# Supplementary material for: Exploiting Sequence-Dependent Rotamer Information in Global Optimization of Proteins
Source: J Phys Chem B. 2022 Oct 18;126(42):8381–90. doi: 10.1021/acs.jpcb.2c04647 (PMC9623586; doi:10.1021/acs.jpcb.2c04647)
Supplement: Supplementary file 1 — jp2c04647_si_001.zip [file jp2c04647_si_001.zip]

Archive with 21 entries (20 files):
- LibraryForSubmission/
- LibraryForSubmission/ILE.txt
- LibraryForSubmission/ASN.txt
- LibraryForSubmission/SER.txt
- LibraryForSubmission/GLN.txt
- LibraryForSubmission/CYS.txt
- LibraryForSubmission/LYS.txt
- LibraryForSubmission/HIP.txt
- LibraryForSubmission/GLU.txt
- LibraryForSubmission/LEU.txt
- LibraryForSubmission/TYR.txt
- LibraryForSubmission/README
- LibraryForSubmission/PHE.txt
- LibraryForSubmission/ARG.txt
- LibraryForSubmission/THR.txt
- LibraryForSubmission/HIE.txt
- LibraryForSubmission/HID.txt
- LibraryForSubmission/MET.txt
- LibraryForSubmission/VAL.txt
- LibraryForSubmission/ASP.txt
- LibraryForSubmission/TRP.txt
