# Supplementary material for: Exploiting Sequence-Dependent Rotamer Information in Global Optimization of Proteins
Source: J Phys Chem B. 2022 Oct 18;126(42):8381–90. doi: 10.1021/acs.jpcb.2c04647 (PMC9623586; doi:10.1021/acs.jpcb.2c04647)
Supplement: Supplementary file 1 — jp2c04647_si_001.zip [file jp2c04647_si_001.zip › LibraryForSubmission/ILE.txt]

ALA  ALA   0.00757    75.791   -62.003     0.758     0.147
ALA  ALA   0.22603    63.228   173.685     1.334     0.217
ALA  ALA   0.02035    51.659    63.217     3.875     1.571
ALA  ALA   0.45525   -53.926   -60.069     1.160     1.758
ALA  ALA   0.00006  -133.455   -63.126     5.791     0.407
ALA  ALA   0.00050  -173.058   -89.566     4.283     1.326
ALA  ALA   0.20029   -57.932   176.362     1.010     0.944
ALA  ALA   0.01403   -66.184    73.567     7.490    11.887
ALA  ALA   0.03021  -172.397    60.132     0.999     0.234
ALA  ALA   0.04571  -169.364   167.520     0.989     0.380
ALA  ARG   0.00375    75.689   -62.071     1.138     0.292
ALA  ARG   0.18908    63.301   173.689     1.101     0.323
ALA  ARG   0.01528    53.325    63.893     2.449     0.930
ALA  ARG   0.01908  -173.231    60.146     0.858     0.341
ALA  ARG   0.00027  -173.924   -89.606     1.068     0.470
ALA  ARG   0.01027  -170.158   167.660     1.023     0.511
ALA  ARG   0.45972   -53.637   -58.488     0.627     1.021
ALA  ARG   0.28310   -58.871   175.784     0.762     0.739
ALA  ARG   0.01946   -69.507    68.501     4.380     7.171
ALA  ASN   0.00861    75.437   -61.883     1.540     0.352
ALA  ASN   0.23269    62.922   173.690     1.357     0.394
ALA  ASN   0.01279    51.590    61.767     3.734     1.543
ALA  ASN   0.50819   -53.815   -59.897     1.208     1.839
ALA  ASN   0.00005  -129.847   -63.080     4.753     0.543
ALA  ASN   0.00029  -172.618   -89.337     4.952     2.015
ALA  ASN   0.17128   -57.685   176.803     1.163     1.115
ALA  ASN   0.01114   -66.883    72.285     6.472    10.274
ALA  ASN   0.02607  -170.141   167.329     0.989     0.248
ALA  ASN   0.02891  -173.118    60.034     1.108     0.221
ALA  ASP   0.01004    74.700   -61.480     1.639     0.757
ALA  ASP   0.34668    63.068   173.469     1.542     0.430
ALA  ASP   0.01658    51.177    62.086     3.203     1.580
ALA  ASP   0.35878   -54.569   -60.100     1.802     2.276
ALA  ASP   0.00051  -173.162   -89.777     4.319     1.172
ALA  ASP   0.00008  -133.276   -64.533     7.455     3.595
ALA  ASP   0.20801   -58.585   176.043     1.476     1.081
ALA  ASP   0.01523   -66.516    71.956     5.847     8.983
ALA  ASP   0.01864  -169.222   167.418     1.306     0.316
ALA  ASP   0.02545  -173.896    60.042     2.413     0.734
ALA  CYS   0.00719    75.824   -61.578     2.242     1.035
ALA  CYS   0.24587    63.259   173.581     1.715     0.429
ALA  CYS   0.01214    51.442    62.555     2.900     1.465
ALA  CYS   0.45089   -53.469   -59.312     1.147     1.829
ALA  CYS   0.00004  -133.786   -62.680     5.712     0.510
ALA  CYS   0.00038  -172.598   -89.886     4.378     1.223
ALA  CYS   0.21851   -58.173   175.997     0.855     0.703
ALA  CYS   0.01277   -67.792    70.209     5.143     8.403
ALA  CYS   0.02938  -172.423    59.721     0.853     0.475
ALA  CYS   0.02282  -169.033   167.395     1.256     0.362
ALA  GLN   0.00427    75.193   -61.995     1.203     0.391
ALA  GLN   0.21641    63.141   173.517     1.337     0.531
ALA  GLN   0.00578    50.808    62.747     2.963     1.391
ALA  GLN   0.01791  -172.954    60.149     0.904     0.363
ALA  GLN   0.00006  -173.086   -88.986     0.595     0.476
ALA  GLN   0.01444  -169.250   167.626     0.813     0.449
ALA  GLN   0.44065   -53.825   -59.343     1.172     1.696
ALA  GLN   0.29261   -58.540   176.145     1.280     0.971
ALA  GLN   0.00786   -67.836    71.164     6.346    10.542
ALA  GLU   0.01920    75.667   -60.628     1.612     1.457
ALA  GLU   0.03409    50.879    60.639     2.904     2.121
ALA  GLU   0.37004    63.675   173.536     1.559     0.332
ALA  GLU   0.31229   -54.314   -60.638     1.251     2.000
ALA  GLU   0.00006  -132.497   -62.599     4.220     0.779
ALA  GLU   0.00031  -173.771   -89.986     3.256     0.684
ALA  GLU   0.19338   -57.557   176.772     1.332     1.086
ALA  GLU   0.01406   -67.018    71.232     5.326     9.173
ALA  GLU   0.02599  -170.414   167.218     1.720     0.318
ALA  GLU   0.03057  -172.874    59.623     1.121     0.694
ALA  GLY   0.01316    76.667   -61.739     1.700     0.651
ALA  GLY   0.39062   -53.945   -59.744     1.260     1.859
ALA  GLY   0.00004  -131.741   -62.728     4.266     0.508
ALA  GLY   0.00048  -172.837   -89.902     3.901     0.937
ALA  GLY   0.27504    63.777   173.535     1.593     0.339
ALA  GLY   0.02020    52.895    62.524     3.635     1.682
ALA  GLY   0.21761   -58.136   176.380     1.129     1.044
ALA  GLY   0.01803   -66.026    74.187     7.412    12.230
ALA  GLY   0.03808  -169.318   167.469     1.248     0.362
ALA  GLY   0.02673  -172.371    59.959     0.837     0.497
ALA  HID   0.00902    75.608   -62.094     1.273     0.474
ALA  HID   0.22776    63.795   173.597     1.241     0.258
ALA  HID   0.01256    53.856    64.512     3.983     5.718
ALA  HID   0.37317   -53.750   -58.871     0.774     1.436
ALA  HID   0.00007  -131.875   -62.530     4.269     0.703
ALA  HID   0.00082  -173.430   -89.518     2.702     1.153
ALA  HID   0.30313   -58.235   176.401     0.906     0.995
ALA  HID   0.00915   -63.179    79.440     7.638    12.744
ALA  HID   0.03872  -169.821   167.568     1.184     0.339
ALA  HID   0.02561  -172.805    59.967     1.179     0.606
ALA  HIE   0.01082    75.529   -61.878     1.695     0.408
ALA  HIE   0.28752    63.209   173.383     1.420     0.372
ALA  HIE   0.01451    51.766    62.913     3.172     1.411
ALA  HIE   0.38777   -53.942   -59.851     1.649     2.416
ALA  HIE   0.00006  -132.684   -62.942     5.266     0.897
ALA  HIE   0.00077  -172.982   -89.335     4.684     2.186
ALA  HIE   0.23359   -57.795   176.609     1.184     1.154
ALA  HIE   0.01365   -66.894    72.336     6.907    10.858
ALA  HIE   0.03156  -172.919    60.086     1.520     0.371
ALA  HIE   0.01976  -169.358   167.655     1.723     0.447
ALA  HIP   0.00755    75.952   -62.557     1.100     1.592
ALA  HIP   0.33590    63.738   173.636     1.106     0.361
ALA  HIP   0.00739    52.720    63.889     4.142     3.975
ALA  HIP   0.42754   -53.600   -58.609     0.774     1.358
ALA  HIP   0.00003  -133.539   -62.917     4.693     0.825
ALA  HIP   0.00048  -173.387   -89.340     2.521     1.548
ALA  HIP   0.16743   -58.374   176.143     0.626     0.844
ALA  HIP   0.01533   -67.508    70.655     5.266     8.961
ALA  HIP   0.01602  -169.784   168.071     1.692     0.743
ALA  HIP   0.02233  -172.420    60.033     1.928     0.553
ALA  ILE   0.00743    75.088   -62.069     1.353     0.599
ALA  ILE   0.35296    62.867   173.617     2.129     0.656
ALA  ILE   0.01454    52.256    62.625     2.975     1.953
ALA  ILE   0.34011   -54.045   -59.609     0.965     1.892
ALA  ILE   0.00004  -133.624   -62.831     6.410     0.623
ALA  ILE   0.00038  -173.630   -89.523     3.330     1.249
ALA  ILE   0.18746   -58.102   176.424     1.106     0.951
ALA  ILE   0.02843   -67.854    70.185     5.138     8.307
ALA  ILE   0.04603  -173.257    59.892     1.155     0.352
ALA  ILE   0.02264  -170.416   167.355     1.402     0.283
ALA  LEU   0.00983    76.785   -61.184     2.412     1.057
ALA  LEU   0.00776    51.213    61.665     2.950     1.288
ALA  LEU   0.27821    63.661   173.695     2.064     0.846
ALA  LEU   0.33922   -54.028   -59.460     1.046     1.956
ALA  LEU   0.00002  -133.176   -63.192     6.679     0.701
ALA  LEU   0.00011  -172.992   -89.447     5.143     2.208
ALA  LEU   0.29954   -58.354   176.067     0.828     0.876
ALA  LEU   0.01248   -65.463    74.620     6.609    11.778
ALA  LEU   0.02438  -171.705    59.810     1.149     0.751
ALA  LEU   0.02845  -169.172   167.498     2.393     0.318
ALA  LYS   0.00476    75.556   -62.054     1.202     0.205
ALA  LYS   0.28285    63.075   173.575     1.485     0.293
ALA  LYS   0.00767    52.513    62.516     3.437     1.742
ALA  LYS   0.47055   -53.792   -59.103     0.894     1.751
ALA  LYS   0.00001  -129.542   -62.628     0.599     0.179
ALA  LYS   0.00017  -173.978   -89.653     1.149     0.755
ALA  LYS   0.20333   -58.101   176.555     0.904     1.030
ALA  LYS   0.01316   -68.320    70.267     5.389     9.228
ALA  LYS   0.01280  -169.581   167.642     1.533     0.330
ALA  LYS   0.00470  -173.063    60.212     1.353     0.635
ALA  MET   0.00802    76.269   -61.345     1.550     1.102
ALA  MET   0.20377    63.430   173.824     2.141     0.752
ALA  MET   0.00698    52.175    62.489     2.822     2.579
ALA  MET   0.01270  -172.309    59.592     1.549     0.925
ALA  MET   0.00013  -174.609   -89.605     0.777     0.570
ALA  MET   0.00447  -169.231   167.397     1.269     0.368
ALA  MET   0.51033   -53.754   -59.417     1.145     1.697
ALA  MET   0.24372   -58.082   176.191     0.995     0.937
ALA  MET   0.00989   -66.902    71.303     5.688     9.133
ALA  PHE   0.01365    74.999   -61.769     1.640     0.582
ALA  PHE   0.02291    52.818    62.355     3.478     2.506
ALA  PHE   0.28793    62.512   173.552     2.586     0.481
ALA  PHE   0.35591   -54.306   -60.059     1.025     1.795
ALA  PHE   0.00015  -132.888   -62.315     3.470     0.523
ALA  PHE   0.00074  -173.737   -89.779     2.617     0.650
ALA  PHE   0.22304   -57.756   176.667     1.253     1.082
ALA  PHE   0.02255   -66.505    73.091     6.972    11.275
ALA  PHE   0.03892  -170.707   167.480     1.581     0.292
ALA  PHE   0.03421  -173.395    60.067     1.429     0.475
ALA  PRO   0.01100    75.816   -61.922     2.212     0.897
ALA  PRO   0.27004    62.608   173.327     2.270     0.155
ALA  PRO   0.02843    48.914    61.753     4.563     1.148
ALA  PRO   0.37234   -53.044   -58.524     1.080     1.554
ALA  PRO   0.00002  -133.203   -63.010     7.591     0.424
ALA  PRO   0.00024  -170.496   -89.333     6.207     1.604
ALA  PRO   0.25311   -57.307   176.645     1.203     0.948
ALA  PRO   0.01362   -63.815    76.135     8.167    13.460
ALA  PRO   0.04127  -168.959   168.861     1.013     1.711
ALA  PRO   0.00994  -167.992    66.853     2.212     5.030
ALA  SER   0.00851    75.180   -61.795     1.529     0.904
ALA  SER   0.30457    62.799   173.598     1.429     0.331
ALA  SER   0.01081    51.078    62.954     3.601     1.543
ALA  SER   0.40423   -53.794   -59.563     1.390     2.076
ALA  SER   0.00034  -173.674   -89.898     2.188     1.003
ALA  SER   0.00009  -135.225   -62.913     5.611     1.822
ALA  SER   0.21083   -58.175   176.281     0.871     0.986
ALA  SER   0.01066   -65.274    74.802     6.836    11.452
ALA  SER   0.02192  -172.451    59.688     0.993     0.638
ALA  SER   0.02803  -170.103   167.375     1.091     0.438
ALA  THR   0.00742    75.854   -61.571     1.771     1.346
ALA  THR   0.29723    63.937   173.715     1.460     0.291
ALA  THR   0.01232    53.503    63.185     2.652     1.721
ALA  THR   0.46704   -54.013   -59.577     0.933     1.548
ALA  THR   0.00006  -140.081   -63.829     9.621     2.086
ALA  THR   0.00020  -172.868   -88.970     6.150     3.802
ALA  THR   0.15798   -58.122   176.402     1.093     1.065
ALA  THR   0.01101   -68.103    70.630     5.807     9.531
ALA  THR   0.01703  -169.885   167.526     1.428     0.492
ALA  THR   0.02971  -171.664    59.371     1.350     0.731
ALA  TRP   0.01024    75.143   -61.777     1.616     0.979
ALA  TRP   0.30778   -54.053   -59.908     1.378     1.915
ALA  TRP   0.00003  -128.878   -62.090     3.139     0.751
ALA  TRP   0.00060  -172.013   -89.043     5.363     2.917
ALA  TRP   0.43980    63.067   173.303     2.141     0.565
ALA  TRP   0.01438    53.032    62.244     3.494     2.636
ALA  TRP   0.15770   -57.848   176.497     1.510     1.083
ALA  TRP   0.01985   -64.305    75.693     6.809    10.676
ALA  TRP   0.02522  -173.838    60.008     1.300     0.569
ALA  TRP   0.02441  -170.387   167.297     1.713     0.431
ALA  TYR   0.01015    74.450   -62.384     2.333     1.699
ALA  TYR   0.30263    62.465   173.347     2.405     0.624
ALA  TYR   0.01682    52.736    62.807     3.836     3.145
ALA  TYR   0.32044   -54.212   -60.054     1.578     2.165
ALA  TYR   0.00007  -132.133   -62.432     3.977     0.667
ALA  TYR   0.00080  -173.007   -88.976     4.905     3.073
ALA  TYR   0.24326   -58.053   176.245     1.330     1.022
ALA  TYR   0.01466   -64.481    75.392     7.119    10.913
ALA  TYR   0.04167  -170.269   167.658     1.645     0.388
ALA  TYR   0.04951  -174.003    60.169     1.345     0.525
ALA  VAL   0.00786    74.695   -62.250     1.683     0.589
ALA  VAL   0.14820    62.577   173.454     2.184     0.636
ALA  VAL   0.01780    52.589    62.955     3.308     1.612
ALA  VAL   0.42118   -53.479   -58.909     1.000     1.403
ALA  VAL   0.00052  -172.884   -89.475     3.865     1.157
ALA  VAL   0.00006  -131.378   -62.582     4.978     0.930
ALA  VAL   0.31328   -57.963   176.407     0.930     0.786
ALA  VAL   0.02238   -66.845    72.285     6.161    10.277
ALA  VAL   0.04424  -170.160   167.409     1.062     0.345
ALA  VAL   0.02449  -172.391    59.900     1.091     0.588
ARG  ALA   0.00375    75.689   -62.071     1.138     0.292
ARG  ALA   0.18908    63.301   173.689     1.101     0.323
ARG  ALA   0.01528    53.325    63.893     2.449     0.930
ARG  ALA   0.01908  -173.231    60.146     0.858     0.341
ARG  ALA   0.00027  -173.924   -89.606     1.068     0.470
ARG  ALA   0.01027  -170.158   167.660     1.023     0.511
ARG  ALA   0.45972   -53.637   -58.488     0.627     1.021
ARG  ALA   0.28310   -58.871   175.784     0.762     0.739
ARG  ALA   0.01946   -69.507    68.501     4.380     7.171
ARG  ARG   0.00216    76.974   -61.567     0.499     0.489
ARG  ARG   0.06629    63.794   173.820     0.604     0.259
ARG  ARG   0.00095    53.749    64.185     1.833     1.090
ARG  ARG   0.58955   -53.516   -58.887     0.540     0.708
ARG  ARG   0.00267  -172.396    60.437     0.918     0.286
ARG  ARG   0.00203   -71.799    65.659     0.611     0.360
ARG  ARG   0.00111  -169.087   168.067     0.556     0.149
ARG  ARG   0.33523   -58.101   176.816     0.635     0.749
ARG  ASN   0.00501    74.492   -61.922     1.115     0.525
ARG  ASN   0.20971    63.381   173.507     1.662     0.323
ARG  ASN   0.00656    49.095    62.455     2.211     1.024
ARG  ASN   0.00965  -173.945    60.130     2.068     1.100
ARG  ASN   0.00008  -175.230   -88.653     0.506     2.053
ARG  ASN   0.01115  -171.092   167.494     2.352     0.815
ARG  ASN   0.48251   -54.383   -60.419     0.844     1.733
ARG  ASN   0.27026   -58.249   176.529     0.696     0.933
ARG  ASN   0.00507   -66.667    72.937     6.971    12.498
ARG  ASP   0.02007    76.920   -60.979     0.896     1.434
ARG  ASP   0.58845    65.164   173.417     0.922     0.541
ARG  ASP   0.07156    53.917    61.989     2.201     3.827
ARG  ASP   0.03744  -171.372    58.892     2.249     1.637
ARG  ASP   0.00006  -173.656   -88.258     0.975     2.170
ARG  ASP   0.01819  -167.389   167.851     2.615     0.640
ARG  ASP   0.12605   -53.632   -58.343     1.010     1.339
ARG  ASP   0.13436   -58.746   176.019     0.870     0.824
ARG  ASP   0.00382   -63.466    78.146     7.241    11.902
ARG  CYS   0.00083    75.408   -62.047     1.619     0.362
ARG  CYS   0.21135    63.287   173.900     1.163     0.408
ARG  CYS   0.00132    52.931    63.158     3.228     1.576
ARG  CYS   0.00577  -173.276    59.937     0.982     0.425
ARG  CYS   0.00334  -170.405   167.582     0.813     0.643
ARG  CYS   0.00001  -173.550   -89.584     1.000     1.000
ARG  CYS   0.54259   -53.581   -58.893     0.776     1.412
ARG  CYS   0.23201   -58.306   176.352     0.997     0.874
ARG  CYS   0.00278   -68.586    70.130     5.122     8.586
ARG  GLN   0.48582   -53.794   -58.261     0.491     0.636
ARG  GLN   0.32215   -58.830   176.087     0.457     0.513
ARG  GLN   0.01301   -69.206    68.800     3.976     7.116
ARG  GLN   0.00407  -174.757    60.841     1.799     0.410
ARG  GLN   0.00003  -174.440   -88.560     0.308     1.108
ARG  GLN   0.00430  -170.628   168.441     1.473     0.664
ARG  GLN   0.00287    76.880   -61.506     0.473     0.537
ARG  GLN   0.15328    64.483   173.634     0.977     0.482
ARG  GLN   0.01446    54.610    61.613     1.085     1.177
ARG  GLU   0.25503   -58.185   176.531     0.741     0.686
ARG  GLU   0.01549   -66.646    72.555     5.888    10.165
ARG  GLU   0.46626   -53.926   -58.424     0.581     1.220
ARG  GLU   0.00022  -173.781   -87.673     1.313     1.791
ARG  GLU   0.00001  -135.977   -62.378     1.000     1.000
ARG  GLU   0.01005  -175.481    60.808     1.615     0.832
ARG  GLU   0.04392  -169.316   167.341     2.996     0.858
ARG  GLU   0.00125    74.663   -62.572     1.113     0.627
ARG  GLU   0.18489    63.337   174.142     1.121     0.576
ARG  GLU   0.02288    58.977    75.582     4.129     5.816
ARG  GLY   0.00385    75.371   -62.007     1.010     0.302
ARG  GLY   0.23551    64.412   173.550     1.231     0.535
ARG  GLY   0.00755    53.232    63.544     3.566     1.839
ARG  GLY   0.44586   -53.549   -58.574     0.586     0.923
ARG  GLY   0.00791  -172.315    60.345     0.964     0.264
ARG  GLY   0.02098   -67.697    70.528     4.574     8.299
ARG  GLY   0.27292   -58.471   176.017     0.634     0.718
ARG  GLY   0.00017  -173.746   -89.222     0.973     0.823
ARG  GLY   0.00525  -170.143   167.618     1.356     0.402
ARG  HID   0.00336    76.196   -62.001     0.751     0.418
ARG  HID   0.19423    64.295   173.426     1.144     0.322
ARG  HID   0.00745    53.727    64.362     2.160     3.020
ARG  HID   0.50054   -53.861   -58.553     0.481     0.847
ARG  HID   0.00652  -173.058    60.464     1.171     0.425
ARG  HID   0.00638   -68.081    70.915     5.420     9.369
ARG  HID   0.27584   -58.686   176.005     0.753     0.876
ARG  HID   0.00002  -173.829   -89.641     1.370     0.151
ARG  HID   0.00565  -169.444   167.972     0.857     0.423
ARG  HIE   0.00550    76.219   -61.283     1.566     1.115
ARG  HIE   0.03428    53.635    61.162     2.582     0.595
ARG  HIE   0.32792    63.739   173.415     1.311     0.565
ARG  HIE   0.00559  -171.192    59.393     2.014     1.376
ARG  HIE   0.00001  -174.286   -87.865     1.012     1.898
ARG  HIE   0.00410  -167.395   167.301     1.681     0.508
ARG  HIE   0.36207   -54.708   -59.716     1.173     1.888
ARG  HIE   0.25395   -59.157   175.768     1.658     1.090
ARG  HIE   0.00658   -68.331    71.309     6.574    10.858
ARG  HIP   0.00175    76.614   -62.043     1.849     0.565
ARG  HIP   0.41081    64.033   173.631     0.813     0.432
ARG  HIP   0.00353    54.980    65.074     2.063     2.045
ARG  HIP   0.00630  -173.453    60.442     2.815     0.850
ARG  HIP   0.00005  -173.113   -89.400     0.493     1.135
ARG  HIP   0.00796  -169.805   167.852     2.745     0.532
ARG  HIP   0.34498   -53.746   -58.446     0.866     1.416
ARG  HIP   0.21476   -58.775   175.815     0.739     0.798
ARG  HIP   0.00984   -68.998    68.163     3.760     5.812
ARG  ILE   0.00605    74.931   -61.959     1.264     0.587
ARG  ILE   0.23623    63.387   173.857     1.061     0.503
ARG  ILE   0.00832    54.009    64.465     1.372     0.902
ARG  ILE   0.00974  -173.778    60.300     0.526     0.381
ARG  ILE   0.00006  -173.871   -88.853     0.433     0.674
ARG  ILE   0.01000  -171.057   168.338     0.784     0.560
ARG  ILE   0.42669   -53.619   -58.547     1.071     1.932
ARG  ILE   0.28960   -58.808   176.157     0.936     0.897
ARG  ILE   0.01331   -65.423    75.223     7.303    12.341
ARG  LEU   0.01023  -174.027    60.183     1.506     0.660
ARG  LEU   0.00003  -174.333   -87.768     0.117     0.576
ARG  LEU   0.00601  -170.630   168.191     0.513     0.741
ARG  LEU   0.00252    77.100   -61.243     2.605     2.077
ARG  LEU   0.00388    54.042    62.178     1.534     2.604
ARG  LEU   0.37773    64.157   173.484     1.491     0.578
ARG  LEU   0.36189   -53.734   -58.500     0.910     1.800
ARG  LEU   0.23058   -58.402   176.301     0.504     0.663
ARG  LEU   0.00713   -68.682    69.641     4.912     8.783
ARG  LYS   0.44797   -53.652   -59.510     0.945     1.862
ARG  LYS   0.28724   -58.090   176.689     0.883     1.011
ARG  LYS   0.00967   -69.075    68.396     4.422     7.881
ARG  LYS   0.00179  -173.503    59.892     3.247     1.596
ARG  LYS   0.00003  -175.560   -89.049     0.042     1.207
ARG  LYS   0.01020  -173.312   168.139     1.681     0.505
ARG  LYS   0.00316    75.644   -61.425     2.381     1.165
ARG  LYS   0.23815    62.645   173.680     1.991     0.411
ARG  LYS   0.00178    52.643    62.075     3.586     2.384
ARG  MET   0.45293   -53.616   -58.167     0.559     0.654
ARG  MET   0.23529   -58.649   176.191     0.966     0.862
ARG  MET   0.00334   -63.666    78.695     7.523    13.306
ARG  MET   0.00804  -172.564    59.766     3.090     1.851
ARG  MET   0.00789  -170.716   168.333     2.547     0.544
ARG  MET   0.00343    77.178   -61.323     1.296     1.277
ARG  MET   0.01958    54.693    61.227     0.766     0.634
ARG  MET   0.26951    64.529   173.464     1.411     0.901
ARG  PHE   0.00184    74.299   -61.565     0.818     0.689
ARG  PHE   0.00307    50.358    62.816     1.970     1.003
ARG  PHE   0.29999    63.556   173.590     2.066     0.510
ARG  PHE   0.01768  -174.049    60.489     1.521     0.705
ARG  PHE   0.00018  -174.682   -89.441     1.157     0.621
ARG  PHE   0.01123  -170.557   168.064     1.113     0.647
ARG  PHE   0.36201   -54.245   -59.536     0.993     1.792
ARG  PHE   0.28900   -58.014   176.673     1.443     1.213
ARG  PHE   0.01499   -65.991    73.365     5.844     9.670
ARG  PRO   0.00783    76.206   -61.651     2.237     2.008
ARG  PRO   0.43126    62.502   173.714     1.352     0.870
ARG  PRO   0.01012    49.559    62.526     5.091     2.199
ARG  PRO   0.35302   -53.232   -57.763     0.443     0.393
ARG  PRO   0.00180  -169.318    65.265     3.673     5.565
ARG  PRO   0.00554   -69.144    69.107     5.299     8.441
ARG  PRO   0.17455   -58.205   176.170     0.814     0.684
ARG  PRO   0.01586  -169.284   169.261     0.982     1.839
ARG  PRO   0.00004  -170.152   -87.770     5.790     3.377
ARG  SER   0.00613    77.625   -61.311     1.711     1.092
ARG  SER   0.04272    52.380    60.208     1.348     1.236
ARG  SER   0.39570    64.202   173.757     1.226     0.487
ARG  SER   0.00892  -171.441    58.564     1.771     1.009
ARG  SER   0.00002  -171.672   -93.250     0.054     0.366
ARG  SER   0.00829  -169.885   167.225     2.032     0.150
ARG  SER   0.40398   -53.818   -59.296     0.815     1.345
ARG  SER   0.13158   -58.601   176.314     1.248     1.176
ARG  SER   0.00267   -67.780    70.274     5.764     8.933
ARG  THR   0.00545    74.678   -61.576     1.552     0.419
ARG  THR   0.27705    62.855   173.770     1.198     0.462
ARG  THR   0.00433    48.673    60.724     2.567     1.882
ARG  THR   0.01258  -173.900    60.553     1.152     0.737
ARG  THR   0.01044  -171.084   167.843     2.346     0.606
ARG  THR   0.00005  -174.887   -89.572     1.157     2.343
ARG  THR   0.43536   -53.844   -59.186     0.933     1.516
ARG  THR   0.24453   -58.312   176.383     0.687     0.951
ARG  THR   0.01020   -66.925    72.358     6.488    11.149
ARG  TRP   0.01500    77.261   -59.967     1.028     1.392
ARG  TRP   0.02304    51.748    59.082     1.933     1.480
ARG  TRP   0.46322    64.053   173.711     1.339     0.838
ARG  TRP   0.00981  -171.368    59.172     1.436     0.847
ARG  TRP   0.02802  -165.309   166.352     3.037     0.655
ARG  TRP   0.18667   -59.001   175.990     1.452     1.131
ARG  TRP   0.00208   -69.423    68.643     5.752     8.507
ARG  TRP   0.27211   -54.067   -58.939     0.952     1.539
ARG  TRP   0.00004  -173.677   -89.766     0.887     1.561
ARG  TRP   0.00001  -138.295   -61.820     1.000     1.000
ARG  TYR   0.00431    76.620   -61.493     2.056     1.534
ARG  TYR   0.43015    62.379   172.424     1.472     1.437
ARG  TYR   0.00830    54.717    65.076     2.038     2.288
ARG  TYR   0.00694  -173.296    59.825     1.249     0.720
ARG  TYR   0.00010  -174.255   -89.489     1.113     0.286
ARG  TYR   0.01158  -170.230   167.918     1.602     0.517
ARG  TYR   0.30749   -53.440   -58.682     1.721     1.927
ARG  TYR   0.22512   -58.328   176.110     1.257     1.076
ARG  TYR   0.00601   -67.611    70.138     4.866     6.251
ARG  VAL   0.00265    77.139   -61.604     1.455     0.885
ARG  VAL   0.26629    64.008   173.716     1.234     0.731
ARG  VAL   0.02100    52.869    61.176     2.360     2.298
ARG  VAL   0.02231  -173.822    60.171     0.897     0.606
ARG  VAL   0.01106  -170.262   167.865     0.968     0.557
ARG  VAL   0.00008  -174.661   -89.034     0.861     1.122
ARG  VAL   0.37178   -53.328   -58.050     0.508     0.738
ARG  VAL   0.29620   -59.043   175.893     1.174     0.781
ARG  VAL   0.00863   -66.273    74.177     7.510    11.978
ASN  ALA   0.00861    75.437   -61.883     1.540     0.352
ASN  ALA   0.23269    62.922   173.690     1.357     0.394
ASN  ALA   0.01279    51.590    61.767     3.734     1.543
ASN  ALA   0.50819   -53.815   -59.897     1.208     1.839
ASN  ALA   0.00005  -129.847   -63.080     4.753     0.543
ASN  ALA   0.00029  -172.618   -89.337     4.952     2.015
ASN  ALA   0.17128   -57.685   176.803     1.163     1.115
ASN  ALA   0.01114   -66.883    72.285     6.472    10.274
ASN  ALA   0.02607  -170.141   167.329     0.989     0.248
ASN  ALA   0.02891  -173.118    60.034     1.108     0.221
ASN  ARG   0.00501    74.492   -61.922     1.115     0.525
ASN  ARG   0.20971    63.381   173.507     1.662     0.323
ASN  ARG   0.00656    49.095    62.455     2.211     1.024
ASN  ARG   0.00965  -173.945    60.130     2.068     1.100
ASN  ARG   0.00008  -175.230   -88.653     0.506     2.053
ASN  ARG   0.01115  -171.092   167.494     2.352     0.815
ASN  ARG   0.48251   -54.383   -60.419     0.844     1.733
ASN  ARG   0.27026   -58.249   176.529     0.696     0.933
ASN  ARG   0.00507   -66.667    72.937     6.971    12.498
ASN  ASN   0.00418    75.977   -61.905     2.714     0.784
ASN  ASN   0.36732    64.483   173.685     1.343     0.348
ASN  ASN   0.01018    51.489    63.454     2.533     1.177
ASN  ASN   0.01807  -172.951    59.845     1.122     0.494
ASN  ASN   0.00006  -174.172   -89.869     1.097     0.344
ASN  ASN   0.02720  -169.733   167.409     1.369     0.324
ASN  ASN   0.38046   -54.082   -60.255     1.152     2.011
ASN  ASN   0.18412   -57.854   177.130     0.812     0.904
ASN  ASN   0.00841   -67.246    71.943     5.979    10.363
ASN  ASP   0.00608    76.316   -60.405     1.376     1.431
ASN  ASP   0.48989    64.368   173.928     1.520     0.538
ASN  ASP   0.06639    55.358    64.985     3.679     3.869
ASN  ASP   0.05145  -171.130    58.385     1.240     0.880
ASN  ASP   0.04930  -167.716   167.242     1.747     0.348
ASN  ASP   0.00014  -173.849   -90.767     1.763     0.996
ASN  ASP   0.00001  -143.825   -63.992     1.000     1.000
ASN  ASP   0.22095   -54.203   -59.734     1.165     2.242
ASN  ASP   0.11148   -58.233   176.570     1.261     1.297
ASN  ASP   0.00432   -61.489    81.778     7.489    12.798
ASN  CYS   0.00478    76.107   -60.852     2.025     1.326
ASN  CYS   0.46160    64.286   173.600     1.155     0.316
ASN  CYS   0.01270    52.183    60.834     2.994     1.848
ASN  CYS   0.02024  -172.447    59.639     1.322     0.791
ASN  CYS   0.00004  -174.476   -90.507     0.344     0.335
ASN  CYS   0.01651  -169.733   167.312     1.386     0.408
ASN  CYS   0.30156   -53.525   -59.781     1.324     2.325
ASN  CYS   0.17274   -57.715   176.494     1.202     1.051
ASN  CYS   0.00982   -65.855    72.336     6.076     9.674
ASN  GLN   0.00200    74.808   -61.863     1.269     0.396
ASN  GLN   0.25107    62.913   173.424     1.593     0.264
ASN  GLN   0.00439    49.702    62.396     2.137     0.931
ASN  GLN   0.01754  -174.317    60.272     1.544     0.519
ASN  GLN   0.00012  -175.058   -89.596     0.616     1.058
ASN  GLN   0.02018  -170.559   167.407     1.284     0.240
ASN  GLN   0.38110   -54.278   -60.193     1.177     2.049
ASN  GLN   0.31822   -58.193   176.430     0.800     0.916
ASN  GLN   0.00538   -68.199    70.968     6.299    10.238
ASN  GLU   0.01158    76.095   -60.167     2.379     1.483
ASN  GLU   0.02078    52.410    60.803     2.079     1.293
ASN  GLU   0.54340    64.263   173.658     1.699     0.690
ASN  GLU   0.01650  -173.613    59.707     1.300     0.678
ASN  GLU   0.00012  -174.939   -90.145     0.719     0.694
ASN  GLU   0.02666  -170.266   167.326     1.307     0.246
ASN  GLU   0.25325   -54.291   -60.684     1.454     2.161
ASN  GLU   0.12492   -56.962   177.521     1.191     0.924
ASN  GLU   0.00279   -58.609    86.387     7.011    11.359
ASN  GLY   0.00992    76.767   -61.096     1.549     1.056
ASN  GLY   0.36865    64.078   173.324     1.501     0.337
ASN  GLY   0.01073    51.640    61.642     2.657     2.335
ASN  GLY   0.36430   -53.898   -59.715     1.591     2.285
ASN  GLY   0.00018  -174.432   -90.047     1.926     0.907
ASN  GLY   0.00001  -129.747   -62.981     6.102     0.623
ASN  GLY   0.20124   -58.002   176.404     0.960     1.028
ASN  GLY   0.01102   -66.425    73.476     6.643    11.446
ASN  GLY   0.01899  -170.169   167.467     1.184     0.345
ASN  GLY   0.01496  -172.365    59.694     1.372     0.817
ASN  HID   0.00491    76.088   -62.027     1.123     0.806
ASN  HID   0.33088    64.051   173.797     1.020     0.291
ASN  HID   0.00918    52.259    63.512     2.693     2.605
ASN  HID   0.00681  -172.213    59.997     1.406     0.651
ASN  HID   0.00015  -174.607   -90.047     0.873     0.514
ASN  HID   0.01343  -170.224   167.603     2.121     0.420
ASN  HID   0.46494   -53.744   -59.004     0.970     1.735
ASN  HID   0.15715   -58.417   176.190     1.060     1.109
ASN  HID   0.01254   -68.788    68.501     3.186     5.202
ASN  HIE   0.00569    76.430   -61.265     2.979     1.502
ASN  HIE   0.00950    52.366    62.391     2.784     1.240
ASN  HIE   0.23801    63.569   173.338     1.477     0.571
ASN  HIE   0.03694  -173.850    60.068     1.131     0.525
ASN  HIE   0.01649  -169.976   167.653     2.251     0.401
ASN  HIE   0.00023  -174.368   -89.799     0.985     0.398
ASN  HIE   0.00001  -130.807   -62.410     1.000     1.000
ASN  HIE   0.46459   -54.348   -60.238     1.727     2.803
ASN  HIE   0.22095   -57.665   176.892     1.008     1.116
ASN  HIE   0.00759   -64.569    75.863     7.230    12.335
ASN  HIP   0.00294    76.329   -62.447     1.627     1.674
ASN  HIP   0.32072    63.910   173.728     1.013     0.492
ASN  HIP   0.01498    54.926    64.324     2.674     2.834
ASN  HIP   0.00743  -172.769    60.328     1.772     0.730
ASN  HIP   0.00012  -173.722   -88.433     1.237     2.415
ASN  HIP   0.00797  -169.400   167.372     1.857     0.578
ASN  HIP   0.41329   -54.036   -59.161     1.263     2.146
ASN  HIP   0.22142   -58.496   176.294     0.786     1.008
ASN  HIP   0.01114   -68.858    68.275     3.048     4.507
ASN  ILE   0.00619    74.461   -61.880     0.837     0.292
ASN  ILE   0.43010    63.945   173.637     1.401     0.355
ASN  ILE   0.00655    50.421    63.184     1.967     0.956
ASN  ILE   0.01787  -173.037    59.520     1.351     0.815
ASN  ILE   0.00003  -175.002   -89.266     0.810     0.513
ASN  ILE   0.01337  -170.785   167.416     1.343     0.234
ASN  ILE   0.30841   -54.622   -60.940     1.393     2.401
ASN  ILE   0.20916   -58.000   176.488     0.806     0.902
ASN  ILE   0.00833   -67.744    70.623     6.295    10.422
ASN  LEU   0.00707    75.197   -61.791     2.099     0.395
ASN  LEU   0.01132    50.948    62.228     2.770     1.875
ASN  LEU   0.29815    62.721   173.761     1.303     0.360
ASN  LEU   0.02992  -173.291    59.869     0.763     0.330
ASN  LEU   0.00009  -175.178   -89.531     1.192     0.283
ASN  LEU   0.02067  -170.697   167.411     1.217     0.239
ASN  LEU   0.37635   -54.566   -60.774     1.281     2.249
ASN  LEU   0.24413   -57.577   176.941     1.034     0.963
ASN  LEU   0.01231   -67.553    71.404     5.818    10.061
ASN  LYS   0.00385    77.510   -60.946     1.706     1.178
ASN  LYS   0.34273    63.535   173.850     1.899     0.496
ASN  LYS   0.00537    51.172    60.778     2.948     1.340
ASN  LYS   0.00829  -172.722    59.632     1.756     0.861
ASN  LYS   0.00002  -175.802   -89.878     0.530     1.193
ASN  LYS   0.00901  -170.878   167.313     1.925     0.512
ASN  LYS   0.37166   -54.115   -59.989     1.028     2.016
ASN  LYS   0.25393   -58.407   176.160     0.853     0.965
ASN  LYS   0.00514   -70.018    67.442     3.834     6.083
ASN  MET   0.00118    75.111   -62.068     2.317     0.951
ASN  MET   0.27393    63.584   173.182     1.634     0.908
ASN  MET   0.00743    50.836    62.044     3.170     1.610
ASN  MET   0.01449  -173.012    59.828     1.346     0.557
ASN  MET   0.00013  -174.848   -89.737     0.498     0.342
ASN  MET   0.00895  -169.790   167.569     1.367     0.309
ASN  MET   0.46267   -54.002   -59.386     1.106     1.907
ASN  MET   0.22154   -58.033   176.593     1.234     1.114
ASN  MET   0.00968   -63.824    76.880     6.539    11.976
ASN  PHE   0.00917    75.568   -60.720     1.708     1.311
ASN  PHE   0.01345    51.202    61.474     3.381     2.542
ASN  PHE   0.38496    62.823   173.711     2.588     0.529
ASN  PHE   0.02097  -173.946    59.994     0.816     0.421
ASN  PHE   0.01582  -170.264   167.273     1.528     0.289
ASN  PHE   0.00024  -174.650   -89.770     1.786     0.590
ASN  PHE   0.28458   -54.395   -60.230     1.304     2.358
ASN  PHE   0.26335   -57.929   176.477     1.450     1.211
ASN  PHE   0.00745   -65.384    73.978     7.375    11.276
ASN  PRO   0.01428    74.648   -61.739     1.729     1.038
ASN  PRO   0.43056    63.127   173.705     1.762     0.329
ASN  PRO   0.01861    49.410    60.272     4.660     1.514
ASN  PRO   0.34956   -52.695   -58.769     1.727     2.336
ASN  PRO   0.00001  -132.400   -62.897     7.358     0.476
ASN  PRO   0.00017  -171.162   -88.999     5.901     1.741
ASN  PRO   0.14095   -56.815   177.067     1.043     0.958
ASN  PRO   0.01374   -65.099    73.212     5.729     9.271
ASN  PRO   0.01674  -169.818   168.502     1.228     1.652
ASN  PRO   0.01539  -172.422    61.258     3.284     3.859
ASN  SER   0.00568    74.661   -61.613     0.988     0.403
ASN  SER   0.01087    49.403    61.876     2.716     1.327
ASN  SER   0.40983    62.832   173.696     1.363     0.380
ASN  SER   0.01159  -173.182    60.015     1.169     0.375
ASN  SER   0.00012  -174.795   -90.056     0.942     0.473
ASN  SER   0.02268  -170.515   167.326     0.788     0.312
ASN  SER   0.41708   -53.969   -59.921     1.277     2.203
ASN  SER   0.11483   -57.669   176.884     0.991     1.021
ASN  SER   0.00731   -66.941    71.034     5.216     8.655
ASN  THR   0.01070    75.806   -60.860     1.856     1.069
ASN  THR   0.28139    63.013   173.646     1.587     0.300
ASN  THR   0.01442    50.782    60.717     3.136     2.267
ASN  THR   0.47070   -53.635   -59.375     1.237     1.979
ASN  THR   0.00001  -127.802   -63.054     2.731     0.550
ASN  THR   0.00004  -173.238   -89.030     7.040     2.221
ASN  THR   0.15997   -57.798   176.467     1.198     1.122
ASN  THR   0.00965   -64.067    75.523     6.802    10.980
ASN  THR   0.03233  -169.904   167.296     0.905     0.369
ASN  THR   0.02078  -173.121    59.707     0.983     0.521
ASN  TRP   0.00463    75.601   -61.555     1.837     0.664
ASN  TRP   0.53215    63.109   173.427     2.236     0.832
ASN  TRP   0.00647    51.875    63.169     4.091     4.213
ASN  TRP   0.01129  -172.279    59.312     1.451     0.747
ASN  TRP   0.02675  -170.414   167.202     1.459     0.326
ASN  TRP   0.00019  -174.938   -90.110     0.626     0.473
ASN  TRP   0.00001  -141.394   -62.371     1.000     1.000
ASN  TRP   0.24813   -54.063   -59.464     1.058     1.788
ASN  TRP   0.16463   -57.650   176.667     1.541     1.122
ASN  TRP   0.00575   -65.839    73.850     6.515    11.189
ASN  TYR   0.00498    75.033   -62.031     1.702     0.651
ASN  TYR   0.37537    62.607   173.469     2.142     0.697
ASN  TYR   0.00574    52.042    63.587     2.957     2.470
ASN  TYR   0.01947  -173.408    60.023     1.401     0.559
ASN  TYR   0.03298  -171.477   167.546     1.367     0.299
ASN  TYR   0.00049  -174.885   -89.820     0.357     0.394
ASN  TYR   0.00001  -131.585   -62.325     1.000     1.000
ASN  TYR   0.37118   -54.540   -60.373     1.775     2.741
ASN  TYR   0.18047   -57.930   176.601     1.325     1.204
ASN  TYR   0.00933   -65.702    74.102     6.688    11.279
ASN  VAL   0.00625    75.225   -61.544     1.718     0.618
ASN  VAL   0.28097    62.557   173.281     2.246     0.773
ASN  VAL   0.00349    52.684    63.462     2.247     1.340
ASN  VAL   0.03062  -173.513    60.021     0.813     0.297
ASN  VAL   0.00005  -174.630   -89.809     0.980     0.289
ASN  VAL   0.01629  -169.876   167.763     1.308     0.523
ASN  VAL   0.43595   -53.946   -59.726     1.414     2.097
ASN  VAL   0.21690   -58.397   176.243     1.113     1.008
ASN  VAL   0.00947   -66.904    71.893     5.521     9.262
ASP  ALA   0.01004    74.700   -61.480     1.639     0.757
ASP  ALA   0.34668    63.068   173.469     1.542     0.430
ASP  ALA   0.01658    51.177    62.086     3.203     1.580
ASP  ALA   0.35878   -54.569   -60.100     1.802     2.276
ASP  ALA   0.00051  -173.162   -89.777     4.319     1.172
ASP  ALA   0.00008  -133.276   -64.533     7.455     3.595
ASP  ALA   0.20801   -58.585   176.043     1.476     1.081
ASP  ALA   0.01523   -66.516    71.956     5.847     8.983
ASP  ALA   0.01864  -169.222   167.418     1.306     0.316
ASP  ALA   0.02545  -173.896    60.042     2.413     0.734
ASP  ARG   0.02007    76.920   -60.979     0.896     1.434
ASP  ARG   0.58845    65.164   173.417     0.922     0.541
ASP  ARG   0.07156    53.917    61.989     2.201     3.827
ASP  ARG   0.03744  -171.372    58.892     2.249     1.637
ASP  ARG   0.00006  -173.656   -88.258     0.975     2.170
ASP  ARG   0.01819  -167.389   167.851     2.615     0.640
ASP  ARG   0.12605   -53.632   -58.343     1.010     1.339
ASP  ARG   0.13436   -58.746   176.019     0.870     0.824
ASP  ARG   0.00382   -63.466    78.146     7.241    11.902
ASP  ASN   0.00608    76.316   -60.405     1.376     1.431
ASP  ASN   0.48989    64.368   173.928     1.520     0.538
ASP  ASN   0.06639    55.358    64.985     3.679     3.869
ASP  ASN   0.05145  -171.130    58.385     1.240     0.880
ASP  ASN   0.04930  -167.716   167.242     1.747     0.348
ASP  ASN   0.00014  -173.849   -90.767     1.763     0.996
ASP  ASN   0.00001  -143.825   -63.992     1.000     1.000
ASP  ASN   0.22095   -54.203   -59.734     1.165     2.242
ASP  ASN   0.11148   -58.233   176.570     1.261     1.297
ASP  ASN   0.00432   -61.489    81.778     7.489    12.798
ASP  ASP   0.05613   -56.966   -64.065     2.165     1.604
ASP  ASP   0.00007  -129.393   -62.226     4.003     0.264
ASP  ASP   0.00045  -172.569   -89.404     5.230     3.553
ASP  ASP   0.03414    75.290   -60.322     1.450     0.737
ASP  ASP   0.73436    62.936   173.476     1.149     0.352
ASP  ASP   0.02550    48.657    58.934     1.801     1.474
ASP  ASP   0.09337   -57.827   177.244     1.085     1.184
ASP  ASP   0.00580   -62.321    77.427     5.709     9.048
ASP  ASP   0.04438  -172.534    59.631     0.918     0.647
ASP  ASP   0.00580  -168.952   167.376     1.398     0.633
ASP  CYS   0.00289    76.863   -61.312     2.253     1.110
ASP  CYS   0.45789    63.564   173.332     1.311     0.398
ASP  CYS   0.00332    51.591    61.454     2.486     1.397
ASP  CYS   0.01624  -172.602    59.134     1.672     0.769
ASP  CYS   0.00003  -174.763   -90.253     0.449     0.344
ASP  CYS   0.00745  -169.533   167.036     2.045     0.674
ASP  CYS   0.31665   -54.556   -59.563     2.090     2.435
ASP  CYS   0.19299   -58.392   176.200     1.574     1.070
ASP  CYS   0.00255   -63.553    77.471     7.839    12.314
ASP  GLN   0.00216    75.738   -61.413     1.969     0.937
ASP  GLN   0.40162    64.143   173.475     1.612     0.358
ASP  GLN   0.01001    51.707    59.595     1.654     2.905
ASP  GLN   0.00587  -172.721    59.418     1.350     0.827
ASP  GLN   0.00956  -169.663   167.269     1.360     0.449
ASP  GLN   0.00011  -174.537   -89.425     0.822     1.507
ASP  GLN   0.42670   -54.037   -59.314     1.129     1.948
ASP  GLN   0.13922   -57.844   176.875     0.730     1.007
ASP  GLN   0.00475   -62.923    78.854     7.082    11.997
ASP  GLU   0.01055    74.355   -61.701     2.843     0.897
ASP  GLU   0.01098    49.822    61.965     3.469     2.063
ASP  GLU   0.35480    62.691   173.588     2.153     0.499
ASP  GLU   0.03245  -173.066    59.813     1.093     0.476
ASP  GLU   0.02123  -169.873   167.234     1.568     0.420
ASP  GLU   0.00001  -128.743   -62.118     1.090     0.342
ASP  GLU   0.00025  -173.866   -89.905     4.091     2.020
ASP  GLU   0.38907   -53.775   -59.830     1.498     2.278
ASP  GLU   0.16650   -57.606   176.876     1.053     1.019
ASP  GLU   0.01416   -67.413    69.957     4.234     7.208
ASP  GLY   0.01059    76.089   -61.553     1.689     0.920
ASP  GLY   0.39450    63.257   173.569     1.508     0.417
ASP  GLY   0.01386    49.929    62.179     4.102     2.315
ASP  GLY   0.31452   -53.924   -59.328     1.375     1.909
ASP  GLY   0.00006  -132.858   -62.352     5.057     0.790
ASP  GLY   0.00053  -172.442   -89.571     5.122     2.467
ASP  GLY   0.21018   -57.950   176.402     0.928     1.028
ASP  GLY   0.01110   -66.960    71.202     5.350     8.402
ASP  GLY   0.02192  -173.037    59.745     0.795     0.645
ASP  GLY   0.02274  -169.722   167.216     1.595     0.436
ASP  HID   0.00812    75.966   -61.727     2.128     1.458
ASP  HID   0.63967    64.347   173.642     1.113     0.444
ASP  HID   0.01971    52.832    62.021     1.874     2.496
ASP  HID   0.01066  -172.566    59.444     2.275     1.287
ASP  HID   0.00008  -173.977   -89.914     1.267     1.186
ASP  HID   0.01647  -169.070   167.268     1.504     0.536
ASP  HID   0.15506   -54.061   -59.341     1.498     2.351
ASP  HID   0.14546   -58.025   176.522     0.907     0.988
ASP  HID   0.00476   -64.748    76.030     7.704    12.069
ASP  HID   0.00000   -20.095    85.711     1.000     1.000
ASP  HIE   0.00714    75.399   -62.018     2.338     0.568
ASP  HIE   0.27355   -53.743   -59.412     1.936     2.762
ASP  HIE   0.00047  -173.896   -89.796     1.608     0.627
ASP  HIE   0.00007  -133.695   -63.822     8.786     4.187
ASP  HIE   0.40601    62.753   173.391     1.902     0.323
ASP  HIE   0.01236    50.960    62.876     3.052     1.531
ASP  HIE   0.21848   -57.621   176.759     1.193     1.152
ASP  HIE   0.01062   -66.957    70.966     5.474     9.076
ASP  HIE   0.03732  -173.814    59.935     1.315     0.486
ASP  HIE   0.03399  -170.341   167.261     1.235     0.353
ASP  HIP   0.00902    77.460   -61.506     2.321     1.675
ASP  HIP   0.41782    65.150   174.060     1.260     0.542
ASP  HIP   0.05770    55.810    64.320     1.748     2.325
ASP  HIP   0.03131  -172.958    59.371     2.846     1.222
ASP  HIP   0.01439  -171.394   168.131     3.974     0.632
ASP  HIP   0.00012  -174.002   -88.066     2.750     3.303
ASP  HIP   0.00001  -135.290   -63.113    10.568     1.382
ASP  HIP   0.25175   -55.053   -60.743     2.018     3.017
ASP  HIP   0.20993   -57.793   176.835     0.697     0.848
ASP  HIP   0.00794   -58.032    88.099     4.805     7.007
ASP  ILE   0.00895    75.334   -59.809     1.460     3.140
ASP  ILE   0.44937    63.058   173.255     1.379     0.789
ASP  ILE   0.00979    48.393    60.808     1.458     1.463
ASP  ILE   0.28043   -54.983   -59.998     1.546     2.190
ASP  ILE   0.00005  -175.960   -90.076     0.756     0.566
ASP  ILE   0.00002  -125.788   -63.894     2.212     0.734
ASP  ILE   0.16532   -59.238   175.987     1.900     1.099
ASP  ILE   0.01529   -68.771    69.566     4.710     8.313
ASP  ILE   0.01534  -173.987    59.774     2.103     0.632
ASP  ILE   0.05544  -171.222   166.815     1.382     0.644
ASP  LEU   0.00667    75.392   -62.007     1.560     0.744
ASP  LEU   0.55720    63.713   174.113     1.818     0.862
ASP  LEU   0.00600    50.375    60.733     3.442     2.322
ASP  LEU   0.00007    69.974    97.866     1.000     1.000
ASP  LEU   0.02107  -169.705   167.230     2.030     0.617
ASP  LEU   0.01698  -171.943    59.578     1.524     1.173
ASP  LEU   0.10955   -58.071   176.537     1.287     1.120
ASP  LEU   0.00715   -68.320    69.924     6.375    10.424
ASP  LEU   0.27523   -54.349   -60.272     1.398     2.638
ASP  LEU   0.00007  -173.049   -88.945    10.794     6.314
ASP  LEU   0.00000  -127.863   -61.869     1.000     1.000
ASP  LYS   0.00197    74.743   -62.326     0.998     0.329
ASP  LYS   0.21431    63.602   173.568     1.291     0.346
ASP  LYS   0.00473    52.122    63.735     3.042     1.111
ASP  LYS   0.01877  -174.344    60.153     1.767     0.588
ASP  LYS   0.00009  -175.106   -89.849     0.434     0.675
ASP  LYS   0.01139  -170.965   167.536     1.604     0.569
ASP  LYS   0.39965   -54.238   -59.564     1.147     1.598
ASP  LYS   0.34085   -58.694   176.226     0.980     0.919
ASP  LYS   0.00824   -66.688    72.953     6.452    10.712
ASP  MET   0.00128    75.001   -61.981     2.071     0.763
ASP  MET   0.49351    63.563   173.254     1.323     1.149
ASP  MET   0.00420    51.459    62.949     3.409     1.387
ASP  MET   0.00846  -174.646    59.948     2.040     0.551
ASP  MET   0.00858  -170.597   167.332     0.947     0.390
ASP  MET   0.00008  -174.566   -90.627     0.829     1.063
ASP  MET   0.30307   -54.513   -59.551     1.648     2.256
ASP  MET   0.17555   -58.318   176.241     1.080     0.944
ASP  MET   0.00527   -67.344    70.166     4.317     7.271
ASP  PHE   0.01123    74.254   -61.557     1.502     0.512
ASP  PHE   0.29563   -55.023   -60.363     1.690     2.396
ASP  PHE   0.00067  -174.303   -89.922     2.526     1.200
ASP  PHE   0.00008  -132.101   -63.607     7.913     2.434
ASP  PHE   0.34293    62.194   173.628     1.786     0.489
ASP  PHE   0.01229    48.393    61.257     2.990     1.697
ASP  PHE   0.27226   -57.854   176.752     1.358     1.133
ASP  PHE   0.01072   -66.095    72.682     6.982    10.929
ASP  PHE   0.02540  -173.438    59.859     0.673     0.549
ASP  PHE   0.02878  -170.841   166.810     1.138     0.516
ASP  PRO   0.00870    75.182   -62.079     1.286     0.335
ASP  PRO   0.37535    62.754   173.677     1.623     0.361
ASP  PRO   0.01598    47.456    60.979     5.149     2.458
ASP  PRO   0.42670   -53.499   -59.021     1.357     1.953
ASP  PRO   0.00003  -129.942   -62.088     3.746     0.439
ASP  PRO   0.00037  -172.618   -89.526     5.170     2.731
ASP  PRO   0.12938   -57.240   176.929     1.350     1.084
ASP  PRO   0.00956   -65.094    73.742     6.748    10.616
ASP  PRO   0.01369  -169.358   168.785     1.201     2.517
ASP  PRO   0.02025  -172.366    60.761     2.970     3.695
ASP  SER   0.01241    76.344   -59.381     1.523     1.703
ASP  SER   0.06907    52.721    60.148     1.455     0.701
ASP  SER   0.68415    64.499   173.455     1.286     0.411
ASP  SER   0.01185  -172.512    59.277     1.116     0.516
ASP  SER   0.02063  -168.640   167.606     1.727     0.463
ASP  SER   0.00014  -174.899   -90.247     1.012     0.396
ASP  SER   0.00000  -127.151   -62.072     1.000     1.000
ASP  SER   0.12155   -53.981   -59.594     1.443     2.192
ASP  SER   0.07683   -58.558   176.206     1.098     1.091
ASP  SER   0.00337   -66.120    73.907     7.625    11.904
ASP  THR   0.02090    77.173   -61.249     2.633     1.324
ASP  THR   0.61452    63.827   173.838     1.909     0.670
ASP  THR   0.05025    52.715    60.597     1.874     0.847
ASP  THR   0.03145  -172.548    59.531     1.475     1.307
ASP  THR   0.02312  -170.450   166.937     1.276     0.344
ASP  THR   0.00010  -175.388   -90.486     2.071     0.534
ASP  THR   0.00001  -128.896   -62.384     1.000     1.000
ASP  THR   0.15861   -55.577   -62.060     1.669     2.659
ASP  THR   0.09683   -57.489   177.383     1.349     1.123
ASP  THR   0.00421   -65.446    74.322     7.604    12.149
ASP  TRP   0.01255    74.601   -60.923     1.475     0.784
ASP  TRP   0.51274    61.933   173.185     1.224     0.600
ASP  TRP   0.01558    48.853    61.076     2.491     2.190
ASP  TRP   0.16423   -54.464   -59.938     2.222     2.925
ASP  TRP   0.00004  -126.251   -62.530     1.549     0.903
ASP  TRP   0.00033  -174.238   -89.983     1.007     0.810
ASP  TRP   0.24150   -57.233   176.728     1.626     1.403
ASP  TRP   0.00912   -63.019    76.231     6.003     9.428
ASP  TRP   0.01862  -173.559    60.118     1.298     0.923
ASP  TRP   0.02530  -170.355   167.186     1.059     0.457
ASP  TYR   0.00906    74.125   -61.498     1.597     0.659
ASP  TYR   0.23468   -54.567   -60.145     2.138     2.712
ASP  TYR   0.00004  -129.962   -61.968     4.318     0.503
ASP  TYR   0.00064  -173.890   -89.668     3.670     2.525
ASP  TYR   0.47906    61.565   173.431     1.926     0.556
ASP  TYR   0.00901    47.912    61.194     4.508     2.098
ASP  TYR   0.15892   -57.217   176.809     1.324     1.206
ASP  TYR   0.01208   -62.806    78.085     7.800    12.253
ASP  TYR   0.06082  -171.527   167.244     0.769     0.160
ASP  TYR   0.03569  -173.188    59.615     0.723     0.628
ASP  VAL   0.00769    74.347   -61.695     2.009     1.444
ASP  VAL   0.46058    62.648   173.408     1.679     1.038
ASP  VAL   0.01094    49.444    61.325     2.966     2.035
ASP  VAL   0.29110   -54.275   -59.718     2.105     2.263
ASP  VAL   0.00020  -173.328   -90.406     3.347     0.862
ASP  VAL   0.00003  -135.752   -64.122     9.003     4.671
ASP  VAL   0.18193   -58.001   176.674     0.907     1.092
ASP  VAL   0.00619   -65.309    73.354     6.219     9.985
ASP  VAL   0.02402  -172.724    60.025     0.729     0.536
ASP  VAL   0.01733  -170.626   167.231     1.297     0.301
CYS  ALA   0.00719    75.824   -61.578     2.242     1.035
CYS  ALA   0.24587    63.259   173.581     1.715     0.429
CYS  ALA   0.01214    51.442    62.555     2.900     1.465
CYS  ALA   0.45089   -53.469   -59.312     1.147     1.829
CYS  ALA   0.00004  -133.786   -62.680     5.712     0.510
CYS  ALA   0.00038  -172.598   -89.886     4.378     1.223
CYS  ALA   0.21851   -58.173   175.997     0.855     0.703
CYS  ALA   0.01277   -67.792    70.209     5.143     8.403
CYS  ALA   0.02938  -172.423    59.721     0.853     0.475
CYS  ALA   0.02282  -169.033   167.395     1.256     0.362
CYS  ARG   0.00083    75.408   -62.047     1.619     0.362
CYS  ARG   0.21135    63.287   173.900     1.163     0.408
CYS  ARG   0.00132    52.931    63.158     3.228     1.576
CYS  ARG   0.00577  -173.276    59.937     0.982     0.425
CYS  ARG   0.00334  -170.405   167.582     0.813     0.643
CYS  ARG   0.00001  -173.550   -89.584     1.000     1.000
CYS  ARG   0.54259   -53.581   -58.893     0.776     1.412
CYS  ARG   0.23201   -58.306   176.352     0.997     0.874
CYS  ARG   0.00278   -68.586    70.130     5.122     8.586
CYS  ASN   0.00478    76.107   -60.852     2.025     1.326
CYS  ASN   0.46160    64.286   173.600     1.155     0.316
CYS  ASN   0.01270    52.183    60.834     2.994     1.848
CYS  ASN   0.02024  -172.447    59.639     1.322     0.791
CYS  ASN   0.00004  -174.476   -90.507     0.344     0.335
CYS  ASN   0.01651  -169.733   167.312     1.386     0.408
CYS  ASN   0.30156   -53.525   -59.781     1.324     2.325
CYS  ASN   0.17274   -57.715   176.494     1.202     1.051
CYS  ASN   0.00982   -65.855    72.336     6.076     9.674
CYS  ASP   0.00289    76.863   -61.312     2.253     1.110
CYS  ASP   0.45789    63.564   173.332     1.311     0.398
CYS  ASP   0.00332    51.591    61.454     2.486     1.397
CYS  ASP   0.01624  -172.602    59.134     1.672     0.769
CYS  ASP   0.00003  -174.763   -90.253     0.449     0.344
CYS  ASP   0.00745  -169.533   167.036     2.045     0.674
CYS  ASP   0.31665   -54.556   -59.563     2.090     2.435
CYS  ASP   0.19299   -58.392   176.200     1.574     1.070
CYS  ASP   0.00255   -63.553    77.471     7.839    12.314
CYS  CYS   0.00868    74.654   -61.546     1.003     0.414
CYS  CYS   0.33555    62.885   173.869     1.456     0.337
CYS  CYS   0.00781    50.500    61.742     3.211     0.941
CYS  CYS   0.01693  -172.773    59.599     0.888     0.447
CYS  CYS   0.00005  -174.477   -89.773     0.571     0.662
CYS  CYS   0.00416  -169.351   167.409     0.912     0.266
CYS  CYS   0.34807   -53.221   -59.395     1.133     1.984
CYS  CYS   0.26933   -57.184   176.620     0.838     0.616
CYS  CYS   0.00941   -64.748    73.465     5.918     9.339
CYS  GLN   0.00636    75.815   -61.389     1.909     0.945
CYS  GLN   0.45448    63.093   173.671     1.743     0.616
CYS  GLN   0.00336    51.124    59.572     2.473     1.154
CYS  GLN   0.33973   -54.035   -60.272     0.931     2.067
CYS  GLN   0.00130   -70.608    66.360     3.447     2.146
CYS  GLN   0.01788  -172.857    59.480     1.320     0.626
CYS  GLN   0.01463  -169.109   167.277     1.609     0.336
CYS  GLN   0.16226   -57.516   177.093     1.642     1.012
CYS  GLU   0.00287    74.997   -62.175     1.487     0.331
CYS  GLU   0.00638    50.070    62.386     2.746     1.523
CYS  GLU   0.31364    63.340   173.669     2.108     0.454
CYS  GLU   0.01614  -173.185    59.797     1.069     0.304
CYS  GLU   0.01953  -169.577   167.383     1.456     0.367
CYS  GLU   0.00006  -172.986   -89.754     4.863     0.699
CYS  GLU   0.43802   -54.498   -60.452     1.567     2.058
CYS  GLU   0.19699   -57.760   176.656     0.877     0.829
CYS  GLU   0.00636   -65.216    74.563     7.019    11.389
CYS  GLY   0.00756    75.629   -61.920     1.248     0.300
CYS  GLY   0.51062   -53.252   -58.875     0.922     1.488
CYS  GLY   0.00004  -135.353   -62.521     4.785     0.279
CYS  GLY   0.00029  -173.198   -89.984     3.363     0.632
CYS  GLY   0.21525    63.080   173.615     1.692     0.399
CYS  GLY   0.01074    51.680    61.985     4.013     1.492
CYS  GLY   0.20196   -57.914   176.142     0.920     0.747
CYS  GLY   0.01661   -68.278    68.665     3.076     4.549
CYS  GLY   0.00858  -171.655    59.797     0.940     0.632
CYS  GLY   0.02836  -169.736   167.339     1.323     0.302
CYS  HID   0.00187    75.576   -62.541     1.131     1.259
CYS  HID   0.33430    63.714   173.670     0.997     0.506
CYS  HID   0.00562    50.793    62.862     2.682     2.214
CYS  HID   0.00782  -172.628    60.120     1.580     0.692
CYS  HID   0.01195  -169.951   167.561     1.762     0.385
CYS  HID   0.00013  -172.817   -89.605     4.292     1.974
CYS  HID   0.41021   -53.396   -58.439     0.884     1.421
CYS  HID   0.22048   -58.564   175.893     0.937     0.774
CYS  HID   0.00761   -68.690    69.821     5.505     8.886
CYS  HIE   0.00389    74.654   -61.978     1.696     0.379
CYS  HIE   0.31265    63.004   173.341     1.676     0.541
CYS  HIE   0.00521    49.736    62.478     3.914     1.821
CYS  HIE   0.02026  -173.856    60.084     1.607     0.561
CYS  HIE   0.04920  -170.833   167.657     1.202     0.269
CYS  HIE   0.00011  -173.349   -88.852     5.761     4.932
CYS  HIE   0.37570   -54.209   -60.233     1.832     3.101
CYS  HIE   0.22365   -57.951   176.295     1.222     1.056
CYS  HIE   0.00932   -66.041    72.746     6.573    11.143
CYS  HIP   0.00399    76.563   -62.217     1.262     1.341
CYS  HIP   0.49653    64.451   173.620     0.922     0.388
CYS  HIP   0.02391    54.777    62.563     2.046     2.924
CYS  HIP   0.28239   -53.151   -58.124     0.645     0.998
CYS  HIP   0.00815  -171.013    59.104     1.607     0.898
CYS  HIP   0.00590   -69.204    68.562     3.989     6.519
CYS  HIP   0.17262   -58.344   175.878     0.631     0.603
CYS  HIP   0.00643  -168.707   167.644     1.833     0.585
CYS  HIP   0.00001  -136.068   -61.853     0.617     0.061
CYS  HIP   0.00007  -173.874   -89.847     0.973     1.593
CYS  ILE   0.00904    75.837   -61.528     1.636     2.072
CYS  ILE   0.46815    63.528   173.557     1.636     0.822
CYS  ILE   0.00009    70.147   101.849     0.019     0.021
CYS  ILE   0.00924    53.222    62.303     2.880     2.357
CYS  ILE   0.02020  -172.617    59.367     1.503     0.767
CYS  ILE   0.00003  -173.225   -90.465     1.545     1.310
CYS  ILE   0.02411  -169.720   167.278     1.502     0.298
CYS  ILE   0.31100   -54.073   -59.862     0.949     1.960
CYS  ILE   0.15173   -57.215   177.107     1.382     1.159
CYS  ILE   0.00641   -66.706    71.790     5.621     8.930
CYS  LEU   0.00725    75.738   -62.152     1.564     0.587
CYS  LEU   0.41558    63.377   173.855     1.652     0.477
CYS  LEU   0.01030    51.312    61.089     3.391     1.472
CYS  LEU   0.02790  -172.461    59.467     1.818     0.738
CYS  LEU   0.00007  -174.642   -89.986     0.307     0.377
CYS  LEU   0.01508  -169.326   167.435     2.440     0.284
CYS  LEU   0.37334   -53.754   -59.955     1.344     2.301
CYS  LEU   0.14657   -57.617   176.588     0.924     0.949
CYS  LEU   0.00391   -67.176    71.099     5.631     9.194
CYS  LYS   0.00379    76.068   -61.930     0.948     0.242
CYS  LYS   0.30536    63.282   173.683     1.544     0.262
CYS  LYS   0.00716    51.155    63.228     2.905     1.383
CYS  LYS   0.00843  -173.591    60.415     1.271     0.548
CYS  LYS   0.00002  -174.690   -89.823     1.230     0.795
CYS  LYS   0.00870  -170.210   167.410     1.657     0.509
CYS  LYS   0.35449   -53.903   -59.444     1.237     1.946
CYS  LYS   0.29883   -57.971   176.406     0.890     0.890
CYS  LYS   0.01321   -69.234    67.949     2.586     3.991
CYS  MET   0.00133    75.814   -61.770     1.831     1.144
CYS  MET   0.28825    63.290   173.584     1.873     0.360
CYS  MET   0.00431    49.540    62.320     3.624     1.752
CYS  MET   0.00916  -172.726    59.819     1.005     0.403
CYS  MET   0.00004  -174.021   -89.009     0.883     0.773
CYS  MET   0.01015  -169.926   167.376     1.133     0.374
CYS  MET   0.51071   -53.400   -58.702     1.552     2.019
CYS  MET   0.17124   -57.702   176.474     0.976     0.865
CYS  MET   0.00481   -66.446    72.323     6.107     9.992
CYS  PHE   0.00732    73.846   -61.995     0.789     0.539
CYS  PHE   0.00640    50.240    62.326     4.000     2.480
CYS  PHE   0.35756    61.631   173.692     1.682     0.524
CYS  PHE   0.02288  -173.156    59.643     0.904     0.443
CYS  PHE   0.02633  -170.713   167.499     0.979     0.398
CYS  PHE   0.00027  -174.101   -89.759     1.805     0.635
CYS  PHE   0.33100   -54.008   -59.800     1.500     2.272
CYS  PHE   0.24028   -57.185   176.972     1.804     1.139
CYS  PHE   0.00797   -66.243    72.722     6.454    10.557
CYS  PRO   0.01155    75.541   -62.285     1.177     0.369
CYS  PRO   0.29156    62.274   173.515     1.584     0.303
CYS  PRO   0.01142    47.949    62.258     4.114     1.221
CYS  PRO   0.36468   -53.207   -58.507     1.084     1.446
CYS  PRO   0.00021  -166.983   -87.500    10.042     5.809
CYS  PRO   0.27889   -57.757   176.451     1.545     1.039
CYS  PRO   0.01119   -65.756    72.434     5.728     9.521
CYS  PRO   0.01234  -168.543   169.235     0.886     1.633
CYS  PRO   0.01817  -171.239    61.251     2.537     4.105
CYS  SER   0.00300    75.559   -61.855     1.074     0.380
CYS  SER   0.45075    63.103   173.646     1.682     0.277
CYS  SER   0.00458    50.185    62.621     3.126     1.507
CYS  SER   0.01396  -173.117    59.661     0.730     0.288
CYS  SER   0.01403  -169.717   167.357     0.932     0.368
CYS  SER   0.00009  -174.447   -90.050     0.895     0.413
CYS  SER   0.33935   -53.376   -59.107     1.167     1.942
CYS  SER   0.16959   -57.623   176.501     0.985     0.905
CYS  SER   0.00465   -66.048    73.123     6.914    11.201
CYS  THR   0.00795    74.250   -61.534     0.621     0.289
CYS  THR   0.21862    62.473   173.590     1.492     0.500
CYS  THR   0.01082    47.499    60.805     2.856     1.277
CYS  THR   0.02613  -172.449    59.288     1.037     0.444
CYS  THR   0.02161  -169.598   167.241     1.361     0.252
CYS  THR   0.00003  -167.854   -89.657     8.355     0.759
CYS  THR   0.50135   -54.191   -59.594     2.082     2.460
CYS  THR   0.21031   -58.516   176.420     1.763     1.265
CYS  THR   0.00319   -62.212    78.300     7.730    12.675
CYS  TRP   0.00358    74.232   -62.036     1.750     0.514
CYS  TRP   0.49802    63.316   173.378     2.256     1.193
CYS  TRP   0.00699    52.323    61.993     2.909     1.311
CYS  TRP   0.01642  -172.576    59.333     0.762     0.490
CYS  TRP   0.01340  -169.885   167.327     0.916     0.330
CYS  TRP   0.00010  -175.012   -90.565     4.159     0.719
CYS  TRP   0.25983   -53.643   -59.116     1.437     2.261
CYS  TRP   0.19644   -57.620   176.370     1.454     0.854
CYS  TRP   0.00523   -67.060    71.806     6.189     9.588
CYS  TYR   0.00658    74.720   -61.755     1.092     0.416
CYS  TYR   0.00882    49.965    62.183     4.139     1.785
CYS  TYR   0.41203    61.767   173.457     1.463     0.650
CYS  TYR   0.02349  -173.567    59.847     1.145     0.550
CYS  TYR   0.02784  -170.606   167.547     1.145     0.401
CYS  TYR   0.00021  -171.413   -88.507     7.769     5.549
CYS  TYR   0.32128   -54.012   -59.596     1.268     2.167
CYS  TYR   0.18806   -57.837   176.580     1.402     1.037
CYS  TYR   0.01169   -65.984    72.424     5.803     9.582
CYS  VAL   0.00969    76.391   -60.559     2.021     1.474
CYS  VAL   0.29143    62.952   173.732     2.160     0.585
CYS  VAL   0.01368    49.727    60.157     2.383     2.159
CYS  VAL   0.02079  -172.272    59.621     1.307     0.748
CYS  VAL   0.01458  -169.359   167.523     1.118     0.281
CYS  VAL   0.00013  -174.651   -90.142     0.738     0.795
CYS  VAL   0.00001  -126.940   -62.812     1.000     1.000
CYS  VAL   0.46678   -53.749   -59.292     1.946     2.228
CYS  VAL   0.17598   -58.358   176.278     1.550     1.001
CYS  VAL   0.00694   -68.951    68.009     2.164     3.182
GLN  ALA   0.00427    75.193   -61.995     1.203     0.391
GLN  ALA   0.21641    63.141   173.517     1.337     0.531
GLN  ALA   0.00578    50.808    62.747     2.963     1.391
GLN  ALA   0.01791  -172.954    60.149     0.904     0.363
GLN  ALA   0.00006  -173.086   -88.986     0.595     0.476
GLN  ALA   0.01444  -169.250   167.626     0.813     0.449
GLN  ALA   0.44065   -53.825   -59.343     1.172     1.696
GLN  ALA   0.29261   -58.540   176.145     1.280     0.971
GLN  ALA   0.00786   -67.836    71.164     6.346    10.542
GLN  ARG   0.48582   -53.794   -58.261     0.491     0.636
GLN  ARG   0.32215   -58.830   176.087     0.457     0.513
GLN  ARG   0.01301   -69.206    68.800     3.976     7.116
GLN  ARG   0.00407  -174.757    60.841     1.799     0.410
GLN  ARG   0.00003  -174.440   -88.560     0.308     1.108
GLN  ARG   0.00430  -170.628   168.441     1.473     0.664
GLN  ARG   0.00287    76.880   -61.506     0.473     0.537
GLN  ARG   0.15328    64.483   173.634     0.977     0.482
GLN  ARG   0.01446    54.610    61.613     1.085     1.177
GLN  ASN   0.00200    74.808   -61.863     1.269     0.396
GLN  ASN   0.25107    62.913   173.424     1.593     0.264
GLN  ASN   0.00439    49.702    62.396     2.137     0.931
GLN  ASN   0.01754  -174.317    60.272     1.544     0.519
GLN  ASN   0.00012  -175.058   -89.596     0.616     1.058
GLN  ASN   0.02018  -170.559   167.407     1.284     0.240
GLN  ASN   0.38110   -54.278   -60.193     1.177     2.049
GLN  ASN   0.31822   -58.193   176.430     0.800     0.916
GLN  ASN   0.00538   -68.199    70.968     6.299    10.238
GLN  ASP   0.00216    75.738   -61.413     1.969     0.937
GLN  ASP   0.40162    64.143   173.475     1.612     0.358
GLN  ASP   0.01001    51.707    59.595     1.654     2.905
GLN  ASP   0.00587  -172.721    59.418     1.350     0.827
GLN  ASP   0.00956  -169.663   167.269     1.360     0.449
GLN  ASP   0.00011  -174.537   -89.425     0.822     1.507
GLN  ASP   0.42670   -54.037   -59.314     1.129     1.948
GLN  ASP   0.13922   -57.844   176.875     0.730     1.007
GLN  ASP   0.00475   -62.923    78.854     7.082    11.997
GLN  CYS   0.00636    75.815   -61.389     1.909     0.945
GLN  CYS   0.45448    63.093   173.671     1.743     0.616
GLN  CYS   0.00336    51.124    59.572     2.473     1.154
GLN  CYS   0.33973   -54.035   -60.272     0.931     2.067
GLN  CYS   0.00130   -70.608    66.360     3.447     2.146
GLN  CYS   0.01788  -172.857    59.480     1.320     0.626
GLN  CYS   0.01463  -169.109   167.277     1.609     0.336
GLN  CYS   0.16226   -57.516   177.093     1.642     1.012
GLN  GLN   0.00928  -170.351   167.360     2.377     0.148
GLN  GLN   0.00365  -172.279    59.472     1.728     1.002
GLN  GLN   0.50504   -54.001   -59.353     0.949     2.050
GLN  GLN   0.26225   -57.693   177.189     0.856     0.673
GLN  GLN   0.00239   -68.329    70.107     4.842     8.730
GLN  GLN   0.00326    78.420   -60.796     0.849     1.078
GLN  GLN   0.20595    63.479   173.779     2.254     0.546
GLN  GLN   0.00818    53.548    61.099     1.123     1.126
GLN  GLU   0.01011    76.336   -62.154     2.139     3.154
GLN  GLU   0.00581    50.819    60.030     1.609     1.606
GLN  GLU   0.28429    63.840   173.761     2.035     0.653
GLN  GLU   0.02385  -173.582    59.840     1.371     0.686
GLN  GLU   0.00004  -175.058   -87.582     0.848     2.476
GLN  GLU   0.01440  -170.587   167.419     2.013     0.463
GLN  GLU   0.47703   -54.398   -60.018     0.947     2.121
GLN  GLU   0.16777   -58.251   176.692     1.184     0.926
GLN  GLU   0.01670   -62.258    81.337     7.182    12.701
GLN  GLY   0.00735    75.788   -62.112     1.825     0.948
GLN  GLY   0.26288    63.369   173.307     1.753     0.784
GLN  GLY   0.01319    52.514    63.639     3.545     1.955
GLN  GLY   0.01834  -172.916    60.019     0.878     0.282
GLN  GLY   0.02352  -169.360   167.737     1.218     0.416
GLN  GLY   0.00001  -132.011   -62.785     4.737     0.027
GLN  GLY   0.00030  -173.720   -89.632     1.894     0.839
GLN  GLY   0.42447   -53.814   -59.140     0.950     1.753
GLN  GLY   0.23442   -58.117   176.522     0.926     1.012
GLN  GLY   0.01552   -68.501    70.339     5.462     9.301
GLN  HID   0.00404    75.886   -62.038     1.086     0.346
GLN  HID   0.26029    63.718   173.777     0.969     0.296
GLN  HID   0.00912    53.895    64.157     2.435     2.492
GLN  HID   0.43667   -53.860   -58.768     0.633     1.268
GLN  HID   0.00674  -172.927    60.188     1.246     0.785
GLN  HID   0.00628   -69.312    68.863     4.395     7.309
GLN  HID   0.26286   -58.574   175.930     0.722     0.752
GLN  HID   0.00017  -173.219   -88.487     1.321     1.394
GLN  HID   0.01382  -169.188   168.103     1.601     0.559
GLN  HIE   0.00620    76.089   -61.064     1.746     1.372
GLN  HIE   0.33141    63.374   173.592     2.148     0.459
GLN  HIE   0.01819    51.966    59.865     2.126     1.432
GLN  HIE   0.01936  -173.374    59.816     1.522     0.684
GLN  HIE   0.00008  -174.483   -89.657     0.915     0.700
GLN  HIE   0.01403  -170.607   167.324     1.264     0.231
GLN  HIE   0.41590   -54.089   -59.646     0.980     1.997
GLN  HIE   0.18831   -58.345   176.344     1.016     1.008
GLN  HIE   0.00652   -69.217    68.203     4.219     6.762
GLN  HIP   0.00214    76.743   -61.829     1.947     0.949
GLN  HIP   0.36395    64.304   173.564     0.896     0.697
GLN  HIP   0.00583    54.279    65.253     3.641     5.912
GLN  HIP   0.36575   -53.795   -58.650     1.063     1.786
GLN  HIP   0.00769  -173.722    60.981     1.292     0.595
GLN  HIP   0.00686   -68.401    70.870     5.567     9.759
GLN  HIP   0.23634   -58.498   176.089     0.767     0.790
GLN  HIP   0.00012  -173.028   -88.338     1.276     1.624
GLN  HIP   0.01132  -169.935   168.171     2.248     0.751
GLN  ILE   0.00258    74.184   -61.979     0.419     0.338
GLN  ILE   0.20672    62.293   173.516     1.955     0.385
GLN  ILE   0.00389    50.119    62.635     2.679     1.242
GLN  ILE   0.00965  -173.983    60.099     0.598     0.352
GLN  ILE   0.00004  -174.645   -89.102     1.592     0.916
GLN  ILE   0.00625  -171.046   167.448     1.161     0.496
GLN  ILE   0.53065   -54.077   -59.540     1.044     2.158
GLN  ILE   0.23287   -58.172   176.462     0.775     0.872
GLN  ILE   0.00734   -66.004    74.165     6.372    11.516
GLN  LEU   0.00418    74.857   -62.049     1.019     0.362
GLN  LEU   0.29336    62.809   173.633     1.313     0.424
GLN  LEU   0.00539    50.898    61.707     1.996     1.539
GLN  LEU   0.01764  -173.576    59.994     0.959     0.418
GLN  LEU   0.00014  -174.922   -89.434     0.897     0.526
GLN  LEU   0.02275  -170.715   167.378     1.051     0.219
GLN  LEU   0.42595   -53.814   -58.942     0.732     1.661
GLN  LEU   0.21659   -58.185   176.530     0.633     0.804
GLN  LEU   0.01400   -68.867    68.928     3.425     6.028
GLN  LYS   0.00222    76.848   -61.064     2.317     1.502
GLN  LYS   0.27233    63.602   173.668     1.085     0.415
GLN  LYS   0.00657    54.619    64.128     1.229     2.382
GLN  LYS   0.00669  -173.863    60.079     1.358     0.552
GLN  LYS   0.00648   -70.148    67.346     3.162     5.325
GLN  LYS   0.47972   -53.700   -58.808     0.989     1.802
GLN  LYS   0.21722   -58.424   176.239     1.030     1.030
GLN  LYS   0.00876  -171.411   167.416     0.816     0.242
GLN  LYS   0.00001  -173.739   -89.253     1.000     1.000
GLN  MET   0.00217    75.734   -61.928     2.097     1.298
GLN  MET   0.22750    63.536   173.504     1.694     0.864
GLN  MET   0.00291    52.589    62.603     4.861     2.578
GLN  MET   0.01532  -173.796    60.299     1.432     0.599
GLN  MET   0.00003  -173.717   -89.733     0.864     0.630
GLN  MET   0.00606  -170.346   167.832     1.472     0.405
GLN  MET   0.53592   -53.857   -58.834     0.933     1.628
GLN  MET   0.20554   -58.392   176.111     0.833     0.831
GLN  MET   0.00455   -67.847    69.446     3.431     5.929
GLN  PHE   0.00585    74.605   -61.921     0.970     0.425
GLN  PHE   0.22640    62.244   173.291     1.893     1.090
GLN  PHE   0.00765    50.880    62.910     3.096     2.708
GLN  PHE   0.01790  -173.626    60.135     0.738     0.525
GLN  PHE   0.01982  -171.284   167.590     0.517     0.304
GLN  PHE   0.00021  -174.727   -89.644     0.846     0.471
GLN  PHE   0.00001  -131.723   -62.409     1.000     1.000
GLN  PHE   0.49637   -54.331   -59.990     1.033     2.202
GLN  PHE   0.21503   -58.342   176.385     1.185     1.056
GLN  PHE   0.01078   -66.289    72.953     6.171    10.050
GLN  PRO   0.00860    74.893   -62.210     1.271     0.470
GLN  PRO   0.27698    62.594   173.652     1.981     0.410
GLN  PRO   0.00875    46.386    61.159     4.464     2.298
GLN  PRO   0.38826   -53.096   -58.332     0.648     1.079
GLN  PRO   0.00007  -169.689   -88.717     6.094     1.448
GLN  PRO   0.27789   -57.715   176.430     1.191     0.849
GLN  PRO   0.01160   -68.192    68.943     4.179     5.882
GLN  PRO   0.01798  -169.884   168.385     1.013     1.441
GLN  PRO   0.00986  -171.163    63.064     2.815     4.721
GLN  SER   0.00524    75.709   -61.680     1.117     0.844
GLN  SER   0.00729    50.950    62.716     3.499     1.441
GLN  SER   0.25608    63.021   173.419     1.449     0.324
GLN  SER   0.00939  -173.213    60.020     0.894     0.889
GLN  SER   0.00008  -174.156   -89.983     1.125     0.400
GLN  SER   0.00273  -169.724   167.760     1.567     0.590
GLN  SER   0.50355   -54.055   -59.508     1.137     1.928
GLN  SER   0.20736   -58.465   176.112     0.823     0.914
GLN  SER   0.00828   -67.645    71.756     6.123    10.471
GLN  THR   0.00276    74.603   -61.979     1.030     0.363
GLN  THR   0.00323    50.039    62.483     3.362     1.364
GLN  THR   0.18558    62.709   173.705     1.522     0.406
GLN  THR   0.00758  -172.639    59.600     1.192     0.997
GLN  THR   0.00006  -175.179   -90.056     0.247     0.210
GLN  THR   0.00974  -170.337   167.384     1.225     0.407
GLN  THR   0.54191   -53.673   -58.927     0.910     1.618
GLN  THR   0.24148   -58.061   176.607     1.169     1.092
GLN  THR   0.00766   -68.033    69.870     5.188     8.617
GLN  TRP   0.00940    76.995   -61.014     1.851     1.692
GLN  TRP   0.33065    63.591   173.673     1.721     0.758
GLN  TRP   0.00717    51.037    60.175     2.410     2.086
GLN  TRP   0.01627  -171.920    59.197     2.121     0.919
GLN  TRP   0.02279  -167.131   166.788     3.256     0.642
GLN  TRP   0.18981   -57.662   176.603     1.247     0.946
GLN  TRP   0.00487   -64.607    75.657     7.455    12.052
GLN  TRP   0.41898   -54.204   -59.715     0.941     1.860
GLN  TRP   0.00005  -173.938   -89.913     0.844     0.476
GLN  TRP   0.00001  -140.853   -63.149     1.000     1.000
GLN  TYR   0.01028    76.066   -61.668     1.518     0.817
GLN  TYR   0.33254    63.407   173.801     1.581     0.626
GLN  TYR   0.01080    52.107    60.388     2.027     2.265
GLN  TYR   0.01206  -171.332    59.094     1.951     1.020
GLN  TYR   0.01822  -169.655   167.266     2.591     0.193
GLN  TYR   0.00015  -174.701   -89.759     1.003     0.450
GLN  TYR   0.00001  -131.516   -62.351     1.000     1.000
GLN  TYR   0.43792   -54.735   -60.512     1.041     1.892
GLN  TYR   0.17236   -58.278   176.459     0.850     0.979
GLN  TYR   0.00567   -67.109    72.382     6.871    11.239
GLN  VAL   0.00319    75.460   -61.765     1.151     1.115
GLN  VAL   0.18470    63.173   173.606     2.099     0.389
GLN  VAL   0.00975    52.919    63.347     1.508     1.320
GLN  VAL   0.02492  -173.616    60.064     0.839     0.272
GLN  VAL   0.01279  -170.399   167.543     1.042     0.427
GLN  VAL   0.00010  -173.429   -89.013     0.630     0.250
GLN  VAL   0.52783   -53.561   -58.409     0.635     1.104
GLN  VAL   0.22884   -58.322   176.198     1.065     0.748
GLN  VAL   0.00789   -66.109    73.803     6.393    11.092
GLU  ALA   0.01920    75.667   -60.628     1.612     1.457
GLU  ALA   0.03409    50.879    60.639     2.904     2.121
GLU  ALA   0.37004    63.675   173.536     1.559     0.332
GLU  ALA   0.31229   -54.314   -60.638     1.251     2.000
GLU  ALA   0.00006  -132.497   -62.599     4.220     0.779
GLU  ALA   0.00031  -173.771   -89.986     3.256     0.684
GLU  ALA   0.19338   -57.557   176.772     1.332     1.086
GLU  ALA   0.01406   -67.018    71.232     5.326     9.173
GLU  ALA   0.02599  -170.414   167.218     1.720     0.318
GLU  ALA   0.03057  -172.874    59.623     1.121     0.694
GLU  ARG   0.25503   -58.185   176.531     0.741     0.686
GLU  ARG   0.01549   -66.646    72.555     5.888    10.165
GLU  ARG   0.46626   -53.926   -58.424     0.581     1.220
GLU  ARG   0.00022  -173.781   -87.673     1.313     1.791
GLU  ARG   0.00001  -135.977   -62.378     1.000     1.000
GLU  ARG   0.01005  -175.481    60.808     1.615     0.832
GLU  ARG   0.04392  -169.316   167.341     2.996     0.858
GLU  ARG   0.00125    74.663   -62.572     1.113     0.627
GLU  ARG   0.18489    63.337   174.142     1.121     0.576
GLU  ARG   0.02288    58.977    75.582     4.129     5.816
GLU  ASN   0.01158    76.095   -60.167     2.379     1.483
GLU  ASN   0.02078    52.410    60.803     2.079     1.293
GLU  ASN   0.54340    64.263   173.658     1.699     0.690
GLU  ASN   0.01650  -173.613    59.707     1.300     0.678
GLU  ASN   0.00012  -174.939   -90.145     0.719     0.694
GLU  ASN   0.02666  -170.266   167.326     1.307     0.246
GLU  ASN   0.25325   -54.291   -60.684     1.454     2.161
GLU  ASN   0.12492   -56.962   177.521     1.191     0.924
GLU  ASN   0.00279   -58.609    86.387     7.011    11.359
GLU  ASP   0.01055    74.355   -61.701     2.843     0.897
GLU  ASP   0.01098    49.822    61.965     3.469     2.063
GLU  ASP   0.35480    62.691   173.588     2.153     0.499
GLU  ASP   0.03245  -173.066    59.813     1.093     0.476
GLU  ASP   0.02123  -169.873   167.234     1.568     0.420
GLU  ASP   0.00001  -128.743   -62.118     1.090     0.342
GLU  ASP   0.00025  -173.866   -89.905     4.091     2.020
GLU  ASP   0.38907   -53.775   -59.830     1.498     2.278
GLU  ASP   0.16650   -57.606   176.876     1.053     1.019
GLU  ASP   0.01416   -67.413    69.957     4.234     7.208
GLU  CYS   0.00287    74.997   -62.175     1.487     0.331
GLU  CYS   0.00638    50.070    62.386     2.746     1.523
GLU  CYS   0.31364    63.340   173.669     2.108     0.454
GLU  CYS   0.01614  -173.185    59.797     1.069     0.304
GLU  CYS   0.01953  -169.577   167.383     1.456     0.367
GLU  CYS   0.00006  -172.986   -89.754     4.863     0.699
GLU  CYS   0.43802   -54.498   -60.452     1.567     2.058
GLU  CYS   0.19699   -57.760   176.656     0.877     0.829
GLU  CYS   0.00636   -65.216    74.563     7.019    11.389
GLU  GLN   0.01011    76.336   -62.154     2.139     3.154
GLU  GLN   0.00581    50.819    60.030     1.609     1.606
GLU  GLN   0.28429    63.840   173.761     2.035     0.653
GLU  GLN   0.02385  -173.582    59.840     1.371     0.686
GLU  GLN   0.00004  -175.058   -87.582     0.848     2.476
GLU  GLN   0.01440  -170.587   167.419     2.013     0.463
GLU  GLN   0.47703   -54.398   -60.018     0.947     2.121
GLU  GLN   0.16777   -58.251   176.692     1.184     0.926
GLU  GLN   0.01670   -62.258    81.337     7.182    12.701
GLU  GLU   0.01295    73.056   -61.933     2.113     1.136
GLU  GLU   0.01105    48.315    60.842     2.190     1.502
GLU  GLU   0.57378    63.212   173.749     2.253     0.610
GLU  GLU   0.02416  -174.253    59.983     0.227     0.040
GLU  GLU   0.00004  -175.051   -90.058     0.000     0.000
GLU  GLU   0.03230  -171.087   167.256     0.604     0.059
GLU  GLU   0.19392   -54.313   -61.266     1.345     2.034
GLU  GLU   0.14517   -56.270   178.186     1.060     0.526
GLU  GLU   0.00662   -62.618    78.579     8.084    13.282
GLU  GLY   0.01259    74.990   -61.754     1.482     0.472
GLU  GLY   0.26200    62.974   173.676     1.323     0.647
GLU  GLY   0.01158    51.502    62.102     4.480     1.688
GLU  GLY   0.43196   -53.647   -59.349     0.752     1.345
GLU  GLY   0.00003  -131.918   -62.683     5.431     0.439
GLU  GLY   0.00027  -172.942   -89.793     4.789     1.322
GLU  GLY   0.19339   -57.518   176.759     1.132     0.939
GLU  GLY   0.01909   -69.379    68.424     3.697     6.161
GLU  GLY   0.03127  -169.623   167.478     1.287     0.447
GLU  GLY   0.03782  -172.751    59.896     1.129     0.421
GLU  HID   0.00474    75.775   -61.992     1.854     2.815
GLU  HID   0.52840    64.229   173.940     0.791     0.694
GLU  HID   0.02386    54.061    64.927     2.574     4.583
GLU  HID   0.02884  -172.491    58.988     1.282     0.871
GLU  HID   0.00007  -174.493   -88.870     0.880     1.946
GLU  HID   0.00954  -170.072   167.341     1.558     0.470
GLU  HID   0.24653   -54.424   -59.335     0.913     1.589
GLU  HID   0.14956   -59.135   175.837     1.503     1.042
GLU  HID   0.00846   -66.959    71.772     5.950     9.785
GLU  HIE   0.00653    75.735   -61.590     2.102     1.207
GLU  HIE   0.25606    62.269   173.400     2.306     0.505
GLU  HIE   0.00741    53.230    65.853     4.526     8.649
GLU  HIE   0.05493  -174.525    60.211     1.533     0.524
GLU  HIE   0.05538  -171.522   167.603     1.856     0.365
GLU  HIE   0.00001  -131.811   -61.881     0.180     0.375
GLU  HIE   0.00067  -174.499   -89.581     1.004     0.814
GLU  HIE   0.31772   -54.474   -60.253     1.253     2.249
GLU  HIE   0.29477   -57.863   176.782     1.169     1.150
GLU  HIE   0.00652   -67.649    71.147     5.773     9.243
GLU  HIP   0.00995    76.079   -62.815     1.705     1.631
GLU  HIP   0.45296    63.694   173.907     1.905     0.460
GLU  HIP   0.03358    55.183    65.707     3.190     4.283
GLU  HIP   0.05102  -174.033    59.794     2.063     1.124
GLU  HIP   0.00026  -175.064   -89.796     1.079     1.942
GLU  HIP   0.06485  -170.282   167.190     2.475     0.508
GLU  HIP   0.15089   -54.998   -60.587     2.383     3.505
GLU  HIP   0.22734   -57.840   176.785     0.945     0.999
GLU  HIP   0.00916   -64.850    74.946     6.286    10.398
GLU  ILE   0.00641    74.319   -61.919     1.188     0.653
GLU  ILE   0.39608    62.563   173.517     2.192     0.613
GLU  ILE   0.01099    50.513    62.060     2.490     1.251
GLU  ILE   0.29389   -54.400   -60.461     1.161     2.081
GLU  ILE   0.00014  -174.881   -89.744     0.796     0.596
GLU  ILE   0.00001  -128.536   -62.596     1.000     1.000
GLU  ILE   0.20165   -57.907   177.140     1.614     1.205
GLU  ILE   0.00532   -65.456    73.400     6.310    10.486
GLU  ILE   0.05553  -171.217   167.292     0.550     0.177
GLU  ILE   0.02999  -173.996    60.067     0.834     0.386
GLU  LEU   0.00762    75.343   -62.199     2.485     0.623
GLU  LEU   0.38381    63.891   173.939     2.530     0.735
GLU  LEU   0.00570    52.441    62.311     2.670     1.870
GLU  LEU   0.02511  -172.851    59.536     1.223     0.549
GLU  LEU   0.02569  -169.567   167.367     1.662     0.266
GLU  LEU   0.00006  -174.180   -90.351     3.229     0.855
GLU  LEU   0.30078   -54.339   -60.124     1.059     2.057
GLU  LEU   0.24059   -58.275   176.436     0.927     0.844
GLU  LEU   0.01063   -67.668    70.618     5.520     8.697
GLU  LYS   0.00244    76.607   -61.746     1.850     0.655
GLU  LYS   0.00756    52.940    62.272     2.110     2.318
GLU  LYS   0.19519    64.085   173.369     1.514     0.801
GLU  LYS   0.00593  -173.860    60.518     1.618     0.566
GLU  LYS   0.00003  -174.325   -89.154     2.053     0.674
GLU  LYS   0.00945  -171.609   167.908     1.510     0.554
GLU  LYS   0.43158   -54.187   -59.706     0.888     1.767
GLU  LYS   0.32486   -58.220   176.534     0.511     0.630
GLU  LYS   0.02297   -66.745    72.622     4.595     8.223
GLU  MET   0.00518    76.408   -60.624     2.056     1.264
GLU  MET   0.01217    51.425    59.730     2.080     2.059
GLU  MET   0.50984    64.153   173.734     1.720     1.167
GLU  MET   0.00943  -173.205    59.791     2.014     1.073
GLU  MET   0.01095  -170.377   167.475     1.978     0.224
GLU  MET   0.00008  -175.497   -90.021     1.678     0.800
GLU  MET   0.00001  -133.844   -62.235     1.000     1.000
GLU  MET   0.27238   -54.450   -60.649     1.411     2.462
GLU  MET   0.16976   -57.681   176.707     1.128     1.176
GLU  MET   0.01021   -62.192    78.996     7.163    11.367
GLU  PHE   0.01803    75.598   -60.620     2.068     1.840
GLU  PHE   0.45113    63.043   173.236     2.252     0.929
GLU  PHE   0.01053    49.802    62.089     3.257     1.247
GLU  PHE   0.03478  -173.829    59.896     1.173     0.580
GLU  PHE   0.03706  -170.961   167.374     1.380     0.325
GLU  PHE   0.00033  -174.583   -89.662     0.676     0.458
GLU  PHE   0.00001  -131.735   -61.465     4.460     0.487
GLU  PHE   0.24080   -54.837   -61.327     1.536     2.346
GLU  PHE   0.19823   -57.792   176.744     1.121     1.149
GLU  PHE   0.00911   -62.603    78.577     6.840    11.578
GLU  PRO   0.01071    75.083   -61.096     2.054     1.664
GLU  PRO   0.32254    63.781   173.952     2.894     0.767
GLU  PRO   0.01640    48.858    60.086     5.208     2.050
GLU  PRO   0.37072   -53.208   -59.374     1.284     1.986
GLU  PRO   0.00003  -132.126   -62.299     4.720     0.480
GLU  PRO   0.00020  -173.081   -89.672     5.031     1.333
GLU  PRO   0.23116   -56.889   177.020     1.313     0.887
GLU  PRO   0.01539   -66.083    70.833     3.970     6.461
GLU  PRO   0.01780  -172.173    61.500     2.847     4.282
GLU  PRO   0.01506  -169.940   168.748     1.537     1.694
GLU  PRO   0.00000  -117.135   172.455     1.000     1.000
GLU  SER   0.00782    75.978   -60.953     1.557     1.026
GLU  SER   0.49401    63.514   173.565     1.442     0.439
GLU  SER   0.05825    50.762    59.840     2.317     1.699
GLU  SER   0.02005  -173.113    59.643     1.450     0.363
GLU  SER   0.01522  -167.853   166.748     2.293     0.932
GLU  SER   0.00012  -174.132   -90.142     1.947     0.522
GLU  SER   0.00001  -137.852   -62.176     1.000     1.000
GLU  SER   0.30404   -54.748   -61.153     1.137     1.883
GLU  SER   0.09546   -58.270   176.298     0.800     0.842
GLU  SER   0.00503   -68.709    70.233     5.781     9.290
GLU  THR   0.01037    74.333   -61.500     1.054     0.470
GLU  THR   0.01233    50.800    59.944     3.981     1.428
GLU  THR   0.53797    63.465   173.655     1.956     0.686
GLU  THR   0.03427  -173.303    59.869     0.745     0.399
GLU  THR   0.03634  -170.817   167.213     1.039     0.209
GLU  THR   0.13059   -57.453   177.272     1.075     0.987
GLU  THR   0.00504   -67.818    69.869     5.038     8.617
GLU  THR   0.23295   -54.668   -61.114     1.248     2.042
GLU  THR   0.00010  -174.982   -90.136     1.585     0.240
GLU  THR   0.00003  -131.098   -62.194     2.866     0.167
GLU  TRP   0.02011    76.677   -59.705     2.330     1.233
GLU  TRP   0.65559    64.910   174.245     1.568     1.271
GLU  TRP   0.01842    51.121    59.008     1.948     1.510
GLU  TRP   0.02006  -172.920    59.606     1.366     0.685
GLU  TRP   0.01472  -168.570   167.199     3.095     0.552
GLU  TRP   0.00009  -175.307   -90.369     1.944     1.149
GLU  TRP   0.00002  -125.699   -60.807     1.000     1.000
GLU  TRP   0.11435   -54.074   -60.056     1.424     2.303
GLU  TRP   0.15119   -58.099   176.255     1.098     1.064
GLU  TRP   0.00544   -68.306    69.429     5.914     8.200
GLU  TYR   0.01186    75.313   -61.122     1.352     0.757
GLU  TYR   0.39843    64.580   174.052     1.703     1.120
GLU  TYR   0.01748    53.630    61.446     3.393     5.780
GLU  TYR   0.03044  -173.301    59.531     1.720     0.754
GLU  TYR   0.03783  -171.508   167.499     1.721     0.387
GLU  TYR   0.00010  -175.000   -90.560     1.757     0.992
GLU  TYR   0.00001  -132.387   -61.949     1.000     1.000
GLU  TYR   0.29551   -54.724   -60.586     2.155     2.942
GLU  TYR   0.20344   -57.667   176.997     1.541     1.417
GLU  TYR   0.00490   -62.413    80.825    10.403    14.519
GLU  VAL   0.00819    74.928   -61.695     0.950     0.532
GLU  VAL   0.01563    50.402    62.290     2.372     1.187
GLU  VAL   0.24919    62.920   173.645     2.392     0.519
GLU  VAL   0.01769  -173.238    60.041     1.005     0.353
GLU  VAL   0.03372  -170.756   167.347     0.912     0.323
GLU  VAL   0.00023  -174.038   -89.677     1.877     0.818
GLU  VAL   0.00000  -126.299   -62.897     1.000     1.000
GLU  VAL   0.42540   -54.078   -59.749     1.473     2.062
GLU  VAL   0.23377   -58.466   176.356     1.339     0.982
GLU  VAL   0.01617   -65.632    73.268     6.666    10.740
GLY  ALA   0.01316    76.667   -61.739     1.700     0.651
GLY  ALA   0.39062   -53.945   -59.744     1.260     1.859
GLY  ALA   0.00004  -131.741   -62.728     4.266     0.508
GLY  ALA   0.00048  -172.837   -89.902     3.901     0.937
GLY  ALA   0.27504    63.777   173.535     1.593     0.339
GLY  ALA   0.02020    52.895    62.524     3.635     1.682
GLY  ALA   0.21761   -58.136   176.380     1.129     1.044
GLY  ALA   0.01803   -66.026    74.187     7.412    12.230
GLY  ALA   0.03808  -169.318   167.469     1.248     0.362
GLY  ALA   0.02673  -172.371    59.959     0.837     0.497
GLY  ARG   0.00385    75.371   -62.007     1.010     0.302
GLY  ARG   0.23551    64.412   173.550     1.231     0.535
GLY  ARG   0.00755    53.232    63.544     3.566     1.839
GLY  ARG   0.44586   -53.549   -58.574     0.586     0.923
GLY  ARG   0.00791  -172.315    60.345     0.964     0.264
GLY  ARG   0.02098   -67.697    70.528     4.574     8.299
GLY  ARG   0.27292   -58.471   176.017     0.634     0.718
GLY  ARG   0.00017  -173.746   -89.222     0.973     0.823
GLY  ARG   0.00525  -170.143   167.618     1.356     0.402
GLY  ASN   0.00992    76.767   -61.096     1.549     1.056
GLY  ASN   0.36865    64.078   173.324     1.501     0.337
GLY  ASN   0.01073    51.640    61.642     2.657     2.335
GLY  ASN   0.36430   -53.898   -59.715     1.591     2.285
GLY  ASN   0.00018  -174.432   -90.047     1.926     0.907
GLY  ASN   0.00001  -129.747   -62.981     6.102     0.623
GLY  ASN   0.20124   -58.002   176.404     0.960     1.028
GLY  ASN   0.01102   -66.425    73.476     6.643    11.446
GLY  ASN   0.01899  -170.169   167.467     1.184     0.345
GLY  ASN   0.01496  -172.365    59.694     1.372     0.817
GLY  ASP   0.01059    76.089   -61.553     1.689     0.920
GLY  ASP   0.39450    63.257   173.569     1.508     0.417
GLY  ASP   0.01386    49.929    62.179     4.102     2.315
GLY  ASP   0.31452   -53.924   -59.328     1.375     1.909
GLY  ASP   0.00006  -132.858   -62.352     5.057     0.790
GLY  ASP   0.00053  -172.442   -89.571     5.122     2.467
GLY  ASP   0.21018   -57.950   176.402     0.928     1.028
GLY  ASP   0.01110   -66.960    71.202     5.350     8.402
GLY  ASP   0.02192  -173.037    59.745     0.795     0.645
GLY  ASP   0.02274  -169.722   167.216     1.595     0.436
GLY  CYS   0.00756    75.629   -61.920     1.248     0.300
GLY  CYS   0.51062   -53.252   -58.875     0.922     1.488
GLY  CYS   0.00004  -135.353   -62.521     4.785     0.279
GLY  CYS   0.00029  -173.198   -89.984     3.363     0.632
GLY  CYS   0.21525    63.080   173.615     1.692     0.399
GLY  CYS   0.01074    51.680    61.985     4.013     1.492
GLY  CYS   0.20196   -57.914   176.142     0.920     0.747
GLY  CYS   0.01661   -68.278    68.665     3.076     4.549
GLY  CYS   0.00858  -171.655    59.797     0.940     0.632
GLY  CYS   0.02836  -169.736   167.339     1.323     0.302
GLY  GLN   0.00735    75.788   -62.112     1.825     0.948
GLY  GLN   0.26288    63.369   173.307     1.753     0.784
GLY  GLN   0.01319    52.514    63.639     3.545     1.955
GLY  GLN   0.01834  -172.916    60.019     0.878     0.282
GLY  GLN   0.02352  -169.360   167.737     1.218     0.416
GLY  GLN   0.00001  -132.011   -62.785     4.737     0.027
GLY  GLN   0.00030  -173.720   -89.632     1.894     0.839
GLY  GLN   0.42447   -53.814   -59.140     0.950     1.753
GLY  GLN   0.23442   -58.117   176.522     0.926     1.012
GLY  GLN   0.01552   -68.501    70.339     5.462     9.301
GLY  GLU   0.01259    74.990   -61.754     1.482     0.472
GLY  GLU   0.26200    62.974   173.676     1.323     0.647
GLY  GLU   0.01158    51.502    62.102     4.480     1.688
GLY  GLU   0.43196   -53.647   -59.349     0.752     1.345
GLY  GLU   0.00003  -131.918   -62.683     5.431     0.439
GLY  GLU   0.00027  -172.942   -89.793     4.789     1.322
GLY  GLU   0.19339   -57.518   176.759     1.132     0.939
GLY  GLU   0.01909   -69.379    68.424     3.697     6.161
GLY  GLU   0.03127  -169.623   167.478     1.287     0.447
GLY  GLU   0.03782  -172.751    59.896     1.129     0.421
GLY  GLY   0.01246    76.197   -61.820     2.060     0.776
GLY  GLY   0.24187   -53.518   -59.150     1.095     1.516
GLY  GLY   0.00006  -131.164   -62.569     0.374     0.158
GLY  GLY   0.00074  -172.455   -89.526     4.863     1.235
GLY  GLY   0.25415    63.014   173.647     1.324     0.273
GLY  GLY   0.02920    51.138    63.045     3.561     1.230
GLY  GLY   0.27852   -57.889   176.355     1.311     1.101
GLY  GLY   0.03106   -67.536    71.397     6.262    10.116
GLY  GLY   0.06822  -172.946    60.208     0.726     0.159
GLY  GLY   0.08372  -169.986   167.358     0.843     0.261
GLY  HID   0.00796    75.682   -62.006     1.411     0.611
GLY  HID   0.39439   -53.402   -58.882     0.811     1.073
GLY  HID   0.00004  -130.562   -62.572     3.230     0.611
GLY  HID   0.00060  -172.874   -89.629     4.031     1.109
GLY  HID   0.34143    63.479   173.726     1.143     0.305
GLY  HID   0.01021    51.914    62.660     4.368     3.798
GLY  HID   0.18615   -58.174   176.219     0.949     0.843
GLY  HID   0.01922   -68.618    70.009     5.812     9.083
GLY  HID   0.01696  -169.734   167.628     1.397     0.629
GLY  HID   0.02305  -172.337    59.888     1.281     0.427
GLY  HIE   0.01146    75.126   -61.503     1.775     0.654
GLY  HIE   0.45321   -53.573   -59.452     1.345     1.925
GLY  HIE   0.00004  -135.631   -62.751     6.959     0.553
GLY  HIE   0.00073  -173.772   -89.766     2.821     1.190
GLY  HIE   0.18861    62.767   173.447     2.187     0.294
GLY  HIE   0.01403    51.568    62.919     3.361     1.806
GLY  HIE   0.26660   -57.920   176.331     0.953     0.939
GLY  HIE   0.01377   -66.262    73.271     6.736    10.674
GLY  HIE   0.02404  -172.504    60.116     1.038     0.408
GLY  HIE   0.02752  -169.483   167.431     1.437     0.400
GLY  HIP   0.00767    76.430   -62.020     1.371     0.508
GLY  HIP   0.45853    64.152   173.494     1.153     0.576
GLY  HIP   0.02480    53.283    62.228     3.991     4.225
GLY  HIP   0.27798   -53.319   -58.431     0.983     1.160
GLY  HIP   0.00783  -169.378   167.747     1.637     0.748
GLY  HIP   0.00034  -169.538   -87.283    10.771     7.539
GLY  HIP   0.01778  -172.383    60.272     1.504     0.458
GLY  HIP   0.19539   -58.404   175.860     1.146     0.846
GLY  HIP   0.00968   -69.170    69.297     6.109     9.060
GLY  ILE   0.00502    75.157   -62.141     1.540     0.617
GLY  ILE   0.38184    63.365   173.605     2.028     0.629
GLY  ILE   0.01013    53.151    63.960     3.311     2.299
GLY  ILE   0.02448  -173.115    60.012     1.027     0.355
GLY  ILE   0.02884  -170.555   167.253     1.211     0.235
GLY  ILE   0.00014  -173.204   -89.539     3.778     0.635
GLY  ILE   0.00000  -130.462   -62.451     1.000     1.000
GLY  ILE   0.29991   -54.051   -59.729     1.247     2.236
GLY  ILE   0.23510   -58.186   176.423     1.064     1.108
GLY  ILE   0.01454   -69.076    68.548     4.377     6.799
GLY  LEU   0.00852    74.160   -62.097     1.154     0.692
GLY  LEU   0.37829    63.500   173.552     1.986     1.017
GLY  LEU   0.00875    49.859    61.466     4.465     1.838
GLY  LEU   0.30286   -54.108   -60.316     1.201     1.999
GLY  LEU   0.00003  -130.395   -62.514     3.793     0.693
GLY  LEU   0.00012  -169.638   -88.132     7.754     4.227
GLY  LEU   0.20604   -57.559   176.595     1.109     0.994
GLY  LEU   0.00802   -68.628    69.530     4.932     8.246
GLY  LEU   0.04106  -172.267    59.629     1.189     0.545
GLY  LEU   0.04631  -169.148   167.496     1.959     0.368
GLY  LYS   0.00632    76.344   -62.077     0.954     0.275
GLY  LYS   0.20782    63.888   173.567     1.369     0.262
GLY  LYS   0.00739    54.015    63.176     2.113     1.030
GLY  LYS   0.01250  -172.871    60.361     1.083     0.439
GLY  LYS   0.00011  -172.852   -89.365     0.461     0.810
GLY  LYS   0.02216  -169.712   167.561     1.716     0.402
GLY  LYS   0.51933   -53.520   -58.731     0.420     0.852
GLY  LYS   0.21165   -58.517   176.202     0.705     0.907
GLY  LYS   0.01271   -66.015    74.863     7.026    12.168
GLY  MET   0.00771    75.645   -61.803     1.708     0.796
GLY  MET   0.01485    53.010    62.238     2.926     1.589
GLY  MET   0.32828    63.716   173.139     1.598     0.967
GLY  MET   0.02027  -173.182    59.960     0.941     0.447
GLY  MET   0.01975  -169.832   167.487     1.391     0.300
GLY  MET   0.00039  -173.527   -89.652     2.436     0.849
GLY  MET   0.39225   -53.375   -58.962     0.931     1.474
GLY  MET   0.21175   -58.180   176.138     1.068     0.868
GLY  MET   0.00473   -64.277    76.947     7.411    12.231
GLY  PHE   0.01307    76.028   -61.572     2.178     1.553
GLY  PHE   0.25252   -53.843   -59.170     1.564     2.180
GLY  PHE   0.00005  -129.953   -62.366     2.001     0.559
GLY  PHE   0.00064  -173.991   -89.442     1.562     1.018
GLY  PHE   0.29821    63.166   173.485     2.277     0.436
GLY  PHE   0.03435    53.154    62.691     2.597     2.033
GLY  PHE   0.27203   -58.113   176.347     0.876     0.960
GLY  PHE   0.01653   -63.836    77.398     7.087    11.865
GLY  PHE   0.06399  -174.031    60.173     1.573     0.605
GLY  PHE   0.04861  -170.757   167.531     1.497     0.414
GLY  PRO   0.01929    75.588   -62.218     1.573     0.741
GLY  PRO   0.36256    62.530   173.675     2.080     0.417
GLY  PRO   0.01542    48.888    62.323     5.704     1.430
GLY  PRO   0.25992   -53.404   -58.619     1.131     1.881
GLY  PRO   0.00004  -130.837   -62.650     0.414     0.200
GLY  PRO   0.00031  -172.200   -88.894     4.319     2.595
GLY  PRO   0.24704   -57.596   176.878     1.046     1.010
GLY  PRO   0.02230   -66.633    72.731     6.976    11.299
GLY  PRO   0.03548  -169.707   168.525     0.915     2.572
GLY  PRO   0.03765  -172.069    61.469     2.755     4.027
GLY  SER   0.01246    75.936   -62.031     1.355     0.432
GLY  SER   0.28127    63.621   173.589     1.496     0.470
GLY  SER   0.01330    52.635    63.155     2.067     1.103
GLY  SER   0.41959   -53.752   -59.151     0.820     1.577
GLY  SER   0.00041  -173.341   -89.879     2.416     1.238
GLY  SER   0.00005  -138.291   -63.204     5.286     2.449
GLY  SER   0.23529   -58.400   176.296     0.765     0.972
GLY  SER   0.01109   -68.868    69.350     4.779     7.804
GLY  SER   0.01346  -170.082   167.509     1.031     0.546
GLY  SER   0.01307  -172.739    59.893     1.492     0.779
GLY  THR   0.01304    75.101   -61.653     1.065     0.473
GLY  THR   0.21769    63.278   173.550     1.638     0.369
GLY  THR   0.01129    52.913    62.752     2.703     1.146
GLY  THR   0.47065   -54.106   -59.679     1.279     2.171
GLY  THR   0.00006  -132.833   -62.265     3.843     0.665
GLY  THR   0.00029  -173.394   -89.389     5.337     3.559
GLY  THR   0.21704   -58.218   176.481     0.558     1.013
GLY  THR   0.01155   -66.492    73.817     7.718    12.349
GLY  THR   0.03254  -169.978   167.276     1.351     0.334
GLY  THR   0.02584  -172.485    59.547     1.166     0.599
GLY  TRP   0.01157    75.227   -61.396     2.628     1.685
GLY  TRP   0.38794    62.668   173.172     2.203     0.589
GLY  TRP   0.01941    51.945    62.507     3.804     2.592
GLY  TRP   0.32477   -53.402   -59.298     1.008     1.351
GLY  TRP   0.00009  -130.465   -62.006     3.554     0.896
GLY  TRP   0.00061  -173.177   -89.591     4.236     1.271
GLY  TRP   0.18070   -57.506   176.820     1.362     1.168
GLY  TRP   0.01404   -65.598    73.688     6.714    10.089
GLY  TRP   0.03383  -170.492   167.384     1.727     0.368
GLY  TRP   0.02705  -173.037    59.820     1.018     0.749
GLY  TYR   0.01127    74.482   -62.348     1.587     0.428
GLY  TYR   0.27480    62.206   173.262     1.759     0.613
GLY  TYR   0.00991    52.149    63.926     4.170     2.098
GLY  TYR   0.32248   -53.780   -59.325     1.763     2.386
GLY  TYR   0.00004  -129.965   -62.143     2.068     0.612
GLY  TYR   0.00086  -174.164   -89.192     1.913     0.803
GLY  TYR   0.30346   -57.852   176.826     1.075     1.100
GLY  TYR   0.01559   -65.229    75.431     6.861    11.449
GLY  TYR   0.04079  -170.408   167.550     1.320     0.446
GLY  TYR   0.02079  -173.502    60.237     1.133     0.389
GLY  VAL   0.02058    75.734   -61.370     1.638     1.165
GLY  VAL   0.20823    63.617   173.453     1.542     0.248
GLY  VAL   0.02819    52.437    63.419     3.169     1.822
GLY  VAL   0.41661   -53.842   -58.898     0.960     1.215
GLY  VAL   0.00006  -130.739   -62.171     3.550     0.684
GLY  VAL   0.00052  -173.822   -89.654     2.625     1.151
GLY  VAL   0.23962   -58.564   176.142     1.339     0.972
GLY  VAL   0.01770   -67.746    71.137     5.474     9.397
GLY  VAL   0.03088  -169.937   167.390     1.371     0.357
GLY  VAL   0.03762  -172.868    59.751     1.280     0.646
HID  ALA   0.00902    75.608   -62.094     1.273     0.474
HID  ALA   0.22776    63.795   173.597     1.241     0.258
HID  ALA   0.01256    53.856    64.512     3.983     5.718
HID  ALA   0.37317   -53.750   -58.871     0.774     1.436
HID  ALA   0.00007  -131.875   -62.530     4.269     0.703
HID  ALA   0.00082  -173.430   -89.518     2.702     1.153
HID  ALA   0.30313   -58.235   176.401     0.906     0.995
HID  ALA   0.00915   -63.179    79.440     7.638    12.744
HID  ALA   0.03872  -169.821   167.568     1.184     0.339
HID  ALA   0.02561  -172.805    59.967     1.179     0.606
HID  ARG   0.00336    76.196   -62.001     0.751     0.418
HID  ARG   0.19423    64.295   173.426     1.144     0.322
HID  ARG   0.00745    53.727    64.362     2.160     3.020
HID  ARG   0.50054   -53.861   -58.553     0.481     0.847
HID  ARG   0.00652  -173.058    60.464     1.171     0.425
HID  ARG   0.00638   -68.081    70.915     5.420     9.369
HID  ARG   0.27584   -58.686   176.005     0.753     0.876
HID  ARG   0.00002  -173.829   -89.641     1.370     0.151
HID  ARG   0.00565  -169.444   167.972     0.857     0.423
HID  ASN   0.00491    76.088   -62.027     1.123     0.806
HID  ASN   0.33088    64.051   173.797     1.020     0.291
HID  ASN   0.00918    52.259    63.512     2.693     2.605
HID  ASN   0.00681  -172.213    59.997     1.406     0.651
HID  ASN   0.00015  -174.607   -90.047     0.873     0.514
HID  ASN   0.01343  -170.224   167.603     2.121     0.420
HID  ASN   0.46494   -53.744   -59.004     0.970     1.735
HID  ASN   0.15715   -58.417   176.190     1.060     1.109
HID  ASN   0.01254   -68.788    68.501     3.186     5.202
HID  ASP   0.00812    75.966   -61.727     2.128     1.458
HID  ASP   0.63967    64.347   173.642     1.113     0.444
HID  ASP   0.01971    52.832    62.021     1.874     2.496
HID  ASP   0.01066  -172.566    59.444     2.275     1.287
HID  ASP   0.00008  -173.977   -89.914     1.267     1.186
HID  ASP   0.01647  -169.070   167.268     1.504     0.536
HID  ASP   0.15506   -54.061   -59.341     1.498     2.351
HID  ASP   0.14546   -58.025   176.522     0.907     0.988
HID  ASP   0.00476   -64.748    76.030     7.704    12.069
HID  ASP   0.00000   -20.095    85.711     1.000     1.000
HID  CYS   0.00187    75.576   -62.541     1.131     1.259
HID  CYS   0.33430    63.714   173.670     0.997     0.506
HID  CYS   0.00562    50.793    62.862     2.682     2.214
HID  CYS   0.00782  -172.628    60.120     1.580     0.692
HID  CYS   0.01195  -169.951   167.561     1.762     0.385
HID  CYS   0.00013  -172.817   -89.605     4.292     1.974
HID  CYS   0.41021   -53.396   -58.439     0.884     1.421
HID  CYS   0.22048   -58.564   175.893     0.937     0.774
HID  CYS   0.00761   -68.690    69.821     5.505     8.886
HID  GLN   0.00404    75.886   -62.038     1.086     0.346
HID  GLN   0.26029    63.718   173.777     0.969     0.296
HID  GLN   0.00912    53.895    64.157     2.435     2.492
HID  GLN   0.43667   -53.860   -58.768     0.633     1.268
HID  GLN   0.00674  -172.927    60.188     1.246     0.785
HID  GLN   0.00628   -69.312    68.863     4.395     7.309
HID  GLN   0.26286   -58.574   175.930     0.722     0.752
HID  GLN   0.00017  -173.219   -88.487     1.321     1.394
HID  GLN   0.01382  -169.188   168.103     1.601     0.559
HID  GLU   0.00474    75.775   -61.992     1.854     2.815
HID  GLU   0.52840    64.229   173.940     0.791     0.694
HID  GLU   0.02386    54.061    64.927     2.574     4.583
HID  GLU   0.02884  -172.491    58.988     1.282     0.871
HID  GLU   0.00007  -174.493   -88.870     0.880     1.946
HID  GLU   0.00954  -170.072   167.341     1.558     0.470
HID  GLU   0.24653   -54.424   -59.335     0.913     1.589
HID  GLU   0.14956   -59.135   175.837     1.503     1.042
HID  GLU   0.00846   -66.959    71.772     5.950     9.785
HID  GLY   0.00796    75.682   -62.006     1.411     0.611
HID  GLY   0.39439   -53.402   -58.882     0.811     1.073
HID  GLY   0.00004  -130.562   -62.572     3.230     0.611
HID  GLY   0.00060  -172.874   -89.629     4.031     1.109
HID  GLY   0.34143    63.479   173.726     1.143     0.305
HID  GLY   0.01021    51.914    62.660     4.368     3.798
HID  GLY   0.18615   -58.174   176.219     0.949     0.843
HID  GLY   0.01922   -68.618    70.009     5.812     9.083
HID  GLY   0.01696  -169.734   167.628     1.397     0.629
HID  GLY   0.02305  -172.337    59.888     1.281     0.427
HID  HID   0.00434    75.135   -63.673     0.890     2.031
HID  HID   0.15445    64.038   173.664     0.357     0.181
HID  HID   0.00780    52.997    64.630     2.898     3.519
HID  HID   0.01374  -173.422    60.471     1.258     0.471
HID  HID   0.00433   -70.520    66.984     2.467     4.173
HID  HID   0.01311  -170.296   167.837     0.907     0.621
HID  HID   0.00001  -134.464   -61.644     0.000     0.000
HID  HID   0.00069  -173.570   -89.228     1.176     1.000
HID  HID   0.31606   -58.810   175.916     0.580     0.791
HID  HID   0.48547   -53.781   -58.367     0.479     0.883
HID  HIE   0.00627    75.776   -61.511     1.603     2.057
HID  HIE   0.38004    63.999   173.619     1.059     0.403
HID  HIE   0.01680    52.989    62.190     2.930     2.628
HID  HIE   0.01365  -172.474    59.397     1.990     1.108
HID  HIE   0.02047  -169.764   167.664     1.430     0.428
HID  HIE   0.00001  -131.498   -61.964     0.862     0.115
HID  HIE   0.00038  -173.902   -89.426     0.989     1.416
HID  HIE   0.36794   -53.918   -59.001     1.160     1.690
HID  HIE   0.18549   -58.390   175.980     0.822     0.681
HID  HIE   0.00895   -67.583    70.716     5.260     8.527
HID  HIP   0.00483    76.615   -62.128     1.315     0.986
HID  HIP   0.28490    63.753   173.839     0.947     0.507
HID  HIP   0.00760    54.300    65.396     3.800     5.225
HID  HIP   0.33513   -53.707   -58.281     0.633     0.950
HID  HIP   0.33682   -59.013   175.542     0.633     0.532
HID  HIP   0.00938   -67.537    70.455     4.530     7.974
HID  HIP   0.01108  -174.226    60.879     1.805     0.676
HID  HIP   0.00982  -169.433   167.814     2.114     0.615
HID  HIP   0.00044  -173.520   -89.224     1.283     1.387
HID  HIP   0.00000  -129.094   -62.470     1.000     1.000
HID  ILE   0.00534    75.828   -61.960     1.267     0.560
HID  ILE   0.30814    63.633   173.709     1.062     0.329
HID  ILE   0.00816    53.293    65.129     3.537     4.590
HID  ILE   0.01721  -173.004    60.011     1.436     0.531
HID  ILE   0.01252  -170.286   167.486     1.135     0.391
HID  ILE   0.00011  -174.328   -89.560     1.140     1.199
HID  ILE   0.36768   -53.862   -58.839     0.813     1.564
HID  ILE   0.26550   -58.412   176.189     0.657     0.772
HID  ILE   0.01533   -69.027    68.634     3.444     6.047
HID  LEU   0.00368    74.669   -62.718     1.055     1.480
HID  LEU   0.32674    62.918   173.539     1.309     0.263
HID  LEU   0.00499    52.518    64.697     4.221     5.904
HID  LEU   0.01434  -173.594    60.081     0.982     0.274
HID  LEU   0.01216  -170.209   167.696     2.269     0.553
HID  LEU   0.00001  -174.691   -90.191     1.000     1.000
HID  LEU   0.36716   -53.775   -58.725     0.766     1.525
HID  LEU   0.26149   -58.513   176.082     0.761     0.804
HID  LEU   0.00941   -65.910    74.450     6.563    11.892
HID  LYS   0.00451    76.092   -62.083     1.131     1.100
HID  LYS   0.20385    63.710   173.627     1.086     0.435
HID  LYS   0.00305    55.332    66.271     5.110    10.417
HID  LYS   0.53033   -53.741   -58.489     0.626     1.219
HID  LYS   0.00322  -172.008    60.231     0.802     0.280
HID  LYS   0.00437   -70.310    67.273     3.172     4.998
HID  LYS   0.24361   -58.747   175.844     0.785     0.679
HID  LYS   0.00005  -173.405   -90.003     0.339     0.931
HID  LYS   0.00701  -170.268   167.926     1.429     0.790
HID  MET   0.00270    76.333   -61.911     1.006     0.405
HID  MET   0.29045    63.932   173.663     0.946     0.252
HID  MET   0.00923    54.036    64.502     1.916     0.854
HID  MET   0.00641  -172.619    60.268     1.361     0.623
HID  MET   0.00014  -173.507   -89.307     0.927     1.213
HID  MET   0.01379  -170.191   167.903     0.788     0.412
HID  MET   0.45070   -53.590   -58.424     0.729     1.192
HID  MET   0.21650   -58.559   175.751     0.840     0.627
HID  MET   0.01007   -68.827    69.133     4.260     6.961
HID  PHE   0.00770    76.280   -61.798     1.628     0.777
HID  PHE   0.27287    64.112   173.754     1.668     0.697
HID  PHE   0.00823    53.380    65.479     4.553     5.278
HID  PHE   0.47740   -53.328   -58.406     1.218     1.268
HID  PHE   0.18827   -58.570   175.832     1.047     0.832
HID  PHE   0.00756   -67.434    71.657     6.434     9.994
HID  PHE   0.01047  -173.326    59.933     1.420     1.022
HID  PHE   0.02693  -170.289   167.777     1.406     0.503
HID  PHE   0.00002  -131.061   -62.159     4.004     0.575
HID  PHE   0.00055  -173.622   -88.985     1.796     1.469
HID  PRO   0.01833    75.628   -61.238     2.256     2.307
HID  PRO   0.25214   -53.794   -59.091     1.593     2.533
HID  PRO   0.00021  -168.897   -86.582    10.455     6.642
HID  PRO   0.44056    63.079   173.780     1.696     0.372
HID  PRO   0.02478    51.079    60.946     4.772     5.066
HID  PRO   0.22101   -57.566   176.722     1.165     0.986
HID  PRO   0.01114   -68.192    70.064     6.209     8.709
HID  PRO   0.02416  -169.691   169.009     2.208     2.575
HID  PRO   0.00766  -171.822    61.598     5.027     5.647
HID  SER   0.00303    75.139   -61.935     1.240     0.456
HID  SER   0.28408    63.586   173.678     1.100     0.296
HID  SER   0.00519    53.154    63.869     3.062     2.457
HID  SER   0.39678   -53.688   -58.905     1.153     1.916
HID  SER   0.27286   -58.475   175.975     0.933     0.946
HID  SER   0.00916   -67.643    71.526     5.688     9.750
HID  SER   0.01265  -173.440    60.464     1.478     0.644
HID  SER   0.01590  -169.970   167.458     1.410     0.376
HID  SER   0.00034  -173.787   -89.421     2.377     1.523
HID  SER   0.00001  -129.423   -62.156     1.000     1.000
HID  THR   0.00599    74.446   -61.641     0.831     0.321
HID  THR   0.26400    63.292   173.739     1.245     0.276
HID  THR   0.00482    52.033    63.925     4.181     5.613
HID  THR   0.01758  -172.976    59.885     1.536     0.399
HID  THR   0.01784  -170.066   167.368     1.534     0.249
HID  THR   0.00024  -174.181   -89.042     1.077     1.251
HID  THR   0.00002  -139.316   -66.655    10.610     7.649
HID  THR   0.39756   -53.602   -58.959     1.213     1.919
HID  THR   0.27928   -57.920   176.708     0.757     1.046
HID  THR   0.01268   -66.426    71.709     5.280     8.688
HID  TRP   0.00377    75.011   -62.034     1.815     1.106
HID  TRP   0.45290    63.537   173.553     1.568     0.551
HID  TRP   0.00643    53.790    65.382     5.965     5.799
HID  TRP   0.01290  -173.525    60.079     1.794     0.780
HID  TRP   0.00035  -173.805   -88.723     1.045     1.643
HID  TRP   0.01733  -169.852   167.444     1.688     0.621
HID  TRP   0.31501   -53.538   -58.750     1.328     1.487
HID  TRP   0.18224   -57.887   176.420     1.584     1.162
HID  TRP   0.00907   -61.402    78.834     6.028     8.301
HID  TYR   0.00328    74.786   -62.295     1.372     0.468
HID  TYR   0.22272    63.305   173.477     1.637     0.568
HID  TYR   0.00567    51.357    64.314     4.505     4.829
HID  TYR   0.33526   -53.330   -58.418     1.156     1.217
HID  TYR   0.38018   -57.787   175.797     1.507     0.627
HID  TYR   0.01478   -66.645    71.380     5.027     7.957
HID  TYR   0.01845  -173.794    60.075     1.440     0.607
HID  TYR   0.01920  -171.389   167.722     1.044     0.641
HID  TYR   0.00000  -129.544   -62.427     0.233     0.473
HID  TYR   0.00046  -173.738   -88.677     1.370     1.428
HID  VAL   0.00591    76.352   -60.924     1.935     2.151
HID  VAL   0.42364    64.215   173.408     1.437     0.566
HID  VAL   0.03284    53.788    60.909     1.996     2.281
HID  VAL   0.01707  -172.190    59.615     1.234     0.662
HID  VAL   0.01057  -170.085   167.528     1.167     0.384
HID  VAL   0.00024  -174.094   -89.391     1.337     1.312
HID  VAL   0.00001  -133.078   -62.278     8.813     0.270
HID  VAL   0.30217   -53.819   -58.844     1.483     1.939
HID  VAL   0.19820   -58.496   176.148     0.752     0.703
HID  VAL   0.00935   -68.146    70.135     5.132     8.590
HIE  ALA   0.01082    75.529   -61.878     1.695     0.408
HIE  ALA   0.28752    63.209   173.383     1.420     0.372
HIE  ALA   0.01451    51.766    62.913     3.172     1.411
HIE  ALA   0.38777   -53.942   -59.851     1.649     2.416
HIE  ALA   0.00006  -132.684   -62.942     5.266     0.897
HIE  ALA   0.00077  -172.982   -89.335     4.684     2.186
HIE  ALA   0.23359   -57.795   176.609     1.184     1.154
HIE  ALA   0.01365   -66.894    72.336     6.907    10.858
HIE  ALA   0.03156  -172.919    60.086     1.520     0.371
HIE  ALA   0.01976  -169.358   167.655     1.723     0.447
HIE  ARG   0.00550    76.219   -61.283     1.566     1.115
HIE  ARG   0.03428    53.635    61.162     2.582     0.595
HIE  ARG   0.32792    63.739   173.415     1.311     0.565
HIE  ARG   0.00559  -171.192    59.393     2.014     1.376
HIE  ARG   0.00001  -174.286   -87.865     1.012     1.898
HIE  ARG   0.00410  -167.395   167.301     1.681     0.508
HIE  ARG   0.36207   -54.708   -59.716     1.173     1.888
HIE  ARG   0.25395   -59.157   175.768     1.658     1.090
HIE  ARG   0.00658   -68.331    71.309     6.574    10.858
HIE  ASN   0.00569    76.430   -61.265     2.979     1.502
HIE  ASN   0.00950    52.366    62.391     2.784     1.240
HIE  ASN   0.23801    63.569   173.338     1.477     0.571
HIE  ASN   0.03694  -173.850    60.068     1.131     0.525
HIE  ASN   0.01649  -169.976   167.653     2.251     0.401
HIE  ASN   0.00023  -174.368   -89.799     0.985     0.398
HIE  ASN   0.00001  -130.807   -62.410     1.000     1.000
HIE  ASN   0.46459   -54.348   -60.238     1.727     2.803
HIE  ASN   0.22095   -57.665   176.892     1.008     1.116
HIE  ASN   0.00759   -64.569    75.863     7.230    12.335
HIE  ASP   0.00714    75.399   -62.018     2.338     0.568
HIE  ASP   0.27355   -53.743   -59.412     1.936     2.762
HIE  ASP   0.00047  -173.896   -89.796     1.608     0.627
HIE  ASP   0.00007  -133.695   -63.822     8.786     4.187
HIE  ASP   0.40601    62.753   173.391     1.902     0.323
HIE  ASP   0.01236    50.960    62.876     3.052     1.531
HIE  ASP   0.21848   -57.621   176.759     1.193     1.152
HIE  ASP   0.01062   -66.957    70.966     5.474     9.076
HIE  ASP   0.03732  -173.814    59.935     1.315     0.486
HIE  ASP   0.03399  -170.341   167.261     1.235     0.353
HIE  CYS   0.00389    74.654   -61.978     1.696     0.379
HIE  CYS   0.31265    63.004   173.341     1.676     0.541
HIE  CYS   0.00521    49.736    62.478     3.914     1.821
HIE  CYS   0.02026  -173.856    60.084     1.607     0.561
HIE  CYS   0.04920  -170.833   167.657     1.202     0.269
HIE  CYS   0.00011  -173.349   -88.852     5.761     4.932
HIE  CYS   0.37570   -54.209   -60.233     1.832     3.101
HIE  CYS   0.22365   -57.951   176.295     1.222     1.056
HIE  CYS   0.00932   -66.041    72.746     6.573    11.143
HIE  GLN   0.00620    76.089   -61.064     1.746     1.372
HIE  GLN   0.33141    63.374   173.592     2.148     0.459
HIE  GLN   0.01819    51.966    59.865     2.126     1.432
HIE  GLN   0.01936  -173.374    59.816     1.522     0.684
HIE  GLN   0.00008  -174.483   -89.657     0.915     0.700
HIE  GLN   0.01403  -170.607   167.324     1.264     0.231
HIE  GLN   0.41590   -54.089   -59.646     0.980     1.997
HIE  GLN   0.18831   -58.345   176.344     1.016     1.008
HIE  GLN   0.00652   -69.217    68.203     4.219     6.762
HIE  GLU   0.00653    75.735   -61.590     2.102     1.207
HIE  GLU   0.25606    62.269   173.400     2.306     0.505
HIE  GLU   0.00741    53.230    65.853     4.526     8.649
HIE  GLU   0.05493  -174.525    60.211     1.533     0.524
HIE  GLU   0.05538  -171.522   167.603     1.856     0.365
HIE  GLU   0.00001  -131.811   -61.881     0.180     0.375
HIE  GLU   0.00067  -174.499   -89.581     1.004     0.814
HIE  GLU   0.31772   -54.474   -60.253     1.253     2.249
HIE  GLU   0.29477   -57.863   176.782     1.169     1.150
HIE  GLU   0.00652   -67.649    71.147     5.773     9.243
HIE  GLY   0.01146    75.126   -61.503     1.775     0.654
HIE  GLY   0.45321   -53.573   -59.452     1.345     1.925
HIE  GLY   0.00004  -135.631   -62.751     6.959     0.553
HIE  GLY   0.00073  -173.772   -89.766     2.821     1.190
HIE  GLY   0.18861    62.767   173.447     2.187     0.294
HIE  GLY   0.01403    51.568    62.919     3.361     1.806
HIE  GLY   0.26660   -57.920   176.331     0.953     0.939
HIE  GLY   0.01377   -66.262    73.271     6.736    10.674
HIE  GLY   0.02404  -172.504    60.116     1.038     0.408
HIE  GLY   0.02752  -169.483   167.431     1.437     0.400
HIE  HID   0.00627    75.776   -61.511     1.603     2.057
HIE  HID   0.38004    63.999   173.619     1.059     0.403
HIE  HID   0.01680    52.989    62.190     2.930     2.628
HIE  HID   0.01365  -172.474    59.397     1.990     1.108
HIE  HID   0.02047  -169.764   167.664     1.430     0.428
HIE  HID   0.00001  -131.498   -61.964     0.862     0.115
HIE  HID   0.00038  -173.902   -89.426     0.989     1.416
HIE  HID   0.36794   -53.918   -59.001     1.160     1.690
HIE  HID   0.18549   -58.390   175.980     0.822     0.681
HIE  HID   0.00895   -67.583    70.716     5.260     8.527
HIE  HIE   0.00733    75.338   -61.884     2.098     0.616
HIE  HIE   0.29959    63.187   173.188     1.610     0.322
HIE  HIE   0.00693    49.679    62.357     3.219     1.315
HIE  HIE   0.37123   -54.143   -60.099     1.908     3.084
HIE  HIE   0.21843   -57.504   176.802     0.926     1.264
HIE  HIE   0.01166   -66.032    73.325     6.403    11.191
HIE  HIE   0.03467  -173.910    60.389     1.645     0.321
HIE  HIE   0.04957  -171.255   167.568     1.539     0.196
HIE  HIE   0.00057  -174.420   -89.708     0.617     0.588
HIE  HIE   0.00002  -135.252   -63.136     4.944     0.605
HIE  HIP   0.00651    76.732   -62.838     1.488     2.592
HIE  HIP   0.37620    64.063   173.619     0.796     0.471
HIE  HIP   0.00513    53.352    64.203     3.453     2.657
HIE  HIP   0.31320   -53.283   -58.354     1.044     1.571
HIE  HIP   0.27247   -58.251   175.754     0.991     0.697
HIE  HIP   0.00645   -68.453    69.361     4.720     7.478
HIE  HIP   0.01168  -173.402    61.052     1.760     0.948
HIE  HIP   0.00812  -169.786   167.735     1.670     0.875
HIE  HIP   0.00025  -173.728   -89.062     1.264     1.588
HIE  HIP   0.00001  -129.518   -62.203     1.000     1.000
HIE  ILE   0.00601    76.656   -60.478     3.042     1.673
HIE  ILE   0.35786    63.666   173.368     1.973     0.956
HIE  ILE   0.00872    52.249    61.969     2.066     1.742
HIE  ILE   0.00001    70.527    98.922     1.000     1.000
HIE  ILE   0.01790  -173.375    60.018     1.206     0.549
HIE  ILE   0.00011  -174.523   -90.033     0.527     1.010
HIE  ILE   0.03264  -170.322   167.478     1.579     0.340
HIE  ILE   0.35347   -54.435   -60.454     1.314     2.498
HIE  ILE   0.01907   -66.879    71.803     5.925    10.362
HIE  ILE   0.20421   -58.104   176.719     1.471     1.113
HIE  LEU   0.00733    76.954   -60.797     3.512     2.075
HIE  LEU   0.44247    63.277   173.177     2.244     1.267
HIE  LEU   0.01357    52.573    60.951     2.507     1.719
HIE  LEU   0.00001    69.665    97.715     1.000     1.000
HIE  LEU   0.01329  -171.527    59.436     2.293     0.875
HIE  LEU   0.00003  -174.550   -90.058     2.069     0.796
HIE  LEU   0.01794  -168.752   167.477     2.516     0.380
HIE  LEU   0.32595   -54.070   -59.378     1.193     2.318
HIE  LEU   0.17018   -58.468   176.096     1.075     1.016
HIE  LEU   0.00923   -66.837    71.867     5.666     9.969
HIE  LYS   0.00510    76.087   -61.791     2.065     0.510
HIE  LYS   0.27111    63.688   173.454     1.128     0.288
HIE  LYS   0.00544    53.061    63.479     2.549     1.462
HIE  LYS   0.00820  -173.460    59.996     1.076     0.388
HIE  LYS   0.00006  -173.306   -89.209     0.599     0.467
HIE  LYS   0.01124  -169.922   167.757     1.495     0.393
HIE  LYS   0.35177   -53.893   -59.439     1.373     2.441
HIE  LYS   0.34260   -58.220   176.008     0.897     0.830
HIE  LYS   0.00448   -68.374    69.644     4.652     8.145
HIE  MET   0.00618    76.562   -60.833     1.600     1.460
HIE  MET   0.31386    63.468   173.618     1.845     1.021
HIE  MET   0.00628    51.130    59.548     2.238     1.997
HIE  MET   0.00840  -172.999    59.573     1.642     0.824
HIE  MET   0.00011  -174.738   -89.796     0.636     0.375
HIE  MET   0.01193  -169.930   167.353     1.825     0.322
HIE  MET   0.40020   -53.843   -59.138     1.114     1.793
HIE  MET   0.25031   -57.905   176.571     0.944     1.010
HIE  MET   0.00271   -63.246    77.286     7.703    12.293
HIE  PHE   0.00787    74.507   -62.213     1.685     0.383
HIE  PHE   0.36757   -54.070   -59.580     1.731     2.685
HIE  PHE   0.00004  -130.547   -61.964     2.587     0.555
HIE  PHE   0.00084  -173.863   -89.132     3.431     2.642
HIE  PHE   0.21945    61.812   173.375     1.757     0.351
HIE  PHE   0.01009    49.999    63.001     4.356     1.488
HIE  PHE   0.28969   -57.789   176.871     1.194     1.186
HIE  PHE   0.01165   -63.320    78.557     7.357    12.281
HIE  PHE   0.05196  -174.179    60.305     1.211     0.346
HIE  PHE   0.04084  -170.919   167.545     1.394     0.311
HIE  PRO   0.01909    74.865   -61.079     2.354     1.552
HIE  PRO   0.41138    63.444   173.436     2.082     0.404
HIE  PRO   0.01285    49.607    60.285     4.264     2.721
HIE  PRO   0.30394   -54.015   -60.577     1.533     2.666
HIE  PRO   0.00004  -131.574   -62.297     3.814     0.442
HIE  PRO   0.00032  -171.631   -89.187     5.960     2.261
HIE  PRO   0.20001   -56.630   177.335     1.568     1.051
HIE  PRO   0.01432   -65.072    72.992     6.187     9.306
HIE  PRO   0.02477  -169.768   169.050     2.018     1.851
HIE  PRO   0.01327  -172.270    61.916     4.745     5.002
HIE  SER   0.00957    76.137   -61.677     1.885     0.599
HIE  SER   0.23272    63.301   173.299     1.505     0.396
HIE  SER   0.00677    52.736    62.587     3.220     1.437
HIE  SER   0.01817  -173.126    60.059     1.098     0.517
HIE  SER   0.02425  -170.233   167.554     1.440     0.362
HIE  SER   0.00035  -172.253   -88.901     7.081     5.473
HIE  SER   0.47167   -53.984   -59.830     1.506     2.491
HIE  SER   0.22587   -58.069   176.217     1.319     1.113
HIE  SER   0.01062   -64.730    75.180     7.650    11.789
HIE  THR   0.00830    74.381   -61.434     0.790     0.340
HIE  THR   0.30238    62.539   173.591     2.140     0.418
HIE  THR   0.01698    50.627    60.054     2.756     2.204
HIE  THR   0.38097   -54.117   -59.809     1.537     2.547
HIE  THR   0.00017  -168.530   -85.684    12.437     9.083
HIE  THR   0.23915   -57.933   176.398     0.994     0.908
HIE  THR   0.00344   -65.997    73.128     6.724    10.935
HIE  THR   0.02348  -172.330    59.671     1.241     0.654
HIE  THR   0.02514  -169.975   167.312     1.442     0.358
HIE  TRP   0.01229    74.600   -60.819     1.294     0.725
HIE  TRP   0.46589    63.027   173.289     2.217     0.778
HIE  TRP   0.00911    50.471    60.026     2.941     2.859
HIE  TRP   0.02152  -173.528    59.939     1.451     0.652
HIE  TRP   0.01933  -170.494   167.242     1.887     0.376
HIE  TRP   0.00050  -174.391   -89.784     0.670     0.531
HIE  TRP   0.00002  -130.068   -62.648     5.338     1.029
HIE  TRP   0.18607   -54.465   -60.212     1.317     2.195
HIE  TRP   0.27343   -57.973   176.347     0.957     1.015
HIE  TRP   0.01184   -61.216    78.812     5.390     8.036
HIE  TYR   0.01128    76.746   -60.369     2.832     1.809
HIE  TYR   0.33222    62.898   173.592     2.645     0.891
HIE  TYR   0.01222    51.038    59.749     2.515     1.964
HIE  TYR   0.20717   -53.943   -59.821     1.748     2.559
HIE  TYR   0.37241   -58.374   175.986     0.936     0.934
HIE  TYR   0.00705   -61.359    81.085     7.018    11.252
HIE  TYR   0.02910  -173.383    59.883     2.453     1.066
HIE  TYR   0.02814  -171.658   167.481     1.245     0.356
HIE  TYR   0.00001  -133.421   -61.509     1.812     0.252
HIE  TYR   0.00040  -174.237   -89.851     0.842     0.898
HIE  VAL   0.00834    74.928   -61.324     1.667     1.305
HIE  VAL   0.25585    62.473   173.479     2.057     0.825
HIE  VAL   0.00760    50.271    62.016     3.459     1.730
HIE  VAL   0.32845   -53.888   -59.139     1.965     2.265
HIE  VAL   0.00004  -130.913   -62.429     3.240     0.382
HIE  VAL   0.00030  -174.171   -89.929     1.618     0.581
HIE  VAL   0.34251   -58.346   176.169     1.402     0.763
HIE  VAL   0.01275   -66.771    71.841     5.455     9.211
HIE  VAL   0.02056  -173.042    59.895     0.886     0.534
HIE  VAL   0.02360  -170.863   167.440     1.087     0.367
HIP  ALA   0.00755    75.952   -62.557     1.100     1.592
HIP  ALA   0.33590    63.738   173.636     1.106     0.361
HIP  ALA   0.00739    52.720    63.889     4.142     3.975
HIP  ALA   0.42754   -53.600   -58.609     0.774     1.358
HIP  ALA   0.00003  -133.539   -62.917     4.693     0.825
HIP  ALA   0.00048  -173.387   -89.340     2.521     1.548
HIP  ALA   0.16743   -58.374   176.143     0.626     0.844
HIP  ALA   0.01533   -67.508    70.655     5.266     8.961
HIP  ALA   0.01602  -169.784   168.071     1.692     0.743
HIP  ALA   0.02233  -172.420    60.033     1.928     0.553
HIP  ARG   0.00175    76.614   -62.043     1.849     0.565
HIP  ARG   0.41081    64.033   173.631     0.813     0.432
HIP  ARG   0.00353    54.980    65.074     2.063     2.045
HIP  ARG   0.00630  -173.453    60.442     2.815     0.850
HIP  ARG   0.00005  -173.113   -89.400     0.493     1.135
HIP  ARG   0.00796  -169.805   167.852     2.745     0.532
HIP  ARG   0.34498   -53.746   -58.446     0.866     1.416
HIP  ARG   0.21476   -58.775   175.815     0.739     0.798
HIP  ARG   0.00984   -68.998    68.163     3.760     5.812
HIP  ASN   0.00294    76.329   -62.447     1.627     1.674
HIP  ASN   0.32072    63.910   173.728     1.013     0.492
HIP  ASN   0.01498    54.926    64.324     2.674     2.834
HIP  ASN   0.00743  -172.769    60.328     1.772     0.730
HIP  ASN   0.00012  -173.722   -88.433     1.237     2.415
HIP  ASN   0.00797  -169.400   167.372     1.857     0.578
HIP  ASN   0.41329   -54.036   -59.161     1.263     2.146
HIP  ASN   0.22142   -58.496   176.294     0.786     1.008
HIP  ASN   0.01114   -68.858    68.275     3.048     4.507
HIP  ASP   0.00902    77.460   -61.506     2.321     1.675
HIP  ASP   0.41782    65.150   174.060     1.260     0.542
HIP  ASP   0.05770    55.810    64.320     1.748     2.325
HIP  ASP   0.03131  -172.958    59.371     2.846     1.222
HIP  ASP   0.01439  -171.394   168.131     3.974     0.632
HIP  ASP   0.00012  -174.002   -88.066     2.750     3.303
HIP  ASP   0.00001  -135.290   -63.113    10.568     1.382
HIP  ASP   0.25175   -55.053   -60.743     2.018     3.017
HIP  ASP   0.20993   -57.793   176.835     0.697     0.848
HIP  ASP   0.00794   -58.032    88.099     4.805     7.007
HIP  CYS   0.00399    76.563   -62.217     1.262     1.341
HIP  CYS   0.49653    64.451   173.620     0.922     0.388
HIP  CYS   0.02391    54.777    62.563     2.046     2.924
HIP  CYS   0.28239   -53.151   -58.124     0.645     0.998
HIP  CYS   0.00815  -171.013    59.104     1.607     0.898
HIP  CYS   0.00590   -69.204    68.562     3.989     6.519
HIP  CYS   0.17262   -58.344   175.878     0.631     0.603
HIP  CYS   0.00643  -168.707   167.644     1.833     0.585
HIP  CYS   0.00001  -136.068   -61.853     0.617     0.061
HIP  CYS   0.00007  -173.874   -89.847     0.973     1.593
HIP  GLN   0.00214    76.743   -61.829     1.947     0.949
HIP  GLN   0.36395    64.304   173.564     0.896     0.697
HIP  GLN   0.00583    54.279    65.253     3.641     5.912
HIP  GLN   0.36575   -53.795   -58.650     1.063     1.786
HIP  GLN   0.00769  -173.722    60.981     1.292     0.595
HIP  GLN   0.00686   -68.401    70.870     5.567     9.759
HIP  GLN   0.23634   -58.498   176.089     0.767     0.790
HIP  GLN   0.00012  -173.028   -88.338     1.276     1.624
HIP  GLN   0.01132  -169.935   168.171     2.248     0.751
HIP  GLU   0.00995    76.079   -62.815     1.705     1.631
HIP  GLU   0.45296    63.694   173.907     1.905     0.460
HIP  GLU   0.03358    55.183    65.707     3.190     4.283
HIP  GLU   0.05102  -174.033    59.794     2.063     1.124
HIP  GLU   0.00026  -175.064   -89.796     1.079     1.942
HIP  GLU   0.06485  -170.282   167.190     2.475     0.508
HIP  GLU   0.15089   -54.998   -60.587     2.383     3.505
HIP  GLU   0.22734   -57.840   176.785     0.945     0.999
HIP  GLU   0.00916   -64.850    74.946     6.286    10.398
HIP  GLY   0.00767    76.430   -62.020     1.371     0.508
HIP  GLY   0.45853    64.152   173.494     1.153     0.576
HIP  GLY   0.02480    53.283    62.228     3.991     4.225
HIP  GLY   0.27798   -53.319   -58.431     0.983     1.160
HIP  GLY   0.00783  -169.378   167.747     1.637     0.748
HIP  GLY   0.00034  -169.538   -87.283    10.771     7.539
HIP  GLY   0.01778  -172.383    60.272     1.504     0.458
HIP  GLY   0.19539   -58.404   175.860     1.146     0.846
HIP  GLY   0.00968   -69.170    69.297     6.109     9.060
HIP  HID   0.00483    76.615   -62.128     1.315     0.986
HIP  HID   0.28490    63.753   173.839     0.947     0.507
HIP  HID   0.00760    54.300    65.396     3.800     5.225
HIP  HID   0.33513   -53.707   -58.281     0.633     0.950
HIP  HID   0.33682   -59.013   175.542     0.633     0.532
HIP  HID   0.00938   -67.537    70.455     4.530     7.974
HIP  HID   0.01108  -174.226    60.879     1.805     0.676
HIP  HID   0.00982  -169.433   167.814     2.114     0.615
HIP  HID   0.00044  -173.520   -89.224     1.283     1.387
HIP  HID   0.00000  -129.094   -62.470     1.000     1.000
HIP  HIE   0.00651    76.732   -62.838     1.488     2.592
HIP  HIE   0.37620    64.063   173.619     0.796     0.471
HIP  HIE   0.00513    53.352    64.203     3.453     2.657
HIP  HIE   0.31320   -53.283   -58.354     1.044     1.571
HIP  HIE   0.27247   -58.251   175.754     0.991     0.697
HIP  HIE   0.00645   -68.453    69.361     4.720     7.478
HIP  HIE   0.01168  -173.402    61.052     1.760     0.948
HIP  HIE   0.00812  -169.786   167.735     1.670     0.875
HIP  HIE   0.00025  -173.728   -89.062     1.264     1.588
HIP  HIE   0.00001  -129.518   -62.203     1.000     1.000
HIP  HIP   0.00320    77.240   -61.861     0.633     0.362
HIP  HIP   0.31708    63.703   173.701     0.961     0.419
HIP  HIP   0.00705    56.425    67.953     4.168     8.508
HIP  HIP   0.01343  -169.932   168.435     1.256     0.568
HIP  HIP   0.00021  -172.930   -88.922     1.123     1.533
HIP  HIP   0.42610   -53.888   -58.252     0.369     0.181
HIP  HIP   0.22348   -59.411   175.248     0.537     0.483
HIP  HIP   0.00500  -171.783    60.187     2.044     0.567
HIP  HIP   0.00443   -70.840    68.008     5.101     8.326
HIP  ILE   0.00565    75.904   -61.738     2.552     0.902
HIP  ILE   0.44008    64.132   173.729     1.213     0.381
HIP  ILE   0.00645    53.653    64.484     3.609     5.539
HIP  ILE   0.30641   -53.499   -58.177     0.804     1.093
HIP  ILE   0.00427  -171.929    59.626     1.672     0.439
HIP  ILE   0.01949   -69.086    67.800     2.236     2.827
HIP  ILE   0.20949   -58.550   175.993     0.851     0.738
HIP  ILE   0.00011  -173.348   -88.306     2.026     1.602
HIP  ILE   0.00805  -169.313   167.376     2.241     0.420
HIP  LEU   0.00335    75.935   -61.373     2.097     1.800
HIP  LEU   0.40944    64.338   173.777     1.354     0.430
HIP  LEU   0.00678    54.292    65.238     5.315     6.242
HIP  LEU   0.33501   -53.389   -58.257     0.773     1.209
HIP  LEU   0.00862  -173.852    60.611     1.859     0.918
HIP  LEU   0.00542   -70.060    67.724     4.302     6.566
HIP  LEU   0.22340   -58.543   175.986     0.742     0.739
HIP  LEU   0.00795  -170.836   168.160     2.130     0.733
HIP  LEU   0.00003  -173.626   -87.937     0.896     2.048
HIP  LEU   0.00000  -139.050   -62.228     1.000     1.000
HIP  LYS   0.00147    76.873   -62.018     0.963     0.191
HIP  LYS   0.37471    64.076   173.767     0.560     0.435
HIP  LYS   0.01700    55.627    65.426     1.884     3.142
HIP  LYS   0.33234   -53.687   -58.281     0.300     0.718
HIP  LYS   0.00835  -173.511    60.902     1.751     0.843
HIP  LYS   0.00722   -71.412    66.094     1.513     2.277
HIP  LYS   0.25136   -58.890   175.628     0.462     0.544
HIP  LYS   0.00013  -172.588   -88.136     0.853     1.475
HIP  LYS   0.00742  -170.063   168.434     1.599     0.736
HIP  MET   0.00547    77.306   -61.157     1.286     1.039
HIP  MET   0.40244    64.298   173.607     0.921     0.328
HIP  MET   0.01426    55.800    65.399     1.594     1.078
HIP  MET   0.31140   -53.466   -58.160     0.690     0.890
HIP  MET   0.01561  -172.472    60.022     1.798     0.803
HIP  MET   0.00497   -70.102    67.855     4.201     6.991
HIP  MET   0.22504   -58.310   175.830     0.793     0.608
HIP  MET   0.00007  -173.516   -89.532     1.159     1.383
HIP  MET   0.02074  -169.105   167.789     1.551     0.580
HIP  PHE   0.00575    76.411   -61.988     1.605     0.528
HIP  PHE   0.30492    63.470   173.495     1.768     0.467
HIP  PHE   0.01346    53.361    64.715     3.255     2.362
HIP  PHE   0.01263  -173.601    60.356     2.525     1.248
HIP  PHE   0.01948  -169.525   167.540     2.654     0.655
HIP  PHE   0.00027  -173.400   -88.186     1.294     1.814
HIP  PHE   0.00001  -131.555   -62.140     3.377     0.288
HIP  PHE   0.36260   -53.788   -58.601     0.919     1.346
HIP  PHE   0.27214   -58.270   175.768     1.289     0.820
HIP  PHE   0.00874   -68.586    70.115     5.619     8.978
HIP  PRO   0.00697    75.205   -63.257     1.068     2.518
HIP  PRO   0.43782    63.412   173.746     1.110     0.393
HIP  PRO   0.01407    50.189    64.373     4.494     6.148
HIP  PRO   0.26508   -53.340   -58.141     0.681     1.052
HIP  PRO   0.00001  -130.472   -62.807     1.949     0.338
HIP  PRO   0.00016  -171.403   -88.556     4.555     1.110
HIP  PRO   0.22955   -58.259   176.106     0.984     0.770
HIP  PRO   0.01724   -70.327    67.044     3.152     5.079
HIP  PRO   0.01352  -169.182   169.076     1.269     1.442
HIP  PRO   0.01560  -172.909    61.900     3.041     2.981
HIP  SER   0.01341    77.829   -60.684     1.226     1.438
HIP  SER   0.61058    64.397   173.628     0.721     0.456
HIP  SER   0.03188    54.367    63.402     2.380     2.633
HIP  SER   0.01308  -172.647    59.573     2.448     1.368
HIP  SER   0.00453  -169.350   167.412     2.147     0.650
HIP  SER   0.00009  -174.474   -90.162     0.982     0.988
HIP  SER   0.18095   -53.558   -58.670     0.565     1.050
HIP  SER   0.14239   -58.868   175.638     0.859     0.729
HIP  SER   0.00309   -69.560    69.687     6.253     9.951
HIP  THR   0.00597    75.116   -62.332     1.745     1.875
HIP  THR   0.43521    64.077   173.661     1.147     0.329
HIP  THR   0.00992    53.121    64.536     2.493     3.438
HIP  THR   0.01417  -174.243    60.720     1.966     0.948
HIP  THR   0.01838  -170.155   167.954     3.186     0.888
HIP  THR   0.00015  -173.574   -88.882     3.987     1.441
HIP  THR   0.00001  -132.469   -60.789     1.000     1.000
HIP  THR   0.29262   -53.640   -58.844     0.977     1.780
HIP  THR   0.21000   -58.330   176.097     0.694     0.779
HIP  THR   0.01358   -66.981    69.937     3.737     5.206
HIP  TRP   0.00468    76.014   -62.075     1.865     1.629
HIP  TRP   0.50473    64.134   173.480     1.716     0.401
HIP  TRP   0.02312    55.465    64.246     2.113     3.622
HIP  TRP   0.25032   -52.997   -58.212     1.553     1.206
HIP  TRP   0.17589   -58.259   175.662     1.634     0.777
HIP  TRP   0.01163   -66.545    70.997     4.395     6.045
HIP  TRP   0.01808  -172.527    59.619     1.808     0.993
HIP  TRP   0.00028  -173.713   -89.356     1.241     1.754
HIP  TRP   0.01127  -170.051   167.630     2.997     0.868
HIP  TYR   0.00499    76.736   -61.845     1.752     0.763
HIP  TYR   0.34055    63.743   173.413     1.578     0.596
HIP  TYR   0.01682    54.930    65.550     2.633     3.091
HIP  TYR   0.01400  -169.629   167.710     2.216     0.715
HIP  TYR   0.00022  -173.511   -89.844     1.156     1.480
HIP  TYR   0.00001  -129.143   -62.248     1.000     1.000
HIP  TYR   0.00905  -172.108    59.756     2.155     1.008
HIP  TYR   0.01309   -66.450    71.288     4.609     6.603
HIP  TYR   0.32657   -52.614   -57.782     1.502     0.662
HIP  TYR   0.27470   -57.835   175.532     1.927     0.608
HIP  VAL   0.01050    76.994   -61.185     2.568     1.508
HIP  VAL   0.40755    64.286   173.549     0.987     0.556
HIP  VAL   0.02560    55.461    63.425     1.353     1.986
HIP  VAL   0.01187  -172.548    59.815     1.706     0.933
HIP  VAL   0.01147  -169.600   167.343     2.315     0.630
HIP  VAL   0.00003  -129.944   -61.371     3.040     1.045
HIP  VAL   0.00015  -173.855   -90.087     2.343     1.230
HIP  VAL   0.30505   -53.586   -58.360     1.164     1.374
HIP  VAL   0.21981   -58.562   176.018     0.764     0.665
HIP  VAL   0.00798   -68.540    69.934     4.998     8.153
ILE  ALA   0.00743    75.088   -62.069     1.353     0.599
ILE  ALA   0.35296    62.867   173.617     2.129     0.656
ILE  ALA   0.01454    52.256    62.625     2.975     1.953
ILE  ALA   0.34011   -54.045   -59.609     0.965     1.892
ILE  ALA   0.00004  -133.624   -62.831     6.410     0.623
ILE  ALA   0.00038  -173.630   -89.523     3.330     1.249
ILE  ALA   0.18746   -58.102   176.424     1.106     0.951
ILE  ALA   0.02843   -67.854    70.185     5.138     8.307
ILE  ALA   0.04603  -173.257    59.892     1.155     0.352
ILE  ALA   0.02264  -170.416   167.355     1.402     0.283
ILE  ARG   0.00605    74.931   -61.959     1.264     0.587
ILE  ARG   0.23623    63.387   173.857     1.061     0.503
ILE  ARG   0.00832    54.009    64.465     1.372     0.902
ILE  ARG   0.00974  -173.778    60.300     0.526     0.381
ILE  ARG   0.00006  -173.871   -88.853     0.433     0.674
ILE  ARG   0.01000  -171.057   168.338     0.784     0.560
ILE  ARG   0.42669   -53.619   -58.547     1.071     1.932
ILE  ARG   0.28960   -58.808   176.157     0.936     0.897
ILE  ARG   0.01331   -65.423    75.223     7.303    12.341
ILE  ASN   0.00619    74.461   -61.880     0.837     0.292
ILE  ASN   0.43010    63.945   173.637     1.401     0.355
ILE  ASN   0.00655    50.421    63.184     1.967     0.956
ILE  ASN   0.01787  -173.037    59.520     1.351     0.815
ILE  ASN   0.00003  -175.002   -89.266     0.810     0.513
ILE  ASN   0.01337  -170.785   167.416     1.343     0.234
ILE  ASN   0.30841   -54.622   -60.940     1.393     2.401
ILE  ASN   0.20916   -58.000   176.488     0.806     0.902
ILE  ASN   0.00833   -67.744    70.623     6.295    10.422
ILE  ASP   0.00895    75.334   -59.809     1.460     3.140
ILE  ASP   0.44937    63.058   173.255     1.379     0.789
ILE  ASP   0.00979    48.393    60.808     1.458     1.463
ILE  ASP   0.28043   -54.983   -59.998     1.546     2.190
ILE  ASP   0.00005  -175.960   -90.076     0.756     0.566
ILE  ASP   0.00002  -125.788   -63.894     2.212     0.734
ILE  ASP   0.16532   -59.238   175.987     1.900     1.099
ILE  ASP   0.01529   -68.771    69.566     4.710     8.313
ILE  ASP   0.01534  -173.987    59.774     2.103     0.632
ILE  ASP   0.05544  -171.222   166.815     1.382     0.644
ILE  CYS   0.00904    75.837   -61.528     1.636     2.072
ILE  CYS   0.46815    63.528   173.557     1.636     0.822
ILE  CYS   0.00009    70.147   101.849     0.019     0.021
ILE  CYS   0.00924    53.222    62.303     2.880     2.357
ILE  CYS   0.02020  -172.617    59.367     1.503     0.767
ILE  CYS   0.00003  -173.225   -90.465     1.545     1.310
ILE  CYS   0.02411  -169.720   167.278     1.502     0.298
ILE  CYS   0.31100   -54.073   -59.862     0.949     1.960
ILE  CYS   0.15173   -57.215   177.107     1.382     1.159
ILE  CYS   0.00641   -66.706    71.790     5.621     8.930
ILE  GLN   0.00258    74.184   -61.979     0.419     0.338
ILE  GLN   0.20672    62.293   173.516     1.955     0.385
ILE  GLN   0.00389    50.119    62.635     2.679     1.242
ILE  GLN   0.00965  -173.983    60.099     0.598     0.352
ILE  GLN   0.00004  -174.645   -89.102     1.592     0.916
ILE  GLN   0.00625  -171.046   167.448     1.161     0.496
ILE  GLN   0.53065   -54.077   -59.540     1.044     2.158
ILE  GLN   0.23287   -58.172   176.462     0.775     0.872
ILE  GLN   0.00734   -66.004    74.165     6.372    11.516
ILE  GLU   0.00641    74.319   -61.919     1.188     0.653
ILE  GLU   0.39608    62.563   173.517     2.192     0.613
ILE  GLU   0.01099    50.513    62.060     2.490     1.251
ILE  GLU   0.29389   -54.400   -60.461     1.161     2.081
ILE  GLU   0.00014  -174.881   -89.744     0.796     0.596
ILE  GLU   0.00001  -128.536   -62.596     1.000     1.000
ILE  GLU   0.20165   -57.907   177.140     1.614     1.205
ILE  GLU   0.00532   -65.456    73.400     6.310    10.486
ILE  GLU   0.05553  -171.217   167.292     0.550     0.177
ILE  GLU   0.02999  -173.996    60.067     0.834     0.386
ILE  GLY   0.00502    75.157   -62.141     1.540     0.617
ILE  GLY   0.38184    63.365   173.605     2.028     0.629
ILE  GLY   0.01013    53.151    63.960     3.311     2.299
ILE  GLY   0.02448  -173.115    60.012     1.027     0.355
ILE  GLY   0.02884  -170.555   167.253     1.211     0.235
ILE  GLY   0.00014  -173.204   -89.539     3.778     0.635
ILE  GLY   0.00000  -130.462   -62.451     1.000     1.000
ILE  GLY   0.29991   -54.051   -59.729     1.247     2.236
ILE  GLY   0.23510   -58.186   176.423     1.064     1.108
ILE  GLY   0.01454   -69.076    68.548     4.377     6.799
ILE  HID   0.00534    75.828   -61.960     1.267     0.560
ILE  HID   0.30814    63.633   173.709     1.062     0.329
ILE  HID   0.00816    53.293    65.129     3.537     4.590
ILE  HID   0.01721  -173.004    60.011     1.436     0.531
ILE  HID   0.01252  -170.286   167.486     1.135     0.391
ILE  HID   0.00011  -174.328   -89.560     1.140     1.199
ILE  HID   0.36768   -53.862   -58.839     0.813     1.564
ILE  HID   0.26550   -58.412   176.189     0.657     0.772
ILE  HID   0.01533   -69.027    68.634     3.444     6.047
ILE  HIE   0.00601    76.656   -60.478     3.042     1.673
ILE  HIE   0.35786    63.666   173.368     1.973     0.956
ILE  HIE   0.00872    52.249    61.969     2.066     1.742
ILE  HIE   0.00001    70.527    98.922     1.000     1.000
ILE  HIE   0.01790  -173.375    60.018     1.206     0.549
ILE  HIE   0.00011  -174.523   -90.033     0.527     1.010
ILE  HIE   0.03264  -170.322   167.478     1.579     0.340
ILE  HIE   0.35347   -54.435   -60.454     1.314     2.498
ILE  HIE   0.01907   -66.879    71.803     5.925    10.362
ILE  HIE   0.20421   -58.104   176.719     1.471     1.113
ILE  HIP   0.00565    75.904   -61.738     2.552     0.902
ILE  HIP   0.44008    64.132   173.729     1.213     0.381
ILE  HIP   0.00645    53.653    64.484     3.609     5.539
ILE  HIP   0.30641   -53.499   -58.177     0.804     1.093
ILE  HIP   0.00427  -171.929    59.626     1.672     0.439
ILE  HIP   0.01949   -69.086    67.800     2.236     2.827
ILE  HIP   0.20949   -58.550   175.993     0.851     0.738
ILE  HIP   0.00011  -173.348   -88.306     2.026     1.602
ILE  HIP   0.00805  -169.313   167.376     2.241     0.420
ILE  ILE   0.00433    74.451   -62.283     0.584     0.305
ILE  ILE   0.01107    51.405    63.797     1.252     0.975
ILE  ILE   0.30610    62.013   173.604     1.869     0.426
ILE  ILE   0.05709  -174.812    60.613     0.560     0.379
ILE  ILE   0.03718  -171.699   167.679     0.375     0.245
ILE  ILE   0.00029  -175.322   -88.720     0.543     0.488
ILE  ILE   0.29133   -54.042   -59.964     0.854     1.548
ILE  ILE   0.27985   -57.640   177.156     0.424     0.666
ILE  ILE   0.01276   -67.693    70.160     4.146     7.570
ILE  LEU   0.00464    74.574   -62.154     1.015     0.401
ILE  LEU   0.28038    62.703   173.530     2.044     0.844
ILE  LEU   0.00632    49.764    60.736     2.018     1.988
ILE  LEU   0.02214  -173.682    60.035     1.248     0.777
ILE  LEU   0.00014  -175.316   -88.948     0.330     0.778
ILE  LEU   0.04424  -171.155   167.530     1.224     0.248
ILE  LEU   0.38856   -54.209   -59.193     1.216     2.205
ILE  LEU   0.23343   -57.876   177.028     0.751     0.816
ILE  LEU   0.02016   -64.496    76.130     6.586    11.817
ILE  LYS   0.39675   -54.399   -60.486     1.136     2.118
ILE  LYS   0.11311   -58.058   176.875     1.101     0.923
ILE  LYS   0.02702   -68.169    69.338     4.166     7.105
ILE  LYS   0.01858  -174.106    60.256     0.608     0.299
ILE  LYS   0.02243  -172.252   167.511     0.709     0.183
ILE  LYS   0.00002  -173.065   -87.601     1.000     1.000
ILE  LYS   0.00233    74.480   -62.147     1.762     0.880
ILE  LYS   0.41431    62.666   173.614     1.593     0.509
ILE  LYS   0.00546    51.565    62.510     2.465     1.314
ILE  MET   0.00468    74.620   -61.800     1.288     0.962
ILE  MET   0.00448    49.230    62.189     3.448     1.311
ILE  MET   0.29308    62.925   173.476     2.000     0.632
ILE  MET   0.01696  -173.570    59.885     1.429     0.814
ILE  MET   0.01519  -171.722   167.736     0.825     0.561
ILE  MET   0.00019  -174.940   -88.944     0.969     1.348
ILE  MET   0.38443   -54.179   -59.561     1.032     1.983
ILE  MET   0.27064   -57.999   176.845     0.820     0.894
ILE  MET   0.01036   -67.552    70.821     4.835     8.556
ILE  PHE   0.00432    74.708   -62.152     0.847     0.243
ILE  PHE   0.20920    62.225   173.495     1.626     0.255
ILE  PHE   0.00601    52.116    63.882     2.310     3.006
ILE  PHE   0.04792  -173.549    59.825     0.783     0.339
ILE  PHE   0.04012  -170.888   167.434     0.903     0.384
ILE  PHE   0.00034  -174.698   -89.594     1.274     0.814
ILE  PHE   0.00001  -125.604   -63.100     1.000     1.000
ILE  PHE   0.42956   -54.179   -59.522     1.248     2.112
ILE  PHE   0.24271   -58.278   176.497     1.364     0.978
ILE  PHE   0.01981   -66.387    73.127     5.894    10.321
ILE  PRO   0.01177    75.523   -61.751     1.667     1.233
ILE  PRO   0.37115    63.139   173.631     1.627     0.503
ILE  PRO   0.01775    48.203    61.217     5.424     2.323
ILE  PRO   0.05306  -171.733    60.453     2.327     2.260
ILE  PRO   0.02841  -169.702   169.257     0.888     1.612
ILE  PRO   0.00001  -129.487   -62.550     3.508     0.844
ILE  PRO   0.00011  -169.943   -88.963     5.998     1.538
ILE  PRO   0.29067   -53.150   -58.822     0.839     1.299
ILE  PRO   0.21186   -56.904   177.258     1.355     1.071
ILE  PRO   0.01521   -65.473    72.838     5.600     9.728
ILE  SER   0.00460    74.601   -61.836     1.179     0.314
ILE  SER   0.34344    62.785   173.587     1.584     0.411
ILE  SER   0.00751    50.394    62.791     3.447     1.642
ILE  SER   0.01907  -173.399    59.827     0.672     0.351
ILE  SER   0.02555  -170.544   167.208     0.596     0.189
ILE  SER   0.00013  -175.022   -90.143     0.277     0.112
ILE  SER   0.00000  -130.678   -62.007     1.000     1.000
ILE  SER   0.38886   -54.564   -60.540     1.714     2.738
ILE  SER   0.19794   -58.434   176.250     1.219     0.986
ILE  SER   0.01290   -68.291    69.568     4.457     7.823
ILE  THR   0.00530    74.324   -61.766     0.682     0.411
ILE  THR   0.24634    62.135   173.603     1.342     0.322
ILE  THR   0.00965    50.280    62.772     3.159     1.436
ILE  THR   0.02131  -173.989    60.039     0.639     0.360
ILE  THR   0.03220  -170.911   167.360     1.044     0.225
ILE  THR   0.00005  -174.489   -89.461     0.879     0.444
ILE  THR   0.45659   -54.395   -60.353     1.527     2.514
ILE  THR   0.22130   -58.099   176.506     0.904     0.969
ILE  THR   0.00726   -67.386    71.130     5.782     9.421
ILE  TRP   0.00297    75.446   -61.397     1.842     1.601
ILE  TRP   0.40209    62.331   173.093     1.449     0.850
ILE  TRP   0.00854    51.533    63.752     1.838     0.884
ILE  TRP   0.00033    69.179   100.363     1.000     1.000
ILE  TRP   0.02844  -172.851    59.105     1.051     1.018
ILE  TRP   0.00020  -174.846   -90.067     0.994     0.817
ILE  TRP   0.02092  -170.173   167.134     0.999     0.525
ILE  TRP   0.34224   -54.024   -59.289     1.074     1.766
ILE  TRP   0.18652   -58.369   176.465     0.629     0.834
ILE  TRP   0.00774   -65.496    73.828     6.272    10.150
ILE  TYR   0.00589    74.368   -62.195     1.406     0.259
ILE  TYR   0.36490    62.780   173.558     2.352     1.012
ILE  TYR   0.01176    51.742    63.198     3.520     2.534
ILE  TYR   0.01768  -173.959    59.988     0.769     0.343
ILE  TYR   0.02046  -170.812   167.509     0.828     0.391
ILE  TYR   0.00024  -174.659   -89.883     2.047     0.784
ILE  TYR   0.29358   -54.481   -60.215     1.109     2.195
ILE  TYR   0.26807   -58.140   176.395     1.017     0.958
ILE  TYR   0.01744   -67.283    71.287     5.519     9.503
ILE  VAL   0.00412    74.348   -62.298     2.320     1.294
ILE  VAL   0.01072    53.120    63.741     1.835     1.058
ILE  VAL   0.28591    63.378   173.525     1.705     0.300
ILE  VAL   0.03837  -173.952    59.990     0.709     0.362
ILE  VAL   0.03172  -171.309   167.507     0.578     0.328
ILE  VAL   0.00023  -174.821   -89.399     0.813     0.679
ILE  VAL   0.00000  -126.882   -63.287     1.000     1.000
ILE  VAL   0.34390   -53.999   -59.481     1.302     1.846
ILE  VAL   0.27006   -58.077   176.744     0.788     0.874
ILE  VAL   0.01495   -68.366    69.211     4.127     7.128
LEU  ALA   0.00983    76.785   -61.184     2.412     1.057
LEU  ALA   0.00776    51.213    61.665     2.950     1.288
LEU  ALA   0.27821    63.661   173.695     2.064     0.846
LEU  ALA   0.33922   -54.028   -59.460     1.046     1.956
LEU  ALA   0.00002  -133.176   -63.192     6.679     0.701
LEU  ALA   0.00011  -172.992   -89.447     5.143     2.208
LEU  ALA   0.29954   -58.354   176.067     0.828     0.876
LEU  ALA   0.01248   -65.463    74.620     6.609    11.778
LEU  ALA   0.02438  -171.705    59.810     1.149     0.751
LEU  ALA   0.02845  -169.172   167.498     2.393     0.318
LEU  ARG   0.01023  -174.027    60.183     1.506     0.660
LEU  ARG   0.00003  -174.333   -87.768     0.117     0.576
LEU  ARG   0.00601  -170.630   168.191     0.513     0.741
LEU  ARG   0.00252    77.100   -61.243     2.605     2.077
LEU  ARG   0.00388    54.042    62.178     1.534     2.604
LEU  ARG   0.37773    64.157   173.484     1.491     0.578
LEU  ARG   0.36189   -53.734   -58.500     0.910     1.800
LEU  ARG   0.23058   -58.402   176.301     0.504     0.663
LEU  ARG   0.00713   -68.682    69.641     4.912     8.783
LEU  ASN   0.00707    75.197   -61.791     2.099     0.395
LEU  ASN   0.01132    50.948    62.228     2.770     1.875
LEU  ASN   0.29815    62.721   173.761     1.303     0.360
LEU  ASN   0.02992  -173.291    59.869     0.763     0.330
LEU  ASN   0.00009  -175.178   -89.531     1.192     0.283
LEU  ASN   0.02067  -170.697   167.411     1.217     0.239
LEU  ASN   0.37635   -54.566   -60.774     1.281     2.249
LEU  ASN   0.24413   -57.577   176.941     1.034     0.963
LEU  ASN   0.01231   -67.553    71.404     5.818    10.061
LEU  ASP   0.00667    75.392   -62.007     1.560     0.744
LEU  ASP   0.55720    63.713   174.113     1.818     0.862
LEU  ASP   0.00600    50.375    60.733     3.442     2.322
LEU  ASP   0.00007    69.974    97.866     1.000     1.000
LEU  ASP   0.02107  -169.705   167.230     2.030     0.617
LEU  ASP   0.01698  -171.943    59.578     1.524     1.173
LEU  ASP   0.10955   -58.071   176.537     1.287     1.120
LEU  ASP   0.00715   -68.320    69.924     6.375    10.424
LEU  ASP   0.27523   -54.349   -60.272     1.398     2.638
LEU  ASP   0.00007  -173.049   -88.945    10.794     6.314
LEU  ASP   0.00000  -127.863   -61.869     1.000     1.000
LEU  CYS   0.00725    75.738   -62.152     1.564     0.587
LEU  CYS   0.41558    63.377   173.855     1.652     0.477
LEU  CYS   0.01030    51.312    61.089     3.391     1.472
LEU  CYS   0.02790  -172.461    59.467     1.818     0.738
LEU  CYS   0.00007  -174.642   -89.986     0.307     0.377
LEU  CYS   0.01508  -169.326   167.435     2.440     0.284
LEU  CYS   0.37334   -53.754   -59.955     1.344     2.301
LEU  CYS   0.14657   -57.617   176.588     0.924     0.949
LEU  CYS   0.00391   -67.176    71.099     5.631     9.194
LEU  GLN   0.00418    74.857   -62.049     1.019     0.362
LEU  GLN   0.29336    62.809   173.633     1.313     0.424
LEU  GLN   0.00539    50.898    61.707     1.996     1.539
LEU  GLN   0.01764  -173.576    59.994     0.959     0.418
LEU  GLN   0.00014  -174.922   -89.434     0.897     0.526
LEU  GLN   0.02275  -170.715   167.378     1.051     0.219
LEU  GLN   0.42595   -53.814   -58.942     0.732     1.661
LEU  GLN   0.21659   -58.185   176.530     0.633     0.804
LEU  GLN   0.01400   -68.867    68.928     3.425     6.028
LEU  GLU   0.00762    75.343   -62.199     2.485     0.623
LEU  GLU   0.38381    63.891   173.939     2.530     0.735
LEU  GLU   0.00570    52.441    62.311     2.670     1.870
LEU  GLU   0.02511  -172.851    59.536     1.223     0.549
LEU  GLU   0.02569  -169.567   167.367     1.662     0.266
LEU  GLU   0.00006  -174.180   -90.351     3.229     0.855
LEU  GLU   0.30078   -54.339   -60.124     1.059     2.057
LEU  GLU   0.24059   -58.275   176.436     0.927     0.844
LEU  GLU   0.01063   -67.668    70.618     5.520     8.697
LEU  GLY   0.00852    74.160   -62.097     1.154     0.692
LEU  GLY   0.37829    63.500   173.552     1.986     1.017
LEU  GLY   0.00875    49.859    61.466     4.465     1.838
LEU  GLY   0.30286   -54.108   -60.316     1.201     1.999
LEU  GLY   0.00003  -130.395   -62.514     3.793     0.693
LEU  GLY   0.00012  -169.638   -88.132     7.754     4.227
LEU  GLY   0.20604   -57.559   176.595     1.109     0.994
LEU  GLY   0.00802   -68.628    69.530     4.932     8.246
LEU  GLY   0.04106  -172.267    59.629     1.189     0.545
LEU  GLY   0.04631  -169.148   167.496     1.959     0.368
LEU  HID   0.00368    74.669   -62.718     1.055     1.480
LEU  HID   0.32674    62.918   173.539     1.309     0.263
LEU  HID   0.00499    52.518    64.697     4.221     5.904
LEU  HID   0.01434  -173.594    60.081     0.982     0.274
LEU  HID   0.01216  -170.209   167.696     2.269     0.553
LEU  HID   0.00001  -174.691   -90.191     1.000     1.000
LEU  HID   0.36716   -53.775   -58.725     0.766     1.525
LEU  HID   0.26149   -58.513   176.082     0.761     0.804
LEU  HID   0.00941   -65.910    74.450     6.563    11.892
LEU  HIE   0.00733    76.954   -60.797     3.512     2.075
LEU  HIE   0.44247    63.277   173.177     2.244     1.267
LEU  HIE   0.01357    52.573    60.951     2.507     1.719
LEU  HIE   0.00001    69.665    97.715     1.000     1.000
LEU  HIE   0.01329  -171.527    59.436     2.293     0.875
LEU  HIE   0.00003  -174.550   -90.058     2.069     0.796
LEU  HIE   0.01794  -168.752   167.477     2.516     0.380
LEU  HIE   0.32595   -54.070   -59.378     1.193     2.318
LEU  HIE   0.17018   -58.468   176.096     1.075     1.016
LEU  HIE   0.00923   -66.837    71.867     5.666     9.969
LEU  HIP   0.00335    75.935   -61.373     2.097     1.800
LEU  HIP   0.40944    64.338   173.777     1.354     0.430
LEU  HIP   0.00678    54.292    65.238     5.315     6.242
LEU  HIP   0.33501   -53.389   -58.257     0.773     1.209
LEU  HIP   0.00862  -173.852    60.611     1.859     0.918
LEU  HIP   0.00542   -70.060    67.724     4.302     6.566
LEU  HIP   0.22340   -58.543   175.986     0.742     0.739
LEU  HIP   0.00795  -170.836   168.160     2.130     0.733
LEU  HIP   0.00003  -173.626   -87.937     0.896     2.048
LEU  HIP   0.00000  -139.050   -62.228     1.000     1.000
LEU  ILE   0.00464    74.574   -62.154     1.015     0.401
LEU  ILE   0.28038    62.703   173.530     2.044     0.844
LEU  ILE   0.00632    49.764    60.736     2.018     1.988
LEU  ILE   0.02214  -173.682    60.035     1.248     0.777
LEU  ILE   0.00014  -175.316   -88.948     0.330     0.778
LEU  ILE   0.04424  -171.155   167.530     1.224     0.248
LEU  ILE   0.38856   -54.209   -59.193     1.216     2.205
LEU  ILE   0.23343   -57.876   177.028     0.751     0.816
LEU  ILE   0.02016   -64.496    76.130     6.586    11.817
LEU  LEU   0.00515    75.039   -61.670     2.035     1.022
LEU  LEU   0.45366    63.423   173.531     2.270     1.018
LEU  LEU   0.02658    51.577    61.654     2.751     2.181
LEU  LEU   0.02987  -173.064    60.009     1.276     0.490
LEU  LEU   0.00004  -175.243   -90.171     0.152     0.088
LEU  LEU   0.02937  -169.573   167.451     1.114     0.236
LEU  LEU   0.22545   -55.026   -60.848     0.859     2.697
LEU  LEU   0.21053   -57.800   177.173     0.620     0.724
LEU  LEU   0.01934   -60.399    83.844     6.121    11.354
LEU  LYS   0.00346    75.149   -62.066     1.106     0.706
LEU  LYS   0.34860    62.809   173.653     1.409     0.292
LEU  LYS   0.00751    53.114    63.839     2.180     2.690
LEU  LYS   0.00773  -174.155    60.422     1.046     0.634
LEU  LYS   0.00003  -173.996   -89.830     0.857     0.708
LEU  LYS   0.00977  -169.311   167.835     2.071     0.407
LEU  LYS   0.34628   -53.922   -58.869     0.710     1.766
LEU  LYS   0.26557   -58.367   176.247     0.660     0.846
LEU  LYS   0.01104   -67.777    70.954     5.152     9.183
LEU  MET   0.00294    74.240   -62.222     0.657     0.405
LEU  MET   0.31537    63.160   173.722     1.955     0.496
LEU  MET   0.00526    51.214    63.467     3.149     1.257
LEU  MET   0.01250  -174.131    60.051     1.506     0.827
LEU  MET   0.00008  -174.432   -89.343     0.750     0.507
LEU  MET   0.02182  -171.190   167.823     1.342     0.364
LEU  MET   0.40990   -54.248   -59.426     1.040     1.974
LEU  MET   0.22711   -58.205   176.529     0.602     0.734
LEU  MET   0.00502   -64.226    77.367     6.626    11.630
LEU  PHE   0.00390    75.193   -62.569     2.239     3.697
LEU  PHE   0.36057    63.603   173.701     3.231     0.546
LEU  PHE   0.01224    53.205    61.979     1.974     2.449
LEU  PHE   0.02485  -173.021    59.993     0.859     0.544
LEU  PHE   0.00006  -173.962   -89.213     0.914     0.413
LEU  PHE   0.02392  -169.724   167.565     1.255     0.324
LEU  PHE   0.33538   -54.245   -60.034     1.341     2.376
LEU  PHE   0.20627   -57.746   176.839     0.967     0.889
LEU  PHE   0.03280   -67.201    70.983     4.690     7.565
LEU  PRO   0.02388    75.000   -62.221     1.675     0.391
LEU  PRO   0.34990    62.428   173.834     2.066     0.417
LEU  PRO   0.01726    49.127    60.503     4.727     1.137
LEU  PRO   0.38314   -52.818   -57.879     1.470     2.163
LEU  PRO   0.00013  -173.988   -88.850     6.860     3.600
LEU  PRO   0.00000  -125.976   -63.375     1.000     1.000
LEU  PRO   0.16356   -57.342   176.939     0.832     0.808
LEU  PRO   0.01334   -67.832    69.917     4.663     7.495
LEU  PRO   0.03431  -170.105   167.920     1.811     1.617
LEU  PRO   0.01448  -173.125    60.363     2.543     3.474
LEU  SER   0.00660    76.338   -60.656     1.873     1.363
LEU  SER   0.30985    63.437   173.809     1.782     0.546
LEU  SER   0.00881    51.678    62.262     3.353     2.081
LEU  SER   0.01289  -173.205    59.796     0.965     0.349
LEU  SER   0.02471  -169.810   167.401     1.118     0.322
LEU  SER   0.00002  -175.427   -90.026     1.000     1.000
LEU  SER   0.38989   -54.115   -59.949     0.971     2.010
LEU  SER   0.24290   -58.255   176.442     0.869     0.975
LEU  SER   0.00434   -64.326    77.143     7.733    13.366
LEU  THR   0.00751    75.933   -60.899     2.338     1.923
LEU  THR   0.33152    62.772   173.333     2.108     0.461
LEU  THR   0.00301    51.517    60.809     3.101     2.699
LEU  THR   0.03125  -172.586    59.542     1.270     0.825
LEU  THR   0.00002  -175.138   -89.246     0.337     0.833
LEU  THR   0.04427  -170.120   167.462     1.198     0.427
LEU  THR   0.40637   -53.969   -59.550     0.917     1.775
LEU  THR   0.16919   -58.196   176.830     1.188     0.921
LEU  THR   0.00687   -64.669    76.753     7.300    13.688
LEU  TRP   0.01454    76.072   -62.018     1.537     2.242
LEU  TRP   0.46898    63.491   173.936     1.827     0.962
LEU  TRP   0.01454    50.953    59.527     2.302     2.562
LEU  TRP   0.01479  -172.923    59.764     1.667     0.809
LEU  TRP   0.00004  -173.643   -90.297     1.562     1.536
LEU  TRP   0.03087  -168.057   167.331     2.971     0.369
LEU  TRP   0.26987   -54.250   -60.148     1.313     2.277
LEU  TRP   0.18287   -57.894   176.716     1.086     1.021
LEU  TRP   0.00350   -66.541    72.930     7.673    12.371
LEU  TYR   0.00403    75.487   -62.002     2.161     0.590
LEU  TYR   0.00740    52.561    62.816     4.230     3.957
LEU  TYR   0.44063    63.849   173.429     2.564     1.538
LEU  TYR   0.01006  -171.195   167.603     1.247     0.421
LEU  TYR   0.02787  -173.450    59.922     0.929     0.409
LEU  TYR   0.19266   -58.114   176.483     1.085     0.930
LEU  TYR   0.01511   -67.806    70.893     5.324     9.280
LEU  TYR   0.30212   -53.886   -59.726     1.738     2.434
LEU  TYR   0.00011  -175.065   -89.875     1.392     0.461
LEU  TYR   0.00001  -131.527   -62.367     1.000     1.000
LEU  VAL   0.00828    75.750   -61.855     1.462     1.322
LEU  VAL   0.22601    63.280   173.321     1.971     0.749
LEU  VAL   0.00839    52.164    61.804     2.684     2.265
LEU  VAL   0.37564   -53.992   -59.284     1.105     1.846
LEU  VAL   0.00001  -127.507   -62.639     0.684     0.529
LEU  VAL   0.00010  -172.723   -88.056     6.621     5.022
LEU  VAL   0.31788   -58.320   176.407     0.754     0.758
LEU  VAL   0.01304   -67.051    71.790     5.148     9.695
LEU  VAL   0.01982  -173.467    59.847     0.901     0.428
LEU  VAL   0.03083  -170.653   167.618     1.018     0.409
LYS  ALA   0.00476    75.556   -62.054     1.202     0.205
LYS  ALA   0.28285    63.075   173.575     1.485     0.293
LYS  ALA   0.00767    52.513    62.516     3.437     1.742
LYS  ALA   0.47055   -53.792   -59.103     0.894     1.751
LYS  ALA   0.00001  -129.542   -62.628     0.599     0.179
LYS  ALA   0.00017  -173.978   -89.653     1.149     0.755
LYS  ALA   0.20333   -58.101   176.555     0.904     1.030
LYS  ALA   0.01316   -68.320    70.267     5.389     9.228
LYS  ALA   0.01280  -169.581   167.642     1.533     0.330
LYS  ALA   0.00470  -173.063    60.212     1.353     0.635
LYS  ARG   0.44797   -53.652   -59.510     0.945     1.862
LYS  ARG   0.28724   -58.090   176.689     0.883     1.011
LYS  ARG   0.00967   -69.075    68.396     4.422     7.881
LYS  ARG   0.00179  -173.503    59.892     3.247     1.596
LYS  ARG   0.00003  -175.560   -89.049     0.042     1.207
LYS  ARG   0.01020  -173.312   168.139     1.681     0.505
LYS  ARG   0.00316    75.644   -61.425     2.381     1.165
LYS  ARG   0.23815    62.645   173.680     1.991     0.411
LYS  ARG   0.00178    52.643    62.075     3.586     2.384
LYS  ASN   0.00385    77.510   -60.946     1.706     1.178
LYS  ASN   0.34273    63.535   173.850     1.899     0.496
LYS  ASN   0.00537    51.172    60.778     2.948     1.340
LYS  ASN   0.00829  -172.722    59.632     1.756     0.861
LYS  ASN   0.00002  -175.802   -89.878     0.530     1.193
LYS  ASN   0.00901  -170.878   167.313     1.925     0.512
LYS  ASN   0.37166   -54.115   -59.989     1.028     2.016
LYS  ASN   0.25393   -58.407   176.160     0.853     0.965
LYS  ASN   0.00514   -70.018    67.442     3.834     6.083
LYS  ASP   0.00197    74.743   -62.326     0.998     0.329
LYS  ASP   0.21431    63.602   173.568     1.291     0.346
LYS  ASP   0.00473    52.122    63.735     3.042     1.111
LYS  ASP   0.01877  -174.344    60.153     1.767     0.588
LYS  ASP   0.00009  -175.106   -89.849     0.434     0.675
LYS  ASP   0.01139  -170.965   167.536     1.604     0.569
LYS  ASP   0.39965   -54.238   -59.564     1.147     1.598
LYS  ASP   0.34085   -58.694   176.226     0.980     0.919
LYS  ASP   0.00824   -66.688    72.953     6.452    10.712
LYS  CYS   0.00379    76.068   -61.930     0.948     0.242
LYS  CYS   0.30536    63.282   173.683     1.544     0.262
LYS  CYS   0.00716    51.155    63.228     2.905     1.383
LYS  CYS   0.00843  -173.591    60.415     1.271     0.548
LYS  CYS   0.00002  -174.690   -89.823     1.230     0.795
LYS  CYS   0.00870  -170.210   167.410     1.657     0.509
LYS  CYS   0.35449   -53.903   -59.444     1.237     1.946
LYS  CYS   0.29883   -57.971   176.406     0.890     0.890
LYS  CYS   0.01321   -69.234    67.949     2.586     3.991
LYS  GLN   0.00222    76.848   -61.064     2.317     1.502
LYS  GLN   0.27233    63.602   173.668     1.085     0.415
LYS  GLN   0.00657    54.619    64.128     1.229     2.382
LYS  GLN   0.00669  -173.863    60.079     1.358     0.552
LYS  GLN   0.00648   -70.148    67.346     3.162     5.325
LYS  GLN   0.47972   -53.700   -58.808     0.989     1.802
LYS  GLN   0.21722   -58.424   176.239     1.030     1.030
LYS  GLN   0.00876  -171.411   167.416     0.816     0.242
LYS  GLN   0.00001  -173.739   -89.253     1.000     1.000
LYS  GLU   0.00244    76.607   -61.746     1.850     0.655
LYS  GLU   0.00756    52.940    62.272     2.110     2.318
LYS  GLU   0.19519    64.085   173.369     1.514     0.801
LYS  GLU   0.00593  -173.860    60.518     1.618     0.566
LYS  GLU   0.00003  -174.325   -89.154     2.053     0.674
LYS  GLU   0.00945  -171.609   167.908     1.510     0.554
LYS  GLU   0.43158   -54.187   -59.706     0.888     1.767
LYS  GLU   0.32486   -58.220   176.534     0.511     0.630
LYS  GLU   0.02297   -66.745    72.622     4.595     8.223
LYS  GLY   0.00632    76.344   -62.077     0.954     0.275
LYS  GLY   0.20782    63.888   173.567     1.369     0.262
LYS  GLY   0.00739    54.015    63.176     2.113     1.030
LYS  GLY   0.01250  -172.871    60.361     1.083     0.439
LYS  GLY   0.00011  -172.852   -89.365     0.461     0.810
LYS  GLY   0.02216  -169.712   167.561     1.716     0.402
LYS  GLY   0.51933   -53.520   -58.731     0.420     0.852
LYS  GLY   0.21165   -58.517   176.202     0.705     0.907
LYS  GLY   0.01271   -66.015    74.863     7.026    12.168
LYS  HID   0.00451    76.092   -62.083     1.131     1.100
LYS  HID   0.20385    63.710   173.627     1.086     0.435
LYS  HID   0.00305    55.332    66.271     5.110    10.417
LYS  HID   0.53033   -53.741   -58.489     0.626     1.219
LYS  HID   0.00322  -172.008    60.231     0.802     0.280
LYS  HID   0.00437   -70.310    67.273     3.172     4.998
LYS  HID   0.24361   -58.747   175.844     0.785     0.679
LYS  HID   0.00005  -173.405   -90.003     0.339     0.931
LYS  HID   0.00701  -170.268   167.926     1.429     0.790
LYS  HIE   0.00510    76.087   -61.791     2.065     0.510
LYS  HIE   0.27111    63.688   173.454     1.128     0.288
LYS  HIE   0.00544    53.061    63.479     2.549     1.462
LYS  HIE   0.00820  -173.460    59.996     1.076     0.388
LYS  HIE   0.00006  -173.306   -89.209     0.599     0.467
LYS  HIE   0.01124  -169.922   167.757     1.495     0.393
LYS  HIE   0.35177   -53.893   -59.439     1.373     2.441
LYS  HIE   0.34260   -58.220   176.008     0.897     0.830
LYS  HIE   0.00448   -68.374    69.644     4.652     8.145
LYS  HIP   0.00147    76.873   -62.018     0.963     0.191
LYS  HIP   0.37471    64.076   173.767     0.560     0.435
LYS  HIP   0.01700    55.627    65.426     1.884     3.142
LYS  HIP   0.33234   -53.687   -58.281     0.300     0.718
LYS  HIP   0.00835  -173.511    60.902     1.751     0.843
LYS  HIP   0.00722   -71.412    66.094     1.513     2.277
LYS  HIP   0.25136   -58.890   175.628     0.462     0.544
LYS  HIP   0.00013  -172.588   -88.136     0.853     1.475
LYS  HIP   0.00742  -170.063   168.434     1.599     0.736
LYS  ILE   0.39675   -54.399   -60.486     1.136     2.118
LYS  ILE   0.11311   -58.058   176.875     1.101     0.923
LYS  ILE   0.02702   -68.169    69.338     4.166     7.105
LYS  ILE   0.01858  -174.106    60.256     0.608     0.299
LYS  ILE   0.02243  -172.252   167.511     0.709     0.183
LYS  ILE   0.00002  -173.065   -87.601     1.000     1.000
LYS  ILE   0.00233    74.480   -62.147     1.762     0.880
LYS  ILE   0.41431    62.666   173.614     1.593     0.509
LYS  ILE   0.00546    51.565    62.510     2.465     1.314
LYS  LEU   0.00346    75.149   -62.066     1.106     0.706
LYS  LEU   0.34860    62.809   173.653     1.409     0.292
LYS  LEU   0.00751    53.114    63.839     2.180     2.690
LYS  LEU   0.00773  -174.155    60.422     1.046     0.634
LYS  LEU   0.00003  -173.996   -89.830     0.857     0.708
LYS  LEU   0.00977  -169.311   167.835     2.071     0.407
LYS  LEU   0.34628   -53.922   -58.869     0.710     1.766
LYS  LEU   0.26557   -58.367   176.247     0.660     0.846
LYS  LEU   0.01104   -67.777    70.954     5.152     9.183
LYS  LYS   0.00472    76.510   -61.952     0.594     0.141
LYS  LYS   0.31038    64.068   173.682     0.408     0.180
LYS  LYS   0.00659    53.991    63.843     0.958     0.868
LYS  LYS   0.46471   -53.487   -58.210     0.343     0.553
LYS  LYS   0.00761  -171.657    60.278     0.222     0.048
LYS  LYS   0.00248   -70.747    66.552     1.853     2.862
LYS  LYS   0.20212   -58.976   175.540     0.506     0.585
LYS  LYS   0.00002  -172.934   -89.007     0.057     0.541
LYS  LYS   0.00136  -169.356   167.694     1.041     0.506
LYS  MET   0.53702   -53.596   -58.640     0.805     1.318
LYS  MET   0.26184   -58.380   176.168     0.565     0.770
LYS  MET   0.00425   -67.963    70.524     5.222     9.021
LYS  MET   0.00335  -174.442    60.517     1.466     0.837
LYS  MET   0.00004  -174.788   -88.929     0.611     0.931
LYS  MET   0.00659  -171.160   167.849     1.353     0.440
LYS  MET   0.00104    75.942   -62.121     1.667     0.584
LYS  MET   0.18303    63.361   173.628     1.271     0.334
LYS  MET   0.00284    52.534    63.244     2.334     1.697
LYS  PHE   0.00484    75.761   -62.214     1.194     0.395
LYS  PHE   0.23590    62.219   173.453     1.642     0.481
LYS  PHE   0.00774    51.459    63.845     3.781     2.222
LYS  PHE   0.01174  -173.495    60.282     0.938     0.450
LYS  PHE   0.00018  -174.514   -89.521     1.046     0.683
LYS  PHE   0.02580  -171.079   167.722     1.116     0.293
LYS  PHE   0.44163   -53.712   -58.932     0.808     1.346
LYS  PHE   0.26334   -58.358   176.334     0.921     0.989
LYS  PHE   0.00881   -65.854    74.628     7.524    12.213
LYS  PRO   0.00604    75.467   -62.393     0.840     0.317
LYS  PRO   0.28796    63.002   173.912     1.156     0.269
LYS  PRO   0.00605    50.523    63.049     4.519     1.955
LYS  PRO   0.00289  -170.761    62.694     3.036     4.630
LYS  PRO   0.00741  -169.211   169.703     1.378     2.474
LYS  PRO   0.00005  -171.731   -88.748     3.989     0.852
LYS  PRO   0.36399   -53.232   -58.116     0.636     1.018
LYS  PRO   0.31595   -57.974   176.411     1.005     0.871
LYS  PRO   0.00966   -68.505    69.420     4.978     8.010
LYS  SER   0.00229    75.431   -62.048     1.173     0.238
LYS  SER   0.00447    53.224    63.100     1.498     2.033
LYS  SER   0.23225    63.349   173.614     1.240     0.226
LYS  SER   0.52966   -53.736   -59.089     1.026     1.780
LYS  SER   0.00947  -173.395    60.137     1.080     0.201
LYS  SER   0.00875   -68.694    69.260     4.336     7.108
LYS  SER   0.20044   -58.367   176.241     0.817     0.991
LYS  SER   0.00006  -173.624   -89.320     1.258     0.715
LYS  SER   0.01262  -170.785   167.505     0.964     0.406
LYS  THR   0.00284    75.049   -61.814     1.460     0.291
LYS  THR   0.26819    62.878   173.571     1.587     0.337
LYS  THR   0.00242    51.509    63.516     3.221     1.330
LYS  THR   0.49018   -53.870   -59.271     1.302     2.055
LYS  THR   0.01575  -173.076    60.214     0.983     0.480
LYS  THR   0.00662   -69.855    67.522     2.808     4.642
LYS  THR   0.19346   -58.137   176.231     0.800     0.960
LYS  THR   0.02053  -170.678   167.787     1.539     0.489
LYS  TRP   0.00506    74.144   -61.736     2.945     1.206
LYS  TRP   0.39254    62.942   173.250     2.085     0.534
LYS  TRP   0.00756    52.299    63.151     2.541     1.642
LYS  TRP   0.01931  -173.228    59.538     0.953     0.746
LYS  TRP   0.00012  -174.684   -89.048     0.570     1.012
LYS  TRP   0.01785  -170.340   167.326     1.138     0.433
LYS  TRP   0.31027   -54.129   -59.513     1.258     1.911
LYS  TRP   0.23777   -57.885   176.150     1.397     0.856
LYS  TRP   0.00952   -64.669    74.752     6.620     9.520
LYS  TYR   0.00368    75.599   -61.939     1.141     0.937
LYS  TYR   0.22271    62.873   173.433     1.543     0.617
LYS  TYR   0.00706    51.433    63.498     3.860     2.052
LYS  TYR   0.01151  -174.198    60.380     1.334     0.572
LYS  TYR   0.00011  -175.080   -89.950     0.601     0.193
LYS  TYR   0.02455  -170.597   167.403     1.046     0.372
LYS  TYR   0.49580   -53.825   -59.280     1.550     1.946
LYS  TYR   0.22239   -57.678   176.275     1.341     1.030
LYS  TYR   0.01219   -65.595    74.431     6.282    11.112
LYS  VAL   0.00837    76.388   -61.577     1.596     0.739
LYS  VAL   0.26577    63.131   173.651     2.269     0.327
LYS  VAL   0.01156    52.789    62.295     2.405     1.387
LYS  VAL   0.01258  -174.120    60.477     2.090     0.721
LYS  VAL   0.00016  -174.477   -89.164     1.000     0.655
LYS  VAL   0.01207  -171.344   167.762     1.732     0.563
LYS  VAL   0.40260   -53.934   -58.901     1.496     1.718
LYS  VAL   0.28022   -58.612   176.080     0.905     0.650
LYS  VAL   0.00668   -68.222    70.290     5.497     8.969
MET  ALA   0.00802    76.269   -61.345     1.550     1.102
MET  ALA   0.20377    63.430   173.824     2.141     0.752
MET  ALA   0.00698    52.175    62.489     2.822     2.579
MET  ALA   0.01270  -172.309    59.592     1.549     0.925
MET  ALA   0.00013  -174.609   -89.605     0.777     0.570
MET  ALA   0.00447  -169.231   167.397     1.269     0.368
MET  ALA   0.51033   -53.754   -59.417     1.145     1.697
MET  ALA   0.24372   -58.082   176.191     0.995     0.937
MET  ALA   0.00989   -66.902    71.303     5.688     9.133
MET  ARG   0.45293   -53.616   -58.167     0.559     0.654
MET  ARG   0.23529   -58.649   176.191     0.966     0.862
MET  ARG   0.00334   -63.666    78.695     7.523    13.306
MET  ARG   0.00804  -172.564    59.766     3.090     1.851
MET  ARG   0.00789  -170.716   168.333     2.547     0.544
MET  ARG   0.00343    77.178   -61.323     1.296     1.277
MET  ARG   0.01958    54.693    61.227     0.766     0.634
MET  ARG   0.26951    64.529   173.464     1.411     0.901
MET  ASN   0.00118    75.111   -62.068     2.317     0.951
MET  ASN   0.27393    63.584   173.182     1.634     0.908
MET  ASN   0.00743    50.836    62.044     3.170     1.610
MET  ASN   0.01449  -173.012    59.828     1.346     0.557
MET  ASN   0.00013  -174.848   -89.737     0.498     0.342
MET  ASN   0.00895  -169.790   167.569     1.367     0.309
MET  ASN   0.46267   -54.002   -59.386     1.106     1.907
MET  ASN   0.22154   -58.033   176.593     1.234     1.114
MET  ASN   0.00968   -63.824    76.880     6.539    11.976
MET  ASP   0.00128    75.001   -61.981     2.071     0.763
MET  ASP   0.49351    63.563   173.254     1.323     1.149
MET  ASP   0.00420    51.459    62.949     3.409     1.387
MET  ASP   0.00846  -174.646    59.948     2.040     0.551
MET  ASP   0.00858  -170.597   167.332     0.947     0.390
MET  ASP   0.00008  -174.566   -90.627     0.829     1.063
MET  ASP   0.30307   -54.513   -59.551     1.648     2.256
MET  ASP   0.17555   -58.318   176.241     1.080     0.944
MET  ASP   0.00527   -67.344    70.166     4.317     7.271
MET  CYS   0.00133    75.814   -61.770     1.831     1.144
MET  CYS   0.28825    63.290   173.584     1.873     0.360
MET  CYS   0.00431    49.540    62.320     3.624     1.752
MET  CYS   0.00916  -172.726    59.819     1.005     0.403
MET  CYS   0.00004  -174.021   -89.009     0.883     0.773
MET  CYS   0.01015  -169.926   167.376     1.133     0.374
MET  CYS   0.51071   -53.400   -58.702     1.552     2.019
MET  CYS   0.17124   -57.702   176.474     0.976     0.865
MET  CYS   0.00481   -66.446    72.323     6.107     9.992
MET  GLN   0.00217    75.734   -61.928     2.097     1.298
MET  GLN   0.22750    63.536   173.504     1.694     0.864
MET  GLN   0.00291    52.589    62.603     4.861     2.578
MET  GLN   0.01532  -173.796    60.299     1.432     0.599
MET  GLN   0.00003  -173.717   -89.733     0.864     0.630
MET  GLN   0.00606  -170.346   167.832     1.472     0.405
MET  GLN   0.53592   -53.857   -58.834     0.933     1.628
MET  GLN   0.20554   -58.392   176.111     0.833     0.831
MET  GLN   0.00455   -67.847    69.446     3.431     5.929
MET  GLU   0.00518    76.408   -60.624     2.056     1.264
MET  GLU   0.01217    51.425    59.730     2.080     2.059
MET  GLU   0.50984    64.153   173.734     1.720     1.167
MET  GLU   0.00943  -173.205    59.791     2.014     1.073
MET  GLU   0.01095  -170.377   167.475     1.978     0.224
MET  GLU   0.00008  -175.497   -90.021     1.678     0.800
MET  GLU   0.00001  -133.844   -62.235     1.000     1.000
MET  GLU   0.27238   -54.450   -60.649     1.411     2.462
MET  GLU   0.16976   -57.681   176.707     1.128     1.176
MET  GLU   0.01021   -62.192    78.996     7.163    11.367
MET  GLY   0.00771    75.645   -61.803     1.708     0.796
MET  GLY   0.01485    53.010    62.238     2.926     1.589
MET  GLY   0.32828    63.716   173.139     1.598     0.967
MET  GLY   0.02027  -173.182    59.960     0.941     0.447
MET  GLY   0.01975  -169.832   167.487     1.391     0.300
MET  GLY   0.00039  -173.527   -89.652     2.436     0.849
MET  GLY   0.39225   -53.375   -58.962     0.931     1.474
MET  GLY   0.21175   -58.180   176.138     1.068     0.868
MET  GLY   0.00473   -64.277    76.947     7.411    12.231
MET  HID   0.00270    76.333   -61.911     1.006     0.405
MET  HID   0.29045    63.932   173.663     0.946     0.252
MET  HID   0.00923    54.036    64.502     1.916     0.854
MET  HID   0.00641  -172.619    60.268     1.361     0.623
MET  HID   0.00014  -173.507   -89.307     0.927     1.213
MET  HID   0.01379  -170.191   167.903     0.788     0.412
MET  HID   0.45070   -53.590   -58.424     0.729     1.192
MET  HID   0.21650   -58.559   175.751     0.840     0.627
MET  HID   0.01007   -68.827    69.133     4.260     6.961
MET  HIE   0.00618    76.562   -60.833     1.600     1.460
MET  HIE   0.31386    63.468   173.618     1.845     1.021
MET  HIE   0.00628    51.130    59.548     2.238     1.997
MET  HIE   0.00840  -172.999    59.573     1.642     0.824
MET  HIE   0.00011  -174.738   -89.796     0.636     0.375
MET  HIE   0.01193  -169.930   167.353     1.825     0.322
MET  HIE   0.40020   -53.843   -59.138     1.114     1.793
MET  HIE   0.25031   -57.905   176.571     0.944     1.010
MET  HIE   0.00271   -63.246    77.286     7.703    12.293
MET  HIP   0.00547    77.306   -61.157     1.286     1.039
MET  HIP   0.40244    64.298   173.607     0.921     0.328
MET  HIP   0.01426    55.800    65.399     1.594     1.078
MET  HIP   0.31140   -53.466   -58.160     0.690     0.890
MET  HIP   0.01561  -172.472    60.022     1.798     0.803
MET  HIP   0.00497   -70.102    67.855     4.201     6.991
MET  HIP   0.22504   -58.310   175.830     0.793     0.608
MET  HIP   0.00007  -173.516   -89.532     1.159     1.383
MET  HIP   0.02074  -169.105   167.789     1.551     0.580
MET  ILE   0.00468    74.620   -61.800     1.288     0.962
MET  ILE   0.00448    49.230    62.189     3.448     1.311
MET  ILE   0.29308    62.925   173.476     2.000     0.632
MET  ILE   0.01696  -173.570    59.885     1.429     0.814
MET  ILE   0.01519  -171.722   167.736     0.825     0.561
MET  ILE   0.00019  -174.940   -88.944     0.969     1.348
MET  ILE   0.38443   -54.179   -59.561     1.032     1.983
MET  ILE   0.27064   -57.999   176.845     0.820     0.894
MET  ILE   0.01036   -67.552    70.821     4.835     8.556
MET  LEU   0.00294    74.240   -62.222     0.657     0.405
MET  LEU   0.31537    63.160   173.722     1.955     0.496
MET  LEU   0.00526    51.214    63.467     3.149     1.257
MET  LEU   0.01250  -174.131    60.051     1.506     0.827
MET  LEU   0.00008  -174.432   -89.343     0.750     0.507
MET  LEU   0.02182  -171.190   167.823     1.342     0.364
MET  LEU   0.40990   -54.248   -59.426     1.040     1.974
MET  LEU   0.22711   -58.205   176.529     0.602     0.734
MET  LEU   0.00502   -64.226    77.367     6.626    11.630
MET  LYS   0.53702   -53.596   -58.640     0.805     1.318
MET  LYS   0.26184   -58.380   176.168     0.565     0.770
MET  LYS   0.00425   -67.963    70.524     5.222     9.021
MET  LYS   0.00335  -174.442    60.517     1.466     0.837
MET  LYS   0.00004  -174.788   -88.929     0.611     0.931
MET  LYS   0.00659  -171.160   167.849     1.353     0.440
MET  LYS   0.00104    75.942   -62.121     1.667     0.584
MET  LYS   0.18303    63.361   173.628     1.271     0.334
MET  LYS   0.00284    52.534    63.244     2.334     1.697
MET  MET   0.00913  -174.339    60.248     0.597     0.379
MET  MET   0.00500  -170.216   167.350     1.068     0.338
MET  MET   0.00171    74.629   -61.605     1.609     1.148
MET  MET   0.11026    61.616   173.485     1.572     0.320
MET  MET   0.00172    51.998    60.437     3.496     1.350
MET  MET   0.61843   -53.705   -58.859     1.108     1.970
MET  MET   0.25251   -57.700   176.839     0.875     1.004
MET  MET   0.00124   -63.228    80.366     8.845    14.405
MET  PHE   0.00296    74.362   -62.025     2.001     0.660
MET  PHE   0.00387    47.774    61.987     4.938     1.766
MET  PHE   0.25386    61.769   172.483     2.077     1.667
MET  PHE   0.01705  -173.119    60.534     1.488     1.269
MET  PHE   0.00015  -174.433   -89.528     0.694     0.682
MET  PHE   0.01983  -170.679   167.811     1.080     0.427
MET  PHE   0.47807   -54.209   -59.731     1.553     2.046
MET  PHE   0.21639   -57.813   176.902     1.070     0.947
MET  PHE   0.00783   -62.773    78.342     6.342    10.862
MET  PRO   0.02811    75.721   -61.051     1.592     1.241
MET  PRO   0.43512    62.726   173.684     2.342     0.506
MET  PRO   0.00897    47.861    60.309     5.790     1.183
MET  PRO   0.00327  -173.173    61.617     3.364     4.754
MET  PRO   0.00003  -174.110   -89.911     1.174     0.762
MET  PRO   0.00877  -171.007   169.206     1.589     2.663
MET  PRO   0.34874   -53.628   -59.063     2.000     2.963
MET  PRO   0.15380   -57.147   176.988     0.912     0.820
MET  PRO   0.01319   -65.263    73.295     5.245     8.584
MET  SER   0.00641    77.012   -60.739     1.409     1.016
MET  SER   0.01106    52.006    59.966     1.322     1.864
MET  SER   0.45112    63.441   173.672     1.477     0.494
MET  SER   0.00660  -169.871   167.309     1.572     0.223
MET  SER   0.01039  -172.703    59.566     0.960     0.738
MET  SER   0.17944   -58.430   175.947     0.702     0.789
MET  SER   0.00228   -68.632    69.229     4.296     7.165
MET  SER   0.33266   -53.499   -59.006     1.143     1.926
MET  SER   0.00003  -173.925   -89.819     0.765     0.730
MET  SER   0.00001  -141.434   -62.868     1.000     1.000
MET  THR   0.00352    76.688   -61.025     1.502     1.212
MET  THR   0.00858    51.365    59.157     1.646     1.609
MET  THR   0.30211    63.512   173.498     2.211     1.322
MET  THR   0.01529  -173.017    59.604     1.542     0.730
MET  THR   0.00002  -174.818   -90.570     0.936     1.253
MET  THR   0.01090  -169.514   167.418     1.786     0.313
MET  THR   0.47296   -54.904   -60.012     1.311     2.000
MET  THR   0.18518   -59.078   176.211     1.218     1.226
MET  THR   0.00144   -66.710    73.731     7.136    12.003
MET  TRP   0.00487    74.629   -61.312     1.543     1.011
MET  TRP   0.56993    63.634   173.437     2.205     1.719
MET  TRP   0.00447    51.255    60.731     3.320     3.680
MET  TRP   0.02713  -173.168    59.717     1.020     0.689
MET  TRP   0.00012  -174.233   -89.175     0.660     0.978
MET  TRP   0.01454  -166.801   166.791     3.863     0.826
MET  TRP   0.18168   -54.027   -59.691     1.176     2.144
MET  TRP   0.19391   -57.977   176.047     1.117     0.867
MET  TRP   0.00336   -62.575    78.278     7.126    10.584
MET  TYR   0.00352    74.590   -62.264     1.402     0.267
MET  TYR   0.20690    61.139   173.219     1.452     0.597
MET  TYR   0.00534    51.948    63.674     3.268     1.208
MET  TYR   0.02894  -174.511    60.339     1.442     0.592
MET  TYR   0.02545  -171.252   167.595     1.289     0.421
MET  TYR   0.00027  -174.163   -89.150     2.857     1.963
MET  TYR   0.00001  -130.391   -62.193     1.000     1.000
MET  TYR   0.42954   -53.505   -59.029     1.915     2.223
MET  TYR   0.28889   -57.477   176.359     1.395     1.045
MET  TYR   0.01113   -65.922    72.701     5.500     9.485
MET  VAL   0.00370    75.141   -62.208     1.834     0.908
MET  VAL   0.08337    62.632   173.593     1.715     0.394
MET  VAL   0.00401    51.651    63.634     2.606     1.407
MET  VAL   0.00854  -173.489    60.744     2.364     1.475
MET  VAL   0.00010  -174.846   -88.794     0.370     0.878
MET  VAL   0.01213  -171.199   167.568     0.694     0.347
MET  VAL   0.56388   -54.013   -58.982     0.864     1.554
MET  VAL   0.31413   -58.198   176.572     0.635     0.783
MET  VAL   0.01014   -67.374    70.754     4.417     7.979
PHE  ALA   0.01365    74.999   -61.769     1.640     0.582
PHE  ALA   0.02291    52.818    62.355     3.478     2.506
PHE  ALA   0.28793    62.512   173.552     2.586     0.481
PHE  ALA   0.35591   -54.306   -60.059     1.025     1.795
PHE  ALA   0.00015  -132.888   -62.315     3.470     0.523
PHE  ALA   0.00074  -173.737   -89.779     2.617     0.650
PHE  ALA   0.22304   -57.756   176.667     1.253     1.082
PHE  ALA   0.02255   -66.505    73.091     6.972    11.275
PHE  ALA   0.03892  -170.707   167.480     1.581     0.292
PHE  ALA   0.03421  -173.395    60.067     1.429     0.475
PHE  ARG   0.00184    74.299   -61.565     0.818     0.689
PHE  ARG   0.00307    50.358    62.816     1.970     1.003
PHE  ARG   0.29999    63.556   173.590     2.066     0.510
PHE  ARG   0.01768  -174.049    60.489     1.521     0.705
PHE  ARG   0.00018  -174.682   -89.441     1.157     0.621
PHE  ARG   0.01123  -170.557   168.064     1.113     0.647
PHE  ARG   0.36201   -54.245   -59.536     0.993     1.792
PHE  ARG   0.28900   -58.014   176.673     1.443     1.213
PHE  ARG   0.01499   -65.991    73.365     5.844     9.670
PHE  ASN   0.00917    75.568   -60.720     1.708     1.311
PHE  ASN   0.01345    51.202    61.474     3.381     2.542
PHE  ASN   0.38496    62.823   173.711     2.588     0.529
PHE  ASN   0.02097  -173.946    59.994     0.816     0.421
PHE  ASN   0.01582  -170.264   167.273     1.528     0.289
PHE  ASN   0.00024  -174.650   -89.770     1.786     0.590
PHE  ASN   0.28458   -54.395   -60.230     1.304     2.358
PHE  ASN   0.26335   -57.929   176.477     1.450     1.211
PHE  ASN   0.00745   -65.384    73.978     7.375    11.276
PHE  ASP   0.01123    74.254   -61.557     1.502     0.512
PHE  ASP   0.29563   -55.023   -60.363     1.690     2.396
PHE  ASP   0.00067  -174.303   -89.922     2.526     1.200
PHE  ASP   0.00008  -132.101   -63.607     7.913     2.434
PHE  ASP   0.34293    62.194   173.628     1.786     0.489
PHE  ASP   0.01229    48.393    61.257     2.990     1.697
PHE  ASP   0.27226   -57.854   176.752     1.358     1.133
PHE  ASP   0.01072   -66.095    72.682     6.982    10.929
PHE  ASP   0.02540  -173.438    59.859     0.673     0.549
PHE  ASP   0.02878  -170.841   166.810     1.138     0.516
PHE  CYS   0.00732    73.846   -61.995     0.789     0.539
PHE  CYS   0.00640    50.240    62.326     4.000     2.480
PHE  CYS   0.35756    61.631   173.692     1.682     0.524
PHE  CYS   0.02288  -173.156    59.643     0.904     0.443
PHE  CYS   0.02633  -170.713   167.499     0.979     0.398
PHE  CYS   0.00027  -174.101   -89.759     1.805     0.635
PHE  CYS   0.33100   -54.008   -59.800     1.500     2.272
PHE  CYS   0.24028   -57.185   176.972     1.804     1.139
PHE  CYS   0.00797   -66.243    72.722     6.454    10.557
PHE  GLN   0.00585    74.605   -61.921     0.970     0.425
PHE  GLN   0.22640    62.244   173.291     1.893     1.090
PHE  GLN   0.00765    50.880    62.910     3.096     2.708
PHE  GLN   0.01790  -173.626    60.135     0.738     0.525
PHE  GLN   0.01982  -171.284   167.590     0.517     0.304
PHE  GLN   0.00021  -174.727   -89.644     0.846     0.471
PHE  GLN   0.00001  -131.723   -62.409     1.000     1.000
PHE  GLN   0.49637   -54.331   -59.990     1.033     2.202
PHE  GLN   0.21503   -58.342   176.385     1.185     1.056
PHE  GLN   0.01078   -66.289    72.953     6.171    10.050
PHE  GLU   0.01803    75.598   -60.620     2.068     1.840
PHE  GLU   0.45113    63.043   173.236     2.252     0.929
PHE  GLU   0.01053    49.802    62.089     3.257     1.247
PHE  GLU   0.03478  -173.829    59.896     1.173     0.580
PHE  GLU   0.03706  -170.961   167.374     1.380     0.325
PHE  GLU   0.00033  -174.583   -89.662     0.676     0.458
PHE  GLU   0.00001  -131.735   -61.465     4.460     0.487
PHE  GLU   0.24080   -54.837   -61.327     1.536     2.346
PHE  GLU   0.19823   -57.792   176.744     1.121     1.149
PHE  GLU   0.00911   -62.603    78.577     6.840    11.578
PHE  GLY   0.01307    76.028   -61.572     2.178     1.553
PHE  GLY   0.25252   -53.843   -59.170     1.564     2.180
PHE  GLY   0.00005  -129.953   -62.366     2.001     0.559
PHE  GLY   0.00064  -173.991   -89.442     1.562     1.018
PHE  GLY   0.29821    63.166   173.485     2.277     0.436
PHE  GLY   0.03435    53.154    62.691     2.597     2.033
PHE  GLY   0.27203   -58.113   176.347     0.876     0.960
PHE  GLY   0.01653   -63.836    77.398     7.087    11.865
PHE  GLY   0.06399  -174.031    60.173     1.573     0.605
PHE  GLY   0.04861  -170.757   167.531     1.497     0.414
PHE  HID   0.00770    76.280   -61.798     1.628     0.777
PHE  HID   0.27287    64.112   173.754     1.668     0.697
PHE  HID   0.00823    53.380    65.479     4.553     5.278
PHE  HID   0.47740   -53.328   -58.406     1.218     1.268
PHE  HID   0.18827   -58.570   175.832     1.047     0.832
PHE  HID   0.00756   -67.434    71.657     6.434     9.994
PHE  HID   0.01047  -173.326    59.933     1.420     1.022
PHE  HID   0.02693  -170.289   167.777     1.406     0.503
PHE  HID   0.00002  -131.061   -62.159     4.004     0.575
PHE  HID   0.00055  -173.622   -88.985     1.796     1.469
PHE  HIE   0.00787    74.507   -62.213     1.685     0.383
PHE  HIE   0.36757   -54.070   -59.580     1.731     2.685
PHE  HIE   0.00004  -130.547   -61.964     2.587     0.555
PHE  HIE   0.00084  -173.863   -89.132     3.431     2.642
PHE  HIE   0.21945    61.812   173.375     1.757     0.351
PHE  HIE   0.01009    49.999    63.001     4.356     1.488
PHE  HIE   0.28969   -57.789   176.871     1.194     1.186
PHE  HIE   0.01165   -63.320    78.557     7.357    12.281
PHE  HIE   0.05196  -174.179    60.305     1.211     0.346
PHE  HIE   0.04084  -170.919   167.545     1.394     0.311
PHE  HIP   0.00575    76.411   -61.988     1.605     0.528
PHE  HIP   0.30492    63.470   173.495     1.768     0.467
PHE  HIP   0.01346    53.361    64.715     3.255     2.362
PHE  HIP   0.01263  -173.601    60.356     2.525     1.248
PHE  HIP   0.01948  -169.525   167.540     2.654     0.655
PHE  HIP   0.00027  -173.400   -88.186     1.294     1.814
PHE  HIP   0.00001  -131.555   -62.140     3.377     0.288
PHE  HIP   0.36260   -53.788   -58.601     0.919     1.346
PHE  HIP   0.27214   -58.270   175.768     1.289     0.820
PHE  HIP   0.00874   -68.586    70.115     5.619     8.978
PHE  ILE   0.00432    74.708   -62.152     0.847     0.243
PHE  ILE   0.20920    62.225   173.495     1.626     0.255
PHE  ILE   0.00601    52.116    63.882     2.310     3.006
PHE  ILE   0.04792  -173.549    59.825     0.783     0.339
PHE  ILE   0.04012  -170.888   167.434     0.903     0.384
PHE  ILE   0.00034  -174.698   -89.594     1.274     0.814
PHE  ILE   0.00001  -125.604   -63.100     1.000     1.000
PHE  ILE   0.42956   -54.179   -59.522     1.248     2.112
PHE  ILE   0.24271   -58.278   176.497     1.364     0.978
PHE  ILE   0.01981   -66.387    73.127     5.894    10.321
PHE  LEU   0.00390    75.193   -62.569     2.239     3.697
PHE  LEU   0.36057    63.603   173.701     3.231     0.546
PHE  LEU   0.01224    53.205    61.979     1.974     2.449
PHE  LEU   0.02485  -173.021    59.993     0.859     0.544
PHE  LEU   0.00006  -173.962   -89.213     0.914     0.413
PHE  LEU   0.02392  -169.724   167.565     1.255     0.324
PHE  LEU   0.33538   -54.245   -60.034     1.341     2.376
PHE  LEU   0.20627   -57.746   176.839     0.967     0.889
PHE  LEU   0.03280   -67.201    70.983     4.690     7.565
PHE  LYS   0.00484    75.761   -62.214     1.194     0.395
PHE  LYS   0.23590    62.219   173.453     1.642     0.481
PHE  LYS   0.00774    51.459    63.845     3.781     2.222
PHE  LYS   0.01174  -173.495    60.282     0.938     0.450
PHE  LYS   0.00018  -174.514   -89.521     1.046     0.683
PHE  LYS   0.02580  -171.079   167.722     1.116     0.293
PHE  LYS   0.44163   -53.712   -58.932     0.808     1.346
PHE  LYS   0.26334   -58.358   176.334     0.921     0.989
PHE  LYS   0.00881   -65.854    74.628     7.524    12.213
PHE  MET   0.00296    74.362   -62.025     2.001     0.660
PHE  MET   0.00387    47.774    61.987     4.938     1.766
PHE  MET   0.25386    61.769   172.483     2.077     1.667
PHE  MET   0.01705  -173.119    60.534     1.488     1.269
PHE  MET   0.00015  -174.433   -89.528     0.694     0.682
PHE  MET   0.01983  -170.679   167.811     1.080     0.427
PHE  MET   0.47807   -54.209   -59.731     1.553     2.046
PHE  MET   0.21639   -57.813   176.902     1.070     0.947
PHE  MET   0.00783   -62.773    78.342     6.342    10.862
PHE  PHE   0.01048    75.639   -62.069     2.275     2.297
PHE  PHE   0.33450    62.754   173.269     2.044     0.532
PHE  PHE   0.02322    52.970    63.332     4.952     3.551
PHE  PHE   0.36740   -54.345   -59.608     1.687     2.516
PHE  PHE   0.00006  -128.930   -61.981     2.947     0.558
PHE  PHE   0.00066  -174.123   -89.391     1.096     0.883
PHE  PHE   0.09643   -57.760   176.851     1.225     1.197
PHE  PHE   0.01435   -67.168    71.557     6.801     9.513
PHE  PHE   0.08862  -174.444    60.208     1.261     0.575
PHE  PHE   0.06429  -171.325   167.784     1.727     0.437
PHE  PRO   0.01423    72.726   -62.356     1.487     0.557
PHE  PRO   0.37429    60.656   173.637     1.863     0.473
PHE  PRO   0.01203    45.795    64.307     6.725     9.254
PHE  PRO   0.22880   -54.068   -59.538     1.599     2.582
PHE  PRO   0.00003  -129.628   -62.032     3.048     0.685
PHE  PRO   0.00037  -171.395   -87.770     5.258     3.282
PHE  PRO   0.29495   -57.143   177.171     1.314     0.928
PHE  PRO   0.01769   -63.754    75.781     6.823    10.818
PHE  PRO   0.03010  -170.954   168.800     1.474     2.242
PHE  PRO   0.02752  -172.683    62.319     2.699     5.146
PHE  SER   0.00829    74.812   -62.143     1.485     0.585
PHE  SER   0.26426    62.345   173.613     2.363     0.613
PHE  SER   0.01009    50.560    63.415     2.865     1.770
PHE  SER   0.41772   -53.999   -59.752     1.196     1.996
PHE  SER   0.00007  -135.303   -62.570     4.625     0.249
PHE  SER   0.00046  -173.430   -89.622     3.135     2.138
PHE  SER   0.21938   -57.852   176.489     1.368     1.136
PHE  SER   0.01151   -65.655    74.596     7.222    11.545
PHE  SER   0.03321  -174.386    60.239     1.611     0.553
PHE  SER   0.03502  -170.410   167.499     1.120     0.362
PHE  THR   0.01022    76.837   -61.265     3.115     1.397
PHE  THR   0.31389    63.419   173.519     1.917     0.570
PHE  THR   0.01672    51.095    62.241     3.596     1.751
PHE  THR   0.02049  -172.709    59.472     1.536     0.610
PHE  THR   0.04051  -169.799   167.504     2.082     0.288
PHE  THR   0.00009  -174.451   -90.162     1.686     0.783
PHE  THR   0.00002  -143.987   -65.228    13.475     2.167
PHE  THR   0.28746   -55.394   -61.154     1.722     2.594
PHE  THR   0.30825   -58.402   176.316     1.280     1.203
PHE  THR   0.00235   -68.392    71.439     6.690    10.592
PHE  TRP   0.01160    75.006   -61.624     1.906     0.735
PHE  TRP   0.43737    62.814   173.152     2.396     0.514
PHE  TRP   0.00902    50.245    62.946     5.042     2.813
PHE  TRP   0.04015  -173.296    59.736     0.785     0.867
PHE  TRP   0.04377  -170.756   167.341     1.770     0.403
PHE  TRP   0.00002  -127.273   -62.067     1.150     0.274
PHE  TRP   0.00067  -174.190   -89.559     2.339     1.424
PHE  TRP   0.22219   -54.388   -59.929     1.267     2.117
PHE  TRP   0.21270   -57.464   177.000     1.276     1.197
PHE  TRP   0.02252   -59.753    83.483     6.475    10.931
PHE  TYR   0.00879    75.973   -60.676     3.153     2.778
PHE  TYR   0.31984   -54.400   -59.960     1.684     2.375
PHE  TYR   0.00056  -174.477   -89.674     0.946     0.644
PHE  TYR   0.00003  -128.902   -62.031     2.164     0.608
PHE  TYR   0.33272    62.857   173.292     2.279     0.848
PHE  TYR   0.01125    52.375    63.130     4.916     3.840
PHE  TYR   0.25570   -57.694   176.686     1.147     1.206
PHE  TYR   0.01141   -62.306    78.683     7.013    11.158
PHE  TYR   0.02864  -173.778    60.071     1.121     0.447
PHE  TYR   0.03105  -170.824   167.564     1.870     0.522
PHE  VAL   0.01229    74.524   -61.905     1.204     0.710
PHE  VAL   0.19710    61.929   173.415     1.949     0.448
PHE  VAL   0.01070    52.017    63.578     3.535     1.691
PHE  VAL   0.31170   -54.008   -59.422     1.677     2.505
PHE  VAL   0.00009  -128.666   -62.314     2.729     0.578
PHE  VAL   0.00065  -174.384   -89.469     2.849     2.011
PHE  VAL   0.31681   -58.332   176.172     0.922     0.863
PHE  VAL   0.01650   -65.620    73.904     7.014    11.238
PHE  VAL   0.06047  -170.994   167.348     0.672     0.218
PHE  VAL   0.07370  -173.698    59.896     0.860     0.271
PRO  ALA   0.01100    75.816   -61.922     2.212     0.897
PRO  ALA   0.27004    62.608   173.327     2.270     0.155
PRO  ALA   0.02843    48.914    61.753     4.563     1.148
PRO  ALA   0.37234   -53.044   -58.524     1.080     1.554
PRO  ALA   0.00002  -133.203   -63.010     7.591     0.424
PRO  ALA   0.00024  -170.496   -89.333     6.207     1.604
PRO  ALA   0.25311   -57.307   176.645     1.203     0.948
PRO  ALA   0.01362   -63.815    76.135     8.167    13.460
PRO  ALA   0.04127  -168.959   168.861     1.013     1.711
PRO  ALA   0.00994  -167.992    66.853     2.212     5.030
PRO  ARG   0.00783    76.206   -61.651     2.237     2.008
PRO  ARG   0.43126    62.502   173.714     1.352     0.870
PRO  ARG   0.01012    49.559    62.526     5.091     2.199
PRO  ARG   0.35302   -53.232   -57.763     0.443     0.393
PRO  ARG   0.00180  -169.318    65.265     3.673     5.565
PRO  ARG   0.00554   -69.144    69.107     5.299     8.441
PRO  ARG   0.17455   -58.205   176.170     0.814     0.684
PRO  ARG   0.01586  -169.284   169.261     0.982     1.839
PRO  ARG   0.00004  -170.152   -87.770     5.790     3.377
PRO  ASN   0.01428    74.648   -61.739     1.729     1.038
PRO  ASN   0.43056    63.127   173.705     1.762     0.329
PRO  ASN   0.01861    49.410    60.272     4.660     1.514
PRO  ASN   0.34956   -52.695   -58.769     1.727     2.336
PRO  ASN   0.00001  -132.400   -62.897     7.358     0.476
PRO  ASN   0.00017  -171.162   -88.999     5.901     1.741
PRO  ASN   0.14095   -56.815   177.067     1.043     0.958
PRO  ASN   0.01374   -65.099    73.212     5.729     9.271
PRO  ASN   0.01674  -169.818   168.502     1.228     1.652
PRO  ASN   0.01539  -172.422    61.258     3.284     3.859
PRO  ASP   0.00870    75.182   -62.079     1.286     0.335
PRO  ASP   0.37535    62.754   173.677     1.623     0.361
PRO  ASP   0.01598    47.456    60.979     5.149     2.458
PRO  ASP   0.42670   -53.499   -59.021     1.357     1.953
PRO  ASP   0.00003  -129.942   -62.088     3.746     0.439
PRO  ASP   0.00037  -172.618   -89.526     5.170     2.731
PRO  ASP   0.12938   -57.240   176.929     1.350     1.084
PRO  ASP   0.00956   -65.094    73.742     6.748    10.616
PRO  ASP   0.01369  -169.358   168.785     1.201     2.517
PRO  ASP   0.02025  -172.366    60.761     2.970     3.695
PRO  CYS   0.01155    75.541   -62.285     1.177     0.369
PRO  CYS   0.29156    62.274   173.515     1.584     0.303
PRO  CYS   0.01142    47.949    62.258     4.114     1.221
PRO  CYS   0.36468   -53.207   -58.507     1.084     1.446
PRO  CYS   0.00021  -166.983   -87.500    10.042     5.809
PRO  CYS   0.27889   -57.757   176.451     1.545     1.039
PRO  CYS   0.01119   -65.756    72.434     5.728     9.521
PRO  CYS   0.01234  -168.543   169.235     0.886     1.633
PRO  CYS   0.01817  -171.239    61.251     2.537     4.105
PRO  GLN   0.00860    74.893   -62.210     1.271     0.470
PRO  GLN   0.27698    62.594   173.652     1.981     0.410
PRO  GLN   0.00875    46.386    61.159     4.464     2.298
PRO  GLN   0.38826   -53.096   -58.332     0.648     1.079
PRO  GLN   0.00007  -169.689   -88.717     6.094     1.448
PRO  GLN   0.27789   -57.715   176.430     1.191     0.849
PRO  GLN   0.01160   -68.192    68.943     4.179     5.882
PRO  GLN   0.01798  -169.884   168.385     1.013     1.441
PRO  GLN   0.00986  -171.163    63.064     2.815     4.721
PRO  GLU   0.01071    75.083   -61.096     2.054     1.664
PRO  GLU   0.32254    63.781   173.952     2.894     0.767
PRO  GLU   0.01640    48.858    60.086     5.208     2.050
PRO  GLU   0.37072   -53.208   -59.374     1.284     1.986
PRO  GLU   0.00003  -132.126   -62.299     4.720     0.480
PRO  GLU   0.00020  -173.081   -89.672     5.031     1.333
PRO  GLU   0.23116   -56.889   177.020     1.313     0.887
PRO  GLU   0.01539   -66.083    70.833     3.970     6.461
PRO  GLU   0.01780  -172.173    61.500     2.847     4.282
PRO  GLU   0.01506  -169.940   168.748     1.537     1.694
PRO  GLU   0.00000  -117.135   172.455     1.000     1.000
PRO  GLY   0.01929    75.588   -62.218     1.573     0.741
PRO  GLY   0.36256    62.530   173.675     2.080     0.417
PRO  GLY   0.01542    48.888    62.323     5.704     1.430
PRO  GLY   0.25992   -53.404   -58.619     1.131     1.881
PRO  GLY   0.00004  -130.837   -62.650     0.414     0.200
PRO  GLY   0.00031  -172.200   -88.894     4.319     2.595
PRO  GLY   0.24704   -57.596   176.878     1.046     1.010
PRO  GLY   0.02230   -66.633    72.731     6.976    11.299
PRO  GLY   0.03548  -169.707   168.525     0.915     2.572
PRO  GLY   0.03765  -172.069    61.469     2.755     4.027
PRO  HID   0.01833    75.628   -61.238     2.256     2.307
PRO  HID   0.25214   -53.794   -59.091     1.593     2.533
PRO  HID   0.00021  -168.897   -86.582    10.455     6.642
PRO  HID   0.44056    63.079   173.780     1.696     0.372
PRO  HID   0.02478    51.079    60.946     4.772     5.066
PRO  HID   0.22101   -57.566   176.722     1.165     0.986
PRO  HID   0.01114   -68.192    70.064     6.209     8.709
PRO  HID   0.02416  -169.691   169.009     2.208     2.575
PRO  HID   0.00766  -171.822    61.598     5.027     5.647
PRO  HIE   0.01909    74.865   -61.079     2.354     1.552
PRO  HIE   0.41138    63.444   173.436     2.082     0.404
PRO  HIE   0.01285    49.607    60.285     4.264     2.721
PRO  HIE   0.30394   -54.015   -60.577     1.533     2.666
PRO  HIE   0.00004  -131.574   -62.297     3.814     0.442
PRO  HIE   0.00032  -171.631   -89.187     5.960     2.261
PRO  HIE   0.20001   -56.630   177.335     1.568     1.051
PRO  HIE   0.01432   -65.072    72.992     6.187     9.306
PRO  HIE   0.02477  -169.768   169.050     2.018     1.851
PRO  HIE   0.01327  -172.270    61.916     4.745     5.002
PRO  HIP   0.00697    75.205   -63.257     1.068     2.518
PRO  HIP   0.43782    63.412   173.746     1.110     0.393
PRO  HIP   0.01407    50.189    64.373     4.494     6.148
PRO  HIP   0.26508   -53.340   -58.141     0.681     1.052
PRO  HIP   0.00001  -130.472   -62.807     1.949     0.338
PRO  HIP   0.00016  -171.403   -88.556     4.555     1.110
PRO  HIP   0.22955   -58.259   176.106     0.984     0.770
PRO  HIP   0.01724   -70.327    67.044     3.152     5.079
PRO  HIP   0.01352  -169.182   169.076     1.269     1.442
PRO  HIP   0.01560  -172.909    61.900     3.041     2.981
PRO  ILE   0.01177    75.523   -61.751     1.667     1.233
PRO  ILE   0.37115    63.139   173.631     1.627     0.503
PRO  ILE   0.01775    48.203    61.217     5.424     2.323
PRO  ILE   0.05306  -171.733    60.453     2.327     2.260
PRO  ILE   0.02841  -169.702   169.257     0.888     1.612
PRO  ILE   0.00001  -129.487   -62.550     3.508     0.844
PRO  ILE   0.00011  -169.943   -88.963     5.998     1.538
PRO  ILE   0.29067   -53.150   -58.822     0.839     1.299
PRO  ILE   0.21186   -56.904   177.258     1.355     1.071
PRO  ILE   0.01521   -65.473    72.838     5.600     9.728
PRO  LEU   0.02388    75.000   -62.221     1.675     0.391
PRO  LEU   0.34990    62.428   173.834     2.066     0.417
PRO  LEU   0.01726    49.127    60.503     4.727     1.137
PRO  LEU   0.38314   -52.818   -57.879     1.470     2.163
PRO  LEU   0.00013  -173.988   -88.850     6.860     3.600
PRO  LEU   0.00000  -125.976   -63.375     1.000     1.000
PRO  LEU   0.16356   -57.342   176.939     0.832     0.808
PRO  LEU   0.01334   -67.832    69.917     4.663     7.495
PRO  LEU   0.03431  -170.105   167.920     1.811     1.617
PRO  LEU   0.01448  -173.125    60.363     2.543     3.474
PRO  LYS   0.00604    75.467   -62.393     0.840     0.317
PRO  LYS   0.28796    63.002   173.912     1.156     0.269
PRO  LYS   0.00605    50.523    63.049     4.519     1.955
PRO  LYS   0.00289  -170.761    62.694     3.036     4.630
PRO  LYS   0.00741  -169.211   169.703     1.378     2.474
PRO  LYS   0.00005  -171.731   -88.748     3.989     0.852
PRO  LYS   0.36399   -53.232   -58.116     0.636     1.018
PRO  LYS   0.31595   -57.974   176.411     1.005     0.871
PRO  LYS   0.00966   -68.505    69.420     4.978     8.010
PRO  MET   0.02811    75.721   -61.051     1.592     1.241
PRO  MET   0.43512    62.726   173.684     2.342     0.506
PRO  MET   0.00897    47.861    60.309     5.790     1.183
PRO  MET   0.00327  -173.173    61.617     3.364     4.754
PRO  MET   0.00003  -174.110   -89.911     1.174     0.762
PRO  MET   0.00877  -171.007   169.206     1.589     2.663
PRO  MET   0.34874   -53.628   -59.063     2.000     2.963
PRO  MET   0.15380   -57.147   176.988     0.912     0.820
PRO  MET   0.01319   -65.263    73.295     5.245     8.584
PRO  PHE   0.01423    72.726   -62.356     1.487     0.557
PRO  PHE   0.37429    60.656   173.637     1.863     0.473
PRO  PHE   0.01203    45.795    64.307     6.725     9.254
PRO  PHE   0.22880   -54.068   -59.538     1.599     2.582
PRO  PHE   0.00003  -129.628   -62.032     3.048     0.685
PRO  PHE   0.00037  -171.395   -87.770     5.258     3.282
PRO  PHE   0.29495   -57.143   177.171     1.314     0.928
PRO  PHE   0.01769   -63.754    75.781     6.823    10.818
PRO  PHE   0.03010  -170.954   168.800     1.474     2.242
PRO  PHE   0.02752  -172.683    62.319     2.699     5.146
PRO  PRO   0.02010    74.622   -62.571     1.297     0.356
PRO  PRO   0.46113    61.589   173.750     2.091     0.400
PRO  PRO   0.02269    44.215    61.004     2.984     0.758
PRO  PRO   0.16756   -52.908   -57.350     0.000     0.000
PRO  PRO   0.00010  -161.750   -83.960     0.928     2.930
PRO  PRO   0.29505   -56.867   177.193     0.531     0.819
PRO  PRO   0.01250   -63.602    75.768     7.628    12.823
PRO  PRO   0.01266  -169.167   171.779     0.098     1.986
PRO  PRO   0.00821  -167.794    70.191     5.925     4.032
PRO  SER   0.00943    75.041   -62.226     1.192     0.370
PRO  SER   0.32030    62.753   173.616     1.470     0.352
PRO  SER   0.01575    47.925    62.103     3.876     1.637
PRO  SER   0.38307   -53.218   -59.090     1.065     1.604
PRO  SER   0.00005  -136.366   -62.599     4.887     0.573
PRO  SER   0.00031  -172.200   -89.148     4.995     2.232
PRO  SER   0.21846   -57.348   176.742     1.131     0.950
PRO  SER   0.01114   -66.389    71.779     5.940     9.499
PRO  SER   0.01492  -169.436   168.887     1.011     1.740
PRO  SER   0.02657  -172.086    60.822     2.903     3.206
PRO  THR   0.02917    77.030   -60.127     2.181     1.948
PRO  THR   0.42316    63.296   173.790     1.719     0.368
PRO  THR   0.02162    47.545    59.948     4.929     1.140
PRO  THR   0.27637   -53.254   -59.506     2.252     2.839
PRO  THR   0.00016  -165.557   -84.657    12.955    10.192
PRO  THR   0.21051   -57.039   176.928     1.329     0.802
PRO  THR   0.00656   -63.599    75.287     6.833    11.334
PRO  THR   0.01391  -170.463   168.359     1.815     1.908
PRO  THR   0.01855  -172.327    59.735     1.833     2.522
PRO  TRP   0.01134    74.034   -61.891     1.561     0.812
PRO  TRP   0.47211    61.911   173.340     2.357     0.696
PRO  TRP   0.01145    49.407    61.963     5.514     1.879
PRO  TRP   0.23679   -54.049   -60.197     2.490     2.810
PRO  TRP   0.00003  -129.372   -62.028     2.396     0.613
PRO  TRP   0.00031  -171.675   -89.319     5.916     2.555
PRO  TRP   0.18308   -57.225   177.137     2.051     1.119
PRO  TRP   0.01420   -61.817    78.942     7.879    11.889
PRO  TRP   0.03499  -169.837   167.635     1.546     1.332
PRO  TRP   0.03571  -172.556    60.256     2.247     3.492
PRO  TYR   0.00804    74.048   -62.821     2.138     1.423
PRO  TYR   0.24277   -54.337   -59.878     2.432     3.128
PRO  TYR   0.00002  -129.904   -61.841     2.916     0.537
PRO  TYR   0.00044  -171.219   -87.785     5.145     3.717
PRO  TYR   0.34094    61.951   173.442     3.276     0.551
PRO  TYR   0.01401    48.545    62.540     8.500     4.555
PRO  TYR   0.32613   -56.732   177.393     1.670     1.166
PRO  TYR   0.02484   -62.441    78.180     6.947    10.565
PRO  TYR   0.02337  -170.493   170.149     2.033     2.804
PRO  TYR   0.01945  -172.215    61.229     3.011     4.516
PRO  VAL   0.01357    75.605   -61.728     2.504     1.780
PRO  VAL   0.29787    62.760   173.475     2.318     0.825
PRO  VAL   0.01227    47.468    60.581     5.441     1.527
PRO  VAL   0.34135   -53.033   -58.517     0.942     1.243
PRO  VAL   0.00003  -128.662   -62.262     2.760     0.760
PRO  VAL   0.00025  -171.840   -89.035     5.511     1.841
PRO  VAL   0.28413   -57.629   176.534     1.265     0.710
PRO  VAL   0.01059   -65.548    73.458     6.137    10.362
PRO  VAL   0.02185  -169.028   169.325     0.881     1.678
PRO  VAL   0.01811  -171.663    61.437     2.784     4.194
SER  ALA   0.00851    75.180   -61.795     1.529     0.904
SER  ALA   0.30457    62.799   173.598     1.429     0.331
SER  ALA   0.01081    51.078    62.954     3.601     1.543
SER  ALA   0.40423   -53.794   -59.563     1.390     2.076
SER  ALA   0.00034  -173.674   -89.898     2.188     1.003
SER  ALA   0.00009  -135.225   -62.913     5.611     1.822
SER  ALA   0.21083   -58.175   176.281     0.871     0.986
SER  ALA   0.01066   -65.274    74.802     6.836    11.452
SER  ALA   0.02192  -172.451    59.688     0.993     0.638
SER  ALA   0.02803  -170.103   167.375     1.091     0.438
SER  ARG   0.00613    77.625   -61.311     1.711     1.092
SER  ARG   0.04272    52.380    60.208     1.348     1.236
SER  ARG   0.39570    64.202   173.757     1.226     0.487
SER  ARG   0.00892  -171.441    58.564     1.771     1.009
SER  ARG   0.00002  -171.672   -93.250     0.054     0.366
SER  ARG   0.00829  -169.885   167.225     2.032     0.150
SER  ARG   0.40398   -53.818   -59.296     0.815     1.345
SER  ARG   0.13158   -58.601   176.314     1.248     1.176
SER  ARG   0.00267   -67.780    70.274     5.764     8.933
SER  ASN   0.00568    74.661   -61.613     0.988     0.403
SER  ASN   0.01087    49.403    61.876     2.716     1.327
SER  ASN   0.40983    62.832   173.696     1.363     0.380
SER  ASN   0.01159  -173.182    60.015     1.169     0.375
SER  ASN   0.00012  -174.795   -90.056     0.942     0.473
SER  ASN   0.02268  -170.515   167.326     0.788     0.312
SER  ASN   0.41708   -53.969   -59.921     1.277     2.203
SER  ASN   0.11483   -57.669   176.884     0.991     1.021
SER  ASN   0.00731   -66.941    71.034     5.216     8.655
SER  ASP   0.01241    76.344   -59.381     1.523     1.703
SER  ASP   0.06907    52.721    60.148     1.455     0.701
SER  ASP   0.68415    64.499   173.455     1.286     0.411
SER  ASP   0.01185  -172.512    59.277     1.116     0.516
SER  ASP   0.02063  -168.640   167.606     1.727     0.463
SER  ASP   0.00014  -174.899   -90.247     1.012     0.396
SER  ASP   0.00000  -127.151   -62.072     1.000     1.000
SER  ASP   0.12155   -53.981   -59.594     1.443     2.192
SER  ASP   0.07683   -58.558   176.206     1.098     1.091
SER  ASP   0.00337   -66.120    73.907     7.625    11.904
SER  CYS   0.00300    75.559   -61.855     1.074     0.380
SER  CYS   0.45075    63.103   173.646     1.682     0.277
SER  CYS   0.00458    50.185    62.621     3.126     1.507
SER  CYS   0.01396  -173.117    59.661     0.730     0.288
SER  CYS   0.01403  -169.717   167.357     0.932     0.368
SER  CYS   0.00009  -174.447   -90.050     0.895     0.413
SER  CYS   0.33935   -53.376   -59.107     1.167     1.942
SER  CYS   0.16959   -57.623   176.501     0.985     0.905
SER  CYS   0.00465   -66.048    73.123     6.914    11.201
SER  GLN   0.00524    75.709   -61.680     1.117     0.844
SER  GLN   0.00729    50.950    62.716     3.499     1.441
SER  GLN   0.25608    63.021   173.419     1.449     0.324
SER  GLN   0.00939  -173.213    60.020     0.894     0.889
SER  GLN   0.00008  -174.156   -89.983     1.125     0.400
SER  GLN   0.00273  -169.724   167.760     1.567     0.590
SER  GLN   0.50355   -54.055   -59.508     1.137     1.928
SER  GLN   0.20736   -58.465   176.112     0.823     0.914
SER  GLN   0.00828   -67.645    71.756     6.123    10.471
SER  GLU   0.00782    75.978   -60.953     1.557     1.026
SER  GLU   0.49401    63.514   173.565     1.442     0.439
SER  GLU   0.05825    50.762    59.840     2.317     1.699
SER  GLU   0.02005  -173.113    59.643     1.450     0.363
SER  GLU   0.01522  -167.853   166.748     2.293     0.932
SER  GLU   0.00012  -174.132   -90.142     1.947     0.522
SER  GLU   0.00001  -137.852   -62.176     1.000     1.000
SER  GLU   0.30404   -54.748   -61.153     1.137     1.883
SER  GLU   0.09546   -58.270   176.298     0.800     0.842
SER  GLU   0.00503   -68.709    70.233     5.781     9.290
SER  GLY   0.01246    75.936   -62.031     1.355     0.432
SER  GLY   0.28127    63.621   173.589     1.496     0.470
SER  GLY   0.01330    52.635    63.155     2.067     1.103
SER  GLY   0.41959   -53.752   -59.151     0.820     1.577
SER  GLY   0.00041  -173.341   -89.879     2.416     1.238
SER  GLY   0.00005  -138.291   -63.204     5.286     2.449
SER  GLY   0.23529   -58.400   176.296     0.765     0.972
SER  GLY   0.01109   -68.868    69.350     4.779     7.804
SER  GLY   0.01346  -170.082   167.509     1.031     0.546
SER  GLY   0.01307  -172.739    59.893     1.492     0.779
SER  HID   0.00303    75.139   -61.935     1.240     0.456
SER  HID   0.28408    63.586   173.678     1.100     0.296
SER  HID   0.00519    53.154    63.869     3.062     2.457
SER  HID   0.39678   -53.688   -58.905     1.153     1.916
SER  HID   0.27286   -58.475   175.975     0.933     0.946
SER  HID   0.00916   -67.643    71.526     5.688     9.750
SER  HID   0.01265  -173.440    60.464     1.478     0.644
SER  HID   0.01590  -169.970   167.458     1.410     0.376
SER  HID   0.00034  -173.787   -89.421     2.377     1.523
SER  HID   0.00001  -129.423   -62.156     1.000     1.000
SER  HIE   0.00957    76.137   -61.677     1.885     0.599
SER  HIE   0.23272    63.301   173.299     1.505     0.396
SER  HIE   0.00677    52.736    62.587     3.220     1.437
SER  HIE   0.01817  -173.126    60.059     1.098     0.517
SER  HIE   0.02425  -170.233   167.554     1.440     0.362
SER  HIE   0.00035  -172.253   -88.901     7.081     5.473
SER  HIE   0.47167   -53.984   -59.830     1.506     2.491
SER  HIE   0.22587   -58.069   176.217     1.319     1.113
SER  HIE   0.01062   -64.730    75.180     7.650    11.789
SER  HIP   0.01341    77.829   -60.684     1.226     1.438
SER  HIP   0.61058    64.397   173.628     0.721     0.456
SER  HIP   0.03188    54.367    63.402     2.380     2.633
SER  HIP   0.01308  -172.647    59.573     2.448     1.368
SER  HIP   0.00453  -169.350   167.412     2.147     0.650
SER  HIP   0.00009  -174.474   -90.162     0.982     0.988
SER  HIP   0.18095   -53.558   -58.670     0.565     1.050
SER  HIP   0.14239   -58.868   175.638     0.859     0.729
SER  HIP   0.00309   -69.560    69.687     6.253     9.951
SER  ILE   0.00460    74.601   -61.836     1.179     0.314
SER  ILE   0.34344    62.785   173.587     1.584     0.411
SER  ILE   0.00751    50.394    62.791     3.447     1.642
SER  ILE   0.01907  -173.399    59.827     0.672     0.351
SER  ILE   0.02555  -170.544   167.208     0.596     0.189
SER  ILE   0.00013  -175.022   -90.143     0.277     0.112
SER  ILE   0.00000  -130.678   -62.007     1.000     1.000
SER  ILE   0.38886   -54.564   -60.540     1.714     2.738
SER  ILE   0.19794   -58.434   176.250     1.219     0.986
SER  ILE   0.01290   -68.291    69.568     4.457     7.823
SER  LEU   0.00660    76.338   -60.656     1.873     1.363
SER  LEU   0.30985    63.437   173.809     1.782     0.546
SER  LEU   0.00881    51.678    62.262     3.353     2.081
SER  LEU   0.01289  -173.205    59.796     0.965     0.349
SER  LEU   0.02471  -169.810   167.401     1.118     0.322
SER  LEU   0.00002  -175.427   -90.026     1.000     1.000
SER  LEU   0.38989   -54.115   -59.949     0.971     2.010
SER  LEU   0.24290   -58.255   176.442     0.869     0.975
SER  LEU   0.00434   -64.326    77.143     7.733    13.366
SER  LYS   0.00229    75.431   -62.048     1.173     0.238
SER  LYS   0.00447    53.224    63.100     1.498     2.033
SER  LYS   0.23225    63.349   173.614     1.240     0.226
SER  LYS   0.52966   -53.736   -59.089     1.026     1.780
SER  LYS   0.00947  -173.395    60.137     1.080     0.201
SER  LYS   0.00875   -68.694    69.260     4.336     7.108
SER  LYS   0.20044   -58.367   176.241     0.817     0.991
SER  LYS   0.00006  -173.624   -89.320     1.258     0.715
SER  LYS   0.01262  -170.785   167.505     0.964     0.406
SER  MET   0.00641    77.012   -60.739     1.409     1.016
SER  MET   0.01106    52.006    59.966     1.322     1.864
SER  MET   0.45112    63.441   173.672     1.477     0.494
SER  MET   0.00660  -169.871   167.309     1.572     0.223
SER  MET   0.01039  -172.703    59.566     0.960     0.738
SER  MET   0.17944   -58.430   175.947     0.702     0.789
SER  MET   0.00228   -68.632    69.229     4.296     7.165
SER  MET   0.33266   -53.499   -59.006     1.143     1.926
SER  MET   0.00003  -173.925   -89.819     0.765     0.730
SER  MET   0.00001  -141.434   -62.868     1.000     1.000
SER  PHE   0.00829    74.812   -62.143     1.485     0.585
SER  PHE   0.26426    62.345   173.613     2.363     0.613
SER  PHE   0.01009    50.560    63.415     2.865     1.770
SER  PHE   0.41772   -53.999   -59.752     1.196     1.996
SER  PHE   0.00007  -135.303   -62.570     4.625     0.249
SER  PHE   0.00046  -173.430   -89.622     3.135     2.138
SER  PHE   0.21938   -57.852   176.489     1.368     1.136
SER  PHE   0.01151   -65.655    74.596     7.222    11.545
SER  PHE   0.03321  -174.386    60.239     1.611     0.553
SER  PHE   0.03502  -170.410   167.499     1.120     0.362
SER  PRO   0.00943    75.041   -62.226     1.192     0.370
SER  PRO   0.32030    62.753   173.616     1.470     0.352
SER  PRO   0.01575    47.925    62.103     3.876     1.637
SER  PRO   0.38307   -53.218   -59.090     1.065     1.604
SER  PRO   0.00005  -136.366   -62.599     4.887     0.573
SER  PRO   0.00031  -172.200   -89.148     4.995     2.232
SER  PRO   0.21846   -57.348   176.742     1.131     0.950
SER  PRO   0.01114   -66.389    71.779     5.940     9.499
SER  PRO   0.01492  -169.436   168.887     1.011     1.740
SER  PRO   0.02657  -172.086    60.822     2.903     3.206
SER  SER   0.00185    75.515   -61.932     1.230     0.320
SER  SER   0.21902    63.177   173.503     1.518     0.279
SER  SER   0.00663    51.869    62.829     2.997     1.530
SER  SER   0.01187  -173.233    59.929     0.603     0.225
SER  SER   0.02313  -170.212   167.263     0.695     0.263
SER  SER   0.00001  -140.111   -62.979     0.000     0.000
SER  SER   0.00026  -174.091   -90.138     1.985     0.364
SER  SER   0.57922   -53.671   -59.452     0.939     1.623
SER  SER   0.14861   -58.467   176.312     0.631     0.982
SER  SER   0.00940   -67.134    72.104     6.090    10.281
SER  THR   0.00310    76.103   -61.991     0.982     0.485
SER  THR   0.24339    62.900   173.286     1.377     0.415
SER  THR   0.00686    51.691    62.856     2.313     1.219
SER  THR   0.06411  -173.756    59.830     0.658     0.239
SER  THR   0.00007  -174.270   -89.966     1.008     0.471
SER  THR   0.01703  -168.742   167.526     1.744     0.450
SER  THR   0.47790   -54.687   -59.687     1.233     1.459
SER  THR   0.17971   -58.466   176.568     1.456     1.052
SER  THR   0.00782   -67.680    72.492     6.354    11.111
SER  TRP   0.00263    75.239   -62.103     1.212     0.572
SER  TRP   0.42058    63.048   173.355     1.936     0.821
SER  TRP   0.00998    51.454    61.276     2.180     2.440
SER  TRP   0.01171  -173.276    59.504     1.319     0.781
SER  TRP   0.01596  -170.433   167.336     0.904     0.364
SER  TRP   0.00021  -174.647   -90.218     1.363     0.682
SER  TRP   0.00000  -126.162   -63.581     1.000     1.000
SER  TRP   0.38372   -53.584   -58.909     1.243     1.728
SER  TRP   0.15065   -57.882   176.524     1.145     1.108
SER  TRP   0.00455   -65.557    74.878     7.004    11.818
SER  TYR   0.01188    73.743   -62.125     1.576     0.441
SER  TYR   0.28887    61.315   173.406     1.612     0.515
SER  TYR   0.00756    49.013    63.181     4.930     2.918
SER  TYR   0.45073   -54.221   -59.836     1.669     2.528
SER  TYR   0.19926   -58.000   176.559     0.851     0.952
SER  TYR   0.01283   -64.121    76.549     6.775    11.291
SER  TYR   0.01488  -173.670    60.222     1.494     0.616
SER  TYR   0.01337  -170.799   167.354     0.994     0.240
SER  TYR   0.00003  -135.486   -62.382     4.597     0.447
SER  TYR   0.00060  -174.479   -89.880     1.716     0.848
SER  VAL   0.00378    74.599   -62.234     1.041     0.373
SER  VAL   0.21942    62.259   173.399     2.346     0.760
SER  VAL   0.00978    51.244    62.574     3.156     1.393
SER  VAL   0.50757   -53.804   -59.339     1.723     2.152
SER  VAL   0.00003  -131.484   -62.561     6.201     0.372
SER  VAL   0.00019  -172.222   -89.130     5.327     2.604
SER  VAL   0.20994   -58.257   176.206     1.116     0.868
SER  VAL   0.00652   -65.682    74.291     7.176    11.743
SER  VAL   0.02150  -173.015    59.785     0.783     0.556
SER  VAL   0.02128  -170.591   167.334     0.998     0.313
THR  ALA   0.00742    75.854   -61.571     1.771     1.346
THR  ALA   0.29723    63.937   173.715     1.460     0.291
THR  ALA   0.01232    53.503    63.185     2.652     1.721
THR  ALA   0.46704   -54.013   -59.577     0.933     1.548
THR  ALA   0.00006  -140.081   -63.829     9.621     2.086
THR  ALA   0.00020  -172.868   -88.970     6.150     3.802
THR  ALA   0.15798   -58.122   176.402     1.093     1.065
THR  ALA   0.01101   -68.103    70.630     5.807     9.531
THR  ALA   0.01703  -169.885   167.526     1.428     0.492
THR  ALA   0.02971  -171.664    59.371     1.350     0.731
THR  ARG   0.00545    74.678   -61.576     1.552     0.419
THR  ARG   0.27705    62.855   173.770     1.198     0.462
THR  ARG   0.00433    48.673    60.724     2.567     1.882
THR  ARG   0.01258  -173.900    60.553     1.152     0.737
THR  ARG   0.01044  -171.084   167.843     2.346     0.606
THR  ARG   0.00005  -174.887   -89.572     1.157     2.343
THR  ARG   0.43536   -53.844   -59.186     0.933     1.516
THR  ARG   0.24453   -58.312   176.383     0.687     0.951
THR  ARG   0.01020   -66.925    72.358     6.488    11.149
THR  ASN   0.01070    75.806   -60.860     1.856     1.069
THR  ASN   0.28139    63.013   173.646     1.587     0.300
THR  ASN   0.01442    50.782    60.717     3.136     2.267
THR  ASN   0.47070   -53.635   -59.375     1.237     1.979
THR  ASN   0.00001  -127.802   -63.054     2.731     0.550
THR  ASN   0.00004  -173.238   -89.030     7.040     2.221
THR  ASN   0.15997   -57.798   176.467     1.198     1.122
THR  ASN   0.00965   -64.067    75.523     6.802    10.980
THR  ASN   0.03233  -169.904   167.296     0.905     0.369
THR  ASN   0.02078  -173.121    59.707     0.983     0.521
THR  ASP   0.02090    77.173   -61.249     2.633     1.324
THR  ASP   0.61452    63.827   173.838     1.909     0.670
THR  ASP   0.05025    52.715    60.597     1.874     0.847
THR  ASP   0.03145  -172.548    59.531     1.475     1.307
THR  ASP   0.02312  -170.450   166.937     1.276     0.344
THR  ASP   0.00010  -175.388   -90.486     2.071     0.534
THR  ASP   0.00001  -128.896   -62.384     1.000     1.000
THR  ASP   0.15861   -55.577   -62.060     1.669     2.659
THR  ASP   0.09683   -57.489   177.383     1.349     1.123
THR  ASP   0.00421   -65.446    74.322     7.604    12.149
THR  CYS   0.00795    74.250   -61.534     0.621     0.289
THR  CYS   0.21862    62.473   173.590     1.492     0.500
THR  CYS   0.01082    47.499    60.805     2.856     1.277
THR  CYS   0.02613  -172.449    59.288     1.037     0.444
THR  CYS   0.02161  -169.598   167.241     1.361     0.252
THR  CYS   0.00003  -167.854   -89.657     8.355     0.759
THR  CYS   0.50135   -54.191   -59.594     2.082     2.460
THR  CYS   0.21031   -58.516   176.420     1.763     1.265
THR  CYS   0.00319   -62.212    78.300     7.730    12.675
THR  GLN   0.00276    74.603   -61.979     1.030     0.363
THR  GLN   0.00323    50.039    62.483     3.362     1.364
THR  GLN   0.18558    62.709   173.705     1.522     0.406
THR  GLN   0.00758  -172.639    59.600     1.192     0.997
THR  GLN   0.00006  -175.179   -90.056     0.247     0.210
THR  GLN   0.00974  -170.337   167.384     1.225     0.407
THR  GLN   0.54191   -53.673   -58.927     0.910     1.618
THR  GLN   0.24148   -58.061   176.607     1.169     1.092
THR  GLN   0.00766   -68.033    69.870     5.188     8.617
THR  GLU   0.01037    74.333   -61.500     1.054     0.470
THR  GLU   0.01233    50.800    59.944     3.981     1.428
THR  GLU   0.53797    63.465   173.655     1.956     0.686
THR  GLU   0.03427  -173.303    59.869     0.745     0.399
THR  GLU   0.03634  -170.817   167.213     1.039     0.209
THR  GLU   0.13059   -57.453   177.272     1.075     0.987
THR  GLU   0.00504   -67.818    69.869     5.038     8.617
THR  GLU   0.23295   -54.668   -61.114     1.248     2.042
THR  GLU   0.00010  -174.982   -90.136     1.585     0.240
THR  GLU   0.00003  -131.098   -62.194     2.866     0.167
THR  GLY   0.01304    75.101   -61.653     1.065     0.473
THR  GLY   0.21769    63.278   173.550     1.638     0.369
THR  GLY   0.01129    52.913    62.752     2.703     1.146
THR  GLY   0.47065   -54.106   -59.679     1.279     2.171
THR  GLY   0.00006  -132.833   -62.265     3.843     0.665
THR  GLY   0.00029  -173.394   -89.389     5.337     3.559
THR  GLY   0.21704   -58.218   176.481     0.558     1.013
THR  GLY   0.01155   -66.492    73.817     7.718    12.349
THR  GLY   0.03254  -169.978   167.276     1.351     0.334
THR  GLY   0.02584  -172.485    59.547     1.166     0.599
THR  HID   0.00599    74.446   -61.641     0.831     0.321
THR  HID   0.26400    63.292   173.739     1.245     0.276
THR  HID   0.00482    52.033    63.925     4.181     5.613
THR  HID   0.01758  -172.976    59.885     1.536     0.399
THR  HID   0.01784  -170.066   167.368     1.534     0.249
THR  HID   0.00024  -174.181   -89.042     1.077     1.251
THR  HID   0.00002  -139.316   -66.655    10.610     7.649
THR  HID   0.39756   -53.602   -58.959     1.213     1.919
THR  HID   0.27928   -57.920   176.708     0.757     1.046
THR  HID   0.01268   -66.426    71.709     5.280     8.688
THR  HIE   0.00830    74.381   -61.434     0.790     0.340
THR  HIE   0.30238    62.539   173.591     2.140     0.418
THR  HIE   0.01698    50.627    60.054     2.756     2.204
THR  HIE   0.38097   -54.117   -59.809     1.537     2.547
THR  HIE   0.00017  -168.530   -85.684    12.437     9.083
THR  HIE   0.23915   -57.933   176.398     0.994     0.908
THR  HIE   0.00344   -65.997    73.128     6.724    10.935
THR  HIE   0.02348  -172.330    59.671     1.241     0.654
THR  HIE   0.02514  -169.975   167.312     1.442     0.358
THR  HIP   0.00597    75.116   -62.332     1.745     1.875
THR  HIP   0.43521    64.077   173.661     1.147     0.329
THR  HIP   0.00992    53.121    64.536     2.493     3.438
THR  HIP   0.01417  -174.243    60.720     1.966     0.948
THR  HIP   0.01838  -170.155   167.954     3.186     0.888
THR  HIP   0.00015  -173.574   -88.882     3.987     1.441
THR  HIP   0.00001  -132.469   -60.789     1.000     1.000
THR  HIP   0.29262   -53.640   -58.844     0.977     1.780
THR  HIP   0.21000   -58.330   176.097     0.694     0.779
THR  HIP   0.01358   -66.981    69.937     3.737     5.206
THR  ILE   0.00530    74.324   -61.766     0.682     0.411
THR  ILE   0.24634    62.135   173.603     1.342     0.322
THR  ILE   0.00965    50.280    62.772     3.159     1.436
THR  ILE   0.02131  -173.989    60.039     0.639     0.360
THR  ILE   0.03220  -170.911   167.360     1.044     0.225
THR  ILE   0.00005  -174.489   -89.461     0.879     0.444
THR  ILE   0.45659   -54.395   -60.353     1.527     2.514
THR  ILE   0.22130   -58.099   176.506     0.904     0.969
THR  ILE   0.00726   -67.386    71.130     5.782     9.421
THR  LEU   0.00751    75.933   -60.899     2.338     1.923
THR  LEU   0.33152    62.772   173.333     2.108     0.461
THR  LEU   0.00301    51.517    60.809     3.101     2.699
THR  LEU   0.03125  -172.586    59.542     1.270     0.825
THR  LEU   0.00002  -175.138   -89.246     0.337     0.833
THR  LEU   0.04427  -170.120   167.462     1.198     0.427
THR  LEU   0.40637   -53.969   -59.550     0.917     1.775
THR  LEU   0.16919   -58.196   176.830     1.188     0.921
THR  LEU   0.00687   -64.669    76.753     7.300    13.688
THR  LYS   0.00284    75.049   -61.814     1.460     0.291
THR  LYS   0.26819    62.878   173.571     1.587     0.337
THR  LYS   0.00242    51.509    63.516     3.221     1.330
THR  LYS   0.49018   -53.870   -59.271     1.302     2.055
THR  LYS   0.01575  -173.076    60.214     0.983     0.480
THR  LYS   0.00662   -69.855    67.522     2.808     4.642
THR  LYS   0.19346   -58.137   176.231     0.800     0.960
THR  LYS   0.02053  -170.678   167.787     1.539     0.489
THR  MET   0.00352    76.688   -61.025     1.502     1.212
THR  MET   0.00858    51.365    59.157     1.646     1.609
THR  MET   0.30211    63.512   173.498     2.211     1.322
THR  MET   0.01529  -173.017    59.604     1.542     0.730
THR  MET   0.00002  -174.818   -90.570     0.936     1.253
THR  MET   0.01090  -169.514   167.418     1.786     0.313
THR  MET   0.47296   -54.904   -60.012     1.311     2.000
THR  MET   0.18518   -59.078   176.211     1.218     1.226
THR  MET   0.00144   -66.710    73.731     7.136    12.003
THR  PHE   0.01022    76.837   -61.265     3.115     1.397
THR  PHE   0.31389    63.419   173.519     1.917     0.570
THR  PHE   0.01672    51.095    62.241     3.596     1.751
THR  PHE   0.02049  -172.709    59.472     1.536     0.610
THR  PHE   0.04051  -169.799   167.504     2.082     0.288
THR  PHE   0.00009  -174.451   -90.162     1.686     0.783
THR  PHE   0.00002  -143.987   -65.228    13.475     2.167
THR  PHE   0.28746   -55.394   -61.154     1.722     2.594
THR  PHE   0.30825   -58.402   176.316     1.280     1.203
THR  PHE   0.00235   -68.392    71.439     6.690    10.592
THR  PRO   0.02917    77.030   -60.127     2.181     1.948
THR  PRO   0.42316    63.296   173.790     1.719     0.368
THR  PRO   0.02162    47.545    59.948     4.929     1.140
THR  PRO   0.27637   -53.254   -59.506     2.252     2.839
THR  PRO   0.00016  -165.557   -84.657    12.955    10.192
THR  PRO   0.21051   -57.039   176.928     1.329     0.802
THR  PRO   0.00656   -63.599    75.287     6.833    11.334
THR  PRO   0.01391  -170.463   168.359     1.815     1.908
THR  PRO   0.01855  -172.327    59.735     1.833     2.522
THR  SER   0.00310    76.103   -61.991     0.982     0.485
THR  SER   0.24339    62.900   173.286     1.377     0.415
THR  SER   0.00686    51.691    62.856     2.313     1.219
THR  SER   0.06411  -173.756    59.830     0.658     0.239
THR  SER   0.00007  -174.270   -89.966     1.008     0.471
THR  SER   0.01703  -168.742   167.526     1.744     0.450
THR  SER   0.47790   -54.687   -59.687     1.233     1.459
THR  SER   0.17971   -58.466   176.568     1.456     1.052
THR  SER   0.00782   -67.680    72.492     6.354    11.111
THR  THR   0.01734    74.381   -61.490     0.718     0.225
THR  THR   0.00954    47.541    61.326     2.550     1.270
THR  THR   0.31199    62.179   173.600     1.251     0.264
THR  THR   0.31078   -54.897   -61.177     1.538     2.542
THR  THR   0.00018  -174.704   -89.804     0.658     0.296
THR  THR   0.00004  -129.905   -62.230     2.938     0.589
THR  THR   0.25775   -57.409   176.821     0.664     0.978
THR  THR   0.00472   -65.999    72.894     6.174    10.739
THR  THR   0.05425  -172.309    59.398     0.929     0.496
THR  THR   0.03340  -169.276   167.372     1.219     0.400
THR  TRP   0.01546    75.204   -60.234     1.803     1.351
THR  TRP   0.46882    62.801   173.310     1.831     0.766
THR  TRP   0.02540    50.484    59.759     2.593     2.402
THR  TRP   0.24677   -54.114   -60.194     1.594     2.304
THR  TRP   0.00003  -131.475   -61.512     3.654     0.404
THR  TRP   0.00018  -174.394   -90.091     1.747     0.955
THR  TRP   0.18421   -57.526   176.795     1.145     1.115
THR  TRP   0.00642   -65.113    74.030     6.395    10.782
THR  TRP   0.02867  -169.485   167.181     2.006     0.572
THR  TRP   0.02405  -172.478    59.169     1.423     0.675
THR  TYR   0.00355    74.601   -61.425     1.819     1.189
THR  TYR   0.00705    48.420    61.123     3.560     1.396
THR  TYR   0.30597    61.847   173.799     2.240     0.414
THR  TYR   0.49219   -53.956   -59.221     1.533     2.551
THR  TYR   0.00017  -175.069   -90.376     1.071     0.867
THR  TYR   0.00003  -138.103   -64.261     7.530     6.212
THR  TYR   0.12060   -57.421   176.765     1.308     1.049
THR  TYR   0.00325   -60.115    81.408     6.292    10.129
THR  TYR   0.03355  -173.594    59.747     1.102     0.607
THR  TYR   0.03364  -170.526   167.477     1.027     0.343
THR  VAL   0.00559    76.323   -60.773     2.338     1.608
THR  VAL   0.29783    62.998   173.511     2.047     0.708
THR  VAL   0.00976    51.214    61.420     2.822     1.841
THR  VAL   0.01656  -170.130   167.378     1.027     0.420
THR  VAL   0.01590  -172.110    59.221     1.357     0.729
THR  VAL   0.28789   -58.248   176.670     1.384     0.908
THR  VAL   0.00605   -66.779    71.318     4.761     8.000
THR  VAL   0.36028   -53.925   -59.512     1.672     2.354
THR  VAL   0.00013  -174.729   -89.861     0.840     0.522
THR  VAL   0.00001  -133.260   -61.769     2.270     0.716
TRP  ALA   0.01024    75.143   -61.777     1.616     0.979
TRP  ALA   0.30778   -54.053   -59.908     1.378     1.915
TRP  ALA   0.00003  -128.878   -62.090     3.139     0.751
TRP  ALA   0.00060  -172.013   -89.043     5.363     2.917
TRP  ALA   0.43980    63.067   173.303     2.141     0.565
TRP  ALA   0.01438    53.032    62.244     3.494     2.636
TRP  ALA   0.15770   -57.848   176.497     1.510     1.083
TRP  ALA   0.01985   -64.305    75.693     6.809    10.676
TRP  ALA   0.02522  -173.838    60.008     1.300     0.569
TRP  ALA   0.02441  -170.387   167.297     1.713     0.431
TRP  ARG   0.01500    77.261   -59.967     1.028     1.392
TRP  ARG   0.02304    51.748    59.082     1.933     1.480
TRP  ARG   0.46322    64.053   173.711     1.339     0.838
TRP  ARG   0.00981  -171.368    59.172     1.436     0.847
TRP  ARG   0.02802  -165.309   166.352     3.037     0.655
TRP  ARG   0.18667   -59.001   175.990     1.452     1.131
TRP  ARG   0.00208   -69.423    68.643     5.752     8.507
TRP  ARG   0.27211   -54.067   -58.939     0.952     1.539
TRP  ARG   0.00004  -173.677   -89.766     0.887     1.561
TRP  ARG   0.00001  -138.295   -61.820     1.000     1.000
TRP  ASN   0.00463    75.601   -61.555     1.837     0.664
TRP  ASN   0.53215    63.109   173.427     2.236     0.832
TRP  ASN   0.00647    51.875    63.169     4.091     4.213
TRP  ASN   0.01129  -172.279    59.312     1.451     0.747
TRP  ASN   0.02675  -170.414   167.202     1.459     0.326
TRP  ASN   0.00019  -174.938   -90.110     0.626     0.473
TRP  ASN   0.00001  -141.394   -62.371     1.000     1.000
TRP  ASN   0.24813   -54.063   -59.464     1.058     1.788
TRP  ASN   0.16463   -57.650   176.667     1.541     1.122
TRP  ASN   0.00575   -65.839    73.850     6.515    11.189
TRP  ASP   0.01255    74.601   -60.923     1.475     0.784
TRP  ASP   0.51274    61.933   173.185     1.224     0.600
TRP  ASP   0.01558    48.853    61.076     2.491     2.190
TRP  ASP   0.16423   -54.464   -59.938     2.222     2.925
TRP  ASP   0.00004  -126.251   -62.530     1.549     0.903
TRP  ASP   0.00033  -174.238   -89.983     1.007     0.810
TRP  ASP   0.24150   -57.233   176.728     1.626     1.403
TRP  ASP   0.00912   -63.019    76.231     6.003     9.428
TRP  ASP   0.01862  -173.559    60.118     1.298     0.923
TRP  ASP   0.02530  -170.355   167.186     1.059     0.457
TRP  CYS   0.00358    74.232   -62.036     1.750     0.514
TRP  CYS   0.49802    63.316   173.378     2.256     1.193
TRP  CYS   0.00699    52.323    61.993     2.909     1.311
TRP  CYS   0.01642  -172.576    59.333     0.762     0.490
TRP  CYS   0.01340  -169.885   167.327     0.916     0.330
TRP  CYS   0.00010  -175.012   -90.565     4.159     0.719
TRP  CYS   0.25983   -53.643   -59.116     1.437     2.261
TRP  CYS   0.19644   -57.620   176.370     1.454     0.854
TRP  CYS   0.00523   -67.060    71.806     6.189     9.588
TRP  GLN   0.00940    76.995   -61.014     1.851     1.692
TRP  GLN   0.33065    63.591   173.673     1.721     0.758
TRP  GLN   0.00717    51.037    60.175     2.410     2.086
TRP  GLN   0.01627  -171.920    59.197     2.121     0.919
TRP  GLN   0.02279  -167.131   166.788     3.256     0.642
TRP  GLN   0.18981   -57.662   176.603     1.247     0.946
TRP  GLN   0.00487   -64.607    75.657     7.455    12.052
TRP  GLN   0.41898   -54.204   -59.715     0.941     1.860
TRP  GLN   0.00005  -173.938   -89.913     0.844     0.476
TRP  GLN   0.00001  -140.853   -63.149     1.000     1.000
TRP  GLU   0.02011    76.677   -59.705     2.330     1.233
TRP  GLU   0.65559    64.910   174.245     1.568     1.271
TRP  GLU   0.01842    51.121    59.008     1.948     1.510
TRP  GLU   0.02006  -172.920    59.606     1.366     0.685
TRP  GLU   0.01472  -168.570   167.199     3.095     0.552
TRP  GLU   0.00009  -175.307   -90.369     1.944     1.149
TRP  GLU   0.00002  -125.699   -60.807     1.000     1.000
TRP  GLU   0.11435   -54.074   -60.056     1.424     2.303
TRP  GLU   0.15119   -58.099   176.255     1.098     1.064
TRP  GLU   0.00544   -68.306    69.429     5.914     8.200
TRP  GLY   0.01157    75.227   -61.396     2.628     1.685
TRP  GLY   0.38794    62.668   173.172     2.203     0.589
TRP  GLY   0.01941    51.945    62.507     3.804     2.592
TRP  GLY   0.32477   -53.402   -59.298     1.008     1.351
TRP  GLY   0.00009  -130.465   -62.006     3.554     0.896
TRP  GLY   0.00061  -173.177   -89.591     4.236     1.271
TRP  GLY   0.18070   -57.506   176.820     1.362     1.168
TRP  GLY   0.01404   -65.598    73.688     6.714    10.089
TRP  GLY   0.03383  -170.492   167.384     1.727     0.368
TRP  GLY   0.02705  -173.037    59.820     1.018     0.749
TRP  HID   0.00377    75.011   -62.034     1.815     1.106
TRP  HID   0.45290    63.537   173.553     1.568     0.551
TRP  HID   0.00643    53.790    65.382     5.965     5.799
TRP  HID   0.01290  -173.525    60.079     1.794     0.780
TRP  HID   0.00035  -173.805   -88.723     1.045     1.643
TRP  HID   0.01733  -169.852   167.444     1.688     0.621
TRP  HID   0.31501   -53.538   -58.750     1.328     1.487
TRP  HID   0.18224   -57.887   176.420     1.584     1.162
TRP  HID   0.00907   -61.402    78.834     6.028     8.301
TRP  HIE   0.01229    74.600   -60.819     1.294     0.725
TRP  HIE   0.46589    63.027   173.289     2.217     0.778
TRP  HIE   0.00911    50.471    60.026     2.941     2.859
TRP  HIE   0.02152  -173.528    59.939     1.451     0.652
TRP  HIE   0.01933  -170.494   167.242     1.887     0.376
TRP  HIE   0.00050  -174.391   -89.784     0.670     0.531
TRP  HIE   0.00002  -130.068   -62.648     5.338     1.029
TRP  HIE   0.18607   -54.465   -60.212     1.317     2.195
TRP  HIE   0.27343   -57.973   176.347     0.957     1.015
TRP  HIE   0.01184   -61.216    78.812     5.390     8.036
TRP  HIP   0.00468    76.014   -62.075     1.865     1.629
TRP  HIP   0.50473    64.134   173.480     1.716     0.401
TRP  HIP   0.02312    55.465    64.246     2.113     3.622
TRP  HIP   0.25032   -52.997   -58.212     1.553     1.206
TRP  HIP   0.17589   -58.259   175.662     1.634     0.777
TRP  HIP   0.01163   -66.545    70.997     4.395     6.045
TRP  HIP   0.01808  -172.527    59.619     1.808     0.993
TRP  HIP   0.00028  -173.713   -89.356     1.241     1.754
TRP  HIP   0.01127  -170.051   167.630     2.997     0.868
TRP  ILE   0.00297    75.446   -61.397     1.842     1.601
TRP  ILE   0.40209    62.331   173.093     1.449     0.850
TRP  ILE   0.00854    51.533    63.752     1.838     0.884
TRP  ILE   0.00033    69.179   100.363     1.000     1.000
TRP  ILE   0.02844  -172.851    59.105     1.051     1.018
TRP  ILE   0.00020  -174.846   -90.067     0.994     0.817
TRP  ILE   0.02092  -170.173   167.134     0.999     0.525
TRP  ILE   0.34224   -54.024   -59.289     1.074     1.766
TRP  ILE   0.18652   -58.369   176.465     0.629     0.834
TRP  ILE   0.00774   -65.496    73.828     6.272    10.150
TRP  LEU   0.01454    76.072   -62.018     1.537     2.242
TRP  LEU   0.46898    63.491   173.936     1.827     0.962
TRP  LEU   0.01454    50.953    59.527     2.302     2.562
TRP  LEU   0.01479  -172.923    59.764     1.667     0.809
TRP  LEU   0.00004  -173.643   -90.297     1.562     1.536
TRP  LEU   0.03087  -168.057   167.331     2.971     0.369
TRP  LEU   0.26987   -54.250   -60.148     1.313     2.277
TRP  LEU   0.18287   -57.894   176.716     1.086     1.021
TRP  LEU   0.00350   -66.541    72.930     7.673    12.371
TRP  LYS   0.00506    74.144   -61.736     2.945     1.206
TRP  LYS   0.39254    62.942   173.250     2.085     0.534
TRP  LYS   0.00756    52.299    63.151     2.541     1.642
TRP  LYS   0.01931  -173.228    59.538     0.953     0.746
TRP  LYS   0.00012  -174.684   -89.048     0.570     1.012
TRP  LYS   0.01785  -170.340   167.326     1.138     0.433
TRP  LYS   0.31027   -54.129   -59.513     1.258     1.911
TRP  LYS   0.23777   -57.885   176.150     1.397     0.856
TRP  LYS   0.00952   -64.669    74.752     6.620     9.520
TRP  MET   0.00487    74.629   -61.312     1.543     1.011
TRP  MET   0.56993    63.634   173.437     2.205     1.719
TRP  MET   0.00447    51.255    60.731     3.320     3.680
TRP  MET   0.02713  -173.168    59.717     1.020     0.689
TRP  MET   0.00012  -174.233   -89.175     0.660     0.978
TRP  MET   0.01454  -166.801   166.791     3.863     0.826
TRP  MET   0.18168   -54.027   -59.691     1.176     2.144
TRP  MET   0.19391   -57.977   176.047     1.117     0.867
TRP  MET   0.00336   -62.575    78.278     7.126    10.584
TRP  PHE   0.01160    75.006   -61.624     1.906     0.735
TRP  PHE   0.43737    62.814   173.152     2.396     0.514
TRP  PHE   0.00902    50.245    62.946     5.042     2.813
TRP  PHE   0.04015  -173.296    59.736     0.785     0.867
TRP  PHE   0.04377  -170.756   167.341     1.770     0.403
TRP  PHE   0.00002  -127.273   -62.067     1.150     0.274
TRP  PHE   0.00067  -174.190   -89.559     2.339     1.424
TRP  PHE   0.22219   -54.388   -59.929     1.267     2.117
TRP  PHE   0.21270   -57.464   177.000     1.276     1.197
TRP  PHE   0.02252   -59.753    83.483     6.475    10.931
TRP  PRO   0.01134    74.034   -61.891     1.561     0.812
TRP  PRO   0.47211    61.911   173.340     2.357     0.696
TRP  PRO   0.01145    49.407    61.963     5.514     1.879
TRP  PRO   0.23679   -54.049   -60.197     2.490     2.810
TRP  PRO   0.00003  -129.372   -62.028     2.396     0.613
TRP  PRO   0.00031  -171.675   -89.319     5.916     2.555
TRP  PRO   0.18308   -57.225   177.137     2.051     1.119
TRP  PRO   0.01420   -61.817    78.942     7.879    11.889
TRP  PRO   0.03499  -169.837   167.635     1.546     1.332
TRP  PRO   0.03571  -172.556    60.256     2.247     3.492
TRP  SER   0.00263    75.239   -62.103     1.212     0.572
TRP  SER   0.42058    63.048   173.355     1.936     0.821
TRP  SER   0.00998    51.454    61.276     2.180     2.440
TRP  SER   0.01171  -173.276    59.504     1.319     0.781
TRP  SER   0.01596  -170.433   167.336     0.904     0.364
TRP  SER   0.00021  -174.647   -90.218     1.363     0.682
TRP  SER   0.00000  -126.162   -63.581     1.000     1.000
TRP  SER   0.38372   -53.584   -58.909     1.243     1.728
TRP  SER   0.15065   -57.882   176.524     1.145     1.108
TRP  SER   0.00455   -65.557    74.878     7.004    11.818
TRP  THR   0.01546    75.204   -60.234     1.803     1.351
TRP  THR   0.46882    62.801   173.310     1.831     0.766
TRP  THR   0.02540    50.484    59.759     2.593     2.402
TRP  THR   0.24677   -54.114   -60.194     1.594     2.304
TRP  THR   0.00003  -131.475   -61.512     3.654     0.404
TRP  THR   0.00018  -174.394   -90.091     1.747     0.955
TRP  THR   0.18421   -57.526   176.795     1.145     1.115
TRP  THR   0.00642   -65.113    74.030     6.395    10.782
TRP  THR   0.02867  -169.485   167.181     2.006     0.572
TRP  THR   0.02405  -172.478    59.169     1.423     0.675
TRP  TRP   0.00673    75.559   -61.067     1.930     2.080
TRP  TRP   0.47858    62.864   173.353     1.829     1.047
TRP  TRP   0.00498    50.899    63.526     4.108     1.836
TRP  TRP   0.05333  -173.044    59.563     1.656     0.505
TRP  TRP   0.02109  -170.982   167.158     1.838     0.399
TRP  TRP   0.00001  -136.769   -62.389     0.000     0.000
TRP  TRP   0.00028  -174.658   -89.766     0.790     0.854
TRP  TRP   0.27248   -54.264   -60.270     2.491     2.840
TRP  TRP   0.15797   -56.959   176.493     1.863     1.130
TRP  TRP   0.00456   -63.297    76.190     4.401     8.462
TRP  TYR   0.01342    75.839   -60.772     2.434     2.244
TRP  TYR   0.38799    63.072   173.133     1.767     0.722
TRP  TYR   0.02029    52.215    61.198     3.739     2.674
TRP  TYR   0.24232   -55.136   -61.453     2.638     3.349
TRP  TYR   0.00760   -62.639    77.965     7.186    11.022
TRP  TYR   0.24497   -57.404   176.617     1.744     1.182
TRP  TYR   0.04115  -173.854    59.931     1.675     0.901
TRP  TYR   0.04162  -170.498   167.438     1.567     0.378
TRP  TYR   0.00004  -128.232   -61.716     3.809     1.387
TRP  TYR   0.00060  -173.422   -89.268     5.135     2.919
TRP  VAL   0.00990    75.506   -61.096     1.989     2.752
TRP  VAL   0.45038    63.354   173.343     2.306     0.909
TRP  VAL   0.01504    51.273    60.657     2.946     2.324
TRP  VAL   0.01790  -172.806    59.539     1.124     0.921
TRP  VAL   0.01639  -170.090   167.450     1.905     0.551
TRP  VAL   0.00018  -175.003   -89.914     1.121     0.862
TRP  VAL   0.00000  -125.713   -62.440     1.000     1.000
TRP  VAL   0.27840   -54.279   -59.642     1.884     2.177
TRP  VAL   0.20352   -58.328   176.049     1.773     0.770
TRP  VAL   0.00829   -64.267    75.783     6.824    10.282
TYR  ALA   0.01015    74.450   -62.384     2.333     1.699
TYR  ALA   0.30263    62.465   173.347     2.405     0.624
TYR  ALA   0.01682    52.736    62.807     3.836     3.145
TYR  ALA   0.32044   -54.212   -60.054     1.578     2.165
TYR  ALA   0.00007  -132.133   -62.432     3.977     0.667
TYR  ALA   0.00080  -173.007   -88.976     4.905     3.073
TYR  ALA   0.24326   -58.053   176.245     1.330     1.022
TYR  ALA   0.01466   -64.481    75.392     7.119    10.913
TYR  ALA   0.04167  -170.269   167.658     1.645     0.388
TYR  ALA   0.04951  -174.003    60.169     1.345     0.525
TYR  ARG   0.00431    76.620   -61.493     2.056     1.534
TYR  ARG   0.43015    62.379   172.424     1.472     1.437
TYR  ARG   0.00830    54.717    65.076     2.038     2.288
TYR  ARG   0.00694  -173.296    59.825     1.249     0.720
TYR  ARG   0.00010  -174.255   -89.489     1.113     0.286
TYR  ARG   0.01158  -170.230   167.918     1.602     0.517
TYR  ARG   0.30749   -53.440   -58.682     1.721     1.927
TYR  ARG   0.22512   -58.328   176.110     1.257     1.076
TYR  ARG   0.00601   -67.611    70.138     4.866     6.251
TYR  ASN   0.00498    75.033   -62.031     1.702     0.651
TYR  ASN   0.37537    62.607   173.469     2.142     0.697
TYR  ASN   0.00574    52.042    63.587     2.957     2.470
TYR  ASN   0.01947  -173.408    60.023     1.401     0.559
TYR  ASN   0.03298  -171.477   167.546     1.367     0.299
TYR  ASN   0.00049  -174.885   -89.820     0.357     0.394
TYR  ASN   0.00001  -131.585   -62.325     1.000     1.000
TYR  ASN   0.37118   -54.540   -60.373     1.775     2.741
TYR  ASN   0.18047   -57.930   176.601     1.325     1.204
TYR  ASN   0.00933   -65.702    74.102     6.688    11.279
TYR  ASP   0.00906    74.125   -61.498     1.597     0.659
TYR  ASP   0.23468   -54.567   -60.145     2.138     2.712
TYR  ASP   0.00004  -129.962   -61.968     4.318     0.503
TYR  ASP   0.00064  -173.890   -89.668     3.670     2.525
TYR  ASP   0.47906    61.565   173.431     1.926     0.556
TYR  ASP   0.00901    47.912    61.194     4.508     2.098
TYR  ASP   0.15892   -57.217   176.809     1.324     1.206
TYR  ASP   0.01208   -62.806    78.085     7.800    12.253
TYR  ASP   0.06082  -171.527   167.244     0.769     0.160
TYR  ASP   0.03569  -173.188    59.615     0.723     0.628
TYR  CYS   0.00658    74.720   -61.755     1.092     0.416
TYR  CYS   0.00882    49.965    62.183     4.139     1.785
TYR  CYS   0.41203    61.767   173.457     1.463     0.650
TYR  CYS   0.02349  -173.567    59.847     1.145     0.550
TYR  CYS   0.02784  -170.606   167.547     1.145     0.401
TYR  CYS   0.00021  -171.413   -88.507     7.769     5.549
TYR  CYS   0.32128   -54.012   -59.596     1.268     2.167
TYR  CYS   0.18806   -57.837   176.580     1.402     1.037
TYR  CYS   0.01169   -65.984    72.424     5.803     9.582
TYR  GLN   0.01028    76.066   -61.668     1.518     0.817
TYR  GLN   0.33254    63.407   173.801     1.581     0.626
TYR  GLN   0.01080    52.107    60.388     2.027     2.265
TYR  GLN   0.01206  -171.332    59.094     1.951     1.020
TYR  GLN   0.01822  -169.655   167.266     2.591     0.193
TYR  GLN   0.00015  -174.701   -89.759     1.003     0.450
TYR  GLN   0.00001  -131.516   -62.351     1.000     1.000
TYR  GLN   0.43792   -54.735   -60.512     1.041     1.892
TYR  GLN   0.17236   -58.278   176.459     0.850     0.979
TYR  GLN   0.00567   -67.109    72.382     6.871    11.239
TYR  GLU   0.01186    75.313   -61.122     1.352     0.757
TYR  GLU   0.39843    64.580   174.052     1.703     1.120
TYR  GLU   0.01748    53.630    61.446     3.393     5.780
TYR  GLU   0.03044  -173.301    59.531     1.720     0.754
TYR  GLU   0.03783  -171.508   167.499     1.721     0.387
TYR  GLU   0.00010  -175.000   -90.560     1.757     0.992
TYR  GLU   0.00001  -132.387   -61.949     1.000     1.000
TYR  GLU   0.29551   -54.724   -60.586     2.155     2.942
TYR  GLU   0.20344   -57.667   176.997     1.541     1.417
TYR  GLU   0.00490   -62.413    80.825    10.403    14.519
TYR  GLY   0.01127    74.482   -62.348     1.587     0.428
TYR  GLY   0.27480    62.206   173.262     1.759     0.613
TYR  GLY   0.00991    52.149    63.926     4.170     2.098
TYR  GLY   0.32248   -53.780   -59.325     1.763     2.386
TYR  GLY   0.00004  -129.965   -62.143     2.068     0.612
TYR  GLY   0.00086  -174.164   -89.192     1.913     0.803
TYR  GLY   0.30346   -57.852   176.826     1.075     1.100
TYR  GLY   0.01559   -65.229    75.431     6.861    11.449
TYR  GLY   0.04079  -170.408   167.550     1.320     0.446
TYR  GLY   0.02079  -173.502    60.237     1.133     0.389
TYR  HID   0.00328    74.786   -62.295     1.372     0.468
TYR  HID   0.22272    63.305   173.477     1.637     0.568
TYR  HID   0.00567    51.357    64.314     4.505     4.829
TYR  HID   0.33526   -53.330   -58.418     1.156     1.217
TYR  HID   0.38018   -57.787   175.797     1.507     0.627
TYR  HID   0.01478   -66.645    71.380     5.027     7.957
TYR  HID   0.01845  -173.794    60.075     1.440     0.607
TYR  HID   0.01920  -171.389   167.722     1.044     0.641
TYR  HID   0.00000  -129.544   -62.427     0.233     0.473
TYR  HID   0.00046  -173.738   -88.677     1.370     1.428
TYR  HIE   0.01128    76.746   -60.369     2.832     1.809
TYR  HIE   0.33222    62.898   173.592     2.645     0.891
TYR  HIE   0.01222    51.038    59.749     2.515     1.964
TYR  HIE   0.20717   -53.943   -59.821     1.748     2.559
TYR  HIE   0.37241   -58.374   175.986     0.936     0.934
TYR  HIE   0.00705   -61.359    81.085     7.018    11.252
TYR  HIE   0.02910  -173.383    59.883     2.453     1.066
TYR  HIE   0.02814  -171.658   167.481     1.245     0.356
TYR  HIE   0.00001  -133.421   -61.509     1.812     0.252
TYR  HIE   0.00040  -174.237   -89.851     0.842     0.898
TYR  HIP   0.00499    76.736   -61.845     1.752     0.763
TYR  HIP   0.34055    63.743   173.413     1.578     0.596
TYR  HIP   0.01682    54.930    65.550     2.633     3.091
TYR  HIP   0.01400  -169.629   167.710     2.216     0.715
TYR  HIP   0.00022  -173.511   -89.844     1.156     1.480
TYR  HIP   0.00001  -129.143   -62.248     1.000     1.000
TYR  HIP   0.00905  -172.108    59.756     2.155     1.008
TYR  HIP   0.01309   -66.450    71.288     4.609     6.603
TYR  HIP   0.32657   -52.614   -57.782     1.502     0.662
TYR  HIP   0.27470   -57.835   175.532     1.927     0.608
TYR  ILE   0.00589    74.368   -62.195     1.406     0.259
TYR  ILE   0.36490    62.780   173.558     2.352     1.012
TYR  ILE   0.01176    51.742    63.198     3.520     2.534
TYR  ILE   0.01768  -173.959    59.988     0.769     0.343
TYR  ILE   0.02046  -170.812   167.509     0.828     0.391
TYR  ILE   0.00024  -174.659   -89.883     2.047     0.784
TYR  ILE   0.29358   -54.481   -60.215     1.109     2.195
TYR  ILE   0.26807   -58.140   176.395     1.017     0.958
TYR  ILE   0.01744   -67.283    71.287     5.519     9.503
TYR  LEU   0.00403    75.487   -62.002     2.161     0.590
TYR  LEU   0.00740    52.561    62.816     4.230     3.957
TYR  LEU   0.44063    63.849   173.429     2.564     1.538
TYR  LEU   0.01006  -171.195   167.603     1.247     0.421
TYR  LEU   0.02787  -173.450    59.922     0.929     0.409
TYR  LEU   0.19266   -58.114   176.483     1.085     0.930
TYR  LEU   0.01511   -67.806    70.893     5.324     9.280
TYR  LEU   0.30212   -53.886   -59.726     1.738     2.434
TYR  LEU   0.00011  -175.065   -89.875     1.392     0.461
TYR  LEU   0.00001  -131.527   -62.367     1.000     1.000
TYR  LYS   0.00368    75.599   -61.939     1.141     0.937
TYR  LYS   0.22271    62.873   173.433     1.543     0.617
TYR  LYS   0.00706    51.433    63.498     3.860     2.052
TYR  LYS   0.01151  -174.198    60.380     1.334     0.572
TYR  LYS   0.00011  -175.080   -89.950     0.601     0.193
TYR  LYS   0.02455  -170.597   167.403     1.046     0.372
TYR  LYS   0.49580   -53.825   -59.280     1.550     1.946
TYR  LYS   0.22239   -57.678   176.275     1.341     1.030
TYR  LYS   0.01219   -65.595    74.431     6.282    11.112
TYR  MET   0.00352    74.590   -62.264     1.402     0.267
TYR  MET   0.20690    61.139   173.219     1.452     0.597
TYR  MET   0.00534    51.948    63.674     3.268     1.208
TYR  MET   0.02894  -174.511    60.339     1.442     0.592
TYR  MET   0.02545  -171.252   167.595     1.289     0.421
TYR  MET   0.00027  -174.163   -89.150     2.857     1.963
TYR  MET   0.00001  -130.391   -62.193     1.000     1.000
TYR  MET   0.42954   -53.505   -59.029     1.915     2.223
TYR  MET   0.28889   -57.477   176.359     1.395     1.045
TYR  MET   0.01113   -65.922    72.701     5.500     9.485
TYR  PHE   0.00879    75.973   -60.676     3.153     2.778
TYR  PHE   0.31984   -54.400   -59.960     1.684     2.375
TYR  PHE   0.00056  -174.477   -89.674     0.946     0.644
TYR  PHE   0.00003  -128.902   -62.031     2.164     0.608
TYR  PHE   0.33272    62.857   173.292     2.279     0.848
TYR  PHE   0.01125    52.375    63.130     4.916     3.840
TYR  PHE   0.25570   -57.694   176.686     1.147     1.206
TYR  PHE   0.01141   -62.306    78.683     7.013    11.158
TYR  PHE   0.02864  -173.778    60.071     1.121     0.447
TYR  PHE   0.03105  -170.824   167.564     1.870     0.522
TYR  PRO   0.00804    74.048   -62.821     2.138     1.423
TYR  PRO   0.24277   -54.337   -59.878     2.432     3.128
TYR  PRO   0.00002  -129.904   -61.841     2.916     0.537
TYR  PRO   0.00044  -171.219   -87.785     5.145     3.717
TYR  PRO   0.34094    61.951   173.442     3.276     0.551
TYR  PRO   0.01401    48.545    62.540     8.500     4.555
TYR  PRO   0.32613   -56.732   177.393     1.670     1.166
TYR  PRO   0.02484   -62.441    78.180     6.947    10.565
TYR  PRO   0.02337  -170.493   170.149     2.033     2.804
TYR  PRO   0.01945  -172.215    61.229     3.011     4.516
TYR  SER   0.01188    73.743   -62.125     1.576     0.441
TYR  SER   0.28887    61.315   173.406     1.612     0.515
TYR  SER   0.00756    49.013    63.181     4.930     2.918
TYR  SER   0.45073   -54.221   -59.836     1.669     2.528
TYR  SER   0.19926   -58.000   176.559     0.851     0.952
TYR  SER   0.01283   -64.121    76.549     6.775    11.291
TYR  SER   0.01488  -173.670    60.222     1.494     0.616
TYR  SER   0.01337  -170.799   167.354     0.994     0.240
TYR  SER   0.00003  -135.486   -62.382     4.597     0.447
TYR  SER   0.00060  -174.479   -89.880     1.716     0.848
TYR  THR   0.00355    74.601   -61.425     1.819     1.189
TYR  THR   0.00705    48.420    61.123     3.560     1.396
TYR  THR   0.30597    61.847   173.799     2.240     0.414
TYR  THR   0.49219   -53.956   -59.221     1.533     2.551
TYR  THR   0.00017  -175.069   -90.376     1.071     0.867
TYR  THR   0.00003  -138.103   -64.261     7.530     6.212
TYR  THR   0.12060   -57.421   176.765     1.308     1.049
TYR  THR   0.00325   -60.115    81.408     6.292    10.129
TYR  THR   0.03355  -173.594    59.747     1.102     0.607
TYR  THR   0.03364  -170.526   167.477     1.027     0.343
TYR  TRP   0.01342    75.839   -60.772     2.434     2.244
TYR  TRP   0.38799    63.072   173.133     1.767     0.722
TYR  TRP   0.02029    52.215    61.198     3.739     2.674
TYR  TRP   0.24232   -55.136   -61.453     2.638     3.349
TYR  TRP   0.00760   -62.639    77.965     7.186    11.022
TYR  TRP   0.24497   -57.404   176.617     1.744     1.182
TYR  TRP   0.04115  -173.854    59.931     1.675     0.901
TYR  TRP   0.04162  -170.498   167.438     1.567     0.378
TYR  TRP   0.00004  -128.232   -61.716     3.809     1.387
TYR  TRP   0.00060  -173.422   -89.268     5.135     2.919
TYR  TYR   0.01079    77.011   -60.692     3.328     2.734
TYR  TYR   0.50067    63.749   172.959     2.168     0.835
TYR  TYR   0.00872    53.985    64.775     2.393     4.227
TYR  TYR   0.26882   -55.611   -61.715     2.636     3.902
TYR  TYR   0.12818   -57.486   176.122     1.567     1.211
TYR  TYR   0.00002   -26.179    87.766     0.189     0.057
TYR  TYR   0.01409   -64.175    77.138     7.294    12.096
TYR  TYR   0.02608  -174.013    60.240     0.567     0.533
TYR  TYR   0.04226  -170.997   167.570     2.090     0.359
TYR  TYR   0.00036  -174.806   -89.509     1.280     0.679
TYR  TYR   0.00002  -138.585   -62.943     2.891     1.940
TYR  VAL   0.01222    73.770   -61.973     1.629     0.879
TYR  VAL   0.01116    51.123    62.274     3.707     1.236
TYR  VAL   0.23019    62.456   173.513     1.903     0.594
TYR  VAL   0.34181   -54.573   -60.314     2.017     2.390
TYR  VAL   0.00007  -128.890   -62.574     4.314     0.567
TYR  VAL   0.00070  -174.082   -89.756     2.086     0.829
TYR  VAL   0.31616   -58.353   176.366     1.236     0.888
TYR  VAL   0.01239   -64.233    75.695     7.098    11.388
TYR  VAL   0.04361  -173.285    59.543     0.688     0.358
TYR  VAL   0.03168  -170.907   167.448     0.895     0.357
VAL  ALA   0.00786    74.695   -62.250     1.683     0.589
VAL  ALA   0.14820    62.577   173.454     2.184     0.636
VAL  ALA   0.01780    52.589    62.955     3.308     1.612
VAL  ALA   0.42118   -53.479   -58.909     1.000     1.403
VAL  ALA   0.00052  -172.884   -89.475     3.865     1.157
VAL  ALA   0.00006  -131.378   -62.582     4.978     0.930
VAL  ALA   0.31328   -57.963   176.407     0.930     0.786
VAL  ALA   0.02238   -66.845    72.285     6.161    10.277
VAL  ALA   0.04424  -170.160   167.409     1.062     0.345
VAL  ALA   0.02449  -172.391    59.900     1.091     0.588
VAL  ARG   0.00265    77.139   -61.604     1.455     0.885
VAL  ARG   0.26629    64.008   173.716     1.234     0.731
VAL  ARG   0.02100    52.869    61.176     2.360     2.298
VAL  ARG   0.02231  -173.822    60.171     0.897     0.606
VAL  ARG   0.01106  -170.262   167.865     0.968     0.557
VAL  ARG   0.00008  -174.661   -89.034     0.861     1.122
VAL  ARG   0.37178   -53.328   -58.050     0.508     0.738
VAL  ARG   0.29620   -59.043   175.893     1.174     0.781
VAL  ARG   0.00863   -66.273    74.177     7.510    11.978
VAL  ASN   0.00625    75.225   -61.544     1.718     0.618
VAL  ASN   0.28097    62.557   173.281     2.246     0.773
VAL  ASN   0.00349    52.684    63.462     2.247     1.340
VAL  ASN   0.03062  -173.513    60.021     0.813     0.297
VAL  ASN   0.00005  -174.630   -89.809     0.980     0.289
VAL  ASN   0.01629  -169.876   167.763     1.308     0.523
VAL  ASN   0.43595   -53.946   -59.726     1.414     2.097
VAL  ASN   0.21690   -58.397   176.243     1.113     1.008
VAL  ASN   0.00947   -66.904    71.893     5.521     9.262
VAL  ASP   0.00769    74.347   -61.695     2.009     1.444
VAL  ASP   0.46058    62.648   173.408     1.679     1.038
VAL  ASP   0.01094    49.444    61.325     2.966     2.035
VAL  ASP   0.29110   -54.275   -59.718     2.105     2.263
VAL  ASP   0.00020  -173.328   -90.406     3.347     0.862
VAL  ASP   0.00003  -135.752   -64.122     9.003     4.671
VAL  ASP   0.18193   -58.001   176.674     0.907     1.092
VAL  ASP   0.00619   -65.309    73.354     6.219     9.985
VAL  ASP   0.02402  -172.724    60.025     0.729     0.536
VAL  ASP   0.01733  -170.626   167.231     1.297     0.301
VAL  CYS   0.00969    76.391   -60.559     2.021     1.474
VAL  CYS   0.29143    62.952   173.732     2.160     0.585
VAL  CYS   0.01368    49.727    60.157     2.383     2.159
VAL  CYS   0.02079  -172.272    59.621     1.307     0.748
VAL  CYS   0.01458  -169.359   167.523     1.118     0.281
VAL  CYS   0.00013  -174.651   -90.142     0.738     0.795
VAL  CYS   0.00001  -126.940   -62.812     1.000     1.000
VAL  CYS   0.46678   -53.749   -59.292     1.946     2.228
VAL  CYS   0.17598   -58.358   176.278     1.550     1.001
VAL  CYS   0.00694   -68.951    68.009     2.164     3.182
VAL  GLN   0.00319    75.460   -61.765     1.151     1.115
VAL  GLN   0.18470    63.173   173.606     2.099     0.389
VAL  GLN   0.00975    52.919    63.347     1.508     1.320
VAL  GLN   0.02492  -173.616    60.064     0.839     0.272
VAL  GLN   0.01279  -170.399   167.543     1.042     0.427
VAL  GLN   0.00010  -173.429   -89.013     0.630     0.250
VAL  GLN   0.52783   -53.561   -58.409     0.635     1.104
VAL  GLN   0.22884   -58.322   176.198     1.065     0.748
VAL  GLN   0.00789   -66.109    73.803     6.393    11.092
VAL  GLU   0.00819    74.928   -61.695     0.950     0.532
VAL  GLU   0.01563    50.402    62.290     2.372     1.187
VAL  GLU   0.24919    62.920   173.645     2.392     0.519
VAL  GLU   0.01769  -173.238    60.041     1.005     0.353
VAL  GLU   0.03372  -170.756   167.347     0.912     0.323
VAL  GLU   0.00023  -174.038   -89.677     1.877     0.818
VAL  GLU   0.00000  -126.299   -62.897     1.000     1.000
VAL  GLU   0.42540   -54.078   -59.749     1.473     2.062
VAL  GLU   0.23377   -58.466   176.356     1.339     0.982
VAL  GLU   0.01617   -65.632    73.268     6.666    10.740
VAL  GLY   0.02058    75.734   -61.370     1.638     1.165
VAL  GLY   0.20823    63.617   173.453     1.542     0.248
VAL  GLY   0.02819    52.437    63.419     3.169     1.822
VAL  GLY   0.41661   -53.842   -58.898     0.960     1.215
VAL  GLY   0.00006  -130.739   -62.171     3.550     0.684
VAL  GLY   0.00052  -173.822   -89.654     2.625     1.151
VAL  GLY   0.23962   -58.564   176.142     1.339     0.972
VAL  GLY   0.01770   -67.746    71.137     5.474     9.397
VAL  GLY   0.03088  -169.937   167.390     1.371     0.357
VAL  GLY   0.03762  -172.868    59.751     1.280     0.646
VAL  HID   0.00591    76.352   -60.924     1.935     2.151
VAL  HID   0.42364    64.215   173.408     1.437     0.566
VAL  HID   0.03284    53.788    60.909     1.996     2.281
VAL  HID   0.01707  -172.190    59.615     1.234     0.662
VAL  HID   0.01057  -170.085   167.528     1.167     0.384
VAL  HID   0.00024  -174.094   -89.391     1.337     1.312
VAL  HID   0.00001  -133.078   -62.278     8.813     0.270
VAL  HID   0.30217   -53.819   -58.844     1.483     1.939
VAL  HID   0.19820   -58.496   176.148     0.752     0.703
VAL  HID   0.00935   -68.146    70.135     5.132     8.590
VAL  HIE   0.00834    74.928   -61.324     1.667     1.305
VAL  HIE   0.25585    62.473   173.479     2.057     0.825
VAL  HIE   0.00760    50.271    62.016     3.459     1.730
VAL  HIE   0.32845   -53.888   -59.139     1.965     2.265
VAL  HIE   0.00004  -130.913   -62.429     3.240     0.382
VAL  HIE   0.00030  -174.171   -89.929     1.618     0.581
VAL  HIE   0.34251   -58.346   176.169     1.402     0.763
VAL  HIE   0.01275   -66.771    71.841     5.455     9.211
VAL  HIE   0.02056  -173.042    59.895     0.886     0.534
VAL  HIE   0.02360  -170.863   167.440     1.087     0.367
VAL  HIP   0.01050    76.994   -61.185     2.568     1.508
VAL  HIP   0.40755    64.286   173.549     0.987     0.556
VAL  HIP   0.02560    55.461    63.425     1.353     1.986
VAL  HIP   0.01187  -172.548    59.815     1.706     0.933
VAL  HIP   0.01147  -169.600   167.343     2.315     0.630
VAL  HIP   0.00003  -129.944   -61.371     3.040     1.045
VAL  HIP   0.00015  -173.855   -90.087     2.343     1.230
VAL  HIP   0.30505   -53.586   -58.360     1.164     1.374
VAL  HIP   0.21981   -58.562   176.018     0.764     0.665
VAL  HIP   0.00798   -68.540    69.934     4.998     8.153
VAL  ILE   0.00412    74.348   -62.298     2.320     1.294
VAL  ILE   0.01072    53.120    63.741     1.835     1.058
VAL  ILE   0.28591    63.378   173.525     1.705     0.300
VAL  ILE   0.03837  -173.952    59.990     0.709     0.362
VAL  ILE   0.03172  -171.309   167.507     0.578     0.328
VAL  ILE   0.00023  -174.821   -89.399     0.813     0.679
VAL  ILE   0.00000  -126.882   -63.287     1.000     1.000
VAL  ILE   0.34390   -53.999   -59.481     1.302     1.846
VAL  ILE   0.27006   -58.077   176.744     0.788     0.874
VAL  ILE   0.01495   -68.366    69.211     4.127     7.128
VAL  LEU   0.00828    75.750   -61.855     1.462     1.322
VAL  LEU   0.22601    63.280   173.321     1.971     0.749
VAL  LEU   0.00839    52.164    61.804     2.684     2.265
VAL  LEU   0.37564   -53.992   -59.284     1.105     1.846
VAL  LEU   0.00001  -127.507   -62.639     0.684     0.529
VAL  LEU   0.00010  -172.723   -88.056     6.621     5.022
VAL  LEU   0.31788   -58.320   176.407     0.754     0.758
VAL  LEU   0.01304   -67.051    71.790     5.148     9.695
VAL  LEU   0.01982  -173.467    59.847     0.901     0.428
VAL  LEU   0.03083  -170.653   167.618     1.018     0.409
VAL  LYS   0.00837    76.388   -61.577     1.596     0.739
VAL  LYS   0.26577    63.131   173.651     2.269     0.327
VAL  LYS   0.01156    52.789    62.295     2.405     1.387
VAL  LYS   0.01258  -174.120    60.477     2.090     0.721
VAL  LYS   0.00016  -174.477   -89.164     1.000     0.655
VAL  LYS   0.01207  -171.344   167.762     1.732     0.563
VAL  LYS   0.40260   -53.934   -58.901     1.496     1.718
VAL  LYS   0.28022   -58.612   176.080     0.905     0.650
VAL  LYS   0.00668   -68.222    70.290     5.497     8.969
VAL  MET   0.00370    75.141   -62.208     1.834     0.908
VAL  MET   0.08337    62.632   173.593     1.715     0.394
VAL  MET   0.00401    51.651    63.634     2.606     1.407
VAL  MET   0.00854  -173.489    60.744     2.364     1.475
VAL  MET   0.00010  -174.846   -88.794     0.370     0.878
VAL  MET   0.01213  -171.199   167.568     0.694     0.347
VAL  MET   0.56388   -54.013   -58.982     0.864     1.554
VAL  MET   0.31413   -58.198   176.572     0.635     0.783
VAL  MET   0.01014   -67.374    70.754     4.417     7.979
VAL  PHE   0.01229    74.524   -61.905     1.204     0.710
VAL  PHE   0.19710    61.929   173.415     1.949     0.448
VAL  PHE   0.01070    52.017    63.578     3.535     1.691
VAL  PHE   0.31170   -54.008   -59.422     1.677     2.505
VAL  PHE   0.00009  -128.666   -62.314     2.729     0.578
VAL  PHE   0.00065  -174.384   -89.469     2.849     2.011
VAL  PHE   0.31681   -58.332   176.172     0.922     0.863
VAL  PHE   0.01650   -65.620    73.904     7.014    11.238
VAL  PHE   0.06047  -170.994   167.348     0.672     0.218
VAL  PHE   0.07370  -173.698    59.896     0.860     0.271
VAL  PRO   0.01357    75.605   -61.728     2.504     1.780
VAL  PRO   0.29787    62.760   173.475     2.318     0.825
VAL  PRO   0.01227    47.468    60.581     5.441     1.527
VAL  PRO   0.34135   -53.033   -58.517     0.942     1.243
VAL  PRO   0.00003  -128.662   -62.262     2.760     0.760
VAL  PRO   0.00025  -171.840   -89.035     5.511     1.841
VAL  PRO   0.28413   -57.629   176.534     1.265     0.710
VAL  PRO   0.01059   -65.548    73.458     6.137    10.362
VAL  PRO   0.02185  -169.028   169.325     0.881     1.678
VAL  PRO   0.01811  -171.663    61.437     2.784     4.194
VAL  SER   0.00378    74.599   -62.234     1.041     0.373
VAL  SER   0.21942    62.259   173.399     2.346     0.760
VAL  SER   0.00978    51.244    62.574     3.156     1.393
VAL  SER   0.50757   -53.804   -59.339     1.723     2.152
VAL  SER   0.00003  -131.484   -62.561     6.201     0.372
VAL  SER   0.00019  -172.222   -89.130     5.327     2.604
VAL  SER   0.20994   -58.257   176.206     1.116     0.868
VAL  SER   0.00652   -65.682    74.291     7.176    11.743
VAL  SER   0.02150  -173.015    59.785     0.783     0.556
VAL  SER   0.02128  -170.591   167.334     0.998     0.313
VAL  THR   0.00559    76.323   -60.773     2.338     1.608
VAL  THR   0.29783    62.998   173.511     2.047     0.708
VAL  THR   0.00976    51.214    61.420     2.822     1.841
VAL  THR   0.01656  -170.130   167.378     1.027     0.420
VAL  THR   0.01590  -172.110    59.221     1.357     0.729
VAL  THR   0.28789   -58.248   176.670     1.384     0.908
VAL  THR   0.00605   -66.779    71.318     4.761     8.000
VAL  THR   0.36028   -53.925   -59.512     1.672     2.354
VAL  THR   0.00013  -174.729   -89.861     0.840     0.522
VAL  THR   0.00001  -133.260   -61.769     2.270     0.716
VAL  TRP   0.00990    75.506   -61.096     1.989     2.752
VAL  TRP   0.45038    63.354   173.343     2.306     0.909
VAL  TRP   0.01504    51.273    60.657     2.946     2.324
VAL  TRP   0.01790  -172.806    59.539     1.124     0.921
VAL  TRP   0.01639  -170.090   167.450     1.905     0.551
VAL  TRP   0.00018  -175.003   -89.914     1.121     0.862
VAL  TRP   0.00000  -125.713   -62.440     1.000     1.000
VAL  TRP   0.27840   -54.279   -59.642     1.884     2.177
VAL  TRP   0.20352   -58.328   176.049     1.773     0.770
VAL  TRP   0.00829   -64.267    75.783     6.824    10.282
VAL  TYR   0.01222    73.770   -61.973     1.629     0.879
VAL  TYR   0.01116    51.123    62.274     3.707     1.236
VAL  TYR   0.23019    62.456   173.513     1.903     0.594
VAL  TYR   0.34181   -54.573   -60.314     2.017     2.390
VAL  TYR   0.00007  -128.890   -62.574     4.314     0.567
VAL  TYR   0.00070  -174.082   -89.756     2.086     0.829
VAL  TYR   0.31616   -58.353   176.366     1.236     0.888
VAL  TYR   0.01239   -64.233    75.695     7.098    11.388
VAL  TYR   0.04361  -173.285    59.543     0.688     0.358
VAL  TYR   0.03168  -170.907   167.448     0.895     0.357
VAL  VAL   0.00730    75.984   -61.009     1.828     1.520
VAL  VAL   0.22988    63.447   173.601     1.787     0.501
VAL  VAL   0.00427    53.246    63.554     1.979     1.526
VAL  VAL   0.02853  -173.220    59.797     0.556     0.433
VAL  VAL   0.00008  -174.181   -89.351     0.857     0.666
VAL  VAL   0.01824  -171.368   167.322     0.871     0.213
VAL  VAL   0.33296   -53.427   -58.656     1.363     1.423
VAL  VAL   0.36480   -58.805   175.989     1.379     0.773
VAL  VAL   0.01394   -67.131    71.649     6.635    10.485
