# Supplementary material for: Exploiting Sequence-Dependent Rotamer Information in Global Optimization of Proteins
Source: J Phys Chem B. 2022 Oct 18;126(42):8381–90. doi: 10.1021/acs.jpcb.2c04647 (PMC9623586; doi:10.1021/acs.jpcb.2c04647)
Supplement: Supplementary file 1 — jp2c04647_si_001.zip [file jp2c04647_si_001.zip › LibraryForSubmission/ASN.txt]

ALA  ALA   0.00004   112.287   123.410     0.000     0.000
ALA  ALA   0.01941    66.049    76.169     2.677     5.715
ALA  ALA   0.00302    50.226  -137.341     1.297     1.909
ALA  ALA   0.01854    65.087   -10.604     0.774     4.607
ALA  ALA   0.02173    67.787   -68.967     3.309     8.098
ALA  ALA   0.00239  -123.457  -119.970     0.432     0.780
ALA  ALA   0.08837  -174.757  -113.688     1.170     4.537
ALA  ALA   0.06486   -63.471   -12.132     0.091     1.208
ALA  ALA   0.17504   -61.347   -63.684     1.413     3.622
ALA  ALA   0.29187   -60.319   108.333     1.422     5.496
ALA  ALA   0.01058  -158.769    91.206     0.659     0.887
ALA  ALA   0.13188  -175.494    48.586     0.032     0.109
ALA  ALA   0.17227  -163.184     9.788     0.275     1.893
ALA  ARG   0.00546    67.365    73.614     1.494     2.339
ALA  ARG   0.44940   -60.117    98.985     1.539     9.981
ALA  ARG   0.00218  -152.087   111.781     6.430    20.852
ALA  ARG   0.08902  -163.330     9.629     0.474     1.957
ALA  ARG   0.13012  -174.817    49.346     0.799     2.651
ALA  ARG   0.00044    50.907  -137.691     1.210     1.462
ALA  ARG   0.00110    66.365    -7.751     0.960     3.017
ALA  ARG   0.01296    67.539   -64.914     1.550     2.152
ALA  ARG   0.04151   -63.213   -10.542     0.612     0.551
ALA  ARG   0.19491   -61.313   -62.922     1.161     3.073
ALA  ARG   0.00003  -122.983  -120.713     0.126     0.214
ALA  ARG   0.00030  -166.852   -69.701     4.359     3.313
ALA  ARG   0.07258  -175.098  -111.290     0.879     1.279
ALA  ASN   0.00005    87.671   118.093     5.441     6.177
ALA  ASN   0.01030    66.709    76.279     2.467     6.573
ALA  ASN   0.00091    49.395  -136.234     1.092     1.718
ALA  ASN   0.00439    66.240    -7.657     2.267     3.863
ALA  ASN   0.02961    67.680   -66.733     2.380     6.733
ALA  ASN   0.46810   -60.459   103.823     1.624     7.274
ALA  ASN   0.00001   -64.826   164.533     1.000     1.000
ALA  ASN   0.00600  -148.023   129.815     0.767     0.928
ALA  ASN   0.09840  -164.684     8.614     3.087     3.827
ALA  ASN   0.12185  -173.836    51.578     3.115     8.963
ALA  ASN   0.06060   -63.233   -11.362     0.368     1.060
ALA  ASN   0.13679   -61.739   -65.180     1.884     4.138
ALA  ASN   0.00231  -166.966   -71.253     0.559     3.776
ALA  ASN   0.06015  -174.408  -112.678     1.568     2.046
ALA  ASN   0.00026  -123.347  -120.303     0.648     1.032
ALA  ASN   0.00027   -75.831  -133.314     0.131     1.496
ALA  ASP   0.00238    50.610  -137.732     1.404     2.070
ALA  ASP   0.01952    66.426   -73.693     3.716    10.586
ALA  ASP   0.00659    64.549    -7.993     1.571     6.198
ALA  ASP   0.05784    70.893    92.295     3.323     8.228
ALA  ASP   0.00152  -122.345  -121.495     1.010     1.399
ALA  ASP   0.09350  -174.978  -112.997     0.722     3.347
ALA  ASP   0.02200   -63.499   -11.445     0.084     1.747
ALA  ASP   0.22318   -62.362   -66.623     2.181     6.988
ALA  ASP   0.00382   -62.072   162.733     1.629     4.339
ALA  ASP   0.25896   -60.458   108.110     1.664     4.243
ALA  ASP   0.00003  -105.837    99.532     1.224     3.384
ALA  ASP   0.00924  -157.793    93.510     1.762     2.365
ALA  ASP   0.19614  -175.178    51.056     0.638     2.202
ALA  ASP   0.10527  -163.367    10.962     0.820     2.260
ALA  CYS   0.00230    50.344  -137.637     1.395     2.150
ALA  CYS   0.01138    66.557   -72.168     4.480    11.752
ALA  CYS   0.00564    64.739    -5.674     0.790     5.047
ALA  CYS   0.00664    65.220    74.161     3.193     5.255
ALA  CYS   0.00064  -123.374  -120.093     0.773     0.963
ALA  CYS   0.05178  -174.739  -114.046     1.261     4.344
ALA  CYS   0.04639   -63.505   -12.465     0.221     0.916
ALA  CYS   0.19236   -62.307   -65.213     1.769     3.880
ALA  CYS   0.00011   -62.476   160.844     0.049     0.015
ALA  CYS   0.41799   -60.399   104.223     1.664     9.375
ALA  CYS   0.00474  -158.841    91.092     0.997     0.625
ALA  CYS   0.14499  -175.160    48.743     0.610     2.585
ALA  CYS   0.11504  -163.140     9.247     0.658     1.500
ALA  GLN   0.00296    67.607    74.565     2.690     5.372
ALA  GLN   0.00086    50.356  -137.485     1.311     1.647
ALA  GLN   0.00749    66.267    -7.939     0.954     2.886
ALA  GLN   0.01682    67.442   -65.671     2.008     6.164
ALA  GLN   0.02811   -63.300   -11.266     0.446     0.923
ALA  GLN   0.27107   -61.726   -64.088     1.442     3.233
ALA  GLN   0.00067  -122.969  -120.766     0.552     0.923
ALA  GLN   0.05444  -174.351  -112.258     1.438     1.808
ALA  GLN   0.00001  -166.933   -61.086     1.000     1.000
ALA  GLN   0.38117   -60.175   106.176     1.562     5.466
ALA  GLN   0.00423  -150.071   117.863     5.700    17.745
ALA  GLN   0.14159  -164.326     8.653     2.947     3.161
ALA  GLN   0.09059  -174.971    49.566     1.242     3.898
ALA  GLU   0.00114    50.806  -138.086     1.340     1.654
ALA  GLU   0.01829    67.293   -69.097     3.045     9.552
ALA  GLU   0.00840    66.095    -6.787     1.546     2.479
ALA  GLU   0.01245    65.580    74.012     2.607     3.958
ALA  GLU   0.08137  -174.190  -114.249     1.640     3.846
ALA  GLU   0.00140  -121.950  -121.452     2.100     1.387
ALA  GLU   0.04459   -63.159   -13.078     0.449     2.412
ALA  GLU   0.18389   -60.752   -63.563     1.270     6.327
ALA  GLU   0.00294   -61.188   160.877     1.120     1.637
ALA  GLU   0.42374   -60.465   106.197     1.829     6.070
ALA  GLU   0.00672  -149.336   118.594     6.029    16.537
ALA  GLU   0.13515  -175.193    50.411     1.053     3.256
ALA  GLU   0.07992  -163.197     9.079     0.747     1.803
ALA  GLY   0.00295    50.106  -136.655     1.306     2.151
ALA  GLY   0.03345    66.987   -70.511     3.547    10.681
ALA  GLY   0.01932    66.634    -8.574     1.695     4.100
ALA  GLY   0.01350    65.689    73.431     2.660     4.101
ALA  GLY   0.29829   -60.246   106.990     1.692     4.211
ALA  GLY   0.01291  -153.659   110.977     6.081    19.124
ALA  GLY   0.09543  -163.891     9.518     0.769     2.164
ALA  GLY   0.15326  -174.837    50.998     1.233     3.693
ALA  GLY   0.08352   -63.150   -12.202     0.367     1.835
ALA  GLY   0.20768   -61.746   -65.088     1.687     3.919
ALA  GLY   0.07816  -173.941  -113.635     1.489     3.410
ALA  GLY   0.00129  -123.810  -119.610     0.194     0.395
ALA  GLY   0.00024   -77.359  -129.816     1.000     1.000
ALA  HID   0.00901    67.627    73.945     2.341     4.028
ALA  HID   0.00000    87.431   101.825    21.015     7.211
ALA  HID   0.00105    50.750  -138.125     1.353     1.961
ALA  HID   0.00564    66.919    -6.585     2.140     5.330
ALA  HID   0.00949    67.773   -67.835     2.823     7.717
ALA  HID   0.02953   -63.396   -11.592     0.360     1.479
ALA  HID   0.16120   -61.874   -64.796     1.441     3.583
ALA  HID   0.01863  -168.868   -73.668     0.285     1.323
ALA  HID   0.03462  -174.586  -112.120     1.467     2.792
ALA  HID   0.00030   -75.588  -135.918     1.086     3.082
ALA  HID   0.00101  -124.126  -119.502     1.951     2.098
ALA  HID   0.11974  -166.369     6.848     4.493     5.090
ALA  HID   0.24176  -174.282    45.538     0.948     4.656
ALA  HID   0.36404   -59.982   102.074     1.650     9.179
ALA  HID   0.00397  -149.316   122.245     4.539    15.172
ALA  HIE   0.00002    90.298   129.014     2.236     8.872
ALA  HIE   0.01054    66.008    74.329     2.956     3.929
ALA  HIE   0.00131    49.962  -136.771     2.168     3.039
ALA  HIE   0.00253    66.024    -2.672     3.040     1.401
ALA  HIE   0.01341    67.121   -68.062     3.245     7.895
ALA  HIE   0.02836   -63.195   -14.370     0.400     2.174
ALA  HIE   0.16707   -62.009   -64.959     1.627     4.293
ALA  HIE   0.09057  -174.542  -113.350     1.529     3.741
ALA  HIE   0.00124  -122.932  -120.711     0.478     0.681
ALA  HIE   0.00002   -75.214  -130.489     1.000     1.000
ALA  HIE   0.00052   -63.598   160.681     0.621     0.859
ALA  HIE   0.41474   -60.596   102.457     1.886     7.862
ALA  HIE   0.00287  -152.639   113.746     6.564    23.460
ALA  HIE   0.08837  -163.622    10.211     0.932     1.647
ALA  HIE   0.17842  -175.303    50.677     1.220     2.202
ALA  HIP   0.00002    89.570   131.203     0.525     0.588
ALA  HIP   0.00640    66.862    73.851     2.366     4.592
ALA  HIP   0.48202   -59.219    95.566     1.196    12.357
ALA  HIP   0.00225  -152.693   114.663     5.901    20.126
ALA  HIP   0.12078  -164.621     9.017     3.066     2.124
ALA  HIP   0.13592  -175.252    48.365     1.918     3.270
ALA  HIP   0.00123    51.538  -137.775     1.299     3.260
ALA  HIP   0.01524    68.946    -6.284     2.845     4.670
ALA  HIP   0.01740    66.264   -69.107     3.023     8.861
ALA  HIP   0.02922   -63.506   -11.646     0.298     2.428
ALA  HIP   0.12498   -61.300   -62.700     1.218     3.146
ALA  HIP   0.00028  -123.209  -120.497     0.072     0.244
ALA  HIP   0.00076   -75.983  -136.711     0.492     2.699
ALA  HIP   0.04672  -174.533  -111.871     1.749     3.565
ALA  HIP   0.01678  -171.700   -72.728    17.677    12.719
ALA  ILE   0.00243    49.881  -137.087     1.135     1.401
ALA  ILE   0.01253    66.656   -72.865     4.421    11.905
ALA  ILE   0.00356    64.402    -2.337     0.501     0.685
ALA  ILE   0.00393    66.558    74.541     2.071     4.373
ALA  ILE   0.00122  -121.042  -121.532     0.449     0.670
ALA  ILE   0.07206  -175.078  -111.971     1.110     2.984
ALA  ILE   0.00044  -162.776   -68.353     1.000     1.000
ALA  ILE   0.03786   -63.475   -12.221     0.246     0.948
ALA  ILE   0.14659   -62.090   -64.620     2.132     5.447
ALA  ILE   0.01499   -61.311   160.468     0.572     1.301
ALA  ILE   0.47254   -59.589   103.407     1.512    11.529
ALA  ILE   0.00528  -159.124    92.035     0.816     4.363
ALA  ILE   0.12497  -163.603     9.150     1.159     2.375
ALA  ILE   0.10160  -174.908    49.263     0.977     2.772
ALA  LEU   0.00090    49.757  -136.824     1.354     1.929
ALA  LEU   0.01168    66.941   -67.613     2.960     7.467
ALA  LEU   0.00722    66.013    -8.456     1.695     5.380
ALA  LEU   0.00343    64.478    74.486     2.960     7.027
ALA  LEU   0.03523   -63.469   -12.285     0.339     1.249
ALA  LEU   0.20627   -61.374   -63.254     1.396     3.217
ALA  LEU   0.09214  -174.622  -113.508     1.473     3.904
ALA  LEU   0.00053  -123.452  -119.877     0.958     1.403
ALA  LEU   0.00002   -77.152  -121.971     1.000     1.000
ALA  LEU   0.00003   -61.260   159.402     0.152     0.407
ALA  LEU   0.33211   -59.793   102.711     1.706    11.108
ALA  LEU   0.00197  -157.379    93.025     2.765     8.609
ALA  LEU   0.18406  -163.173     9.442     1.182     2.081
ALA  LEU   0.12442  -175.107    49.516     1.075     2.738
ALA  LYS   0.35570   -59.835   103.714     1.719     7.949
ALA  LYS   0.00434  -149.581   123.746     6.340     7.468
ALA  LYS   0.12771  -163.385    10.570     1.080     1.809
ALA  LYS   0.17241  -174.206    48.637     1.273     3.610
ALA  LYS   0.00349    67.416    73.600     2.048     2.741
ALA  LYS   0.00035    55.252  -129.307     9.631    15.407
ALA  LYS   0.00639    66.789   -10.219     1.031     2.521
ALA  LYS   0.01435    68.542   -62.742     1.651     2.916
ALA  LYS   0.07731  -174.719  -111.511     1.362     1.531
ALA  LYS   0.04277   -62.894   -11.287     1.362     0.738
ALA  LYS   0.19513   -60.951   -62.406     1.461     3.203
ALA  LYS   0.00005   -75.880  -137.417     1.000     1.000
ALA  MET   0.00419    66.621    72.638     1.732     5.358
ALA  MET   0.00001    94.519   128.007     1.000     1.000
ALA  MET   0.00060    49.409  -136.039     1.161     1.509
ALA  MET   0.00424    66.062    -7.502     1.066     2.119
ALA  MET   0.01762    67.492   -65.861     2.161     6.283
ALA  MET   0.01199   -63.151   -13.477     0.803     2.740
ALA  MET   0.18796   -61.162   -63.373     1.414     3.577
ALA  MET   0.00064  -168.272   -69.987     0.756     2.595
ALA  MET   0.07079  -174.640  -112.570     1.653     1.951
ALA  MET   0.00047  -123.114  -120.545     0.953     1.296
ALA  MET   0.00003   -76.816  -133.399     1.000     1.000
ALA  MET   0.46478   -59.938   105.097     1.698     6.718
ALA  MET   0.00645  -148.299   127.503     3.319     5.435
ALA  MET   0.09033  -165.542     8.322     3.073     3.152
ALA  MET   0.13992  -175.035    50.633     1.517     3.868
ALA  PHE   0.00206    48.821  -135.746     1.765     2.323
ALA  PHE   0.01945    66.046   -71.477     2.485    10.820
ALA  PHE   0.01080    66.485    -6.787     2.325     2.853
ALA  PHE   0.00001    94.053   116.628     2.836     6.271
ALA  PHE   0.00980    67.705    77.370     1.372     4.981
ALA  PHE   0.25370   -60.877   105.738     1.795     5.771
ALA  PHE   0.00159   -61.334   159.348     1.000     1.000
ALA  PHE   0.00866  -154.200   112.979     6.125    16.172
ALA  PHE   0.17640  -164.343    10.293     1.073     1.664
ALA  PHE   0.16928  -175.051    50.537     2.313     3.919
ALA  PHE   0.04404   -63.219   -10.918     0.565     1.962
ALA  PHE   0.17630   -62.163   -65.307     1.985     4.231
ALA  PHE   0.12625  -174.873  -112.399     1.242     3.272
ALA  PHE   0.00003   -75.232  -131.058     1.446     1.342
ALA  PHE   0.00161  -122.954  -120.448     0.956     1.178
ALA  PRO   0.00355    50.799  -137.615     1.452     1.650
ALA  PRO   0.02309    61.170   -85.126     3.629    13.571
ALA  PRO   0.01019    64.545    -7.247     0.875     4.973
ALA  PRO   0.00025    89.878   132.223     0.473     0.719
ALA  PRO   0.00780    63.444    73.327     2.857     5.378
ALA  PRO   0.00163  -121.351  -122.093     1.476     1.771
ALA  PRO   0.08171  -172.031  -112.826     3.172     4.710
ALA  PRO   0.09795   -63.687   -12.520     0.476     1.410
ALA  PRO   0.18950   -62.497   -64.763     1.736     3.657
ALA  PRO   0.32887   -60.488   107.231     1.548     9.179
ALA  PRO   0.01814  -162.000    94.895     1.790     1.805
ALA  PRO   0.10916  -175.201    49.954     0.591     1.790
ALA  PRO   0.12817  -164.755     9.860     3.389     2.111
ALA  SER   0.00263    50.857  -138.067     1.412     1.795
ALA  SER   0.01743    66.632   -72.118     3.819    11.510
ALA  SER   0.00675    65.069    -8.648     0.837     4.857
ALA  SER   0.01220    66.412    76.530     2.380     5.684
ALA  SER   0.00002    82.887   135.234    14.286     3.536
ALA  SER   0.04734   -63.541   -12.464     0.239     1.080
ALA  SER   0.28187   -61.995   -64.792     1.319     3.324
ALA  SER   0.00085  -123.145  -120.512     0.680     0.974
ALA  SER   0.08000  -174.694  -113.356     1.079     4.140
ALA  SER   0.00001  -151.241   -64.033     1.000     1.000
ALA  SER   0.28756   -60.731   107.071     1.451     5.767
ALA  SER   0.00527  -158.566    91.960     0.850     1.318
ALA  SER   0.14300  -163.407     9.939     0.516     1.883
ALA  SER   0.11508  -174.900    48.740     0.655     2.194
ALA  THR   0.01259    65.865   -66.960     3.248     6.623
ALA  THR   0.00164    50.269  -137.665     1.116     3.482
ALA  THR   0.02077    65.815    -6.610     1.208     4.062
ALA  THR   0.00808    66.602    79.202     1.721    12.462
ALA  THR   0.00000   112.811   122.113     1.000     1.000
ALA  THR   0.00063  -122.804  -121.090     0.346     0.372
ALA  THR   0.11441  -174.244  -114.023     1.587     4.327
ALA  THR   0.17024   -62.319   -65.447     2.369     4.411
ALA  THR   0.04640   -63.063   -11.121     0.575     0.395
ALA  THR   0.32799   -60.500   106.059     1.852     8.399
ALA  THR   0.00887  -158.654    92.999     3.801     7.549
ALA  THR   0.21488  -163.410     9.916     0.767     1.716
ALA  THR   0.07349  -175.143    49.423     0.818     2.414
ALA  TRP   0.00169    49.882  -137.151     1.766     2.487
ALA  TRP   0.01805    66.924   -69.572     3.470    10.434
ALA  TRP   0.00383    65.323    -4.897     1.756     3.935
ALA  TRP   0.00001    96.886   120.089     2.349     1.021
ALA  TRP   0.01151    66.841    75.802     2.310     5.263
ALA  TRP   0.00148  -122.896  -120.556     1.257     1.644
ALA  TRP   0.08443  -174.632  -112.472     1.704     3.664
ALA  TRP   0.00009   -74.950  -134.667     3.182    18.074
ALA  TRP   0.02746   -63.220   -11.309     1.004     1.584
ALA  TRP   0.11714   -61.474   -64.466     2.030     3.993
ALA  TRP   0.46955   -60.149    97.178     2.241    10.405
ALA  TRP   0.00459  -152.473   113.544     5.532    18.509
ALA  TRP   0.12456  -164.016    10.166     1.029     2.299
ALA  TRP   0.13561  -174.717    49.594     1.919     3.082
ALA  TYR   0.00798    66.503    74.501     2.415     3.827
ALA  TYR   0.00115    50.221  -137.602     1.285     1.861
ALA  TYR   0.00400    65.447    -6.362     2.070     4.113
ALA  TYR   0.01652    66.539   -72.761     2.943    12.497
ALA  TYR   0.02141   -63.188   -11.419     0.658     1.552
ALA  TYR   0.10315   -62.174   -65.658     2.113     4.354
ALA  TYR   0.01566  -168.331   -69.948     0.971     2.987
ALA  TYR   0.08854  -174.946  -112.226     1.378     2.778
ALA  TYR   0.00121  -122.429  -121.161     1.269     0.895
ALA  TYR   0.00004   -77.501  -131.052     1.000     1.000
ALA  TYR   0.39651   -60.478   102.851     1.892     9.402
ALA  TYR   0.00435  -154.966   109.372     6.401    17.971
ALA  TYR   0.16325  -165.999     8.491     3.193     3.869
ALA  TYR   0.17621  -175.193    50.603     2.090     2.997
ALA  VAL   0.00320    65.695    73.504     4.003     3.971
ALA  VAL   0.00082    50.084  -137.434     1.459     2.006
ALA  VAL   0.00266    65.672    -6.284     1.600     4.623
ALA  VAL   0.02090    66.941   -67.714     3.211    11.186
ALA  VAL   0.04433   -63.435   -11.656     0.316     0.949
ALA  VAL   0.15172   -61.945   -64.429     1.741     3.399
ALA  VAL   0.03162  -168.973   -72.781     0.562     0.658
ALA  VAL   0.06082  -174.071  -113.156     1.402     3.422
ALA  VAL   0.00084   -75.939  -134.357     0.307     0.737
ALA  VAL   0.00029  -125.367  -118.054     2.023     2.046
ALA  VAL   0.00001   -62.857   161.505     0.184     0.713
ALA  VAL   0.36399   -60.133   105.358     1.754     6.965
ALA  VAL   0.00535  -153.220   111.689     6.415    18.107
ALA  VAL   0.19845  -165.400     6.992     3.581     3.418
ALA  VAL   0.11500  -174.803    48.962     1.088     3.825
ARG  ALA   0.00546    67.365    73.614     1.494     2.339
ARG  ALA   0.44940   -60.117    98.985     1.539     9.981
ARG  ALA   0.00218  -152.087   111.781     6.430    20.852
ARG  ALA   0.08902  -163.330     9.629     0.474     1.957
ARG  ALA   0.13012  -174.817    49.346     0.799     2.651
ARG  ALA   0.00044    50.907  -137.691     1.210     1.462
ARG  ALA   0.00110    66.365    -7.751     0.960     3.017
ARG  ALA   0.01296    67.539   -64.914     1.550     2.152
ARG  ALA   0.04151   -63.213   -10.542     0.612     0.551
ARG  ALA   0.19491   -61.313   -62.922     1.161     3.073
ARG  ALA   0.00003  -122.983  -120.713     0.126     0.214
ARG  ALA   0.00030  -166.852   -69.701     4.359     3.313
ARG  ALA   0.07258  -175.098  -111.290     0.879     1.279
ARG  ARG   0.75488   -59.076   107.907     0.010     0.020
ARG  ARG   0.00000   -60.645   -60.545     0.126     0.231
ARG  ARG   0.24512  -165.747   -66.259     0.000     0.000
ARG  ARG   0.00000  -174.261    46.789     0.093     0.281
ARG  ARG   0.00000  -169.534     3.103     2.529     3.061
ARG  ASN   0.00009    50.632  -137.531     1.470     1.939
ARG  ASN   0.01605    66.779   -66.291     1.553     6.412
ARG  ASN   0.00233    66.735    -8.978     1.516     2.821
ARG  ASN   0.00235    67.591    75.277     1.041     4.268
ARG  ASN   0.56289   -59.538    97.071     1.415    10.672
ARG  ASN   0.00393   -63.211    -9.227     0.521     1.642
ARG  ASN   0.08286   -61.173   -62.057     1.091     3.034
ARG  ASN   0.01186  -165.903   -64.678     0.641     2.226
ARG  ASN   0.03501  -174.621  -112.287     1.630     3.174
ARG  ASN   0.00002  -122.655  -121.063     1.000     1.000
ARG  ASN   0.00176  -158.130    90.164     0.597     1.759
ARG  ASN   0.00001  -148.880   130.231     1.000     1.000
ARG  ASN   0.08189  -175.529    47.991     0.571     1.692
ARG  ASN   0.19894  -168.802     4.477     3.675     2.913
ARG  ASP   0.54759   -59.197   104.554     1.233    11.923
ARG  ASP   0.00359  -147.197   128.059     3.504     4.689
ARG  ASP   0.01318  -168.244     8.653     2.712     4.365
ARG  ASP   0.06243  -172.649    59.316     2.959     3.706
ARG  ASP   0.00227    65.539    67.018     1.770     4.649
ARG  ASP   0.01411    67.482    -3.246     1.150     0.748
ARG  ASP   0.04869    68.398   -69.577     1.052     7.646
ARG  ASP   0.00002    46.999  -132.355     1.000     1.000
ARG  ASP   0.06684  -172.965  -112.598     1.625     1.810
ARG  ASP   0.05155   -62.713   -11.160     0.493     4.145
ARG  ASP   0.18971   -59.871   -61.681     1.317     1.795
ARG  CYS   0.16022  -166.232     7.290     3.707     3.740
ARG  CYS   0.13779  -176.661    51.897     2.039     5.043
ARG  CYS   0.00037  -148.948   130.840     0.879     0.785
ARG  CYS   0.48819   -59.941    98.645     1.561    11.015
ARG  CYS   0.04238   -63.892   -11.188     0.464     0.952
ARG  CYS   0.10485   -61.427   -62.811     1.276     3.282
ARG  CYS   0.03160  -175.987  -111.802     1.784     3.905
ARG  CYS   0.02913  -170.305   -70.541     5.513     6.183
ARG  CYS   0.00001  -122.684  -121.112     1.000     1.000
ARG  CYS   0.00116    66.357    71.188     2.957     3.402
ARG  CYS   0.00005    51.398  -137.522     1.393     1.846
ARG  CYS   0.00039    65.013   -10.859     2.676     3.811
ARG  CYS   0.00386    67.265   -70.003     3.688    10.138
ARG  GLN   0.00197    67.251    74.098     1.558     2.073
ARG  GLN   0.43833   -59.557    99.313     1.282    11.808
ARG  GLN   0.00022    51.827  -138.692     0.340     0.717
ARG  GLN   0.00526    66.042   -67.747     1.776     7.086
ARG  GLN   0.00005    64.975    -3.697     1.000     1.000
ARG  GLN   0.03670   -63.473   -10.073     0.144     0.581
ARG  GLN   0.14620   -61.377   -61.730     1.072     2.234
ARG  GLN   0.00344  -167.567   -68.047     1.484     1.376
ARG  GLN   0.04046  -175.961  -109.701     0.746     1.328
ARG  GLN   0.00008  -157.775    89.999     0.695     0.746
ARG  GLN   0.00009  -146.359   128.216     2.192     2.237
ARG  GLN   0.20442  -176.000    51.511     1.263     3.311
ARG  GLN   0.12279  -167.765     7.191     4.840     3.108
ARG  GLU   0.31595   -60.439   106.102     1.612     7.885
ARG  GLU   0.00020   -62.087   163.778     1.000     1.000
ARG  GLU   0.00675  -150.528   122.353     6.266     8.077
ARG  GLU   0.09866  -170.581     6.716     3.012     4.040
ARG  GLU   0.22782  -176.215    53.009     1.421     5.954
ARG  GLU   0.15308  -176.331  -110.524     0.791     1.083
ARG  GLU   0.03029  -170.794   -68.136     3.917     9.387
ARG  GLU   0.04295   -63.662   -11.891     1.180     2.216
ARG  GLU   0.09785   -62.046   -63.660     0.837     3.196
ARG  GLU   0.00622    63.419    66.274     4.277    10.983
ARG  GLU   0.00024    49.391  -136.230     1.895     2.243
ARG  GLU   0.00295    66.974    -3.842     0.798     5.281
ARG  GLU   0.01705    70.391   -65.842     4.259    13.648
ARG  GLY   0.00478    67.181    75.036     1.131     4.069
ARG  GLY   0.37975   -60.535   100.902     1.586     8.304
ARG  GLY   0.00004   -62.320   162.846     1.000     1.000
ARG  GLY   0.00098  -162.335   109.591     8.408    13.762
ARG  GLY   0.11934  -164.104     9.876     1.820     1.470
ARG  GLY   0.21948  -175.124    48.013     0.932     2.788
ARG  GLY   0.00081    50.756  -137.321     1.298     1.793
ARG  GLY   0.00711    67.779   -65.466     2.088     0.668
ARG  GLY   0.00099    65.053    -6.200     0.734     5.066
ARG  GLY   0.01729   -62.825   -10.904     0.659     0.959
ARG  GLY   0.17528   -61.045   -62.268     1.153     2.944
ARG  GLY   0.00041  -147.626   -52.786     0.047     0.189
ARG  GLY   0.00013  -123.937  -119.353     0.908     0.981
ARG  GLY   0.07362  -175.277  -105.845     0.886    14.062
ARG  HID   0.00368    67.571    73.375     1.940     3.384
ARG  HID   0.00022    51.400  -138.200     0.886     1.371
ARG  HID   0.00133    66.572    -8.491     1.205     2.520
ARG  HID   0.01089    67.034   -63.776     1.378     2.221
ARG  HID   0.14415  -164.682     9.449     2.557     2.736
ARG  HID   0.15649  -175.358    48.109     1.260     4.036
ARG  HID   0.00015  -148.057   129.432     1.170     1.167
ARG  HID   0.44075   -59.585    98.245     1.402    11.423
ARG  HID   0.03544   -63.564   -10.057     0.323     1.310
ARG  HID   0.13342   -60.900   -61.424     0.897     2.245
ARG  HID   0.02645  -166.994   -66.768     3.296     6.053
ARG  HID   0.04701  -175.335  -110.581     0.786     1.558
ARG  HID   0.00002  -123.109  -120.477     1.000     1.000
ARG  HIE   0.00141    66.407    72.536     2.239     3.726
ARG  HIE   0.00009    51.681  -139.060     1.149     2.701
ARG  HIE   0.01520    65.898    -8.993     1.261     0.689
ARG  HIE   0.01364    67.008   -63.783     1.092     2.260
ARG  HIE   0.00281   -63.515   -10.780     0.862     1.284
ARG  HIE   0.09550   -61.754   -63.550     1.543     4.444
ARG  HIE   0.00003  -122.988  -120.800     0.071     0.043
ARG  HIE   0.00638  -167.673   -67.554     1.653     5.923
ARG  HIE   0.02851  -174.959  -110.071     1.570     4.824
ARG  HIE   0.56524   -59.202    91.632     1.309    10.742
ARG  HIE   0.00052  -147.744   125.781     4.103     9.954
ARG  HIE   0.17366  -166.621     6.509     3.723     3.456
ARG  HIE   0.09702  -174.869    49.667     0.986     3.462
ARG  HIP   0.00151    68.377    73.441     1.802     1.660
ARG  HIP   0.47583   -58.987    95.635     0.795    12.689
ARG  HIP   0.00012    51.153  -137.379     1.221     2.111
ARG  HIP   0.00024    66.515    -8.668     1.342     4.534
ARG  HIP   0.00564    66.281   -66.144     2.156     5.532
ARG  HIP   0.11651   -60.872   -60.663     0.534     1.299
ARG  HIP   0.02097   -63.605    -9.118     0.255     1.261
ARG  HIP   0.00005  -122.791  -120.479     0.437     0.424
ARG  HIP   0.01265  -173.136   -74.058     4.419     2.354
ARG  HIP   0.01744  -175.419  -109.998     0.575     1.703
ARG  HIP   0.00007  -157.404    93.851     5.289    15.351
ARG  HIP   0.34898  -168.913    24.584     6.277    19.699
ARG  ILE   0.00857  -145.555   124.328     9.113    23.873
ARG  ILE   0.13508  -166.344     8.410     3.911     2.412
ARG  ILE   0.16822  -175.000    52.929     3.639     4.911
ARG  ILE   0.00067    67.802    76.664     0.936     6.556
ARG  ILE   0.00040   -62.292   163.164     0.431     1.286
ARG  ILE   0.43526   -58.813   101.655     1.200    11.059
ARG  ILE   0.00021    51.378  -138.726     1.172     1.577
ARG  ILE   0.00004    64.797    -1.206     0.108     0.621
ARG  ILE   0.02310    67.014   -64.650     1.788     7.731
ARG  ILE   0.02755   -63.640   -10.520     0.210     0.698
ARG  ILE   0.10812   -61.867   -62.712     1.245     3.936
ARG  ILE   0.00009  -123.399  -118.308     0.797     0.973
ARG  ILE   0.09269  -174.500  -100.154     3.341    17.456
ARG  LEU   0.00006    49.906  -136.903     1.782     2.115
ARG  LEU   0.00196    68.044    -8.684     1.753     1.640
ARG  LEU   0.01031    66.367   -69.821     3.479    15.267
ARG  LEU   0.00276  -168.800   -68.716     0.470     0.798
ARG  LEU   0.11238  -175.695  -110.396     1.348     2.104
ARG  LEU   0.02042   -63.128   -10.632     0.766     0.694
ARG  LEU   0.16960   -61.286   -62.534     1.291     3.124
ARG  LEU   0.00077    66.171    72.670     3.105     3.829
ARG  LEU   0.46436   -59.377    98.861     1.396    11.835
ARG  LEU   0.00220  -159.276   100.562     3.166    13.458
ARG  LEU   0.08626  -164.282     8.563     2.891     3.011
ARG  LEU   0.12893  -175.518    50.925     1.676     4.148
ARG  LYS   0.00087    69.223    73.034     2.281     0.814
ARG  LYS   0.37384   -59.014    93.691     0.934    12.520
ARG  LYS   0.00193    65.943   -65.005     0.940     3.875
ARG  LYS   0.00003    51.670  -138.504     1.000     1.000
ARG  LYS   0.03043   -63.352   -10.174     0.170     0.540
ARG  LYS   0.11838   -60.653   -60.607     0.261     0.805
ARG  LYS   0.03585  -166.446   -66.740     0.867     1.370
ARG  LYS   0.03331  -175.213  -111.477     0.707     2.978
ARG  LYS   0.00012  -157.571    91.025     0.528     0.840
ARG  LYS   0.12112  -173.936    45.279     0.406     0.836
ARG  LYS   0.28412  -167.985     4.912     3.908     3.859
ARG  MET   0.09301  -165.714    10.058     3.389     2.394
ARG  MET   0.25085  -175.593    48.817     0.842     3.007
ARG  MET   0.00129    66.424    71.238     2.384     5.813
ARG  MET   0.00013  -153.860   118.061     8.089     8.248
ARG  MET   0.44615   -59.795    94.657     1.476    11.158
ARG  MET   0.00001   -68.694   172.718     1.000     1.000
ARG  MET   0.00020    49.420  -136.196     3.528     4.088
ARG  MET   0.00593    66.313    -8.722     0.391     2.360
ARG  MET   0.00530    66.449   -68.225     2.034     5.874
ARG  MET   0.02686   -63.479   -10.654     0.463     0.869
ARG  MET   0.11633   -61.333   -62.194     1.062     2.823
ARG  MET   0.00006  -122.083  -121.364     0.531     0.555
ARG  MET   0.04985  -175.713  -110.717     1.170     1.232
ARG  MET   0.00403  -173.097   -71.862     1.135     3.980
ARG  PHE   0.00122    67.678    74.628     0.709     2.203
ARG  PHE   0.37102   -60.388    97.083     1.536    10.905
ARG  PHE   0.00039  -157.824    97.233     3.521     9.821
ARG  PHE   0.40025  -170.778    30.455     5.604    20.110
ARG  PHE   0.00052    50.306  -137.182     1.824     2.325
ARG  PHE   0.00007    64.483    -3.766     0.976     0.523
ARG  PHE   0.00593    66.945   -65.510     1.939     3.380
ARG  PHE   0.02321   -63.345   -10.041     0.406     1.284
ARG  PHE   0.08499   -61.288   -62.291     1.182     3.314
ARG  PHE   0.00003  -123.182  -120.436     0.842     0.949
ARG  PHE   0.10059  -176.490  -111.513     0.904     2.293
ARG  PHE   0.01177  -173.400   -70.919     1.000     1.000
ARG  PRO   0.00005    63.762    -6.974     0.013     0.093
ARG  PRO   0.00870    59.784   -86.487     2.664     8.460
ARG  PRO   0.05000   -63.697   -10.687     0.295     0.903
ARG  PRO   0.20355   -61.283   -61.698     0.989     2.450
ARG  PRO   0.00354  -165.292   -64.943     1.746     1.868
ARG  PRO   0.06686  -175.052  -109.980     2.138     1.166
ARG  PRO   0.00007  -120.638  -122.876     0.773     0.595
ARG  PRO   0.00011   -75.668  -133.821     1.518     4.564
ARG  PRO   0.00008    94.158   125.438     1.081     1.997
ARG  PRO   0.00135    62.786    70.754     4.075     3.399
ARG  PRO   0.40534   -59.253    97.172     1.056    12.369
ARG  PRO   0.00614  -162.307    94.607     1.575     3.507
ARG  PRO   0.10928  -164.696    10.709     2.788     2.110
ARG  PRO   0.14495  -175.107    48.543     0.654     2.561
ARG  SER   0.13516  -166.938     7.904     4.888     1.758
ARG  SER   0.15311  -176.098    49.343     1.772     6.369
ARG  SER   0.00238  -148.470   129.752     2.285     2.749
ARG  SER   0.53331   -59.922   100.382     1.684    10.544
ARG  SER   0.00198    64.495    67.194     2.110     3.683
ARG  SER   0.00242    66.599    -8.045     0.921     0.442
ARG  SER   0.01580    67.190   -62.413     2.490     3.573
ARG  SER   0.05140  -175.746  -109.532     1.996     6.344
ARG  SER   0.00445   -63.027    -8.951     0.049     0.438
ARG  SER   0.10000   -61.726   -63.734     1.891     4.466
ARG  THR   0.41644   -60.043    97.596     1.609    12.107
ARG  THR   0.00029  -157.359    90.777     0.807     0.541
ARG  THR   0.00100  -148.325   129.624     1.104     1.199
ARG  THR   0.12164  -166.595     7.983     4.679     1.910
ARG  THR   0.15168  -175.750    48.643     1.634     3.344
ARG  THR   0.07180  -175.733  -108.522     1.866    10.556
ARG  THR   0.00022   -72.714  -125.026     2.522    12.038
ARG  THR   0.19914   -62.092   -62.803     2.061     4.530
ARG  THR   0.02911   -64.365   -15.939     1.063     5.569
ARG  THR   0.00092    66.469    75.023     1.864     9.984
ARG  THR   0.00017    49.856  -136.574     1.848     2.414
ARG  THR   0.00072    66.205    -7.671     0.967     2.325
ARG  THR   0.00686    66.059   -66.948     2.245     8.471
ARG  TRP   0.00440    64.781    71.818     3.400     4.011
ARG  TRP   0.00024    50.912  -137.959     1.564     1.989
ARG  TRP   0.01176    66.288    -9.654     0.669     1.586
ARG  TRP   0.07891    66.639   -64.320     0.884     3.409
ARG  TRP   0.03474   -63.241   -10.467     0.507     0.812
ARG  TRP   0.12973   -60.975   -61.863     1.189     2.868
ARG  TRP   0.05083  -174.651  -110.734     1.525     3.485
ARG  TRP   0.00013  -121.979  -121.540     1.531     1.418
ARG  TRP   0.00001   -76.071  -133.947     1.000     1.000
ARG  TRP   0.17119  -167.923     8.220     4.340     3.102
ARG  TRP   0.21137  -176.478    52.546     2.263     4.085
ARG  TRP   0.00045  -149.177   131.424     1.255     2.149
ARG  TRP   0.30623   -60.127    99.588     1.772    10.279
ARG  TYR   0.00085  -163.069   111.177     4.630     7.074
ARG  TYR   0.10880  -175.209    49.228     0.755     1.361
ARG  TYR   0.34970  -164.846     8.387     2.261     2.334
ARG  TYR   0.00210    66.077    73.675     2.679     3.502
ARG  TYR   0.39408   -60.119    95.804     1.737    11.075
ARG  TYR   0.00029    49.168  -135.496     1.382     2.523
ARG  TYR   0.00029    64.175    -4.683     1.730     2.702
ARG  TYR   0.00556    67.669   -64.838     2.578     5.021
ARG  TYR   0.01387   -62.993   -10.132     0.556     2.144
ARG  TYR   0.08654   -61.244   -62.445     1.250     3.522
ARG  TYR   0.00008  -122.785  -120.875     0.432     0.372
ARG  TYR   0.03785  -175.563  -110.132     0.786     5.209
ARG  VAL   0.00079  -146.836   128.156     1.317     1.279
ARG  VAL   0.50735   -59.921   104.745     1.584     8.401
ARG  VAL   0.00005   -62.972   163.607     1.000     1.000
ARG  VAL   0.00125    67.912    74.714     2.813     5.763
ARG  VAL   0.00008    50.757  -137.345     1.160     1.554
ARG  VAL   0.00109    65.738    -9.515     0.756     1.832
ARG  VAL   0.00699    67.358   -64.284     1.897     2.383
ARG  VAL   0.12173  -165.689     7.853     3.518     3.552
ARG  VAL   0.17429  -175.468    49.875     1.713     3.364
ARG  VAL   0.01125   -63.651   -10.814     0.472     1.139
ARG  VAL   0.09493   -61.343   -61.806     1.402     2.898
ARG  VAL   0.03504  -173.998  -114.837     2.350     5.328
ARG  VAL   0.04512  -170.032   -69.813     4.185     5.751
ARG  VAL   0.00001  -121.915  -121.682     1.000     1.000
ASN  ALA   0.00005    87.671   118.093     5.441     6.177
ASN  ALA   0.01030    66.709    76.279     2.467     6.573
ASN  ALA   0.00091    49.395  -136.234     1.092     1.718
ASN  ALA   0.00439    66.240    -7.657     2.267     3.863
ASN  ALA   0.02961    67.680   -66.733     2.380     6.733
ASN  ALA   0.46810   -60.459   103.823     1.624     7.274
ASN  ALA   0.00001   -64.826   164.533     1.000     1.000
ASN  ALA   0.00600  -148.023   129.815     0.767     0.928
ASN  ALA   0.09840  -164.684     8.614     3.087     3.827
ASN  ALA   0.12185  -173.836    51.578     3.115     8.963
ASN  ALA   0.06060   -63.233   -11.362     0.368     1.060
ASN  ALA   0.13679   -61.739   -65.180     1.884     4.138
ASN  ALA   0.00231  -166.966   -71.253     0.559     3.776
ASN  ALA   0.06015  -174.408  -112.678     1.568     2.046
ASN  ALA   0.00026  -123.347  -120.303     0.648     1.032
ASN  ALA   0.00027   -75.831  -133.314     0.131     1.496
ASN  ARG   0.00009    50.632  -137.531     1.470     1.939
ASN  ARG   0.01605    66.779   -66.291     1.553     6.412
ASN  ARG   0.00233    66.735    -8.978     1.516     2.821
ASN  ARG   0.00235    67.591    75.277     1.041     4.268
ASN  ARG   0.56289   -59.538    97.071     1.415    10.672
ASN  ARG   0.00393   -63.211    -9.227     0.521     1.642
ASN  ARG   0.08286   -61.173   -62.057     1.091     3.034
ASN  ARG   0.01186  -165.903   -64.678     0.641     2.226
ASN  ARG   0.03501  -174.621  -112.287     1.630     3.174
ASN  ARG   0.00002  -122.655  -121.063     1.000     1.000
ASN  ARG   0.00176  -158.130    90.164     0.597     1.759
ASN  ARG   0.00001  -148.880   130.231     1.000     1.000
ASN  ARG   0.08189  -175.529    47.991     0.571     1.692
ASN  ARG   0.19894  -168.802     4.477     3.675     2.913
ASN  ASN   0.53302   -60.588   103.635     1.580     6.347
ASN  ASN   0.00125  -157.557    93.773     3.525    11.966
ASN  ASN   0.13375  -163.229     8.661     0.462     1.204
ASN  ASN   0.16439  -174.606    47.515     0.662     2.946
ASN  ASN   0.01202   -63.149   -13.602     0.092     1.298
ASN  ASN   0.08117   -62.938   -66.865     1.412     3.117
ASN  ASN   0.00003  -148.351   -52.450     0.000     0.000
ASN  ASN   0.00073  -123.160  -120.157     0.725     1.108
ASN  ASN   0.06065  -175.280  -113.095     1.086     3.655
ASN  ASN   0.00057    49.627  -136.235     1.638     3.856
ASN  ASN   0.00651    64.232   -74.764     2.614    11.404
ASN  ASN   0.00170    65.012    -2.604     0.543     1.987
ASN  ASN   0.00423    66.734    74.639     2.241     5.758
ASN  ASP   0.48461   -60.055   103.458     1.623     9.083
ASN  ASP   0.00344  -155.104   106.138     7.540    17.403
ASN  ASP   0.07725  -167.206     7.146     3.617     2.236
ASN  ASP   0.09089  -173.957    52.418     2.066     6.060
ASN  ASP   0.01525   -63.069   -11.686     0.498     2.305
ASN  ASP   0.16054   -61.869   -66.441     3.254     9.576
ASN  ASP   0.11992  -172.171   -95.829     1.935    16.639
ASN  ASP   0.00024   -74.166  -144.335     0.184     1.266
ASN  ASP   0.00026  -122.026  -121.969     0.535     0.783
ASN  ASP   0.00035    49.379  -135.870     0.953     1.857
ASN  ASP   0.00871    66.559   -73.908     3.545    10.234
ASN  ASP   0.00089    65.747    -4.177     2.155     2.525
ASN  ASP   0.03766    72.565    93.362     1.858     4.450
ASN  CYS   0.00474    69.315    72.639     1.532     3.307
ASN  CYS   0.00001    87.434   114.699     1.000     1.000
ASN  CYS   0.00006    50.849  -138.012     1.272     1.510
ASN  CYS   0.00060    67.078    -7.981     1.195     4.797
ASN  CYS   0.00400    68.375   -68.180     2.909     7.970
ASN  CYS   0.00032  -124.640  -118.961     1.999     1.035
ASN  CYS   0.12620  -171.953   -93.054     2.231    18.245
ASN  CYS   0.01221   -62.991   -10.946     0.668     2.674
ASN  CYS   0.12390   -61.958   -64.541     1.643     3.463
ASN  CYS   0.08692  -167.898     5.088     5.332     5.058
ASN  CYS   0.17125  -174.301    48.885     1.340     4.400
ASN  CYS   0.00184  -149.120   131.124     0.821     0.560
ASN  CYS   0.46793   -60.048   100.491     1.733    10.474
ASN  CYS   0.00002   -61.398   158.095     1.000     1.000
ASN  GLN   0.00038    48.885  -135.617     0.260     0.253
ASN  GLN   0.00655    67.350   -64.653     2.406     6.811
ASN  GLN   0.00039  -123.335  -119.586     0.730     1.200
ASN  GLN   0.06116  -175.705  -112.459     0.721     2.504
ASN  GLN   0.01892   -63.347   -11.201     0.300     0.875
ASN  GLN   0.04479   -63.044   -66.885     1.087     2.854
ASN  GLN   0.00048    64.254    -2.884     0.755     0.842
ASN  GLN   0.00245    66.640    73.873     2.551     4.198
ASN  GLN   0.50515   -60.641   100.295     1.670     7.975
ASN  GLN   0.00228  -154.096   103.616     6.193    18.966
ASN  GLN   0.11167  -163.290     8.745     0.627     1.342
ASN  GLN   0.24577  -175.196    48.642     0.699     2.117
ASN  GLU   0.00172   -62.979   163.083     0.529     1.162
ASN  GLU   0.54076   -59.579   103.251     1.222    10.781
ASN  GLU   0.00264  -149.216   124.586     4.303    12.775
ASN  GLU   0.05727  -163.105     9.227     0.649     1.137
ASN  GLU   0.14781  -174.114    52.218     1.870     7.624
ASN  GLU   0.00049  -121.136  -122.136     0.210     0.226
ASN  GLU   0.12011  -173.450  -113.383     1.673     2.035
ASN  GLU   0.00360   -62.934   -12.376     1.198     4.328
ASN  GLU   0.11344   -61.208   -63.685     1.593     3.284
ASN  GLU   0.00104    64.727    69.767     2.414     6.692
ASN  GLU   0.00054    49.016  -136.337     0.409     0.528
ASN  GLU   0.00063    67.153    -3.829     2.851     4.600
ASN  GLU   0.00996    67.091   -65.430     2.030     4.097
ASN  GLY   0.00773    67.654    77.463     1.537     6.189
ASN  GLY   0.36874   -60.685   103.149     1.682     7.650
ASN  GLY   0.06740  -163.187     9.659     0.951     1.339
ASN  GLY   0.17462  -174.998    49.082     1.341     2.719
ASN  GLY   0.00187  -148.273   130.118     0.251     0.639
ASN  GLY   0.00370  -166.234    80.684     7.391     8.781
ASN  GLY   0.00172    50.342  -137.281     1.542     2.088
ASN  GLY   0.00332    65.262    -4.515     0.477     5.237
ASN  GLY   0.02137    68.405   -67.252     2.273     4.928
ASN  GLY   0.05684   -63.366   -11.949     0.280     1.200
ASN  GLY   0.18696   -62.205   -65.248     1.605     3.492
ASN  GLY   0.10458  -174.747  -113.428     1.019     3.515
ASN  GLY   0.00109  -123.670  -120.107     0.820     0.779
ASN  GLY   0.00005   -74.742  -129.654     0.175     5.266
ASN  GLY   0.00001  -147.302   -54.772     1.000     1.000
ASN  HID   0.00205    67.310    74.640     2.852     5.387
ASN  HID   0.00005   -62.415   161.272     0.107     0.421
ASN  HID   0.52405   -60.188   101.324     1.595     8.826
ASN  HID   0.00098  -157.476    89.269     0.406     1.161
ASN  HID   0.00017  -149.648   131.406     0.911     1.093
ASN  HID   0.10181  -163.251     9.324     1.255     1.793
ASN  HID   0.17733  -175.316    49.098     0.804     2.246
ASN  HID   0.00015    50.135  -136.619     1.728     2.092
ASN  HID   0.00121    66.630    -9.028     1.786     2.263
ASN  HID   0.00316    67.133   -69.941     3.577    10.950
ASN  HID   0.00018  -123.866  -119.239     0.265     0.702
ASN  HID   0.05740  -175.319  -111.556     1.134     5.293
ASN  HID   0.01640   -63.502   -10.453     0.277     1.356
ASN  HID   0.11505   -61.935   -64.709     1.675     4.201
ASN  HIE   0.00075    49.556  -136.376     1.993     2.242
ASN  HIE   0.00544    65.623   -74.762     3.568    11.837
ASN  HIE   0.00056  -122.857  -120.419     0.596     0.856
ASN  HIE   0.08146  -175.358  -112.244     0.653     2.681
ASN  HIE   0.01034   -63.325   -11.712     0.327     1.469
ASN  HIE   0.10761   -62.902   -66.622     1.514     3.535
ASN  HIE   0.00050    64.082    -3.626     0.884     0.989
ASN  HIE   0.00887    66.561    76.385     2.308     3.708
ASN  HIE   0.52821   -61.078   101.768     1.605     7.141
ASN  HIE   0.00061   -60.901   157.800     1.000     1.000
ASN  HIE   0.00126  -158.016    94.244     0.703     4.850
ASN  HIE   0.13786  -175.712    50.081     0.707     1.447
ASN  HIE   0.11652  -163.726     9.320     0.761     1.882
ASN  HIP   0.00186    67.289    71.991     2.144     5.175
ASN  HIP   0.00009    49.407  -135.881     1.889     2.010
ASN  HIP   0.00650    68.984    -4.158     2.803     4.029
ASN  HIP   0.01378    66.191   -66.749     1.724     5.552
ASN  HIP   0.53218   -58.822    96.982     0.852    12.905
ASN  HIP   0.00001   -63.496   165.545     1.000     1.000
ASN  HIP   0.00124  -152.978   104.403     6.591    20.094
ASN  HIP   0.10497  -166.423     8.752     3.424     1.669
ASN  HIP   0.15565  -175.846    48.483     1.827     2.746
ASN  HIP   0.10402   -60.721   -61.331     1.264     1.960
ASN  HIP   0.01442   -63.377   -10.162     0.645     1.233
ASN  HIP   0.00002  -123.159  -120.422     1.000     1.000
ASN  HIP   0.00002   -77.065  -136.766     1.000     1.000
ASN  HIP   0.00001  -143.804   -63.532     0.199     0.149
ASN  HIP   0.06525  -174.287  -105.761     2.029    14.322
ASN  ILE   0.00040    49.284  -136.017     1.943     4.666
ASN  ILE   0.00428    65.406   -77.899     4.796    12.372
ASN  ILE   0.00008  -120.891  -121.743     1.274     1.957
ASN  ILE   0.06974  -175.410  -111.354     0.498     0.999
ASN  ILE   0.01130   -63.335   -13.635     0.448     1.509
ASN  ILE   0.10936   -62.664   -65.832     2.035     5.308
ASN  ILE   0.00083    64.973    -1.182     0.379     0.878
ASN  ILE   0.00443    68.268    85.832     1.534     7.244
ASN  ILE   0.00392   -61.808   161.498     0.737     1.223
ASN  ILE   0.44348   -60.378   100.634     1.622     9.007
ASN  ILE   0.00214  -158.187    91.037     0.940     1.881
ASN  ILE   0.16608  -174.939    46.619     0.628     1.872
ASN  ILE   0.18396  -163.222     8.293     0.819     1.246
ASN  LEU   0.00028    50.309  -137.459     1.410     1.820
ASN  LEU   0.00824    67.599   -69.293     3.002     9.005
ASN  LEU   0.00173    66.975    73.939     1.558     1.600
ASN  LEU   0.00341    65.822    -6.492     1.034     4.429
ASN  LEU   0.00051  -122.195  -121.457     0.372     0.539
ASN  LEU   0.00740  -166.260   -68.380     0.082     1.898
ASN  LEU   0.06190  -174.940  -114.064     1.397     4.225
ASN  LEU   0.02976   -63.601   -12.438     0.236     0.906
ASN  LEU   0.13406   -62.743   -66.214     1.495     3.030
ASN  LEU   0.41313   -60.916   104.257     1.460     6.840
ASN  LEU   0.00074  -157.962    91.373     1.011     0.925
ASN  LEU   0.20389  -174.841    48.538     0.587     2.295
ASN  LEU   0.13496  -163.351     8.933     1.501     1.772
ASN  LYS   0.00039    67.185    72.886     2.958     0.765
ASN  LYS   0.49662   -59.974    95.109     1.575    10.584
ASN  LYS   0.00047    64.652   -12.790     0.167     0.430
ASN  LYS   0.00031    66.150   -67.658     2.438     8.503
ASN  LYS   0.00003    51.945  -137.827     1.000     1.000
ASN  LYS   0.01937   -63.382   -11.138     0.235     1.479
ASN  LYS   0.10040   -61.864   -64.184     1.462     3.536
ASN  LYS   0.01095  -167.007   -66.967     0.875     2.733
ASN  LYS   0.00962  -175.032  -111.451     0.580     2.328
ASN  LYS   0.00001  -124.062  -118.920     1.000     1.000
ASN  LYS   0.00046  -158.275    89.793     1.151     1.305
ASN  LYS   0.09519  -174.818    47.831     0.652     1.584
ASN  LYS   0.26618  -166.351     6.437     3.905     3.924
ASN  MET   0.00293    67.465    78.932     1.010     6.485
ASN  MET   0.00021    49.220  -136.068     0.987     1.620
ASN  MET   0.00116    64.958    -2.288     0.558     0.856
ASN  MET   0.00567    69.152   -67.335     2.667     7.134
ASN  MET   0.00005  -123.848  -119.421     0.438     1.038
ASN  MET   0.07421  -175.373  -112.339     1.030     2.660
ASN  MET   0.00289   -63.319   -10.951     0.527     0.927
ASN  MET   0.19524   -62.485   -65.472     1.569     2.931
ASN  MET   0.44908   -60.444   102.570     1.578     8.025
ASN  MET   0.00206  -157.209    92.720     2.221     7.754
ASN  MET   0.09962  -163.345     9.151     0.666     1.406
ASN  MET   0.16688  -175.327    50.317     1.019     1.997
ASN  PHE   0.00645    67.291    76.931     2.805     7.073
ASN  PHE   0.00072    50.561  -138.391     1.493     2.850
ASN  PHE   0.00170    65.215    -3.473     1.175     2.246
ASN  PHE   0.00790    68.961   -64.850     3.548     7.297
ASN  PHE   0.01483   -63.379   -11.228     0.169     0.820
ASN  PHE   0.09722   -62.808   -66.118     1.530     3.328
ASN  PHE   0.11449  -175.621  -112.086     0.791     2.840
ASN  PHE   0.00045  -122.901  -120.820     0.834     1.013
ASN  PHE   0.00002   -74.966  -134.479     1.000     1.000
ASN  PHE   0.35281   -61.314    98.981     1.398     7.586
ASN  PHE   0.00001   -64.840   164.687     1.000     1.000
ASN  PHE   0.00154  -158.825    90.532     0.280     0.465
ASN  PHE   0.17769  -164.175     9.906     0.841     1.067
ASN  PHE   0.22418  -175.880    49.407     0.824     1.865
ASN  PRO   0.00568    64.650    78.185     2.733     7.618
ASN  PRO   0.00013    89.638   125.966     3.460     5.521
ASN  PRO   0.00440    64.734    -7.724     0.764     4.490
ASN  PRO   0.00100    51.496  -138.127     0.887     1.366
ASN  PRO   0.01057    60.606   -89.040     3.409    11.456
ASN  PRO   0.06980   -63.826   -13.036     0.211     1.807
ASN  PRO   0.28423   -62.738   -65.292     1.928     3.779
ASN  PRO   0.05915  -173.125  -112.398     3.252     4.227
ASN  PRO   0.00357  -169.008   -73.932     5.971     6.565
ASN  PRO   0.00151  -121.269  -122.403     0.977     1.210
ASN  PRO   0.00011   -75.594  -132.777     0.718     7.178
ASN  PRO   0.28730   -60.381   108.090     1.419     7.568
ASN  PRO   0.01353  -163.550    95.640     3.464     4.440
ASN  PRO   0.16386  -174.903    49.741     0.993     2.588
ASN  PRO   0.09516  -166.275    10.032     4.379     2.983
ASN  SER   0.00074    49.182  -135.584     1.287     3.062
ASN  SER   0.00890    65.922   -72.646     3.935    11.813
ASN  SER   0.00017  -123.337  -120.262     0.736     1.108
ASN  SER   0.04487  -174.523  -113.563     1.344     3.731
ASN  SER   0.01327   -63.188   -11.237     0.504     1.752
ASN  SER   0.13822   -61.782   -64.169     1.331     3.405
ASN  SER   0.00099    65.157    -2.215     0.360     0.326
ASN  SER   0.01035    66.437    77.038     2.469     6.192
ASN  SER   0.00001    79.962   135.721     1.000     1.000
ASN  SER   0.46141   -60.618   102.691     1.642     8.280
ASN  SER   0.00006   -61.731   158.771     1.000     1.000
ASN  SER   0.00173  -158.172    92.851     3.380     8.385
ASN  SER   0.15440  -163.184     9.041     0.748     1.476
ASN  SER   0.16489  -174.996    47.830     1.005     2.027
ASN  THR   0.00476    65.034    72.109     1.453    11.043
ASN  THR   0.13712  -166.503     5.760     4.254     4.597
ASN  THR   0.13903  -174.766    49.384     1.583     5.811
ASN  THR   0.00111  -148.785   130.229     0.481     0.886
ASN  THR   0.48514   -59.304    98.841     1.653    12.932
ASN  THR   0.00038    50.302  -138.575     1.105     0.607
ASN  THR   0.00299    64.036    -9.875     0.346     9.190
ASN  THR   0.01248    65.438   -69.658     2.181     9.113
ASN  THR   0.00059  -122.549  -121.005     0.700     1.126
ASN  THR   0.02922  -167.640   -71.095     0.734     1.303
ASN  THR   0.07692  -174.609  -113.518     1.528     3.208
ASN  THR   0.00936   -63.071    -9.326     0.166     1.771
ASN  THR   0.10089   -62.301   -65.318     2.855     5.090
ASN  TRP   0.00266    67.517    78.423     1.500     7.620
ASN  TRP   0.45656   -61.346   100.452     1.627     5.798
ASN  TRP   0.00097  -147.776   129.353     1.730     2.389
ASN  TRP   0.16513  -163.793     9.459     0.714     1.369
ASN  TRP   0.20861  -175.653    48.873     1.683     4.016
ASN  TRP   0.00067    49.734  -134.894     3.561     6.405
ASN  TRP   0.00041    65.328    -5.945     2.064     4.610
ASN  TRP   0.00778    68.653   -65.856     2.089     2.043
ASN  TRP   0.00476   -63.299   -10.018     0.430     3.693
ASN  TRP   0.06486   -62.773   -67.152     1.532     3.545
ASN  TRP   0.00015  -121.344  -122.224     1.872     1.442
ASN  TRP   0.00001   -78.370  -125.725     1.000     1.000
ASN  TRP   0.00070  -165.646   -68.005     0.608     0.643
ASN  TRP   0.08673  -175.535  -112.543     1.413     2.341
ASN  TYR   0.00071    49.067  -135.693     1.604     1.389
ASN  TYR   0.00841    67.141   -67.776     2.520     8.209
ASN  TYR   0.00140    64.400    -3.203     1.045     1.619
ASN  TYR   0.00678    66.583    75.947     2.515     4.531
ASN  TYR   0.00034  -121.382  -121.734     1.588     1.413
ASN  TYR   0.07772  -175.243  -112.245     1.124     3.032
ASN  TYR   0.02365   -63.336   -11.742     0.372     0.952
ASN  TYR   0.17390   -62.474   -65.755     1.809     4.098
ASN  TYR   0.33776   -60.879   101.346     1.654     9.662
ASN  TYR   0.00001   -61.821   160.942     1.000     1.000
ASN  TYR   0.00140  -155.070   105.332     6.888    16.107
ASN  TYR   0.19174  -165.449     8.263     2.706     3.530
ASN  TYR   0.17618  -175.902    49.839     0.885     2.111
ASN  VAL   0.35186   -61.380   103.736     1.802     8.710
ASN  VAL   0.00449  -154.684   107.915     9.991    21.843
ASN  VAL   0.15538  -163.146     9.244     0.617     1.729
ASN  VAL   0.19017  -174.841    47.652     0.965     3.376
ASN  VAL   0.00041  -123.224  -120.021     0.482     0.971
ASN  VAL   0.11188  -175.133  -113.088     1.365     3.196
ASN  VAL   0.02021   -63.287   -13.863     0.426     1.964
ASN  VAL   0.13747   -62.491   -64.061     1.698     3.414
ASN  VAL   0.00302    65.393    73.543     3.394     9.733
ASN  VAL   0.00079    50.130  -137.668     1.100     1.536
ASN  VAL   0.00861    65.791    -6.928     0.911     4.441
ASN  VAL   0.01572    68.120   -65.473     2.423     4.765
ASP  ALA   0.00238    50.610  -137.732     1.404     2.070
ASP  ALA   0.01952    66.426   -73.693     3.716    10.586
ASP  ALA   0.00659    64.549    -7.993     1.571     6.198
ASP  ALA   0.05784    70.893    92.295     3.323     8.228
ASP  ALA   0.00152  -122.345  -121.495     1.010     1.399
ASP  ALA   0.09350  -174.978  -112.997     0.722     3.347
ASP  ALA   0.02200   -63.499   -11.445     0.084     1.747
ASP  ALA   0.22318   -62.362   -66.623     2.181     6.988
ASP  ALA   0.00382   -62.072   162.733     1.629     4.339
ASP  ALA   0.25896   -60.458   108.110     1.664     4.243
ASP  ALA   0.00003  -105.837    99.532     1.224     3.384
ASP  ALA   0.00924  -157.793    93.510     1.762     2.365
ASP  ALA   0.19614  -175.178    51.056     0.638     2.202
ASP  ALA   0.10527  -163.367    10.962     0.820     2.260
ASP  ARG   0.54759   -59.197   104.554     1.233    11.923
ASP  ARG   0.00359  -147.197   128.059     3.504     4.689
ASP  ARG   0.01318  -168.244     8.653     2.712     4.365
ASP  ARG   0.06243  -172.649    59.316     2.959     3.706
ASP  ARG   0.00227    65.539    67.018     1.770     4.649
ASP  ARG   0.01411    67.482    -3.246     1.150     0.748
ASP  ARG   0.04869    68.398   -69.577     1.052     7.646
ASP  ARG   0.00002    46.999  -132.355     1.000     1.000
ASP  ARG   0.06684  -172.965  -112.598     1.625     1.810
ASP  ARG   0.05155   -62.713   -11.160     0.493     4.145
ASP  ARG   0.18971   -59.871   -61.681     1.317     1.795
ASP  ASN   0.48461   -60.055   103.458     1.623     9.083
ASP  ASN   0.00344  -155.104   106.138     7.540    17.403
ASP  ASN   0.07725  -167.206     7.146     3.617     2.236
ASP  ASN   0.09089  -173.957    52.418     2.066     6.060
ASP  ASN   0.01525   -63.069   -11.686     0.498     2.305
ASP  ASN   0.16054   -61.869   -66.441     3.254     9.576
ASP  ASN   0.11992  -172.171   -95.829     1.935    16.639
ASP  ASN   0.00024   -74.166  -144.335     0.184     1.266
ASP  ASN   0.00026  -122.026  -121.969     0.535     0.783
ASP  ASN   0.00035    49.379  -135.870     0.953     1.857
ASP  ASN   0.00871    66.559   -73.908     3.545    10.234
ASP  ASN   0.00089    65.747    -4.177     2.155     2.525
ASP  ASN   0.03766    72.565    93.362     1.858     4.450
ASP  ASP   0.00339    50.921  -138.625     1.503     2.279
ASP  ASP   0.00873    66.791   -75.856     5.026    12.442
ASP  ASP   0.00527    65.870    -2.498     1.216     2.438
ASP  ASP   0.00022    82.988   113.844     0.475     2.530
ASP  ASP   0.03883    71.624    91.596     2.597     7.478
ASP  ASP   0.00113  -120.990  -122.090     0.565     0.401
ASP  ASP   0.13746  -175.103  -113.673     0.434     1.186
ASP  ASP   0.02486   -64.042   -12.072     0.000     0.000
ASP  ASP   0.16339   -65.722   -76.792     4.531    13.382
ASP  ASP   0.01222   -62.724   164.231     1.024     2.430
ASP  ASP   0.00003  -107.378   102.876     0.466     0.480
ASP  ASP   0.20620   -60.786   109.640     1.651     3.247
ASP  ASP   0.00256  -157.507    97.733     1.333     2.372
ASP  ASP   0.39571  -170.795    37.278     5.794    19.840
ASP  CYS   0.00118    50.056  -137.240     1.420     1.653
ASP  CYS   0.00816    66.248   -75.046     4.736    12.885
ASP  CYS   0.00259    64.332    -3.605     0.615     1.998
ASP  CYS   0.00669    65.595    77.079     3.532     8.383
ASP  CYS   0.00063  -122.054  -121.355     0.804     1.220
ASP  CYS   0.04986  -174.080  -117.253     1.636     4.266
ASP  CYS   0.00896   -63.175   -13.131     0.272     1.333
ASP  CYS   0.26333   -62.990   -68.551     2.790     8.697
ASP  CYS   0.43120   -61.270   104.676     1.744     7.079
ASP  CYS   0.00146   -62.384   162.614     1.000     1.000
ASP  CYS   0.00220  -158.312    94.093     1.151     3.003
ASP  CYS   0.08132  -163.426     9.530     0.569     1.985
ASP  CYS   0.14241  -175.371    49.690     0.574     2.478
ASP  GLN   0.00068    50.584  -138.356     1.254     2.726
ASP  GLN   0.00746    66.085   -72.733     3.654    11.309
ASP  GLN   0.00027  -121.865  -121.436     0.670     0.788
ASP  GLN   0.02811  -166.218   -68.543     0.459     0.801
ASP  GLN   0.07433  -175.475  -112.710     0.736     2.269
ASP  GLN   0.00630   -64.132   -15.742     0.361     2.809
ASP  GLN   0.10576   -62.738   -67.363     3.018    10.427
ASP  GLN   0.00316    65.330    -6.588     0.753     3.090
ASP  GLN   0.03991    72.481    92.398     2.127     6.119
ASP  GLN   0.00010   -61.623   160.885     0.215     1.255
ASP  GLN   0.38608   -60.619    98.088     1.953     9.410
ASP  GLN   0.00118  -158.125    93.753     1.570     4.549
ASP  GLN   0.12643  -175.423    50.081     0.453     2.446
ASP  GLN   0.22023  -166.611     6.581     4.186     4.683
ASP  GLU   0.00161    50.175  -137.717     1.321     2.172
ASP  GLU   0.01230    67.542   -69.448     3.167     8.615
ASP  GLU   0.00155  -120.332  -123.283     1.022     1.329
ASP  GLU   0.12015  -174.278  -113.822     1.650     1.546
ASP  GLU   0.02444   -63.910   -12.190     0.343     0.442
ASP  GLU   0.18505   -62.952   -68.325     2.659     8.700
ASP  GLU   0.00704   -61.575   161.443     0.729     1.532
ASP  GLU   0.32102   -61.434   106.663     1.879     3.207
ASP  GLU   0.00002  -107.101   102.990     1.000     1.000
ASP  GLU   0.00285  -157.510    95.882     2.108     2.895
ASP  GLU   0.07529  -163.306    10.444     0.828     2.278
ASP  GLU   0.21974  -174.818    51.237     1.369     2.872
ASP  GLU   0.00187    64.608    -2.894     0.994     0.875
ASP  GLU   0.02707    71.383    91.144     4.180    10.534
ASP  GLY   0.01412    68.790   -66.824     1.603     1.476
ASP  GLY   0.00740    57.271  -108.148     5.728    23.323
ASP  GLY   0.00475    65.136    -7.249     0.778     7.051
ASP  GLY   0.02577    70.506    88.770     4.479    12.255
ASP  GLY   0.00011    86.427   121.763     4.372     6.166
ASP  GLY   0.03705   -63.243   -13.012     0.583     2.244
ASP  GLY   0.17939   -62.347   -67.265     2.081     6.103
ASP  GLY   0.00082  -147.454   -53.364     0.016     0.166
ASP  GLY   0.07923  -174.303  -114.453     1.850     2.072
ASP  GLY   0.00148  -122.333  -121.334     1.234     1.729
ASP  GLY   0.00002   -75.919  -132.920     1.000     1.000
ASP  GLY   0.10471  -163.592    11.301     0.848     2.234
ASP  GLY   0.15990  -174.494    50.324     1.990     6.218
ASP  GLY   0.00348  -161.859    92.807     9.915     6.151
ASP  GLY   0.00269  -145.512   125.462     1.614     2.809
ASP  GLY   0.00003  -105.946    99.430     1.249     3.357
ASP  GLY   0.00428   -61.515   162.212     1.790     3.383
ASP  GLY   0.37475   -60.606   108.478     1.796     5.008
ASP  HID   0.00053    50.172  -137.332     1.492     2.916
ASP  HID   0.00464    65.532   -71.355     3.772    10.218
ASP  HID   0.00126    65.288    -4.609     2.060     2.229
ASP  HID   0.01440    70.401    86.469     4.322    12.902
ASP  HID   0.03474   -63.156   -13.598     0.839     2.956
ASP  HID   0.14807   -60.699   -63.108     1.182     3.188
ASP  HID   0.00025  -121.902  -122.310     0.762     0.781
ASP  HID   0.00004   -74.832  -136.341     1.000     1.000
ASP  HID   0.06008  -173.859  -112.697     1.734     2.478
ASP  HID   0.00344  -173.456   -75.826     6.818     7.163
ASP  HID   0.00062   -62.627   163.375     1.059     2.463
ASP  HID   0.57955   -59.839   105.729     1.682     8.863
ASP  HID   0.00267  -153.286   112.773     5.475    19.159
ASP  HID   0.05289  -163.898    10.870     1.755     1.938
ASP  HID   0.09682  -175.508    51.335     1.226     4.100
ASP  HIE   0.00139    49.368  -135.977     1.913     2.002
ASP  HIE   0.00680    67.001   -74.397     3.524    11.601
ASP  HIE   0.00191    64.977    -3.654     1.268     1.778
ASP  HIE   0.00437    65.577    76.823     2.630     3.442
ASP  HIE   0.00010    83.918   113.491     3.841     5.852
ASP  HIE   0.00109  -122.215  -121.894     0.809     1.060
ASP  HIE   0.12652  -175.064  -112.549     0.784     2.425
ASP  HIE   0.01314   -63.506   -13.216     0.541     1.957
ASP  HIE   0.16889   -62.491   -66.891     1.587     3.903
ASP  HIE   0.00258   -61.791   162.409     0.394     0.992
ASP  HIE   0.38778   -61.179   106.612     1.619     5.690
ASP  HIE   0.00123  -157.365    97.414     1.516     2.741
ASP  HIE   0.07393  -163.489    10.160     0.950     2.219
ASP  HIE   0.21027  -175.369    50.716     0.930     2.508
ASP  HIP   0.00770    63.653    64.719     3.117    10.931
ASP  HIP   0.00004   -63.398   166.299     0.087     0.191
ASP  HIP   0.52591   -59.085   102.760     1.517    12.048
ASP  HIP   0.01016  -148.312   126.918     2.399     8.306
ASP  HIP   0.04879  -168.991     9.860     4.086     2.274
ASP  HIP   0.12740  -175.021    57.274     3.136     4.507
ASP  HIP   0.01296    66.055    -6.059     1.142     2.310
ASP  HIP   0.01762    69.636   -65.769     2.637     5.503
ASP  HIP   0.00050    59.652  -121.162    13.001    14.361
ASP  HIP   0.00208  -172.973   -72.172     0.308     1.127
ASP  HIP   0.04621  -173.859  -112.424     2.571     2.949
ASP  HIP   0.00001  -123.019  -121.168     1.000     1.000
ASP  HIP   0.06597   -63.043   -12.067     0.829     2.556
ASP  HIP   0.13464   -60.289   -60.893     1.730     2.702
ASP  ILE   0.10548    72.161    94.077     1.551     2.955
ASP  ILE   0.00063    50.488  -137.067     1.414     2.169
ASP  ILE   0.00321    65.374    -7.765     1.050     4.338
ASP  ILE   0.01906    68.397   -66.976     3.571    10.378
ASP  ILE   0.04161   -63.413   -13.454     0.388     2.104
ASP  ILE   0.27383   -63.057   -67.476     4.679    13.646
ASP  ILE   0.06637  -173.893  -113.731     2.237     2.348
ASP  ILE   0.00057  -120.161  -123.159     0.554     0.674
ASP  ILE   0.00001   -74.735  -134.947     1.000     1.000
ASP  ILE   0.01155   -62.952   164.725     1.598     4.647
ASP  ILE   0.26306   -59.846   105.093     1.998    12.556
ASP  ILE   0.00512  -150.186   117.272     4.988    16.058
ASP  ILE   0.09199  -163.164     8.605     1.431     2.412
ASP  ILE   0.11751  -173.592    52.035     2.896     5.592
ASP  LEU   0.00106    50.172  -137.859     1.018     1.717
ASP  LEU   0.00847    67.027   -72.831     4.089    12.119
ASP  LEU   0.00115    64.548    -3.441     0.429     2.567
ASP  LEU   0.04407    72.433    92.107     2.291     5.809
ASP  LEU   0.03850   -63.702   -12.468     0.488     1.005
ASP  LEU   0.17181   -62.606   -67.051     2.648     8.410
ASP  LEU   0.00081  -123.248  -119.297     1.184     1.515
ASP  LEU   0.00605  -166.454   -68.641     1.160     1.991
ASP  LEU   0.05473  -174.022  -115.765     1.852     4.859
ASP  LEU   0.00225   -62.970   166.418     1.063     3.153
ASP  LEU   0.38375   -61.154   107.023     1.940     3.988
ASP  LEU   0.00002  -107.453   101.964     1.000     1.000
ASP  LEU   0.00371  -157.549    94.078     1.527     2.025
ASP  LEU   0.11260  -174.975    50.866     0.760     2.656
ASP  LEU   0.17103  -163.080     8.556     1.495     2.333
ASP  LYS   0.00072    69.460    81.186     6.948    16.521
ASP  LYS   0.48361   -61.131    99.220     1.411     8.832
ASP  LYS   0.00101  -153.508   118.833     4.903    11.768
ASP  LYS   0.11626  -167.296     6.335     4.382     5.005
ASP  LYS   0.11591  -175.116    48.826     1.222     4.226
ASP  LYS   0.00005    49.607  -136.386     1.544     1.623
ASP  LYS   0.00100    66.502    -9.827     1.276     6.380
ASP  LYS   0.00320    67.847   -65.860     2.422     6.443
ASP  LYS   0.00003  -122.315  -121.154     0.700     0.654
ASP  LYS   0.06341  -174.591  -111.414     1.397     1.391
ASP  LYS   0.01513  -166.319   -66.930     1.000     1.000
ASP  LYS   0.01794   -63.464   -10.546     0.324     1.457
ASP  LYS   0.18173   -60.974   -62.785     1.023     2.267
ASP  MET   0.00029    49.566  -135.975     1.220     1.517
ASP  MET   0.00760    66.855   -70.864     3.542    11.064
ASP  MET   0.00507   -64.260   -13.511     0.987     1.709
ASP  MET   0.13510   -61.725   -65.113     1.532     3.438
ASP  MET   0.00738   -73.700  -106.564     1.000     1.000
ASP  MET   0.00011  -120.690  -123.358     1.635     2.035
ASP  MET   0.08274  -173.996  -113.304     1.762     1.707
ASP  MET   0.08187  -170.881   -81.378     0.962     2.698
ASP  MET   0.00052    64.860    -4.558     1.161     0.971
ASP  MET   0.03837    72.324    93.453     2.361     5.197
ASP  MET   0.00016   -63.417   164.497     4.457     6.035
ASP  MET   0.36956   -60.602   105.011     1.772     8.338
ASP  MET   0.00190  -153.729   112.680     5.207    19.537
ASP  MET   0.17632  -175.513    50.360     0.943     2.460
ASP  MET   0.09302  -165.103     8.750     3.140     2.879
ASP  PHE   0.00211    48.516  -135.108     1.479     1.995
ASP  PHE   0.00762    66.637   -73.222     4.126    13.095
ASP  PHE   0.00868    66.023    -6.912     1.002     1.940
ASP  PHE   0.03631    71.656    90.578     3.452     8.420
ASP  PHE   0.00001    91.147   122.751     1.000     1.000
ASP  PHE   0.00983   -63.488   -11.217     0.717     2.580
ASP  PHE   0.14121   -63.335   -68.634     2.236     6.867
ASP  PHE   0.10465  -174.391  -113.215     2.021     2.349
ASP  PHE   0.01155  -167.857   -70.977     1.000     1.000
ASP  PHE   0.00067  -121.345  -122.660     1.184     1.260
ASP  PHE   0.00002   -74.639  -133.396     1.000     1.000
ASP  PHE   0.00094   -63.422   166.174     1.375     2.622
ASP  PHE   0.00003  -106.385   102.239     1.568     4.005
ASP  PHE   0.35020   -60.665   107.855     1.887     8.163
ASP  PHE   0.00237  -154.087   105.399     6.043    16.718
ASP  PHE   0.20017  -175.042    51.361     1.742     4.323
ASP  PHE   0.12363  -163.819     9.058     1.762     2.494
ASP  PRO   0.00257    50.100  -138.346     1.094     1.727
ASP  PRO   0.01708    64.669   -78.017     3.196    11.971
ASP  PRO   0.00295    64.394    -6.795     1.048     4.713
ASP  PRO   0.01865    69.126    92.329     5.015    11.272
ASP  PRO   0.05010   -63.933   -13.398     0.264     1.359
ASP  PRO   0.22533   -62.628   -64.723     2.621     4.632
ASP  PRO   0.00267  -117.734  -125.182     3.426     2.476
ASP  PRO   0.00585  -172.979   -71.441     0.042     0.118
ASP  PRO   0.05402  -173.895  -113.207     1.830     4.444
ASP  PRO   0.00147   -63.155   165.230     0.589     1.376
ASP  PRO   0.00002  -104.896    98.258     1.608     7.133
ASP  PRO   0.45566   -59.474   103.287     1.700    12.606
ASP  PRO   0.06841  -164.898     9.871     4.611     4.794
ASP  PRO   0.00515  -158.760    97.994     3.025     1.788
ASP  PRO   0.09009  -174.892    53.638     1.609     8.152
ASP  SER   0.00001  -105.790    99.534     0.587     4.104
ASP  SER   0.53974   -59.110   107.726     1.365     8.401
ASP  SER   0.01098  -147.770   123.566     4.359     9.710
ASP  SER   0.02594  -162.799    15.032     0.988     6.143
ASP  SER   0.06609  -172.012    55.691     3.301     5.039
ASP  SER   0.05583   -62.525   -13.037     0.464     3.690
ASP  SER   0.19832   -60.526   -63.618     1.294     2.699
ASP  SER   0.05856  -172.384  -114.070     1.813     1.721
ASP  SER   0.00001   160.535   -80.885     1.000     1.000
ASP  SER   0.00030  -122.816  -121.201     0.513     0.841
ASP  SER   0.00061   -74.283  -112.352     2.230    14.537
ASP  SER   0.00050    50.271  -136.841     1.517     2.123
ASP  SER   0.03325    67.483   -76.570     1.979    16.308
ASP  SER   0.00558    66.583    -5.003     1.233     3.406
ASP  SER   0.00429    64.145    70.931     2.480    11.057
ASP  SER   0.00002    85.692   115.848     1.000     1.000
ASP  THR   0.00056    50.888  -138.237     1.388     2.217
ASP  THR   0.00909    65.535   -73.448     3.631    10.932
ASP  THR   0.00558    63.955   -10.890     1.100     5.563
ASP  THR   0.03937    71.650    90.892     3.070     8.687
ASP  THR   0.00125  -120.700  -122.448     1.218     1.197
ASP  THR   0.11078  -174.606  -114.858     1.016     3.779
ASP  THR   0.02661   -63.048   -12.194     1.659     0.678
ASP  THR   0.18987   -62.437   -68.796     3.948    10.574
ASP  THR   0.00337   -63.248   165.463     1.261     3.642
ASP  THR   0.37461   -59.514   108.072     2.401     3.727
ASP  THR   0.00000  -105.596    97.803     1.000     1.000
ASP  THR   0.00173  -156.816    97.939     3.081    10.249
ASP  THR   0.09153  -163.321     9.447     0.935     1.595
ASP  THR   0.14564  -175.069    48.830     0.931     3.200
ASP  TRP   0.03024    72.159    89.785     3.548     7.996
ASP  TRP   0.00122    49.976  -137.362     1.749     2.978
ASP  TRP   0.00370    65.599    -6.657     1.302     4.668
ASP  TRP   0.00986    67.683   -67.218     2.864     5.690
ASP  TRP   0.03711  -168.547   -71.655     0.542     0.900
ASP  TRP   0.06998  -175.115  -112.619     1.285     2.416
ASP  TRP   0.00003   -75.092  -135.162     0.062     2.052
ASP  TRP   0.00084  -122.151  -121.516     1.513     2.095
ASP  TRP   0.00048   -63.109   -10.120     0.402     8.048
ASP  TRP   0.09841   -64.243   -72.347     3.295    10.856
ASP  TRP   0.00091   -63.596   166.429     0.689     1.365
ASP  TRP   0.41918   -61.223   105.044     1.852     4.967
ASP  TRP   0.16657  -175.794    50.410     0.922     2.547
ASP  TRP   0.15702  -165.160     9.270     2.391     4.879
ASP  TRP   0.00444  -153.248   107.222     6.155    12.833
ASP  TRP   0.00001  -108.427   110.269     1.000     1.000
ASP  TYR   0.00177    48.541  -135.234     1.378     1.798
ASP  TYR   0.00884    65.790   -76.265     3.992    12.934
ASP  TYR   0.00114    65.165    -4.277     1.140     1.820
ASP  TYR   0.00021    83.478   112.481     5.251    10.450
ASP  TYR   0.00871    65.780    74.452     2.345     6.655
ASP  TYR   0.02218   -63.397   -12.923     0.104     1.707
ASP  TYR   0.17779   -62.117   -66.501     1.788     3.472
ASP  TYR   0.07530  -174.375  -113.286     1.743     2.350
ASP  TYR   0.00008   -77.194  -126.480     0.280     1.169
ASP  TYR   0.00104  -122.381  -121.357     0.903     1.122
ASP  TYR   0.00146   -61.592   160.582     0.818     2.966
ASP  TYR   0.48460   -60.110   108.537     1.786     7.385
ASP  TYR   0.00001  -106.594   100.251     1.000     1.000
ASP  TYR   0.00351  -153.441   114.327     5.505    16.886
ASP  TYR   0.09217  -164.122    10.719     1.409     2.319
ASP  TYR   0.12121  -175.416    52.211     1.084     3.385
ASP  VAL   0.00148    49.868  -136.903     1.134     1.726
ASP  VAL   0.00634    67.622   -71.924     3.794    11.425
ASP  VAL   0.00214    64.715    -3.480     1.130     1.622
ASP  VAL   0.02843    72.760    91.498     3.404     7.786
ASP  VAL   0.00002    87.749   133.820     1.000     1.000
ASP  VAL   0.00059  -121.235  -122.803     1.547     1.988
ASP  VAL   0.11649  -173.751  -113.995     2.054     2.204
ASP  VAL   0.02641  -167.514   -71.039     1.000     1.000
ASP  VAL   0.03102   -63.817   -12.140     0.328     1.427
ASP  VAL   0.15068   -61.845   -63.294     1.883     4.223
ASP  VAL   0.00019   -62.141   162.755     0.832     0.682
ASP  VAL   0.35314   -60.312   105.175     2.242     8.546
ASP  VAL   0.00001  -105.025    97.191     1.000     1.000
ASP  VAL   0.00180  -155.635   101.552     3.805    13.487
ASP  VAL   0.11735  -165.037     8.348     2.758     4.509
ASP  VAL   0.16392  -174.805    48.486     1.238     4.955
CYS  ALA   0.00230    50.344  -137.637     1.395     2.150
CYS  ALA   0.01138    66.557   -72.168     4.480    11.752
CYS  ALA   0.00564    64.739    -5.674     0.790     5.047
CYS  ALA   0.00664    65.220    74.161     3.193     5.255
CYS  ALA   0.00064  -123.374  -120.093     0.773     0.963
CYS  ALA   0.05178  -174.739  -114.046     1.261     4.344
CYS  ALA   0.04639   -63.505   -12.465     0.221     0.916
CYS  ALA   0.19236   -62.307   -65.213     1.769     3.880
CYS  ALA   0.00011   -62.476   160.844     0.049     0.015
CYS  ALA   0.41799   -60.399   104.223     1.664     9.375
CYS  ALA   0.00474  -158.841    91.092     0.997     0.625
CYS  ALA   0.14499  -175.160    48.743     0.610     2.585
CYS  ALA   0.11504  -163.140     9.247     0.658     1.500
CYS  ARG   0.16022  -166.232     7.290     3.707     3.740
CYS  ARG   0.13779  -176.661    51.897     2.039     5.043
CYS  ARG   0.00037  -148.948   130.840     0.879     0.785
CYS  ARG   0.48819   -59.941    98.645     1.561    11.015
CYS  ARG   0.04238   -63.892   -11.188     0.464     0.952
CYS  ARG   0.10485   -61.427   -62.811     1.276     3.282
CYS  ARG   0.03160  -175.987  -111.802     1.784     3.905
CYS  ARG   0.02913  -170.305   -70.541     5.513     6.183
CYS  ARG   0.00001  -122.684  -121.112     1.000     1.000
CYS  ARG   0.00116    66.357    71.188     2.957     3.402
CYS  ARG   0.00005    51.398  -137.522     1.393     1.846
CYS  ARG   0.00039    65.013   -10.859     2.676     3.811
CYS  ARG   0.00386    67.265   -70.003     3.688    10.138
CYS  ASN   0.00474    69.315    72.639     1.532     3.307
CYS  ASN   0.00001    87.434   114.699     1.000     1.000
CYS  ASN   0.00006    50.849  -138.012     1.272     1.510
CYS  ASN   0.00060    67.078    -7.981     1.195     4.797
CYS  ASN   0.00400    68.375   -68.180     2.909     7.970
CYS  ASN   0.00032  -124.640  -118.961     1.999     1.035
CYS  ASN   0.12620  -171.953   -93.054     2.231    18.245
CYS  ASN   0.01221   -62.991   -10.946     0.668     2.674
CYS  ASN   0.12390   -61.958   -64.541     1.643     3.463
CYS  ASN   0.08692  -167.898     5.088     5.332     5.058
CYS  ASN   0.17125  -174.301    48.885     1.340     4.400
CYS  ASN   0.00184  -149.120   131.124     0.821     0.560
CYS  ASN   0.46793   -60.048   100.491     1.733    10.474
CYS  ASN   0.00002   -61.398   158.095     1.000     1.000
CYS  ASP   0.00118    50.056  -137.240     1.420     1.653
CYS  ASP   0.00816    66.248   -75.046     4.736    12.885
CYS  ASP   0.00259    64.332    -3.605     0.615     1.998
CYS  ASP   0.00669    65.595    77.079     3.532     8.383
CYS  ASP   0.00063  -122.054  -121.355     0.804     1.220
CYS  ASP   0.04986  -174.080  -117.253     1.636     4.266
CYS  ASP   0.00896   -63.175   -13.131     0.272     1.333
CYS  ASP   0.26333   -62.990   -68.551     2.790     8.697
CYS  ASP   0.43120   -61.270   104.676     1.744     7.079
CYS  ASP   0.00146   -62.384   162.614     1.000     1.000
CYS  ASP   0.00220  -158.312    94.093     1.151     3.003
CYS  ASP   0.08132  -163.426     9.530     0.569     1.985
CYS  ASP   0.14241  -175.371    49.690     0.574     2.478
CYS  CYS   0.00049    50.071  -137.504     1.598     2.416
CYS  CYS   0.00456    64.414   -79.998     3.737     9.801
CYS  CYS   0.00025  -123.960  -119.475     0.561     0.697
CYS  CYS   0.01601  -175.246  -114.758     1.751     4.068
CYS  CYS   0.01889   -63.504   -11.950     0.197     0.882
CYS  CYS   0.10737   -61.522   -62.994     1.417     2.962
CYS  CYS   0.00004    65.274    -1.540     0.033     0.464
CYS  CYS   0.00001    86.314   120.955     0.000     0.000
CYS  CYS   0.00209    66.141    74.389     2.599     3.497
CYS  CYS   0.52752   -60.800   104.661     1.490     8.227
CYS  CYS   0.00318  -159.510    91.494     1.098     0.826
CYS  CYS   0.31959  -166.593    19.362     5.280    16.651
CYS  GLN   0.00048    49.135  -135.553     1.207     1.513
CYS  GLN   0.00460    65.314   -71.881     3.631    13.652
CYS  GLN   0.00082    64.633    -5.606     1.263     3.165
CYS  GLN   0.00219    66.748    75.082     4.594     7.053
CYS  GLN   0.01139   -62.903   -12.914     0.311     2.209
CYS  GLN   0.21931   -61.878   -64.178     1.533     3.606
CYS  GLN   0.00026  -123.275  -120.186     0.921     1.246
CYS  GLN   0.01923  -166.558   -68.860     0.488     0.773
CYS  GLN   0.02546  -174.624  -112.253     1.130     3.226
CYS  GLN   0.15930  -167.758     5.222     4.030     4.580
CYS  GLN   0.10024  -175.014    48.354     1.053     3.742
CYS  GLN   0.00120  -163.467    86.710     6.672     8.197
CYS  GLN   0.00059  -148.383   129.701     1.329     1.330
CYS  GLN   0.45492   -60.859   101.672     1.609     7.349
CYS  GLU   0.00042    50.089  -138.050     1.004     1.751
CYS  GLU   0.00667    68.840   -64.805     4.293    13.377
CYS  GLU   0.00218    64.215    -2.808     0.723     0.850
CYS  GLU   0.00586    69.364    80.675     2.957    10.026
CYS  GLU   0.00273   -62.562   162.459     0.886     0.988
CYS  GLU   0.41998   -60.764   104.641     1.640     7.350
CYS  GLU   0.00104  -157.116    95.852     5.143    11.280
CYS  GLU   0.14240  -175.379    48.783     0.667     2.002
CYS  GLU   0.16731  -166.282     6.647     4.528     4.734
CYS  GLU   0.00808   -63.170   -13.628     0.083     0.533
CYS  GLU   0.13445   -62.402   -65.332     2.080     4.193
CYS  GLU   0.00073  -122.940  -120.119     1.005     1.317
CYS  GLU   0.05954  -170.183   -75.464     0.893     1.290
CYS  GLU   0.04859  -173.929  -108.879     1.824     7.156
CYS  GLY   0.00001    86.491   123.221     0.132     2.915
CYS  GLY   0.00896    66.001    73.267     1.853     4.886
CYS  GLY   0.00206    50.297  -137.263     1.245     1.828
CYS  GLY   0.00707    67.594    -7.602     1.578     2.807
CYS  GLY   0.02740    68.472   -67.534     1.978     4.669
CYS  GLY   0.00075  -123.477  -119.988     0.673     0.709
CYS  GLY   0.08809  -174.054  -112.463     1.114     1.059
CYS  GLY   0.03172   -63.178   -11.230     0.420     2.001
CYS  GLY   0.19292   -61.662   -64.503     2.043     3.814
CYS  GLY   0.39982   -60.147   100.624     1.645    10.448
CYS  GLY   0.00809  -147.986   127.227     2.779     8.044
CYS  GLY   0.09128  -163.800     9.802     0.649     1.353
CYS  GLY   0.14182  -174.982    50.681     1.602     6.265
CYS  HID   0.00653    65.477    71.515     3.083     6.302
CYS  HID   0.00001    87.517   135.764     1.000     1.000
CYS  HID   0.00008   -61.083   160.531     2.074     4.165
CYS  HID   0.39086   -59.861   102.566     1.711    10.446
CYS  HID   0.00263  -152.511   113.406     6.623    20.978
CYS  HID   0.19467  -163.319     9.129     0.694     1.727
CYS  HID   0.16722  -175.206    49.418     1.728     4.419
CYS  HID   0.00053    50.678  -137.043     1.405     1.741
CYS  HID   0.00497    66.473    -8.140     0.905     3.250
CYS  HID   0.00631    66.789   -68.670     3.051     7.942
CYS  HID   0.00910   -63.454   -11.535     0.425     1.142
CYS  HID   0.16799   -62.057   -64.781     1.807     3.860
CYS  HID   0.04897  -175.526  -112.042     1.370     2.634
CYS  HID   0.00011  -121.299  -121.881     2.557     2.344
CYS  HID   0.00001   -73.975  -130.431     1.000     1.000
CYS  HIE   0.00070    49.771  -137.514     1.008     2.097
CYS  HIE   0.00452    66.495   -71.482     3.791    11.197
CYS  HIE   0.00097    64.518    -4.486     0.666     3.859
CYS  HIE   0.00378    66.037    77.818     2.185     6.097
CYS  HIE   0.00001    90.972   121.093     1.000     1.000
CYS  HIE   0.00052  -123.305  -120.475     0.548     0.793
CYS  HIE   0.03254  -169.278   -72.390     0.588     1.481
CYS  HIE   0.08710  -175.490  -112.947     0.720     2.634
CYS  HIE   0.00368   -63.454   -11.472     0.354     1.205
CYS  HIE   0.20561   -62.401   -65.814     1.899     4.487
CYS  HIE   0.36045   -61.222   100.524     1.871     8.386
CYS  HIE   0.00327  -158.797    97.031     1.103     5.553
CYS  HIE   0.13420  -175.398    50.335     0.636     1.631
CYS  HIE   0.16266  -163.973     9.738     0.724     1.172
CYS  HIP   0.00115  -158.508    89.099     0.779     2.142
CYS  HIP   0.15903  -164.988     9.163     2.837     1.071
CYS  HIP   0.14596  -176.409    48.517     1.115     2.869
CYS  HIP   0.00289    67.972    74.621     1.556     3.907
CYS  HIP   0.44832   -58.874    94.451     0.640    12.624
CYS  HIP   0.00056    51.289  -138.486     0.964     1.288
CYS  HIP   0.00899    70.074    -4.523     2.036     2.561
CYS  HIP   0.00770    64.845   -72.048     2.742     9.860
CYS  HIP   0.02974   -63.567   -11.549     0.326     2.397
CYS  HIP   0.09561   -60.990   -61.819     0.808     1.916
CYS  HIP   0.09929  -173.792   -91.672     1.504    16.052
CYS  HIP   0.00012  -123.165  -120.343     0.819     0.885
CYS  HIP   0.00065   -75.154  -138.135     0.199     3.979
CYS  ILE   0.00060    49.600  -137.488     1.116     2.341
CYS  ILE   0.00516    66.896   -75.223     5.303    14.080
CYS  ILE   0.00124    64.618    -1.665     0.431     1.186
CYS  ILE   0.00244    67.295    76.801     2.590     7.474
CYS  ILE   0.00499   -61.557   161.261     0.840     2.195
CYS  ILE   0.44525   -60.042    97.001     1.737    12.188
CYS  ILE   0.00301  -159.837    91.991     0.877     0.734
CYS  ILE   0.07841  -174.834    46.075     0.877     2.111
CYS  ILE   0.20829  -165.975     6.054     4.803     4.048
CYS  ILE   0.03859   -63.099   -12.923     0.161     0.779
CYS  ILE   0.10076   -62.864   -65.625     2.767     7.180
CYS  ILE   0.00044  -121.012  -121.512     0.986     1.260
CYS  ILE   0.06887  -169.854   -73.939     0.717     1.605
CYS  ILE   0.04195  -173.895  -103.709     2.520     9.320
CYS  LEU   0.45469   -60.375   103.132     1.745     9.041
CYS  LEU   0.00298  -159.816    98.218     2.335    10.427
CYS  LEU   0.07426  -174.629    47.098     0.566     3.703
CYS  LEU   0.20655  -163.754     8.501     2.107     2.158
CYS  LEU   0.00047  -123.032  -120.245     0.946     1.308
CYS  LEU   0.02887  -175.349  -114.091     1.446     4.141
CYS  LEU   0.04393   -63.568   -12.501     0.226     0.908
CYS  LEU   0.18237   -62.061   -64.635     1.346     3.326
CYS  LEU   0.00010    49.655  -137.154     0.939     1.550
CYS  LEU   0.00361    65.698   -75.778     4.267    13.826
CYS  LEU   0.00086    66.496    -6.723     2.991     3.613
CYS  LEU   0.00133    63.501    72.763     2.497     5.066
CYS  LYS   0.00431    68.278    82.304     4.433    11.008
CYS  LYS   0.00029    50.176  -138.052     1.219     1.876
CYS  LYS   0.00051    64.557    -1.759     0.345     1.401
CYS  LYS   0.00257    65.861   -68.201     2.256     9.912
CYS  LYS   0.00008  -122.853  -120.469     0.552     0.728
CYS  LYS   0.04899  -175.219  -111.044     1.453     5.445
CYS  LYS   0.02249   -63.245   -11.465     0.264     1.957
CYS  LYS   0.11535   -61.827   -63.736     1.784     4.248
CYS  LYS   0.47104   -60.311    97.870     1.555    10.377
CYS  LYS   0.00022  -159.758    92.125     0.815     1.434
CYS  LYS   0.33416  -170.245    29.634     5.812    18.318
CYS  MET   0.00084  -158.681    90.731     0.664     0.693
CYS  MET   0.14065  -175.451    49.190     0.884     3.242
CYS  MET   0.10655  -167.196     6.062     4.736     4.623
CYS  MET   0.00177    67.807    76.347     3.585     5.902
CYS  MET   0.50712   -60.305   103.405     1.611     7.502
CYS  MET   0.00034    50.152  -137.500     1.297     1.610
CYS  MET   0.00030    64.566    -5.430     0.930     4.406
CYS  MET   0.00239    67.368   -68.015     3.117     7.569
CYS  MET   0.03511   -63.291   -11.537     0.333     0.666
CYS  MET   0.14133   -61.569   -63.546     1.828     3.472
CYS  MET   0.00013  -121.727  -121.842     1.122     1.338
CYS  MET   0.01840  -171.144   -75.686     1.791     2.333
CYS  MET   0.04506  -174.480  -107.949     1.409     6.550
CYS  PHE   0.00121    48.859  -135.718     1.873     2.453
CYS  PHE   0.00926    68.663   -68.308     3.028     8.254
CYS  PHE   0.00314    64.650    -3.258     0.758     1.945
CYS  PHE   0.00003    89.108   119.846     2.551     0.575
CYS  PHE   0.00702    66.101    76.502     2.427     3.990
CYS  PHE   0.00302   -63.421   -12.283     0.301     0.638
CYS  PHE   0.17373   -62.354   -65.443     1.264     2.939
CYS  PHE   0.08187  -175.023  -112.660     1.113     2.979
CYS  PHE   0.00024  -122.662  -121.083     0.483     0.632
CYS  PHE   0.00001   -76.648  -130.821     1.000     1.000
CYS  PHE   0.37513   -60.794   105.673     1.543     6.980
CYS  PHE   0.00004   -61.580   160.056     1.000     1.000
CYS  PHE   0.00295  -157.765    97.621     1.842     7.461
CYS  PHE   0.21189  -164.354    10.012     0.980     1.508
CYS  PHE   0.13046  -175.291    48.513     0.879     2.543
CYS  PRO   0.00141    51.054  -137.577     0.800     1.627
CYS  PRO   0.01169    66.205   -73.255     4.747    14.491
CYS  PRO   0.00399    64.805   -10.500     0.766     3.823
CYS  PRO   0.00009    91.259   129.977     1.609     2.157
CYS  PRO   0.00429    64.618    76.788     2.538     6.230
CYS  PRO   0.04927   -63.676   -13.546     0.276     1.407
CYS  PRO   0.20411   -62.030   -64.009     1.979     3.563
CYS  PRO   0.12291  -171.678   -97.234     2.397    18.394
CYS  PRO   0.00116  -120.396  -123.130     0.792     0.678
CYS  PRO   0.00007   -75.576  -130.748     1.147     6.005
CYS  PRO   0.40303   -59.398   101.969     1.653    12.423
CYS  PRO   0.00690  -161.434    94.940     2.077     2.845
CYS  PRO   0.11180  -173.502    52.060     1.193     7.907
CYS  PRO   0.07928  -168.204     5.668     5.129     5.203
CYS  SER   0.00086    49.444  -135.989     1.214     1.910
CYS  SER   0.00315    65.673   -77.591     4.291    12.731
CYS  SER   0.00098    65.025    -2.001     0.312     1.365
CYS  SER   0.00392    68.358    78.748     4.809     7.621
CYS  SER   0.00022  -122.004  -121.569     0.611     0.361
CYS  SER   0.05883  -170.265   -75.452     1.309     0.451
CYS  SER   0.07806  -172.967  -102.972     1.458     7.838
CYS  SER   0.01739   -63.313   -11.424     0.275     1.098
CYS  SER   0.11678   -62.090   -64.956     1.348     3.516
CYS  SER   0.47008   -60.267   104.780     1.582     8.650
CYS  SER   0.00146  -158.671    91.145     1.123     1.146
CYS  SER   0.05752  -175.199    48.612     0.810     2.818
CYS  SER   0.19075  -166.125     6.753     4.709     4.293
CYS  THR   0.25519   -61.095   105.471     2.049    10.433
CYS  THR   0.00459  -160.059    91.701     0.719     0.535
CYS  THR   0.11328  -174.990    47.103     0.727     2.997
CYS  THR   0.25459  -167.716     5.555     4.618     4.128
CYS  THR   0.00134  -122.819  -120.631     1.025     1.182
CYS  THR   0.06627  -168.436   -73.913     0.245     0.612
CYS  THR   0.11914  -172.925  -105.090     1.653     8.896
CYS  THR   0.00650   -63.259   -12.656     0.408     1.195
CYS  THR   0.17037   -63.483   -66.919     2.417     4.699
CYS  THR   0.00046    49.971  -138.089     0.812     1.844
CYS  THR   0.00381    69.657   -66.039     5.542     8.808
CYS  THR   0.00170    64.281    -2.607     0.636     1.244
CYS  THR   0.00275    67.072    92.204     1.504    12.195
CYS  TRP   0.00012   -61.436   160.912     0.563     2.270
CYS  TRP   0.47887   -59.953    99.036     1.899    10.168
CYS  TRP   0.00342  -149.227   130.770     1.704     1.963
CYS  TRP   0.10744  -163.976     9.736     0.635     1.094
CYS  TRP   0.12682  -174.725    51.522     2.063     7.879
CYS  TRP   0.00705   -62.865    -9.507     0.436     1.795
CYS  TRP   0.13848   -62.502   -65.675     2.323     4.791
CYS  TRP   0.00036  -122.084  -121.531     0.558     1.196
CYS  TRP   0.00006   -76.871  -130.083     1.252     4.239
CYS  TRP   0.10397  -174.096  -112.349     2.106     1.037
CYS  TRP   0.00007  -164.550   -63.525     1.000     1.000
CYS  TRP   0.00471    66.350    72.697     1.501     3.803
CYS  TRP   0.00041    49.393  -136.891     0.946     2.519
CYS  TRP   0.00266    64.866    -8.657     1.117     2.375
CYS  TRP   0.02556    65.988   -64.189     2.187     5.986
CYS  TYR   0.00154    48.973  -135.861     1.858     2.327
CYS  TYR   0.00444    65.260   -78.858     3.077    13.522
CYS  TYR   0.00139    64.589    -4.872     1.323     3.165
CYS  TYR   0.00002    86.604   119.919     0.141     1.965
CYS  TYR   0.00744    65.027    74.650     2.787     3.394
CYS  TYR   0.02805   -63.497   -12.385     0.238     0.740
CYS  TYR   0.16236   -62.129   -65.129     1.392     3.189
CYS  TYR   0.00069  -122.999  -120.563     0.844     0.784
CYS  TYR   0.05460  -174.898  -114.221     1.464     4.178
CYS  TYR   0.41959   -60.524   103.654     1.674     8.774
CYS  TYR   0.00007   -61.129   156.819     1.000     1.000
CYS  TYR   0.00202  -157.874    94.729     2.416     7.621
CYS  TYR   0.18219  -163.702     9.537     0.853     1.646
CYS  TYR   0.13560  -175.290    50.021     1.246     2.544
CYS  VAL   0.00082    49.576  -136.968     0.931     2.024
CYS  VAL   0.00606    65.839   -73.713     3.572    12.822
CYS  VAL   0.00118    64.609    -2.351     0.667     1.518
CYS  VAL   0.00402    64.519    69.622     3.796     5.739
CYS  VAL   0.01179   -63.472   -12.457     0.264     1.277
CYS  VAL   0.13725   -61.999   -63.038     2.063     3.776
CYS  VAL   0.00078  -122.833  -120.511     0.779     1.221
CYS  VAL   0.01848  -167.704   -71.009     0.177     0.652
CYS  VAL   0.02844  -174.172  -117.248     1.609     4.714
CYS  VAL   0.38700   -59.971   102.202     2.012    10.589
CYS  VAL   0.00077  -157.134    92.000     0.699     0.888
CYS  VAL   0.22591  -174.702    46.686     0.580     2.462
CYS  VAL   0.17750  -163.913     8.480     1.888     1.931
GLN  ALA   0.00296    67.607    74.565     2.690     5.372
GLN  ALA   0.00086    50.356  -137.485     1.311     1.647
GLN  ALA   0.00749    66.267    -7.939     0.954     2.886
GLN  ALA   0.01682    67.442   -65.671     2.008     6.164
GLN  ALA   0.02811   -63.300   -11.266     0.446     0.923
GLN  ALA   0.27107   -61.726   -64.088     1.442     3.233
GLN  ALA   0.00067  -122.969  -120.766     0.552     0.923
GLN  ALA   0.05444  -174.351  -112.258     1.438     1.808
GLN  ALA   0.00001  -166.933   -61.086     1.000     1.000
GLN  ALA   0.38117   -60.175   106.176     1.562     5.466
GLN  ALA   0.00423  -150.071   117.863     5.700    17.745
GLN  ALA   0.14159  -164.326     8.653     2.947     3.161
GLN  ALA   0.09059  -174.971    49.566     1.242     3.898
GLN  ARG   0.00197    67.251    74.098     1.558     2.073
GLN  ARG   0.43833   -59.557    99.313     1.282    11.808
GLN  ARG   0.00022    51.827  -138.692     0.340     0.717
GLN  ARG   0.00526    66.042   -67.747     1.776     7.086
GLN  ARG   0.00005    64.975    -3.697     1.000     1.000
GLN  ARG   0.03670   -63.473   -10.073     0.144     0.581
GLN  ARG   0.14620   -61.377   -61.730     1.072     2.234
GLN  ARG   0.00344  -167.567   -68.047     1.484     1.376
GLN  ARG   0.04046  -175.961  -109.701     0.746     1.328
GLN  ARG   0.00008  -157.775    89.999     0.695     0.746
GLN  ARG   0.00009  -146.359   128.216     2.192     2.237
GLN  ARG   0.20442  -176.000    51.511     1.263     3.311
GLN  ARG   0.12279  -167.765     7.191     4.840     3.108
GLN  ASN   0.00038    48.885  -135.617     0.260     0.253
GLN  ASN   0.00655    67.350   -64.653     2.406     6.811
GLN  ASN   0.00039  -123.335  -119.586     0.730     1.200
GLN  ASN   0.06116  -175.705  -112.459     0.721     2.504
GLN  ASN   0.01892   -63.347   -11.201     0.300     0.875
GLN  ASN   0.04479   -63.044   -66.885     1.087     2.854
GLN  ASN   0.00048    64.254    -2.884     0.755     0.842
GLN  ASN   0.00245    66.640    73.873     2.551     4.198
GLN  ASN   0.50515   -60.641   100.295     1.670     7.975
GLN  ASN   0.00228  -154.096   103.616     6.193    18.966
GLN  ASN   0.11167  -163.290     8.745     0.627     1.342
GLN  ASN   0.24577  -175.196    48.642     0.699     2.117
GLN  ASP   0.00068    50.584  -138.356     1.254     2.726
GLN  ASP   0.00746    66.085   -72.733     3.654    11.309
GLN  ASP   0.00027  -121.865  -121.436     0.670     0.788
GLN  ASP   0.02811  -166.218   -68.543     0.459     0.801
GLN  ASP   0.07433  -175.475  -112.710     0.736     2.269
GLN  ASP   0.00630   -64.132   -15.742     0.361     2.809
GLN  ASP   0.10576   -62.738   -67.363     3.018    10.427
GLN  ASP   0.00316    65.330    -6.588     0.753     3.090
GLN  ASP   0.03991    72.481    92.398     2.127     6.119
GLN  ASP   0.00010   -61.623   160.885     0.215     1.255
GLN  ASP   0.38608   -60.619    98.088     1.953     9.410
GLN  ASP   0.00118  -158.125    93.753     1.570     4.549
GLN  ASP   0.12643  -175.423    50.081     0.453     2.446
GLN  ASP   0.22023  -166.611     6.581     4.186     4.683
GLN  CYS   0.00048    49.135  -135.553     1.207     1.513
GLN  CYS   0.00460    65.314   -71.881     3.631    13.652
GLN  CYS   0.00082    64.633    -5.606     1.263     3.165
GLN  CYS   0.00219    66.748    75.082     4.594     7.053
GLN  CYS   0.01139   -62.903   -12.914     0.311     2.209
GLN  CYS   0.21931   -61.878   -64.178     1.533     3.606
GLN  CYS   0.00026  -123.275  -120.186     0.921     1.246
GLN  CYS   0.01923  -166.558   -68.860     0.488     0.773
GLN  CYS   0.02546  -174.624  -112.253     1.130     3.226
GLN  CYS   0.15930  -167.758     5.222     4.030     4.580
GLN  CYS   0.10024  -175.014    48.354     1.053     3.742
GLN  CYS   0.00120  -163.467    86.710     6.672     8.197
GLN  CYS   0.00059  -148.383   129.701     1.329     1.330
GLN  CYS   0.45492   -60.859   101.672     1.609     7.349
GLN  GLN   0.57349   -59.078   102.291     1.247    10.539
GLN  GLN   0.00052  -148.792   130.003     0.492     0.759
GLN  GLN   0.07751  -174.160    50.391     2.030     6.621
GLN  GLN   0.00053    64.517    67.116     1.537     1.879
GLN  GLN   0.00797    65.313   -10.778     1.240     2.142
GLN  GLN   0.02654    67.165   -63.587     1.251     4.290
GLN  GLN   0.06622  -173.975  -111.769     1.168     1.183
GLN  GLN   0.02235   -63.499   -11.885     0.538     1.807
GLN  GLN   0.22488   -61.210   -62.868     1.398     2.307
GLN  GLU   0.00018    48.873  -135.750     0.378     0.254
GLN  GLU   0.00059    66.413    -8.204     1.142     1.786
GLN  GLU   0.01700    67.291   -66.000     2.443     8.682
GLN  GLU   0.00865   -63.020   -12.584     0.187     2.012
GLN  GLU   0.24209   -61.861   -64.681     1.709     3.637
GLN  GLU   0.06630  -175.532  -112.339     0.735     1.495
GLN  GLU   0.01795  -167.274   -68.460     1.338     2.665
GLN  GLU   0.00015  -122.208  -121.753     0.309     0.325
GLN  GLU   0.00007   -74.943  -131.283     1.000     1.000
GLN  GLU   0.00215    65.660    71.163     2.625     4.340
GLN  GLU   0.14916  -167.560     5.406     4.082     4.340
GLN  GLU   0.14648  -175.019    50.370     1.897     4.527
GLN  GLU   0.00102  -149.084   129.904     1.834     2.866
GLN  GLU   0.34821   -60.660   105.268     1.749     5.523
GLN  GLY   0.00495    67.578    76.104     1.196     4.102
GLN  GLY   0.00067    49.903  -136.615     1.115     1.645
GLN  GLY   0.00133    64.754    -2.939     0.533     2.554
GLN  GLY   0.00878    68.427   -65.459     2.601     5.304
GLN  GLY   0.01963   -63.521   -11.853     0.185     1.048
GLN  GLY   0.23484   -62.693   -66.207     1.882     4.105
GLN  GLY   0.00117  -151.534   -55.591     9.531     6.382
GLN  GLY   0.00042  -123.781  -119.882     0.631     0.675
GLN  GLY   0.05577  -174.970  -112.923     0.720     2.770
GLN  GLY   0.34043   -60.811   105.329     1.527     4.600
GLN  GLY   0.00121  -157.317    92.165     4.108    10.633
GLN  GLY   0.21908  -175.165    48.064     0.550     2.661
GLN  GLY   0.11171  -163.613     9.880     1.177     2.146
GLN  HID   0.00160    67.599    75.122     0.787     2.813
GLN  HID   0.56696   -60.200   100.336     1.747     8.502
GLN  HID   0.00030  -152.906   111.505     6.015    21.935
GLN  HID   0.09409  -164.429    10.045     2.201     1.674
GLN  HID   0.13674  -175.805    50.723     0.840     2.651
GLN  HID   0.00015    49.408  -136.112     1.352     1.493
GLN  HID   0.00059    65.478    -4.776     0.945     3.127
GLN  HID   0.00582    66.776   -66.260     3.456     4.897
GLN  HID   0.00007  -123.054  -120.509     0.296     0.744
GLN  HID   0.05329  -175.703  -110.194     1.104     7.472
GLN  HID   0.02544   -63.360   -12.063     0.406     2.170
GLN  HID   0.11494   -61.700   -63.665     1.449     4.023
GLN  HIE   0.00427    67.393    74.555     1.538     3.487
GLN  HIE   0.00042    48.801  -135.229     0.985     1.938
GLN  HIE   0.00111    66.129    -1.154     2.914     2.954
GLN  HIE   0.00486    69.646   -65.844     1.773     3.995
GLN  HIE   0.01401   -62.763   -11.473     0.249     1.803
GLN  HIE   0.19217   -62.328   -65.245     1.509     4.017
GLN  HIE   0.00056  -123.059  -120.254     0.546     0.993
GLN  HIE   0.00997  -166.923   -68.331     1.177     1.974
GLN  HIE   0.06234  -175.769  -112.833     0.544     2.908
GLN  HIE   0.38752   -60.848   103.958     1.636     7.492
GLN  HIE   0.00006  -158.433    90.989     0.110     0.664
GLN  HIE   0.20559  -175.232    49.949     0.794     1.951
GLN  HIE   0.11713  -164.128     8.309     2.463     2.706
GLN  HIP   0.00149    68.259    74.414     2.378     4.927
GLN  HIP   0.14417  -166.033     9.066     3.324     1.376
GLN  HIP   0.16433  -175.980    48.851     1.748     3.248
GLN  HIP   0.00002  -147.983   129.102     0.922     1.699
GLN  HIP   0.44057   -59.127    95.508     0.919    12.594
GLN  HIP   0.00016    49.813  -136.052     1.064     2.036
GLN  HIP   0.00081    65.559    -7.864     0.563     2.605
GLN  HIP   0.00632    67.541   -63.367     1.929     3.715
GLN  HIP   0.01876   -63.519   -10.920     0.321     2.542
GLN  HIP   0.13571   -60.972   -61.315     0.804     1.977
GLN  HIP   0.08760  -175.091  -100.163     1.228    16.062
GLN  HIP   0.00004   -75.142  -140.282     1.000     1.000
GLN  HIP   0.00001  -123.418  -120.304     1.000     1.000
GLN  ILE   0.00029    48.905  -135.541     0.152     0.443
GLN  ILE   0.00401    65.859   -67.742     2.709     7.870
GLN  ILE   0.00163    65.909    -3.078     1.750     3.500
GLN  ILE   0.00315    67.053    76.989     3.318     9.804
GLN  ILE   0.00832   -63.072   -11.263     0.346     1.893
GLN  ILE   0.18771   -62.979   -66.642     1.761     4.559
GLN  ILE   0.00040  -120.717  -121.912     0.450     0.718
GLN  ILE   0.04002  -175.893  -111.433     0.854     1.416
GLN  ILE   0.00245   -61.537   160.980     0.811     1.722
GLN  ILE   0.49140   -60.076   100.373     1.747     8.767
GLN  ILE   0.00077  -154.441   106.288     6.222    17.474
GLN  ILE   0.10702  -163.232     8.421     0.509     2.039
GLN  ILE   0.15282  -175.519    50.308     1.084     4.134
GLN  LEU   0.50806   -60.472   102.855     1.696     7.035
GLN  LEU   0.00030  -153.824   104.756     6.615    21.113
GLN  LEU   0.14907  -164.625     7.543     3.161     3.376
GLN  LEU   0.10160  -175.181    49.903     1.080     2.813
GLN  LEU   0.00105    65.813    70.721     1.886     2.915
GLN  LEU   0.00007    48.543  -135.403     0.098     0.491
GLN  LEU   0.00120    66.030    -9.147     1.129     3.444
GLN  LEU   0.00886    67.224   -63.727     1.346     3.823
GLN  LEU   0.02723  -175.088  -112.377     1.605     2.084
GLN  LEU   0.00254  -166.462   -69.550     1.000     1.000
GLN  LEU   0.18654   -61.954   -64.472     1.695     3.578
GLN  LEU   0.01348   -63.290   -11.026     0.349     1.033
GLN  LYS   0.00018  -158.372    96.630    10.331    22.852
GLN  LYS   0.11623  -163.375     9.316     0.575     1.839
GLN  LYS   0.13241  -175.071    48.606     1.004     3.385
GLN  LYS   0.00122    67.247    73.068     0.964     1.952
GLN  LYS   0.50287   -60.031   100.518     1.508     9.874
GLN  LYS   0.00005    49.619  -136.281     2.350     2.799
GLN  LYS   0.00007    65.186    -4.567     1.384     4.715
GLN  LYS   0.00139    67.181   -64.877     1.979     3.795
GLN  LYS   0.04439  -175.547  -111.018     0.943     2.605
GLN  LYS   0.00001  -123.344  -119.155     1.000     1.000
GLN  LYS   0.16845   -61.629   -62.945     1.254     2.827
GLN  LYS   0.03271   -63.403   -10.391     0.232     1.073
GLN  MET   0.00040    67.593    74.251     2.750     4.889
GLN  MET   0.46639   -60.915   102.620     1.542     7.554
GLN  MET   0.00002    48.522  -135.417     0.077     0.313
GLN  MET   0.00005    64.497    -2.418     0.547     1.370
GLN  MET   0.00154    67.868   -67.489     3.010     5.933
GLN  MET   0.00042  -158.815    91.960     0.828     3.795
GLN  MET   0.17958  -175.623    49.549     0.628     2.410
GLN  MET   0.14888  -167.619     6.612     3.863     4.773
GLN  MET   0.01117   -63.256   -12.924     0.366     2.492
GLN  MET   0.11677   -61.708   -64.384     1.495     3.791
GLN  MET   0.00011  -122.548  -121.076     0.560     0.442
GLN  MET   0.05077  -175.816  -111.481     0.344     1.205
GLN  MET   0.02389  -167.064   -67.264     1.256     2.338
GLN  PHE   0.00419    67.163    76.280     1.804     4.637
GLN  PHE   0.42609   -60.688   104.566     1.619     6.915
GLN  PHE   0.00181  -154.902   103.985     5.998    16.776
GLN  PHE   0.19843  -163.807     8.754     0.800     1.499
GLN  PHE   0.13098  -175.127    49.375     0.909     2.636
GLN  PHE   0.00045    49.662  -136.579     1.562     2.062
GLN  PHE   0.00249    65.904    -8.784     0.774     2.428
GLN  PHE   0.00553    67.535   -67.806     2.433     7.151
GLN  PHE   0.00044  -122.424  -121.067     1.700     1.591
GLN  PHE   0.04980  -174.864  -111.895     1.808     1.643
GLN  PHE   0.00886   -63.204   -11.405     0.715     1.483
GLN  PHE   0.17093   -62.282   -65.379     1.493     3.496
GLN  PRO   0.00076    51.561  -138.069     0.538     0.835
GLN  PRO   0.01436    66.152   -69.808     5.284    17.617
GLN  PRO   0.00938    66.793    -7.108     2.207     2.950
GLN  PRO   0.00453    65.321    80.404     2.304     8.260
GLN  PRO   0.00006    90.242   117.732     2.888    10.918
GLN  PRO   0.05104   -63.959   -12.650     0.298     0.983
GLN  PRO   0.29223   -62.255   -64.183     1.675     3.216
GLN  PRO   0.06577  -172.808  -110.882     2.867     1.790
GLN  PRO   0.00048  -120.253  -123.407     0.201     0.150
GLN  PRO   0.00033   -75.277  -140.926     0.702     2.831
GLN  PRO   0.39100   -59.953   104.320     1.491     7.729
GLN  PRO   0.01022  -159.050   101.595     6.081    15.624
GLN  PRO   0.06803  -164.803     9.889     3.537     2.624
GLN  PRO   0.09181  -174.589    51.107     1.325     3.624
GLN  SER   0.53964   -60.746   101.825     1.630     7.076
GLN  SER   0.00173  -159.018    92.045     1.358     1.257
GLN  SER   0.12924  -163.388     9.072     0.613     1.655
GLN  SER   0.15027  -175.033    48.424     0.661     1.851
GLN  SER   0.00026  -122.710  -121.089     0.315     0.297
GLN  SER   0.03347  -175.246  -112.598     0.856     2.986
GLN  SER   0.01233   -63.387   -11.197     0.170     0.576
GLN  SER   0.12203   -61.970   -64.813     1.333     3.459
GLN  SER   0.00053    49.680  -136.263     1.320     1.696
GLN  SER   0.00480    65.925   -72.725     3.377    10.044
GLN  SER   0.00397    66.789    74.570     1.605     1.629
GLN  SER   0.00173    64.370    -3.892     0.911     2.766
GLN  THR   0.00069  -145.729   126.462     0.566     0.576
GLN  THR   0.21680   -59.890   102.926     2.022    10.690
GLN  THR   0.00410    67.572    74.595     3.274    10.404
GLN  THR   0.00025    50.772  -139.023     1.449     1.832
GLN  THR   0.00299    65.092    -6.329     1.083     5.902
GLN  THR   0.00409    68.558   -69.617     4.264    12.737
GLN  THR   0.19790  -167.293     6.363     4.777     4.183
GLN  THR   0.12834  -175.660    49.398     1.295     2.727
GLN  THR   0.00538   -63.374   -13.254     0.288     1.699
GLN  THR   0.15540   -62.969   -65.776     2.690     5.202
GLN  THR   0.00038  -121.916  -121.645     1.116     1.587
GLN  THR   0.28368  -171.086   -88.846     2.972    16.872
GLN  TRP   0.00310    66.830    74.594     3.686     7.553
GLN  TRP   0.00047    49.975  -137.078     1.059     1.494
GLN  TRP   0.00870    65.443    -9.526     1.211     3.819
GLN  TRP   0.04052    66.861   -63.687     1.418     3.561
GLN  TRP   0.00021  -122.972  -120.824     0.414     0.516
GLN  TRP   0.05875  -175.155  -111.893     0.867     3.001
GLN  TRP   0.00163  -165.917   -67.867     8.233    11.174
GLN  TRP   0.00202   -63.446   -12.569     0.354     2.527
GLN  TRP   0.09245   -62.544   -66.283     1.501     3.905
GLN  TRP   0.39507   -60.256   103.270     1.872     6.406
GLN  TRP   0.00198  -154.279   110.120     8.921    21.593
GLN  TRP   0.21144  -164.995     8.504     3.206     3.124
GLN  TRP   0.18368  -175.826    49.650     1.062     2.074
GLN  TYR   0.00802    66.752    75.245     1.651     3.273
GLN  TYR   0.40760   -60.866   101.043     1.781     7.653
GLN  TYR   0.00127  -154.277   103.362     6.690    19.840
GLN  TYR   0.21964  -166.062     7.005     3.103     3.416
GLN  TYR   0.18565  -175.488    49.276     0.671     1.788
GLN  TYR   0.00026    49.686  -136.591     1.648     1.915
GLN  TYR   0.00762    65.538   -72.741     2.592    11.354
GLN  TYR   0.00235    66.095    -7.831     0.951     4.132
GLN  TYR   0.00027  -122.865  -120.404     0.935     1.201
GLN  TYR   0.00499  -168.875   -71.695     0.190     0.777
GLN  TYR   0.04943  -175.494  -111.384     1.160     1.506
GLN  TYR   0.07505   -61.417   -63.388     1.442     3.386
GLN  TYR   0.03784   -63.209   -12.440     0.481     1.405
GLN  TYR   0.00001   -74.577  -143.016     1.000     1.000
GLN  VAL   0.00088  -148.078   129.442     1.293     1.312
GLN  VAL   0.40320   -60.312   105.375     2.279     8.452
GLN  VAL   0.00125    66.732    73.629     1.504     3.030
GLN  VAL   0.00025    50.450  -137.296     1.301     1.926
GLN  VAL   0.01756    67.343   -62.925     0.938     2.273
GLN  VAL   0.00615    65.634   -10.198     0.492     1.905
GLN  VAL   0.22681  -167.330     5.406     3.462     2.898
GLN  VAL   0.11547  -174.562    47.987     1.036     3.506
GLN  VAL   0.00401   -63.173   -12.651     0.096     2.311
GLN  VAL   0.11968   -61.935   -63.613     1.664     3.441
GLN  VAL   0.00003  -122.650  -121.199     0.241     0.310
GLN  VAL   0.05084  -167.588   -70.893     0.708     0.434
GLN  VAL   0.05386  -175.040  -111.668     1.485     1.680
GLU  ALA   0.00114    50.806  -138.086     1.340     1.654
GLU  ALA   0.01829    67.293   -69.097     3.045     9.552
GLU  ALA   0.00840    66.095    -6.787     1.546     2.479
GLU  ALA   0.01245    65.580    74.012     2.607     3.958
GLU  ALA   0.08137  -174.190  -114.249     1.640     3.846
GLU  ALA   0.00140  -121.950  -121.452     2.100     1.387
GLU  ALA   0.04459   -63.159   -13.078     0.449     2.412
GLU  ALA   0.18389   -60.752   -63.563     1.270     6.327
GLU  ALA   0.00294   -61.188   160.877     1.120     1.637
GLU  ALA   0.42374   -60.465   106.197     1.829     6.070
GLU  ALA   0.00672  -149.336   118.594     6.029    16.537
GLU  ALA   0.13515  -175.193    50.411     1.053     3.256
GLU  ALA   0.07992  -163.197     9.079     0.747     1.803
GLU  ARG   0.31595   -60.439   106.102     1.612     7.885
GLU  ARG   0.00020   -62.087   163.778     1.000     1.000
GLU  ARG   0.00675  -150.528   122.353     6.266     8.077
GLU  ARG   0.09866  -170.581     6.716     3.012     4.040
GLU  ARG   0.22782  -176.215    53.009     1.421     5.954
GLU  ARG   0.15308  -176.331  -110.524     0.791     1.083
GLU  ARG   0.03029  -170.794   -68.136     3.917     9.387
GLU  ARG   0.04295   -63.662   -11.891     1.180     2.216
GLU  ARG   0.09785   -62.046   -63.660     0.837     3.196
GLU  ARG   0.00622    63.419    66.274     4.277    10.983
GLU  ARG   0.00024    49.391  -136.230     1.895     2.243
GLU  ARG   0.00295    66.974    -3.842     0.798     5.281
GLU  ARG   0.01705    70.391   -65.842     4.259    13.648
GLU  ASN   0.00172   -62.979   163.083     0.529     1.162
GLU  ASN   0.54076   -59.579   103.251     1.222    10.781
GLU  ASN   0.00264  -149.216   124.586     4.303    12.775
GLU  ASN   0.05727  -163.105     9.227     0.649     1.137
GLU  ASN   0.14781  -174.114    52.218     1.870     7.624
GLU  ASN   0.00049  -121.136  -122.136     0.210     0.226
GLU  ASN   0.12011  -173.450  -113.383     1.673     2.035
GLU  ASN   0.00360   -62.934   -12.376     1.198     4.328
GLU  ASN   0.11344   -61.208   -63.685     1.593     3.284
GLU  ASN   0.00104    64.727    69.767     2.414     6.692
GLU  ASN   0.00054    49.016  -136.337     0.409     0.528
GLU  ASN   0.00063    67.153    -3.829     2.851     4.600
GLU  ASN   0.00996    67.091   -65.430     2.030     4.097
GLU  ASP   0.00161    50.175  -137.717     1.321     2.172
GLU  ASP   0.01230    67.542   -69.448     3.167     8.615
GLU  ASP   0.00155  -120.332  -123.283     1.022     1.329
GLU  ASP   0.12015  -174.278  -113.822     1.650     1.546
GLU  ASP   0.02444   -63.910   -12.190     0.343     0.442
GLU  ASP   0.18505   -62.952   -68.325     2.659     8.700
GLU  ASP   0.00704   -61.575   161.443     0.729     1.532
GLU  ASP   0.32102   -61.434   106.663     1.879     3.207
GLU  ASP   0.00002  -107.101   102.990     1.000     1.000
GLU  ASP   0.00285  -157.510    95.882     2.108     2.895
GLU  ASP   0.07529  -163.306    10.444     0.828     2.278
GLU  ASP   0.21974  -174.818    51.237     1.369     2.872
GLU  ASP   0.00187    64.608    -2.894     0.994     0.875
GLU  ASP   0.02707    71.383    91.144     4.180    10.534
GLU  CYS   0.00042    50.089  -138.050     1.004     1.751
GLU  CYS   0.00667    68.840   -64.805     4.293    13.377
GLU  CYS   0.00218    64.215    -2.808     0.723     0.850
GLU  CYS   0.00586    69.364    80.675     2.957    10.026
GLU  CYS   0.00273   -62.562   162.459     0.886     0.988
GLU  CYS   0.41998   -60.764   104.641     1.640     7.350
GLU  CYS   0.00104  -157.116    95.852     5.143    11.280
GLU  CYS   0.14240  -175.379    48.783     0.667     2.002
GLU  CYS   0.16731  -166.282     6.647     4.528     4.734
GLU  CYS   0.00808   -63.170   -13.628     0.083     0.533
GLU  CYS   0.13445   -62.402   -65.332     2.080     4.193
GLU  CYS   0.00073  -122.940  -120.119     1.005     1.317
GLU  CYS   0.05954  -170.183   -75.464     0.893     1.290
GLU  CYS   0.04859  -173.929  -108.879     1.824     7.156
GLU  GLN   0.00018    48.873  -135.750     0.378     0.254
GLU  GLN   0.00059    66.413    -8.204     1.142     1.786
GLU  GLN   0.01700    67.291   -66.000     2.443     8.682
GLU  GLN   0.00865   -63.020   -12.584     0.187     2.012
GLU  GLN   0.24209   -61.861   -64.681     1.709     3.637
GLU  GLN   0.06630  -175.532  -112.339     0.735     1.495
GLU  GLN   0.01795  -167.274   -68.460     1.338     2.665
GLU  GLN   0.00015  -122.208  -121.753     0.309     0.325
GLU  GLN   0.00007   -74.943  -131.283     1.000     1.000
GLU  GLN   0.00215    65.660    71.163     2.625     4.340
GLU  GLN   0.14916  -167.560     5.406     4.082     4.340
GLU  GLN   0.14648  -175.019    50.370     1.897     4.527
GLU  GLN   0.00102  -149.084   129.904     1.834     2.866
GLU  GLN   0.34821   -60.660   105.268     1.749     5.523
GLU  GLU   0.00035    49.645  -137.477     1.068     1.655
GLU  GLU   0.01198    66.557   -73.870     4.124    12.259
GLU  GLU   0.00154    64.285    -1.910     0.226     0.553
GLU  GLU   0.00607    70.836    82.084     4.934     9.091
GLU  GLU   0.01124   -63.250   -14.777     0.444     1.871
GLU  GLU   0.19369   -62.303   -66.425     1.442     6.449
GLU  GLU   0.00072  -121.480  -121.375     0.442     0.746
GLU  GLU   0.11025  -175.302  -114.104     0.712     2.182
GLU  GLU   0.01106   -61.586   161.685     0.196     0.274
GLU  GLU   0.30045   -61.077   106.270     1.787     3.439
GLU  GLU   0.00154  -157.499    93.019     0.590     0.626
GLU  GLU   0.16392  -175.195    49.754     0.637     1.583
GLU  GLU   0.18719  -166.424     6.498     3.547     4.280
GLU  GLY   0.01119    66.502    74.365     1.311     3.801
GLU  GLY   0.00006    84.745   115.355     4.622    15.675
GLU  GLY   0.00079    50.288  -137.151     1.268     1.869
GLU  GLY   0.01213    66.592    -8.839     0.929     2.675
GLU  GLY   0.04014    68.939   -67.085     1.896     5.860
GLU  GLY   0.05078   -63.048   -12.840     0.517     2.201
GLU  GLY   0.18748   -61.344   -65.848     1.830     7.403
GLU  GLY   0.08949  -173.352  -113.415     1.689     1.423
GLU  GLY   0.00029  -121.240  -122.489     2.502     2.871
GLU  GLY   0.00000   -80.462  -118.914     4.743    11.488
GLU  GLY   0.00169   -60.686   159.682     3.438     3.325
GLU  GLY   0.40969   -60.007   106.730     1.617     7.061
GLU  GLY   0.00974  -149.463   120.713     4.928    14.696
GLU  GLY   0.07394  -163.972    10.395     1.120     1.854
GLU  GLY   0.11260  -174.626    52.131     2.326     5.204
GLU  HID   0.00071    50.556  -137.270     1.587     1.988
GLU  HID   0.00986    66.314   -70.001     2.761     8.718
GLU  HID   0.00005  -123.435  -120.516     0.018     0.490
GLU  HID   0.00109  -167.152   -70.497    10.330    10.171
GLU  HID   0.09180  -173.737  -112.467     1.682     2.024
GLU  HID   0.02723   -63.292   -11.412     0.314     2.499
GLU  HID   0.19600   -61.086   -63.982     1.064     4.505
GLU  HID   0.00174    66.842    -6.419     2.645     4.433
GLU  HID   0.00437    66.804    75.382     2.732     6.045
GLU  HID   0.00000   109.197   125.031     1.000     1.000
GLU  HID   0.51832   -59.921   107.973     1.389     7.462
GLU  HID   0.00010   -62.016   162.246     1.000     1.000
GLU  HID   0.00078  -157.444    92.612     1.664     4.942
GLU  HID   0.07640  -174.766    52.427     1.416     4.386
GLU  HID   0.07157  -164.912     9.629     3.278     3.566
GLU  HIE   0.00132    50.873  -138.638     1.053     1.389
GLU  HIE   0.00792    66.934   -67.444     3.880     6.948
GLU  HIE   0.00111    64.822    -2.082     0.671     1.872
GLU  HIE   0.00904    68.019    76.445     2.519     5.590
GLU  HIE   0.00315   -63.159   -12.120     0.123     0.680
GLU  HIE   0.11817   -62.755   -66.820     1.666     4.187
GLU  HIE   0.00087  -121.648  -121.712     0.536     0.576
GLU  HIE   0.12355  -175.426  -112.505     0.530     1.825
GLU  HIE   0.00145   -62.795   162.439     0.890     0.566
GLU  HIE   0.32166   -61.480   102.914     1.866     5.568
GLU  HIE   0.00061  -158.028    92.948     0.708     2.851
GLU  HIE   0.16299  -164.008    10.958     1.050     2.002
GLU  HIE   0.24814  -175.572    50.995     0.711     2.144
GLU  HIP   0.00127    66.601    72.943     2.056     4.588
GLU  HIP   0.00008    50.828  -136.420     2.266     2.255
GLU  HIP   0.00338    68.036    -6.682     2.072     4.613
GLU  HIP   0.01270    71.433   -61.018     3.885     4.634
GLU  HIP   0.02735   -63.281   -10.429     0.578     2.755
GLU  HIP   0.14495   -61.705   -65.534     1.712     3.159
GLU  HIP   0.00001  -122.299  -120.907     2.560     2.307
GLU  HIP   0.10722  -174.711  -112.401     2.105     1.154
GLU  HIP   0.02826  -171.073   -72.279     3.608     7.611
GLU  HIP   0.39273   -59.763   100.905     1.748    11.894
GLU  HIP   0.00043  -150.492   112.319     6.392    17.496
GLU  HIP   0.04423  -167.837     7.395     3.566     4.491
GLU  HIP   0.23739  -175.284    49.408     1.724     7.174
GLU  ILE   0.00076    49.128  -136.316     0.546     0.841
GLU  ILE   0.01180    68.833   -64.753     2.753     5.459
GLU  ILE   0.00078    64.659    -1.122     0.442     1.508
GLU  ILE   0.00876    68.402    85.562     2.535     7.274
GLU  ILE   0.00050  -119.859  -122.155     0.622     0.892
GLU  ILE   0.06625  -175.279  -112.898     0.940     2.750
GLU  ILE   0.00883   -63.362   -13.345     1.016     1.730
GLU  ILE   0.24038   -62.073   -66.541     1.833     8.652
GLU  ILE   0.01360   -62.685   164.376     0.808     2.197
GLU  ILE   0.35144   -60.559   106.644     1.584     4.377
GLU  ILE   0.00275  -158.406    92.958     0.882     1.511
GLU  ILE   0.08765  -163.233     9.714     0.506     1.456
GLU  ILE   0.20650  -175.272    50.654     0.769     3.286
GLU  LEU   0.00079    49.854  -136.912     1.186     1.648
GLU  LEU   0.00316    68.485   -67.187     2.289     7.314
GLU  LEU   0.00846    65.729    -8.626     1.877     3.812
GLU  LEU   0.00261    66.536    75.601     1.176     3.416
GLU  LEU   0.00036  -121.913  -121.682     0.258     0.596
GLU  LEU   0.08554  -174.342  -114.026     1.854     3.299
GLU  LEU   0.00393   -63.237   -10.964     0.556     2.581
GLU  LEU   0.17848   -61.774   -64.697     1.787     3.875
GLU  LEU   0.00398   -62.992   163.579     1.118     2.401
GLU  LEU   0.37596   -60.259   107.018     1.645     4.403
GLU  LEU   0.00280  -150.444   116.751     7.091    23.220
GLU  LEU   0.13645  -163.038     9.285     0.489     2.052
GLU  LEU   0.19750  -175.100    50.335     1.757     3.570
GLU  LYS   0.00125    67.652    74.585     1.525     1.339
GLU  LYS   0.43736   -60.812   100.721     1.420     9.540
GLU  LYS   0.00011   -60.972   160.982     1.000     1.000
GLU  LYS   0.00021    50.661  -137.470     1.579     2.392
GLU  LYS   0.00436    65.028   -68.772     1.716     8.466
GLU  LYS   0.00251   -63.383   -12.373     0.422     1.742
GLU  LYS   0.15883   -61.481   -64.197     1.235     5.213
GLU  LYS   0.01687  -165.047   -64.746     1.943     2.766
GLU  LYS   0.06818  -174.920  -111.786     1.098     2.125
GLU  LYS   0.00002  -121.915  -121.963     1.000     1.000
GLU  LYS   0.00080  -157.229    96.694     1.030    11.349
GLU  LYS   0.13614  -175.122    48.019     0.852     4.279
GLU  LYS   0.17337  -169.919     4.038     4.145     4.870
GLU  MET   0.00018    49.723  -136.606     1.739     2.352
GLU  MET   0.00019    64.890    -3.165     2.227     1.411
GLU  MET   0.00574    68.841   -67.236     2.926     7.714
GLU  MET   0.01916   -63.203   -11.668     0.752     0.959
GLU  MET   0.15702   -61.640   -66.218     1.390     6.566
GLU  MET   0.00011  -122.810  -121.292     0.801     0.692
GLU  MET   0.09050  -173.164  -100.779     2.944    15.389
GLU  MET   0.00099   -61.299   161.208     3.057     4.456
GLU  MET   0.42704   -60.286   106.723     1.467     6.412
GLU  MET   0.00422    67.837    76.537     3.603     5.635
GLU  MET   0.00041  -157.562    99.949     3.945    16.191
GLU  MET   0.18470  -175.165    50.718     1.004     3.570
GLU  MET   0.10975  -167.461     7.000     3.416     4.726
GLU  PHE   0.00818    68.034    76.249     3.663     6.692
GLU  PHE   0.00156   -60.780   158.212     1.034     3.993
GLU  PHE   0.26225   -60.751   100.879     2.064     9.060
GLU  PHE   0.00272  -157.748    93.274     1.935     4.465
GLU  PHE   0.16765  -165.479     8.522     3.125     4.061
GLU  PHE   0.26275  -175.448    49.315     0.780     2.435
GLU  PHE   0.00157    49.967  -137.359     1.508     2.507
GLU  PHE   0.00142    66.000    -3.511     2.626     3.185
GLU  PHE   0.01454    67.115   -67.155     2.370     6.539
GLU  PHE   0.00894   -63.331   -12.243     0.461     1.901
GLU  PHE   0.15265   -62.296   -69.908     1.325     9.842
GLU  PHE   0.11506  -173.811  -105.927     3.163    15.363
GLU  PHE   0.00070  -121.498  -122.146     1.906     2.179
GLU  PHE   0.00002   -75.109  -130.432     1.000     1.000
GLU  PRO   0.00091    51.373  -139.063     1.391     2.432
GLU  PRO   0.02333    65.286   -75.336     4.468    15.031
GLU  PRO   0.00440    66.302    -8.896     2.137     3.021
GLU  PRO   0.00345    65.554    81.398     1.410     9.153
GLU  PRO   0.00050    85.925   108.329     3.444    15.069
GLU  PRO   0.00142  -119.643  -123.841     0.558     0.470
GLU  PRO   0.06134  -173.282  -114.068     3.029     3.745
GLU  PRO   0.08033   -63.837   -13.420     0.249     1.867
GLU  PRO   0.29163   -62.226   -67.140     1.610     8.160
GLU  PRO   0.00415   -62.358   163.550     1.434     2.806
GLU  PRO   0.34053   -59.753   108.501     1.241     8.293
GLU  PRO   0.07683  -164.908    10.711     3.872     2.278
GLU  PRO   0.09782  -173.945    54.974     1.956     4.873
GLU  PRO   0.01336  -161.416    99.418     4.573     8.486
GLU  SER   0.00103   -60.774   160.218     0.038     0.069
GLU  SER   0.49978   -60.262   107.236     1.347     6.075
GLU  SER   0.00394  -148.669   122.570     5.393    15.138
GLU  SER   0.13917  -173.649    52.210     1.944     4.362
GLU  SER   0.05020  -166.766     6.297     5.156     5.055
GLU  SER   0.00590    66.197    75.376     1.329     4.185
GLU  SER   0.00025    50.051  -136.754     1.365     2.017
GLU  SER   0.00553    66.615    -3.002     1.206     4.076
GLU  SER   0.01239    69.377   -76.016     4.229    19.607
GLU  SER   0.00016  -123.255  -120.636     0.129     0.489
GLU  SER   0.07963  -172.810  -110.702     2.437     7.113
GLU  SER   0.03016  -170.039   -75.273     1.903     2.686
GLU  SER   0.00601   -63.308   -11.665     0.400     2.512
GLU  SER   0.16584   -61.234   -65.564     0.905     3.419
GLU  THR   0.00140    68.049    76.541     5.149     8.514
GLU  THR   0.00019   -60.943   160.237     0.040     0.004
GLU  THR   0.39809   -60.126   105.114     1.815     9.046
GLU  THR   0.00426  -148.710   121.851     5.336    16.786
GLU  THR   0.11216  -174.961    49.305     0.854     1.444
GLU  THR   0.10847  -167.115     6.101     5.022     4.434
GLU  THR   0.00171    64.792   -13.991     0.250    10.916
GLU  THR   0.00031    49.757  -136.371     1.150     1.616
GLU  THR   0.02318    68.886   -67.894     3.091     4.940
GLU  THR   0.00002  -121.644  -122.276     0.483     0.830
GLU  THR   0.02631  -168.455   -74.170     0.377     1.050
GLU  THR   0.08064  -173.231  -107.182     1.796     8.314
GLU  THR   0.03391   -63.605   -13.959     0.244     4.286
GLU  THR   0.20937   -61.500   -65.522     1.389     6.111
GLU  TRP   0.15803  -164.091     9.369     1.946     2.862
GLU  TRP   0.20019  -175.568    51.362     1.721     3.357
GLU  TRP   0.00372  -146.158   126.126     1.354     2.486
GLU  TRP   0.00099   -62.931   162.644     1.290     2.450
GLU  TRP   0.33378   -60.119   103.896     2.124     8.175
GLU  TRP   0.00627   -62.651   -12.200     0.291     0.853
GLU  TRP   0.16938   -61.505   -64.638     2.021     4.422
GLU  TRP   0.00018  -122.666  -121.530     0.645     0.709
GLU  TRP   0.00002   -75.183  -133.779     1.000     1.000
GLU  TRP   0.01050  -165.538   -67.722     1.130     3.339
GLU  TRP   0.10096  -175.168  -113.085     1.842     2.413
GLU  TRP   0.00422    66.882    74.227     2.739     4.762
GLU  TRP   0.00057    52.954  -132.888     6.517    13.450
GLU  TRP   0.00233    64.935    -9.691     0.611     3.686
GLU  TRP   0.00887    67.492   -64.147     2.008     1.664
GLU  TYR   0.00371    66.645    72.952     2.966     5.058
GLU  TYR   0.00041    48.609  -135.613     0.942     1.119
GLU  TYR   0.00509    66.398    -7.420     1.425     2.250
GLU  TYR   0.01017    68.458   -65.934     3.015     7.458
GLU  TYR   0.00177   -64.366   -13.330     3.266     1.784
GLU  TYR   0.14479   -61.073   -63.196     1.782     3.672
GLU  TYR   0.11413  -174.296  -107.697     2.328    12.661
GLU  TYR   0.00024  -121.240  -122.263     0.898     1.192
GLU  TYR   0.00001   -75.177  -136.907     1.000     1.000
GLU  TYR   0.00111   -63.468   163.251     1.437     1.022
GLU  TYR   0.33160   -60.902   105.577     2.188     5.955
GLU  TYR   0.00197  -148.936   119.878     5.465    15.821
GLU  TYR   0.15308  -165.322     9.453     2.971     3.513
GLU  TYR   0.23193  -175.859    48.916     1.240     4.085
GLU  VAL   0.00088    49.349  -136.631     0.603     0.814
GLU  VAL   0.00780    66.515   -70.899     3.387    12.907
GLU  VAL   0.00370    64.529    -5.595     0.547     4.562
GLU  VAL   0.00346    67.311    76.996     1.512     5.593
GLU  VAL   0.00780   -63.114   -12.164     0.192     2.425
GLU  VAL   0.15769   -62.203   -66.454     1.538     7.511
GLU  VAL   0.00051  -123.505  -119.277     2.032     2.538
GLU  VAL   0.01647  -167.880   -71.050     1.163     0.197
GLU  VAL   0.05235  -175.289  -113.967     1.055     3.277
GLU  VAL   0.00077   -62.571   162.086     0.388     0.736
GLU  VAL   0.27107   -60.655   107.518     2.129     4.746
GLU  VAL   0.00297  -157.237    99.022     2.918    15.608
GLU  VAL   0.26459  -166.504     6.455     3.959     3.981
GLU  VAL   0.20994  -175.181    48.391     0.625     2.577
GLY  ALA   0.00295    50.106  -136.655     1.306     2.151
GLY  ALA   0.03345    66.987   -70.511     3.547    10.681
GLY  ALA   0.01932    66.634    -8.574     1.695     4.100
GLY  ALA   0.01350    65.689    73.431     2.660     4.101
GLY  ALA   0.29829   -60.246   106.990     1.692     4.211
GLY  ALA   0.01291  -153.659   110.977     6.081    19.124
GLY  ALA   0.09543  -163.891     9.518     0.769     2.164
GLY  ALA   0.15326  -174.837    50.998     1.233     3.693
GLY  ALA   0.08352   -63.150   -12.202     0.367     1.835
GLY  ALA   0.20768   -61.746   -65.088     1.687     3.919
GLY  ALA   0.07816  -173.941  -113.635     1.489     3.410
GLY  ALA   0.00129  -123.810  -119.610     0.194     0.395
GLY  ALA   0.00024   -77.359  -129.816     1.000     1.000
GLY  ARG   0.00478    67.181    75.036     1.131     4.069
GLY  ARG   0.37975   -60.535   100.902     1.586     8.304
GLY  ARG   0.00004   -62.320   162.846     1.000     1.000
GLY  ARG   0.00098  -162.335   109.591     8.408    13.762
GLY  ARG   0.11934  -164.104     9.876     1.820     1.470
GLY  ARG   0.21948  -175.124    48.013     0.932     2.788
GLY  ARG   0.00081    50.756  -137.321     1.298     1.793
GLY  ARG   0.00711    67.779   -65.466     2.088     0.668
GLY  ARG   0.00099    65.053    -6.200     0.734     5.066
GLY  ARG   0.01729   -62.825   -10.904     0.659     0.959
GLY  ARG   0.17528   -61.045   -62.268     1.153     2.944
GLY  ARG   0.00041  -147.626   -52.786     0.047     0.189
GLY  ARG   0.00013  -123.937  -119.353     0.908     0.981
GLY  ARG   0.07362  -175.277  -105.845     0.886    14.062
GLY  ASN   0.00773    67.654    77.463     1.537     6.189
GLY  ASN   0.36874   -60.685   103.149     1.682     7.650
GLY  ASN   0.06740  -163.187     9.659     0.951     1.339
GLY  ASN   0.17462  -174.998    49.082     1.341     2.719
GLY  ASN   0.00187  -148.273   130.118     0.251     0.639
GLY  ASN   0.00370  -166.234    80.684     7.391     8.781
GLY  ASN   0.00172    50.342  -137.281     1.542     2.088
GLY  ASN   0.00332    65.262    -4.515     0.477     5.237
GLY  ASN   0.02137    68.405   -67.252     2.273     4.928
GLY  ASN   0.05684   -63.366   -11.949     0.280     1.200
GLY  ASN   0.18696   -62.205   -65.248     1.605     3.492
GLY  ASN   0.10458  -174.747  -113.428     1.019     3.515
GLY  ASN   0.00109  -123.670  -120.107     0.820     0.779
GLY  ASN   0.00005   -74.742  -129.654     0.175     5.266
GLY  ASN   0.00001  -147.302   -54.772     1.000     1.000
GLY  ASP   0.01412    68.790   -66.824     1.603     1.476
GLY  ASP   0.00740    57.271  -108.148     5.728    23.323
GLY  ASP   0.00475    65.136    -7.249     0.778     7.051
GLY  ASP   0.02577    70.506    88.770     4.479    12.255
GLY  ASP   0.00011    86.427   121.763     4.372     6.166
GLY  ASP   0.03705   -63.243   -13.012     0.583     2.244
GLY  ASP   0.17939   -62.347   -67.265     2.081     6.103
GLY  ASP   0.00082  -147.454   -53.364     0.016     0.166
GLY  ASP   0.07923  -174.303  -114.453     1.850     2.072
GLY  ASP   0.00148  -122.333  -121.334     1.234     1.729
GLY  ASP   0.00002   -75.919  -132.920     1.000     1.000
GLY  ASP   0.10471  -163.592    11.301     0.848     2.234
GLY  ASP   0.15990  -174.494    50.324     1.990     6.218
GLY  ASP   0.00348  -161.859    92.807     9.915     6.151
GLY  ASP   0.00269  -145.512   125.462     1.614     2.809
GLY  ASP   0.00003  -105.946    99.430     1.249     3.357
GLY  ASP   0.00428   -61.515   162.212     1.790     3.383
GLY  ASP   0.37475   -60.606   108.478     1.796     5.008
GLY  CYS   0.00001    86.491   123.221     0.132     2.915
GLY  CYS   0.00896    66.001    73.267     1.853     4.886
GLY  CYS   0.00206    50.297  -137.263     1.245     1.828
GLY  CYS   0.00707    67.594    -7.602     1.578     2.807
GLY  CYS   0.02740    68.472   -67.534     1.978     4.669
GLY  CYS   0.00075  -123.477  -119.988     0.673     0.709
GLY  CYS   0.08809  -174.054  -112.463     1.114     1.059
GLY  CYS   0.03172   -63.178   -11.230     0.420     2.001
GLY  CYS   0.19292   -61.662   -64.503     2.043     3.814
GLY  CYS   0.39982   -60.147   100.624     1.645    10.448
GLY  CYS   0.00809  -147.986   127.227     2.779     8.044
GLY  CYS   0.09128  -163.800     9.802     0.649     1.353
GLY  CYS   0.14182  -174.982    50.681     1.602     6.265
GLY  GLN   0.00495    67.578    76.104     1.196     4.102
GLY  GLN   0.00067    49.903  -136.615     1.115     1.645
GLY  GLN   0.00133    64.754    -2.939     0.533     2.554
GLY  GLN   0.00878    68.427   -65.459     2.601     5.304
GLY  GLN   0.01963   -63.521   -11.853     0.185     1.048
GLY  GLN   0.23484   -62.693   -66.207     1.882     4.105
GLY  GLN   0.00117  -151.534   -55.591     9.531     6.382
GLY  GLN   0.00042  -123.781  -119.882     0.631     0.675
GLY  GLN   0.05577  -174.970  -112.923     0.720     2.770
GLY  GLN   0.34043   -60.811   105.329     1.527     4.600
GLY  GLN   0.00121  -157.317    92.165     4.108    10.633
GLY  GLN   0.21908  -175.165    48.064     0.550     2.661
GLY  GLN   0.11171  -163.613     9.880     1.177     2.146
GLY  GLU   0.01119    66.502    74.365     1.311     3.801
GLY  GLU   0.00006    84.745   115.355     4.622    15.675
GLY  GLU   0.00079    50.288  -137.151     1.268     1.869
GLY  GLU   0.01213    66.592    -8.839     0.929     2.675
GLY  GLU   0.04014    68.939   -67.085     1.896     5.860
GLY  GLU   0.05078   -63.048   -12.840     0.517     2.201
GLY  GLU   0.18748   -61.344   -65.848     1.830     7.403
GLY  GLU   0.08949  -173.352  -113.415     1.689     1.423
GLY  GLU   0.00029  -121.240  -122.489     2.502     2.871
GLY  GLU   0.00000   -80.462  -118.914     4.743    11.488
GLY  GLU   0.00169   -60.686   159.682     3.438     3.325
GLY  GLU   0.40969   -60.007   106.730     1.617     7.061
GLY  GLU   0.00974  -149.463   120.713     4.928    14.696
GLY  GLU   0.07394  -163.972    10.395     1.120     1.854
GLY  GLU   0.11260  -174.626    52.131     2.326     5.204
GLY  GLY   0.00221    51.306  -138.175     1.175     1.556
GLY  GLY   0.01477    63.625   -78.895     3.507    13.288
GLY  GLY   0.01494    66.190    74.489     2.729     1.623
GLY  GLY   0.00840    65.045    -9.220     0.796     4.931
GLY  GLY   0.36406   -61.009   105.775     1.553     3.789
GLY  GLY   0.00161  -123.869  -119.581     0.064     0.268
GLY  GLY   0.02684  -172.464  -121.506     0.092     0.242
GLY  GLY   0.12878  -175.431    49.594     0.583     1.274
GLY  GLY   0.17260  -163.870    10.251     0.691     1.620
GLY  GLY   0.10159   -63.428   -11.564     0.076     0.027
GLY  GLY   0.16420   -61.231   -63.648     1.356     3.560
GLY  HID   0.01101    66.711    74.213     2.307     6.071
GLY  HID   0.00003   100.810   123.276    11.197     6.187
GLY  HID   0.41405   -59.885   104.137     1.553     9.876
GLY  HID   0.00683  -153.167   115.964     7.107    17.681
GLY  HID   0.09539  -163.276     9.796     1.064     1.938
GLY  HID   0.16246  -175.295    49.082     1.094     3.007
GLY  HID   0.00287    53.184  -132.252     6.316    12.407
GLY  HID   0.00625    66.704    -6.731     2.189     4.061
GLY  HID   0.02368    66.494   -70.546     3.458     9.403
GLY  HID   0.03308   -63.231   -11.253     1.181     1.223
GLY  HID   0.15695   -61.256   -63.384     1.296     3.287
GLY  HID   0.08678  -175.119  -112.228     1.933     3.703
GLY  HID   0.00057  -123.846  -119.491     0.233     0.656
GLY  HID   0.00005   -76.789  -127.539     1.161     4.100
GLY  HIE   0.00239    50.016  -136.826     1.430     2.050
GLY  HIE   0.02433    67.946   -67.904     2.758     8.269
GLY  HIE   0.00925    65.061   -11.388     1.496     6.200
GLY  HIE   0.00001    91.764   123.274     0.517     3.631
GLY  HIE   0.01630    67.343    75.166     1.342     3.293
GLY  HIE   0.03146   -63.139   -11.642     0.465     0.403
GLY  HIE   0.17586   -61.269   -63.782     2.102     4.783
GLY  HIE   0.07643  -174.754  -112.603     1.240     2.219
GLY  HIE   0.00114  -123.074  -120.708     1.194     1.269
GLY  HIE   0.00006   -76.538  -131.149     1.352     7.961
GLY  HIE   0.32177   -61.032   104.740     1.698     4.495
GLY  HIE   0.33066  -170.950    33.557     5.816    18.960
GLY  HIE   0.01032  -157.619   103.900    10.950    19.300
GLY  HIP   0.00107    50.893  -137.822     1.127     1.580
GLY  HIP   0.01293    65.967   -70.125     3.110     9.225
GLY  HIP   0.00281    65.582    -8.905     0.963     4.951
GLY  HIP   0.00002    90.059   128.632     0.226     0.586
GLY  HIP   0.00424    67.360    75.401     2.797     5.704
GLY  HIP   0.03264   -63.295    -9.712     0.542     1.543
GLY  HIP   0.11613   -61.414   -62.719     1.718     3.644
GLY  HIP   0.02935  -174.904  -111.286     0.974     3.252
GLY  HIP   0.00807  -171.620   -77.746     9.597     9.103
GLY  HIP   0.00023  -123.438  -119.587     0.937     1.275
GLY  HIP   0.00125   -75.194  -130.034     0.113     3.092
GLY  HIP   0.47023   -59.087    94.364     0.932    12.279
GLY  HIP   0.00175  -158.709    93.168     2.746     7.204
GLY  HIP   0.23515  -164.300     7.571     2.901     2.217
GLY  HIP   0.08414  -175.187    47.892     1.388     3.099
GLY  ILE   0.00096    50.305  -136.729     1.279     1.559
GLY  ILE   0.01257    65.306   -75.927     4.497    14.033
GLY  ILE   0.00598    65.634    -7.229     1.402     3.925
GLY  ILE   0.00448    65.738    82.135     3.708    10.706
GLY  ILE   0.00040  -121.798  -120.838     1.048     1.327
GLY  ILE   0.03543  -173.928  -113.070     1.104     3.104
GLY  ILE   0.05140   -63.373   -11.842     0.270     0.651
GLY  ILE   0.14575   -61.383   -62.374     1.629     4.287
GLY  ILE   0.00839   -61.333   160.071     0.778     1.611
GLY  ILE   0.55342   -59.247   105.663     1.230     9.479
GLY  ILE   0.01333  -156.344   103.904     5.941    17.225
GLY  ILE   0.11781  -164.251     8.887     2.691     2.942
GLY  ILE   0.05008  -174.388    50.443     1.848     4.810
GLY  LEU   0.00717    66.576    73.863     1.155     2.693
GLY  LEU   0.00000   113.333   122.643     1.000     1.000
GLY  LEU   0.00127    50.101  -137.279     1.153     1.584
GLY  LEU   0.00399    65.576    -4.312     1.211     3.319
GLY  LEU   0.01778    67.764   -65.929     2.696     3.667
GLY  LEU   0.06413   -63.398   -12.134     0.355     1.363
GLY  LEU   0.19093   -61.458   -63.973     1.424     3.540
GLY  LEU   0.00054  -122.942  -120.696     0.843     1.046
GLY  LEU   0.01285  -166.332   -70.209     0.084     0.340
GLY  LEU   0.08855  -174.891  -112.772     0.946     2.662
GLY  LEU   0.32767   -59.720   104.084     1.682     9.532
GLY  LEU   0.00002   -60.828   158.465     1.000     1.000
GLY  LEU   0.00207  -154.168   105.131     5.890    24.282
GLY  LEU   0.12851  -163.819    10.234     1.566     2.297
GLY  LEU   0.15453  -174.502    50.312     1.806     4.364
GLY  LYS   0.00524    68.010    74.522     1.092     1.224
GLY  LYS   0.37224   -60.924    99.711     1.502     8.148
GLY  LYS   0.00015    51.324  -139.323     1.015     1.262
GLY  LYS   0.00011    66.063    -0.921     2.580     3.419
GLY  LYS   0.00156    68.767   -63.995     2.711     4.305
GLY  LYS   0.03178   -63.399   -10.832     0.207     0.856
GLY  LYS   0.18848   -61.540   -63.836     1.363     3.522
GLY  LYS   0.05952  -173.897  -103.270     2.184    16.913
GLY  LYS   0.00002  -123.039  -120.479     1.000     1.000
GLY  LYS   0.00133  -158.304    91.950     0.637     5.004
GLY  LYS   0.17290  -174.525    45.285     0.609     2.661
GLY  LYS   0.16667  -164.608     9.510     2.719     3.192
GLY  MET   0.00037    49.791  -137.328     1.282     1.804
GLY  MET   0.00574    67.743   -68.444     3.322     9.593
GLY  MET   0.01816   -63.450   -12.499     0.308     0.855
GLY  MET   0.21102   -61.626   -63.849     1.654     3.305
GLY  MET   0.00052  -124.222  -119.256     1.831     1.912
GLY  MET   0.04105  -175.397  -112.716     0.486     0.992
GLY  MET   0.04361  -169.763   -73.461     1.398     2.365
GLY  MET   0.29950   -59.543   108.770     1.366     5.147
GLY  MET   0.00225    69.530    75.688     1.178     5.117
GLY  MET   0.00060    66.524     3.936     2.333     8.509
GLY  MET   0.00114  -157.682    92.218     0.964     0.858
GLY  MET   0.21249  -175.170    47.715     0.667     2.337
GLY  MET   0.16354  -167.883     5.624     3.952     4.558
GLY  PHE   0.00229    49.577  -136.497     1.373     2.016
GLY  PHE   0.02225    67.715   -69.277     3.420     9.247
GLY  PHE   0.00546    66.671    -6.807     1.915     3.456
GLY  PHE   0.00000    85.084   132.812     0.898     5.058
GLY  PHE   0.01771    66.867    76.047     2.084     3.659
GLY  PHE   0.01873   -63.135   -11.569     0.400     2.618
GLY  PHE   0.18841   -62.193   -65.226     1.473     3.433
GLY  PHE   0.06319  -175.115  -112.748     1.405     2.630
GLY  PHE   0.00092  -123.505  -119.902     0.847     0.943
GLY  PHE   0.00005   -76.192  -130.111     1.609     3.739
GLY  PHE   0.29065   -60.927   102.816     1.725     7.055
GLY  PHE   0.00474  -153.465   109.080     6.408    18.110
GLY  PHE   0.16304  -165.187    10.277     2.040     1.139
GLY  PHE   0.22257  -175.888    48.723     1.332     3.986
GLY  PRO   0.00228    51.451  -138.012     0.958     1.235
GLY  PRO   0.02261    64.861   -75.871     5.630    16.108
GLY  PRO   0.00910    65.097    -9.240     0.612     6.137
GLY  PRO   0.00024    88.552   132.763     0.288     0.501
GLY  PRO   0.01340    65.692    77.895     3.012     7.447
GLY  PRO   0.00200  -121.646  -121.882     1.595     1.533
GLY  PRO   0.07617  -172.384  -111.010     3.570     1.504
GLY  PRO   0.07674   -63.528   -13.013     0.091     1.214
GLY  PRO   0.28481   -62.144   -64.484     1.968     4.288
GLY  PRO   0.31013   -59.853   110.017     1.252     4.536
GLY  PRO   0.01735  -163.146    96.264     2.676     7.208
GLY  PRO   0.18518  -174.604    44.670     1.722    15.873
GLY  SER   0.00244  -158.844    93.530     1.607     4.402
GLY  SER   0.16041  -175.506    49.326     0.827     2.613
GLY  SER   0.16801  -164.169    10.061     1.190     1.455
GLY  SER   0.00920    66.887    77.703     1.374     8.704
GLY  SER   0.00000   -62.472   160.843     0.085     0.052
GLY  SER   0.30633   -60.613   106.759     1.622     7.424
GLY  SER   0.00283    50.542  -137.821     1.192     1.757
GLY  SER   0.00331    65.170    -5.117     0.636     4.892
GLY  SER   0.01684    68.710   -67.862     3.508     8.349
GLY  SER   0.03742   -63.129   -11.647     0.548     2.210
GLY  SER   0.22583   -61.629   -64.001     1.346     3.267
GLY  SER   0.06599  -174.822  -112.500     0.621     2.008
GLY  SER   0.00138  -123.419  -120.182     0.716     0.849
GLY  SER   0.00000   -74.609  -131.411     1.000     1.000
GLY  THR   0.00221    50.499  -137.559     0.964     1.855
GLY  THR   0.01293    67.181   -68.607     3.340     8.520
GLY  THR   0.00219    65.313    -5.970     1.786     5.834
GLY  THR   0.00278    65.449    73.723     3.416     8.746
GLY  THR   0.00000    79.342   135.013     1.000     1.000
GLY  THR   0.00169  -123.121  -120.256     0.366     0.462
GLY  THR   0.06639  -174.280  -114.706     1.251     4.528
GLY  THR   0.00021  -173.621   -74.033     1.000     1.000
GLY  THR   0.02081   -63.402   -12.467     0.382     1.721
GLY  THR   0.13322   -61.465   -63.776     1.525     3.787
GLY  THR   0.49370   -60.142   101.766     2.075    12.249
GLY  THR   0.00209  -158.442    95.756     3.328    11.500
GLY  THR   0.14263  -163.374     9.406     0.679     1.274
GLY  THR   0.11912  -175.289    50.065     1.524     3.969
GLY  TRP   0.01008    67.817    77.020     2.475     5.841
GLY  TRP   0.00001   100.042   126.513    17.261     4.166
GLY  TRP   0.00126    51.234  -131.395     2.560    14.012
GLY  TRP   0.00428    64.472   -12.195     1.947     9.686
GLY  TRP   0.01105    67.423   -64.700     3.185     4.281
GLY  TRP   0.02752   -63.319   -12.062     0.744     1.620
GLY  TRP   0.08469   -62.061   -65.904     2.273     6.478
GLY  TRP   0.03736  -167.504   -68.780     2.565     3.117
GLY  TRP   0.08881  -175.582  -111.712     1.626     2.101
GLY  TRP   0.00105  -122.302  -121.123     1.227     1.198
GLY  TRP   0.00009   -76.117  -132.164     1.636     5.997
GLY  TRP   0.14336  -166.060     9.121     3.115     3.666
GLY  TRP   0.20656  -176.002    49.979     1.750     4.258
GLY  TRP   0.00261  -149.969   124.146     3.813     6.982
GLY  TRP   0.38121   -60.168   101.524     2.275     9.531
GLY  TRP   0.00008   -62.154   161.143     1.000     1.000
GLY  TYR   0.01495    67.425    75.629     1.181     3.996
GLY  TYR   0.00000    88.782   122.922    15.399    15.777
GLY  TYR   0.00137    49.739  -136.860     1.650     2.927
GLY  TYR   0.00713    65.808    -7.552     1.018     4.257
GLY  TYR   0.03279    68.575   -66.242     2.129     4.589
GLY  TYR   0.04537   -63.392   -11.550     0.763     0.906
GLY  TYR   0.13071   -63.537   -68.489     1.665     3.325
GLY  TYR   0.14548  -175.539  -111.925     1.225     1.973
GLY  TYR   0.00004   -75.418  -135.422     0.460     3.287
GLY  TYR   0.00193  -122.887  -120.648     0.943     1.083
GLY  TYR   0.21941   -60.855   106.223     1.965     5.720
GLY  TYR   0.00414  -154.911   101.788     6.148    17.725
GLY  TYR   0.17975  -165.509    10.762     1.881     1.191
GLY  TYR   0.21692  -176.130    51.017     1.972     2.459
GLY  VAL   0.00880    67.365    74.471     2.182     5.249
GLY  VAL   0.00123    50.041  -136.907     1.150     1.315
GLY  VAL   0.00701    66.344    -8.702     1.245     4.253
GLY  VAL   0.02065    68.166   -66.279     2.916     9.991
GLY  VAL   0.04648   -63.363   -11.485     0.277     1.040
GLY  VAL   0.20396   -61.666   -63.412     1.892     3.416
GLY  VAL   0.01792  -167.340   -71.182     2.136     0.171
GLY  VAL   0.09336  -174.456  -113.440     1.243     2.050
GLY  VAL   0.00016   -77.517  -130.875     0.119     0.013
GLY  VAL   0.00157  -123.358  -120.174     0.536     0.746
GLY  VAL   0.26139   -59.377   101.539     1.805    12.159
GLY  VAL   0.00508  -153.652   116.799     6.246    18.274
GLY  VAL   0.12438  -164.131    10.722     1.015     1.796
GLY  VAL   0.20800  -174.664    47.638     1.154     3.644
HID  ALA   0.00901    67.627    73.945     2.341     4.028
HID  ALA   0.00000    87.431   101.825    21.015     7.211
HID  ALA   0.00105    50.750  -138.125     1.353     1.961
HID  ALA   0.00564    66.919    -6.585     2.140     5.330
HID  ALA   0.00949    67.773   -67.835     2.823     7.717
HID  ALA   0.02953   -63.396   -11.592     0.360     1.479
HID  ALA   0.16120   -61.874   -64.796     1.441     3.583
HID  ALA   0.01863  -168.868   -73.668     0.285     1.323
HID  ALA   0.03462  -174.586  -112.120     1.467     2.792
HID  ALA   0.00030   -75.588  -135.918     1.086     3.082
HID  ALA   0.00101  -124.126  -119.502     1.951     2.098
HID  ALA   0.11974  -166.369     6.848     4.493     5.090
HID  ALA   0.24176  -174.282    45.538     0.948     4.656
HID  ALA   0.36404   -59.982   102.074     1.650     9.179
HID  ALA   0.00397  -149.316   122.245     4.539    15.172
HID  ARG   0.00368    67.571    73.375     1.940     3.384
HID  ARG   0.00022    51.400  -138.200     0.886     1.371
HID  ARG   0.00133    66.572    -8.491     1.205     2.520
HID  ARG   0.01089    67.034   -63.776     1.378     2.221
HID  ARG   0.14415  -164.682     9.449     2.557     2.736
HID  ARG   0.15649  -175.358    48.109     1.260     4.036
HID  ARG   0.00015  -148.057   129.432     1.170     1.167
HID  ARG   0.44075   -59.585    98.245     1.402    11.423
HID  ARG   0.03544   -63.564   -10.057     0.323     1.310
HID  ARG   0.13342   -60.900   -61.424     0.897     2.245
HID  ARG   0.02645  -166.994   -66.768     3.296     6.053
HID  ARG   0.04701  -175.335  -110.581     0.786     1.558
HID  ARG   0.00002  -123.109  -120.477     1.000     1.000
HID  ASN   0.00205    67.310    74.640     2.852     5.387
HID  ASN   0.00005   -62.415   161.272     0.107     0.421
HID  ASN   0.52405   -60.188   101.324     1.595     8.826
HID  ASN   0.00098  -157.476    89.269     0.406     1.161
HID  ASN   0.00017  -149.648   131.406     0.911     1.093
HID  ASN   0.10181  -163.251     9.324     1.255     1.793
HID  ASN   0.17733  -175.316    49.098     0.804     2.246
HID  ASN   0.00015    50.135  -136.619     1.728     2.092
HID  ASN   0.00121    66.630    -9.028     1.786     2.263
HID  ASN   0.00316    67.133   -69.941     3.577    10.950
HID  ASN   0.00018  -123.866  -119.239     0.265     0.702
HID  ASN   0.05740  -175.319  -111.556     1.134     5.293
HID  ASN   0.01640   -63.502   -10.453     0.277     1.356
HID  ASN   0.11505   -61.935   -64.709     1.675     4.201
HID  ASP   0.00053    50.172  -137.332     1.492     2.916
HID  ASP   0.00464    65.532   -71.355     3.772    10.218
HID  ASP   0.00126    65.288    -4.609     2.060     2.229
HID  ASP   0.01440    70.401    86.469     4.322    12.902
HID  ASP   0.03474   -63.156   -13.598     0.839     2.956
HID  ASP   0.14807   -60.699   -63.108     1.182     3.188
HID  ASP   0.00025  -121.902  -122.310     0.762     0.781
HID  ASP   0.00004   -74.832  -136.341     1.000     1.000
HID  ASP   0.06008  -173.859  -112.697     1.734     2.478
HID  ASP   0.00344  -173.456   -75.826     6.818     7.163
HID  ASP   0.00062   -62.627   163.375     1.059     2.463
HID  ASP   0.57955   -59.839   105.729     1.682     8.863
HID  ASP   0.00267  -153.286   112.773     5.475    19.159
HID  ASP   0.05289  -163.898    10.870     1.755     1.938
HID  ASP   0.09682  -175.508    51.335     1.226     4.100
HID  CYS   0.00653    65.477    71.515     3.083     6.302
HID  CYS   0.00001    87.517   135.764     1.000     1.000
HID  CYS   0.00008   -61.083   160.531     2.074     4.165
HID  CYS   0.39086   -59.861   102.566     1.711    10.446
HID  CYS   0.00263  -152.511   113.406     6.623    20.978
HID  CYS   0.19467  -163.319     9.129     0.694     1.727
HID  CYS   0.16722  -175.206    49.418     1.728     4.419
HID  CYS   0.00053    50.678  -137.043     1.405     1.741
HID  CYS   0.00497    66.473    -8.140     0.905     3.250
HID  CYS   0.00631    66.789   -68.670     3.051     7.942
HID  CYS   0.00910   -63.454   -11.535     0.425     1.142
HID  CYS   0.16799   -62.057   -64.781     1.807     3.860
HID  CYS   0.04897  -175.526  -112.042     1.370     2.634
HID  CYS   0.00011  -121.299  -121.881     2.557     2.344
HID  CYS   0.00001   -73.975  -130.431     1.000     1.000
HID  GLN   0.00160    67.599    75.122     0.787     2.813
HID  GLN   0.56696   -60.200   100.336     1.747     8.502
HID  GLN   0.00030  -152.906   111.505     6.015    21.935
HID  GLN   0.09409  -164.429    10.045     2.201     1.674
HID  GLN   0.13674  -175.805    50.723     0.840     2.651
HID  GLN   0.00015    49.408  -136.112     1.352     1.493
HID  GLN   0.00059    65.478    -4.776     0.945     3.127
HID  GLN   0.00582    66.776   -66.260     3.456     4.897
HID  GLN   0.00007  -123.054  -120.509     0.296     0.744
HID  GLN   0.05329  -175.703  -110.194     1.104     7.472
HID  GLN   0.02544   -63.360   -12.063     0.406     2.170
HID  GLN   0.11494   -61.700   -63.665     1.449     4.023
HID  GLU   0.00071    50.556  -137.270     1.587     1.988
HID  GLU   0.00986    66.314   -70.001     2.761     8.718
HID  GLU   0.00005  -123.435  -120.516     0.018     0.490
HID  GLU   0.00109  -167.152   -70.497    10.330    10.171
HID  GLU   0.09180  -173.737  -112.467     1.682     2.024
HID  GLU   0.02723   -63.292   -11.412     0.314     2.499
HID  GLU   0.19600   -61.086   -63.982     1.064     4.505
HID  GLU   0.00174    66.842    -6.419     2.645     4.433
HID  GLU   0.00437    66.804    75.382     2.732     6.045
HID  GLU   0.00000   109.197   125.031     1.000     1.000
HID  GLU   0.51832   -59.921   107.973     1.389     7.462
HID  GLU   0.00010   -62.016   162.246     1.000     1.000
HID  GLU   0.00078  -157.444    92.612     1.664     4.942
HID  GLU   0.07640  -174.766    52.427     1.416     4.386
HID  GLU   0.07157  -164.912     9.629     3.278     3.566
HID  GLY   0.01101    66.711    74.213     2.307     6.071
HID  GLY   0.00003   100.810   123.276    11.197     6.187
HID  GLY   0.41405   -59.885   104.137     1.553     9.876
HID  GLY   0.00683  -153.167   115.964     7.107    17.681
HID  GLY   0.09539  -163.276     9.796     1.064     1.938
HID  GLY   0.16246  -175.295    49.082     1.094     3.007
HID  GLY   0.00287    53.184  -132.252     6.316    12.407
HID  GLY   0.00625    66.704    -6.731     2.189     4.061
HID  GLY   0.02368    66.494   -70.546     3.458     9.403
HID  GLY   0.03308   -63.231   -11.253     1.181     1.223
HID  GLY   0.15695   -61.256   -63.384     1.296     3.287
HID  GLY   0.08678  -175.119  -112.228     1.933     3.703
HID  GLY   0.00057  -123.846  -119.491     0.233     0.656
HID  GLY   0.00005   -76.789  -127.539     1.161     4.100
HID  HID   0.00623    67.648    74.819     0.865     2.131
HID  HID   0.41138   -59.779   102.348     1.369    10.534
HID  HID   0.00180  -158.082    91.221     0.693     2.062
HID  HID   0.30858  -171.723    36.586     5.309    17.364
HID  HID   0.00136    50.564  -137.171     1.362     1.621
HID  HID   0.00146    64.829    -7.176     0.299     5.045
HID  HID   0.01164    65.870   -68.102     2.387     5.635
HID  HID   0.00736   -63.412   -10.719     0.255     1.012
HID  HID   0.20919   -62.030   -65.101     1.291     3.322
HID  HID   0.04037  -175.381  -111.456     0.523     0.772
HID  HID   0.00029  -122.912  -121.064     0.592     0.554
HID  HID   0.00035   -75.325  -136.605     0.056     0.915
HID  HIE   0.00342    67.345    75.348     1.727     5.812
HID  HIE   0.37861   -60.187    97.346     1.693    11.246
HID  HIE   0.00008   -64.039   162.161     1.000     1.000
HID  HIE   0.00153  -150.961   113.961     6.419    17.772
HID  HIE   0.15578  -165.083    10.609     2.655     1.643
HID  HIE   0.18757  -175.619    51.272     1.133     2.648
HID  HIE   0.00068    50.254  -137.148     1.523     2.125
HID  HIE   0.00182    66.311    -3.575     1.503     0.966
HID  HIE   0.01312    66.772   -65.820     2.438     3.395
HID  HIE   0.01445   -63.622   -10.823     1.186     2.025
HID  HIE   0.17611   -61.567   -64.261     1.214     2.896
HID  HIE   0.06596  -175.369  -111.192     1.248     4.432
HID  HIE   0.00077  -121.878  -121.774     0.885     0.834
HID  HIE   0.00011   -75.258  -139.871     1.000     1.000
HID  HIP   0.15331  -165.164     7.958     3.451     2.705
HID  HIP   0.15934  -174.842    46.290     1.152     3.363
HID  HIP   0.00020  -158.914    89.553     1.279     0.184
HID  HIP   0.00023  -148.645   130.674     0.915     1.682
HID  HIP   0.00428    67.950    74.106     2.739     5.750
HID  HIP   0.49441   -59.080    92.584     0.933    11.377
HID  HIP   0.00062    51.478  -138.071     1.027     1.381
HID  HIP   0.00619    69.545    -5.811     3.137     4.738
HID  HIP   0.00779    66.774   -66.755     2.203     5.736
HID  HIP   0.01874   -63.455   -10.328     0.231     1.508
HID  HIP   0.10923   -61.228   -61.769     0.958     2.477
HID  HIP   0.03398  -175.942  -110.768     2.927     4.575
HID  HIP   0.01106  -168.496   -70.945     8.136     8.839
HID  HIP   0.00013  -122.912  -120.759     0.418     0.503
HID  HIP   0.00050   -75.504  -137.828     0.411     4.101
HID  ILE   0.00034    49.039  -135.754     0.937     1.377
HID  ILE   0.01839    66.160   -66.327     2.251     8.106
HID  ILE   0.00106    65.833    -5.367     1.142     3.420
HID  ILE   0.00209    68.096    81.369     1.318     9.455
HID  ILE   0.01139   -63.715    -9.746     0.842     4.163
HID  ILE   0.13534   -61.453   -62.082     1.251     3.569
HID  ILE   0.07443  -174.815   -94.085     1.103    17.382
HID  ILE   0.00031  -121.890  -120.468     0.815     1.221
HID  ILE   0.00003   -75.456  -134.924     0.433     2.853
HID  ILE   0.00330   -61.019   159.685     0.741     1.434
HID  ILE   0.44123   -59.618   100.024     1.658     9.669
HID  ILE   0.00123  -150.271   116.292     6.669    19.957
HID  ILE   0.16718  -163.571     9.231     2.519     1.342
HID  ILE   0.14367  -175.477    49.538     1.425     4.475
HID  LEU   0.00044  -156.156    96.136     3.623    13.765
HID  LEU   0.12945  -163.478     9.546     2.063     1.683
HID  LEU   0.10826  -175.166    49.015     0.826     2.347
HID  LEU   0.00148    65.944    76.452     1.721     7.580
HID  LEU   0.47878   -60.343   102.884     1.603     9.062
HID  LEU   0.00052    50.395  -137.385     1.634     1.714
HID  LEU   0.00079    65.336    -4.546     0.920     2.439
HID  LEU   0.00925    66.507   -68.342     2.508     8.827
HID  LEU   0.02849   -63.544   -12.209     0.297     1.010
HID  LEU   0.18171   -61.581   -63.761     1.395     3.555
HID  LEU   0.05862  -174.845  -113.003     1.387     3.634
HID  LEU   0.00178  -174.472   -72.788     1.000     1.000
HID  LEU   0.00003  -122.801  -120.631     1.417     1.811
HID  LEU   0.00039   -75.162  -135.712     1.000     1.000
HID  LYS   0.00052  -157.910    90.809     0.928     0.416
HID  LYS   0.11773  -163.660     9.198     2.002     1.868
HID  LYS   0.18585  -174.815    47.522     0.782     3.304
HID  LYS   0.00102    67.137    73.158     1.441     4.125
HID  LYS   0.49069   -59.322    94.822     1.121    12.116
HID  LYS   0.00006    51.228  -138.293     0.784     2.042
HID  LYS   0.00004    64.512    -5.375     0.514     1.472
HID  LYS   0.00229    65.672   -66.200     1.152     3.442
HID  LYS   0.03387   -63.450   -10.970     0.171     1.088
HID  LYS   0.12147   -61.055   -61.941     0.811     2.286
HID  LYS   0.04624  -175.411  -110.678     0.645     1.997
HID  LYS   0.00022   -74.842  -138.022     1.000     1.000
HID  LYS   0.00002  -122.147  -121.419     1.000     1.000
HID  MET   0.00211    66.991    74.222     1.575     3.579
HID  MET   0.00002    50.115  -137.736     1.386     3.101
HID  MET   0.00683    67.654    -8.400     1.881     3.619
HID  MET   0.00262    68.590   -67.141     3.091     5.065
HID  MET   0.00004   -65.742   167.152     0.017     0.724
HID  MET   0.51346   -59.976    98.680     1.590    10.636
HID  MET   0.00104  -149.164   129.654     2.530     6.627
HID  MET   0.14111  -165.719     9.643     2.956     2.736
HID  MET   0.22709  -175.629    50.118     0.902     3.576
HID  MET   0.01207   -63.251    -9.647     0.592     2.081
HID  MET   0.03120   -62.292   -65.712     1.739     3.533
HID  MET   0.00741  -166.658   -69.881     0.276     0.268
HID  MET   0.05490  -175.476  -111.048     1.201     1.819
HID  MET   0.00009  -122.356  -121.327     1.034     0.829
HID  MET   0.00001   -75.196  -130.019     1.000     1.000
HID  PHE   0.00713    66.280    74.869     2.289     6.798
HID  PHE   0.00023   -64.340   163.422     2.009     4.499
HID  PHE   0.32807   -60.114   101.965     1.808    10.224
HID  PHE   0.00233  -154.754   103.326     6.988    16.943
HID  PHE   0.20159  -164.422     9.707     1.359     1.780
HID  PHE   0.19241  -175.617    50.676     1.321     3.451
HID  PHE   0.00156    49.125  -135.809     1.412     2.196
HID  PHE   0.00880    67.960    -7.184     1.715     2.155
HID  PHE   0.01246    66.701   -66.959     2.679     6.398
HID  PHE   0.01123   -62.948   -11.702     0.707     2.823
HID  PHE   0.13638   -61.847   -64.297     1.583     3.584
HID  PHE   0.09714  -175.647  -108.089     1.399     9.972
HID  PHE   0.00059  -123.059  -120.522     0.689     1.086
HID  PHE   0.00009   -76.468  -132.599     1.580     1.825
HID  PRO   0.00027    93.412   126.283     2.874     4.958
HID  PRO   0.00563    62.833    69.241     2.910     7.495
HID  PRO   0.00937    67.293    -6.664     2.416     2.791
HID  PRO   0.00104    51.411  -137.644     0.925     1.439
HID  PRO   0.02384    63.792   -77.789     4.868    14.300
HID  PRO   0.06679   -63.704   -11.205     0.338     0.870
HID  PRO   0.14843   -61.331   -62.827     1.313     2.849
HID  PRO   0.04517  -173.090  -110.847     3.555     2.249
HID  PRO   0.00094   -75.649  -138.302     0.725     3.594
HID  PRO   0.00083  -120.640  -122.983     1.130     1.084
HID  PRO   0.50651   -59.475   102.224     1.289     9.737
HID  PRO   0.01422  -156.767   107.618     7.904    16.729
HID  PRO   0.05043  -166.318    11.588     3.998     2.901
HID  PRO   0.12652  -174.596    50.039     1.937     5.684
HID  SER   0.00802    66.185    75.553     2.250     9.845
HID  SER   0.43449   -59.783   102.870     1.627     9.944
HID  SER   0.00594  -149.951   116.061     6.428    17.765
HID  SER   0.10194  -163.389     9.253     0.884     1.928
HID  SER   0.16941  -175.664    49.719     1.655     2.570
HID  SER   0.00070    49.864  -136.539     1.617     2.410
HID  SER   0.00436    65.908    -6.903     1.163     4.166
HID  SER   0.02182    69.817   -59.234     4.658    11.179
HID  SER   0.02497   -63.417   -11.184     0.312     0.667
HID  SER   0.15953   -61.077   -62.682     1.539     3.294
HID  SER   0.00096   -70.538  -100.453     3.249    21.704
HID  SER   0.00032  -122.463  -121.221     0.779     0.742
HID  SER   0.06755  -174.429  -112.521     2.009     2.920
HID  SER   0.00001  -151.374   -64.145     1.000     1.000
HID  THR   0.00492    67.738    90.039     1.257    12.510
HID  THR   0.00016    48.569  -134.488     2.555     5.526
HID  THR   0.00752    65.811   -11.308     1.081     4.909
HID  THR   0.00382    67.421   -66.134     4.345     4.502
HID  THR   0.00605   -63.388   -10.441     0.534     1.622
HID  THR   0.17649   -62.427   -64.836     2.330     4.938
HID  THR   0.08752  -174.757  -112.712     1.364     3.294
HID  THR   0.00026  -120.713  -122.502     3.797     2.835
HID  THR   0.00003   -75.379  -127.736     1.000     1.000
HID  THR   0.00002   -62.204   160.473     0.001     0.084
HID  THR   0.43179   -59.906   100.800     2.079    11.126
HID  THR   0.00126  -159.573    90.883     1.236     0.667
HID  THR   0.08102  -164.014     8.189     2.595     2.234
HID  THR   0.19914  -175.535    49.759     1.233     3.352
HID  TRP   0.00045    49.962  -137.082     1.705     2.818
HID  TRP   0.01047    67.316   -67.252     3.448     8.839
HID  TRP   0.00174    65.281    -6.379     1.327     3.347
HID  TRP   0.00455    67.441    76.691     1.813     5.771
HID  TRP   0.01223   -63.467   -10.835     0.629     2.424
HID  TRP   0.09440   -61.772   -63.910     1.479     3.631
HID  TRP   0.00110  -122.754  -120.829     1.045     1.175
HID  TRP   0.07638  -176.664  -111.243     1.618     2.221
HID  TRP   0.00036  -167.201   -73.056     1.000     1.000
HID  TRP   0.00015   -62.957   159.366     0.611     1.221
HID  TRP   0.40506   -60.263    96.986     1.917    10.297
HID  TRP   0.00200  -151.712   107.461     7.932    17.504
HID  TRP   0.22030  -163.608     8.905     0.634     1.885
HID  TRP   0.17081  -175.876    49.589     1.270     2.515
HID  TYR   0.00649    66.740    75.442     2.136     4.828
HID  TYR   0.32629   -59.841    99.821     1.584    11.545
HID  TYR   0.00306  -155.829   102.172     5.541    14.734
HID  TYR   0.18816  -175.687    49.677     1.138     3.050
HID  TYR   0.23188  -165.186    10.464     1.933     1.900
HID  TYR   0.00111    50.404  -137.105     1.607     1.912
HID  TYR   0.00386    67.429    -6.678     2.404     3.141
HID  TYR   0.01395    66.435   -68.504     2.125     7.720
HID  TYR   0.01527   -63.283    -9.946     0.467     2.409
HID  TYR   0.10467   -61.779   -64.427     1.514     3.858
HID  TYR   0.00685  -173.636   -77.652     4.557     5.704
HID  TYR   0.09801  -175.298  -111.277     1.165     2.267
HID  TYR   0.00026  -122.178  -121.314     0.759     0.743
HID  TYR   0.00014   -75.632  -136.145     1.634     4.007
HID  VAL   0.00437    66.974    73.425     2.008     5.797
HID  VAL   0.00069    50.502  -137.459     1.389     1.538
HID  VAL   0.00305    64.707    -3.517     0.783     3.386
HID  VAL   0.00364    68.770   -66.775     2.780     6.067
HID  VAL   0.03283   -63.452   -11.771     0.173     1.181
HID  VAL   0.11098   -61.764   -63.290     1.601     3.608
HID  VAL   0.04485  -162.271   -66.768     4.749     5.857
HID  VAL   0.05244  -175.695  -111.658     0.742     1.685
HID  VAL   0.00050  -123.415  -119.877     0.596     1.163
HID  VAL   0.00013   -75.154  -136.176     0.359     1.776
HID  VAL   0.34806   -60.032   101.294     2.052    10.294
HID  VAL   0.00001   -63.384   163.498     1.000     1.000
HID  VAL   0.00161  -157.682    93.040     3.525     9.304
HID  VAL   0.20994  -175.085    47.717     1.142     3.332
HID  VAL   0.18692  -164.869     8.947     2.707     2.766
HIE  ALA   0.00002    90.298   129.014     2.236     8.872
HIE  ALA   0.01054    66.008    74.329     2.956     3.929
HIE  ALA   0.00131    49.962  -136.771     2.168     3.039
HIE  ALA   0.00253    66.024    -2.672     3.040     1.401
HIE  ALA   0.01341    67.121   -68.062     3.245     7.895
HIE  ALA   0.02836   -63.195   -14.370     0.400     2.174
HIE  ALA   0.16707   -62.009   -64.959     1.627     4.293
HIE  ALA   0.09057  -174.542  -113.350     1.529     3.741
HIE  ALA   0.00124  -122.932  -120.711     0.478     0.681
HIE  ALA   0.00002   -75.214  -130.489     1.000     1.000
HIE  ALA   0.00052   -63.598   160.681     0.621     0.859
HIE  ALA   0.41474   -60.596   102.457     1.886     7.862
HIE  ALA   0.00287  -152.639   113.746     6.564    23.460
HIE  ALA   0.08837  -163.622    10.211     0.932     1.647
HIE  ALA   0.17842  -175.303    50.677     1.220     2.202
HIE  ARG   0.00141    66.407    72.536     2.239     3.726
HIE  ARG   0.00009    51.681  -139.060     1.149     2.701
HIE  ARG   0.01520    65.898    -8.993     1.261     0.689
HIE  ARG   0.01364    67.008   -63.783     1.092     2.260
HIE  ARG   0.00281   -63.515   -10.780     0.862     1.284
HIE  ARG   0.09550   -61.754   -63.550     1.543     4.444
HIE  ARG   0.00003  -122.988  -120.800     0.071     0.043
HIE  ARG   0.00638  -167.673   -67.554     1.653     5.923
HIE  ARG   0.02851  -174.959  -110.071     1.570     4.824
HIE  ARG   0.56524   -59.202    91.632     1.309    10.742
HIE  ARG   0.00052  -147.744   125.781     4.103     9.954
HIE  ARG   0.17366  -166.621     6.509     3.723     3.456
HIE  ARG   0.09702  -174.869    49.667     0.986     3.462
HIE  ASN   0.00075    49.556  -136.376     1.993     2.242
HIE  ASN   0.00544    65.623   -74.762     3.568    11.837
HIE  ASN   0.00056  -122.857  -120.419     0.596     0.856
HIE  ASN   0.08146  -175.358  -112.244     0.653     2.681
HIE  ASN   0.01034   -63.325   -11.712     0.327     1.469
HIE  ASN   0.10761   -62.902   -66.622     1.514     3.535
HIE  ASN   0.00050    64.082    -3.626     0.884     0.989
HIE  ASN   0.00887    66.561    76.385     2.308     3.708
HIE  ASN   0.52821   -61.078   101.768     1.605     7.141
HIE  ASN   0.00061   -60.901   157.800     1.000     1.000
HIE  ASN   0.00126  -158.016    94.244     0.703     4.850
HIE  ASN   0.13786  -175.712    50.081     0.707     1.447
HIE  ASN   0.11652  -163.726     9.320     0.761     1.882
HIE  ASP   0.00139    49.368  -135.977     1.913     2.002
HIE  ASP   0.00680    67.001   -74.397     3.524    11.601
HIE  ASP   0.00191    64.977    -3.654     1.268     1.778
HIE  ASP   0.00437    65.577    76.823     2.630     3.442
HIE  ASP   0.00010    83.918   113.491     3.841     5.852
HIE  ASP   0.00109  -122.215  -121.894     0.809     1.060
HIE  ASP   0.12652  -175.064  -112.549     0.784     2.425
HIE  ASP   0.01314   -63.506   -13.216     0.541     1.957
HIE  ASP   0.16889   -62.491   -66.891     1.587     3.903
HIE  ASP   0.00258   -61.791   162.409     0.394     0.992
HIE  ASP   0.38778   -61.179   106.612     1.619     5.690
HIE  ASP   0.00123  -157.365    97.414     1.516     2.741
HIE  ASP   0.07393  -163.489    10.160     0.950     2.219
HIE  ASP   0.21027  -175.369    50.716     0.930     2.508
HIE  CYS   0.00070    49.771  -137.514     1.008     2.097
HIE  CYS   0.00452    66.495   -71.482     3.791    11.197
HIE  CYS   0.00097    64.518    -4.486     0.666     3.859
HIE  CYS   0.00378    66.037    77.818     2.185     6.097
HIE  CYS   0.00001    90.972   121.093     1.000     1.000
HIE  CYS   0.00052  -123.305  -120.475     0.548     0.793
HIE  CYS   0.03254  -169.278   -72.390     0.588     1.481
HIE  CYS   0.08710  -175.490  -112.947     0.720     2.634
HIE  CYS   0.00368   -63.454   -11.472     0.354     1.205
HIE  CYS   0.20561   -62.401   -65.814     1.899     4.487
HIE  CYS   0.36045   -61.222   100.524     1.871     8.386
HIE  CYS   0.00327  -158.797    97.031     1.103     5.553
HIE  CYS   0.13420  -175.398    50.335     0.636     1.631
HIE  CYS   0.16266  -163.973     9.738     0.724     1.172
HIE  GLN   0.00427    67.393    74.555     1.538     3.487
HIE  GLN   0.00042    48.801  -135.229     0.985     1.938
HIE  GLN   0.00111    66.129    -1.154     2.914     2.954
HIE  GLN   0.00486    69.646   -65.844     1.773     3.995
HIE  GLN   0.01401   -62.763   -11.473     0.249     1.803
HIE  GLN   0.19217   -62.328   -65.245     1.509     4.017
HIE  GLN   0.00056  -123.059  -120.254     0.546     0.993
HIE  GLN   0.00997  -166.923   -68.331     1.177     1.974
HIE  GLN   0.06234  -175.769  -112.833     0.544     2.908
HIE  GLN   0.38752   -60.848   103.958     1.636     7.492
HIE  GLN   0.00006  -158.433    90.989     0.110     0.664
HIE  GLN   0.20559  -175.232    49.949     0.794     1.951
HIE  GLN   0.11713  -164.128     8.309     2.463     2.706
HIE  GLU   0.00132    50.873  -138.638     1.053     1.389
HIE  GLU   0.00792    66.934   -67.444     3.880     6.948
HIE  GLU   0.00111    64.822    -2.082     0.671     1.872
HIE  GLU   0.00904    68.019    76.445     2.519     5.590
HIE  GLU   0.00315   -63.159   -12.120     0.123     0.680
HIE  GLU   0.11817   -62.755   -66.820     1.666     4.187
HIE  GLU   0.00087  -121.648  -121.712     0.536     0.576
HIE  GLU   0.12355  -175.426  -112.505     0.530     1.825
HIE  GLU   0.00145   -62.795   162.439     0.890     0.566
HIE  GLU   0.32166   -61.480   102.914     1.866     5.568
HIE  GLU   0.00061  -158.028    92.948     0.708     2.851
HIE  GLU   0.16299  -164.008    10.958     1.050     2.002
HIE  GLU   0.24814  -175.572    50.995     0.711     2.144
HIE  GLY   0.00239    50.016  -136.826     1.430     2.050
HIE  GLY   0.02433    67.946   -67.904     2.758     8.269
HIE  GLY   0.00925    65.061   -11.388     1.496     6.200
HIE  GLY   0.00001    91.764   123.274     0.517     3.631
HIE  GLY   0.01630    67.343    75.166     1.342     3.293
HIE  GLY   0.03146   -63.139   -11.642     0.465     0.403
HIE  GLY   0.17586   -61.269   -63.782     2.102     4.783
HIE  GLY   0.07643  -174.754  -112.603     1.240     2.219
HIE  GLY   0.00114  -123.074  -120.708     1.194     1.269
HIE  GLY   0.00006   -76.538  -131.149     1.352     7.961
HIE  GLY   0.32177   -61.032   104.740     1.698     4.495
HIE  GLY   0.33066  -170.950    33.557     5.816    18.960
HIE  GLY   0.01032  -157.619   103.900    10.950    19.300
HIE  HID   0.00342    67.345    75.348     1.727     5.812
HIE  HID   0.37861   -60.187    97.346     1.693    11.246
HIE  HID   0.00008   -64.039   162.161     1.000     1.000
HIE  HID   0.00153  -150.961   113.961     6.419    17.772
HIE  HID   0.15578  -165.083    10.609     2.655     1.643
HIE  HID   0.18757  -175.619    51.272     1.133     2.648
HIE  HID   0.00068    50.254  -137.148     1.523     2.125
HIE  HID   0.00182    66.311    -3.575     1.503     0.966
HIE  HID   0.01312    66.772   -65.820     2.438     3.395
HIE  HID   0.01445   -63.622   -10.823     1.186     2.025
HIE  HID   0.17611   -61.567   -64.261     1.214     2.896
HIE  HID   0.06596  -175.369  -111.192     1.248     4.432
HIE  HID   0.00077  -121.878  -121.774     0.885     0.834
HIE  HID   0.00011   -75.258  -139.871     1.000     1.000
HIE  HIE   0.00246    67.721    79.257     2.108     6.126
HIE  HIE   0.00110    50.939  -139.124     1.683     3.468
HIE  HIE   0.00225    64.522    -3.153     0.964     1.006
HIE  HIE   0.00669    66.604   -65.685     3.224     1.376
HIE  HIE   0.00086   -67.148   -14.045     0.000     0.000
HIE  HIE   0.09958   -62.535   -65.535     1.910     5.190
HIE  HIE   0.00039  -122.519  -121.259     0.698     0.872
HIE  HIE   0.10779  -175.579  -111.567     0.460     1.388
HIE  HIE   0.00085   -63.451   160.474     0.208     0.632
HIE  HIE   0.26561   -61.079   103.936     1.981     5.756
HIE  HIE   0.00108  -158.630    94.891     0.324     3.098
HIE  HIE   0.38890  -176.280    50.227     0.999     1.227
HIE  HIE   0.12244  -164.838    11.185     0.800     1.320
HIE  HIP   0.00806    63.944    65.803     4.224     8.510
HIE  HIP   0.00030    50.728  -137.220     1.533     2.122
HIE  HIP   0.01443    68.392    -4.436     2.625     2.816
HIE  HIP   0.02931    66.731   -65.581     1.326     3.856
HIE  HIP   0.51525   -59.099    90.683     0.942    13.258
HIE  HIP   0.00009   -63.515   160.746     1.000     1.000
HIE  HIP   0.00158  -152.985   108.666     7.549    18.700
HIE  HIP   0.09259  -165.621     9.769     3.356     1.914
HIE  HIP   0.14400  -176.083    49.101     1.799     2.755
HIE  HIP   0.08629   -60.718   -60.730     1.004     2.141
HIE  HIP   0.03563   -63.250    -9.273     0.699     2.961
HIE  HIP   0.07226  -174.277   -98.480     1.308    18.495
HIE  HIP   0.00007  -123.413  -120.455     0.149     0.132
HIE  HIP   0.00012   -75.940  -136.745     0.281     5.890
HIE  ILE   0.00235    67.427    78.825     1.212     6.471
HIE  ILE   0.00114    48.870  -135.592     1.008     1.200
HIE  ILE   0.00121    64.285    -2.414     0.641     1.153
HIE  ILE   0.00467    66.889   -68.023     3.030     9.159
HIE  ILE   0.00106  -121.588  -120.950     0.445     0.744
HIE  ILE   0.00052  -167.804   -63.679     4.383     1.149
HIE  ILE   0.04674  -175.344  -110.885     0.468     1.488
HIE  ILE   0.00936   -63.749   -12.881     0.164     0.507
HIE  ILE   0.18086   -63.554   -68.219     2.092     5.262
HIE  ILE   0.00280   -60.572   158.557     1.241     3.299
HIE  ILE   0.39402   -60.202   104.410     1.680     8.819
HIE  ILE   0.00182  -157.985    94.583     1.232     1.685
HIE  ILE   0.18284  -163.613     8.970     0.985     1.792
HIE  ILE   0.17062  -175.288    49.220     0.647     2.138
HIE  LEU   0.46859   -59.640   101.034     1.591    10.857
HIE  LEU   0.00071   -63.723   161.136     1.000     1.000
HIE  LEU   0.00102  -149.164   121.960     5.319    15.269
HIE  LEU   0.16170  -174.976    50.531     1.541     2.956
HIE  LEU   0.10172  -163.915     9.747     1.892     3.108
HIE  LEU   0.02453  -168.903   -71.408     1.017     2.885
HIE  LEU   0.06325  -174.841  -112.602     1.415     2.259
HIE  LEU   0.00012   -76.285  -127.660     0.446     4.237
HIE  LEU   0.00006  -122.351  -121.259     1.000     1.000
HIE  LEU   0.01645   -63.377   -13.182     0.679     1.502
HIE  LEU   0.13969   -62.308   -65.374     1.646     4.200
HIE  LEU   0.00227    66.976    73.136     2.253     3.072
HIE  LEU   0.00021    50.769  -138.515     1.207     1.758
HIE  LEU   0.00259    65.841    -9.064     0.703     4.163
HIE  LEU   0.01708    66.590   -64.062     1.212     3.252
HIE  LYS   0.00002  -148.949   132.762     1.278     0.356
HIE  LYS   0.00005  -157.614    93.759     1.157     2.520
HIE  LYS   0.10619  -163.406     8.348     0.461     2.006
HIE  LYS   0.11788  -174.456    47.468     0.511     2.786
HIE  LYS   0.00271    66.254    74.889     2.026     3.496
HIE  LYS   0.59517   -60.074    95.981     1.633    10.424
HIE  LYS   0.00030    48.572  -135.428     2.136     2.233
HIE  LYS   0.00055    66.053   -10.362     1.873     7.707
HIE  LYS   0.00218    66.845   -66.486     2.829     5.502
HIE  LYS   0.00004  -123.841  -119.824     0.192     0.121
HIE  LYS   0.04951  -175.316  -111.792     0.700     2.749
HIE  LYS   0.01861   -63.500   -11.171     0.224     0.839
HIE  LYS   0.10679   -61.710   -63.926     1.484     4.363
HIE  MET   0.00303    67.001    73.601     2.099     5.874
HIE  MET   0.39115   -60.138   103.976     1.922     8.483
HIE  MET   0.00079  -154.191   107.133     5.527    17.460
HIE  MET   0.07783  -166.852     8.073     4.289     4.352
HIE  MET   0.29038  -175.421    51.527     1.315     2.215
HIE  MET   0.00015    48.620  -135.278     1.242     1.609
HIE  MET   0.00251    66.157    -7.986     1.644     2.931
HIE  MET   0.00911    68.254   -64.881     1.692     5.863
HIE  MET   0.01137   -62.487   -13.054     0.450     2.414
HIE  MET   0.11859   -61.787   -64.686     1.770     4.369
HIE  MET   0.00017  -122.883  -120.622     2.733     2.170
HIE  MET   0.01914  -169.433   -71.438     1.261     2.761
HIE  MET   0.07578  -175.454  -111.396     1.034     1.710
HIE  PHE   0.00860    67.621    75.399     1.287     3.653
HIE  PHE   0.00014   -66.535   165.255     0.352     0.297
HIE  PHE   0.31945   -60.837   103.092     2.021     7.785
HIE  PHE   0.00088  -151.039   113.120     7.319    17.459
HIE  PHE   0.20473  -164.503    10.854     1.047     1.485
HIE  PHE   0.25099  -176.072    51.071     0.946     1.662
HIE  PHE   0.00151    50.283  -137.906     1.967     3.432
HIE  PHE   0.00373    66.098    -7.408     1.287     3.558
HIE  PHE   0.01471    68.068   -65.335     3.640     5.882
HIE  PHE   0.00775   -64.084   -12.430     2.158     2.137
HIE  PHE   0.08498   -62.145   -64.607     1.880     4.347
HIE  PHE   0.10122  -175.501  -111.946     1.603     2.008
HIE  PHE   0.00019   -75.552  -133.074     0.427     1.775
HIE  PHE   0.00112  -122.092  -121.686     0.790     0.879
HIE  PRO   0.00159    49.853  -135.523     1.449     3.897
HIE  PRO   0.01358    62.427   -83.140     5.381    16.418
HIE  PRO   0.00681    67.582    -8.647     1.395     1.831
HIE  PRO   0.00005    92.250   129.958     1.318     1.450
HIE  PRO   0.00469    63.152    74.277     3.137     6.202
HIE  PRO   0.25897   -60.158   106.483     1.568     6.138
HIE  PRO   0.01845  -159.861   101.794     5.759    13.295
HIE  PRO   0.07097  -166.801    11.044     4.535     2.172
HIE  PRO   0.24667  -174.351    54.169     1.856     4.690
HIE  PRO   0.03750   -63.650   -12.148     0.224     1.195
HIE  PRO   0.22438   -62.160   -64.033     2.102     3.920
HIE  PRO   0.11474  -173.314  -112.165     2.583     2.341
HIE  PRO   0.00100  -121.458  -122.206     0.959     0.954
HIE  PRO   0.00057   -75.412  -135.756     0.375     2.227
HIE  SER   0.00115    49.698  -136.426     1.590     1.935
HIE  SER   0.00742    66.528   -72.275     2.931    11.604
HIE  SER   0.00188    64.888    -3.133     1.255     1.246
HIE  SER   0.00006    84.580   122.854     3.311     1.113
HIE  SER   0.00672    67.198    75.257     1.666     2.087
HIE  SER   0.01808   -63.164   -11.294     0.479     0.434
HIE  SER   0.21080   -62.244   -65.455     1.648     3.700
HIE  SER   0.09112  -174.905  -112.973     0.741     3.275
HIE  SER   0.00061  -123.185  -120.793     0.337     0.392
HIE  SER   0.00001   -76.927  -130.639     1.000     1.000
HIE  SER   0.34164   -61.084   104.719     1.639     5.242
HIE  SER   0.00141  -159.530    93.799     1.924     6.524
HIE  SER   0.14312  -163.765    10.407     0.595     1.322
HIE  SER   0.17598  -175.446    49.655     0.869     1.623
HIE  THR   0.00090    50.008  -138.116     1.731     3.641
HIE  THR   0.01070    67.558   -69.893     5.085    11.103
HIE  THR   0.00202    65.270    -1.777     0.738     2.059
HIE  THR   0.00585    67.761    84.596     1.097    12.308
HIE  THR   0.00083  -122.433  -121.231     0.787     0.851
HIE  THR   0.09718  -175.202  -113.347     0.819     3.658
HIE  THR   0.00008  -163.124   -67.228    15.658     9.892
HIE  THR   0.01086   -63.169   -10.790     0.252     0.485
HIE  THR   0.17405   -64.185   -69.120     1.604     2.944
HIE  THR   0.36081   -61.283   102.360     1.900     7.953
HIE  THR   0.00008   -63.546   160.493     1.000     1.000
HIE  THR   0.00144  -158.837    91.845     1.069     1.021
HIE  THR   0.19617  -175.314    49.898     0.662     1.736
HIE  THR   0.13903  -163.680    10.711     0.533     1.725
HIE  TRP   0.00479    67.447    74.954     1.945     6.066
HIE  TRP   0.00001    91.488   122.911     1.000     1.000
HIE  TRP   0.00097    49.258  -136.147     1.859     2.514
HIE  TRP   0.00414    66.912    -7.678     2.558     3.728
HIE  TRP   0.01763    68.316   -65.836     2.711     8.067
HIE  TRP   0.00366   -63.157   -11.010     0.325     0.927
HIE  TRP   0.09302   -61.793   -63.767     1.861     4.751
HIE  TRP   0.02487  -168.034   -70.795     2.933     5.299
HIE  TRP   0.14215  -175.448  -111.847     1.872     1.893
HIE  TRP   0.00055  -121.874  -121.532     1.358     1.467
HIE  TRP   0.00010   -74.786  -139.033     0.745     8.347
HIE  TRP   0.28193   -60.873   103.375     1.951     7.735
HIE  TRP   0.00023   -62.572   156.311     1.000     1.000
HIE  TRP   0.00418  -150.741   119.988     5.276    15.142
HIE  TRP   0.17863  -164.920    11.495     1.230     1.467
HIE  TRP   0.24312  -175.873    50.478     1.457     2.640
HIE  TYR   0.00113    48.736  -135.714     1.410     2.029
HIE  TYR   0.01222    66.877   -68.965     2.307    10.110
HIE  TYR   0.00615    65.717    -6.389     1.873     2.353
HIE  TYR   0.00285    66.845    74.088     1.729     5.107
HIE  TYR   0.09928  -175.177  -112.235     1.616     3.107
HIE  TYR   0.00184  -123.321  -120.523     0.441     0.399
HIE  TYR   0.00005   -75.905  -128.959     1.000     1.000
HIE  TYR   0.01401   -62.901    -9.872     0.523     1.978
HIE  TYR   0.08298   -62.407   -65.961     1.737     4.198
HIE  TYR   0.36833   -60.429    99.798     2.229     8.611
HIE  TYR   0.00112  -150.626   113.398     7.018    16.500
HIE  TYR   0.15531  -164.374    10.253     1.348     1.576
HIE  TYR   0.25472  -175.795    51.167     1.601     2.265
HIE  VAL   0.00338    66.984    73.233     2.034     4.859
HIE  VAL   0.00001    86.880   115.144     1.000     1.000
HIE  VAL   0.00058    49.389  -136.248     0.922     1.182
HIE  VAL   0.00808    65.927    -7.827     1.337     3.703
HIE  VAL   0.00662    69.051   -64.172     2.850     6.608
HIE  VAL   0.03154   -63.245   -12.302     0.527     1.283
HIE  VAL   0.12545   -62.487   -64.735     1.943     4.395
HIE  VAL   0.02371  -167.591   -66.720     1.644     3.767
HIE  VAL   0.08053  -175.163  -112.035     0.929     1.286
HIE  VAL   0.00079  -122.264  -121.412     0.976     1.343
HIE  VAL   0.00002   -75.777  -138.819     1.000     1.000
HIE  VAL   0.24968   -59.912    97.169     2.255    10.809
HIE  VAL   0.00011   -63.568   161.032     1.000     1.000
HIE  VAL   0.00061  -149.940   117.684     5.097    15.572
HIE  VAL   0.24838  -165.670     7.565     3.245     3.631
HIE  VAL   0.22051  -175.363    47.295     1.296     4.640
HIP  ALA   0.00002    89.570   131.203     0.525     0.588
HIP  ALA   0.00640    66.862    73.851     2.366     4.592
HIP  ALA   0.48202   -59.219    95.566     1.196    12.357
HIP  ALA   0.00225  -152.693   114.663     5.901    20.126
HIP  ALA   0.12078  -164.621     9.017     3.066     2.124
HIP  ALA   0.13592  -175.252    48.365     1.918     3.270
HIP  ALA   0.00123    51.538  -137.775     1.299     3.260
HIP  ALA   0.01524    68.946    -6.284     2.845     4.670
HIP  ALA   0.01740    66.264   -69.107     3.023     8.861
HIP  ALA   0.02922   -63.506   -11.646     0.298     2.428
HIP  ALA   0.12498   -61.300   -62.700     1.218     3.146
HIP  ALA   0.00028  -123.209  -120.497     0.072     0.244
HIP  ALA   0.00076   -75.983  -136.711     0.492     2.699
HIP  ALA   0.04672  -174.533  -111.871     1.749     3.565
HIP  ALA   0.01678  -171.700   -72.728    17.677    12.719
HIP  ARG   0.00151    68.377    73.441     1.802     1.660
HIP  ARG   0.47583   -58.987    95.635     0.795    12.689
HIP  ARG   0.00012    51.153  -137.379     1.221     2.111
HIP  ARG   0.00024    66.515    -8.668     1.342     4.534
HIP  ARG   0.00564    66.281   -66.144     2.156     5.532
HIP  ARG   0.11651   -60.872   -60.663     0.534     1.299
HIP  ARG   0.02097   -63.605    -9.118     0.255     1.261
HIP  ARG   0.00005  -122.791  -120.479     0.437     0.424
HIP  ARG   0.01265  -173.136   -74.058     4.419     2.354
HIP  ARG   0.01744  -175.419  -109.998     0.575     1.703
HIP  ARG   0.00007  -157.404    93.851     5.289    15.351
HIP  ARG   0.34898  -168.913    24.584     6.277    19.699
HIP  ASN   0.00186    67.289    71.991     2.144     5.175
HIP  ASN   0.00009    49.407  -135.881     1.889     2.010
HIP  ASN   0.00650    68.984    -4.158     2.803     4.029
HIP  ASN   0.01378    66.191   -66.749     1.724     5.552
HIP  ASN   0.53218   -58.822    96.982     0.852    12.905
HIP  ASN   0.00001   -63.496   165.545     1.000     1.000
HIP  ASN   0.00124  -152.978   104.403     6.591    20.094
HIP  ASN   0.10497  -166.423     8.752     3.424     1.669
HIP  ASN   0.15565  -175.846    48.483     1.827     2.746
HIP  ASN   0.10402   -60.721   -61.331     1.264     1.960
HIP  ASN   0.01442   -63.377   -10.162     0.645     1.233
HIP  ASN   0.00002  -123.159  -120.422     1.000     1.000
HIP  ASN   0.00002   -77.065  -136.766     1.000     1.000
HIP  ASN   0.00001  -143.804   -63.532     0.199     0.149
HIP  ASN   0.06525  -174.287  -105.761     2.029    14.322
HIP  ASP   0.00770    63.653    64.719     3.117    10.931
HIP  ASP   0.00004   -63.398   166.299     0.087     0.191
HIP  ASP   0.52591   -59.085   102.760     1.517    12.048
HIP  ASP   0.01016  -148.312   126.918     2.399     8.306
HIP  ASP   0.04879  -168.991     9.860     4.086     2.274
HIP  ASP   0.12740  -175.021    57.274     3.136     4.507
HIP  ASP   0.01296    66.055    -6.059     1.142     2.310
HIP  ASP   0.01762    69.636   -65.769     2.637     5.503
HIP  ASP   0.00050    59.652  -121.162    13.001    14.361
HIP  ASP   0.00208  -172.973   -72.172     0.308     1.127
HIP  ASP   0.04621  -173.859  -112.424     2.571     2.949
HIP  ASP   0.00001  -123.019  -121.168     1.000     1.000
HIP  ASP   0.06597   -63.043   -12.067     0.829     2.556
HIP  ASP   0.13464   -60.289   -60.893     1.730     2.702
HIP  CYS   0.00115  -158.508    89.099     0.779     2.142
HIP  CYS   0.15903  -164.988     9.163     2.837     1.071
HIP  CYS   0.14596  -176.409    48.517     1.115     2.869
HIP  CYS   0.00289    67.972    74.621     1.556     3.907
HIP  CYS   0.44832   -58.874    94.451     0.640    12.624
HIP  CYS   0.00056    51.289  -138.486     0.964     1.288
HIP  CYS   0.00899    70.074    -4.523     2.036     2.561
HIP  CYS   0.00770    64.845   -72.048     2.742     9.860
HIP  CYS   0.02974   -63.567   -11.549     0.326     2.397
HIP  CYS   0.09561   -60.990   -61.819     0.808     1.916
HIP  CYS   0.09929  -173.792   -91.672     1.504    16.052
HIP  CYS   0.00012  -123.165  -120.343     0.819     0.885
HIP  CYS   0.00065   -75.154  -138.135     0.199     3.979
HIP  GLN   0.00149    68.259    74.414     2.378     4.927
HIP  GLN   0.14417  -166.033     9.066     3.324     1.376
HIP  GLN   0.16433  -175.980    48.851     1.748     3.248
HIP  GLN   0.00002  -147.983   129.102     0.922     1.699
HIP  GLN   0.44057   -59.127    95.508     0.919    12.594
HIP  GLN   0.00016    49.813  -136.052     1.064     2.036
HIP  GLN   0.00081    65.559    -7.864     0.563     2.605
HIP  GLN   0.00632    67.541   -63.367     1.929     3.715
HIP  GLN   0.01876   -63.519   -10.920     0.321     2.542
HIP  GLN   0.13571   -60.972   -61.315     0.804     1.977
HIP  GLN   0.08760  -175.091  -100.163     1.228    16.062
HIP  GLN   0.00004   -75.142  -140.282     1.000     1.000
HIP  GLN   0.00001  -123.418  -120.304     1.000     1.000
HIP  GLU   0.00127    66.601    72.943     2.056     4.588
HIP  GLU   0.00008    50.828  -136.420     2.266     2.255
HIP  GLU   0.00338    68.036    -6.682     2.072     4.613
HIP  GLU   0.01270    71.433   -61.018     3.885     4.634
HIP  GLU   0.02735   -63.281   -10.429     0.578     2.755
HIP  GLU   0.14495   -61.705   -65.534     1.712     3.159
HIP  GLU   0.00001  -122.299  -120.907     2.560     2.307
HIP  GLU   0.10722  -174.711  -112.401     2.105     1.154
HIP  GLU   0.02826  -171.073   -72.279     3.608     7.611
HIP  GLU   0.39273   -59.763   100.905     1.748    11.894
HIP  GLU   0.00043  -150.492   112.319     6.392    17.496
HIP  GLU   0.04423  -167.837     7.395     3.566     4.491
HIP  GLU   0.23739  -175.284    49.408     1.724     7.174
HIP  GLY   0.00107    50.893  -137.822     1.127     1.580
HIP  GLY   0.01293    65.967   -70.125     3.110     9.225
HIP  GLY   0.00281    65.582    -8.905     0.963     4.951
HIP  GLY   0.00002    90.059   128.632     0.226     0.586
HIP  GLY   0.00424    67.360    75.401     2.797     5.704
HIP  GLY   0.03264   -63.295    -9.712     0.542     1.543
HIP  GLY   0.11613   -61.414   -62.719     1.718     3.644
HIP  GLY   0.02935  -174.904  -111.286     0.974     3.252
HIP  GLY   0.00807  -171.620   -77.746     9.597     9.103
HIP  GLY   0.00023  -123.438  -119.587     0.937     1.275
HIP  GLY   0.00125   -75.194  -130.034     0.113     3.092
HIP  GLY   0.47023   -59.087    94.364     0.932    12.279
HIP  GLY   0.00175  -158.709    93.168     2.746     7.204
HIP  GLY   0.23515  -164.300     7.571     2.901     2.217
HIP  GLY   0.08414  -175.187    47.892     1.388     3.099
HIP  HID   0.15331  -165.164     7.958     3.451     2.705
HIP  HID   0.15934  -174.842    46.290     1.152     3.363
HIP  HID   0.00020  -158.914    89.553     1.279     0.184
HIP  HID   0.00023  -148.645   130.674     0.915     1.682
HIP  HID   0.00428    67.950    74.106     2.739     5.750
HIP  HID   0.49441   -59.080    92.584     0.933    11.377
HIP  HID   0.00062    51.478  -138.071     1.027     1.381
HIP  HID   0.00619    69.545    -5.811     3.137     4.738
HIP  HID   0.00779    66.774   -66.755     2.203     5.736
HIP  HID   0.01874   -63.455   -10.328     0.231     1.508
HIP  HID   0.10923   -61.228   -61.769     0.958     2.477
HIP  HID   0.03398  -175.942  -110.768     2.927     4.575
HIP  HID   0.01106  -168.496   -70.945     8.136     8.839
HIP  HID   0.00013  -122.912  -120.759     0.418     0.503
HIP  HID   0.00050   -75.504  -137.828     0.411     4.101
HIP  HIE   0.00806    63.944    65.803     4.224     8.510
HIP  HIE   0.00030    50.728  -137.220     1.533     2.122
HIP  HIE   0.01443    68.392    -4.436     2.625     2.816
HIP  HIE   0.02931    66.731   -65.581     1.326     3.856
HIP  HIE   0.51525   -59.099    90.683     0.942    13.258
HIP  HIE   0.00009   -63.515   160.746     1.000     1.000
HIP  HIE   0.00158  -152.985   108.666     7.549    18.700
HIP  HIE   0.09259  -165.621     9.769     3.356     1.914
HIP  HIE   0.14400  -176.083    49.101     1.799     2.755
HIP  HIE   0.08629   -60.718   -60.730     1.004     2.141
HIP  HIE   0.03563   -63.250    -9.273     0.699     2.961
HIP  HIE   0.07226  -174.277   -98.480     1.308    18.495
HIP  HIE   0.00007  -123.413  -120.455     0.149     0.132
HIP  HIE   0.00012   -75.940  -136.745     0.281     5.890
HIP  HIP   0.00003    90.264   128.319     0.000     0.000
HIP  HIP   0.00473    67.752    72.450     1.926     2.746
HIP  HIP   0.34612   -58.645    91.363     0.301    12.161
HIP  HIP   0.00266  -158.617    89.668     0.251     0.583
HIP  HIP   0.41470  -169.729    25.659     6.212    19.193
HIP  HIP   0.00086    51.020  -136.642     1.206     2.654
HIP  HIP   0.00098    66.422    -9.901     0.385     0.696
HIP  HIP   0.01044    65.903   -67.184     1.347     6.290
HIP  HIP   0.04078   -63.406    -9.710     0.151     0.662
HIP  HIP   0.09454   -60.655   -60.222     0.371     0.792
HIP  HIP   0.02153  -162.112   -63.911     1.871     1.919
HIP  HIP   0.06217  -175.469  -110.139     1.032     3.394
HIP  HIP   0.00004  -123.132  -120.321     0.021     0.311
HIP  HIP   0.00041   -75.981  -137.056     0.265     1.938
HIP  ILE   0.00017    50.819  -137.512     1.595     1.852
HIP  ILE   0.02802    66.682   -67.583     2.331     8.690
HIP  ILE   0.00016    64.277    -5.271     1.502     3.983
HIP  ILE   0.00187    64.858    69.162     2.477    10.050
HIP  ILE   0.00021   -62.142   162.436     0.910     1.945
HIP  ILE   0.43404   -58.593    96.150     0.567    12.924
HIP  ILE   0.00076  -157.257    88.160     2.515    10.165
HIP  ILE   0.17630  -166.703     7.932     4.230     1.432
HIP  ILE   0.14650  -176.785    49.317     1.714     2.746
HIP  ILE   0.02380   -63.503    -9.369     0.156     0.654
HIP  ILE   0.07651   -61.033   -60.670     1.162     3.055
HIP  ILE   0.00006  -120.485  -122.323     1.432     1.367
HIP  ILE   0.11161  -170.105   -85.030     7.730    20.835
HIP  LEU   0.00091    65.566    70.264     1.665     6.049
HIP  LEU   0.00017    50.687  -137.424     1.355     2.054
HIP  LEU   0.00991    67.024    -7.245     1.377     4.705
HIP  LEU   0.00717    67.390   -66.868     2.408     8.788
HIP  LEU   0.03892   -63.497    -9.832     0.276     1.529
HIP  LEU   0.12742   -61.207   -62.330     1.696     3.993
HIP  LEU   0.02011  -174.502  -113.923     1.957     5.306
HIP  LEU   0.02364  -171.401   -71.840     4.919     9.386
HIP  LEU   0.00001  -121.887  -121.376     1.000     1.000
HIP  LEU   0.50344   -59.171    98.227     1.109    12.446
HIP  LEU   0.00201  -159.694   102.639     9.917    15.386
HIP  LEU   0.17285  -165.298     8.318     3.574     1.743
HIP  LEU   0.09345  -175.983    49.368     1.921     3.736
HIP  LYS   0.04374  -175.517  -108.048     1.001     7.878
HIP  LYS   0.00303    65.034   -70.430     1.907     8.696
HIP  LYS   0.00003    65.920   -12.191     1.000     1.000
HIP  LYS   0.00001    51.863  -138.915     1.000     1.000
HIP  LYS   0.00010  -158.677    90.300     0.035     0.301
HIP  LYS   0.31426  -171.047    30.035     5.752    19.266
HIP  LYS   0.03655   -63.466    -9.519     0.264     0.967
HIP  LYS   0.09116   -60.693   -60.465     0.302     0.592
HIP  LYS   0.00012   -76.095  -134.348     1.000     1.000
HIP  LYS   0.00124    67.947    73.167     1.500     2.373
HIP  LYS   0.50976   -58.947    95.132     0.653    12.685
HIP  MET   0.00169    67.171    72.662     1.395     4.358
HIP  MET   0.00007    51.190  -136.759     1.763     2.591
HIP  MET   0.00252    65.809    -9.289     0.996     3.273
HIP  MET   0.00176    66.142   -68.033     3.095     6.630
HIP  MET   0.01931   -63.254    -9.749     0.901     1.107
HIP  MET   0.09722   -61.422   -62.391     1.168     2.800
HIP  MET   0.11190  -174.487   -91.143     1.658    19.445
HIP  MET   0.00010  -122.981  -120.553     0.787     0.690
HIP  MET   0.00002   -75.133  -138.112     1.000     1.000
HIP  MET   0.36426   -59.067    95.788     0.782    11.948
HIP  MET   0.00033  -154.411   103.245     7.057    20.500
HIP  MET   0.16345  -166.093     9.043     3.427     1.602
HIP  MET   0.23738  -176.033    48.530     1.248     2.101
HIP  PHE   0.00383    68.206    75.405     1.671     3.720
HIP  PHE   0.31222   -59.271    94.882     1.311    12.657
HIP  PHE   0.00104  -158.990    92.570     0.863     3.501
HIP  PHE   0.17023  -165.873     9.441     3.333     1.465
HIP  PHE   0.22790  -176.181    49.214     1.455     2.200
HIP  PHE   0.00082    49.769  -137.153     1.727     2.233
HIP  PHE   0.00080    64.485    -3.797     1.536     2.926
HIP  PHE   0.00677    65.678   -70.297     2.840     9.475
HIP  PHE   0.03734   -63.428   -10.175     0.476     1.455
HIP  PHE   0.14474   -61.291   -62.131     1.277     3.613
HIP  PHE   0.00114  -147.769   -53.176     1.859     3.664
HIP  PHE   0.09241  -175.068   -99.213     0.905    16.498
HIP  PHE   0.00034  -123.238  -119.906     1.058     1.430
HIP  PHE   0.00043   -75.402  -136.163     0.561     6.675
HIP  PRO   0.00014    94.119   125.569     2.352     3.740
HIP  PRO   0.00699    63.108    65.355     3.662     9.272
HIP  PRO   0.45374   -59.429    94.364     0.505    13.228
HIP  PRO   0.00409  -158.939   100.964     6.118    16.859
HIP  PRO   0.14016  -165.271     8.372     3.608     2.072
HIP  PRO   0.08971  -176.201    50.647     1.326     5.312
HIP  PRO   0.00175    67.001    -6.708     2.510     4.311
HIP  PRO   0.00096    50.418  -137.477     1.003     2.159
HIP  PRO   0.01067    64.909   -74.465     3.884    13.037
HIP  PRO   0.04552   -64.252   -10.247     0.573     1.761
HIP  PRO   0.14918   -61.712   -61.709     1.065     2.425
HIP  PRO   0.00033  -120.930  -122.399     1.464     1.500
HIP  PRO   0.00120   -75.579  -139.131     1.891     3.951
HIP  PRO   0.07188  -174.980  -110.265     1.796     3.348
HIP  PRO   0.02369  -172.686   -73.252    19.458    16.774
HIP  SER   0.00383    65.057    71.796     2.693    11.324
HIP  SER   0.00061    49.962  -136.760     1.428     2.521
HIP  SER   0.00820    67.072    -8.098     1.706     2.565
HIP  SER   0.01789    67.025   -64.452     1.527     1.605
HIP  SER   0.02150   -63.500   -10.341     0.605     1.441
HIP  SER   0.09285   -61.015   -62.052     1.543     3.347
HIP  SER   0.03508  -174.820  -111.732     1.781     3.201
HIP  SER   0.02159  -169.701   -67.064     4.093     5.030
HIP  SER   0.00045   -74.103  -135.673     0.232     1.377
HIP  SER   0.00012  -122.897  -120.591     0.751     0.667
HIP  SER   0.51413   -58.832    95.610     0.975    13.247
HIP  SER   0.00002   -62.271   162.595     1.000     1.000
HIP  SER   0.00241  -147.478   123.651     4.670    13.469
HIP  SER   0.18240  -165.003     8.597     3.006     2.123
HIP  SER   0.09891  -175.324    47.703     1.779     4.705
HIP  THR   0.00302  -145.740   119.555     9.665    22.357
HIP  THR   0.09481  -176.207    48.462     1.856     3.656
HIP  THR   0.25506  -167.105     5.379     3.353     2.523
HIP  THR   0.00505    62.189    62.519     3.627     8.246
HIP  THR   0.38844   -58.907    97.601     1.105    13.016
HIP  THR   0.00008    51.695  -136.918     1.517     2.269
HIP  THR   0.01471    68.976    -2.943     2.951     3.374
HIP  THR   0.01016    67.361   -65.226     1.212     4.132
HIP  THR   0.09201  -174.485  -106.288     2.932     5.306
HIP  THR   0.00774  -168.818   -68.262    10.897     9.851
HIP  THR   0.00003   -75.744  -133.763     0.739     4.791
HIP  THR   0.01314   -63.471   -10.397     0.298     2.536
HIP  THR   0.11575   -61.212   -61.788     1.642     3.193
HIP  TRP   0.00474    67.458    73.523     1.179     2.624
HIP  TRP   0.27753   -59.017    92.929     0.919    12.483
HIP  TRP   0.00074  -155.301   106.734     5.710    14.100
HIP  TRP   0.22990  -165.298     8.060     3.601     2.194
HIP  TRP   0.21314  -176.046    49.043     1.677     2.659
HIP  TRP   0.00091    49.756  -135.701     1.706     1.623
HIP  TRP   0.01638    69.959    -5.399     1.198     1.101
HIP  TRP   0.00912    67.628   -65.021     2.474     4.788
HIP  TRP   0.03823   -63.502    -9.274     0.474     1.286
HIP  TRP   0.11757   -61.364   -62.054     1.444     2.982
HIP  TRP   0.00020  -123.596  -119.517     1.184     1.748
HIP  TRP   0.07456  -175.435  -110.550     0.927     2.143
HIP  TRP   0.01697  -173.198   -73.181     1.121     2.355
HIP  TYR   0.00372    66.294    71.383     2.319     5.930
HIP  TYR   0.00040    50.231  -137.509     2.043     3.238
HIP  TYR   0.01996    66.556    -7.542     1.939     4.179
HIP  TYR   0.02456    66.796   -65.071     1.430     2.568
HIP  TYR   0.01394   -62.878    -8.845     1.296     4.159
HIP  TYR   0.08558   -60.614   -60.733     1.095     1.963
HIP  TYR   0.00392  -173.438   -71.419     0.928     1.823
HIP  TYR   0.05209  -175.708  -111.046     1.072     1.789
HIP  TYR   0.00004   -74.895  -143.548     0.190     1.625
HIP  TYR   0.00015  -121.281  -122.435     1.641     1.167
HIP  TYR   0.16511  -166.127     9.240     3.401     1.489
HIP  TYR   0.21567  -175.584    47.663     2.555     3.338
HIP  TYR   0.00179  -146.869   127.442     2.120     5.645
HIP  TYR   0.00010   -66.526   164.664     0.820     2.149
HIP  TYR   0.41297   -58.691    95.256     1.079    13.345
HIP  VAL   0.00291    65.035    67.332     4.821     7.551
HIP  VAL   0.00002    88.664   134.494     1.000     1.000
HIP  VAL   0.00035    50.781  -137.619     1.690     1.623
HIP  VAL   0.00262    66.159    -8.126     0.996     3.152
HIP  VAL   0.01433    66.997   -65.532     1.041     4.036
HIP  VAL   0.40701   -58.695    96.751     1.075    13.315
HIP  VAL   0.00001   -63.252   165.215     1.000     1.000
HIP  VAL   0.00146  -156.175   109.045     4.641    15.758
HIP  VAL   0.22885  -165.007     7.887     3.151     2.064
HIP  VAL   0.15330  -175.956    46.782     1.436     4.322
HIP  VAL   0.02462   -63.458   -11.277     0.463     3.066
HIP  VAL   0.09458   -60.522   -60.999     1.577     2.297
HIP  VAL   0.06993  -174.073   -98.303     3.317    17.267
HIP  VAL   0.00001  -122.220  -121.154     1.000     1.000
ILE  ALA   0.00243    49.881  -137.087     1.135     1.401
ILE  ALA   0.01253    66.656   -72.865     4.421    11.905
ILE  ALA   0.00356    64.402    -2.337     0.501     0.685
ILE  ALA   0.00393    66.558    74.541     2.071     4.373
ILE  ALA   0.00122  -121.042  -121.532     0.449     0.670
ILE  ALA   0.07206  -175.078  -111.971     1.110     2.984
ILE  ALA   0.00044  -162.776   -68.353     1.000     1.000
ILE  ALA   0.03786   -63.475   -12.221     0.246     0.948
ILE  ALA   0.14659   -62.090   -64.620     2.132     5.447
ILE  ALA   0.01499   -61.311   160.468     0.572     1.301
ILE  ALA   0.47254   -59.589   103.407     1.512    11.529
ILE  ALA   0.00528  -159.124    92.035     0.816     4.363
ILE  ALA   0.12497  -163.603     9.150     1.159     2.375
ILE  ALA   0.10160  -174.908    49.263     0.977     2.772
ILE  ARG   0.00857  -145.555   124.328     9.113    23.873
ILE  ARG   0.13508  -166.344     8.410     3.911     2.412
ILE  ARG   0.16822  -175.000    52.929     3.639     4.911
ILE  ARG   0.00067    67.802    76.664     0.936     6.556
ILE  ARG   0.00040   -62.292   163.164     0.431     1.286
ILE  ARG   0.43526   -58.813   101.655     1.200    11.059
ILE  ARG   0.00021    51.378  -138.726     1.172     1.577
ILE  ARG   0.00004    64.797    -1.206     0.108     0.621
ILE  ARG   0.02310    67.014   -64.650     1.788     7.731
ILE  ARG   0.02755   -63.640   -10.520     0.210     0.698
ILE  ARG   0.10812   -61.867   -62.712     1.245     3.936
ILE  ARG   0.00009  -123.399  -118.308     0.797     0.973
ILE  ARG   0.09269  -174.500  -100.154     3.341    17.456
ILE  ASN   0.00040    49.284  -136.017     1.943     4.666
ILE  ASN   0.00428    65.406   -77.899     4.796    12.372
ILE  ASN   0.00008  -120.891  -121.743     1.274     1.957
ILE  ASN   0.06974  -175.410  -111.354     0.498     0.999
ILE  ASN   0.01130   -63.335   -13.635     0.448     1.509
ILE  ASN   0.10936   -62.664   -65.832     2.035     5.308
ILE  ASN   0.00083    64.973    -1.182     0.379     0.878
ILE  ASN   0.00443    68.268    85.832     1.534     7.244
ILE  ASN   0.00392   -61.808   161.498     0.737     1.223
ILE  ASN   0.44348   -60.378   100.634     1.622     9.007
ILE  ASN   0.00214  -158.187    91.037     0.940     1.881
ILE  ASN   0.16608  -174.939    46.619     0.628     1.872
ILE  ASN   0.18396  -163.222     8.293     0.819     1.246
ILE  ASP   0.10548    72.161    94.077     1.551     2.955
ILE  ASP   0.00063    50.488  -137.067     1.414     2.169
ILE  ASP   0.00321    65.374    -7.765     1.050     4.338
ILE  ASP   0.01906    68.397   -66.976     3.571    10.378
ILE  ASP   0.04161   -63.413   -13.454     0.388     2.104
ILE  ASP   0.27383   -63.057   -67.476     4.679    13.646
ILE  ASP   0.06637  -173.893  -113.731     2.237     2.348
ILE  ASP   0.00057  -120.161  -123.159     0.554     0.674
ILE  ASP   0.00001   -74.735  -134.947     1.000     1.000
ILE  ASP   0.01155   -62.952   164.725     1.598     4.647
ILE  ASP   0.26306   -59.846   105.093     1.998    12.556
ILE  ASP   0.00512  -150.186   117.272     4.988    16.058
ILE  ASP   0.09199  -163.164     8.605     1.431     2.412
ILE  ASP   0.11751  -173.592    52.035     2.896     5.592
ILE  CYS   0.00060    49.600  -137.488     1.116     2.341
ILE  CYS   0.00516    66.896   -75.223     5.303    14.080
ILE  CYS   0.00124    64.618    -1.665     0.431     1.186
ILE  CYS   0.00244    67.295    76.801     2.590     7.474
ILE  CYS   0.00499   -61.557   161.261     0.840     2.195
ILE  CYS   0.44525   -60.042    97.001     1.737    12.188
ILE  CYS   0.00301  -159.837    91.991     0.877     0.734
ILE  CYS   0.07841  -174.834    46.075     0.877     2.111
ILE  CYS   0.20829  -165.975     6.054     4.803     4.048
ILE  CYS   0.03859   -63.099   -12.923     0.161     0.779
ILE  CYS   0.10076   -62.864   -65.625     2.767     7.180
ILE  CYS   0.00044  -121.012  -121.512     0.986     1.260
ILE  CYS   0.06887  -169.854   -73.939     0.717     1.605
ILE  CYS   0.04195  -173.895  -103.709     2.520     9.320
ILE  GLN   0.00029    48.905  -135.541     0.152     0.443
ILE  GLN   0.00401    65.859   -67.742     2.709     7.870
ILE  GLN   0.00163    65.909    -3.078     1.750     3.500
ILE  GLN   0.00315    67.053    76.989     3.318     9.804
ILE  GLN   0.00832   -63.072   -11.263     0.346     1.893
ILE  GLN   0.18771   -62.979   -66.642     1.761     4.559
ILE  GLN   0.00040  -120.717  -121.912     0.450     0.718
ILE  GLN   0.04002  -175.893  -111.433     0.854     1.416
ILE  GLN   0.00245   -61.537   160.980     0.811     1.722
ILE  GLN   0.49140   -60.076   100.373     1.747     8.767
ILE  GLN   0.00077  -154.441   106.288     6.222    17.474
ILE  GLN   0.10702  -163.232     8.421     0.509     2.039
ILE  GLN   0.15282  -175.519    50.308     1.084     4.134
ILE  GLU   0.00076    49.128  -136.316     0.546     0.841
ILE  GLU   0.01180    68.833   -64.753     2.753     5.459
ILE  GLU   0.00078    64.659    -1.122     0.442     1.508
ILE  GLU   0.00876    68.402    85.562     2.535     7.274
ILE  GLU   0.00050  -119.859  -122.155     0.622     0.892
ILE  GLU   0.06625  -175.279  -112.898     0.940     2.750
ILE  GLU   0.00883   -63.362   -13.345     1.016     1.730
ILE  GLU   0.24038   -62.073   -66.541     1.833     8.652
ILE  GLU   0.01360   -62.685   164.376     0.808     2.197
ILE  GLU   0.35144   -60.559   106.644     1.584     4.377
ILE  GLU   0.00275  -158.406    92.958     0.882     1.511
ILE  GLU   0.08765  -163.233     9.714     0.506     1.456
ILE  GLU   0.20650  -175.272    50.654     0.769     3.286
ILE  GLY   0.00096    50.305  -136.729     1.279     1.559
ILE  GLY   0.01257    65.306   -75.927     4.497    14.033
ILE  GLY   0.00598    65.634    -7.229     1.402     3.925
ILE  GLY   0.00448    65.738    82.135     3.708    10.706
ILE  GLY   0.00040  -121.798  -120.838     1.048     1.327
ILE  GLY   0.03543  -173.928  -113.070     1.104     3.104
ILE  GLY   0.05140   -63.373   -11.842     0.270     0.651
ILE  GLY   0.14575   -61.383   -62.374     1.629     4.287
ILE  GLY   0.00839   -61.333   160.071     0.778     1.611
ILE  GLY   0.55342   -59.247   105.663     1.230     9.479
ILE  GLY   0.01333  -156.344   103.904     5.941    17.225
ILE  GLY   0.11781  -164.251     8.887     2.691     2.942
ILE  GLY   0.05008  -174.388    50.443     1.848     4.810
ILE  HID   0.00034    49.039  -135.754     0.937     1.377
ILE  HID   0.01839    66.160   -66.327     2.251     8.106
ILE  HID   0.00106    65.833    -5.367     1.142     3.420
ILE  HID   0.00209    68.096    81.369     1.318     9.455
ILE  HID   0.01139   -63.715    -9.746     0.842     4.163
ILE  HID   0.13534   -61.453   -62.082     1.251     3.569
ILE  HID   0.07443  -174.815   -94.085     1.103    17.382
ILE  HID   0.00031  -121.890  -120.468     0.815     1.221
ILE  HID   0.00003   -75.456  -134.924     0.433     2.853
ILE  HID   0.00330   -61.019   159.685     0.741     1.434
ILE  HID   0.44123   -59.618   100.024     1.658     9.669
ILE  HID   0.00123  -150.271   116.292     6.669    19.957
ILE  HID   0.16718  -163.571     9.231     2.519     1.342
ILE  HID   0.14367  -175.477    49.538     1.425     4.475
ILE  HIE   0.00235    67.427    78.825     1.212     6.471
ILE  HIE   0.00114    48.870  -135.592     1.008     1.200
ILE  HIE   0.00121    64.285    -2.414     0.641     1.153
ILE  HIE   0.00467    66.889   -68.023     3.030     9.159
ILE  HIE   0.00106  -121.588  -120.950     0.445     0.744
ILE  HIE   0.00052  -167.804   -63.679     4.383     1.149
ILE  HIE   0.04674  -175.344  -110.885     0.468     1.488
ILE  HIE   0.00936   -63.749   -12.881     0.164     0.507
ILE  HIE   0.18086   -63.554   -68.219     2.092     5.262
ILE  HIE   0.00280   -60.572   158.557     1.241     3.299
ILE  HIE   0.39402   -60.202   104.410     1.680     8.819
ILE  HIE   0.00182  -157.985    94.583     1.232     1.685
ILE  HIE   0.18284  -163.613     8.970     0.985     1.792
ILE  HIE   0.17062  -175.288    49.220     0.647     2.138
ILE  HIP   0.00017    50.819  -137.512     1.595     1.852
ILE  HIP   0.02802    66.682   -67.583     2.331     8.690
ILE  HIP   0.00016    64.277    -5.271     1.502     3.983
ILE  HIP   0.00187    64.858    69.162     2.477    10.050
ILE  HIP   0.00021   -62.142   162.436     0.910     1.945
ILE  HIP   0.43404   -58.593    96.150     0.567    12.924
ILE  HIP   0.00076  -157.257    88.160     2.515    10.165
ILE  HIP   0.17630  -166.703     7.932     4.230     1.432
ILE  HIP   0.14650  -176.785    49.317     1.714     2.746
ILE  HIP   0.02380   -63.503    -9.369     0.156     0.654
ILE  HIP   0.07651   -61.033   -60.670     1.162     3.055
ILE  HIP   0.00006  -120.485  -122.323     1.432     1.367
ILE  HIP   0.11161  -170.105   -85.030     7.730    20.835
ILE  ILE   0.00060    49.281  -136.697     0.697     1.398
ILE  ILE   0.00074    64.255    -2.692     0.702     0.679
ILE  ILE   0.00455    67.672   -68.197     4.424    10.729
ILE  ILE   0.01714   -63.877   -12.335     0.195     0.573
ILE  ILE   0.14513   -62.649   -65.107     1.416     4.653
ILE  ILE   0.00055  -119.860  -122.797     0.526     0.437
ILE  ILE   0.08287  -174.276   -97.671     3.416    18.227
ILE  ILE   0.00064  -157.578    90.436     0.487     2.764
ILE  ILE   0.16571  -163.827     9.160     1.467     2.090
ILE  ILE   0.43039  -175.610    47.419     0.672     3.988
ILE  ILE   0.00338    67.999    84.870     1.172     7.095
ILE  ILE   0.00325   -62.261   162.887     0.396     0.915
ILE  ILE   0.14504   -59.694   105.547     1.525     9.604
ILE  LEU   0.00526    67.399   -66.254     2.108     4.390
ILE  LEU   0.00055    53.997  -133.294     9.120    17.793
ILE  LEU   0.00007    64.906    -1.661     1.000     1.000
ILE  LEU   0.02444  -169.267   -64.519     1.890     4.563
ILE  LEU   0.04254  -175.662  -111.151     1.427     1.766
ILE  LEU   0.02765   -63.152   -12.774     0.966     1.337
ILE  LEU   0.26992   -62.961   -66.497     1.635     4.116
ILE  LEU   0.00302  -151.136   117.299     5.118    18.656
ILE  LEU   0.18722  -165.515     7.322     4.204     3.031
ILE  LEU   0.05370  -175.446    51.691     1.658     4.625
ILE  LEU   0.00230    68.252    83.360     0.754     7.343
ILE  LEU   0.00210   -61.474   161.365     0.998     2.358
ILE  LEU   0.38124   -60.403   104.976     1.800     7.659
ILE  LYS   0.00087  -158.370    91.480     0.775     3.228
ILE  LYS   0.27351  -169.685    28.591     5.826    18.442
ILE  LYS   0.00082    68.101    77.120     0.580     6.338
ILE  LYS   0.00108   -60.940   159.745     0.641     0.719
ILE  LYS   0.41959   -59.407    97.380     1.307    11.760
ILE  LYS   0.00007    64.770    -2.803     0.316     4.833
ILE  LYS   0.00003    51.723  -138.842     0.770     1.139
ILE  LYS   0.00220    65.500   -77.174     4.252    11.606
ILE  LYS   0.01472   -63.514   -10.253     0.266     0.764
ILE  LYS   0.21929   -61.519   -62.251     1.297     3.865
ILE  LYS   0.06780  -175.326  -105.288     0.812    10.507
ILE  LYS   0.00002  -120.616  -121.974     1.000     1.000
ILE  MET   0.00047    49.731  -137.189     0.609     1.326
ILE  MET   0.00335    67.919   -67.761     2.926     6.196
ILE  MET   0.00942   -63.594   -12.087     0.217     1.140
ILE  MET   0.22746   -62.123   -64.595     1.538     4.347
ILE  MET   0.00041  -119.547  -123.118     1.740     1.488
ILE  MET   0.00014  -172.745   -71.514     2.091     3.067
ILE  MET   0.08111  -175.614  -110.129     0.614     1.477
ILE  MET   0.00075    64.518    -2.151     0.790     1.307
ILE  MET   0.00610    67.877    87.433     0.835     6.319
ILE  MET   0.00175   -62.224   162.260     0.688     1.157
ILE  MET   0.30101   -60.163   104.035     1.573     6.610
ILE  MET   0.00166  -159.859   100.234     4.712    11.518
ILE  MET   0.26459  -175.889    50.257     0.973     2.473
ILE  MET   0.10176  -164.844     8.853     2.845     2.431
ILE  PHE   0.00313    67.395    76.713     1.155     3.742
ILE  PHE   0.00115    48.720  -135.730     1.128     1.478
ILE  PHE   0.00043    64.964    -3.271     2.171     1.872
ILE  PHE   0.00532    66.104   -67.525     2.375     5.663
ILE  PHE   0.00404   -63.363   -11.802     0.250     1.128
ILE  PHE   0.18638   -62.282   -64.856     1.447     4.051
ILE  PHE   0.00045  -121.420  -121.145     0.976     1.155
ILE  PHE   0.08508  -175.296  -111.000     0.756     2.576
ILE  PHE   0.01063  -171.045   -72.857     3.803     7.035
ILE  PHE   0.01123   -61.171   159.979     0.982     2.445
ILE  PHE   0.31191   -60.026   103.512     1.527     8.725
ILE  PHE   0.00328  -153.369   115.168     6.568    17.578
ILE  PHE   0.20085  -165.068     7.945     2.708     2.989
ILE  PHE   0.17613  -175.162    48.246     1.048     2.846
ILE  PRO   0.00163    51.388  -137.132     1.664     1.229
ILE  PRO   0.01604    60.856   -86.289     4.415    11.198
ILE  PRO   0.00149    64.233    -6.857     1.033     5.393
ILE  PRO   0.00305    64.813    77.595     2.668     7.612
ILE  PRO   0.00046  -120.879  -121.360     1.781     2.512
ILE  PRO   0.00019  -164.964   -69.425     2.942     2.050
ILE  PRO   0.05268  -173.781  -111.166     3.905     2.462
ILE  PRO   0.05389   -63.745   -12.665     0.261     0.882
ILE  PRO   0.24352   -62.224   -63.977     1.845     4.601
ILE  PRO   0.01404   -62.073   162.797     0.583     1.195
ILE  PRO   0.43275   -59.501   102.504     1.622    11.059
ILE  PRO   0.00720  -161.192    97.144     1.847     2.880
ILE  PRO   0.07413  -166.151     8.501     4.520     2.631
ILE  PRO   0.09892  -175.479    49.332     1.597     5.120
ILE  SER   0.00113    49.923  -137.944     1.027     2.305
ILE  SER   0.00413    67.288   -71.421     3.898    10.672
ILE  SER   0.00081    64.474    -2.415     0.643     1.245
ILE  SER   0.00180    67.616    81.751     2.426     8.947
ILE  SER   0.00080  -121.521  -121.010     1.047     1.518
ILE  SER   0.03042  -175.363  -111.929     1.272     2.761
ILE  SER   0.02579   -62.919   -11.413     0.283     0.870
ILE  SER   0.17495   -62.194   -64.817     2.157     7.793
ILE  SER   0.00947   -61.679   160.865     0.952     2.171
ILE  SER   0.42156   -59.827   102.895     1.803    12.241
ILE  SER   0.00216  -160.260    92.643     2.011     1.746
ILE  SER   0.18549  -163.248     9.002     0.674     1.436
ILE  SER   0.14149  -175.067    47.565     0.737     1.974
ILE  THR   0.00017    49.713  -137.193     1.484     2.428
ILE  THR   0.00360    69.876   -70.149     3.782    12.091
ILE  THR   0.00049    64.695    -2.986     0.436     1.127
ILE  THR   0.00130    65.560    72.030     2.687     7.619
ILE  THR   0.00116  -121.637  -120.491     1.024     1.496
ILE  THR   0.01566  -167.936   -69.894     3.234     1.552
ILE  THR   0.06837  -175.298  -111.826     1.186     3.472
ILE  THR   0.01939   -63.453   -14.438     0.196     1.481
ILE  THR   0.29639   -64.127   -71.660     2.550    10.474
ILE  THR   0.01979   -61.914   161.113     0.188     0.861
ILE  THR   0.37115   -59.709   102.489     1.926    11.491
ILE  THR   0.00280  -157.214    93.481     1.275     6.587
ILE  THR   0.09455  -163.301     9.466     1.929     2.527
ILE  THR   0.10518  -175.313    48.566     0.593     2.923
ILE  TRP   0.00445  -151.157   127.223     2.795    14.264
ILE  TRP   0.24061  -163.624     8.799     1.125     1.661
ILE  TRP   0.13162  -175.661    48.811     1.743     3.340
ILE  TRP   0.00241    67.409    73.687     1.541     3.992
ILE  TRP   0.00027   -61.361   158.839     3.379     5.140
ILE  TRP   0.38692   -59.793   100.842     1.645     8.029
ILE  TRP   0.00101    50.924  -139.664     1.883     4.148
ILE  TRP   0.00157    64.255    -4.139     0.173     2.405
ILE  TRP   0.00609    67.003   -65.313     3.930     8.805
ILE  TRP   0.00849   -63.147   -14.291     0.867     3.355
ILE  TRP   0.15030   -61.947   -63.958     1.706     4.517
ILE  TRP   0.00036  -119.619  -122.750     2.181     2.537
ILE  TRP   0.01284  -166.235   -69.232     0.823     2.042
ILE  TRP   0.05306  -175.184  -110.885     1.270     2.384
ILE  TYR   0.00533    68.794    86.632     1.960     7.110
ILE  TYR   0.00212   -61.626   161.363     1.090     2.324
ILE  TYR   0.26216   -60.560   103.705     1.736     5.754
ILE  TYR   0.00065    51.029  -138.429     2.253     5.765
ILE  TYR   0.00053    65.398    -6.666     0.772     3.081
ILE  TYR   0.00279    67.146   -70.489     4.103    10.710
ILE  TYR   0.00065  -159.217    92.497     1.046     3.762
ILE  TYR   0.21914  -175.512    48.167     0.588     2.673
ILE  TYR   0.26996  -164.245     7.785     2.551     2.306
ILE  TYR   0.00483   -63.779   -11.220     1.734     1.932
ILE  TYR   0.14226   -62.178   -64.273     1.887     4.700
ILE  TYR   0.00078  -120.451  -121.894     0.902     1.088
ILE  TYR   0.08882  -175.491  -111.407     0.702     1.719
ILE  VAL   0.00172    66.846    74.757     1.402     4.440
ILE  VAL   0.00074    49.448  -137.153     0.714     0.916
ILE  VAL   0.00333    65.113   -10.600     0.539     5.723
ILE  VAL   0.00724    67.107   -65.919     2.114     8.587
ILE  VAL   0.02919   -63.416   -13.540     0.353     1.341
ILE  VAL   0.14751   -62.673   -62.670     2.351     4.253
ILE  VAL   0.00075  -121.116  -121.212     0.609     1.068
ILE  VAL   0.02611  -166.844   -67.888     0.646     1.803
ILE  VAL   0.05004  -175.008  -111.326     1.392     2.333
ILE  VAL   0.00314   -61.848   161.456     0.624     1.304
ILE  VAL   0.38174   -59.357   105.533     1.885     8.544
ILE  VAL   0.00761  -152.651   117.677     5.190    20.757
ILE  VAL   0.17494  -166.202     7.210     3.375     3.202
ILE  VAL   0.16595  -175.057    48.874     1.091     4.254
LEU  ALA   0.00090    49.757  -136.824     1.354     1.929
LEU  ALA   0.01168    66.941   -67.613     2.960     7.467
LEU  ALA   0.00722    66.013    -8.456     1.695     5.380
LEU  ALA   0.00343    64.478    74.486     2.960     7.027
LEU  ALA   0.03523   -63.469   -12.285     0.339     1.249
LEU  ALA   0.20627   -61.374   -63.254     1.396     3.217
LEU  ALA   0.09214  -174.622  -113.508     1.473     3.904
LEU  ALA   0.00053  -123.452  -119.877     0.958     1.403
LEU  ALA   0.00002   -77.152  -121.971     1.000     1.000
LEU  ALA   0.00003   -61.260   159.402     0.152     0.407
LEU  ALA   0.33211   -59.793   102.711     1.706    11.108
LEU  ALA   0.00197  -157.379    93.025     2.765     8.609
LEU  ALA   0.18406  -163.173     9.442     1.182     2.081
LEU  ALA   0.12442  -175.107    49.516     1.075     2.738
LEU  ARG   0.00006    49.906  -136.903     1.782     2.115
LEU  ARG   0.00196    68.044    -8.684     1.753     1.640
LEU  ARG   0.01031    66.367   -69.821     3.479    15.267
LEU  ARG   0.00276  -168.800   -68.716     0.470     0.798
LEU  ARG   0.11238  -175.695  -110.396     1.348     2.104
LEU  ARG   0.02042   -63.128   -10.632     0.766     0.694
LEU  ARG   0.16960   -61.286   -62.534     1.291     3.124
LEU  ARG   0.00077    66.171    72.670     3.105     3.829
LEU  ARG   0.46436   -59.377    98.861     1.396    11.835
LEU  ARG   0.00220  -159.276   100.562     3.166    13.458
LEU  ARG   0.08626  -164.282     8.563     2.891     3.011
LEU  ARG   0.12893  -175.518    50.925     1.676     4.148
LEU  ASN   0.00028    50.309  -137.459     1.410     1.820
LEU  ASN   0.00824    67.599   -69.293     3.002     9.005
LEU  ASN   0.00173    66.975    73.939     1.558     1.600
LEU  ASN   0.00341    65.822    -6.492     1.034     4.429
LEU  ASN   0.00051  -122.195  -121.457     0.372     0.539
LEU  ASN   0.00740  -166.260   -68.380     0.082     1.898
LEU  ASN   0.06190  -174.940  -114.064     1.397     4.225
LEU  ASN   0.02976   -63.601   -12.438     0.236     0.906
LEU  ASN   0.13406   -62.743   -66.214     1.495     3.030
LEU  ASN   0.41313   -60.916   104.257     1.460     6.840
LEU  ASN   0.00074  -157.962    91.373     1.011     0.925
LEU  ASN   0.20389  -174.841    48.538     0.587     2.295
LEU  ASN   0.13496  -163.351     8.933     1.501     1.772
LEU  ASP   0.00106    50.172  -137.859     1.018     1.717
LEU  ASP   0.00847    67.027   -72.831     4.089    12.119
LEU  ASP   0.00115    64.548    -3.441     0.429     2.567
LEU  ASP   0.04407    72.433    92.107     2.291     5.809
LEU  ASP   0.03850   -63.702   -12.468     0.488     1.005
LEU  ASP   0.17181   -62.606   -67.051     2.648     8.410
LEU  ASP   0.00081  -123.248  -119.297     1.184     1.515
LEU  ASP   0.00605  -166.454   -68.641     1.160     1.991
LEU  ASP   0.05473  -174.022  -115.765     1.852     4.859
LEU  ASP   0.00225   -62.970   166.418     1.063     3.153
LEU  ASP   0.38375   -61.154   107.023     1.940     3.988
LEU  ASP   0.00002  -107.453   101.964     1.000     1.000
LEU  ASP   0.00371  -157.549    94.078     1.527     2.025
LEU  ASP   0.11260  -174.975    50.866     0.760     2.656
LEU  ASP   0.17103  -163.080     8.556     1.495     2.333
LEU  CYS   0.45469   -60.375   103.132     1.745     9.041
LEU  CYS   0.00298  -159.816    98.218     2.335    10.427
LEU  CYS   0.07426  -174.629    47.098     0.566     3.703
LEU  CYS   0.20655  -163.754     8.501     2.107     2.158
LEU  CYS   0.00047  -123.032  -120.245     0.946     1.308
LEU  CYS   0.02887  -175.349  -114.091     1.446     4.141
LEU  CYS   0.04393   -63.568   -12.501     0.226     0.908
LEU  CYS   0.18237   -62.061   -64.635     1.346     3.326
LEU  CYS   0.00010    49.655  -137.154     0.939     1.550
LEU  CYS   0.00361    65.698   -75.778     4.267    13.826
LEU  CYS   0.00086    66.496    -6.723     2.991     3.613
LEU  CYS   0.00133    63.501    72.763     2.497     5.066
LEU  GLN   0.50806   -60.472   102.855     1.696     7.035
LEU  GLN   0.00030  -153.824   104.756     6.615    21.113
LEU  GLN   0.14907  -164.625     7.543     3.161     3.376
LEU  GLN   0.10160  -175.181    49.903     1.080     2.813
LEU  GLN   0.00105    65.813    70.721     1.886     2.915
LEU  GLN   0.00007    48.543  -135.403     0.098     0.491
LEU  GLN   0.00120    66.030    -9.147     1.129     3.444
LEU  GLN   0.00886    67.224   -63.727     1.346     3.823
LEU  GLN   0.02723  -175.088  -112.377     1.605     2.084
LEU  GLN   0.00254  -166.462   -69.550     1.000     1.000
LEU  GLN   0.18654   -61.954   -64.472     1.695     3.578
LEU  GLN   0.01348   -63.290   -11.026     0.349     1.033
LEU  GLU   0.00079    49.854  -136.912     1.186     1.648
LEU  GLU   0.00316    68.485   -67.187     2.289     7.314
LEU  GLU   0.00846    65.729    -8.626     1.877     3.812
LEU  GLU   0.00261    66.536    75.601     1.176     3.416
LEU  GLU   0.00036  -121.913  -121.682     0.258     0.596
LEU  GLU   0.08554  -174.342  -114.026     1.854     3.299
LEU  GLU   0.00393   -63.237   -10.964     0.556     2.581
LEU  GLU   0.17848   -61.774   -64.697     1.787     3.875
LEU  GLU   0.00398   -62.992   163.579     1.118     2.401
LEU  GLU   0.37596   -60.259   107.018     1.645     4.403
LEU  GLU   0.00280  -150.444   116.751     7.091    23.220
LEU  GLU   0.13645  -163.038     9.285     0.489     2.052
LEU  GLU   0.19750  -175.100    50.335     1.757     3.570
LEU  GLY   0.00717    66.576    73.863     1.155     2.693
LEU  GLY   0.00000   113.333   122.643     1.000     1.000
LEU  GLY   0.00127    50.101  -137.279     1.153     1.584
LEU  GLY   0.00399    65.576    -4.312     1.211     3.319
LEU  GLY   0.01778    67.764   -65.929     2.696     3.667
LEU  GLY   0.06413   -63.398   -12.134     0.355     1.363
LEU  GLY   0.19093   -61.458   -63.973     1.424     3.540
LEU  GLY   0.00054  -122.942  -120.696     0.843     1.046
LEU  GLY   0.01285  -166.332   -70.209     0.084     0.340
LEU  GLY   0.08855  -174.891  -112.772     0.946     2.662
LEU  GLY   0.32767   -59.720   104.084     1.682     9.532
LEU  GLY   0.00002   -60.828   158.465     1.000     1.000
LEU  GLY   0.00207  -154.168   105.131     5.890    24.282
LEU  GLY   0.12851  -163.819    10.234     1.566     2.297
LEU  GLY   0.15453  -174.502    50.312     1.806     4.364
LEU  HID   0.00044  -156.156    96.136     3.623    13.765
LEU  HID   0.12945  -163.478     9.546     2.063     1.683
LEU  HID   0.10826  -175.166    49.015     0.826     2.347
LEU  HID   0.00148    65.944    76.452     1.721     7.580
LEU  HID   0.47878   -60.343   102.884     1.603     9.062
LEU  HID   0.00052    50.395  -137.385     1.634     1.714
LEU  HID   0.00079    65.336    -4.546     0.920     2.439
LEU  HID   0.00925    66.507   -68.342     2.508     8.827
LEU  HID   0.02849   -63.544   -12.209     0.297     1.010
LEU  HID   0.18171   -61.581   -63.761     1.395     3.555
LEU  HID   0.05862  -174.845  -113.003     1.387     3.634
LEU  HID   0.00178  -174.472   -72.788     1.000     1.000
LEU  HID   0.00003  -122.801  -120.631     1.417     1.811
LEU  HID   0.00039   -75.162  -135.712     1.000     1.000
LEU  HIE   0.46859   -59.640   101.034     1.591    10.857
LEU  HIE   0.00071   -63.723   161.136     1.000     1.000
LEU  HIE   0.00102  -149.164   121.960     5.319    15.269
LEU  HIE   0.16170  -174.976    50.531     1.541     2.956
LEU  HIE   0.10172  -163.915     9.747     1.892     3.108
LEU  HIE   0.02453  -168.903   -71.408     1.017     2.885
LEU  HIE   0.06325  -174.841  -112.602     1.415     2.259
LEU  HIE   0.00012   -76.285  -127.660     0.446     4.237
LEU  HIE   0.00006  -122.351  -121.259     1.000     1.000
LEU  HIE   0.01645   -63.377   -13.182     0.679     1.502
LEU  HIE   0.13969   -62.308   -65.374     1.646     4.200
LEU  HIE   0.00227    66.976    73.136     2.253     3.072
LEU  HIE   0.00021    50.769  -138.515     1.207     1.758
LEU  HIE   0.00259    65.841    -9.064     0.703     4.163
LEU  HIE   0.01708    66.590   -64.062     1.212     3.252
LEU  HIP   0.00091    65.566    70.264     1.665     6.049
LEU  HIP   0.00017    50.687  -137.424     1.355     2.054
LEU  HIP   0.00991    67.024    -7.245     1.377     4.705
LEU  HIP   0.00717    67.390   -66.868     2.408     8.788
LEU  HIP   0.03892   -63.497    -9.832     0.276     1.529
LEU  HIP   0.12742   -61.207   -62.330     1.696     3.993
LEU  HIP   0.02011  -174.502  -113.923     1.957     5.306
LEU  HIP   0.02364  -171.401   -71.840     4.919     9.386
LEU  HIP   0.00001  -121.887  -121.376     1.000     1.000
LEU  HIP   0.50344   -59.171    98.227     1.109    12.446
LEU  HIP   0.00201  -159.694   102.639     9.917    15.386
LEU  HIP   0.17285  -165.298     8.318     3.574     1.743
LEU  HIP   0.09345  -175.983    49.368     1.921     3.736
LEU  ILE   0.00526    67.399   -66.254     2.108     4.390
LEU  ILE   0.00055    53.997  -133.294     9.120    17.793
LEU  ILE   0.00007    64.906    -1.661     1.000     1.000
LEU  ILE   0.02444  -169.267   -64.519     1.890     4.563
LEU  ILE   0.04254  -175.662  -111.151     1.427     1.766
LEU  ILE   0.02765   -63.152   -12.774     0.966     1.337
LEU  ILE   0.26992   -62.961   -66.497     1.635     4.116
LEU  ILE   0.00302  -151.136   117.299     5.118    18.656
LEU  ILE   0.18722  -165.515     7.322     4.204     3.031
LEU  ILE   0.05370  -175.446    51.691     1.658     4.625
LEU  ILE   0.00230    68.252    83.360     0.754     7.343
LEU  ILE   0.00210   -61.474   161.365     0.998     2.358
LEU  ILE   0.38124   -60.403   104.976     1.800     7.659
LEU  LEU   0.00254    69.222    75.503     1.653     3.548
LEU  LEU   0.00010  -149.160   130.673     0.039     0.095
LEU  LEU   0.38232   -59.050    98.072     1.602    12.610
LEU  LEU   0.00040    49.806  -137.173     0.998     1.708
LEU  LEU   0.00078    65.146    -3.582     0.837     2.795
LEU  LEU   0.01410    67.213   -67.751     3.090     6.728
LEU  LEU   0.26831  -164.211     7.658     3.049     2.756
LEU  LEU   0.10179  -175.097    49.335     1.517     3.412
LEU  LEU   0.00535   -63.754   -13.250     0.133     0.892
LEU  LEU   0.11057   -62.575   -65.488     1.459     4.239
LEU  LEU   0.00030  -121.394  -122.242     0.000     0.000
LEU  LEU   0.08044  -175.703  -113.658     2.124     4.254
LEU  LEU   0.03299  -166.142   -69.308     0.848     1.334
LEU  LYS   0.00189    67.137    74.920     0.848     3.030
LEU  LYS   0.38731   -59.619    98.725     1.446    11.488
LEU  LYS   0.00005    50.868  -137.769     1.253     1.654
LEU  LYS   0.00028    64.950    -7.692     0.225     6.798
LEU  LYS   0.00357    66.877   -65.877     2.212     6.060
LEU  LYS   0.00019  -157.048    90.609     0.563     0.331
LEU  LYS   0.19432  -164.176     8.267     2.278     2.511
LEU  LYS   0.11775  -175.065    47.500     0.710     2.756
LEU  LYS   0.01403  -166.275   -69.746     0.266     0.509
LEU  LYS   0.04291  -175.229  -111.841     1.421     1.843
LEU  LYS   0.07050   -63.552   -10.805     0.208     0.931
LEU  LYS   0.16719   -61.548   -63.082     1.220     3.467
LEU  MET   0.00023    50.095  -136.739     1.293     1.844
LEU  MET   0.00064    66.467    -9.338     1.192     5.350
LEU  MET   0.00897    68.274   -65.795     2.196     4.819
LEU  MET   0.02250   -63.279   -11.101     0.327     0.807
LEU  MET   0.16396   -61.780   -63.969     1.388     3.457
LEU  MET   0.00018  -122.916  -120.002     1.452     2.087
LEU  MET   0.03406  -175.872  -111.138     0.831     2.202
LEU  MET   0.01453  -169.246   -73.995     1.968     3.782
LEU  MET   0.00022  -156.663    93.778     1.462     4.976
LEU  MET   0.15278  -175.866    51.026     0.717     3.068
LEU  MET   0.24090  -165.234     8.167     3.338     3.097
LEU  MET   0.00197    67.155    76.423     0.339     5.824
LEU  MET   0.35907   -60.009   105.509     1.547     7.546
LEU  PHE   0.00339    67.581    78.938     2.031     7.861
LEU  PHE   0.00025   -61.477   159.399     0.850     2.239
LEU  PHE   0.41539   -60.685   103.961     1.679     8.675
LEU  PHE   0.00021    49.202  -136.403     0.412     1.324
LEU  PHE   0.00014    64.487    -4.036     1.755     2.886
LEU  PHE   0.00453    67.622   -71.178     3.742    14.638
LEU  PHE   0.00110  -155.547   109.106     4.327    19.416
LEU  PHE   0.17829  -166.705     6.659     3.764     3.806
LEU  PHE   0.12776  -175.191    49.118     0.926     2.537
LEU  PHE   0.01867   -63.182   -10.807     0.445     2.493
LEU  PHE   0.13703   -62.026   -64.775     1.678     4.020
LEU  PHE   0.00005  -121.207  -121.659     0.655     0.252
LEU  PHE   0.05177  -167.164   -68.960     1.509     1.478
LEU  PHE   0.06142  -175.367  -112.050     0.774     2.579
LEU  PRO   0.00200    50.799  -136.917     1.691     1.491
LEU  PRO   0.02781    65.945   -66.153     4.461    16.283
LEU  PRO   0.01276    65.136   -11.149     1.028     6.174
LEU  PRO   0.00001    90.610   131.218     0.545     0.738
LEU  PRO   0.00567    63.178    74.204     2.945     6.894
LEU  PRO   0.00087  -122.005  -120.896     1.235     1.677
LEU  PRO   0.07148  -173.664  -112.703     3.786     4.426
LEU  PRO   0.04254   -63.503   -12.947     0.350     2.316
LEU  PRO   0.24025   -61.865   -63.941     2.049     4.342
LEU  PRO   0.00019   -62.585   162.175     2.415     4.393
LEU  PRO   0.42780   -59.745   102.797     1.967     9.816
LEU  PRO   0.02059  -159.055   101.224     6.985    14.047
LEU  PRO   0.08662  -174.854    52.279     3.049     4.455
LEU  PRO   0.06141  -166.434    10.928     4.232     1.654
LEU  SER   0.44345   -59.854   103.646     1.945    10.876
LEU  SER   0.00186  -155.786   102.804     5.243    16.211
LEU  SER   0.11501  -163.162     8.996     0.428     1.366
LEU  SER   0.08453  -174.306    51.002     1.771     5.257
LEU  SER   0.00184    65.766    71.158     1.766     4.461
LEU  SER   0.00012    50.143  -137.394     1.452     2.111
LEU  SER   0.00900    66.474    -9.474     0.981     2.469
LEU  SER   0.00655    67.627   -69.426     3.601    10.172
LEU  SER   0.01732   -63.014   -11.968     0.670     0.912
LEU  SER   0.24516   -61.388   -63.376     1.867     3.730
LEU  SER   0.07511  -174.908  -112.999     1.617     2.710
LEU  SER   0.00004  -122.894  -120.721     1.000     1.000
LEU  SER   0.00002   -76.791  -128.116     1.000     1.000
LEU  THR   0.00253    69.747    75.380     1.690     5.148
LEU  THR   0.00048    49.705  -137.786     0.734     1.302
LEU  THR   0.00092    64.505    -1.496     0.791     2.674
LEU  THR   0.01137    67.311   -63.429     3.181    10.788
LEU  THR   0.33252   -60.503   103.727     2.227    11.089
LEU  THR   0.00222  -157.589    91.303     1.000     1.535
LEU  THR   0.08473  -174.779    50.028     2.290     4.306
LEU  THR   0.16176  -166.620     5.817     4.939     3.728
LEU  THR   0.24941  -171.054   -91.046     2.608    17.300
LEU  THR   0.01628   -63.266   -13.702     0.441     1.058
LEU  THR   0.13779   -63.162   -66.617     2.653     5.110
LEU  TRP   0.00189  -152.569   112.351     6.272    24.408
LEU  TRP   0.18864  -165.381     8.944     3.523     3.207
LEU  TRP   0.16651  -176.022    48.807     1.782     4.988
LEU  TRP   0.00329    67.544    80.774     1.397     7.767
LEU  TRP   0.35295   -59.751    99.349     2.044    11.142
LEU  TRP   0.00030   -61.038   157.746     1.000     1.000
LEU  TRP   0.00080    50.061  -137.712     1.682     2.761
LEU  TRP   0.00306    65.005    -6.744     0.915     1.887
LEU  TRP   0.00725    66.274   -67.619     2.836     8.433
LEU  TRP   0.02280   -63.506   -13.399     0.482     1.519
LEU  TRP   0.12479   -61.352   -63.491     1.688     3.816
LEU  TRP   0.00031  -122.702  -120.924     0.582     0.591
LEU  TRP   0.00585  -166.459   -69.411     0.551     1.452
LEU  TRP   0.12155  -176.095  -113.249     1.706     3.751
LEU  TYR   0.00076    49.847  -137.505     1.504     2.911
LEU  TYR   0.00972    65.958   -74.404     3.101    12.131
LEU  TYR   0.00436    65.973    -7.957     1.117     2.660
LEU  TYR   0.00341    66.933    75.073     0.946     3.314
LEU  TYR   0.02322   -63.303   -12.049     0.898     0.980
LEU  TYR   0.14256   -62.122   -65.037     1.396     3.688
LEU  TYR   0.00067  -122.675  -120.732     0.575     0.910
LEU  TYR   0.00472  -166.389   -69.574     2.008     2.214
LEU  TYR   0.07722  -174.626  -111.387     1.565     5.869
LEU  TYR   0.44619   -59.859    99.575     1.777    10.973
LEU  TYR   0.00082  -153.472   106.380     6.779    22.584
LEU  TYR   0.17836  -164.455     8.965     2.239     2.820
LEU  TYR   0.10798  -175.365    50.598     1.548     2.410
LEU  VAL   0.00292  -149.815   111.881     8.406    20.748
LEU  VAL   0.16683  -175.017    48.360     0.811     2.988
LEU  VAL   0.15254  -163.860     9.028     2.093     2.807
LEU  VAL   0.00312    66.781    75.528     0.730     2.875
LEU  VAL   0.41255   -59.664   105.367     1.710     7.383
LEU  VAL   0.00127    49.660  -137.105     1.163     1.688
LEU  VAL   0.00076    65.035    -3.597     1.131     2.116
LEU  VAL   0.01049    67.296   -66.757     2.731     4.651
LEU  VAL   0.03626   -63.358   -12.772     0.466     1.003
LEU  VAL   0.15759   -61.883   -63.126     2.300     4.011
LEU  VAL   0.00014  -122.853  -120.527     0.168     0.650
LEU  VAL   0.01091  -167.762   -65.756     0.154     3.932
LEU  VAL   0.04462  -175.312  -114.828     1.432     5.021
LYS  ALA   0.35570   -59.835   103.714     1.719     7.949
LYS  ALA   0.00434  -149.581   123.746     6.340     7.468
LYS  ALA   0.12771  -163.385    10.570     1.080     1.809
LYS  ALA   0.17241  -174.206    48.637     1.273     3.610
LYS  ALA   0.00349    67.416    73.600     2.048     2.741
LYS  ALA   0.00035    55.252  -129.307     9.631    15.407
LYS  ALA   0.00639    66.789   -10.219     1.031     2.521
LYS  ALA   0.01435    68.542   -62.742     1.651     2.916
LYS  ALA   0.07731  -174.719  -111.511     1.362     1.531
LYS  ALA   0.04277   -62.894   -11.287     1.362     0.738
LYS  ALA   0.19513   -60.951   -62.406     1.461     3.203
LYS  ALA   0.00005   -75.880  -137.417     1.000     1.000
LYS  ARG   0.00087    69.223    73.034     2.281     0.814
LYS  ARG   0.37384   -59.014    93.691     0.934    12.520
LYS  ARG   0.00193    65.943   -65.005     0.940     3.875
LYS  ARG   0.00003    51.670  -138.504     1.000     1.000
LYS  ARG   0.03043   -63.352   -10.174     0.170     0.540
LYS  ARG   0.11838   -60.653   -60.607     0.261     0.805
LYS  ARG   0.03585  -166.446   -66.740     0.867     1.370
LYS  ARG   0.03331  -175.213  -111.477     0.707     2.978
LYS  ARG   0.00012  -157.571    91.025     0.528     0.840
LYS  ARG   0.12112  -173.936    45.279     0.406     0.836
LYS  ARG   0.28412  -167.985     4.912     3.908     3.859
LYS  ASN   0.00039    67.185    72.886     2.958     0.765
LYS  ASN   0.49662   -59.974    95.109     1.575    10.584
LYS  ASN   0.00047    64.652   -12.790     0.167     0.430
LYS  ASN   0.00031    66.150   -67.658     2.438     8.503
LYS  ASN   0.00003    51.945  -137.827     1.000     1.000
LYS  ASN   0.01937   -63.382   -11.138     0.235     1.479
LYS  ASN   0.10040   -61.864   -64.184     1.462     3.536
LYS  ASN   0.01095  -167.007   -66.967     0.875     2.733
LYS  ASN   0.00962  -175.032  -111.451     0.580     2.328
LYS  ASN   0.00001  -124.062  -118.920     1.000     1.000
LYS  ASN   0.00046  -158.275    89.793     1.151     1.305
LYS  ASN   0.09519  -174.818    47.831     0.652     1.584
LYS  ASN   0.26618  -166.351     6.437     3.905     3.924
LYS  ASP   0.00072    69.460    81.186     6.948    16.521
LYS  ASP   0.48361   -61.131    99.220     1.411     8.832
LYS  ASP   0.00101  -153.508   118.833     4.903    11.768
LYS  ASP   0.11626  -167.296     6.335     4.382     5.005
LYS  ASP   0.11591  -175.116    48.826     1.222     4.226
LYS  ASP   0.00005    49.607  -136.386     1.544     1.623
LYS  ASP   0.00100    66.502    -9.827     1.276     6.380
LYS  ASP   0.00320    67.847   -65.860     2.422     6.443
LYS  ASP   0.00003  -122.315  -121.154     0.700     0.654
LYS  ASP   0.06341  -174.591  -111.414     1.397     1.391
LYS  ASP   0.01513  -166.319   -66.930     1.000     1.000
LYS  ASP   0.01794   -63.464   -10.546     0.324     1.457
LYS  ASP   0.18173   -60.974   -62.785     1.023     2.267
LYS  CYS   0.00431    68.278    82.304     4.433    11.008
LYS  CYS   0.00029    50.176  -138.052     1.219     1.876
LYS  CYS   0.00051    64.557    -1.759     0.345     1.401
LYS  CYS   0.00257    65.861   -68.201     2.256     9.912
LYS  CYS   0.00008  -122.853  -120.469     0.552     0.728
LYS  CYS   0.04899  -175.219  -111.044     1.453     5.445
LYS  CYS   0.02249   -63.245   -11.465     0.264     1.957
LYS  CYS   0.11535   -61.827   -63.736     1.784     4.248
LYS  CYS   0.47104   -60.311    97.870     1.555    10.377
LYS  CYS   0.00022  -159.758    92.125     0.815     1.434
LYS  CYS   0.33416  -170.245    29.634     5.812    18.318
LYS  GLN   0.00018  -158.372    96.630    10.331    22.852
LYS  GLN   0.11623  -163.375     9.316     0.575     1.839
LYS  GLN   0.13241  -175.071    48.606     1.004     3.385
LYS  GLN   0.00122    67.247    73.068     0.964     1.952
LYS  GLN   0.50287   -60.031   100.518     1.508     9.874
LYS  GLN   0.00005    49.619  -136.281     2.350     2.799
LYS  GLN   0.00007    65.186    -4.567     1.384     4.715
LYS  GLN   0.00139    67.181   -64.877     1.979     3.795
LYS  GLN   0.04439  -175.547  -111.018     0.943     2.605
LYS  GLN   0.00001  -123.344  -119.155     1.000     1.000
LYS  GLN   0.16845   -61.629   -62.945     1.254     2.827
LYS  GLN   0.03271   -63.403   -10.391     0.232     1.073
LYS  GLU   0.00125    67.652    74.585     1.525     1.339
LYS  GLU   0.43736   -60.812   100.721     1.420     9.540
LYS  GLU   0.00011   -60.972   160.982     1.000     1.000
LYS  GLU   0.00021    50.661  -137.470     1.579     2.392
LYS  GLU   0.00436    65.028   -68.772     1.716     8.466
LYS  GLU   0.00251   -63.383   -12.373     0.422     1.742
LYS  GLU   0.15883   -61.481   -64.197     1.235     5.213
LYS  GLU   0.01687  -165.047   -64.746     1.943     2.766
LYS  GLU   0.06818  -174.920  -111.786     1.098     2.125
LYS  GLU   0.00002  -121.915  -121.963     1.000     1.000
LYS  GLU   0.00080  -157.229    96.694     1.030    11.349
LYS  GLU   0.13614  -175.122    48.019     0.852     4.279
LYS  GLU   0.17337  -169.919     4.038     4.145     4.870
LYS  GLY   0.00524    68.010    74.522     1.092     1.224
LYS  GLY   0.37224   -60.924    99.711     1.502     8.148
LYS  GLY   0.00015    51.324  -139.323     1.015     1.262
LYS  GLY   0.00011    66.063    -0.921     2.580     3.419
LYS  GLY   0.00156    68.767   -63.995     2.711     4.305
LYS  GLY   0.03178   -63.399   -10.832     0.207     0.856
LYS  GLY   0.18848   -61.540   -63.836     1.363     3.522
LYS  GLY   0.05952  -173.897  -103.270     2.184    16.913
LYS  GLY   0.00002  -123.039  -120.479     1.000     1.000
LYS  GLY   0.00133  -158.304    91.950     0.637     5.004
LYS  GLY   0.17290  -174.525    45.285     0.609     2.661
LYS  GLY   0.16667  -164.608     9.510     2.719     3.192
LYS  HID   0.00052  -157.910    90.809     0.928     0.416
LYS  HID   0.11773  -163.660     9.198     2.002     1.868
LYS  HID   0.18585  -174.815    47.522     0.782     3.304
LYS  HID   0.00102    67.137    73.158     1.441     4.125
LYS  HID   0.49069   -59.322    94.822     1.121    12.116
LYS  HID   0.00006    51.228  -138.293     0.784     2.042
LYS  HID   0.00004    64.512    -5.375     0.514     1.472
LYS  HID   0.00229    65.672   -66.200     1.152     3.442
LYS  HID   0.03387   -63.450   -10.970     0.171     1.088
LYS  HID   0.12147   -61.055   -61.941     0.811     2.286
LYS  HID   0.04624  -175.411  -110.678     0.645     1.997
LYS  HID   0.00022   -74.842  -138.022     1.000     1.000
LYS  HID   0.00002  -122.147  -121.419     1.000     1.000
LYS  HIE   0.00002  -148.949   132.762     1.278     0.356
LYS  HIE   0.00005  -157.614    93.759     1.157     2.520
LYS  HIE   0.10619  -163.406     8.348     0.461     2.006
LYS  HIE   0.11788  -174.456    47.468     0.511     2.786
LYS  HIE   0.00271    66.254    74.889     2.026     3.496
LYS  HIE   0.59517   -60.074    95.981     1.633    10.424
LYS  HIE   0.00030    48.572  -135.428     2.136     2.233
LYS  HIE   0.00055    66.053   -10.362     1.873     7.707
LYS  HIE   0.00218    66.845   -66.486     2.829     5.502
LYS  HIE   0.00004  -123.841  -119.824     0.192     0.121
LYS  HIE   0.04951  -175.316  -111.792     0.700     2.749
LYS  HIE   0.01861   -63.500   -11.171     0.224     0.839
LYS  HIE   0.10679   -61.710   -63.926     1.484     4.363
LYS  HIP   0.04374  -175.517  -108.048     1.001     7.878
LYS  HIP   0.00303    65.034   -70.430     1.907     8.696
LYS  HIP   0.00003    65.920   -12.191     1.000     1.000
LYS  HIP   0.00001    51.863  -138.915     1.000     1.000
LYS  HIP   0.00010  -158.677    90.300     0.035     0.301
LYS  HIP   0.31426  -171.047    30.035     5.752    19.266
LYS  HIP   0.03655   -63.466    -9.519     0.264     0.967
LYS  HIP   0.09116   -60.693   -60.465     0.302     0.592
LYS  HIP   0.00012   -76.095  -134.348     1.000     1.000
LYS  HIP   0.00124    67.947    73.167     1.500     2.373
LYS  HIP   0.50976   -58.947    95.132     0.653    12.685
LYS  ILE   0.00087  -158.370    91.480     0.775     3.228
LYS  ILE   0.27351  -169.685    28.591     5.826    18.442
LYS  ILE   0.00082    68.101    77.120     0.580     6.338
LYS  ILE   0.00108   -60.940   159.745     0.641     0.719
LYS  ILE   0.41959   -59.407    97.380     1.307    11.760
LYS  ILE   0.00007    64.770    -2.803     0.316     4.833
LYS  ILE   0.00003    51.723  -138.842     0.770     1.139
LYS  ILE   0.00220    65.500   -77.174     4.252    11.606
LYS  ILE   0.01472   -63.514   -10.253     0.266     0.764
LYS  ILE   0.21929   -61.519   -62.251     1.297     3.865
LYS  ILE   0.06780  -175.326  -105.288     0.812    10.507
LYS  ILE   0.00002  -120.616  -121.974     1.000     1.000
LYS  LEU   0.00189    67.137    74.920     0.848     3.030
LYS  LEU   0.38731   -59.619    98.725     1.446    11.488
LYS  LEU   0.00005    50.868  -137.769     1.253     1.654
LYS  LEU   0.00028    64.950    -7.692     0.225     6.798
LYS  LEU   0.00357    66.877   -65.877     2.212     6.060
LYS  LEU   0.00019  -157.048    90.609     0.563     0.331
LYS  LEU   0.19432  -164.176     8.267     2.278     2.511
LYS  LEU   0.11775  -175.065    47.500     0.710     2.756
LYS  LEU   0.01403  -166.275   -69.746     0.266     0.509
LYS  LEU   0.04291  -175.229  -111.841     1.421     1.843
LYS  LEU   0.07050   -63.552   -10.805     0.208     0.931
LYS  LEU   0.16719   -61.548   -63.082     1.220     3.467
LYS  LYS   0.00073    68.684    73.637     0.761     0.428
LYS  LYS   0.42462   -58.709    91.388     0.309    12.681
LYS  LYS   0.00149    66.084   -65.371     0.122     0.069
LYS  LYS   0.00014    51.873  -138.734     0.140     0.240
LYS  LYS   0.03596   -63.437   -10.303     0.100     0.276
LYS  LYS   0.14254   -60.591   -60.478     0.217     0.576
LYS  LYS   0.01488  -168.253   -69.469     0.940     0.700
LYS  LYS   0.01565  -175.279  -110.865     0.330     1.855
LYS  LYS   0.00002  -157.659    90.590     0.000     0.000
LYS  LYS   0.15145  -173.696    44.958     0.289     0.813
LYS  LYS   0.21252  -164.495     7.665     3.383     3.593
LYS  MET   0.00008    49.718  -136.043     1.423     1.528
LYS  MET   0.00010    64.698   -11.175     0.864     7.532
LYS  MET   0.00378    67.000   -65.434     1.679     2.979
LYS  MET   0.09709  -175.455  -108.914     0.661     7.167
LYS  MET   0.01097   -63.093   -10.430     0.923     0.594
LYS  MET   0.13449   -61.540   -62.993     1.175     3.059
LYS  MET   0.00006  -158.643    92.767     1.454     0.083
LYS  MET   0.12156  -164.159    10.022     1.139     1.865
LYS  MET   0.24377  -175.769    48.782     0.881     2.772
LYS  MET   0.00173    67.424    74.606     0.539     0.952
LYS  MET   0.38638   -59.726   100.492     1.309    10.601
LYS  PHE   0.00069  -146.484   126.244     3.558     9.575
LYS  PHE   0.14628  -164.041     9.411     1.074     2.153
LYS  PHE   0.14097  -175.257    48.477     1.257     2.174
LYS  PHE   0.00250    67.934    75.066     0.733     3.547
LYS  PHE   0.44885   -60.033   101.550     1.562    10.026
LYS  PHE   0.00003    50.816  -137.613     2.246     2.810
LYS  PHE   0.00086    65.934    -8.713     1.385     4.109
LYS  PHE   0.00305    65.252   -70.115     1.709    10.470
LYS  PHE   0.01771   -63.159   -10.086     0.804     2.589
LYS  PHE   0.16313   -61.668   -63.348     1.631     3.682
LYS  PHE   0.07591  -175.447  -111.353     0.539     2.358
LYS  PHE   0.00002  -123.163  -120.586     1.000     1.000
LYS  PHE   0.00001   -75.292  -139.986     1.000     1.000
LYS  PRO   0.00208    67.487    73.773     4.387     4.573
LYS  PRO   0.43416   -59.239    95.366     1.113    12.749
LYS  PRO   0.00240  -160.378    96.139     4.051     9.219
LYS  PRO   0.10235  -166.194     6.311     4.712     4.066
LYS  PRO   0.08824  -175.255    49.902     1.495     4.927
LYS  PRO   0.00038    51.086  -138.633     1.312     1.557
LYS  PRO   0.00239    66.312    -9.798     2.341     2.938
LYS  PRO   0.00912    66.306   -71.016     5.242    14.168
LYS  PRO   0.07089   -63.917   -11.378     0.258     1.447
LYS  PRO   0.22440   -61.520   -62.429     1.238     2.593
LYS  PRO   0.06349  -174.453  -109.723     1.756     8.331
LYS  PRO   0.00006  -119.091  -122.893     1.204     0.362
LYS  PRO   0.00004   -75.174  -140.435     0.460     3.183
LYS  SER   0.00123  -153.817   103.325     5.077    14.657
LYS  SER   0.29170  -168.752    28.212     5.878    19.164
LYS  SER   0.00118    67.251    74.365     0.928     0.564
LYS  SER   0.43150   -60.235    98.432     1.654    10.166
LYS  SER   0.00025    51.708  -138.138     0.956     1.231
LYS  SER   0.00008    64.915    -3.661     0.472     0.482
LYS  SER   0.00220    66.050   -68.946     2.746    10.140
LYS  SER   0.03576   -62.849   -10.887     1.759     1.716
LYS  SER   0.19969   -61.021   -62.720     2.043     3.218
LYS  SER   0.00005  -123.472  -120.201     0.241     0.295
LYS  SER   0.03635  -175.198  -111.451     1.338     1.925
LYS  THR   0.00120    67.984    74.893     0.476     1.229
LYS  THR   0.37732   -60.014   101.982     1.661    10.782
LYS  THR   0.00009    50.754  -137.717     1.246     1.445
LYS  THR   0.00005    65.017    -2.220     0.106     0.623
LYS  THR   0.00172    66.904   -66.410     2.025     4.450
LYS  THR   0.00007  -156.828    91.248     0.677     0.461
LYS  THR   0.06669  -174.772    47.880     0.471     1.602
LYS  THR   0.24396  -167.795     6.084     4.601     4.581
LYS  THR   0.02236   -63.393   -11.225     0.126     1.278
LYS  THR   0.14133   -62.495   -64.923     2.289     4.599
LYS  THR   0.00002  -122.785  -120.903     0.391     0.354
LYS  THR   0.14520  -171.167   -88.155     3.411    18.818
LYS  TRP   0.00005  -149.052   115.770     9.720    19.715
LYS  TRP   0.15777  -175.318    48.841     1.461     2.076
LYS  TRP   0.30220  -165.303     7.994     3.210     3.088
LYS  TRP   0.00261    66.794    76.922     2.910     3.929
LYS  TRP   0.00042   -59.981   155.554     0.277     0.952
LYS  TRP   0.31945   -60.389    97.631     1.692     9.987
LYS  TRP   0.00035    49.377  -135.980     1.883     1.997
LYS  TRP   0.00029    64.687    -3.899     1.254     2.401
LYS  TRP   0.00509    66.198   -70.142     2.385    11.243
LYS  TRP   0.00006  -123.249  -119.821     1.086     1.477
LYS  TRP   0.06329  -175.841  -111.332     1.119     1.677
LYS  TRP   0.00683  -167.914   -70.286     5.041     3.778
LYS  TRP   0.01872   -63.553   -10.671     0.202     0.836
LYS  TRP   0.12288   -62.337   -64.614     1.923     4.301
LYS  TYR   0.00020  -158.354    91.862     1.044     1.375
LYS  TYR   0.44858  -168.510    23.556     5.626    19.147
LYS  TYR   0.00115    67.484    74.535     1.899     2.323
LYS  TYR   0.34735   -59.432    94.897     1.581    11.373
LYS  TYR   0.00012    49.530  -136.085     2.329     2.687
LYS  TYR   0.00042    64.664    -4.375     0.777     3.026
LYS  TYR   0.00832    66.161   -65.728     2.258     3.117
LYS  TYR   0.00911   -63.349    -9.797     0.205     0.556
LYS  TYR   0.10809   -61.990   -64.125     1.589     3.951
LYS  TYR   0.07665  -175.360  -110.052     0.538     6.665
LYS  TYR   0.00001  -119.453  -124.212     1.000     1.000
LYS  VAL   0.00332    66.067    71.931     2.228     4.480
LYS  VAL   0.00008    50.955  -137.554     1.153     1.670
LYS  VAL   0.00169    65.092    -5.895     0.498     4.731
LYS  VAL   0.00250    66.769   -67.754     2.634     7.261
LYS  VAL   0.02844   -63.390   -10.608     0.165     1.009
LYS  VAL   0.12512   -61.147   -62.054     1.161     2.831
LYS  VAL   0.00019  -122.275  -121.122     0.238     0.243
LYS  VAL   0.01565  -167.250   -68.781     0.762     6.015
LYS  VAL   0.06340  -175.523  -110.777     0.563     1.481
LYS  VAL   0.19402  -165.203     8.549     2.591     2.686
LYS  VAL   0.23103  -175.113    49.002     0.816     4.156
LYS  VAL   0.00049  -146.905   128.183     0.999     1.122
LYS  VAL   0.33407   -59.319    98.146     1.700    12.330
MET  ALA   0.00419    66.621    72.638     1.732     5.358
MET  ALA   0.00001    94.519   128.007     1.000     1.000
MET  ALA   0.00060    49.409  -136.039     1.161     1.509
MET  ALA   0.00424    66.062    -7.502     1.066     2.119
MET  ALA   0.01762    67.492   -65.861     2.161     6.283
MET  ALA   0.01199   -63.151   -13.477     0.803     2.740
MET  ALA   0.18796   -61.162   -63.373     1.414     3.577
MET  ALA   0.00064  -168.272   -69.987     0.756     2.595
MET  ALA   0.07079  -174.640  -112.570     1.653     1.951
MET  ALA   0.00047  -123.114  -120.545     0.953     1.296
MET  ALA   0.00003   -76.816  -133.399     1.000     1.000
MET  ALA   0.46478   -59.938   105.097     1.698     6.718
MET  ALA   0.00645  -148.299   127.503     3.319     5.435
MET  ALA   0.09033  -165.542     8.322     3.073     3.152
MET  ALA   0.13992  -175.035    50.633     1.517     3.868
MET  ARG   0.09301  -165.714    10.058     3.389     2.394
MET  ARG   0.25085  -175.593    48.817     0.842     3.007
MET  ARG   0.00129    66.424    71.238     2.384     5.813
MET  ARG   0.00013  -153.860   118.061     8.089     8.248
MET  ARG   0.44615   -59.795    94.657     1.476    11.158
MET  ARG   0.00001   -68.694   172.718     1.000     1.000
MET  ARG   0.00020    49.420  -136.196     3.528     4.088
MET  ARG   0.00593    66.313    -8.722     0.391     2.360
MET  ARG   0.00530    66.449   -68.225     2.034     5.874
MET  ARG   0.02686   -63.479   -10.654     0.463     0.869
MET  ARG   0.11633   -61.333   -62.194     1.062     2.823
MET  ARG   0.00006  -122.083  -121.364     0.531     0.555
MET  ARG   0.04985  -175.713  -110.717     1.170     1.232
MET  ARG   0.00403  -173.097   -71.862     1.135     3.980
MET  ASN   0.00293    67.465    78.932     1.010     6.485
MET  ASN   0.00021    49.220  -136.068     0.987     1.620
MET  ASN   0.00116    64.958    -2.288     0.558     0.856
MET  ASN   0.00567    69.152   -67.335     2.667     7.134
MET  ASN   0.00005  -123.848  -119.421     0.438     1.038
MET  ASN   0.07421  -175.373  -112.339     1.030     2.660
MET  ASN   0.00289   -63.319   -10.951     0.527     0.927
MET  ASN   0.19524   -62.485   -65.472     1.569     2.931
MET  ASN   0.44908   -60.444   102.570     1.578     8.025
MET  ASN   0.00206  -157.209    92.720     2.221     7.754
MET  ASN   0.09962  -163.345     9.151     0.666     1.406
MET  ASN   0.16688  -175.327    50.317     1.019     1.997
MET  ASP   0.00029    49.566  -135.975     1.220     1.517
MET  ASP   0.00760    66.855   -70.864     3.542    11.064
MET  ASP   0.00507   -64.260   -13.511     0.987     1.709
MET  ASP   0.13510   -61.725   -65.113     1.532     3.438
MET  ASP   0.00738   -73.700  -106.564     1.000     1.000
MET  ASP   0.00011  -120.690  -123.358     1.635     2.035
MET  ASP   0.08274  -173.996  -113.304     1.762     1.707
MET  ASP   0.08187  -170.881   -81.378     0.962     2.698
MET  ASP   0.00052    64.860    -4.558     1.161     0.971
MET  ASP   0.03837    72.324    93.453     2.361     5.197
MET  ASP   0.00016   -63.417   164.497     4.457     6.035
MET  ASP   0.36956   -60.602   105.011     1.772     8.338
MET  ASP   0.00190  -153.729   112.680     5.207    19.537
MET  ASP   0.17632  -175.513    50.360     0.943     2.460
MET  ASP   0.09302  -165.103     8.750     3.140     2.879
MET  CYS   0.00084  -158.681    90.731     0.664     0.693
MET  CYS   0.14065  -175.451    49.190     0.884     3.242
MET  CYS   0.10655  -167.196     6.062     4.736     4.623
MET  CYS   0.00177    67.807    76.347     3.585     5.902
MET  CYS   0.50712   -60.305   103.405     1.611     7.502
MET  CYS   0.00034    50.152  -137.500     1.297     1.610
MET  CYS   0.00030    64.566    -5.430     0.930     4.406
MET  CYS   0.00239    67.368   -68.015     3.117     7.569
MET  CYS   0.03511   -63.291   -11.537     0.333     0.666
MET  CYS   0.14133   -61.569   -63.546     1.828     3.472
MET  CYS   0.00013  -121.727  -121.842     1.122     1.338
MET  CYS   0.01840  -171.144   -75.686     1.791     2.333
MET  CYS   0.04506  -174.480  -107.949     1.409     6.550
MET  GLN   0.00040    67.593    74.251     2.750     4.889
MET  GLN   0.46639   -60.915   102.620     1.542     7.554
MET  GLN   0.00002    48.522  -135.417     0.077     0.313
MET  GLN   0.00005    64.497    -2.418     0.547     1.370
MET  GLN   0.00154    67.868   -67.489     3.010     5.933
MET  GLN   0.00042  -158.815    91.960     0.828     3.795
MET  GLN   0.17958  -175.623    49.549     0.628     2.410
MET  GLN   0.14888  -167.619     6.612     3.863     4.773
MET  GLN   0.01117   -63.256   -12.924     0.366     2.492
MET  GLN   0.11677   -61.708   -64.384     1.495     3.791
MET  GLN   0.00011  -122.548  -121.076     0.560     0.442
MET  GLN   0.05077  -175.816  -111.481     0.344     1.205
MET  GLN   0.02389  -167.064   -67.264     1.256     2.338
MET  GLU   0.00018    49.723  -136.606     1.739     2.352
MET  GLU   0.00019    64.890    -3.165     2.227     1.411
MET  GLU   0.00574    68.841   -67.236     2.926     7.714
MET  GLU   0.01916   -63.203   -11.668     0.752     0.959
MET  GLU   0.15702   -61.640   -66.218     1.390     6.566
MET  GLU   0.00011  -122.810  -121.292     0.801     0.692
MET  GLU   0.09050  -173.164  -100.779     2.944    15.389
MET  GLU   0.00099   -61.299   161.208     3.057     4.456
MET  GLU   0.42704   -60.286   106.723     1.467     6.412
MET  GLU   0.00422    67.837    76.537     3.603     5.635
MET  GLU   0.00041  -157.562    99.949     3.945    16.191
MET  GLU   0.18470  -175.165    50.718     1.004     3.570
MET  GLU   0.10975  -167.461     7.000     3.416     4.726
MET  GLY   0.00037    49.791  -137.328     1.282     1.804
MET  GLY   0.00574    67.743   -68.444     3.322     9.593
MET  GLY   0.01816   -63.450   -12.499     0.308     0.855
MET  GLY   0.21102   -61.626   -63.849     1.654     3.305
MET  GLY   0.00052  -124.222  -119.256     1.831     1.912
MET  GLY   0.04105  -175.397  -112.716     0.486     0.992
MET  GLY   0.04361  -169.763   -73.461     1.398     2.365
MET  GLY   0.29950   -59.543   108.770     1.366     5.147
MET  GLY   0.00225    69.530    75.688     1.178     5.117
MET  GLY   0.00060    66.524     3.936     2.333     8.509
MET  GLY   0.00114  -157.682    92.218     0.964     0.858
MET  GLY   0.21249  -175.170    47.715     0.667     2.337
MET  GLY   0.16354  -167.883     5.624     3.952     4.558
MET  HID   0.00211    66.991    74.222     1.575     3.579
MET  HID   0.00002    50.115  -137.736     1.386     3.101
MET  HID   0.00683    67.654    -8.400     1.881     3.619
MET  HID   0.00262    68.590   -67.141     3.091     5.065
MET  HID   0.00004   -65.742   167.152     0.017     0.724
MET  HID   0.51346   -59.976    98.680     1.590    10.636
MET  HID   0.00104  -149.164   129.654     2.530     6.627
MET  HID   0.14111  -165.719     9.643     2.956     2.736
MET  HID   0.22709  -175.629    50.118     0.902     3.576
MET  HID   0.01207   -63.251    -9.647     0.592     2.081
MET  HID   0.03120   -62.292   -65.712     1.739     3.533
MET  HID   0.00741  -166.658   -69.881     0.276     0.268
MET  HID   0.05490  -175.476  -111.048     1.201     1.819
MET  HID   0.00009  -122.356  -121.327     1.034     0.829
MET  HID   0.00001   -75.196  -130.019     1.000     1.000
MET  HIE   0.00303    67.001    73.601     2.099     5.874
MET  HIE   0.39115   -60.138   103.976     1.922     8.483
MET  HIE   0.00079  -154.191   107.133     5.527    17.460
MET  HIE   0.07783  -166.852     8.073     4.289     4.352
MET  HIE   0.29038  -175.421    51.527     1.315     2.215
MET  HIE   0.00015    48.620  -135.278     1.242     1.609
MET  HIE   0.00251    66.157    -7.986     1.644     2.931
MET  HIE   0.00911    68.254   -64.881     1.692     5.863
MET  HIE   0.01137   -62.487   -13.054     0.450     2.414
MET  HIE   0.11859   -61.787   -64.686     1.770     4.369
MET  HIE   0.00017  -122.883  -120.622     2.733     2.170
MET  HIE   0.01914  -169.433   -71.438     1.261     2.761
MET  HIE   0.07578  -175.454  -111.396     1.034     1.710
MET  HIP   0.00169    67.171    72.662     1.395     4.358
MET  HIP   0.00007    51.190  -136.759     1.763     2.591
MET  HIP   0.00252    65.809    -9.289     0.996     3.273
MET  HIP   0.00176    66.142   -68.033     3.095     6.630
MET  HIP   0.01931   -63.254    -9.749     0.901     1.107
MET  HIP   0.09722   -61.422   -62.391     1.168     2.800
MET  HIP   0.11190  -174.487   -91.143     1.658    19.445
MET  HIP   0.00010  -122.981  -120.553     0.787     0.690
MET  HIP   0.00002   -75.133  -138.112     1.000     1.000
MET  HIP   0.36426   -59.067    95.788     0.782    11.948
MET  HIP   0.00033  -154.411   103.245     7.057    20.500
MET  HIP   0.16345  -166.093     9.043     3.427     1.602
MET  HIP   0.23738  -176.033    48.530     1.248     2.101
MET  ILE   0.00047    49.731  -137.189     0.609     1.326
MET  ILE   0.00335    67.919   -67.761     2.926     6.196
MET  ILE   0.00942   -63.594   -12.087     0.217     1.140
MET  ILE   0.22746   -62.123   -64.595     1.538     4.347
MET  ILE   0.00041  -119.547  -123.118     1.740     1.488
MET  ILE   0.00014  -172.745   -71.514     2.091     3.067
MET  ILE   0.08111  -175.614  -110.129     0.614     1.477
MET  ILE   0.00075    64.518    -2.151     0.790     1.307
MET  ILE   0.00610    67.877    87.433     0.835     6.319
MET  ILE   0.00175   -62.224   162.260     0.688     1.157
MET  ILE   0.30101   -60.163   104.035     1.573     6.610
MET  ILE   0.00166  -159.859   100.234     4.712    11.518
MET  ILE   0.26459  -175.889    50.257     0.973     2.473
MET  ILE   0.10176  -164.844     8.853     2.845     2.431
MET  LEU   0.00023    50.095  -136.739     1.293     1.844
MET  LEU   0.00064    66.467    -9.338     1.192     5.350
MET  LEU   0.00897    68.274   -65.795     2.196     4.819
MET  LEU   0.02250   -63.279   -11.101     0.327     0.807
MET  LEU   0.16396   -61.780   -63.969     1.388     3.457
MET  LEU   0.00018  -122.916  -120.002     1.452     2.087
MET  LEU   0.03406  -175.872  -111.138     0.831     2.202
MET  LEU   0.01453  -169.246   -73.995     1.968     3.782
MET  LEU   0.00022  -156.663    93.778     1.462     4.976
MET  LEU   0.15278  -175.866    51.026     0.717     3.068
MET  LEU   0.24090  -165.234     8.167     3.338     3.097
MET  LEU   0.00197    67.155    76.423     0.339     5.824
MET  LEU   0.35907   -60.009   105.509     1.547     7.546
MET  LYS   0.00008    49.718  -136.043     1.423     1.528
MET  LYS   0.00010    64.698   -11.175     0.864     7.532
MET  LYS   0.00378    67.000   -65.434     1.679     2.979
MET  LYS   0.09709  -175.455  -108.914     0.661     7.167
MET  LYS   0.01097   -63.093   -10.430     0.923     0.594
MET  LYS   0.13449   -61.540   -62.993     1.175     3.059
MET  LYS   0.00006  -158.643    92.767     1.454     0.083
MET  LYS   0.12156  -164.159    10.022     1.139     1.865
MET  LYS   0.24377  -175.769    48.782     0.881     2.772
MET  LYS   0.00173    67.424    74.606     0.539     0.952
MET  LYS   0.38638   -59.726   100.492     1.309    10.601
MET  MET   0.00053    72.021    80.144     4.752     6.777
MET  MET   0.00003   -68.690   172.308     0.000     0.000
MET  MET   0.27012   -60.466   105.414     1.536     5.501
MET  MET   0.00002    62.960   -16.497     0.000     0.000
MET  MET   0.00037    70.796   -64.827     2.615     2.139
MET  MET   0.34577  -175.966    51.097     0.744     2.293
MET  MET   0.12004  -166.870     7.559     4.025     4.326
MET  MET   0.00056   -63.041   -11.021     0.021     0.480
MET  MET   0.15795   -61.874   -64.368     1.192     3.275
MET  MET   0.00002  -122.775  -120.959     0.000     0.000
MET  MET   0.02682  -169.357   -72.579     1.745     5.296
MET  MET   0.07777  -175.848  -110.620     0.286     1.094
MET  PHE   0.32084   -60.561   102.296     1.875     8.315
MET  PHE   0.00003   -68.461   171.493     1.000     1.000
MET  PHE   0.00101  -149.531   122.543     4.941    11.935
MET  PHE   0.26322  -175.737    50.344     1.088     2.338
MET  PHE   0.16136  -166.280     9.166     3.372     3.678
MET  PHE   0.00422   -63.142   -10.483     0.418     2.123
MET  PHE   0.12379   -61.930   -64.397     1.707     3.851
MET  PHE   0.09806  -175.433  -111.228     1.352     1.358
MET  PHE   0.00016  -122.347  -121.341     0.780     0.684
MET  PHE   0.00001   -75.400  -133.259     1.000     1.000
MET  PHE   0.00231    65.943    72.138     2.003     4.581
MET  PHE   0.00047    48.826  -135.756     1.790     2.018
MET  PHE   0.00440    64.905   -11.181     0.971     3.661
MET  PHE   0.02013    67.756   -63.335     2.161     3.908
MET  PRO   0.00118    49.912  -137.434     1.475     1.996
MET  PRO   0.00870    65.728   -71.703     3.231    12.108
MET  PRO   0.00399    65.679    80.926     2.658     8.334
MET  PRO   0.00119    63.922    -3.555     1.891     3.202
MET  PRO   0.04908   -64.115   -11.854     0.400     1.453
MET  PRO   0.20411   -62.728   -64.393     2.711     4.840
MET  PRO   0.07160  -172.498  -100.169     3.314    18.926
MET  PRO   0.00022  -120.927  -122.521     2.865     2.416
MET  PRO   0.00001   -76.422  -136.573     1.000     1.000
MET  PRO   0.38001   -59.869    99.914     1.408    12.015
MET  PRO   0.00023   -61.471   160.038     1.000     1.000
MET  PRO   0.07466  -166.242     7.747     4.424     3.644
MET  PRO   0.20263  -175.488    51.131     1.009     4.711
MET  PRO   0.00238  -160.631    98.675     1.425     3.563
MET  SER   0.00302    67.092    74.579     2.172     8.552
MET  SER   0.00030    49.151  -135.784     1.080     1.520
MET  SER   0.00073    67.477    -4.988     2.944     5.473
MET  SER   0.01040    68.704   -64.197     2.777     7.462
MET  SER   0.01536   -63.033   -11.357     0.427     1.468
MET  SER   0.18712   -62.753   -66.205     2.391     4.705
MET  SER   0.03031  -174.631  -113.010     1.793     3.115
MET  SER   0.02975  -168.283   -71.525     2.753     5.384
MET  SER   0.00043  -124.009  -119.816     0.897     0.563
MET  SER   0.00004   -77.292  -128.249     1.000     1.000
MET  SER   0.42215   -60.346   105.546     1.647     7.508
MET  SER   0.00052  -159.886    92.774     1.618     0.968
MET  SER   0.00078  -148.901   130.277     1.562     1.019
MET  SER   0.13726  -164.562     8.483     2.610     2.803
MET  SER   0.16181  -175.315    50.556     0.966     2.989
MET  THR   0.00022    50.443  -138.400     0.767     0.985
MET  THR   0.00004    64.238    -3.484     0.718     0.954
MET  THR   0.00730    68.847   -67.907     3.363     9.922
MET  THR   0.00026  -121.890  -122.143     0.928     1.439
MET  THR   0.00442  -167.535   -69.852     0.883     2.694
MET  THR   0.06652  -174.890  -113.185     1.263     3.845
MET  THR   0.00656   -62.378    -6.864     1.200     3.639
MET  THR   0.15627   -61.707   -64.151     1.892     3.838
MET  THR   0.13921  -165.757     7.517     3.179     3.464
MET  THR   0.20955  -175.131    51.089     1.307     4.133
MET  THR   0.00002  -162.362    89.531     1.000     1.000
MET  THR   0.00091    67.120    82.393     2.026    12.062
MET  THR   0.00004  -148.128   129.649     0.249     0.098
MET  THR   0.40869   -59.641    99.300     1.653    13.497
MET  TRP   0.00258    67.584    75.142     1.928     3.565
MET  TRP   0.00036    49.390  -136.648     1.772     2.756
MET  TRP   0.00265    65.853    -6.758     1.132     3.553
MET  TRP   0.00754    67.931   -58.841     2.452     5.729
MET  TRP   0.00219   -63.213   -12.092     1.584     2.403
MET  TRP   0.07038   -61.952   -64.568     2.188     4.040
MET  TRP   0.00020  -121.531  -121.887     2.236     2.019
MET  TRP   0.20204  -173.448   -95.521     3.038    18.793
MET  TRP   0.35073   -60.412   101.582     1.963     7.966
MET  TRP   0.00051  -152.293   116.123     5.342    19.775
MET  TRP   0.17521  -165.499     8.052     2.132     3.058
MET  TRP   0.18561  -176.046    48.691     1.068     2.562
MET  TYR   0.00262    67.742    77.522     1.814     5.092
MET  TYR   0.00023    49.237  -136.567     1.667     3.884
MET  TYR   0.00117    64.606    -3.227     0.979     1.660
MET  TYR   0.00327    68.714   -67.415     2.809     7.304
MET  TYR   0.01405   -63.130   -11.231     0.669     0.827
MET  TYR   0.12989   -62.112   -65.110     1.603     3.969
MET  TYR   0.00030  -122.715  -120.278     2.301     2.233
MET  TYR   0.06821  -175.975  -110.997     0.456     1.095
MET  TYR   0.01391  -169.750   -67.729     0.812     3.237
MET  TYR   0.31077   -61.211   104.424     1.606     5.370
MET  TYR   0.00079  -158.640    97.701     0.978     6.806
MET  TYR   0.19223  -165.666     9.887     2.372     3.074
MET  TYR   0.26256  -176.245    50.325     0.811     1.202
MET  VAL   0.00222    67.735    76.485     2.397     7.017
MET  VAL   0.00011    50.080  -137.185     1.427     1.538
MET  VAL   0.00055    65.037    -4.035     0.317     3.597
MET  VAL   0.00633    67.813   -66.242     2.725     5.443
MET  VAL   0.00031  -122.158  -121.473     0.617     0.574
MET  VAL   0.08939  -175.215  -107.500     1.843    11.242
MET  VAL   0.02597   -63.348   -11.765     0.233     0.824
MET  VAL   0.12156   -62.365   -65.447     2.385     5.426
MET  VAL   0.36884   -59.770   104.268     1.737     9.552
MET  VAL   0.00025  -148.165   120.296     7.677    13.036
MET  VAL   0.15110  -167.192     6.883     4.010     4.560
MET  VAL   0.23336  -175.570    49.431     1.253     3.343
PHE  ALA   0.00206    48.821  -135.746     1.765     2.323
PHE  ALA   0.01945    66.046   -71.477     2.485    10.820
PHE  ALA   0.01080    66.485    -6.787     2.325     2.853
PHE  ALA   0.00001    94.053   116.628     2.836     6.271
PHE  ALA   0.00980    67.705    77.370     1.372     4.981
PHE  ALA   0.25370   -60.877   105.738     1.795     5.771
PHE  ALA   0.00159   -61.334   159.348     1.000     1.000
PHE  ALA   0.00866  -154.200   112.979     6.125    16.172
PHE  ALA   0.17640  -164.343    10.293     1.073     1.664
PHE  ALA   0.16928  -175.051    50.537     2.313     3.919
PHE  ALA   0.04404   -63.219   -10.918     0.565     1.962
PHE  ALA   0.17630   -62.163   -65.307     1.985     4.231
PHE  ALA   0.12625  -174.873  -112.399     1.242     3.272
PHE  ALA   0.00003   -75.232  -131.058     1.446     1.342
PHE  ALA   0.00161  -122.954  -120.448     0.956     1.178
PHE  ARG   0.00122    67.678    74.628     0.709     2.203
PHE  ARG   0.37102   -60.388    97.083     1.536    10.905
PHE  ARG   0.00039  -157.824    97.233     3.521     9.821
PHE  ARG   0.40025  -170.778    30.455     5.604    20.110
PHE  ARG   0.00052    50.306  -137.182     1.824     2.325
PHE  ARG   0.00007    64.483    -3.766     0.976     0.523
PHE  ARG   0.00593    66.945   -65.510     1.939     3.380
PHE  ARG   0.02321   -63.345   -10.041     0.406     1.284
PHE  ARG   0.08499   -61.288   -62.291     1.182     3.314
PHE  ARG   0.00003  -123.182  -120.436     0.842     0.949
PHE  ARG   0.10059  -176.490  -111.513     0.904     2.293
PHE  ARG   0.01177  -173.400   -70.919     1.000     1.000
PHE  ASN   0.00645    67.291    76.931     2.805     7.073
PHE  ASN   0.00072    50.561  -138.391     1.493     2.850
PHE  ASN   0.00170    65.215    -3.473     1.175     2.246
PHE  ASN   0.00790    68.961   -64.850     3.548     7.297
PHE  ASN   0.01483   -63.379   -11.228     0.169     0.820
PHE  ASN   0.09722   -62.808   -66.118     1.530     3.328
PHE  ASN   0.11449  -175.621  -112.086     0.791     2.840
PHE  ASN   0.00045  -122.901  -120.820     0.834     1.013
PHE  ASN   0.00002   -74.966  -134.479     1.000     1.000
PHE  ASN   0.35281   -61.314    98.981     1.398     7.586
PHE  ASN   0.00001   -64.840   164.687     1.000     1.000
PHE  ASN   0.00154  -158.825    90.532     0.280     0.465
PHE  ASN   0.17769  -164.175     9.906     0.841     1.067
PHE  ASN   0.22418  -175.880    49.407     0.824     1.865
PHE  ASP   0.00211    48.516  -135.108     1.479     1.995
PHE  ASP   0.00762    66.637   -73.222     4.126    13.095
PHE  ASP   0.00868    66.023    -6.912     1.002     1.940
PHE  ASP   0.03631    71.656    90.578     3.452     8.420
PHE  ASP   0.00001    91.147   122.751     1.000     1.000
PHE  ASP   0.00983   -63.488   -11.217     0.717     2.580
PHE  ASP   0.14121   -63.335   -68.634     2.236     6.867
PHE  ASP   0.10465  -174.391  -113.215     2.021     2.349
PHE  ASP   0.01155  -167.857   -70.977     1.000     1.000
PHE  ASP   0.00067  -121.345  -122.660     1.184     1.260
PHE  ASP   0.00002   -74.639  -133.396     1.000     1.000
PHE  ASP   0.00094   -63.422   166.174     1.375     2.622
PHE  ASP   0.00003  -106.385   102.239     1.568     4.005
PHE  ASP   0.35020   -60.665   107.855     1.887     8.163
PHE  ASP   0.00237  -154.087   105.399     6.043    16.718
PHE  ASP   0.20017  -175.042    51.361     1.742     4.323
PHE  ASP   0.12363  -163.819     9.058     1.762     2.494
PHE  CYS   0.00121    48.859  -135.718     1.873     2.453
PHE  CYS   0.00926    68.663   -68.308     3.028     8.254
PHE  CYS   0.00314    64.650    -3.258     0.758     1.945
PHE  CYS   0.00003    89.108   119.846     2.551     0.575
PHE  CYS   0.00702    66.101    76.502     2.427     3.990
PHE  CYS   0.00302   -63.421   -12.283     0.301     0.638
PHE  CYS   0.17373   -62.354   -65.443     1.264     2.939
PHE  CYS   0.08187  -175.023  -112.660     1.113     2.979
PHE  CYS   0.00024  -122.662  -121.083     0.483     0.632
PHE  CYS   0.00001   -76.648  -130.821     1.000     1.000
PHE  CYS   0.37513   -60.794   105.673     1.543     6.980
PHE  CYS   0.00004   -61.580   160.056     1.000     1.000
PHE  CYS   0.00295  -157.765    97.621     1.842     7.461
PHE  CYS   0.21189  -164.354    10.012     0.980     1.508
PHE  CYS   0.13046  -175.291    48.513     0.879     2.543
PHE  GLN   0.00419    67.163    76.280     1.804     4.637
PHE  GLN   0.42609   -60.688   104.566     1.619     6.915
PHE  GLN   0.00181  -154.902   103.985     5.998    16.776
PHE  GLN   0.19843  -163.807     8.754     0.800     1.499
PHE  GLN   0.13098  -175.127    49.375     0.909     2.636
PHE  GLN   0.00045    49.662  -136.579     1.562     2.062
PHE  GLN   0.00249    65.904    -8.784     0.774     2.428
PHE  GLN   0.00553    67.535   -67.806     2.433     7.151
PHE  GLN   0.00044  -122.424  -121.067     1.700     1.591
PHE  GLN   0.04980  -174.864  -111.895     1.808     1.643
PHE  GLN   0.00886   -63.204   -11.405     0.715     1.483
PHE  GLN   0.17093   -62.282   -65.379     1.493     3.496
PHE  GLU   0.00818    68.034    76.249     3.663     6.692
PHE  GLU   0.00156   -60.780   158.212     1.034     3.993
PHE  GLU   0.26225   -60.751   100.879     2.064     9.060
PHE  GLU   0.00272  -157.748    93.274     1.935     4.465
PHE  GLU   0.16765  -165.479     8.522     3.125     4.061
PHE  GLU   0.26275  -175.448    49.315     0.780     2.435
PHE  GLU   0.00157    49.967  -137.359     1.508     2.507
PHE  GLU   0.00142    66.000    -3.511     2.626     3.185
PHE  GLU   0.01454    67.115   -67.155     2.370     6.539
PHE  GLU   0.00894   -63.331   -12.243     0.461     1.901
PHE  GLU   0.15265   -62.296   -69.908     1.325     9.842
PHE  GLU   0.11506  -173.811  -105.927     3.163    15.363
PHE  GLU   0.00070  -121.498  -122.146     1.906     2.179
PHE  GLU   0.00002   -75.109  -130.432     1.000     1.000
PHE  GLY   0.00229    49.577  -136.497     1.373     2.016
PHE  GLY   0.02225    67.715   -69.277     3.420     9.247
PHE  GLY   0.00546    66.671    -6.807     1.915     3.456
PHE  GLY   0.00000    85.084   132.812     0.898     5.058
PHE  GLY   0.01771    66.867    76.047     2.084     3.659
PHE  GLY   0.01873   -63.135   -11.569     0.400     2.618
PHE  GLY   0.18841   -62.193   -65.226     1.473     3.433
PHE  GLY   0.06319  -175.115  -112.748     1.405     2.630
PHE  GLY   0.00092  -123.505  -119.902     0.847     0.943
PHE  GLY   0.00005   -76.192  -130.111     1.609     3.739
PHE  GLY   0.29065   -60.927   102.816     1.725     7.055
PHE  GLY   0.00474  -153.465   109.080     6.408    18.110
PHE  GLY   0.16304  -165.187    10.277     2.040     1.139
PHE  GLY   0.22257  -175.888    48.723     1.332     3.986
PHE  HID   0.00713    66.280    74.869     2.289     6.798
PHE  HID   0.00023   -64.340   163.422     2.009     4.499
PHE  HID   0.32807   -60.114   101.965     1.808    10.224
PHE  HID   0.00233  -154.754   103.326     6.988    16.943
PHE  HID   0.20159  -164.422     9.707     1.359     1.780
PHE  HID   0.19241  -175.617    50.676     1.321     3.451
PHE  HID   0.00156    49.125  -135.809     1.412     2.196
PHE  HID   0.00880    67.960    -7.184     1.715     2.155
PHE  HID   0.01246    66.701   -66.959     2.679     6.398
PHE  HID   0.01123   -62.948   -11.702     0.707     2.823
PHE  HID   0.13638   -61.847   -64.297     1.583     3.584
PHE  HID   0.09714  -175.647  -108.089     1.399     9.972
PHE  HID   0.00059  -123.059  -120.522     0.689     1.086
PHE  HID   0.00009   -76.468  -132.599     1.580     1.825
PHE  HIE   0.00860    67.621    75.399     1.287     3.653
PHE  HIE   0.00014   -66.535   165.255     0.352     0.297
PHE  HIE   0.31945   -60.837   103.092     2.021     7.785
PHE  HIE   0.00088  -151.039   113.120     7.319    17.459
PHE  HIE   0.20473  -164.503    10.854     1.047     1.485
PHE  HIE   0.25099  -176.072    51.071     0.946     1.662
PHE  HIE   0.00151    50.283  -137.906     1.967     3.432
PHE  HIE   0.00373    66.098    -7.408     1.287     3.558
PHE  HIE   0.01471    68.068   -65.335     3.640     5.882
PHE  HIE   0.00775   -64.084   -12.430     2.158     2.137
PHE  HIE   0.08498   -62.145   -64.607     1.880     4.347
PHE  HIE   0.10122  -175.501  -111.946     1.603     2.008
PHE  HIE   0.00019   -75.552  -133.074     0.427     1.775
PHE  HIE   0.00112  -122.092  -121.686     0.790     0.879
PHE  HIP   0.00383    68.206    75.405     1.671     3.720
PHE  HIP   0.31222   -59.271    94.882     1.311    12.657
PHE  HIP   0.00104  -158.990    92.570     0.863     3.501
PHE  HIP   0.17023  -165.873     9.441     3.333     1.465
PHE  HIP   0.22790  -176.181    49.214     1.455     2.200
PHE  HIP   0.00082    49.769  -137.153     1.727     2.233
PHE  HIP   0.00080    64.485    -3.797     1.536     2.926
PHE  HIP   0.00677    65.678   -70.297     2.840     9.475
PHE  HIP   0.03734   -63.428   -10.175     0.476     1.455
PHE  HIP   0.14474   -61.291   -62.131     1.277     3.613
PHE  HIP   0.00114  -147.769   -53.176     1.859     3.664
PHE  HIP   0.09241  -175.068   -99.213     0.905    16.498
PHE  HIP   0.00034  -123.238  -119.906     1.058     1.430
PHE  HIP   0.00043   -75.402  -136.163     0.561     6.675
PHE  ILE   0.00313    67.395    76.713     1.155     3.742
PHE  ILE   0.00115    48.720  -135.730     1.128     1.478
PHE  ILE   0.00043    64.964    -3.271     2.171     1.872
PHE  ILE   0.00532    66.104   -67.525     2.375     5.663
PHE  ILE   0.00404   -63.363   -11.802     0.250     1.128
PHE  ILE   0.18638   -62.282   -64.856     1.447     4.051
PHE  ILE   0.00045  -121.420  -121.145     0.976     1.155
PHE  ILE   0.08508  -175.296  -111.000     0.756     2.576
PHE  ILE   0.01063  -171.045   -72.857     3.803     7.035
PHE  ILE   0.01123   -61.171   159.979     0.982     2.445
PHE  ILE   0.31191   -60.026   103.512     1.527     8.725
PHE  ILE   0.00328  -153.369   115.168     6.568    17.578
PHE  ILE   0.20085  -165.068     7.945     2.708     2.989
PHE  ILE   0.17613  -175.162    48.246     1.048     2.846
PHE  LEU   0.00339    67.581    78.938     2.031     7.861
PHE  LEU   0.00025   -61.477   159.399     0.850     2.239
PHE  LEU   0.41539   -60.685   103.961     1.679     8.675
PHE  LEU   0.00021    49.202  -136.403     0.412     1.324
PHE  LEU   0.00014    64.487    -4.036     1.755     2.886
PHE  LEU   0.00453    67.622   -71.178     3.742    14.638
PHE  LEU   0.00110  -155.547   109.106     4.327    19.416
PHE  LEU   0.17829  -166.705     6.659     3.764     3.806
PHE  LEU   0.12776  -175.191    49.118     0.926     2.537
PHE  LEU   0.01867   -63.182   -10.807     0.445     2.493
PHE  LEU   0.13703   -62.026   -64.775     1.678     4.020
PHE  LEU   0.00005  -121.207  -121.659     0.655     0.252
PHE  LEU   0.05177  -167.164   -68.960     1.509     1.478
PHE  LEU   0.06142  -175.367  -112.050     0.774     2.579
PHE  LYS   0.00069  -146.484   126.244     3.558     9.575
PHE  LYS   0.14628  -164.041     9.411     1.074     2.153
PHE  LYS   0.14097  -175.257    48.477     1.257     2.174
PHE  LYS   0.00250    67.934    75.066     0.733     3.547
PHE  LYS   0.44885   -60.033   101.550     1.562    10.026
PHE  LYS   0.00003    50.816  -137.613     2.246     2.810
PHE  LYS   0.00086    65.934    -8.713     1.385     4.109
PHE  LYS   0.00305    65.252   -70.115     1.709    10.470
PHE  LYS   0.01771   -63.159   -10.086     0.804     2.589
PHE  LYS   0.16313   -61.668   -63.348     1.631     3.682
PHE  LYS   0.07591  -175.447  -111.353     0.539     2.358
PHE  LYS   0.00001   -75.292  -139.986     1.000     1.000
PHE  LYS   0.00002  -123.163  -120.586     1.000     1.000
PHE  MET   0.32084   -60.561   102.296     1.875     8.315
PHE  MET   0.00003   -68.461   171.493     1.000     1.000
PHE  MET   0.00101  -149.531   122.543     4.941    11.935
PHE  MET   0.26322  -175.737    50.344     1.088     2.338
PHE  MET   0.16136  -166.280     9.166     3.372     3.678
PHE  MET   0.00422   -63.142   -10.483     0.418     2.123
PHE  MET   0.12379   -61.930   -64.397     1.707     3.851
PHE  MET   0.09806  -175.433  -111.228     1.352     1.358
PHE  MET   0.00016  -122.347  -121.341     0.780     0.684
PHE  MET   0.00001   -75.400  -133.259     1.000     1.000
PHE  MET   0.00231    65.943    72.138     2.003     4.581
PHE  MET   0.00047    48.826  -135.756     1.790     2.018
PHE  MET   0.00440    64.905   -11.181     0.971     3.661
PHE  MET   0.02013    67.756   -63.335     2.161     3.908
PHE  PHE   0.00000    97.770   121.322     0.000     0.000
PHE  PHE   0.00879    68.100    75.960     1.481     3.396
PHE  PHE   0.00009   -66.391   166.302     0.000     0.000
PHE  PHE   0.23888   -61.085    97.769     1.820     8.714
PHE  PHE   0.00096  -145.915   123.722     6.443     4.821
PHE  PHE   0.24119  -176.471    50.584     1.310     1.342
PHE  PHE   0.19825  -165.220    10.235     1.327     1.563
PHE  PHE   0.00122    49.267  -136.220     1.520     2.040
PHE  PHE   0.00217    64.563    -2.790     0.837     1.452
PHE  PHE   0.01516    68.108   -65.926     3.411     8.559
PHE  PHE   0.02856   -63.393   -12.152     0.494     0.713
PHE  PHE   0.15061   -62.379   -65.310     1.483     3.521
PHE  PHE   0.00135  -167.308   -72.957     0.000     0.000
PHE  PHE   0.11192  -176.019  -111.212     0.941     1.411
PHE  PHE   0.00015   -75.314  -131.154     0.057     0.502
PHE  PHE   0.00069  -122.054  -121.682     0.896     0.677
PHE  PRO   0.00159    50.104  -138.009     1.383     1.954
PHE  PRO   0.01149    65.089   -75.422     3.077    12.321
PHE  PRO   0.00193    63.509    -8.622     3.210     2.460
PHE  PRO   0.00641    65.429    80.138     2.599     6.164
PHE  PRO   0.00001    90.621   130.512     7.249     4.412
PHE  PRO   0.03643   -63.890   -11.445     0.517     2.442
PHE  PRO   0.17397   -62.206   -64.152     1.527     2.648
PHE  PRO   0.00190  -120.346  -122.300     1.613     1.685
PHE  PRO   0.02766  -167.405   -69.941     1.413     3.146
PHE  PRO   0.03610  -174.212  -112.897     1.446     4.123
PHE  PRO   0.00386   -61.971   161.353     1.357     3.559
PHE  PRO   0.47392   -60.267   100.397     1.727    10.573
PHE  PRO   0.01238  -160.804   107.883     6.584    13.234
PHE  PRO   0.14365  -175.750    52.106     0.974     4.824
PHE  PRO   0.06869  -166.041    10.978     4.117     2.536
PHE  SER   0.00143    50.158  -137.551     1.311     1.849
PHE  SER   0.02496    67.469   -67.602     3.052     8.841
PHE  SER   0.00737    65.516    -6.461     1.505     3.394
PHE  SER   0.00001    85.559   123.242     6.123     0.799
PHE  SER   0.00873    65.791    77.711     1.968     8.924
PHE  SER   0.01248   -62.752   -10.466     1.167     3.386
PHE  SER   0.16477   -62.630   -66.237     2.018     4.764
PHE  SER   0.00093  -122.406  -121.140     0.558     0.553
PHE  SER   0.10410  -175.042  -113.137     1.706     3.353
PHE  SER   0.00002  -151.983   -63.071     1.000     1.000
PHE  SER   0.00144   -61.206   158.956     1.226     2.559
PHE  SER   0.34488   -60.987   102.864     1.901     8.970
PHE  SER   0.00922  -155.656   107.011     6.964    16.565
PHE  SER   0.17734  -164.476    10.103     0.711     0.868
PHE  SER   0.14232  -175.422    49.396     0.994     2.767
PHE  THR   0.00106    49.169  -136.138     1.915     2.386
PHE  THR   0.00897    66.347   -75.384     3.767    12.763
PHE  THR   0.00125    64.778    -4.487     1.658     2.163
PHE  THR   0.00475    67.018    75.250     1.648     2.244
PHE  THR   0.01479   -63.587   -12.606     0.324     2.249
PHE  THR   0.22537   -60.629   -62.841     3.037     4.577
PHE  THR   0.00129  -123.097  -120.520     0.863     1.024
PHE  THR   0.07552  -173.429  -113.870     2.551     2.882
PHE  THR   0.00001  -149.807   -64.135     1.000     1.000
PHE  THR   0.42982   -60.486   106.145     1.738     6.489
PHE  THR   0.00006   -62.971   162.584     1.000     1.000
PHE  THR   0.00328  -155.964   101.053     4.710    13.024
PHE  THR   0.14450  -164.397    10.423     1.078     1.492
PHE  THR   0.08933  -174.523    50.807     2.437     4.886
PHE  TRP   0.00510    66.656    77.001     2.583     5.039
PHE  TRP   0.00074    49.904  -137.187     1.689     2.273
PHE  TRP   0.00603    66.017    -6.844     1.422     2.999
PHE  TRP   0.01253    67.674   -65.697     3.379     8.807
PHE  TRP   0.00658   -63.436   -12.411     1.910     1.986
PHE  TRP   0.19259   -62.327   -64.926     1.890     4.107
PHE  TRP   0.14512  -175.452  -111.677     1.236     2.166
PHE  TRP   0.00084  -122.335  -120.821     0.959     1.032
PHE  TRP   0.00009   -75.432  -132.726     0.287     3.835
PHE  TRP   0.00018   -65.932   165.153     1.971     1.359
PHE  TRP   0.22470   -60.994   101.832     1.956     6.632
PHE  TRP   0.00298  -148.430   120.323     4.998    13.450
PHE  TRP   0.18354  -164.173     9.858     0.695     1.464
PHE  TRP   0.21898  -175.980    49.412     1.081     1.897
PHE  TYR   0.00001    97.390   121.117     1.904     0.046
PHE  TYR   0.00955    67.595    76.805     1.330     3.934
PHE  TYR   0.22627   -61.047   102.680     2.122     7.056
PHE  TYR   0.00010   -66.713   165.829     1.000     1.000
PHE  TYR   0.00467  -148.783   119.130     5.850    14.363
PHE  TYR   0.23012  -165.074    10.490     0.987     1.253
PHE  TYR   0.27901  -176.273    50.698     1.109     1.868
PHE  TYR   0.00125    49.716  -135.465     2.363     6.866
PHE  TYR   0.00399    65.705    -7.647     1.229     2.807
PHE  TYR   0.01632    67.060   -65.595     1.882     6.110
PHE  TYR   0.00844   -63.452   -10.441     1.341     2.359
PHE  TYR   0.11463   -62.354   -65.391     1.644     3.599
PHE  TYR   0.10449  -175.648  -111.262     1.165     1.567
PHE  TYR   0.00109  -122.495  -121.161     1.216     1.219
PHE  TYR   0.00006   -75.416  -137.258     0.218     2.327
PHE  VAL   0.00801    68.146    74.363     0.908     4.131
PHE  VAL   0.00000    95.339   125.735     1.000     1.000
PHE  VAL   0.00006   -66.626   165.664     0.103     0.273
PHE  VAL   0.22966   -60.186    98.022     2.514    11.674
PHE  VAL   0.00264  -158.634    94.889     0.600     7.374
PHE  VAL   0.26271  -175.229    48.480     0.705     1.980
PHE  VAL   0.20587  -164.409     8.806     2.866     3.168
PHE  VAL   0.00127    49.715  -136.065     1.750     4.551
PHE  VAL   0.00187    64.498    -3.416     0.585     1.136
PHE  VAL   0.01157    67.467   -66.188     3.154     4.186
PHE  VAL   0.01058   -63.431   -12.253     0.329     1.006
PHE  VAL   0.14616   -62.970   -64.891     1.824     3.686
PHE  VAL   0.10466  -175.644  -111.568     0.530     1.420
PHE  VAL   0.01404  -167.954   -67.889     1.000     1.000
PHE  VAL   0.00089  -122.185  -121.494     1.040     0.971
PHE  VAL   0.00001   -75.218  -130.159     1.000     1.000
PRO  ALA   0.00355    50.799  -137.615     1.452     1.650
PRO  ALA   0.02309    61.170   -85.126     3.629    13.571
PRO  ALA   0.01019    64.545    -7.247     0.875     4.973
PRO  ALA   0.00025    89.878   132.223     0.473     0.719
PRO  ALA   0.00780    63.444    73.327     2.857     5.378
PRO  ALA   0.00163  -121.351  -122.093     1.476     1.771
PRO  ALA   0.08171  -172.031  -112.826     3.172     4.710
PRO  ALA   0.09795   -63.687   -12.520     0.476     1.410
PRO  ALA   0.18950   -62.497   -64.763     1.736     3.657
PRO  ALA   0.32887   -60.488   107.231     1.548     9.179
PRO  ALA   0.01814  -162.000    94.895     1.790     1.805
PRO  ALA   0.10916  -175.201    49.954     0.591     1.790
PRO  ALA   0.12817  -164.755     9.860     3.389     2.111
PRO  ARG   0.00005    63.762    -6.974     0.013     0.093
PRO  ARG   0.00870    59.784   -86.487     2.664     8.460
PRO  ARG   0.05000   -63.697   -10.687     0.295     0.903
PRO  ARG   0.20355   -61.283   -61.698     0.989     2.450
PRO  ARG   0.00354  -165.292   -64.943     1.746     1.868
PRO  ARG   0.06686  -175.052  -109.980     2.138     1.166
PRO  ARG   0.00007  -120.638  -122.876     0.773     0.595
PRO  ARG   0.00011   -75.668  -133.821     1.518     4.564
PRO  ARG   0.00008    94.158   125.438     1.081     1.997
PRO  ARG   0.00135    62.786    70.754     4.075     3.399
PRO  ARG   0.40534   -59.253    97.172     1.056    12.369
PRO  ARG   0.00614  -162.307    94.607     1.575     3.507
PRO  ARG   0.10928  -164.696    10.709     2.788     2.110
PRO  ARG   0.14495  -175.107    48.543     0.654     2.561
PRO  ASN   0.00568    64.650    78.185     2.733     7.618
PRO  ASN   0.00013    89.638   125.966     3.460     5.521
PRO  ASN   0.00440    64.734    -7.724     0.764     4.490
PRO  ASN   0.00100    51.496  -138.127     0.887     1.366
PRO  ASN   0.01057    60.606   -89.040     3.409    11.456
PRO  ASN   0.06980   -63.826   -13.036     0.211     1.807
PRO  ASN   0.28423   -62.738   -65.292     1.928     3.779
PRO  ASN   0.05915  -173.125  -112.398     3.252     4.227
PRO  ASN   0.00357  -169.008   -73.932     5.971     6.565
PRO  ASN   0.00151  -121.269  -122.403     0.977     1.210
PRO  ASN   0.00011   -75.594  -132.777     0.718     7.178
PRO  ASN   0.28730   -60.381   108.090     1.419     7.568
PRO  ASN   0.01353  -163.550    95.640     3.464     4.440
PRO  ASN   0.16386  -174.903    49.741     0.993     2.588
PRO  ASN   0.09516  -166.275    10.032     4.379     2.983
PRO  ASP   0.00257    50.100  -138.346     1.094     1.727
PRO  ASP   0.01708    64.669   -78.017     3.196    11.971
PRO  ASP   0.00295    64.394    -6.795     1.048     4.713
PRO  ASP   0.01865    69.126    92.329     5.015    11.272
PRO  ASP   0.05010   -63.933   -13.398     0.264     1.359
PRO  ASP   0.22533   -62.628   -64.723     2.621     4.632
PRO  ASP   0.00267  -117.734  -125.182     3.426     2.476
PRO  ASP   0.00585  -172.979   -71.441     0.042     0.118
PRO  ASP   0.05402  -173.895  -113.207     1.830     4.444
PRO  ASP   0.00147   -63.155   165.230     0.589     1.376
PRO  ASP   0.00002  -104.896    98.258     1.608     7.133
PRO  ASP   0.45566   -59.474   103.287     1.700    12.606
PRO  ASP   0.06841  -164.898     9.871     4.611     4.794
PRO  ASP   0.00515  -158.760    97.994     3.025     1.788
PRO  ASP   0.09009  -174.892    53.638     1.609     8.152
PRO  CYS   0.00141    51.054  -137.577     0.800     1.627
PRO  CYS   0.01169    66.205   -73.255     4.747    14.491
PRO  CYS   0.00399    64.805   -10.500     0.766     3.823
PRO  CYS   0.00009    91.259   129.977     1.609     2.157
PRO  CYS   0.00429    64.618    76.788     2.538     6.230
PRO  CYS   0.04927   -63.676   -13.546     0.276     1.407
PRO  CYS   0.20411   -62.030   -64.009     1.979     3.563
PRO  CYS   0.12291  -171.678   -97.234     2.397    18.394
PRO  CYS   0.00116  -120.396  -123.130     0.792     0.678
PRO  CYS   0.00007   -75.576  -130.748     1.147     6.005
PRO  CYS   0.40303   -59.398   101.969     1.653    12.423
PRO  CYS   0.00690  -161.434    94.940     2.077     2.845
PRO  CYS   0.11180  -173.502    52.060     1.193     7.907
PRO  CYS   0.07928  -168.204     5.668     5.129     5.203
PRO  GLN   0.00076    51.561  -138.069     0.538     0.835
PRO  GLN   0.01436    66.152   -69.808     5.284    17.617
PRO  GLN   0.00938    66.793    -7.108     2.207     2.950
PRO  GLN   0.00453    65.321    80.404     2.304     8.260
PRO  GLN   0.00006    90.242   117.732     2.888    10.918
PRO  GLN   0.05104   -63.959   -12.650     0.298     0.983
PRO  GLN   0.29223   -62.255   -64.183     1.675     3.216
PRO  GLN   0.06577  -172.808  -110.882     2.867     1.790
PRO  GLN   0.00048  -120.253  -123.407     0.201     0.150
PRO  GLN   0.00033   -75.277  -140.926     0.702     2.831
PRO  GLN   0.39100   -59.953   104.320     1.491     7.729
PRO  GLN   0.01022  -159.050   101.595     6.081    15.624
PRO  GLN   0.06803  -164.803     9.889     3.537     2.624
PRO  GLN   0.09181  -174.589    51.107     1.325     3.624
PRO  GLU   0.00091    51.373  -139.063     1.391     2.432
PRO  GLU   0.02333    65.286   -75.336     4.468    15.031
PRO  GLU   0.00440    66.302    -8.896     2.137     3.021
PRO  GLU   0.00345    65.554    81.398     1.410     9.153
PRO  GLU   0.00050    85.925   108.329     3.444    15.069
PRO  GLU   0.00142  -119.643  -123.841     0.558     0.470
PRO  GLU   0.06134  -173.282  -114.068     3.029     3.745
PRO  GLU   0.08033   -63.837   -13.420     0.249     1.867
PRO  GLU   0.29163   -62.226   -67.140     1.610     8.160
PRO  GLU   0.00415   -62.358   163.550     1.434     2.806
PRO  GLU   0.34053   -59.753   108.501     1.241     8.293
PRO  GLU   0.07683  -164.908    10.711     3.872     2.278
PRO  GLU   0.09782  -173.945    54.974     1.956     4.873
PRO  GLU   0.01336  -161.416    99.418     4.573     8.486
PRO  GLY   0.00228    51.451  -138.012     0.958     1.235
PRO  GLY   0.02261    64.861   -75.871     5.630    16.108
PRO  GLY   0.00910    65.097    -9.240     0.612     6.137
PRO  GLY   0.00024    88.552   132.763     0.288     0.501
PRO  GLY   0.01340    65.692    77.895     3.012     7.447
PRO  GLY   0.00200  -121.646  -121.882     1.595     1.533
PRO  GLY   0.07617  -172.384  -111.010     3.570     1.504
PRO  GLY   0.07674   -63.528   -13.013     0.091     1.214
PRO  GLY   0.28481   -62.144   -64.484     1.968     4.288
PRO  GLY   0.31013   -59.853   110.017     1.252     4.536
PRO  GLY   0.01735  -163.146    96.264     2.676     7.208
PRO  GLY   0.18518  -174.604    44.670     1.722    15.873
PRO  HID   0.00027    93.412   126.283     2.874     4.958
PRO  HID   0.00563    62.833    69.241     2.910     7.495
PRO  HID   0.00937    67.293    -6.664     2.416     2.791
PRO  HID   0.00104    51.411  -137.644     0.925     1.439
PRO  HID   0.02384    63.792   -77.789     4.868    14.300
PRO  HID   0.06679   -63.704   -11.205     0.338     0.870
PRO  HID   0.14843   -61.331   -62.827     1.313     2.849
PRO  HID   0.04517  -173.090  -110.847     3.555     2.249
PRO  HID   0.00094   -75.649  -138.302     0.725     3.594
PRO  HID   0.00083  -120.640  -122.983     1.130     1.084
PRO  HID   0.50651   -59.475   102.224     1.289     9.737
PRO  HID   0.01422  -156.767   107.618     7.904    16.729
PRO  HID   0.05043  -166.318    11.588     3.998     2.901
PRO  HID   0.12652  -174.596    50.039     1.937     5.684
PRO  HIE   0.00159    49.853  -135.523     1.449     3.897
PRO  HIE   0.01358    62.427   -83.140     5.381    16.418
PRO  HIE   0.00681    67.582    -8.647     1.395     1.831
PRO  HIE   0.00005    92.250   129.958     1.318     1.450
PRO  HIE   0.00469    63.152    74.277     3.137     6.202
PRO  HIE   0.25897   -60.158   106.483     1.568     6.138
PRO  HIE   0.01845  -159.861   101.794     5.759    13.295
PRO  HIE   0.07097  -166.801    11.044     4.535     2.172
PRO  HIE   0.24667  -174.351    54.169     1.856     4.690
PRO  HIE   0.03750   -63.650   -12.148     0.224     1.195
PRO  HIE   0.22438   -62.160   -64.033     2.102     3.920
PRO  HIE   0.11474  -173.314  -112.165     2.583     2.341
PRO  HIE   0.00100  -121.458  -122.206     0.959     0.954
PRO  HIE   0.00057   -75.412  -135.756     0.375     2.227
PRO  HIP   0.00014    94.119   125.569     2.352     3.740
PRO  HIP   0.00699    63.108    65.355     3.662     9.272
PRO  HIP   0.45374   -59.429    94.364     0.505    13.228
PRO  HIP   0.00409  -158.939   100.964     6.118    16.859
PRO  HIP   0.14016  -165.271     8.372     3.608     2.072
PRO  HIP   0.08971  -176.201    50.647     1.326     5.312
PRO  HIP   0.00175    67.001    -6.708     2.510     4.311
PRO  HIP   0.00096    50.418  -137.477     1.003     2.159
PRO  HIP   0.01067    64.909   -74.465     3.884    13.037
PRO  HIP   0.04552   -64.252   -10.247     0.573     1.761
PRO  HIP   0.14918   -61.712   -61.709     1.065     2.425
PRO  HIP   0.00033  -120.930  -122.399     1.464     1.500
PRO  HIP   0.00120   -75.579  -139.131     1.891     3.951
PRO  HIP   0.07188  -174.980  -110.265     1.796     3.348
PRO  HIP   0.02369  -172.686   -73.252    19.458    16.774
PRO  ILE   0.00163    51.388  -137.132     1.664     1.229
PRO  ILE   0.01604    60.856   -86.289     4.415    11.198
PRO  ILE   0.00149    64.233    -6.857     1.033     5.393
PRO  ILE   0.00305    64.813    77.595     2.668     7.612
PRO  ILE   0.00046  -120.879  -121.360     1.781     2.512
PRO  ILE   0.00019  -164.964   -69.425     2.942     2.050
PRO  ILE   0.05268  -173.781  -111.166     3.905     2.462
PRO  ILE   0.05389   -63.745   -12.665     0.261     0.882
PRO  ILE   0.24352   -62.224   -63.977     1.845     4.601
PRO  ILE   0.01404   -62.073   162.797     0.583     1.195
PRO  ILE   0.43275   -59.501   102.504     1.622    11.059
PRO  ILE   0.00720  -161.192    97.144     1.847     2.880
PRO  ILE   0.07413  -166.151     8.501     4.520     2.631
PRO  ILE   0.09892  -175.479    49.332     1.597     5.120
PRO  LEU   0.00200    50.799  -136.917     1.691     1.491
PRO  LEU   0.02781    65.945   -66.153     4.461    16.283
PRO  LEU   0.01276    65.136   -11.149     1.028     6.174
PRO  LEU   0.00001    90.610   131.218     0.545     0.738
PRO  LEU   0.00567    63.178    74.204     2.945     6.894
PRO  LEU   0.00087  -122.005  -120.896     1.235     1.677
PRO  LEU   0.07148  -173.664  -112.703     3.786     4.426
PRO  LEU   0.04254   -63.503   -12.947     0.350     2.316
PRO  LEU   0.24025   -61.865   -63.941     2.049     4.342
PRO  LEU   0.00019   -62.585   162.175     2.415     4.393
PRO  LEU   0.42780   -59.745   102.797     1.967     9.816
PRO  LEU   0.02059  -159.055   101.224     6.985    14.047
PRO  LEU   0.08662  -174.854    52.279     3.049     4.455
PRO  LEU   0.06141  -166.434    10.928     4.232     1.654
PRO  LYS   0.00208    67.487    73.773     4.387     4.573
PRO  LYS   0.43416   -59.239    95.366     1.113    12.749
PRO  LYS   0.00240  -160.378    96.139     4.051     9.219
PRO  LYS   0.10235  -166.194     6.311     4.712     4.066
PRO  LYS   0.08824  -175.255    49.902     1.495     4.927
PRO  LYS   0.00038    51.086  -138.633     1.312     1.557
PRO  LYS   0.00239    66.312    -9.798     2.341     2.938
PRO  LYS   0.00912    66.306   -71.016     5.242    14.168
PRO  LYS   0.07089   -63.917   -11.378     0.258     1.447
PRO  LYS   0.22440   -61.520   -62.429     1.238     2.593
PRO  LYS   0.06349  -174.453  -109.723     1.756     8.331
PRO  LYS   0.00006  -119.091  -122.893     1.204     0.362
PRO  LYS   0.00004   -75.174  -140.435     0.460     3.183
PRO  MET   0.00118    49.912  -137.434     1.475     1.996
PRO  MET   0.00870    65.728   -71.703     3.231    12.108
PRO  MET   0.00399    65.679    80.926     2.658     8.334
PRO  MET   0.00119    63.922    -3.555     1.891     3.202
PRO  MET   0.04908   -64.115   -11.854     0.400     1.453
PRO  MET   0.20411   -62.728   -64.393     2.711     4.840
PRO  MET   0.07160  -172.498  -100.169     3.314    18.926
PRO  MET   0.00022  -120.927  -122.521     2.865     2.416
PRO  MET   0.00001   -76.422  -136.573     1.000     1.000
PRO  MET   0.38001   -59.869    99.914     1.408    12.015
PRO  MET   0.00023   -61.471   160.038     1.000     1.000
PRO  MET   0.07466  -166.242     7.747     4.424     3.644
PRO  MET   0.20263  -175.488    51.131     1.009     4.711
PRO  MET   0.00238  -160.631    98.675     1.425     3.563
PRO  PHE   0.00159    50.104  -138.009     1.383     1.954
PRO  PHE   0.01149    65.089   -75.422     3.077    12.321
PRO  PHE   0.00193    63.509    -8.622     3.210     2.460
PRO  PHE   0.00641    65.429    80.138     2.599     6.164
PRO  PHE   0.00001    90.621   130.512     7.249     4.412
PRO  PHE   0.03643   -63.890   -11.445     0.517     2.442
PRO  PHE   0.17397   -62.206   -64.152     1.527     2.648
PRO  PHE   0.00190  -120.346  -122.300     1.613     1.685
PRO  PHE   0.02766  -167.405   -69.941     1.413     3.146
PRO  PHE   0.03610  -174.212  -112.897     1.446     4.123
PRO  PHE   0.00386   -61.971   161.353     1.357     3.559
PRO  PHE   0.47392   -60.267   100.397     1.727    10.573
PRO  PHE   0.01238  -160.804   107.883     6.584    13.234
PRO  PHE   0.14365  -175.750    52.106     0.974     4.824
PRO  PHE   0.06869  -166.041    10.978     4.117     2.536
PRO  PRO   0.00334    51.727  -138.123     0.081     0.054
PRO  PRO   0.02795    59.266   -92.001     0.506     5.399
PRO  PRO   0.07945  -168.668  -109.589     1.727     0.816
PRO  PRO   0.12977   -63.994   -12.998     0.065     0.623
PRO  PRO   0.40154   -62.213   -63.562     2.534     3.950
PRO  PRO   0.01495   -61.423   159.083     0.000     0.000
PRO  PRO   0.22120   -60.442   115.575     0.354     1.787
PRO  PRO   0.00059    89.477   132.715     0.522     0.497
PRO  PRO   0.00432    62.733    73.412     0.999     2.937
PRO  PRO   0.07177  -171.441    12.787     0.279     1.290
PRO  PRO   0.04512  -162.632    94.678     0.822     1.660
PRO  SER   0.00242    51.132  -136.544     0.888     2.042
PRO  SER   0.01019    64.940   -74.843     5.891    16.025
PRO  SER   0.00763    68.222    -6.769     2.035     4.485
PRO  SER   0.00442    64.833    72.824     5.678     8.747
PRO  SER   0.06300   -63.561   -12.458     0.416     1.266
PRO  SER   0.20212   -61.650   -63.139     1.682     3.327
PRO  SER   0.08645  -172.679  -104.374     2.477    15.834
PRO  SER   0.00129  -120.621  -122.879     0.974     0.881
PRO  SER   0.00087   -75.546  -134.512     0.476     5.996
PRO  SER   0.43680   -59.300   104.337     1.088    11.092
PRO  SER   0.05745  -166.830    10.914     4.687     3.004
PRO  SER   0.00447  -149.507   128.431     3.653     5.284
PRO  SER   0.12288  -173.139    55.955     4.170    14.786
PRO  THR   0.00045    51.777  -137.700     0.687     1.316
PRO  THR   0.01506    61.759   -84.385     5.878    15.888
PRO  THR   0.00372    66.325    -6.913     1.777     9.729
PRO  THR   0.00466    66.576    78.548     3.545     7.392
PRO  THR   0.00003    91.627   128.504     4.386     2.503
PRO  THR   0.03041   -63.462   -13.260     0.247     1.227
PRO  THR   0.22563   -62.190   -63.899     2.594     4.639
PRO  THR   0.00137  -169.712   -76.781     1.823     5.022
PRO  THR   0.12447  -171.917  -105.395     2.326     9.414
PRO  THR   0.00014  -121.484  -122.192     1.063     1.222
PRO  THR   0.00033   -76.104  -135.783     0.282     1.531
PRO  THR   0.35078   -60.059   104.953     1.890    10.380
PRO  THR   0.00054   -61.438   157.677     1.000     1.000
PRO  THR   0.01664  -161.659   101.557     7.466    14.006
PRO  THR   0.09608  -170.425     5.849     4.161     6.590
PRO  THR   0.12968  -173.839    53.983     1.607     6.345
PRO  TRP   0.00236    48.452  -135.720     2.230     2.898
PRO  TRP   0.00794    64.526   -77.635     4.988    14.605
PRO  TRP   0.00313    63.022    -5.602     1.975     3.221
PRO  TRP   0.00003    91.553   130.843     2.665     1.371
PRO  TRP   0.00452    67.812    80.192     4.761     6.757
PRO  TRP   0.01013   -63.735   -13.505     0.301     1.656
PRO  TRP   0.22296   -63.600   -66.769     2.149     4.150
PRO  TRP   0.00156  -121.681  -121.679     0.937     0.919
PRO  TRP   0.04370  -166.758   -67.769     1.148     2.869
PRO  TRP   0.03730  -171.619  -109.139     4.041     3.209
PRO  TRP   0.00475   -61.344   159.528     0.371     2.148
PRO  TRP   0.39865   -61.582   102.353     2.133     8.108
PRO  TRP   0.01029  -163.651    94.829     1.948     4.395
PRO  TRP   0.07857  -175.221    50.448     0.681     3.655
PRO  TRP   0.17411  -167.212     7.983     4.406     4.260
PRO  TYR   0.00173    48.947  -136.601     2.321     2.840
PRO  TYR   0.00484    63.506   -80.841     5.370    16.017
PRO  TYR   0.00219    63.091    -9.101     2.106     3.066
PRO  TYR   0.00838    63.946    85.812     1.457     9.003
PRO  TYR   0.00005   103.973   126.597    13.968     4.392
PRO  TYR   0.00476   -62.446   162.436     1.189     2.730
PRO  TYR   0.36709   -60.770   104.842     2.172     6.862
PRO  TYR   0.01233  -159.976   104.118     5.420    11.543
PRO  TYR   0.12574  -164.651    10.411     2.857     1.827
PRO  TYR   0.12882  -175.876    53.083     1.683     4.846
PRO  TYR   0.03837   -63.894   -12.457     0.646     1.013
PRO  TYR   0.24365   -63.717   -66.734     2.295     3.903
PRO  TYR   0.06147  -174.627  -112.036     1.876     2.534
PRO  TYR   0.00042  -118.910  -124.228     1.928     1.648
PRO  TYR   0.00017   -75.493  -141.566     1.000     1.000
PRO  VAL   0.00053    50.679  -138.025     1.473     2.177
PRO  VAL   0.01934    62.597   -80.119     4.637    14.972
PRO  VAL   0.00299    64.761    -9.460     0.870     4.237
PRO  VAL   0.00272    64.321    71.267     2.614     3.871
PRO  VAL   0.00005    91.140   130.115     3.228     3.620
PRO  VAL   0.06505   -63.687   -12.558     0.404     2.080
PRO  VAL   0.21190   -62.324   -63.470     2.071     3.557
PRO  VAL   0.08399  -173.453  -112.326     2.121     1.165
PRO  VAL   0.00011   -74.976  -141.691     1.315     1.239
PRO  VAL   0.00166  -120.851  -122.483     1.468     1.754
PRO  VAL   0.00004   -63.557   164.149     0.617     0.460
PRO  VAL   0.36288   -59.263   101.115     1.677    12.397
PRO  VAL   0.01641  -160.258   101.621     6.307    15.271
PRO  VAL   0.09479  -166.690     8.557     4.201     3.661
PRO  VAL   0.13753  -173.609    50.487     1.759     6.337
SER  ALA   0.00263    50.857  -138.067     1.412     1.795
SER  ALA   0.01743    66.632   -72.118     3.819    11.510
SER  ALA   0.00675    65.069    -8.648     0.837     4.857
SER  ALA   0.01220    66.412    76.530     2.380     5.684
SER  ALA   0.00002    82.887   135.234    14.286     3.536
SER  ALA   0.04734   -63.541   -12.464     0.239     1.080
SER  ALA   0.28187   -61.995   -64.792     1.319     3.324
SER  ALA   0.00085  -123.145  -120.512     0.680     0.974
SER  ALA   0.08000  -174.694  -113.356     1.079     4.140
SER  ALA   0.00001  -151.241   -64.033     1.000     1.000
SER  ALA   0.28756   -60.731   107.071     1.451     5.767
SER  ALA   0.00527  -158.566    91.960     0.850     1.318
SER  ALA   0.14300  -163.407     9.939     0.516     1.883
SER  ALA   0.11508  -174.900    48.740     0.655     2.194
SER  ARG   0.13516  -166.938     7.904     4.888     1.758
SER  ARG   0.15311  -176.098    49.343     1.772     6.369
SER  ARG   0.00238  -148.470   129.752     2.285     2.749
SER  ARG   0.53331   -59.922   100.382     1.684    10.544
SER  ARG   0.00198    64.495    67.194     2.110     3.683
SER  ARG   0.00242    66.599    -8.045     0.921     0.442
SER  ARG   0.01580    67.190   -62.413     2.490     3.573
SER  ARG   0.05140  -175.746  -109.532     1.996     6.344
SER  ARG   0.00445   -63.027    -8.951     0.049     0.438
SER  ARG   0.10000   -61.726   -63.734     1.891     4.466
SER  ASN   0.00074    49.182  -135.584     1.287     3.062
SER  ASN   0.00890    65.922   -72.646     3.935    11.813
SER  ASN   0.00017  -123.337  -120.262     0.736     1.108
SER  ASN   0.04487  -174.523  -113.563     1.344     3.731
SER  ASN   0.01327   -63.188   -11.237     0.504     1.752
SER  ASN   0.13822   -61.782   -64.169     1.331     3.405
SER  ASN   0.00099    65.157    -2.215     0.360     0.326
SER  ASN   0.01035    66.437    77.038     2.469     6.192
SER  ASN   0.00001    79.962   135.721     1.000     1.000
SER  ASN   0.46141   -60.618   102.691     1.642     8.280
SER  ASN   0.00006   -61.731   158.771     1.000     1.000
SER  ASN   0.00173  -158.172    92.851     3.380     8.385
SER  ASN   0.15440  -163.184     9.041     0.748     1.476
SER  ASN   0.16489  -174.996    47.830     1.005     2.027
SER  ASP   0.00001  -105.790    99.534     0.587     4.104
SER  ASP   0.53974   -59.110   107.726     1.365     8.401
SER  ASP   0.01098  -147.770   123.566     4.359     9.710
SER  ASP   0.02594  -162.799    15.032     0.988     6.143
SER  ASP   0.06609  -172.012    55.691     3.301     5.039
SER  ASP   0.05583   -62.525   -13.037     0.464     3.690
SER  ASP   0.19832   -60.526   -63.618     1.294     2.699
SER  ASP   0.05856  -172.384  -114.070     1.813     1.721
SER  ASP   0.00001   160.535   -80.885     1.000     1.000
SER  ASP   0.00030  -122.816  -121.201     0.513     0.841
SER  ASP   0.00061   -74.283  -112.352     2.230    14.537
SER  ASP   0.00050    50.271  -136.841     1.517     2.123
SER  ASP   0.03325    67.483   -76.570     1.979    16.308
SER  ASP   0.00558    66.583    -5.003     1.233     3.406
SER  ASP   0.00429    64.145    70.931     2.480    11.057
SER  ASP   0.00002    85.692   115.848     1.000     1.000
SER  CYS   0.00086    49.444  -135.989     1.214     1.910
SER  CYS   0.00315    65.673   -77.591     4.291    12.731
SER  CYS   0.00098    65.025    -2.001     0.312     1.365
SER  CYS   0.00392    68.358    78.748     4.809     7.621
SER  CYS   0.00022  -122.004  -121.569     0.611     0.361
SER  CYS   0.05883  -170.265   -75.452     1.309     0.451
SER  CYS   0.07806  -172.967  -102.972     1.458     7.838
SER  CYS   0.01739   -63.313   -11.424     0.275     1.098
SER  CYS   0.11678   -62.090   -64.956     1.348     3.516
SER  CYS   0.47008   -60.267   104.780     1.582     8.650
SER  CYS   0.00146  -158.671    91.145     1.123     1.146
SER  CYS   0.05752  -175.199    48.612     0.810     2.818
SER  CYS   0.19075  -166.125     6.753     4.709     4.293
SER  GLN   0.53964   -60.746   101.825     1.630     7.076
SER  GLN   0.00173  -159.018    92.045     1.358     1.257
SER  GLN   0.12924  -163.388     9.072     0.613     1.655
SER  GLN   0.15027  -175.033    48.424     0.661     1.851
SER  GLN   0.00026  -122.710  -121.089     0.315     0.297
SER  GLN   0.03347  -175.246  -112.598     0.856     2.986
SER  GLN   0.01233   -63.387   -11.197     0.170     0.576
SER  GLN   0.12203   -61.970   -64.813     1.333     3.459
SER  GLN   0.00053    49.680  -136.263     1.320     1.696
SER  GLN   0.00480    65.925   -72.725     3.377    10.044
SER  GLN   0.00397    66.789    74.570     1.605     1.629
SER  GLN   0.00173    64.370    -3.892     0.911     2.766
SER  GLU   0.00103   -60.774   160.218     0.038     0.069
SER  GLU   0.49978   -60.262   107.236     1.347     6.075
SER  GLU   0.00394  -148.669   122.570     5.393    15.138
SER  GLU   0.13917  -173.649    52.210     1.944     4.362
SER  GLU   0.05020  -166.766     6.297     5.156     5.055
SER  GLU   0.00590    66.197    75.376     1.329     4.185
SER  GLU   0.00025    50.051  -136.754     1.365     2.017
SER  GLU   0.00553    66.615    -3.002     1.206     4.076
SER  GLU   0.01239    69.377   -76.016     4.229    19.607
SER  GLU   0.00016  -123.255  -120.636     0.129     0.489
SER  GLU   0.07963  -172.810  -110.702     2.437     7.113
SER  GLU   0.03016  -170.039   -75.273     1.903     2.686
SER  GLU   0.00601   -63.308   -11.665     0.400     2.512
SER  GLU   0.16584   -61.234   -65.564     0.905     3.419
SER  GLY   0.00244  -158.844    93.530     1.607     4.402
SER  GLY   0.16041  -175.506    49.326     0.827     2.613
SER  GLY   0.16801  -164.169    10.061     1.190     1.455
SER  GLY   0.00920    66.887    77.703     1.374     8.704
SER  GLY   0.00000   -62.472   160.843     0.085     0.052
SER  GLY   0.30633   -60.613   106.759     1.622     7.424
SER  GLY   0.00283    50.542  -137.821     1.192     1.757
SER  GLY   0.00331    65.170    -5.117     0.636     4.892
SER  GLY   0.01684    68.710   -67.862     3.508     8.349
SER  GLY   0.03742   -63.129   -11.647     0.548     2.210
SER  GLY   0.22583   -61.629   -64.001     1.346     3.267
SER  GLY   0.06599  -174.822  -112.500     0.621     2.008
SER  GLY   0.00138  -123.419  -120.182     0.716     0.849
SER  GLY   0.00000   -74.609  -131.411     1.000     1.000
SER  HID   0.00802    66.185    75.553     2.250     9.845
SER  HID   0.43449   -59.783   102.870     1.627     9.944
SER  HID   0.00594  -149.951   116.061     6.428    17.765
SER  HID   0.10194  -163.389     9.253     0.884     1.928
SER  HID   0.16941  -175.664    49.719     1.655     2.570
SER  HID   0.00070    49.864  -136.539     1.617     2.410
SER  HID   0.00436    65.908    -6.903     1.163     4.166
SER  HID   0.02182    69.817   -59.234     4.658    11.179
SER  HID   0.02497   -63.417   -11.184     0.312     0.667
SER  HID   0.15953   -61.077   -62.682     1.539     3.294
SER  HID   0.00096   -70.538  -100.453     3.249    21.704
SER  HID   0.00032  -122.463  -121.221     0.779     0.742
SER  HID   0.06755  -174.429  -112.521     2.009     2.920
SER  HID   0.00001  -151.374   -64.145     1.000     1.000
SER  HIE   0.00115    49.698  -136.426     1.590     1.935
SER  HIE   0.00742    66.528   -72.275     2.931    11.604
SER  HIE   0.00188    64.888    -3.133     1.255     1.246
SER  HIE   0.00006    84.580   122.854     3.311     1.113
SER  HIE   0.00672    67.198    75.257     1.666     2.087
SER  HIE   0.01808   -63.164   -11.294     0.479     0.434
SER  HIE   0.21080   -62.244   -65.455     1.648     3.700
SER  HIE   0.09112  -174.905  -112.973     0.741     3.275
SER  HIE   0.00061  -123.185  -120.793     0.337     0.392
SER  HIE   0.00001   -76.927  -130.639     1.000     1.000
SER  HIE   0.34164   -61.084   104.719     1.639     5.242
SER  HIE   0.00141  -159.530    93.799     1.924     6.524
SER  HIE   0.14312  -163.765    10.407     0.595     1.322
SER  HIE   0.17598  -175.446    49.655     0.869     1.623
SER  HIP   0.00383    65.057    71.796     2.693    11.324
SER  HIP   0.00061    49.962  -136.760     1.428     2.521
SER  HIP   0.00820    67.072    -8.098     1.706     2.565
SER  HIP   0.01789    67.025   -64.452     1.527     1.605
SER  HIP   0.02150   -63.500   -10.341     0.605     1.441
SER  HIP   0.09285   -61.015   -62.052     1.543     3.347
SER  HIP   0.03508  -174.820  -111.732     1.781     3.201
SER  HIP   0.02159  -169.701   -67.064     4.093     5.030
SER  HIP   0.00045   -74.103  -135.673     0.232     1.377
SER  HIP   0.00012  -122.897  -120.591     0.751     0.667
SER  HIP   0.51413   -58.832    95.610     0.975    13.247
SER  HIP   0.00002   -62.271   162.595     1.000     1.000
SER  HIP   0.00241  -147.478   123.651     4.670    13.469
SER  HIP   0.18240  -165.003     8.597     3.006     2.123
SER  HIP   0.09891  -175.324    47.703     1.779     4.705
SER  ILE   0.00113    49.923  -137.944     1.027     2.305
SER  ILE   0.00413    67.288   -71.421     3.898    10.672
SER  ILE   0.00081    64.474    -2.415     0.643     1.245
SER  ILE   0.00180    67.616    81.751     2.426     8.947
SER  ILE   0.00080  -121.521  -121.010     1.047     1.518
SER  ILE   0.03042  -175.363  -111.929     1.272     2.761
SER  ILE   0.02579   -62.919   -11.413     0.283     0.870
SER  ILE   0.17495   -62.194   -64.817     2.157     7.793
SER  ILE   0.00947   -61.679   160.865     0.952     2.171
SER  ILE   0.42156   -59.827   102.895     1.803    12.241
SER  ILE   0.00216  -160.260    92.643     2.011     1.746
SER  ILE   0.18549  -163.248     9.002     0.674     1.436
SER  ILE   0.14149  -175.067    47.565     0.737     1.974
SER  LEU   0.44345   -59.854   103.646     1.945    10.876
SER  LEU   0.00186  -155.786   102.804     5.243    16.211
SER  LEU   0.11501  -163.162     8.996     0.428     1.366
SER  LEU   0.08453  -174.306    51.002     1.771     5.257
SER  LEU   0.00184    65.766    71.158     1.766     4.461
SER  LEU   0.00012    50.143  -137.394     1.452     2.111
SER  LEU   0.00900    66.474    -9.474     0.981     2.469
SER  LEU   0.00655    67.627   -69.426     3.601    10.172
SER  LEU   0.01732   -63.014   -11.968     0.670     0.912
SER  LEU   0.24516   -61.388   -63.376     1.867     3.730
SER  LEU   0.07511  -174.908  -112.999     1.617     2.710
SER  LEU   0.00004  -122.894  -120.721     1.000     1.000
SER  LEU   0.00002   -76.791  -128.116     1.000     1.000
SER  LYS   0.00123  -153.817   103.325     5.077    14.657
SER  LYS   0.29170  -168.752    28.212     5.878    19.164
SER  LYS   0.00118    67.251    74.365     0.928     0.564
SER  LYS   0.43150   -60.235    98.432     1.654    10.166
SER  LYS   0.00025    51.708  -138.138     0.956     1.231
SER  LYS   0.00008    64.915    -3.661     0.472     0.482
SER  LYS   0.00220    66.050   -68.946     2.746    10.140
SER  LYS   0.03576   -62.849   -10.887     1.759     1.716
SER  LYS   0.19969   -61.021   -62.720     2.043     3.218
SER  LYS   0.00005  -123.472  -120.201     0.241     0.295
SER  LYS   0.03635  -175.198  -111.451     1.338     1.925
SER  MET   0.00302    67.092    74.579     2.172     8.552
SER  MET   0.00030    49.151  -135.784     1.080     1.520
SER  MET   0.00073    67.477    -4.988     2.944     5.473
SER  MET   0.01040    68.704   -64.197     2.777     7.462
SER  MET   0.01536   -63.033   -11.357     0.427     1.468
SER  MET   0.18712   -62.753   -66.205     2.391     4.705
SER  MET   0.03031  -174.631  -113.010     1.793     3.115
SER  MET   0.02975  -168.283   -71.525     2.753     5.384
SER  MET   0.00043  -124.009  -119.816     0.897     0.563
SER  MET   0.00004   -77.292  -128.249     1.000     1.000
SER  MET   0.42215   -60.346   105.546     1.647     7.508
SER  MET   0.00052  -159.886    92.774     1.618     0.968
SER  MET   0.00078  -148.901   130.277     1.562     1.019
SER  MET   0.13726  -164.562     8.483     2.610     2.803
SER  MET   0.16181  -175.315    50.556     0.966     2.989
SER  PHE   0.00143    50.158  -137.551     1.311     1.849
SER  PHE   0.02496    67.469   -67.602     3.052     8.841
SER  PHE   0.00737    65.516    -6.461     1.505     3.394
SER  PHE   0.00001    85.559   123.242     6.123     0.799
SER  PHE   0.00873    65.791    77.711     1.968     8.924
SER  PHE   0.01248   -62.752   -10.466     1.167     3.386
SER  PHE   0.16477   -62.630   -66.237     2.018     4.764
SER  PHE   0.00093  -122.406  -121.140     0.558     0.553
SER  PHE   0.10410  -175.042  -113.137     1.706     3.353
SER  PHE   0.00002  -151.983   -63.071     1.000     1.000
SER  PHE   0.00144   -61.206   158.956     1.226     2.559
SER  PHE   0.34488   -60.987   102.864     1.901     8.970
SER  PHE   0.00922  -155.656   107.011     6.964    16.565
SER  PHE   0.17734  -164.476    10.103     0.711     0.868
SER  PHE   0.14232  -175.422    49.396     0.994     2.767
SER  PRO   0.00242    51.132  -136.544     0.888     2.042
SER  PRO   0.01019    64.940   -74.843     5.891    16.025
SER  PRO   0.00763    68.222    -6.769     2.035     4.485
SER  PRO   0.00442    64.833    72.824     5.678     8.747
SER  PRO   0.06300   -63.561   -12.458     0.416     1.266
SER  PRO   0.20212   -61.650   -63.139     1.682     3.327
SER  PRO   0.08645  -172.679  -104.374     2.477    15.834
SER  PRO   0.00129  -120.621  -122.879     0.974     0.881
SER  PRO   0.00087   -75.546  -134.512     0.476     5.996
SER  PRO   0.43680   -59.300   104.337     1.088    11.092
SER  PRO   0.05745  -166.830    10.914     4.687     3.004
SER  PRO   0.00447  -149.507   128.431     3.653     5.284
SER  PRO   0.12288  -173.139    55.955     4.170    14.786
SER  SER   0.00084    49.635  -136.845     0.949     1.953
SER  SER   0.00948    66.591   -76.111     3.476    13.310
SER  SER   0.00136    64.788    -3.494     1.006     1.473
SER  SER   0.00599    66.898    79.667     1.400    11.463
SER  SER   0.00028  -123.012  -120.889     0.353     0.429
SER  SER   0.04943  -174.671  -113.141     0.972     3.827
SER  SER   0.02401   -63.174   -11.293     0.309     0.572
SER  SER   0.17126   -64.003   -68.538     2.102     3.936
SER  SER   0.34922   -61.016   103.848     1.697     9.354
SER  SER   0.00409  -159.891    92.189     1.720     0.966
SER  SER   0.15930  -175.578    48.484     0.675     1.748
SER  SER   0.22474  -163.585     9.435     0.491     0.841
SER  THR   0.30095   -61.000   102.458     2.100    11.716
SER  THR   0.00197  -158.592    91.760     2.140     0.345
SER  THR   0.00013  -148.339   129.989     1.000     1.000
SER  THR   0.18084  -163.510     8.984     0.469     0.985
SER  THR   0.17298  -175.555    48.376     0.587     2.031
SER  THR   0.00059  -123.000  -120.515     0.690     0.900
SER  THR   0.06617  -175.021  -113.814     1.139     3.727
SER  THR   0.00854   -63.260   -12.080     0.602     1.801
SER  THR   0.25458   -63.417   -66.717     2.560     5.207
SER  THR   0.00073    49.913  -137.920     1.122     2.487
SER  THR   0.00801    65.532   -67.813     3.288     6.468
SER  THR   0.00243    64.829    -3.354     0.753     3.641
SER  THR   0.00207    68.498    89.795     3.636    12.690
SER  TRP   0.00778    68.285    76.391     3.088     5.269
SER  TRP   0.00002    83.482   122.818     1.000     1.000
SER  TRP   0.00048    51.177  -137.627     2.418     4.718
SER  TRP   0.00170    65.784    -6.005     1.359     3.943
SER  TRP   0.01502    67.473   -65.363     1.468     4.212
SER  TRP   0.00897   -63.407   -12.002     0.801     1.602
SER  TRP   0.12715   -62.264   -65.721     1.637     4.187
SER  TRP   0.00044  -122.630  -121.097     1.064     0.832
SER  TRP   0.09199  -175.026  -112.028     1.173     1.284
SER  TRP   0.00717  -174.958   -70.145     1.137     3.653
SER  TRP   0.38356   -60.441   103.293     1.654     7.769
SER  TRP   0.00075  -155.669   101.934     4.773    16.414
SER  TRP   0.17810  -174.964    48.511     1.172     3.684
SER  TRP   0.17689  -164.302     9.909     2.309     2.299
SER  TYR   0.00659    67.379    81.215     1.021    12.060
SER  TYR   0.00085    49.844  -137.167     1.773     3.321
SER  TYR   0.00733    66.297    -7.821     1.204     2.739
SER  TYR   0.01532    66.251   -67.379     3.073     9.036
SER  TYR   0.01495   -63.078   -11.694     1.380     1.432
SER  TYR   0.13114   -62.438   -65.143     2.472     4.864
SER  TYR   0.07804  -174.735  -113.491     1.833     3.698
SER  TYR   0.00036  -121.562  -122.195     1.185     1.232
SER  TYR   0.00018   -73.779  -128.990     1.702     4.430
SER  TYR   0.00018   -66.804   165.656     0.257     0.495
SER  TYR   0.35345   -60.771   102.375     1.815     8.552
SER  TYR   0.00344  -153.715   107.391     6.203    18.953
SER  TYR   0.20513  -164.917    10.687     1.356     1.230
SER  TYR   0.18303  -174.938    51.479     2.433     3.935
SER  VAL   0.00573    65.241    72.345     2.851     4.355
SER  VAL   0.00117    50.070  -136.979     1.300     1.690
SER  VAL   0.00292    65.366    -9.405     0.798     2.587
SER  VAL   0.02500    67.017   -63.708     1.664     6.249
SER  VAL   0.00059  -122.966  -120.735     0.660     0.876
SER  VAL   0.06103  -173.562  -112.793     1.435     1.861
SER  VAL   0.03002   -63.356   -11.391     0.408     0.949
SER  VAL   0.17784   -61.613   -63.964     1.535     3.824
SER  VAL   0.40377   -58.918   102.559     1.253    12.008
SER  VAL   0.00912  -149.422   128.268     3.257     8.996
SER  VAL   0.08190  -163.093    10.592     0.573     1.024
SER  VAL   0.20092  -174.090    50.201     1.589     4.651
THR  ALA   0.01259    65.865   -66.960     3.248     6.623
THR  ALA   0.00164    50.269  -137.665     1.116     3.482
THR  ALA   0.02077    65.815    -6.610     1.208     4.062
THR  ALA   0.00808    66.602    79.202     1.721    12.462
THR  ALA   0.00000   112.811   122.113     1.000     1.000
THR  ALA   0.00063  -122.804  -121.090     0.346     0.372
THR  ALA   0.11441  -174.244  -114.023     1.587     4.327
THR  ALA   0.17024   -62.319   -65.447     2.369     4.411
THR  ALA   0.04640   -63.063   -11.121     0.575     0.395
THR  ALA   0.32799   -60.500   106.059     1.852     8.399
THR  ALA   0.00887  -158.654    92.999     3.801     7.549
THR  ALA   0.21488  -163.410     9.916     0.767     1.716
THR  ALA   0.07349  -175.143    49.423     0.818     2.414
THR  ARG   0.41644   -60.043    97.596     1.609    12.107
THR  ARG   0.00029  -157.359    90.777     0.807     0.541
THR  ARG   0.00100  -148.325   129.624     1.104     1.199
THR  ARG   0.12164  -166.595     7.983     4.679     1.910
THR  ARG   0.15168  -175.750    48.643     1.634     3.344
THR  ARG   0.07180  -175.733  -108.522     1.866    10.556
THR  ARG   0.00022   -72.714  -125.026     2.522    12.038
THR  ARG   0.19914   -62.092   -62.803     2.061     4.530
THR  ARG   0.02911   -64.365   -15.939     1.063     5.569
THR  ARG   0.00092    66.469    75.023     1.864     9.984
THR  ARG   0.00017    49.856  -136.574     1.848     2.414
THR  ARG   0.00072    66.205    -7.671     0.967     2.325
THR  ARG   0.00686    66.059   -66.948     2.245     8.471
THR  ASN   0.00476    65.034    72.109     1.453    11.043
THR  ASN   0.13712  -166.503     5.760     4.254     4.597
THR  ASN   0.13903  -174.766    49.384     1.583     5.811
THR  ASN   0.00111  -148.785   130.229     0.481     0.886
THR  ASN   0.48514   -59.304    98.841     1.653    12.932
THR  ASN   0.00038    50.302  -138.575     1.105     0.607
THR  ASN   0.00299    64.036    -9.875     0.346     9.190
THR  ASN   0.01248    65.438   -69.658     2.181     9.113
THR  ASN   0.00059  -122.549  -121.005     0.700     1.126
THR  ASN   0.02922  -167.640   -71.095     0.734     1.303
THR  ASN   0.07692  -174.609  -113.518     1.528     3.208
THR  ASN   0.00936   -63.071    -9.326     0.166     1.771
THR  ASN   0.10089   -62.301   -65.318     2.855     5.090
THR  ASP   0.00056    50.888  -138.237     1.388     2.217
THR  ASP   0.00909    65.535   -73.448     3.631    10.932
THR  ASP   0.00558    63.955   -10.890     1.100     5.563
THR  ASP   0.03937    71.650    90.892     3.070     8.687
THR  ASP   0.00125  -120.700  -122.448     1.218     1.197
THR  ASP   0.11078  -174.606  -114.858     1.016     3.779
THR  ASP   0.02661   -63.048   -12.194     1.659     0.678
THR  ASP   0.18987   -62.437   -68.796     3.948    10.574
THR  ASP   0.00337   -63.248   165.463     1.261     3.642
THR  ASP   0.37461   -59.514   108.072     2.401     3.727
THR  ASP   0.00000  -105.596    97.803     1.000     1.000
THR  ASP   0.00173  -156.816    97.939     3.081    10.249
THR  ASP   0.09153  -163.321     9.447     0.935     1.595
THR  ASP   0.14564  -175.069    48.830     0.931     3.200
THR  CYS   0.25519   -61.095   105.471     2.049    10.433
THR  CYS   0.00459  -160.059    91.701     0.719     0.535
THR  CYS   0.11328  -174.990    47.103     0.727     2.997
THR  CYS   0.25459  -167.716     5.555     4.618     4.128
THR  CYS   0.00134  -122.819  -120.631     1.025     1.182
THR  CYS   0.06627  -168.436   -73.913     0.245     0.612
THR  CYS   0.11914  -172.925  -105.090     1.653     8.896
THR  CYS   0.00650   -63.259   -12.656     0.408     1.195
THR  CYS   0.17037   -63.483   -66.919     2.417     4.699
THR  CYS   0.00046    49.971  -138.089     0.812     1.844
THR  CYS   0.00381    69.657   -66.039     5.542     8.808
THR  CYS   0.00170    64.281    -2.607     0.636     1.244
THR  CYS   0.00275    67.072    92.204     1.504    12.195
THR  GLN   0.00069  -145.729   126.462     0.566     0.576
THR  GLN   0.21680   -59.890   102.926     2.022    10.690
THR  GLN   0.00410    67.572    74.595     3.274    10.404
THR  GLN   0.00025    50.772  -139.023     1.449     1.832
THR  GLN   0.00299    65.092    -6.329     1.083     5.902
THR  GLN   0.00409    68.558   -69.617     4.264    12.737
THR  GLN   0.19790  -167.293     6.363     4.777     4.183
THR  GLN   0.12834  -175.660    49.398     1.295     2.727
THR  GLN   0.00538   -63.374   -13.254     0.288     1.699
THR  GLN   0.15540   -62.969   -65.776     2.690     5.202
THR  GLN   0.00038  -121.916  -121.645     1.116     1.587
THR  GLN   0.28368  -171.086   -88.846     2.972    16.872
THR  GLU   0.00140    68.049    76.541     5.149     8.514
THR  GLU   0.00019   -60.943   160.237     0.040     0.004
THR  GLU   0.39809   -60.126   105.114     1.815     9.046
THR  GLU   0.00426  -148.710   121.851     5.336    16.786
THR  GLU   0.11216  -174.961    49.305     0.854     1.444
THR  GLU   0.10847  -167.115     6.101     5.022     4.434
THR  GLU   0.00171    64.792   -13.991     0.250    10.916
THR  GLU   0.00031    49.757  -136.371     1.150     1.616
THR  GLU   0.02318    68.886   -67.894     3.091     4.940
THR  GLU   0.00002  -121.644  -122.276     0.483     0.830
THR  GLU   0.02631  -168.455   -74.170     0.377     1.050
THR  GLU   0.08064  -173.231  -107.182     1.796     8.314
THR  GLU   0.03391   -63.605   -13.959     0.244     4.286
THR  GLU   0.20937   -61.500   -65.522     1.389     6.111
THR  GLY   0.00221    50.499  -137.559     0.964     1.855
THR  GLY   0.01293    67.181   -68.607     3.340     8.520
THR  GLY   0.00219    65.313    -5.970     1.786     5.834
THR  GLY   0.00278    65.449    73.723     3.416     8.746
THR  GLY   0.00000    79.342   135.013     1.000     1.000
THR  GLY   0.00169  -123.121  -120.256     0.366     0.462
THR  GLY   0.06639  -174.280  -114.706     1.251     4.528
THR  GLY   0.00021  -173.621   -74.033     1.000     1.000
THR  GLY   0.02081   -63.402   -12.467     0.382     1.721
THR  GLY   0.13322   -61.465   -63.776     1.525     3.787
THR  GLY   0.49370   -60.142   101.766     2.075    12.249
THR  GLY   0.00209  -158.442    95.756     3.328    11.500
THR  GLY   0.14263  -163.374     9.406     0.679     1.274
THR  GLY   0.11912  -175.289    50.065     1.524     3.969
THR  HID   0.00492    67.738    90.039     1.257    12.510
THR  HID   0.00016    48.569  -134.488     2.555     5.526
THR  HID   0.00752    65.811   -11.308     1.081     4.909
THR  HID   0.00382    67.421   -66.134     4.345     4.502
THR  HID   0.00605   -63.388   -10.441     0.534     1.622
THR  HID   0.17649   -62.427   -64.836     2.330     4.938
THR  HID   0.08752  -174.757  -112.712     1.364     3.294
THR  HID   0.00026  -120.713  -122.502     3.797     2.835
THR  HID   0.00003   -75.379  -127.736     1.000     1.000
THR  HID   0.00002   -62.204   160.473     0.001     0.084
THR  HID   0.43179   -59.906   100.800     2.079    11.126
THR  HID   0.00126  -159.573    90.883     1.236     0.667
THR  HID   0.08102  -164.014     8.189     2.595     2.234
THR  HID   0.19914  -175.535    49.759     1.233     3.352
THR  HIE   0.00090    50.008  -138.116     1.731     3.641
THR  HIE   0.01070    67.558   -69.893     5.085    11.103
THR  HIE   0.00202    65.270    -1.777     0.738     2.059
THR  HIE   0.00585    67.761    84.596     1.097    12.308
THR  HIE   0.00083  -122.433  -121.231     0.787     0.851
THR  HIE   0.09718  -175.202  -113.347     0.819     3.658
THR  HIE   0.00008  -163.124   -67.228    15.658     9.892
THR  HIE   0.01086   -63.169   -10.790     0.252     0.485
THR  HIE   0.17405   -64.185   -69.120     1.604     2.944
THR  HIE   0.36081   -61.283   102.360     1.900     7.953
THR  HIE   0.00008   -63.546   160.493     1.000     1.000
THR  HIE   0.00144  -158.837    91.845     1.069     1.021
THR  HIE   0.19617  -175.314    49.898     0.662     1.736
THR  HIE   0.13903  -163.680    10.711     0.533     1.725
THR  HIP   0.00302  -145.740   119.555     9.665    22.357
THR  HIP   0.09481  -176.207    48.462     1.856     3.656
THR  HIP   0.25506  -167.105     5.379     3.353     2.523
THR  HIP   0.00505    62.189    62.519     3.627     8.246
THR  HIP   0.38844   -58.907    97.601     1.105    13.016
THR  HIP   0.00008    51.695  -136.918     1.517     2.269
THR  HIP   0.01471    68.976    -2.943     2.951     3.374
THR  HIP   0.01016    67.361   -65.226     1.212     4.132
THR  HIP   0.09201  -174.485  -106.288     2.932     5.306
THR  HIP   0.00774  -168.818   -68.262    10.897     9.851
THR  HIP   0.00003   -75.744  -133.763     0.739     4.791
THR  HIP   0.01314   -63.471   -10.397     0.298     2.536
THR  HIP   0.11575   -61.212   -61.788     1.642     3.193
THR  ILE   0.00017    49.713  -137.193     1.484     2.428
THR  ILE   0.00360    69.876   -70.149     3.782    12.091
THR  ILE   0.00049    64.695    -2.986     0.436     1.127
THR  ILE   0.00130    65.560    72.030     2.687     7.619
THR  ILE   0.00116  -121.637  -120.491     1.024     1.496
THR  ILE   0.01566  -167.936   -69.894     3.234     1.552
THR  ILE   0.06837  -175.298  -111.826     1.186     3.472
THR  ILE   0.01939   -63.453   -14.438     0.196     1.481
THR  ILE   0.29639   -64.127   -71.660     2.550    10.474
THR  ILE   0.01979   -61.914   161.113     0.188     0.861
THR  ILE   0.37115   -59.709   102.489     1.926    11.491
THR  ILE   0.00280  -157.214    93.481     1.275     6.587
THR  ILE   0.09455  -163.301     9.466     1.929     2.527
THR  ILE   0.10518  -175.313    48.566     0.593     2.923
THR  LEU   0.00253    69.747    75.380     1.690     5.148
THR  LEU   0.00048    49.705  -137.786     0.734     1.302
THR  LEU   0.00092    64.505    -1.496     0.791     2.674
THR  LEU   0.01137    67.311   -63.429     3.181    10.788
THR  LEU   0.33252   -60.503   103.727     2.227    11.089
THR  LEU   0.00222  -157.589    91.303     1.000     1.535
THR  LEU   0.08473  -174.779    50.028     2.290     4.306
THR  LEU   0.16176  -166.620     5.817     4.939     3.728
THR  LEU   0.24941  -171.054   -91.046     2.608    17.300
THR  LEU   0.01628   -63.266   -13.702     0.441     1.058
THR  LEU   0.13779   -63.162   -66.617     2.653     5.110
THR  LYS   0.00120    67.984    74.893     0.476     1.229
THR  LYS   0.37732   -60.014   101.982     1.661    10.782
THR  LYS   0.00009    50.754  -137.717     1.246     1.445
THR  LYS   0.00005    65.017    -2.220     0.106     0.623
THR  LYS   0.00172    66.904   -66.410     2.025     4.450
THR  LYS   0.00007  -156.828    91.248     0.677     0.461
THR  LYS   0.06669  -174.772    47.880     0.471     1.602
THR  LYS   0.24396  -167.795     6.084     4.601     4.581
THR  LYS   0.02236   -63.393   -11.225     0.126     1.278
THR  LYS   0.14133   -62.495   -64.923     2.289     4.599
THR  LYS   0.00002  -122.785  -120.903     0.391     0.354
THR  LYS   0.14520  -171.167   -88.155     3.411    18.818
THR  MET   0.00022    50.443  -138.400     0.767     0.985
THR  MET   0.00004    64.238    -3.484     0.718     0.954
THR  MET   0.00730    68.847   -67.907     3.363     9.922
THR  MET   0.00026  -121.890  -122.143     0.928     1.439
THR  MET   0.00442  -167.535   -69.852     0.883     2.694
THR  MET   0.06652  -174.890  -113.185     1.263     3.845
THR  MET   0.00656   -62.378    -6.864     1.200     3.639
THR  MET   0.15627   -61.707   -64.151     1.892     3.838
THR  MET   0.13921  -165.757     7.517     3.179     3.464
THR  MET   0.20955  -175.131    51.089     1.307     4.133
THR  MET   0.00002  -162.362    89.531     1.000     1.000
THR  MET   0.00091    67.120    82.393     2.026    12.062
THR  MET   0.00004  -148.128   129.649     0.249     0.098
THR  MET   0.40869   -59.641    99.300     1.653    13.497
THR  PHE   0.00106    49.169  -136.138     1.915     2.386
THR  PHE   0.00897    66.347   -75.384     3.767    12.763
THR  PHE   0.00125    64.778    -4.487     1.658     2.163
THR  PHE   0.00475    67.018    75.250     1.648     2.244
THR  PHE   0.01479   -63.587   -12.606     0.324     2.249
THR  PHE   0.22537   -60.629   -62.841     3.037     4.577
THR  PHE   0.00129  -123.097  -120.520     0.863     1.024
THR  PHE   0.07552  -173.429  -113.870     2.551     2.882
THR  PHE   0.00001  -149.807   -64.135     1.000     1.000
THR  PHE   0.42982   -60.486   106.145     1.738     6.489
THR  PHE   0.00006   -62.971   162.584     1.000     1.000
THR  PHE   0.00328  -155.964   101.053     4.710    13.024
THR  PHE   0.14450  -164.397    10.423     1.078     1.492
THR  PHE   0.08933  -174.523    50.807     2.437     4.886
THR  PRO   0.00045    51.777  -137.700     0.687     1.316
THR  PRO   0.01506    61.759   -84.385     5.878    15.888
THR  PRO   0.00372    66.325    -6.913     1.777     9.729
THR  PRO   0.00466    66.576    78.548     3.545     7.392
THR  PRO   0.00003    91.627   128.504     4.386     2.503
THR  PRO   0.03041   -63.462   -13.260     0.247     1.227
THR  PRO   0.22563   -62.190   -63.899     2.594     4.639
THR  PRO   0.00137  -169.712   -76.781     1.823     5.022
THR  PRO   0.12447  -171.917  -105.395     2.326     9.414
THR  PRO   0.00014  -121.484  -122.192     1.063     1.222
THR  PRO   0.00033   -76.104  -135.783     0.282     1.531
THR  PRO   0.35078   -60.059   104.953     1.890    10.380
THR  PRO   0.00054   -61.438   157.677     1.000     1.000
THR  PRO   0.01664  -161.659   101.557     7.466    14.006
THR  PRO   0.09608  -170.425     5.849     4.161     6.590
THR  PRO   0.12968  -173.839    53.983     1.607     6.345
THR  SER   0.30095   -61.000   102.458     2.100    11.716
THR  SER   0.00197  -158.592    91.760     2.140     0.345
THR  SER   0.00013  -148.339   129.989     1.000     1.000
THR  SER   0.18084  -163.510     8.984     0.469     0.985
THR  SER   0.17298  -175.555    48.376     0.587     2.031
THR  SER   0.00059  -123.000  -120.515     0.690     0.900
THR  SER   0.06617  -175.021  -113.814     1.139     3.727
THR  SER   0.00854   -63.260   -12.080     0.602     1.801
THR  SER   0.25458   -63.417   -66.717     2.560     5.207
THR  SER   0.00073    49.913  -137.920     1.122     2.487
THR  SER   0.00801    65.532   -67.813     3.288     6.468
THR  SER   0.00243    64.829    -3.354     0.753     3.641
THR  SER   0.00207    68.498    89.795     3.636    12.690
THR  THR   0.35686   -61.662   107.871     2.294     5.679
THR  THR   0.00159    69.381    73.438     3.333     1.296
THR  THR   0.00459  -157.657    91.603     0.112     0.068
THR  THR   0.11903  -175.317    49.228     0.425     1.084
THR  THR   0.21202  -169.455     3.959     4.327     3.776
THR  THR   0.00034    50.728  -138.233     1.409     1.837
THR  THR   0.00004    65.903    -3.338     1.211     2.189
THR  THR   0.00411    64.685   -63.223     1.276     3.728
THR  THR   0.01670   -63.225   -11.477     0.210     0.586
THR  THR   0.20282   -63.205   -66.774     2.481     4.500
THR  THR   0.00013  -123.179  -120.578     0.775     1.017
THR  THR   0.08177  -170.380   -86.053     2.941    18.082
THR  TRP   0.00435    67.450    88.284     2.048    14.211
THR  TRP   0.17535   -59.943   102.632     2.535    11.163
THR  TRP   0.00063    50.409  -139.081     0.934     1.929
THR  TRP   0.00216    64.726    -2.229     0.771     2.345
THR  TRP   0.01824    67.530   -64.976     3.284     5.112
THR  TRP   0.00247  -146.355   127.387     0.061     0.143
THR  TRP   0.00042  -159.094    88.436     1.780     2.718
THR  TRP   0.26783  -168.669     5.075     4.550     3.738
THR  TRP   0.13166  -175.331    50.092     1.499     2.979
THR  TRP   0.11959   -64.120   -68.304     2.162     4.256
THR  TRP   0.00617   -62.628   -10.168     2.427    10.269
THR  TRP   0.27006  -171.307   -90.288     3.054    16.981
THR  TRP   0.00104  -122.351  -121.355     0.731     0.684
THR  TRP   0.00002   -75.017  -135.144     1.000     1.000
THR  TYR   0.00081  -157.058    92.724     1.141     1.549
THR  TYR   0.13654  -175.588    49.735     0.723     1.561
THR  TYR   0.27008  -167.386     6.178     4.745     3.836
THR  TYR   0.00262    67.137    89.415     1.650    13.525
THR  TYR   0.00008   -66.907   165.908     0.243     0.671
THR  TYR   0.20473   -60.249   104.081     2.055     8.653
THR  TYR   0.00111    50.476  -138.702     1.178     2.028
THR  TYR   0.00097    65.452    -5.196     0.917     2.743
THR  TYR   0.00809    69.312   -66.934     4.451    11.423
THR  TYR   0.00924   -63.579   -11.841     0.927     0.832
THR  TYR   0.13712   -63.317   -66.612     2.487     5.044
THR  TYR   0.22832  -172.665   -95.328     2.421    15.940
THR  TYR   0.00025  -122.603  -121.087     0.648     0.602
THR  TYR   0.00002   -75.399  -136.866     1.000     1.000
THR  VAL   0.30726   -59.726   101.087     2.109    12.299
THR  VAL   0.00039  -157.701    93.597     3.921     8.589
THR  VAL   0.16842  -174.746    48.348     0.665     2.760
THR  VAL   0.16387  -164.552     7.788     2.726     3.237
THR  VAL   0.01197   -63.552   -12.621     0.359     1.940
THR  VAL   0.20915   -62.492   -64.062     2.383     4.770
THR  VAL   0.00058  -123.353  -119.700     0.666     1.091
THR  VAL   0.03838  -168.023   -71.264     0.331     0.427
THR  VAL   0.07881  -175.169  -114.054     1.206     3.895
THR  VAL   0.00076    49.895  -137.487     0.953     1.613
THR  VAL   0.01654    68.125   -64.336     3.353     7.358
THR  VAL   0.00165    65.054    -2.149     0.589     1.630
THR  VAL   0.00223    66.818    71.965     2.662     4.243
TRP  ALA   0.00169    49.882  -137.151     1.766     2.487
TRP  ALA   0.01805    66.924   -69.572     3.470    10.434
TRP  ALA   0.00383    65.323    -4.897     1.756     3.935
TRP  ALA   0.00001    96.886   120.089     2.349     1.021
TRP  ALA   0.01151    66.841    75.802     2.310     5.263
TRP  ALA   0.00148  -122.896  -120.556     1.257     1.644
TRP  ALA   0.08443  -174.632  -112.472     1.704     3.664
TRP  ALA   0.00009   -74.950  -134.667     3.182    18.074
TRP  ALA   0.02746   -63.220   -11.309     1.004     1.584
TRP  ALA   0.11714   -61.474   -64.466     2.030     3.993
TRP  ALA   0.46955   -60.149    97.178     2.241    10.405
TRP  ALA   0.00459  -152.473   113.544     5.532    18.509
TRP  ALA   0.12456  -164.016    10.166     1.029     2.299
TRP  ALA   0.13561  -174.717    49.594     1.919     3.082
TRP  ARG   0.00440    64.781    71.818     3.400     4.011
TRP  ARG   0.00024    50.912  -137.959     1.564     1.989
TRP  ARG   0.01176    66.288    -9.654     0.669     1.586
TRP  ARG   0.07891    66.639   -64.320     0.884     3.409
TRP  ARG   0.03474   -63.241   -10.467     0.507     0.812
TRP  ARG   0.12973   -60.975   -61.863     1.189     2.868
TRP  ARG   0.05083  -174.651  -110.734     1.525     3.485
TRP  ARG   0.00013  -121.979  -121.540     1.531     1.418
TRP  ARG   0.00001   -76.071  -133.947     1.000     1.000
TRP  ARG   0.17119  -167.923     8.220     4.340     3.102
TRP  ARG   0.21137  -176.478    52.546     2.263     4.085
TRP  ARG   0.00045  -149.177   131.424     1.255     2.149
TRP  ARG   0.30623   -60.127    99.588     1.772    10.279
TRP  ASN   0.00266    67.517    78.423     1.500     7.620
TRP  ASN   0.45656   -61.346   100.452     1.627     5.798
TRP  ASN   0.00097  -147.776   129.353     1.730     2.389
TRP  ASN   0.16513  -163.793     9.459     0.714     1.369
TRP  ASN   0.20861  -175.653    48.873     1.683     4.016
TRP  ASN   0.00067    49.734  -134.894     3.561     6.405
TRP  ASN   0.00041    65.328    -5.945     2.064     4.610
TRP  ASN   0.00778    68.653   -65.856     2.089     2.043
TRP  ASN   0.00476   -63.299   -10.018     0.430     3.693
TRP  ASN   0.06486   -62.773   -67.152     1.532     3.545
TRP  ASN   0.00015  -121.344  -122.224     1.872     1.442
TRP  ASN   0.00001   -78.370  -125.725     1.000     1.000
TRP  ASN   0.00070  -165.646   -68.005     0.608     0.643
TRP  ASN   0.08673  -175.535  -112.543     1.413     2.341
TRP  ASP   0.03024    72.159    89.785     3.548     7.996
TRP  ASP   0.00122    49.976  -137.362     1.749     2.978
TRP  ASP   0.00370    65.599    -6.657     1.302     4.668
TRP  ASP   0.00986    67.683   -67.218     2.864     5.690
TRP  ASP   0.03711  -168.547   -71.655     0.542     0.900
TRP  ASP   0.06998  -175.115  -112.619     1.285     2.416
TRP  ASP   0.00003   -75.092  -135.162     0.062     2.052
TRP  ASP   0.00084  -122.151  -121.516     1.513     2.095
TRP  ASP   0.00048   -63.109   -10.120     0.402     8.048
TRP  ASP   0.09841   -64.243   -72.347     3.295    10.856
TRP  ASP   0.00091   -63.596   166.429     0.689     1.365
TRP  ASP   0.41918   -61.223   105.044     1.852     4.967
TRP  ASP   0.16657  -175.794    50.410     0.922     2.547
TRP  ASP   0.15702  -165.160     9.270     2.391     4.879
TRP  ASP   0.00444  -153.248   107.222     6.155    12.833
TRP  ASP   0.00001  -108.427   110.269     1.000     1.000
TRP  CYS   0.00012   -61.436   160.912     0.563     2.270
TRP  CYS   0.47887   -59.953    99.036     1.899    10.168
TRP  CYS   0.00342  -149.227   130.770     1.704     1.963
TRP  CYS   0.10744  -163.976     9.736     0.635     1.094
TRP  CYS   0.12682  -174.725    51.522     2.063     7.879
TRP  CYS   0.00705   -62.865    -9.507     0.436     1.795
TRP  CYS   0.13848   -62.502   -65.675     2.323     4.791
TRP  CYS   0.00036  -122.084  -121.531     0.558     1.196
TRP  CYS   0.00006   -76.871  -130.083     1.252     4.239
TRP  CYS   0.10397  -174.096  -112.349     2.106     1.037
TRP  CYS   0.00007  -164.550   -63.525     1.000     1.000
TRP  CYS   0.00471    66.350    72.697     1.501     3.803
TRP  CYS   0.00041    49.393  -136.891     0.946     2.519
TRP  CYS   0.00266    64.866    -8.657     1.117     2.375
TRP  CYS   0.02556    65.988   -64.189     2.187     5.986
TRP  GLN   0.00310    66.830    74.594     3.686     7.553
TRP  GLN   0.00047    49.975  -137.078     1.059     1.494
TRP  GLN   0.00870    65.443    -9.526     1.211     3.819
TRP  GLN   0.04052    66.861   -63.687     1.418     3.561
TRP  GLN   0.00021  -122.972  -120.824     0.414     0.516
TRP  GLN   0.05875  -175.155  -111.893     0.867     3.001
TRP  GLN   0.00163  -165.917   -67.867     8.233    11.174
TRP  GLN   0.00202   -63.446   -12.569     0.354     2.527
TRP  GLN   0.09245   -62.544   -66.283     1.501     3.905
TRP  GLN   0.39507   -60.256   103.270     1.872     6.406
TRP  GLN   0.00198  -154.279   110.120     8.921    21.593
TRP  GLN   0.21144  -164.995     8.504     3.206     3.124
TRP  GLN   0.18368  -175.826    49.650     1.062     2.074
TRP  GLU   0.15803  -164.091     9.369     1.946     2.862
TRP  GLU   0.20019  -175.568    51.362     1.721     3.357
TRP  GLU   0.00372  -146.158   126.126     1.354     2.486
TRP  GLU   0.00099   -62.931   162.644     1.290     2.450
TRP  GLU   0.33378   -60.119   103.896     2.124     8.175
TRP  GLU   0.00627   -62.651   -12.200     0.291     0.853
TRP  GLU   0.16938   -61.505   -64.638     2.021     4.422
TRP  GLU   0.00018  -122.666  -121.530     0.645     0.709
TRP  GLU   0.00002   -75.183  -133.779     1.000     1.000
TRP  GLU   0.01050  -165.538   -67.722     1.130     3.339
TRP  GLU   0.10096  -175.168  -113.085     1.842     2.413
TRP  GLU   0.00422    66.882    74.227     2.739     4.762
TRP  GLU   0.00057    52.954  -132.888     6.517    13.450
TRP  GLU   0.00233    64.935    -9.691     0.611     3.686
TRP  GLU   0.00887    67.492   -64.147     2.008     1.664
TRP  GLY   0.01008    67.817    77.020     2.475     5.841
TRP  GLY   0.00001   100.042   126.513    17.261     4.166
TRP  GLY   0.00126    51.234  -131.395     2.560    14.012
TRP  GLY   0.00428    64.472   -12.195     1.947     9.686
TRP  GLY   0.01105    67.423   -64.700     3.185     4.281
TRP  GLY   0.02752   -63.319   -12.062     0.744     1.620
TRP  GLY   0.08469   -62.061   -65.904     2.273     6.478
TRP  GLY   0.03736  -167.504   -68.780     2.565     3.117
TRP  GLY   0.08881  -175.582  -111.712     1.626     2.101
TRP  GLY   0.00105  -122.302  -121.123     1.227     1.198
TRP  GLY   0.00009   -76.117  -132.164     1.636     5.997
TRP  GLY   0.14336  -166.060     9.121     3.115     3.666
TRP  GLY   0.20656  -176.002    49.979     1.750     4.258
TRP  GLY   0.00261  -149.969   124.146     3.813     6.982
TRP  GLY   0.38121   -60.168   101.524     2.275     9.531
TRP  GLY   0.00008   -62.154   161.143     1.000     1.000
TRP  HID   0.00045    49.962  -137.082     1.705     2.818
TRP  HID   0.01047    67.316   -67.252     3.448     8.839
TRP  HID   0.00174    65.281    -6.379     1.327     3.347
TRP  HID   0.00455    67.441    76.691     1.813     5.771
TRP  HID   0.01223   -63.467   -10.835     0.629     2.424
TRP  HID   0.09440   -61.772   -63.910     1.479     3.631
TRP  HID   0.00110  -122.754  -120.829     1.045     1.175
TRP  HID   0.07638  -176.664  -111.243     1.618     2.221
TRP  HID   0.00036  -167.201   -73.056     1.000     1.000
TRP  HID   0.00015   -62.957   159.366     0.611     1.221
TRP  HID   0.40506   -60.263    96.986     1.917    10.297
TRP  HID   0.00200  -151.712   107.461     7.932    17.504
TRP  HID   0.22030  -163.608     8.905     0.634     1.885
TRP  HID   0.17081  -175.876    49.589     1.270     2.515
TRP  HIE   0.00479    67.447    74.954     1.945     6.066
TRP  HIE   0.00001    91.488   122.911     1.000     1.000
TRP  HIE   0.00097    49.258  -136.147     1.859     2.514
TRP  HIE   0.00414    66.912    -7.678     2.558     3.728
TRP  HIE   0.01763    68.316   -65.836     2.711     8.067
TRP  HIE   0.00366   -63.157   -11.010     0.325     0.927
TRP  HIE   0.09302   -61.793   -63.767     1.861     4.751
TRP  HIE   0.02487  -168.034   -70.795     2.933     5.299
TRP  HIE   0.14215  -175.448  -111.847     1.872     1.893
TRP  HIE   0.00055  -121.874  -121.532     1.358     1.467
TRP  HIE   0.00010   -74.786  -139.033     0.745     8.347
TRP  HIE   0.28193   -60.873   103.375     1.951     7.735
TRP  HIE   0.00023   -62.572   156.311     1.000     1.000
TRP  HIE   0.00418  -150.741   119.988     5.276    15.142
TRP  HIE   0.17863  -164.920    11.495     1.230     1.467
TRP  HIE   0.24312  -175.873    50.478     1.457     2.640
TRP  HIP   0.00474    67.458    73.523     1.179     2.624
TRP  HIP   0.27753   -59.017    92.929     0.919    12.483
TRP  HIP   0.00074  -155.301   106.734     5.710    14.100
TRP  HIP   0.22990  -165.298     8.060     3.601     2.194
TRP  HIP   0.21314  -176.046    49.043     1.677     2.659
TRP  HIP   0.00091    49.756  -135.701     1.706     1.623
TRP  HIP   0.01638    69.959    -5.399     1.198     1.101
TRP  HIP   0.00912    67.628   -65.021     2.474     4.788
TRP  HIP   0.03823   -63.502    -9.274     0.474     1.286
TRP  HIP   0.11757   -61.364   -62.054     1.444     2.982
TRP  HIP   0.00020  -123.596  -119.517     1.184     1.748
TRP  HIP   0.07456  -175.435  -110.550     0.927     2.143
TRP  HIP   0.01697  -173.198   -73.181     1.121     2.355
TRP  ILE   0.00445  -151.157   127.223     2.795    14.264
TRP  ILE   0.24061  -163.624     8.799     1.125     1.661
TRP  ILE   0.13162  -175.661    48.811     1.743     3.340
TRP  ILE   0.00241    67.409    73.687     1.541     3.992
TRP  ILE   0.00027   -61.361   158.839     3.379     5.140
TRP  ILE   0.38692   -59.793   100.842     1.645     8.029
TRP  ILE   0.00101    50.924  -139.664     1.883     4.148
TRP  ILE   0.00157    64.255    -4.139     0.173     2.405
TRP  ILE   0.00609    67.003   -65.313     3.930     8.805
TRP  ILE   0.00849   -63.147   -14.291     0.867     3.355
TRP  ILE   0.15030   -61.947   -63.958     1.706     4.517
TRP  ILE   0.00036  -119.619  -122.750     2.181     2.537
TRP  ILE   0.01284  -166.235   -69.232     0.823     2.042
TRP  ILE   0.05306  -175.184  -110.885     1.270     2.384
TRP  LEU   0.00189  -152.569   112.351     6.272    24.408
TRP  LEU   0.18864  -165.381     8.944     3.523     3.207
TRP  LEU   0.16651  -176.022    48.807     1.782     4.988
TRP  LEU   0.00329    67.544    80.774     1.397     7.767
TRP  LEU   0.35295   -59.751    99.349     2.044    11.142
TRP  LEU   0.00030   -61.038   157.746     1.000     1.000
TRP  LEU   0.00080    50.061  -137.712     1.682     2.761
TRP  LEU   0.00306    65.005    -6.744     0.915     1.887
TRP  LEU   0.00725    66.274   -67.619     2.836     8.433
TRP  LEU   0.02280   -63.506   -13.399     0.482     1.519
TRP  LEU   0.12479   -61.352   -63.491     1.688     3.816
TRP  LEU   0.00031  -122.702  -120.924     0.582     0.591
TRP  LEU   0.00585  -166.459   -69.411     0.551     1.452
TRP  LEU   0.12155  -176.095  -113.249     1.706     3.751
TRP  LYS   0.00005  -149.052   115.770     9.720    19.715
TRP  LYS   0.15777  -175.318    48.841     1.461     2.076
TRP  LYS   0.30220  -165.303     7.994     3.210     3.088
TRP  LYS   0.00261    66.794    76.922     2.910     3.929
TRP  LYS   0.00042   -59.981   155.554     0.277     0.952
TRP  LYS   0.31945   -60.389    97.631     1.692     9.987
TRP  LYS   0.00035    49.377  -135.980     1.883     1.997
TRP  LYS   0.00029    64.687    -3.899     1.254     2.401
TRP  LYS   0.00509    66.198   -70.142     2.385    11.243
TRP  LYS   0.00006  -123.249  -119.821     1.086     1.477
TRP  LYS   0.06329  -175.841  -111.332     1.119     1.677
TRP  LYS   0.00683  -167.914   -70.286     5.041     3.778
TRP  LYS   0.01872   -63.553   -10.671     0.202     0.836
TRP  LYS   0.12288   -62.337   -64.614     1.923     4.301
TRP  MET   0.00258    67.584    75.142     1.928     3.565
TRP  MET   0.00036    49.390  -136.648     1.772     2.756
TRP  MET   0.00265    65.853    -6.758     1.132     3.553
TRP  MET   0.00754    67.931   -58.841     2.452     5.729
TRP  MET   0.00219   -63.213   -12.092     1.584     2.403
TRP  MET   0.07038   -61.952   -64.568     2.188     4.040
TRP  MET   0.00020  -121.531  -121.887     2.236     2.019
TRP  MET   0.20204  -173.448   -95.521     3.038    18.793
TRP  MET   0.35073   -60.412   101.582     1.963     7.966
TRP  MET   0.00051  -152.293   116.123     5.342    19.775
TRP  MET   0.17521  -165.499     8.052     2.132     3.058
TRP  MET   0.18561  -176.046    48.691     1.068     2.562
TRP  PHE   0.00510    66.656    77.001     2.583     5.039
TRP  PHE   0.00074    49.904  -137.187     1.689     2.273
TRP  PHE   0.00603    66.017    -6.844     1.422     2.999
TRP  PHE   0.01253    67.674   -65.697     3.379     8.807
TRP  PHE   0.00658   -63.436   -12.411     1.910     1.986
TRP  PHE   0.19259   -62.327   -64.926     1.890     4.107
TRP  PHE   0.14512  -175.452  -111.677     1.236     2.166
TRP  PHE   0.00084  -122.335  -120.821     0.959     1.032
TRP  PHE   0.00009   -75.432  -132.726     0.287     3.835
TRP  PHE   0.00018   -65.932   165.153     1.971     1.359
TRP  PHE   0.22470   -60.994   101.832     1.956     6.632
TRP  PHE   0.00298  -148.430   120.323     4.998    13.450
TRP  PHE   0.18354  -164.173     9.858     0.695     1.464
TRP  PHE   0.21898  -175.980    49.412     1.081     1.897
TRP  PRO   0.00236    48.452  -135.720     2.230     2.898
TRP  PRO   0.00794    64.526   -77.635     4.988    14.605
TRP  PRO   0.00313    63.022    -5.602     1.975     3.221
TRP  PRO   0.00003    91.553   130.843     2.665     1.371
TRP  PRO   0.00452    67.812    80.192     4.761     6.757
TRP  PRO   0.01013   -63.735   -13.505     0.301     1.656
TRP  PRO   0.22296   -63.600   -66.769     2.149     4.150
TRP  PRO   0.00156  -121.681  -121.679     0.937     0.919
TRP  PRO   0.04370  -166.758   -67.769     1.148     2.869
TRP  PRO   0.03730  -171.619  -109.139     4.041     3.209
TRP  PRO   0.00475   -61.344   159.528     0.371     2.148
TRP  PRO   0.39865   -61.582   102.353     2.133     8.108
TRP  PRO   0.01029  -163.651    94.829     1.948     4.395
TRP  PRO   0.07857  -175.221    50.448     0.681     3.655
TRP  PRO   0.17411  -167.212     7.983     4.406     4.260
TRP  SER   0.00778    68.285    76.391     3.088     5.269
TRP  SER   0.00002    83.482   122.818     1.000     1.000
TRP  SER   0.00048    51.177  -137.627     2.418     4.718
TRP  SER   0.00170    65.784    -6.005     1.359     3.943
TRP  SER   0.01502    67.473   -65.363     1.468     4.212
TRP  SER   0.00897   -63.407   -12.002     0.801     1.602
TRP  SER   0.12715   -62.264   -65.721     1.637     4.187
TRP  SER   0.00044  -122.630  -121.097     1.064     0.832
TRP  SER   0.09199  -175.026  -112.028     1.173     1.284
TRP  SER   0.00717  -174.958   -70.145     1.137     3.653
TRP  SER   0.38356   -60.441   103.293     1.654     7.769
TRP  SER   0.00075  -155.669   101.934     4.773    16.414
TRP  SER   0.17810  -174.964    48.511     1.172     3.684
TRP  SER   0.17689  -164.302     9.909     2.309     2.299
TRP  THR   0.00435    67.450    88.284     2.048    14.211
TRP  THR   0.17535   -59.943   102.632     2.535    11.163
TRP  THR   0.00063    50.409  -139.081     0.934     1.929
TRP  THR   0.00216    64.726    -2.229     0.771     2.345
TRP  THR   0.01824    67.530   -64.976     3.284     5.112
TRP  THR   0.00247  -146.355   127.387     0.061     0.143
TRP  THR   0.00042  -159.094    88.436     1.780     2.718
TRP  THR   0.26783  -168.669     5.075     4.550     3.738
TRP  THR   0.13166  -175.331    50.092     1.499     2.979
TRP  THR   0.11959   -64.120   -68.304     2.162     4.256
TRP  THR   0.00617   -62.628   -10.168     2.427    10.269
TRP  THR   0.27006  -171.307   -90.288     3.054    16.981
TRP  THR   0.00104  -122.351  -121.355     0.731     0.684
TRP  THR   0.00002   -75.017  -135.144     1.000     1.000
TRP  TRP   0.35210   -59.147   101.235     1.592     5.624
TRP  TRP   0.00411  -146.815   128.607     1.440     3.164
TRP  TRP   0.26250  -165.734     8.555     1.914     2.556
TRP  TRP   0.20207  -175.780    50.510     2.029     3.048
TRP  TRP   0.00201   -62.322   -11.412     0.319     1.813
TRP  TRP   0.04070   -60.355   -61.880     1.621     3.322
TRP  TRP   0.09974  -174.900  -112.060     2.762     1.291
TRP  TRP   0.00005   -75.370  -137.030     0.000     0.000
TRP  TRP   0.00055  -120.869  -122.782     0.934     0.895
TRP  TRP   0.00222    64.155    67.185     1.116     1.785
TRP  TRP   0.00020    51.498  -140.032     1.780     3.922
TRP  TRP   0.01315    65.662    -9.401     0.428     0.757
TRP  TRP   0.02060    67.724   -62.781     1.723     2.086
TRP  TYR   0.00214    65.908    70.917     4.044     8.594
TRP  TYR   0.00042    50.620  -138.273     1.431     2.085
TRP  TYR   0.00703    65.412    -8.841     1.876     2.222
TRP  TYR   0.01461    66.335   -65.623     1.604     5.394
TRP  TYR   0.00478   -62.714    -9.102     0.410     2.279
TRP  TYR   0.05191   -61.541   -64.027     1.996     5.028
TRP  TYR   0.12851  -175.447  -111.837     2.164     1.906
TRP  TYR   0.03042  -166.091   -64.952     1.690     5.038
TRP  TYR   0.00006  -121.828  -121.825     1.233     1.362
TRP  TYR   0.00015   -75.869  -132.042     0.893    10.424
TRP  TYR   0.21873  -166.477     7.763     4.045     4.768
TRP  TYR   0.25288  -175.664    50.772     2.398     3.217
TRP  TYR   0.00418  -148.484   129.982     2.230     2.388
TRP  TYR   0.28416   -60.009    98.207     2.169    10.077
TRP  TYR   0.00002   -61.726   161.432     1.000     1.000
TRP  VAL   0.00699    67.748    74.246     2.137     4.695
TRP  VAL   0.00089    49.835  -137.257     1.235     2.181
TRP  VAL   0.00872    65.895    -8.060     1.032     3.443
TRP  VAL   0.02344    67.689   -64.699     3.064     7.220
TRP  VAL   0.01972   -62.983   -12.728     0.380     2.025
TRP  VAL   0.08409   -62.156   -64.744     2.396     4.274
TRP  VAL   0.00386  -169.642   -68.841     2.113     2.333
TRP  VAL   0.09580  -175.401  -112.296     1.272     1.992
TRP  VAL   0.00063  -122.437  -121.286     0.806     0.781
TRP  VAL   0.00002   -76.188  -133.676     1.855     3.089
TRP  VAL   0.32029   -60.102   103.370     2.339     9.475
TRP  VAL   0.00142  -154.068   106.662     6.749    20.516
TRP  VAL   0.18065  -163.727     8.928     2.083     2.399
TRP  VAL   0.25347  -175.191    49.123     1.533     2.654
TYR  ALA   0.00798    66.503    74.501     2.415     3.827
TYR  ALA   0.00115    50.221  -137.602     1.285     1.861
TYR  ALA   0.00400    65.447    -6.362     2.070     4.113
TYR  ALA   0.01652    66.539   -72.761     2.943    12.497
TYR  ALA   0.02141   -63.188   -11.419     0.658     1.552
TYR  ALA   0.10315   -62.174   -65.658     2.113     4.354
TYR  ALA   0.01566  -168.331   -69.948     0.971     2.987
TYR  ALA   0.08854  -174.946  -112.226     1.378     2.778
TYR  ALA   0.00121  -122.429  -121.161     1.269     0.895
TYR  ALA   0.00004   -77.501  -131.052     1.000     1.000
TYR  ALA   0.39651   -60.478   102.851     1.892     9.402
TYR  ALA   0.00435  -154.966   109.372     6.401    17.971
TYR  ALA   0.16325  -165.999     8.491     3.193     3.869
TYR  ALA   0.17621  -175.193    50.603     2.090     2.997
TYR  ARG   0.00085  -163.069   111.177     4.630     7.074
TYR  ARG   0.10880  -175.209    49.228     0.755     1.361
TYR  ARG   0.34970  -164.846     8.387     2.261     2.334
TYR  ARG   0.00210    66.077    73.675     2.679     3.502
TYR  ARG   0.39408   -60.119    95.804     1.737    11.075
TYR  ARG   0.00029    49.168  -135.496     1.382     2.523
TYR  ARG   0.00029    64.175    -4.683     1.730     2.702
TYR  ARG   0.00556    67.669   -64.838     2.578     5.021
TYR  ARG   0.01387   -62.993   -10.132     0.556     2.144
TYR  ARG   0.08654   -61.244   -62.445     1.250     3.522
TYR  ARG   0.00008  -122.785  -120.875     0.432     0.372
TYR  ARG   0.03785  -175.563  -110.132     0.786     5.209
TYR  ASN   0.00071    49.067  -135.693     1.604     1.389
TYR  ASN   0.00841    67.141   -67.776     2.520     8.209
TYR  ASN   0.00140    64.400    -3.203     1.045     1.619
TYR  ASN   0.00678    66.583    75.947     2.515     4.531
TYR  ASN   0.00034  -121.382  -121.734     1.588     1.413
TYR  ASN   0.07772  -175.243  -112.245     1.124     3.032
TYR  ASN   0.02365   -63.336   -11.742     0.372     0.952
TYR  ASN   0.17390   -62.474   -65.755     1.809     4.098
TYR  ASN   0.33776   -60.879   101.346     1.654     9.662
TYR  ASN   0.00001   -61.821   160.942     1.000     1.000
TYR  ASN   0.00140  -155.070   105.332     6.888    16.107
TYR  ASN   0.19174  -165.449     8.263     2.706     3.530
TYR  ASN   0.17618  -175.902    49.839     0.885     2.111
TYR  ASP   0.00177    48.541  -135.234     1.378     1.798
TYR  ASP   0.00884    65.790   -76.265     3.992    12.934
TYR  ASP   0.00114    65.165    -4.277     1.140     1.820
TYR  ASP   0.00021    83.478   112.481     5.251    10.450
TYR  ASP   0.00871    65.780    74.452     2.345     6.655
TYR  ASP   0.02218   -63.397   -12.923     0.104     1.707
TYR  ASP   0.17779   -62.117   -66.501     1.788     3.472
TYR  ASP   0.07530  -174.375  -113.286     1.743     2.350
TYR  ASP   0.00008   -77.194  -126.480     0.280     1.169
TYR  ASP   0.00104  -122.381  -121.357     0.903     1.122
TYR  ASP   0.00146   -61.592   160.582     0.818     2.966
TYR  ASP   0.48460   -60.110   108.537     1.786     7.385
TYR  ASP   0.00001  -106.594   100.251     1.000     1.000
TYR  ASP   0.00351  -153.441   114.327     5.505    16.886
TYR  ASP   0.09217  -164.122    10.719     1.409     2.319
TYR  ASP   0.12121  -175.416    52.211     1.084     3.385
TYR  CYS   0.00154    48.973  -135.861     1.858     2.327
TYR  CYS   0.00444    65.260   -78.858     3.077    13.522
TYR  CYS   0.00139    64.589    -4.872     1.323     3.165
TYR  CYS   0.00002    86.604   119.919     0.141     1.965
TYR  CYS   0.00744    65.027    74.650     2.787     3.394
TYR  CYS   0.02805   -63.497   -12.385     0.238     0.740
TYR  CYS   0.16236   -62.129   -65.129     1.392     3.189
TYR  CYS   0.00069  -122.999  -120.563     0.844     0.784
TYR  CYS   0.05460  -174.898  -114.221     1.464     4.178
TYR  CYS   0.41959   -60.524   103.654     1.674     8.774
TYR  CYS   0.00007   -61.129   156.819     1.000     1.000
TYR  CYS   0.00202  -157.874    94.729     2.416     7.621
TYR  CYS   0.18219  -163.702     9.537     0.853     1.646
TYR  CYS   0.13560  -175.290    50.021     1.246     2.544
TYR  GLN   0.00802    66.752    75.245     1.651     3.273
TYR  GLN   0.40760   -60.866   101.043     1.781     7.653
TYR  GLN   0.00127  -154.277   103.362     6.690    19.840
TYR  GLN   0.21964  -166.062     7.005     3.103     3.416
TYR  GLN   0.18565  -175.488    49.276     0.671     1.788
TYR  GLN   0.00026    49.686  -136.591     1.648     1.915
TYR  GLN   0.00762    65.538   -72.741     2.592    11.354
TYR  GLN   0.00235    66.095    -7.831     0.951     4.132
TYR  GLN   0.00027  -122.865  -120.404     0.935     1.201
TYR  GLN   0.00499  -168.875   -71.695     0.190     0.777
TYR  GLN   0.04943  -175.494  -111.384     1.160     1.506
TYR  GLN   0.07505   -61.417   -63.388     1.442     3.386
TYR  GLN   0.03784   -63.209   -12.440     0.481     1.405
TYR  GLN   0.00001   -74.577  -143.016     1.000     1.000
TYR  GLU   0.00371    66.645    72.952     2.966     5.058
TYR  GLU   0.00041    48.609  -135.613     0.942     1.119
TYR  GLU   0.00509    66.398    -7.420     1.425     2.250
TYR  GLU   0.01017    68.458   -65.934     3.015     7.458
TYR  GLU   0.00177   -64.366   -13.330     3.266     1.784
TYR  GLU   0.14479   -61.073   -63.196     1.782     3.672
TYR  GLU   0.11413  -174.296  -107.697     2.328    12.661
TYR  GLU   0.00024  -121.240  -122.263     0.898     1.192
TYR  GLU   0.00001   -75.177  -136.907     1.000     1.000
TYR  GLU   0.00111   -63.468   163.251     1.437     1.022
TYR  GLU   0.33160   -60.902   105.577     2.188     5.955
TYR  GLU   0.00197  -148.936   119.878     5.465    15.821
TYR  GLU   0.15308  -165.322     9.453     2.971     3.513
TYR  GLU   0.23193  -175.859    48.916     1.240     4.085
TYR  GLY   0.01495    67.425    75.629     1.181     3.996
TYR  GLY   0.00000    88.782   122.922    15.399    15.777
TYR  GLY   0.00137    49.739  -136.860     1.650     2.927
TYR  GLY   0.00713    65.808    -7.552     1.018     4.257
TYR  GLY   0.03279    68.575   -66.242     2.129     4.589
TYR  GLY   0.04537   -63.392   -11.550     0.763     0.906
TYR  GLY   0.13071   -63.537   -68.489     1.665     3.325
TYR  GLY   0.14548  -175.539  -111.925     1.225     1.973
TYR  GLY   0.00004   -75.418  -135.422     0.460     3.287
TYR  GLY   0.00193  -122.887  -120.648     0.943     1.083
TYR  GLY   0.21941   -60.855   106.223     1.965     5.720
TYR  GLY   0.00414  -154.911   101.788     6.148    17.725
TYR  GLY   0.17975  -165.509    10.762     1.881     1.191
TYR  GLY   0.21692  -176.130    51.017     1.972     2.459
TYR  HID   0.00649    66.740    75.442     2.136     4.828
TYR  HID   0.32629   -59.841    99.821     1.584    11.545
TYR  HID   0.00306  -155.829   102.172     5.541    14.734
TYR  HID   0.18816  -175.687    49.677     1.138     3.050
TYR  HID   0.23188  -165.186    10.464     1.933     1.900
TYR  HID   0.00111    50.404  -137.105     1.607     1.912
TYR  HID   0.00386    67.429    -6.678     2.404     3.141
TYR  HID   0.01395    66.435   -68.504     2.125     7.720
TYR  HID   0.01527   -63.283    -9.946     0.467     2.409
TYR  HID   0.10467   -61.779   -64.427     1.514     3.858
TYR  HID   0.00685  -173.636   -77.652     4.557     5.704
TYR  HID   0.09801  -175.298  -111.277     1.165     2.267
TYR  HID   0.00026  -122.178  -121.314     0.759     0.743
TYR  HID   0.00014   -75.632  -136.145     1.634     4.007
TYR  HIE   0.00113    48.736  -135.714     1.410     2.029
TYR  HIE   0.01222    66.877   -68.965     2.307    10.110
TYR  HIE   0.00615    65.717    -6.389     1.873     2.353
TYR  HIE   0.00285    66.845    74.088     1.729     5.107
TYR  HIE   0.09928  -175.177  -112.235     1.616     3.107
TYR  HIE   0.00184  -123.321  -120.523     0.441     0.399
TYR  HIE   0.00005   -75.905  -128.959     1.000     1.000
TYR  HIE   0.01401   -62.901    -9.872     0.523     1.978
TYR  HIE   0.08298   -62.407   -65.961     1.737     4.198
TYR  HIE   0.36833   -60.429    99.798     2.229     8.611
TYR  HIE   0.00112  -150.626   113.398     7.018    16.500
TYR  HIE   0.15531  -164.374    10.253     1.348     1.576
TYR  HIE   0.25472  -175.795    51.167     1.601     2.265
TYR  HIP   0.00372    66.294    71.383     2.319     5.930
TYR  HIP   0.00040    50.231  -137.509     2.043     3.238
TYR  HIP   0.01996    66.556    -7.542     1.939     4.179
TYR  HIP   0.02456    66.796   -65.071     1.430     2.568
TYR  HIP   0.01394   -62.878    -8.845     1.296     4.159
TYR  HIP   0.08558   -60.614   -60.733     1.095     1.963
TYR  HIP   0.00392  -173.438   -71.419     0.928     1.823
TYR  HIP   0.05209  -175.708  -111.046     1.072     1.789
TYR  HIP   0.00004   -74.895  -143.548     0.190     1.625
TYR  HIP   0.00015  -121.281  -122.435     1.641     1.167
TYR  HIP   0.16511  -166.127     9.240     3.401     1.489
TYR  HIP   0.21567  -175.584    47.663     2.555     3.338
TYR  HIP   0.00179  -146.869   127.442     2.120     5.645
TYR  HIP   0.00010   -66.526   164.664     0.820     2.149
TYR  HIP   0.41297   -58.691    95.256     1.079    13.345
TYR  ILE   0.00533    68.794    86.632     1.960     7.110
TYR  ILE   0.00212   -61.626   161.363     1.090     2.324
TYR  ILE   0.26216   -60.560   103.705     1.736     5.754
TYR  ILE   0.00065    51.029  -138.429     2.253     5.765
TYR  ILE   0.00053    65.398    -6.666     0.772     3.081
TYR  ILE   0.00279    67.146   -70.489     4.103    10.710
TYR  ILE   0.00065  -159.217    92.497     1.046     3.762
TYR  ILE   0.21914  -175.512    48.167     0.588     2.673
TYR  ILE   0.26996  -164.245     7.785     2.551     2.306
TYR  ILE   0.00483   -63.779   -11.220     1.734     1.932
TYR  ILE   0.14226   -62.178   -64.273     1.887     4.700
TYR  ILE   0.00078  -120.451  -121.894     0.902     1.088
TYR  ILE   0.08882  -175.491  -111.407     0.702     1.719
TYR  LEU   0.00076    49.847  -137.505     1.504     2.911
TYR  LEU   0.00972    65.958   -74.404     3.101    12.131
TYR  LEU   0.00436    65.973    -7.957     1.117     2.660
TYR  LEU   0.00341    66.933    75.073     0.946     3.314
TYR  LEU   0.02322   -63.303   -12.049     0.898     0.980
TYR  LEU   0.14256   -62.122   -65.037     1.396     3.688
TYR  LEU   0.00067  -122.675  -120.732     0.575     0.910
TYR  LEU   0.00472  -166.389   -69.574     2.008     2.214
TYR  LEU   0.07722  -174.626  -111.387     1.565     5.869
TYR  LEU   0.44619   -59.859    99.575     1.777    10.973
TYR  LEU   0.00082  -153.472   106.380     6.779    22.584
TYR  LEU   0.17836  -164.455     8.965     2.239     2.820
TYR  LEU   0.10798  -175.365    50.598     1.548     2.410
TYR  LYS   0.00020  -158.354    91.862     1.044     1.375
TYR  LYS   0.44858  -168.510    23.556     5.626    19.147
TYR  LYS   0.00115    67.484    74.535     1.899     2.323
TYR  LYS   0.34735   -59.432    94.897     1.581    11.373
TYR  LYS   0.00012    49.530  -136.085     2.329     2.687
TYR  LYS   0.00042    64.664    -4.375     0.777     3.026
TYR  LYS   0.00832    66.161   -65.728     2.258     3.117
TYR  LYS   0.00911   -63.349    -9.797     0.205     0.556
TYR  LYS   0.10809   -61.990   -64.125     1.589     3.951
TYR  LYS   0.07665  -175.360  -110.052     0.538     6.665
TYR  LYS   0.00001  -119.453  -124.212     1.000     1.000
TYR  MET   0.00262    67.742    77.522     1.814     5.092
TYR  MET   0.00023    49.237  -136.567     1.667     3.884
TYR  MET   0.00117    64.606    -3.227     0.979     1.660
TYR  MET   0.00327    68.714   -67.415     2.809     7.304
TYR  MET   0.01405   -63.130   -11.231     0.669     0.827
TYR  MET   0.12989   -62.112   -65.110     1.603     3.969
TYR  MET   0.00030  -122.715  -120.278     2.301     2.233
TYR  MET   0.06821  -175.975  -110.997     0.456     1.095
TYR  MET   0.01391  -169.750   -67.729     0.812     3.237
TYR  MET   0.31077   -61.211   104.424     1.606     5.370
TYR  MET   0.00079  -158.640    97.701     0.978     6.806
TYR  MET   0.19223  -165.666     9.887     2.372     3.074
TYR  MET   0.26256  -176.245    50.325     0.811     1.202
TYR  PHE   0.00001    97.390   121.117     1.904     0.046
TYR  PHE   0.00955    67.595    76.805     1.330     3.934
TYR  PHE   0.22627   -61.047   102.680     2.122     7.056
TYR  PHE   0.00010   -66.713   165.829     1.000     1.000
TYR  PHE   0.00467  -148.783   119.130     5.850    14.363
TYR  PHE   0.23012  -165.074    10.490     0.987     1.253
TYR  PHE   0.27901  -176.273    50.698     1.109     1.868
TYR  PHE   0.00125    49.716  -135.465     2.363     6.866
TYR  PHE   0.00399    65.705    -7.647     1.229     2.807
TYR  PHE   0.01632    67.060   -65.595     1.882     6.110
TYR  PHE   0.00844   -63.452   -10.441     1.341     2.359
TYR  PHE   0.11463   -62.354   -65.391     1.644     3.599
TYR  PHE   0.10449  -175.648  -111.262     1.165     1.567
TYR  PHE   0.00109  -122.495  -121.161     1.216     1.219
TYR  PHE   0.00006   -75.416  -137.258     0.218     2.327
TYR  PRO   0.00173    48.947  -136.601     2.321     2.840
TYR  PRO   0.00484    63.506   -80.841     5.370    16.017
TYR  PRO   0.00219    63.091    -9.101     2.106     3.066
TYR  PRO   0.00838    63.946    85.812     1.457     9.003
TYR  PRO   0.00005   103.973   126.597    13.968     4.392
TYR  PRO   0.00476   -62.446   162.436     1.189     2.730
TYR  PRO   0.36709   -60.770   104.842     2.172     6.862
TYR  PRO   0.01233  -159.976   104.118     5.420    11.543
TYR  PRO   0.12574  -164.651    10.411     2.857     1.827
TYR  PRO   0.12882  -175.876    53.083     1.683     4.846
TYR  PRO   0.03837   -63.894   -12.457     0.646     1.013
TYR  PRO   0.24365   -63.717   -66.734     2.295     3.903
TYR  PRO   0.06147  -174.627  -112.036     1.876     2.534
TYR  PRO   0.00042  -118.910  -124.228     1.928     1.648
TYR  PRO   0.00017   -75.493  -141.566     1.000     1.000
TYR  SER   0.00659    67.379    81.215     1.021    12.060
TYR  SER   0.00085    49.844  -137.167     1.773     3.321
TYR  SER   0.00733    66.297    -7.821     1.204     2.739
TYR  SER   0.01532    66.251   -67.379     3.073     9.036
TYR  SER   0.01495   -63.078   -11.694     1.380     1.432
TYR  SER   0.13114   -62.438   -65.143     2.472     4.864
TYR  SER   0.07804  -174.735  -113.491     1.833     3.698
TYR  SER   0.00036  -121.562  -122.195     1.185     1.232
TYR  SER   0.00018   -73.779  -128.990     1.702     4.430
TYR  SER   0.00018   -66.804   165.656     0.257     0.495
TYR  SER   0.35345   -60.771   102.375     1.815     8.552
TYR  SER   0.00344  -153.715   107.391     6.203    18.953
TYR  SER   0.20513  -164.917    10.687     1.356     1.230
TYR  SER   0.18303  -174.938    51.479     2.433     3.935
TYR  THR   0.00081  -157.058    92.724     1.141     1.549
TYR  THR   0.13654  -175.588    49.735     0.723     1.561
TYR  THR   0.27008  -167.386     6.178     4.745     3.836
TYR  THR   0.00262    67.137    89.415     1.650    13.525
TYR  THR   0.00008   -66.907   165.908     0.243     0.671
TYR  THR   0.20473   -60.249   104.081     2.055     8.653
TYR  THR   0.00111    50.476  -138.702     1.178     2.028
TYR  THR   0.00097    65.452    -5.196     0.917     2.743
TYR  THR   0.00809    69.312   -66.934     4.451    11.423
TYR  THR   0.00924   -63.579   -11.841     0.927     0.832
TYR  THR   0.13712   -63.317   -66.612     2.487     5.044
TYR  THR   0.22832  -172.665   -95.328     2.421    15.940
TYR  THR   0.00025  -122.603  -121.087     0.648     0.602
TYR  THR   0.00002   -75.399  -136.866     1.000     1.000
TYR  TRP   0.00214    65.908    70.917     4.044     8.594
TYR  TRP   0.00042    50.620  -138.273     1.431     2.085
TYR  TRP   0.00703    65.412    -8.841     1.876     2.222
TYR  TRP   0.01461    66.335   -65.623     1.604     5.394
TYR  TRP   0.00478   -62.714    -9.102     0.410     2.279
TYR  TRP   0.05191   -61.541   -64.027     1.996     5.028
TYR  TRP   0.12851  -175.447  -111.837     2.164     1.906
TYR  TRP   0.03042  -166.091   -64.952     1.690     5.038
TYR  TRP   0.00006  -121.828  -121.825     1.233     1.362
TYR  TRP   0.00015   -75.869  -132.042     0.893    10.424
TYR  TRP   0.21873  -166.477     7.763     4.045     4.768
TYR  TRP   0.25288  -175.664    50.772     2.398     3.217
TYR  TRP   0.00418  -148.484   129.982     2.230     2.388
TYR  TRP   0.28416   -60.009    98.207     2.169    10.077
TYR  TRP   0.00002   -61.726   161.432     1.000     1.000
TYR  TYR   0.00541    67.761    80.185     0.848     4.834
TYR  TYR   0.22656   -60.915   100.639     2.417    10.438
TYR  TYR   0.00129  -158.599    97.122     1.991     7.498
TYR  TYR   0.16835  -165.099    10.677     0.971     0.983
TYR  TYR   0.30804  -176.265    50.379     0.579     1.171
TYR  TYR   0.00160    48.421  -135.319     1.298     1.608
TYR  TYR   0.00234    63.584    -4.970     1.176     2.018
TYR  TYR   0.00701    66.610   -69.686     2.512     8.414
TYR  TYR   0.00040  -122.745  -120.820     0.801     0.928
TYR  TYR   0.17761  -175.758  -111.039     0.518     1.504
TYR  TYR   0.00664   -63.384   -12.052     0.235     0.378
TYR  TYR   0.09476   -62.163   -64.828     1.580     4.039
TYR  VAL   0.00142   -62.951   161.143     3.555     4.640
TYR  VAL   0.28615   -59.944   100.498     2.352    10.659
TYR  VAL   0.00507    68.059    74.821     1.298     3.686
TYR  VAL   0.00037  -157.871    90.675     1.003     1.146
TYR  VAL   0.21113  -175.481    49.009     0.772     1.436
TYR  VAL   0.25701  -165.219     7.573     3.180     3.253
TYR  VAL   0.00121    50.364  -138.298     1.616     3.366
TYR  VAL   0.00142    65.273    -2.834     1.465     2.535
TYR  VAL   0.01398    66.812   -67.654     3.301     7.979
TYR  VAL   0.02078   -63.461   -12.520     1.168     1.362
TYR  VAL   0.09967   -62.137   -63.863     1.881     3.888
TYR  VAL   0.00764  -167.078   -69.736     1.394     1.697
TYR  VAL   0.09364  -175.659  -112.212     0.772     1.868
TYR  VAL   0.00002   -75.215  -135.641     0.032     0.477
TYR  VAL   0.00048  -122.608  -120.930     1.115     1.331
VAL  ALA   0.00320    65.695    73.504     4.003     3.971
VAL  ALA   0.00082    50.084  -137.434     1.459     2.006
VAL  ALA   0.00266    65.672    -6.284     1.600     4.623
VAL  ALA   0.02090    66.941   -67.714     3.211    11.186
VAL  ALA   0.04433   -63.435   -11.656     0.316     0.949
VAL  ALA   0.15172   -61.945   -64.429     1.741     3.399
VAL  ALA   0.03162  -168.973   -72.781     0.562     0.658
VAL  ALA   0.06082  -174.071  -113.156     1.402     3.422
VAL  ALA   0.00084   -75.939  -134.357     0.307     0.737
VAL  ALA   0.00029  -125.367  -118.054     2.023     2.046
VAL  ALA   0.00001   -62.857   161.505     0.184     0.713
VAL  ALA   0.36399   -60.133   105.358     1.754     6.965
VAL  ALA   0.00535  -153.220   111.689     6.415    18.107
VAL  ALA   0.19845  -165.400     6.992     3.581     3.418
VAL  ALA   0.11500  -174.803    48.962     1.088     3.825
VAL  ARG   0.00079  -146.836   128.156     1.317     1.279
VAL  ARG   0.50735   -59.921   104.745     1.584     8.401
VAL  ARG   0.00005   -62.972   163.607     1.000     1.000
VAL  ARG   0.00125    67.912    74.714     2.813     5.763
VAL  ARG   0.00008    50.757  -137.345     1.160     1.554
VAL  ARG   0.00109    65.738    -9.515     0.756     1.832
VAL  ARG   0.00699    67.358   -64.284     1.897     2.383
VAL  ARG   0.12173  -165.689     7.853     3.518     3.552
VAL  ARG   0.17429  -175.468    49.875     1.713     3.364
VAL  ARG   0.01125   -63.651   -10.814     0.472     1.139
VAL  ARG   0.09493   -61.343   -61.806     1.402     2.898
VAL  ARG   0.03504  -173.998  -114.837     2.350     5.328
VAL  ARG   0.04512  -170.032   -69.813     4.185     5.751
VAL  ARG   0.00001  -121.915  -121.682     1.000     1.000
VAL  ASN   0.35186   -61.380   103.736     1.802     8.710
VAL  ASN   0.00449  -154.684   107.915     9.991    21.843
VAL  ASN   0.15538  -163.146     9.244     0.617     1.729
VAL  ASN   0.19017  -174.841    47.652     0.965     3.376
VAL  ASN   0.00041  -123.224  -120.021     0.482     0.971
VAL  ASN   0.11188  -175.133  -113.088     1.365     3.196
VAL  ASN   0.02021   -63.287   -13.863     0.426     1.964
VAL  ASN   0.13747   -62.491   -64.061     1.698     3.414
VAL  ASN   0.00302    65.393    73.543     3.394     9.733
VAL  ASN   0.00079    50.130  -137.668     1.100     1.536
VAL  ASN   0.00861    65.791    -6.928     0.911     4.441
VAL  ASN   0.01572    68.120   -65.473     2.423     4.765
VAL  ASP   0.00148    49.868  -136.903     1.134     1.726
VAL  ASP   0.00634    67.622   -71.924     3.794    11.425
VAL  ASP   0.00214    64.715    -3.480     1.130     1.622
VAL  ASP   0.02843    72.760    91.498     3.404     7.786
VAL  ASP   0.00002    87.749   133.820     1.000     1.000
VAL  ASP   0.00059  -121.235  -122.803     1.547     1.988
VAL  ASP   0.11649  -173.751  -113.995     2.054     2.204
VAL  ASP   0.02641  -167.514   -71.039     1.000     1.000
VAL  ASP   0.03102   -63.817   -12.140     0.328     1.427
VAL  ASP   0.15068   -61.845   -63.294     1.883     4.223
VAL  ASP   0.00019   -62.141   162.755     0.832     0.682
VAL  ASP   0.35314   -60.312   105.175     2.242     8.546
VAL  ASP   0.00001  -105.025    97.191     1.000     1.000
VAL  ASP   0.00180  -155.635   101.552     3.805    13.487
VAL  ASP   0.11735  -165.037     8.348     2.758     4.509
VAL  ASP   0.16392  -174.805    48.486     1.238     4.955
VAL  CYS   0.00082    49.576  -136.968     0.931     2.024
VAL  CYS   0.00606    65.839   -73.713     3.572    12.822
VAL  CYS   0.00118    64.609    -2.351     0.667     1.518
VAL  CYS   0.00402    64.519    69.622     3.796     5.739
VAL  CYS   0.01179   -63.472   -12.457     0.264     1.277
VAL  CYS   0.13725   -61.999   -63.038     2.063     3.776
VAL  CYS   0.00078  -122.833  -120.511     0.779     1.221
VAL  CYS   0.01848  -167.704   -71.009     0.177     0.652
VAL  CYS   0.02844  -174.172  -117.248     1.609     4.714
VAL  CYS   0.38700   -59.971   102.202     2.012    10.589
VAL  CYS   0.00077  -157.134    92.000     0.699     0.888
VAL  CYS   0.22591  -174.702    46.686     0.580     2.462
VAL  CYS   0.17750  -163.913     8.480     1.888     1.931
VAL  GLN   0.00088  -148.078   129.442     1.293     1.312
VAL  GLN   0.40320   -60.312   105.375     2.279     8.452
VAL  GLN   0.00125    66.732    73.629     1.504     3.030
VAL  GLN   0.00025    50.450  -137.296     1.301     1.926
VAL  GLN   0.01756    67.343   -62.925     0.938     2.273
VAL  GLN   0.00615    65.634   -10.198     0.492     1.905
VAL  GLN   0.22681  -167.330     5.406     3.462     2.898
VAL  GLN   0.11547  -174.562    47.987     1.036     3.506
VAL  GLN   0.00401   -63.173   -12.651     0.096     2.311
VAL  GLN   0.11968   -61.935   -63.613     1.664     3.441
VAL  GLN   0.00003  -122.650  -121.199     0.241     0.310
VAL  GLN   0.05084  -167.588   -70.893     0.708     0.434
VAL  GLN   0.05386  -175.040  -111.668     1.485     1.680
VAL  GLU   0.00088    49.349  -136.631     0.603     0.814
VAL  GLU   0.00780    66.515   -70.899     3.387    12.907
VAL  GLU   0.00370    64.529    -5.595     0.547     4.562
VAL  GLU   0.00346    67.311    76.996     1.512     5.593
VAL  GLU   0.00780   -63.114   -12.164     0.192     2.425
VAL  GLU   0.15769   -62.203   -66.454     1.538     7.511
VAL  GLU   0.00051  -123.505  -119.277     2.032     2.538
VAL  GLU   0.01647  -167.880   -71.050     1.163     0.197
VAL  GLU   0.05235  -175.289  -113.967     1.055     3.277
VAL  GLU   0.00077   -62.571   162.086     0.388     0.736
VAL  GLU   0.27107   -60.655   107.518     2.129     4.746
VAL  GLU   0.00297  -157.237    99.022     2.918    15.608
VAL  GLU   0.26459  -166.504     6.455     3.959     3.981
VAL  GLU   0.20994  -175.181    48.391     0.625     2.577
VAL  GLY   0.00880    67.365    74.471     2.182     5.249
VAL  GLY   0.00123    50.041  -136.907     1.150     1.315
VAL  GLY   0.00701    66.344    -8.702     1.245     4.253
VAL  GLY   0.02065    68.166   -66.279     2.916     9.991
VAL  GLY   0.04648   -63.363   -11.485     0.277     1.040
VAL  GLY   0.20396   -61.666   -63.412     1.892     3.416
VAL  GLY   0.01792  -167.340   -71.182     2.136     0.171
VAL  GLY   0.09336  -174.456  -113.440     1.243     2.050
VAL  GLY   0.00016   -77.517  -130.875     0.119     0.013
VAL  GLY   0.00157  -123.358  -120.174     0.536     0.746
VAL  GLY   0.26139   -59.377   101.539     1.805    12.159
VAL  GLY   0.00508  -153.652   116.799     6.246    18.274
VAL  GLY   0.12438  -164.131    10.722     1.015     1.796
VAL  GLY   0.20800  -174.664    47.638     1.154     3.644
VAL  HID   0.00437    66.974    73.425     2.008     5.797
VAL  HID   0.00069    50.502  -137.459     1.389     1.538
VAL  HID   0.00305    64.707    -3.517     0.783     3.386
VAL  HID   0.00364    68.770   -66.775     2.780     6.067
VAL  HID   0.03283   -63.452   -11.771     0.173     1.181
VAL  HID   0.11098   -61.764   -63.290     1.601     3.608
VAL  HID   0.04485  -162.271   -66.768     4.749     5.857
VAL  HID   0.05244  -175.695  -111.658     0.742     1.685
VAL  HID   0.00050  -123.415  -119.877     0.596     1.163
VAL  HID   0.00013   -75.154  -136.176     0.359     1.776
VAL  HID   0.34806   -60.032   101.294     2.052    10.294
VAL  HID   0.00001   -63.384   163.498     1.000     1.000
VAL  HID   0.00161  -157.682    93.040     3.525     9.304
VAL  HID   0.20994  -175.085    47.717     1.142     3.332
VAL  HID   0.18692  -164.869     8.947     2.707     2.766
VAL  HIE   0.00338    66.984    73.233     2.034     4.859
VAL  HIE   0.00001    86.880   115.144     1.000     1.000
VAL  HIE   0.00058    49.389  -136.248     0.922     1.182
VAL  HIE   0.00808    65.927    -7.827     1.337     3.703
VAL  HIE   0.00662    69.051   -64.172     2.850     6.608
VAL  HIE   0.03154   -63.245   -12.302     0.527     1.283
VAL  HIE   0.12545   -62.487   -64.735     1.943     4.395
VAL  HIE   0.02371  -167.591   -66.720     1.644     3.767
VAL  HIE   0.08053  -175.163  -112.035     0.929     1.286
VAL  HIE   0.00079  -122.264  -121.412     0.976     1.343
VAL  HIE   0.00002   -75.777  -138.819     1.000     1.000
VAL  HIE   0.24968   -59.912    97.169     2.255    10.809
VAL  HIE   0.00011   -63.568   161.032     1.000     1.000
VAL  HIE   0.00061  -149.940   117.684     5.097    15.572
VAL  HIE   0.24838  -165.670     7.565     3.245     3.631
VAL  HIE   0.22051  -175.363    47.295     1.296     4.640
VAL  HIP   0.00291    65.035    67.332     4.821     7.551
VAL  HIP   0.00002    88.664   134.494     1.000     1.000
VAL  HIP   0.00035    50.781  -137.619     1.690     1.623
VAL  HIP   0.00262    66.159    -8.126     0.996     3.152
VAL  HIP   0.01433    66.997   -65.532     1.041     4.036
VAL  HIP   0.40701   -58.695    96.751     1.075    13.315
VAL  HIP   0.00001   -63.252   165.215     1.000     1.000
VAL  HIP   0.00146  -156.175   109.045     4.641    15.758
VAL  HIP   0.22885  -165.007     7.887     3.151     2.064
VAL  HIP   0.15330  -175.956    46.782     1.436     4.322
VAL  HIP   0.02462   -63.458   -11.277     0.463     3.066
VAL  HIP   0.09458   -60.522   -60.999     1.577     2.297
VAL  HIP   0.06993  -174.073   -98.303     3.317    17.267
VAL  HIP   0.00001  -122.220  -121.154     1.000     1.000
VAL  ILE   0.00172    66.846    74.757     1.402     4.440
VAL  ILE   0.00074    49.448  -137.153     0.714     0.916
VAL  ILE   0.00333    65.113   -10.600     0.539     5.723
VAL  ILE   0.00724    67.107   -65.919     2.114     8.587
VAL  ILE   0.02919   -63.416   -13.540     0.353     1.341
VAL  ILE   0.14751   -62.673   -62.670     2.351     4.253
VAL  ILE   0.00075  -121.116  -121.212     0.609     1.068
VAL  ILE   0.02611  -166.844   -67.888     0.646     1.803
VAL  ILE   0.05004  -175.008  -111.326     1.392     2.333
VAL  ILE   0.00314   -61.848   161.456     0.624     1.304
VAL  ILE   0.38174   -59.357   105.533     1.885     8.544
VAL  ILE   0.00761  -152.651   117.677     5.190    20.757
VAL  ILE   0.17494  -166.202     7.210     3.375     3.202
VAL  ILE   0.16595  -175.057    48.874     1.091     4.254
VAL  LEU   0.00292  -149.815   111.881     8.406    20.748
VAL  LEU   0.16683  -175.017    48.360     0.811     2.988
VAL  LEU   0.15254  -163.860     9.028     2.093     2.807
VAL  LEU   0.00312    66.781    75.528     0.730     2.875
VAL  LEU   0.41255   -59.664   105.367     1.710     7.383
VAL  LEU   0.00127    49.660  -137.105     1.163     1.688
VAL  LEU   0.00076    65.035    -3.597     1.131     2.116
VAL  LEU   0.01049    67.296   -66.757     2.731     4.651
VAL  LEU   0.03626   -63.358   -12.772     0.466     1.003
VAL  LEU   0.15759   -61.883   -63.126     2.300     4.011
VAL  LEU   0.00014  -122.853  -120.527     0.168     0.650
VAL  LEU   0.01091  -167.762   -65.756     0.154     3.932
VAL  LEU   0.04462  -175.312  -114.828     1.432     5.021
VAL  LYS   0.00332    66.067    71.931     2.228     4.480
VAL  LYS   0.00008    50.955  -137.554     1.153     1.670
VAL  LYS   0.00169    65.092    -5.895     0.498     4.731
VAL  LYS   0.00250    66.769   -67.754     2.634     7.261
VAL  LYS   0.02844   -63.390   -10.608     0.165     1.009
VAL  LYS   0.12512   -61.147   -62.054     1.161     2.831
VAL  LYS   0.00019  -122.275  -121.122     0.238     0.243
VAL  LYS   0.01565  -167.250   -68.781     0.762     6.015
VAL  LYS   0.06340  -175.523  -110.777     0.563     1.481
VAL  LYS   0.19402  -165.203     8.549     2.591     2.686
VAL  LYS   0.23103  -175.113    49.002     0.816     4.156
VAL  LYS   0.00049  -146.905   128.183     0.999     1.122
VAL  LYS   0.33407   -59.319    98.146     1.700    12.330
VAL  MET   0.00222    67.735    76.485     2.397     7.017
VAL  MET   0.00011    50.080  -137.185     1.427     1.538
VAL  MET   0.00055    65.037    -4.035     0.317     3.597
VAL  MET   0.00633    67.813   -66.242     2.725     5.443
VAL  MET   0.00031  -122.158  -121.473     0.617     0.574
VAL  MET   0.08939  -175.215  -107.500     1.843    11.242
VAL  MET   0.02597   -63.348   -11.765     0.233     0.824
VAL  MET   0.12156   -62.365   -65.447     2.385     5.426
VAL  MET   0.36884   -59.770   104.268     1.737     9.552
VAL  MET   0.00025  -148.165   120.296     7.677    13.036
VAL  MET   0.15110  -167.192     6.883     4.010     4.560
VAL  MET   0.23336  -175.570    49.431     1.253     3.343
VAL  PHE   0.00801    68.146    74.363     0.908     4.131
VAL  PHE   0.00000    95.339   125.735     1.000     1.000
VAL  PHE   0.00006   -66.626   165.664     0.103     0.273
VAL  PHE   0.22966   -60.186    98.022     2.514    11.674
VAL  PHE   0.00264  -158.634    94.889     0.600     7.374
VAL  PHE   0.26271  -175.229    48.480     0.705     1.980
VAL  PHE   0.20587  -164.409     8.806     2.866     3.168
VAL  PHE   0.00127    49.715  -136.065     1.750     4.551
VAL  PHE   0.00187    64.498    -3.416     0.585     1.136
VAL  PHE   0.01157    67.467   -66.188     3.154     4.186
VAL  PHE   0.01058   -63.431   -12.253     0.329     1.006
VAL  PHE   0.14616   -62.970   -64.891     1.824     3.686
VAL  PHE   0.10466  -175.644  -111.568     0.530     1.420
VAL  PHE   0.01404  -167.954   -67.889     1.000     1.000
VAL  PHE   0.00089  -122.185  -121.494     1.040     0.971
VAL  PHE   0.00001   -75.218  -130.159     1.000     1.000
VAL  PRO   0.00053    50.679  -138.025     1.473     2.177
VAL  PRO   0.01934    62.597   -80.119     4.637    14.972
VAL  PRO   0.00299    64.761    -9.460     0.870     4.237
VAL  PRO   0.00272    64.321    71.267     2.614     3.871
VAL  PRO   0.00005    91.140   130.115     3.228     3.620
VAL  PRO   0.06505   -63.687   -12.558     0.404     2.080
VAL  PRO   0.21190   -62.324   -63.470     2.071     3.557
VAL  PRO   0.08399  -173.453  -112.326     2.121     1.165
VAL  PRO   0.00011   -74.976  -141.691     1.315     1.239
VAL  PRO   0.00166  -120.851  -122.483     1.468     1.754
VAL  PRO   0.00004   -63.557   164.149     0.617     0.460
VAL  PRO   0.36288   -59.263   101.115     1.677    12.397
VAL  PRO   0.01641  -160.258   101.621     6.307    15.271
VAL  PRO   0.09479  -166.690     8.557     4.201     3.661
VAL  PRO   0.13753  -173.609    50.487     1.759     6.337
VAL  SER   0.00573    65.241    72.345     2.851     4.355
VAL  SER   0.00117    50.070  -136.979     1.300     1.690
VAL  SER   0.00292    65.366    -9.405     0.798     2.587
VAL  SER   0.02500    67.017   -63.708     1.664     6.249
VAL  SER   0.00059  -122.966  -120.735     0.660     0.876
VAL  SER   0.06103  -173.562  -112.793     1.435     1.861
VAL  SER   0.03002   -63.356   -11.391     0.408     0.949
VAL  SER   0.17784   -61.613   -63.964     1.535     3.824
VAL  SER   0.40377   -58.918   102.559     1.253    12.008
VAL  SER   0.00912  -149.422   128.268     3.257     8.996
VAL  SER   0.08190  -163.093    10.592     0.573     1.024
VAL  SER   0.20092  -174.090    50.201     1.589     4.651
VAL  THR   0.30726   -59.726   101.087     2.109    12.299
VAL  THR   0.00039  -157.701    93.597     3.921     8.589
VAL  THR   0.16842  -174.746    48.348     0.665     2.760
VAL  THR   0.16387  -164.552     7.788     2.726     3.237
VAL  THR   0.01197   -63.552   -12.621     0.359     1.940
VAL  THR   0.20915   -62.492   -64.062     2.383     4.770
VAL  THR   0.00058  -123.353  -119.700     0.666     1.091
VAL  THR   0.03838  -168.023   -71.264     0.331     0.427
VAL  THR   0.07881  -175.169  -114.054     1.206     3.895
VAL  THR   0.00076    49.895  -137.487     0.953     1.613
VAL  THR   0.01654    68.125   -64.336     3.353     7.358
VAL  THR   0.00165    65.054    -2.149     0.589     1.630
VAL  THR   0.00223    66.818    71.965     2.662     4.243
VAL  TRP   0.00699    67.748    74.246     2.137     4.695
VAL  TRP   0.00089    49.835  -137.257     1.235     2.181
VAL  TRP   0.00872    65.895    -8.060     1.032     3.443
VAL  TRP   0.02344    67.689   -64.699     3.064     7.220
VAL  TRP   0.01972   -62.983   -12.728     0.380     2.025
VAL  TRP   0.08409   -62.156   -64.744     2.396     4.274
VAL  TRP   0.00386  -169.642   -68.841     2.113     2.333
VAL  TRP   0.09580  -175.401  -112.296     1.272     1.992
VAL  TRP   0.00063  -122.437  -121.286     0.806     0.781
VAL  TRP   0.00002   -76.188  -133.676     1.855     3.089
VAL  TRP   0.32029   -60.102   103.370     2.339     9.475
VAL  TRP   0.00142  -154.068   106.662     6.749    20.516
VAL  TRP   0.18065  -163.727     8.928     2.083     2.399
VAL  TRP   0.25347  -175.191    49.123     1.533     2.654
VAL  TYR   0.00142   -62.951   161.143     3.555     4.640
VAL  TYR   0.28615   -59.944   100.498     2.352    10.659
VAL  TYR   0.00507    68.059    74.821     1.298     3.686
VAL  TYR   0.00037  -157.871    90.675     1.003     1.146
VAL  TYR   0.21113  -175.481    49.009     0.772     1.436
VAL  TYR   0.25701  -165.219     7.573     3.180     3.253
VAL  TYR   0.00121    50.364  -138.298     1.616     3.366
VAL  TYR   0.00142    65.273    -2.834     1.465     2.535
VAL  TYR   0.01398    66.812   -67.654     3.301     7.979
VAL  TYR   0.02078   -63.461   -12.520     1.168     1.362
VAL  TYR   0.09967   -62.137   -63.863     1.881     3.888
VAL  TYR   0.00764  -167.078   -69.736     1.394     1.697
VAL  TYR   0.09364  -175.659  -112.212     0.772     1.868
VAL  TYR   0.00002   -75.215  -135.641     0.032     0.477
VAL  TYR   0.00048  -122.608  -120.930     1.115     1.331
VAL  VAL   0.00368    67.943    71.996     0.980     1.419
VAL  VAL   0.00082    49.571  -136.904     0.840     0.972
VAL  VAL   0.00329    65.850    -5.111     0.940     2.597
VAL  VAL   0.01285    67.895   -65.262     2.763     7.575
VAL  VAL   0.01901   -63.551   -12.138     0.315     1.806
VAL  VAL   0.16177   -62.101   -62.288     2.249     3.070
VAL  VAL   0.00076  -123.288  -119.562     0.387     0.540
VAL  VAL   0.04157  -168.144   -71.506     0.000     0.000
VAL  VAL   0.05677  -175.660  -111.431     0.326     1.423
VAL  VAL   0.30071   -59.557    99.337     1.965    11.051
VAL  VAL   0.00025  -158.462    91.822     0.156     0.527
VAL  VAL   0.22814  -166.629     6.058     3.123     3.164
VAL  VAL   0.17037  -174.849    46.437     0.366     2.016
