# Supplementary material for: Exploiting Sequence-Dependent Rotamer Information in Global Optimization of Proteins
Source: J Phys Chem B. 2022 Oct 18;126(42):8381–90. doi: 10.1021/acs.jpcb.2c04647 (PMC9623586; doi:10.1021/acs.jpcb.2c04647)
Supplement: Supplementary file 1 — jp2c04647_si_001.zip [file jp2c04647_si_001.zip › LibraryForSubmission/SER.txt]

ALA  ALA   0.23521    57.515     2.657
ALA  ALA   0.19405  -168.100     2.226
ALA  ALA   0.57074   -59.469     4.884
ALA  ARG   0.17603    56.320     2.409
ALA  ARG   0.12546  -168.278     1.620
ALA  ARG   0.69851   -57.357     3.426
ALA  ASN   0.23534    57.448     2.742
ALA  ASN   0.11885  -168.064     2.265
ALA  ASN   0.64581   -59.673     5.305
ALA  ASP   0.19638    57.084     2.823
ALA  ASP   0.71314   -62.100     6.301
ALA  ASP   0.09048  -167.916     2.603
ALA  CYS   0.21477    57.805     2.657
ALA  CYS   0.10693  -167.009     2.211
ALA  CYS   0.67830   -59.631     5.346
ALA  GLN   0.27792    56.916     2.092
ALA  GLN   0.10118  -167.769     2.248
ALA  GLN   0.62090   -58.652     4.522
ALA  GLU   0.27637    57.969     2.275
ALA  GLU   0.61395   -60.188     5.976
ALA  GLU   0.10967  -167.991     2.230
ALA  GLY   0.20075    56.899     2.846
ALA  GLY   0.10774  -167.648     1.989
ALA  GLY   0.69151   -60.011     5.622
ALA  HID   0.37619    56.630     2.122
ALA  HID   0.54509   -57.457     5.180
ALA  HID   0.07872  -168.140     2.083
ALA  HIE   0.24052    57.739     2.405
ALA  HIE   0.09986  -168.517     2.273
ALA  HIE   0.65961   -60.927     5.849
ALA  HIP   0.17502    56.012     2.800
ALA  HIP   0.12446  -169.821     3.495
ALA  HIP   0.70052   -57.235     3.349
ALA  ILE   0.29282    57.707     2.787
ALA  ILE   0.10216  -167.699     2.099
ALA  ILE   0.60502   -60.543     5.942
ALA  LEU   0.22813    56.733     2.536
ALA  LEU   0.19293  -167.910     2.299
ALA  LEU   0.57894   -62.639     7.225
ALA  LYS   0.17110    57.170     2.844
ALA  LYS   0.16347  -168.520     1.476
ALA  LYS   0.66543   -57.781     4.303
ALA  MET   0.20745    57.470     2.813
ALA  MET   0.12021  -169.321     2.588
ALA  MET   0.67234   -58.896     4.549
ALA  PHE   0.26628    57.332     2.271
ALA  PHE   0.12056  -169.098     1.689
ALA  PHE   0.61317   -60.727     6.474
ALA  PRO   0.23983    57.219     3.192
ALA  PRO   0.09836  -168.249     2.486
ALA  PRO   0.66181   -59.731     5.982
ALA  SER   0.39691    57.433     2.154
ALA  SER   0.09299  -167.029     2.220
ALA  SER   0.51011   -61.382     6.990
ALA  THR   0.35812    57.011     2.318
ALA  THR   0.07525  -167.754     2.224
ALA  THR   0.56662   -58.275     5.102
ALA  TRP   0.34074    57.191     2.422
ALA  TRP   0.12064  -169.109     2.685
ALA  TRP   0.53863   -62.284     7.234
ALA  TYR   0.30056    57.239     2.087
ALA  TYR   0.08839  -168.903     2.305
ALA  TYR   0.61105   -62.997     7.559
ALA  VAL   0.17265    55.947     2.615
ALA  VAL   0.18222  -170.548     4.282
ALA  VAL   0.64513   -59.511     5.090
ARG  ALA   0.17603    56.320     2.409
ARG  ALA   0.12546  -168.278     1.620
ARG  ALA   0.69851   -57.357     3.426
ARG  ARG   0.17389    56.073     1.394
ARG  ARG   0.03753  -167.852     1.325
ARG  ARG   0.78858   -56.854     1.966
ARG  ASN   0.39165    56.947     1.581
ARG  ASN   0.07867  -169.156     1.527
ARG  ASN   0.52968   -57.747     3.952
ARG  ASP   0.49139    57.201     1.552
ARG  ASP   0.01188  -172.040     2.356
ARG  ASP   0.49673   -55.559     3.095
ARG  CYS   0.35995    56.552     1.153
ARG  CYS   0.05432  -167.260     1.862
ARG  CYS   0.58572   -56.995     2.735
ARG  GLN   0.34003    56.813     1.409
ARG  GLN   0.03780  -168.868     0.978
ARG  GLN   0.62217   -56.764     2.663
ARG  GLU   0.46383    57.904     3.086
ARG  GLU   0.06750  -171.134     1.575
ARG  GLU   0.46867   -58.570     5.982
ARG  GLY   0.25880    57.346     2.868
ARG  GLY   0.12270  -172.310     4.314
ARG  GLY   0.61851   -57.708     3.488
ARG  HID   0.26624    56.105     1.517
ARG  HID   0.05162  -168.483     1.733
ARG  HID   0.68214   -57.124     2.397
ARG  HIE   0.25366    57.320     1.881
ARG  HIE   0.08280  -167.984     1.452
ARG  HIE   0.66354   -57.415     3.774
ARG  HIP   0.16125    56.701     2.248
ARG  HIP   0.08273  -171.422     3.422
ARG  HIP   0.75602   -56.358     1.379
ARG  ILE   0.26683    56.195     2.636
ARG  ILE   0.13477  -170.195     0.926
ARG  ILE   0.59840   -57.723     3.478
ARG  LEU   0.22509    56.225     1.625
ARG  LEU   0.07487  -169.560     2.429
ARG  LEU   0.70004   -57.315     3.969
ARG  LYS   0.17877    56.451     1.772
ARG  LYS   0.04698  -168.892     0.625
ARG  LYS   0.77425   -56.729     2.174
ARG  MET   0.44371    56.464     1.403
ARG  MET   0.07581  -170.974     2.331
ARG  MET   0.48048   -57.450     3.519
ARG  PHE   0.21826    57.723     2.624
ARG  PHE   0.26528  -175.431     3.611
ARG  PHE   0.51646   -58.209     4.182
ARG  PRO   0.33815    56.463     1.954
ARG  PRO   0.06130  -169.603     1.382
ARG  PRO   0.60055   -57.824     4.790
ARG  SER   0.15630    56.614     1.963
ARG  SER   0.06429  -168.592     1.281
ARG  SER   0.77941   -57.202     3.290
ARG  THR   0.22284    56.606     2.510
ARG  THR   0.08706  -168.742     1.392
ARG  THR   0.69010   -57.606     3.508
ARG  TRP   0.55357    56.523     1.197
ARG  TRP   0.06939  -170.962     3.706
ARG  TRP   0.37704   -56.990     3.417
ARG  TYR   0.26587    57.641     1.761
ARG  TYR   0.14177  -168.820     1.415
ARG  TYR   0.59235   -59.159     5.607
ARG  VAL   0.27677    56.906     2.509
ARG  VAL   0.14067  -169.982     1.907
ARG  VAL   0.58256   -59.530     4.869
ASN  ALA   0.23534    57.448     2.742
ASN  ALA   0.11885  -168.064     2.265
ASN  ALA   0.64581   -59.673     5.305
ASN  ARG   0.39165    56.947     1.581
ASN  ARG   0.07867  -169.156     1.527
ASN  ARG   0.52968   -57.747     3.952
ASN  ASN   0.11814    58.463     2.540
ASN  ASN   0.11810  -168.424     2.154
ASN  ASN   0.76376   -60.217     5.275
ASN  ASP   0.38271    58.453     2.310
ASN  ASP   0.04819  -171.830     4.481
ASN  ASP   0.56911   -60.257     6.780
ASN  CYS   0.19393    58.442     2.454
ASN  CYS   0.13927  -168.387     2.084
ASN  CYS   0.66680   -61.573     6.432
ASN  GLN   0.38231    57.322     2.317
ASN  GLN   0.16264  -171.150     3.962
ASN  GLN   0.45505   -59.435     5.395
ASN  GLU   0.35569    58.604     2.548
ASN  GLU   0.57289   -60.056     6.325
ASN  GLU   0.07142  -168.223     2.055
ASN  GLY   0.26743    58.511     2.504
ASN  GLY   0.09328  -168.866     1.475
ASN  GLY   0.63929   -60.702     6.029
ASN  HID   0.37651    56.714     1.875
ASN  HID   0.06594  -169.202     1.972
ASN  HID   0.55755   -57.779     4.960
ASN  HIE   0.20761    58.513     2.024
ASN  HIE   0.10185  -168.778     1.840
ASN  HIE   0.69054   -61.759     6.359
ASN  HIP   0.26254    56.071     2.241
ASN  HIP   0.02710  -167.672     3.581
ASN  HIP   0.71036   -55.911     2.316
ASN  ILE   0.31875    57.298     2.470
ASN  ILE   0.55350   -60.932     6.497
ASN  ILE   0.12775  -169.179     1.761
ASN  LEU   0.31309    57.675     2.711
ASN  LEU   0.15546  -172.955     4.617
ASN  LEU   0.53145   -58.729     6.298
ASN  LYS   0.22127    57.481     2.764
ASN  LYS   0.18117  -169.209     2.187
ASN  LYS   0.59757   -58.338     4.666
ASN  MET   0.41287    56.638     2.185
ASN  MET   0.11459  -169.638     3.120
ASN  MET   0.47254   -62.820     7.308
ASN  PHE   0.23742    57.076     2.073
ASN  PHE   0.18461  -169.464     1.696
ASN  PHE   0.57797   -62.315     7.010
ASN  PRO   0.20142    57.601     2.672
ASN  PRO   0.07303  -168.963     2.172
ASN  PRO   0.72555   -59.886     5.690
ASN  SER   0.31262    56.931     2.320
ASN  SER   0.07231  -168.712     2.066
ASN  SER   0.61507   -57.883     5.757
ASN  THR   0.23845    58.220     2.392
ASN  THR   0.14011  -168.563     1.904
ASN  THR   0.62143   -60.510     5.833
ASN  TRP   0.24081    57.146     2.103
ASN  TRP   0.09686  -169.560     2.229
ASN  TRP   0.66233   -61.529     6.617
ASN  TYR   0.21603    57.735     2.306
ASN  TYR   0.18385  -169.356     1.563
ASN  TYR   0.60013   -62.145     7.128
ASN  VAL   0.30583    58.773     2.303
ASN  VAL   0.10463  -168.644     1.874
ASN  VAL   0.58954   -63.214     7.002
ASP  ALA   0.19638    57.084     2.823
ASP  ALA   0.71314   -62.100     6.301
ASP  ALA   0.09048  -167.916     2.603
ASP  ARG   0.49139    57.201     1.552
ASP  ARG   0.01188  -172.040     2.356
ASP  ARG   0.49673   -55.559     3.095
ASP  ASN   0.38271    58.453     2.310
ASP  ASN   0.04819  -171.830     4.481
ASP  ASN   0.56911   -60.257     6.780
ASP  ASP   0.13811    54.253     3.000
ASP  ASP   0.04563  -168.609     2.117
ASP  ASP   0.81627   -60.710     5.384
ASP  CYS   0.17578    58.063     2.307
ASP  CYS   0.07862  -167.704     1.903
ASP  CYS   0.74559   -63.687     6.552
ASP  GLN   0.38293    57.257     1.651
ASP  GLN   0.02332  -167.749     2.218
ASP  GLN   0.59375   -58.952     5.750
ASP  GLU   0.18034    57.501     2.759
ASP  GLU   0.74307   -65.093     6.471
ASP  GLU   0.07659  -167.901     2.306
ASP  GLY   0.29592    57.096     3.252
ASP  GLY   0.11920  -168.279     1.914
ASP  GLY   0.58488   -63.137     6.308
ASP  HID   0.49028    56.574     2.824
ASP  HID   0.50257   -55.560     3.159
ASP  HID   0.00715  -168.385     3.337
ASP  HIE   0.18145    58.404     2.423
ASP  HIE   0.73910   -64.727     6.317
ASP  HIE   0.07945  -169.155     1.862
ASP  HIP   0.48033    57.354     1.214
ASP  HIP   0.01590  -169.044     2.558
ASP  HIP   0.50377   -56.027     4.296
ASP  ILE   0.25397    56.388     3.393
ASP  ILE   0.11359  -170.069     3.883
ASP  ILE   0.63244   -60.373     6.092
ASP  LEU   0.36270    56.814     1.855
ASP  LEU   0.05113  -170.364     4.926
ASP  LEU   0.58617   -58.998     5.973
ASP  LYS   0.28229    56.930     2.308
ASP  LYS   0.65787   -57.942     3.735
ASP  LYS   0.05984  -169.699     1.517
ASP  MET   0.35298    57.263     1.589
ASP  MET   0.04847  -169.983     3.306
ASP  MET   0.59855   -62.029     7.922
ASP  PHE   0.31611    57.202     2.783
ASP  PHE   0.60168   -63.308     7.107
ASP  PHE   0.08221  -168.521     2.179
ASP  PRO   0.24185    56.777     2.900
ASP  PRO   0.71004   -61.842     6.524
ASP  PRO   0.04812  -167.750     2.882
ASP  SER   0.14910    57.938     2.572
ASP  SER   0.76076   -63.176     6.685
ASP  SER   0.09014  -168.806     1.662
ASP  THR   0.21057    57.076     2.889
ASP  THR   0.71237   -62.646     7.030
ASP  THR   0.07706  -168.287     1.935
ASP  TRP   0.35792    55.848     2.909
ASP  TRP   0.07482  -169.065     1.923
ASP  TRP   0.56725   -65.062     6.963
ASP  TYR   0.21619    55.636     3.742
ASP  TYR   0.70088   -65.649     6.453
ASP  TYR   0.08293  -168.688     2.142
ASP  VAL   0.23293    56.047     3.476
ASP  VAL   0.67150   -61.678     6.341
ASP  VAL   0.09557  -167.585     2.459
CYS  ALA   0.21477    57.805     2.657
CYS  ALA   0.10693  -167.009     2.211
CYS  ALA   0.67830   -59.631     5.346
CYS  ARG   0.35995    56.552     1.153
CYS  ARG   0.05432  -167.260     1.862
CYS  ARG   0.58572   -56.995     2.735
CYS  ASN   0.19393    58.442     2.454
CYS  ASN   0.13927  -168.387     2.084
CYS  ASN   0.66680   -61.573     6.432
CYS  ASP   0.17578    58.063     2.307
CYS  ASP   0.07862  -167.704     1.903
CYS  ASP   0.74559   -63.687     6.552
CYS  CYS   0.16011    57.716     2.698
CYS  CYS   0.09874  -167.247     1.837
CYS  CYS   0.74116   -60.081     5.865
CYS  GLN   0.46896    56.399     1.206
CYS  GLN   0.03315  -167.102     2.156
CYS  GLN   0.49789   -59.406     6.025
CYS  GLU   0.22232    57.486     2.236
CYS  GLU   0.07253  -168.021     2.410
CYS  GLU   0.70514   -62.340     7.053
CYS  GLY   0.23364    57.549     2.552
CYS  GLY   0.11973  -167.615     1.976
CYS  GLY   0.64663   -59.779     5.264
CYS  HID   0.18744    56.349     2.617
CYS  HID   0.09287  -168.625     1.792
CYS  HID   0.71968   -58.502     4.831
CYS  HIE   0.26105    58.524     2.830
CYS  HIE   0.11885  -171.108     3.950
CYS  HIE   0.62010   -59.512     6.591
CYS  HIP   0.17337    55.767     2.551
CYS  HIP   0.06385  -169.601     2.268
CYS  HIP   0.76278   -57.074     2.611
CYS  ILE   0.41176    57.287     1.873
CYS  ILE   0.04384  -167.908     2.094
CYS  ILE   0.54440   -60.191     6.467
CYS  LEU   0.33346    56.467     2.198
CYS  LEU   0.07787  -167.060     2.292
CYS  LEU   0.58867   -59.955     6.884
CYS  LYS   0.31817    56.335     1.491
CYS  LYS   0.04054  -167.948     2.384
CYS  LYS   0.64129   -56.802     2.648
CYS  MET   0.38125    57.021     1.401
CYS  MET   0.10946  -172.622     4.609
CYS  MET   0.50929   -58.070     5.575
CYS  PHE   0.21927    58.486     2.736
CYS  PHE   0.14430  -168.830     1.826
CYS  PHE   0.63643   -63.332     7.058
CYS  PRO   0.26366    57.857     3.747
CYS  PRO   0.09010  -172.932     5.292
CYS  PRO   0.64624   -58.393     5.291
CYS  SER   0.33519    56.887     2.004
CYS  SER   0.08734  -167.385     1.988
CYS  SER   0.57748   -57.886     3.759
CYS  THR   0.18375    57.823     2.481
CYS  THR   0.13349  -167.703     2.104
CYS  THR   0.68276   -61.812     6.401
CYS  TRP   0.22624    57.186     2.290
CYS  TRP   0.12159  -171.042     3.735
CYS  TRP   0.65216   -60.981     7.067
CYS  TYR   0.20130    57.831     2.376
CYS  TYR   0.12580  -168.658     1.977
CYS  TYR   0.67290   -63.300     6.610
CYS  VAL   0.33407    56.591     2.224
CYS  VAL   0.07603  -168.585     2.461
CYS  VAL   0.58990   -59.707     6.601
GLN  ALA   0.27792    56.916     2.092
GLN  ALA   0.10118  -167.769     2.248
GLN  ALA   0.62090   -58.652     4.522
GLN  ARG   0.34003    56.813     1.409
GLN  ARG   0.03780  -168.868     0.978
GLN  ARG   0.62217   -56.764     2.663
GLN  ASN   0.38231    57.322     2.317
GLN  ASN   0.16264  -171.150     3.962
GLN  ASN   0.45505   -59.435     5.395
GLN  ASP   0.38293    57.257     1.651
GLN  ASP   0.02332  -167.749     2.218
GLN  ASP   0.59375   -58.952     5.750
GLN  CYS   0.46896    56.399     1.206
GLN  CYS   0.03315  -167.102     2.156
GLN  CYS   0.49789   -59.406     6.025
GLN  GLN   0.19225    56.357     2.370
GLN  GLN   0.10827  -168.190     1.961
GLN  GLN   0.69948   -58.247     4.600
GLN  GLU   0.28668    57.653     2.009
GLN  GLU   0.06997  -168.006     2.037
GLN  GLU   0.64336   -63.477     6.818
GLN  GLY   0.36376    57.247     1.732
GLN  GLY   0.54910   -59.686     5.727
GLN  GLY   0.08714  -168.550     1.459
GLN  HID   0.27227    56.695     1.982
GLN  HID   0.05529  -168.264     1.723
GLN  HID   0.67243   -57.609     3.493
GLN  HIE   0.32535    57.815     1.772
GLN  HIE   0.07013  -168.267     1.969
GLN  HIE   0.60452   -58.452     5.252
GLN  HIP   0.25516    56.556     2.084
GLN  HIP   0.05396  -169.259     2.240
GLN  HIP   0.69088   -56.773     2.020
GLN  ILE   0.30972    56.724     2.086
GLN  ILE   0.08267  -169.067     1.760
GLN  ILE   0.60760   -59.113     5.498
GLN  LEU   0.46404    56.626     2.093
GLN  LEU   0.04819  -168.678     2.200
GLN  LEU   0.48778   -60.654     6.635
GLN  LYS   0.32698    56.673     1.840
GLN  LYS   0.08089  -168.987     1.606
GLN  LYS   0.59213   -57.026     3.003
GLN  MET   0.70130    56.485     1.213
GLN  MET   0.04145  -169.639     3.593
GLN  MET   0.25725   -57.847     5.031
GLN  PHE   0.20641    57.968     2.500
GLN  PHE   0.09954  -169.213     2.011
GLN  PHE   0.69406   -60.823     6.344
GLN  PRO   0.38798    56.082     1.770
GLN  PRO   0.01445  -168.985     3.084
GLN  PRO   0.59757   -57.695     5.334
GLN  SER   0.22360    57.071     2.686
GLN  SER   0.05322  -168.231     1.858
GLN  SER   0.72317   -58.066     3.884
GLN  THR   0.27643    59.419     3.413
GLN  THR   0.23209  -172.480     4.465
GLN  THR   0.49148   -60.907     6.947
GLN  TRP   0.32736    57.119     1.973
GLN  TRP   0.11096  -168.622     1.726
GLN  TRP   0.56168   -60.908     7.059
GLN  TYR   0.34278    57.122     1.904
GLN  TYR   0.08799  -168.707     1.358
GLN  TYR   0.56923   -59.890     6.660
GLN  VAL   0.43726    56.545     1.995
GLN  VAL   0.07944  -169.309     1.618
GLN  VAL   0.48330   -59.052     5.794
GLU  ALA   0.27637    57.969     2.275
GLU  ALA   0.61395   -60.188     5.976
GLU  ALA   0.10967  -167.991     2.230
GLU  ARG   0.46383    57.904     3.086
GLU  ARG   0.06750  -171.134     1.575
GLU  ARG   0.46867   -58.570     5.982
GLU  ASN   0.35569    58.604     2.548
GLU  ASN   0.57289   -60.056     6.325
GLU  ASN   0.07142  -168.223     2.055
GLU  ASP   0.18034    57.501     2.759
GLU  ASP   0.74307   -65.093     6.471
GLU  ASP   0.07659  -167.901     2.306
GLU  CYS   0.22232    57.486     2.236
GLU  CYS   0.07253  -168.021     2.410
GLU  CYS   0.70514   -62.340     7.053
GLU  GLN   0.28668    57.653     2.009
GLU  GLN   0.06997  -168.006     2.037
GLU  GLN   0.64336   -63.477     6.818
GLU  GLU   0.27230    57.497     2.399
GLU  GLU   0.05538  -167.805     1.995
GLU  GLU   0.67232   -65.084     7.227
GLU  GLY   0.23397    56.664     2.772
GLU  GLY   0.08220  -167.915     1.948
GLU  GLY   0.68383   -58.588     5.588
GLU  HID   0.43514    57.672     2.548
GLU  HID   0.53911   -56.232     3.475
GLU  HID   0.02576  -171.736     4.079
GLU  HIE   0.15518    58.494     2.348
GLU  HIE   0.16988  -169.551     1.577
GLU  HIE   0.67494   -64.914     6.909
GLU  HIP   0.42511    58.617     2.564
GLU  HIP   0.06052  -170.329     1.793
GLU  HIP   0.51436   -59.378     6.049
GLU  ILE   0.44469    57.880     2.362
GLU  ILE   0.08184  -168.201     1.835
GLU  ILE   0.47347   -62.004     6.901
GLU  LEU   0.30335    58.039     2.565
GLU  LEU   0.08648  -167.670     1.990
GLU  LEU   0.61018   -61.714     6.670
GLU  LYS   0.39703    57.779     2.706
GLU  LYS   0.02467  -168.903     1.326
GLU  LYS   0.57830   -57.453     4.283
GLU  MET   0.46452    56.864     1.649
GLU  MET   0.45091   -62.970     7.448
GLU  MET   0.08457  -168.461     1.996
GLU  PHE   0.29621    58.134     2.574
GLU  PHE   0.63462   -63.142     6.968
GLU  PHE   0.06917  -169.299     1.716
GLU  PRO   0.22833    57.488     3.080
GLU  PRO   0.71826   -62.314     6.947
GLU  PRO   0.05341  -168.684     2.505
GLU  SER   0.53470    58.689     2.654
GLU  SER   0.09370  -168.219     1.935
GLU  SER   0.37160   -62.895     7.270
GLU  THR   0.35295    58.140     4.008
GLU  THR   0.11321  -175.487     2.979
GLU  THR   0.53385   -60.113     6.447
GLU  TRP   0.25759    57.338     2.611
GLU  TRP   0.12875  -168.509     1.913
GLU  TRP   0.61366   -65.531     6.970
GLU  TYR   0.19728    57.963     2.071
GLU  TYR   0.12415  -169.549     1.975
GLU  TYR   0.67857   -66.099     6.738
GLU  VAL   0.29274    57.117     2.408
GLU  VAL   0.07203  -168.644     1.748
GLU  VAL   0.63523   -61.698     6.946
GLY  ALA   0.20075    56.899     2.846
GLY  ALA   0.10774  -167.648     1.989
GLY  ALA   0.69151   -60.011     5.622
GLY  ARG   0.25880    57.346     2.868
GLY  ARG   0.12270  -172.310     4.314
GLY  ARG   0.61851   -57.708     3.488
GLY  ASN   0.26743    58.511     2.504
GLY  ASN   0.09328  -168.866     1.475
GLY  ASN   0.63929   -60.702     6.029
GLY  ASP   0.29592    57.096     3.252
GLY  ASP   0.11920  -168.279     1.914
GLY  ASP   0.58488   -63.137     6.308
GLY  CYS   0.23364    57.549     2.552
GLY  CYS   0.11973  -167.615     1.976
GLY  CYS   0.64663   -59.779     5.264
GLY  GLN   0.36376    57.247     1.732
GLY  GLN   0.54910   -59.686     5.727
GLY  GLN   0.08714  -168.550     1.459
GLY  GLU   0.23397    56.664     2.772
GLY  GLU   0.08220  -167.915     1.948
GLY  GLU   0.68383   -58.588     5.588
GLY  GLY   0.29657    57.455     2.907
GLY  GLY   0.16478  -168.624     1.045
GLY  GLY   0.53865   -59.590     6.051
GLY  HID   0.24662    56.973     2.659
GLY  HID   0.11410  -169.073     1.469
GLY  HID   0.63928   -58.647     4.622
GLY  HIE   0.29275    59.065     2.137
GLY  HIE   0.13077  -169.063     1.624
GLY  HIE   0.57649   -62.960     6.547
GLY  HIP   0.22586    56.335     2.155
GLY  HIP   0.11939  -169.214     1.277
GLY  HIP   0.65475   -57.801     3.608
GLY  ILE   0.35276    57.366     2.508
GLY  ILE   0.09379  -168.571     1.301
GLY  ILE   0.55345   -59.929     6.010
GLY  LEU   0.41648    56.372     2.542
GLY  LEU   0.11833  -168.402     2.037
GLY  LEU   0.46518   -61.317     6.651
GLY  LYS   0.23094    57.581     2.405
GLY  LYS   0.13963  -168.848     0.876
GLY  LYS   0.62943   -58.865     5.084
GLY  MET   0.21497    58.742     3.036
GLY  MET   0.11784  -170.164     3.365
GLY  MET   0.66719   -60.471     5.674
GLY  PHE   0.31720    57.358     2.330
GLY  PHE   0.13847  -169.854     3.313
GLY  PHE   0.54433   -61.828     7.041
GLY  PRO   0.26363    57.096     2.770
GLY  PRO   0.08280  -169.078     1.384
GLY  PRO   0.65357   -61.009     6.035
GLY  SER   0.15280    57.110     2.821
GLY  SER   0.11603  -167.458     2.131
GLY  SER   0.73118   -59.850     5.303
GLY  THR   0.28439    57.989     2.916
GLY  THR   0.14903  -168.712     1.611
GLY  THR   0.56658   -61.159     6.374
GLY  TRP   0.31172    57.719     2.356
GLY  TRP   0.17503  -171.156     3.050
GLY  TRP   0.51325   -64.602     7.075
GLY  TYR   0.32439    58.916     2.042
GLY  TYR   0.12803  -169.581     2.074
GLY  TYR   0.54758   -62.681     6.033
GLY  VAL   0.28111    58.333     3.236
GLY  VAL   0.13624  -170.485     4.334
GLY  VAL   0.58265   -61.678     6.346
HID  ALA   0.37619    56.630     2.122
HID  ALA   0.54509   -57.457     5.180
HID  ALA   0.07872  -168.140     2.083
HID  ARG   0.26624    56.105     1.517
HID  ARG   0.05162  -168.483     1.733
HID  ARG   0.68214   -57.124     2.397
HID  ASN   0.37651    56.714     1.875
HID  ASN   0.06594  -169.202     1.972
HID  ASN   0.55755   -57.779     4.960
HID  ASP   0.49028    56.574     2.824
HID  ASP   0.50257   -55.560     3.159
HID  ASP   0.00715  -168.385     3.337
HID  CYS   0.18744    56.349     2.617
HID  CYS   0.09287  -168.625     1.792
HID  CYS   0.71968   -58.502     4.831
HID  GLN   0.27227    56.695     1.982
HID  GLN   0.05529  -168.264     1.723
HID  GLN   0.67243   -57.609     3.493
HID  GLU   0.43514    57.672     2.548
HID  GLU   0.53911   -56.232     3.475
HID  GLU   0.02576  -171.736     4.079
HID  GLY   0.24662    56.973     2.659
HID  GLY   0.11410  -169.073     1.469
HID  GLY   0.63928   -58.647     4.622
HID  HID   0.35597    56.267     1.622
HID  HID   0.60234   -56.616     2.352
HID  HID   0.04169  -169.558     1.637
HID  HIE   0.19201    57.708     2.401
HID  HIE   0.08450  -169.200     2.302
HID  HIE   0.72349   -59.326     5.297
HID  HIP   0.11126    56.477     2.384
HID  HIP   0.05740  -169.370     1.425
HID  HIP   0.83134   -56.740     2.651
HID  ILE   0.32909    56.000     1.812
HID  ILE   0.06582  -170.164     3.272
HID  ILE   0.60509   -56.986     3.439
HID  LEU   0.29390    57.003     2.730
HID  LEU   0.10864  -168.995     1.915
HID  LEU   0.59745   -59.543     5.521
HID  LYS   0.16369    57.039     2.793
HID  LYS   0.09459  -172.873     3.648
HID  LYS   0.74172   -57.142     2.555
HID  MET   0.30165    56.913     1.712
HID  MET   0.04556  -169.968     1.540
HID  MET   0.65279   -58.268     4.743
HID  PHE   0.29798    56.432     1.691
HID  PHE   0.62644   -59.234     5.950
HID  PHE   0.07557  -168.904     2.035
HID  PRO   0.29984    56.483     2.365
HID  PRO   0.64702   -58.637     5.008
HID  PRO   0.05314  -168.867     2.508
HID  SER   0.15221    57.520     2.900
HID  SER   0.13074  -169.305     1.184
HID  SER   0.71705   -60.040     5.976
HID  THR   0.27178    56.554     1.952
HID  THR   0.09084  -168.708     1.953
HID  THR   0.63738   -57.933     4.649
HID  TRP   0.32358    56.785     1.750
HID  TRP   0.57089   -58.154     5.367
HID  TRP   0.10553  -169.622     1.666
HID  TYR   0.19478    57.361     2.954
HID  TYR   0.68291   -60.687     6.442
HID  TYR   0.12231  -170.176     1.819
HID  VAL   0.29230    56.632     2.192
HID  VAL   0.06226  -168.757     1.881
HID  VAL   0.64544   -57.932     5.027
HIE  ALA   0.24052    57.739     2.405
HIE  ALA   0.09986  -168.517     2.273
HIE  ALA   0.65961   -60.927     5.849
HIE  ARG   0.25366    57.320     1.881
HIE  ARG   0.08280  -167.984     1.452
HIE  ARG   0.66354   -57.415     3.774
HIE  ASN   0.20761    58.513     2.024
HIE  ASN   0.10185  -168.778     1.840
HIE  ASN   0.69054   -61.759     6.359
HIE  ASP   0.18145    58.404     2.423
HIE  ASP   0.73910   -64.727     6.317
HIE  ASP   0.07945  -169.155     1.862
HIE  CYS   0.26105    58.524     2.830
HIE  CYS   0.11885  -171.108     3.950
HIE  CYS   0.62010   -59.512     6.591
HIE  GLN   0.32535    57.815     1.772
HIE  GLN   0.07013  -168.267     1.969
HIE  GLN   0.60452   -58.452     5.252
HIE  GLU   0.15518    58.494     2.348
HIE  GLU   0.16988  -169.551     1.577
HIE  GLU   0.67494   -64.914     6.909
HIE  GLY   0.29275    59.065     2.137
HIE  GLY   0.13077  -169.063     1.624
HIE  GLY   0.57649   -62.960     6.547
HIE  HID   0.19201    57.708     2.401
HIE  HID   0.08450  -169.200     2.302
HIE  HID   0.72349   -59.326     5.297
HIE  HIE   0.17929    58.604     1.959
HIE  HIE   0.15181  -170.345     1.646
HIE  HIE   0.66891   -62.563     6.355
HIE  HIP   0.17825    56.595     2.351
HIE  HIP   0.74276   -57.576     3.212
HIE  HIP   0.07899  -169.060     2.130
HIE  ILE   0.19992    59.308     2.822
HIE  ILE   0.17071  -171.307     4.468
HIE  ILE   0.62937   -61.529     6.878
HIE  LEU   0.22338    57.613     2.479
HIE  LEU   0.14706  -168.622     1.617
HIE  LEU   0.62955   -60.496     6.429
HIE  LYS   0.16078    57.364     2.311
HIE  LYS   0.13332  -168.775     1.346
HIE  LYS   0.70591   -58.621     4.867
HIE  MET   0.27163    57.407     1.862
HIE  MET   0.09311  -172.028     3.543
HIE  MET   0.63526   -59.138     5.470
HIE  PHE   0.33096    57.901     2.090
HIE  PHE   0.11342  -170.166     1.799
HIE  PHE   0.55562   -60.879     7.147
HIE  PRO   0.23667    57.566     2.839
HIE  PRO   0.08592  -168.715     2.435
HIE  PRO   0.67740   -61.814     6.913
HIE  SER   0.24289    58.543     2.166
HIE  SER   0.17876  -168.416     1.737
HIE  SER   0.57835   -63.567     6.942
HIE  THR   0.32320    60.174     3.543
HIE  THR   0.30929  -173.343     4.356
HIE  THR   0.36750   -63.762     6.559
HIE  TRP   0.21780    58.757     2.396
HIE  TRP   0.16351  -171.833     3.340
HIE  TRP   0.61869   -64.652     7.391
HIE  TYR   0.28087    57.945     1.875
HIE  TYR   0.12047  -169.721     1.850
HIE  TYR   0.59867   -62.103     7.643
HIE  VAL   0.28688    57.636     2.498
HIE  VAL   0.18280  -172.448     4.129
HIE  VAL   0.53031   -61.919     7.169
HIP  ALA   0.17502    56.012     2.800
HIP  ALA   0.12446  -169.821     3.495
HIP  ALA   0.70052   -57.235     3.349
HIP  ARG   0.16125    56.701     2.248
HIP  ARG   0.08273  -171.422     3.422
HIP  ARG   0.75602   -56.358     1.379
HIP  ASN   0.26254    56.071     2.241
HIP  ASN   0.02710  -167.672     3.581
HIP  ASN   0.71036   -55.911     2.316
HIP  ASP   0.48033    57.354     1.214
HIP  ASP   0.01590  -169.044     2.558
HIP  ASP   0.50377   -56.027     4.296
HIP  CYS   0.17337    55.767     2.551
HIP  CYS   0.06385  -169.601     2.268
HIP  CYS   0.76278   -57.074     2.611
HIP  GLN   0.25516    56.556     2.084
HIP  GLN   0.05396  -169.259     2.240
HIP  GLN   0.69088   -56.773     2.020
HIP  GLU   0.42511    58.617     2.564
HIP  GLU   0.06052  -170.329     1.793
HIP  GLU   0.51436   -59.378     6.049
HIP  GLY   0.22586    56.335     2.155
HIP  GLY   0.11939  -169.214     1.277
HIP  GLY   0.65475   -57.801     3.608
HIP  HID   0.11126    56.477     2.384
HIP  HID   0.05740  -169.370     1.425
HIP  HID   0.83134   -56.740     2.651
HIP  HIE   0.17825    56.595     2.351
HIP  HIE   0.74276   -57.576     3.212
HIP  HIE   0.07899  -169.060     2.130
HIP  HIP   0.16031    56.093     1.624
HIP  HIP   0.06466  -169.243     1.990
HIP  HIP   0.77503   -56.339     1.349
HIP  ILE   0.34692    56.172     1.362
HIP  ILE   0.03537  -171.014     3.672
HIP  ILE   0.61771   -55.907     2.608
HIP  LEU   0.29951    56.044     1.854
HIP  LEU   0.04992  -168.742     2.915
HIP  LEU   0.65057   -57.107     3.555
HIP  LYS   0.21614    55.769     1.331
HIP  LYS   0.04286  -169.031     1.723
HIP  LYS   0.74100   -56.328     1.350
HIP  MET   0.45140    56.208     1.020
HIP  MET   0.01938  -173.731     2.805
HIP  MET   0.52922   -55.705     2.298
HIP  PHE   0.23158    56.061     2.013
HIP  PHE   0.66050   -57.407     3.980
HIP  PHE   0.10792  -170.227     1.671
HIP  PRO   0.19715    56.101     3.394
HIP  PRO   0.07975  -170.091     1.339
HIP  PRO   0.72310   -56.870     2.863
HIP  SER   0.21154    57.449     2.701
HIP  SER   0.73392   -56.730     2.391
HIP  SER   0.05454  -171.094     3.389
HIP  THR   0.35960    56.288     1.579
HIP  THR   0.04196  -169.953     2.120
HIP  THR   0.59845   -56.012     2.731
HIP  TRP   0.28174    56.842     1.984
HIP  TRP   0.07289  -169.143     1.685
HIP  TRP   0.64537   -58.532     5.057
HIP  TYR   0.32137    56.661     1.949
HIP  TYR   0.05636  -168.191     1.958
HIP  TYR   0.62227   -57.390     3.839
HIP  VAL   0.18343    56.511     2.515
HIP  VAL   0.16614  -170.290     2.378
HIP  VAL   0.65043   -57.194     2.829
ILE  ALA   0.29282    57.707     2.787
ILE  ALA   0.10216  -167.699     2.099
ILE  ALA   0.60502   -60.543     5.942
ILE  ARG   0.26683    56.195     2.636
ILE  ARG   0.13477  -170.195     0.926
ILE  ARG   0.59840   -57.723     3.478
ILE  ASN   0.31875    57.298     2.470
ILE  ASN   0.55350   -60.932     6.497
ILE  ASN   0.12775  -169.179     1.761
ILE  ASP   0.25397    56.388     3.393
ILE  ASP   0.11359  -170.069     3.883
ILE  ASP   0.63244   -60.373     6.092
ILE  CYS   0.41176    57.287     1.873
ILE  CYS   0.04384  -167.908     2.094
ILE  CYS   0.54440   -60.191     6.467
ILE  GLN   0.30972    56.724     2.086
ILE  GLN   0.08267  -169.067     1.760
ILE  GLN   0.60760   -59.113     5.498
ILE  GLU   0.44469    57.880     2.362
ILE  GLU   0.08184  -168.201     1.835
ILE  GLU   0.47347   -62.004     6.901
ILE  GLY   0.35276    57.366     2.508
ILE  GLY   0.09379  -168.571     1.301
ILE  GLY   0.55345   -59.929     6.010
ILE  HID   0.32909    56.000     1.812
ILE  HID   0.06582  -170.164     3.272
ILE  HID   0.60509   -56.986     3.439
ILE  HIE   0.19992    59.308     2.822
ILE  HIE   0.17071  -171.307     4.468
ILE  HIE   0.62937   -61.529     6.878
ILE  HIP   0.34692    56.172     1.362
ILE  HIP   0.03537  -171.014     3.672
ILE  HIP   0.61771   -55.907     2.608
ILE  ILE   0.30163    57.740     2.451
ILE  ILE   0.11461  -170.067     1.901
ILE  ILE   0.58376   -60.352     5.985
ILE  LEU   0.36482    56.617     1.913
ILE  LEU   0.08444  -169.845     3.814
ILE  LEU   0.55074   -60.087     6.130
ILE  LYS   0.23648    56.569     2.572
ILE  LYS   0.11542  -169.026     1.950
ILE  LYS   0.64810   -58.223     4.049
ILE  MET   0.41815    56.646     1.632
ILE  MET   0.13275  -172.633     3.493
ILE  MET   0.44910   -59.724     6.148
ILE  PHE   0.43097    57.206     2.201
ILE  PHE   0.10533  -170.331     3.201
ILE  PHE   0.46370   -61.072     6.765
ILE  PRO   0.38794    56.885     2.451
ILE  PRO   0.04241  -169.235     2.820
ILE  PRO   0.56964   -60.190     6.379
ILE  SER   0.37102    57.006     1.885
ILE  SER   0.09960  -168.085     1.936
ILE  SER   0.52938   -59.888     6.199
ILE  THR   0.39657    56.220     2.121
ILE  THR   0.05892  -168.208     2.095
ILE  THR   0.54450   -60.359     6.305
ILE  TRP   0.32982    58.217     2.690
ILE  TRP   0.52224   -62.891     6.599
ILE  TRP   0.14794  -169.847     3.939
ILE  TYR   0.24811    57.591     2.699
ILE  TYR   0.17823  -169.238     2.343
ILE  TYR   0.57366   -60.984     6.840
ILE  VAL   0.17908    58.541     2.588
ILE  VAL   0.13368  -169.258     1.632
ILE  VAL   0.68723   -61.612     6.924
LEU  ALA   0.22813    56.733     2.536
LEU  ALA   0.19293  -167.910     2.299
LEU  ALA   0.57894   -62.639     7.225
LEU  ARG   0.22509    56.225     1.625
LEU  ARG   0.07487  -169.560     2.429
LEU  ARG   0.70004   -57.315     3.969
LEU  ASN   0.31309    57.675     2.711
LEU  ASN   0.15546  -172.955     4.617
LEU  ASN   0.53145   -58.729     6.298
LEU  ASP   0.36270    56.814     1.855
LEU  ASP   0.05113  -170.364     4.926
LEU  ASP   0.58617   -58.998     5.973
LEU  CYS   0.33346    56.467     2.198
LEU  CYS   0.07787  -167.060     2.292
LEU  CYS   0.58867   -59.955     6.884
LEU  GLN   0.46404    56.626     2.093
LEU  GLN   0.04819  -168.678     2.200
LEU  GLN   0.48778   -60.654     6.635
LEU  GLU   0.30335    58.039     2.565
LEU  GLU   0.08648  -167.670     1.990
LEU  GLU   0.61018   -61.714     6.670
LEU  GLY   0.41648    56.372     2.542
LEU  GLY   0.11833  -168.402     2.037
LEU  GLY   0.46518   -61.317     6.651
LEU  HID   0.29390    57.003     2.730
LEU  HID   0.10864  -168.995     1.915
LEU  HID   0.59745   -59.543     5.521
LEU  HIE   0.22338    57.613     2.479
LEU  HIE   0.14706  -168.622     1.617
LEU  HIE   0.62955   -60.496     6.429
LEU  HIP   0.29951    56.044     1.854
LEU  HIP   0.04992  -168.742     2.915
LEU  HIP   0.65057   -57.107     3.555
LEU  ILE   0.36482    56.617     1.913
LEU  ILE   0.08444  -169.845     3.814
LEU  ILE   0.55074   -60.087     6.130
LEU  LEU   0.27180    58.169     2.380
LEU  LEU   0.10628  -169.574     2.083
LEU  LEU   0.62192   -60.467     7.549
LEU  LYS   0.29106    56.867     2.837
LEU  LYS   0.09271  -170.579     4.025
LEU  LYS   0.61623   -58.776     4.801
LEU  MET   0.42625    56.510     1.504
LEU  MET   0.07635  -168.373     2.674
LEU  MET   0.49740   -61.052     6.811
LEU  PHE   0.29589    56.748     2.905
LEU  PHE   0.12456  -168.929     2.758
LEU  PHE   0.57955   -62.084     7.216
LEU  PRO   0.27842    56.595     2.605
LEU  PRO   0.06632  -168.117     2.296
LEU  PRO   0.65526   -59.635     6.435
LEU  SER   0.20640    57.333     2.625
LEU  SER   0.13340  -167.543     1.894
LEU  SER   0.66020   -59.250     5.473
LEU  THR   0.36165    57.042     2.872
LEU  THR   0.15333  -167.920     2.479
LEU  THR   0.48502   -63.091     6.854
LEU  TRP   0.25886    57.581     2.809
LEU  TRP   0.60453   -60.588     5.445
LEU  TRP   0.13661  -171.474     3.524
LEU  TYR   0.23534    58.667     3.099
LEU  TYR   0.14508  -168.098     2.350
LEU  TYR   0.61958   -64.825     6.143
LEU  VAL   0.32402    56.272     1.651
LEU  VAL   0.07645  -170.136     4.674
LEU  VAL   0.59953   -58.003     5.872
LYS  ALA   0.17110    57.170     2.844
LYS  ALA   0.16347  -168.520     1.476
LYS  ALA   0.66543   -57.781     4.303
LYS  ARG   0.17877    56.451     1.772
LYS  ARG   0.04698  -168.892     0.625
LYS  ARG   0.77425   -56.729     2.174
LYS  ASN   0.22127    57.481     2.764
LYS  ASN   0.18117  -169.209     2.187
LYS  ASN   0.59757   -58.338     4.666
LYS  ASP   0.28229    56.930     2.308
LYS  ASP   0.65787   -57.942     3.735
LYS  ASP   0.05984  -169.699     1.517
LYS  CYS   0.31817    56.335     1.491
LYS  CYS   0.04054  -167.948     2.384
LYS  CYS   0.64129   -56.802     2.648
LYS  GLN   0.32698    56.673     1.840
LYS  GLN   0.08089  -168.987     1.606
LYS  GLN   0.59213   -57.026     3.003
LYS  GLU   0.39703    57.779     2.706
LYS  GLU   0.02467  -168.903     1.326
LYS  GLU   0.57830   -57.453     4.283
LYS  GLY   0.23094    57.581     2.405
LYS  GLY   0.13963  -168.848     0.876
LYS  GLY   0.62943   -58.865     5.084
LYS  HID   0.16369    57.039     2.793
LYS  HID   0.09459  -172.873     3.648
LYS  HID   0.74172   -57.142     2.555
LYS  HIE   0.16078    57.364     2.311
LYS  HIE   0.13332  -168.775     1.346
LYS  HIE   0.70591   -58.621     4.867
LYS  HIP   0.21614    55.769     1.331
LYS  HIP   0.04286  -169.031     1.723
LYS  HIP   0.74100   -56.328     1.350
LYS  ILE   0.23648    56.569     2.572
LYS  ILE   0.11542  -169.026     1.950
LYS  ILE   0.64810   -58.223     4.049
LYS  LEU   0.29106    56.867     2.837
LYS  LEU   0.09271  -170.579     4.025
LYS  LEU   0.61623   -58.776     4.801
LYS  LYS   0.15057    56.279     1.863
LYS  LYS   0.04748  -167.660     1.215
LYS  LYS   0.80195   -56.766     2.466
LYS  MET   0.40946    56.316     1.102
LYS  MET   0.01977  -169.534     1.334
LYS  MET   0.57077   -56.459     2.883
LYS  PHE   0.26203    58.125     2.424
LYS  PHE   0.19049  -171.406     2.747
LYS  PHE   0.54748   -58.804     4.730
LYS  PRO   0.19374    56.387     2.654
LYS  PRO   0.08648  -168.411     1.648
LYS  PRO   0.71978   -57.402     3.054
LYS  SER   0.17296    56.544     2.038
LYS  SER   0.07649  -168.538     1.338
LYS  SER   0.75054   -57.474     3.326
LYS  THR   0.19942    58.740     4.059
LYS  THR   0.20095  -175.177     2.952
LYS  THR   0.59964   -57.367     3.668
LYS  TRP   0.29954    57.752     2.328
LYS  TRP   0.13210  -169.397     3.288
LYS  TRP   0.56836   -57.924     5.702
LYS  TYR   0.22961    57.607     2.214
LYS  TYR   0.14193  -168.749     1.314
LYS  TYR   0.62846   -58.956     4.552
LYS  VAL   0.30419    56.798     2.511
LYS  VAL   0.07781  -171.667     3.313
LYS  VAL   0.61799   -58.219     4.679
MET  ALA   0.20745    57.470     2.813
MET  ALA   0.12021  -169.321     2.588
MET  ALA   0.67234   -58.896     4.549
MET  ARG   0.44371    56.464     1.403
MET  ARG   0.07581  -170.974     2.331
MET  ARG   0.48048   -57.450     3.519
MET  ASN   0.41287    56.638     2.185
MET  ASN   0.11459  -169.638     3.120
MET  ASN   0.47254   -62.820     7.308
MET  ASP   0.35298    57.263     1.589
MET  ASP   0.04847  -169.983     3.306
MET  ASP   0.59855   -62.029     7.922
MET  CYS   0.38125    57.021     1.401
MET  CYS   0.10946  -172.622     4.609
MET  CYS   0.50929   -58.070     5.575
MET  GLN   0.70130    56.485     1.213
MET  GLN   0.04145  -169.639     3.593
MET  GLN   0.25725   -57.847     5.031
MET  GLU   0.46452    56.864     1.649
MET  GLU   0.45091   -62.970     7.448
MET  GLU   0.08457  -168.461     1.996
MET  GLY   0.21497    58.742     3.036
MET  GLY   0.11784  -170.164     3.365
MET  GLY   0.66719   -60.471     5.674
MET  HID   0.30165    56.913     1.712
MET  HID   0.04556  -169.968     1.540
MET  HID   0.65279   -58.268     4.743
MET  HIE   0.27163    57.407     1.862
MET  HIE   0.09311  -172.028     3.543
MET  HIE   0.63526   -59.138     5.470
MET  HIP   0.45140    56.208     1.020
MET  HIP   0.01938  -173.731     2.805
MET  HIP   0.52922   -55.705     2.298
MET  ILE   0.41815    56.646     1.632
MET  ILE   0.13275  -172.633     3.493
MET  ILE   0.44910   -59.724     6.148
MET  LEU   0.42625    56.510     1.504
MET  LEU   0.07635  -168.373     2.674
MET  LEU   0.49740   -61.052     6.811
MET  LYS   0.40946    56.316     1.102
MET  LYS   0.01977  -169.534     1.334
MET  LYS   0.57077   -56.459     2.883
MET  MET   0.45041    56.779     1.507
MET  MET   0.06883  -169.764     1.551
MET  MET   0.48075   -58.524     4.776
MET  PHE   0.40370    55.701     2.569
MET  PHE   0.06924  -170.173     1.403
MET  PHE   0.52706   -61.124     7.206
MET  PRO   0.27401    56.989     2.188
MET  PRO   0.05401  -171.420     3.510
MET  PRO   0.67199   -58.820     5.611
MET  SER   0.17721    57.862     2.528
MET  SER   0.08326  -168.811     2.012
MET  SER   0.73953   -60.960     6.217
MET  THR   0.46970    56.098     1.304
MET  THR   0.04837  -169.146     3.464
MET  THR   0.48193   -59.621     5.852
MET  TRP   0.25745    57.349     2.008
MET  TRP   0.11250  -171.114     3.810
MET  TRP   0.63006   -62.890     8.052
MET  TYR   0.32801    56.958     1.580
MET  TYR   0.09203  -170.128     1.586
MET  TYR   0.57996   -61.903     8.512
MET  VAL   0.45186    56.872     2.025
MET  VAL   0.48251   -58.366     5.417
MET  VAL   0.06563  -172.437     3.793
PHE  ALA   0.26628    57.332     2.271
PHE  ALA   0.12056  -169.098     1.689
PHE  ALA   0.61317   -60.727     6.474
PHE  ARG   0.21826    57.723     2.624
PHE  ARG   0.26528  -175.431     3.611
PHE  ARG   0.51646   -58.209     4.182
PHE  ASN   0.23742    57.076     2.073
PHE  ASN   0.18461  -169.464     1.696
PHE  ASN   0.57797   -62.315     7.010
PHE  ASP   0.31611    57.202     2.783
PHE  ASP   0.60168   -63.308     7.107
PHE  ASP   0.08221  -168.521     2.179
PHE  CYS   0.21927    58.486     2.736
PHE  CYS   0.14430  -168.830     1.826
PHE  CYS   0.63643   -63.332     7.058
PHE  GLN   0.20641    57.968     2.500
PHE  GLN   0.09954  -169.213     2.011
PHE  GLN   0.69406   -60.823     6.344
PHE  GLU   0.29621    58.134     2.574
PHE  GLU   0.63462   -63.142     6.968
PHE  GLU   0.06917  -169.299     1.716
PHE  GLY   0.31720    57.358     2.330
PHE  GLY   0.13847  -169.854     3.313
PHE  GLY   0.54433   -61.828     7.041
PHE  HID   0.29798    56.432     1.691
PHE  HID   0.62644   -59.234     5.950
PHE  HID   0.07557  -168.904     2.035
PHE  HIE   0.33096    57.901     2.090
PHE  HIE   0.11342  -170.166     1.799
PHE  HIE   0.55562   -60.879     7.147
PHE  HIP   0.23158    56.061     2.013
PHE  HIP   0.66050   -57.407     3.980
PHE  HIP   0.10792  -170.227     1.671
PHE  ILE   0.43097    57.206     2.201
PHE  ILE   0.10533  -170.331     3.201
PHE  ILE   0.46370   -61.072     6.765
PHE  LEU   0.29589    56.748     2.905
PHE  LEU   0.12456  -168.929     2.758
PHE  LEU   0.57955   -62.084     7.216
PHE  LYS   0.26203    58.125     2.424
PHE  LYS   0.19049  -171.406     2.747
PHE  LYS   0.54748   -58.804     4.730
PHE  MET   0.40370    55.701     2.569
PHE  MET   0.06924  -170.173     1.403
PHE  MET   0.52706   -61.124     7.206
PHE  PHE   0.38842    57.561     2.266
PHE  PHE   0.13955  -170.866     1.964
PHE  PHE   0.47204   -63.654     7.565
PHE  PRO   0.36169    57.159     2.405
PHE  PRO   0.54829   -62.051     7.163
PHE  PRO   0.09002  -169.643     2.673
PHE  SER   0.23036    58.388     2.225
PHE  SER   0.17145  -169.001     1.605
PHE  SER   0.59820   -62.864     6.564
PHE  THR   0.25992    58.186     3.563
PHE  THR   0.16466  -171.442     3.849
PHE  THR   0.57542   -61.514     6.732
PHE  TRP   0.22715    57.982     2.918
PHE  TRP   0.48538   -66.297     7.191
PHE  TRP   0.28746  -172.505     3.335
PHE  TYR   0.30636    57.077     2.206
PHE  TYR   0.14586  -170.531     1.525
PHE  TYR   0.54779   -62.663     8.340
PHE  VAL   0.24709    57.549     2.835
PHE  VAL   0.18995  -169.600     1.208
PHE  VAL   0.56295   -62.325     7.218
PRO  ALA   0.23983    57.219     3.192
PRO  ALA   0.09836  -168.249     2.486
PRO  ALA   0.66181   -59.731     5.982
PRO  ARG   0.33815    56.463     1.954
PRO  ARG   0.06130  -169.603     1.382
PRO  ARG   0.60055   -57.824     4.790
PRO  ASN   0.20142    57.601     2.672
PRO  ASN   0.07303  -168.963     2.172
PRO  ASN   0.72555   -59.886     5.690
PRO  ASP   0.24185    56.777     2.900
PRO  ASP   0.71004   -61.842     6.524
PRO  ASP   0.04812  -167.750     2.882
PRO  CYS   0.26366    57.857     3.747
PRO  CYS   0.09010  -172.932     5.292
PRO  CYS   0.64624   -58.393     5.291
PRO  GLN   0.38798    56.082     1.770
PRO  GLN   0.01445  -168.985     3.084
PRO  GLN   0.59757   -57.695     5.334
PRO  GLU   0.22833    57.488     3.080
PRO  GLU   0.71826   -62.314     6.947
PRO  GLU   0.05341  -168.684     2.505
PRO  GLY   0.26363    57.096     2.770
PRO  GLY   0.08280  -169.078     1.384
PRO  GLY   0.65357   -61.009     6.035
PRO  HID   0.29984    56.483     2.365
PRO  HID   0.64702   -58.637     5.008
PRO  HID   0.05314  -168.867     2.508
PRO  HIE   0.23667    57.566     2.839
PRO  HIE   0.08592  -168.715     2.435
PRO  HIE   0.67740   -61.814     6.913
PRO  HIP   0.19715    56.101     3.394
PRO  HIP   0.07975  -170.091     1.339
PRO  HIP   0.72310   -56.870     2.863
PRO  ILE   0.38794    56.885     2.451
PRO  ILE   0.04241  -169.235     2.820
PRO  ILE   0.56964   -60.190     6.379
PRO  LEU   0.27842    56.595     2.605
PRO  LEU   0.06632  -168.117     2.296
PRO  LEU   0.65526   -59.635     6.435
PRO  LYS   0.19374    56.387     2.654
PRO  LYS   0.08648  -168.411     1.648
PRO  LYS   0.71978   -57.402     3.054
PRO  MET   0.27401    56.989     2.188
PRO  MET   0.05401  -171.420     3.510
PRO  MET   0.67199   -58.820     5.611
PRO  PHE   0.36169    57.159     2.405
PRO  PHE   0.54829   -62.051     7.163
PRO  PHE   0.09002  -169.643     2.673
PRO  PRO   0.11151    57.079     4.331
PRO  PRO   0.05150  -169.884     2.184
PRO  PRO   0.83699   -60.573     6.886
PRO  SER   0.37170    56.974     1.956
PRO  SER   0.04130  -169.543     1.457
PRO  SER   0.58700   -59.950     6.699
PRO  THR   0.24767    56.096     3.136
PRO  THR   0.07102  -168.191     2.626
PRO  THR   0.68131   -61.548     6.664
PRO  TRP   0.29718    56.723     1.584
PRO  TRP   0.59892   -66.426     7.516
PRO  TRP   0.10390  -169.902     2.256
PRO  TYR   0.21838    57.419     2.703
PRO  TYR   0.17668  -170.805     3.316
PRO  TYR   0.60494   -65.310     6.860
PRO  VAL   0.24119    56.531     2.895
PRO  VAL   0.13391  -171.640     5.679
PRO  VAL   0.62491   -61.340     6.573
SER  ALA   0.39691    57.433     2.154
SER  ALA   0.09299  -167.029     2.220
SER  ALA   0.51011   -61.382     6.990
SER  ARG   0.15630    56.614     1.963
SER  ARG   0.06429  -168.592     1.281
SER  ARG   0.77941   -57.202     3.290
SER  ASN   0.31262    56.931     2.320
SER  ASN   0.07231  -168.712     2.066
SER  ASN   0.61507   -57.883     5.757
SER  ASP   0.14910    57.938     2.572
SER  ASP   0.76076   -63.176     6.685
SER  ASP   0.09014  -168.806     1.662
SER  CYS   0.33519    56.887     2.004
SER  CYS   0.08734  -167.385     1.988
SER  CYS   0.57748   -57.886     3.759
SER  GLN   0.22360    57.071     2.686
SER  GLN   0.05322  -168.231     1.858
SER  GLN   0.72317   -58.066     3.884
SER  GLU   0.53470    58.689     2.654
SER  GLU   0.09370  -168.219     1.935
SER  GLU   0.37160   -62.895     7.270
SER  GLY   0.15280    57.110     2.821
SER  GLY   0.11603  -167.458     2.131
SER  GLY   0.73118   -59.850     5.303
SER  HID   0.15221    57.520     2.900
SER  HID   0.13074  -169.305     1.184
SER  HID   0.71705   -60.040     5.976
SER  HIE   0.24289    58.543     2.166
SER  HIE   0.17876  -168.416     1.737
SER  HIE   0.57835   -63.567     6.942
SER  HIP   0.21154    57.449     2.701
SER  HIP   0.73392   -56.730     2.391
SER  HIP   0.05454  -171.094     3.389
SER  ILE   0.37102    57.006     1.885
SER  ILE   0.09960  -168.085     1.936
SER  ILE   0.52938   -59.888     6.199
SER  LEU   0.20640    57.333     2.625
SER  LEU   0.13340  -167.543     1.894
SER  LEU   0.66020   -59.250     5.473
SER  LYS   0.17296    56.544     2.038
SER  LYS   0.07649  -168.538     1.338
SER  LYS   0.75054   -57.474     3.326
SER  MET   0.17721    57.862     2.528
SER  MET   0.08326  -168.811     2.012
SER  MET   0.73953   -60.960     6.217
SER  PHE   0.23036    58.388     2.225
SER  PHE   0.17145  -169.001     1.605
SER  PHE   0.59820   -62.864     6.564
SER  PRO   0.37170    56.974     1.956
SER  PRO   0.04130  -169.543     1.457
SER  PRO   0.58700   -59.950     6.699
SER  SER   0.15848    56.501     2.166
SER  SER   0.05456  -167.767     2.192
SER  SER   0.78696   -58.735     4.691
SER  THR   0.25696    59.527     2.689
SER  THR   0.26233  -172.284     4.991
SER  THR   0.48071   -62.977     7.119
SER  TRP   0.22634    58.382     2.781
SER  TRP   0.15845  -169.331     1.680
SER  TRP   0.61521   -64.273     7.083
SER  TYR   0.33549    58.187     1.947
SER  TYR   0.57724   -61.706     6.593
SER  TYR   0.08727  -169.564     1.971
SER  VAL   0.24869    57.048     3.121
SER  VAL   0.15441  -170.108     3.992
SER  VAL   0.59690   -59.480     5.383
THR  ALA   0.35812    57.011     2.318
THR  ALA   0.07525  -167.754     2.224
THR  ALA   0.56662   -58.275     5.102
THR  ARG   0.22284    56.606     2.510
THR  ARG   0.08706  -168.742     1.392
THR  ARG   0.69010   -57.606     3.508
THR  ASN   0.23845    58.220     2.392
THR  ASN   0.14011  -168.563     1.904
THR  ASN   0.62143   -60.510     5.833
THR  ASP   0.21057    57.076     2.889
THR  ASP   0.71237   -62.646     7.030
THR  ASP   0.07706  -168.287     1.935
THR  CYS   0.18375    57.823     2.481
THR  CYS   0.13349  -167.703     2.104
THR  CYS   0.68276   -61.812     6.401
THR  GLN   0.27643    59.419     3.413
THR  GLN   0.23209  -172.480     4.465
THR  GLN   0.49148   -60.907     6.947
THR  GLU   0.35295    58.140     4.008
THR  GLU   0.11321  -175.487     2.979
THR  GLU   0.53385   -60.113     6.447
THR  GLY   0.28439    57.989     2.916
THR  GLY   0.14903  -168.712     1.611
THR  GLY   0.56658   -61.159     6.374
THR  HID   0.27178    56.554     1.952
THR  HID   0.09084  -168.708     1.953
THR  HID   0.63738   -57.933     4.649
THR  HIE   0.32320    60.174     3.543
THR  HIE   0.30929  -173.343     4.356
THR  HIE   0.36750   -63.762     6.559
THR  HIP   0.35960    56.288     1.579
THR  HIP   0.04196  -169.953     2.120
THR  HIP   0.59845   -56.012     2.731
THR  ILE   0.39657    56.220     2.121
THR  ILE   0.05892  -168.208     2.095
THR  ILE   0.54450   -60.359     6.305
THR  LEU   0.36165    57.042     2.872
THR  LEU   0.15333  -167.920     2.479
THR  LEU   0.48502   -63.091     6.854
THR  LYS   0.19942    58.740     4.059
THR  LYS   0.20095  -175.177     2.952
THR  LYS   0.59964   -57.367     3.668
THR  MET   0.46970    56.098     1.304
THR  MET   0.04837  -169.146     3.464
THR  MET   0.48193   -59.621     5.852
THR  PHE   0.25992    58.186     3.563
THR  PHE   0.16466  -171.442     3.849
THR  PHE   0.57542   -61.514     6.732
THR  PRO   0.24767    56.096     3.136
THR  PRO   0.07102  -168.191     2.626
THR  PRO   0.68131   -61.548     6.664
THR  SER   0.25696    59.527     2.689
THR  SER   0.26233  -172.284     4.991
THR  SER   0.48071   -62.977     7.119
THR  THR   0.19578    55.328     2.473
THR  THR   0.06947  -168.704     2.158
THR  THR   0.73476   -59.492     5.565
THR  TRP   0.34729    56.099     2.728
THR  TRP   0.07000  -168.465     2.132
THR  TRP   0.58271   -61.077     7.367
THR  TYR   0.27476    58.174     2.137
THR  TYR   0.15300  -169.214     1.285
THR  TYR   0.57224   -61.400     6.311
THR  VAL   0.31480    57.374     2.791
THR  VAL   0.14126  -170.092     3.764
THR  VAL   0.54395   -59.577     6.369
TRP  ALA   0.34074    57.191     2.422
TRP  ALA   0.12064  -169.109     2.685
TRP  ALA   0.53863   -62.284     7.234
TRP  ARG   0.55357    56.523     1.197
TRP  ARG   0.06939  -170.962     3.706
TRP  ARG   0.37704   -56.990     3.417
TRP  ASN   0.24081    57.146     2.103
TRP  ASN   0.09686  -169.560     2.229
TRP  ASN   0.66233   -61.529     6.617
TRP  ASP   0.35792    55.848     2.909
TRP  ASP   0.07482  -169.065     1.923
TRP  ASP   0.56725   -65.062     6.963
TRP  CYS   0.22624    57.186     2.290
TRP  CYS   0.12159  -171.042     3.735
TRP  CYS   0.65216   -60.981     7.067
TRP  GLN   0.32736    57.119     1.973
TRP  GLN   0.11096  -168.622     1.726
TRP  GLN   0.56168   -60.908     7.059
TRP  GLU   0.25759    57.338     2.611
TRP  GLU   0.12875  -168.509     1.913
TRP  GLU   0.61366   -65.531     6.970
TRP  GLY   0.31172    57.719     2.356
TRP  GLY   0.17503  -171.156     3.050
TRP  GLY   0.51325   -64.602     7.075
TRP  HID   0.32358    56.785     1.750
TRP  HID   0.57089   -58.154     5.367
TRP  HID   0.10553  -169.622     1.666
TRP  HIE   0.21780    58.757     2.396
TRP  HIE   0.16351  -171.833     3.340
TRP  HIE   0.61869   -64.652     7.391
TRP  HIP   0.28174    56.842     1.984
TRP  HIP   0.07289  -169.143     1.685
TRP  HIP   0.64537   -58.532     5.057
TRP  ILE   0.32982    58.217     2.690
TRP  ILE   0.52224   -62.891     6.599
TRP  ILE   0.14794  -169.847     3.939
TRP  LEU   0.25886    57.581     2.809
TRP  LEU   0.60453   -60.588     5.445
TRP  LEU   0.13661  -171.474     3.524
TRP  LYS   0.29954    57.752     2.328
TRP  LYS   0.13210  -169.397     3.288
TRP  LYS   0.56836   -57.924     5.702
TRP  MET   0.25745    57.349     2.008
TRP  MET   0.11250  -171.114     3.810
TRP  MET   0.63006   -62.890     8.052
TRP  PHE   0.22715    57.982     2.918
TRP  PHE   0.48538   -66.297     7.191
TRP  PHE   0.28746  -172.505     3.335
TRP  PRO   0.29718    56.723     1.584
TRP  PRO   0.59892   -66.426     7.516
TRP  PRO   0.10390  -169.902     2.256
TRP  SER   0.22634    58.382     2.781
TRP  SER   0.15845  -169.331     1.680
TRP  SER   0.61521   -64.273     7.083
TRP  THR   0.34729    56.099     2.728
TRP  THR   0.07000  -168.465     2.132
TRP  THR   0.58271   -61.077     7.367
TRP  TRP   0.41738    56.822     2.305
TRP  TRP   0.22085  -170.949     1.204
TRP  TRP   0.36177   -64.260     8.623
TRP  TYR   0.21598    57.410     2.518
TRP  TYR   0.54773   -64.312     8.333
TRP  TYR   0.23629  -173.404     3.419
TRP  VAL   0.34217    56.367     3.062
TRP  VAL   0.15823  -168.302     3.507
TRP  VAL   0.49961   -58.624     6.460
TYR  ALA   0.30056    57.239     2.087
TYR  ALA   0.08839  -168.903     2.305
TYR  ALA   0.61105   -62.997     7.559
TYR  ARG   0.26587    57.641     1.761
TYR  ARG   0.14177  -168.820     1.415
TYR  ARG   0.59235   -59.159     5.607
TYR  ASN   0.21603    57.735     2.306
TYR  ASN   0.18385  -169.356     1.563
TYR  ASN   0.60013   -62.145     7.128
TYR  ASP   0.21619    55.636     3.742
TYR  ASP   0.70088   -65.649     6.453
TYR  ASP   0.08293  -168.688     2.142
TYR  CYS   0.20130    57.831     2.376
TYR  CYS   0.12580  -168.658     1.977
TYR  CYS   0.67290   -63.300     6.610
TYR  GLN   0.34278    57.122     1.904
TYR  GLN   0.08799  -168.707     1.358
TYR  GLN   0.56923   -59.890     6.660
TYR  GLU   0.19728    57.963     2.071
TYR  GLU   0.12415  -169.549     1.975
TYR  GLU   0.67857   -66.099     6.738
TYR  GLY   0.32439    58.916     2.042
TYR  GLY   0.12803  -169.581     2.074
TYR  GLY   0.54758   -62.681     6.033
TYR  HID   0.19478    57.361     2.954
TYR  HID   0.68291   -60.687     6.442
TYR  HID   0.12231  -170.176     1.819
TYR  HIE   0.28087    57.945     1.875
TYR  HIE   0.12047  -169.721     1.850
TYR  HIE   0.59867   -62.103     7.643
TYR  HIP   0.32137    56.661     1.949
TYR  HIP   0.05636  -168.191     1.958
TYR  HIP   0.62227   -57.390     3.839
TYR  ILE   0.24811    57.591     2.699
TYR  ILE   0.17823  -169.238     2.343
TYR  ILE   0.57366   -60.984     6.840
TYR  LEU   0.23534    58.667     3.099
TYR  LEU   0.14508  -168.098     2.350
TYR  LEU   0.61958   -64.825     6.143
TYR  LYS   0.22961    57.607     2.214
TYR  LYS   0.14193  -168.749     1.314
TYR  LYS   0.62846   -58.956     4.552
TYR  MET   0.32801    56.958     1.580
TYR  MET   0.09203  -170.128     1.586
TYR  MET   0.57996   -61.903     8.512
TYR  PHE   0.30636    57.077     2.206
TYR  PHE   0.14586  -170.531     1.525
TYR  PHE   0.54779   -62.663     8.340
TYR  PRO   0.21838    57.419     2.703
TYR  PRO   0.17668  -170.805     3.316
TYR  PRO   0.60494   -65.310     6.860
TYR  SER   0.33549    58.187     1.947
TYR  SER   0.57724   -61.706     6.593
TYR  SER   0.08727  -169.564     1.971
TYR  THR   0.27476    58.174     2.137
TYR  THR   0.15300  -169.214     1.285
TYR  THR   0.57224   -61.400     6.311
TYR  TRP   0.21598    57.410     2.518
TYR  TRP   0.54773   -64.312     8.333
TYR  TRP   0.23629  -173.404     3.419
TYR  TYR   0.28357    57.351     2.178
TYR  TYR   0.17041  -170.556     1.522
TYR  TYR   0.54602   -63.709     8.540
TYR  VAL   0.23744    56.836     2.409
TYR  VAL   0.13608  -168.768     1.594
TYR  VAL   0.62648   -62.623     7.691
VAL  ALA   0.17265    55.947     2.615
VAL  ALA   0.18222  -170.548     4.282
VAL  ALA   0.64513   -59.511     5.090
VAL  ARG   0.27677    56.906     2.509
VAL  ARG   0.14067  -169.982     1.907
VAL  ARG   0.58256   -59.530     4.869
VAL  ASN   0.30583    58.773     2.303
VAL  ASN   0.10463  -168.644     1.874
VAL  ASN   0.58954   -63.214     7.002
VAL  ASP   0.23293    56.047     3.476
VAL  ASP   0.67150   -61.678     6.341
VAL  ASP   0.09557  -167.585     2.459
VAL  CYS   0.33407    56.591     2.224
VAL  CYS   0.07603  -168.585     2.461
VAL  CYS   0.58990   -59.707     6.601
VAL  GLN   0.43726    56.545     1.995
VAL  GLN   0.07944  -169.309     1.618
VAL  GLN   0.48330   -59.052     5.794
VAL  GLU   0.29274    57.117     2.408
VAL  GLU   0.07203  -168.644     1.748
VAL  GLU   0.63523   -61.698     6.946
VAL  GLY   0.28111    58.333     3.236
VAL  GLY   0.13624  -170.485     4.334
VAL  GLY   0.58265   -61.678     6.346
VAL  HID   0.29230    56.632     2.192
VAL  HID   0.06226  -168.757     1.881
VAL  HID   0.64544   -57.932     5.027
VAL  HIE   0.28688    57.636     2.498
VAL  HIE   0.18280  -172.448     4.129
VAL  HIE   0.53031   -61.919     7.169
VAL  HIP   0.18343    56.511     2.515
VAL  HIP   0.16614  -170.290     2.378
VAL  HIP   0.65043   -57.194     2.829
VAL  ILE   0.17908    58.541     2.588
VAL  ILE   0.13368  -169.258     1.632
VAL  ILE   0.68723   -61.612     6.924
VAL  LEU   0.32402    56.272     1.651
VAL  LEU   0.07645  -170.136     4.674
VAL  LEU   0.59953   -58.003     5.872
VAL  LYS   0.30419    56.798     2.511
VAL  LYS   0.07781  -171.667     3.313
VAL  LYS   0.61799   -58.219     4.679
VAL  MET   0.45186    56.872     2.025
VAL  MET   0.48251   -58.366     5.417
VAL  MET   0.06563  -172.437     3.793
VAL  PHE   0.24709    57.549     2.835
VAL  PHE   0.18995  -169.600     1.208
VAL  PHE   0.56295   -62.325     7.218
VAL  PRO   0.24119    56.531     2.895
VAL  PRO   0.13391  -171.640     5.679
VAL  PRO   0.62491   -61.340     6.573
VAL  SER   0.24869    57.048     3.121
VAL  SER   0.15441  -170.108     3.992
VAL  SER   0.59690   -59.480     5.383
VAL  THR   0.31480    57.374     2.791
VAL  THR   0.14126  -170.092     3.764
VAL  THR   0.54395   -59.577     6.369
VAL  TRP   0.34217    56.367     3.062
VAL  TRP   0.15823  -168.302     3.507
VAL  TRP   0.49961   -58.624     6.460
VAL  TYR   0.23744    56.836     2.409
VAL  TYR   0.13608  -168.768     1.594
VAL  TYR   0.62648   -62.623     7.691
VAL  VAL   0.22265    57.767     3.850
VAL  VAL   0.19960  -170.965     3.901
VAL  VAL   0.57775   -61.271     6.079
