# Supplementary material for: Exploiting Sequence-Dependent Rotamer Information in Global Optimization of Proteins
Source: J Phys Chem B. 2022 Oct 18;126(42):8381–90. doi: 10.1021/acs.jpcb.2c04647 (PMC9623586; doi:10.1021/acs.jpcb.2c04647)
Supplement: Supplementary file 1 — jp2c04647_si_001.zip [file jp2c04647_si_001.zip › LibraryForSubmission/GLN.txt]

ALA  ALA   0.01135   -61.278   -62.140   100.346     1.247     0.833     0.086
ALA  ALA   0.00008  -130.076   -62.386    91.385     0.133     1.349     1.204
ALA  ALA   0.00064  -174.184   -84.816   107.169     1.608     1.227     2.442
ALA  ALA   0.12452   -64.199  -175.056    98.454     0.612     0.302     0.399
ALA  ALA   0.00001  -145.982    94.001   132.962     1.845     1.247     2.235
ALA  ALA   0.04707  -171.831   176.386    96.344     0.348     0.424     0.650
ALA  ALA   0.04086  -170.667   176.701     2.654     1.220     0.523     0.534
ALA  ALA   0.00581  -178.756    59.551    56.234     2.148     0.768     1.078
ALA  ALA   0.02475   179.067    65.472    -8.696     3.531     0.939     5.839
ALA  ALA   0.00241    62.036    79.909    15.109     2.455     0.739     1.156
ALA  ALA   0.02158    63.343  -178.223    97.901     2.213     0.349     0.203
ALA  ALA   0.00009    67.700   130.833   111.114     1.846     2.387     1.403
ALA  ALA   0.00023    63.279    95.861    91.791     1.292     0.635     0.284
ALA  ALA   0.00192    55.957    70.111  -107.090     9.631     9.746     3.601
ALA  ALA   0.02398  -173.837    58.227   -86.410     1.756     1.261     3.551
ALA  ALA   0.00599   -59.730    86.916   -92.476     7.005     7.282    14.050
ALA  ALA   0.00080  -170.338   -85.718    -4.265     2.042     0.354     2.487
ALA  ALA   0.18090   -64.933   -66.695    -8.034     1.618     0.344     1.007
ALA  ALA   0.01074   -66.830   -70.868   -91.920     1.430     0.313     0.956
ALA  ALA   0.00008  -139.793   -64.381   -65.586    11.881     2.886    12.530
ALA  ALA   0.04584  -171.306   175.654   -98.258     2.352     4.983     1.732
ALA  ALA   0.00007  -165.137  -124.775  -104.186     5.402    11.864     6.286
ALA  ALA   0.18351   -64.619  -176.552    -1.691     0.195     0.707     0.273
ALA  ALA   0.09293   -64.232  -177.087   -96.737     0.327     0.881     0.302
ALA  ALA   0.01236    64.159   -73.564    97.645     1.459     1.624     1.151
ALA  ALA   0.01311    69.402   -75.029   -18.300     4.726     1.425     7.609
ALA  ALA   0.00097    73.991   -64.277   -79.678     2.978     2.867    12.783
ALA  ALA   0.11830    63.828  -179.948    -0.308     1.718     0.104     0.529
ALA  ALA   0.02915    63.510   178.746   -98.122     2.303     0.956     0.531
ALA  ARG   0.00434    63.544   177.483   -98.377     2.468     0.435     0.682
ALA  ARG   0.00018    61.181    77.030  -107.483    10.947    11.631     2.081
ALA  ARG   0.00039    61.226    79.770    15.177     1.522     0.510     0.880
ALA  ARG   0.00001    61.645    95.435    91.948     1.000     1.000     1.000
ALA  ARG   0.03824    62.783  -179.851    -0.208     0.875     0.056     0.469
ALA  ARG   0.01565    63.602  -179.972    97.366     2.111     6.520     1.059
ALA  ARG   0.00359    64.382   -76.051    93.080     2.302     4.459     5.771
ALA  ARG   0.00007    76.589   -64.396   -89.550     2.485     1.444     3.434
ALA  ARG   0.00099    70.378   -74.744   -12.518     4.334     2.105     7.381
ALA  ARG   0.00891  -171.792   174.960   -98.318     0.873     1.015     0.678
ALA  ARG   0.00489  -171.830   177.084    97.074     0.218     0.227     0.244
ALA  ARG   0.04233  -171.376   176.593     2.345     0.763     0.342     0.290
ALA  ARG   0.00370  -173.560    58.384   -84.838     0.701     0.669     1.849
ALA  ARG   0.00426  -175.938    66.896    -2.593     0.642     1.167     3.248
ALA  ARG   0.00070  -176.536    59.946    68.620     2.147     0.795    19.321
ALA  ARG   0.04185   -64.433  -175.101    98.294     0.405     0.869     0.850
ALA  ARG   0.00003  -172.861   -83.518   106.661     1.390     1.575     0.261
ALA  ARG   0.02335   -62.006   -62.627    99.320     1.412     1.612     0.785
ALA  ARG   0.00037  -169.449   -85.686    -5.479     1.900     1.491     5.492
ALA  ARG   0.00071   -62.812   -65.609   -77.926     5.689     6.390    17.223
ALA  ARG   0.13219   -65.176   -66.952    -7.498     1.654     0.280     0.807
ALA  ARG   0.08715   -64.444  -177.680   -96.779     0.169     0.882     0.372
ALA  ARG   0.56327   -64.671  -177.186    -1.495     0.117     0.635     0.537
ALA  ARG   0.02094   -64.463    79.520     5.891     0.912     1.101     1.415
ALA  ARG   0.00192   -65.399    78.072  -100.452     6.462     8.553    10.760
ALA  ASN   0.00410  -172.715    59.755   -90.945     3.570     3.549     6.862
ALA  ASN   0.01211  -170.889   174.421   -98.450     0.682     1.519     0.946
ALA  ASN   0.00002  -161.879  -114.601   -98.913     7.434     9.943     4.508
ALA  ASN   0.00041  -176.802    60.278    92.180     0.172     0.206     0.091
ALA  ASN   0.00438  -174.696    64.713     5.956     2.372     0.485     4.248
ALA  ASN   0.00055  -171.375   -85.565    -8.305     1.905     0.382     4.270
ALA  ASN   0.05080  -171.471   176.163     2.436     0.926     0.413     0.347
ALA  ASN   0.00511  -171.573   176.410    96.400     0.951     1.424     0.792
ALA  ASN   0.00598   -63.121    81.887   -93.262     7.216    10.769    15.116
ALA  ASN   0.02686   -63.791    79.842     5.947     1.115     1.019     2.417
ALA  ASN   0.00001   -56.641    90.444    69.165     1.000     1.000     1.000
ALA  ASN   0.11109   -64.330  -175.004    98.495     0.565     0.842     0.504
ALA  ASN   0.08329   -64.272  -177.132   -96.481     0.286     1.047     0.650
ALA  ASN   0.47315   -64.599  -176.704    -1.725     0.479     0.699     0.952
ALA  ASN   0.08743   -65.149   -66.640    -7.963     2.073     0.418     1.393
ALA  ASN   0.00777   -66.752   -70.702   -91.751     1.696     1.519     3.722
ALA  ASN   0.01162   -61.503   -62.218   100.395     0.785     0.664     0.389
ALA  ASN   0.00005  -173.549   -84.698   111.315     3.469     1.938     7.830
ALA  ASN   0.00067    52.934    66.083  -105.843     9.561     8.728     4.434
ALA  ASN   0.00664    65.494   -77.063    90.329     2.386     6.076     6.565
ALA  ASN   0.00016    75.227   -63.193   -86.515     1.003     0.619     0.011
ALA  ASN   0.00524    73.226   -74.964    -7.195     2.663     1.495     7.005
ALA  ASN   0.00648    65.279  -178.895    98.297     2.665     3.255     0.604
ALA  ASN   0.00002    62.762    95.678    91.916     1.443     0.255     0.142
ALA  ASN   0.00004    66.276   132.785   109.850     2.278     1.510     1.127
ALA  ASN   0.00003    61.327    80.199    13.369     0.191     0.160     0.206
ALA  ASN   0.02442    63.102   179.741   -97.647     1.714     1.311     0.736
ALA  ASN   0.07158    63.677  -179.829    -0.506     2.084     0.170     0.887
ALA  ASP   0.00004   -55.620    91.084    68.102     1.298     0.879     1.117
ALA  ASP   0.00960   -63.799    79.552     6.666     0.447     0.517     1.945
ALA  ASP   0.00454  -175.189    65.404     4.018     3.603     1.876     7.176
ALA  ASP   0.00343  -176.841    60.172    64.173     2.200     0.531    20.342
ALA  ASP   0.00064    51.242    65.072  -107.353     6.815     7.371     4.826
ALA  ASP   0.00337  -170.897    61.574   -94.853     3.996     3.547     6.616
ALA  ASP   0.00178   -65.246    78.191   -99.623     7.641    10.776    13.660
ALA  ASP   0.00042    62.080    79.926    15.882     2.449     0.783     2.295
ALA  ASP   0.00001    48.130    61.279    64.861     1.000     1.000     1.000
ALA  ASP   0.00006    61.790   101.231    95.974     3.143    11.857     6.878
ALA  ASP   0.01314    64.047   179.199    97.221     2.305     5.175     2.064
ALA  ASP   0.00102    71.115   -70.439   -79.332     5.775     7.185    10.706
ALA  ASP   0.00161    71.252   -74.649   -15.515     4.010     1.551     9.802
ALA  ASP   0.00027    72.060   -63.044   -46.031     5.203     3.552     4.409
ALA  ASP   0.13925    63.936  -179.740    -0.084     1.820     0.313     0.530
ALA  ASP   0.02193    63.592  -175.892   -96.034     1.563     5.998     2.426
ALA  ASP   0.00497    65.327   -78.228    89.545     2.898     4.806     5.717
ALA  ASP   0.01148   -63.529   -64.009    99.977     2.049     2.033     1.307
ALA  ASP   0.00012  -175.846   -86.778   109.523     2.676     1.871     4.214
ALA  ASP   0.00001  -140.613   -68.517    93.045    17.394     2.418     7.938
ALA  ASP   0.00031  -172.236   -85.988    -7.784     2.902     1.664     4.694
ALA  ASP   0.00002  -145.085   -63.642   -61.944     9.491     2.494    10.613
ALA  ASP   0.00004  -179.472   -93.583   -54.453     0.825     1.629     3.351
ALA  ASP   0.00002  -166.861  -107.184   -95.950     2.501     3.075     1.446
ALA  ASP   0.02774   -63.971   -67.677   -86.801     5.097     5.957    10.300
ALA  ASP   0.05310   -64.214   -66.567    -9.244     4.204     1.159     4.991
ALA  ASP   0.03115  -172.097   174.434   -98.977     0.803     0.442     0.661
ALA  ASP   0.00017  -148.718  -162.981   -85.884    13.051     3.961     4.586
ALA  ASP   0.07614  -171.580   176.311     2.444     0.863     0.461     0.335
ALA  ASP   0.00298  -169.973   175.661    97.048     1.184     0.593     0.833
ALA  ASP   0.09572   -63.996  -175.806    98.123     0.672     1.861     1.347
ALA  ASP   0.08732   -64.130  -176.913   -96.690     0.649     1.257     0.587
ALA  ASP   0.40761   -64.488  -177.175    -1.794     0.629     0.661     0.402
ALA  CYS   0.00004  -168.055  -105.604   -94.484     0.916     1.503     0.717
ALA  CYS   0.00646  -170.370   174.453   -98.445     1.197     0.812     0.284
ALA  CYS   0.00035    59.018    70.119  -102.942     5.652     5.430     2.225
ALA  CYS   0.00134  -169.684    62.172   -96.436     3.539     3.617     5.822
ALA  CYS   0.00371   -59.979    85.538   -89.190     6.607     9.617    13.465
ALA  CYS   0.00207    66.178   -77.835    88.181     1.002     3.388     4.565
ALA  CYS   0.00012    75.231   -63.649   -87.264     0.211     0.111     0.328
ALA  CYS   0.00548    73.720   -74.277    -7.115     2.076     1.875     3.683
ALA  CYS   0.16387    63.879  -179.812    -0.530     2.125     0.383     0.588
ALA  CYS   0.03626    63.731  -178.569   -97.313     1.710     2.504     0.898
ALA  CYS   0.00034    60.999    79.663    15.211     1.256     0.935     3.258
ALA  CYS   0.01190    66.609  -178.789    98.147     2.014     0.626     0.392
ALA  CYS   0.00006    66.716   132.458   109.978     1.713     2.634     1.665
ALA  CYS   0.00004    65.718    89.964    77.184     3.649     6.832    17.763
ALA  CYS   0.00444  -173.472    64.552     8.437     0.825     0.225     1.692
ALA  CYS   0.00226  -177.708    59.987    83.659     1.677     0.702    16.085
ALA  CYS   0.04792  -171.148   176.213     2.537     0.978     0.444     0.222
ALA  CYS   0.01311  -171.176   175.718    96.402     1.102     0.405     0.347
ALA  CYS   0.00011   -56.594    90.515    69.840     0.344     0.135     0.721
ALA  CYS   0.01028   -64.501    79.876     6.563     1.936     1.448     3.479
ALA  CYS   0.10960   -64.355  -175.374    98.117     1.047     0.964     0.740
ALA  CYS   0.39107   -64.572  -176.963    -1.692     0.534     0.649     0.500
ALA  CYS   0.04807   -63.903  -177.412   -96.410     0.367     0.982     0.831
ALA  CYS   0.00909   -61.882   -62.421   100.509     1.593     1.750     0.634
ALA  CYS   0.00003  -173.059   -86.076   110.364     1.567     3.599     4.210
ALA  CYS   0.00000  -130.858   -62.124    91.990     1.000     1.000     1.000
ALA  CYS   0.00027  -171.967   -85.573    -8.713     1.732     0.785     4.592
ALA  CYS   0.00582   -67.212   -70.788   -91.766     1.079     0.304     0.868
ALA  CYS   0.12570   -65.210   -66.620    -7.976     2.104     0.416     1.350
ALA  CYS   0.00018   -56.437   -61.374   -44.999     1.660     0.670    10.016
ALA  GLN   0.00654    63.197   179.253   -97.840     1.488     1.417     0.960
ALA  GLN   0.00015    48.164    57.438   -96.441     9.204    10.338     6.951
ALA  GLN   0.00065    60.893    79.541    15.279     0.865     0.314     0.877
ALA  GLN   0.09238    63.000  -179.829    -0.623     1.014     0.157     0.448
ALA  GLN   0.01474    63.100  -178.177    97.802     1.356     1.170     0.315
ALA  GLN   0.00150    65.871   -73.179    95.901     3.444     2.893     5.473
ALA  GLN   0.00023    74.775   -63.982   -85.030     3.483     2.346    13.421
ALA  GLN   0.00117    75.035   -73.917    -6.400     2.476     1.941     4.355
ALA  GLN   0.06652   -64.243  -175.297    98.096     0.463     0.319     0.358
ALA  GLN   0.00460   -62.130   -62.657    99.828     1.452     1.420     0.844
ALA  GLN   0.00014  -171.203   -85.888    -4.602     1.914     0.277     3.009
ALA  GLN   0.00084   -66.748   -70.788   -92.101     1.756     0.616     1.244
ALA  GLN   0.06602   -66.319   -66.981    -7.790     6.268     0.733     3.974
ALA  GLN   0.08450   -64.304  -177.471   -96.670     0.473     0.880     0.489
ALA  GLN   0.53518   -64.618  -177.042    -1.577     0.324     0.668     0.726
ALA  GLN   0.01772   -68.637    73.306  -104.515     4.257     5.998     7.133
ALA  GLN   0.01852   -64.348    79.326     4.893     1.591     1.126     1.541
ALA  GLN   0.00002   -56.181    90.896    69.497     1.000     1.000     1.000
ALA  GLN   0.00555  -171.848   174.356   -98.641     1.281     0.556     0.520
ALA  GLN   0.00514  -174.237    57.818   -89.969     3.761     2.364     5.026
ALA  GLN   0.00629   177.976    64.729   -11.010     7.365     0.399    15.339
ALA  GLN   0.00024  -176.596    60.248    66.973     0.196     0.308    20.662
ALA  GLN   0.05920  -171.738   176.533     2.226     0.665     0.447     0.303
ALA  GLN   0.01216  -172.044   176.272    96.419     0.956     0.409     0.744
ALA  GLU   0.00020    55.490    70.762  -110.187    10.436    10.578     2.117
ALA  GLU   0.01625    66.552   -77.127    88.516     3.596     7.564     4.871
ALA  GLU   0.01180    64.202  -178.574    97.974     2.365     2.465     0.577
ALA  GLU   0.00116    60.830    79.453    15.995     2.374     0.979     1.511
ALA  GLU   0.00001    61.629    95.778    92.392     1.000     1.000     1.000
ALA  GLU   0.00006    50.909    58.624    69.923     1.000     1.000     1.000
ALA  GLU   0.00022    75.666   -63.577   -88.196     0.444     0.343     1.790
ALA  GLU   0.00369    71.001   -75.912    -9.641     2.287     1.166    10.268
ALA  GLU   0.12269    63.535  -179.821    -0.517     1.291     0.208     0.493
ALA  GLU   0.01768    63.040   179.761   -98.056     1.679     1.480     0.901
ALA  GLU   0.00186  -171.776    59.791   -94.138     4.597     3.985     5.706
ALA  GLU   0.01263  -171.228   174.618   -98.538     1.390     1.532     0.866
ALA  GLU   0.00388  -178.702    65.474    -3.617     4.539     1.079     8.119
ALA  GLU   0.00111  -175.760    60.273    80.097     3.103     1.618    18.733
ALA  GLU   0.01082  -170.652   176.041    96.746     1.118     0.559     0.453
ALA  GLU   0.04847  -171.034   176.218     2.595     1.485     0.530     0.505
ALA  GLU   0.05545   -64.434  -175.060    98.309     0.337     0.449     0.545
ALA  GLU   0.01907   -64.495   -65.432   102.473     3.486     3.883     2.471
ALA  GLU   0.00012  -173.228   -84.222   112.432     3.119     1.971     7.569
ALA  GLU   0.00001  -132.361   -61.694    92.375     1.000     1.000     1.000
ALA  GLU   0.00027  -172.972   -84.721    -9.856     5.716     1.226     0.748
ALA  GLU   0.09671   -65.005   -66.658    -8.208     1.947     0.322     1.205
ALA  GLU   0.00958   -66.174   -70.620   -92.293     1.805     1.558     3.223
ALA  GLU   0.10159   -64.235  -177.181   -96.836     0.517     0.758     0.433
ALA  GLU   0.45007   -64.578  -176.780    -1.757     0.382     0.639     0.485
ALA  GLU   0.01245   -64.482    79.800     7.925     1.349     1.749     5.037
ALA  GLU   0.00216   -61.896    83.249   -98.424     6.538     7.407    13.467
ALA  GLY   0.00206    61.642    79.805    15.760     1.810     0.587     1.086
ALA  GLY   0.00000    35.917    59.282    60.494    16.041    10.012     5.491
ALA  GLY   0.01745    63.771   177.440    97.237     2.512     8.235     1.237
ALA  GLY   0.00018    63.764   102.801    96.085     3.149    14.402     8.374
ALA  GLY   0.00160    55.824    70.893  -108.833     8.410     8.578     3.184
ALA  GLY   0.01175    71.356   -74.249   -13.084     4.319     1.718     6.683
ALA  GLY   0.00106    76.706   -64.297   -89.296     1.841     2.038     3.912
ALA  GLY   0.03764    62.991   179.044   -97.712     1.635     0.692     0.246
ALA  GLY   0.12443    63.449  -179.911    -0.562     1.760     0.119     0.378
ALA  GLY   0.03451   -64.447    79.824     6.527     0.836     1.526     2.016
ALA  GLY   0.00784   -63.045    81.140   -95.971     7.603     9.904    12.307
ALA  GLY   0.01352  -173.722    58.103   -87.933     1.936     1.660     3.523
ALA  GLY   0.01187   179.634    65.234    -5.168     3.559     0.650     7.480
ALA  GLY   0.00173   179.066    58.934    58.541     0.988     0.357     8.256
ALA  GLY   0.00849    65.179   -74.179    95.530     1.302     3.690     4.805
ALA  GLY   0.01959   -61.691   -62.389   100.252     0.705     0.913     0.487
ALA  GLY   0.00021  -131.385   -65.605    90.102     1.384     2.220     1.269
ALA  GLY   0.00054  -173.791   -84.909   108.157     3.193     2.004     2.537
ALA  GLY   0.01972  -171.449   175.028   -98.754     2.285     4.434     1.727
ALA  GLY   0.00004  -168.354  -125.891  -106.334     6.500    12.880     7.511
ALA  GLY   0.00093  -169.917   -85.321    -6.056     1.810     0.953     3.620
ALA  GLY   0.00009  -140.646   -64.109   -64.875    10.650     2.598    10.798
ALA  GLY   0.00440   -66.489   -71.041   -92.193     2.215     0.251     1.631
ALA  GLY   0.11965   -65.226   -66.828    -7.921     1.620     0.271     0.847
ALA  GLY   0.00005  -105.368   -69.572    -1.556     1.000     1.000     1.000
ALA  GLY   0.06088  -171.352   176.476     2.306     1.069     0.458     0.398
ALA  GLY   0.00001  -146.150    94.569   132.918     0.198     0.159     0.441
ALA  GLY   0.02900  -171.679   176.212    96.426     0.623     0.281     0.606
ALA  GLY   0.06217   -64.332  -175.250    98.373     1.303     2.736     1.690
ALA  GLY   0.33296   -64.594  -176.880    -1.591     0.235     0.733     0.392
ALA  GLY   0.07561   -64.281  -177.428   -96.630     0.283     0.991     0.602
ALA  HID   0.00094    55.987    69.948  -107.067     7.639     8.286     5.076
ALA  HID   0.00925  -174.070    58.004   -86.454     1.440     0.974     3.253
ALA  HID   0.00952   -61.065    84.299   -98.307     5.221     6.333    13.245
ALA  HID   0.00148    62.079    79.948    14.854     2.758     1.250     2.063
ALA  HID   0.00692    63.701  -179.969    97.603     2.256     8.251     1.706
ALA  HID   0.00002    66.023   133.251   110.024     1.219     1.702     0.843
ALA  HID   0.00015    63.613    96.235    91.911     1.400     1.496     0.781
ALA  HID   0.00266  -178.451    59.627    57.335     2.564     0.784     6.611
ALA  HID   0.00205  -175.121    65.230     1.710    14.320     2.266     5.350
ALA  HID   0.00006   -56.888    90.013    70.706     1.817     1.296     3.751
ALA  HID   0.02062   -64.384    80.719     5.127     1.364     1.870     4.848
ALA  HID   0.00422    66.306   -74.422    92.742     3.051     3.165     6.335
ALA  HID   0.00914   -61.741   -62.388   100.151     2.938     2.719     1.936
ALA  HID   0.00035  -175.755   -86.322   106.452     1.242     1.315     0.733
ALA  HID   0.00004  -127.411   -67.903    85.358     2.975     6.442     5.625
ALA  HID   0.00549    71.251   -74.205   -12.038     4.860     1.836     6.851
ALA  HID   0.00100    74.416   -64.365   -85.916     4.547     2.606     7.141
ALA  HID   0.09505    63.415  -179.966    -0.333     1.581     0.503     0.875
ALA  HID   0.02454    62.778   179.163   -97.737     0.912     1.173     0.292
ALA  HID   0.00005  -145.610   -62.938   -59.342     7.348     1.863     7.443
ALA  HID   0.00062  -169.024   -85.228    -4.137     2.171     1.557     3.634
ALA  HID   0.00002   179.348   -90.921   -49.378     1.000     1.000     1.000
ALA  HID   0.00793   -67.476   -70.599   -91.839     0.638     0.390     0.250
ALA  HID   0.09731   -65.583   -66.752    -7.837     2.163     0.663     3.649
ALA  HID   0.02168  -172.150   174.753   -98.742     1.714     3.053     1.171
ALA  HID   0.00001  -157.586  -126.170  -103.717     1.000     1.000     1.000
ALA  HID   0.00796  -172.367   175.959    95.171     0.985     0.430     0.900
ALA  HID   0.03830  -171.263   176.416     2.434     1.082     0.475     0.350
ALA  HID   0.05963   -64.387  -175.394    97.968     0.644     0.300     0.475
ALA  HID   0.10528   -63.986  -177.056   -96.133     0.738     1.072     1.191
ALA  HID   0.46771   -64.681  -176.954    -1.692     0.510     0.705     0.995
ALA  HIE   0.00716    63.675   -75.096    96.348     1.487     3.918     5.956
ALA  HIE   0.01449   -64.623   -64.994   100.916     4.797     4.335     1.445
ALA  HIE   0.00006  -130.530   -61.928    91.087     0.818     0.818     0.643
ALA  HIE   0.00015  -173.386   -85.519   111.403     3.407     2.971     5.474
ALA  HIE   0.00741    72.874   -74.241    -9.544     4.612     2.935     8.326
ALA  HIE   0.00051    77.162   -64.610   -89.696     2.221     1.866     5.252
ALA  HIE   0.11654    63.834  -179.924     1.253     1.659     0.264     2.098
ALA  HIE   0.01677    63.679   178.810   -97.770     1.584     1.289     0.547
ALA  HIE   0.00012   -55.867    90.824    68.388     0.845     0.239     2.265
ALA  HIE   0.02004   -63.971    80.144     6.991     1.642     1.855     3.386
ALA  HIE   0.08511   -64.397  -175.263    98.028     0.909     1.865     1.145
ALA  HIE   0.09231   -64.273  -177.059   -96.527     0.555     1.027     0.668
ALA  HIE   0.42932   -64.798  -176.888    -1.938     0.816     0.755     1.134
ALA  HIE   0.00086  -169.634   -85.416    -4.956     1.315     0.412     2.705
ALA  HIE   0.00003  -143.943   -62.919   -61.899     9.156     2.352     9.287
ALA  HIE   0.00000   179.534   -92.536   -54.104     1.000     1.000     1.000
ALA  HIE   0.01045   -67.392   -70.756   -91.716     0.315     0.119     0.119
ALA  HIE   0.09251   -65.291   -66.865    -7.133     1.740     0.884     3.009
ALA  HIE   0.00004  -165.192  -113.064   -98.026     4.349    11.833     5.161
ALA  HIE   0.01314  -171.467   175.271   -98.520     2.838     5.485     1.934
ALA  HIE   0.00660  -171.537   176.613    96.919     0.986     0.876     0.474
ALA  HIE   0.04533  -171.548   176.361     2.399     1.206     0.438     0.466
ALA  HIE   0.00094    57.639    72.217  -108.167     7.060     7.771     4.232
ALA  HIE   0.00538  -172.766    59.032   -86.878     2.387     2.093     5.316
ALA  HIE   0.00662   -63.695    81.038   -98.424     6.449     8.424    12.612
ALA  HIE   0.00054    64.082    80.349    14.638     2.709     1.114     2.444
ALA  HIE   0.00000    41.516    57.326    59.784     1.000     1.000     1.000
ALA  HIE   0.01396    63.278   178.393    97.372     2.204     8.288     0.924
ALA  HIE   0.00019    62.170    95.339    91.688     1.094     0.514     0.432
ALA  HIE   0.00006    67.282   131.956   110.378     1.590     2.322     1.491
ALA  HIE   0.01115   178.855    65.152    -8.288     3.955     1.004     6.991
ALA  HIE   0.00219  -177.365    59.790    74.109     2.091     0.751    18.958
ALA  HIE   0.00000  -148.511    93.126   136.712     1.000     1.000     1.000
ALA  HIP   0.00269    62.526    80.067    13.951     1.784     0.619     1.399
ALA  HIP   0.00020    63.119    95.910    91.488     1.360     2.115     1.305
ALA  HIP   0.00361    64.878   175.273    96.963     2.846    10.643     1.760
ALA  HIP   0.00138    56.379    69.263  -104.238     7.192     7.968     6.647
ALA  HIP   0.06435    63.860  -179.918    -0.682     2.151     0.208     0.411
ALA  HIP   0.01936    63.317   178.972   -97.654     1.772     1.361     0.914
ALA  HIP   0.00497    65.011   -75.328    92.680     3.263     5.246     5.802
ALA  HIP   0.01392   -62.240   -62.972    99.328     1.610     1.668     0.603
ALA  HIP   0.00004  -130.049   -62.743    89.233     0.528     0.768     1.000
ALA  HIP   0.00018  -175.712   -86.601   106.461     1.077     1.150     1.655
ALA  HIP   0.01405    72.185   -74.020    -8.902     3.678     1.609     5.343
ALA  HIP   0.00051    76.958   -64.620   -89.531     2.038     1.091     3.199
ALA  HIP   0.00001    53.215   -77.009   -56.687     1.000     1.000     1.000
ALA  HIP   0.00003  -147.634   -62.865   -56.335     0.508     0.880     1.050
ALA  HIP   0.00120  -169.707   -85.928    -2.675     2.001     0.669     3.302
ALA  HIP   0.00443   -67.136   -70.805   -91.537     0.613     0.149     0.566
ALA  HIP   0.11946   -65.825   -67.091    -7.292     1.262     0.495     2.147
ALA  HIP   0.08352   -64.490  -175.227    98.028     0.627     1.087     0.817
ALA  HIP   0.45800   -64.842  -177.293    -1.493     0.318     0.561     0.470
ALA  HIP   0.07564   -64.486  -177.660   -96.351     0.475     0.943     0.662
ALA  HIP   0.00001  -164.144  -110.345   -96.544     6.361    11.398     5.183
ALA  HIP   0.01279  -171.809   175.592   -98.224     2.685     5.337     1.926
ALA  HIP   0.06373  -171.376   176.483     2.788     1.522     0.632     1.361
ALA  HIP   0.00638  -171.312   177.135    96.580     0.848     3.575     2.225
ALA  HIP   0.00723  -173.638    58.478   -87.345     2.332     2.222     5.143
ALA  HIP   0.00729   -55.695    92.088   -77.867     0.237     0.668     1.973
ALA  HIP   0.00279   -67.470    75.327  -106.348     3.468     6.067     1.987
ALA  HIP   0.00158  -175.836    59.573    60.029     2.278     0.582    15.735
ALA  HIP   0.00918  -176.622    65.678    -0.426     2.765     0.922     4.968
ALA  HIP   0.00008  -131.762    71.997    15.557     1.000     1.000     1.000
ALA  HIP   0.00005   -56.464    90.627    70.004     0.727     0.340     1.410
ALA  HIP   0.02132   -64.300    79.675     4.752     0.498     0.691     1.522
ALA  ILE   0.00257    66.410   -74.485    93.339     1.483     3.885     7.377
ALA  ILE   0.02002    62.402   174.979    96.798     1.628     8.752     1.139
ALA  ILE   0.00002    61.622    95.782    93.018     1.000     1.000     1.000
ALA  ILE   0.00044    61.179    79.691    15.459     1.696     0.733     1.138
ALA  ILE   0.00009    56.178    69.352  -103.892     7.784     8.411     5.434
ALA  ILE   0.00020    77.185   -63.985   -90.010     2.125     1.154     2.904
ALA  ILE   0.00055    66.120   -76.373   -19.462     3.383     1.126     7.018
ALA  ILE   0.08702    62.903  -179.880    -0.512     1.416     0.262     0.386
ALA  ILE   0.02354    63.013  -178.603   -98.053     1.381     5.211     1.406
ALA  ILE   0.01071  -174.579    57.676   -86.863     0.978     0.804     2.111
ALA  ILE   0.00032  -174.657    65.826    -3.785     7.823     1.984    15.180
ALA  ILE   0.00165   179.380    59.374    56.027     1.276     0.270     5.578
ALA  ILE   0.00636  -171.496   175.555   -98.055     2.351     3.926     1.769
ALA  ILE   0.03159  -171.889   176.453     2.247     0.616     0.393     0.315
ALA  ILE   0.01281  -172.374   176.744    96.945     0.607     0.386     0.471
ALA  ILE   0.06011   -64.606  -175.651    97.991     1.476     3.462     1.789
ALA  ILE   0.02143   -62.135   -63.176    99.534     0.968     1.081     0.296
ALA  ILE   0.00010  -173.645   -83.904   106.339     2.075     1.712     0.341
ALA  ILE   0.00002  -129.957   -65.803    86.306     9.158     5.688    11.753
ALA  ILE   0.00015  -169.999   -85.828    -3.235     0.036     0.020     0.021
ALA  ILE   0.02931   -66.779   -70.710   -91.918     0.604     0.329     0.360
ALA  ILE   0.00123   -56.187   -60.881   -46.745     0.266     0.347     3.338
ALA  ILE   0.08037   -65.637   -66.961    -7.280     1.610     0.367     0.735
ALA  ILE   0.48951   -64.446  -177.036    -1.650     0.337     0.716     0.611
ALA  ILE   0.10539   -64.125  -177.469   -96.393     0.816     1.075     0.617
ALA  ILE   0.00103   -57.908    87.738   -87.214     6.090     8.527    11.504
ALA  ILE   0.01343   -64.257    79.639     5.565     1.375     2.772     7.042
ALA  ILE   0.00001   -53.947    91.222    68.637     1.000     1.000     1.000
ALA  LEU   0.00528    65.448   -75.553    92.653     2.431     4.621     6.041
ALA  LEU   0.01158    65.442  -178.265    97.626     3.548     3.911     1.622
ALA  LEU   0.00598    71.856   -74.210    -9.593     3.213     1.417     5.152
ALA  LEU   0.00033    74.116   -64.593   -85.641    12.836     7.861    17.671
ALA  LEU   0.07132    63.136  -179.811    -0.597     1.778     0.198     0.434
ALA  LEU   0.03254    63.821  -179.556   -97.730     2.446     2.419     0.847
ALA  LEU   0.00032    55.363    70.850  -109.324     9.884    10.698     2.096
ALA  LEU   0.00025    60.691    79.369    15.817     2.523     0.745     1.195
ALA  LEU   0.00001    62.007    95.295    91.695     1.000     1.000     1.000
ALA  LEU   0.13996   -64.235  -175.205    98.306     1.263     2.251     1.424
ALA  LEU   0.02130   -61.996   -62.701   100.166     1.292     1.320     0.556
ALA  LEU   0.00001  -132.505   -62.383    92.098     1.000     1.000     1.000
ALA  LEU   0.00007  -176.030   -86.359   106.989     1.000     1.000     1.000
ALA  LEU   0.00004  -169.391   -85.299    -4.862     1.109     0.954     2.294
ALA  LEU   0.00517   -66.966   -70.834   -91.884     0.285     0.158     0.204
ALA  LEU   0.00136   -56.242   -60.748   -43.656     0.100     0.748     6.207
ALA  LEU   0.11033   -66.506   -66.838    -7.401     5.503     0.433     1.855
ALA  LEU   0.07193   -64.048  -177.099   -96.305     0.423     1.101     0.773
ALA  LEU   0.37807   -64.413  -177.158    -1.617     0.529     0.657     0.509
ALA  LEU   0.04418   -63.739    79.760     6.080     1.095     0.911     1.225
ALA  LEU   0.00522   -61.128    84.125  -101.273     4.008     4.729    13.066
ALA  LEU   0.01098  -174.524    57.633   -86.709     1.081     0.912     2.027
ALA  LEU   0.00129  -178.012    59.769    55.662     2.702     0.846     0.753
ALA  LEU   0.00752  -176.475    66.079    -0.083     1.068     1.328     1.914
ALA  LEU   0.00998  -171.831   175.079   -98.460     2.166     3.772     1.578
ALA  LEU   0.04379  -171.316   176.532     2.495     0.622     0.338     0.221
ALA  LEU   0.02120  -171.995   176.454    96.496     1.054     0.570     0.649
ALA  LYS   0.00243    65.226   -76.712    89.913     3.262     5.017     5.161
ALA  LYS   0.01748    62.703  -178.459    97.628     1.179     3.328     0.617
ALA  LYS   0.00001    68.166   131.021   111.359     1.000     1.000     1.000
ALA  LYS   0.00007    64.062    80.421    13.607     2.645     1.133     0.755
ALA  LYS   0.00012    61.281    75.313  -108.309     7.093    10.148     8.022
ALA  LYS   0.00056    70.906   -75.295   -14.183     5.093     1.268    11.403
ALA  LYS   0.00003    75.292   -63.446   -87.546     1.000     1.000     1.000
ALA  LYS   0.07816    63.066  -179.893    -0.558     1.495     0.110     0.333
ALA  LYS   0.01464    62.852   178.652   -98.134     1.858     1.258     0.558
ALA  LYS   0.01170   -61.237   -61.815    99.780     0.515     0.373     0.811
ALA  LYS   0.00045   -66.799   -70.750   -91.749     1.500     0.261     1.145
ALA  LYS   0.09980   -66.141   -67.004    -7.143     4.768     0.336     1.568
ALA  LYS   0.01470   -62.636    80.191     5.427     2.490     1.122     1.435
ALA  LYS   0.00317   -66.440    76.630  -101.213     7.003     9.396    11.067
ALA  LYS   0.09996   -64.440  -175.196    98.115     0.785     1.545     1.031
ALA  LYS   0.50515   -64.621  -177.111    -1.540     0.202     0.663     0.461
ALA  LYS   0.07742   -64.312  -176.924   -96.399     0.362     0.762     0.550
ALA  LYS   0.00372  -173.609    57.991   -85.914     1.094     0.781     2.235
ALA  LYS   0.00043  -177.610    59.412    55.097     2.536     0.902     0.704
ALA  LYS   0.00482  -176.791    66.168    -1.946     2.402     1.067     3.952
ALA  LYS   0.02267  -172.035   174.812   -98.501     1.105     0.825     0.488
ALA  LYS   0.00002  -173.842   -83.848   105.874     2.619     2.605     1.089
ALA  LYS   0.01705  -172.032   176.501    96.744     0.774     0.461     0.290
ALA  LYS   0.02544  -171.450   176.484     2.321     1.107     0.438     0.384
ALA  MET   0.00006    57.029    66.952  -102.775     0.194     0.377     0.222
ALA  MET   0.00353    69.998   -75.402    -9.770     3.785     2.985     9.937
ALA  MET   0.00027    63.306   -83.158    81.531     7.495    15.037    13.096
ALA  MET   0.01834    62.961  -179.958   -97.264     1.199     1.261     0.723
ALA  MET   0.08327    62.961  -179.789    -0.722     1.039     0.300     0.389
ALA  MET   0.01661    62.959  -178.566    97.488     1.939     1.137     2.030
ALA  MET   0.00024    61.020    79.658    15.679     0.045     0.070     0.786
ALA  MET   0.00001    61.985    95.189    91.486     1.000     1.000     1.000
ALA  MET   0.00674   -60.549   -61.961    99.971     4.251     2.638     1.697
ALA  MET   0.13938   -64.949   -66.804    -7.945     2.939     0.578     1.806
ALA  MET   0.00269   -67.016   -70.795   -91.838     1.202     1.219     2.721
ALA  MET   0.00477   -64.001    79.564     5.999     0.543     0.378     0.514
ALA  MET   0.00231   -66.982    75.185  -102.614     4.930     6.898     8.193
ALA  MET   0.08319   -64.226  -175.154    98.269     1.334     0.890     0.828
ALA  MET   0.49880   -64.810  -177.173    -1.775     1.423     0.585     1.073
ALA  MET   0.08284   -64.275  -177.694   -96.899     0.677     0.774     0.446
ALA  MET   0.01158  -174.630    58.192   -86.122     2.010     1.566     3.682
ALA  MET   0.00432  -171.489   175.156   -98.614     4.619     4.822     1.678
ALA  MET   0.00227  -176.724    64.848     2.692     3.780     0.356     5.421
ALA  MET   0.00116  -178.901    59.757    68.135     3.024     1.378    20.089
ALA  MET   0.02937  -171.578   176.520     2.550     3.614     0.546     1.260
ALA  MET   0.00804  -171.330   176.404    96.791     3.197     0.699     0.518
ALA  MET   0.00005  -172.381   -81.629   106.159     2.446     3.704     1.376
ALA  MET   0.00018  -172.292   -85.610    -8.572     2.687     0.824     4.764
ALA  PHE   0.00090    54.272    68.582  -108.042     6.428     8.215     7.167
ALA  PHE   0.01919  -175.332    58.331   -87.410     2.547     2.102     4.371
ALA  PHE   0.00082   -56.172    90.412   -83.528     0.424     0.721     2.488
ALA  PHE   0.00207   -66.091    77.475  -108.279     4.207     6.280     1.978
ALA  PHE   0.00051    76.632   -64.454   -89.536     1.968     1.131     3.147
ALA  PHE   0.00704    74.354   -73.671    -6.872     2.848     1.656     3.863
ALA  PHE   0.04070    64.840   179.928     0.267     2.676     0.658     1.810
ALA  PHE   0.00236    64.794   177.165   -97.107     1.645     2.088     3.781
ALA  PHE   0.09558   -64.496  -174.975    98.494     0.979     0.544     0.434
ALA  PHE   0.00001   -52.435    88.999    63.470     1.929     0.611     0.982
ALA  PHE   0.02384   -63.547    80.124     4.900     1.024     1.378     5.012
ALA  PHE   0.50646   -64.456  -176.901    -1.753     0.589     0.551     0.482
ALA  PHE   0.07785   -64.557  -177.189   -96.709     0.745     0.701     0.645
ALA  PHE   0.06322   -65.926   -66.907    -7.319     5.277     0.771     2.353
ALA  PHE   0.00093   -56.112   -60.637   -45.453     0.113     0.136     2.271
ALA  PHE   0.01857   -67.165   -70.510   -90.926     1.978     1.648     5.207
ALA  PHE   0.00076  -171.078   -85.731    -5.673     1.601     0.444     3.916
ALA  PHE   0.02848  -172.409   175.382   -98.543     2.657     3.485     1.260
ALA  PHE   0.00008  -167.649  -106.503   -95.236     0.909     1.675     0.857
ALA  PHE   0.00002  -147.287   -62.605   -58.262     0.351     0.626     1.389
ALA  PHE   0.00001   179.672   -91.354   -54.481     1.000     1.000     1.000
ALA  PHE   0.00832    64.590   -81.235    86.519     2.692     6.437     8.519
ALA  PHE   0.00000    83.203   -51.612   113.819     1.000     1.000     1.000
ALA  PHE   0.01258   -62.110   -62.845   100.258     1.692     1.577     0.522
ALA  PHE   0.00006  -132.277   -63.183    92.113     2.801     3.044     1.144
ALA  PHE   0.00037  -173.997   -85.019   109.103     2.584     1.500     5.063
ALA  PHE   0.00064    62.925    80.275    14.535     2.527     0.826     2.044
ALA  PHE   0.00001    39.427    56.354    58.902     1.000     1.000     1.000
ALA  PHE   0.01076    64.686  -178.172    97.833     2.652     0.352     0.402
ALA  PHE   0.00019    63.888   102.590    95.808     2.895    14.744     8.698
ALA  PHE   0.00298  -173.203    64.477     8.827     0.311     0.167     0.157
ALA  PHE   0.00170  -176.361    60.256    78.814     1.442     0.365    18.570
ALA  PHE   0.06845  -172.501   176.921     2.147     0.932     0.714     0.230
ALA  PHE   0.00456  -171.998   176.899    96.940     2.234     0.793     0.668
ALA  PRO   0.00070    53.411    68.772  -106.034    10.051     9.998     3.138
ALA  PRO   0.01075  -171.065    62.334   -89.861     4.346     7.707     4.189
ALA  PRO   0.00355   -55.326    91.388   -82.066     0.339     0.322     0.550
ALA  PRO   0.00778   -70.664    71.918  -105.597     2.784     3.439     1.228
ALA  PRO   0.01643    72.872   -73.241   -10.905     2.565     1.134     4.414
ALA  PRO   0.00109    78.025   -65.404   -92.044     1.279     1.044     1.583
ALA  PRO   0.00012    87.845   -54.125   -52.647     0.508     1.645     7.684
ALA  PRO   0.10038    64.155  -179.900    -0.855     2.505     0.145     0.604
ALA  PRO   0.02012    64.445  -178.527   -96.937     1.553     5.029     1.111
ALA  PRO   0.00010  -167.565   -85.210   -13.894     6.085     1.186     9.098
ALA  PRO   0.00002  -129.307   -66.886   -75.936    13.647     3.308    13.777
ALA  PRO   0.00678   -66.218   -70.891   -92.632     2.282     0.229     1.624
ALA  PRO   0.11023   -65.766   -66.866    -7.484     2.107     0.299     0.896
ALA  PRO   0.00211   -57.195   -60.317   -43.389     1.000     1.000     1.000
ALA  PRO   0.02698  -170.807   178.631   -96.510     2.057     7.822     2.865
ALA  PRO   0.00002  -167.551  -127.120  -106.807     7.978    14.753     8.606
ALA  PRO   0.33615   -65.126  -177.013    -1.551     0.655     0.716     0.559
ALA  PRO   0.09436   -64.312  -177.383   -96.375     0.687     0.915     0.824
ALA  PRO   0.00909    65.703   -75.420    93.110     2.328     4.774     5.095
ALA  PRO   0.03330   -65.885   -65.982    99.439     3.458     3.476     1.178
ALA  PRO   0.00024  -163.466   -78.320   103.570    18.452    10.752     7.187
ALA  PRO   0.00134    61.260    79.893    15.809     2.241     1.923     2.196
ALA  PRO   0.00015    61.771    94.502    91.189     2.504     3.221     1.999
ALA  PRO   0.01033    62.957   174.969    97.288     0.415    14.796     3.422
ALA  PRO   0.05629   -65.465  -175.801    97.721     2.117     4.153     2.634
ALA  PRO   0.02497   -63.962    79.693     6.014     0.615     0.565     1.235
ALA  PRO   0.00026   -56.968    90.293    69.456     0.825     0.667     1.632
ALA  PRO   0.01168  -174.709    67.259     1.177     1.537     1.342     3.823
ALA  PRO   0.00150   178.501    59.000    70.866     4.632     1.396    19.821
ALA  PRO   0.06633  -171.046   177.377     2.137     0.832     0.738     0.480
ALA  PRO   0.00000  -146.310    94.007   134.080     0.725     0.635     0.956
ALA  PRO   0.04687  -171.709   176.618    96.412     0.536     0.517     0.414
ALA  SER   0.00052    58.153    72.434  -107.032     6.225     7.057     4.826
ALA  SER   0.01048    62.555   175.832    96.763     1.201     9.178     1.385
ALA  SER   0.00160    60.609    79.257    15.887     2.258     1.123     1.631
ALA  SER   0.00008    61.989    95.995    92.169     2.276     0.773     0.961
ALA  SER   0.00001    42.982    57.692    60.869     1.000     1.000     1.000
ALA  SER   0.13183    62.894  -179.846    -0.618     1.206     0.121     0.267
ALA  SER   0.01798    62.972   179.450   -97.217     1.328     1.263     1.062
ALA  SER   0.00067    65.282   -72.736    98.190     1.856     2.968     8.072
ALA  SER   0.00010    78.020   -65.259   -91.696     1.651     0.966     2.558
ALA  SER   0.00557    70.915   -73.983   -13.019     4.469     1.899     6.957
ALA  SER   0.01254  -174.717    57.783   -88.263     1.094     0.933     2.201
ALA  SER   0.00876  -178.297    65.184    -1.212     3.096     0.911     4.911
ALA  SER   0.00328  -178.204    59.704    58.766     2.647     0.839    10.623
ALA  SER   0.00961   -61.498   -62.013   100.290     0.412     0.344     0.132
ALA  SER   0.00026  -174.466   -84.991   106.908     1.843     1.915     0.858
ALA  SER   0.00007  -139.578   -66.142    94.543    13.384     2.243     7.625
ALA  SER   0.00055  -168.856   -85.403    -5.116     3.603     0.893     3.256
ALA  SER   0.00001  -147.556   -62.858   -58.360     1.000     1.000     1.000
ALA  SER   0.07403   -65.338   -66.774    -7.731     1.773     0.354     0.953
ALA  SER   0.00362   -67.073   -70.871   -91.929     0.367     0.141     0.227
ALA  SER   0.00146   -56.957   -60.842   -46.923     1.044     0.093     6.804
ALA  SER   0.00384  -171.025   175.959   -98.124     2.565     5.526     1.956
ALA  SER   0.00001  -166.559  -107.000   -95.114     1.000     1.000     1.000
ALA  SER   0.00569  -171.913   175.810    95.742     0.189     0.417     0.743
ALA  SER   0.05291  -171.417   176.309     2.601     0.829     0.403     0.292
ALA  SER   0.00396   -61.642    83.144   -97.921     5.777     7.561    12.606
ALA  SER   0.00985   -64.399    79.692     7.621     1.369     1.684     3.712
ALA  SER   0.00002   -56.144    95.610    77.416     1.000     1.000     1.000
ALA  SER   0.12985   -64.184  -175.270    98.229     0.470     0.690     0.471
ALA  SER   0.06404   -64.248  -177.079   -96.634     0.444     1.015     0.321
ALA  SER   0.44682   -64.484  -177.106    -1.493     0.297     0.691     0.457
ALA  THR   0.00010    62.277    73.695  -101.919     1.341     2.470     1.564
ALA  THR   0.04225    62.934   179.462   -97.820     1.599     2.100     0.776
ALA  THR   0.00001    65.382    81.099    13.380     1.000     1.000     1.000
ALA  THR   0.00001    61.522    95.403    91.908     1.000     1.000     1.000
ALA  THR   0.15525    62.890  -179.829    -0.468     1.398     0.181     0.303
ALA  THR   0.03545    62.460   176.972    97.055     1.737     8.382     1.074
ALA  THR   0.00464    67.782   -74.517    90.042     1.419     2.820     4.061
ALA  THR   0.00063    73.024   -73.835    -8.467     3.661     2.379     2.155
ALA  THR   0.00000    76.454   -63.973   -90.005     1.000     1.000     1.000
ALA  THR   0.03757  -171.202   174.701   -98.430     2.688     0.748     0.470
ALA  THR   0.00002  -166.595  -116.113   -99.597     1.016    18.186     8.067
ALA  THR   0.01387  -173.902    58.143   -86.302     2.228     1.341     3.508
ALA  THR   0.00086   -60.750    84.604   -99.974     6.025     7.815    20.629
ALA  THR   0.07882  -171.312   176.390     2.453     0.917     0.480     0.302
ALA  THR   0.03369  -171.802   176.225    96.446     1.679     0.517     0.659
ALA  THR   0.02890   -62.726    80.283     5.088     2.219     1.241     2.470
ALA  THR   0.00002   -52.507    98.289    77.065     1.000     1.000     1.000
ALA  THR   0.01368  -178.102    65.504    -3.259     5.758     0.861     7.596
ALA  THR   0.00499  -177.901    59.626    59.027     1.675     0.893    11.053
ALA  THR   0.06911   -63.818  -175.397    98.186     1.934     1.294     0.736
ALA  THR   0.01096   -60.379   -61.355   100.190     4.555     2.650     2.190
ALA  THR   0.00004  -132.057   -63.050    91.155     4.751     1.547     1.267
ALA  THR   0.00001  -168.455   -82.641   122.243     1.000     1.000     1.000
ALA  THR   0.05506   -63.572  -177.721   -96.757     2.531     0.882     0.568
ALA  THR   0.28874   -64.202  -176.884    -1.748     1.819     0.673     0.466
ALA  THR   0.00001  -170.630   -84.753   -11.280     3.158     1.384     1.149
ALA  THR   0.11572   -64.442   -66.716    -8.180     1.956     0.393     1.039
ALA  THR   0.00958   -66.669   -70.384   -90.944     3.710     3.960     8.200
ALA  TRP   0.02764    63.352   178.998   -97.099     2.392     2.228     2.539
ALA  TRP   0.00043    51.163    65.140  -107.207     4.585     8.232     9.327
ALA  TRP   0.00168    67.318   -77.895    86.147     3.106     2.133     2.287
ALA  TRP   0.00358    71.506   -74.233    -6.508     3.737     1.020     7.492
ALA  TRP   0.00005    61.481    96.303    91.967     0.448     0.916     0.385
ALA  TRP   0.00011    64.196    80.634    13.612     2.372     0.940     1.223
ALA  TRP   0.14883    62.803  -179.751     0.149     1.354     0.854     3.783
ALA  TRP   0.02525    63.823  -178.213    98.340     3.115     3.016     1.450
ALA  TRP   0.00245  -174.306    58.078   -88.910     2.882     2.410     3.034
ALA  TRP   0.00349  -175.811    64.365     6.936     3.479     0.983     2.960
ALA  TRP   0.00023  -178.375    59.985    74.533     3.230     1.560    20.812
ALA  TRP   0.07846   -64.918  -175.194    96.340     1.286     2.231     3.152
ALA  TRP   0.00002  -175.076   -85.331   107.121     0.778     0.809     0.285
ALA  TRP   0.01695   -61.108   -61.899   101.041     3.170     2.393     2.248
ALA  TRP   0.00286  -168.788   174.664   -99.975     5.552     1.209     2.428
ALA  TRP   0.00002  -162.436  -114.445   -99.490     4.430     5.535     3.019
ALA  TRP   0.00001  -126.557   -66.807   -80.085     1.000     1.000     1.000
ALA  TRP   0.00024  -170.051   -85.130    -6.683     2.938     0.888     2.041
ALA  TRP   0.01007  -172.906   175.697    95.004     2.485     0.811     2.793
ALA  TRP   0.05898  -171.540   175.742     2.914     2.632     1.301     1.829
ALA  TRP   0.06394   -63.290   -66.358    -8.918     1.936     0.459     1.449
ALA  TRP   0.00246   -65.049   -67.682   -85.630     3.749     5.094    10.000
ALA  TRP   0.05767   -64.634  -176.794   -97.433     1.064     0.723     1.783
ALA  TRP   0.43696   -64.659  -176.737    -1.718     0.542     0.758     1.132
ALA  TRP   0.05662   -65.978    79.809     4.787     2.267     1.319     3.012
ALA  TRP   0.00100   -61.015    84.025   -94.784     6.944     9.464    16.098
ALA  TYR   0.00953    64.486   -72.904    97.517     1.445     3.102     5.256
ALA  TYR   0.02121   -61.442   -62.179   100.393     2.541     2.173     0.923
ALA  TYR   0.00022  -173.816   -85.087   106.534     5.474     4.039     2.644
ALA  TYR   0.00050  -123.589   -69.142    76.013     9.764     5.370    13.447
ALA  TYR   0.00550    71.637   -74.768   -10.560     4.501     2.102     8.990
ALA  TYR   0.00158    75.492   -63.755   -88.202     1.735     1.011     2.621
ALA  TYR   0.00001    53.631   -76.920   -57.399     1.000     1.000     1.000
ALA  TYR   0.00002  -146.750   -62.027   -59.683     0.055     0.104     0.483
ALA  TYR   0.00090  -169.829   -85.544    -4.465     1.694     0.672     2.300
ALA  TYR   0.01624   -67.493   -70.664   -91.582     0.878     0.283     0.726
ALA  TYR   0.00090   -55.287   -60.511   -42.566     0.906     0.372     1.774
ALA  TYR   0.08739   -66.459   -66.634    -7.233     3.970     0.510     1.706
ALA  TYR   0.00115    54.976    70.349  -110.034     6.642     6.624     3.548
ALA  TYR   0.00875  -174.750    58.395   -87.711     2.209     1.920     4.156
ALA  TYR   0.00547   -63.788    80.222  -100.896     5.596     8.365    12.722
ALA  TYR   0.00134  -173.385    64.826     8.321     1.376     0.773     2.324
ALA  TYR   0.00259  -178.182    60.057    70.280     1.941     0.724    18.391
ALA  TYR   0.02507    62.447  -179.585   -97.700     1.255     1.186     0.392
ALA  TYR   0.17421    62.524  -179.666    -0.479     1.392     0.562     2.132
ALA  TYR   0.00064    62.477    80.328    14.094     2.015     0.813     1.596
ALA  TYR   0.00695    65.076  -179.711    98.229     4.795     7.128     2.683
ALA  TYR   0.00013    63.194   104.541    96.279     2.157    15.995     7.660
ALA  TYR   0.11206   -64.510  -175.077    98.246     0.556     0.290     0.428
ALA  TYR   0.00002   -55.189    90.714    66.810     0.310     0.795     2.288
ALA  TYR   0.01627   -63.073    80.911     3.602     1.539     2.057     7.892
ALA  TYR   0.05437   -64.246  -177.099   -96.605     0.853     0.979     0.731
ALA  TYR   0.37949   -64.804  -176.585    -1.782     0.707     0.593     0.756
ALA  TYR   0.00003  -163.416  -114.753   -98.866     5.411    11.762     5.003
ALA  TYR   0.01657  -171.906   175.303   -98.392     2.618     4.666     2.092
ALA  TYR   0.00721  -172.073   176.622    96.932     0.808     0.998     0.569
ALA  TYR   0.04371  -171.496   176.334     3.314     1.281     1.065     2.749
ALA  VAL   0.00043    53.873    69.974  -108.728     8.638     9.515     2.878
ALA  VAL   0.00270    68.068   -75.597   -18.991     3.913     1.324     7.992
ALA  VAL   0.00050    74.840   -64.046   -87.035     3.655     2.201     5.338
ALA  VAL   0.13323    62.988  -179.740    -0.554     1.104     0.157     0.260
ALA  VAL   0.01308    62.500   179.781   -97.018     1.243     3.832     0.916
ALA  VAL   0.00561    64.233   -75.663    93.586     2.319     4.084     4.875
ALA  VAL   0.00110    61.378    79.861    15.441     2.098     1.013     1.163
ALA  VAL   0.02110    63.032   179.953    97.344     1.622     5.807     0.691
ALA  VAL   0.00001    67.965   130.676   111.463     0.105     0.168     0.305
ALA  VAL   0.00018    62.181    95.855    92.065     1.447     0.455     0.276
ALA  VAL   0.01870  -174.856    57.992   -85.484     1.610     0.646     2.657
ALA  VAL   0.00261  -176.607    60.203    55.340     2.087     0.515     0.744
ALA  VAL   0.01239  -178.832    65.682    -3.966     3.359     0.896     5.973
ALA  VAL   0.01850  -171.196   175.605   -98.238     2.330     5.161     1.752
ALA  VAL   0.00001  -164.115  -133.989  -107.136     1.000     1.000     1.000
ALA  VAL   0.01591  -171.994   176.596    96.476     0.606     0.666     0.695
ALA  VAL   0.09321  -171.573   176.430     2.370     0.816     0.415     0.321
ALA  VAL   0.12648   -64.520  -175.048    98.430     1.266     0.636     0.777
ALA  VAL   0.01641   -64.764   -65.493   101.268     4.767     4.356     2.004
ALA  VAL   0.00005  -174.782   -84.762   106.510     1.085     1.365     0.296
ALA  VAL   0.00011  -132.842   -64.682    90.411     3.729     2.611     1.953
ALA  VAL   0.00028  -169.896   -86.057    -4.004     1.553     0.415     4.433
ALA  VAL   0.00018   -56.548   -60.592   -48.159     0.088     0.034     0.214
ALA  VAL   0.06317   -66.619   -66.691    -7.159     2.539     0.450     1.493
ALA  VAL   0.00509   -66.572   -70.918   -91.929     0.842     1.376     2.502
ALA  VAL   0.00004  -134.489   -65.736   -71.145    13.861     3.362    13.678
ALA  VAL   0.36895   -64.559  -176.836    -1.720     0.338     0.685     0.427
ALA  VAL   0.06941   -64.681  -177.651   -96.782     1.324     0.727     0.327
ALA  VAL   0.00900   -61.628    81.336     5.514     1.705     1.485     3.522
ALA  VAL   0.00157   -64.857    80.329  -106.031     6.451     6.492    13.028
ARG  ALA   0.00434    63.544   177.483   -98.377     2.468     0.435     0.682
ARG  ALA   0.00018    61.181    77.030  -107.483    10.947    11.631     2.081
ARG  ALA   0.00039    61.226    79.770    15.177     1.522     0.510     0.880
ARG  ALA   0.00001    61.645    95.435    91.948     1.000     1.000     1.000
ARG  ALA   0.03824    62.783  -179.851    -0.208     0.875     0.056     0.469
ARG  ALA   0.01565    63.602  -179.972    97.366     2.111     6.520     1.059
ARG  ALA   0.00359    64.382   -76.051    93.080     2.302     4.459     5.771
ARG  ALA   0.00007    76.589   -64.396   -89.550     2.485     1.444     3.434
ARG  ALA   0.00099    70.378   -74.744   -12.518     4.334     2.105     7.381
ARG  ALA   0.00891  -171.792   174.960   -98.318     0.873     1.015     0.678
ARG  ALA   0.00489  -171.830   177.084    97.074     0.218     0.227     0.244
ARG  ALA   0.04233  -171.376   176.593     2.345     0.763     0.342     0.290
ARG  ALA   0.00370  -173.560    58.384   -84.838     0.701     0.669     1.849
ARG  ALA   0.00426  -175.938    66.896    -2.593     0.642     1.167     3.248
ARG  ALA   0.00070  -176.536    59.946    68.620     2.147     0.795    19.321
ARG  ALA   0.04185   -64.433  -175.101    98.294     0.405     0.869     0.850
ARG  ALA   0.00003  -172.861   -83.518   106.661     1.390     1.575     0.261
ARG  ALA   0.02335   -62.006   -62.627    99.320     1.412     1.612     0.785
ARG  ALA   0.00037  -169.449   -85.686    -5.479     1.900     1.491     5.492
ARG  ALA   0.00071   -62.812   -65.609   -77.926     5.689     6.390    17.223
ARG  ALA   0.13219   -65.176   -66.952    -7.498     1.654     0.280     0.807
ARG  ALA   0.08715   -64.444  -177.680   -96.779     0.169     0.882     0.372
ARG  ALA   0.56327   -64.671  -177.186    -1.495     0.117     0.635     0.537
ARG  ALA   0.02094   -64.463    79.520     5.891     0.912     1.101     1.415
ARG  ALA   0.00192   -65.399    78.072  -100.452     6.462     8.553    10.760
ARG  ARG   0.03061   -64.364  -175.251    98.299     0.324     0.353     1.003
ARG  ARG   0.01952   -60.468   -61.018   100.008     1.391     1.426     1.431
ARG  ARG   0.00227   -66.045   -70.768   -92.384     0.279     0.038     0.229
ARG  ARG   0.14030   -65.137   -67.073    -6.722     0.651     0.233     0.948
ARG  ARG   0.08367   -64.587  -177.789   -96.781     0.155     0.767     0.275
ARG  ARG   0.60429   -64.812  -177.587    -1.317     0.107     0.259     0.228
ARG  ARG   0.00586   -64.644    79.510     4.965     0.533     0.615     2.006
ARG  ARG   0.00008   -61.105    83.999   -94.840     6.459     7.742    13.730
ARG  ARG   0.00335  -173.733   175.705   -98.124     0.322     0.200     0.083
ARG  ARG   0.00002  -169.515   -85.553    -3.802     0.000     0.000     0.000
ARG  ARG   0.00017  -172.225   177.557    96.763     0.350     0.438     0.045
ARG  ARG   0.02246  -171.884   176.605     2.123     0.617     0.327     0.280
ARG  ARG   0.00570  -174.764    58.196   -83.082     0.094     0.180     0.060
ARG  ARG   0.00019  -176.046    67.806    -2.797     0.527     0.808     1.040
ARG  ARG   0.00056  -175.295    60.402    55.712     1.149     0.246     0.967
ARG  ARG   0.00005    64.607    80.352  -109.840     0.000     0.000     0.000
ARG  ARG   0.01855    62.522  -174.545    97.450     1.348     5.554     0.399
ARG  ARG   0.00400    61.393   -76.342    91.088     3.016     4.030     2.657
ARG  ARG   0.00021    74.009   -64.023   -85.777     0.000     0.000     0.000
ARG  ARG   0.00458    72.560   -74.476    -4.970     0.368     0.529     0.649
ARG  ARG   0.00048    61.416    79.942    14.355     1.611     0.758     1.547
ARG  ARG   0.00617    62.314   178.276   -97.843     1.519     0.830     0.297
ARG  ARG   0.04690    64.007  -179.814     0.053     1.993     0.128     0.227
ARG  ASN   0.00005    53.458    68.548  -111.081     0.852     0.654     0.454
ARG  ASN   0.00112    65.230   177.720   -99.170     2.744     1.065     1.683
ARG  ASN   0.00012    64.562   -76.502    92.585     1.086     5.369     6.775
ARG  ASN   0.00188    71.522   -75.395    -5.102     2.709     2.453     5.553
ARG  ASN   0.00001    74.159   -63.425   -85.256     1.000     1.000     1.000
ARG  ASN   0.00050    61.035    79.619    15.314     0.072     0.002     0.253
ARG  ASN   0.10607    62.941  -179.813    -0.570     1.117     0.122     1.133
ARG  ASN   0.01191    62.686  -177.821    97.576     1.101     5.348     0.584
ARG  ASN   0.00002  -174.869   -88.633   110.454     1.902     2.700     5.025
ARG  ASN   0.07399   -64.469  -174.949    98.477     0.257     0.374     0.623
ARG  ASN   0.01030   -61.572   -62.086    99.784     2.118     1.775     0.992
ARG  ASN   0.00003  -171.677   -84.783    -7.810     3.514     0.444     4.471
ARG  ASN   0.08056   -65.401   -66.891    -7.325     1.373     0.266     1.073
ARG  ASN   0.00040   -62.557   -65.239   -79.578     4.105     4.660    10.658
ARG  ASN   0.07870   -64.372  -177.527   -96.682     0.348     0.720     0.227
ARG  ASN   0.58066   -64.614  -177.063    -1.448     0.387     0.629     0.613
ARG  ASN   0.01834   -66.048    79.259     5.758     1.367     1.061     1.176
ARG  ASN   0.00138   -63.777    80.849   -95.229     6.859     9.666    13.641
ARG  ASN   0.00121  -172.006    60.755   -93.074     4.549     3.946     7.316
ARG  ASN   0.00126  -169.832   173.730   -97.853     1.000     1.000     1.000
ARG  ASN   0.00027  -172.681    64.506     8.276     0.207     0.081     0.078
ARG  ASN   0.00007  -176.781    60.686    92.499     0.769     0.496     0.495
ARG  ASN   0.00302  -172.240   176.166    96.460     0.360     0.444     0.632
ARG  ASN   0.02813  -171.215   176.567     2.548     1.120     0.734     1.087
ARG  ASP   0.00604    68.047   -73.771    89.138     2.461     5.681     4.332
ARG  ASP   0.00043    73.760   -75.013    -2.583     0.739     2.729     7.905
ARG  ASP   0.00001    75.153   -63.736   -87.875     1.000     1.000     1.000
ARG  ASP   0.02046    65.013   178.002   -98.621     2.464     0.515     0.341
ARG  ASP   0.06867    66.439   179.841    -0.054     1.252     0.344     0.355
ARG  ASP   0.02251    67.181  -178.918    98.280     0.719     0.720     0.213
ARG  ASP   0.00023    51.164    71.546    19.062     1.000     1.000     1.000
ARG  ASP   0.01908   -61.106   -61.742   101.114     2.129     2.116     1.727
ARG  ASP   0.11648   -63.454  -175.239    98.270     0.919     0.616     0.438
ARG  ASP   0.00441   -65.641   -70.820   -93.006     1.821     0.162     1.753
ARG  ASP   0.12608   -61.406   -65.927   -10.380     1.319     0.421     1.391
ARG  ASP   0.12084   -63.473  -177.542   -97.001     1.058     0.340     0.341
ARG  ASP   0.39918   -63.907  -177.112    -1.743     1.382     0.410     0.422
ARG  ASP   0.04332   -64.498    79.539     5.984     2.630     0.692     1.689
ARG  ASP   0.00804   -66.393    76.813   -99.468     6.477     9.629    13.517
ARG  ASP   0.00047  -174.327    60.799   -90.025     2.698     1.867     6.729
ARG  ASP   0.00474  -174.262    65.038     5.830     3.493     1.419     6.285
ARG  ASP   0.00006  -178.635    61.213    92.799     1.000     1.000     1.000
ARG  ASP   0.00610  -171.307   174.703   -98.611     2.953     1.765     0.305
ARG  ASP   0.00640  -172.902   177.552    97.294     0.778     0.575     0.450
ARG  ASP   0.02645  -170.293   176.264     2.207     2.747     1.022     0.624
ARG  CYS   0.00084    63.151   -80.193    87.743     3.026     5.700     5.768
ARG  CYS   0.00504    73.238   -73.186    -8.408     1.594     1.103     2.807
ARG  CYS   0.00421    64.235  -178.489    97.964     3.077     3.671     1.011
ARG  CYS   0.00013    61.069    79.901    15.178     0.570     0.350     0.117
ARG  CYS   0.07256    63.293  -179.709    -0.485     1.698     0.361     0.485
ARG  CYS   0.00290    63.767   178.434   -98.191     1.523     1.459     0.911
ARG  CYS   0.00001    53.480    68.504  -110.430     1.000     1.000     1.000
ARG  CYS   0.00582  -174.187    57.709   -88.462     0.260     0.295     2.458
ARG  CYS   0.00204  -174.747    66.048     0.490     1.608     0.688     0.958
ARG  CYS   0.00004  -179.662    58.720    55.369     3.633     1.563     0.433
ARG  CYS   0.00642  -172.131   174.794   -98.238     0.830     0.262     0.747
ARG  CYS   0.01921  -172.330   177.014     2.008     1.590     0.429     0.497
ARG  CYS   0.00165  -171.647   176.638    96.517     0.621     0.860     0.860
ARG  CYS   0.06797   -64.779  -175.491    98.013     0.652     0.779     0.699
ARG  CYS   0.00980   -62.490   -62.977    99.338     1.403     1.636     0.262
ARG  CYS   0.00065   -67.302   -70.701   -91.383     0.430     0.296     0.496
ARG  CYS   0.22081   -65.796   -66.785    -7.118     1.093     0.247     0.684
ARG  CYS   0.00007   -56.755   -60.791   -47.448     0.963     0.198    10.506
ARG  CYS   0.06928   -64.240  -177.830   -96.649     1.013     0.822     0.357
ARG  CYS   0.50309   -64.656  -177.333    -1.436     0.501     0.526     0.640
ARG  CYS   0.00647   -62.117    80.503     5.163     2.827     1.294     1.359
ARG  CYS   0.00098   -68.587    73.974  -104.100     5.498     7.122     6.468
ARG  GLN   0.00455  -171.895   174.711   -98.019     0.949     0.609     0.610
ARG  GLN   0.00329  -176.844    57.626   -86.985     3.198     0.678     4.121
ARG  GLN   0.00603    62.839   178.796   -98.478     1.394     1.467     1.828
ARG  GLN   0.00009    60.612    79.840    14.954     0.032     0.058     0.082
ARG  GLN   0.06695    63.032  -179.757     0.116     1.093     0.152     0.785
ARG  GLN   0.00320    63.289  -175.869    98.994     1.036     8.267     1.988
ARG  GLN   0.00008    61.125   -77.535    97.245     1.734     0.986     3.315
ARG  GLN   0.00016    72.228   -76.444    -4.065     0.237     0.571     2.795
ARG  GLN   0.00002    73.865   -63.463   -84.778     1.000     1.000     1.000
ARG  GLN   0.00013  -176.578    66.189     1.951     1.769     1.210     4.211
ARG  GLN   0.00010  -176.203    60.244    64.264     1.057     0.557    16.607
ARG  GLN   0.00450  -172.631   176.109    95.451     0.753     0.378     0.597
ARG  GLN   0.01259  -172.081   176.655     1.977     0.643     0.516     0.382
ARG  GLN   0.05398   -64.410  -175.270    97.964     0.343     0.391     0.449
ARG  GLN   0.00188   -62.023   -61.999   101.389     4.282     3.737     2.709
ARG  GLN   0.00002  -169.442   -85.312    -3.782     0.914     0.844     2.231
ARG  GLN   0.00315   -67.281   -70.631   -91.256     0.707     0.423     0.310
ARG  GLN   0.08223   -65.628   -67.106    -6.947     1.692     0.325     0.944
ARG  GLN   0.01606   -64.249    79.705     4.367     1.558     0.605     0.829
ARG  GLN   0.00011   -56.466    90.129   -84.455     0.537     2.171     5.546
ARG  GLN   0.67778   -64.674  -177.151    -1.653     0.371     0.626     0.696
ARG  GLN   0.06309   -64.572  -177.700   -96.899     1.001     1.299     0.403
ARG  GLU   0.00124    72.762   -75.428    -3.692     1.874     1.775     2.171
ARG  GLU   0.00291    67.413   -72.473    99.179     1.000     1.000     1.000
ARG  GLU   0.02369    64.493  -177.985    98.323     2.570     0.532     0.693
ARG  GLU   0.00422    62.588   179.158   -97.706     0.649     0.764     0.299
ARG  GLU   0.05076    64.597  -179.930    -0.429     1.242     0.203     0.660
ARG  GLU   0.00035    53.035    76.270    10.485     1.000     1.000     1.000
ARG  GLU   0.09099   -64.780  -175.809    97.909     0.688     0.496     0.676
ARG  GLU   0.01280   -62.671   -63.130   101.390     1.305     1.528     0.999
ARG  GLU   0.01878   -65.683   -70.950   -93.379     0.552     0.053     0.366
ARG  GLU   0.05499   -65.809   -66.904    -6.980     1.905     0.493     1.091
ARG  GLU   0.00018  -165.019   -82.580    -7.450     1.000     1.000     1.000
ARG  GLU   0.33823   -64.187  -176.950    -1.631     0.992     0.599     0.695
ARG  GLU   0.14064   -64.175  -177.535   -96.912     0.996     0.872     0.547
ARG  GLU   0.01467   -63.592    80.769     7.955     1.647     2.211     2.879
ARG  GLU   0.00732   -68.223    74.410  -107.286     2.558     3.755     6.220
ARG  GLU   0.00322  -177.739    57.506   -89.400     4.563     1.933     4.519
ARG  GLU   0.00633  -178.707    66.345    -1.091     4.358     1.468     3.536
ARG  GLU   0.00059  -176.777    60.081    67.368     0.580     1.675    23.822
ARG  GLU   0.02835  -173.469   175.245   -98.802     0.746     0.512     0.225
ARG  GLU   0.03644  -172.901   177.763    97.366     1.189     0.978     0.431
ARG  GLU   0.16329  -172.820   177.005     1.827     1.427     0.711     0.571
ARG  GLY   0.00866    63.527   178.685   -97.936     2.476     1.394     1.266
ARG  GLY   0.00042    53.529    66.642  -107.898     4.681     6.131     6.785
ARG  GLY   0.00002  -167.411  -106.016   -94.824     0.000     0.000     0.000
ARG  GLY   0.00118  -170.833   172.531   -99.823     1.104     0.866     1.476
ARG  GLY   0.00286  -173.254    59.881   -92.163     5.105     4.192     7.462
ARG  GLY   0.00422   -66.974    76.565  -102.029     4.288     6.776     9.989
ARG  GLY   0.00275    65.808   -74.404    93.686     2.048     3.026     6.247
ARG  GLY   0.00381    75.792   -72.693    -5.341     1.502     2.630     2.749
ARG  GLY   0.00003    78.120   -65.483   -91.951     1.000     1.000     1.000
ARG  GLY   0.00012    61.671    80.450    14.143     2.017     1.045     3.051
ARG  GLY   0.05814    63.942  -179.871    -0.646     2.193     0.176     0.623
ARG  GLY   0.00918    64.664  -178.264    97.880     2.859     0.265     0.954
ARG  GLY   0.00057  -176.659    60.211    92.225     0.311     0.400     0.254
ARG  GLY   0.00090  -172.637    64.398     8.737     1.086     0.481     0.550
ARG  GLY   0.03471  -171.237   176.349     2.494     1.182     0.455     0.752
ARG  GLY   0.00345  -171.157   176.480    96.598     1.273     2.261     0.876
ARG  GLY   0.09239   -64.215  -175.485    97.838     0.347     0.360     0.253
ARG  GLY   0.01870   -60.945   -61.620   100.693     1.781     1.584     1.124
ARG  GLY   0.00002  -170.159   -79.347   105.852     1.000     1.000     1.000
ARG  GLY   0.00002  -132.607   -66.889    90.113     1.000     1.000     1.000
ARG  GLY   0.00008  -169.787   -83.776   -12.479     2.132     2.287     0.889
ARG  GLY   0.13649   -63.973   -66.594    -8.323     2.688     0.616     1.534
ARG  GLY   0.00284   -61.659   -64.451   -72.523     3.464     3.973    12.343
ARG  GLY   0.01081   -62.371    80.488     4.497     1.834     0.982     2.218
ARG  GLY   0.08345   -64.334  -177.639   -96.745     0.294     0.624     0.198
ARG  GLY   0.52418   -64.590  -177.132    -1.486     0.214     0.562     0.382
ARG  HID   0.00343    66.531  -178.146    98.342     2.107     0.287     0.486
ARG  HID   0.00494    73.866   -74.221    -5.070     2.025     1.904     3.622
ARG  HID   0.00248    67.705   -77.650    85.415     1.963     3.396     3.103
ARG  HID   0.03138    63.333  -179.855    -0.449     2.041     0.151     0.389
ARG  HID   0.00907    63.621   179.178   -97.505     2.412     1.610     1.243
ARG  HID   0.00004    63.695    80.452    14.031     2.924     0.943     1.433
ARG  HID   0.00010    46.631    56.610   -96.266     6.287     6.004     5.440
ARG  HID   0.00618  -171.681   174.573   -98.226     1.071     0.907     1.069
ARG  HID   0.00048  -168.123    64.855   -99.512     1.090     0.757     0.265
ARG  HID   0.00026   -70.430    72.215  -103.906     4.136     5.121     6.169
ARG  HID   0.00036  -177.252    60.584    92.489     0.345     0.314     0.284
ARG  HID   0.00126  -173.350    64.973     8.111     0.690     0.732     0.407
ARG  HID   0.00305  -170.896   176.124    96.141     0.632     0.346     0.465
ARG  HID   0.01860  -171.655   176.368     2.519     0.943     0.342     0.769
ARG  HID   0.00002  -172.158   -85.384   -11.955     1.000     1.000     1.000
ARG  HID   0.00001  -171.824   -81.882   105.216     1.000     1.000     1.000
ARG  HID   0.01037   -61.841   -62.078    99.827     1.206     1.212     0.401
ARG  HID   0.10322   -65.077   -66.923    -7.749     1.471     0.444     0.965
ARG  HID   0.00002   -64.629   -70.807   -93.708     1.000     1.000     1.000
ARG  HID   0.06919   -64.528  -175.137    98.139     0.371     0.291     0.387
ARG  HID   0.03477   -63.856    79.829     4.934     0.944     0.703     1.341
ARG  HID   0.03736   -64.486  -177.708   -96.741     0.394     0.541     0.228
ARG  HID   0.66342   -64.784  -177.325    -1.469     0.274     0.505     0.464
ARG  HIE   0.00006    76.172   -64.122   -88.553     2.512     1.248     3.208
ARG  HIE   0.00212    72.905   -73.279    -8.148     3.690     1.676     5.150
ARG  HIE   0.00005  -174.319   -85.148   106.636     0.251     0.326     0.198
ARG  HIE   0.00306    62.497   -78.352    92.652     1.286     5.089     7.990
ARG  HIE   0.02090    62.698   179.853   -97.588     1.337     2.567     0.587
ARG  HIE   0.00008    56.662    72.431  -110.020     7.109     7.634     2.371
ARG  HIE   0.00035    61.349    80.084    14.848     0.613     0.384     0.364
ARG  HIE   0.10981    63.905  -179.882     1.438     1.936     0.179     1.982
ARG  HIE   0.01101    63.282  -178.297    97.634     1.777     3.158     0.453
ARG  HIE   0.00778  -174.683    57.904   -84.341     0.563     1.057     2.673
ARG  HIE   0.00003  -176.086    60.345    55.658     0.005     0.019     0.013
ARG  HIE   0.00239  -176.382    67.087    -2.049     3.282     1.635     0.241
ARG  HIE   0.01566   -63.816    79.429     5.955     0.724     0.434     1.047
ARG  HIE   0.00091   -66.019    77.280  -100.884     6.345     8.677    10.561
ARG  HIE   0.00767  -172.194   174.690   -98.595     1.134     2.376     0.944
ARG  HIE   0.06762  -172.668   177.201     1.831     1.021     0.540     0.572
ARG  HIE   0.02904  -173.049   177.900    96.848     1.130     0.787     0.436
ARG  HIE   0.07541   -64.570  -175.086    97.876     0.203     0.288     0.800
ARG  HIE   0.00184   -61.439   -62.068   100.015     1.724     1.671     1.558
ARG  HIE   0.05670   -64.541  -177.795   -96.653     0.269     0.847     0.413
ARG  HIE   0.45187   -64.771  -177.505    -1.852     0.740     0.510     1.382
ARG  HIE   0.00003  -170.053   -85.845    -2.816     0.812     0.643     1.645
ARG  HIE   0.00056   -66.652   -71.033   -92.180     0.156     0.073     0.156
ARG  HIE   0.13489   -65.107   -67.182    -6.654     1.123     0.837     2.643
ARG  HIE   0.00013   -56.105   -60.484   -45.792     1.000     1.000     1.000
ARG  HIP   0.00027    60.503    72.794  -103.125     5.183     8.617     3.485
ARG  HIP   0.00555  -173.393    57.554   -83.230     0.649     0.353     0.667
ARG  HIP   0.00004  -173.613    67.780    -3.973     1.000     1.000     1.000
ARG  HIP   0.00003  -173.463    59.777    53.480     1.000     1.000     1.000
ARG  HIP   0.00090    63.737   -81.364    85.403     3.837     5.477     3.082
ARG  HIP   0.00210    73.773   -74.235    -5.261     1.784     1.846     3.759
ARG  HIP   0.00158    65.690  -179.505    97.490     2.194     5.504     1.397
ARG  HIP   0.00008    64.468    80.676    13.610     1.063     0.377     1.004
ARG  HIP   0.00160    63.218   178.067   -98.030     2.454     1.022     0.831
ARG  HIP   0.03636    63.889  -179.876    -0.186     2.297     0.186     0.539
ARG  HIP   0.00350  -172.415   175.031   -98.325     0.571     0.590     0.465
ARG  HIP   0.00003  -170.776   -86.445    -1.515     1.125     0.677     1.707
ARG  HIP   0.00169  -171.814   176.671    96.794     0.642     0.549     0.285
ARG  HIP   0.01631  -172.740   177.100     1.582     0.815     0.661     0.585
ARG  HIP   0.01405   -61.306   -61.723    99.558     1.882     1.592     3.095
ARG  HIP   0.04255   -64.371  -175.118    97.787     0.719     0.704     0.550
ARG  HIP   0.00197   -66.574   -69.471   -89.037     3.331     3.574     6.395
ARG  HIP   0.15117   -65.972   -67.291    -6.640     1.819     0.322     0.674
ARG  HIP   0.60018   -64.864  -177.454    -1.487     0.362     0.477     0.752
ARG  HIP   0.07696   -64.571  -178.157   -96.588     0.833     1.275     0.646
ARG  HIP   0.04210   -64.458    79.540     4.863     1.715     0.844     1.325
ARG  HIP   0.00098   -66.768    76.391   -98.989     7.369     9.625    11.891
ARG  ILE   0.00761    58.923   -83.311    87.683     3.836     6.000     3.808
ARG  ILE   0.02284    64.772  -178.744    98.052     2.435     4.347     0.784
ARG  ILE   0.00163    73.046   -73.262    -8.883     3.249     1.524     4.378
ARG  ILE   0.00002    75.848   -63.524   -88.887     1.000     1.000     1.000
ARG  ILE   0.06222    63.737  -179.774    -0.141     1.378     0.175     0.206
ARG  ILE   0.00430    64.693  -179.578   -98.302     1.649     5.415     1.678
ARG  ILE   0.00001    60.317    79.346    15.888     1.000     1.000     1.000
ARG  ILE   0.00870   -61.446   -62.097    99.077     0.235     0.390     0.245
ARG  ILE   0.06689   -63.967  -175.179    97.672     1.508     1.285     1.469
ARG  ILE   0.00006  -169.672   -85.321    -3.987     0.914     0.310     0.906
ARG  ILE   0.00002  -179.663   -91.368   -53.739     1.000     1.000     1.000
ARG  ILE   0.09815   -64.496   -66.938    -7.280     1.918     0.316     0.488
ARG  ILE   0.00593   -65.989   -70.798   -91.673     1.342     1.620     4.274
ARG  ILE   0.50829   -64.356  -177.372    -1.775     0.773     0.495     0.758
ARG  ILE   0.07019   -63.230  -177.788   -96.730     1.205     0.609     0.342
ARG  ILE   0.07702   -62.755    80.558     2.776     1.526     1.199     1.926
ARG  ILE   0.00147   -69.468    73.248  -103.427     5.475     7.375     8.189
ARG  ILE   0.00002  -174.925   -84.346   105.764     0.054     0.061     0.216
ARG  ILE   0.03080  -172.382   176.996     1.885     0.428     0.371     0.240
ARG  ILE   0.00493  -172.856   177.466    97.271     0.427     0.437     0.347
ARG  ILE   0.01490  -172.837   175.145   -98.615     1.046     1.879     0.800
ARG  ILE   0.01324  -174.211    58.381   -85.143     0.790     1.023     2.008
ARG  ILE   0.00073  -177.110    67.173     0.777     0.415     0.435     4.660
ARG  ILE   0.00003  -177.017    59.990    54.771     1.000     1.000     1.000
ARG  LEU   0.00006    47.194    58.061   -97.767     9.265    13.596    11.364
ARG  LEU   0.00569  -171.994   174.836   -98.234     0.272     0.218     0.249
ARG  LEU   0.00166  -173.547    59.595   -85.556     2.671     2.061     6.621
ARG  LEU   0.00080  -176.320    67.330    -2.403     1.094     0.585     2.975
ARG  LEU   0.00004  -176.294    59.880    55.138     1.000     1.000     1.000
ARG  LEU   0.00363    67.046  -178.328    98.648     1.317     2.124     1.284
ARG  LEU   0.00272    67.261   -77.673    86.837     2.921     1.880     0.552
ARG  LEU   0.00028    70.586   -79.204     3.131     1.000     1.000     1.000
ARG  LEU   0.04267    63.255  -179.787    -0.365     1.130     0.097     0.406
ARG  LEU   0.00029    66.143   178.634   -98.270     2.357     1.087     0.888
ARG  LEU   0.00005    66.181    82.226    10.978     1.000     1.000     1.000
ARG  LEU   0.00750   -61.780   -62.350    99.673     1.105     1.096     0.509
ARG  LEU   0.13972   -65.142   -66.933    -7.561     1.221     0.329     0.778
ARG  LEU   0.61450   -64.672  -177.136    -1.658     0.318     0.648     0.625
ARG  LEU   0.08281   -64.423  -177.676   -96.718     0.221     0.787     0.260
ARG  LEU   0.02997   -63.132    79.976     5.166     1.397     0.668     0.636
ARG  LEU   0.00335   -69.217    73.189  -103.830     4.599     6.440     7.397
ARG  LEU   0.05069   -64.288  -175.318    98.225     0.351     0.622     0.684
ARG  LEU   0.00632  -172.391   176.767    96.653     1.085     0.775     0.511
ARG  LEU   0.00724  -172.696   176.741     2.020     0.767     0.606     0.561
ARG  LYS   0.00005    62.221    78.820  -107.902     7.873     9.050     2.649
ARG  LYS   0.01035  -173.829    57.683   -85.501     0.587     0.711     2.368
ARG  LYS   0.00298  -172.195   174.845   -98.488     1.046     2.224     0.910
ARG  LYS   0.00285    61.814   -81.925    86.918     0.918     2.103     2.418
ARG  LYS   0.01081    65.498  -177.969    97.611     1.469     0.620     0.180
ARG  LYS   0.00282    71.868   -74.606    -5.459     0.813     0.817     2.261
ARG  LYS   0.00003    78.949   -65.633   -92.193     1.000     1.000     1.000
ARG  LYS   0.00042    62.197    80.185    14.629     2.816     0.932     1.827
ARG  LYS   0.00002    64.450    96.313    91.843     1.000     1.000     1.000
ARG  LYS   0.00694    64.125   178.131   -97.734     1.728     0.787     0.446
ARG  LYS   0.07543    62.682  -179.816    -0.158     1.368     0.099     0.216
ARG  LYS   0.00086  -174.419    59.807    53.890     1.053     0.202     0.563
ARG  LYS   0.00013  -177.278    66.685    -4.035     1.000     1.000     1.000
ARG  LYS   0.00711  -172.085   176.817    96.808     0.268     0.473     0.359
ARG  LYS   0.01918  -171.869   176.670     2.194     0.204     0.196     0.151
ARG  LYS   0.02490   -61.592   -62.060    98.889     0.612     0.670     0.252
ARG  LYS   0.00026  -169.029   -85.202    -4.068     0.722     1.038     2.538
ARG  LYS   0.15873   -65.290   -67.064    -7.095     1.192     0.208     0.328
ARG  LYS   0.00009   -66.908   -70.788   -91.582     1.000     1.000     1.000
ARG  LYS   0.00345   -69.931    71.807  -104.025     3.597     4.842     5.841
ARG  LYS   0.05310   -64.207    79.313     5.398     0.366     0.169     0.521
ARG  LYS   0.00005   -56.822    90.329    71.185     1.000     1.000     1.000
ARG  LYS   0.08662   -64.469  -175.252    97.918     0.298     0.621     0.467
ARG  LYS   0.48828   -64.792  -177.454    -1.412     0.133     0.401     0.449
ARG  LYS   0.04455   -64.525  -178.330   -96.687     0.169     0.321     0.270
ARG  MET   0.00003    63.385    77.377  -110.821     1.795     2.392     2.531
ARG  MET   0.01287    63.455   178.390   -97.965     1.498     1.162     0.600
ARG  MET   0.00046    65.429   -74.422    94.038     5.045     4.707     7.062
ARG  MET   0.00383    72.628   -74.213    -7.554     3.688     2.130     5.900
ARG  MET   0.00001    75.366   -63.740   -87.529     1.000     1.000     1.000
ARG  MET   0.00003    63.752    80.660    13.746     2.561     0.772     1.179
ARG  MET   0.03924    63.128  -179.871     0.025     1.319     0.369     1.392
ARG  MET   0.01356    64.161  -178.042    97.621     1.839     0.739     0.472
ARG  MET   0.00152   -62.040   -62.565    99.699     1.454     1.365     0.619
ARG  MET   0.08706   -65.804   -66.815    -7.057     3.073     0.685     2.225
ARG  MET   0.00045   -62.887   -65.419   -82.580     4.690     7.194    12.305
ARG  MET   0.01152   -64.596    79.152     7.176     2.135     1.709     3.834
ARG  MET   0.00119   -62.438    81.858   -92.416     9.291    12.265    14.808
ARG  MET   0.04693   -64.300  -175.445    97.957     0.581     0.583     0.888
ARG  MET   0.05547   -64.879  -177.986   -96.840     1.079     0.676     0.338
ARG  MET   0.64832   -64.950  -177.270    -1.776     1.429     0.547     1.347
ARG  MET   0.00073  -174.923    57.581   -86.731     0.881     0.396     2.884
ARG  MET   0.00063  -176.017    66.708    -1.129     1.141     0.957     2.967
ARG  MET   0.00219  -172.888   175.200   -98.523     0.964     0.947     0.300
ARG  MET   0.00735  -172.101   177.480    97.196     0.505     0.631     0.447
ARG  MET   0.06661  -172.830   176.933     1.931     1.003     0.649     0.651
ARG  PHE   0.00016    49.969    61.896  -101.077    10.520    13.481    10.943
ARG  PHE   0.00116    68.697   -74.254    88.631     3.529     2.783     5.318
ARG  PHE   0.00558    63.759   178.895    95.133     3.245     4.385     4.350
ARG  PHE   0.00005    61.523    95.658    92.261     0.068     1.088     0.367
ARG  PHE   0.00003    63.232   134.103   108.548     1.000     1.000     1.000
ARG  PHE   0.00019    77.091   -64.678   -90.508     2.047     1.109     3.877
ARG  PHE   0.00720    76.755   -72.631    -7.726     3.890     1.727     3.409
ARG  PHE   0.00019    63.610    80.492    14.021     2.577     0.541     1.254
ARG  PHE   0.00783    64.633   177.597   -98.493     2.174     1.307     1.083
ARG  PHE   0.06975    64.473   179.343     0.361     2.331     0.732     3.910
ARG  PHE   0.00865  -175.000    58.999   -84.147     1.989     0.846     2.354
ARG  PHE   0.00348  -178.084    65.317    -2.225     3.250     1.010     5.377
ARG  PHE   0.00052  -176.423    60.037    57.385     1.715     0.882     9.263
ARG  PHE   0.01679  -172.673   175.073   -98.498     1.186     0.832     0.470
ARG  PHE   0.01791  -173.139   177.168    96.280     1.638     0.775     0.560
ARG  PHE   0.08358  -172.420   176.888     2.034     1.149     0.445     0.292
ARG  PHE   0.06781   -63.485  -175.022    98.524     1.678     1.006     0.791
ARG  PHE   0.01427   -61.588   -62.194   100.213     3.058     2.270     1.397
ARG  PHE   0.00019  -170.924   -82.226   104.803    10.192     7.857     6.236
ARG  PHE   0.00046  -169.874   -85.093    -4.286     3.076     1.947     3.635
ARG  PHE   0.00100   -67.630   -70.210   -91.537     1.174     0.678     0.248
ARG  PHE   0.06678   -65.587   -66.941    -7.216     2.855     0.765     2.153
ARG  PHE   0.09818   -64.428  -177.679   -96.388     1.191     0.850     0.977
ARG  PHE   0.50849   -64.683  -177.085    -1.630     1.140     0.608     0.713
ARG  PHE   0.01821   -62.124    82.083     1.837     1.784     2.408     8.390
ARG  PHE   0.00155   -61.852    82.685   -95.572     7.160     8.707    14.797
ARG  PRO   0.00038  -164.676    74.810   -96.230     1.889     5.626     2.191
ARG  PRO   0.00528  -172.441   176.514   -98.053     1.739     4.520     1.955
ARG  PRO   0.00003  -176.753    60.497    92.243     0.164     0.002     0.053
ARG  PRO   0.00153  -172.815    69.975    -0.571     1.466     1.448     0.973
ARG  PRO   0.00171  -172.110   177.087    96.658     0.828     0.551     0.404
ARG  PRO   0.01215  -172.252   177.621     1.728     1.238     0.549     0.522
ARG  PRO   0.14808   -65.189  -175.413    97.947     1.092     0.296     0.379
ARG  PRO   0.01267   -64.112   -63.477    98.453     0.915     1.041     0.631
ARG  PRO   0.09831   -63.908   -66.495    -7.780     1.047     0.462     0.472
ARG  PRO   0.00688   -66.049   -68.248   -85.393     4.180     3.648    11.501
ARG  PRO   0.59228   -65.749  -177.362    -1.338     1.119     0.646     0.406
ARG  PRO   0.05861   -65.307  -177.923   -96.127     1.262     0.999     0.748
ARG  PRO   0.02916   -64.770    79.663     5.723     1.420     0.858     1.091
ARG  PRO   0.00768   -64.756    81.654   -89.539     9.193    12.645    15.589
ARG  PRO   0.00174    61.304   -81.517    87.391     2.011     3.116     3.289
ARG  PRO   0.00485    65.739   179.855    97.011     1.228     6.454     1.257
ARG  PRO   0.00429    73.451   -72.761    -9.548     1.984     1.372     3.346
ARG  PRO   0.00004    78.943   -62.984   -82.549     5.749     5.000    15.505
ARG  PRO   0.01221    64.182  -179.821    -0.827     2.365     0.345     0.954
ARG  PRO   0.00211    64.580   179.866   -97.920     1.960     2.010     1.336
ARG  PRO   0.00002    59.088    79.924    17.549     1.000     1.000     1.000
ARG  PRO   0.00001    38.860    56.092  -106.767     1.000     1.000     1.000
ARG  SER   0.00218    64.944   -73.410    96.242     1.243     3.141     3.754
ARG  SER   0.00128    63.711  -179.378    97.392     1.474     5.291     0.752
ARG  SER   0.00020    63.355    80.331    14.284     2.435     0.852     1.373
ARG  SER   0.00449    72.397   -73.629    -9.678     3.972     1.870     6.245
ARG  SER   0.00418    64.085   178.649   -97.872     1.758     1.360     0.587
ARG  SER   0.05994    62.439  -179.827    -0.604     1.234     0.111     0.216
ARG  SER   0.09551   -64.477  -175.380    98.144     0.223     0.394     0.328
ARG  SER   0.00615   -61.635   -62.089    99.567     0.902     1.029     0.242
ARG  SER   0.02064   -64.099    79.466     5.780     0.440     0.635     1.835
ARG  SER   0.00184   -67.909    74.623  -102.930     4.885     6.808     7.955
ARG  SER   0.57637   -64.607  -177.186    -1.597     0.469     0.595     0.511
ARG  SER   0.06542   -64.498  -177.959   -96.770     0.162     0.610     0.167
ARG  SER   0.00083   -66.882   -70.827   -91.806     0.246     0.068     0.309
ARG  SER   0.13668   -64.757   -66.892    -7.581     1.489     0.247     0.711
ARG  SER   0.00001  -168.088   -84.611    -5.391     1.000     1.000     1.000
ARG  SER   0.00525  -174.173    57.932   -87.410     0.778     0.670     3.099
ARG  SER   0.00008  -176.627    66.681    -1.436     0.919     0.095     0.712
ARG  SER   0.00004  -177.256    59.690    55.285     3.505     0.788     0.883
ARG  SER   0.00097  -171.834   175.235   -98.517     2.937     5.658     2.006
ARG  SER   0.00132  -172.103   177.100    97.031     0.250     0.524     0.261
ARG  SER   0.01662  -171.789   176.348     2.472     0.564     0.238     0.276
ARG  THR   0.00007    75.292   -63.670   -87.260     0.058     0.059     0.062
ARG  THR   0.00115    72.779   -73.052    -8.578     2.188     1.130     2.803
ARG  THR   0.00110    63.124   178.011    96.948     1.125     8.078     1.290
ARG  THR   0.00010    64.895   -72.810    97.636     1.000     1.000     1.000
ARG  THR   0.00009    61.557    79.915    14.801     1.932     0.839     1.981
ARG  THR   0.09728    62.490  -179.724    -0.840     1.423     0.115     0.546
ARG  THR   0.00406    62.074   179.192   -97.293     0.961     0.985     0.291
ARG  THR   0.00325   -62.555   -63.030    99.414     1.759     2.306     0.768
ARG  THR   0.00370   -66.955   -70.648   -91.395     1.442     1.688     4.090
ARG  THR   0.12145   -65.157   -66.840    -7.324     1.067     0.199     0.681
ARG  THR   0.01734   -63.951    79.619     5.229     0.496     0.622     1.164
ARG  THR   0.00034   -64.756    78.562   -97.424     6.835     9.158    11.484
ARG  THR   0.08807   -64.073  -175.281    98.174     1.057     0.459     0.486
ARG  THR   0.54124   -64.549  -177.132    -1.508     0.371     0.650     0.439
ARG  THR   0.06033   -64.189  -177.474   -96.438     0.230     1.190     0.378
ARG  THR   0.00166  -175.152    57.459   -86.182     1.227     0.669     2.556
ARG  THR   0.00044  -176.144    66.267    -0.453     1.365     0.769     4.517
ARG  THR   0.00227  -170.443   175.000   -98.095     1.737     3.350     1.388
ARG  THR   0.01150  -170.952   176.654    96.814     1.685     0.333     0.395
ARG  THR   0.04455  -172.551   176.898     2.032     1.109     0.485     0.407
ARG  TRP   0.01484    62.757  -179.576   -97.255     1.870     1.445     1.626
ARG  TRP   0.00004    55.373    71.306  -109.139    12.018    13.120     1.607
ARG  TRP   0.00048    62.088    80.160    14.594     2.442     0.933     1.535
ARG  TRP   0.00002    60.230    95.028    92.371     1.000     1.000     1.000
ARG  TRP   0.09853    62.915  -179.507     2.429     1.062     0.526     6.503
ARG  TRP   0.00591    62.725  -177.966    97.732     5.076     4.836     2.658
ARG  TRP   0.00177    63.079   -73.488    98.525     1.511     3.929     5.527
ARG  TRP   0.00053    73.053   -73.803    -9.953     0.349     0.972     5.984
ARG  TRP   0.00002    79.168   -65.026   -94.406     1.000     1.000     1.000
ARG  TRP   0.06581   -63.766  -174.690    98.644     1.652     1.312     2.384
ARG  TRP   0.01287   -60.900   -61.589    99.503     2.267     2.009     0.682
ARG  TRP   0.00001  -130.546   -62.334    90.542     1.000     1.000     1.000
ARG  TRP   0.00010  -169.754   -85.680    -2.905     1.253     0.194     0.845
ARG  TRP   0.00299   -66.845   -70.915   -91.750     0.488     0.293     1.535
ARG  TRP   0.14786   -66.578   -67.023    -7.245     4.340     0.595     1.450
ARG  TRP   0.52386   -64.267  -176.993    -1.983     1.489     0.707     1.080
ARG  TRP   0.07175   -63.940  -177.362   -96.384     1.044     1.014     1.119
ARG  TRP   0.01415   -64.006    79.400     4.965     1.133     0.776     1.656
ARG  TRP   0.00143   -57.914    87.375   -90.676     5.930     8.506    10.941
ARG  TRP   0.00332  -171.990   174.573   -98.629     0.334     0.911     0.468
ARG  TRP   0.00315  -175.015    57.421   -85.888     1.502     1.170     2.136
ARG  TRP   0.00037  -175.584    66.938    -0.719     2.182     0.898     3.778
ARG  TRP   0.00065  -175.096    59.814    57.729     2.522     0.791    12.351
ARG  TRP   0.02151  -171.827   176.612     2.270     0.350     0.598     0.413
ARG  TRP   0.00802  -172.268   176.262    96.361     0.468     0.587     0.873
ARG  TYR   0.00853  -172.252   174.666   -98.633     0.377     0.663     0.364
ARG  TYR   0.00913  -175.656    57.588   -86.160     1.233     1.667     2.680
ARG  TYR   0.00354    64.053   -72.701    98.066     1.577     4.235     5.394
ARG  TYR   0.01413    62.663  -177.706    97.658     0.971     1.640     0.294
ARG  TYR   0.00020    67.459   -75.578   -16.060     5.085     2.785     5.502
ARG  TYR   0.00001    75.215   -63.641   -87.305     1.000     1.000     1.000
ARG  TYR   0.00038    61.385    79.689    14.984     0.967     0.395     0.635
ARG  TYR   0.12772    62.253  -179.597    -0.846     1.046     0.240     0.259
ARG  TYR   0.00887    62.296   178.398   -97.956     0.913     2.736     1.451
ARG  TYR   0.00252  -176.032    66.839    -0.252     1.974     1.670     6.418
ARG  TYR   0.00026  -175.529    60.258    67.095     2.235     0.813    20.987
ARG  TYR   0.00006  -174.855   -85.199   106.942     1.025     0.385     0.086
ARG  TYR   0.05995  -172.103   176.602     2.181     0.381     0.328     0.187
ARG  TYR   0.00579  -171.918   177.335    96.774     0.981     3.026     0.767
ARG  TYR   0.06005   -64.631  -175.065    98.138     0.288     0.361     0.316
ARG  TYR   0.00790   -61.650   -62.452    99.653     3.839     3.339     0.851
ARG  TYR   0.00018  -169.647   -85.812    -2.473     0.692     0.797     2.501
ARG  TYR   0.00199   -67.231   -70.432   -90.818     1.577     1.909     4.516
ARG  TYR   0.10294   -66.392   -66.627    -6.791     2.952     0.298     1.119
ARG  TYR   0.03467   -64.633  -177.160   -96.685     0.292     0.816     0.378
ARG  TYR   0.53524   -64.679  -176.888    -1.602     0.484     0.769     0.532
ARG  TYR   0.01329   -63.834    79.327     5.677     0.921     0.171     0.850
ARG  TYR   0.00268   -66.619    77.316  -106.220     2.627     4.369     4.610
ARG  VAL   0.01308    62.705   178.525   -97.436     0.885     0.975     0.638
ARG  VAL   0.03283    62.900  -179.707    -0.449     1.263     0.179     0.397
ARG  VAL   0.00009    60.834    79.759    15.272     0.120     0.006     0.213
ARG  VAL   0.00004    53.458    68.541  -109.126    12.310    12.725     1.164
ARG  VAL   0.00980    64.397  -177.813    97.806     1.971     0.607     0.815
ARG  VAL   0.00001    72.559   120.465   117.121     1.000     1.000     1.000
ARG  VAL   0.00080    67.596   -76.388    86.901     3.072     2.911     2.720
ARG  VAL   0.00154    72.076   -76.982    -1.891     2.170     2.010     5.449
ARG  VAL   0.01363  -172.465   174.648   -98.639     0.682     0.338     0.193
ARG  VAL   0.00390  -176.754    57.650   -87.410     4.159     1.057     4.308
ARG  VAL   0.00085  -175.957    67.333    -2.342     1.130     0.161     3.566
ARG  VAL   0.00044  -175.511    59.924    57.169     1.427     0.322    11.935
ARG  VAL   0.05917  -172.723   177.010     1.824     0.787     0.437     0.338
ARG  VAL   0.00772  -171.333   177.573    97.227     2.817     1.067     0.828
ARG  VAL   0.05613   -64.315  -175.278    98.104     0.641     0.207     0.341
ARG  VAL   0.01988   -61.579   -62.010    99.831     1.596     1.475     0.695
ARG  VAL   0.00010  -162.173   -70.171    95.962     1.000     1.000     1.000
ARG  VAL   0.00044   -67.349   -70.635   -91.240     0.246     0.076     0.282
ARG  VAL   0.09737   -65.564   -66.988    -7.218     3.431     0.272     1.034
ARG  VAL   0.00002  -170.483   -86.016    -2.568     1.000     1.000     1.000
ARG  VAL   0.06650   -64.560  -177.506   -96.705     0.363     0.709     0.439
ARG  VAL   0.59258   -64.665  -177.264    -1.443     0.716     0.532     0.468
ARG  VAL   0.01928   -63.413    80.102     4.536     1.111     1.178     1.893
ARG  VAL   0.00376   -69.852    72.199  -104.347     3.865     5.320     5.599
ASN  ALA   0.00410  -172.715    59.755   -90.945     3.570     3.549     6.862
ASN  ALA   0.01211  -170.889   174.421   -98.450     0.682     1.519     0.946
ASN  ALA   0.00002  -161.879  -114.601   -98.913     7.434     9.943     4.508
ASN  ALA   0.00041  -176.802    60.278    92.180     0.172     0.206     0.091
ASN  ALA   0.00438  -174.696    64.713     5.956     2.372     0.485     4.248
ASN  ALA   0.00055  -171.375   -85.565    -8.305     1.905     0.382     4.270
ASN  ALA   0.05080  -171.471   176.163     2.436     0.926     0.413     0.347
ASN  ALA   0.00511  -171.573   176.410    96.400     0.951     1.424     0.792
ASN  ALA   0.00598   -63.121    81.887   -93.262     7.216    10.769    15.116
ASN  ALA   0.02686   -63.791    79.842     5.947     1.115     1.019     2.417
ASN  ALA   0.00001   -56.641    90.444    69.165     1.000     1.000     1.000
ASN  ALA   0.11109   -64.330  -175.004    98.495     0.565     0.842     0.504
ASN  ALA   0.08329   -64.272  -177.132   -96.481     0.286     1.047     0.650
ASN  ALA   0.47315   -64.599  -176.704    -1.725     0.479     0.699     0.952
ASN  ALA   0.08743   -65.149   -66.640    -7.963     2.073     0.418     1.393
ASN  ALA   0.00777   -66.752   -70.702   -91.751     1.696     1.519     3.722
ASN  ALA   0.01162   -61.503   -62.218   100.395     0.785     0.664     0.389
ASN  ALA   0.00005  -173.549   -84.698   111.315     3.469     1.938     7.830
ASN  ALA   0.00067    52.934    66.083  -105.843     9.561     8.728     4.434
ASN  ALA   0.00664    65.494   -77.063    90.329     2.386     6.076     6.565
ASN  ALA   0.00016    75.227   -63.193   -86.515     1.003     0.619     0.011
ASN  ALA   0.00524    73.226   -74.964    -7.195     2.663     1.495     7.005
ASN  ALA   0.00648    65.279  -178.895    98.297     2.665     3.255     0.604
ASN  ALA   0.00002    62.762    95.678    91.916     1.443     0.255     0.142
ASN  ALA   0.00004    66.276   132.785   109.850     2.278     1.510     1.127
ASN  ALA   0.00003    61.327    80.199    13.369     0.191     0.160     0.206
ASN  ALA   0.02442    63.102   179.741   -97.647     1.714     1.311     0.736
ASN  ALA   0.07158    63.677  -179.829    -0.506     2.084     0.170     0.887
ASN  ARG   0.00005    53.458    68.548  -111.081     0.852     0.654     0.454
ASN  ARG   0.00112    65.230   177.720   -99.170     2.744     1.065     1.683
ASN  ARG   0.00012    64.562   -76.502    92.585     1.086     5.369     6.775
ASN  ARG   0.00188    71.522   -75.395    -5.102     2.709     2.453     5.553
ASN  ARG   0.00001    74.159   -63.425   -85.256     1.000     1.000     1.000
ASN  ARG   0.00050    61.035    79.619    15.314     0.072     0.002     0.253
ASN  ARG   0.10607    62.941  -179.813    -0.570     1.117     0.122     1.133
ASN  ARG   0.01191    62.686  -177.821    97.576     1.101     5.348     0.584
ASN  ARG   0.00002  -174.869   -88.633   110.454     1.902     2.700     5.025
ASN  ARG   0.07399   -64.469  -174.949    98.477     0.257     0.374     0.623
ASN  ARG   0.01030   -61.572   -62.086    99.784     2.118     1.775     0.992
ASN  ARG   0.00003  -171.677   -84.783    -7.810     3.514     0.444     4.471
ASN  ARG   0.08056   -65.401   -66.891    -7.325     1.373     0.266     1.073
ASN  ARG   0.00040   -62.557   -65.239   -79.578     4.105     4.660    10.658
ASN  ARG   0.07870   -64.372  -177.527   -96.682     0.348     0.720     0.227
ASN  ARG   0.58066   -64.614  -177.063    -1.448     0.387     0.629     0.613
ASN  ARG   0.01834   -66.048    79.259     5.758     1.367     1.061     1.176
ASN  ARG   0.00138   -63.777    80.849   -95.229     6.859     9.666    13.641
ASN  ARG   0.00121  -172.006    60.755   -93.074     4.549     3.946     7.316
ASN  ARG   0.00126  -169.832   173.730   -97.853     1.000     1.000     1.000
ASN  ARG   0.00027  -172.681    64.506     8.276     0.207     0.081     0.078
ASN  ARG   0.00007  -176.781    60.686    92.499     0.769     0.496     0.495
ASN  ARG   0.00302  -172.240   176.166    96.460     0.360     0.444     0.632
ASN  ARG   0.02813  -171.215   176.567     2.548     1.120     0.734     1.087
ASN  ASN   0.00157  -173.626    64.455     8.492     0.716     0.474     0.531
ASN  ASN   0.00078  -176.636    60.221    92.171     0.551     0.714     0.226
ASN  ASN   0.08001   -63.823  -175.180    98.227     0.785     0.354     0.119
ASN  ASN   0.02149   -61.401   -61.996   100.999     1.356     1.098     1.110
ASN  ASN   0.00104  -167.283    64.285   -99.872     0.170     0.262     0.115
ASN  ASN   0.00285  -170.326   173.916   -98.838     1.012     2.609     0.883
ASN  ASN   0.00019  -172.521   -85.154    -9.968     1.181     0.156     0.352
ASN  ASN   0.00388  -170.122   175.468    96.742     0.388     0.330     0.351
ASN  ASN   0.04474  -170.233   175.886     2.118     1.473     0.327     0.435
ASN  ASN   0.00019   -63.952   -71.474   -94.530     0.000     0.000     0.000
ASN  ASN   0.04255   -61.253   -65.647   -11.012     0.594     0.286     0.896
ASN  ASN   0.05055   -65.307    79.629     4.839     1.632     0.785     1.112
ASN  ASN   0.00594   -57.837    88.754   -84.543     4.072     5.892     8.033
ASN  ASN   0.13509   -63.992  -177.466   -96.853     0.533     0.706     0.654
ASN  ASN   0.55707   -64.612  -176.832    -1.857     0.381     0.580     0.442
ASN  ASN   0.00008    47.594    55.051   -90.577     0.000     0.000     0.000
ASN  ASN   0.00591    67.089  -178.766    98.141     0.446     0.268     0.203
ASN  ASN   0.00021    60.148   -88.826    79.937     0.000     0.000     0.000
ASN  ASN   0.00311    72.482   -74.656    -7.145     2.670     4.379     9.627
ASN  ASN   0.00584    67.122   179.185   -96.085     0.331     0.181     0.366
ASN  ASN   0.03689    63.234  -179.617    -0.468     2.263     0.419     0.801
ASN  ASP   0.00107  -167.403    64.307  -100.019     0.959     0.470     0.268
ASN  ASP   0.00139  -172.401    64.674     8.917     4.793     0.932     0.977
ASN  ASP   0.00072  -175.624    59.893    90.900     7.203     0.934     8.129
ASN  ASP   0.00749    65.419  -176.992   -96.152     1.329     6.164     2.407
ASN  ASP   0.00006    52.167    63.000   -97.748     5.487     7.130     3.249
ASN  ASP   0.00545    65.886   -76.277    90.613     2.168     4.947     4.870
ASN  ASP   0.00386    73.993   -74.476    -5.475     1.860     2.223     4.029
ASN  ASP   0.00024    70.311   -71.095   -64.070     5.191     9.912    20.599
ASN  ASP   0.07324    63.901  -179.710    -0.010     1.734     0.456     0.524
ASN  ASP   0.01011    66.865  -178.179    98.165     1.376     2.372     1.401
ASN  ASP   0.00001    63.866    81.774    20.601     1.000     1.000     1.000
ASN  ASP   0.01452   -61.703   -62.221   100.702     3.000     1.801     1.397
ASN  ASP   0.04639   -63.292   -66.470    -8.822     2.900     1.025     2.368
ASN  ASP   0.01210   -60.546   -63.525   -76.046     5.257     6.068    13.760
ASN  ASP   0.05604   -64.036  -176.607    97.964     2.743     5.919     2.150
ASN  ASP   0.00216  -170.145   175.558    97.110     0.839     0.476     0.511
ASN  ASP   0.00001  -172.406   -93.118   112.117     1.000     1.000     1.000
ASN  ASP   0.00190  -169.099   177.555   -99.340     7.376     6.126     1.219
ASN  ASP   0.00001  -167.182  -106.647   -96.078     1.000     1.000     1.000
ASN  ASP   0.00006  -172.176   -85.810   -12.772     1.909     0.806     2.679
ASN  ASP   0.04114  -170.446   175.809     2.352     2.519     0.599     0.355
ASN  ASP   0.00760   -63.626    80.354     4.626     1.098     0.800     2.385
ASN  ASP   0.00053   -57.380    88.481   -86.715     2.055     4.568     7.671
ASN  ASP   0.08582   -63.949  -177.351   -96.829     0.941     0.935     0.779
ASN  ASP   0.62806   -64.625  -177.038    -1.879     0.745     0.664     0.628
ASN  CYS   0.00269  -174.940    57.819   -88.519     1.868     1.932     4.025
ASN  CYS   0.00002  -177.639    60.042    55.826     3.529     1.058     0.277
ASN  CYS   0.00172  -178.797    65.342    -4.808     5.908     1.141     9.247
ASN  CYS   0.00034    62.695   -78.880    91.183     1.495     2.952     5.614
ASN  CYS   0.00474    62.484   176.705    97.174     0.990     8.542     1.126
ASN  CYS   0.00256    72.250   -74.518    -9.730     5.320     1.738     8.147
ASN  CYS   0.00002    76.869   -64.117   -90.367     1.000     1.000     1.000
ASN  CYS   0.17290    62.906  -179.689    -0.785     0.557     0.293     0.186
ASN  CYS   0.01706    63.011  -178.335   -97.003     0.542     2.945     0.853
ASN  CYS   0.00040    60.622    79.405    15.503     0.476     0.241     0.369
ASN  CYS   0.00004    51.446    66.585  -110.640     1.167     1.108     0.276
ASN  CYS   0.00853  -171.585   174.772   -98.588     0.976     1.740     0.770
ASN  CYS   0.02849  -171.545   176.445     2.709     0.593     0.180     0.174
ASN  CYS   0.00427  -171.668   176.173    96.108     0.789     0.417     0.645
ASN  CYS   0.00008  -170.188   -86.075    -2.296     0.097     0.683     1.969
ASN  CYS   0.00001  -177.183   -87.466   105.622     1.000     1.000     1.000
ASN  CYS   0.00561   -64.126   -65.363   101.567     3.244     4.034     1.875
ASN  CYS   0.08566   -64.551  -175.449    98.016     0.946     1.137     0.814
ASN  CYS   0.00175   -67.094   -70.780   -91.662     0.481     0.623     1.866
ASN  CYS   0.05788   -64.744   -66.614    -8.465     2.676     0.835     4.301
ASN  CYS   0.06930   -64.179  -177.336   -96.637     0.476     0.879     0.682
ASN  CYS   0.53034   -64.669  -176.995    -1.688     0.687     0.648     0.664
ASN  CYS   0.00514   -64.348    80.414     5.842     1.154     1.639     2.957
ASN  CYS   0.00044   -59.044    86.896   -95.721     4.122     5.325    16.892
ASN  GLN   0.00119  -172.541   174.459   -98.941     0.827     0.402     0.570
ASN  GLN   0.00371  -174.401    57.079   -88.416     1.183     0.598     1.887
ASN  GLN   0.00145   -69.987    73.287  -104.539     2.675     4.276     7.169
ASN  GLN   0.00004    52.794    67.827  -110.985     1.000     1.000     1.000
ASN  GLN   0.00090    63.178   -76.288    95.936     1.789     4.890     7.891
ASN  GLN   0.00671    62.391   178.541    97.396     0.914     7.390     0.787
ASN  GLN   0.00001    61.906    95.396    91.840     1.000     1.000     1.000
ASN  GLN   0.00004    75.792   -63.771   -88.664     1.509     0.407     2.585
ASN  GLN   0.00259    70.787   -74.053   -13.508     4.550     1.889     6.250
ASN  GLN   0.09536    62.733  -179.723    -0.698     1.060     0.105     0.300
ASN  GLN   0.01465    62.803  -179.723   -97.391     0.951     2.349     0.702
ASN  GLN   0.00648  -171.470   176.126    96.071     0.861     0.370     0.571
ASN  GLN   0.01432  -171.903   176.530     2.289     0.608     0.469     0.534
ASN  GLN   0.00015  -176.886    59.888    55.341     2.873     0.876     0.340
ASN  GLN   0.00109  -177.487    65.203     0.937     0.224     0.457     1.296
ASN  GLN   0.00006    65.249    80.948    13.180     1.000     1.000     1.000
ASN  GLN   0.00552   -61.295   -61.921   100.415     1.804     1.434     1.062
ASN  GLN   0.06823   -64.381  -174.984    98.461     0.336     0.517     0.467
ASN  GLN   0.01398   -64.231    79.557     6.728     1.684     1.511     2.612
ASN  GLN   0.05398   -64.285  -177.005   -96.590     0.912     0.644     0.371
ASN  GLN   0.61354   -64.577  -176.811    -1.722     0.360     0.666     0.627
ASN  GLN   0.00392   -67.350   -70.668   -91.641     0.603     0.345     0.305
ASN  GLN   0.00070   -56.023   -60.560   -44.797     0.662     0.463     1.116
ASN  GLN   0.09125   -66.422   -66.815    -7.119     2.330     0.245     0.908
ASN  GLN   0.00012  -170.080   -86.693    -0.596     0.516     0.888     2.374
ASN  GLN   0.00001  -172.991   -83.887   107.148     1.000     1.000     1.000
ASN  GLU   0.00610    73.752   -74.168    -6.553     1.883     1.860     3.061
ASN  GLU   0.00073    66.689   -79.573    83.679     4.002     8.056     4.508
ASN  GLU   0.00003    60.244    79.490    13.839     0.494     0.368     0.471
ASN  GLU   0.00756    65.966  -178.356    98.132     2.092     0.633     0.475
ASN  GLU   0.00023    63.557   174.144    44.128     0.939     0.207     1.087
ASN  GLU   0.10519    64.437  -179.789    -0.433     2.446     0.434     2.114
ASN  GLU   0.02694    64.858   178.954   -98.210     1.385     1.860     0.565
ASN  GLU   0.00005    45.927    55.384   -94.682     8.892     9.149     9.265
ASN  GLU   0.00036  -167.276    64.003  -100.063     0.224     0.279     0.120
ASN  GLU   0.00197   -65.891    77.307   -99.543     6.843     8.897    10.791
ASN  GLU   0.00257  -173.263    64.249     8.997     0.245     0.241     0.206
ASN  GLU   0.00025  -176.867    59.973    92.065     0.346     0.507     0.169
ASN  GLU   0.00953  -170.760   173.928   -98.556     0.536     1.934     0.539
ASN  GLU   0.00001  -167.721  -105.676   -95.169     1.000     1.000     1.000
ASN  GLU   0.00004  -174.178   -85.154   -10.187     1.464     0.010     0.576
ASN  GLU   0.03783  -170.734   175.824     1.962     0.708     0.234     0.401
ASN  GLU   0.00264  -170.256   175.471    96.802     1.691     0.308     0.298
ASN  GLU   0.07219   -63.902  -174.969    98.471     0.595     0.445     0.278
ASN  GLU   0.02072   -61.583   -61.851   101.019     1.228     1.215     1.439
ASN  GLU   0.00001  -170.480   -84.103   118.508     1.000     1.000     1.000
ASN  GLU   0.05854   -63.446   -66.314    -9.130     2.256     0.535     1.416
ASN  GLU   0.00534   -66.174   -70.454   -91.619     2.230     2.731     4.967
ASN  GLU   0.00943   -63.999    79.792     5.492     1.085     0.621     0.832
ASN  GLU   0.54359   -64.356  -176.852    -1.783     0.581     0.602     0.465
ASN  GLU   0.08814   -64.118  -177.350   -97.010     0.695     0.647     0.435
ASN  GLY   0.00039    58.746    71.953  -105.418     6.959     7.473     5.764
ASN  GLY   0.00284    67.161   -77.243    88.325     2.897     4.820     5.705
ASN  GLY   0.00014    78.487   -65.440   -92.117     1.893     1.147     2.939
ASN  GLY   0.00483    75.339   -73.021    -7.863     2.889     1.549     1.892
ASN  GLY   0.07441    64.580  -179.992    -0.498     2.088     0.283     0.826
ASN  GLY   0.00728    65.890   179.001   -98.636     1.576     4.764     1.311
ASN  GLY   0.00037    62.460    80.327    15.923     2.532     1.425     3.059
ASN  GLY   0.01119    66.669  -178.912    98.182     1.873     1.313     0.501
ASN  GLY   0.00004    62.836    95.361    91.525     1.351     0.603     0.655
ASN  GLY   0.00002    67.285   131.309   110.809     3.904     3.653     2.462
ASN  GLY   0.00568  -170.977   177.039   -98.543     1.292     5.631     0.208
ASN  GLY   0.00168  -173.649    59.778   -90.798     3.728     2.762     5.478
ASN  GLY   0.00091  -176.839    60.305    92.310     0.106     0.054     0.076
ASN  GLY   0.00218  -173.832    64.806     7.943     1.603     0.684     2.122
ASN  GLY   0.03029  -171.578   176.203     2.153     0.976     0.472     0.552
ASN  GLY   0.00430  -171.424   175.891    97.519     1.570     2.445     0.685
ASN  GLY   0.12489   -63.967  -175.139    98.263     0.856     0.719     0.489
ASN  GLY   0.01469   -62.412   -62.942   100.027     1.376     1.668     0.694
ASN  GLY   0.00010  -172.075   -82.564   107.015     4.133     4.059     2.453
ASN  GLY   0.00028  -171.055   -83.860   -11.667     3.111     1.964     2.343
ASN  GLY   0.09394   -63.414   -66.327    -9.349     2.683     0.742     2.202
ASN  GLY   0.00581   -62.421   -65.647   -81.584     5.299     7.622    15.149
ASN  GLY   0.09318   -63.720  -177.277   -96.653     0.628     0.792     0.749
ASN  GLY   0.50699   -64.096  -177.141    -1.645     0.708     0.523     0.418
ASN  GLY   0.01084   -64.190    79.738     6.248     1.685     1.264     1.542
ASN  GLY   0.00272   -65.411    78.374   -99.677     5.701     8.382    10.765
ASN  HID   0.00013    76.538   -64.406   -88.152     2.026     1.182     1.494
ASN  HID   0.00015    65.199   -76.673   -19.844     1.934     1.143     2.989
ASN  HID   0.00778    65.117   179.791   -96.485     3.155     2.623     1.926
ASN  HID   0.00029    56.081    71.776  -109.597     6.198     7.601     3.306
ASN  HID   0.00220    66.246   -72.962    93.697     1.153     1.958     1.478
ASN  HID   0.00003    61.964    95.226    91.568     0.173     0.279     0.379
ASN  HID   0.00004    62.406    80.139    14.400     2.164     1.047     1.887
ASN  HID   0.02807    64.998  -179.908    -0.434     2.602     0.217     1.158
ASN  HID   0.00182    66.949  -179.137    99.252     2.670     6.389     2.267
ASN  HID   0.01832   -62.363   -62.587   100.545     2.083     2.198     1.066
ASN  HID   0.07440   -64.197  -175.014    98.185     0.815     0.810     0.631
ASN  HID   0.00030  -170.042   -85.655    -4.023     1.648     0.045     5.834
ASN  HID   0.07415   -64.270   -66.621    -8.514     2.027     0.530     1.358
ASN  HID   0.00041   -64.088   -67.153   -84.332     4.467     5.381    10.808
ASN  HID   0.63253   -64.631  -176.845    -1.700     0.270     0.638     0.632
ASN  HID   0.09206   -64.337  -177.513   -96.658     0.356     0.818     0.557
ASN  HID   0.00564   -63.699    80.975   -98.927     5.861     8.530    13.231
ASN  HID   0.00003   -57.429    90.850    73.895     0.453     0.074     3.638
ASN  HID   0.03678   -64.341    79.855     5.697     1.823     1.265     3.215
ASN  HID   0.00292  -173.500    58.837   -90.873     3.453     3.333     5.641
ASN  HID   0.00891  -171.347   174.088   -98.648     1.177     1.946     1.600
ASN  HID   0.00001  -166.514  -104.443   -94.714     1.000     1.000     1.000
ASN  HID   0.00168  -174.952    64.959     4.385     2.928     1.342     7.012
ASN  HID   0.00046  -176.978    60.449    88.287     1.658     0.525    15.670
ASN  HID   0.00010  -175.839   -86.193   106.531     1.422     1.170     0.587
ASN  HID   0.00510  -171.133   175.888     1.391     0.549     0.217     0.603
ASN  HID   0.00568  -171.125   175.592    96.230     0.834     1.168     1.735
ASN  HIE   0.00005    62.442    96.196    92.375     1.493     0.718     0.345
ASN  HIE   0.00088    61.438    80.018    14.836     0.951     0.554     0.789
ASN  HIE   0.00092    64.985   -72.750    97.995     0.308     0.331     0.353
ASN  HIE   0.00447    63.160   179.521    97.515     1.194     5.946     0.851
ASN  HIE   0.00022    56.899    74.251  -110.195     5.135     6.572     1.954
ASN  HIE   0.00125    66.701   -75.941   -17.816     3.354     1.084     7.806
ASN  HIE   0.00002    74.853   -63.576   -86.905     1.000     1.000     1.000
ASN  HIE   0.10880    62.886  -179.700    -0.741     1.206     0.132     0.238
ASN  HIE   0.05067    62.518   179.638   -97.485     0.946     2.055     0.493
ASN  HIE   0.00338  -174.190    57.931   -86.207     0.896     0.985     2.864
ASN  HIE   0.00076  -179.440    59.641    57.995     2.499     0.681     2.122
ASN  HIE   0.00270   178.149    65.208    -7.141     3.117     0.567     5.846
ASN  HIE   0.01273  -171.728   175.664   -98.431     2.429     5.129     1.969
ASN  HIE   0.00040  -168.961   -85.352    -4.097     0.760     0.668     2.396
ASN  HIE   0.06659  -171.546   176.656     2.572     0.678     0.453     0.186
ASN  HIE   0.00929  -172.390   176.504    96.279     0.818     0.456     0.808
ASN  HIE   0.07678   -64.678  -175.022    98.325     0.620     1.292     0.828
ASN  HIE   0.00776   -62.421   -63.219   100.479     2.253     2.549     1.351
ASN  HIE   0.00016  -174.735   -85.199   106.706     0.724     0.471     0.088
ASN  HIE   0.00001  -129.866   -62.800    90.456     1.000     1.000     1.000
ASN  HIE   0.00691   -65.489    80.792     9.247     1.406     2.721     3.423
ASN  HIE   0.00137   -65.337    78.683  -107.319     4.279     5.686     3.797
ASN  HIE   0.00754   -67.427   -70.756   -91.813     0.597     0.240     0.411
ASN  HIE   0.00011   -56.003   -60.177   -45.365     0.299     0.173     1.923
ASN  HIE   0.06494   -66.325   -66.667    -7.036     1.352     0.269     0.875
ASN  HIE   0.05555   -64.197  -176.566   -96.057     0.437     1.047     0.757
ASN  HIE   0.51576   -64.608  -176.736    -1.721     0.359     0.772     0.547
ASN  HIP   0.00227  -173.906    57.714   -85.255     0.642     0.683     2.298
ASN  HIP   0.00739  -171.917   174.844   -98.507     1.285     2.036     0.631
ASN  HIP   0.00353  -175.866    66.222     2.261     2.671     0.727     5.777
ASN  HIP   0.00022  -176.913    60.641    79.235     1.117     0.517    19.235
ASN  HIP   0.06971  -171.317   176.125     2.812     1.000     0.591     0.771
ASN  HIP   0.00900  -172.245   177.346    97.171     0.842     1.629     0.616
ASN  HIP   0.00018  -169.398   -85.326    -3.287     2.077     1.461     3.072
ASN  HIP   0.00003  -176.714   -87.319   105.097     1.000     1.000     1.000
ASN  HIP   0.01352   -61.571   -62.076    99.712     2.606     2.540     1.092
ASN  HIP   0.08478   -64.235  -174.953    97.851     1.081     0.465     0.602
ASN  HIP   0.08756   -65.073   -67.007    -7.822     1.695     0.594     2.312
ASN  HIP   0.00105   -66.302   -70.535   -89.611     1.708     1.453     8.791
ASN  HIP   0.10305   -64.452  -177.882   -96.412     0.579     0.581     0.452
ASN  HIP   0.52191   -64.822  -177.298    -1.663     0.467     0.560     0.580
ASN  HIP   0.04275   -65.139    79.801     4.733     1.612     1.068     1.936
ASN  HIP   0.00108   -60.456    86.095   -89.782     7.705     8.850    17.106
ASN  HIP   0.00004    63.285    80.666    11.847     2.676     1.617     2.364
ASN  HIP   0.00020    62.385    77.521  -104.912     8.592     9.382     6.045
ASN  HIP   0.00178    63.164   -78.647    88.763     2.028     4.521     5.559
ASN  HIP   0.00807    64.545  -178.399    97.784     3.232     2.181     1.315
ASN  HIP   0.00001    61.820    97.277    92.791     1.000     1.000     1.000
ASN  HIP   0.00665    73.395   -73.944    -7.649     2.515     0.965     4.646
ASN  HIP   0.00007    72.388   -63.434   -81.984     5.401     0.353    10.592
ASN  HIP   0.02979    63.701  -179.879    -0.485     2.014     0.215     0.615
ASN  HIP   0.00536    62.584   179.245   -97.571     1.501     4.505     0.810
ASN  ILE   0.00005    55.626    72.497  -109.182     8.112    11.404     3.652
ASN  ILE   0.00040    67.701   -76.009    87.525     2.631     3.565     9.613
ASN  ILE   0.00007    77.815   -64.407   -91.354     2.341     1.226     3.334
ASN  ILE   0.00133    72.908   -75.422    -3.193     1.655     0.983     1.934
ASN  ILE   0.05385    62.761  -179.811    -0.517     1.513     0.157     0.291
ASN  ILE   0.00938    62.512   179.024   -98.706     2.229     6.670     2.013
ASN  ILE   0.00518    62.320   167.314    96.219     3.389     8.114     1.471
ASN  ILE   0.00005    61.403    95.823    93.190     0.137     0.714     0.558
ASN  ILE   0.00010    59.404    78.709    16.324     0.792     0.430     0.448
ASN  ILE   0.00400  -175.394    57.159   -88.629     0.817     1.063     2.322
ASN  ILE   0.00950  -170.935   175.646   -97.515     2.082     3.108     1.468
ASN  ILE   0.00001  -165.767  -105.151   -95.288     1.000     1.000     1.000
ASN  ILE   0.00155  -174.838    64.425     8.471     0.354     0.392     0.323
ASN  ILE   0.00037   179.949    59.747    57.078     2.108     0.501     8.526
ASN  ILE   0.00009  -170.026   -86.089    -3.413     0.424     1.586     9.095
ASN  ILE   0.00652  -172.207   175.995    96.558     0.469     0.590     0.588
ASN  ILE   0.04211  -172.337   176.379     2.154     0.887     0.244     0.361
ASN  ILE   0.02436   -61.848   -62.992   100.046     0.892     1.297     0.633
ASN  ILE   0.07151   -65.317  -176.883    95.914     1.597     3.394     2.830
ASN  ILE   0.09048   -65.029   -66.484    -8.045     3.001     0.463     1.844
ASN  ILE   0.02923   -66.192   -69.264   -88.368     3.460     3.435    10.251
ASN  ILE   0.06286   -64.229  -176.780   -96.062     1.053     0.970     0.801
ASN  ILE   0.55187   -64.587  -176.972    -1.684     0.766     0.700     0.547
ASN  ILE   0.03398   -64.058    79.779     6.654     0.946     1.496     2.702
ASN  ILE   0.00113   -63.271    81.338   -97.187     6.889     9.712    14.979
ASN  LEU   0.00025    60.512    79.474    15.442     0.825     0.558     0.012
ASN  LEU   0.00001    39.324    56.954    59.631     1.000     1.000     1.000
ASN  LEU   0.00082    63.674   -74.495    97.981     1.212     3.820     6.185
ASN  LEU   0.01113    62.429   179.744    97.030     1.026     7.720     1.152
ASN  LEU   0.00382    69.393   -74.372   -22.193     1.179     0.562     2.841
ASN  LEU   0.09275    62.874  -179.785    -0.553     0.900     0.141     0.327
ASN  LEU   0.02234    62.802   179.780   -98.169     1.153     1.389     0.301
ASN  LEU   0.00615   -62.150   -62.900   100.137     1.321     1.246     0.688
ASN  LEU   0.08694   -64.211  -174.929    98.470     0.576     0.335     0.453
ASN  LEU   0.01074   -67.013   -70.834   -91.788     0.309     0.156     0.241
ASN  LEU   0.00012   -55.892   -60.387   -43.902     0.028     0.284     0.171
ASN  LEU   0.08020   -66.312   -66.777    -7.205     4.425     0.251     1.315
ASN  LEU   0.51743   -64.519  -176.859    -1.724     0.323     0.731     0.667
ASN  LEU   0.03698   -64.025  -177.034   -96.351     0.573     0.976     0.824
ASN  LEU   0.01978   -64.540    80.015     6.408     0.734     1.858     1.852
ASN  LEU   0.00159   -61.467    83.608   -99.209     6.377     6.956    12.603
ASN  LEU   0.00008    39.956    54.148  -107.219     1.000     1.000     1.000
ASN  LEU   0.00384  -175.192    57.204   -88.343     0.847     0.589     1.877
ASN  LEU   0.01028  -171.212   175.206   -98.227     1.400     2.861     1.092
ASN  LEU   0.00001  -164.439  -134.007  -107.207     1.000     1.000     1.000
ASN  LEU   0.00210  -177.416    60.769    91.969     1.435     1.058    25.286
ASN  LEU   0.00066  -175.633    67.331    -1.675     1.000     1.000     1.000
ASN  LEU   0.08567  -171.530   176.213     2.557     0.569     0.299     0.183
ASN  LEU   0.00624  -172.290   176.717    96.675     0.309     0.524     0.580
ASN  LEU   0.00004  -170.073   -86.439    -2.266     0.461     1.211     2.982
ASN  LEU   0.00004  -171.333   -80.879   104.524     1.000     1.000     1.000
ASN  LYS   0.00002    52.969    68.445  -108.808     6.908     8.183     1.548
ASN  LYS   0.00104    62.559   -81.328    86.910     1.620     2.628     3.095
ASN  LYS   0.00110    73.410   -73.871    -7.179     3.804     1.396     5.343
ASN  LYS   0.00344    63.749   177.195    96.896     1.867     8.122     0.882
ASN  LYS   0.00019    64.080    80.518    13.607     2.648     0.755     1.021
ASN  LYS   0.12741    63.005  -179.870    -0.545     1.249     0.089     0.254
ASN  LYS   0.01069    64.028   179.194   -97.828     1.840     1.122     0.614
ASN  LYS   0.07411   -64.435  -175.084    98.180     0.188     0.250     0.340
ASN  LYS   0.01290   -61.556   -62.086    99.561     0.752     0.830     0.374
ASN  LYS   0.00325   -67.080   -70.885   -91.837     0.266     0.122     0.186
ASN  LYS   0.11319   -65.921   -66.927    -7.234     4.146     0.295     1.302
ASN  LYS   0.00001  -168.725   -86.409    -0.589     1.000     1.000     1.000
ASN  LYS   0.50900   -64.645  -176.955    -1.642     0.171     0.675     0.485
ASN  LYS   0.07874   -64.339  -177.535   -96.547     0.287     0.909     0.571
ASN  LYS   0.01732   -64.273    79.725     5.215     0.455     0.716     1.069
ASN  LYS   0.00422   -66.893    76.194  -103.046     5.693     7.790    10.039
ASN  LYS   0.01085  -171.942   176.178   -98.666     0.853     4.321     0.344
ASN  LYS   0.00474  -174.445    57.465   -87.898     1.568     1.767     2.864
ASN  LYS   0.00120  -176.315    67.131    -3.303     2.709     0.959     2.758
ASN  LYS   0.00027  -175.390    60.002    57.922     2.436     0.745    14.919
ASN  LYS   0.01648  -170.900   176.776     2.499     0.807     0.319     0.175
ASN  LYS   0.00983  -172.074   176.747    96.791     0.618     0.632     0.595
ASN  MET   0.00004    61.898    95.392    91.739     0.021     0.345     0.126
ASN  MET   0.00034    61.196    79.902    15.115     0.762     0.475     0.435
ASN  MET   0.00050    63.905   -73.621    95.394     3.021     5.309     5.337
ASN  MET   0.00940    62.702  -178.940    97.864     0.437     5.623     1.229
ASN  MET   0.00005    52.671    67.898  -111.545     2.649     2.519     1.570
ASN  MET   0.00003    65.511   -76.321   -20.919     0.812     0.288     0.650
ASN  MET   0.00005    71.787   -63.999   -78.643     3.108     0.243     7.257
ASN  MET   0.05813    62.292  -179.706    -0.798     0.643     0.105     0.282
ASN  MET   0.01663    62.935   178.963   -97.588     1.928     1.022     0.457
ASN  MET   0.01492   -61.647   -62.524   100.259     2.548     2.396     1.175
ASN  MET   0.07948   -64.097  -175.295    98.366     0.788     0.964     0.585
ASN  MET   0.00865   -68.104   -70.088   -91.444     1.350     1.019     0.539
ASN  MET   0.07100   -65.003   -66.698    -7.949     2.230     0.558     2.249
ASN  MET   0.00011  -170.313   -86.232    -3.590     2.139     0.473     2.753
ASN  MET   0.00001  -175.668   -85.831   107.336     1.000     1.000     1.000
ASN  MET   0.05524   -64.734  -177.324   -96.758     1.658     0.895     0.475
ASN  MET   0.63203   -64.942  -176.989    -1.824     1.341     0.655     0.982
ASN  MET   0.01018   -63.682    79.939     5.513     1.657     1.273     2.225
ASN  MET   0.00158   -67.431    76.458  -105.040     5.481     7.198    11.340
ASN  MET   0.00491  -175.438    57.728   -87.170     1.252     0.873     2.411
ASN  MET   0.00329  -171.483   175.025   -98.252     1.225     2.428     0.931
ASN  MET   0.00037  -177.746    59.994    55.731     2.237     0.608     0.701
ASN  MET   0.00392  -178.276    64.287     1.480     3.762     0.839     3.651
ASN  MET   0.00754  -172.326   176.606    96.910     0.317     0.437     0.608
ASN  MET   0.02161  -172.282   176.199     2.377     1.277     0.421     0.245
ASN  PHE   0.02523    62.518  -179.529   -97.386     1.605     0.945     1.514
ASN  PHE   0.00008    52.961    66.866  -107.322     5.796     9.251     8.364
ASN  PHE   0.00516    63.714   -73.525    97.345     1.799     6.092     9.762
ASN  PHE   0.00252    66.820   -79.676    -1.274     2.762     3.380    13.013
ASN  PHE   0.00082    60.455    79.051    16.437     0.455     0.554     0.806
ASN  PHE   0.00001    62.429    95.128    91.372     1.000     1.000     1.000
ASN  PHE   0.23269    62.306  -179.592    -0.748     1.401     0.407     0.895
ASN  PHE   0.00722    65.065  -179.456    97.663     3.510     5.187     2.662
ASN  PHE   0.09174   -63.668  -174.808    98.153     1.619     0.737     1.341
ASN  PHE   0.00889   -60.042   -60.755   101.163     4.817     4.586     1.822
ASN  PHE   0.00014  -168.915   -84.419    -8.429     2.696     0.613     3.930
ASN  PHE   0.00280   -64.723   -67.553   -86.193     4.521     5.271     8.866
ASN  PHE   0.04496   -66.441   -66.919    -6.269     4.270     1.301     3.067
ASN  PHE   0.00007   -56.036   -61.161   -43.049     1.000     1.000     1.000
ASN  PHE   0.05070   -64.258  -176.915   -96.492     0.886     0.839     0.900
ASN  PHE   0.41815   -64.668  -176.665    -1.603     0.458     0.590     0.493
ASN  PHE   0.03984   -62.891    80.544     3.651     1.734     1.513     4.653
ASN  PHE   0.00131   -63.357    81.606  -102.795     4.989     7.736    12.758
ASN  PHE   0.00752  -175.710    58.060   -87.976     1.997     1.790     3.377
ASN  PHE   0.00200  -176.168    64.552     4.518     2.368     2.152     7.040
ASN  PHE   0.00089  -179.699    60.879    83.612     0.571     1.267    20.332
ASN  PHE   0.01339  -173.507   175.203   -99.006     0.902     0.543     0.189
ASN  PHE   0.00001  -165.528  -105.267   -95.736     1.000     1.000     1.000
ASN  PHE   0.00002  -176.211   -86.181   105.688     0.051     0.162     0.048
ASN  PHE   0.00939  -172.521   176.786    96.911     0.429     0.453     0.809
ASN  PHE   0.03445  -173.135   175.463     1.208     1.042     1.035     1.472
ASN  PRO   0.03503    63.411   -75.803    95.854     1.477     3.037     4.554
ASN  PRO   0.01854    65.613   178.833    97.820     3.260     7.474     2.287
ASN  PRO   0.00002    62.911   134.135   108.371     1.000     1.000     1.000
ASN  PRO   0.01099    72.952   -74.289    -9.842     2.237     1.261     7.307
ASN  PRO   0.00045    76.449   -62.025   -76.424     7.225     4.582    12.608
ASN  PRO   0.00001    58.106   -94.207   -77.914     1.000     1.000     1.000
ASN  PRO   0.00013    64.089    83.057    20.175     2.777     3.646     3.608
ASN  PRO   0.00529    67.169   178.651   -97.816     1.505     1.335     1.080
ASN  PRO   0.11775    64.035  -179.872    -0.889     1.984     0.197     0.700
ASN  PRO   0.00047    53.792    66.499  -102.869    10.591     6.521     2.797
ASN  PRO   0.00365  -170.813    63.723   -89.623     5.327     8.565     5.492
ASN  PRO   0.00430   -67.514    76.963   -97.562     8.526    11.857    15.053
ASN  PRO   0.01350  -171.733   176.903    96.442     0.584     0.397     0.059
ASN  PRO   0.03432  -171.516   176.757     2.418     0.680     0.876     0.449
ASN  PRO   0.00004   -57.210    91.471    71.919     1.210     1.522     2.075
ASN  PRO   0.02567   -64.486    80.212     5.996     1.204     1.379     1.992
ASN  PRO   0.00231  -175.162    67.110     2.519     1.876     1.382     3.488
ASN  PRO   0.00077  -178.286    59.846    84.816     4.383     1.927    15.516
ASN  PRO   0.09299   -64.610  -175.143    98.246     0.806     1.129     0.811
ASN  PRO   0.02006   -64.886   -65.038    99.278     2.456     2.457     1.070
ASN  PRO   0.00005  -175.455   -86.005   108.722     4.039     3.266     6.287
ASN  PRO   0.00001  -129.857   -62.894    90.279     1.000     1.000     1.000
ASN  PRO   0.00048  -171.286   -85.679   -11.158     1.534     1.021     4.632
ASN  PRO   0.00001  -150.717   -63.631   -52.244     1.000     1.000     1.000
ASN  PRO   0.10250   -65.221   -66.831    -7.575     1.627     0.262     0.855
ASN  PRO   0.01016   -64.031   -66.494   -74.503     5.526     4.440    21.945
ASN  PRO   0.00004  -167.509  -105.351   -94.663     0.198     0.050     0.058
ASN  PRO   0.01135  -171.372   176.892   -97.487     1.254     5.456     2.128
ASN  PRO   0.09342   -64.467  -176.897   -95.467     0.725     1.099     1.018
ASN  PRO   0.39571   -65.102  -176.988    -1.682     0.616     0.733     0.682
ASN  SER   0.00012    53.784    68.834  -110.884     1.361     1.256     0.211
ASN  SER   0.00348  -170.145   174.053   -98.657     2.207     1.479     0.382
ASN  SER   0.00089   -69.469    72.126  -106.695     0.947     1.439     1.119
ASN  SER   0.00373  -175.037    58.325   -87.206     0.838     0.836     2.283
ASN  SER   0.00530    68.229   -73.339    90.873     2.270     0.468     5.266
ASN  SER   0.00791    65.872  -179.074    98.499     2.618     5.246     1.459
ASN  SER   0.00150    72.595   -74.123   -10.138     4.488     2.678     8.043
ASN  SER   0.00040    60.916    79.507    15.574     1.332     0.713     0.659
ASN  SER   0.12620    62.787  -179.825    -0.834     1.240     0.154     0.538
ASN  SER   0.00331    62.702  -177.823   -96.979     0.464     4.977     1.125
ASN  SER   0.00106  -172.686    63.815     9.063     1.615     0.202     2.400
ASN  SER   0.00014  -176.495    60.628    83.299     1.282     0.368    19.692
ASN  SER   0.03397  -171.381   176.255     2.663     1.103     0.428     0.164
ASN  SER   0.01120  -171.352   175.708    96.389     1.143     0.798     0.666
ASN  SER   0.00010  -175.042   -84.696    -6.241     5.633     0.425     2.590
ASN  SER   0.00002  -173.941   -84.126   107.399     1.000     1.000     1.000
ASN  SER   0.01466   -64.329   -65.784   101.667     2.088     2.652     2.162
ASN  SER   0.05826   -63.654  -175.188    98.177     1.232     1.072     0.671
ASN  SER   0.00155   -58.730   -60.619   -75.145     6.202     5.826     8.715
ASN  SER   0.04068   -65.015   -66.669    -8.022     2.192     0.631     2.311
ASN  SER   0.03620   -60.633    80.917     4.709     1.505     1.056     1.782
ASN  SER   0.00003   -56.712    89.774    67.583     1.000     1.000     1.000
ASN  SER   0.13314   -63.483  -177.457   -96.704     0.893     0.694     0.431
ASN  SER   0.51615   -64.450  -176.845    -1.724     0.542     0.676     0.649
ASN  THR   0.00014    45.744    65.126  -105.140     0.635     0.730     0.458
ASN  THR   0.00179    69.444   -74.815    87.195     2.851     3.315     3.115
ASN  THR   0.00179    70.100   -75.158   -14.784     3.443     1.297     9.287
ASN  THR   0.00005    78.311   -64.663   -92.434     1.000     1.000     1.000
ASN  THR   0.10935    62.373  -179.712    -0.688     1.043     0.138     0.620
ASN  THR   0.02652    62.899  -179.707   -97.290     1.283     3.867     0.986
ASN  THR   0.01496    64.178  -178.688    98.086     2.563     5.650     1.066
ASN  THR   0.00008    62.164    96.168    92.483     1.618     1.326     0.808
ASN  THR   0.00050    59.972    79.073    16.235     0.285     0.172     0.222
ASN  THR   0.00001    49.879    62.460    59.631     1.000     1.000     1.000
ASN  THR   0.13287   -64.139  -175.142    98.232     0.528     0.399     0.475
ASN  THR   0.01571   -63.024   -64.115    99.545     2.909     2.782     1.165
ASN  THR   0.00002  -143.793   -66.092    97.084     1.000     1.000     1.000
ASN  THR   0.00009  -169.988   -85.829    -2.939     0.172     1.028     2.155
ASN  THR   0.00898   -65.638   -69.537   -89.722     4.280     4.649     7.545
ASN  THR   0.08737   -64.985   -66.507    -7.765     2.399     0.400     1.339
ASN  THR   0.40661   -64.422  -176.847    -1.666     0.434     0.752     0.735
ASN  THR   0.09349   -63.795  -176.995   -96.181     0.649     1.020     0.753
ASN  THR   0.02600   -63.442    80.211     4.985     1.789     1.068     2.339
ASN  THR   0.00628   -63.344    81.092   -98.176     7.483     9.704    13.140
ASN  THR   0.01027  -176.228    57.277   -89.536     1.672     0.201     2.190
ASN  THR   0.00104  -172.656    64.742     7.684     1.549     2.058     4.328
ASN  THR   0.00108  -178.483    59.871    55.923     2.992     1.208     0.811
ASN  THR   0.00417  -173.032   174.564  -100.065     3.117     5.834     2.681
ASN  THR   0.02123  -171.206   175.953    96.173     1.317     0.437     0.566
ASN  THR   0.02961  -170.842   176.475     3.018     1.455     0.234     0.878
ASN  TRP   0.00380  -170.718   173.506   -97.093     2.674     4.455     2.987
ASN  TRP   0.00923  -175.244    57.579   -88.607     3.209     1.904     3.565
ASN  TRP   0.00217   -68.756    73.773  -104.407     5.628     6.930     6.729
ASN  TRP   0.00003    52.610    67.589  -110.692     1.000     1.000     1.000
ASN  TRP   0.01285    63.460  -178.686    97.979     3.079     4.425     1.095
ASN  TRP   0.00129    61.208   -87.380    82.151     2.748     9.948    11.133
ASN  TRP   0.00010    75.141   -63.571   -87.164     0.064     0.003     0.075
ASN  TRP   0.00355    72.300   -74.297    -8.479     3.581     2.338     7.605
ASN  TRP   0.00009    60.301    79.331    15.488     0.577     0.252     0.400
ASN  TRP   0.18213    62.730  -179.938    -1.533     1.218     0.810     2.053
ASN  TRP   0.00683    62.648  -178.978   -97.334     3.542     0.516     3.417
ASN  TRP   0.00053  -176.532    66.609    -1.931     1.429     1.729     7.332
ASN  TRP   0.00072  -178.538    60.991    76.948     3.900     2.298    21.281
ASN  TRP   0.01100  -172.379   176.405    96.565     0.415     0.506     0.749
ASN  TRP   0.04502  -171.648   176.372     2.873     3.244     1.498     2.679
ASN  TRP   0.00001  -173.494   -84.200   106.322     1.000     1.000     1.000
ASN  TRP   0.08414   -64.888  -175.191    96.560     0.926     0.422     2.528
ASN  TRP   0.00958   -62.206   -62.741   100.485     3.259     2.368     0.919
ASN  TRP   0.00011  -169.328   -85.690    -4.517     1.620     1.864     5.178
ASN  TRP   0.00443   -67.590   -70.705   -91.437     0.388     0.107     0.468
ASN  TRP   0.03857   -64.564   -66.441    -8.228     2.702     0.443     1.651
ASN  TRP   0.00002   -54.306    91.520    66.832     2.469     1.107     3.997
ASN  TRP   0.03082   -63.944    80.064     4.855     1.694     1.112     1.426
ASN  TRP   0.49785   -64.472  -176.456    -1.356     0.852     0.781     1.511
ASN  TRP   0.05512   -64.384  -176.589   -96.551     1.480     1.319     1.835
ASN  TYR   0.00042    53.876    69.361  -110.715     3.852     4.365     1.294
ASN  TYR   0.00362    61.405   176.930  -101.378     3.272     4.675     8.543
ASN  TYR   0.00006    61.310    94.130    91.656     0.346     0.650     0.444
ASN  TYR   0.00044    59.982    78.870    16.476     0.390     0.439     0.815
ASN  TYR   0.14313    62.510  -179.949     0.592     0.712     0.966     3.542
ASN  TYR   0.00366    63.908   179.651    98.302     3.611     7.468     2.260
ASN  TYR   0.00143    61.347   -80.851    88.541     2.170     4.125     6.381
ASN  TYR   0.00005    75.950   -63.679   -88.647     3.254     1.027     6.055
ASN  TYR   0.00232    71.765   -74.265    -9.107     2.951     1.417     8.649
ASN  TYR   0.09486   -64.087  -174.954    98.307     1.502     0.590     1.114
ASN  TYR   0.00395   -63.866   -65.004   101.610     3.049     3.587     3.023
ASN  TYR   0.00013  -170.800   -85.852    -3.880     0.779     0.319     2.674
ASN  TYR   0.00556   -67.159   -70.698   -91.924     0.583     0.653     1.586
ASN  TYR   0.04184   -65.781   -66.503    -7.938     6.044     0.616     2.431
ASN  TYR   0.50395   -64.669  -176.607    -1.699     0.491     0.665     0.672
ASN  TYR   0.08768   -63.645  -177.098   -95.709     1.835     1.182     2.116
ASN  TYR   0.01634   -63.751    80.561     2.799     1.984     2.272     6.918
ASN  TYR   0.00311   -62.912    82.001   -94.984     7.318     9.904    13.770
ASN  TYR   0.00532  -174.708    58.451   -88.838     2.151     2.541     4.590
ASN  TYR   0.00042  -178.970    59.828    55.708     2.550     1.001     1.044
ASN  TYR   0.00022  -177.338    64.564     5.882     2.706     1.097     6.842
ASN  TYR   0.01496  -172.354   174.713   -98.239     1.807     3.059     1.859
ASN  TYR   0.00778  -172.190   175.518    96.076     1.472     1.295     1.704
ASN  TYR   0.05876  -172.850   176.119     2.754     0.774     0.942     1.114
ASN  VAL   0.00021    72.701   -63.423   -81.721     2.785     0.372     5.854
ASN  VAL   0.00176    72.835   -76.840    -2.357     3.759     3.710    12.956
ASN  VAL   0.05637    62.804  -179.699    -0.494     0.626     0.134     0.213
ASN  VAL   0.01716    63.127   179.214   -97.897     1.418     1.481     1.145
ASN  VAL   0.00054    60.824    79.642    15.855     1.279     0.435     0.687
ASN  VAL   0.00039    52.341    67.748  -111.122     2.291     2.205     0.553
ASN  VAL   0.00234    66.014   -77.102    88.921     3.683     4.733     4.237
ASN  VAL   0.01458    63.895   179.075    97.970     2.485     7.247     1.449
ASN  VAL   0.09603   -64.793  -175.004    98.593     1.056     0.479     0.764
ASN  VAL   0.00852   -61.982   -62.784   100.591     2.780     2.462     0.933
ASN  VAL   0.07843   -65.164   -66.727    -7.835     1.716     0.270     0.906
ASN  VAL   0.00579   -67.479   -70.188   -90.762     1.620     1.615     4.481
ASN  VAL   0.51195   -64.829  -176.929    -1.721     1.210     0.665     0.651
ASN  VAL   0.08990   -64.510  -177.366   -96.487     1.436     0.913     0.713
ASN  VAL   0.00077   -65.534    78.751  -107.732     4.885     5.856    10.819
ASN  VAL   0.01998   -63.233    80.395     5.313     1.695     1.613     3.166
ASN  VAL   0.00004   -56.193    91.150    70.231     1.000     1.000     1.000
ASN  VAL   0.01690  -174.448    57.890   -84.593     0.579     0.352     1.146
ASN  VAL   0.02846  -171.495   174.974   -98.305     0.612     0.627     0.382
ASN  VAL   0.00030  -172.643    63.905     8.611     3.362     0.507     4.490
ASN  VAL   0.00037  -177.867    59.296    79.028     2.568     0.178    21.199
ASN  VAL   0.01639  -171.819   176.191    96.329     1.057     0.658     0.680
ASN  VAL   0.03268  -171.986   176.295     2.345     0.925     0.342     0.284
ASN  VAL   0.00014  -170.369   -85.922    -4.916     1.802     0.566     3.401
ASN  VAL   0.00001  -172.743   -83.520   107.329     1.000     1.000     1.000
ASP  ALA   0.00004   -55.620    91.084    68.102     1.298     0.879     1.117
ASP  ALA   0.00960   -63.799    79.552     6.666     0.447     0.517     1.945
ASP  ALA   0.00454  -175.189    65.404     4.018     3.603     1.876     7.176
ASP  ALA   0.00343  -176.841    60.172    64.173     2.200     0.531    20.342
ASP  ALA   0.00064    51.242    65.072  -107.353     6.815     7.371     4.826
ASP  ALA   0.00337  -170.897    61.574   -94.853     3.996     3.547     6.616
ASP  ALA   0.00178   -65.246    78.191   -99.623     7.641    10.776    13.660
ASP  ALA   0.00042    62.080    79.926    15.882     2.449     0.783     2.295
ASP  ALA   0.00001    48.130    61.279    64.861     1.000     1.000     1.000
ASP  ALA   0.00006    61.790   101.231    95.974     3.143    11.857     6.878
ASP  ALA   0.01314    64.047   179.199    97.221     2.305     5.175     2.064
ASP  ALA   0.00102    71.115   -70.439   -79.332     5.775     7.185    10.706
ASP  ALA   0.00161    71.252   -74.649   -15.515     4.010     1.551     9.802
ASP  ALA   0.00027    72.060   -63.044   -46.031     5.203     3.552     4.409
ASP  ALA   0.13925    63.936  -179.740    -0.084     1.820     0.313     0.530
ASP  ALA   0.02193    63.592  -175.892   -96.034     1.563     5.998     2.426
ASP  ALA   0.00497    65.327   -78.228    89.545     2.898     4.806     5.717
ASP  ALA   0.01148   -63.529   -64.009    99.977     2.049     2.033     1.307
ASP  ALA   0.00012  -175.846   -86.778   109.523     2.676     1.871     4.214
ASP  ALA   0.00001  -140.613   -68.517    93.045    17.394     2.418     7.938
ASP  ALA   0.00031  -172.236   -85.988    -7.784     2.902     1.664     4.694
ASP  ALA   0.00002  -145.085   -63.642   -61.944     9.491     2.494    10.613
ASP  ALA   0.00004  -179.472   -93.583   -54.453     0.825     1.629     3.351
ASP  ALA   0.00002  -166.861  -107.184   -95.950     2.501     3.075     1.446
ASP  ALA   0.02774   -63.971   -67.677   -86.801     5.097     5.957    10.300
ASP  ALA   0.05310   -64.214   -66.567    -9.244     4.204     1.159     4.991
ASP  ALA   0.03115  -172.097   174.434   -98.977     0.803     0.442     0.661
ASP  ALA   0.00017  -148.718  -162.981   -85.884    13.051     3.961     4.586
ASP  ALA   0.07614  -171.580   176.311     2.444     0.863     0.461     0.335
ASP  ALA   0.00298  -169.973   175.661    97.048     1.184     0.593     0.833
ASP  ALA   0.09572   -63.996  -175.806    98.123     0.672     1.861     1.347
ASP  ALA   0.08732   -64.130  -176.913   -96.690     0.649     1.257     0.587
ASP  ALA   0.40761   -64.488  -177.175    -1.794     0.629     0.661     0.402
ASP  ARG   0.00604    68.047   -73.771    89.138     2.461     5.681     4.332
ASP  ARG   0.00043    73.760   -75.013    -2.583     0.739     2.729     7.905
ASP  ARG   0.00001    75.153   -63.736   -87.875     1.000     1.000     1.000
ASP  ARG   0.02046    65.013   178.002   -98.621     2.464     0.515     0.341
ASP  ARG   0.06867    66.439   179.841    -0.054     1.252     0.344     0.355
ASP  ARG   0.02251    67.181  -178.918    98.280     0.719     0.720     0.213
ASP  ARG   0.00023    51.164    71.546    19.062     1.000     1.000     1.000
ASP  ARG   0.01908   -61.106   -61.742   101.114     2.129     2.116     1.727
ASP  ARG   0.11648   -63.454  -175.239    98.270     0.919     0.616     0.438
ASP  ARG   0.00441   -65.641   -70.820   -93.006     1.821     0.162     1.753
ASP  ARG   0.12608   -61.406   -65.927   -10.380     1.319     0.421     1.391
ASP  ARG   0.12084   -63.473  -177.542   -97.001     1.058     0.340     0.341
ASP  ARG   0.39918   -63.907  -177.112    -1.743     1.382     0.410     0.422
ASP  ARG   0.04332   -64.498    79.539     5.984     2.630     0.692     1.689
ASP  ARG   0.00804   -66.393    76.813   -99.468     6.477     9.629    13.517
ASP  ARG   0.00047  -174.327    60.799   -90.025     2.698     1.867     6.729
ASP  ARG   0.00474  -174.262    65.038     5.830     3.493     1.419     6.285
ASP  ARG   0.00006  -178.635    61.213    92.799     1.000     1.000     1.000
ASP  ARG   0.00610  -171.307   174.703   -98.611     2.953     1.765     0.305
ASP  ARG   0.00640  -172.902   177.552    97.294     0.778     0.575     0.450
ASP  ARG   0.02645  -170.293   176.264     2.207     2.747     1.022     0.624
ASP  ASN   0.00107  -167.403    64.307  -100.019     0.959     0.470     0.268
ASP  ASN   0.00139  -172.401    64.674     8.917     4.793     0.932     0.977
ASP  ASN   0.00072  -175.624    59.893    90.900     7.203     0.934     8.129
ASP  ASN   0.00749    65.419  -176.992   -96.152     1.329     6.164     2.407
ASP  ASN   0.00006    52.167    63.000   -97.748     5.487     7.130     3.249
ASP  ASN   0.00545    65.886   -76.277    90.613     2.168     4.947     4.870
ASP  ASN   0.00386    73.993   -74.476    -5.475     1.860     2.223     4.029
ASP  ASN   0.00024    70.311   -71.095   -64.070     5.191     9.912    20.599
ASP  ASN   0.07324    63.901  -179.710    -0.010     1.734     0.456     0.524
ASP  ASN   0.01011    66.865  -178.179    98.165     1.376     2.372     1.401
ASP  ASN   0.00001    63.866    81.774    20.601     1.000     1.000     1.000
ASP  ASN   0.01452   -61.703   -62.221   100.702     3.000     1.801     1.397
ASP  ASN   0.04639   -63.292   -66.470    -8.822     2.900     1.025     2.368
ASP  ASN   0.01210   -60.546   -63.525   -76.046     5.257     6.068    13.760
ASP  ASN   0.05604   -64.036  -176.607    97.964     2.743     5.919     2.150
ASP  ASN   0.00216  -170.145   175.558    97.110     0.839     0.476     0.511
ASP  ASN   0.00001  -172.406   -93.118   112.117     1.000     1.000     1.000
ASP  ASN   0.00190  -169.099   177.555   -99.340     7.376     6.126     1.219
ASP  ASN   0.00001  -167.182  -106.647   -96.078     1.000     1.000     1.000
ASP  ASN   0.00006  -172.176   -85.810   -12.772     1.909     0.806     2.679
ASP  ASN   0.04114  -170.446   175.809     2.352     2.519     0.599     0.355
ASP  ASN   0.00760   -63.626    80.354     4.626     1.098     0.800     2.385
ASP  ASN   0.00053   -57.380    88.481   -86.715     2.055     4.568     7.671
ASP  ASN   0.08582   -63.949  -177.351   -96.829     0.941     0.935     0.779
ASP  ASN   0.62806   -64.625  -177.038    -1.879     0.745     0.664     0.628
ASP  ASP   0.00022    54.258    69.278  -111.474     5.719     6.014     0.924
ASP  ASP   0.00108   -66.231    78.494  -101.407     7.744     8.455     9.472
ASP  ASP   0.04569  -171.327   174.671   -98.610     1.342     0.956     0.773
ASP  ASP   0.00224  -174.561    57.847   -87.892     1.238     1.158     2.075
ASP  ASP   0.00047  -176.950    59.990    57.840     3.123     1.263     0.046
ASP  ASP   0.00088  -176.285    66.321     3.480     3.785     1.374     0.752
ASP  ASP   0.00008    79.080   -64.497   -93.250     1.726     0.395     1.878
ASP  ASP   0.00091    71.675   -74.418   -12.537     3.141     0.668     7.452
ASP  ASP   0.13415    63.686  -179.529     0.379     0.918     0.305     0.576
ASP  ASP   0.04343    64.929  -169.253   -95.617     0.759     8.643     2.632
ASP  ASP   0.00026    64.205   -72.231   100.543     2.410     0.668     3.100
ASP  ASP   0.00004    59.138    78.745    18.513     0.308     0.215     0.334
ASP  ASP   0.00011    61.244    95.878    92.930     0.274     0.024     0.158
ASP  ASP   0.00260    62.146   172.928    97.314     0.642     8.615     1.396
ASP  ASP   0.06130  -171.648   176.167     2.547     0.607     0.183     0.421
ASP  ASP   0.01895  -172.012   175.959    96.667     0.315     0.481     0.735
ASP  ASP   0.05996   -64.217  -175.680    98.578     0.687     1.364     0.962
ASP  ASP   0.00005  -177.216   -88.212   108.540     0.000     0.000     0.000
ASP  ASP   0.00286   -65.404   -66.250   102.878     5.323     5.066     1.871
ASP  ASP   0.00002   -76.529    94.118    77.477     0.000     0.000     0.000
ASP  ASP   0.00007   -73.271    58.605    52.490     0.000     0.000     0.000
ASP  ASP   0.00123   -64.749    82.079    11.472     1.419     2.555     6.886
ASP  ASP   0.07481   -63.900  -177.038   -96.477     0.560     1.205     0.316
ASP  ASP   0.40238   -64.723  -177.417    -1.991     0.553     0.693     0.625
ASP  ASP   0.00004  -172.023   -86.517    -4.781     0.000     0.000     0.000
ASP  ASP   0.07074   -60.618   -63.885   -78.740     4.592     5.315    10.856
ASP  ASP   0.07544   -64.485   -66.335    -9.604     3.299     1.541     7.867
ASP  CYS   0.00029    64.539   -71.979    98.915     1.967     2.842     4.973
ASP  CYS   0.00010    51.621    68.012  -109.732     4.348     6.293     2.188
ASP  CYS   0.00033    60.829    79.412    16.019     1.420     0.295     0.818
ASP  CYS   0.00343    62.422   171.865    95.210     1.464    10.459     0.932
ASP  CYS   0.00001    61.700    96.377    92.837     1.000     1.000     1.000
ASP  CYS   0.00007    75.309   -63.597   -87.814     0.371     0.024     0.171
ASP  CYS   0.00012    70.194   -75.017   -10.032     3.473     0.731    10.086
ASP  CYS   0.05153    63.455  -179.673    -0.236     0.693     0.272     0.457
ASP  CYS   0.02600    63.886  -175.383   -94.053     0.659     5.222     2.242
ASP  CYS   0.01279  -171.023   175.123   -98.542     0.988     1.882     0.690
ASP  CYS   0.00175  -175.882    58.137   -89.862     2.018     0.602     3.987
ASP  CYS   0.00025  -175.197    67.536    -0.444     2.496     1.883     1.532
ASP  CYS   0.00009  -174.647    62.011    53.490     7.359     3.120     7.602
ASP  CYS   0.02834   -62.668   -65.860   -82.470     5.565     6.596    13.438
ASP  CYS   0.00017  -101.987   -68.674    -2.075     2.097     0.555     0.704
ASP  CYS   0.07259   -64.610   -66.871    -7.801     2.017     0.745     1.726
ASP  CYS   0.55801   -64.637  -177.129    -1.678     0.691     0.673     0.622
ASP  CYS   0.11036   -64.048  -177.064   -96.342     0.449     1.417     1.035
ASP  CYS   0.00889   -64.092    79.602     7.338     1.239     1.419     3.148
ASP  CYS   0.00102   -62.526    81.679  -100.338     5.781     7.336    11.891
ASP  CYS   0.00467   -64.447   -65.481   100.558     2.384     2.729     2.321
ASP  CYS   0.07052   -66.410  -179.230    96.170     3.441     7.558     3.770
ASP  CYS   0.01496  -172.762   176.030    96.390     1.490     0.294     0.526
ASP  CYS   0.03361  -171.434   176.264     2.909     0.302     0.342     0.710
ASP  CYS   0.00008  -169.531   -87.056     1.011     1.000     1.000     1.000
ASP  CYS   0.00001  -176.783   -87.447   108.452     1.000     1.000     1.000
ASP  GLN   0.00166    66.233   -72.263    97.335     2.419     2.419     4.325
ASP  GLN   0.00012    77.166   -64.586   -90.072     2.187     1.445     3.571
ASP  GLN   0.00199    72.143   -76.189    -6.464     3.072     1.820     6.411
ASP  GLN   0.05223    63.645  -179.790    -0.239     1.398     0.165     0.335
ASP  GLN   0.01560    63.921   179.093   -98.556     1.434     2.970     1.041
ASP  GLN   0.00015    60.380    79.351    17.752     0.214     0.100     0.154
ASP  GLN   0.00654    66.011  -178.505    99.243     1.296     3.728     1.582
ASP  GLN   0.00002    66.819   107.529   104.879     7.162    16.997    17.842
ASP  GLN   0.00010    55.348    70.494  -109.317     6.728     6.695     2.622
ASP  GLN   0.00793  -171.686   174.428   -98.609     2.444     1.036     1.086
ASP  GLN   0.00355  -173.362    58.476   -89.857     3.354     3.122     5.906
ASP  GLN   0.00095   -66.394    77.012  -107.005     4.338     6.661     6.635
ASP  GLN   0.00195  -174.614    64.994     5.556     1.709     1.215     3.609
ASP  GLN   0.00072  -176.436    61.158    62.367     0.841     0.606    12.655
ASP  GLN   0.01857  -171.241   175.974     2.553     0.847     0.191     0.414
ASP  GLN   0.00428  -171.287   175.674    96.362     1.075     0.387     0.805
ASP  GLN   0.00004  -173.454   -85.922    -5.671     2.585     0.977     1.622
ASP  GLN   0.00002  -176.523   -86.681   108.618     1.000     1.000     1.000
ASP  GLN   0.00818   -63.837   -64.147   100.156     1.702     2.024     1.530
ASP  GLN   0.12987   -64.222  -175.326    98.277     0.641     2.634     0.705
ASP  GLN   0.06843   -65.486   -66.953    -7.407     2.092     0.856     1.684
ASP  GLN   0.02442   -59.014   -61.148   -71.692     3.813     4.523     9.851
ASP  GLN   0.01235   -63.815    79.556     6.652     0.645     0.931     2.721
ASP  GLN   0.00001   -74.570    56.646    51.305     1.000     1.000     1.000
ASP  GLN   0.00002   -51.783   101.654    78.407     1.000     1.000     1.000
ASP  GLN   0.04127   -64.425  -176.852   -96.584     0.530     0.749     0.757
ASP  GLN   0.59904   -64.818  -177.165    -1.983     0.407     0.653     0.697
ASP  GLU   0.00017    76.553   -63.647   -89.520     0.415     0.374     1.055
ASP  GLU   0.00420    72.487   -75.418    -7.273     2.539     1.358     6.100
ASP  GLU   0.00016    53.232    67.859  -110.347     3.744     1.011     5.513
ASP  GLU   0.02218    63.168  -179.921   -98.671     1.796     5.130     0.741
ASP  GLU   0.00215    62.566   -76.435    96.558     2.362     1.752     3.723
ASP  GLU   0.00042    59.672    79.453    17.438     1.290     3.726     9.335
ASP  GLU   0.16967    63.951  -179.718     0.578     2.110     0.418     3.543
ASP  GLU   0.01073    62.293   178.132    96.956     2.763     7.845     5.676
ASP  GLU   0.00001    63.424    96.911    93.304     1.000     1.000     1.000
ASP  GLU   0.00246  -175.065    57.619   -88.781     2.484     1.733     3.294
ASP  GLU   0.00548  -179.761    66.191    -5.051     2.896     1.207     5.933
ASP  GLU   0.00167  -176.431    60.540    76.116     2.460     1.297    18.956
ASP  GLU   0.06680  -171.567   176.026     2.611     0.828     0.288     0.349
ASP  GLU   0.01309  -171.725   175.914    96.983     0.942     0.586     0.521
ASP  GLU   0.01902  -171.393   174.900   -98.617     2.074     3.734     1.260
ASP  GLU   0.00019  -171.819   -86.660    -4.700     0.148     1.230     2.045
ASP  GLU   0.00001  -168.526  -105.065   -95.251     1.000     1.000     1.000
ASP  GLU   0.00001   179.774   -95.280   -58.254     1.000     1.000     1.000
ASP  GLU   0.00857   -63.792   -64.601   101.320     4.001     3.709     1.631
ASP  GLU   0.06217   -64.409  -175.504    98.215     1.618     2.552     4.155
ASP  GLU   0.02792   -64.555   -66.274    -8.414     2.745     0.505     1.976
ASP  GLU   0.05480   -59.561   -61.734   -71.956     2.923     3.316     7.337
ASP  GLU   0.00008   -52.199   101.979    78.931     1.307     0.204     0.047
ASP  GLU   0.01283   -63.132    80.061     6.298     2.216     1.751     2.654
ASP  GLU   0.40858   -64.768  -177.057    -1.930     1.502     0.672     1.349
ASP  GLU   0.10618   -64.194  -176.785   -96.192     2.110     1.017     0.802
ASP  GLU   0.00048   -54.816    90.998   -84.814     0.585     0.737     2.345
ASP  GLY   0.00089    55.019    67.844  -104.194     4.439     4.874     6.284
ASP  GLY   0.00211  -170.984    60.727   -92.825     4.507     3.600     7.895
ASP  GLY   0.00624   -62.305    81.821   -98.878     5.982     8.310    11.805
ASP  GLY   0.00112    58.829    77.389    19.237     3.782     3.514     3.526
ASP  GLY   0.00002    47.422    64.369    68.284     6.591     1.281     7.099
ASP  GLY   0.01820    64.636   179.148    97.658     2.624     6.124     1.817
ASP  GLY   0.00012    68.525   129.184   111.923     1.674     2.426     1.194
ASP  GLY   0.00010    64.263    95.887    84.204     4.853     1.034    16.160
ASP  GLY   0.00345    74.367   -73.689    -8.789     2.978     1.293     3.964
ASP  GLY   0.00041    76.954   -60.013   -47.105     1.459     1.506     3.514
ASP  GLY   0.00058    75.689   -65.475   -87.873     3.507     4.823     5.872
ASP  GLY   0.09103    64.191   179.866    -0.149     1.602     0.328     0.458
ASP  GLY   0.02806    65.095  -177.507   -98.087     1.694     7.693     0.772
ASP  GLY   0.00408    66.458   -78.688    88.080     1.851     3.255     4.608
ASP  GLY   0.01346   -61.495   -62.486   102.284     1.224     1.613     1.180
ASP  GLY   0.00001  -130.574   -61.432    91.982     1.623     0.515     0.705
ASP  GLY   0.00017  -172.994   -84.790   113.211     4.522     2.850     5.835
ASP  GLY   0.05395   -61.568   -65.675   -11.079     3.267     0.760     2.910
ASP  GLY   0.01161   -63.456   -68.415   -86.184     3.931     4.875    14.087
ASP  GLY   0.01191  -171.564   174.549   -98.845     2.050     3.455     0.902
ASP  GLY   0.00013  -164.483  -114.127   -99.582     4.291     7.352     4.600
ASP  GLY   0.00001  -145.608   -64.405   -60.203    12.530     2.740    14.236
ASP  GLY   0.00036  -171.130   -86.257    -8.699     1.898     1.062     4.572
ASP  GLY   0.00000   179.257   -95.224   -56.475     1.000     1.000     1.000
ASP  GLY   0.00008   -53.747    93.513    70.287     2.009     2.271     4.131
ASP  GLY   0.02106   -63.220    80.704     6.975     2.232     1.800     3.573
ASP  GLY   0.07156   -63.934  -175.864    98.144     1.687     3.998     2.700
ASP  GLY   0.06404   -63.924  -177.537   -97.082     0.871     0.582     0.311
ASP  GLY   0.52820   -64.136  -176.999    -1.788     0.903     0.594     0.501
ASP  GLY   0.00546  -175.991    65.144     3.517     3.910     1.119     7.838
ASP  GLY   0.00000  -146.743    93.967   133.425     0.193     0.211     0.176
ASP  GLY   0.00228  -176.978    60.253    75.196     2.295     0.529    18.652
ASP  GLY   0.02014  -171.371   175.835    96.664     1.246     0.597     0.646
ASP  GLY   0.03913  -170.407   175.716     2.509     1.865     0.395     0.253
ASP  HID   0.00169    65.777   -78.415    86.911     1.889     3.885     4.202
ASP  HID   0.00080    75.511   -72.669    -7.107     0.946     0.403     0.812
ASP  HID   0.00016    72.234   -62.588   -45.063     4.805     2.550     3.980
ASP  HID   0.08225    64.329  -179.832     0.025     1.868     0.461     0.428
ASP  HID   0.01220    65.176  -174.517   -96.686     0.924    10.089     2.437
ASP  HID   0.00020    61.870    79.048    17.135     5.018     4.177     7.163
ASP  HID   0.01111    65.717  -179.142    98.119     2.206     2.243     1.450
ASP  HID   0.00002    65.258    95.134    78.519     2.561     7.967    19.257
ASP  HID   0.00001    70.479   127.075   113.008     1.000     1.000     1.000
ASP  HID   0.00011    53.791    63.527  -100.883     6.844     9.186     6.449
ASP  HID   0.00086  -169.577    62.753   -96.654     3.472     3.223     6.303
ASP  HID   0.00262   -68.213    74.149  -103.357     5.426     7.333     8.832
ASP  HID   0.00374  -172.796    66.130     4.803     1.423     1.523     4.283
ASP  HID   0.00095  -176.643    60.428    89.699     1.336     0.748    11.686
ASP  HID   0.00472  -173.049   179.007   -99.591     2.680     5.639     1.292
ASP  HID   0.00034  -171.309   -85.455    -8.121     1.446     1.313     4.750
ASP  HID   0.03342  -170.478   176.046     2.345     0.960     0.360     0.484
ASP  HID   0.01045  -171.161   176.023    96.642     1.027     0.504     0.380
ASP  HID   0.04182   -63.778  -175.689    98.361     1.760     3.717     1.312
ASP  HID   0.01396   -62.057   -62.519   100.399     1.805     1.732     0.915
ASP  HID   0.00005  -173.025   -86.172   110.115     2.158     5.263     4.878
ASP  HID   0.00773   -60.552   -64.704   -78.735     3.756     5.962    14.974
ASP  HID   0.07913   -62.361   -65.986   -10.004     2.194     0.495     1.990
ASP  HID   0.00000  -104.445   -68.173    -1.826     1.000     1.000     1.000
ASP  HID   0.00006   -54.268    99.710    77.044     3.068     2.992     2.136
ASP  HID   0.02300   -63.467    79.561     7.131     1.596     0.720     1.890
ASP  HID   0.13965   -63.633  -177.488   -97.040     0.900     0.561     0.465
ASP  HID   0.52893   -64.303  -177.247    -1.715     0.789     0.468     0.494
ASP  HIE   0.00028    49.866    65.569  -109.349     7.141     7.602     4.338
ASP  HIE   0.00172  -172.725    59.673   -86.841     3.085     2.020     5.875
ASP  HIE   0.00237   -63.646    80.635  -106.892     4.566     6.362     6.953
ASP  HIE   0.07571   -65.006  -176.118    98.159     1.879     4.847     2.177
ASP  HIE   0.00506   -65.158   -65.598   102.155     4.774     4.381     1.814
ASP  HIE   0.00003  -177.210   -87.919   108.133     1.019     1.535     0.730
ASP  HIE   0.00001  -130.311   -60.950    91.652     1.000     1.000     1.000
ASP  HIE   0.01258  -170.979   174.470   -98.364     1.620     2.704     1.172
ASP  HIE   0.00013  -170.633   -86.610    -3.708     1.843     1.355     1.461
ASP  HIE   0.05606  -171.691   176.326     2.386     1.136     0.379     0.388
ASP  HIE   0.00971  -171.322   175.634    96.122     1.356     0.646     0.948
ASP  HIE   0.05635   -61.945   -64.845   -79.443     4.851     5.352    11.929
ASP  HIE   0.06496   -65.871   -66.790    -6.978     2.872     0.660     1.008
ASP  HIE   0.00770   -64.371    81.730     8.637     1.898     2.008     3.043
ASP  HIE   0.37495   -64.641  -176.966    -1.863     0.495     0.869     0.563
ASP  HIE   0.09910   -64.245  -176.910   -96.353     0.583     1.260     0.865
ASP  HIE   0.00658  -178.726    64.724     0.178     3.107     1.823     4.365
ASP  HIE   0.00109  -176.866    59.836    72.446     2.502     0.805    18.178
ASP  HIE   0.00064    60.639    80.049    16.674     0.541     0.700     0.769
ASP  HIE   0.00004    60.715    97.698    93.686     1.819     1.878     1.331
ASP  HIE   0.00430    64.930   -72.654    98.769     1.831     0.755     3.705
ASP  HIE   0.02478    62.773   179.547    97.574     1.361     6.209     0.957
ASP  HIE   0.00056    75.457   -63.566   -87.630     0.396     0.131     0.701
ASP  HIE   0.00279    72.975   -73.105   -12.147     4.420     2.531     5.855
ASP  HIE   0.16142    63.212  -179.677    -0.247     1.554     0.281     0.983
ASP  HIE   0.03109    63.696  -174.096   -96.180     1.457     8.872     2.283
ASP  HIP   0.00009    53.172    68.066  -109.702     6.091     5.303     2.893
ASP  HIP   0.00870    66.600   -75.787    90.547     1.856     5.143     3.297
ASP  HIP   0.00868    74.163   -74.969    -3.448     3.912     4.098     5.816
ASP  HIP   0.00003    65.507   -82.072   -84.961    10.916    19.917     2.284
ASP  HIP   0.08813    65.442   179.948    -0.509     2.360     0.476     1.253
ASP  HIP   0.01633    63.802   179.512   -97.273     2.856     2.226     1.290
ASP  HIP   0.00008    60.632    79.529    17.127     0.095     0.041     0.133
ASP  HIP   0.01307    67.646  -179.024    98.127     1.089     4.366     1.144
ASP  HIP   0.00002    66.599   104.708   103.313     8.631    15.643    17.719
ASP  HIP   0.05164  -171.768   176.805     2.055     1.991     1.098     1.030
ASP  HIP   0.01665  -172.341   176.352    95.878     1.933     0.793     0.717
ASP  HIP   0.01090  -172.779   175.438   -98.320     1.897     1.306     0.580
ASP  HIP   0.00004  -171.755   -85.597    -7.332     1.621     0.937     3.858
ASP  HIP   0.00005  -169.206  -103.688   -93.063     0.609     0.059     0.505
ASP  HIP   0.00001  -151.291   -61.312   -58.736     1.000     1.000     1.000
ASP  HIP   0.00214  -169.208    62.121   -94.457     3.072     3.032     8.032
ASP  HIP   0.00411  -174.376    65.254     5.721     2.210     1.652     4.464
ASP  HIP   0.00170  -175.700    60.769    87.320     3.960     2.002    13.045
ASP  HIP   0.12324   -64.163  -175.557    97.990     0.850     0.544     0.473
ASP  HIP   0.01532   -62.347   -62.861   100.069     1.850     1.970     1.098
ASP  HIP   0.00008  -170.980   -83.607   110.684     1.869     5.418     8.826
ASP  HIP   0.00001  -134.580   -57.377    93.199     1.000     1.000     1.000
ASP  HIP   0.00650   -66.776   -70.468   -91.734     2.598     0.266     2.384
ASP  HIP   0.02947   -63.225   -66.467    -8.250     1.929     0.675     1.825
ASP  HIP   0.45277   -64.463  -177.198    -1.879     0.906     0.497     0.482
ASP  HIP   0.10448   -63.809  -177.477   -96.768     1.449     0.679     0.304
ASP  HIP   0.04320   -63.772    79.956     5.994     3.702     1.752     3.128
ASP  HIP   0.00259   -64.025    80.767   -96.554     7.131    10.000    13.619
ASP  ILE   0.00044    66.707   -75.562   -22.681     2.102     0.954     3.738
ASP  ILE   0.00015    67.851   -68.652   -77.474    11.490     6.357    16.598
ASP  ILE   0.08071    62.466  -179.671    -0.293     1.163     0.188     0.610
ASP  ILE   0.01577    63.751   179.481   -99.013     1.945     6.018     1.725
ASP  ILE   0.00078    59.319    78.827    18.563     0.776     0.486     0.625
ASP  ILE   0.00002    37.914    56.415    59.488     1.000     1.000     1.000
ASP  ILE   0.00002    61.806    95.897    93.659     1.000     1.000     1.000
ASP  ILE   0.00120    64.089   -75.306    94.339     1.745     5.130     6.534
ASP  ILE   0.00564    62.611   172.501    97.007     1.753     9.368     1.418
ASP  ILE   0.01168  -170.608   176.246   -97.408     3.055     5.593     2.114
ASP  ILE   0.00001   179.615   -95.797   -58.989     1.000     1.000     1.000
ASP  ILE   0.00005    52.189    66.964  -111.839     2.070     2.438     0.845
ASP  ILE   0.00519  -174.795    57.767   -85.867     0.752     0.484     1.652
ASP  ILE   0.00086   -67.481    76.751  -107.840     4.335     5.538     4.595
ASP  ILE   0.00055  -178.232    60.159    59.153     2.592     1.534     1.949
ASP  ILE   0.00007  -179.992    66.440    -4.631     3.042     1.458     5.657
ASP  ILE   0.00474  -171.545   174.933    95.362     0.251     0.324     0.186
ASP  ILE   0.00625  -171.378   176.415     2.167     1.698     0.551     0.596
ASP  ILE   0.00845   -62.083   -63.375   100.710     1.370     1.744     1.829
ASP  ILE   0.07715   -65.731  -177.521    95.563     1.578     3.572     2.245
ASP  ILE   0.18334   -59.018   -61.397   -72.771     3.377     4.073     8.640
ASP  ILE   0.02596   -64.737   -66.456    -8.701     2.796     0.652     2.032
ASP  ILE   0.00340   -63.923    80.007     8.141     1.861     3.387    11.054
ASP  ILE   0.06614   -63.909  -177.049   -96.140     0.517     1.160     0.869
ASP  ILE   0.50141   -64.551  -176.885    -1.970     0.644     0.660     0.719
ASP  LEU   0.00050    60.096    79.327    17.703     0.088     0.139     0.006
ASP  LEU   0.00006    47.431    62.812  -109.671     6.253     6.985     2.310
ASP  LEU   0.00044    61.991   -75.982    97.846     3.683     2.872     2.727
ASP  LEU   0.00961    63.899   179.000    97.889     2.125     6.517     0.779
ASP  LEU   0.00296    71.957   -74.510    -9.559     3.441     0.760     7.358
ASP  LEU   0.00001    76.970   -64.049   -90.713     1.000     1.000     1.000
ASP  LEU   0.08330    63.672  -179.571    -0.113     0.986     0.287     0.553
ASP  LEU   0.03233    64.099  -171.039   -95.780     1.255     8.493     2.089
ASP  LEU   0.00134  -175.264    56.780   -88.351     0.641     0.262     0.454
ASP  LEU   0.00182  -175.054    66.741     3.907     1.318     2.297     4.502
ASP  LEU   0.00110  -175.647    60.278    58.923     1.329     0.529    23.168
ASP  LEU   0.00836  -171.980   174.542   -98.625     1.092     0.440     0.692
ASP  LEU   0.03429  -171.997   176.013     2.521     0.641     0.215     0.429
ASP  LEU   0.00816  -171.961   175.782    96.003     0.545     0.530     0.603
ASP  LEU   0.01546   -62.056   -62.820   100.373     1.579     1.891     1.377
ASP  LEU   0.08295   -64.797  -177.125    97.733     2.249     6.169     2.211
ASP  LEU   0.07892   -65.955   -66.764    -7.340     2.431     0.710     1.364
ASP  LEU   0.02182   -66.025   -70.121   -89.880     2.893     2.920    11.953
ASP  LEU   0.09793   -64.328  -176.784   -96.595     0.351     1.146     0.570
ASP  LEU   0.49294   -64.649  -177.011    -2.018     0.397     0.730     0.672
ASP  LEU   0.00242   -64.102    79.903  -101.914     6.401     8.622    13.273
ASP  LEU   0.02324   -64.548    79.527     5.957     1.177     1.454     4.112
ASP  LEU   0.00003   -55.371    91.274    69.446     1.000     1.000     1.000
ASP  LYS   0.00346    69.096   -77.133    85.479     4.203     2.752     3.696
ASP  LYS   0.00254    73.143   -73.094    -8.305     1.000     1.000     1.000
ASP  LYS   0.00413    63.234  -178.675    97.864     1.271     4.052     0.925
ASP  LYS   0.01036    64.228   178.395   -98.885     1.293     0.607     0.917
ASP  LYS   0.04162    63.930  -179.823    -0.454     1.419     0.137     1.008
ASP  LYS   0.05881   -64.393  -175.543    98.218     0.605     3.033     0.768
ASP  LYS   0.01732   -61.605   -61.868   100.405     1.093     0.756     0.610
ASP  LYS   0.00003  -171.625   -89.131   111.116     1.747     8.477     5.568
ASP  LYS   0.02806   -63.421   -66.427    -8.428     1.781     0.649     1.700
ASP  LYS   0.00013   -61.852   -64.658   -78.492     5.403     5.381    12.390
ASP  LYS   0.00002  -171.283   -86.771   -11.345     1.000     1.000     1.000
ASP  LYS   0.66756   -64.692  -177.286    -1.843     0.546     0.581     0.736
ASP  LYS   0.07602   -64.218  -177.244   -96.489     0.574     0.982     0.924
ASP  LYS   0.03577   -64.468    79.889     6.014     1.067     1.132     2.009
ASP  LYS   0.00270   -68.058    74.584  -101.293     5.406     7.471     9.074
ASP  LYS   0.00095  -173.867    64.858     6.556     1.752     1.428     4.836
ASP  LYS   0.00047  -176.755    60.296    85.813     3.739     1.497    14.934
ASP  LYS   0.03537  -171.522   176.368     2.451     1.260     0.532     0.640
ASP  LYS   0.00742  -171.628   176.852    96.610     0.780     2.041     1.060
ASP  LYS   0.00003    56.598    72.429  -109.124     9.005    11.430     4.213
ASP  LYS   0.00566  -170.890   175.211   -98.333     0.926     3.780     0.673
ASP  LYS   0.00154  -172.750    59.583   -86.788     3.163     2.986     8.154
ASP  MET   0.00311  -174.242    58.091   -86.355     0.732     0.739     2.196
ASP  MET   0.00010  -178.965    59.673    58.034     3.166     0.782     0.874
ASP  MET   0.00057  -178.344    67.137    -2.437     2.776     1.492     4.176
ASP  MET   0.00030    73.458   -73.821    -9.386     7.153     4.470     8.562
ASP  MET   0.00003    75.130   -63.489   -87.789     1.000     1.000     1.000
ASP  MET   0.05269    63.061  -179.638    -0.236     0.735     0.305     0.525
ASP  MET   0.01480    64.336  -167.010   -94.694     1.519    10.033     2.279
ASP  MET   0.00018    60.550    79.450    16.775     0.470     0.277     0.992
ASP  MET   0.00006    56.468    72.134  -111.098     2.030     1.927     1.016
ASP  MET   0.00065    64.170   -75.656    93.557     2.780     4.880     4.971
ASP  MET   0.00191    62.854  -179.523    97.798     0.588     4.985     0.611
ASP  MET   0.00534   -61.329   -61.964   100.977     1.820     1.804     0.930
ASP  MET   0.04218   -64.485  -175.358    98.340     0.550     1.006     0.589
ASP  MET   0.00339  -172.220   175.101   -98.774     1.416     2.313     0.857
ASP  MET   0.03378  -172.292   176.336     2.267     0.337     0.362     0.311
ASP  MET   0.00866  -172.381   176.481    96.656     0.335     0.526     0.712
ASP  MET   0.00009  -170.329   -85.992    -3.730     1.569     0.742     2.191
ASP  MET   0.01353   -68.319   -69.797   -91.710     1.375     1.039     0.624
ASP  MET   0.00014   -55.903   -60.455   -46.947     0.555     0.586     1.782
ASP  MET   0.14942   -65.429   -66.947    -7.354     2.176     0.704     1.853
ASP  MET   0.07510   -65.291  -176.510   -96.368     1.961     0.767     0.681
ASP  MET   0.58754   -65.110  -176.855    -2.178     1.340     0.613     1.155
ASP  MET   0.00088   -64.964    79.218  -104.126     5.618     6.707     9.965
ASP  MET   0.00553   -63.710    79.650     6.849     0.529     1.057     2.513
ASP  MET   0.00001   -58.443    89.977    68.786     1.000     1.000     1.000
ASP  PHE   0.00068    65.480   -72.736    96.697     1.863     1.877     4.768
ASP  PHE   0.00004    61.451    98.261    93.837     0.034     0.118     0.018
ASP  PHE   0.00860    62.174  -177.886    96.742     3.677     6.296     2.250
ASP  PHE   0.00131    66.391   -77.425   -13.056     3.862     3.769    15.777
ASP  PHE   0.00013    74.128   -65.507   -86.077     5.762     6.374     7.394
ASP  PHE   0.08878    62.812  -179.467    -0.537     1.830     0.467     0.777
ASP  PHE   0.01808    64.005  -172.507   -95.870     2.198     9.529     2.599
ASP  PHE   0.00024    61.844    80.819    15.807     1.881     0.400     0.492
ASP  PHE   0.00024    49.958    64.249  -108.252     2.973     5.181     7.308
ASP  PHE   0.00805  -172.537   174.999   -98.801     2.945     4.421     1.751
ASP  PHE   0.00001  -165.213  -107.574   -96.500     1.000     1.000     1.000
ASP  PHE   0.00354  -172.153    60.515   -90.626     2.481     2.889     8.206
ASP  PHE   0.00132   -63.092    81.407   -98.375     6.898     8.654    13.120
ASP  PHE   0.00291  -176.675    63.715     7.292     2.258     1.065     5.028
ASP  PHE   0.00106  -176.371    60.679    67.786     2.091     0.611    17.659
ASP  PHE   0.03346  -172.633   176.395    96.706     0.675     0.766     0.729
ASP  PHE   0.06825  -172.696   176.012     2.187     0.963     0.768     0.723
ASP  PHE   0.00002  -175.151   -85.619   108.418     1.797     1.126     0.165
ASP  PHE   0.00013  -169.996   -85.722    -9.233     3.012     1.054     5.333
ASP  PHE   0.02932   -64.605  -175.143    97.549     0.705     0.377     1.622
ASP  PHE   0.00579   -63.711   -64.044   100.409     3.532     2.951     1.576
ASP  PHE   0.04191   -59.204   -61.661   -72.317     3.767     4.475     9.894
ASP  PHE   0.05508   -64.552   -66.901    -7.569     2.394     0.772     1.449
ASP  PHE   0.00003  -105.100   -66.606    -0.541     1.000     1.000     1.000
ASP  PHE   0.00013   -51.050   102.777    79.159     0.538     0.489     0.420
ASP  PHE   0.00678   -63.900    81.903     5.066     2.192     2.311     7.010
ASP  PHE   0.00001   -74.901    62.461    53.787     1.000     1.000     1.000
ASP  PHE   0.51712   -64.619  -176.886    -1.735     0.566     0.726     0.566
ASP  PHE   0.10700   -64.353  -176.700   -96.445     0.462     1.151     1.056
ASP  PRO   0.00278    67.382   -71.629    95.286     0.841     1.398     1.843
ASP  PRO   0.00469    62.835   175.172    97.124     2.428    10.699     2.228
ASP  PRO   0.01388   -65.785   -65.913   101.398     4.880     4.688     2.474
ASP  PRO   0.00003  -171.783   -82.379   106.368     7.006     7.780     2.047
ASP  PRO   0.00000  -129.719   -62.264    91.144     1.000     1.000     1.000
ASP  PRO   0.11291   -64.818  -175.211    98.610     0.462     0.525     0.669
ASP  PRO   0.00000  -146.895    93.577   134.714     0.143     0.192     0.017
ASP  PRO   0.01157  -172.199   176.263    96.431     0.590     0.901     0.921
ASP  PRO   0.00050    45.347    60.462  -107.782     8.133     8.810     2.681
ASP  PRO   0.00303  -172.996    59.421   -86.048     3.106     4.223     3.917
ASP  PRO   0.00072   -54.995    91.471   -81.989     0.239     0.069     0.126
ASP  PRO   0.00204   -71.112    72.883  -107.355     4.076     4.009     4.708
ASP  PRO   0.00005    61.785    96.151    93.098     2.068     0.585     0.683
ASP  PRO   0.00037    62.588    80.712    15.144     1.724     1.212     2.097
ASP  PRO   0.00000    35.333    54.668    59.908     1.000     1.000     1.000
ASP  PRO   0.00909   -63.260    80.734     7.767     0.926     2.381     2.538
ASP  PRO   0.00013   -57.607    90.081    68.836     7.171    10.325     5.920
ASP  PRO   0.00519  -178.467    67.015    -2.892     2.760     1.163     3.304
ASP  PRO   0.00128  -175.258    60.594    58.372     3.736     1.380     3.118
ASP  PRO   0.00258    72.109   -72.481   -20.970     2.021     0.807    12.435
ASP  PRO   0.00121    77.485   -63.557   -87.493     3.497     3.269    10.547
ASP  PRO   0.12855    63.834  -179.728    -0.482     1.227     0.318     0.766
ASP  PRO   0.02630    62.413  -178.131   -98.280     1.410     5.374     1.156
ASP  PRO   0.00013  -169.764   -84.965    -6.906     3.753     3.732     5.408
ASP  PRO   0.00004  -179.055   -92.744   -52.515     0.674     1.196     2.001
ASP  PRO   0.00002  -147.808   -63.100   -59.788     3.693     1.087     6.940
ASP  PRO   0.01376  -171.714   176.817     1.814     0.783     1.195     0.422
ASP  PRO   0.00727  -170.688   176.908   -97.662     4.748     5.580     2.552
ASP  PRO   0.00000   176.806  -115.065  -119.544     1.000     1.000     1.000
ASP  PRO   0.05393   -65.731   -67.148    -7.206     2.902     0.723     1.297
ASP  PRO   0.02501   -67.593   -70.212   -91.737     0.355     0.411     0.258
ASP  PRO   0.01394   -62.192   -60.712   -59.306     1.464     2.503     4.554
ASP  PRO   0.43017   -65.237  -176.947    -1.882     0.408     0.765     0.792
ASP  PRO   0.12884   -64.695  -177.053   -96.050     0.366     1.303     1.038
ASP  SER   0.00180    68.455   -78.746    -2.808     2.379     1.988    11.054
ASP  SER   0.00023    75.779   -63.679   -88.482     1.126     0.326     1.973
ASP  SER   0.00004    76.182   -61.538   -43.663     1.567     0.407     8.390
ASP  SER   0.00005    61.801    95.819    92.594     0.261     0.353     0.269
ASP  SER   0.00042    60.334    79.412    17.674     0.443     0.352     0.271
ASP  SER   0.14172    64.720  -179.935    -0.066     1.913     0.333     0.432
ASP  SER   0.01523    65.816  -179.630    97.884     1.848     3.901     0.588
ASP  SER   0.01811    65.204   178.523   -98.411     1.294     1.017     0.595
ASP  SER   0.00010    52.009    67.245  -111.133     5.948     5.534     2.741
ASP  SER   0.00327  -173.086    59.798   -91.607     5.537     4.232     7.803
ASP  SER   0.00292  -169.943   174.954   -97.900     0.859     2.502     0.951
ASP  SER   0.00001  -168.472  -105.426   -94.647     1.000     1.000     1.000
ASP  SER   0.00111  -173.911    64.619     7.817     1.242     1.131     4.030
ASP  SER   0.00078  -175.186    60.385    75.646     2.493     0.811    19.838
ASP  SER   0.01170  -169.812   175.773     2.437     1.088     0.562     0.201
ASP  SER   0.00413  -170.814   175.725    96.301     0.892     0.253     0.846
ASP  SER   0.00011  -171.475   -86.239    -7.841     1.037     0.464     4.401
ASP  SER   0.00402   -60.454   -62.769   -75.328     4.992     5.289    10.934
ASP  SER   0.08310   -61.310   -65.770   -10.620     2.634     0.760     2.609
ASP  SER   0.44936   -63.965  -176.996    -2.003     1.155     0.505     0.601
ASP  SER   0.11830   -62.500  -176.894   -96.584     1.487     0.692     0.733
ASP  SER   0.00338   -64.564    79.007  -100.542     5.984     8.841    12.261
ASP  SER   0.00687   -64.368    79.734     7.568     1.324     1.354     2.153
ASP  SER   0.00001   -52.871   102.519    79.025     1.000     1.000     1.000
ASP  SER   0.00792   -63.261   -63.970   100.152     1.754     2.081     0.907
ASP  SER   0.12267   -62.730  -175.212    98.661     1.339     0.243     0.255
ASP  SER   0.00002   -70.836   144.099    87.338     1.000     1.000     1.000
ASP  SER   0.00006  -175.921   -86.091   108.406     1.389     1.244     0.414
ASP  SER   0.00256    67.091   -73.382    91.773     2.889     7.273     6.092
ASP  THR   0.00949    68.387   -72.608    89.682     1.026     1.986     3.093
ASP  THR   0.00129    73.058   -74.556    -7.948     3.200     2.846     5.295
ASP  THR   0.00010    51.804    72.048    19.334     9.419     7.933     3.124
ASP  THR   0.00001    48.495    59.381    73.077     1.000     1.000     1.000
ASP  THR   0.03805    65.072  -179.148    97.724     2.839     3.971     0.461
ASP  THR   0.00002    63.578   106.358   103.657    10.703    15.888    15.775
ASP  THR   0.13815    64.604  -179.735    -0.046     2.186     0.431     0.563
ASP  THR   0.01213    63.550   179.887   -97.331     2.708     1.204     0.556
ASP  THR   0.10591   -63.857  -175.239    98.672     0.996     1.892     0.731
ASP  THR   0.01556   -62.819   -63.397   100.089     1.094     1.559     1.270
ASP  THR   0.00001  -176.512   -89.124   109.498     0.080     3.438     1.340
ASP  THR   0.00001  -130.195   -61.974    91.279     1.000     1.000     1.000
ASP  THR   0.00004  -173.377   -85.486    -8.494     1.428     0.854     3.397
ASP  THR   0.00002  -178.895   -92.305   -52.023     1.000     1.000     1.000
ASP  THR   0.00663   -57.365   -59.905   -70.799     3.146     3.423     5.679
ASP  THR   0.06793   -63.213   -66.314    -8.932     2.401     0.524     1.855
ASP  THR   0.06667   -64.194  -177.629   -96.854     0.385     0.716     0.655
ASP  THR   0.45780   -64.308  -177.016    -1.971     0.905     0.620     0.624
ASP  THR   0.01614   -65.162    79.746     6.341     2.185     1.403     2.300
ASP  THR   0.00092   -63.490    84.640  -103.515     3.730     5.402    10.083
ASP  THR   0.00253  -174.343    58.531   -88.200     3.578     2.114     5.016
ASP  THR   0.00844  -171.579   174.246   -98.831     1.313     0.978     0.332
ASP  THR   0.00080  -173.919    64.605     7.478     2.474     0.912     3.635
ASP  THR   0.00053  -178.520    61.375    63.669     8.188     3.209    15.147
ASP  THR   0.04176  -170.552   175.886     2.617     1.100     0.274     0.358
ASP  THR   0.00905  -171.399   175.653    96.025     1.191     0.357     0.689
ASP  TRP   0.01540  -171.500   174.458   -98.505     1.081     0.782     0.956
ASP  TRP   0.00037    56.586    71.629  -109.820     9.500     9.660     1.693
ASP  TRP   0.00133  -174.065    58.652   -87.879     3.236     2.300     5.866
ASP  TRP   0.00106   -62.879    81.698  -100.882     6.398     7.943    13.395
ASP  TRP   0.00017    75.627   -63.405   -87.855     0.263     0.196     0.374
ASP  TRP   0.00064    70.374   -72.355   -25.000     3.174     5.173    12.635
ASP  TRP   0.15439    63.665  -179.564     0.673     1.727     0.479     4.147
ASP  TRP   0.03077    64.097  -169.535   -95.407     1.314     7.997     2.008
ASP  TRP   0.00429    64.351   -76.023    93.772     2.391     7.142     7.876
ASP  TRP   0.00035    61.033    80.606    15.575     2.088     1.660     1.978
ASP  TRP   0.00007    43.932    55.619    60.803     1.000     1.000     1.000
ASP  TRP   0.00741    62.779   178.077    97.473     2.251     7.820     1.262
ASP  TRP   0.00002    62.502   105.515   100.341     6.564    16.525    11.223
ASP  TRP   0.00090  -177.163    65.679     4.256     3.750     1.264     2.398
ASP  TRP   0.00144   179.999    59.242    61.248     1.980     0.598    13.407
ASP  TRP   0.02129  -172.238   176.070    96.604     0.735     0.903     1.109
ASP  TRP   0.02903  -171.850   176.283     2.173     1.491     0.902     1.417
ASP  TRP   0.12200   -64.707  -177.660    97.396     3.734     7.210     3.798
ASP  TRP   0.00012  -175.909   -86.082   107.158     1.659     1.463     0.173
ASP  TRP   0.00938   -62.051   -62.869   100.108     1.861     1.863     1.618
ASP  TRP   0.00026  -169.784   -85.702    -4.773     1.886     1.328     0.271
ASP  TRP   0.04887   -58.550   -61.038   -73.595     4.390     4.625     8.511
ASP  TRP   0.00039  -104.779   -68.035    -2.179     0.890     0.657     0.957
ASP  TRP   0.04223   -64.718   -66.617    -7.952     2.926     0.999     2.874
ASP  TRP   0.00778   -64.481    80.984     8.114     0.951     2.040     2.614
ASP  TRP   0.00001   -56.327    90.582    69.545     1.000     1.000     1.000
ASP  TRP   0.11913   -63.898  -177.318   -96.063     1.004     1.236     0.998
ASP  TRP   0.38089   -64.626  -176.883    -1.938     0.661     0.733     1.005
ASP  TYR   0.00573   -62.035   -62.590   100.552     3.194     2.784     1.064
ASP  TYR   0.05200   -64.767  -176.304    97.416     2.975     5.017     3.406
ASP  TYR   0.02698   -62.955   -65.651   -83.170     5.749     6.614    11.442
ASP  TYR   0.04998   -65.926   -66.788    -7.045     1.809     0.621     1.134
ASP  TYR   0.13347   -64.265  -176.632   -96.513     0.724     1.144     0.535
ASP  TYR   0.33844   -64.595  -176.879    -1.802     0.543     0.670     0.581
ASP  TYR   0.00087   -60.970    84.897   -89.525     7.137    10.452    13.423
ASP  TYR   0.01014   -62.726    81.198     3.770     2.478     2.174     5.456
ASP  TYR   0.00002   -56.206    97.812    75.590     1.000     1.000     1.000
ASP  TYR   0.00429  -175.077    57.993   -88.717     4.629     3.120     6.531
ASP  TYR   0.00836  -173.000   174.661   -99.118     1.184     1.400     0.448
ASP  TYR   0.00097  -179.744    61.256    92.883     0.619     0.174     0.120
ASP  TYR   0.00106  -175.480    64.127     8.776     2.524     0.563     0.445
ASP  TYR   0.01525  -172.563   176.363    96.740     1.323     0.648     1.122
ASP  TYR   0.09103  -171.608   175.892     3.483     1.193     1.099     3.128
ASP  TYR   0.00013  -171.120   -85.665    -8.792     2.359     0.967     3.239
ASP  TYR   0.00001  -175.511   -85.626   107.256     1.000     1.000     1.000
ASP  TYR   0.00004    45.886    56.951  -100.756     7.175     5.649     7.224
ASP  TYR   0.00447    65.467   -76.160    91.825     1.473     6.689     6.948
ASP  TYR   0.00079    66.292   -77.069   -15.766     2.857     4.571    18.078
ASP  TYR   0.00003    75.403   -63.479   -87.559     1.000     1.000     1.000
ASP  TYR   0.03528    63.244  -173.402   -96.495     1.718     8.547     2.145
ASP  TYR   0.00002    57.801    75.633    20.516     1.000     1.000     1.000
ASP  TYR   0.00001    62.276    95.837    92.595     1.000     1.000     1.000
ASP  TYR   0.21683    62.550  -179.575    -0.075     1.239     0.328     0.817
ASP  TYR   0.00379    63.605   170.413    97.805     4.232    10.288     3.203
ASP  VAL   0.01163  -174.379    58.262   -85.403     1.721     0.994     2.346
ASP  VAL   0.00095  -175.177    66.765     0.080     4.978     1.438     6.194
ASP  VAL   0.00232  -173.363    61.448    77.877     7.092     2.659    20.964
ASP  VAL   0.01184    62.928   179.453    96.738     1.065     4.659     1.454
ASP  VAL   0.00382    67.744   -75.221    88.542     4.140     3.884     7.337
ASP  VAL   0.00348   -61.857   -62.797   101.116     2.317     2.326     1.544
ASP  VAL   0.14042   -64.099  -175.364    98.386     1.018     1.905     0.827
ASP  VAL   0.07282  -171.269   176.268     2.779     1.045     0.438     0.376
ASP  VAL   0.02161  -171.527   176.018    96.459     0.688     0.805     0.667
ASP  VAL   0.00001  -176.857   -86.812   106.258     1.000     1.000     1.000
ASP  VAL   0.00009    76.088   -63.684   -88.401     1.796     0.427     1.762
ASP  VAL   0.00176    68.276   -75.235   -19.482     4.009     1.415     6.898
ASP  VAL   0.05250    62.958  -179.699    -0.173     0.846     0.387     0.528
ASP  VAL   0.02231    64.097  -171.483   -95.964     1.189     8.602     2.631
ASP  VAL   0.00015    52.627    68.277  -110.214     5.994     7.521     1.601
ASP  VAL   0.00037    60.425    79.405    17.036     0.663     0.356     0.934
ASP  VAL   0.00001    41.248    59.021    55.508     1.000     1.000     1.000
ASP  VAL   0.01980  -172.275   174.829   -98.980     1.208     2.134     0.871
ASP  VAL   0.00008  -170.391   -86.179    -3.767     1.211     0.560     1.386
ASP  VAL   0.00001  -149.796   -62.433   -57.412     1.000     1.000     1.000
ASP  VAL   0.04877   -59.464   -61.910   -73.214     4.826     4.639    10.243
ASP  VAL   0.07095   -65.513   -66.513    -7.828     2.428     0.557     2.941
ASP  VAL   0.10385   -64.048  -177.217   -96.387     1.000     1.177     0.510
ASP  VAL   0.39820   -64.962  -177.184    -1.889     1.292     0.653     0.554
ASP  VAL   0.01190   -64.310    79.348     3.270     0.846     0.760     2.930
ASP  VAL   0.00036   -63.131    81.888  -106.522     4.959     6.294    11.533
CYS  ALA   0.00004  -168.055  -105.604   -94.484     0.916     1.503     0.717
CYS  ALA   0.00646  -170.370   174.453   -98.445     1.197     0.812     0.284
CYS  ALA   0.00035    59.018    70.119  -102.942     5.652     5.430     2.225
CYS  ALA   0.00134  -169.684    62.172   -96.436     3.539     3.617     5.822
CYS  ALA   0.00371   -59.979    85.538   -89.190     6.607     9.617    13.465
CYS  ALA   0.00207    66.178   -77.835    88.181     1.002     3.388     4.565
CYS  ALA   0.00012    75.231   -63.649   -87.264     0.211     0.111     0.328
CYS  ALA   0.00548    73.720   -74.277    -7.115     2.076     1.875     3.683
CYS  ALA   0.16387    63.879  -179.812    -0.530     2.125     0.383     0.588
CYS  ALA   0.03626    63.731  -178.569   -97.313     1.710     2.504     0.898
CYS  ALA   0.00034    60.999    79.663    15.211     1.256     0.935     3.258
CYS  ALA   0.01190    66.609  -178.789    98.147     2.014     0.626     0.392
CYS  ALA   0.00006    66.716   132.458   109.978     1.713     2.634     1.665
CYS  ALA   0.00004    65.718    89.964    77.184     3.649     6.832    17.763
CYS  ALA   0.00444  -173.472    64.552     8.437     0.825     0.225     1.692
CYS  ALA   0.00226  -177.708    59.987    83.659     1.677     0.702    16.085
CYS  ALA   0.04792  -171.148   176.213     2.537     0.978     0.444     0.222
CYS  ALA   0.01311  -171.176   175.718    96.402     1.102     0.405     0.347
CYS  ALA   0.00011   -56.594    90.515    69.840     0.344     0.135     0.721
CYS  ALA   0.01028   -64.501    79.876     6.563     1.936     1.448     3.479
CYS  ALA   0.10960   -64.355  -175.374    98.117     1.047     0.964     0.740
CYS  ALA   0.39107   -64.572  -176.963    -1.692     0.534     0.649     0.500
CYS  ALA   0.04807   -63.903  -177.412   -96.410     0.367     0.982     0.831
CYS  ALA   0.00909   -61.882   -62.421   100.509     1.593     1.750     0.634
CYS  ALA   0.00003  -173.059   -86.076   110.364     1.567     3.599     4.210
CYS  ALA   0.00000  -130.858   -62.124    91.990     1.000     1.000     1.000
CYS  ALA   0.00027  -171.967   -85.573    -8.713     1.732     0.785     4.592
CYS  ALA   0.00582   -67.212   -70.788   -91.766     1.079     0.304     0.868
CYS  ALA   0.12570   -65.210   -66.620    -7.976     2.104     0.416     1.350
CYS  ALA   0.00018   -56.437   -61.374   -44.999     1.660     0.670    10.016
CYS  ARG   0.00084    63.151   -80.193    87.743     3.026     5.700     5.768
CYS  ARG   0.00504    73.238   -73.186    -8.408     1.594     1.103     2.807
CYS  ARG   0.00421    64.235  -178.489    97.964     3.077     3.671     1.011
CYS  ARG   0.00013    61.069    79.901    15.178     0.570     0.350     0.117
CYS  ARG   0.07256    63.293  -179.709    -0.485     1.698     0.361     0.485
CYS  ARG   0.00290    63.767   178.434   -98.191     1.523     1.459     0.911
CYS  ARG   0.00001    53.480    68.504  -110.430     1.000     1.000     1.000
CYS  ARG   0.00582  -174.187    57.709   -88.462     0.260     0.295     2.458
CYS  ARG   0.00204  -174.747    66.048     0.490     1.608     0.688     0.958
CYS  ARG   0.00004  -179.662    58.720    55.369     3.633     1.563     0.433
CYS  ARG   0.00642  -172.131   174.794   -98.238     0.830     0.262     0.747
CYS  ARG   0.01921  -172.330   177.014     2.008     1.590     0.429     0.497
CYS  ARG   0.00165  -171.647   176.638    96.517     0.621     0.860     0.860
CYS  ARG   0.06797   -64.779  -175.491    98.013     0.652     0.779     0.699
CYS  ARG   0.00980   -62.490   -62.977    99.338     1.403     1.636     0.262
CYS  ARG   0.00065   -67.302   -70.701   -91.383     0.430     0.296     0.496
CYS  ARG   0.22081   -65.796   -66.785    -7.118     1.093     0.247     0.684
CYS  ARG   0.00007   -56.755   -60.791   -47.448     0.963     0.198    10.506
CYS  ARG   0.06928   -64.240  -177.830   -96.649     1.013     0.822     0.357
CYS  ARG   0.50309   -64.656  -177.333    -1.436     0.501     0.526     0.640
CYS  ARG   0.00647   -62.117    80.503     5.163     2.827     1.294     1.359
CYS  ARG   0.00098   -68.587    73.974  -104.100     5.498     7.122     6.468
CYS  ASN   0.00269  -174.940    57.819   -88.519     1.868     1.932     4.025
CYS  ASN   0.00002  -177.639    60.042    55.826     3.529     1.058     0.277
CYS  ASN   0.00172  -178.797    65.342    -4.808     5.908     1.141     9.247
CYS  ASN   0.00034    62.695   -78.880    91.183     1.495     2.952     5.614
CYS  ASN   0.00474    62.484   176.705    97.174     0.990     8.542     1.126
CYS  ASN   0.00256    72.250   -74.518    -9.730     5.320     1.738     8.147
CYS  ASN   0.00002    76.869   -64.117   -90.367     1.000     1.000     1.000
CYS  ASN   0.17290    62.906  -179.689    -0.785     0.557     0.293     0.186
CYS  ASN   0.01706    63.011  -178.335   -97.003     0.542     2.945     0.853
CYS  ASN   0.00040    60.622    79.405    15.503     0.476     0.241     0.369
CYS  ASN   0.00004    51.446    66.585  -110.640     1.167     1.108     0.276
CYS  ASN   0.00853  -171.585   174.772   -98.588     0.976     1.740     0.770
CYS  ASN   0.02849  -171.545   176.445     2.709     0.593     0.180     0.174
CYS  ASN   0.00427  -171.668   176.173    96.108     0.789     0.417     0.645
CYS  ASN   0.00008  -170.188   -86.075    -2.296     0.097     0.683     1.969
CYS  ASN   0.00001  -177.183   -87.466   105.622     1.000     1.000     1.000
CYS  ASN   0.00561   -64.126   -65.363   101.567     3.244     4.034     1.875
CYS  ASN   0.08566   -64.551  -175.449    98.016     0.946     1.137     0.814
CYS  ASN   0.00175   -67.094   -70.780   -91.662     0.481     0.623     1.866
CYS  ASN   0.05788   -64.744   -66.614    -8.465     2.676     0.835     4.301
CYS  ASN   0.06930   -64.179  -177.336   -96.637     0.476     0.879     0.682
CYS  ASN   0.53034   -64.669  -176.995    -1.688     0.687     0.648     0.664
CYS  ASN   0.00514   -64.348    80.414     5.842     1.154     1.639     2.957
CYS  ASN   0.00044   -59.044    86.896   -95.721     4.122     5.325    16.892
CYS  ASP   0.00029    64.539   -71.979    98.915     1.967     2.842     4.973
CYS  ASP   0.00010    51.621    68.012  -109.732     4.348     6.293     2.188
CYS  ASP   0.00033    60.829    79.412    16.019     1.420     0.295     0.818
CYS  ASP   0.00343    62.422   171.865    95.210     1.464    10.459     0.932
CYS  ASP   0.00001    61.700    96.377    92.837     1.000     1.000     1.000
CYS  ASP   0.00007    75.309   -63.597   -87.814     0.371     0.024     0.171
CYS  ASP   0.00012    70.194   -75.017   -10.032     3.473     0.731    10.086
CYS  ASP   0.05153    63.455  -179.673    -0.236     0.693     0.272     0.457
CYS  ASP   0.02600    63.886  -175.383   -94.053     0.659     5.222     2.242
CYS  ASP   0.01279  -171.023   175.123   -98.542     0.988     1.882     0.690
CYS  ASP   0.00175  -175.882    58.137   -89.862     2.018     0.602     3.987
CYS  ASP   0.00025  -175.197    67.536    -0.444     2.496     1.883     1.532
CYS  ASP   0.00009  -174.647    62.011    53.490     7.359     3.120     7.602
CYS  ASP   0.02834   -62.668   -65.860   -82.470     5.565     6.596    13.438
CYS  ASP   0.00017  -101.987   -68.674    -2.075     2.097     0.555     0.704
CYS  ASP   0.07259   -64.610   -66.871    -7.801     2.017     0.745     1.726
CYS  ASP   0.55801   -64.637  -177.129    -1.678     0.691     0.673     0.622
CYS  ASP   0.11036   -64.048  -177.064   -96.342     0.449     1.417     1.035
CYS  ASP   0.00889   -64.092    79.602     7.338     1.239     1.419     3.148
CYS  ASP   0.00102   -62.526    81.679  -100.338     5.781     7.336    11.891
CYS  ASP   0.00467   -64.447   -65.481   100.558     2.384     2.729     2.321
CYS  ASP   0.07052   -66.410  -179.230    96.170     3.441     7.558     3.770
CYS  ASP   0.01496  -172.762   176.030    96.390     1.490     0.294     0.526
CYS  ASP   0.03361  -171.434   176.264     2.909     0.302     0.342     0.710
CYS  ASP   0.00001  -176.783   -87.447   108.452     1.000     1.000     1.000
CYS  ASP   0.00008  -169.531   -87.056     1.011     1.000     1.000     1.000
CYS  CYS   0.00148    74.481   -74.505    -5.618     0.508     0.757     1.266
CYS  CYS   0.00108    66.884   -78.323    86.382     1.377     2.110     0.502
CYS  CYS   0.18195    63.263  -179.696    -0.733     1.245     0.258     0.406
CYS  CYS   0.00572    63.503  -178.889   -98.233     1.732     4.390     0.930
CYS  CYS   0.00002    68.501    84.237    62.881     0.000     0.000     0.000
CYS  CYS   0.00359    64.784  -178.868    98.317     2.479     0.134     0.031
CYS  CYS   0.09211   -64.593  -175.996    97.611     1.509     0.827     0.610
CYS  CYS   0.00773   -64.854   -65.747   100.748     1.848     2.142     1.862
CYS  CYS   0.06694   -64.264   -66.658    -8.524     1.688     0.326     1.083
CYS  CYS   0.00317   -64.826   -68.839   -85.655     4.031     4.331    14.282
CYS  CYS   0.51744   -64.667  -176.949    -1.823     0.716     0.595     0.489
CYS  CYS   0.07680   -64.372  -176.642   -96.266     0.489     0.974     0.619
CYS  CYS   0.00682   -62.848    80.018     6.382     0.589     0.522     1.970
CYS  CYS   0.00073   -57.492    88.214   -86.890     6.398     8.036    11.480
CYS  CYS   0.00035  -177.613    60.864    92.417     0.149     0.073     0.038
CYS  CYS   0.00222  -174.043    65.672     3.693     0.679     0.965     4.627
CYS  CYS   0.00004  -173.508   -86.731   110.881     0.000     0.000     0.000
CYS  CYS   0.00013  -171.543   -85.080    -9.168     1.525     0.439     4.023
CYS  CYS   0.02950  -171.202   176.449     2.839     0.442     0.252     0.210
CYS  CYS   0.00033  -170.041   175.687    96.420     0.767     0.562     0.120
CYS  CYS   0.00005    62.890    74.260  -101.048     0.000     0.000     0.000
CYS  CYS   0.00138  -169.685   175.040   -97.611     0.646     0.434     0.547
CYS  CYS   0.00042  -169.228    62.677   -95.013     2.333     2.643     8.132
CYS  GLN   0.00264    70.942   -75.621    -6.487     0.834     0.904     2.403
CYS  GLN   0.00809    66.276   -79.677    85.811     2.249     4.109     0.965
CYS  GLN   0.00249    66.188   177.769   -98.773     0.452     0.275     0.607
CYS  GLN   0.00001    64.872    79.878  -101.852     1.000     1.000     1.000
CYS  GLN   0.00092    66.405  -178.149    98.061     0.797     0.648     0.477
CYS  GLN   0.08602    63.997  -179.780    -0.752     1.672     0.217     0.761
CYS  GLN   0.00002    60.112    81.861     5.993     1.000     1.000     1.000
CYS  GLN   0.00012  -167.817    64.303   -99.601     0.392     0.140     0.081
CYS  GLN   0.00694  -172.039   174.094   -98.917     1.539     0.408     0.587
CYS  GLN   0.00078  -173.218    64.474     8.571     0.489     0.337     0.258
CYS  GLN   0.00007  -176.463    59.893    92.105     1.000     1.000     1.000
CYS  GLN   0.01860  -170.384   175.902     2.519     0.604     0.423     0.423
CYS  GLN   0.00292  -170.667   175.895    96.385     0.280     0.447     0.524
CYS  GLN   0.00381   -61.975   -62.266   100.277     1.351     1.560     0.579
CYS  GLN   0.10609   -65.105   -66.722    -7.809     2.071     0.639     1.487
CYS  GLN   0.00009   -58.635   -59.409   -70.684     1.000     1.000     1.000
CYS  GLN   0.04842   -64.253  -174.894    98.307     0.502     0.334     0.354
CYS  GLN   0.59849   -64.576  -176.885    -1.826     0.421     0.640     0.490
CYS  GLN   0.08720   -63.974  -177.379   -96.325     0.531     0.954     0.879
CYS  GLN   0.02531   -63.755    80.051     4.708     2.381     1.057     1.486
CYS  GLN   0.00098   -59.909    86.546   -87.423     6.808     9.932    13.675
CYS  GLU   0.00189    65.348   -79.872    86.396     2.273     2.437     1.535
CYS  GLU   0.00708    64.995   179.267    97.848     2.630     7.003     1.503
CYS  GLU   0.00015    60.185    79.203    15.888     0.252     0.149     0.097
CYS  GLU   0.00257    69.621   -75.335   -19.039     3.132     0.554    12.836
CYS  GLU   0.00001    77.021   -64.186   -90.944     1.000     1.000     1.000
CYS  GLU   0.13623    63.707  -179.783    -0.656     1.966     0.342     0.663
CYS  GLU   0.00938    63.998   179.113   -98.704     2.671     1.053     1.067
CYS  GLU   0.00074  -170.610    61.068   -95.343     4.734     3.783     6.384
CYS  GLU   0.00973  -170.416   174.358   -98.491     1.021     2.092     0.690
CYS  GLU   0.00024  -176.603    59.684    92.190     0.477     0.574     0.369
CYS  GLU   0.00029  -173.031    65.406     8.616     1.249     1.708     0.986
CYS  GLU   0.01359  -170.346   175.772     2.162     0.971     0.600     0.604
CYS  GLU   0.00414  -171.229   175.552    95.931     0.753     0.446     0.208
CYS  GLU   0.00002  -169.933   -85.672    -3.305     1.000     1.000     1.000
CYS  GLU   0.09642   -63.697  -175.047    98.454     0.972     0.674     0.551
CYS  GLU   0.01465   -61.751   -62.441   101.077     1.604     1.560     0.642
CYS  GLU   0.00001  -169.303   -85.000   120.444     1.000     1.000     1.000
CYS  GLU   0.00886   -64.887   -68.880   -86.635     3.232     3.855    11.937
CYS  GLU   0.09573   -63.926   -66.561    -8.708     2.453     0.763     1.711
CYS  GLU   0.05520   -63.907  -176.872   -96.561     1.212     0.754     0.792
CYS  GLU   0.51002   -64.223  -176.984    -1.779     0.702     0.593     0.684
CYS  GLU   0.00124   -60.923    82.989   -93.420     7.225     9.518    13.895
CYS  GLU   0.03153   -63.434    80.023     5.368     1.355     0.649     1.759
CYS  GLU   0.00028   -67.172    70.474    48.112     8.776    17.077    18.820
CYS  GLY   0.00299    67.550   -76.097    88.751     0.870     2.486     5.139
CYS  GLY   0.01918   -61.316   -62.199   101.193     1.734     1.839     0.816
CYS  GLY   0.00012  -172.271   -86.084   111.361     4.591     2.261     6.040
CYS  GLY   0.00012  -122.725   -69.917    78.571     4.145     1.499     4.932
CYS  GLY   0.00195    74.197   -73.139    -8.974     1.442     0.346     1.680
CYS  GLY   0.00050    77.779   -61.022   -66.268     2.044     3.602    25.040
CYS  GLY   0.00092    52.875    66.455  -106.483     4.146     6.389     7.948
CYS  GLY   0.15553    63.776  -179.969    -0.600     1.594     0.230     0.690
CYS  GLY   0.01480    65.151   179.297   -98.099     1.564     1.883     0.500
CYS  GLY   0.00119    60.846    79.669    16.115     1.800     0.959     1.289
CYS  GLY   0.01290    66.744  -179.266    98.178     1.660     4.302     1.764
CYS  GLY   0.00006    68.068   116.805   106.410     5.394    18.579    12.775
CYS  GLY   0.06965   -64.648   -66.665    -8.615     3.305     0.667     1.680
CYS  GLY   0.00609   -67.088   -70.631   -91.538     1.436     0.823     2.278
CYS  GLY   0.00018   -57.713   -61.890   -52.054     1.000     1.000     1.000
CYS  GLY   0.00377   -65.803    77.804  -104.104     6.255     8.201     9.694
CYS  GLY   0.00003   -55.536    90.733    67.268     0.452     0.099     1.556
CYS  GLY   0.03195   -62.680    80.405     5.286     1.720     0.861     1.785
CYS  GLY   0.06580   -63.821  -175.113    98.289     0.774     1.147     0.921
CYS  GLY   0.46042   -64.348  -176.863    -1.786     0.571     0.655     0.428
CYS  GLY   0.05950   -64.110  -176.862   -96.368     0.631     0.824     0.818
CYS  GLY   0.00248  -171.733    59.937   -89.784     3.692     2.926     7.810
CYS  GLY   0.00082  -176.786    60.136    92.129     0.253     0.386     0.162
CYS  GLY   0.00493  -173.450    64.799     6.983     1.031     1.160     4.076
CYS  GLY   0.00003  -167.027  -107.152   -95.607     2.637     4.141     2.084
CYS  GLY   0.01451  -170.834   175.177   -98.205     1.832     3.963     1.134
CYS  GLY   0.00018  -170.714   -85.856    -8.068     2.826     1.278     4.284
CYS  GLY   0.05447  -170.856   176.326     2.443     0.907     0.503     0.256
CYS  GLY   0.01493  -171.536   176.165    96.528     1.110     0.531     0.680
CYS  HID   0.00013    54.096    69.431  -109.646     9.151     9.208     3.082
CYS  HID   0.00020    74.324   -64.040   -84.693     1.620     0.401     3.710
CYS  HID   0.00157    69.970   -74.050   -18.514     1.989     1.019     8.652
CYS  HID   0.00056    61.972   -79.632    94.442     2.404     2.629     5.076
CYS  HID   0.00536    62.816   178.648    97.855     0.968     8.165     1.349
CYS  HID   0.00036    60.509    79.397    15.725     0.478     0.304     0.568
CYS  HID   0.09419    62.875  -179.872    -0.364     0.787     0.386     1.394
CYS  HID   0.00763    63.031  -177.174   -93.897     0.764     4.596     3.831
CYS  HID   0.07275   -64.607  -175.402    98.265     1.194     1.294     1.396
CYS  HID   0.00233   -62.921   -63.511    99.700     2.600     3.056     2.493
CYS  HID   0.00002  -175.716   -85.753   105.924     3.474     2.475     1.125
CYS  HID   0.00002  -132.625   -60.972    90.929     1.000     1.000     1.000
CYS  HID   0.00004  -169.882   -85.414    -3.953     1.120     0.701     1.034
CYS  HID   0.00001   179.500   -90.843   -50.334     1.000     1.000     1.000
CYS  HID   0.00036   -67.014   -70.023   -91.110     2.241     2.405     4.540
CYS  HID   0.06805   -65.433   -66.792    -8.144     1.968     0.804     4.886
CYS  HID   0.63302   -64.751  -176.930    -1.742     0.527     0.635     0.617
CYS  HID   0.04563   -64.334  -176.612   -96.108     0.717     0.945     0.867
CYS  HID   0.01233   -64.913    79.632     4.764     0.623     1.341     3.791
CYS  HID   0.00344   -64.444    78.857  -100.052     6.359     8.551    11.052
CYS  HID   0.00476  -174.645    58.118   -87.270     1.426     0.969     1.938
CYS  HID   0.00023  -176.971    60.066    58.149     3.679     1.707     3.297
CYS  HID   0.00094  -179.755    64.980    -5.255     4.520     1.677     7.161
CYS  HID   0.00001  -140.119    71.544    10.131     1.000     1.000     1.000
CYS  HID   0.00476  -171.630   175.930   -97.864     2.669     6.289     2.160
CYS  HID   0.00736  -171.981   176.781    96.722     0.479     0.940     0.795
CYS  HID   0.03395  -171.798   176.388     2.357     0.915     0.284     0.308
CYS  HIE   0.00069    73.368   -74.769    -5.942     3.494     4.400     4.987
CYS  HIE   0.00494    64.660   -72.734    99.194     0.424     2.701     4.396
CYS  HIE   0.11179    62.803  -179.624    -0.494     1.557     0.324     1.147
CYS  HIE   0.01055    63.974  -178.493    98.134     2.604     1.144     0.179
CYS  HIE   0.02323    63.651  -177.584   -96.268     1.567     4.142     2.594
CYS  HIE   0.00001    62.284    74.343  -106.098     1.000     1.000     1.000
CYS  HIE   0.00857   -61.290   -62.450    99.425     4.088     2.738     1.340
CYS  HIE   0.13280   -64.366  -175.192    98.141     1.693     0.987     0.676
CYS  HIE   0.00647   -66.866   -70.372   -90.506     9.168     7.860    21.834
CYS  HIE   0.08151   -64.658   -66.436    -7.982     2.808     0.390     1.373
CYS  HIE   0.48276   -64.722  -176.965    -1.858     1.190     0.755     0.974
CYS  HIE   0.07554   -64.171  -176.999   -96.551     1.456     1.060     0.571
CYS  HIE   0.00319   -66.673    78.874     6.740     1.522     1.111     3.609
CYS  HIE   0.00209   -59.383    87.485   -87.187     5.010     8.522    15.179
CYS  HIE   0.00603  -174.603    58.340   -89.284     6.644     4.473     7.967
CYS  HIE   0.00378   179.099    63.888    -3.999     6.804     1.196     6.750
CYS  HIE   0.00014  -177.521    61.122    92.520     1.000     1.000     1.000
CYS  HIE   0.00617  -171.054   175.390   -98.044     2.313     0.949     0.353
CYS  HIE   0.03537  -171.504   176.568     2.433     2.561     0.629     0.471
CYS  HIE   0.00436  -171.305   176.042    96.425     1.087     0.481     0.726
CYS  HIP   0.00313    66.217   177.865   -99.197     1.544     2.101     1.020
CYS  HIP   0.02318    64.116  -179.982    -0.409     1.897     0.196     0.848
CYS  HIP   0.00006    63.985    80.859    12.079     2.228     1.543     3.918
CYS  HIP   0.00003    63.649    78.833  -107.704     3.693     4.521     1.857
CYS  HIP   0.00011    76.756   -65.157   -83.589     1.397     1.022     4.984
CYS  HIP   0.01010    73.550   -73.285    -7.738     2.400     1.379     3.129
CYS  HIP   0.00080    64.236  -179.917    97.754     2.569     6.540     1.023
CYS  HIP   0.00085    67.132   -74.934    89.775     3.906     5.753     6.477
CYS  HIP   0.00812   -59.984   -60.924   100.601     2.377     1.659     1.362
CYS  HIP   0.09155   -64.557  -175.118    97.900     0.870     1.011     0.744
CYS  HIP   0.00003  -169.522   -86.350    -0.631     1.010     0.252     0.238
CYS  HIP   0.00369   -64.257   -66.887   -83.709     4.007     5.565    11.709
CYS  HIP   0.08254   -65.904   -67.193    -7.306     1.136     0.302     0.602
CYS  HIP   0.08520   -64.114  -177.891   -96.331     0.963     0.693     0.566
CYS  HIP   0.61207   -64.533  -177.255    -1.694     0.843     0.549     0.565
CYS  HIP   0.04106   -63.542    80.053     4.498     2.309     1.166     1.213
CYS  HIP   0.00144   -59.054    87.405   -87.178     6.399     8.371    14.655
CYS  HIP   0.00188  -174.598    57.955   -85.888     1.768     1.500     3.712
CYS  HIP   0.00003  -177.490    60.758    92.424     0.372     0.309     0.188
CYS  HIP   0.00098  -174.147    64.828     5.724     1.181     1.538     5.913
CYS  HIP   0.00312  -170.525   175.472   -97.421     2.464     5.816     1.840
CYS  HIP   0.02305  -171.801   176.645     2.528     1.335     0.730     1.272
CYS  HIP   0.00697  -172.370   176.745    96.268     1.249     0.994     0.871
CYS  ILE   0.00010    52.068    66.710  -110.815     9.472    11.239     3.631
CYS  ILE   0.00327  -173.770    58.511   -86.798     2.730     2.876     6.493
CYS  ILE   0.00173   -68.108    74.435  -105.363     5.700     7.692     8.291
CYS  ILE   0.00011    66.211   -76.041   -22.338     1.000     1.000     1.000
CYS  ILE   0.00003    79.298   -64.995   -92.622     1.000     1.000     1.000
CYS  ILE   0.00004    65.401   -71.853    96.892     0.645     0.200     0.505
CYS  ILE   0.01055    62.987   169.734    96.645     3.761     9.670     2.086
CYS  ILE   0.00001    67.760   129.119   112.256     1.000     1.000     1.000
CYS  ILE   0.00010    60.098    79.090    16.056     0.484     0.273     0.578
CYS  ILE   0.12937    62.782  -179.433    -0.766     1.385     0.460     0.453
CYS  ILE   0.00762    62.958  -177.465   -97.524     1.226     5.609     3.514
CYS  ILE   0.00006  -177.669    60.304    92.706     0.425     0.398     0.230
CYS  ILE   0.00014  -174.421    64.634     8.497     0.915     0.394     0.307
CYS  ILE   0.00809  -169.082   176.573   -95.832     1.669     2.365     1.513
CYS  ILE   0.02993  -171.918   176.507     2.299     0.878     0.250     0.299
CYS  ILE   0.00893  -172.565   176.584    96.794     0.957     0.701     0.489
CYS  ILE   0.00004  -168.501   -84.875    -4.574     1.000     1.000     1.000
CYS  ILE   0.01220   -63.094   -63.643    99.897     3.246     2.489     0.447
CYS  ILE   0.10607   -64.506  -176.021    97.411     1.385     1.538     0.946
CYS  ILE   0.04433   -64.448   -66.590    -8.219     1.690     0.442     1.290
CYS  ILE   0.02871   -64.152   -68.001   -84.236     4.049     5.209    14.443
CYS  ILE   0.01428   -63.166    80.103     5.330     1.258     1.202     3.383
CYS  ILE   0.00002   -54.539    90.629    66.982     1.000     1.000     1.000
CYS  ILE   0.11270   -63.931  -177.638   -96.417     0.403     1.054     0.700
CYS  ILE   0.48157   -64.589  -177.146    -1.581     1.019     0.605     0.569
CYS  LEU   0.00025    65.145   -72.022    96.162     1.514     2.710     3.946
CYS  LEU   0.00107    73.150   -74.470    -6.675     2.818     1.884     7.843
CYS  LEU   0.00975    63.910   179.318    97.968     2.931     7.212     1.356
CYS  LEU   0.00024    60.472    79.467    15.195     1.426     1.124     3.009
CYS  LEU   0.13455    63.083  -179.703    -0.617     1.092     0.346     0.209
CYS  LEU   0.01068    63.106  -178.251   -97.904     1.491     4.534     1.483
CYS  LEU   0.00006    51.219    66.295  -110.762     1.000     1.000     1.000
CYS  LEU   0.11285   -64.518  -175.381    98.104     0.771     0.703     0.602
CYS  LEU   0.00841   -64.089   -64.855    99.939     1.541     1.362     0.732
CYS  LEU   0.00532   -66.667   -70.952   -92.205     0.834     0.091     0.609
CYS  LEU   0.07827   -65.624   -66.747    -7.468     3.831     0.212     1.220
CYS  LEU   0.00015   -55.812   -60.511   -43.903     1.000     1.000     1.000
CYS  LEU   0.00001  -167.396   -86.389   -15.681     1.000     1.000     1.000
CYS  LEU   0.46595   -64.428  -177.040    -1.742     0.498     0.674     0.547
CYS  LEU   0.10242   -64.035  -176.997   -96.328     0.493     1.033     0.691
CYS  LEU   0.00588   -63.499    80.140     5.610     1.083     1.385     2.006
CYS  LEU   0.00062   -62.380    82.341  -105.712     4.365     5.092    11.241
CYS  LEU   0.01076  -175.259    57.703   -87.812     0.609     0.694     2.220
CYS  LEU   0.01270  -171.152   174.974   -98.508     2.035     4.249     1.500
CYS  LEU   0.00090  -177.562    64.948     1.215     2.200     0.365     3.815
CYS  LEU   0.00012  -179.499    59.090    68.222     3.014     0.506    19.080
CYS  LEU   0.00287  -171.553   175.915    96.190     0.819     0.390     0.463
CYS  LEU   0.03619  -171.681   176.502     2.550     1.163     0.383     0.402
CYS  LYS   0.00288    63.232   -80.626    87.375     1.154     2.817     2.563
CYS  LYS   0.00179    71.869   -73.644    -9.289     5.131     2.036     8.392
CYS  LYS   0.00220    62.810  -179.480    97.755     1.416     4.637     0.772
CYS  LYS   0.00001    61.858    95.532    92.007     1.000     1.000     1.000
CYS  LYS   0.00013    62.780    80.289    14.530     2.236     0.651     1.312
CYS  LYS   0.06407    62.747  -179.578    -0.795     1.241     0.388     0.346
CYS  LYS   0.02034    63.767  -179.215   -97.396     1.085     1.071     0.337
CYS  LYS   0.09772   -64.664  -175.410    97.959     0.638     0.728     0.565
CYS  LYS   0.00732   -62.386   -63.079   100.327     1.930     2.748     1.883
CYS  LYS   0.00057   -66.894   -70.940   -91.909     0.363     0.183     0.346
CYS  LYS   0.15643   -65.115   -66.927    -7.573     1.258     0.291     1.314
CYS  LYS   0.52211   -64.545  -177.238    -1.448     0.526     0.600     0.443
CYS  LYS   0.07971   -64.475  -177.405   -96.351     0.340     1.072     0.719
CYS  LYS   0.01229   -64.039    79.507     5.761     0.259     0.634     0.717
CYS  LYS   0.00323   -70.000    72.024  -104.125     3.387     4.573     5.168
CYS  LYS   0.00663  -171.929   174.697   -98.408     1.120     1.634     0.897
CYS  LYS   0.01861  -171.300   176.511     2.474     0.770     0.248     0.238
CYS  LYS   0.00196  -171.439   176.621    96.595     0.612     0.896     1.129
CYS  LYS   0.00185  -174.929    57.593   -87.356     0.920     0.604     1.882
CYS  LYS   0.00003  -176.361    67.268    -1.896     0.902     0.748     0.486
CYS  LYS   0.00009  -179.773    58.900    55.801     1.596     0.095     0.087
CYS  LYS   0.00002    53.023    68.972  -111.394     1.000     1.000     1.000
CYS  MET   0.00011    54.840    70.768  -110.818     1.999     2.263     1.567
CYS  MET   0.00133   -66.507    76.158  -105.514     4.307     6.128     5.851
CYS  MET   0.01274  -172.067   175.003   -98.749     1.866     3.333     1.200
CYS  MET   0.00209  -175.045    57.499   -88.058     0.799     0.371     1.500
CYS  MET   0.00018  -176.057    65.719     2.797     0.519     1.455     4.235
CYS  MET   0.00001   178.627    58.833    55.323     1.000     1.000     1.000
CYS  MET   0.00040    64.061   -75.575    94.646     1.859     4.530     6.065
CYS  MET   0.00157    63.237  -179.052    98.107     0.996     3.480     0.484
CYS  MET   0.00008    75.599   -63.796   -87.870     1.401     0.963     2.694
CYS  MET   0.00026    65.719   -76.312   -20.981     2.415     1.148     3.887
CYS  MET   0.00022    60.679    79.493    15.789     0.199     0.101     0.203
CYS  MET   0.05640    63.157  -179.867     0.164     0.783     0.116     1.808
CYS  MET   0.00122    63.330  -177.803   -96.588     1.530     6.382     3.306
CYS  MET   0.02061  -172.752   176.395    96.153     0.307     0.282     0.307
CYS  MET   0.02473  -171.860   176.749     2.623     0.569     0.265     0.428
CYS  MET   0.00334   -63.776   -64.434   100.247     1.586     1.963     1.167
CYS  MET   0.08881   -64.303  -175.612    97.955     0.825     0.722     0.517
CYS  MET   0.00145   -67.201   -70.832   -91.921     0.279     0.163     0.196
CYS  MET   0.00026   -56.674   -60.751   -46.640     0.224     0.255     2.582
CYS  MET   0.08817   -65.897   -66.864    -7.680     3.417     0.247     1.217
CYS  MET   0.00241   -64.019    79.496     6.817     0.891     1.468     5.622
CYS  MET   0.00006   -55.977    90.409    70.349     1.000     1.000     1.000
CYS  MET   0.10056   -64.076  -177.583   -96.736     0.440     0.886     0.536
CYS  MET   0.59299   -64.724  -177.102    -1.658     0.977     0.645     0.749
CYS  PHE   0.00202    66.520   -78.686    86.541     3.068     3.250     6.734
CYS  PHE   0.00259    67.378   178.166    98.545     4.110     8.803     1.855
CYS  PHE   0.06306   -63.926  -174.706    98.516     1.857     0.884     1.365
CYS  PHE   0.00492   -63.607   -63.884   100.468     3.020     2.687     1.099
CYS  PHE   0.00007  -175.062   -85.359   106.664     1.795     1.602     0.701
CYS  PHE   0.00002  -133.930   -60.595    92.944     1.000     1.000     1.000
CYS  PHE   0.00030    74.882   -64.294   -86.232     2.466     3.235     6.251
CYS  PHE   0.00282    66.050   -75.298   -22.015     2.355     0.805     5.805
CYS  PHE   0.24102    62.363  -179.566    -0.835     0.851     0.227     0.317
CYS  PHE   0.04923    63.214  -176.551   -95.475     2.192     3.158     2.212
CYS  PHE   0.00014    54.424    69.678  -110.098     5.686     6.943     2.310
CYS  PHE   0.00004    60.111    97.073    93.094     1.790     3.146     1.436
CYS  PHE   0.00026    61.329    79.926    15.856     1.696     0.905     3.180
CYS  PHE   0.06845   -65.006   -66.575    -7.658     3.289     0.456     1.648
CYS  PHE   0.00949   -65.988   -69.358   -86.868     3.522     3.694    13.228
CYS  PHE   0.00017  -169.616   -85.644    -5.819     1.189     0.877     4.763
CYS  PHE   0.00003  -141.464   -62.995   -65.161    11.063     2.281    11.573
CYS  PHE   0.06147   -64.293  -177.420   -96.892     0.615     0.660     0.585
CYS  PHE   0.39334   -64.596  -176.726    -1.695     0.558     0.583     0.492
CYS  PHE   0.00227   -62.745    81.080   -98.143     6.589     8.474    11.684
CYS  PHE   0.01630   -63.494    80.784     4.588     1.256     1.839     5.811
CYS  PHE   0.00002   -52.885    92.019    61.818     1.000     1.000     1.000
CYS  PHE   0.00157  -172.690    60.264   -88.561     3.134     2.914     8.283
CYS  PHE   0.01048  -172.146   174.952   -98.340     1.346     2.619     1.090
CYS  PHE   0.00096  -174.432    64.412     8.547     1.127     0.434     0.473
CYS  PHE   0.00046  -177.995    60.561    78.609     2.211     0.810    23.241
CYS  PHE   0.05635  -172.032   176.528     2.647     0.772     0.653     0.807
CYS  PHE   0.01217  -172.500   176.453    96.239     1.340     1.053     0.531
CYS  PRO   0.00323    72.032   -73.496   -15.751     3.034     1.428    10.024
CYS  PRO   0.00083    75.886   -63.040   -84.163     3.701     2.658     8.912
CYS  PRO   0.13727    63.083  -179.654    -0.959     0.662     0.266     0.432
CYS  PRO   0.00948    62.937  -178.329   -97.668     1.617     5.031     1.099
CYS  PRO   0.00133    64.423   -74.641    96.398     3.689     4.357     3.089
CYS  PRO   0.00371    61.665   166.265    95.378     1.019     9.034     1.564
CYS  PRO   0.00012    62.473    82.449    19.716     3.499     4.363     5.235
CYS  PRO   0.00001    35.679    59.094    56.903     1.000     1.000     1.000
CYS  PRO   0.00000    58.606    90.353    90.933     1.000     1.000     1.000
CYS  PRO   0.00008    49.554    64.991  -108.772     7.629     7.569     3.959
CYS  PRO   0.00293  -173.460    60.721   -90.139     6.347     9.384     3.790
CYS  PRO   0.00264   -61.633    84.693   -94.366     8.044     9.254    15.213
CYS  PRO   0.01319  -171.019   176.587   -97.200     1.519     4.477     1.823
CYS  PRO   0.00040  -174.246    67.027     1.386     0.767     0.834     0.881
CYS  PRO   0.00098   177.172    58.379    59.493     2.103     0.801     5.177
CYS  PRO   0.00577  -172.348   176.600    96.574     0.429     0.308     0.219
CYS  PRO   0.04687  -171.253   177.120     2.298     0.561     0.745     0.494
CYS  PRO   0.10473   -65.019  -175.258    98.220     1.206     1.023     0.905
CYS  PRO   0.01572   -66.025   -66.818   101.057     3.996     3.868     3.357
CYS  PRO   0.00001  -130.531   -63.052    90.288     1.000     1.000     1.000
CYS  PRO   0.00002  -171.170   -85.975    -9.354     1.608     0.188    11.384
CYS  PRO   0.01834   -67.568   -70.411   -91.467     0.695     0.440     0.523
CYS  PRO   0.10114   -65.882   -66.660    -7.341     1.482     0.277     1.289
CYS  PRO   0.00802   -63.861    80.576     5.318     0.922     1.483     3.703
CYS  PRO   0.00002   -57.500    90.856    71.408     1.000     1.000     1.000
CYS  PRO   0.09909   -64.637  -177.529   -96.075     0.585     1.078     0.738
CYS  PRO   0.42410   -64.919  -176.794    -1.830     0.791     0.725     0.509
CYS  SER   0.00006    55.507    71.015  -110.395     5.279     5.457     1.955
CYS  SER   0.00172    63.962   -78.019    90.956     1.617     5.311     6.933
CYS  SER   0.00248    62.210   174.011    96.733     1.036     9.081     1.466
CYS  SER   0.00001    58.527    96.585    93.421     1.000     1.000     1.000
CYS  SER   0.00010    75.070   -63.567   -87.227     0.081     0.038     0.167
CYS  SER   0.00171    72.539   -74.284    -9.246     3.892     1.405     7.578
CYS  SER   0.00022    60.821    79.494    15.992     0.813     0.172     0.595
CYS  SER   0.11228    63.486  -179.785    -0.707     1.570     0.325     0.486
CYS  SER   0.00790    63.802  -179.076   -97.442     1.651     3.355     0.624
CYS  SER   0.00064  -173.796    58.462   -87.092     1.373     1.282     2.755
CYS  SER   0.00224  -177.680    64.927     0.535     2.062     0.443     2.644
CYS  SER   0.00018   179.803    59.047    62.377     2.282     0.594    15.000
CYS  SER   0.00526  -171.429   174.729   -98.485     0.708     0.469     0.341
CYS  SER   0.00002  -169.513  -102.147   -93.063     1.000     1.000     1.000
CYS  SER   0.03852  -171.548   176.449     2.621     0.450     0.185     0.299
CYS  SER   0.00381  -171.763   175.910    96.038     0.414     0.429     0.432
CYS  SER   0.00001  -169.626   -87.381     1.571     1.000     1.000     1.000
CYS  SER   0.10913   -64.387  -175.481    98.045     0.936     0.705     0.576
CYS  SER   0.00820   -61.733   -62.401   100.586     2.540     2.882     1.450
CYS  SER   0.00002  -176.265   -86.504   106.737     0.330     0.065     0.181
CYS  SER   0.00002  -125.114   -67.470    82.355     5.544     5.410     8.902
CYS  SER   0.00062   -62.889    81.301   -97.327     7.030     9.468    13.628
CYS  SER   0.00164   -64.215    79.876     6.806     0.635     1.460     3.367
CYS  SER   0.00001   -56.017    90.971    69.605     1.000     1.000     1.000
CYS  SER   0.00268   -66.953   -70.856   -92.037     0.215     0.083     0.100
CYS  SER   0.12719   -64.939   -66.831    -7.928     1.345     0.295     0.774
CYS  SER   0.00018   -56.794   -60.522   -51.341     1.202     0.178    12.373
CYS  SER   0.47966   -64.576  -176.906    -1.750     0.545     0.693     0.501
CYS  SER   0.09349   -63.944  -177.682   -96.574     0.532     0.900     0.633
CYS  THR   0.02129  -171.205   174.944   -98.218     1.041     1.459     0.529
CYS  THR   0.00776  -175.417    57.665   -88.290     0.630     0.539     1.883
CYS  THR   0.00008   178.480    58.538    55.514     0.544     0.513     0.399
CYS  THR   0.00456  -175.858    65.942     0.478     0.830     0.216     0.457
CYS  THR   0.08727   -65.056   -66.692    -7.632     1.470     0.248     0.898
CYS  THR   0.00578   -67.136   -70.706   -91.687     0.872     0.905     1.394
CYS  THR   0.10051   -64.123  -177.039   -96.416     0.458     1.199     0.383
CYS  THR   0.48337   -64.544  -176.985    -1.694     0.401     0.691     0.581
CYS  THR   0.00075   -58.592    87.249   -92.425     5.282     6.117    12.733
CYS  THR   0.00426   -63.481    80.763     3.860     0.611     0.693     1.322
CYS  THR   0.00002   -67.004    92.947    72.100    12.490     3.279     5.063
CYS  THR   0.07082   -64.409  -175.470    98.055     0.806     0.686     0.615
CYS  THR   0.00416   -63.800   -64.611    99.655     2.634     2.609     0.974
CYS  THR   0.01489  -171.430   176.176    96.352     0.443     0.482     0.813
CYS  THR   0.03505  -171.326   176.322     2.579     1.121     0.299     0.283
CYS  THR   0.00016  -169.633   -86.493    -0.795     1.235     0.658     1.812
CYS  THR   0.00001  -177.183   -86.684   105.229     1.000     1.000     1.000
CYS  THR   0.00011    50.770    66.108  -110.486     0.474     0.410     0.287
CYS  THR   0.00033    66.215   -73.207    94.491     0.841     1.326     3.245
CYS  THR   0.01074    62.287  -179.320    97.568     0.508     3.404     0.495
CYS  THR   0.00003    60.718    95.877    92.646     0.334     0.324     0.446
CYS  THR   0.00015    60.232    79.405    15.738     0.462     0.180     0.478
CYS  THR   0.00018    72.986   -73.405    -8.124     1.590     1.532     0.464
CYS  THR   0.00001    74.985   -63.394   -87.151     1.000     1.000     1.000
CYS  THR   0.11726    62.633  -179.724    -0.566     0.709     0.264     0.258
CYS  THR   0.03047    62.721   179.761   -97.672     1.112     1.050     0.853
CYS  TRP   0.00037    52.906    68.577  -111.236     3.801     4.475     1.501
CYS  TRP   0.00262    61.738  -177.156   -97.761     2.138     9.662     2.694
CYS  TRP   0.00058    60.826    79.516    15.791     1.628     0.603     1.013
CYS  TRP   0.14521    62.609  -179.557     1.381     0.631     0.358     5.471
CYS  TRP   0.00959    62.602  -179.567    97.731     1.059     6.195     0.983
CYS  TRP   0.00001    64.667    96.005    91.703     1.000     1.000     1.000
CYS  TRP   0.00075    63.129   -74.568    96.869     0.875     3.434     5.621
CYS  TRP   0.00151    71.501   -73.989   -10.345     3.765     1.458     6.394
CYS  TRP   0.00002    79.235   -64.837   -94.406     1.000     1.000     1.000
CYS  TRP   0.01205  -175.838    58.049   -86.732     1.502     0.493     1.964
CYS  TRP   0.00409  -171.084   176.356   -98.051     3.072     7.734     2.682
CYS  TRP   0.00021   179.322    59.246    57.418     0.937     0.092     0.923
CYS  TRP   0.00037  -171.310    67.203    -0.196     3.628     0.857     0.370
CYS  TRP   0.00235  -170.712   176.494    96.946     2.094     0.666     0.948
CYS  TRP   0.04009  -171.294   177.701     4.899     2.419     1.457     4.892
CYS  TRP   0.00003  -177.570   -87.685   106.463     0.055     1.334     0.336
CYS  TRP   0.00015  -170.529   -86.410    -2.011     0.317     0.719     2.003
CYS  TRP   0.00784   -61.746   -63.587    98.649     6.397     5.728     1.939
CYS  TRP   0.05219   -63.817  -174.991    98.209     1.718     1.699     2.241
CYS  TRP   0.00388   -67.256   -70.606   -91.949     0.674     0.455     0.339
CYS  TRP   0.07481   -65.050   -66.765    -7.401     2.559     1.035     4.184
CYS  TRP   0.08269   -63.471  -176.537   -95.397     1.400     1.487     1.523
CYS  TRP   0.54298   -64.606  -176.947    -1.819     1.013     0.646     0.958
CYS  TRP   0.01516   -63.723    80.987     0.541     1.410     1.949     7.970
CYS  TRP   0.00045   -62.034    83.173  -101.418     5.493     5.968    13.033
CYS  TYR   0.00117    63.589   -78.537    90.529     2.151     6.640     7.836
CYS  TYR   0.00004    75.131   -63.577   -87.216     0.160     0.028     0.014
CYS  TYR   0.00630    73.208   -74.930    -1.665     3.173     1.901     7.097
CYS  TYR   0.00634    63.988   179.716   -98.365     1.326     3.812     2.682
CYS  TYR   0.00009    57.310    72.729  -111.190     6.712     6.514     1.083
CYS  TYR   0.00029    61.341    79.699    15.604     1.447     0.494     0.763
CYS  TYR   0.00002    61.748    95.735    92.381     1.000     1.000     1.000
CYS  TYR   0.00261    63.963  -178.826    96.247     1.617     1.132     2.526
CYS  TYR   0.14907    62.616  -179.648    -0.487     1.277     0.361     1.903
CYS  TYR   0.00651  -175.030    58.122   -87.666     1.972     1.120     3.088
CYS  TYR   0.00190  -175.071    65.948     3.035     1.946     1.424     5.964
CYS  TYR   0.00024  -176.984    60.287    76.337     0.655     0.193    23.622
CYS  TYR   0.00016  -168.731   -84.883    -5.946     1.017     0.693     2.674
CYS  TYR   0.00001   178.769   -92.510   -53.600     1.000     1.000     1.000
CYS  TYR   0.00001  -166.468  -109.176   -96.670     1.000     1.000     1.000
CYS  TYR   0.00719  -171.669   175.308   -98.250     1.765     2.631     1.080
CYS  TYR   0.00388  -171.229   176.523    96.742     1.545     1.141     0.700
CYS  TYR   0.06451  -171.730   176.751     2.374     1.334     0.516     0.220
CYS  TYR   0.00655   -66.701   -70.885   -91.807     0.872     1.182     2.368
CYS  TYR   0.06966   -65.586   -66.750    -8.084     2.045     0.902     4.952
CYS  TYR   0.48019   -64.744  -176.769    -1.644     0.583     0.627     0.466
CYS  TYR   0.06855   -64.432  -177.316   -96.705     0.870     0.730     0.564
CYS  TYR   0.00063   -60.297    85.484   -93.339     5.841     8.018    15.134
CYS  TYR   0.01254   -64.543    79.685     5.507     3.160     1.318     2.728
CYS  TYR   0.00001   -57.338    90.277    71.748     1.000     1.000     1.000
CYS  TYR   0.00012  -174.999   -85.855   107.833     1.545     1.272     3.595
CYS  TYR   0.00666   -62.352   -63.149   100.020     3.710     3.140     1.572
CYS  TYR   0.10476   -64.708  -175.418    98.143     1.184     1.150     0.828
CYS  VAL   0.00026    48.695    64.110  -109.980     3.656     5.100     1.747
CYS  VAL   0.00098    65.025   -73.576    95.273     2.556     4.489     5.315
CYS  VAL   0.00208    71.291   -73.871   -11.549     3.233     1.531     6.276
CYS  VAL   0.00003    75.315   -63.642   -87.551     1.000     1.000     1.000
CYS  VAL   0.14697    63.002  -179.602    -0.594     0.980     0.286     0.235
CYS  VAL   0.03131    63.197  -177.259   -96.281     0.992     5.048     2.712
CYS  VAL   0.00396    63.228   174.507    97.027     2.345     9.714     1.926
CYS  VAL   0.00011    60.489    79.121    15.777     0.257     0.030     0.079
CYS  VAL   0.00002    59.777    95.990    92.656     1.209     0.258     0.104
CYS  VAL   0.00404   -63.648   -63.897   100.457     5.078     4.209     0.692
CYS  VAL   0.12160   -64.449  -175.461    98.085     1.182     0.823     0.775
CYS  VAL   0.00528   -67.323   -70.717   -91.675     0.159     0.043     0.153
CYS  VAL   0.08776   -65.622   -66.936    -7.477     1.317     0.354     1.152
CYS  VAL   0.09676   -64.674  -177.535   -96.601     1.359     0.955     0.397
CYS  VAL   0.38864   -64.952  -177.155    -1.670     1.246     0.565     0.490
CYS  VAL   0.02090   -64.151    79.951     3.299     0.441     0.741     1.827
CYS  VAL   0.00113   -59.242    85.939   -92.485     6.075     7.713    13.005
CYS  VAL   0.00440  -174.728    57.884   -85.806     0.811     0.632     1.808
CYS  VAL   0.00037  -176.390    65.908     0.135     1.488     0.944     1.477
CYS  VAL   0.00042  -179.411    59.269    55.129     2.126     0.444     0.519
CYS  VAL   0.00427  -171.607   175.052   -98.502     1.968     3.531     1.433
CYS  VAL   0.01159  -172.125   176.465    96.403     0.780     0.481     0.767
CYS  VAL   0.06679  -171.633   176.446     2.450     0.887     0.256     0.291
CYS  VAL   0.00032  -170.194   -86.459    -2.244     0.672     0.340     0.413
CYS  VAL   0.00001  -175.810   -86.062   106.795     1.000     1.000     1.000
GLN  ALA   0.00654    63.197   179.253   -97.840     1.488     1.417     0.960
GLN  ALA   0.00015    48.164    57.438   -96.441     9.204    10.338     6.951
GLN  ALA   0.00065    60.893    79.541    15.279     0.865     0.314     0.877
GLN  ALA   0.09238    63.000  -179.829    -0.623     1.014     0.157     0.448
GLN  ALA   0.01474    63.100  -178.177    97.802     1.356     1.170     0.315
GLN  ALA   0.00150    65.871   -73.179    95.901     3.444     2.893     5.473
GLN  ALA   0.00023    74.775   -63.982   -85.030     3.483     2.346    13.421
GLN  ALA   0.00117    75.035   -73.917    -6.400     2.476     1.941     4.355
GLN  ALA   0.06652   -64.243  -175.297    98.096     0.463     0.319     0.358
GLN  ALA   0.00460   -62.130   -62.657    99.828     1.452     1.420     0.844
GLN  ALA   0.00014  -171.203   -85.888    -4.602     1.914     0.277     3.009
GLN  ALA   0.00084   -66.748   -70.788   -92.101     1.756     0.616     1.244
GLN  ALA   0.06602   -66.319   -66.981    -7.790     6.268     0.733     3.974
GLN  ALA   0.08450   -64.304  -177.471   -96.670     0.473     0.880     0.489
GLN  ALA   0.53518   -64.618  -177.042    -1.577     0.324     0.668     0.726
GLN  ALA   0.01772   -68.637    73.306  -104.515     4.257     5.998     7.133
GLN  ALA   0.01852   -64.348    79.326     4.893     1.591     1.126     1.541
GLN  ALA   0.00002   -56.181    90.896    69.497     1.000     1.000     1.000
GLN  ALA   0.00555  -171.848   174.356   -98.641     1.281     0.556     0.520
GLN  ALA   0.00514  -174.237    57.818   -89.969     3.761     2.364     5.026
GLN  ALA   0.00629   177.976    64.729   -11.010     7.365     0.399    15.339
GLN  ALA   0.00024  -176.596    60.248    66.973     0.196     0.308    20.662
GLN  ALA   0.05920  -171.738   176.533     2.226     0.665     0.447     0.303
GLN  ALA   0.01216  -172.044   176.272    96.419     0.956     0.409     0.744
GLN  ARG   0.00455  -171.895   174.711   -98.019     0.949     0.609     0.610
GLN  ARG   0.00329  -176.844    57.626   -86.985     3.198     0.678     4.121
GLN  ARG   0.00603    62.839   178.796   -98.478     1.394     1.467     1.828
GLN  ARG   0.00009    60.612    79.840    14.954     0.032     0.058     0.082
GLN  ARG   0.06695    63.032  -179.757     0.116     1.093     0.152     0.785
GLN  ARG   0.00320    63.289  -175.869    98.994     1.036     8.267     1.988
GLN  ARG   0.00008    61.125   -77.535    97.245     1.734     0.986     3.315
GLN  ARG   0.00016    72.228   -76.444    -4.065     0.237     0.571     2.795
GLN  ARG   0.00002    73.865   -63.463   -84.778     1.000     1.000     1.000
GLN  ARG   0.00013  -176.578    66.189     1.951     1.769     1.210     4.211
GLN  ARG   0.00010  -176.203    60.244    64.264     1.057     0.557    16.607
GLN  ARG   0.00450  -172.631   176.109    95.451     0.753     0.378     0.597
GLN  ARG   0.01259  -172.081   176.655     1.977     0.643     0.516     0.382
GLN  ARG   0.05398   -64.410  -175.270    97.964     0.343     0.391     0.449
GLN  ARG   0.00188   -62.023   -61.999   101.389     4.282     3.737     2.709
GLN  ARG   0.00002  -169.442   -85.312    -3.782     0.914     0.844     2.231
GLN  ARG   0.00315   -67.281   -70.631   -91.256     0.707     0.423     0.310
GLN  ARG   0.08223   -65.628   -67.106    -6.947     1.692     0.325     0.944
GLN  ARG   0.01606   -64.249    79.705     4.367     1.558     0.605     0.829
GLN  ARG   0.00011   -56.466    90.129   -84.455     0.537     2.171     5.546
GLN  ARG   0.67778   -64.674  -177.151    -1.653     0.371     0.626     0.696
GLN  ARG   0.06309   -64.572  -177.700   -96.899     1.001     1.299     0.403
GLN  ASN   0.00119  -172.541   174.459   -98.941     0.827     0.402     0.570
GLN  ASN   0.00371  -174.401    57.079   -88.416     1.183     0.598     1.887
GLN  ASN   0.00145   -69.987    73.287  -104.539     2.675     4.276     7.169
GLN  ASN   0.00004    52.794    67.827  -110.985     1.000     1.000     1.000
GLN  ASN   0.00090    63.178   -76.288    95.936     1.789     4.890     7.891
GLN  ASN   0.00671    62.391   178.541    97.396     0.914     7.390     0.787
GLN  ASN   0.00001    61.906    95.396    91.840     1.000     1.000     1.000
GLN  ASN   0.00004    75.792   -63.771   -88.664     1.509     0.407     2.585
GLN  ASN   0.00259    70.787   -74.053   -13.508     4.550     1.889     6.250
GLN  ASN   0.09536    62.733  -179.723    -0.698     1.060     0.105     0.300
GLN  ASN   0.01465    62.803  -179.723   -97.391     0.951     2.349     0.702
GLN  ASN   0.00648  -171.470   176.126    96.071     0.861     0.370     0.571
GLN  ASN   0.01432  -171.903   176.530     2.289     0.608     0.469     0.534
GLN  ASN   0.00015  -176.886    59.888    55.341     2.873     0.876     0.340
GLN  ASN   0.00109  -177.487    65.203     0.937     0.224     0.457     1.296
GLN  ASN   0.00006    65.249    80.948    13.180     1.000     1.000     1.000
GLN  ASN   0.00552   -61.295   -61.921   100.415     1.804     1.434     1.062
GLN  ASN   0.06823   -64.381  -174.984    98.461     0.336     0.517     0.467
GLN  ASN   0.01398   -64.231    79.557     6.728     1.684     1.511     2.612
GLN  ASN   0.05398   -64.285  -177.005   -96.590     0.912     0.644     0.371
GLN  ASN   0.61354   -64.577  -176.811    -1.722     0.360     0.666     0.627
GLN  ASN   0.00392   -67.350   -70.668   -91.641     0.603     0.345     0.305
GLN  ASN   0.00070   -56.023   -60.560   -44.797     0.662     0.463     1.116
GLN  ASN   0.09125   -66.422   -66.815    -7.119     2.330     0.245     0.908
GLN  ASN   0.00012  -170.080   -86.693    -0.596     0.516     0.888     2.374
GLN  ASN   0.00001  -172.991   -83.887   107.148     1.000     1.000     1.000
GLN  ASP   0.00166    66.233   -72.263    97.335     2.419     2.419     4.325
GLN  ASP   0.00012    77.166   -64.586   -90.072     2.187     1.445     3.571
GLN  ASP   0.00199    72.143   -76.189    -6.464     3.072     1.820     6.411
GLN  ASP   0.05223    63.645  -179.790    -0.239     1.398     0.165     0.335
GLN  ASP   0.01560    63.921   179.093   -98.556     1.434     2.970     1.041
GLN  ASP   0.00015    60.380    79.351    17.752     0.214     0.100     0.154
GLN  ASP   0.00654    66.011  -178.505    99.243     1.296     3.728     1.582
GLN  ASP   0.00002    66.819   107.529   104.879     7.162    16.997    17.842
GLN  ASP   0.00010    55.348    70.494  -109.317     6.728     6.695     2.622
GLN  ASP   0.00793  -171.686   174.428   -98.609     2.444     1.036     1.086
GLN  ASP   0.00355  -173.362    58.476   -89.857     3.354     3.122     5.906
GLN  ASP   0.00095   -66.394    77.012  -107.005     4.338     6.661     6.635
GLN  ASP   0.00195  -174.614    64.994     5.556     1.709     1.215     3.609
GLN  ASP   0.00072  -176.436    61.158    62.367     0.841     0.606    12.655
GLN  ASP   0.01857  -171.241   175.974     2.553     0.847     0.191     0.414
GLN  ASP   0.00428  -171.287   175.674    96.362     1.075     0.387     0.805
GLN  ASP   0.00004  -173.454   -85.922    -5.671     2.585     0.977     1.622
GLN  ASP   0.00002  -176.523   -86.681   108.618     1.000     1.000     1.000
GLN  ASP   0.00818   -63.837   -64.147   100.156     1.702     2.024     1.530
GLN  ASP   0.12987   -64.222  -175.326    98.277     0.641     2.634     0.705
GLN  ASP   0.06843   -65.486   -66.953    -7.407     2.092     0.856     1.684
GLN  ASP   0.02442   -59.014   -61.148   -71.692     3.813     4.523     9.851
GLN  ASP   0.01235   -63.815    79.556     6.652     0.645     0.931     2.721
GLN  ASP   0.00001   -74.570    56.646    51.305     1.000     1.000     1.000
GLN  ASP   0.00002   -51.783   101.654    78.407     1.000     1.000     1.000
GLN  ASP   0.04127   -64.425  -176.852   -96.584     0.530     0.749     0.757
GLN  ASP   0.59904   -64.818  -177.165    -1.983     0.407     0.653     0.697
GLN  CYS   0.00264    70.942   -75.621    -6.487     0.834     0.904     2.403
GLN  CYS   0.00809    66.276   -79.677    85.811     2.249     4.109     0.965
GLN  CYS   0.00249    66.188   177.769   -98.773     0.452     0.275     0.607
GLN  CYS   0.00001    64.872    79.878  -101.852     1.000     1.000     1.000
GLN  CYS   0.00092    66.405  -178.149    98.061     0.797     0.648     0.477
GLN  CYS   0.08602    63.997  -179.780    -0.752     1.672     0.217     0.761
GLN  CYS   0.00002    60.112    81.861     5.993     1.000     1.000     1.000
GLN  CYS   0.00012  -167.817    64.303   -99.601     0.392     0.140     0.081
GLN  CYS   0.00694  -172.039   174.094   -98.917     1.539     0.408     0.587
GLN  CYS   0.00078  -173.218    64.474     8.571     0.489     0.337     0.258
GLN  CYS   0.00007  -176.463    59.893    92.105     1.000     1.000     1.000
GLN  CYS   0.01860  -170.384   175.902     2.519     0.604     0.423     0.423
GLN  CYS   0.00292  -170.667   175.895    96.385     0.280     0.447     0.524
GLN  CYS   0.00381   -61.975   -62.266   100.277     1.351     1.560     0.579
GLN  CYS   0.10609   -65.105   -66.722    -7.809     2.071     0.639     1.487
GLN  CYS   0.00009   -58.635   -59.409   -70.684     1.000     1.000     1.000
GLN  CYS   0.04842   -64.253  -174.894    98.307     0.502     0.334     0.354
GLN  CYS   0.59849   -64.576  -176.885    -1.826     0.421     0.640     0.490
GLN  CYS   0.08720   -63.974  -177.379   -96.325     0.531     0.954     0.879
GLN  CYS   0.02531   -63.755    80.051     4.708     2.381     1.057     1.486
GLN  CYS   0.00098   -59.909    86.546   -87.423     6.808     9.932    13.675
GLN  GLN   0.00016    49.767    65.177  -110.658     0.000     0.000     0.000
GLN  GLN   0.00724    63.255   178.307   -98.275     2.225     1.063     0.634
GLN  GLN   0.02744    62.929  -179.712    -0.391     0.856     0.279     0.429
GLN  GLN   0.00760    62.784  -179.749    97.643     1.710     6.118     0.910
GLN  GLN   0.00012    62.726   -79.885    92.012     1.325     1.893     6.044
GLN  GLN   0.00010    75.180   -63.439   -87.094     0.000     0.000     0.000
GLN  GLN   0.00078    70.430   -74.644   -17.789     3.273     0.918     9.446
GLN  GLN   0.00227  -175.302    56.645   -88.017     0.557     0.127     0.228
GLN  GLN   0.00029   -69.020    75.832  -110.904     0.815     1.034     2.652
GLN  GLN   0.00093  -175.455    67.326    -0.986     0.884     1.104     3.456
GLN  GLN   0.00009  -176.166    60.506    63.715     0.587     0.030    18.620
GLN  GLN   0.01698  -172.375   174.873   -98.580     0.524     0.920     0.273
GLN  GLN   0.04427  -171.836   176.582     2.267     0.784     0.336     0.264
GLN  GLN   0.01263  -172.366   176.268    95.844     0.268     0.504     0.670
GLN  GLN   0.04157   -64.244  -174.828    98.637     0.350     0.300     0.347
GLN  GLN   0.00915   -60.569   -61.289   100.672     1.545     1.339     0.718
GLN  GLN   0.00007  -170.132   -86.533    -0.775     0.218     0.424     0.694
GLN  GLN   0.00008   -66.916   -70.880   -92.150     0.000     0.000     0.000
GLN  GLN   0.07654   -65.627   -66.836    -7.375     1.833     0.314     1.150
GLN  GLN   0.00614   -62.986    80.223     4.288     2.021     1.149     2.595
GLN  GLN   0.07722   -64.375  -177.802   -96.936     0.336     0.824     0.260
GLN  GLN   0.66834   -64.593  -177.063    -1.587     0.233     0.687     0.499
GLN  GLU   0.00010    48.284    64.001  -110.063     0.000     0.040     0.024
GLN  GLU   0.00785    63.311   178.863   -98.549     1.545     1.942     0.615
GLN  GLU   0.00096    66.928   -73.947    91.902     4.297     1.434     5.210
GLN  GLU   0.00089    70.021   -75.066   -17.206     4.772     1.348     9.960
GLN  GLU   0.00032    60.045    79.482    16.854     0.284     0.531     2.144
GLN  GLU   0.08958    62.705  -179.770    -0.696     0.952     0.149     0.706
GLN  GLU   0.01477    62.841  -178.500    97.908     1.321     2.431     0.425
GLN  GLU   0.00568   -62.463   -63.344   102.274     1.868     2.131     3.079
GLN  GLU   0.00007   -67.270  -178.609    59.721     1.409     5.030    10.991
GLN  GLU   0.09830   -64.238  -175.112    98.387     0.663     1.035     0.719
GLN  GLU   0.07248   -64.957   -66.543    -8.159     2.029     0.307     1.373
GLN  GLU   0.00365   -67.260   -70.765   -91.875     0.237     0.129     0.111
GLN  GLU   0.00004   -57.740   -58.707   -51.264     1.000     1.000     1.000
GLN  GLU   0.10456   -64.026  -177.415   -96.612     0.817     0.963     0.636
GLN  GLU   0.53177   -64.660  -177.034    -1.785     0.993     0.666     0.582
GLN  GLU   0.01786   -64.217    79.185     5.307     1.460     0.838     1.323
GLN  GLU   0.00021   -65.084    80.175  -102.995     6.751     8.495    14.196
GLN  GLU   0.00666  -171.441   174.569   -98.751     1.284     0.889     0.754
GLN  GLU   0.00349  -173.973    58.355   -85.257     2.442     1.903     5.239
GLN  GLU   0.00028  -178.036    65.718     0.109     3.640     1.191     6.693
GLN  GLU   0.00041  -176.732    59.832    90.313     0.474     0.577     9.465
GLN  GLU   0.00003  -176.786   -87.069   107.886     1.172     1.456     0.243
GLN  GLU   0.00007  -171.900   -86.220    -5.123     1.440     0.909     2.897
GLN  GLU   0.03316  -171.325   176.307     2.695     0.927     0.552     0.360
GLN  GLU   0.00681  -171.988   176.001    96.598     1.216     0.542     0.717
GLN  GLY   0.00089    60.830    79.592    15.876     0.514     0.155     0.403
GLN  GLY   0.00016    62.397    95.984    92.173     1.260     0.660     0.440
GLN  GLY   0.07060    62.680  -179.808    -0.710     1.031     0.081     0.186
GLN  GLY   0.01700    63.101  -179.100    97.597     1.662     3.663     0.480
GLN  GLY   0.00039    75.865   -63.830   -88.451     0.944     0.530     1.703
GLN  GLY   0.00374    69.833   -75.358   -13.100     3.976     1.098     8.787
GLN  GLY   0.00620    61.997   178.332   -98.725     0.966     2.147     1.935
GLN  GLY   0.00031    52.843    67.934  -111.121     2.832     3.002     0.398
GLN  GLY   0.01047  -174.650    57.366   -88.019     0.786     0.645     1.654
GLN  GLY   0.00082  -175.709    60.194    55.099     2.440     0.560     0.824
GLN  GLY   0.00160   178.190    64.805    -6.414     4.857     1.375    11.308
GLN  GLY   0.00031  -169.765   -85.334    -5.165     0.919     0.982     4.349
GLN  GLY   0.00876   -66.924   -70.907   -91.894     0.369     0.192     0.266
GLN  GLY   0.11893   -66.644   -66.943    -7.283     4.789     0.282     1.640
GLN  GLY   0.00292    63.798   -75.271    96.323     2.461     3.731     4.007
GLN  GLY   0.01456   -61.395   -62.085   100.610     1.906     1.414     0.893
GLN  GLY   0.00005  -129.796   -68.019    87.298     1.516     0.856     2.422
GLN  GLY   0.00017  -173.771   -84.871   108.002     2.618     1.843     2.249
GLN  GLY   0.01392  -171.769   175.398   -98.493     2.307     4.575     1.742
GLN  GLY   0.00664  -172.294   176.505    96.964     0.167     0.367     0.228
GLN  GLY   0.02121  -171.906   176.371     2.311     0.544     0.417     0.306
GLN  GLY   0.01420   -64.156    80.621     7.606     0.908     1.971     2.239
GLN  GLY   0.00481   -62.711    82.051   -99.307     6.141     7.700    11.200
GLN  GLY   0.10116   -64.332  -175.411    98.161     0.500     0.555     0.811
GLN  GLY   0.54496   -64.577  -177.036    -1.445     0.255     0.668     0.415
GLN  GLY   0.03521   -64.519  -177.112   -96.407     1.077     1.162     0.727
GLN  HID   0.00048    69.703   -73.743    86.881     5.902     4.112    11.352
GLN  HID   0.00006    76.112   -63.924   -89.223     1.934     0.477     3.848
GLN  HID   0.00028    74.707   -74.452    -6.589     0.781     2.555     6.523
GLN  HID   0.00002    61.271    95.972    92.533     0.015     0.055     0.069
GLN  HID   0.00013    60.441    79.571    15.579     0.056     0.210     0.256
GLN  HID   0.09539    62.790  -179.840    -0.362     0.864     0.416     1.306
GLN  HID   0.00223    65.140  -178.378    97.893     3.539     2.263     2.850
GLN  HID   0.00008    51.119    66.584  -111.045     1.421     1.384     0.362
GLN  HID   0.01177    62.598   179.393   -97.425     1.707     1.642     1.571
GLN  HID   0.00364   -61.958   -62.616   100.423     2.610     2.376     1.318
GLN  HID   0.04752   -64.147  -175.068    98.434     0.506     0.495     0.468
GLN  HID   0.00019  -168.171   -84.442    -5.363     1.338     1.452     3.589
GLN  HID   0.00001   179.456   -90.300   -48.291     1.000     1.000     1.000
GLN  HID   0.00105   -64.168   -68.097   -83.703     4.476     5.499    15.339
GLN  HID   0.07073   -65.232   -66.874    -7.833     3.141     0.492     1.273
GLN  HID   0.07263   -64.265  -177.323   -96.564     0.536     0.922     0.577
GLN  HID   0.60446   -64.698  -176.943    -1.754     0.255     0.684     0.641
GLN  HID   0.00066   -56.461    89.310   -86.420     3.737     3.917     7.544
GLN  HID   0.02215   -64.057    79.804     5.407     1.290     1.255     2.351
GLN  HID   0.01181  -172.387   174.813   -98.594     0.871     0.553     1.096
GLN  HID   0.00356  -174.026    58.188   -86.307     1.671     1.666     3.611
GLN  HID   0.00082  -175.633    66.055     1.885     2.893     0.700     4.451
GLN  HID   0.00052  -176.636    60.277    72.568     0.542     0.345    21.116
GLN  HID   0.03430  -172.219   176.346     2.577     0.943     0.326     0.839
GLN  HID   0.01549  -172.082   176.443    96.731     0.587     0.829     0.445
GLN  HIE   0.00161    64.096   -75.992    93.838     5.327     2.042     6.941
GLN  HIE   0.00722    63.106   177.737    97.460     2.088     8.011     0.835
GLN  HIE   0.00010    75.262   -63.617   -87.173     0.017     0.011     0.082
GLN  HIE   0.00324    69.391   -74.743   -16.551     5.820     1.349     8.791
GLN  HIE   0.04816    62.203  -179.201   -97.154     0.654     0.549     0.843
GLN  HIE   0.11969    62.892  -179.745    -0.317     1.492     0.136     1.323
GLN  HIE   0.00035    60.575    79.848    15.486     1.835     0.746     1.290
GLN  HIE   0.00007    55.701    69.146  -105.841     7.591     9.744     8.010
GLN  HIE   0.00648   -61.067   -61.804   100.765     1.345     1.105     1.346
GLN  HIE   0.09666   -64.319  -174.953    98.284     0.748     1.117     0.968
GLN  HIE   0.00327   -67.235   -70.772   -91.735     0.818     0.182     0.683
GLN  HIE   0.06342   -64.583   -66.746    -8.054     2.061     0.376     0.940
GLN  HIE   0.00004   -56.522   -60.716   -46.215     1.000     1.000     1.000
GLN  HIE   0.00003  -174.669   -85.865    -9.223     1.000     1.000     1.000
GLN  HIE   0.48083   -64.603  -176.940    -1.645     0.450     0.811     0.501
GLN  HIE   0.08253   -64.465  -177.389   -96.767     0.961     0.893     0.381
GLN  HIE   0.01219   -64.032    79.591     5.303     2.150     1.216     2.360
GLN  HIE   0.00092   -66.036    77.093  -106.080     3.995     5.807     5.862
GLN  HIE   0.00710  -175.314    57.110   -87.488     0.804     1.024     1.042
GLN  HIE   0.00696  -172.298   174.971   -98.889     2.020     2.741     1.154
GLN  HIE   0.00031  -179.817    63.897    -4.241     8.532     0.185    15.071
GLN  HIE   0.00017  -176.406    59.161    89.726     2.141     0.260    12.799
GLN  HIE   0.05018  -171.886   176.617     2.140     0.537     0.696     0.190
GLN  HIE   0.00847  -172.143   176.386    96.955     1.229     0.440     0.257
GLN  HIP   0.00772  -172.389   175.463   -98.362     3.323     0.703     0.453
GLN  HIP   0.00342  -174.101    58.277   -86.016     0.806     1.171     2.210
GLN  HIP   0.00087  -178.003    65.555    -0.902     2.216     1.344     1.261
GLN  HIP   0.00005    53.283    68.227  -110.520     0.981     0.825     0.061
GLN  HIP   0.01169    62.926   179.520   -97.611     1.749     0.583     1.352
GLN  HIP   0.00067    64.466   -74.039    95.203     1.343     4.364     5.165
GLN  HIP   0.00719    72.489   -74.117    -6.425     2.127     1.998     4.511
GLN  HIP   0.00001    78.017   -65.943   -88.271     1.000     1.000     1.000
GLN  HIP   0.05667    63.350  -179.810    -0.651     2.005     0.179     0.475
GLN  HIP   0.00278    64.213  -178.637    97.694     2.421     3.927     0.950
GLN  HIP   0.00012    61.066    79.645    15.324     1.000     1.000     1.000
GLN  HIP   0.00478  -171.826   176.742    96.639     0.271     0.623     0.468
GLN  HIP   0.02516  -172.135   176.638     2.199     2.110     0.677     0.462
GLN  HIP   0.00004  -169.495   -85.348    -4.331     0.761     0.303     0.648
GLN  HIP   0.00002  -174.402   -84.827   105.663     1.000     1.000     1.000
GLN  HIP   0.01425   -61.331   -61.962    99.134     2.653     1.368     1.254
GLN  HIP   0.04658   -64.201  -175.248    98.082     1.595     1.681     0.612
GLN  HIP   0.10098   -65.649   -67.167    -7.247     1.507     0.443     0.913
GLN  HIP   0.00123   -63.986   -66.401   -83.511     4.387     6.038    12.205
GLN  HIP   0.10437   -64.518  -178.246   -96.629     1.129     0.475     0.308
GLN  HIP   0.54486   -64.787  -177.474    -1.301     0.638     0.426     0.446
GLN  HIP   0.06455   -64.525    79.369     5.141     1.054     0.503     0.840
GLN  HIP   0.00197   -58.211    88.481   -87.559     4.388     5.764    15.522
GLN  ILE   0.00011    51.805    66.897  -110.822     1.341     1.005     0.350
GLN  ILE   0.00020    65.609   -72.374    94.927     0.221     0.578     1.880
GLN  ILE   0.00433    63.106   177.773    97.185     2.430     7.859     0.855
GLN  ILE   0.00066    71.460   -73.637   -12.023     6.069     2.938     8.352
GLN  ILE   0.07589    62.563  -179.783    -0.548     1.437     0.078     0.232
GLN  ILE   0.00603    62.739  -178.180   -97.549     0.375     6.605     1.529
GLN  ILE   0.00001    60.031    79.004    16.510     1.000     1.000     1.000
GLN  ILE   0.00964   -61.580   -62.429    99.826     0.884     0.919     0.771
GLN  ILE   0.13163   -65.141  -176.672    96.226     1.198     2.436     2.351
GLN  ILE   0.01725   -65.486   -69.604   -87.953     3.307     3.695    12.834
GLN  ILE   0.06586   -65.735   -66.837    -7.473     4.577     0.414     1.403
GLN  ILE   0.05805   -63.945  -176.828   -95.850     0.413     1.253     0.815
GLN  ILE   0.58448   -64.551  -176.878    -1.726     0.188     0.668     0.607
GLN  ILE   0.00690   -63.194    80.182     7.538     2.337     2.562     7.158
GLN  ILE   0.00055   -66.941    76.398  -108.478     2.893     4.937     2.531
GLN  ILE   0.00006   -52.335    93.708   -75.618     1.000     1.000     1.000
GLN  ILE   0.00439  -174.509    57.661   -85.796     0.854     0.884     2.106
GLN  ILE   0.00058  -177.923    65.760     0.981     1.384     1.345     2.255
GLN  ILE   0.00008  -178.231    59.333    53.844     1.000     1.000     1.000
GLN  ILE   0.00655  -171.524   175.164   -98.056     1.407     1.772     0.936
GLN  ILE   0.00003  -169.666   -85.865    -2.162     0.004     0.060     0.079
GLN  ILE   0.00947  -172.585   176.997    96.995     0.655     0.531     0.381
GLN  ILE   0.01723  -172.361   176.614     2.088     0.313     0.446     0.284
GLN  LEU   0.04399    62.617  -179.778    -0.484     0.919     0.113     0.677
GLN  LEU   0.00175    63.114   179.879   -97.855     1.522     4.333     1.205
GLN  LEU   0.00003    60.317    79.474    15.994     1.000     1.000     1.000
GLN  LEU   0.00247    64.920  -177.862    98.149     2.823     2.325     0.749
GLN  LEU   0.00173    64.623   -80.162    85.816     4.199     6.040     2.801
GLN  LEU   0.00068    71.688   -77.141    -3.328     3.768     2.185    10.253
GLN  LEU   0.08523   -64.379  -175.110    98.395     0.304     0.383     0.548
GLN  LEU   0.00931   -62.296   -62.917   100.125     1.184     1.255     0.468
GLN  LEU   0.00003  -170.565   -84.444    -7.126     4.403     0.548     2.991
GLN  LEU   0.00639   -67.021   -70.806   -91.856     1.127     0.601     0.591
GLN  LEU   0.10089   -66.219   -66.833    -7.343     3.774     0.487     2.496
GLN  LEU   0.06491   -64.187  -177.726   -96.633     0.293     0.943     0.528
GLN  LEU   0.56448   -64.601  -177.001    -1.762     0.196     0.687     0.536
GLN  LEU   0.04128   -64.634    79.063     5.082     1.150     0.668     0.619
GLN  LEU   0.00103   -58.644    86.630   -88.973     8.587    11.454    13.549
GLN  LEU   0.00755  -174.529    57.318   -87.466     0.744     0.612     1.684
GLN  LEU   0.00064  -173.535    64.414     7.580     1.379     1.155     3.847
GLN  LEU   0.00015  -177.101    59.928    87.911     1.004     0.333    16.223
GLN  LEU   0.00325  -172.564   175.180   -98.599     2.350     3.746     1.421
GLN  LEU   0.06354  -171.889   176.491     2.359     0.744     0.383     0.306
GLN  LEU   0.00067  -172.489   176.393    96.509     1.211     0.577     0.435
GLN  LYS   0.00025    74.494   -63.414   -86.127     0.087     0.036     0.092
GLN  LYS   0.00145    66.622   -76.187   -22.149     3.460     0.992     7.031
GLN  LYS   0.00056    61.328   -78.212    94.049     1.725     3.800     5.637
GLN  LYS   0.00001  -174.124   -84.846   107.498     1.000     1.000     1.000
GLN  LYS   0.00002    61.618    96.294    92.538     0.095     0.521     0.154
GLN  LYS   0.00108    61.082    79.934    14.653     0.192     0.139     0.306
GLN  LYS   0.07412    62.851  -179.814    -0.199     1.252     0.086     0.455
GLN  LYS   0.00293    62.462   178.916    97.197     1.268     7.583     0.905
GLN  LYS   0.00010    49.534    64.749  -110.279     0.696     0.786     0.626
GLN  LYS   0.01180    62.134   179.152   -99.422     1.184     1.825     3.233
GLN  LYS   0.07071   -64.299  -174.931    98.689     0.552     0.549     1.326
GLN  LYS   0.01761   -61.605   -62.123    99.521     0.933     0.979     0.545
GLN  LYS   0.00357   -67.667   -70.365   -91.278     1.081     0.589     0.691
GLN  LYS   0.13216   -65.339   -66.946    -7.185     1.210     0.228     0.980
GLN  LYS   0.00002  -167.972   -83.825    -5.207     1.000     1.000     1.000
GLN  LYS   0.53030   -64.711  -177.128    -1.566     0.392     0.663     0.603
GLN  LYS   0.07269   -64.947  -177.815   -96.488     1.852     1.202     0.744
GLN  LYS   0.01964   -64.467    79.295     4.950     0.805     0.416     1.013
GLN  LYS   0.00043   -62.010    83.495   -94.983     8.670     9.356    14.938
GLN  LYS   0.00169  -173.593    58.088   -84.889     1.039     0.868     2.319
GLN  LYS   0.00010  -176.512    67.297    -2.161     2.278     0.527     0.952
GLN  LYS   0.00670  -172.377   175.007   -98.511     0.606     0.268     0.155
GLN  LYS   0.04171  -172.279   176.649     1.987     0.465     0.290     0.182
GLN  LYS   0.01034  -172.816   176.494    95.914     0.348     0.635     1.095
GLN  MET   0.00238  -174.663    58.047   -84.476     2.364     0.830     4.772
GLN  MET   0.00009  -173.689    64.095     8.969     1.000     1.000     1.000
GLN  MET   0.00545    63.210  -177.358    98.304     1.641     2.851     1.016
GLN  MET   0.00074    69.750   -74.643    87.081     4.249     2.613     9.609
GLN  MET   0.00047    73.955   -73.948    -7.617     4.925     2.014     5.308
GLN  MET   0.00001    74.352   -63.554   -86.860     1.000     1.000     1.000
GLN  MET   0.00003    62.052    80.169    12.901     0.805     0.384     1.084
GLN  MET   0.00387    64.537   178.388   -97.584     1.873     1.257     0.764
GLN  MET   0.09691    63.394  -179.844    -0.287     1.716     0.329     1.129
GLN  MET   0.00455   -63.408   -63.799    99.704     1.333     1.239     0.388
GLN  MET   0.00012   -65.934   -69.545   -88.965     3.496     5.665    10.837
GLN  MET   0.08059   -65.541   -66.769    -7.648     4.419     0.299     1.371
GLN  MET   0.00004  -169.993   173.824   -98.238     0.355     0.145     0.084
GLN  MET   0.01589  -171.927   176.590     2.033     1.054     0.755     0.526
GLN  MET   0.00300  -171.844   176.787    96.913     0.902     0.751     0.606
GLN  MET   0.04402   -64.264  -175.210    98.146     0.426     0.699     0.534
GLN  MET   0.08122   -65.375  -177.287   -96.572     2.264     0.796     0.660
GLN  MET   0.65013   -65.147  -177.090    -1.777     1.542     0.643     0.941
GLN  MET   0.01031   -64.195    80.004     4.512     1.886     0.983     1.953
GLN  MET   0.00017   -61.031    85.891   -92.205     5.855     8.801    18.914
GLN  PHE   0.00007    53.261    69.050  -112.486     0.333     1.546     2.557
GLN  PHE   0.00004    62.512    96.210    92.018     1.647     1.699     1.036
GLN  PHE   0.00082    62.172    80.373    14.259     1.817     0.872     1.267
GLN  PHE   0.00653    63.514   -74.325    96.272     2.039     6.104     8.174
GLN  PHE   0.00798    62.168  -179.935    97.951     1.611     7.038     1.105
GLN  PHE   0.00023    75.309   -63.707   -87.981     1.947     1.078     2.540
GLN  PHE   0.00216    70.830   -77.316    -0.072     2.758     5.966    14.010
GLN  PHE   0.12727    62.393  -179.517    -0.717     1.379     0.322     0.264
GLN  PHE   0.00552    62.243  -179.593   -97.305     1.701     2.661     0.946
GLN  PHE   0.07795   -64.293  -175.125    98.196     0.566     0.515     0.407
GLN  PHE   0.01235   -61.720   -62.382   100.325     1.919     1.657     0.617
GLN  PHE   0.00006  -176.990   -87.148   105.696     1.612     1.559     0.690
GLN  PHE   0.00003  -123.615   -69.252    75.757     1.000     1.000     1.000
GLN  PHE   0.08687   -65.505   -66.874    -7.394     2.343     0.672     1.645
GLN  PHE   0.00278   -66.487   -70.968   -91.780     1.196     0.357     2.329
GLN  PHE   0.00002   -55.618   -59.952   -51.669     0.838     1.259    15.537
GLN  PHE   0.07004   -64.405  -177.180   -96.633     0.438     0.755     0.627
GLN  PHE   0.52290   -64.676  -176.836    -1.774     0.774     0.651     0.657
GLN  PHE   0.00229   -64.053    79.326   -98.559     8.250    10.317    13.858
GLN  PHE   0.01151   -63.365    80.442     3.554     1.921     1.596     4.857
GLN  PHE   0.00001   -56.640    90.782    71.469     1.000     1.000     1.000
GLN  PHE   0.00073  -170.091   174.008   -98.509     2.795     1.691     1.009
GLN  PHE   0.00397  -174.211    59.066   -87.535     2.930     1.915     5.519
GLN  PHE   0.00186  -175.792    66.679    -0.149     2.607     2.207     5.585
GLN  PHE   0.00089  -179.467    60.109    74.980     4.509     2.461    19.756
GLN  PHE   0.04803  -172.117   176.463     2.354     0.585     0.610     0.330
GLN  PHE   0.00708  -171.649   176.435    97.344     1.486     1.434     0.706
GLN  PRO   0.00061    76.652   -64.783   -89.686     1.851     1.054     2.827
GLN  PRO   0.00413    72.865   -73.272    -9.324     1.981     0.742     3.020
GLN  PRO   0.00002    87.965   -53.021   -47.795     1.000     1.000     1.000
GLN  PRO   0.00367    66.008  -179.747   -97.639     1.659     5.362     1.311
GLN  PRO   0.00008    59.010    74.834  -107.113    10.618    11.163     3.258
GLN  PRO   0.00296    65.063   -75.262    94.420     1.807     5.076     6.388
GLN  PRO   0.00019    62.272    80.486    16.104     3.511     3.064     4.038
GLN  PRO   0.08916    63.977  -179.839    -0.939     1.953     0.162     0.431
GLN  PRO   0.00271    61.970   163.162    94.524     2.471     7.578     1.900
GLN  PRO   0.00292  -172.381    60.950   -89.209     4.441     6.848     6.355
GLN  PRO   0.00450   -68.043    75.816  -101.399     7.952     9.992    11.952
GLN  PRO   0.02787   -64.127    80.002     6.112     0.958     1.149     1.253
GLN  PRO   0.00010   -62.456    81.887    66.508     9.120    14.318     6.932
GLN  PRO   0.00553  -173.968    67.734     1.756     1.125     0.936     2.289
GLN  PRO   0.00002   173.123    58.577    50.903     0.022     0.008     0.290
GLN  PRO   0.00015  -176.784    60.376    92.334     1.000     1.000     1.000
GLN  PRO   0.03438  -171.351   177.283     2.057     0.598     0.672     0.342
GLN  PRO   0.01331  -171.706   176.808    96.214     0.586     1.863     0.470
GLN  PRO   0.00002  -170.805   -87.456   -17.321     0.301     1.785     5.459
GLN  PRO   0.00002  -163.721  -122.477  -102.881     4.920    14.488     6.582
GLN  PRO   0.00794  -171.670   176.036   -98.142     1.567     6.497     2.520
GLN  PRO   0.07967   -64.979  -175.509    97.960     1.089     1.793     1.076
GLN  PRO   0.01671   -64.708   -64.854    99.107     1.473     1.762     1.070
GLN  PRO   0.00002  -174.131   -84.247   105.579     1.000     1.000     1.000
GLN  PRO   0.12607   -65.454   -66.842    -7.485     1.411     0.234     0.839
GLN  PRO   0.00476   -67.667   -70.256   -91.517     1.671     0.454     1.223
GLN  PRO   0.00379   -59.197   -62.507   -59.689     1.656     1.387     9.153
GLN  PRO   0.48942   -64.932  -177.069    -1.677     0.720     0.632     0.489
GLN  PRO   0.07927   -64.305  -177.401   -95.984     0.653     1.069     1.016
GLN  SER   0.00021    51.769    66.804  -110.449     5.051     5.184     1.303
GLN  SER   0.00585  -175.182    57.762   -87.636     0.795     0.741     2.032
GLN  SER   0.00607  -171.518   174.862   -98.323     1.275     1.189     0.670
GLN  SER   0.00096    61.629   -78.064    94.557     1.357     3.055     5.982
GLN  SER   0.00811    63.083  -178.985    97.625     1.287     3.304     0.477
GLN  SER   0.00012    75.587   -63.651   -87.575     1.464     0.843     2.327
GLN  SER   0.00700    72.691   -73.622   -10.419     2.347     1.149     5.628
GLN  SER   0.00029    61.228    79.704    15.637     1.430     0.432     0.720
GLN  SER   0.00001    61.644    95.564    91.914     1.000     1.000     1.000
GLN  SER   0.11110    62.943  -179.792    -0.635     0.982     0.107     0.350
GLN  SER   0.00564    62.555   179.279   -98.138     0.807     1.973     1.715
GLN  SER   0.00056  -175.423    67.502    -2.717     0.934     0.440     1.451
GLN  SER   0.00043  -179.569    59.668    57.171     2.957     0.375     1.182
GLN  SER   0.03894  -172.090   176.415     2.404     0.591     0.289     0.308
GLN  SER   0.00238  -172.028   176.426    96.613     0.983     0.685     0.723
GLN  SER   0.00004  -167.937   -85.095    -3.561     0.311     0.670     1.319
GLN  SER   0.00001  -174.451   -84.965   105.935     1.000     1.000     1.000
GLN  SER   0.00512   -61.786   -62.441   100.007     1.300     1.199     0.982
GLN  SER   0.07600   -64.291  -175.337    98.188     0.353     0.474     0.407
GLN  SER   0.00211   -68.015   -70.333   -91.252     1.261     0.712     0.634
GLN  SER   0.06982   -65.707   -66.844    -7.392     1.827     0.301     0.877
GLN  SER   0.07657   -64.338  -176.935   -96.417     0.425     0.933     0.667
GLN  SER   0.57265   -64.549  -177.058    -1.640     0.283     0.689     0.520
GLN  SER   0.00901   -64.275    79.548     5.553     0.672     1.147     1.948
GLN  SER   0.00099   -62.965    80.877   -96.468     7.583     9.833    11.546
GLN  THR   0.00162    68.435   -73.921    89.283     5.087     3.443     7.027
GLN  THR   0.00591    62.633   175.627    97.207     1.378     8.819     1.397
GLN  THR   0.00286    71.650   -73.842   -11.723     5.547     2.892     5.761
GLN  THR   0.00004    79.002   -65.567   -92.478     1.000     1.000     1.000
GLN  THR   0.11109    62.400  -179.747    -0.688     0.727     0.058     0.469
GLN  THR   0.02795    62.364   179.850   -97.452     0.856     2.242     0.598
GLN  THR   0.00011    60.050    72.633  -105.368     8.837     8.344     5.106
GLN  THR   0.00003    60.142    79.165    16.063     1.000     1.000     1.000
GLN  THR   0.00558   -63.361   -64.217    99.559     1.487     1.529     0.622
GLN  THR   0.09636   -64.219  -175.100    98.324     0.355     0.485     0.522
GLN  THR   0.00016  -168.533   -85.341    -3.399     1.076     0.605     1.423
GLN  THR   0.00440   -66.466   -70.281   -90.609     2.392     2.839     6.437
GLN  THR   0.07350   -66.586   -66.787    -7.204     6.813     0.254     1.929
GLN  THR   0.54755   -64.446  -176.879    -1.779     0.284     0.715     0.562
GLN  THR   0.05495   -64.064  -177.057   -96.568     0.463     1.103     0.414
GLN  THR   0.01175   -64.434    79.826     5.655     3.002     1.789     3.686
GLN  THR   0.00144   -63.446    83.451  -101.864     5.844     7.376    12.792
GLN  THR   0.00692  -174.890    57.452   -86.409     0.744     0.976     2.243
GLN  THR   0.00162  -175.522    65.815     0.900     1.258     0.897     3.409
GLN  THR   0.00041  -175.294    60.741    55.804     5.001     3.940     4.320
GLN  THR   0.01126  -172.013   174.618   -98.626     1.122     0.311     0.403
GLN  THR   0.00594  -171.479   176.121    95.877     0.846     0.446     0.688
GLN  THR   0.02856  -170.673   176.502     3.387     1.743     0.309     1.516
GLN  TRP   0.00014    54.939    69.519  -108.679     3.726     4.960     6.644
GLN  TRP   0.00471    70.246   -77.256    82.758     4.060     3.463    11.804
GLN  TRP   0.00204    72.804   -75.834    -5.181     3.337     2.060     5.984
GLN  TRP   0.12125    62.935  -179.785    -1.030     1.133     0.294     1.263
GLN  TRP   0.01425    62.594   179.401   -97.248     1.087     0.974     0.697
GLN  TRP   0.01195    65.038  -178.200    98.722     2.046     0.480     0.737
GLN  TRP   0.00013    61.350    79.991    15.060     0.195     0.297     0.411
GLN  TRP   0.00001    61.839    96.912    93.290     1.000     1.000     1.000
GLN  TRP   0.00546   -61.590   -61.915   100.430     3.453     3.717     1.267
GLN  TRP   0.00005  -149.097   -66.319    93.661    18.745     4.277     2.543
GLN  TRP   0.00001  -165.059   -82.197   123.259     1.000     1.000     1.000
GLN  TRP   0.00016  -173.829   -85.801    -7.633     2.604     1.080     5.205
GLN  TRP   0.00534   -66.732   -71.184   -90.934     2.748     1.264     6.409
GLN  TRP   0.06665   -64.925   -66.834    -7.756     1.750     0.565     1.794
GLN  TRP   0.02533   -63.038    80.338     4.267     1.769     1.358     3.574
GLN  TRP   0.00115   -62.570    83.290   -96.720     5.311     7.493    13.431
GLN  TRP   0.05393   -64.337  -175.135    98.139     0.838     1.307     0.988
GLN  TRP   0.55605   -64.170  -176.973    -1.988     1.157     0.712     1.161
GLN  TRP   0.06942   -64.030  -176.977   -96.205     0.686     0.925     0.876
GLN  TRP   0.00177  -172.889    59.333   -89.910     2.859     3.119     5.073
GLN  TRP   0.00448  -169.975   173.612   -99.363     2.409     1.818     1.909
GLN  TRP   0.00003  -166.937  -108.143   -96.406     1.000     1.000     1.000
GLN  TRP   0.00231   179.571    63.966    -3.108     4.641     1.375    11.599
GLN  TRP   0.00053  -167.940    60.292    82.258    10.440     0.411    11.812
GLN  TRP   0.04023  -169.945   176.521     4.727     2.863     1.567     3.872
GLN  TRP   0.01261  -173.296   175.556    93.601     6.617     1.277     2.768
GLN  TYR   0.00772  -171.038   173.505   -98.874     1.870     1.298     0.285
GLN  TYR   0.01105  -175.271    57.411   -87.105     2.878     2.277     3.585
GLN  TYR   0.00072   -66.589    76.675  -107.887     3.100     4.713     2.405
GLN  TYR   0.02987    62.157  -179.305   -97.986     1.415     1.366     0.146
GLN  TYR   0.00022    54.986    69.794  -110.042     3.917     2.365     3.832
GLN  TYR   0.00013    60.831    79.504    15.788     0.091     0.074     0.081
GLN  TYR   0.00001    62.086    95.679    91.892     1.000     1.000     1.000
GLN  TYR   0.19993    62.734  -179.779    -0.652     0.959     0.264     0.573
GLN  TYR   0.00193    64.005  -179.295    98.016     2.548     3.932     2.290
GLN  TYR   0.00445    67.691   -74.171    90.438     4.308     2.562    10.319
GLN  TYR   0.00104    79.140   -71.181    -4.520     4.446     1.759     5.687
GLN  TYR   0.00002    75.233   -63.579   -87.229     1.000     1.000     1.000
GLN  TYR   0.00189   177.835    64.355    -9.393     7.637     0.410    14.939
GLN  TYR   0.00022  -178.298    59.310    60.654     2.431     0.669    13.614
GLN  TYR   0.00925  -172.084   176.459    97.009     0.678     0.386     0.337
GLN  TYR   0.03902  -171.858   176.509     2.262     0.666     0.475     0.362
GLN  TYR   0.00011  -174.258   -84.797   107.002     0.961     0.886     0.166
GLN  TYR   0.01135   -61.766   -62.335   100.345     1.246     1.171     0.794
GLN  TYR   0.06864   -64.036  -175.116    98.317     1.260     1.546     1.082
GLN  TYR   0.00031  -171.767   -85.229    -6.156     3.796     0.362     2.294
GLN  TYR   0.00103   -66.303   -71.016   -91.735     1.383     0.141     3.652
GLN  TYR   0.00027   -56.292   -60.504   -46.739     0.583     0.262     3.665
GLN  TYR   0.03660   -65.889   -66.702    -7.696     4.689     0.468     1.784
GLN  TYR   0.01220   -63.320    80.282     4.230     1.363     0.934     3.276
GLN  TYR   0.06030   -63.963  -177.081   -96.309     1.337     0.690     1.553
GLN  TYR   0.50169   -64.616  -176.670    -1.732     0.594     0.622     0.699
GLN  VAL   0.00048    60.798    79.824    15.210     0.204     0.283     0.816
GLN  VAL   0.00003    61.869    95.806    92.326     1.000     1.000     1.000
GLN  VAL   0.00002    67.358   -74.545    91.167     2.671     2.707     8.885
GLN  VAL   0.01747    63.270  -178.222    97.665     1.366     1.523     0.173
GLN  VAL   0.00021    51.120    66.503  -110.725     2.699     3.068     0.549
GLN  VAL   0.00352    72.842   -74.644    -5.201     1.817     0.568     2.888
GLN  VAL   0.00010    77.138   -64.570   -90.615     1.373     1.021     2.457
GLN  VAL   0.08833    62.701  -179.573    -0.448     0.357     0.127     0.161
GLN  VAL   0.01584    62.319   179.074   -98.436     0.601     0.942     0.820
GLN  VAL   0.00700  -171.639   174.843   -98.525     1.480     0.861     0.131
GLN  VAL   0.01007  -175.022    57.223   -87.150     1.100     0.847     2.146
GLN  VAL   0.00095  -174.601    59.978    54.865     2.628     0.571     0.725
GLN  VAL   0.00243  -174.058    65.387     3.614     2.200     2.322     7.797
GLN  VAL   0.00550  -172.282   176.550    96.384     0.957     0.617     0.846
GLN  VAL   0.01520  -172.102   176.537     2.364     1.157     0.176     0.497
GLN  VAL   0.00007  -176.057   -85.622   106.092     0.752     1.118     0.058
GLN  VAL   0.00049  -170.250   -86.426    -1.319     0.399     0.467     1.570
GLN  VAL   0.05361   -64.143  -175.272    98.042     0.536     0.360     0.417
GLN  VAL   0.01043   -62.230   -62.995   100.012     1.851     1.590     0.481
GLN  VAL   0.12917   -65.944   -66.914    -7.201     3.967     0.368     1.321
GLN  VAL   0.00202   -66.774   -70.912   -92.092     0.808     0.416     0.353
GLN  VAL   0.00014   -56.964   -60.413   -53.452     1.348     0.114    12.017
GLN  VAL   0.53340   -64.553  -177.212    -1.575     0.676     0.576     0.486
GLN  VAL   0.07917   -64.749  -177.467   -96.632     1.237     0.864     0.507
GLN  VAL   0.02121   -63.242    80.146     4.103     2.408     1.325     3.020
GLN  VAL   0.00314   -66.127    76.300  -100.158     8.393    10.784    12.338
GLU  ALA   0.00020    55.490    70.762  -110.187    10.436    10.578     2.117
GLU  ALA   0.01625    66.552   -77.127    88.516     3.596     7.564     4.871
GLU  ALA   0.01180    64.202  -178.574    97.974     2.365     2.465     0.577
GLU  ALA   0.00116    60.830    79.453    15.995     2.374     0.979     1.511
GLU  ALA   0.00006    50.909    58.624    69.923     1.000     1.000     1.000
GLU  ALA   0.00001    61.629    95.778    92.392     1.000     1.000     1.000
GLU  ALA   0.00022    75.666   -63.577   -88.196     0.444     0.343     1.790
GLU  ALA   0.00369    71.001   -75.912    -9.641     2.287     1.166    10.268
GLU  ALA   0.12269    63.535  -179.821    -0.517     1.291     0.208     0.493
GLU  ALA   0.01768    63.040   179.761   -98.056     1.679     1.480     0.901
GLU  ALA   0.00186  -171.776    59.791   -94.138     4.597     3.985     5.706
GLU  ALA   0.01263  -171.228   174.618   -98.538     1.390     1.532     0.866
GLU  ALA   0.00388  -178.702    65.474    -3.617     4.539     1.079     8.119
GLU  ALA   0.00111  -175.760    60.273    80.097     3.103     1.618    18.733
GLU  ALA   0.01082  -170.652   176.041    96.746     1.118     0.559     0.453
GLU  ALA   0.04847  -171.034   176.218     2.595     1.485     0.530     0.505
GLU  ALA   0.05545   -64.434  -175.060    98.309     0.337     0.449     0.545
GLU  ALA   0.01907   -64.495   -65.432   102.473     3.486     3.883     2.471
GLU  ALA   0.00012  -173.228   -84.222   112.432     3.119     1.971     7.569
GLU  ALA   0.00001  -132.361   -61.694    92.375     1.000     1.000     1.000
GLU  ALA   0.00027  -172.972   -84.721    -9.856     5.716     1.226     0.748
GLU  ALA   0.09671   -65.005   -66.658    -8.208     1.947     0.322     1.205
GLU  ALA   0.00958   -66.174   -70.620   -92.293     1.805     1.558     3.223
GLU  ALA   0.10159   -64.235  -177.181   -96.836     0.517     0.758     0.433
GLU  ALA   0.45007   -64.578  -176.780    -1.757     0.382     0.639     0.485
GLU  ALA   0.01245   -64.482    79.800     7.925     1.349     1.749     5.037
GLU  ALA   0.00216   -61.896    83.249   -98.424     6.538     7.407    13.467
GLU  ARG   0.00124    72.762   -75.428    -3.692     1.874     1.775     2.171
GLU  ARG   0.00291    67.413   -72.473    99.179     1.000     1.000     1.000
GLU  ARG   0.02369    64.493  -177.985    98.323     2.570     0.532     0.693
GLU  ARG   0.00422    62.588   179.158   -97.706     0.649     0.764     0.299
GLU  ARG   0.05076    64.597  -179.930    -0.429     1.242     0.203     0.660
GLU  ARG   0.00035    53.035    76.270    10.485     1.000     1.000     1.000
GLU  ARG   0.09099   -64.780  -175.809    97.909     0.688     0.496     0.676
GLU  ARG   0.01280   -62.671   -63.130   101.390     1.305     1.528     0.999
GLU  ARG   0.01878   -65.683   -70.950   -93.379     0.552     0.053     0.366
GLU  ARG   0.05499   -65.809   -66.904    -6.980     1.905     0.493     1.091
GLU  ARG   0.00018  -165.019   -82.580    -7.450     1.000     1.000     1.000
GLU  ARG   0.33823   -64.187  -176.950    -1.631     0.992     0.599     0.695
GLU  ARG   0.14064   -64.175  -177.535   -96.912     0.996     0.872     0.547
GLU  ARG   0.01467   -63.592    80.769     7.955     1.647     2.211     2.879
GLU  ARG   0.00732   -68.223    74.410  -107.286     2.558     3.755     6.220
GLU  ARG   0.00322  -177.739    57.506   -89.400     4.563     1.933     4.519
GLU  ARG   0.00633  -178.707    66.345    -1.091     4.358     1.468     3.536
GLU  ARG   0.00059  -176.777    60.081    67.368     0.580     1.675    23.822
GLU  ARG   0.02835  -173.469   175.245   -98.802     0.746     0.512     0.225
GLU  ARG   0.03644  -172.901   177.763    97.366     1.189     0.978     0.431
GLU  ARG   0.16329  -172.820   177.005     1.827     1.427     0.711     0.571
GLU  ASN   0.00610    73.752   -74.168    -6.553     1.883     1.860     3.061
GLU  ASN   0.00073    66.689   -79.573    83.679     4.002     8.056     4.508
GLU  ASN   0.00003    60.244    79.490    13.839     0.494     0.368     0.471
GLU  ASN   0.00756    65.966  -178.356    98.132     2.092     0.633     0.475
GLU  ASN   0.00023    63.557   174.144    44.128     0.939     0.207     1.087
GLU  ASN   0.10519    64.437  -179.789    -0.433     2.446     0.434     2.114
GLU  ASN   0.02694    64.858   178.954   -98.210     1.385     1.860     0.565
GLU  ASN   0.00005    45.927    55.384   -94.682     8.892     9.149     9.265
GLU  ASN   0.00036  -167.276    64.003  -100.063     0.224     0.279     0.120
GLU  ASN   0.00197   -65.891    77.307   -99.543     6.843     8.897    10.791
GLU  ASN   0.00257  -173.263    64.249     8.997     0.245     0.241     0.206
GLU  ASN   0.00025  -176.867    59.973    92.065     0.346     0.507     0.169
GLU  ASN   0.00953  -170.760   173.928   -98.556     0.536     1.934     0.539
GLU  ASN   0.00001  -167.721  -105.676   -95.169     1.000     1.000     1.000
GLU  ASN   0.00004  -174.178   -85.154   -10.187     1.464     0.010     0.576
GLU  ASN   0.03783  -170.734   175.824     1.962     0.708     0.234     0.401
GLU  ASN   0.00264  -170.256   175.471    96.802     1.691     0.308     0.298
GLU  ASN   0.07219   -63.902  -174.969    98.471     0.595     0.445     0.278
GLU  ASN   0.02072   -61.583   -61.851   101.019     1.228     1.215     1.439
GLU  ASN   0.00001  -170.480   -84.103   118.508     1.000     1.000     1.000
GLU  ASN   0.05854   -63.446   -66.314    -9.130     2.256     0.535     1.416
GLU  ASN   0.00534   -66.174   -70.454   -91.619     2.230     2.731     4.967
GLU  ASN   0.00943   -63.999    79.792     5.492     1.085     0.621     0.832
GLU  ASN   0.54359   -64.356  -176.852    -1.783     0.581     0.602     0.465
GLU  ASN   0.08814   -64.118  -177.350   -97.010     0.695     0.647     0.435
GLU  ASP   0.00017    76.553   -63.647   -89.520     0.415     0.374     1.055
GLU  ASP   0.00420    72.487   -75.418    -7.273     2.539     1.358     6.100
GLU  ASP   0.00016    53.232    67.859  -110.347     3.744     1.011     5.513
GLU  ASP   0.02218    63.168  -179.921   -98.671     1.796     5.130     0.741
GLU  ASP   0.00215    62.566   -76.435    96.558     2.362     1.752     3.723
GLU  ASP   0.00042    59.672    79.453    17.438     1.290     3.726     9.335
GLU  ASP   0.16967    63.951  -179.718     0.578     2.110     0.418     3.543
GLU  ASP   0.01073    62.293   178.132    96.956     2.763     7.845     5.676
GLU  ASP   0.00001    63.424    96.911    93.304     1.000     1.000     1.000
GLU  ASP   0.00246  -175.065    57.619   -88.781     2.484     1.733     3.294
GLU  ASP   0.00548  -179.761    66.191    -5.051     2.896     1.207     5.933
GLU  ASP   0.00167  -176.431    60.540    76.116     2.460     1.297    18.956
GLU  ASP   0.06680  -171.567   176.026     2.611     0.828     0.288     0.349
GLU  ASP   0.01309  -171.725   175.914    96.983     0.942     0.586     0.521
GLU  ASP   0.01902  -171.393   174.900   -98.617     2.074     3.734     1.260
GLU  ASP   0.00019  -171.819   -86.660    -4.700     0.148     1.230     2.045
GLU  ASP   0.00001   179.774   -95.280   -58.254     1.000     1.000     1.000
GLU  ASP   0.00001  -168.526  -105.065   -95.251     1.000     1.000     1.000
GLU  ASP   0.00857   -63.792   -64.601   101.320     4.001     3.709     1.631
GLU  ASP   0.06217   -64.409  -175.504    98.215     1.618     2.552     4.155
GLU  ASP   0.02792   -64.555   -66.274    -8.414     2.745     0.505     1.976
GLU  ASP   0.05480   -59.561   -61.734   -71.956     2.923     3.316     7.337
GLU  ASP   0.00008   -52.199   101.979    78.931     1.307     0.204     0.047
GLU  ASP   0.01283   -63.132    80.061     6.298     2.216     1.751     2.654
GLU  ASP   0.40858   -64.768  -177.057    -1.930     1.502     0.672     1.349
GLU  ASP   0.10618   -64.194  -176.785   -96.192     2.110     1.017     0.802
GLU  ASP   0.00048   -54.816    90.998   -84.814     0.585     0.737     2.345
GLU  CYS   0.00189    65.348   -79.872    86.396     2.273     2.437     1.535
GLU  CYS   0.00708    64.995   179.267    97.848     2.630     7.003     1.503
GLU  CYS   0.00015    60.185    79.203    15.888     0.252     0.149     0.097
GLU  CYS   0.00257    69.621   -75.335   -19.039     3.132     0.554    12.836
GLU  CYS   0.00001    77.021   -64.186   -90.944     1.000     1.000     1.000
GLU  CYS   0.13623    63.707  -179.783    -0.656     1.966     0.342     0.663
GLU  CYS   0.00938    63.998   179.113   -98.704     2.671     1.053     1.067
GLU  CYS   0.00074  -170.610    61.068   -95.343     4.734     3.783     6.384
GLU  CYS   0.00973  -170.416   174.358   -98.491     1.021     2.092     0.690
GLU  CYS   0.00024  -176.603    59.684    92.190     0.477     0.574     0.369
GLU  CYS   0.00029  -173.031    65.406     8.616     1.249     1.708     0.986
GLU  CYS   0.01359  -170.346   175.772     2.162     0.971     0.600     0.604
GLU  CYS   0.00414  -171.229   175.552    95.931     0.753     0.446     0.208
GLU  CYS   0.00002  -169.933   -85.672    -3.305     1.000     1.000     1.000
GLU  CYS   0.09642   -63.697  -175.047    98.454     0.972     0.674     0.551
GLU  CYS   0.01465   -61.751   -62.441   101.077     1.604     1.560     0.642
GLU  CYS   0.00001  -169.303   -85.000   120.444     1.000     1.000     1.000
GLU  CYS   0.00886   -64.887   -68.880   -86.635     3.232     3.855    11.937
GLU  CYS   0.09573   -63.926   -66.561    -8.708     2.453     0.763     1.711
GLU  CYS   0.05520   -63.907  -176.872   -96.561     1.212     0.754     0.792
GLU  CYS   0.51002   -64.223  -176.984    -1.779     0.702     0.593     0.684
GLU  CYS   0.00124   -60.923    82.989   -93.420     7.225     9.518    13.895
GLU  CYS   0.03153   -63.434    80.023     5.368     1.355     0.649     1.759
GLU  CYS   0.00028   -67.172    70.474    48.112     8.776    17.077    18.820
GLU  GLN   0.00010    48.284    64.001  -110.063     0.000     0.040     0.024
GLU  GLN   0.00785    63.311   178.863   -98.549     1.545     1.942     0.615
GLU  GLN   0.00096    66.928   -73.947    91.902     4.297     1.434     5.210
GLU  GLN   0.00089    70.021   -75.066   -17.206     4.772     1.348     9.960
GLU  GLN   0.00032    60.045    79.482    16.854     0.284     0.531     2.144
GLU  GLN   0.08958    62.705  -179.770    -0.696     0.952     0.149     0.706
GLU  GLN   0.01477    62.841  -178.500    97.908     1.321     2.431     0.425
GLU  GLN   0.00568   -62.463   -63.344   102.274     1.868     2.131     3.079
GLU  GLN   0.00007   -67.270  -178.609    59.721     1.409     5.030    10.991
GLU  GLN   0.09830   -64.238  -175.112    98.387     0.663     1.035     0.719
GLU  GLN   0.07248   -64.957   -66.543    -8.159     2.029     0.307     1.373
GLU  GLN   0.00365   -67.260   -70.765   -91.875     0.237     0.129     0.111
GLU  GLN   0.00004   -57.740   -58.707   -51.264     1.000     1.000     1.000
GLU  GLN   0.10456   -64.026  -177.415   -96.612     0.817     0.963     0.636
GLU  GLN   0.53177   -64.660  -177.034    -1.785     0.993     0.666     0.582
GLU  GLN   0.01786   -64.217    79.185     5.307     1.460     0.838     1.323
GLU  GLN   0.00021   -65.084    80.175  -102.995     6.751     8.495    14.196
GLU  GLN   0.00666  -171.441   174.569   -98.751     1.284     0.889     0.754
GLU  GLN   0.00349  -173.973    58.355   -85.257     2.442     1.903     5.239
GLU  GLN   0.00028  -178.036    65.718     0.109     3.640     1.191     6.693
GLU  GLN   0.00041  -176.732    59.832    90.313     0.474     0.577     9.465
GLU  GLN   0.00003  -176.786   -87.069   107.886     1.172     1.456     0.243
GLU  GLN   0.00007  -171.900   -86.220    -5.123     1.440     0.909     2.897
GLU  GLN   0.03316  -171.325   176.307     2.695     0.927     0.552     0.360
GLU  GLN   0.00681  -171.988   176.001    96.598     1.216     0.542     0.717
GLU  GLU   0.00007    75.629   -63.521   -88.242     0.000     0.000     0.000
GLU  GLU   0.00251    69.361   -74.258   -24.163     2.668     0.944     7.860
GLU  GLU   0.14543    62.855  -179.787    -0.609     1.254     0.241     0.487
GLU  GLU   0.04133    61.783   179.322   -99.703     0.795     1.366     2.092
GLU  GLU   0.00421    62.852   -78.705    91.205     0.481     2.594     3.754
GLU  GLU   0.01812    63.548  -178.303    98.524     2.966     0.754     0.701
GLU  GLU   0.00009    59.716    79.367    17.379     0.000     0.000     0.000
GLU  GLU   0.00005    60.739    95.863    93.034     0.730     0.181     0.707
GLU  GLU   0.00266  -175.435    57.196   -88.407     0.304     0.203     0.830
GLU  GLU   0.00006  -176.215    60.216    57.234     0.027     0.004     0.047
GLU  GLU   0.00400   179.983    64.736    -2.261     4.700     1.066     8.275
GLU  GLU   0.01062  -172.065   174.759   -99.180     0.322     0.153     0.091
GLU  GLU   0.01452  -172.459   176.396    96.990     0.113     0.416     0.504
GLU  GLU   0.02220  -171.292   176.208     2.824     1.238     0.481     0.335
GLU  GLU   0.05387   -64.301  -175.006    98.710     0.870     0.467     0.679
GLU  GLU   0.01865   -62.279   -63.074   101.619     2.317     2.532     0.862
GLU  GLU   0.01630   -66.626   -70.757   -92.567     0.968     0.200     0.572
GLU  GLU   0.09533   -65.972   -66.457    -7.907     3.662     0.441     2.063
GLU  GLU   0.08826   -64.787  -177.623   -96.604     1.933     0.639     0.755
GLU  GLU   0.44309   -64.720  -176.513    -2.091     1.260     0.633     1.365
GLU  GLU   0.01835   -63.624    79.938     6.458     1.179     1.866     2.973
GLU  GLU   0.00030   -57.763    86.865   -90.977     7.593     8.928    10.386
GLU  GLY   0.00533    66.176   -74.033    95.219     1.871     3.831     6.164
GLU  GLY   0.00049    60.980    79.602    16.980     1.926     1.022     1.841
GLU  GLY   0.00002    63.188    85.704    59.265     1.000     1.000     1.000
GLU  GLY   0.00001    70.099   126.239   113.691     0.262     1.623     0.939
GLU  GLY   0.01117    63.462  -178.602    97.701     1.648     3.126     0.870
GLU  GLY   0.00040    59.117    74.089  -109.581     5.236     6.254     3.334
GLU  GLY   0.00433    72.321   -73.749   -11.717     3.345     2.307     5.776
GLU  GLY   0.00025    74.627   -65.703   -87.432     8.338    14.706     4.985
GLU  GLY   0.11814    62.725  -179.859    -0.763     0.806     0.158     0.479
GLU  GLY   0.02233    63.433   179.388   -97.683     1.318     1.407     0.551
GLU  GLY   0.00201  -174.768    58.285   -89.100     2.444     2.296     3.863
GLU  GLY   0.01609  -171.194   174.687   -98.184     1.360     1.370     1.949
GLU  GLY   0.00003  -165.581  -108.984   -96.982     3.141     3.043     1.479
GLU  GLY   0.00001  -179.688   -93.936   -55.042     1.000     1.000     1.000
GLU  GLY   0.00674  -178.858    65.303    -0.948     2.638     0.744     6.197
GLU  GLY   0.00133  -175.041    61.023    82.225     5.707     4.047    19.024
GLU  GLY   0.00013  -171.364   -86.786    -3.236     1.265     1.396     2.937
GLU  GLY   0.04370  -171.365   176.233     2.144     0.938     0.471     0.445
GLU  GLY   0.01337  -171.847   176.133    96.815     1.271     0.756     0.306
GLU  GLY   0.09081   -64.233  -175.375    98.445     0.639     1.829     0.615
GLU  GLY   0.01244   -61.339   -61.798   101.021     0.646     0.461     0.372
GLU  GLY   0.00007  -170.698   -81.858   106.993    10.281     6.746     3.086
GLU  GLY   0.08456   -64.446   -66.572    -8.690     1.834     0.433     1.347
GLU  GLY   0.00272   -66.767   -70.829   -92.456     1.876     1.270     2.264
GLU  GLY   0.09884   -64.194  -177.100   -97.017     0.560     0.696     0.506
GLU  GLY   0.44539   -64.337  -177.005    -1.595     0.432     0.636     0.335
GLU  GLY   0.00465   -60.425    85.007   -94.510     5.385     7.477    11.923
GLU  GLY   0.01464   -63.870    80.547     7.073     0.612     1.283     2.370
GLU  GLY   0.00001   -55.773    90.897    68.896     1.000     1.000     1.000
GLU  HID   0.00179  -174.586    57.507   -87.682     2.401     2.019     4.369
GLU  HID   0.00673  -172.569   174.521   -99.212     0.944     1.379     0.515
GLU  HID   0.00012  -175.924    60.768    60.660     0.946     1.001    15.596
GLU  HID   0.00011  -176.246    67.375     0.633     1.000     1.000     1.000
GLU  HID   0.04888  -171.729   176.274     2.427     0.683     0.366     0.330
GLU  HID   0.00533  -172.292   176.428    96.421     1.261     0.978     1.138
GLU  HID   0.00006  -172.241   -80.354   104.354     2.531     3.820     0.970
GLU  HID   0.00006  -169.052   -84.643    -5.386     3.300     3.693     7.724
GLU  HID   0.01205   -61.587   -62.012   100.794     3.224     2.918     0.850
GLU  HID   0.09784   -64.063  -175.146    98.539     0.793     0.603     0.566
GLU  HID   0.00003   -66.498   177.907    57.935     1.000     1.000     1.000
GLU  HID   0.00493   -67.243   -70.556   -91.891     1.144     0.602     0.893
GLU  HID   0.05232   -64.868   -66.696    -8.241     2.143     0.397     1.406
GLU  HID   0.20640   -64.205  -177.669   -96.877     0.709     0.758     0.499
GLU  HID   0.44118   -64.453  -176.996    -1.718     0.844     0.601     0.520
GLU  HID   0.01079   -64.546    79.325     5.959     2.128     1.129     1.816
GLU  HID   0.00118   -63.443    80.224   -97.099     8.708    10.563    14.029
GLU  HID   0.00008    55.749    71.487  -111.654     6.113     6.246     2.193
GLU  HID   0.00081    61.718   -76.035    97.521     2.376     2.452     3.933
GLU  HID   0.00366    65.182  -178.502    97.504     3.086     2.956     4.219
GLU  HID   0.00005    75.690   -63.452   -88.266     0.908     0.989     2.301
GLU  HID   0.00146    72.845   -75.656    -5.198     2.011     2.435     9.780
GLU  HID   0.00021    60.397    79.482    16.448     1.044     0.297     1.422
GLU  HID   0.09377    63.086  -179.831    -0.348     1.377     0.392     0.892
GLU  HID   0.01016    63.174   177.744   -96.594     1.663     0.952     2.654
GLU  HIE   0.01901    63.368   179.358   -98.080     2.274     3.461     1.208
GLU  HIE   0.00004    48.408    62.513  -106.659     4.694     9.468    12.741
GLU  HIE   0.00003    59.879    79.287    16.534     0.338     1.406     0.146
GLU  HIE   0.11799    64.192  -179.895    -0.172     1.934     0.380     0.872
GLU  HIE   0.01758    64.044  -178.444    98.118     2.667     1.979     0.362
GLU  HIE   0.00922    68.856   -72.918    89.618     1.614     1.570     2.213
GLU  HIE   0.00171    66.583   -75.567   -17.237     3.595     0.857    11.933
GLU  HIE   0.00002    75.375   -63.491   -87.591     1.000     1.000     1.000
GLU  HIE   0.00306  -174.704    57.781   -88.415     2.696     1.904     4.292
GLU  HIE   0.00183   -59.435    85.227   -95.738     8.272    10.420    15.595
GLU  HIE   0.28896   -64.547  -174.739    98.602     0.905     0.180     0.283
GLU  HIE   0.00509   -61.614   -62.582   101.872     2.608     2.347     0.905
GLU  HIE   0.00186   -64.175   -70.844   -94.102     1.981     0.913     2.025
GLU  HIE   0.03987   -62.649   -65.994    -9.366     2.923     0.581     2.538
GLU  HIE   0.03174   -61.857    80.709     3.693     2.225     0.913     2.397
GLU  HIE   0.32527   -63.928  -176.870    -1.968     0.815     0.629     0.414
GLU  HIE   0.09137   -63.880  -176.757   -96.671     1.167     0.767     0.467
GLU  HIE   0.00056  -175.172    64.268     5.150     5.512     0.979     9.192
GLU  HIE   0.00059  -177.463    59.117    81.365     3.071     0.196    23.336
GLU  HIE   0.01145  -171.861   174.505   -98.895     2.087     0.873     0.252
GLU  HIE   0.00001  -163.416  -109.287   -96.398     1.000     1.000     1.000
GLU  HIE   0.00003  -172.092   -85.693    -8.692     2.848     0.413     3.620
GLU  HIE   0.02729  -171.139   176.078     2.452     2.145     0.707     0.434
GLU  HIE   0.00542  -171.401   175.432    96.530     1.427     0.967     0.851
GLU  HIP   0.02814    62.594   179.833    97.571     1.467     3.610     0.714
GLU  HIP   0.00040    65.961   -79.954    84.482     2.594     4.702     3.578
GLU  HIP   0.00218    70.199   -78.817     2.278     3.146     3.402     6.034
GLU  HIP   0.00019    58.389    73.636  -105.387     5.934     5.820     4.359
GLU  HIP   0.04392    63.612   178.891   -98.308     1.934     1.191     0.906
GLU  HIP   0.06674    63.274  -179.774    -0.818     2.353     0.411     2.137
GLU  HIP   0.00001    61.151    85.350    -3.198     1.000     1.000     1.000
GLU  HIP   0.10008   -64.188  -174.934    98.333     0.982     0.434     0.394
GLU  HIP   0.00670   -61.155   -61.714   102.600     1.079     1.190     2.526
GLU  HIP   0.00001  -137.791   -68.635    89.603     1.000     1.000     1.000
GLU  HIP   0.00004  -170.199   -83.621    -9.101     9.651     0.720     5.982
GLU  HIP   0.00842   -64.888   -70.817   -93.669     1.140     0.971     3.110
GLU  HIP   0.07515   -64.776   -66.517    -7.654     2.517     0.306     1.613
GLU  HIP   0.00012  -105.735   -67.176     0.330     1.000     1.000     1.000
GLU  HIP   0.11696   -63.889  -176.659   -96.311     1.152     0.827     0.788
GLU  HIP   0.33609   -64.299  -176.696    -2.165     0.891     0.600     0.606
GLU  HIP   0.02288   -64.306    80.917     7.435     2.803     2.045     3.452
GLU  HIP   0.00013   -66.177    78.043   -99.440     6.867    10.037    13.877
GLU  HIP   0.00332  -174.947    59.197   -88.498     3.524     2.466     5.213
GLU  HIP   0.01380  -179.289    65.182    -2.273     4.155     1.142    10.712
GLU  HIP   0.00012  -175.999    60.366    70.454     0.715     0.510    19.593
GLU  HIP   0.02692  -172.792   174.743   -98.622     0.865     0.851     0.443
GLU  HIP   0.00002  -169.666  -105.247   -93.579     1.000     1.000     1.000
GLU  HIP   0.01227  -171.843   176.387    96.532     1.107     0.562     0.388
GLU  HIP   0.13540  -171.995   176.485     2.237     1.565     0.684     0.633
GLU  ILE   0.00121    64.703   -76.232    91.548     2.605     4.634     4.762
GLU  ILE   0.00002    75.788   -74.065    -9.481     1.000     1.000     1.000
GLU  ILE   0.00008    60.875    95.907    93.922     0.098     0.016     0.043
GLU  ILE   0.00019    59.883    79.212    16.917     0.786     0.582     5.999
GLU  ILE   0.00002    37.891    56.404    59.416     1.000     1.000     1.000
GLU  ILE   0.14050    63.056  -179.818    -0.442     1.564     0.227     0.455
GLU  ILE   0.01777    64.470   179.019    98.247     2.397     6.460     1.162
GLU  ILE   0.00018    50.677    65.712  -110.683     0.246     0.217     0.304
GLU  ILE   0.02810    62.929   179.482   -98.059     1.264     1.575     0.661
GLU  ILE   0.00646  -174.742    57.516   -86.510     1.966     1.205     3.429
GLU  ILE   0.01711  -172.546   174.643   -98.988     1.274     1.785     0.690
GLU  ILE   0.00324  -179.700    65.470    -5.164     5.472     1.588    12.816
GLU  ILE   0.00025  -172.516    62.694    59.700     9.839     6.656     8.593
GLU  ILE   0.00009  -170.071   -85.454    -6.126     1.484     0.311     0.192
GLU  ILE   0.01307  -172.591   176.673    97.136     0.472     0.362     0.155
GLU  ILE   0.04475  -172.593   176.334     2.142     0.565     0.282     0.222
GLU  ILE   0.01158   -61.930    81.027     5.066     2.306     1.783     4.094
GLU  ILE   0.00149   -64.743    78.915  -102.964     7.673     9.508    13.757
GLU  ILE   0.06912   -65.427  -176.515    96.886     2.174     4.042     3.346
GLU  ILE   0.05867   -64.341  -176.624   -96.086     1.557     1.031     0.669
GLU  ILE   0.45922   -64.688  -176.686    -2.000     1.208     0.582     0.540
GLU  ILE   0.03873   -66.341   -70.710   -92.432     0.758     0.362     0.778
GLU  ILE   0.07233   -65.916   -66.571    -7.810     2.844     0.591     2.911
GLU  ILE   0.01579   -61.980   -63.159   100.781     2.908     2.292     0.635
GLU  ILE   0.00003  -173.663   -84.098   107.681     1.000     1.000     1.000
GLU  LEU   0.00025    64.459   -75.763    93.510     2.645     2.037     4.600
GLU  LEU   0.01672    64.933   179.508    98.329     2.873     6.781     1.258
GLU  LEU   0.00325    71.217   -75.038   -10.686     3.595     0.180    13.660
GLU  LEU   0.02359    63.377   179.943   -98.094     1.763     1.012     0.963
GLU  LEU   0.06603    63.639  -179.735    -0.435     1.782     0.363     0.647
GLU  LEU   0.00002    59.759    79.234    17.395     1.000     1.000     1.000
GLU  LEU   0.00008    64.432    80.488  -109.416     1.000     1.000     1.000
GLU  LEU   0.00138  -173.702    57.810   -86.683     1.941     1.462     3.271
GLU  LEU   0.00038  -175.495    60.044    56.405     0.146     0.200     0.876
GLU  LEU   0.00863  -178.412    66.010    -3.286     3.524     1.324     6.707
GLU  LEU   0.00651  -172.120   174.831   -98.808     0.556     0.458     0.320
GLU  LEU   0.00001  -165.032  -133.918  -107.424     1.000     1.000     1.000
GLU  LEU   0.01033  -172.572   176.457    96.982     0.671     1.023     0.469
GLU  LEU   0.06269  -171.968   176.415     2.626     0.579     0.457     0.399
GLU  LEU   0.07613   -64.338  -175.012    98.622     0.513     0.383     0.570
GLU  LEU   0.01767   -62.544   -63.317   100.939     2.091     2.379     1.073
GLU  LEU   0.00002  -173.847   -82.297   104.959     1.000     1.000     1.000
GLU  LEU   0.02007   -66.985   -70.712   -92.111     0.687     0.462     0.487
GLU  LEU   0.10824   -66.006   -66.644    -7.585     5.319     0.460     1.933
GLU  LEU   0.09134   -64.498  -176.989   -96.388     1.156     0.827     0.744
GLU  LEU   0.46166   -64.522  -176.850    -1.893     0.989     0.658     0.595
GLU  LEU   0.02142   -63.586    79.812     5.835     1.044     1.167     1.232
GLU  LEU   0.00357   -60.310    85.806   -90.230     8.567    11.442    16.541
GLU  LYS   0.01856    62.964   179.356   -97.404     1.619     1.821     0.815
GLU  LYS   0.00002    65.805    80.912  -108.834     1.000     1.000     1.000
GLU  LYS   0.00004    64.821    80.978    14.298     0.104     0.037     0.168
GLU  LYS   0.00002    61.907    95.190    92.203     1.000     1.000     1.000
GLU  LYS   0.05416    63.110  -179.851    -0.392     0.957     0.072     0.442
GLU  LYS   0.01692    64.979  -177.930    98.362     1.915     1.007     0.913
GLU  LYS   0.00284    68.376   -73.156    89.123     2.484     2.370     3.944
GLU  LYS   0.00008    78.379   -65.250   -91.702     2.229     1.309     3.532
GLU  LYS   0.00440    71.332   -75.510    -6.930     3.247     2.720     6.877
GLU  LYS   0.08379   -64.419  -175.309    98.304     0.383     0.443     0.450
GLU  LYS   0.01501   -61.192   -61.702   100.419     1.079     1.106     1.260
GLU  LYS   0.00008  -169.488   -85.061    -6.241     1.513     0.721     0.897
GLU  LYS   0.06164   -64.533   -66.611    -8.058     1.806     0.423     1.430
GLU  LYS   0.00185   -66.708   -70.877   -92.058     0.720     0.571     1.064
GLU  LYS   0.09063   -64.396  -177.467   -96.777     0.465     0.749     0.357
GLU  LYS   0.57652   -64.664  -176.888    -1.703     0.370     0.606     0.739
GLU  LYS   0.02178   -63.073    79.730     5.930     1.487     0.745     0.960
GLU  LYS   0.00399   -65.887    78.276   -99.286     7.384    10.693    14.331
GLU  LYS   0.00497  -171.734   174.808   -98.608     1.625     1.002     0.220
GLU  LYS   0.00217  -175.446    57.358   -87.728     2.099     1.092     2.354
GLU  LYS   0.00008  -174.680    66.330     4.062     2.230     2.022     4.619
GLU  LYS   0.00004  -161.462    71.695    82.964    14.463    11.089     8.860
GLU  LYS   0.03136  -171.816   176.609     2.192     1.484     0.740     0.811
GLU  LYS   0.00905  -172.355   176.423    96.796     0.248     0.565     0.172
GLU  MET   0.00044    53.271    69.396  -110.957     3.775     4.715     1.033
GLU  MET   0.00486  -174.568    57.995   -85.673     0.682     0.733     1.771
GLU  MET   0.00691  -172.427   174.855   -98.475     1.094     0.400     0.751
GLU  MET   0.00003    76.079   -63.713   -88.998     1.759     0.555     2.964
GLU  MET   0.00078    66.141   -75.767   -20.904     4.063     1.751     6.585
GLU  MET   0.11113    62.874  -179.682    -0.879     0.846     0.283     3.793
GLU  MET   0.03165    62.384   179.922   -97.352     0.372     1.687     1.080
GLU  MET   0.00004    60.883    96.610    93.387     0.594     0.399     0.378
GLU  MET   0.00083    61.482    80.047    15.220     2.369     1.352     3.180
GLU  MET   0.00116    64.509   -72.749    98.994     1.285     1.297     2.044
GLU  MET   0.02352    62.611  -178.549    97.808     0.332     2.317     0.387
GLU  MET   0.00142   178.182    65.387    -8.564     0.475     0.248     0.838
GLU  MET   0.00020  -173.566    60.249    57.449     6.412     4.449    11.749
GLU  MET   0.02717  -171.865   176.367     2.325     1.240     0.447     0.338
GLU  MET   0.00599  -172.454   176.776    97.306     0.865     0.673     0.497
GLU  MET   0.00007  -170.721   -86.171    -3.434     1.828     0.634     1.092
GLU  MET   0.00001  -175.029   -85.443   107.878     1.000     1.000     1.000
GLU  MET   0.00481   -62.793   -63.360   100.792     3.703     3.132     0.640
GLU  MET   0.04778   -64.433  -175.192    98.491     1.398     0.611     0.972
GLU  MET   0.00582   -62.802    80.441     5.227     1.583     1.229     2.011
GLU  MET   0.00254   -60.753    83.557   -99.300     6.046     7.005    14.416
GLU  MET   0.09794   -65.566   -66.615    -8.011     2.601     0.302     1.447
GLU  MET   0.00942   -66.509   -70.054   -90.538     1.389     1.538     4.505
GLU  MET   0.03972   -64.612  -176.985   -96.501     1.354     0.950     0.737
GLU  MET   0.57576   -65.028  -176.859    -1.772     1.791     0.615     0.931
GLU  PHE   0.00147    63.046   -73.829    98.153     1.709     7.297     9.589
GLU  PHE   0.01744    64.441  -179.151    98.127     3.019     4.536     1.250
GLU  PHE   0.00006    61.547    96.347    92.673     0.088     1.619     0.800
GLU  PHE   0.00001    71.499   130.386   111.286     1.000     1.000     1.000
GLU  PHE   0.00013    73.783   -63.907   -84.344     1.917     2.848    10.724
GLU  PHE   0.00217    66.661   -75.540   -19.889     4.383     1.540     8.298
GLU  PHE   0.00035    60.414    79.428    17.121     1.710     0.683     1.090
GLU  PHE   0.17272    62.274  -179.614    -0.452     1.287     0.290     0.313
GLU  PHE   0.00650    63.106   178.966   -98.098     1.984     2.533     0.829
GLU  PHE   0.00921  -172.276   174.732   -98.832     1.314     1.168     0.920
GLU  PHE   0.00001  -166.364  -109.709   -96.900     1.000     1.000     1.000
GLU  PHE   0.00023    50.216    64.838  -108.105     3.752     6.094     8.037
GLU  PHE   0.00301  -174.892    57.707   -86.721     1.529     0.951     3.138
GLU  PHE   0.00139   -65.335    77.676  -104.696     6.648     8.249    10.388
GLU  PHE   0.00253   179.814    64.933     0.587     1.781     1.766     6.411
GLU  PHE   0.00074  -179.608    60.286    75.616     1.639     1.083    21.151
GLU  PHE   0.02803  -171.930   176.022    97.128     1.157     1.143     0.801
GLU  PHE   0.05712  -172.449   175.837     2.058     1.357     0.959     1.089
GLU  PHE   0.00015  -171.803   -87.336    -2.171     0.661     1.617     3.340
GLU  PHE   0.00005  -174.243   -85.160   108.439     1.923     4.021     3.257
GLU  PHE   0.00570   -62.020   -62.549   101.298     4.651     3.559     1.068
GLU  PHE   0.07387   -64.005  -175.017    98.229     1.309     0.961     1.267
GLU  PHE   0.00009   -64.472   176.597    49.173     1.000     1.000     1.000
GLU  PHE   0.00860   -66.388   -69.717   -89.191     2.357     1.838     5.459
GLU  PHE   0.05809   -64.813   -66.551    -8.115     2.913     0.459     1.640
GLU  PHE   0.00011   -54.753   -58.127   -45.634     1.000     1.000     1.000
GLU  PHE   0.02382   -62.480    80.624     6.140     2.194     1.442     3.227
GLU  PHE   0.07386   -64.363  -176.929   -96.604     1.231     0.818     0.663
GLU  PHE   0.45254   -64.387  -176.731    -1.764     0.661     0.649     0.775
GLU  PRO   0.00777    73.629   -73.844    -9.701     2.390     0.859     6.297
GLU  PRO   0.00017    75.520   -63.330   -87.681     0.839     0.066     0.233
GLU  PRO   0.00000    88.959   -53.382   -49.050     1.000     1.000     1.000
GLU  PRO   0.11670    63.430  -179.766    -0.938     1.572     0.328     0.431
GLU  PRO   0.04053    63.366  -178.852   -96.961     1.434     3.214     2.241
GLU  PRO   0.00315    63.315   -79.055    90.329     1.416     3.013     3.407
GLU  PRO   0.00919    62.242   173.544    96.834     2.369    11.013     2.094
GLU  PRO   0.00004    60.954    94.144    92.047     4.197     3.920     1.521
GLU  PRO   0.00001    66.808    87.033    24.850     1.000     1.000     1.000
GLU  PRO   0.00003   -58.709    90.713    67.984     8.104     2.580    13.238
GLU  PRO   0.01454   -64.117    79.832     7.959     1.055     2.203     4.753
GLU  PRO   0.00053  -179.735    59.251    56.543     2.734     0.697     1.991
GLU  PRO   0.00638  -179.199    66.100    -3.448     2.392     1.252     7.575
GLU  PRO   0.00006    48.407    64.928  -108.235    11.459    10.052     3.848
GLU  PRO   0.00321  -172.827    58.744   -86.242     2.303     3.902     2.874
GLU  PRO   0.00459   -68.079    74.771  -104.043     6.282     8.187     9.782
GLU  PRO   0.00570  -172.369   174.545   -98.880     0.422     0.622     0.440
GLU  PRO   0.01530  -172.080   176.642    96.779     0.483     0.416     0.429
GLU  PRO   0.06061  -171.776   176.819     2.410     0.526     0.725     0.372
GLU  PRO   0.07199   -65.015  -175.761    98.190     1.348     3.291     1.391
GLU  PRO   0.01768   -65.610   -65.899   100.558     4.321     3.723     2.227
GLU  PRO   0.00002  -170.309   -79.099   108.672    14.474    17.479     0.470
GLU  PRO   0.46894   -64.951  -176.981    -1.682     0.539     0.717     0.706
GLU  PRO   0.08443   -64.364  -177.736   -96.170     0.726     1.045     0.964
GLU  PRO   0.00015  -171.339   -86.031    -5.169     0.412     0.147     0.532
GLU  PRO   0.01028   -68.777   -69.366   -91.135     1.684     1.260     1.892
GLU  PRO   0.05802   -66.101   -66.757    -7.664     6.315     0.456     2.900
GLU  SER   0.02291    62.466   179.686   -97.798     1.001     1.129     0.598
GLU  SER   0.15787    62.454  -179.819    -0.641     0.997     0.140     0.700
GLU  SER   0.00008    60.235    79.521    17.159     0.135     0.187     0.088
GLU  SER   0.00002    62.761    96.312    92.418     1.781     0.040     0.278
GLU  SER   0.01242    62.173   179.942    97.806     0.502     5.076     0.806
GLU  SER   0.00002    64.271   -67.419   103.323     4.243     2.323     4.422
GLU  SER   0.00014    75.779   -63.680   -88.529     0.803     0.322     1.406
GLU  SER   0.00219    72.750   -74.282    -8.523     0.841     1.277     2.787
GLU  SER   0.01558   -63.956    79.413     5.997     0.601     1.212     2.085
GLU  SER   0.00047   178.621    58.975    57.228     6.277     1.511     1.099
GLU  SER   0.00228   178.773    64.521    -4.542     4.552     0.553     8.065
GLU  SER   0.00015    51.861    67.553  -111.051     3.157     3.925     0.865
GLU  SER   0.00266  -173.688    58.765   -86.784     2.043     1.997     4.681
GLU  SER   0.00148   -63.237    81.422  -100.284     7.268     8.549    12.807
GLU  SER   0.00805  -172.164   174.959   -98.901     2.004     3.812     1.369
GLU  SER   0.03260  -172.025   176.325     2.437     0.540     0.338     0.162
GLU  SER   0.00904  -172.015   175.882    96.399     0.898     0.605     0.628
GLU  SER   0.08715   -64.671  -175.048    98.532     1.183     0.479     2.658
GLU  SER   0.00740   -64.567   -66.086   102.360     3.665     4.208     1.516
GLU  SER   0.00004  -174.880   -85.260   107.815     1.000     1.000     1.000
GLU  SER   0.00001  -132.098   -62.727    92.006     1.000     1.000     1.000
GLU  SER   0.07642   -64.418  -177.238   -96.494     1.249     0.939     0.591
GLU  SER   0.49769   -64.471  -176.969    -1.687     0.745     0.709     0.570
GLU  SER   0.00011  -170.292   -86.203    -3.400     0.320     0.619     2.210
GLU  SER   0.00868   -67.086   -70.599   -92.121     0.837     0.499     0.336
GLU  SER   0.05453   -65.219   -66.877    -7.378     2.106     0.397     1.268
GLU  THR   0.00036    64.516    78.449  -104.736     3.909     3.545     1.974
GLU  THR   0.00128  -167.292    63.795   -99.307     2.090     1.760     4.031
GLU  THR   0.00600  -171.301   173.996   -98.736     1.446     0.727     0.183
GLU  THR   0.00002  -168.378  -105.417   -94.502     1.000     1.000     1.000
GLU  THR   0.01633    70.865   -76.968    -6.535     1.283     1.355     1.245
GLU  THR   0.00142    63.381   -84.427    84.454     4.463    12.030    10.174
GLU  THR   0.00029    68.899   129.793   112.131     2.433     7.015     3.778
GLU  THR   0.01554    66.645  -177.916    98.205     1.500     1.368     0.617
GLU  THR   0.01130    62.644   178.561   -97.827     1.769     1.599     1.067
GLU  THR   0.10807    64.346  -179.603    -0.071     2.586     0.669     1.885
GLU  THR   0.00004    59.077    78.707    18.072     1.000     1.000     1.000
GLU  THR   0.00658  -175.208    64.527     4.746     4.456     0.804     7.709
GLU  THR   0.00056  -176.482    60.133    81.548     0.328     0.259    21.504
GLU  THR   0.03268  -170.942   176.245     2.624     1.006     0.426     0.433
GLU  THR   0.01369  -171.454   176.138    96.582     0.842     0.617     0.533
GLU  THR   0.01762   -63.064   -63.862   102.166     1.759     1.933     3.099
GLU  THR   0.06087   -63.936  -174.837    98.590     1.042     1.223     0.840
GLU  THR   0.00056  -174.279   -85.392    -9.254     0.998     0.268     1.136
GLU  THR   0.00445   -66.985   -70.694   -92.281     0.168     0.198     0.187
GLU  THR   0.06772   -63.519   -66.486    -8.708     2.004     0.498     1.110
GLU  THR   0.11732   -63.948  -177.083   -96.784     0.365     0.949     0.425
GLU  THR   0.45656   -64.280  -176.962    -1.977     0.416     0.674     0.496
GLU  THR   0.06010   -66.215    79.286     5.465     2.459     1.178     2.100
GLU  THR   0.00064   -65.457    82.438   -90.288    10.971    11.524    13.403
GLU  TRP   0.00537    72.637   -76.381    -2.665     2.258     0.782     1.967
GLU  TRP   0.00575    65.208   -82.785    83.885     3.384     4.082     2.818
GLU  TRP   0.01724    63.918   178.127   -98.165     2.344     1.685     0.850
GLU  TRP   0.00001    65.157    84.575  -105.202     1.000     1.000     1.000
GLU  TRP   0.00003    60.062    78.780    15.270     4.980     4.493     4.032
GLU  TRP   0.01092    67.095  -177.292    99.417     1.610     1.287     1.491
GLU  TRP   0.14881    63.977  -179.861    -0.356     2.043     0.700     2.655
GLU  TRP   0.01894  -171.966   174.338   -99.589     1.641     0.638     0.580
GLU  TRP   0.00381  -172.429    60.080   -88.282     3.846     3.950     8.583
GLU  TRP   0.00005  -176.500    59.737    92.069     0.210     0.237     0.077
GLU  TRP   0.00200  -175.892    63.251     7.854     3.370     1.714     1.700
GLU  TRP   0.01431  -169.040   176.188    97.188     0.904     0.409     0.768
GLU  TRP   0.08208  -170.722   176.093     3.021     3.027     0.337     1.397
GLU  TRP   0.00005  -173.982   -85.550   -11.137     1.000     1.000     1.000
GLU  TRP   0.10344   -63.290  -174.982    98.133     1.546     1.518     1.190
GLU  TRP   0.00393   -60.810   -61.199   101.218     1.157     1.488     0.796
GLU  TRP   0.00012  -175.544   -85.998   108.210     4.562     1.098     9.373
GLU  TRP   0.08137   -63.439   -66.307    -9.219     2.388     0.568     1.766
GLU  TRP   0.00373   -62.870   -65.895   -83.630     4.193     6.872    12.088
GLU  TRP   0.38297   -64.183  -176.824    -1.546     1.604     0.808     1.984
GLU  TRP   0.08536   -63.531  -176.681   -96.120     1.054     1.295     1.218
GLU  TRP   0.02783   -62.681    80.106     4.701     2.011     0.863     1.437
GLU  TRP   0.00185   -58.917    86.178   -93.609     8.174    11.180    13.338
GLU  TYR   0.00769    68.613   179.202   -92.725     1.155     1.020     2.478
GLU  TYR   0.00005    41.239    51.048   -92.686     1.000     1.000     1.000
GLU  TYR   0.00001    65.396    80.058  -106.256     1.000     1.000     1.000
GLU  TYR   0.00168    65.793   -80.490    85.859     2.730     3.762     2.611
GLU  TYR   0.00222    76.090   -73.475    -5.161     3.240     3.128     6.180
GLU  TYR   0.00011    59.393    78.251    15.695     0.367     0.596     0.728
GLU  TYR   0.01695    64.006  -177.902    98.613     4.442     2.502     2.710
GLU  TYR   0.07207    62.801  -179.605    -0.231     2.518     0.519     3.203
GLU  TYR   0.06070   -64.264  -174.875    97.836     1.014     0.439     1.592
GLU  TYR   0.00827   -61.866   -62.743   101.382     1.462     1.398     1.122
GLU  TYR   0.00001  -168.398   -83.267   123.024     1.000     1.000     1.000
GLU  TYR   0.00009  -174.497   -86.106    -9.387     2.000     1.024     1.752
GLU  TYR   0.00183   -64.123   -69.660   -87.661     2.535     2.190     7.745
GLU  TYR   0.05856   -63.549   -66.241    -8.930     2.315     0.827     2.247
GLU  TYR   0.00015   -53.852   -56.779   -47.611     1.000     1.000     1.000
GLU  TYR   0.13971   -63.808  -177.248   -96.706     0.996     1.016     1.126
GLU  TYR   0.42794   -64.372  -176.509    -1.503     0.866     0.635     0.679
GLU  TYR   0.04972   -61.697    80.786     4.407     1.861     1.236     3.022
GLU  TYR   0.00093   -54.243    93.528   -77.008     2.225     0.228     0.719
GLU  TYR   0.00079   -69.991    71.961  -108.267     1.070     1.150     2.592
GLU  TYR   0.00155  -168.701    63.721  -100.081     2.191     0.614     0.389
GLU  TYR   0.02109  -172.179   174.499   -98.762     2.337     1.940     0.747
GLU  TYR   0.00001  -168.904  -105.451   -95.025     1.000     1.000     1.000
GLU  TYR   0.00127  -178.509    60.651    92.585     1.169     0.577     0.234
GLU  TYR   0.00286  -176.001    63.015     9.291     3.583     0.505     0.540
GLU  TYR   0.10122  -172.310   175.743     2.021     1.331     1.100     0.938
GLU  TYR   0.02251  -171.802   175.884    96.966     2.112     1.960     1.826
GLU  VAL   0.00050    64.274   -71.702    98.895     1.984     1.296     3.213
GLU  VAL   0.00857    63.369  -179.210    97.693     1.501     4.799     0.712
GLU  VAL   0.00007    76.620   -64.444   -90.030     1.446     1.149     2.828
GLU  VAL   0.00184    71.921   -73.551   -10.471     3.988     1.943     7.074
GLU  VAL   0.08269    62.820  -179.774    -0.661     0.619     0.176     0.303
GLU  VAL   0.02918    62.366   178.987   -97.934     0.528     1.591     0.827
GLU  VAL   0.00011    52.456    67.778  -110.841     1.534     1.877     0.227
GLU  VAL   0.00022    61.885    79.978    16.085     3.328     1.277     2.309
GLU  VAL   0.00933   -62.753   -63.920   100.478     1.260     1.541     0.528
GLU  VAL   0.07954   -63.992  -175.320    98.482     1.229     1.308     1.026
GLU  VAL   0.00004  -169.093   -85.770    -4.038     2.338     0.770     0.548
GLU  VAL   0.00934   -67.339   -70.584   -92.039     1.098     0.603     0.596
GLU  VAL   0.00039   -55.982   -60.979   -44.648     0.572     0.231     1.771
GLU  VAL   0.09343   -65.336   -66.882    -7.612     2.470     0.240     0.948
GLU  VAL   0.10288   -64.180  -177.377   -96.720     1.443     0.764     0.540
GLU  VAL   0.48725   -64.634  -177.000    -1.695     1.213     0.615     0.587
GLU  VAL   0.01439   -64.116    79.566     6.799     0.624     1.366     1.461
GLU  VAL   0.00237   -66.481    76.450  -104.138     6.232     8.073    10.080
GLU  VAL   0.00543  -174.381    57.850   -85.374     0.562     0.395     1.719
GLU  VAL   0.00148  -175.964    60.141    56.346     0.390     0.183     0.295
GLU  VAL   0.00323  -179.913    66.431    -6.713     3.294     0.746     4.343
GLU  VAL   0.01758  -172.480   174.732   -98.928     0.750     0.333     0.345
GLU  VAL   0.00002  -176.398   -86.563   107.542     1.408     1.481     0.942
GLU  VAL   0.01310  -172.595   176.341    96.600     0.389     0.581     0.959
GLU  VAL   0.03701  -172.166   176.264     2.273     0.479     0.241     0.188
GLY  ALA   0.00206    61.642    79.805    15.760     1.810     0.587     1.086
GLY  ALA   0.00000    35.917    59.282    60.494    16.041    10.012     5.491
GLY  ALA   0.01745    63.771   177.440    97.237     2.512     8.235     1.237
GLY  ALA   0.00018    63.764   102.801    96.085     3.149    14.402     8.374
GLY  ALA   0.00160    55.824    70.893  -108.833     8.410     8.578     3.184
GLY  ALA   0.01175    71.356   -74.249   -13.084     4.319     1.718     6.683
GLY  ALA   0.00106    76.706   -64.297   -89.296     1.841     2.038     3.912
GLY  ALA   0.03764    62.991   179.044   -97.712     1.635     0.692     0.246
GLY  ALA   0.12443    63.449  -179.911    -0.562     1.760     0.119     0.378
GLY  ALA   0.03451   -64.447    79.824     6.527     0.836     1.526     2.016
GLY  ALA   0.00784   -63.045    81.140   -95.971     7.603     9.904    12.307
GLY  ALA   0.01352  -173.722    58.103   -87.933     1.936     1.660     3.523
GLY  ALA   0.01187   179.634    65.234    -5.168     3.559     0.650     7.480
GLY  ALA   0.00173   179.066    58.934    58.541     0.988     0.357     8.256
GLY  ALA   0.00849    65.179   -74.179    95.530     1.302     3.690     4.805
GLY  ALA   0.01959   -61.691   -62.389   100.252     0.705     0.913     0.487
GLY  ALA   0.00021  -131.385   -65.605    90.102     1.384     2.220     1.269
GLY  ALA   0.00054  -173.791   -84.909   108.157     3.193     2.004     2.537
GLY  ALA   0.01972  -171.449   175.028   -98.754     2.285     4.434     1.727
GLY  ALA   0.00004  -168.354  -125.891  -106.334     6.500    12.880     7.511
GLY  ALA   0.00093  -169.917   -85.321    -6.056     1.810     0.953     3.620
GLY  ALA   0.00009  -140.646   -64.109   -64.875    10.650     2.598    10.798
GLY  ALA   0.00440   -66.489   -71.041   -92.193     2.215     0.251     1.631
GLY  ALA   0.11965   -65.226   -66.828    -7.921     1.620     0.271     0.847
GLY  ALA   0.00005  -105.368   -69.572    -1.556     1.000     1.000     1.000
GLY  ALA   0.06088  -171.352   176.476     2.306     1.069     0.458     0.398
GLY  ALA   0.00001  -146.150    94.569   132.918     0.198     0.159     0.441
GLY  ALA   0.02900  -171.679   176.212    96.426     0.623     0.281     0.606
GLY  ALA   0.06217   -64.332  -175.250    98.373     1.303     2.736     1.690
GLY  ALA   0.33296   -64.594  -176.880    -1.591     0.235     0.733     0.392
GLY  ALA   0.07561   -64.281  -177.428   -96.630     0.283     0.991     0.602
GLY  ARG   0.00866    63.527   178.685   -97.936     2.476     1.394     1.266
GLY  ARG   0.00042    53.529    66.642  -107.898     4.681     6.131     6.785
GLY  ARG   0.00002  -167.411  -106.016   -94.824     0.000     0.000     0.000
GLY  ARG   0.00118  -170.833   172.531   -99.823     1.104     0.866     1.476
GLY  ARG   0.00286  -173.254    59.881   -92.163     5.105     4.192     7.462
GLY  ARG   0.00422   -66.974    76.565  -102.029     4.288     6.776     9.989
GLY  ARG   0.00275    65.808   -74.404    93.686     2.048     3.026     6.247
GLY  ARG   0.00381    75.792   -72.693    -5.341     1.502     2.630     2.749
GLY  ARG   0.00003    78.120   -65.483   -91.951     1.000     1.000     1.000
GLY  ARG   0.00012    61.671    80.450    14.143     2.017     1.045     3.051
GLY  ARG   0.05814    63.942  -179.871    -0.646     2.193     0.176     0.623
GLY  ARG   0.00918    64.664  -178.264    97.880     2.859     0.265     0.954
GLY  ARG   0.00057  -176.659    60.211    92.225     0.311     0.400     0.254
GLY  ARG   0.00090  -172.637    64.398     8.737     1.086     0.481     0.550
GLY  ARG   0.03471  -171.237   176.349     2.494     1.182     0.455     0.752
GLY  ARG   0.00345  -171.157   176.480    96.598     1.273     2.261     0.876
GLY  ARG   0.09239   -64.215  -175.485    97.838     0.347     0.360     0.253
GLY  ARG   0.01870   -60.945   -61.620   100.693     1.781     1.584     1.124
GLY  ARG   0.00002  -170.159   -79.347   105.852     1.000     1.000     1.000
GLY  ARG   0.00002  -132.607   -66.889    90.113     1.000     1.000     1.000
GLY  ARG   0.00008  -169.787   -83.776   -12.479     2.132     2.287     0.889
GLY  ARG   0.13649   -63.973   -66.594    -8.323     2.688     0.616     1.534
GLY  ARG   0.00284   -61.659   -64.451   -72.523     3.464     3.973    12.343
GLY  ARG   0.01081   -62.371    80.488     4.497     1.834     0.982     2.218
GLY  ARG   0.08345   -64.334  -177.639   -96.745     0.294     0.624     0.198
GLY  ARG   0.52418   -64.590  -177.132    -1.486     0.214     0.562     0.382
GLY  ASN   0.00039    58.746    71.953  -105.418     6.959     7.473     5.764
GLY  ASN   0.00284    67.161   -77.243    88.325     2.897     4.820     5.705
GLY  ASN   0.00014    78.487   -65.440   -92.117     1.893     1.147     2.939
GLY  ASN   0.00483    75.339   -73.021    -7.863     2.889     1.549     1.892
GLY  ASN   0.07441    64.580  -179.992    -0.498     2.088     0.283     0.826
GLY  ASN   0.00728    65.890   179.001   -98.636     1.576     4.764     1.311
GLY  ASN   0.00037    62.460    80.327    15.923     2.532     1.425     3.059
GLY  ASN   0.01119    66.669  -178.912    98.182     1.873     1.313     0.501
GLY  ASN   0.00004    62.836    95.361    91.525     1.351     0.603     0.655
GLY  ASN   0.00002    67.285   131.309   110.809     3.904     3.653     2.462
GLY  ASN   0.00568  -170.977   177.039   -98.543     1.292     5.631     0.208
GLY  ASN   0.00168  -173.649    59.778   -90.798     3.728     2.762     5.478
GLY  ASN   0.00091  -176.839    60.305    92.310     0.106     0.054     0.076
GLY  ASN   0.00218  -173.832    64.806     7.943     1.603     0.684     2.122
GLY  ASN   0.03029  -171.578   176.203     2.153     0.976     0.472     0.552
GLY  ASN   0.00430  -171.424   175.891    97.519     1.570     2.445     0.685
GLY  ASN   0.12489   -63.967  -175.139    98.263     0.856     0.719     0.489
GLY  ASN   0.01469   -62.412   -62.942   100.027     1.376     1.668     0.694
GLY  ASN   0.00010  -172.075   -82.564   107.015     4.133     4.059     2.453
GLY  ASN   0.00028  -171.055   -83.860   -11.667     3.111     1.964     2.343
GLY  ASN   0.09394   -63.414   -66.327    -9.349     2.683     0.742     2.202
GLY  ASN   0.00581   -62.421   -65.647   -81.584     5.299     7.622    15.149
GLY  ASN   0.09318   -63.720  -177.277   -96.653     0.628     0.792     0.749
GLY  ASN   0.50699   -64.096  -177.141    -1.645     0.708     0.523     0.418
GLY  ASN   0.01084   -64.190    79.738     6.248     1.685     1.264     1.542
GLY  ASN   0.00272   -65.411    78.374   -99.677     5.701     8.382    10.765
GLY  ASP   0.00089    55.019    67.844  -104.194     4.439     4.874     6.284
GLY  ASP   0.00211  -170.984    60.727   -92.825     4.507     3.600     7.895
GLY  ASP   0.00624   -62.305    81.821   -98.878     5.982     8.310    11.805
GLY  ASP   0.00112    58.829    77.389    19.237     3.782     3.514     3.526
GLY  ASP   0.00002    47.422    64.369    68.284     6.591     1.281     7.099
GLY  ASP   0.01820    64.636   179.148    97.658     2.624     6.124     1.817
GLY  ASP   0.00012    68.525   129.184   111.923     1.674     2.426     1.194
GLY  ASP   0.00010    64.263    95.887    84.204     4.853     1.034    16.160
GLY  ASP   0.00345    74.367   -73.689    -8.789     2.978     1.293     3.964
GLY  ASP   0.00041    76.954   -60.013   -47.105     1.459     1.506     3.514
GLY  ASP   0.00058    75.689   -65.475   -87.873     3.507     4.823     5.872
GLY  ASP   0.09103    64.191   179.866    -0.149     1.602     0.328     0.458
GLY  ASP   0.02806    65.095  -177.507   -98.087     1.694     7.693     0.772
GLY  ASP   0.00408    66.458   -78.688    88.080     1.851     3.255     4.608
GLY  ASP   0.01346   -61.495   -62.486   102.284     1.224     1.613     1.180
GLY  ASP   0.00001  -130.574   -61.432    91.982     1.623     0.515     0.705
GLY  ASP   0.00017  -172.994   -84.790   113.211     4.522     2.850     5.835
GLY  ASP   0.05395   -61.568   -65.675   -11.079     3.267     0.760     2.910
GLY  ASP   0.01161   -63.456   -68.415   -86.184     3.931     4.875    14.087
GLY  ASP   0.01191  -171.564   174.549   -98.845     2.050     3.455     0.902
GLY  ASP   0.00013  -164.483  -114.127   -99.582     4.291     7.352     4.600
GLY  ASP   0.00001  -145.608   -64.405   -60.203    12.530     2.740    14.236
GLY  ASP   0.00036  -171.130   -86.257    -8.699     1.898     1.062     4.572
GLY  ASP   0.00000   179.257   -95.224   -56.475     1.000     1.000     1.000
GLY  ASP   0.00008   -53.747    93.513    70.287     2.009     2.271     4.131
GLY  ASP   0.02106   -63.220    80.704     6.975     2.232     1.800     3.573
GLY  ASP   0.07156   -63.934  -175.864    98.144     1.687     3.998     2.700
GLY  ASP   0.06404   -63.924  -177.537   -97.082     0.871     0.582     0.311
GLY  ASP   0.52820   -64.136  -176.999    -1.788     0.903     0.594     0.501
GLY  ASP   0.00546  -175.991    65.144     3.517     3.910     1.119     7.838
GLY  ASP   0.00000  -146.743    93.967   133.425     0.193     0.211     0.176
GLY  ASP   0.00228  -176.978    60.253    75.196     2.295     0.529    18.652
GLY  ASP   0.02014  -171.371   175.835    96.664     1.246     0.597     0.646
GLY  ASP   0.03913  -170.407   175.716     2.509     1.865     0.395     0.253
GLY  CYS   0.00299    67.550   -76.097    88.751     0.870     2.486     5.139
GLY  CYS   0.01918   -61.316   -62.199   101.193     1.734     1.839     0.816
GLY  CYS   0.00012  -172.271   -86.084   111.361     4.591     2.261     6.040
GLY  CYS   0.00012  -122.725   -69.917    78.571     4.145     1.499     4.932
GLY  CYS   0.00195    74.197   -73.139    -8.974     1.442     0.346     1.680
GLY  CYS   0.00050    77.779   -61.022   -66.268     2.044     3.602    25.040
GLY  CYS   0.00092    52.875    66.455  -106.483     4.146     6.389     7.948
GLY  CYS   0.15553    63.776  -179.969    -0.600     1.594     0.230     0.690
GLY  CYS   0.01480    65.151   179.297   -98.099     1.564     1.883     0.500
GLY  CYS   0.00119    60.846    79.669    16.115     1.800     0.959     1.289
GLY  CYS   0.01290    66.744  -179.266    98.178     1.660     4.302     1.764
GLY  CYS   0.00006    68.068   116.805   106.410     5.394    18.579    12.775
GLY  CYS   0.06965   -64.648   -66.665    -8.615     3.305     0.667     1.680
GLY  CYS   0.00609   -67.088   -70.631   -91.538     1.436     0.823     2.278
GLY  CYS   0.00018   -57.713   -61.890   -52.054     1.000     1.000     1.000
GLY  CYS   0.00377   -65.803    77.804  -104.104     6.255     8.201     9.694
GLY  CYS   0.00003   -55.536    90.733    67.268     0.452     0.099     1.556
GLY  CYS   0.03195   -62.680    80.405     5.286     1.720     0.861     1.785
GLY  CYS   0.06580   -63.821  -175.113    98.289     0.774     1.147     0.921
GLY  CYS   0.46042   -64.348  -176.863    -1.786     0.571     0.655     0.428
GLY  CYS   0.05950   -64.110  -176.862   -96.368     0.631     0.824     0.818
GLY  CYS   0.00248  -171.733    59.937   -89.784     3.692     2.926     7.810
GLY  CYS   0.00082  -176.786    60.136    92.129     0.253     0.386     0.162
GLY  CYS   0.00493  -173.450    64.799     6.983     1.031     1.160     4.076
GLY  CYS   0.00003  -167.027  -107.152   -95.607     2.637     4.141     2.084
GLY  CYS   0.01451  -170.834   175.177   -98.205     1.832     3.963     1.134
GLY  CYS   0.00018  -170.714   -85.856    -8.068     2.826     1.278     4.284
GLY  CYS   0.05447  -170.856   176.326     2.443     0.907     0.503     0.256
GLY  CYS   0.01493  -171.536   176.165    96.528     1.110     0.531     0.680
GLY  GLN   0.00089    60.830    79.592    15.876     0.514     0.155     0.403
GLY  GLN   0.00016    62.397    95.984    92.173     1.260     0.660     0.440
GLY  GLN   0.07060    62.680  -179.808    -0.710     1.031     0.081     0.186
GLY  GLN   0.01700    63.101  -179.100    97.597     1.662     3.663     0.480
GLY  GLN   0.00039    75.865   -63.830   -88.451     0.944     0.530     1.703
GLY  GLN   0.00374    69.833   -75.358   -13.100     3.976     1.098     8.787
GLY  GLN   0.00620    61.997   178.332   -98.725     0.966     2.147     1.935
GLY  GLN   0.00031    52.843    67.934  -111.121     2.832     3.002     0.398
GLY  GLN   0.01047  -174.650    57.366   -88.019     0.786     0.645     1.654
GLY  GLN   0.00082  -175.709    60.194    55.099     2.440     0.560     0.824
GLY  GLN   0.00160   178.190    64.805    -6.414     4.857     1.375    11.308
GLY  GLN   0.00031  -169.765   -85.334    -5.165     0.919     0.982     4.349
GLY  GLN   0.00876   -66.924   -70.907   -91.894     0.369     0.192     0.266
GLY  GLN   0.11893   -66.644   -66.943    -7.283     4.789     0.282     1.640
GLY  GLN   0.00292    63.798   -75.271    96.323     2.461     3.731     4.007
GLY  GLN   0.01456   -61.395   -62.085   100.610     1.906     1.414     0.893
GLY  GLN   0.00005  -129.796   -68.019    87.298     1.516     0.856     2.422
GLY  GLN   0.00017  -173.771   -84.871   108.002     2.618     1.843     2.249
GLY  GLN   0.01392  -171.769   175.398   -98.493     2.307     4.575     1.742
GLY  GLN   0.00664  -172.294   176.505    96.964     0.167     0.367     0.228
GLY  GLN   0.02121  -171.906   176.371     2.311     0.544     0.417     0.306
GLY  GLN   0.01420   -64.156    80.621     7.606     0.908     1.971     2.239
GLY  GLN   0.00481   -62.711    82.051   -99.307     6.141     7.700    11.200
GLY  GLN   0.10116   -64.332  -175.411    98.161     0.500     0.555     0.811
GLY  GLN   0.54496   -64.577  -177.036    -1.445     0.255     0.668     0.415
GLY  GLN   0.03521   -64.519  -177.112   -96.407     1.077     1.162     0.727
GLY  GLU   0.00533    66.176   -74.033    95.219     1.871     3.831     6.164
GLY  GLU   0.00049    60.980    79.602    16.980     1.926     1.022     1.841
GLY  GLU   0.00002    63.188    85.704    59.265     1.000     1.000     1.000
GLY  GLU   0.00001    70.099   126.239   113.691     0.262     1.623     0.939
GLY  GLU   0.01117    63.462  -178.602    97.701     1.648     3.126     0.870
GLY  GLU   0.00040    59.117    74.089  -109.581     5.236     6.254     3.334
GLY  GLU   0.00433    72.321   -73.749   -11.717     3.345     2.307     5.776
GLY  GLU   0.00025    74.627   -65.703   -87.432     8.338    14.706     4.985
GLY  GLU   0.11814    62.725  -179.859    -0.763     0.806     0.158     0.479
GLY  GLU   0.02233    63.433   179.388   -97.683     1.318     1.407     0.551
GLY  GLU   0.00201  -174.768    58.285   -89.100     2.444     2.296     3.863
GLY  GLU   0.01609  -171.194   174.687   -98.184     1.360     1.370     1.949
GLY  GLU   0.00003  -165.581  -108.984   -96.982     3.141     3.043     1.479
GLY  GLU   0.00001  -179.688   -93.936   -55.042     1.000     1.000     1.000
GLY  GLU   0.00674  -178.858    65.303    -0.948     2.638     0.744     6.197
GLY  GLU   0.00133  -175.041    61.023    82.225     5.707     4.047    19.024
GLY  GLU   0.00013  -171.364   -86.786    -3.236     1.265     1.396     2.937
GLY  GLU   0.04370  -171.365   176.233     2.144     0.938     0.471     0.445
GLY  GLU   0.01337  -171.847   176.133    96.815     1.271     0.756     0.306
GLY  GLU   0.09081   -64.233  -175.375    98.445     0.639     1.829     0.615
GLY  GLU   0.01244   -61.339   -61.798   101.021     0.646     0.461     0.372
GLY  GLU   0.00007  -170.698   -81.858   106.993    10.281     6.746     3.086
GLY  GLU   0.08456   -64.446   -66.572    -8.690     1.834     0.433     1.347
GLY  GLU   0.00272   -66.767   -70.829   -92.456     1.876     1.270     2.264
GLY  GLU   0.09884   -64.194  -177.100   -97.017     0.560     0.696     0.506
GLY  GLU   0.44539   -64.337  -177.005    -1.595     0.432     0.636     0.335
GLY  GLU   0.00465   -60.425    85.007   -94.510     5.385     7.477    11.923
GLY  GLU   0.01464   -63.870    80.547     7.073     0.612     1.283     2.370
GLY  GLU   0.00001   -55.773    90.897    68.896     1.000     1.000     1.000
GLY  GLY   0.00119    60.760    79.612    16.528     0.129     0.287     0.086
GLY  GLY   0.00022    61.652    96.227    92.700     2.531     4.068     1.316
GLY  GLY   0.11457    63.765  -179.940    -0.609     1.426     0.212     0.247
GLY  GLY   0.04396    64.185   179.273    97.319     2.057     6.386     0.848
GLY  GLY   0.05890   -64.359  -175.280    98.350     1.325     0.371     0.324
GLY  GLY   0.00001  -145.842    94.705   132.625     0.145     0.039     0.045
GLY  GLY   0.03238  -171.751   176.342    96.742     1.608     0.254     0.493
GLY  GLY   0.01000    65.247   -74.109    96.680     1.364     3.719     4.748
GLY  GLY   0.02235   -61.571   -62.242   100.363     1.428     0.547     0.492
GLY  GLY   0.00048  -172.758   -84.412   109.502     0.214     0.118     0.013
GLY  GLY   0.00032  -131.215   -66.777    89.147     0.323     0.149     0.472
GLY  GLY   0.02773   -64.658    80.421     8.071     1.048     1.799     1.986
GLY  GLY   0.01406  -178.934    65.204    -0.763     4.278     0.618     2.673
GLY  GLY   0.00199   178.254    58.316    59.611     1.345     0.510     1.809
GLY  GLY   0.03607    62.663   179.042   -97.668     0.180     0.222     0.087
GLY  GLY   0.00096    55.632    71.035  -110.347     6.979     6.214     1.671
GLY  GLY   0.02042  -174.527    58.379   -88.548     1.348     0.972     0.937
GLY  GLY   0.01849   -64.313    79.734  -103.256     5.135     7.018     9.104
GLY  GLY   0.01403    70.798   -74.152   -13.341     3.939     1.772     5.826
GLY  GLY   0.00000    74.317  -103.573   -77.753     0.000     0.000     0.000
GLY  GLY   0.00198    75.567   -63.482   -87.373     0.827     1.556     2.836
GLY  GLY   0.02863   -64.461  -176.688   -96.656     1.932     0.192     0.238
GLY  GLY   0.25794   -64.553  -176.943    -1.407     1.079     0.725     0.274
GLY  GLY   0.13127   -65.188   -66.809    -7.945     1.699     0.233     0.787
GLY  GLY   0.00145  -169.808   -84.618    -8.625     0.831     0.797     0.686
GLY  GLY   0.01675   -67.252   -70.735   -91.695     0.003     0.009     0.009
GLY  GLY   0.00005  -130.412   -66.586   -76.147     9.390     2.547     8.579
GLY  GLY   0.10879  -171.496   176.346     2.412     0.626     0.298     0.272
GLY  GLY   0.03494  -170.263   176.475   -97.706     2.972     5.233     1.621
GLY  GLY   0.00004  -168.215  -129.984  -109.129     9.494     7.099     4.597
GLY  HID   0.02893    63.136  -179.328    97.544     1.241     4.981     0.649
GLY  HID   0.00023    62.948    95.627    91.636     1.250     0.890     0.504
GLY  HID   0.00001    66.262   133.390   109.374     1.000     1.000     1.000
GLY  HID   0.10865    63.086  -179.996    -0.342     1.171     0.496     0.818
GLY  HID   0.00281    62.075    79.914    15.048     1.990     0.721     1.424
GLY  HID   0.00025    78.374   -65.496   -92.221     0.439     0.302     0.610
GLY  HID   0.00212    69.061   -75.164   -18.066     6.228     2.358     7.820
GLY  HID   0.02953    62.634   178.826   -97.620     0.677     0.491     0.599
GLY  HID   0.00084    60.492    75.903  -108.662     5.241     5.824     3.973
GLY  HID   0.00003  -161.565  -115.826   -99.022     7.221    12.672     5.432
GLY  HID   0.01888  -171.306   175.072   -98.479     3.274     2.834     1.218
GLY  HID   0.00635  -173.680    57.954   -88.012     3.367     1.688     3.517
GLY  HID   0.01080   -68.072    74.542  -104.221     4.599     6.076     6.794
GLY  HID   0.00058  -170.269   -85.890    -3.598     2.047     1.140     4.198
GLY  HID   0.00001  -147.267   -62.400   -57.095     1.000     1.000     1.000
GLY  HID   0.00711   -67.120   -70.765   -91.791     0.973     0.195     0.705
GLY  HID   0.09696   -65.444   -66.898    -7.710     2.666     0.414     1.368
GLY  HID   0.00249    64.705   -77.138    92.060     3.462     4.826     7.249
GLY  HID   0.01403   -61.144   -61.723   100.184     2.476     1.953     1.075
GLY  HID   0.00005  -131.267   -61.994    91.379     1.116     1.058     0.537
GLY  HID   0.00045  -174.528   -85.227   106.979     1.785     1.777     2.469
GLY  HID   0.02794   -64.338    79.868     6.978     1.413     1.545     2.240
GLY  HID   0.00217  -173.447    66.326     1.938     6.496     1.535     4.544
GLY  HID   0.00264  -176.593    60.178    63.910     2.322     0.658    16.428
GLY  HID   0.02628  -171.149   176.696     1.929     5.047     0.983     0.651
GLY  HID   0.00718  -171.357   176.535    96.749     3.958     0.688     0.639
GLY  HID   0.12654   -64.045  -174.994    98.671     1.157     0.567     1.413
GLY  HID   0.42755   -64.620  -176.946    -1.682     1.089     0.684     1.002
GLY  HID   0.04861   -64.018  -177.333   -96.662     1.790     1.462     0.781
GLY  HIE   0.00136    69.783   -73.118    88.198     4.914     8.042     4.776
GLY  HIE   0.00347    74.963   -74.671    -4.256     3.382     3.725     6.210
GLY  HIE   0.00009    77.219   -59.816   -57.446     1.705     3.872    26.179
GLY  HIE   0.00017    60.873    79.685    15.178     3.444     1.966     5.360
GLY  HIE   0.00045    49.226    57.824   -95.235     6.650     8.587     6.212
GLY  HIE   0.02955    64.797  -178.312    98.039     2.408     0.639     0.699
GLY  HIE   0.00008    63.124    95.582    91.558     1.724     0.976     0.359
GLY  HIE   0.00007    66.146   132.750   110.030     2.364     2.417     1.759
GLY  HIE   0.15741    63.798  -179.920    -0.315     2.110     0.237     1.113
GLY  HIE   0.02167    63.642   178.632   -98.073     1.861     1.614     1.178
GLY  HIE   0.00010  -175.087   -86.165   109.597     2.768     1.465     5.694
GLY  HIE   0.01283   -62.048   -62.822   100.434     1.699     1.859     0.825
GLY  HIE   0.11465   -64.298  -175.058    98.165     0.619     0.700     0.712
GLY  HIE   0.09875   -64.403   -66.408    -8.418     2.601     0.533     1.632
GLY  HIE   0.00869   -63.107   -65.664   -79.146     6.510     7.373    19.557
GLY  HIE   0.00017  -172.235   -85.843   -10.577     0.883     0.724     1.894
GLY  HIE   0.00001  -146.734   -63.237   -59.898     1.000     1.000     1.000
GLY  HIE   0.00001  -168.065  -105.985   -94.847     1.000     1.000     1.000
GLY  HIE   0.01028   -64.291    79.494     8.219     1.067     1.530     4.058
GLY  HIE   0.00001   -56.540    88.685    67.338     1.000     1.000     1.000
GLY  HIE   0.38227   -64.562  -176.919    -1.599     0.485     0.758     0.346
GLY  HIE   0.08145   -64.205  -177.129   -96.672     0.720     0.758     0.276
GLY  HIE   0.00113  -176.912    60.266    92.150     0.544     0.571     0.196
GLY  HIE   0.00576  -173.490    64.614     8.932     0.497     0.460     0.223
GLY  HIE   0.03398  -171.268   176.391     2.377     1.227     0.392     0.357
GLY  HIE   0.02180  -171.936   176.600    97.086     0.920     0.652     0.566
GLY  HIE   0.00695  -171.912   174.780   -98.703     1.777     3.100     1.051
GLY  HIE   0.00244  -172.797    60.128   -91.105     3.666     2.976     5.988
GLY  HIE   0.00443   -64.264    79.168   -99.788     5.322     7.043     9.203
GLY  HIP   0.00036    63.116    80.660    13.335     4.142     2.260     3.403
GLY  HIP   0.02232    66.339  -178.993    98.513     3.274     3.473     1.257
GLY  HIP   0.00010    63.108    96.229    92.171     1.232     0.696     0.586
GLY  HIP   0.00005    63.473   134.292   108.712     1.000     1.000     1.000
GLY  HIP   0.00585    72.350   -74.107    -6.655     1.991     1.818     4.778
GLY  HIP   0.00027    76.124   -64.434   -88.368     1.370     1.062     3.813
GLY  HIP   0.00006    83.577   -49.959   -52.039     1.000     1.000     1.000
GLY  HIP   0.01787    65.720   177.384   -98.562     1.865     0.807     1.102
GLY  HIP   0.03940    66.310   179.884    -0.039     2.730     0.281     0.511
GLY  HIP   0.00004   -56.929    90.770    71.416     0.247     0.294     0.217
GLY  HIP   0.03298   -63.730    79.943     5.340     1.248     0.858     0.815
GLY  HIP   0.00031  -176.034    60.812    77.157     1.876     1.101    19.536
GLY  HIP   0.00200  -174.310    65.341     3.814     2.930     0.627     4.617
GLY  HIP   0.00008  -131.233    72.060    15.926     1.000     1.000     1.000
GLY  HIP   0.00075    60.421    74.728  -107.726     7.164     7.456     3.293
GLY  HIP   0.00310  -171.699    61.441   -92.219     3.340     3.072     7.621
GLY  HIP   0.00746   -65.597    77.247  -101.425     5.321     7.927    10.303
GLY  HIP   0.00067  -170.528   -85.256    -6.703     2.509     0.741     3.927
GLY  HIP   0.00150   -67.871   -70.517   -90.940     0.349     0.132     0.114
GLY  HIP   0.00009  -107.569   -69.161    -1.902     1.711     0.459     0.404
GLY  HIP   0.08862   -64.971   -66.913    -7.602     1.541     0.444     1.174
GLY  HIP   0.00045    65.134   -76.414    90.942     4.040     4.591     9.015
GLY  HIP   0.03173   -61.101   -61.905   100.130     1.473     1.465     1.083
GLY  HIP   0.00028  -172.875   -84.175   107.083     1.942     1.634     1.915
GLY  HIP   0.00007  -133.824   -65.474    91.788     4.202     1.919     4.376
GLY  HIP   0.10090   -64.200  -175.135    97.927     1.000     1.229     0.746
GLY  HIP   0.10447   -63.971  -177.916   -96.610     0.807     0.417     0.283
GLY  HIP   0.50797   -64.699  -177.328    -1.560     0.471     0.485     0.488
GLY  HIP   0.00578  -170.595   173.839   -98.448     2.134     1.146     1.075
GLY  HIP   0.00002  -166.380  -109.596   -96.023     1.000     1.000     1.000
GLY  HIP   0.02241  -171.960   176.876     2.019     1.553     0.773     0.770
GLY  HIP   0.00205  -171.441   177.864    96.642     1.994     3.375     2.439
GLY  ILE   0.01363  -174.827    57.655   -87.895     0.669     0.533     1.957
GLY  ILE   0.00092  -176.988    66.029     2.060     0.149     0.135     0.228
GLY  ILE   0.00035   177.177    58.606    59.037     4.812     1.326     3.334
GLY  ILE   0.00042    51.086    65.662  -110.073     4.229     4.488     4.493
GLY  ILE   0.00310   -63.321    81.420  -100.278     6.104     8.578    12.099
GLY  ILE   0.00404    66.476   -72.428    96.371     1.448     2.068     4.940
GLY  ILE   0.01794    62.161   179.989    97.025     1.240     3.915     0.592
GLY  ILE   0.00020    62.245    80.104    15.619     2.657     1.013     1.383
GLY  ILE   0.00002    61.404    96.347    93.659     1.000     1.000     1.000
GLY  ILE   0.00024    75.922   -63.337   -88.774     0.513     0.138     0.737
GLY  ILE   0.00258    69.746   -74.688   -13.685     4.325     2.019     7.407
GLY  ILE   0.08050    62.536  -179.741    -0.588     1.336     0.247     0.306
GLY  ILE   0.04053    62.697  -179.463   -98.272     0.431     3.052     0.879
GLY  ILE   0.02867   -62.085   -63.269   100.019     0.901     1.136     0.766
GLY  ILE   0.00019  -171.738   -82.947   109.492     0.089     0.261     0.108
GLY  ILE   0.00012  -129.161   -68.509    86.162     0.574     0.200     0.494
GLY  ILE   0.00019  -170.648   -85.363    -8.982     0.970     1.396     5.326
GLY  ILE   0.08917   -65.174   -67.015    -7.728     1.454     0.267     0.679
GLY  ILE   0.01056   -64.321   -68.089   -83.710     5.017     5.649    17.985
GLY  ILE   0.01297  -172.359   174.860   -98.794     1.172     2.364     0.962
GLY  ILE   0.00953  -172.473   176.597    96.921     0.563     0.615     0.521
GLY  ILE   0.03967  -172.155   176.377     2.327     0.740     0.312     0.254
GLY  ILE   0.00010   -54.647    91.969    67.506     1.727     0.627     4.448
GLY  ILE   0.01446   -63.996    80.037     7.407     1.054     2.623     7.288
GLY  ILE   0.06429   -64.747  -175.530    98.130     1.429     2.777     1.502
GLY  ILE   0.05758   -64.349  -177.035   -96.358     0.466     1.042     0.543
GLY  ILE   0.50802   -64.554  -177.139    -1.422     0.730     0.689     0.571
GLY  LEU   0.00012    59.557    79.149    16.863     0.400     0.222     0.189
GLY  LEU   0.00014    52.738    65.051  -103.393     6.892     7.659     8.794
GLY  LEU   0.00414    66.342   -72.075    98.149     1.617     0.758     2.676
GLY  LEU   0.02309    63.847   179.995    97.747     3.035     5.436     0.924
GLY  LEU   0.00465    72.043   -73.644   -12.373     3.014     1.351     7.062
GLY  LEU   0.00002    76.987   -64.054   -91.256     1.000     1.000     1.000
GLY  LEU   0.08804    62.514  -179.790    -0.647     1.008     0.167     0.221
GLY  LEU   0.02316    64.349  -179.532   -97.706     3.101     2.837     0.900
GLY  LEU   0.07696   -64.368  -175.227    98.269     0.371     0.397     0.458
GLY  LEU   0.01789   -62.137   -62.762   100.301     0.998     1.216     0.442
GLY  LEU   0.01084   -66.713   -70.938   -92.051     0.243     0.133     0.175
GLY  LEU   0.11941   -65.775   -66.832    -7.848     2.085     0.552     2.820
GLY  LEU   0.07149   -64.416  -177.325   -96.771     0.291     0.782     0.279
GLY  LEU   0.38506   -64.622  -176.836    -1.662     0.215     0.719     0.500
GLY  LEU   0.08110   -63.974    79.486     5.811     0.588     0.715     1.997
GLY  LEU   0.00205   -62.530    82.360  -105.295     4.830     5.365    11.212
GLY  LEU   0.01254  -174.318    57.583   -87.550     1.069     1.060     2.065
GLY  LEU   0.00011   179.208    59.002    55.658     1.638     0.335     0.109
GLY  LEU   0.00157  -179.814    65.577    -1.037     3.524     1.729     3.176
GLY  LEU   0.02819  -171.881   174.749   -98.753     1.312     2.453     0.901
GLY  LEU   0.04106  -171.705   176.523     2.358     0.640     0.346     0.365
GLY  LEU   0.00839  -171.760   176.109    96.397     0.537     0.383     0.673
GLY  LYS   0.01030    64.478  -178.205    97.592     2.107     0.132     0.421
GLY  LYS   0.00210    62.973   -80.640    87.709     2.480     3.840     3.618
GLY  LYS   0.00016    75.415   -63.798   -87.144     2.079     1.116     3.084
GLY  LYS   0.00483    71.150   -74.176   -10.037     3.674     1.533     5.875
GLY  LYS   0.08589    62.933  -179.802    -0.804     0.864     0.062     0.308
GLY  LYS   0.03520    62.725   179.774   -97.305     0.962     1.859     0.707
GLY  LYS   0.00009    62.677    80.297    14.824     2.793     1.012     2.031
GLY  LYS   0.00016    59.291    72.060  -107.289     4.767     3.765     5.065
GLY  LYS   0.00400  -174.920    58.379   -87.763     0.984     0.891     2.389
GLY  LYS   0.00294  -175.468    65.821     1.647     1.790     0.827     3.255
GLY  LYS   0.00017  -177.656    59.978    58.594     3.197     1.108    10.268
GLY  LYS   0.01428  -171.633   174.868   -98.356     0.934     0.466     0.541
GLY  LYS   0.00741  -171.939   176.978    97.045     0.685     0.544     0.479
GLY  LYS   0.03820  -171.648   176.496     2.135     0.562     0.321     0.234
GLY  LYS   0.06929   -64.310  -175.182    98.124     0.296     0.456     0.378
GLY  LYS   0.01522   -62.214   -62.817    99.491     1.229     1.323     0.525
GLY  LYS   0.00006  -146.975   -70.178    99.526    23.385    12.575     8.727
GLY  LYS   0.00003  -169.721   -84.289    -7.294     1.387     0.475     5.147
GLY  LYS   0.00110   -67.309   -70.634   -91.413     0.833     0.174     0.597
GLY  LYS   0.10588   -65.049   -67.031    -7.636     0.800     0.220     0.399
GLY  LYS   0.48731   -64.622  -177.117    -1.464     0.196     0.631     0.410
GLY  LYS   0.08688   -64.291  -177.873   -96.630     0.387     0.740     0.555
GLY  LYS   0.02356   -64.172    79.526     6.212     0.730     0.693     0.793
GLY  LYS   0.00492   -67.120    75.771  -100.290     7.010     9.475    11.148
GLY  MET   0.00126    64.560   -74.207    96.681     2.133     4.702     6.545
GLY  MET   0.00075    68.507   -75.528   -15.500     4.755     1.848     7.318
GLY  MET   0.00008    75.632   -63.783   -87.782     1.000     1.000     1.000
GLY  MET   0.00064    56.345    71.367  -110.250     2.910     2.818     2.679
GLY  MET   0.05467    63.084  -179.848    -0.492     1.100     0.233     0.791
GLY  MET   0.00875    62.711  -179.959   -96.936     0.761     4.673     1.007
GLY  MET   0.00068    60.947    79.663    16.215     1.341     0.291     0.521
GLY  MET   0.00812    63.988   177.125    97.258     3.011     8.797     1.440
GLY  MET   0.00008    63.689   105.155    97.976     4.083    16.194     9.558
GLY  MET   0.06327   -64.333  -175.184    98.210     0.388     0.308     0.376
GLY  MET   0.01972   -61.679   -62.465   100.352     1.758     1.885     0.981
GLY  MET   0.00002  -131.627   -66.648    89.353     0.923     0.194     0.748
GLY  MET   0.00008  -171.876   -82.686   109.124     0.794     2.204     5.010
GLY  MET   0.00034  -171.598   -85.619    -9.440     1.859     0.884     3.696
GLY  MET   0.00412   -67.320   -70.717   -91.579     0.811     0.464     1.829
GLY  MET   0.07985   -66.435   -66.772    -7.686     4.859     0.457     2.940
GLY  MET   0.05714   -64.443  -177.757   -96.929     0.247     0.659     0.288
GLY  MET   0.61933   -64.682  -177.042    -1.675     1.066     0.654     0.879
GLY  MET   0.01586   -64.256    79.807     6.934     0.680     1.026     1.271
GLY  MET   0.00522   -60.582    84.760   -95.526     5.470     6.842    12.099
GLY  MET   0.00249  -175.573    57.610   -88.878     1.096     0.480     1.123
GLY  MET   0.01317  -171.716   174.994   -98.379     1.254     2.358     0.784
GLY  MET   0.00029  -178.044    59.477    56.715     2.750     1.091     1.899
GLY  MET   0.00388  -175.865    67.300    -2.750     4.171     1.778     0.927
GLY  MET   0.00457  -171.829   176.055    96.463     0.470     0.393     0.514
GLY  MET   0.03564  -171.910   176.483     2.242     0.809     0.355     0.329
GLY  PHE   0.01412  -172.380   175.555   -98.509     2.100     3.830     1.126
GLY  PHE   0.00002  -164.794  -112.874   -97.951     6.416    17.135     6.949
GLY  PHE   0.00089    53.224    67.857  -109.704     5.381     4.515     4.958
GLY  PHE   0.00903  -174.027    59.061   -89.514     2.431     2.827     5.372
GLY  PHE   0.00587   -63.293    81.342  -101.554     4.947     7.016    11.463
GLY  PHE   0.00478    64.924   -75.320    93.289     1.627     4.737     6.125
GLY  PHE   0.01431   -62.318   -62.669   100.526     3.038     2.494     0.773
GLY  PHE   0.00034  -173.801   -84.694   108.266     2.190     2.026     2.998
GLY  PHE   0.00025  -121.654   -70.191    74.435     1.000     1.000     1.000
GLY  PHE   0.00050  -104.988   -68.212    -1.422     0.566     0.007     0.244
GLY  PHE   0.07046   -66.076   -66.666    -7.350     2.384     0.429     1.382
GLY  PHE   0.01749   -67.389   -70.748   -91.545     0.525     0.199     0.418
GLY  PHE   0.00079   -56.921   -61.157   -49.595     1.748     0.773     9.985
GLY  PHE   0.00105  -169.894   -84.885    -8.165     1.749     1.473     4.390
GLY  PHE   0.00002  -138.565   -64.262   -67.110    14.953     3.358    16.573
GLY  PHE   0.00003   -55.373    91.166    68.653     1.043     0.455     1.626
GLY  PHE   0.01867   -64.826    80.231     7.368     1.656     1.889     2.058
GLY  PHE   0.05926   -64.658  -175.034    98.355     0.549     0.318     0.242
GLY  PHE   0.06764   -64.686  -177.215   -96.831     0.346     0.657     0.177
GLY  PHE   0.46221   -64.673  -176.814    -1.638     0.377     0.677     0.453
GLY  PHE   0.00070    76.392   -64.214   -89.402     1.479     0.865     2.208
GLY  PHE   0.00568    69.222   -75.761   -12.274     4.601     2.564     9.937
GLY  PHE   0.11923    62.549  -179.736    -0.761     1.063     0.160     0.320
GLY  PHE   0.02852    63.555   179.327   -97.001     3.552     0.682     1.647
GLY  PHE   0.00213    61.697    80.274    15.088     1.309     1.210     2.558
GLY  PHE   0.02169    62.598  -177.972    97.855     1.238     0.902     0.499
GLY  PHE   0.00019    62.152    95.707    92.107     0.785     0.875     0.623
GLY  PHE   0.00005    67.578   131.054   111.008     2.993     2.739     1.860
GLY  PHE   0.00110  -173.107    64.377     8.836     2.731     0.795     0.819
GLY  PHE   0.00140  -178.024    59.920    73.319     1.809     1.155    21.859
GLY  PHE   0.01521  -171.940   175.960    96.751     0.771     2.302     0.854
GLY  PHE   0.05637  -172.540   176.505     2.156     0.664     0.424     0.291
GLY  PRO   0.00019    63.897    82.072    15.375     3.933     2.644     4.888
GLY  PRO   0.01036    62.583   173.818    97.156     1.955    12.449     2.521
GLY  PRO   0.00012    61.389    95.449    91.762     2.855     4.981     3.739
GLY  PRO   0.00000    42.313    62.236    66.153     1.000     1.000     1.000
GLY  PRO   0.02621   -65.476    79.436     7.264     1.361     1.034     1.191
GLY  PRO   0.00070   177.435    58.853    56.812     3.179     1.462     5.017
GLY  PRO   0.01004  -175.663    67.064     0.817     2.142     1.770     2.506
GLY  PRO   0.00063    51.023    66.737  -109.701    10.124     9.253     3.052
GLY  PRO   0.00409  -167.321    70.070   -93.923     4.729     9.241     3.316
GLY  PRO   0.01203   -68.158    76.325  -100.860     6.865     9.119     9.258
GLY  PRO   0.09324   -65.253  -175.776    97.945     1.718     3.077     1.803
GLY  PRO   0.00000  -146.206    94.107   133.823     0.286     0.258     0.353
GLY  PRO   0.01998  -171.760   177.659    96.399     0.808     1.632     0.210
GLY  PRO   0.00780    65.609   -74.073    94.083     1.762     3.828     4.220
GLY  PRO   0.02852   -66.485   -65.995    99.611     4.382     4.159     1.155
GLY  PRO   0.00024  -168.244   -80.545   107.610     9.064     5.833     5.318
GLY  PRO   0.00925    71.226   -73.348   -12.877     3.861     1.618     6.087
GLY  PRO   0.00181    76.935   -64.522   -88.606     2.403     2.282     6.367
GLY  PRO   0.08488    62.458  -179.668    -0.985     0.603     0.290     0.339
GLY  PRO   0.02142    64.390  -178.169   -97.016     2.304     3.985     0.460
GLY  PRO   0.02840  -171.199   176.899   -97.701     1.203     4.834     2.186
GLY  PRO   0.00002  -169.002  -123.018  -104.819     7.689    14.197     8.264
GLY  PRO   0.04564  -171.072   177.907     1.758     0.775     1.339     0.683
GLY  PRO   0.00020  -168.290   -83.154   -13.043     4.354     3.166     4.999
GLY  PRO   0.00000  -151.688   -65.215   -77.824     1.000     1.000     1.000
GLY  PRO   0.00984   -67.563   -68.470   -87.746     3.471     3.204     7.894
GLY  PRO   0.14237   -64.084   -66.329    -9.458     1.938     1.110     7.919
GLY  PRO   0.00014  -107.233   -69.006    -2.632     1.000     1.000     1.000
GLY  PRO   0.34926   -65.444  -177.162    -1.359     1.114     0.684     0.348
GLY  PRO   0.09260   -64.816  -177.190   -95.864     1.095     1.087     0.933
GLY  SER   0.08305   -64.127  -175.533    98.141     1.219     1.873     0.976
GLY  SER   0.01092   -63.919   -65.355   101.167     3.102     3.471     1.929
GLY  SER   0.00003  -126.764   -64.297    87.087     3.080     1.996     4.038
GLY  SER   0.00010  -171.279   -84.333   112.091     5.656     2.785     5.626
GLY  SER   0.00126    68.346   -73.165    93.445     5.488     6.596     8.844
GLY  SER   0.01808    63.848   178.752    97.755     2.234     5.772     1.015
GLY  SER   0.00004    62.315    95.751    92.049     0.715     0.615     0.577
GLY  SER   0.00004    67.890   130.630   110.705     2.540     2.953     1.363
GLY  SER   0.00021    59.611    78.592    15.706     3.416     2.416     3.371
GLY  SER   0.00130    56.390    67.931   -99.437     4.822     6.660     7.183
GLY  SER   0.00031    76.012   -64.112   -88.935     1.985     1.253     3.024
GLY  SER   0.00375    72.552   -73.344   -11.682     5.568     2.378     7.612
GLY  SER   0.10223    63.769  -179.919    -0.554     1.600     0.159     0.448
GLY  SER   0.01321    64.078   178.514   -98.281     1.833     1.592     1.191
GLY  SER   0.00269  -173.448    58.499   -90.247     4.085     2.318     3.609
GLY  SER   0.00725  -176.963    65.022     1.402     3.650     0.685     5.408
GLY  SER   0.00006  -170.357    60.410    84.944    13.142     0.313    14.959
GLY  SER   0.00001  -147.851   -63.089   -56.930     0.392     0.070     2.135
GLY  SER   0.00030  -170.700   -85.587    -5.484     1.057     0.375     2.546
GLY  SER   0.00321   -58.004   -59.504   -68.415     3.882     5.099    11.721
GLY  SER   0.12186   -65.272   -66.711    -7.947     3.411     0.500     1.448
GLY  SER   0.09540   -63.936  -177.589   -96.615     1.070     0.876     0.720
GLY  SER   0.44433   -64.398  -177.192    -1.490     0.692     0.624     0.474
GLY  SER   0.00514   -64.873    80.830     8.792     1.536     2.548     6.053
GLY  SER   0.00199   -59.554    86.540   -92.970     5.500     6.916    15.857
GLY  SER   0.00655  -169.723   176.060   -98.247     4.988     6.111     1.959
GLY  SER   0.00001  -166.557  -109.703   -96.948     1.000     1.000     1.000
GLY  SER   0.06896  -171.014   176.494     2.467     1.058     0.355     0.301
GLY  SER   0.00770  -171.517   176.622    96.954     2.502     0.364     0.407
GLY  THR   0.00339    66.449   -72.253    98.364     0.730     2.194     3.317
GLY  THR   0.00033    60.910    79.314    14.989     2.947     1.785     1.781
GLY  THR   0.01893    62.298   178.902    97.213     1.555     7.351     1.534
GLY  THR   0.00003    61.770    95.439    91.840     0.092     0.024     0.153
GLY  THR   0.00001    67.086   131.586   110.017     3.253     3.798     1.474
GLY  THR   0.00029    58.538    71.773  -105.790     4.150     3.863     6.025
GLY  THR   0.00344    74.703   -73.260    -9.931     5.609     2.687     6.858
GLY  THR   0.00033    77.908   -60.114   -59.022     2.580     3.361    22.188
GLY  THR   0.06764    63.791  -179.866    -0.461     2.475     0.117     0.188
GLY  THR   0.00720    64.666   178.942   -97.868     1.909     1.477     0.452
GLY  THR   0.10848   -64.379  -175.169    98.384     0.732     0.458     0.655
GLY  THR   0.03014   -62.689   -63.791   100.314     0.994     1.216     0.645
GLY  THR   0.00049  -171.620   -85.420    -6.487     2.239     0.959     4.251
GLY  THR   0.01480   -66.591   -70.357   -91.292     3.121     3.165     4.268
GLY  THR   0.10863   -64.911   -66.679    -7.895     1.883     0.337     1.209
GLY  THR   0.05882   -64.328  -177.437   -96.774     0.234     1.148     0.299
GLY  THR   0.43795   -64.449  -177.061    -1.674     0.449     0.661     0.469
GLY  THR   0.01310   -62.938    80.146     5.664     2.666     1.480     2.502
GLY  THR   0.00490   -66.489    76.503  -102.200     7.013     9.509    11.480
GLY  THR   0.00501  -172.982    59.521   -88.892     2.997     2.721     6.354
GLY  THR   0.00003  -163.117  -118.333  -100.675     1.287    11.408     4.851
GLY  THR   0.01859  -171.481   175.154   -98.190     1.632     3.086     1.284
GLY  THR   0.00718  -176.161    65.723     1.300     1.427     0.724     2.619
GLY  THR   0.00142  -178.108    59.519    59.519     2.269     0.592    18.170
GLY  THR   0.00008  -171.503   -85.423   110.515     3.974     2.384     5.861
GLY  THR   0.02719  -171.843   176.150    96.336     0.523     0.657     0.903
GLY  THR   0.06159  -171.157   176.451     2.326     0.908     0.418     0.256
GLY  TRP   0.00245    65.101   -75.405    94.677     1.572     4.150     6.725
GLY  TRP   0.06447   -64.607  -175.149    98.341     0.647     0.418     0.523
GLY  TRP   0.01495   -62.055   -62.704   100.684     4.588     3.911     1.228
GLY  TRP   0.00008  -131.777   -60.992    91.667     1.615     1.545     0.939
GLY  TRP   0.00016  -174.494   -85.395   108.455     2.746     1.905     3.908
GLY  TRP   0.00338   179.968    65.036    -2.432     3.883     0.755     5.861
GLY  TRP   0.00114  -177.608    59.902    63.921     3.437     1.539    16.029
GLY  TRP   0.00603  -171.724   175.899    96.505     0.623     0.673     0.709
GLY  TRP   0.08818  -171.974   176.586     2.329     1.040     0.441     0.270
GLY  TRP   0.00082  -170.054   -85.315    -6.342     1.432     1.237     4.291
GLY  TRP   0.00003  -146.396   -63.025   -61.114     5.980     0.455     7.388
GLY  TRP   0.00002  -168.023  -106.558   -94.918     1.000     1.000     1.000
GLY  TRP   0.00224   -65.596   -69.254   -84.906     4.400     4.113    17.537
GLY  TRP   0.00089  -104.765   -68.074    -2.371     0.081     0.144     0.285
GLY  TRP   0.08595   -65.789   -66.584    -7.512     2.133     0.347     1.130
GLY  TRP   0.00954  -171.252   176.211   -98.041     2.485     6.186     2.047
GLY  TRP   0.02193   -64.932    81.011     7.893     1.065     1.977     2.367
GLY  TRP   0.07796   -64.592  -176.708   -96.700     0.580     0.500     0.629
GLY  TRP   0.44602   -64.585  -176.778    -1.462     0.652     0.749     0.462
GLY  TRP   0.00058    54.841    69.669  -108.997     6.888     7.206     4.754
GLY  TRP   0.00844  -174.057    58.644   -87.354     2.368     1.883     4.046
GLY  TRP   0.00492   -63.541    80.964  -106.708     3.795     5.447     7.241
GLY  TRP   0.00124    61.677    80.057    14.904     0.995     0.523     1.639
GLY  TRP   0.00226    61.495   169.470    96.405     2.089     9.846     1.108
GLY  TRP   0.00003    62.063    94.931    91.249     1.000     1.000     1.000
GLY  TRP   0.00002    69.643   129.351   112.163     1.000     1.000     1.000
GLY  TRP   0.00058    76.195   -64.075   -89.064     1.418     0.893     2.138
GLY  TRP   0.00163    67.554   -75.390   -19.338     5.083     2.980     6.157
GLY  TRP   0.00011    65.270   -87.767    20.709     1.000     1.000     1.000
GLY  TRP   0.11831    62.428  -179.701    -0.866     0.938     0.220     0.841
GLY  TRP   0.03562    62.343   179.936   -97.171     1.295     0.926     0.498
GLY  TYR   0.00984    64.725   -72.539    98.007     1.807     2.378     4.098
GLY  TYR   0.02021   -62.386   -62.764   100.711     3.200     2.592     0.846
GLY  TYR   0.00033  -173.640   -84.380   107.864     1.521     1.245     2.727
GLY  TYR   0.00032  -123.679   -69.170    77.619     6.190     3.930     9.586
GLY  TYR   0.00154    62.317    80.427    14.840     2.174     0.950     1.600
GLY  TYR   0.01914    62.967  -179.668    97.588     0.887     5.293     0.737
GLY  TYR   0.00016    62.330    95.345    91.951     1.237     0.702     0.532
GLY  TYR   0.00001    66.088   133.250   110.282     1.000     1.000     1.000
GLY  TYR   0.00139    56.841    72.373  -110.408     3.894     4.188     2.747
GLY  TYR   0.00069    75.797   -63.843   -88.583     0.985     0.452     1.669
GLY  TYR   0.00634    70.823   -74.535   -11.006     4.164     1.590     8.540
GLY  TYR   0.16288    62.448  -179.793    -0.473     1.434     0.505     1.842
GLY  TYR   0.04206    62.170   179.910   -97.407     1.051     1.580     0.597
GLY  TYR   0.01266  -174.322    58.402   -86.472     1.496     1.433     3.550
GLY  TYR   0.01948  -172.406   174.604   -98.536     1.571     1.909     1.018
GLY  TYR   0.00555  -178.146    65.461     2.650     5.030     1.306     4.239
GLY  TYR   0.00107  -177.676    59.702    70.337     2.541     1.127    22.379
GLY  TYR   0.01527  -172.430   177.010    97.252     0.658     0.370     0.237
GLY  TYR   0.06590  -172.383   176.640     2.580     0.983     0.763     1.967
GLY  TYR   0.00039  -169.080   -84.900    -5.743     1.146     1.077     3.252
GLY  TYR   0.00001   179.884   -91.016   -54.044     1.000     1.000     1.000
GLY  TYR   0.00001  -146.810   -63.045   -59.559     1.000     1.000     1.000
GLY  TYR   0.08335   -65.828   -66.801    -7.297     3.051     0.726     2.068
GLY  TYR   0.01654   -67.259   -70.676   -91.104     1.061     0.961     3.576
GLY  TYR   0.00519   -63.179    81.287   -99.564     5.835     7.925    11.887
GLY  TYR   0.00880   -63.560    81.459     5.134     1.779     2.283     8.434
GLY  TYR   0.00001   -57.232    90.765    72.629     1.000     1.000     1.000
GLY  TYR   0.09797   -64.737  -175.156    98.276     0.634     1.274     0.819
GLY  TYR   0.06461   -64.696  -176.889   -96.747     0.573     0.697     0.377
GLY  TYR   0.33827   -64.628  -176.685    -1.513     0.846     0.641     0.550
GLY  VAL   0.00086    62.066    80.102    15.581     2.071     1.182     1.211
GLY  VAL   0.00000    38.291    56.443    58.783     1.000     1.000     1.000
GLY  VAL   0.00843    64.533  -178.455    98.085     2.300     1.795     0.835
GLY  VAL   0.00006    65.281   133.562   109.182     1.003     0.287     0.435
GLY  VAL   0.00006    63.201    96.241    92.279     1.281     0.951     0.535
GLY  VAL   0.00063    57.683    72.347  -107.723     7.792     7.724     4.909
GLY  VAL   0.00776    72.600   -74.334    -7.411     1.729     1.288     3.075
GLY  VAL   0.00010    76.952   -65.006   -88.474     3.095     2.147     9.531
GLY  VAL   0.11188    63.512  -179.824    -0.516     1.552     0.301     0.208
GLY  VAL   0.02171    63.495   178.482   -98.083     1.939     1.463     0.698
GLY  VAL   0.11083   -64.302  -175.121    98.410     0.966     0.337     0.460
GLY  VAL   0.05275  -171.457   176.171     2.429     0.911     0.300     0.108
GLY  VAL   0.01241  -171.516   176.184    96.794     0.742     0.620     0.395
GLY  VAL   0.00524    65.556   -76.757    90.277     2.845     4.789     5.410
GLY  VAL   0.01725   -61.364   -61.987   100.644     0.869     0.781     0.497
GLY  VAL   0.00004  -131.058   -66.807    88.873     0.358     0.164     0.342
GLY  VAL   0.00030  -172.690   -84.385   109.428     1.474     1.208     3.506
GLY  VAL   0.00392  -174.410    59.298   -89.122     2.609     2.220     4.392
GLY  VAL   0.00871  -175.982    64.877     4.811     3.737     0.442     5.275
GLY  VAL   0.00119  -176.965    60.377    90.674     0.585     0.104    10.958
GLY  VAL   0.00001  -149.577   -62.306   -55.312     0.370     0.830     0.305
GLY  VAL   0.00026  -170.332   -84.754    -9.086     1.652     0.677     2.551
GLY  VAL   0.00619   -67.127   -69.493   -89.109     3.341     3.318     9.089
GLY  VAL   0.08252   -65.175   -66.749    -8.116     2.899     0.492     1.405
GLY  VAL   0.00002  -165.781  -109.677   -96.984     1.763     2.052     1.143
GLY  VAL   0.01369  -171.926   174.238   -98.801     1.736     3.193     1.023
GLY  VAL   0.11559   -64.691  -177.555   -96.792     1.273     0.752     0.270
GLY  VAL   0.38545   -64.613  -177.229    -1.519     0.854     0.555     0.514
GLY  VAL   0.02664   -63.963    80.130     5.573     0.373     1.042     1.938
GLY  VAL   0.00550   -65.597    77.912  -100.435     6.339     9.123    11.355
HID  ALA   0.00094    55.987    69.948  -107.067     7.639     8.286     5.076
HID  ALA   0.00925  -174.070    58.004   -86.454     1.440     0.974     3.253
HID  ALA   0.00952   -61.065    84.299   -98.307     5.221     6.333    13.245
HID  ALA   0.00148    62.079    79.948    14.854     2.758     1.250     2.063
HID  ALA   0.00692    63.701  -179.969    97.603     2.256     8.251     1.706
HID  ALA   0.00002    66.023   133.251   110.024     1.219     1.702     0.843
HID  ALA   0.00015    63.613    96.235    91.911     1.400     1.496     0.781
HID  ALA   0.00266  -178.451    59.627    57.335     2.564     0.784     6.611
HID  ALA   0.00205  -175.121    65.230     1.710    14.320     2.266     5.350
HID  ALA   0.00006   -56.888    90.013    70.706     1.817     1.296     3.751
HID  ALA   0.02062   -64.384    80.719     5.127     1.364     1.870     4.848
HID  ALA   0.00422    66.306   -74.422    92.742     3.051     3.165     6.335
HID  ALA   0.00914   -61.741   -62.388   100.151     2.938     2.719     1.936
HID  ALA   0.00035  -175.755   -86.322   106.452     1.242     1.315     0.733
HID  ALA   0.00004  -127.411   -67.903    85.358     2.975     6.442     5.625
HID  ALA   0.00549    71.251   -74.205   -12.038     4.860     1.836     6.851
HID  ALA   0.00100    74.416   -64.365   -85.916     4.547     2.606     7.141
HID  ALA   0.09505    63.415  -179.966    -0.333     1.581     0.503     0.875
HID  ALA   0.02454    62.778   179.163   -97.737     0.912     1.173     0.292
HID  ALA   0.00005  -145.610   -62.938   -59.342     7.348     1.863     7.443
HID  ALA   0.00062  -169.024   -85.228    -4.137     2.171     1.557     3.634
HID  ALA   0.00002   179.348   -90.921   -49.378     1.000     1.000     1.000
HID  ALA   0.00793   -67.476   -70.599   -91.839     0.638     0.390     0.250
HID  ALA   0.09731   -65.583   -66.752    -7.837     2.163     0.663     3.649
HID  ALA   0.02168  -172.150   174.753   -98.742     1.714     3.053     1.171
HID  ALA   0.00001  -157.586  -126.170  -103.717     1.000     1.000     1.000
HID  ALA   0.00796  -172.367   175.959    95.171     0.985     0.430     0.900
HID  ALA   0.03830  -171.263   176.416     2.434     1.082     0.475     0.350
HID  ALA   0.05963   -64.387  -175.394    97.968     0.644     0.300     0.475
HID  ALA   0.10528   -63.986  -177.056   -96.133     0.738     1.072     1.191
HID  ALA   0.46771   -64.681  -176.954    -1.692     0.510     0.705     0.995
HID  ARG   0.00343    66.531  -178.146    98.342     2.107     0.287     0.486
HID  ARG   0.00494    73.866   -74.221    -5.070     2.025     1.904     3.622
HID  ARG   0.00248    67.705   -77.650    85.415     1.963     3.396     3.103
HID  ARG   0.03138    63.333  -179.855    -0.449     2.041     0.151     0.389
HID  ARG   0.00907    63.621   179.178   -97.505     2.412     1.610     1.243
HID  ARG   0.00004    63.695    80.452    14.031     2.924     0.943     1.433
HID  ARG   0.00010    46.631    56.610   -96.266     6.287     6.004     5.440
HID  ARG   0.00618  -171.681   174.573   -98.226     1.071     0.907     1.069
HID  ARG   0.00048  -168.123    64.855   -99.512     1.090     0.757     0.265
HID  ARG   0.00026   -70.430    72.215  -103.906     4.136     5.121     6.169
HID  ARG   0.00036  -177.252    60.584    92.489     0.345     0.314     0.284
HID  ARG   0.00126  -173.350    64.973     8.111     0.690     0.732     0.407
HID  ARG   0.00305  -170.896   176.124    96.141     0.632     0.346     0.465
HID  ARG   0.01860  -171.655   176.368     2.519     0.943     0.342     0.769
HID  ARG   0.00002  -172.158   -85.384   -11.955     1.000     1.000     1.000
HID  ARG   0.00001  -171.824   -81.882   105.216     1.000     1.000     1.000
HID  ARG   0.01037   -61.841   -62.078    99.827     1.206     1.212     0.401
HID  ARG   0.10322   -65.077   -66.923    -7.749     1.471     0.444     0.965
HID  ARG   0.00002   -64.629   -70.807   -93.708     1.000     1.000     1.000
HID  ARG   0.06919   -64.528  -175.137    98.139     0.371     0.291     0.387
HID  ARG   0.03477   -63.856    79.829     4.934     0.944     0.703     1.341
HID  ARG   0.03736   -64.486  -177.708   -96.741     0.394     0.541     0.228
HID  ARG   0.66342   -64.784  -177.325    -1.469     0.274     0.505     0.464
HID  ASN   0.00013    76.538   -64.406   -88.152     2.026     1.182     1.494
HID  ASN   0.00015    65.199   -76.673   -19.844     1.934     1.143     2.989
HID  ASN   0.00778    65.117   179.791   -96.485     3.155     2.623     1.926
HID  ASN   0.00029    56.081    71.776  -109.597     6.198     7.601     3.306
HID  ASN   0.00220    66.246   -72.962    93.697     1.153     1.958     1.478
HID  ASN   0.00003    61.964    95.226    91.568     0.173     0.279     0.379
HID  ASN   0.00004    62.406    80.139    14.400     2.164     1.047     1.887
HID  ASN   0.02807    64.998  -179.908    -0.434     2.602     0.217     1.158
HID  ASN   0.00182    66.949  -179.137    99.252     2.670     6.389     2.267
HID  ASN   0.01832   -62.363   -62.587   100.545     2.083     2.198     1.066
HID  ASN   0.07440   -64.197  -175.014    98.185     0.815     0.810     0.631
HID  ASN   0.00030  -170.042   -85.655    -4.023     1.648     0.045     5.834
HID  ASN   0.07415   -64.270   -66.621    -8.514     2.027     0.530     1.358
HID  ASN   0.00041   -64.088   -67.153   -84.332     4.467     5.381    10.808
HID  ASN   0.63253   -64.631  -176.845    -1.700     0.270     0.638     0.632
HID  ASN   0.09206   -64.337  -177.513   -96.658     0.356     0.818     0.557
HID  ASN   0.00564   -63.699    80.975   -98.927     5.861     8.530    13.231
HID  ASN   0.00003   -57.429    90.850    73.895     0.453     0.074     3.638
HID  ASN   0.03678   -64.341    79.855     5.697     1.823     1.265     3.215
HID  ASN   0.00292  -173.500    58.837   -90.873     3.453     3.333     5.641
HID  ASN   0.00891  -171.347   174.088   -98.648     1.177     1.946     1.600
HID  ASN   0.00001  -166.514  -104.443   -94.714     1.000     1.000     1.000
HID  ASN   0.00168  -174.952    64.959     4.385     2.928     1.342     7.012
HID  ASN   0.00046  -176.978    60.449    88.287     1.658     0.525    15.670
HID  ASN   0.00010  -175.839   -86.193   106.531     1.422     1.170     0.587
HID  ASN   0.00510  -171.133   175.888     1.391     0.549     0.217     0.603
HID  ASN   0.00568  -171.125   175.592    96.230     0.834     1.168     1.735
HID  ASP   0.00169    65.777   -78.415    86.911     1.889     3.885     4.202
HID  ASP   0.00080    75.511   -72.669    -7.107     0.946     0.403     0.812
HID  ASP   0.00016    72.234   -62.588   -45.063     4.805     2.550     3.980
HID  ASP   0.08225    64.329  -179.832     0.025     1.868     0.461     0.428
HID  ASP   0.01220    65.176  -174.517   -96.686     0.924    10.089     2.437
HID  ASP   0.00020    61.870    79.048    17.135     5.018     4.177     7.163
HID  ASP   0.01111    65.717  -179.142    98.119     2.206     2.243     1.450
HID  ASP   0.00002    65.258    95.134    78.519     2.561     7.967    19.257
HID  ASP   0.00001    70.479   127.075   113.008     1.000     1.000     1.000
HID  ASP   0.00011    53.791    63.527  -100.883     6.844     9.186     6.449
HID  ASP   0.00086  -169.577    62.753   -96.654     3.472     3.223     6.303
HID  ASP   0.00262   -68.213    74.149  -103.357     5.426     7.333     8.832
HID  ASP   0.00374  -172.796    66.130     4.803     1.423     1.523     4.283
HID  ASP   0.00095  -176.643    60.428    89.699     1.336     0.748    11.686
HID  ASP   0.00472  -173.049   179.007   -99.591     2.680     5.639     1.292
HID  ASP   0.00034  -171.309   -85.455    -8.121     1.446     1.313     4.750
HID  ASP   0.03342  -170.478   176.046     2.345     0.960     0.360     0.484
HID  ASP   0.01045  -171.161   176.023    96.642     1.027     0.504     0.380
HID  ASP   0.04182   -63.778  -175.689    98.361     1.760     3.717     1.312
HID  ASP   0.01396   -62.057   -62.519   100.399     1.805     1.732     0.915
HID  ASP   0.00005  -173.025   -86.172   110.115     2.158     5.263     4.878
HID  ASP   0.00773   -60.552   -64.704   -78.735     3.756     5.962    14.974
HID  ASP   0.07913   -62.361   -65.986   -10.004     2.194     0.495     1.990
HID  ASP   0.00000  -104.445   -68.173    -1.826     1.000     1.000     1.000
HID  ASP   0.00006   -54.268    99.710    77.044     3.068     2.992     2.136
HID  ASP   0.02300   -63.467    79.561     7.131     1.596     0.720     1.890
HID  ASP   0.13965   -63.633  -177.488   -97.040     0.900     0.561     0.465
HID  ASP   0.52893   -64.303  -177.247    -1.715     0.789     0.468     0.494
HID  CYS   0.00013    54.096    69.431  -109.646     9.151     9.208     3.082
HID  CYS   0.00020    74.324   -64.040   -84.693     1.620     0.401     3.710
HID  CYS   0.00157    69.970   -74.050   -18.514     1.989     1.019     8.652
HID  CYS   0.00056    61.972   -79.632    94.442     2.404     2.629     5.076
HID  CYS   0.00536    62.816   178.648    97.855     0.968     8.165     1.349
HID  CYS   0.00036    60.509    79.397    15.725     0.478     0.304     0.568
HID  CYS   0.09419    62.875  -179.872    -0.364     0.787     0.386     1.394
HID  CYS   0.00763    63.031  -177.174   -93.897     0.764     4.596     3.831
HID  CYS   0.07275   -64.607  -175.402    98.265     1.194     1.294     1.396
HID  CYS   0.00233   -62.921   -63.511    99.700     2.600     3.056     2.493
HID  CYS   0.00002  -175.716   -85.753   105.924     3.474     2.475     1.125
HID  CYS   0.00002  -132.625   -60.972    90.929     1.000     1.000     1.000
HID  CYS   0.00004  -169.882   -85.414    -3.953     1.120     0.701     1.034
HID  CYS   0.00001   179.500   -90.843   -50.334     1.000     1.000     1.000
HID  CYS   0.00036   -67.014   -70.023   -91.110     2.241     2.405     4.540
HID  CYS   0.06805   -65.433   -66.792    -8.144     1.968     0.804     4.886
HID  CYS   0.63302   -64.751  -176.930    -1.742     0.527     0.635     0.617
HID  CYS   0.04563   -64.334  -176.612   -96.108     0.717     0.945     0.867
HID  CYS   0.01233   -64.913    79.632     4.764     0.623     1.341     3.791
HID  CYS   0.00344   -64.444    78.857  -100.052     6.359     8.551    11.052
HID  CYS   0.00476  -174.645    58.118   -87.270     1.426     0.969     1.938
HID  CYS   0.00023  -176.971    60.066    58.149     3.679     1.707     3.297
HID  CYS   0.00094  -179.755    64.980    -5.255     4.520     1.677     7.161
HID  CYS   0.00001  -140.119    71.544    10.131     1.000     1.000     1.000
HID  CYS   0.00476  -171.630   175.930   -97.864     2.669     6.289     2.160
HID  CYS   0.00736  -171.981   176.781    96.722     0.479     0.940     0.795
HID  CYS   0.03395  -171.798   176.388     2.357     0.915     0.284     0.308
HID  GLN   0.00048    69.703   -73.743    86.881     5.902     4.112    11.352
HID  GLN   0.00006    76.112   -63.924   -89.223     1.934     0.477     3.848
HID  GLN   0.00028    74.707   -74.452    -6.589     0.781     2.555     6.523
HID  GLN   0.00002    61.271    95.972    92.533     0.015     0.055     0.069
HID  GLN   0.00013    60.441    79.571    15.579     0.056     0.210     0.256
HID  GLN   0.09539    62.790  -179.840    -0.362     0.864     0.416     1.306
HID  GLN   0.00223    65.140  -178.378    97.893     3.539     2.263     2.850
HID  GLN   0.00008    51.119    66.584  -111.045     1.421     1.384     0.362
HID  GLN   0.01177    62.598   179.393   -97.425     1.707     1.642     1.571
HID  GLN   0.00364   -61.958   -62.616   100.423     2.610     2.376     1.318
HID  GLN   0.04752   -64.147  -175.068    98.434     0.506     0.495     0.468
HID  GLN   0.00019  -168.171   -84.442    -5.363     1.338     1.452     3.589
HID  GLN   0.00001   179.456   -90.300   -48.291     1.000     1.000     1.000
HID  GLN   0.00105   -64.168   -68.097   -83.703     4.476     5.499    15.339
HID  GLN   0.07073   -65.232   -66.874    -7.833     3.141     0.492     1.273
HID  GLN   0.07263   -64.265  -177.323   -96.564     0.536     0.922     0.577
HID  GLN   0.60446   -64.698  -176.943    -1.754     0.255     0.684     0.641
HID  GLN   0.00066   -56.461    89.310   -86.420     3.737     3.917     7.544
HID  GLN   0.02215   -64.057    79.804     5.407     1.290     1.255     2.351
HID  GLN   0.01181  -172.387   174.813   -98.594     0.871     0.553     1.096
HID  GLN   0.00356  -174.026    58.188   -86.307     1.671     1.666     3.611
HID  GLN   0.00082  -175.633    66.055     1.885     2.893     0.700     4.451
HID  GLN   0.00052  -176.636    60.277    72.568     0.542     0.345    21.116
HID  GLN   0.03430  -172.219   176.346     2.577     0.943     0.326     0.839
HID  GLN   0.01549  -172.082   176.443    96.731     0.587     0.829     0.445
HID  GLU   0.00179  -174.586    57.507   -87.682     2.401     2.019     4.369
HID  GLU   0.00673  -172.569   174.521   -99.212     0.944     1.379     0.515
HID  GLU   0.00012  -175.924    60.768    60.660     0.946     1.001    15.596
HID  GLU   0.00011  -176.246    67.375     0.633     1.000     1.000     1.000
HID  GLU   0.04888  -171.729   176.274     2.427     0.683     0.366     0.330
HID  GLU   0.00533  -172.292   176.428    96.421     1.261     0.978     1.138
HID  GLU   0.00006  -172.241   -80.354   104.354     2.531     3.820     0.970
HID  GLU   0.00006  -169.052   -84.643    -5.386     3.300     3.693     7.724
HID  GLU   0.01205   -61.587   -62.012   100.794     3.224     2.918     0.850
HID  GLU   0.09784   -64.063  -175.146    98.539     0.793     0.603     0.566
HID  GLU   0.00003   -66.498   177.907    57.935     1.000     1.000     1.000
HID  GLU   0.00493   -67.243   -70.556   -91.891     1.144     0.602     0.893
HID  GLU   0.05232   -64.868   -66.696    -8.241     2.143     0.397     1.406
HID  GLU   0.20640   -64.205  -177.669   -96.877     0.709     0.758     0.499
HID  GLU   0.44118   -64.453  -176.996    -1.718     0.844     0.601     0.520
HID  GLU   0.01079   -64.546    79.325     5.959     2.128     1.129     1.816
HID  GLU   0.00118   -63.443    80.224   -97.099     8.708    10.563    14.029
HID  GLU   0.00008    55.749    71.487  -111.654     6.113     6.246     2.193
HID  GLU   0.00081    61.718   -76.035    97.521     2.376     2.452     3.933
HID  GLU   0.00366    65.182  -178.502    97.504     3.086     2.956     4.219
HID  GLU   0.00005    75.690   -63.452   -88.266     0.908     0.989     2.301
HID  GLU   0.00146    72.845   -75.656    -5.198     2.011     2.435     9.780
HID  GLU   0.00021    60.397    79.482    16.448     1.044     0.297     1.422
HID  GLU   0.09377    63.086  -179.831    -0.348     1.377     0.392     0.892
HID  GLU   0.01016    63.174   177.744   -96.594     1.663     0.952     2.654
HID  GLY   0.02893    63.136  -179.328    97.544     1.241     4.981     0.649
HID  GLY   0.00023    62.948    95.627    91.636     1.250     0.890     0.504
HID  GLY   0.00001    66.262   133.390   109.374     1.000     1.000     1.000
HID  GLY   0.10865    63.086  -179.996    -0.342     1.171     0.496     0.818
HID  GLY   0.00281    62.075    79.914    15.048     1.990     0.721     1.424
HID  GLY   0.00025    78.374   -65.496   -92.221     0.439     0.302     0.610
HID  GLY   0.00212    69.061   -75.164   -18.066     6.228     2.358     7.820
HID  GLY   0.02953    62.634   178.826   -97.620     0.677     0.491     0.599
HID  GLY   0.00084    60.492    75.903  -108.662     5.241     5.824     3.973
HID  GLY   0.00003  -161.565  -115.826   -99.022     7.221    12.672     5.432
HID  GLY   0.01888  -171.306   175.072   -98.479     3.274     2.834     1.218
HID  GLY   0.00635  -173.680    57.954   -88.012     3.367     1.688     3.517
HID  GLY   0.01080   -68.072    74.542  -104.221     4.599     6.076     6.794
HID  GLY   0.00058  -170.269   -85.890    -3.598     2.047     1.140     4.198
HID  GLY   0.00001  -147.267   -62.400   -57.095     1.000     1.000     1.000
HID  GLY   0.00711   -67.120   -70.765   -91.791     0.973     0.195     0.705
HID  GLY   0.09696   -65.444   -66.898    -7.710     2.666     0.414     1.368
HID  GLY   0.00249    64.705   -77.138    92.060     3.462     4.826     7.249
HID  GLY   0.01403   -61.144   -61.723   100.184     2.476     1.953     1.075
HID  GLY   0.00005  -131.267   -61.994    91.379     1.116     1.058     0.537
HID  GLY   0.00045  -174.528   -85.227   106.979     1.785     1.777     2.469
HID  GLY   0.02794   -64.338    79.868     6.978     1.413     1.545     2.240
HID  GLY   0.00217  -173.447    66.326     1.938     6.496     1.535     4.544
HID  GLY   0.00264  -176.593    60.178    63.910     2.322     0.658    16.428
HID  GLY   0.02628  -171.149   176.696     1.929     5.047     0.983     0.651
HID  GLY   0.00718  -171.357   176.535    96.749     3.958     0.688     0.639
HID  GLY   0.12654   -64.045  -174.994    98.671     1.157     0.567     1.413
HID  GLY   0.42755   -64.620  -176.946    -1.682     1.089     0.684     1.002
HID  GLY   0.04861   -64.018  -177.333   -96.662     1.790     1.462     0.781
HID  HID   0.00830    64.594   179.243   -97.947     1.827     2.297     0.896
HID  HID   0.00069    53.287    67.847  -108.137     7.369     7.752     4.425
HID  HID   0.00243  -170.997   174.545   -97.907     2.705     1.409     0.809
HID  HID   0.00264   -61.869    81.224     2.693     1.770     0.757     2.917
HID  HID   0.00259   -63.502    80.699  -100.084     5.762     7.762    13.071
HID  HID   0.00450  -173.536    59.309   -85.403     0.459     1.397     1.546
HID  HID   0.00015  -175.551    58.856    91.725     0.829     0.638     0.123
HID  HID   0.00516  -176.282    66.358     0.045     1.733     1.063     3.065
HID  HID   0.00360    65.745   -76.465    90.700     4.610     1.874     6.083
HID  HID   0.00015    77.180   -64.121   -90.713     0.745     0.083     1.090
HID  HID   0.00396    73.042   -77.234    -0.355     2.660     3.237     5.407
HID  HID   0.00006    62.121    96.031    92.207     1.402     0.099     0.199
HID  HID   0.00026    61.763    79.933    14.407     1.759     0.558     0.460
HID  HID   0.03842    64.713  -179.892     0.036     1.886     0.245     1.417
HID  HID   0.01572    65.226  -179.415    97.683     1.943     4.893     0.872
HID  HID   0.01270   -60.575   -61.134   100.420     2.910     2.816     1.473
HID  HID   0.00009  -176.901   -86.918   105.639     0.215     0.269     0.182
HID  HID   0.00006  -128.916   -67.550    86.740     2.949     4.840     4.428
HID  HID   0.00043  -170.995   -85.587    -4.879     2.725     0.534     3.294
HID  HID   0.00468   -67.088   -70.843   -91.947     0.471     0.168     0.294
HID  HID   0.00020  -103.031   -67.385    -0.470     3.067     0.691     0.763
HID  HID   0.15467   -65.420   -66.951    -8.034     1.845     0.536     1.217
HID  HID   0.00952  -171.596   176.770    97.118     1.017     0.563     0.081
HID  HID   0.02352  -172.275   176.723     2.092     0.661     0.371     0.570
HID  HID   0.08497   -64.172  -175.114    98.057     0.974     0.371     0.357
HID  HID   0.04884   -64.091  -177.753   -96.444     0.752     0.944     0.970
HID  HID   0.57170   -64.632  -177.007    -1.637     0.269     0.651     0.541
HID  HIE   0.00015    63.364    96.059    91.670     1.575     0.694     0.577
HID  HIE   0.00116    62.175    80.079    14.358     2.066     0.842     2.195
HID  HIE   0.00786    62.944  -178.695    97.756     0.950     3.999     1.032
HID  HIE   0.00212    63.098   -76.926    92.527     2.372     5.358     5.682
HID  HIE   0.00057    57.559    73.417  -110.403     7.101     7.660     3.170
HID  HIE   0.00027    78.192   -64.956   -91.053     1.707     1.165     2.891
HID  HIE   0.00984    72.166   -73.426    -9.939     3.137     1.381     5.273
HID  HIE   0.07800    62.225  -179.749    -0.779     0.288     0.087     0.185
HID  HIE   0.00689    62.063   179.500   -97.309     2.047     4.517     0.927
HID  HIE   0.01367  -173.912    58.097   -86.527     1.045     0.917     1.972
HID  HIE   0.00069  -175.813    60.239    55.044     2.055     0.577     0.791
HID  HIE   0.00422  -178.976    66.124    -6.469     4.588     1.516     6.331
HID  HIE   0.00039  -169.463   -85.471    -3.917     1.025     0.471     1.032
HID  HIE   0.00001  -147.177   -61.413   -60.805     1.000     1.000     1.000
HID  HIE   0.00766   -67.213   -70.824   -91.828     0.296     0.190     0.243
HID  HIE   0.08786   -66.038   -66.839    -7.493     2.925     0.477     2.423
HID  HIE   0.00021  -173.523   -83.092   105.511     2.465     4.169     1.626
HID  HIE   0.00903   -63.239   -63.652   100.453     3.838     3.560     0.973
HID  HIE   0.01622  -171.904   174.804   -98.542     1.204     1.079     0.427
HID  HIE   0.09334  -172.285   176.633     2.351     0.433     0.344     0.465
HID  HIE   0.02276  -171.962   176.681    96.715     1.374     0.498     0.935
HID  HIE   0.00485   -64.762    81.037     7.733     0.868     2.403     2.130
HID  HIE   0.00328   -61.874    82.996   -97.492     6.351     7.718    13.492
HID  HIE   0.07955   -64.249  -174.972    99.010     1.123     1.731     2.396
HID  HIE   0.49945   -65.110  -176.978    -1.982     1.199     0.790     1.476
HID  HIE   0.04994   -65.338  -178.155   -96.982     2.171     1.339     0.643
HID  HIP   0.00073  -172.133    63.858     8.974     1.042     0.260     0.316
HID  HIP   0.00097  -177.213    59.721    69.785     2.655     0.979    18.902
HID  HIP   0.03551  -172.107   176.717     2.027     1.191     0.720     0.704
HID  HIP   0.00216  -171.461   176.397    96.195     0.724     0.785     0.660
HID  HIP   0.00090    62.109   -79.833    89.879     2.500     6.344     7.203
HID  HIP   0.01240    65.249  -178.991    98.050     2.473     4.346     1.057
HID  HIP   0.05669   -63.891  -175.068    97.872     1.244     1.037     0.734
HID  HIP   0.01351   -62.024   -62.375    99.105     1.703     1.677     1.034
HID  HIP   0.00004  -131.452   -61.241    89.532     0.797     0.296     0.812
HID  HIP   0.00014  -173.983   -84.437   106.096     1.065     1.544     1.110
HID  HIP   0.00056    62.329    80.076    14.266     2.493     0.924     1.565
HID  HIP   0.00001    65.085    93.500    88.771     1.000     1.000     1.000
HID  HIP   0.00047    59.519    74.327  -107.495     7.673     8.009     3.633
HID  HIP   0.00870    64.625   177.706   -98.666     1.998     1.701     1.224
HID  HIP   0.01130    62.509  -179.796    -0.815     1.796     0.243     1.198
HID  HIP   0.00011    77.656   -64.862   -90.009     1.806     0.907     2.829
HID  HIP   0.00159    71.556   -76.162    -3.367     5.463     2.998     7.140
HID  HIP   0.00038  -169.602   -85.700    -2.556     1.148     1.448     3.087
HID  HIP   0.08622   -65.578   -67.077    -6.939     1.466     0.400     1.350
HID  HIP   0.00236   -59.528   -61.367   -55.331     3.356     2.418    16.351
HID  HIP   0.00396  -173.616    57.720   -87.738     1.791     1.611     3.800
HID  HIP   0.00942  -172.006   174.287   -98.530     1.705     1.337     0.511
HID  HIP   0.09842   -64.152  -177.681   -96.336     0.818     0.780     0.610
HID  HIP   0.61206   -64.733  -177.262    -1.645     0.529     0.609     0.668
HID  HIP   0.00402   -60.798    84.527   -89.510     7.030    10.087    14.786
HID  HIP   0.03735   -63.563    79.673     4.138     3.126     1.527     1.537
HID  HIP   0.00001   -56.229    90.913    69.805     1.000     1.000     1.000
HID  ILE   0.00021    53.068    68.486  -110.303     5.674     6.088     0.984
HID  ILE   0.01121  -172.524   174.340   -99.011     0.511     0.466     0.212
HID  ILE   0.00599  -174.752    57.453   -86.320     0.645     0.641     1.675
HID  ILE   0.00003    54.802   -75.855   -58.971     1.631     0.966     2.084
HID  ILE   0.01184    73.626   -72.709    -8.884     2.316     1.250     2.553
HID  ILE   0.07230    64.100  -179.878    -0.288     2.383     0.110     0.408
HID  ILE   0.00509    63.933  -173.811   -96.451     1.483     9.238     1.940
HID  ILE   0.00003    61.261    95.589    93.121     0.288     0.134     0.097
HID  ILE   0.00003    38.695    56.279    58.779     0.439     0.004     0.076
HID  ILE   0.00032    61.203    79.775    15.203     2.545     1.046     1.521
HID  ILE   0.00090    64.977   -71.170    98.539     1.618     2.610     3.196
HID  ILE   0.00878    62.262  -179.254    97.321     1.246     1.923     0.555
HID  ILE   0.00054  -178.903    59.654    55.475     4.108     0.814     1.145
HID  ILE   0.00004  -176.821    67.018     0.677     1.000     1.000     1.000
HID  ILE   0.02722  -172.252   176.683     2.005     0.526     0.611     0.456
HID  ILE   0.00938  -172.497   176.842    96.917     0.456     0.508     0.456
HID  ILE   0.07893   -64.447  -175.876    97.239     1.996     3.364     2.139
HID  ILE   0.01765   -62.717   -63.457    99.108     1.471     1.285     0.518
HID  ILE   0.00003  -175.504   -85.242   106.619     1.000     1.000     1.000
HID  ILE   0.00016  -168.591   -84.965    -4.200     1.069     1.046     2.176
HID  ILE   0.09919   -65.914   -67.009    -7.217     2.766     0.409     0.840
HID  ILE   0.01322   -65.564   -69.847   -89.214     2.797     3.468     9.630
HID  ILE   0.06897   -64.068  -177.480   -96.373     0.672     1.315     0.818
HID  ILE   0.55673   -64.477  -177.080    -1.692     0.628     0.676     0.663
HID  ILE   0.00102   -60.453    85.126   -96.048     6.316     8.360    17.271
HID  ILE   0.01018   -63.766    80.051     5.891     0.872     1.430     2.295
HID  ILE   0.00005   -58.458    90.326    76.027     1.000     1.000     1.000
HID  LEU   0.00021    53.713    69.011  -110.247     7.451     7.681     1.517
HID  LEU   0.01079  -174.600    57.363   -87.829     0.712     1.244     1.190
HID  LEU   0.00190  -175.764    66.741    -1.379     2.776     0.854     4.072
HID  LEU   0.00048  -177.473    59.798    63.177     1.195     0.561    21.573
HID  LEU   0.00172    65.565   -76.827    88.184     5.247     5.913     1.972
HID  LEU   0.00384    71.612   -74.635   -12.223     3.774     2.052     9.224
HID  LEU   0.00001    74.677   -63.513   -86.924     1.000     1.000     1.000
HID  LEU   0.00775    62.901  -179.541    97.878     1.383     4.500     0.655
HID  LEU   0.09503    63.050  -179.721    -0.571     1.621     0.129     0.349
HID  LEU   0.01917    63.009  -179.187   -97.479     1.335     4.129     1.090
HID  LEU   0.00001    60.818    79.662    15.417     1.000     1.000     1.000
HID  LEU   0.00602  -172.037   174.655   -98.810     0.994     1.309     0.552
HID  LEU   0.07976  -171.642   176.564     2.495     0.444     0.222     0.560
HID  LEU   0.01046  -171.983   176.940    97.033     0.925     0.885     0.334
HID  LEU   0.01360   -62.902   -63.370   100.240     2.150     2.209     0.968
HID  LEU   0.11981   -64.410  -175.181    98.229     0.377     0.727     0.552
HID  LEU   0.00655   -66.897   -70.920   -92.008     0.309     0.119     0.065
HID  LEU   0.08456   -66.449   -66.879    -7.297     5.799     0.301     1.499
HID  LEU   0.00038   -55.742   -60.559   -44.178     1.000     1.000     1.000
HID  LEU   0.05885   -64.157  -177.247   -96.422     0.431     0.940     0.687
HID  LEU   0.45960   -64.619  -176.956    -1.813     0.294     0.703     0.654
HID  LEU   0.01839   -64.086    79.479     6.484     1.081     1.134     1.246
HID  LEU   0.00110   -65.167    78.829  -108.738     2.887     4.532     4.195
HID  LYS   0.00008    64.790    79.513  -105.616     6.793     9.886     0.394
HID  LYS   0.00241  -173.872    58.115   -86.449     1.301     1.320     3.526
HID  LYS   0.00006  -179.627    58.616    54.550     0.005     0.032     0.404
HID  LYS   0.00012  -176.115    66.344     0.548     2.066     1.706     5.258
HID  LYS   0.00177    66.947   -78.443    85.797     3.625     2.061     1.622
HID  LYS   0.00156    65.959  -177.821    98.117     0.848     1.525     0.502
HID  LYS   0.00254    71.400   -73.158    -8.259     2.070     1.340     2.839
HID  LYS   0.00003    78.637   -65.563   -92.010     1.000     1.000     1.000
HID  LYS   0.05210    62.716  -179.874    -0.313     1.419     0.466     1.370
HID  LYS   0.01948    62.556   179.935   -97.149     0.860     1.671     0.410
HID  LYS   0.00005    60.834    79.686    15.036     1.000     1.000     1.000
HID  LYS   0.01933   -61.111   -61.347    99.402     1.893     1.971     0.338
HID  LYS   0.00002  -172.909   -83.202   106.048     1.000     1.000     1.000
HID  LYS   0.00001  -132.460   -61.993    91.775     1.000     1.000     1.000
HID  LYS   0.00006  -167.772   -83.561    -7.500     1.575     1.244     2.504
HID  LYS   0.10999   -65.855   -66.939    -7.035     1.462     0.304     0.857
HID  LYS   0.00008   -65.621   -69.017   -87.510     7.034     7.912    18.953
HID  LYS   0.00327  -172.019   174.838   -98.485     0.819     0.615     0.194
HID  LYS   0.00064  -171.226   176.566    96.555     1.109     0.893     0.588
HID  LYS   0.03387  -172.128   176.504     2.173     0.864     0.551     0.457
HID  LYS   0.05918   -64.219  -175.063    98.311     0.492     0.300     0.540
HID  LYS   0.07777   -64.260  -177.774   -96.517     0.414     0.953     0.598
HID  LYS   0.60085   -64.769  -177.064    -1.577     0.303     0.645     0.650
HID  LYS   0.00854   -62.854    80.308     4.460     1.635     0.968     1.737
HID  LYS   0.00618   -67.234    75.587   -99.884     6.188     8.530    10.288
HID  MET   0.00390  -172.566   174.709   -98.866     0.723     0.366     0.602
HID  MET   0.00350  -174.394    57.714   -87.030     1.480     1.403     2.114
HID  MET   0.00222    63.542   -76.156    93.647     1.554     4.755     5.588
HID  MET   0.00593    63.362  -177.612    97.977     1.813     2.015     1.377
HID  MET   0.00007    75.803   -63.911   -88.377     1.975     1.070     3.027
HID  MET   0.00357    71.965   -73.359   -10.057     4.265     1.816     6.903
HID  MET   0.01431    62.449   179.398   -97.386     0.595     0.751     0.496
HID  MET   0.11117    63.059  -179.692     0.216     1.224     0.314     1.788
HID  MET   0.00018    53.306    68.766  -110.978     3.767     3.845     1.206
HID  MET   0.00017    61.524    79.782    15.533     1.426     0.435     0.726
HID  MET   0.00001    62.134    95.589    91.922     1.000     1.000     1.000
HID  MET   0.00021  -174.712    60.833    57.133     1.533     0.892     3.200
HID  MET   0.00022  -173.405    67.129    -0.501     1.000     1.000     1.000
HID  MET   0.00004  -175.894   -85.723   106.046     3.525     3.666     2.480
HID  MET   0.04099  -172.209   176.742     2.044     0.522     0.338     0.397
HID  MET   0.01212  -172.648   176.894    97.078     0.763     0.637     0.363
HID  MET   0.00559   -62.558   -63.104   100.077     2.140     1.832     0.771
HID  MET   0.05500   -64.816  -174.986    98.475     0.949     1.378     1.353
HID  MET   0.00010  -168.790   -84.619    -5.190     1.609     1.961     3.237
HID  MET   0.00037   -67.074   -68.752   -86.121     4.046     4.279    10.544
HID  MET   0.06692   -65.963   -66.930    -7.746     3.068     0.317     1.414
HID  MET   0.00002   -56.136   -60.660   -44.036     1.000     1.000     1.000
HID  MET   0.05744   -64.849  -177.558   -96.630     1.328     1.160     0.721
HID  MET   0.59637   -65.384  -177.096    -1.794     1.578     0.623     0.827
HID  MET   0.01883   -63.842    79.237     6.542     0.445     0.449     1.454
HID  MET   0.00074   -58.413    87.003   -89.664     5.670     6.763    11.110
HID  PHE   0.00789  -172.256   174.938   -98.685     3.272     4.827     1.990
HID  PHE   0.00063    52.935    69.080  -110.637     6.295     6.836     2.055
HID  PHE   0.00268  -173.367    60.116   -87.823     3.430     2.117     6.967
HID  PHE   0.00301   -62.983    81.883  -102.817     4.727     6.396    11.461
HID  PHE   0.01392    63.445  -177.489    98.215     3.154     0.822     1.138
HID  PHE   0.00043    62.042    79.861    14.922     2.584     0.827     1.200
HID  PHE   0.00010    62.189    96.260    92.551     1.801     0.972     1.100
HID  PHE   0.00045    75.040   -63.558   -87.628     1.539     0.710     1.876
HID  PHE   0.00274    68.344   -74.910   -15.849     4.418     1.627     7.870
HID  PHE   0.20665    62.393  -179.620    -0.785     0.864     0.196     0.200
HID  PHE   0.01687    62.802   179.872   -97.288     1.748     0.950     1.139
HID  PHE   0.00069  -168.456   -84.691    -4.832     1.900     1.760     3.408
HID  PHE   0.00441   -67.503   -70.702   -91.431     0.689     0.289     0.570
HID  PHE   0.06284   -66.286   -66.844    -7.158     3.982     0.512     1.832
HID  PHE   0.00269    65.202   -73.753    93.620     3.499     3.503     5.686
HID  PHE   0.01349   -61.447   -61.785   100.654     3.306     3.151     1.366
HID  PHE   0.00048  -173.321   -83.965   106.429     1.243     1.132     0.612
HID  PHE   0.00027  -123.074   -69.241    75.219     6.451     6.124    12.700
HID  PHE   0.06440   -64.494  -175.171    98.262     0.818     0.520     0.545
HID  PHE   0.01811   -63.208    80.146     6.145     2.048     1.421     3.959
HID  PHE   0.00001   -56.108    90.776    69.986     1.000     1.000     1.000
HID  PHE   0.07315   -64.436  -177.705   -96.835     0.474     0.784     0.381
HID  PHE   0.42500   -64.748  -176.952    -1.490     0.363     0.683     0.604
HID  PHE   0.00078  -177.516    61.057    75.629     2.883     0.317    21.081
HID  PHE   0.00502  -176.972    64.482     5.909     0.438     1.581     4.313
HID  PHE   0.00002  -135.427    68.520     3.839     1.000     1.000     1.000
HID  PHE   0.06323  -172.271   176.440     2.278     0.689     0.494     0.625
HID  PHE   0.01003  -172.088   176.826    97.067     0.979     1.127     0.735
HID  PRO   0.00572    65.186   -74.759    93.371     3.874     4.992     4.672
HID  PRO   0.02559   -65.356   -65.206    99.355     3.309     3.334     0.961
HID  PRO   0.00029  -173.964   -85.427   107.660     2.802     2.935     3.664
HID  PRO   0.00001  -129.735   -62.895    90.089     1.000     1.000     1.000
HID  PRO   0.00913    72.849   -73.883    -9.722     2.219     1.678     6.911
HID  PRO   0.00133    77.070   -63.761   -86.245     3.655     2.899     9.878
HID  PRO   0.10714    63.035  -179.904    -0.798     1.431     0.466     1.084
HID  PRO   0.00804    65.632  -179.778   -97.162     1.763     4.286     0.799
HID  PRO   0.00055    64.065    80.852    15.141     3.117     2.629     3.587
HID  PRO   0.00002    38.841    67.847   -13.615     1.000     1.000     1.000
HID  PRO   0.01060    64.290   179.393    97.927     3.459     9.303     2.856
HID  PRO   0.00002    66.708   132.563   110.117     1.625     1.375     1.043
HID  PRO   0.00006    62.435    96.101    92.038     3.193     4.599     2.045
HID  PRO   0.00090    50.591    66.135  -107.720     8.582     6.338     5.198
HID  PRO   0.00600  -170.620    63.228   -90.965     4.020     7.090     5.818
HID  PRO   0.01230   -64.232    80.260   -95.423     8.461    10.663    12.941
HID  PRO   0.00002  -146.977   -62.428   -58.826     0.361     0.609     1.534
HID  PRO   0.00092  -171.037   -85.653    -9.406     1.821     0.998     5.026
HID  PRO   0.00003   179.943   -90.216   -50.768     1.000     1.000     1.000
HID  PRO   0.01150  -171.982   175.532   -98.711     2.071     6.936     3.324
HID  PRO   0.00005  -168.358  -113.335   -99.332     4.685    14.248     8.337
HID  PRO   0.00806   -64.816   -68.680   -86.115     3.210     3.962    11.799
HID  PRO   0.07442   -65.081   -66.712    -8.946     1.888     1.137     7.292
HID  PRO   0.11148   -64.594  -177.838   -96.065     0.676     1.094     0.934
HID  PRO   0.38822   -65.074  -177.176    -1.560     0.669     0.654     0.721
HID  PRO   0.10218   -65.253  -175.357    97.785     1.148     1.479     1.363
HID  PRO   0.00036   -56.878    90.360    69.769     0.692     0.423     1.314
HID  PRO   0.04238   -64.340    79.845     6.071     1.229     1.156     1.454
HID  PRO   0.00410  -174.962    67.991     0.203     1.622     0.252     1.600
HID  PRO   0.00119  -177.040    60.430    76.821     3.991     0.874    20.766
HID  PRO   0.01272  -171.956   176.692    96.777     0.552     0.427     0.385
HID  PRO   0.05466  -171.898   176.773     2.496     0.866     0.748     0.999
HID  SER   0.00023    53.613    69.034  -110.216     6.509     6.669     1.430
HID  SER   0.00012    75.782   -64.407   -87.609     2.593     0.995     4.724
HID  SER   0.00095    67.259   -75.742   -20.569     3.112     1.246     3.992
HID  SER   0.00122    63.976   -73.987    97.862     2.076     2.639     2.732
HID  SER   0.01031    63.025  -179.380    97.534     1.172     5.200     1.317
HID  SER   0.00005    62.189    95.767    91.989     2.720     0.722     1.086
HID  SER   0.00085    61.465    79.788    15.308     1.808     0.585     0.932
HID  SER   0.11228    62.817  -179.901    -0.251     0.711     0.394     1.472
HID  SER   0.00821    62.946   179.470   -97.391     0.744     1.435     2.347
HID  SER   0.02465   -64.095    79.343     5.890     1.026     0.850     1.848
HID  SER   0.00181   -62.124    82.754   -97.564     6.970     8.334    12.755
HID  SER   0.07965   -64.500  -175.127    98.270     0.344     0.518     0.639
HID  SER   0.07171   -64.098  -176.998   -96.077     0.514     1.191     1.108
HID  SER   0.59057   -64.703  -176.820    -1.816     0.448     0.666     0.960
HID  SER   0.00384   -67.540   -70.566   -91.886     0.464     0.354     0.508
HID  SER   0.05079   -66.041   -66.883    -7.319     2.098     0.265     1.258
HID  SER   0.00435   -62.719   -63.187   100.003     2.372     2.231     1.061
HID  SER   0.00009  -173.885   -84.324   106.697     2.501     2.259     0.845
HID  SER   0.00001  -132.262   -60.920    90.569     1.000     1.000     1.000
HID  SER   0.00074  -174.172    58.170   -84.757     0.613     0.586     0.875
HID  SER   0.00032  -178.123    59.593    56.263     2.300     0.672     1.576
HID  SER   0.00147  -179.978    65.487    -5.287     4.131     1.700     3.083
HID  SER   0.01009  -172.051   175.039   -98.419     1.339     2.080     0.791
HID  SER   0.00026  -170.050   -85.813    -4.014     1.111     0.739     2.447
HID  SER   0.00274  -172.582   176.429    96.440     0.518     0.304     0.959
HID  SER   0.02269  -171.789   176.334     2.333     0.837     0.475     0.284
HID  THR   0.00232    66.676   -76.429    88.413     4.448     4.736     3.625
HID  THR   0.00003    69.454   129.522   112.314     0.098     1.097     0.211
HID  THR   0.00834    66.520  -178.683    98.199     2.023     2.911     4.411
HID  THR   0.00004    62.524    80.010    14.886     3.107     0.959     1.581
HID  THR   0.00024    60.906    72.266  -102.334     5.086     6.903     0.327
HID  THR   0.00015    76.505   -64.203   -89.369     1.752     0.846     2.724
HID  THR   0.00278    73.924   -73.496    -8.837     3.276     1.432     3.211
HID  THR   0.08936    63.548  -179.873    -0.293     2.420     0.326     0.915
HID  THR   0.02790    63.332   179.713   -96.666     2.221     1.991     1.639
HID  THR   0.00386  -174.338    58.227   -85.300     0.530     0.515     1.930
HID  THR   0.00023  -175.338    60.480    55.804     3.968     1.003     0.373
HID  THR   0.00071  -176.037    65.010     1.904     2.566     1.164     4.418
HID  THR   0.00447  -171.483   175.315   -98.479     2.963     5.153     1.753
HID  THR   0.00002  -167.454  -107.768   -95.500     1.000     1.000     1.000
HID  THR   0.01098  -172.520   176.956    97.000     0.780     0.691     0.922
HID  THR   0.04964  -172.432   176.611     2.219     0.869     0.391     0.304
HID  THR   0.08540   -64.124  -175.241    97.812     0.784     0.605     0.564
HID  THR   0.00974   -62.671   -63.606    99.988     2.228     2.306     0.721
HID  THR   0.00011  -173.333   -84.069   108.084     2.904     0.681     5.135
HID  THR   0.00004  -170.453   -86.518    -1.368     0.308     0.791     1.963
[truncated: 590,052 more chars]
