# Supplementary material for: Exploiting Sequence-Dependent Rotamer Information in Global Optimization of Proteins
Source: J Phys Chem B. 2022 Oct 18;126(42):8381–90. doi: 10.1021/acs.jpcb.2c04647 (PMC9623586; doi:10.1021/acs.jpcb.2c04647)
Supplement: Supplementary file 1 — jp2c04647_si_001.zip [file jp2c04647_si_001.zip › LibraryForSubmission/CYS.txt]

ALA  ALA   0.29094    59.989     1.441
ALA  ALA   0.48565   -60.840     1.860
ALA  ALA   0.22341  -166.670     1.915
ALA  ARG   0.23726    60.078     1.408
ALA  ARG   0.09089  -167.569     1.462
ALA  ARG   0.67185   -60.657     1.789
ALA  ASN   0.18202    60.408     1.398
ALA  ASN   0.66282   -61.183     1.771
ALA  ASN   0.15516  -167.743     1.776
ALA  ASP   0.15700    60.516     1.718
ALA  ASP   0.74958   -61.739     1.878
ALA  ASP   0.09341  -167.072     1.978
ALA  CYS   0.17889    60.177     1.328
ALA  CYS   0.14468  -167.480     1.575
ALA  CYS   0.67643   -61.354     2.092
ALA  GLN   0.19919    59.871     1.340
ALA  GLN   0.12115  -167.475     1.884
ALA  GLN   0.67966   -60.609     1.855
ALA  GLU   0.39287    60.427     1.404
ALA  GLU   0.53757   -60.834     2.260
ALA  GLU   0.06956  -166.425     2.039
ALA  GLY   0.25019    60.438     1.464
ALA  GLY   0.59504   -61.718     2.007
ALA  GLY   0.15477  -167.094     1.695
ALA  HID   0.24817    60.285     1.269
ALA  HID   0.16972  -167.544     1.912
ALA  HID   0.58211   -60.737     1.709
ALA  HIE   0.28361    60.890     1.302
ALA  HIE   0.12533  -168.181     1.450
ALA  HIE   0.59107   -60.812     1.853
ALA  HIP   0.35587    60.399     1.288
ALA  HIP   0.54786   -60.075     1.515
ALA  HIP   0.09627  -168.235     2.667
ALA  ILE   0.33286    61.352     1.637
ALA  ILE   0.08433  -169.069     2.522
ALA  ILE   0.58281   -61.942     2.213
ALA  LEU   0.14962    59.778     1.896
ALA  LEU   0.11066  -166.797     1.995
ALA  LEU   0.73972   -61.271     2.100
ALA  LYS   0.20054    59.883     1.373
ALA  LYS   0.13452  -167.094     1.665
ALA  LYS   0.66494   -60.722     1.710
ALA  MET   0.23451    60.181     1.263
ALA  MET   0.06788  -167.797     2.267
ALA  MET   0.69761   -60.571     1.849
ALA  PHE   0.28332    59.960     1.194
ALA  PHE   0.51431   -61.106     2.074
ALA  PHE   0.20238  -168.228     1.843
ALA  PRO   0.25840    60.692     1.404
ALA  PRO   0.59949   -62.393     2.479
ALA  PRO   0.14210  -167.756     2.651
ALA  SER   0.26531    60.272     1.427
ALA  SER   0.60920   -61.082     1.880
ALA  SER   0.12550  -167.185     1.743
ALA  THR   0.35706    60.356     1.236
ALA  THR   0.11187  -167.540     1.898
ALA  THR   0.53107   -60.608     2.167
ALA  TRP   0.20642    60.354     1.631
ALA  TRP   0.17161  -168.363     1.695
ALA  TRP   0.62198   -60.133     2.133
ALA  TYR   0.34106    60.169     1.395
ALA  TYR   0.52672   -60.927     2.317
ALA  TYR   0.13222  -168.412     2.079
ALA  VAL   0.34327    59.990     1.338
ALA  VAL   0.54777   -60.853     2.055
ALA  VAL   0.10896  -167.694     1.715
ARG  ALA   0.23726    60.078     1.408
ARG  ALA   0.09089  -167.569     1.462
ARG  ALA   0.67185   -60.657     1.789
ARG  ARG   0.36584    59.701     0.594
ARG  ARG   0.58362   -59.594     1.115
ARG  ARG   0.05054  -170.416     1.877
ARG  ASN   0.46043    59.922     0.793
ARG  ASN   0.04288  -166.594     2.055
ARG  ASN   0.49669   -60.102     1.462
ARG  ASP   0.39539    60.573     1.284
ARG  ASP   0.03552  -169.697     2.464
ARG  ASP   0.56910   -60.114     1.887
ARG  CYS   0.41960    59.496     0.750
ARG  CYS   0.03108  -168.016     2.150
ARG  CYS   0.54932   -60.062     1.403
ARG  GLN   0.23406    60.018     0.776
ARG  GLN   0.07448  -167.640     1.737
ARG  GLN   0.69145   -60.290     1.386
ARG  GLU   0.44874    59.902     1.550
ARG  GLU   0.42292   -59.808     1.963
ARG  GLU   0.12833  -170.892     1.709
ARG  GLY   0.37418    60.005     1.042
ARG  GLY   0.05486  -167.075     2.711
ARG  GLY   0.57096   -60.502     1.903
ARG  HID   0.31636    59.988     2.796
ARG  HID   0.42705   -59.746     0.922
ARG  HID   0.25659  -170.410     0.805
ARG  HIE   0.34833    59.482     0.693
ARG  HIE   0.60079   -59.991     1.258
ARG  HIE   0.05088  -168.757     1.728
ARG  HIP   0.22976    60.009     0.851
ARG  HIP   0.70246   -60.018     1.097
ARG  HIP   0.06778  -169.510     2.569
ARG  ILE   0.40866    60.743     1.124
ARG  ILE   0.55209   -61.089     1.794
ARG  ILE   0.03925  -170.188     1.884
ARG  LEU   0.34563    59.669     1.025
ARG  LEU   0.60717   -60.126     1.453
ARG  LEU   0.04720  -167.289     2.632
ARG  LYS   0.21019    59.953     0.664
ARG  LYS   0.72288   -60.003     0.886
ARG  LYS   0.06693  -167.496     1.704
ARG  MET   0.36315    59.777     0.770
ARG  MET   0.05354  -168.785     1.536
ARG  MET   0.58332   -60.277     1.358
ARG  PHE   0.36417    60.329     1.045
ARG  PHE   0.57420   -59.909     1.841
ARG  PHE   0.06163  -169.142     1.340
ARG  PRO   0.32268    60.166     1.020
ARG  PRO   0.07603  -168.994     1.436
ARG  PRO   0.60129   -60.430     1.653
ARG  SER   0.41161    59.635     0.771
ARG  SER   0.05991  -168.809     2.485
ARG  SER   0.52848   -60.224     1.551
ARG  THR   0.39406    59.698     0.990
ARG  THR   0.08515  -168.360     2.668
ARG  THR   0.52078   -60.115     1.566
ARG  TRP   0.41774    59.679     1.100
ARG  TRP   0.50648   -60.077     1.774
ARG  TRP   0.07578  -169.422     1.472
ARG  TYR   0.40424    59.683     0.758
ARG  TYR   0.09964  -168.334     1.887
ARG  TYR   0.49612   -60.435     2.019
ARG  VAL   0.16307    59.579     1.149
ARG  VAL   0.70593   -60.408     1.344
ARG  VAL   0.13100  -169.544     1.190
ASN  ALA   0.18202    60.408     1.398
ASN  ALA   0.66282   -61.183     1.771
ASN  ALA   0.15516  -167.743     1.776
ASN  ARG   0.46043    59.922     0.793
ASN  ARG   0.04288  -166.594     2.055
ASN  ARG   0.49669   -60.102     1.462
ASN  ASN   0.21283    59.826     1.187
ASN  ASN   0.71799   -60.524     1.809
ASN  ASN   0.06918  -166.061     2.049
ASN  ASP   0.30785    60.744     0.930
ASN  ASP   0.66003   -60.889     1.717
ASN  ASP   0.03212  -167.345     1.998
ASN  CYS   0.18457    60.049     1.430
ASN  CYS   0.67174   -61.070     1.814
ASN  CYS   0.14369  -166.795     1.928
ASN  GLN   0.35532    60.071     0.828
ASN  GLN   0.06905  -167.708     1.900
ASN  GLN   0.57563   -60.534     1.583
ASN  GLU   0.44959    60.441     1.523
ASN  GLU   0.02635  -167.090     1.758
ASN  GLU   0.52406   -60.075     1.766
ASN  GLY   0.27957    60.387     1.428
ASN  GLY   0.59544   -60.399     1.743
ASN  GLY   0.12499  -168.111     2.528
ASN  HID   0.18236    59.989     1.176
ASN  HID   0.64040   -60.618     1.426
ASN  HID   0.17724  -168.149     1.708
ASN  HIE   0.19760    60.907     1.634
ASN  HIE   0.13187  -167.921     1.950
ASN  HIE   0.67053   -60.922     1.642
ASN  HIP   0.27926    60.502     1.881
ASN  HIP   0.64204   -60.613     1.557
ASN  HIP   0.07870  -167.761     2.878
ASN  ILE   0.34035    60.940     1.590
ASN  ILE   0.57337   -62.100     2.158
ASN  ILE   0.08628  -171.931     2.353
ASN  LEU   0.17249    59.616     1.584
ASN  LEU   0.12858  -168.484     2.529
ASN  LEU   0.69893   -61.004     1.973
ASN  LYS   0.15688    60.328     1.478
ASN  LYS   0.11233  -167.217     1.889
ASN  LYS   0.73079   -60.557     1.439
ASN  MET   0.50028    59.344     1.381
ASN  MET   0.45670   -59.934     1.712
ASN  MET   0.04302  -170.664     1.690
ASN  PHE   0.25579    60.070     1.508
ASN  PHE   0.20926  -168.403     1.837
ASN  PHE   0.53495   -60.266     1.729
ASN  PRO   0.30082    60.354     1.345
ASN  PRO   0.65726   -60.945     2.237
ASN  PRO   0.04191  -169.166     2.641
ASN  SER   0.15266    60.416     1.393
ASN  SER   0.11737  -167.319     1.765
ASN  SER   0.72997   -60.862     1.628
ASN  THR   0.26926    60.081     0.936
ASN  THR   0.65442   -60.509     1.790
ASN  THR   0.07633  -167.480     1.892
ASN  TRP   0.17768    61.381     2.971
ASN  TRP   0.61989   -59.747     1.867
ASN  TRP   0.20243  -170.067     1.549
ASN  TYR   0.17132    60.395     1.263
ASN  TYR   0.10647  -167.678     2.366
ASN  TYR   0.72221   -60.596     1.630
ASN  VAL   0.20507    60.105     1.702
ASN  VAL   0.17317  -168.488     2.405
ASN  VAL   0.62176   -60.790     1.864
ASP  ALA   0.15700    60.516     1.718
ASP  ALA   0.74958   -61.739     1.878
ASP  ALA   0.09341  -167.072     1.978
ASP  ARG   0.39539    60.573     1.284
ASP  ARG   0.03552  -169.697     2.464
ASP  ARG   0.56910   -60.114     1.887
ASP  ASN   0.30785    60.744     0.930
ASP  ASN   0.66003   -60.889     1.717
ASP  ASN   0.03212  -167.345     1.998
ASP  ASP   0.14978    60.614     1.684
ASP  ASP   0.77799   -61.792     1.611
ASP  ASP   0.07223  -167.054     1.833
ASP  CYS   0.16137    62.470     2.951
ASP  CYS   0.67803   -60.954     1.531
ASP  CYS   0.16060  -170.396     2.505
ASP  GLN   0.37970    60.353     0.690
ASP  GLN   0.61296   -59.907     1.418
ASP  GLN   0.00734  -167.338     2.244
ASP  GLU   0.13868    62.532     2.978
ASP  GLU   0.72493   -61.369     1.837
ASP  GLU   0.13639  -169.366     2.136
ASP  GLY   0.15701    60.890     1.198
ASP  GLY   0.61186   -61.710     1.783
ASP  GLY   0.23113  -167.315     1.372
ASP  HID   0.09968    59.855     1.764
ASP  HID   0.83149   -60.131     1.531
ASP  HID   0.06883  -168.826     3.591
ASP  HIE   0.15845    60.115     1.306
ASP  HIE   0.12179  -168.398     1.650
ASP  HIE   0.71976   -61.533     1.810
ASP  HIP   0.34784    60.667     0.861
ASP  HIP   0.62781   -60.379     1.723
ASP  HIP   0.02435  -169.676     3.796
ASP  ILE   0.23728    62.328     2.691
ASP  ILE   0.57190   -62.810     2.437
ASP  ILE   0.19083  -170.947     1.601
ASP  LEU   0.29987    60.222     0.957
ASP  LEU   0.67601   -61.079     2.061
ASP  LEU   0.02412  -167.057     2.045
ASP  LYS   0.20324    59.832     1.227
ASP  LYS   0.73565   -60.907     1.812
ASP  LYS   0.06111  -167.875     1.791
ASP  MET   0.13756    60.688     1.168
ASP  MET   0.79805   -61.094     1.811
ASP  MET   0.06439  -168.248     2.054
ASP  PHE   0.40015    59.501     1.642
ASP  PHE   0.56388   -60.240     2.304
ASP  PHE   0.03596  -168.623     2.110
ASP  PRO   0.19450    61.025     1.659
ASP  PRO   0.73457   -62.090     2.189
ASP  PRO   0.07094  -168.308     2.831
ASP  SER   0.28855    60.511     1.005
ASP  SER   0.64669   -60.813     1.907
ASP  SER   0.06477  -166.962     1.907
ASP  THR   0.41820    60.757     0.876
ASP  THR   0.57549   -59.249     2.028
ASP  THR   0.00632  -167.099     2.155
ASP  TRP   0.22152    60.478     1.542
ASP  TRP   0.08540  -167.981     1.706
ASP  TRP   0.69308   -60.921     2.311
ASP  TYR   0.24929    60.272     1.624
ASP  TYR   0.09830  -168.180     1.799
ASP  TYR   0.65241   -61.276     2.141
ASP  VAL   0.16501    60.458     1.587
ASP  VAL   0.66739   -61.346     2.087
ASP  VAL   0.16759  -168.938     2.299
CYS  ALA   0.17889    60.177     1.328
CYS  ALA   0.14468  -167.480     1.575
CYS  ALA   0.67643   -61.354     2.092
CYS  ARG   0.41960    59.496     0.750
CYS  ARG   0.03108  -168.016     2.150
CYS  ARG   0.54932   -60.062     1.403
CYS  ASN   0.18457    60.049     1.430
CYS  ASN   0.67174   -61.070     1.814
CYS  ASN   0.14369  -166.795     1.928
CYS  ASP   0.16137    62.470     2.951
CYS  ASP   0.67803   -60.954     1.531
CYS  ASP   0.16060  -170.396     2.505
CYS  CYS   0.25146    59.762     1.022
CYS  CYS   0.71702   -60.552     1.206
CYS  CYS   0.03152  -166.133     1.783
CYS  GLN   0.49133    59.291     0.975
CYS  GLN   0.03221  -166.068     1.133
CYS  GLN   0.47646   -60.348     1.906
CYS  GLU   0.19121    59.807     1.219
CYS  GLU   0.09664  -166.921     1.440
CYS  GLU   0.71215   -61.592     2.136
CYS  GLY   0.25342    60.130     1.265
CYS  GLY   0.64223   -61.269     2.111
CYS  GLY   0.10435  -166.364     1.732
CYS  HID   0.30652    59.919     0.876
CYS  HID   0.66942   -60.057     1.276
CYS  HID   0.02406  -168.270     2.566
CYS  HIE   0.22410    60.559     1.142
CYS  HIE   0.16979  -167.946     1.098
CYS  HIE   0.60611   -61.152     1.950
CYS  HIP   0.19969    59.968     1.175
CYS  HIP   0.65469   -60.076     0.935
CYS  HIP   0.14561  -168.340     2.584
CYS  ILE   0.55716    61.091     1.045
CYS  ILE   0.43713   -60.496     2.217
CYS  ILE   0.00571  -167.872     3.035
CYS  LEU   0.20741    59.641     1.582
CYS  LEU   0.12816  -166.560     1.923
CYS  LEU   0.66442   -61.425     2.098
CYS  LYS   0.14395    59.890     1.444
CYS  LYS   0.06903  -166.770     1.887
CYS  LYS   0.78702   -60.214     1.001
CYS  MET   0.20594    60.264     1.158
CYS  MET   0.06843  -168.046     2.580
CYS  MET   0.72563   -60.527     1.431
CYS  PHE   0.34102    59.995     1.026
CYS  PHE   0.50860   -60.478     1.826
CYS  PHE   0.15038  -168.558     1.831
CYS  PRO   0.21354    60.221     1.513
CYS  PRO   0.71632   -61.483     2.197
CYS  PRO   0.07015  -167.459     2.480
CYS  SER   0.18462    60.067     1.202
CYS  SER   0.70329   -60.555     1.416
CYS  SER   0.11209  -166.191     1.533
CYS  THR   0.26654    60.098     0.968
CYS  THR   0.66476   -60.763     1.785
CYS  THR   0.06869  -166.114     1.624
CYS  TRP   0.28898    59.987     1.070
CYS  TRP   0.04217  -167.053     2.526
CYS  TRP   0.66885   -60.415     2.263
CYS  TYR   0.18655    60.878     2.169
CYS  TYR   0.56839   -60.586     1.761
CYS  TYR   0.24506  -169.232     2.447
CYS  VAL   0.18631    59.947     1.238
CYS  VAL   0.10553  -167.083     2.082
CYS  VAL   0.70815   -60.871     1.790
GLN  ALA   0.19919    59.871     1.340
GLN  ALA   0.12115  -167.475     1.884
GLN  ALA   0.67966   -60.609     1.855
GLN  ARG   0.23406    60.018     0.776
GLN  ARG   0.07448  -167.640     1.737
GLN  ARG   0.69145   -60.290     1.386
GLN  ASN   0.35532    60.071     0.828
GLN  ASN   0.06905  -167.708     1.900
GLN  ASN   0.57563   -60.534     1.583
GLN  ASP   0.37970    60.353     0.690
GLN  ASP   0.61296   -59.907     1.418
GLN  ASP   0.00734  -167.338     2.244
GLN  CYS   0.49133    59.291     0.975
GLN  CYS   0.03221  -166.068     1.133
GLN  CYS   0.47646   -60.348     1.906
GLN  GLN   0.46165    59.966     0.761
GLN  GLN   0.01357  -169.277     1.453
GLN  GLN   0.52478   -59.843     1.415
GLN  GLU   0.17139    59.706     1.483
GLN  GLU   0.06385  -167.685     1.918
GLN  GLU   0.76477   -60.837     1.684
GLN  GLY   0.18609    59.722     1.611
GLN  GLY   0.13144  -167.319     1.720
GLN  GLY   0.68247   -60.519     1.769
GLN  HID   0.21649    59.777     1.124
GLN  HID   0.69412   -60.589     1.383
GLN  HID   0.08939  -167.901     2.456
GLN  HIE   0.19901    61.312     2.296
GLN  HIE   0.59711   -60.949     1.817
GLN  HIE   0.20388  -169.862     2.063
GLN  HIP   0.34779    59.331     0.853
GLN  HIP   0.61876   -59.656     1.198
GLN  HIP   0.03346  -166.781     3.872
GLN  ILE   0.55342    60.932     1.222
GLN  ILE   0.44254   -60.580     1.746
GLN  ILE   0.00404  -167.723     2.507
GLN  LEU   0.28568    60.056     1.290
GLN  LEU   0.64719   -60.711     1.911
GLN  LEU   0.06713  -168.168     1.934
GLN  LYS   0.15604    60.791     2.205
GLN  LYS   0.74372   -60.110     1.056
GLN  LYS   0.10025  -168.619     1.820
GLN  MET   0.31863    60.037     0.774
GLN  MET   0.05618  -167.797     1.854
GLN  MET   0.62519   -60.313     1.316
GLN  PHE   0.17064    60.870     2.779
GLN  PHE   0.71453   -60.055     1.201
GLN  PHE   0.11483  -170.880     1.946
GLN  PRO   0.21443    60.270     1.460
GLN  PRO   0.68513   -61.094     2.084
GLN  PRO   0.10043  -168.562     1.659
GLN  SER   0.18546    59.887     1.226
GLN  SER   0.72200   -60.615     1.511
GLN  SER   0.09253  -167.399     1.657
GLN  THR   0.20030    60.848     2.451
GLN  THR   0.17204  -170.313     1.511
GLN  THR   0.62767   -60.375     1.615
GLN  TRP   0.31829    60.031     0.966
GLN  TRP   0.61041   -60.308     1.587
GLN  TRP   0.07130  -167.853     1.475
GLN  TYR   0.32408    60.352     0.987
GLN  TYR   0.09448  -168.273     1.342
GLN  TYR   0.58144   -60.315     2.027
GLN  VAL   0.15065    60.340     2.368
GLN  VAL   0.17545  -168.806     2.305
GLN  VAL   0.67390   -60.278     1.386
GLU  ALA   0.39287    60.427     1.404
GLU  ALA   0.53757   -60.834     2.260
GLU  ALA   0.06956  -166.425     2.039
GLU  ARG   0.44874    59.902     1.550
GLU  ARG   0.42292   -59.808     1.963
GLU  ARG   0.12833  -170.892     1.709
GLU  ASN   0.44959    60.441     1.523
GLU  ASN   0.02635  -167.090     1.758
GLU  ASN   0.52406   -60.075     1.766
GLU  ASP   0.13868    62.532     2.978
GLU  ASP   0.72493   -61.369     1.837
GLU  ASP   0.13639  -169.366     2.136
GLU  CYS   0.19121    59.807     1.219
GLU  CYS   0.09664  -166.921     1.440
GLU  CYS   0.71215   -61.592     2.136
GLU  GLN   0.17139    59.706     1.483
GLU  GLN   0.06385  -167.685     1.918
GLU  GLN   0.76477   -60.837     1.684
GLU  GLU   0.22398    60.078     1.502
GLU  GLU   0.69144   -61.214     2.056
GLU  GLU   0.08458  -166.671     1.715
GLU  GLY   0.22460    60.435     1.703
GLU  GLY   0.10799  -167.418     1.668
GLU  GLY   0.66741   -61.633     2.017
GLU  HID   0.42856    60.137     1.265
GLU  HID   0.01877  -166.993     1.906
GLU  HID   0.55267   -60.596     1.851
GLU  HIE   0.28731    60.484     1.126
GLU  HIE   0.58869   -60.993     1.863
GLU  HIE   0.12400  -168.488     1.609
GLU  HIP   0.45910    60.874     1.361
GLU  HIP   0.08803  -168.505     1.965
GLU  HIP   0.45287   -60.875     2.083
GLU  ILE   0.45885    61.970     1.742
GLU  ILE   0.52598   -60.624     2.270
GLU  ILE   0.01516  -168.551     3.066
GLU  LEU   0.29117    60.422     1.845
GLU  LEU   0.09693  -168.784     2.048
GLU  LEU   0.61190   -61.965     2.309
GLU  LYS   0.27674    60.293     1.499
GLU  LYS   0.64616   -60.676     1.637
GLU  LYS   0.07710  -168.655     1.212
GLU  MET   0.30577    60.594     1.310
GLU  MET   0.64216   -60.374     1.383
GLU  MET   0.05208  -168.874     1.672
GLU  PHE   0.33866    58.913     1.359
GLU  PHE   0.09538  -167.648     1.822
GLU  PHE   0.56596   -60.337     1.959
GLU  PRO   0.20271    60.217     1.616
GLU  PRO   0.71061   -61.177     2.237
GLU  PRO   0.08667  -168.100     2.534
GLU  SER   0.49714    60.409     1.619
GLU  SER   0.48695   -60.201     1.747
GLU  SER   0.01591  -167.564     1.843
GLU  THR   0.42932    59.701     1.527
GLU  THR   0.53435   -60.083     1.674
GLU  THR   0.03633  -168.042     1.326
GLU  TRP   0.30534    59.977     1.415
GLU  TRP   0.10345  -168.449     1.547
GLU  TRP   0.59120   -60.332     1.914
GLU  TYR   0.21431    60.274     1.335
GLU  TYR   0.60180   -60.809     2.061
GLU  TYR   0.18389  -168.858     1.625
GLU  VAL   0.25609    60.228     1.554
GLU  VAL   0.16417  -168.862     2.201
GLU  VAL   0.57974   -61.207     2.263
GLY  ALA   0.25019    60.438     1.464
GLY  ALA   0.59504   -61.718     2.007
GLY  ALA   0.15477  -167.094     1.695
GLY  ARG   0.37418    60.005     1.042
GLY  ARG   0.05486  -167.075     2.711
GLY  ARG   0.57096   -60.502     1.903
GLY  ASN   0.27957    60.387     1.428
GLY  ASN   0.59544   -60.399     1.743
GLY  ASN   0.12499  -168.111     2.528
GLY  ASP   0.15701    60.890     1.198
GLY  ASP   0.61186   -61.710     1.783
GLY  ASP   0.23113  -167.315     1.372
GLY  CYS   0.25342    60.130     1.265
GLY  CYS   0.64223   -61.269     2.111
GLY  CYS   0.10435  -166.364     1.732
GLY  GLN   0.18609    59.722     1.611
GLY  GLN   0.13144  -167.319     1.720
GLY  GLN   0.68247   -60.519     1.769
GLY  GLU   0.22460    60.435     1.703
GLY  GLU   0.10799  -167.418     1.668
GLY  GLU   0.66741   -61.633     2.017
GLY  GLY   0.25726    60.961     1.440
GLY  GLY   0.55457   -61.182     2.013
GLY  GLY   0.18817  -167.811     1.225
GLY  HID   0.22763    60.305     1.434
GLY  HID   0.66329   -60.830     1.775
GLY  HID   0.10907  -167.986     2.040
GLY  HIE   0.29851    60.954     1.355
GLY  HIE   0.58949   -61.109     1.908
GLY  HIE   0.11200  -168.220     1.653
GLY  HIP   0.25836    60.577     1.293
GLY  HIP   0.64796   -59.979     1.702
GLY  HIP   0.09368  -167.755     2.959
GLY  ILE   0.34358    62.279     1.754
GLY  ILE   0.58242   -62.222     1.899
GLY  ILE   0.07399  -169.093     2.780
GLY  LEU   0.27501    59.876     1.130
GLY  LEU   0.04264  -166.802     2.165
GLY  LEU   0.68235   -60.626     2.123
GLY  LYS   0.19726    60.407     1.560
GLY  LYS   0.69886   -60.763     1.771
GLY  LYS   0.10388  -167.632     1.601
GLY  MET   0.14988    60.361     1.935
GLY  MET   0.08672  -166.773     2.017
GLY  MET   0.76340   -61.003     1.787
GLY  PHE   0.33836    60.588     1.390
GLY  PHE   0.21018  -169.454     2.108
GLY  PHE   0.45146   -61.159     2.157
GLY  PRO   0.31196    60.980     1.547
GLY  PRO   0.53058   -63.141     2.346
GLY  PRO   0.15746  -168.397     2.085
GLY  SER   0.32931    60.667     1.060
GLY  SER   0.16384  -167.343     1.067
GLY  SER   0.50685   -60.581     1.960
GLY  THR   0.21622    60.294     1.421
GLY  THR   0.10940  -167.563     1.461
GLY  THR   0.67438   -61.029     1.896
GLY  TRP   0.22487    60.833     2.350
GLY  TRP   0.53825   -60.334     1.780
GLY  TRP   0.23688  -169.967     2.091
GLY  TYR   0.33278    60.631     1.290
GLY  TYR   0.51728   -61.311     2.132
GLY  TYR   0.14993  -169.932     1.701
GLY  VAL   0.17987    60.464     1.974
GLY  VAL   0.21534  -168.141     1.513
GLY  VAL   0.60479   -61.280     2.289
HID  ALA   0.24817    60.285     1.269
HID  ALA   0.16972  -167.544     1.912
HID  ALA   0.58211   -60.737     1.709
HID  ARG   0.31636    59.988     2.796
HID  ARG   0.42705   -59.746     0.922
HID  ARG   0.25659  -170.410     0.805
HID  ASN   0.18236    59.989     1.176
HID  ASN   0.64040   -60.618     1.426
HID  ASN   0.17724  -168.149     1.708
HID  ASP   0.09968    59.855     1.764
HID  ASP   0.83149   -60.131     1.531
HID  ASP   0.06883  -168.826     3.591
HID  CYS   0.30652    59.919     0.876
HID  CYS   0.66942   -60.057     1.276
HID  CYS   0.02406  -168.270     2.566
HID  GLN   0.21649    59.777     1.124
HID  GLN   0.69412   -60.589     1.383
HID  GLN   0.08939  -167.901     2.456
HID  GLU   0.42856    60.137     1.265
HID  GLU   0.01877  -166.993     1.906
HID  GLU   0.55267   -60.596     1.851
HID  GLY   0.22763    60.305     1.434
HID  GLY   0.66329   -60.830     1.775
HID  GLY   0.10907  -167.986     2.040
HID  HID   0.17156    60.032     1.176
HID  HID   0.76170   -60.558     1.430
HID  HID   0.06675  -168.115     2.223
HID  HIE   0.15315    60.542     1.397
HID  HIE   0.08116  -168.262     1.622
HID  HIE   0.76569   -60.559     1.468
HID  HIP   0.21784    60.071     1.270
HID  HIP   0.11783  -168.338     2.277
HID  HIP   0.66433   -60.156     1.280
HID  ILE   0.46364    60.539     1.995
HID  ILE   0.52021   -60.871     1.767
HID  ILE   0.01615  -170.531     2.433
HID  LEU   0.32609    60.039     1.231
HID  LEU   0.59122   -60.640     1.785
HID  LEU   0.08269  -168.016     2.063
HID  LYS   0.23110    59.862     1.138
HID  LYS   0.07398  -167.325     1.957
HID  LYS   0.69492   -60.207     1.227
HID  MET   0.31438    59.771     1.305
HID  MET   0.61310   -60.191     1.191
HID  MET   0.07252  -169.123     1.969
HID  PHE   0.44690    59.427     1.009
HID  PHE   0.05725  -168.278     2.046
HID  PHE   0.49585   -60.153     1.948
HID  PRO   0.25158    60.240     1.328
HID  PRO   0.08331  -168.040     2.680
HID  PRO   0.66511   -60.620     1.842
HID  SER   0.31988    60.242     1.066
HID  SER   0.63320   -60.630     1.875
HID  SER   0.04691  -167.544     1.986
HID  THR   0.36904    60.801     2.198
HID  THR   0.49711   -60.184     1.632
HID  THR   0.13385  -170.060     1.277
HID  TRP   0.20153    60.270     1.281
HID  TRP   0.14931  -168.623     2.390
HID  TRP   0.64917   -60.786     1.819
HID  TYR   0.27448    60.003     1.088
HID  TYR   0.65367   -59.792     1.644
HID  TYR   0.07184  -168.800     1.439
HID  VAL   0.37804    58.951     1.602
HID  VAL   0.06891  -167.740     2.014
HID  VAL   0.55304   -60.196     1.863
HIE  ALA   0.28361    60.890     1.302
HIE  ALA   0.12533  -168.181     1.450
HIE  ALA   0.59107   -60.812     1.853
HIE  ARG   0.34833    59.482     0.693
HIE  ARG   0.60079   -59.991     1.258
HIE  ARG   0.05088  -168.757     1.728
HIE  ASN   0.19760    60.907     1.634
HIE  ASN   0.13187  -167.921     1.950
HIE  ASN   0.67053   -60.922     1.642
HIE  ASP   0.15845    60.115     1.306
HIE  ASP   0.12179  -168.398     1.650
HIE  ASP   0.71976   -61.533     1.810
HIE  CYS   0.22410    60.559     1.142
HIE  CYS   0.16979  -167.946     1.098
HIE  CYS   0.60611   -61.152     1.950
HIE  GLN   0.19901    61.312     2.296
HIE  GLN   0.59711   -60.949     1.817
HIE  GLN   0.20388  -169.862     2.063
HIE  GLU   0.28731    60.484     1.126
HIE  GLU   0.58869   -60.993     1.863
HIE  GLU   0.12400  -168.488     1.609
HIE  GLY   0.29851    60.954     1.355
HIE  GLY   0.58949   -61.109     1.908
HIE  GLY   0.11200  -168.220     1.653
HIE  HID   0.15315    60.542     1.397
HIE  HID   0.08116  -168.262     1.622
HIE  HID   0.76569   -60.559     1.468
HIE  HIE   0.17683    61.439     1.312
HIE  HIE   0.18174  -169.313     1.443
HIE  HIE   0.64144   -61.047     1.707
HIE  HIP   0.33165    59.623     1.135
HIE  HIP   0.60953   -59.937     1.581
HIE  HIP   0.05882  -168.387     2.104
HIE  ILE   0.36464    60.466     1.629
HIE  ILE   0.59267   -62.523     2.084
HIE  ILE   0.04270  -170.154     1.740
HIE  LEU   0.18705    60.598     1.480
HIE  LEU   0.68116   -61.151     1.943
HIE  LEU   0.13179  -167.940     1.815
HIE  LYS   0.14970    60.388     1.328
HIE  LYS   0.12234  -167.473     1.565
HIE  LYS   0.72796   -60.691     1.650
HIE  MET   0.39138    59.440     0.952
HIE  MET   0.55546   -60.399     1.643
HIE  MET   0.05316  -169.145     1.712
HIE  PHE   0.29416    60.583     1.297
HIE  PHE   0.57368   -60.972     1.980
HIE  PHE   0.13217  -169.357     2.124
HIE  PRO   0.20582    60.370     1.685
HIE  PRO   0.70431   -61.371     2.246
HIE  PRO   0.08987  -168.409     2.136
HIE  SER   0.17377    60.917     1.519
HIE  SER   0.73033   -60.580     1.669
HIE  SER   0.09590  -167.590     1.404
HIE  THR   0.25114    62.638     2.841
HIE  THR   0.56326   -60.715     1.795
HIE  THR   0.18559  -170.494     2.278
HIE  TRP   0.22572    60.746     1.848
HIE  TRP   0.17847  -169.990     1.743
HIE  TRP   0.59582   -61.052     2.077
HIE  TYR   0.25179    61.100     1.753
HIE  TYR   0.16590  -169.378     1.384
HIE  TYR   0.58231   -60.871     1.933
HIE  VAL   0.19231    60.131     1.537
HIE  VAL   0.71757   -60.668     1.718
HIE  VAL   0.09012  -167.801     1.573
HIP  ALA   0.35587    60.399     1.288
HIP  ALA   0.54786   -60.075     1.515
HIP  ALA   0.09627  -168.235     2.667
HIP  ARG   0.22976    60.009     0.851
HIP  ARG   0.70246   -60.018     1.097
HIP  ARG   0.06778  -169.510     2.569
HIP  ASN   0.27926    60.502     1.881
HIP  ASN   0.64204   -60.613     1.557
HIP  ASN   0.07870  -167.761     2.878
HIP  ASP   0.34784    60.667     0.861
HIP  ASP   0.62781   -60.379     1.723
HIP  ASP   0.02435  -169.676     3.796
HIP  CYS   0.19969    59.968     1.175
HIP  CYS   0.65469   -60.076     0.935
HIP  CYS   0.14561  -168.340     2.584
HIP  GLN   0.34779    59.331     0.853
HIP  GLN   0.61876   -59.656     1.198
HIP  GLN   0.03346  -166.781     3.872
HIP  GLU   0.45910    60.874     1.361
HIP  GLU   0.08803  -168.505     1.965
HIP  GLU   0.45287   -60.875     2.083
HIP  GLY   0.25836    60.577     1.293
HIP  GLY   0.64796   -59.979     1.702
HIP  GLY   0.09368  -167.755     2.959
HIP  HID   0.21784    60.071     1.270
HIP  HID   0.11783  -168.338     2.277
HIP  HID   0.66433   -60.156     1.280
HIP  HIE   0.33165    59.623     1.135
HIP  HIE   0.60953   -59.937     1.581
HIP  HIE   0.05882  -168.387     2.104
HIP  HIP   0.25231    59.922     0.907
HIP  HIP   0.67499   -59.903     0.871
HIP  HIP   0.07270  -165.803     3.158
HIP  ILE   0.18075    60.865     2.335
HIP  ILE   0.12927  -170.768     2.473
HIP  ILE   0.68998   -61.591     2.150
HIP  LEU   0.30866    59.474     1.015
HIP  LEU   0.64291   -59.857     1.397
HIP  LEU   0.04843  -169.321     2.363
HIP  LYS   0.18351    59.968     0.957
HIP  LYS   0.07043  -168.644     2.833
HIP  LYS   0.74607   -59.995     1.154
HIP  MET   0.40858    59.690     1.265
HIP  MET   0.05586  -169.020     2.468
HIP  MET   0.53555   -59.888     1.335
HIP  PHE   0.23494    60.766     2.114
HIP  PHE   0.65696   -60.228     1.373
HIP  PHE   0.10811  -169.088     2.232
HIP  PRO   0.18177    59.975     1.613
HIP  PRO   0.14104  -168.481     2.410
HIP  PRO   0.67719   -60.220     1.397
HIP  SER   0.26810    59.876     0.939
HIP  SER   0.65658   -60.097     1.176
HIP  SER   0.07532  -168.253     2.840
HIP  THR   0.25176    59.711     1.661
HIP  THR   0.12110  -167.913     2.328
HIP  THR   0.62714   -60.126     1.558
HIP  TRP   0.52793    59.389     1.483
HIP  TRP   0.06600  -168.906     2.433
HIP  TRP   0.40606   -59.592     1.385
HIP  TYR   0.26395    60.160     1.142
HIP  TYR   0.65304   -60.221     1.347
HIP  TYR   0.08301  -168.117     2.525
HIP  VAL   0.32720    59.803     2.038
HIP  VAL   0.57446   -59.731     1.484
HIP  VAL   0.09834  -168.182     2.442
ILE  ALA   0.33286    61.352     1.637
ILE  ALA   0.08433  -169.069     2.522
ILE  ALA   0.58281   -61.942     2.213
ILE  ARG   0.40866    60.743     1.124
ILE  ARG   0.55209   -61.089     1.794
ILE  ARG   0.03925  -170.188     1.884
ILE  ASN   0.34035    60.940     1.590
ILE  ASN   0.57337   -62.100     2.158
ILE  ASN   0.08628  -171.931     2.353
ILE  ASP   0.23728    62.328     2.691
ILE  ASP   0.57190   -62.810     2.437
ILE  ASP   0.19083  -170.947     1.601
ILE  CYS   0.55716    61.091     1.045
ILE  CYS   0.43713   -60.496     2.217
ILE  CYS   0.00571  -167.872     3.035
ILE  GLN   0.55342    60.932     1.222
ILE  GLN   0.44254   -60.580     1.746
ILE  GLN   0.00404  -167.723     2.507
ILE  GLU   0.45885    61.970     1.742
ILE  GLU   0.52598   -60.624     2.270
ILE  GLU   0.01516  -168.551     3.066
ILE  GLY   0.34358    62.279     1.754
ILE  GLY   0.58242   -62.222     1.899
ILE  GLY   0.07399  -169.093     2.780
ILE  HID   0.46364    60.539     1.995
ILE  HID   0.52021   -60.871     1.767
ILE  HID   0.01615  -170.531     2.433
ILE  HIE   0.36464    60.466     1.629
ILE  HIE   0.59267   -62.523     2.084
ILE  HIE   0.04270  -170.154     1.740
ILE  HIP   0.18075    60.865     2.335
ILE  HIP   0.12927  -170.768     2.473
ILE  HIP   0.68998   -61.591     2.150
ILE  ILE   0.54274    61.771     0.496
ILE  ILE   0.45330   -61.148     1.886
ILE  ILE   0.00397  -167.459     3.917
ILE  LEU   0.66313    60.384     1.479
ILE  LEU   0.00580  -167.239     2.284
ILE  LEU   0.33107   -60.837     1.891
ILE  LYS   0.33901    61.121     0.874
ILE  LYS   0.61902   -61.494     1.678
ILE  LYS   0.04197  -169.855     1.956
ILE  MET   0.58816    60.944     1.465
ILE  MET   0.37855   -61.226     1.783
ILE  MET   0.03329  -171.621     2.256
ILE  PHE   0.42742    62.329     3.254
ILE  PHE   0.56726   -60.717     2.100
ILE  PHE   0.00532  -168.075     4.528
ILE  PRO   0.32832    61.627     1.788
ILE  PRO   0.63252   -61.727     2.105
ILE  PRO   0.03916  -171.427     2.617
ILE  SER   0.29718    61.282     1.294
ILE  SER   0.65558   -61.332     1.926
ILE  SER   0.04725  -167.844     2.578
ILE  THR   0.32042    61.280     2.090
ILE  THR   0.67417   -59.865     1.962
ILE  THR   0.00542  -162.102     5.317
ILE  TRP   0.44468    62.849     2.550
ILE  TRP   0.52208   -60.556     1.904
ILE  TRP   0.03324  -167.659     3.617
ILE  TYR   0.48016    62.576     1.855
ILE  TYR   0.51051   -60.480     2.000
ILE  TYR   0.00932  -168.553     5.044
ILE  VAL   0.56747    60.049     1.173
ILE  VAL   0.42521   -60.985     1.969
ILE  VAL   0.00731  -167.095     3.226
LEU  ALA   0.14962    59.778     1.896
LEU  ALA   0.11066  -166.797     1.995
LEU  ALA   0.73972   -61.271     2.100
LEU  ARG   0.34563    59.669     1.025
LEU  ARG   0.60717   -60.126     1.453
LEU  ARG   0.04720  -167.289     2.632
LEU  ASN   0.17249    59.616     1.584
LEU  ASN   0.12858  -168.484     2.529
LEU  ASN   0.69893   -61.004     1.973
LEU  ASP   0.29987    60.222     0.957
LEU  ASP   0.67601   -61.079     2.061
LEU  ASP   0.02412  -167.057     2.045
LEU  CYS   0.20741    59.641     1.582
LEU  CYS   0.12816  -166.560     1.923
LEU  CYS   0.66442   -61.425     2.098
LEU  GLN   0.28568    60.056     1.290
LEU  GLN   0.64719   -60.711     1.911
LEU  GLN   0.06713  -168.168     1.934
LEU  GLU   0.29117    60.422     1.845
LEU  GLU   0.09693  -168.784     2.048
LEU  GLU   0.61190   -61.965     2.309
LEU  GLY   0.27501    59.876     1.130
LEU  GLY   0.04264  -166.802     2.165
LEU  GLY   0.68235   -60.626     2.123
LEU  HID   0.32609    60.039     1.231
LEU  HID   0.59122   -60.640     1.785
LEU  HID   0.08269  -168.016     2.063
LEU  HIE   0.18705    60.598     1.480
LEU  HIE   0.68116   -61.151     1.943
LEU  HIE   0.13179  -167.940     1.815
LEU  HIP   0.30866    59.474     1.015
LEU  HIP   0.64291   -59.857     1.397
LEU  HIP   0.04843  -169.321     2.363
LEU  ILE   0.66313    60.384     1.479
LEU  ILE   0.00580  -167.239     2.284
LEU  ILE   0.33107   -60.837     1.891
LEU  LEU   0.26302    59.870     1.216
LEU  LEU   0.68037   -60.990     2.472
LEU  LEU   0.05661  -166.075     2.683
LEU  LYS   0.23812    59.634     1.313
LEU  LYS   0.08872  -168.245     1.942
LEU  LYS   0.67316   -60.761     1.839
LEU  MET   0.30715    59.893     0.954
LEU  MET   0.63601   -60.857     1.923
LEU  MET   0.05684  -169.020     2.740
LEU  PHE   0.25856    60.159     1.345
LEU  PHE   0.15799  -168.779     2.149
LEU  PHE   0.58345   -61.112     2.275
LEU  PRO   0.39504    60.235     1.176
LEU  PRO   0.05225  -168.159     3.294
LEU  PRO   0.55271   -61.316     2.379
LEU  SER   0.26925    60.083     1.252
LEU  SER   0.66238   -61.519     2.170
LEU  SER   0.06836  -166.889     2.098
LEU  THR   0.45074    59.786     1.141
LEU  THR   0.06781  -167.505     2.414
LEU  THR   0.48145   -61.061     2.298
LEU  TRP   0.23426    60.777     2.485
LEU  TRP   0.16756  -169.539     2.563
LEU  TRP   0.59818   -60.542     1.988
LEU  TYR   0.27038    60.195     1.252
LEU  TYR   0.12792  -167.442     1.658
LEU  TYR   0.60170   -60.904     2.316
LEU  VAL   0.17788    60.811     2.119
LEU  VAL   0.62117   -61.175     2.402
LEU  VAL   0.20096  -169.626     1.986
LYS  ALA   0.20054    59.883     1.373
LYS  ALA   0.13452  -167.094     1.665
LYS  ALA   0.66494   -60.722     1.710
LYS  ARG   0.21019    59.953     0.664
LYS  ARG   0.72288   -60.003     0.886
LYS  ARG   0.06693  -167.496     1.704
LYS  ASN   0.15688    60.328     1.478
LYS  ASN   0.11233  -167.217     1.889
LYS  ASN   0.73079   -60.557     1.439
LYS  ASP   0.20324    59.832     1.227
LYS  ASP   0.73565   -60.907     1.812
LYS  ASP   0.06111  -167.875     1.791
LYS  CYS   0.14395    59.890     1.444
LYS  CYS   0.06903  -166.770     1.887
LYS  CYS   0.78702   -60.214     1.001
LYS  GLN   0.15604    60.791     2.205
LYS  GLN   0.74372   -60.110     1.056
LYS  GLN   0.10025  -168.619     1.820
LYS  GLU   0.27674    60.293     1.499
LYS  GLU   0.64616   -60.676     1.637
LYS  GLU   0.07710  -168.655     1.212
LYS  GLY   0.19726    60.407     1.560
LYS  GLY   0.69886   -60.763     1.771
LYS  GLY   0.10388  -167.632     1.601
LYS  HID   0.23110    59.862     1.138
LYS  HID   0.07398  -167.325     1.957
LYS  HID   0.69492   -60.207     1.227
LYS  HIE   0.14970    60.388     1.328
LYS  HIE   0.12234  -167.473     1.565
LYS  HIE   0.72796   -60.691     1.650
LYS  HIP   0.18351    59.968     0.957
LYS  HIP   0.07043  -168.644     2.833
LYS  HIP   0.74607   -59.995     1.154
LYS  ILE   0.33901    61.121     0.874
LYS  ILE   0.61902   -61.494     1.678
LYS  ILE   0.04197  -169.855     1.956
LYS  LEU   0.23812    59.634     1.313
LYS  LEU   0.08872  -168.245     1.942
LYS  LEU   0.67316   -60.761     1.839
LYS  LYS   0.16334    59.643     1.211
LYS  LYS   0.03309  -167.502     1.055
LYS  LYS   0.80357   -60.046     1.312
LYS  MET   0.57038    59.237     0.909
LYS  MET   0.32548   -60.034     1.637
LYS  MET   0.10414  -170.953     1.837
LYS  PHE   0.30747    60.155     1.059
LYS  PHE   0.61316   -60.009     1.283
LYS  PHE   0.07937  -168.018     1.255
LYS  PRO   0.21035    59.947     1.400
LYS  PRO   0.09329  -167.473     2.272
LYS  PRO   0.69636   -60.418     1.695
LYS  SER   0.23615    59.982     0.972
LYS  SER   0.71145   -60.442     1.474
LYS  SER   0.05240  -167.899     1.462
LYS  THR   0.19284    59.655     1.229
LYS  THR   0.71663   -60.487     1.536
LYS  THR   0.09052  -168.143     1.577
LYS  TRP   0.21610    60.160     0.992
LYS  TRP   0.12264  -167.982     1.744
LYS  TRP   0.66127   -60.624     1.780
LYS  TYR   0.22656    60.069     1.099
LYS  TYR   0.10868  -168.754     1.471
LYS  TYR   0.66477   -59.852     1.722
LYS  VAL   0.34487    59.477     0.870
LYS  VAL   0.55055   -60.028     1.304
LYS  VAL   0.10458  -168.061     1.862
MET  ALA   0.23451    60.181     1.263
MET  ALA   0.06788  -167.797     2.267
MET  ALA   0.69761   -60.571     1.849
MET  ARG   0.36315    59.777     0.770
MET  ARG   0.05354  -168.785     1.536
MET  ARG   0.58332   -60.277     1.358
MET  ASN   0.50028    59.344     1.381
MET  ASN   0.45670   -59.934     1.712
MET  ASN   0.04302  -170.664     1.690
MET  ASP   0.13756    60.688     1.168
MET  ASP   0.79805   -61.094     1.811
MET  ASP   0.06439  -168.248     2.054
MET  CYS   0.20594    60.264     1.158
MET  CYS   0.06843  -168.046     2.580
MET  CYS   0.72563   -60.527     1.431
MET  GLN   0.31863    60.037     0.774
MET  GLN   0.05618  -167.797     1.854
MET  GLN   0.62519   -60.313     1.316
MET  GLU   0.30577    60.594     1.310
MET  GLU   0.64216   -60.374     1.383
MET  GLU   0.05208  -168.874     1.672
MET  GLY   0.14988    60.361     1.935
MET  GLY   0.08672  -166.773     2.017
MET  GLY   0.76340   -61.003     1.787
MET  HID   0.31438    59.771     1.305
MET  HID   0.61310   -60.191     1.191
MET  HID   0.07252  -169.123     1.969
MET  HIE   0.39138    59.440     0.952
MET  HIE   0.55546   -60.399     1.643
MET  HIE   0.05316  -169.145     1.712
MET  HIP   0.40858    59.690     1.265
MET  HIP   0.05586  -169.020     2.468
MET  HIP   0.53555   -59.888     1.335
MET  ILE   0.58816    60.944     1.465
MET  ILE   0.37855   -61.226     1.783
MET  ILE   0.03329  -171.621     2.256
MET  LEU   0.30715    59.893     0.954
MET  LEU   0.63601   -60.857     1.923
MET  LEU   0.05684  -169.020     2.740
MET  LYS   0.57038    59.237     0.909
MET  LYS   0.32548   -60.034     1.637
MET  LYS   0.10414  -170.953     1.837
MET  MET   0.19345    59.960     1.026
MET  MET   0.05800  -168.703     1.938
MET  MET   0.74855   -60.299     1.427
MET  PHE   0.24870    60.467     1.317
MET  PHE   0.11933  -169.328     1.480
MET  PHE   0.63197   -60.209     1.867
MET  PRO   0.21576    60.407     1.427
MET  PRO   0.04704  -168.663     2.451
MET  PRO   0.73721   -60.771     1.942
MET  SER   0.27220    60.156     1.080
MET  SER   0.04477  -166.886     1.679
MET  SER   0.68303   -60.571     1.635
MET  THR   0.25693    59.762     1.298
MET  THR   0.10929  -168.237     1.548
MET  THR   0.63378   -60.484     1.756
MET  TRP   0.15802    60.362     1.780
MET  TRP   0.62530   -60.539     1.633
MET  TRP   0.21668  -170.043     2.993
MET  TYR   0.24623    60.000     1.479
MET  TYR   0.08909  -169.379     1.038
MET  TYR   0.66468   -59.940     1.930
MET  VAL   0.28954    60.057     1.480
MET  VAL   0.13068  -169.206     1.235
MET  VAL   0.57978   -60.376     1.592
PHE  ALA   0.28332    59.960     1.194
PHE  ALA   0.51431   -61.106     2.074
PHE  ALA   0.20238  -168.228     1.843
PHE  ARG   0.36417    60.329     1.045
PHE  ARG   0.57420   -59.909     1.841
PHE  ARG   0.06163  -169.142     1.340
PHE  ASN   0.25579    60.070     1.508
PHE  ASN   0.20926  -168.403     1.837
PHE  ASN   0.53495   -60.266     1.729
PHE  ASP   0.40015    59.501     1.642
PHE  ASP   0.56388   -60.240     2.304
PHE  ASP   0.03596  -168.623     2.110
PHE  CYS   0.34102    59.995     1.026
PHE  CYS   0.50860   -60.478     1.826
PHE  CYS   0.15038  -168.558     1.831
PHE  GLN   0.17064    60.870     2.779
PHE  GLN   0.71453   -60.055     1.201
PHE  GLN   0.11483  -170.880     1.946
PHE  GLU   0.33866    58.913     1.359
PHE  GLU   0.09538  -167.648     1.822
PHE  GLU   0.56596   -60.337     1.959
PHE  GLY   0.33836    60.588     1.390
PHE  GLY   0.21018  -169.454     2.108
PHE  GLY   0.45146   -61.159     2.157
PHE  HID   0.44690    59.427     1.009
PHE  HID   0.05725  -168.278     2.046
PHE  HID   0.49585   -60.153     1.948
PHE  HIE   0.29416    60.583     1.297
PHE  HIE   0.57368   -60.972     1.980
PHE  HIE   0.13217  -169.357     2.124
PHE  HIP   0.23494    60.766     2.114
PHE  HIP   0.65696   -60.228     1.373
PHE  HIP   0.10811  -169.088     2.232
PHE  ILE   0.42742    62.329     3.254
PHE  ILE   0.56726   -60.717     2.100
PHE  ILE   0.00532  -168.075     4.528
PHE  LEU   0.25856    60.159     1.345
PHE  LEU   0.15799  -168.779     2.149
PHE  LEU   0.58345   -61.112     2.275
PHE  LYS   0.30747    60.155     1.059
PHE  LYS   0.61316   -60.009     1.283
PHE  LYS   0.07937  -168.018     1.255
PHE  MET   0.24870    60.467     1.317
PHE  MET   0.11933  -169.328     1.480
PHE  MET   0.63197   -60.209     1.867
PHE  PHE   0.27833    60.235     1.521
PHE  PHE   0.30762  -169.259     1.716
PHE  PHE   0.41405   -61.371     2.541
PHE  PRO   0.26570    60.388     1.470
PHE  PRO   0.61816   -60.878     2.307
PHE  PRO   0.11614  -169.758     2.614
PHE  SER   0.29238    59.938     1.264
PHE  SER   0.57048   -60.785     2.097
PHE  SER   0.13713  -168.556     1.949
PHE  THR   0.31433    59.807     1.228
PHE  THR   0.10224  -167.799     1.820
PHE  THR   0.58343   -60.808     2.367
PHE  TRP   0.25603    60.267     1.345
PHE  TRP   0.20002  -168.726     1.381
PHE  TRP   0.54396   -60.701     2.437
PHE  TYR   0.31140    59.885     1.259
PHE  TYR   0.21203  -169.583     1.479
PHE  TYR   0.47657   -61.000     2.414
PHE  VAL   0.27195    59.841     1.355
PHE  VAL   0.21810  -168.580     1.566
PHE  VAL   0.50995   -60.645     2.339
PRO  ALA   0.25840    60.692     1.404
PRO  ALA   0.59949   -62.393     2.479
PRO  ALA   0.14210  -167.756     2.651
PRO  ARG   0.32268    60.166     1.020
PRO  ARG   0.07603  -168.994     1.436
PRO  ARG   0.60129   -60.430     1.653
PRO  ASN   0.30082    60.354     1.345
PRO  ASN   0.65726   -60.945     2.237
PRO  ASN   0.04191  -169.166     2.641
PRO  ASP   0.19450    61.025     1.659
PRO  ASP   0.73457   -62.090     2.189
PRO  ASP   0.07094  -168.308     2.831
PRO  CYS   0.21354    60.221     1.513
PRO  CYS   0.71632   -61.483     2.197
PRO  CYS   0.07015  -167.459     2.480
PRO  GLN   0.21443    60.270     1.460
PRO  GLN   0.68513   -61.094     2.084
PRO  GLN   0.10043  -168.562     1.659
PRO  GLU   0.20271    60.217     1.616
PRO  GLU   0.71061   -61.177     2.237
PRO  GLU   0.08667  -168.100     2.534
PRO  GLY   0.31196    60.980     1.547
PRO  GLY   0.53058   -63.141     2.346
PRO  GLY   0.15746  -168.397     2.085
PRO  HID   0.25158    60.240     1.328
PRO  HID   0.08331  -168.040     2.680
PRO  HID   0.66511   -60.620     1.842
PRO  HIE   0.20582    60.370     1.685
PRO  HIE   0.70431   -61.371     2.246
PRO  HIE   0.08987  -168.409     2.136
PRO  HIP   0.18177    59.975     1.613
PRO  HIP   0.14104  -168.481     2.410
PRO  HIP   0.67719   -60.220     1.397
PRO  ILE   0.32832    61.627     1.788
PRO  ILE   0.63252   -61.727     2.105
PRO  ILE   0.03916  -171.427     2.617
PRO  LEU   0.39504    60.235     1.176
PRO  LEU   0.05225  -168.159     3.294
PRO  LEU   0.55271   -61.316     2.379
PRO  LYS   0.21035    59.947     1.400
PRO  LYS   0.09329  -167.473     2.272
PRO  LYS   0.69636   -60.418     1.695
PRO  MET   0.21576    60.407     1.427
PRO  MET   0.04704  -168.663     2.451
PRO  MET   0.73721   -60.771     1.942
PRO  PHE   0.26570    60.388     1.470
PRO  PHE   0.61816   -60.878     2.307
PRO  PHE   0.11614  -169.758     2.614
PRO  PRO   0.18705    62.092     1.475
PRO  PRO   0.08799  -170.865     1.602
PRO  PRO   0.72496   -61.265     2.446
PRO  SER   0.20716    60.748     1.514
PRO  SER   0.67907   -61.145     2.099
PRO  SER   0.11377  -167.363     2.061
PRO  THR   0.23727    60.216     1.464
PRO  THR   0.69456   -61.032     2.015
PRO  THR   0.06816  -168.630     2.482
PRO  TRP   0.21138    60.877     2.102
PRO  TRP   0.13619  -173.501     4.232
PRO  TRP   0.65243   -60.254     2.467
PRO  TYR   0.26489    60.317     1.378
PRO  TYR   0.05991  -169.288     2.676
PRO  TYR   0.67520   -61.685     2.729
PRO  VAL   0.22893    60.246     1.494
PRO  VAL   0.64307   -61.144     2.123
PRO  VAL   0.12800  -168.277     2.353
SER  ALA   0.26531    60.272     1.427
SER  ALA   0.60920   -61.082     1.880
SER  ALA   0.12550  -167.185     1.743
SER  ARG   0.41161    59.635     0.771
SER  ARG   0.05991  -168.809     2.485
SER  ARG   0.52848   -60.224     1.551
SER  ASN   0.15266    60.416     1.393
SER  ASN   0.11737  -167.319     1.765
SER  ASN   0.72997   -60.862     1.628
SER  ASP   0.28855    60.511     1.005
SER  ASP   0.64669   -60.813     1.907
SER  ASP   0.06477  -166.962     1.907
SER  CYS   0.18462    60.067     1.202
SER  CYS   0.70329   -60.555     1.416
SER  CYS   0.11209  -166.191     1.533
SER  GLN   0.18546    59.887     1.226
SER  GLN   0.72200   -60.615     1.511
SER  GLN   0.09253  -167.399     1.657
SER  GLU   0.49714    60.409     1.619
SER  GLU   0.48695   -60.201     1.747
SER  GLU   0.01591  -167.564     1.843
SER  GLY   0.32931    60.667     1.060
SER  GLY   0.16384  -167.343     1.067
SER  GLY   0.50685   -60.581     1.960
SER  HID   0.31988    60.242     1.066
SER  HID   0.63320   -60.630     1.875
SER  HID   0.04691  -167.544     1.986
SER  HIE   0.17377    60.917     1.519
SER  HIE   0.73033   -60.580     1.669
SER  HIE   0.09590  -167.590     1.404
SER  HIP   0.26810    59.876     0.939
SER  HIP   0.65658   -60.097     1.176
SER  HIP   0.07532  -168.253     2.840
SER  ILE   0.29718    61.282     1.294
SER  ILE   0.65558   -61.332     1.926
SER  ILE   0.04725  -167.844     2.578
SER  LEU   0.26925    60.083     1.252
SER  LEU   0.66238   -61.519     2.170
SER  LEU   0.06836  -166.889     2.098
SER  LYS   0.23615    59.982     0.972
SER  LYS   0.71145   -60.442     1.474
SER  LYS   0.05240  -167.899     1.462
SER  MET   0.27220    60.156     1.080
SER  MET   0.04477  -166.886     1.679
SER  MET   0.68303   -60.571     1.635
SER  PHE   0.29238    59.938     1.264
SER  PHE   0.57048   -60.785     2.097
SER  PHE   0.13713  -168.556     1.949
SER  PRO   0.20716    60.748     1.514
SER  PRO   0.67907   -61.145     2.099
SER  PRO   0.11377  -167.363     2.061
SER  SER   0.18015    60.408     1.195
SER  SER   0.70214   -61.217     2.137
SER  SER   0.11771  -166.933     1.434
SER  THR   0.16276    59.718     1.250
SER  THR   0.08271  -166.311     1.556
SER  THR   0.75454   -60.456     1.486
SER  TRP   0.24374    59.108     1.681
SER  TRP   0.63839   -60.092     1.689
SER  TRP   0.11787  -168.181     1.933
SER  TYR   0.28871    60.066     1.073
SER  TYR   0.09717  -168.042     1.550
SER  TYR   0.61412   -60.221     2.149
SER  VAL   0.21314    59.851     1.258
SER  VAL   0.14375  -167.279     1.565
SER  VAL   0.64311   -60.996     1.924
THR  ALA   0.35706    60.356     1.236
THR  ALA   0.11187  -167.540     1.898
THR  ALA   0.53107   -60.608     2.167
THR  ARG   0.39406    59.698     0.990
THR  ARG   0.08515  -168.360     2.668
THR  ARG   0.52078   -60.115     1.566
THR  ASN   0.26926    60.081     0.936
THR  ASN   0.65442   -60.509     1.790
THR  ASN   0.07633  -167.480     1.892
THR  ASP   0.41820    60.757     0.876
THR  ASP   0.57549   -59.249     2.028
THR  ASP   0.00632  -167.099     2.155
THR  CYS   0.26654    60.098     0.968
THR  CYS   0.66476   -60.763     1.785
THR  CYS   0.06869  -166.114     1.624
THR  GLN   0.20030    60.848     2.451
THR  GLN   0.17204  -170.313     1.511
THR  GLN   0.62767   -60.375     1.615
THR  GLU   0.42932    59.701     1.527
THR  GLU   0.53435   -60.083     1.674
THR  GLU   0.03633  -168.042     1.326
THR  GLY   0.21622    60.294     1.421
THR  GLY   0.10940  -167.563     1.461
THR  GLY   0.67438   -61.029     1.896
THR  HID   0.36904    60.801     2.198
THR  HID   0.49711   -60.184     1.632
THR  HID   0.13385  -170.060     1.277
THR  HIE   0.25114    62.638     2.841
THR  HIE   0.56326   -60.715     1.795
THR  HIE   0.18559  -170.494     2.278
THR  HIP   0.25176    59.711     1.661
THR  HIP   0.12110  -167.913     2.328
THR  HIP   0.62714   -60.126     1.558
THR  ILE   0.32042    61.280     2.090
THR  ILE   0.67417   -59.865     1.962
THR  ILE   0.00542  -162.102     5.317
THR  LEU   0.45074    59.786     1.141
THR  LEU   0.06781  -167.505     2.414
THR  LEU   0.48145   -61.061     2.298
THR  LYS   0.19284    59.655     1.229
THR  LYS   0.71663   -60.487     1.536
THR  LYS   0.09052  -168.143     1.577
THR  MET   0.25693    59.762     1.298
THR  MET   0.10929  -168.237     1.548
THR  MET   0.63378   -60.484     1.756
THR  PHE   0.31433    59.807     1.228
THR  PHE   0.10224  -167.799     1.820
THR  PHE   0.58343   -60.808     2.367
THR  PRO   0.23727    60.216     1.464
THR  PRO   0.69456   -61.032     2.015
THR  PRO   0.06816  -168.630     2.482
THR  SER   0.16276    59.718     1.250
THR  SER   0.08271  -166.311     1.556
THR  SER   0.75454   -60.456     1.486
THR  THR   0.23454    59.971     1.028
THR  THR   0.06397  -166.855     1.759
THR  THR   0.70149   -60.826     1.932
THR  TRP   0.23986    60.738     1.967
THR  TRP   0.12014  -168.238     2.289
THR  TRP   0.64001   -60.286     1.642
THR  TYR   0.28644    60.212     1.820
THR  TYR   0.49115   -61.255     2.590
THR  TYR   0.22241  -169.937     2.063
THR  VAL   0.30384    59.823     1.110
THR  VAL   0.17103  -167.312     1.994
THR  VAL   0.52513   -61.075     2.300
TRP  ALA   0.20642    60.354     1.631
TRP  ALA   0.17161  -168.363     1.695
TRP  ALA   0.62198   -60.133     2.133
TRP  ARG   0.41774    59.679     1.100
TRP  ARG   0.50648   -60.077     1.774
TRP  ARG   0.07578  -169.422     1.472
TRP  ASN   0.17768    61.381     2.971
TRP  ASN   0.61989   -59.747     1.867
TRP  ASN   0.20243  -170.067     1.549
TRP  ASP   0.22152    60.478     1.542
TRP  ASP   0.08540  -167.981     1.706
TRP  ASP   0.69308   -60.921     2.311
TRP  CYS   0.28898    59.987     1.070
TRP  CYS   0.04217  -167.053     2.526
TRP  CYS   0.66885   -60.415     2.263
TRP  GLN   0.31829    60.031     0.966
TRP  GLN   0.61041   -60.308     1.587
TRP  GLN   0.07130  -167.853     1.475
TRP  GLU   0.30534    59.977     1.415
TRP  GLU   0.10345  -168.449     1.547
TRP  GLU   0.59120   -60.332     1.914
TRP  GLY   0.22487    60.833     2.350
TRP  GLY   0.53825   -60.334     1.780
TRP  GLY   0.23688  -169.967     2.091
TRP  HID   0.20153    60.270     1.281
TRP  HID   0.14931  -168.623     2.390
TRP  HID   0.64917   -60.786     1.819
TRP  HIE   0.22572    60.746     1.848
TRP  HIE   0.17847  -169.990     1.743
TRP  HIE   0.59582   -61.052     2.077
TRP  HIP   0.52793    59.389     1.483
TRP  HIP   0.06600  -168.906     2.433
TRP  HIP   0.40606   -59.592     1.385
TRP  ILE   0.44468    62.849     2.550
TRP  ILE   0.52208   -60.556     1.904
TRP  ILE   0.03324  -167.659     3.617
TRP  LEU   0.23426    60.777     2.485
TRP  LEU   0.16756  -169.539     2.563
TRP  LEU   0.59818   -60.542     1.988
TRP  LYS   0.21610    60.160     0.992
TRP  LYS   0.12264  -167.982     1.744
TRP  LYS   0.66127   -60.624     1.780
TRP  MET   0.15802    60.362     1.780
TRP  MET   0.62530   -60.539     1.633
TRP  MET   0.21668  -170.043     2.993
TRP  PHE   0.25603    60.267     1.345
TRP  PHE   0.20002  -168.726     1.381
TRP  PHE   0.54396   -60.701     2.437
TRP  PRO   0.21138    60.877     2.102
TRP  PRO   0.13619  -173.501     4.232
TRP  PRO   0.65243   -60.254     2.467
TRP  SER   0.24374    59.108     1.681
TRP  SER   0.63839   -60.092     1.689
TRP  SER   0.11787  -168.181     1.933
TRP  THR   0.23986    60.738     1.967
TRP  THR   0.12014  -168.238     2.289
TRP  THR   0.64001   -60.286     1.642
TRP  TRP   0.38572    60.543     1.102
TRP  TRP   0.26012  -168.813     0.945
TRP  TRP   0.35416   -60.020     2.356
TRP  TYR   0.18267    60.473     1.710
TRP  TYR   0.30607  -169.163     1.646
TRP  TYR   0.51126   -60.665     2.641
TRP  VAL   0.30727    59.337     2.091
TRP  VAL   0.16686  -169.463     2.750
TRP  VAL   0.52587   -60.485     2.725
TYR  ALA   0.34106    60.169     1.395
TYR  ALA   0.52672   -60.927     2.317
TYR  ALA   0.13222  -168.412     2.079
TYR  ARG   0.40424    59.683     0.758
TYR  ARG   0.09964  -168.334     1.887
TYR  ARG   0.49612   -60.435     2.019
TYR  ASN   0.17132    60.395     1.263
TYR  ASN   0.10647  -167.678     2.366
TYR  ASN   0.72221   -60.596     1.630
TYR  ASP   0.24929    60.272     1.624
TYR  ASP   0.09830  -168.180     1.799
TYR  ASP   0.65241   -61.276     2.141
TYR  CYS   0.18655    60.878     2.169
TYR  CYS   0.56839   -60.586     1.761
TYR  CYS   0.24506  -169.232     2.447
TYR  GLN   0.32408    60.352     0.987
TYR  GLN   0.09448  -168.273     1.342
TYR  GLN   0.58144   -60.315     2.027
TYR  GLU   0.21431    60.274     1.335
TYR  GLU   0.60180   -60.809     2.061
TYR  GLU   0.18389  -168.858     1.625
TYR  GLY   0.33278    60.631     1.290
TYR  GLY   0.51728   -61.311     2.132
TYR  GLY   0.14993  -169.932     1.701
TYR  HID   0.27448    60.003     1.088
TYR  HID   0.65367   -59.792     1.644
TYR  HID   0.07184  -168.800     1.439
TYR  HIE   0.25179    61.100     1.753
TYR  HIE   0.16590  -169.378     1.384
TYR  HIE   0.58231   -60.871     1.933
TYR  HIP   0.26395    60.160     1.142
TYR  HIP   0.65304   -60.221     1.347
TYR  HIP   0.08301  -168.117     2.525
TYR  ILE   0.48016    62.576     1.855
TYR  ILE   0.51051   -60.480     2.000
TYR  ILE   0.00932  -168.553     5.044
TYR  LEU   0.27038    60.195     1.252
TYR  LEU   0.12792  -167.442     1.658
TYR  LEU   0.60170   -60.904     2.316
TYR  LYS   0.22656    60.069     1.099
TYR  LYS   0.10868  -168.754     1.471
TYR  LYS   0.66477   -59.852     1.722
TYR  MET   0.24623    60.000     1.479
TYR  MET   0.08909  -169.379     1.038
TYR  MET   0.66468   -59.940     1.930
TYR  PHE   0.31140    59.885     1.259
TYR  PHE   0.21203  -169.583     1.479
TYR  PHE   0.47657   -61.000     2.414
TYR  PRO   0.26489    60.317     1.378
TYR  PRO   0.05991  -169.288     2.676
TYR  PRO   0.67520   -61.685     2.729
TYR  SER   0.28871    60.066     1.073
TYR  SER   0.09717  -168.042     1.550
TYR  SER   0.61412   -60.221     2.149
TYR  THR   0.28644    60.212     1.820
TYR  THR   0.49115   -61.255     2.590
TYR  THR   0.22241  -169.937     2.063
TYR  TRP   0.18267    60.473     1.710
TYR  TRP   0.30607  -169.163     1.646
TYR  TRP   0.51126   -60.665     2.641
TYR  TYR   0.16832    60.065     1.652
TYR  TYR   0.33965  -169.629     1.236
TYR  TYR   0.49203   -61.011     2.084
TYR  VAL   0.23914    60.225     1.499
TYR  VAL   0.56228   -61.052     2.398
TYR  VAL   0.19858  -167.331     1.407
VAL  ALA   0.34327    59.990     1.338
VAL  ALA   0.54777   -60.853     2.055
VAL  ALA   0.10896  -167.694     1.715
VAL  ARG   0.16307    59.579     1.149
VAL  ARG   0.70593   -60.408     1.344
VAL  ARG   0.13100  -169.544     1.190
VAL  ASN   0.20507    60.105     1.702
VAL  ASN   0.17317  -168.488     2.405
VAL  ASN   0.62176   -60.790     1.864
VAL  ASP   0.16501    60.458     1.587
VAL  ASP   0.66739   -61.346     2.087
VAL  ASP   0.16759  -168.938     2.299
VAL  CYS   0.18631    59.947     1.238
VAL  CYS   0.10553  -167.083     2.082
VAL  CYS   0.70815   -60.871     1.790
VAL  GLN   0.15065    60.340     2.368
VAL  GLN   0.17545  -168.806     2.305
VAL  GLN   0.67390   -60.278     1.386
VAL  GLU   0.25609    60.228     1.554
VAL  GLU   0.16417  -168.862     2.201
VAL  GLU   0.57974   -61.207     2.263
VAL  GLY   0.17987    60.464     1.974
VAL  GLY   0.21534  -168.141     1.513
VAL  GLY   0.60479   -61.280     2.289
VAL  HID   0.37804    58.951     1.602
VAL  HID   0.06891  -167.740     2.014
VAL  HID   0.55304   -60.196     1.863
VAL  HIE   0.19231    60.131     1.537
VAL  HIE   0.71757   -60.668     1.718
VAL  HIE   0.09012  -167.801     1.573
VAL  HIP   0.32720    59.803     2.038
VAL  HIP   0.57446   -59.731     1.484
VAL  HIP   0.09834  -168.182     2.442
VAL  ILE   0.56747    60.049     1.173
VAL  ILE   0.42521   -60.985     1.969
VAL  ILE   0.00731  -167.095     3.226
VAL  LEU   0.17788    60.811     2.119
VAL  LEU   0.62117   -61.175     2.402
VAL  LEU   0.20096  -169.626     1.986
VAL  LYS   0.34487    59.477     0.870
VAL  LYS   0.55055   -60.028     1.304
VAL  LYS   0.10458  -168.061     1.862
VAL  MET   0.28954    60.057     1.480
VAL  MET   0.13068  -169.206     1.235
VAL  MET   0.57978   -60.376     1.592
VAL  PHE   0.27195    59.841     1.355
VAL  PHE   0.21810  -168.580     1.566
VAL  PHE   0.50995   -60.645     2.339
VAL  PRO   0.22893    60.246     1.494
VAL  PRO   0.64307   -61.144     2.123
VAL  PRO   0.12800  -168.277     2.353
VAL  SER   0.21314    59.851     1.258
VAL  SER   0.14375  -167.279     1.565
VAL  SER   0.64311   -60.996     1.924
VAL  THR   0.30384    59.823     1.110
VAL  THR   0.17103  -167.312     1.994
VAL  THR   0.52513   -61.075     2.300
VAL  TRP   0.30727    59.337     2.091
VAL  TRP   0.16686  -169.463     2.750
VAL  TRP   0.52587   -60.485     2.725
VAL  TYR   0.23914    60.225     1.499
VAL  TYR   0.56228   -61.052     2.398
VAL  TYR   0.19858  -167.331     1.407
VAL  VAL   0.21370    60.945     1.925
VAL  VAL   0.58052   -60.863     1.852
VAL  VAL   0.20579  -169.538     1.025
