# Supplementary material for: Exploiting Sequence-Dependent Rotamer Information in Global Optimization of Proteins
Source: J Phys Chem B. 2022 Oct 18;126(42):8381–90. doi: 10.1021/acs.jpcb.2c04647 (PMC9623586; doi:10.1021/acs.jpcb.2c04647)
Supplement: Supplementary file 1 — jp2c04647_si_001.zip [file jp2c04647_si_001.zip › LibraryForSubmission/LYS.txt]

ALA  ALA   0.00021    74.431   -65.290  -168.425   -68.229     3.557     1.640     4.052     2.427
ALA  ALA   0.00005    75.077   -66.719   -58.439   -68.268     0.683     0.740     0.281     0.021
ALA  ALA   0.00075    64.110  -173.076   -64.754   -71.558     0.488     0.061     0.458     0.290
ALA  ALA   0.00012    52.682    73.463   176.150   -70.059     0.000     0.000     0.000     0.000
ALA  ALA   0.00000    58.230    79.624  -110.571   -72.786     0.000     0.000     0.000     0.000
ALA  ALA   0.00000    55.641    82.008    87.354   -76.691     0.063     0.081     0.024     0.018
ALA  ALA   0.01099    62.876  -179.543  -178.489   -69.976     3.851     0.941     5.289     2.447
ALA  ALA   0.00021    63.002   176.736    70.924   -89.106     0.713     1.997     9.259     6.628
ALA  ALA   0.00030    75.765   -65.178  -174.032    70.553     0.533     0.134     0.634     0.188
ALA  ALA   0.00000    65.924   -85.666   -88.084    75.633     2.534     3.784     4.094     4.111
ALA  ALA   0.00000    74.653   -68.589   101.085    72.082     2.281     2.281     3.753     2.733
ALA  ALA   0.00093    75.969   -65.136  -172.333   179.810     0.000     0.000     0.000     0.000
ALA  ALA   0.00000    72.598   -72.814    99.489  -178.814     0.161     0.002     0.159     0.063
ALA  ALA   0.00003    55.405    79.751    63.261    67.949     0.014     0.022     0.019     0.010
ALA  ALA   0.00215    61.875   176.741    64.013    69.453     2.101     2.301     0.235     1.365
ALA  ALA   0.02979    63.278   178.218    65.880   177.393     0.065     0.641     0.170     0.117
ALA  ALA   0.00019    59.986    82.058    66.652  -175.707     1.883     0.239     0.257     0.197
ALA  ALA   0.00032    63.865   -84.803   -66.486   178.791     0.000     0.000     0.000     0.000
ALA  ALA   0.00021    65.320  -176.593   -67.752    93.579     1.315     2.126     0.657     1.206
ALA  ALA   0.03616    63.595   179.276   -67.078  -176.408     0.734     2.815     0.993     0.654
ALA  ALA   0.11985    63.778  -179.396   179.951  -179.958     0.030     0.137     0.071     0.035
ALA  ALA   0.00001    71.572    98.179  -162.023   168.348     0.000     0.000     0.000     0.000
ALA  ALA   0.00000    55.341    75.921  -105.195   176.386     0.000     0.000     0.000     0.000
ALA  ALA   0.02971    64.563  -179.651   178.680    70.026     1.361     1.565     3.421     1.194
ALA  ALA   0.00015    53.580    69.428   167.936    68.490     5.403     2.714     3.397     2.457
ALA  ALA   0.00739   -60.050   -63.130   -64.219  -176.996     2.143     2.419     0.867     0.033
ALA  ALA   0.00136   -58.910   -61.382   -61.941   -68.163     2.421     2.904     1.004     0.048
ALA  ALA   0.01067   -58.072   -61.013  -177.966    69.705     0.243     0.335     0.067     0.021
ALA  ALA   0.00001   -58.531   -66.829   -94.749    71.980     0.833     1.271     0.433     0.160
ALA  ALA   0.00031   -56.988   -64.690    87.214   176.737     1.097     0.661     0.340     0.476
ALA  ALA   0.00019   -68.018   -71.422   164.650   -85.154     0.000     0.000     0.000     0.000
ALA  ALA   0.09586   -58.071   -61.345  -176.508  -179.865     2.557     2.378     1.849     2.070
ALA  ALA   0.00001  -171.841   -89.756   -64.264   -68.091     6.689    10.963     4.983     0.046
ALA  ALA   0.00195  -171.073   179.332   -64.254   -68.143     1.036     0.394     0.107     0.001
ALA  ALA   0.00431   -65.735  -173.984   -64.636   -70.622     2.849     5.058     2.782     0.837
ALA  ALA   0.00001  -115.678   159.408   -64.409   -58.529     5.513     3.612     0.755     1.535
ALA  ALA   0.00003  -158.711   -72.610   -58.423  -179.435     0.000     0.000     0.000     0.000
ALA  ALA   0.00000  -174.523   -80.855   -57.625   113.606     0.000     0.000     0.000     0.000
ALA  ALA   0.00011   -64.010  -171.797   -68.454    89.655     0.000     0.000     0.000     0.000
ALA  ALA   0.05015   -65.072  -173.922   -65.102  -177.620     0.085     0.152     0.217     0.052
ALA  ALA   0.00000  -163.992    95.258   -68.603    98.226     0.141     0.435     0.079     0.377
ALA  ALA   0.00007  -162.426    94.430   -62.269  -178.010     3.871     0.548     0.560     0.410
ALA  ALA   0.00008  -170.236  -178.873   -68.476    91.583     0.069     0.010     0.867     0.570
ALA  ALA   0.02673  -170.918   178.791   -66.287  -177.429     0.859     0.482     0.084     0.012
ALA  ALA   0.00001   -59.619   -65.144    88.807    73.496     2.667     7.187     0.201     0.936
ALA  ALA   0.00641   -64.944   179.622    64.959    68.786     0.147     0.769     0.314     0.091
ALA  ALA   0.00004   -72.565    82.730    61.861    68.096     9.363    12.869     2.935     0.589
ALA  ALA   0.02315   -64.568  -177.097  -177.101   -68.962     1.468     0.855     0.965     1.094
ALA  ALA   0.00000   -66.271    91.090    93.592   -71.095     0.000     0.000     0.000     0.000
ALA  ALA   0.00053   -74.728    76.534   178.065   -69.828     9.212    16.202     5.125     0.862
ALA  ALA   0.29162   -64.815  -177.026  -179.880   179.993     0.109     0.580     0.117     0.030
ALA  ALA   0.00407   -73.561    78.673   177.068   178.222     8.118    14.038     4.397     3.973
ALA  ALA   0.02128   -64.152  -176.831   178.312    69.629     2.838     1.943     2.677     0.362
ALA  ALA   0.00146   -75.654    71.850   171.078    69.333     7.031    10.579     2.052     0.466
ALA  ALA   0.00050   -83.796    69.006    60.548   176.297     0.000     0.000     0.000     0.000
ALA  ALA   0.00000  -163.572    64.988    62.310  -106.240     0.000     0.000     0.000     0.000
ALA  ALA   0.00147  -166.987    62.221    57.664   176.076     0.181     0.001     0.075     0.014
ALA  ALA   0.00000  -177.878    75.901   -89.088   -71.244     0.000     0.000     0.000     0.000
ALA  ALA   0.00146   177.905    63.530  -177.483   -68.951     0.086     0.308     0.173     0.025
ALA  ALA   0.02834  -174.997    65.716   177.707  -178.804     1.989     0.780     1.678     0.387
ALA  ALA   0.00047  -179.264    64.206   173.965    70.903     1.023     3.336     3.184     9.661
ALA  ALA   0.00011  -175.395   -96.312   175.174    67.612     1.290     0.653     0.828     0.089
ALA  ALA   0.00470  -171.886   176.353   176.483    68.935     5.359     2.399     3.225     4.423
ALA  ALA   0.14735  -171.317   176.259   179.634   179.990     0.577     0.276     0.091     0.050
ALA  ALA   0.00019  -172.473   -92.646   171.215  -167.674     0.826     0.500     0.030     0.075
ALA  ALA   0.01634  -171.384   173.329    64.949   177.675     0.909     0.278     0.167     0.071
ALA  ALA   0.00130  -169.854   175.841    64.460    69.153     4.835     7.449     2.747     1.106
ALA  ALA   0.01369   -65.392   179.001    65.663   177.444     0.000     0.000     0.000     0.000
ALA  ALA   0.00015   -65.988   177.556    67.068   -93.388     0.164     0.870     0.163     0.677
ALA  ALA   0.00388  -174.963  -176.473   174.497   -68.564     0.000     0.000     0.000     0.000
ALA  ALA   0.00000  -175.175  -144.977    87.747   -73.529     0.011     0.008     0.036     0.003
ALA  ALA   0.00011  -171.967   171.075    68.137   -89.421     1.276     0.574     0.549     0.063
ALA  ARG   0.00134   -58.429   -58.046   -60.461  -177.123     1.026     2.743     1.808     0.097
ALA  ARG   0.00002   -61.628   -64.676   -63.110   -68.237     1.000     1.000     1.000     1.000
ALA  ARG   0.00020   -58.735   -60.295  -172.869   -67.363     6.079     4.986     1.537     2.124
ALA  ARG   0.00099   -59.181   -62.077  -178.000    69.746     2.613     2.884     1.075     0.232
ALA  ARG   0.00004   -57.682   -63.302    88.149   177.598     0.038     0.156     0.145     0.104
ALA  ARG   0.01576   -58.277   -60.784  -175.610   179.892     0.572     0.405     0.190     0.109
ALA  ARG   0.00044  -172.922    63.801    61.995   176.475     1.383     1.955     0.801     0.207
ALA  ARG   0.00002   -82.036    71.389    62.157   177.191     1.000     1.000     1.000     1.000
ALA  ARG   0.00009   -81.620    65.921   173.799  -179.864     0.427     0.217     0.254     0.055
ALA  ARG   0.00100  -174.845    63.740   176.292  -179.312     2.173     3.258     1.862     0.641
ALA  ARG   0.00020  -178.102    65.145   175.492    76.210     2.857     3.557     2.286     5.627
ALA  ARG   0.00005   -79.601    66.613   170.267    68.579     1.000     1.000     1.000     1.000
ALA  ARG   0.00023    75.724   -65.615  -172.197   179.735     1.244     0.713     0.665     0.092
ALA  ARG   0.00001    75.763   -66.072  -174.363    70.428     1.000     1.000     1.000     1.000
ALA  ARG   0.00053    65.891  -179.314   -63.937   -67.998     3.297     4.302     1.830     0.777
ALA  ARG   0.01446    63.628   178.358   -67.359  -176.230     1.506     1.828     0.780     0.534
ALA  ARG   0.00005    64.589   -84.564   -66.596   179.003     1.000     1.000     1.000     1.000
ALA  ARG   0.00052    64.082   174.076    63.788    70.609     1.409     1.858     0.769     0.715
ALA  ARG   0.01586    64.138   177.502    65.592   177.523     1.385     1.646     0.603     0.285
ALA  ARG   0.00617    64.490   179.814  -177.129   -69.637     1.488     0.589     0.343     0.495
ALA  ARG   0.16321    64.183  -179.600  -179.964  -179.975     1.050     0.284     0.140     0.100
ALA  ARG   0.00843    65.474  -179.762   179.472    70.571     1.726     1.940     3.892     1.411
ALA  ARG   0.00025  -171.008   179.786   -64.544   -68.399     0.927     0.569     0.185     0.108
ALA  ARG   0.00001   -70.642   177.099   -69.685   -71.746     1.000     1.000     1.000     1.000
ALA  ARG   0.00551  -171.852   179.047   -66.377  -177.402     0.870     0.322     0.111     0.021
ALA  ARG   0.02320   -64.694  -173.778   -64.980  -177.689     0.392     0.378     0.351     0.124
ALA  ARG   0.00001   -64.881  -172.170   -68.938    89.687     1.000     1.000     1.000     1.000
ALA  ARG   0.00008   -64.822   179.764    65.044    68.708     0.202     0.197     0.242     0.219
ALA  ARG   0.00029  -170.713   173.964    64.084    69.640     5.716     9.081     3.392     1.328
ALA  ARG   0.01623   -65.222   179.726    66.039   177.342     0.178     0.695     0.260     0.070
ALA  ARG   0.00970  -170.960   173.423    65.062   177.624     1.244     0.611     0.373     0.110
ALA  ARG   0.01520   -64.630  -177.147  -177.030   -69.160     0.283     0.503     0.174     0.083
ALA  ARG   0.00229  -175.410  -177.340   175.191   -68.417     1.573     1.665     2.259     1.018
ALA  ARG   0.51621   -64.667  -177.083  -179.820  -179.998     0.223     0.489     0.250     0.059
ALA  ARG   0.16942  -171.824   176.165   179.719   179.964     0.824     0.359     0.128     0.056
ALA  ARG   0.00415  -171.706   176.642   177.250    69.667     0.771     0.470     0.326     0.118
ALA  ARG   0.00783   -64.725  -177.624   177.420    69.276     1.999     1.251     2.296     0.304
ALA  ASN   0.00030   -60.611   -63.537   -62.693   -68.158     2.229     2.502     0.916     0.013
ALA  ASN   0.00229   -60.579   -63.820   -64.525  -177.036     2.022     2.177     0.858     0.097
ALA  ASN   0.00021    64.201  -174.757   -64.726   -70.862     0.452     5.231     0.232     2.853
ALA  ASN   0.00014    63.893   -84.822   -66.509   178.738     0.022     0.025     0.002     0.055
ALA  ASN   0.00003    64.341  -178.074   -67.982    94.864     0.238     0.009     0.264     0.430
ALA  ASN   0.03542    63.510   178.057   -67.445  -176.100     0.750     0.218     0.094     0.042
ALA  ASN   0.00034  -170.028  -179.982   -64.079   -68.164     0.283     0.143     0.109     0.053
ALA  ASN   0.00013   -73.161  -178.797   -70.708   -74.754     1.981     3.282     0.892     2.456
ALA  ASN   0.00622  -170.944   178.783   -66.303  -177.405     1.049     0.445     0.136     0.042
ALA  ASN   0.00001  -159.112    94.130   -61.678  -178.462     1.000     1.000     1.000     1.000
ALA  ASN   0.00006   -64.510  -171.821   -68.701    89.664     0.694     0.190     0.434     0.130
ALA  ASN   0.03739   -65.032  -173.939   -65.117  -177.656     0.541     0.405     0.273     0.085
ALA  ASN   0.00007    73.532   -65.918  -167.360   -67.753     0.012     0.016     0.075     0.021
ALA  ASN   0.00001    74.973   -66.394   -58.182   -68.209     1.000     1.000     1.000     1.000
ALA  ASN   0.00005    58.920    82.525    66.985  -175.641     0.341     0.401     0.171     0.295
ALA  ASN   0.00004    62.916   176.122    68.582   -90.723     0.157     0.725     0.182     0.307
ALA  ASN   0.02507    63.156  -179.692    66.519   176.986     0.247     2.683     0.834     0.533
ALA  ASN   0.00094    63.562   175.116    64.264    70.384     0.101     0.104     0.074     0.025
ALA  ASN   0.00007    75.091   -65.488  -173.828    70.587     1.058     0.362     0.766     0.173
ALA  ASN   0.02753    64.505  -179.356   178.177    69.907     0.441     0.511     1.178     0.418
ALA  ASN   0.00498    63.809  -179.680  -177.391   -69.399     0.182     0.141     0.171     0.017
ALA  ASN   0.00007    51.520    71.631   175.980   -70.175     2.725     4.254     0.443     0.113
ALA  ASN   0.15782    63.843  -179.458  -179.992  -179.970     0.165     0.165     0.090     0.036
ALA  ASN   0.00004    52.819   -95.870   170.872  -175.528     0.098     0.047     0.035     0.040
ALA  ASN   0.00043    75.865   -65.445  -172.207   179.780     0.950     0.601     0.472     0.081
ALA  ASN   0.00015    53.286    72.621   172.795  -179.795     1.000     1.000     1.000     1.000
ALA  ASN   0.00111  -168.633    62.082    58.114   176.166     1.355     0.386     0.630     0.083
ALA  ASN   0.00001   -83.631    67.568    57.913    68.745     1.000     1.000     1.000     1.000
ALA  ASN   0.00003  -167.766    61.908    56.186    67.139     1.000     1.000     1.000     1.000
ALA  ASN   0.00189   -64.959   179.990    65.139    68.802     0.549     0.246     0.094     0.091
ALA  ASN   0.00062  -169.005   177.171    64.986    69.007     5.085     7.454     2.873     1.082
ALA  ASN   0.00005   -66.163   178.282    66.950   -93.750     0.054     0.098     0.025     0.056
ALA  ASN   0.02170   -65.252  -179.630    66.209   177.314     0.406     0.574     0.254     0.045
ALA  ASN   0.00007  -171.195   171.474    68.355   -89.531     0.879     0.392     0.344     0.080
ALA  ASN   0.01298  -171.864   172.805    64.679   177.739     1.265     0.861     0.528     0.183
ALA  ASN   0.00029  -179.458    63.009   172.700    67.373     1.856     3.670     3.064     9.683
ALA  ASN   0.00924  -171.951   176.395   177.042    69.523     2.030     0.987     1.206     1.634
ALA  ASN   0.00001  -174.550   -95.354   175.240    67.632     1.000     1.000     1.000     1.000
ALA  ASN   0.01240  -174.751    65.877   177.154  -178.957     2.144     0.684     1.648     0.394
ALA  ASN   0.00086  -174.635    66.016   179.501   -69.201     3.382     1.002     2.109     0.566
ALA  ASN   0.00811  -175.455  -177.995   175.831   -68.326     1.192     2.364     2.606     1.147
ALA  ASN   0.16502  -172.159   175.888   179.720   179.965     0.756     0.386     0.089     0.071
ALA  ASN   0.00013  -166.809   -79.802  -177.708  -178.596     8.804    17.844     9.181     8.076
ALA  ASN   0.00110   -59.565   -62.282  -174.316   -70.241     5.417     5.478     3.750     5.794
ALA  ASN   0.00004   -63.539    94.353  -174.862   -68.777     0.051     0.052     0.052     0.006
ALA  ASN   0.00962   -64.187  -176.702  -176.637   -69.032     1.886     0.822     1.238     1.441
ALA  ASN   0.00248   -60.415   -64.766   179.627    69.301     3.993     2.413     2.002     0.269
ALA  ASN   0.00012   -59.105   -74.041    81.408   175.370     2.708     8.893     5.262     0.895
ALA  ASN   0.03854   -58.659   -63.310  -177.888   179.822     2.733     2.458     2.018     1.054
ALA  ASN   0.01131   -63.236  -177.553   178.811    69.506     3.021     2.070     2.966     0.939
ALA  ASN   0.00016   -66.957    85.000   174.058    69.940     7.522    11.201     2.397     0.583
ALA  ASN   0.40010   -64.612  -176.896  -179.791   179.980     0.331     0.567     0.244     0.071
ALA  ASN   0.00219   -70.546    85.915  -179.905   175.479     6.977     8.737     3.453     3.565
ALA  ASP   0.00024    77.943   -65.249  -176.157    70.179     0.038     2.089     0.588     0.036
ALA  ASP   0.00001    77.796   -69.293   -62.365  -171.019     1.000     1.000     1.000     1.000
ALA  ASP   0.00001    78.304   -64.179   -58.918   -67.764     1.000     1.000     1.000     1.000
ALA  ASP   0.00235    65.211   179.999   -63.792   -67.394     1.323     2.266     1.741     1.607
ALA  ASP   0.04007    63.818   178.298   -67.285  -176.186     0.588     1.464     0.481     0.342
ALA  ASP   0.00011    64.657  -177.551   -67.911    94.079     0.451     0.687     0.212     0.573
ALA  ASP   0.00001    61.265   178.288  -107.201    67.260     1.000     1.000     1.000     1.000
ALA  ASP   0.00030    63.560   174.683    64.030    70.834     1.439     3.948     0.278     1.367
ALA  ASP   0.01414    64.088   179.890    66.464   176.979     1.111     3.567     1.267     0.849
ALA  ASP   0.00020    64.405   177.575    77.036   -84.568     1.957     2.587    14.589    12.911
ALA  ASP   0.00010    77.698   -63.381  -170.101   -67.989     2.351     1.054     1.671     0.333
ALA  ASP   0.00889    65.051  -178.167  -177.898   -69.583     3.390     4.678     6.154     1.057
ALA  ASP   0.00002    50.277    70.797   175.826   -70.120     1.000     1.000     1.000     1.000
ALA  ASP   0.00005    58.624    81.331    66.217  -175.982     0.390     1.211     0.695     0.447
ALA  ASP   0.00066    52.141    71.431   172.970  -179.845     1.214     1.085     0.280     0.062
ALA  ASP   0.00569    64.778  -179.951   179.723    70.352     1.859     2.697     5.988     2.145
ALA  ASP   0.24821    64.213  -179.587  -179.881   179.971     0.713     0.267     0.143     0.132
ALA  ASP   0.00024    76.118   -65.106  -172.226   179.774     1.288     0.662     0.482     0.066
ALA  ASP   0.00000    50.592  -101.121   172.465   179.937     1.000     1.000     1.000     1.000
ALA  ASP   0.00236  -172.650   175.912   176.425    68.550     5.421     2.417     3.290     4.577
ALA  ASP   0.00002  -174.266   -95.647   174.476    67.487     1.000     1.000     1.000     1.000
ALA  ASP   0.00023  -179.465    61.333   173.085    66.127     6.661     4.026     2.860     9.357
ALA  ASP   0.00003   -80.653    68.173   168.454    67.824     1.000     1.000     1.000     1.000
ALA  ASP   0.00006  -168.697    60.176    55.554    67.352     1.244     1.196     0.199     0.281
ALA  ASP   0.00001   -72.419    80.421    60.686    67.648     4.280    14.300     3.539     0.465
ALA  ASP   0.00130   -65.244  -179.794    65.133    68.653     0.403     0.293     0.122     0.213
ALA  ASP   0.00140  -169.596   174.324    63.924    69.563     8.079     7.609     3.259     1.245
ALA  ASP   0.00042   -64.103   -64.067   -61.300   -67.639     2.632     1.473     1.908     0.495
ALA  ASP   0.00416   -57.125   -59.784   -63.026  -177.130     3.910     3.537     1.071     0.101
ALA  ASP   0.00329   -56.795   -62.121   178.629    69.011     4.423     3.596     1.916     0.441
ALA  ASP   0.00838   -57.804   -65.583  -179.823   -79.880     3.890     4.499     4.584     9.699
ALA  ASP   0.06908   -58.387   -62.704  -178.240  -179.598     4.464     4.037     1.419     4.579
ALA  ASP   0.00016   -58.941   -70.939    81.634   176.018     3.385    12.472     7.995     2.208
ALA  ASP   0.00013   -65.880   177.658    67.113   -93.167     0.368     1.078     0.153     0.667
ALA  ASP   0.02903   -65.212   179.725    66.022   177.348     0.357     1.021     0.292     0.034
ALA  ASP   0.00012  -171.187   171.601    68.664   -89.461     1.213     0.605     0.535     0.304
ALA  ASP   0.00523  -170.846   173.577    65.025   177.622     0.975     0.518     0.257     0.122
ALA  ASP   0.00018   -75.495    87.600    66.129   178.098     7.617     4.963     1.782     1.448
ALA  ASP   0.00208  -169.555    60.994    58.200   176.545     3.500     2.182     2.057     0.420
ALA  ASP   0.00001  -163.452    64.822    62.054  -105.496     1.000     1.000     1.000     1.000
ALA  ASP   0.00023  -170.228   179.681   -64.121   -68.026     0.255     0.450     0.406     0.069
ALA  ASP   0.00785   -67.699   179.926   -65.066   -69.030     3.197     7.822     2.652     0.957
ALA  ASP   0.03701   -64.439  -173.785   -64.894  -177.762     0.469     0.515     0.190     0.055
ALA  ASP   0.00004   -64.884  -171.897   -68.954    89.305     0.079     0.245     0.594     0.181
ALA  ASP   0.00007   -71.832   177.712  -103.872    61.578     1.000     1.000     1.000     1.000
ALA  ASP   0.00003  -161.281    92.241   -62.700  -177.705     5.807     5.484     3.199     2.564
ALA  ASP   0.00004   -88.196    61.288   -88.940  -177.909     2.542    11.046     6.426     0.701
ALA  ASP   0.01705  -171.056   178.655   -66.258  -177.470     1.086     0.553     0.216     0.084
ALA  ASP   0.00001  -172.185  -179.590   -67.895    92.173     1.000     1.000     1.000     1.000
ALA  ASP   0.00289   -80.162    67.576   174.794   177.638     1.712     7.738     2.886     2.804
ALA  ASP   0.01414  -176.621    64.624   178.826  -179.537     2.998     1.756     2.890     4.323
ALA  ASP   0.00086  -176.178    64.681  -178.548   -68.445     3.452     0.930     1.821     0.653
ALA  ASP   0.00031   -82.499    65.851   176.053   -70.225     3.957     7.302     1.821     0.365
ALA  ASP   0.02723   -64.465  -176.694  -176.977   -68.799     2.038     1.054     1.166     1.465
ALA  ASP   0.00730  -174.593  -178.691   176.274   -69.135     2.151     4.511     4.821     1.065
ALA  ASP   0.00010  -172.043   -97.896  -177.803   -70.742     8.427    10.340     4.579     7.990
ALA  ASP   0.12317  -171.689   175.910   179.680   179.991     0.855     0.561     0.083     0.057
ALA  ASP   0.00014  -163.702   -72.831  -177.550  -176.078     9.316    19.198    11.191     7.905
ALA  ASP   0.28825   -64.878  -176.748  -179.760   179.993     0.480     0.737     0.337     0.128
ALA  ASP   0.02434   -62.886  -177.213  -179.523    71.902     4.198     1.448     4.618     2.801
ALA  CYS   0.00040    74.736   -66.273  -171.853   179.755     4.810     3.706     2.167     0.414
ALA  CYS   0.00022    67.093   -83.143   -66.532  -178.581     5.748     4.943     1.174     4.392
ALA  CYS   0.00001    73.534   -65.771  -167.290   -67.759     1.000     1.000     1.000     1.000
ALA  CYS   0.00001    75.065   -68.116   -59.862   -68.297     1.000     1.000     1.000     1.000
ALA  CYS   0.00162    62.986   177.923    64.846    69.415     0.087     0.287     0.428     0.500
ALA  CYS   0.00777    63.023   179.889    66.403   177.104     0.196     3.719     1.166     0.803
ALA  CYS   0.00003    62.342   175.275    68.250   -90.370     1.000     1.000     1.000     1.000
ALA  CYS   0.00001    58.426    82.056    66.753  -175.726     1.000     1.000     1.000     1.000
ALA  CYS   0.01977    63.225  -179.349  -178.130   -69.764     1.199     0.682     1.556     0.538
ALA  CYS   0.00058    64.149  -177.582   -64.571   -69.222     0.351     4.341     0.232     2.279
ALA  CYS   0.04603    63.303   179.161   -67.112  -176.318     0.445     1.709     0.600     0.402
ALA  CYS   0.00005    64.427  -177.216   -68.022    93.777     0.644     1.913     0.347     1.171
ALA  CYS   0.00001    60.545   178.227  -106.901    67.327     1.000     1.000     1.000     1.000
ALA  CYS   0.00045    52.665    72.324   172.754  -179.791     0.284     0.258     0.052     0.021
ALA  CYS   0.13072    63.793  -179.521  -179.939  -179.996     0.248     0.226     0.082     0.047
ALA  CYS   0.02015    64.238  -179.014   178.188    69.926     0.543     0.690     1.074     0.375
ALA  CYS   0.00003    54.687    74.697   168.931    68.561     1.000     1.000     1.000     1.000
ALA  CYS   0.00001    74.598   -65.621  -173.575    70.622     1.000     1.000     1.000     1.000
ALA  CYS   0.00007   -61.840   -64.651   -62.927   -68.116     0.232     0.113     0.323     0.028
ALA  CYS   0.00461   -58.033   -60.905   -63.555  -177.062     4.317     3.952     1.189     0.038
ALA  CYS   0.00059   -65.487   -66.410  -176.682   -70.895     3.974     0.857     2.829     4.785
ALA  CYS   0.00014   -60.166   -76.173    79.641   175.038     2.853     9.176     5.651     1.095
ALA  CYS   0.02062   -55.673   -60.919  -178.336   179.781     1.780     2.120     2.251     0.955
ALA  CYS   0.00044  -174.091    65.935   179.022   -69.312     2.265     1.075     2.168     0.628
ALA  CYS   0.01171  -174.978    65.555   177.671  -178.838     2.200     0.877     1.701     0.421
ALA  CYS   0.00014  -168.421    61.686    56.178    67.171     1.846     0.164     0.645     0.110
ALA  CYS   0.00082  -169.105    62.735    59.202   176.329     2.529     0.986     2.227     0.297
ALA  CYS   0.00012   -77.080    79.555    62.685   175.416     9.110    11.247     4.635     0.829
ALA  CYS   0.00145  -170.915   179.363   -64.386   -68.166     1.250     0.374     0.201     0.076
ALA  CYS   0.00067   -67.976  -177.869   -66.561   -70.744     4.196     7.637     4.578     1.436
ALA  CYS   0.02493   -64.754  -173.680   -64.892  -177.730     0.442     0.309     0.292     0.087
ALA  CYS   0.00008   -64.989  -172.272   -69.122    89.500     1.142     1.084     1.013     0.191
ALA  CYS   0.00011  -170.781  -179.065   -67.534    92.052     1.073     0.363     0.553     0.263
ALA  CYS   0.00932  -170.835   178.813   -66.238  -177.421     0.730     0.411     0.175     0.024
ALA  CYS   0.00003  -177.923   -97.397   -70.835  -177.837     1.355     0.394     0.060     0.099
ALA  CYS   0.00226   -65.186   179.661    65.053    68.737     0.804     0.822     0.462     0.086
ALA  CYS   0.00106  -166.144  -178.267    66.694    68.362     3.402     5.149     2.008     0.727
ALA  CYS   0.00004   -66.005   178.360    66.937   -93.796     0.111     0.155     0.113     0.048
ALA  CYS   0.01495   -65.718   179.901    66.051   177.347     0.468     0.538     0.237     0.044
ALA  CYS   0.01474  -171.186   173.343    64.896   177.649     1.065     0.523     0.276     0.068
ALA  CYS   0.00006  -170.236   171.855    69.159   -89.587     1.316     0.578     0.641     0.138
ALA  CYS   0.00024   179.052    63.917   174.872    72.449     2.222     3.998     3.453    10.345
ALA  CYS   0.00512  -172.056   176.477   176.710    69.169     3.748     1.698     2.233     3.040
ALA  CYS   0.00837   -64.728  -177.726   177.366    69.104     2.372     1.095     2.422     0.107
ALA  CYS   0.00027   -78.393    68.111   170.259    68.717     5.763     8.495     1.823     1.030
ALA  CYS   0.00019   -57.968   -60.859  -178.054    69.736     1.000     1.000     1.000     1.000
ALA  CYS   0.12541  -171.670   176.020   179.645  -179.999     0.915     0.413     0.100     0.053
ALA  CYS   0.00004  -171.474   -92.804   169.172  -168.486     3.585     3.926     3.760     1.696
ALA  CYS   0.50458   -64.665  -176.843  -179.720   179.967     0.483     0.501     0.232     0.060
ALA  CYS   0.00082   -73.865    79.551   176.471  -179.942     9.056    16.207     4.124     2.635
ALA  CYS   0.00562  -175.825  -176.627   174.110   -68.894     0.531     0.295     0.250     0.206
ALA  CYS   0.00001  -176.329   -93.402  -175.185   -67.190     1.000     1.000     1.000     1.000
ALA  CYS   0.01227   -64.642  -177.003  -177.011   -69.040     1.159     0.693     0.745     0.811
ALA  CYS   0.00026   -74.143    77.975   179.251   -69.561    11.112    19.167     4.499     0.877
ALA  GLN   0.00015  -167.593    62.278    57.946   176.081     0.311     0.152     0.148     0.061
ALA  GLN   0.00001  -167.875    61.895    56.296    67.170     1.000     1.000     1.000     1.000
ALA  GLN   0.00009   178.042    60.391   171.579    62.685     2.834     3.320     2.424     7.743
ALA  GLN   0.00001   -79.848    67.556   168.917    67.930     1.000     1.000     1.000     1.000
ALA  GLN   0.00011  -175.151    65.921  -179.882   -68.947     2.436     1.040     2.470     0.872
ALA  GLN   0.00136  -173.118    66.358   175.888  -179.218     2.604     1.424     1.637     0.280
ALA  GLN   0.00011    75.938   -65.136  -174.452    70.310     0.198     0.108     0.055     0.024
ALA  GLN   0.00057    76.170   -65.091  -172.365   179.736     0.249     0.158     0.066     0.044
ALA  GLN   0.00002    75.301   -64.655  -168.257   -67.751     1.000     1.000     1.000     1.000
ALA  GLN   0.00062    63.316   173.754    64.139    71.370     0.175     0.146     0.224     0.248
ALA  GLN   0.00003    62.338   175.630    68.408   -90.438     0.070     0.081     0.047     0.047
ALA  GLN   0.01758    63.217   178.293    65.893   177.446     0.356     0.832     0.370     0.189
ALA  GLN   0.00047    64.234   179.846   -64.473   -68.040     0.520     2.553     0.129     1.282
ALA  GLN   0.00690    64.291  -179.869  -176.429   -69.329     0.647     0.499     0.814     0.358
ALA  GLN   0.00001    52.981    73.116   175.629   -70.231     1.000     1.000     1.000     1.000
ALA  GLN   0.02047    63.026   178.087   -67.430  -176.109     0.434     0.759     0.254     0.132
ALA  GLN   0.00004    64.089  -177.585   -67.897    94.417     0.657     2.215     0.622     1.392
ALA  GLN   0.00001    60.529   178.287  -107.215    67.454     1.000     1.000     1.000     1.000
ALA  GLN   0.00879    63.916  -179.557   178.320    69.964     1.128     1.457     3.287     1.151
ALA  GLN   0.00001    55.475    75.915   169.112    68.563     1.000     1.000     1.000     1.000
ALA  GLN   0.00013    52.645    70.879   172.039  -179.825     1.025     1.336     0.364     0.092
ALA  GLN   0.25992    63.865  -179.546  -179.954  -179.999     0.707     0.228     0.121     0.151
ALA  GLN   0.00014  -170.971   179.628   -64.485   -68.233     1.182     0.607     0.380     0.085
ALA  GLN   0.00008   -61.894   -65.285   -63.440   -68.201     0.012     0.020     0.014     0.036
ALA  GLN   0.00046   -63.145  -170.111   -61.544   -69.916     1.442     1.674     1.454     0.642
ALA  GLN   0.00003  -170.415  -178.802   -68.252    92.026     0.042     0.132     0.875     0.595
ALA  GLN   0.00510  -171.910   178.577   -66.428  -177.376     0.944     0.551     0.163     0.037
ALA  GLN   0.00080   -61.861   -65.047   -64.972  -177.045     0.913     0.040     0.036     0.065
ALA  GLN   0.00004   -64.799  -171.950   -68.936    89.568     0.037     0.022     0.044     0.067
ALA  GLN   0.01677   -64.738  -173.613   -64.896  -177.702     0.131     0.615     0.248     0.122
ALA  GLN   0.00164  -170.903   173.528    65.082   177.637     0.417     0.165     0.108     0.056
ALA  GLN   0.00001  -170.740   171.755    68.792   -89.540     1.000     1.000     1.000     1.000
ALA  GLN   0.01297   -65.145  -179.493    66.209   177.319     0.154     0.172     0.061     0.017
ALA  GLN   0.00001   -65.444   178.660    67.412   -93.892     1.000     1.000     1.000     1.000
ALA  GLN   0.00001   -61.084   -81.259    76.184   174.534     1.000     1.000     1.000     1.000
ALA  GLN   0.00212   -64.924  -179.878    65.158    68.750     1.165     0.362     0.113     0.083
ALA  GLN   0.00039  -169.794   176.215    64.718    69.288     5.016     7.345     2.902     1.024
ALA  GLN   0.00108  -171.038   176.837   177.084    69.714     0.144     0.019     0.049     0.049
ALA  GLN   0.00569   -66.280  -175.778   176.161    69.878     0.460     0.451     0.180     0.344
ALA  GLN   0.00045   -66.443   -65.994  -175.770   -68.980     2.249     1.282     3.169     0.281
ALA  GLN   0.02310   -62.034   -65.704  -177.433   179.823     1.588     1.258     0.612     0.092
ALA  GLN   0.00004   -56.343   -63.072  -179.277    70.077     1.000     1.000     1.000     1.000
ALA  GLN   0.13555  -172.070   176.090   179.702   179.988     0.797     0.473     0.128     0.066
ALA  GLN   0.45709   -64.758  -176.961  -179.860  -179.986     0.491     0.561     0.200     0.061
ALA  GLN   0.00014   -68.836    92.270   177.375  -177.460     1.000     1.000     1.000     1.000
ALA  GLN   0.00553  -173.712   178.699   179.773   -69.129     2.689     3.914     4.531     1.618
ALA  GLN   0.01328   -64.594  -176.524  -177.094   -69.140     0.073     0.415     0.104     0.037
ALA  GLN   0.00006   -70.146    87.658  -179.374   -69.197     7.176    13.739     4.286     0.837
ALA  GLU   0.00003    74.452   -65.238  -167.983   -67.733     0.810     0.456     0.694     0.105
ALA  GLU   0.00001    74.078   -67.739   -58.681   -68.159     1.000     1.000     1.000     1.000
ALA  GLU   0.00004    75.434   -65.071  -173.812    70.513     0.306     0.159     0.048     0.075
ALA  GLU   0.00693    64.209  -179.512   178.438    69.947     1.222     1.306     3.171     1.164
ALA  GLU   0.00003    60.720   178.512  -105.764    67.084     0.504     0.075     1.398     0.189
ALA  GLU   0.00007    64.718  -176.112   -67.606    93.304     0.963     2.145     0.489     1.458
ALA  GLU   0.00001    54.906    74.596   169.422    68.422     1.000     1.000     1.000     1.000
ALA  GLU   0.00093    64.336  -174.512   -64.599   -70.719     0.381     2.986     0.221     1.528
ALA  GLU   0.02625    63.658  -179.512   -66.601  -176.643     1.003     2.856     1.003     0.746
ALA  GLU   0.00009    63.561   -84.762   -66.271   178.779     1.000     1.000     1.000     1.000
ALA  GLU   0.23191    63.629  -179.399  -179.996  -179.950     0.450     0.244     0.086     0.078
ALA  GLU   0.00056    66.138   -72.206  -168.516  -179.534     3.675     5.711     4.805     0.813
ALA  GLU   0.00024    53.687    72.490   174.888   -70.279     1.928     1.528     1.195     0.206
ALA  GLU   0.01942    63.470  -179.795  -177.346   -70.228     2.284     2.624     2.387     3.847
ALA  GLU   0.00111    53.240    71.156   172.041  -179.907     0.883     1.244     0.656     0.139
ALA  GLU   0.00005    55.666    76.376    63.575   178.670     4.250     7.683     4.449     7.732
ALA  GLU   0.00009    62.651   176.255    68.629   -90.641     0.231     0.431     0.160     0.445
ALA  GLU   0.01998    62.865   178.304    65.920   177.501     0.594     2.819     0.960     0.379
ALA  GLU   0.00001    55.649    79.608    62.717    67.658     1.113     0.344     0.660     0.300
ALA  GLU   0.00082    63.798   174.663    65.699    73.342     2.768     4.984     2.085     3.561
ALA  GLU   0.00006   -80.539    66.454   175.741   -70.120     1.831     0.385     0.725     0.128
ALA  GLU   0.00097  -175.258    65.551  -179.894   -68.912     1.913     0.780     1.877     0.613
ALA  GLU   0.00829  -173.984    65.878   176.687  -178.989     1.816     0.891     1.364     0.303
ALA  GLU   0.00015  -179.938    60.427   170.957    61.721    20.704    10.262     1.218    12.569
ALA  GLU   0.00012  -167.239    61.580    55.502    67.157     0.124     0.052     0.123     0.021
ALA  GLU   0.00018   -79.595    77.453    63.338   171.433     0.279     4.677     2.741     7.467
ALA  GLU   0.00061  -169.003    61.766    57.737   176.172     1.000     1.000     1.000     1.000
ALA  GLU   0.01313   -66.400  -176.820  -177.124   -68.937     3.126     1.430     1.221     1.268
ALA  GLU   0.00147   -59.705   -59.008  -168.103   -67.157     5.578     6.337     8.197     5.860
ALA  GLU   0.00003   -61.912   -64.729   -63.020   -68.117     0.036     0.004     0.061     0.052
ALA  GLU   0.00267   -61.735   -64.564   -64.573  -177.124     0.234     0.136     0.164     0.045
ALA  GLU   0.00042   -63.424   -66.238   179.989    69.268     1.521     0.288     0.261     0.089
ALA  GLU   0.04464   -59.009   -62.913  -177.354  -179.610     3.689     3.537     2.021     2.536
ALA  GLU   0.00014   -59.938   -78.269    78.497   174.781     1.672     6.086     3.730     0.740
ALA  GLU   0.00053  -170.305   179.549   -64.216   -68.137     0.206     0.520     0.193     0.052
ALA  GLU   0.00122   -65.301  -173.535   -64.561   -70.426     4.066     6.435     3.511     2.295
ALA  GLU   0.02597   -64.688  -173.906   -65.026  -177.634     1.167     0.399     0.185     0.087
ALA  GLU   0.00000   -64.827  -172.186   -69.539    89.119     1.000     1.000     1.000     1.000
ALA  GLU   0.00002  -159.111    94.295   -61.460  -178.668     0.239     0.378     0.200     0.088
ALA  GLU   0.01313  -171.479   178.551   -66.376  -177.430     1.060     0.367     0.116     0.031
ALA  GLU   0.00002  -172.748  -179.777   -68.123    94.122     1.000     1.000     1.000     1.000
ALA  GLU   0.00040  -172.128   172.319    63.117    69.652     6.361     8.520     3.292     1.167
ALA  GLU   0.00267   -64.613  -179.838    65.132    68.663     0.326     0.352     0.145     0.056
ALA  GLU   0.00001   -66.353   -89.166    66.583    67.445     1.000     1.000     1.000     1.000
ALA  GLU   0.01330   -64.450  -177.849   177.449    69.000     2.493     1.784     2.595     1.427
ALA  GLU   0.00830  -171.473   176.538   177.061    69.599     1.414     0.732     0.807     1.136
ALA  GLU   0.00006   -66.143   178.336    67.057   -93.801     1.353     0.629     0.245     0.284
ALA  GLU   0.03235   -65.143   179.830    66.030   177.351     1.931     0.914     0.306     0.060
ALA  GLU   0.00005  -171.122   171.646    69.733   -88.940     1.248     0.547     0.447     0.249
ALA  GLU   0.01102  -170.886   173.421    64.925   177.734     0.903     0.577     0.284     0.089
ALA  GLU   0.35829   -64.846  -176.805  -179.806   179.978     1.181     0.529     0.204     0.053
ALA  GLU   0.00064   -70.042    86.985   176.836  -179.272     7.508    14.728     4.631     5.914
ALA  GLU   0.00587  -175.417  -177.779   175.980   -67.807     3.018     1.990     4.024     1.730
ALA  GLU   0.14462  -172.276   175.772   179.702   179.972     0.668     0.308     0.095     0.052
ALA  GLU   0.00008  -166.646   -79.263   179.997  -173.973     8.549    17.776    11.482     8.177
ALA  GLY   0.00003    74.241   -67.002   -58.160   -68.118     0.435     1.202     0.685     0.061
ALA  GLY   0.00022    67.550   -79.374   -64.171  -178.739     8.059    11.658     5.101     5.349
ALA  GLY   0.00025    75.334   -64.753  -169.228   -68.547     3.658     1.718     4.460     2.556
ALA  GLY   0.00000    73.394   -72.260    99.029  -179.340     2.061     1.459     0.751     3.283
ALA  GLY   0.00204    70.835   -68.929  -170.607   179.967     5.359     6.052     4.066     1.020
ALA  GLY   0.00000    53.863    73.730  -105.900   177.384     1.061     2.322     2.974     4.528
ALA  GLY   0.00001    71.284    97.864  -161.799   168.212     0.219     0.409     0.240     0.167
ALA  GLY   0.00024    52.612    72.103   172.853  -179.768     1.000     1.000     1.000     1.000
ALA  GLY   0.00000    57.240    78.545  -108.264   -73.370     0.552     0.400     1.034     0.259
ALA  GLY   0.00004    51.127    71.970   175.897   -70.214     1.000     1.000     1.000     1.000
ALA  GLY   0.10464    63.624  -179.557  -179.972   179.996     0.307     0.205     0.099     0.068
ALA  GLY   0.01483    64.704   179.823   179.917    70.385     1.601     2.536     5.351     1.801
ALA  GLY   0.00000    66.592   -84.419   -86.600    77.004     2.666     3.809     4.243     4.058
ALA  GLY   0.02146    62.842   178.029   -67.563  -176.143     0.416     0.217     0.047     0.040
ALA  GLY   0.00010    64.289  -176.817   -67.834    93.629     1.083     2.333     0.712     1.267
ALA  GLY   0.00000    74.604   -68.298   100.738    72.100     5.254     2.692     5.854     5.487
ALA  GLY   0.00083    59.933   178.753    63.713    68.138     0.268     0.163     0.109     0.157
ALA  GLY   0.00001    56.207    77.224    61.356    67.514     3.438     1.309     2.664     0.729
ALA  GLY   0.00006    54.970    70.330   167.325    68.040     1.000     1.000     1.000     1.000
ALA  GLY   0.01385  -171.794   176.340   176.859    69.260     3.020     1.366     1.819     2.463
ALA  GLY   0.00102  -179.706    61.126   173.023    66.912     3.999     3.059     2.913     7.978
ALA  GLY   0.00241   -77.608    69.258   170.542    69.122     4.992     7.170     1.466     0.813
ALA  GLY   0.00026  -171.413    61.159    57.573    67.565     3.023     2.036     1.744     0.365
ALA  GLY   0.00008   -76.081    77.305    60.479    67.783     6.569    10.520     2.174     0.267
ALA  GLY   0.00003   -62.556   -71.220    84.670    72.793     3.284    12.063    11.345     3.398
ALA  GLY   0.00000  -150.074   -71.560    88.671    70.997     1.000     1.000     1.000     1.000
ALA  GLY   0.00051  -164.835  -175.915    67.437    67.919     0.161     0.951     0.219     0.182
ALA  GLY   0.00356   -64.869   179.461    64.932    68.753     0.151     0.858     0.316     0.080
ALA  GLY   0.00011  -168.092   -84.739   -64.609  -178.364     9.685    13.722     6.614     1.019
ALA  GLY   0.00001  -124.907   -63.544   -61.800  -179.885     1.000     1.000     1.000     1.000
ALA  GLY   0.00000  -167.200   -78.802   -61.134   105.484     7.516     4.217     2.823    12.028
ALA  GLY   0.00000  -175.695   -96.314   -93.311    71.002     1.000     1.000     1.000     1.000
ALA  GLY   0.00043   -59.992   -62.365   -62.175   -68.106     2.839     3.311     1.107     0.016
ALA  GLY   0.00692   -58.162   -60.046   -62.564  -177.028     2.065     2.622     1.775     0.174
ALA  GLY   0.00030   -60.235   -76.554    80.302   175.226     1.957     7.573     4.248     0.864
ALA  GLY   0.07310   -58.385   -61.692  -176.520   179.904     2.409     2.157     1.863     1.205
ALA  GLY   0.00001  -123.580   -65.777  -177.611    69.774     3.258     1.034     0.947     0.200
ALA  GLY   0.00002  -164.265   -82.223  -177.733    69.763    10.500    17.416     6.174     1.274
ALA  GLY   0.00001   -58.473   -66.425   -94.552    72.070     0.714     1.167     0.507     0.166
ALA  GLY   0.00593   -58.332   -61.666  -178.581    69.590     2.113     2.175     1.823     0.285
ALA  GLY   0.00001   -87.872    57.831   -92.354  -175.093     0.560     2.402     1.776     1.311
ALA  GLY   0.00004  -170.474    76.375   -79.188  -177.317     7.424    15.601    14.546     1.230
ALA  GLY   0.01442  -171.181   178.573   -66.355  -177.450     0.946     0.572     0.191     0.053
ALA  GLY   0.00000  -164.000    95.211   -68.558    98.206     0.175     0.470     0.061     0.413
ALA  GLY   0.00005  -170.779  -179.098   -67.681    92.202     0.911     0.405     0.093     0.031
ALA  GLY   0.00027   -64.535  -172.013   -68.841    89.453     0.663     0.207     0.429     0.167
ALA  GLY   0.04526   -64.695  -173.787   -64.923  -177.725     0.497     0.149     0.199     0.102
ALA  GLY   0.00000   -81.060   122.518   -68.835  -175.396     1.000     1.000     1.000     1.000
ALA  GLY   0.37732   -64.729  -177.003  -179.880   179.997     0.191     0.597     0.159     0.050
ALA  GLY   0.00994   -64.435  -177.264   177.610    69.310     2.324     1.483     2.289     0.409
ALA  GLY   0.00302   -65.901  -174.363   -65.093   -71.012     3.207     5.576     2.859     0.534
ALA  GLY   0.00000  -109.227   155.391   -65.561   -60.400     9.848     7.853     1.486     3.040
ALA  GLY   0.00133  -170.868   179.323   -64.307   -68.138     0.908     0.507     0.253     0.025
ALA  GLY   0.00002  -173.901   -93.018   -66.133   -68.493     5.102     8.018     3.981     0.548
ALA  GLY   0.03803   -64.511  -177.013  -177.007   -69.075     0.310     0.588     0.260     0.049
ALA  GLY   0.00401   -60.741   -63.175  -174.946   -69.828     4.323     4.238     4.156     4.006
ALA  GLY   0.01209  -173.589   179.640   178.153   -69.805     1.893     4.830     5.212     0.782
ALA  GLY   0.00006  -174.687   -92.794  -175.107   -67.575     5.965     6.753     2.773     0.981
ALA  GLY   0.16184  -171.613   175.952   179.687   179.994     0.732     0.395     0.096     0.062
ALA  GLY   0.00004  -173.324   -92.859   170.614  -167.668     1.301     0.635     0.063     0.183
ALA  GLY   0.00007  -130.023   -64.016  -173.625  -179.846     1.000     1.000     1.000     1.000
ALA  GLY   0.00159  -175.788    65.565   179.931   -69.198     4.021     1.243     2.149     0.549
ALA  GLY   0.00000   -83.367    63.162   -90.560   -72.051     1.659     0.822     1.093     0.452
ALA  GLY   0.00001  -176.535    75.381   -73.629   -60.858     0.780     1.211     5.354     4.265
ALA  GLY   0.00000  -155.812   105.654   -65.023   -79.636     1.000     1.000     1.000     1.000
ALA  GLY   0.00138   -81.411    66.859   172.937  -179.794     1.061     1.417     0.954     0.159
ALA  GLY   0.00733  -177.466    65.210   177.625  -179.081     5.725     1.653     2.339     0.206
ALA  GLY   0.00095  -168.385    61.950    57.839   176.229     1.100     0.075     0.358     0.023
ALA  GLY   0.00001  -167.056    64.212    65.947   -99.513     5.589     1.892     6.294    10.699
ALA  GLY   0.00000   -70.476    89.042    88.370   -76.103     8.557     4.331     9.141     9.282
ALA  GLY   0.00063   -79.466    68.385   176.175   -70.198     6.196    10.160     3.557     0.610
ALA  GLY   0.01673  -170.797   173.447    65.000   177.641     0.890     0.692     0.290     0.076
ALA  GLY   0.00009  -171.205   171.226    68.403   -89.608     0.914     0.575     0.242     0.468
ALA  GLY   0.00000  -174.972  -145.689    88.702   -72.301     0.196     0.538     0.712     0.926
ALA  GLY   0.00028   -80.418    73.766    62.092   176.214    12.627    16.809     4.851     0.219
ALA  GLY   0.04139   -65.236   179.745    65.986   177.365     0.137     0.830     0.314     0.062
ALA  GLY   0.00024   -66.017   177.463    66.987   -93.285     0.217     0.752     0.117     0.521
ALA  GLY   0.00000    53.782    80.739    87.386   -76.637     0.226     0.050     0.011     0.016
ALA  GLY   0.00001    65.002  -177.552    99.706   -68.391     0.261     0.150     0.262     0.032
ALA  GLY   0.00349    63.286  -179.447  -178.249   -69.802     7.251     1.912    10.654     4.955
ALA  GLY   0.00474    62.615   177.345    65.647   177.587     1.000     1.000     1.000     1.000
ALA  HID   0.00001    59.548    82.709    66.788  -176.059     1.000     1.000     1.000     1.000
ALA  HID   0.00020    51.631    71.945   172.867  -179.848     1.000     1.000     1.000     1.000
ALA  HID   0.00001    52.924    73.601   176.090   -70.028     1.000     1.000     1.000     1.000
ALA  HID   0.00002    54.334    69.995   167.218    67.965     1.000     1.000     1.000     1.000
ALA  HID   0.00078    61.311   177.756    64.114    68.885     1.821     2.193     0.221     1.226
ALA  HID   0.00006    62.885   176.590    68.640   -90.926     0.081     0.676     0.184     0.308
ALA  HID   0.01300    64.059   177.964    65.766   177.424     1.252     1.459     0.524     0.255
ALA  HID   0.16043    64.168  -179.526  -179.940  -179.999     1.185     0.245     0.172     0.072
ALA  HID   0.00156    64.888  -179.581  -178.358   -70.211     6.149     1.259     6.858     3.054
ALA  HID   0.00011    74.503   -66.177  -171.248   179.559     1.000     1.000     1.000     1.000
ALA  HID   0.00137    67.729  -179.754   179.027    70.090     3.424     5.744    11.963     4.121
ALA  HID   0.00006    64.722  -177.517   -67.926    94.274     1.381     0.215     0.193     0.424
ALA  HID   0.00001    61.267   178.562  -106.896    67.582     1.000     1.000     1.000     1.000
ALA  HID   0.01936    63.734   178.842   -67.208  -176.249     1.327     1.832     0.643     0.433
ALA  HID   0.00024    66.630  -179.497   -64.610   -68.413     1.668     4.349     0.007     2.071
ALA  HID   0.00043  -173.774    59.830    60.194   176.963     1.169     3.066     1.141     0.318
ALA  HID   0.00006   -86.174    66.847    61.956   176.703     4.773     2.743     3.185     0.765
ALA  HID   0.00008  -170.354    62.500    58.103    67.374     0.424     1.361     2.028     0.187
ALA  HID   0.00001   -82.419    70.172    63.519    68.946     1.000     1.000     1.000     1.000
ALA  HID   0.00353   -64.937   179.508    64.907    68.737     0.165     0.756     0.331     0.210
ALA  HID   0.00122  -170.042   174.585    64.350    69.607     4.306     6.647     2.547     1.204
ALA  HID   0.01993   -65.179  -179.795    66.167   177.346     0.150     0.469     0.192     0.063
ALA  HID   0.00012   -65.710   177.733    67.534   -93.152     0.755     0.865     1.588     1.342
ALA  HID   0.00007  -171.219   171.569    68.541   -89.666     0.734     0.347     0.576     0.095
ALA  HID   0.01083  -170.888   173.271    65.024   177.645     1.045     0.900     0.352     0.082
ALA  HID   0.00269  -171.425   176.533   176.690    69.173     3.728     1.858     2.257     3.097
ALA  HID   0.00003  -171.649   -90.858   179.246    69.094     1.000     1.000     1.000     1.000
ALA  HID   0.00056  -177.243    61.257   172.287    67.057     3.847     2.518     2.003     6.246
ALA  HID   0.00007   -76.597    71.978   172.040    69.323     9.800    13.667     1.973     0.609
ALA  HID   0.00066  -174.445    65.122   179.495   -69.145     1.907     2.180     2.295     0.724
ALA  HID   0.00024   -80.516    67.199   176.257   -70.166     5.390     8.605     2.898     0.444
ALA  HID   0.00045   -79.451    64.893   175.196   179.489     1.100     0.888     1.317     0.492
ALA  HID   0.00818  -175.521    64.586   177.207  -179.091     2.407     2.254     1.892     0.497
ALA  HID   0.00001  -174.735    66.358   -88.460  -177.064     1.000     1.000     1.000     1.000
ALA  HID   0.00022   -58.540   -59.572   -60.583   -68.162     2.223     3.420     2.314     0.086
ALA  HID   0.00151   -59.598   -59.687   -61.333  -177.133     2.278     4.079     2.699     0.069
ALA  HID   0.00304   -57.092   -59.848  -173.405   -68.358     4.103     4.436     2.424     4.637
ALA  HID   0.01153   -64.541  -176.862  -176.961   -69.014     1.406     0.659     0.969     1.061
ALA  HID   0.00500   -59.189   -63.734   179.946    69.329     2.975     2.735     1.934     0.365
ALA  HID   0.00012   -57.503   -66.937    85.399   176.286     1.900     7.063     4.183     0.985
ALA  HID   0.05659   -57.717   -61.593  -177.050   179.796     2.566     2.057     2.092     1.453
ALA  HID   0.47250   -64.708  -176.901  -179.785   179.990     0.238     0.471     0.244     0.064
ALA  HID   0.00513   -63.363  -178.162   178.515    69.144     3.086     1.532     3.270     0.145
ALA  HID   0.00424  -173.886  -179.796   177.667   -69.448     2.247     4.487     4.736     1.425
ALA  HID   0.15252  -171.879   176.134   179.687   179.977     0.852     0.489     0.119     0.077
ALA  HID   0.00016  -172.940   -94.532   176.171  -177.635     1.949     2.035     4.729     9.324
ALA  HID   0.00047  -170.941   179.852   -64.270   -68.233     1.224     0.284     0.180     0.046
ALA  HID   0.00103   -66.133  -174.716   -65.096   -70.756     3.220     5.869     3.297     0.929
ALA  HID   0.00921  -171.578   178.726   -66.397  -177.397     1.014     0.419     0.154     0.056
ALA  HID   0.00007  -171.534  -179.388   -67.920    92.169     0.848     0.299     0.826     0.553
ALA  HID   0.03013   -64.809  -173.727   -64.997  -177.695     0.422     0.368     0.225     0.093
ALA  HID   0.00017   -64.869  -172.189   -69.162    89.641     0.879     0.635     0.796     0.918
ALA  HIE   0.00102    64.478  -178.453   -64.606   -68.843     0.237     4.064     0.136     2.053
ALA  HIE   0.00021    64.168   -83.825   -66.388   179.631     0.608     0.883     0.027     0.698
ALA  HIE   0.03693    63.355   178.818   -67.185  -176.232     0.350     1.090     0.378     0.257
ALA  HIE   0.00008    64.348  -177.513   -67.830    94.397     0.210     0.497     0.283     0.600
ALA  HIE   0.00001    60.501   178.157  -104.497    67.189     1.000     1.000     1.000     1.000
ALA  HIE   0.00016    75.256   -65.029  -174.018    70.538     0.533     0.513     0.555     0.172
ALA  HIE   0.00007    54.528    71.948   168.217    68.195     0.129     2.405     1.126     0.220
ALA  HIE   0.01083    63.439  -179.447   177.401    69.528     1.361     1.530     3.576     1.283
ALA  HIE   0.16837    64.106  -179.538  -179.932   179.990     1.269     0.488     0.239     0.166
ALA  HIE   0.00253    71.884   -68.079  -170.511   179.873     4.565     4.389     2.781     0.669
ALA  HIE   0.00115    51.949    71.667   172.817  -179.842     1.180     1.309     0.244     0.053
ALA  HIE   0.00001    59.712    82.940    66.855  -175.898     1.000     1.000     1.000     1.000
ALA  HIE   0.00007    74.224   -65.627  -167.752   -68.119     1.000     1.000     1.000     1.000
ALA  HIE   0.00001    75.693   -66.023   -58.246   -68.236     1.000     1.000     1.000     1.000
ALA  HIE   0.00014    53.994    73.189   174.996   -70.255     0.556     2.422     1.249     0.148
ALA  HIE   0.01464    63.263  -179.560  -177.931   -69.742     2.698     0.600     3.475     1.624
ALA  HIE   0.00005   -64.339    93.919  -175.168   -69.021     1.575     0.824     2.181     0.219
ALA  HIE   0.01683   -64.273  -177.184  -177.024   -68.924     1.776     0.872     1.162     1.303
ALA  HIE   0.00970  -173.457   177.814  -179.661   -69.478     1.916     3.887     3.821     1.866
ALA  HIE   0.00027  -177.298    65.113  -177.918   -68.299     1.000     1.000     1.000     1.000
ALA  HIE   0.00024   -61.617   -64.408   -63.055   -68.147     1.909     1.653     0.581     0.064
ALA  HIE   0.00194   -60.075   -62.988   -64.155  -177.016     2.605     2.986     1.186     0.031
ALA  HIE   0.00143  -170.970   179.710   -64.400   -68.284     1.219     0.512     0.148     0.110
ALA  HIE   0.00117   -67.660  -177.677   -66.705   -71.041     3.329     6.028     3.027     0.575
ALA  HIE   0.03198   -64.776  -173.737   -65.015  -177.682     0.581     0.325     0.276     0.100
ALA  HIE   0.00017   -65.137  -172.130   -69.156    89.534     0.879     0.431     0.794     0.761
ALA  HIE   0.01014  -171.628   178.644   -66.282  -177.404     0.866     0.611     0.139     0.029
ALA  HIE   0.00006  -173.419   -92.381   -67.716  -176.825     0.773     1.090     0.477     0.161
ALA  HIE   0.00002  -172.367  -179.873   -70.339    90.825     1.000     1.000     1.000     1.000
ALA  HIE   0.00004  -176.258   -96.554   175.484    67.698     2.142     1.022     1.019     0.136
ALA  HIE   0.00758  -172.198   176.548   177.010    69.407     2.666     1.243     1.571     2.117
ALA  HIE   0.00359   -59.209   -64.144   179.186    69.225     3.698     2.595     2.266     0.321
ALA  HIE   0.01138   -64.663  -176.456   177.868    69.677     2.423     1.710     2.235     0.426
ALA  HIE   0.00008   -67.385    85.235   173.353    69.668     9.249    11.706     3.371     1.281
ALA  HIE   0.42059   -64.581  -176.860  -179.746   179.970     0.315     0.587     0.242     0.060
ALA  HIE   0.12300  -171.639   176.298   179.647  -179.990     0.705     0.475     0.098     0.074
ALA  HIE   0.00015  -174.329   -94.969   176.250   179.787     2.007     2.513     4.057    10.307
ALA  HIE   0.00066   -54.643   -57.535  -174.047   -66.240     5.350     4.637     5.139     4.994
ALA  HIE   0.03180   -59.029   -63.694  -178.091   179.728     3.224     2.435     2.022     0.300
ALA  HIE   0.00021   -57.790   -68.873    83.674   175.993     3.026     9.697     5.759     1.345
ALA  HIE   0.00023   179.348    64.473   174.232    72.682     2.330     4.977     3.519    11.427
ALA  HIE   0.01499  -175.623    65.654   177.126  -178.967     1.003     0.561     1.583     0.444
ALA  HIE   0.00041   -72.099    81.864   178.305   175.992    10.127    15.354     7.277     4.970
ALA  HIE   0.00011  -169.371    62.006    56.370    67.184     0.161     0.478     0.016     0.066
ALA  HIE   0.00121  -168.992    62.218    58.140   176.162     0.806     0.285     0.281     0.050
ALA  HIE   0.00021   -82.113    71.152    61.272   176.156     9.640    12.787     3.835     1.151
ALA  HIE   0.00082    60.035   179.072    63.947    68.226     0.351     0.148     0.217     0.103
ALA  HIE   0.00001    55.897    81.449    63.027    67.830     1.000     1.000     1.000     1.000
ALA  HIE   0.00214   -64.786   179.562    64.955    68.770     0.269     0.887     0.286     0.043
ALA  HIE   0.00075  -167.847   179.122    65.723    68.762     4.924     7.196     2.700     1.068
ALA  HIE   0.00015    62.867   176.470    68.648   -90.840     0.206     0.515     0.137     0.243
ALA  HIE   0.03415    63.278   179.245    66.204   177.212     0.419     1.541     0.530     0.333
ALA  HIE   0.00013   -65.956   178.520    67.129   -93.870     0.259     0.339     0.249     0.153
ALA  HIE   0.02032   -65.214  -179.899    66.163   177.360     0.114     0.854     0.327     0.049
ALA  HIE   0.00010  -171.761   171.539    68.460   -89.542     0.821     0.428     0.429     0.121
ALA  HIE   0.01499  -171.632   173.068    64.794   177.721     1.152     0.686     0.328     0.081
ALA  HIP   0.00195   -57.693   -61.051   -63.809  -176.794     1.496     1.866     0.803     0.094
ALA  HIP   0.00019   -58.097   -60.681   -61.931   -68.192     1.378     2.117     0.957     0.113
ALA  HIP   0.00124   -57.376   -61.812  -179.439    69.538     2.333     0.822     2.787     0.405
ALA  HIP   0.00011   -56.411   -62.872    87.555   176.741     0.895     1.225     0.554     0.648
ALA  HIP   0.00518   -58.762   -61.303  -175.621  -179.855     3.155     2.310     1.647     4.174
ALA  HIP   0.00006    63.458   176.278    68.567   -90.860     1.229     1.409     0.402     0.776
ALA  HIP   0.01122    64.131   177.908    65.731   177.378     1.651     2.751     1.025     0.592
ALA  HIP   0.00026    52.556    69.744   171.685  -179.999     0.559     0.700     0.026     0.084
ALA  HIP   0.00002    58.021    81.820    66.877  -175.757     1.013     0.254     0.253     0.090
ALA  HIP   0.00106    65.281   179.965   -64.613   -68.102     1.111     2.819     0.185     1.138
ALA  HIP   0.00005    64.232   -85.073   -66.766   178.684     1.131     0.162     0.315     0.065
ALA  HIP   0.00005    65.292  -178.228   -68.332    94.447     1.743     0.191     0.092     0.323
ALA  HIP   0.02122    64.380   177.803   -67.567  -176.086     1.481     0.828     0.291     0.185
ALA  HIP   0.00006    57.749    76.867   175.831   -70.170     3.903     3.421     0.301     0.157
ALA  HIP   0.00794    66.217   179.866  -176.651   -69.665     2.420     0.648     1.632     0.601
ALA  HIP   0.16222    64.479  -179.608  -179.906   179.986     1.396     0.413     0.193     0.156
ALA  HIP   0.00024    74.715   -66.696  -171.592   179.654     2.964     1.997     1.478     0.407
ALA  HIP   0.00002    51.962   -95.889   170.850  -175.410     1.000     1.000     1.000     1.000
ALA  HIP   0.00640    66.385   179.873   179.682    70.437     2.607     2.147     4.622     1.621
ALA  HIP   0.00001    53.502    68.931   167.119    67.835     1.000     1.000     1.000     1.000
ALA  HIP   0.00017    61.494   176.778    64.082    69.466     2.519     3.583     0.986     2.279
ALA  HIP   0.00150   -64.766   179.545    65.173    68.942     0.279     0.545     0.211     0.074
ALA  HIP   0.00142  -168.307   178.031    65.385    68.945     4.563     6.690     2.638     1.063
ALA  HIP   0.00008  -178.604    61.712   171.732    64.180     5.685     3.159     2.160     7.248
ALA  HIP   0.00002   -80.413    66.011   170.804    68.540     1.000     1.000     1.000     1.000
ALA  HIP   0.01316   -65.565  -177.447   176.820    69.268     1.240     0.663     1.297     0.246
ALA  HIP   0.00001  -173.848   -95.108   174.550    67.538     0.683     0.149     0.333     0.059
ALA  HIP   0.01103  -171.729   176.813   177.058    69.683     1.666     0.863     1.003     1.362
ALA  HIP   0.00006   -78.353    71.705   178.025   -69.800    13.249    20.199     6.272     0.863
ALA  HIP   0.00002  -173.477    67.585   177.885   -69.681     1.000     1.000     1.000     1.000
ALA  HIP   0.00002  -174.211   -92.635  -175.069   -66.813     2.823     1.588     0.334     1.036
ALA  HIP   0.00260  -174.512   178.121  -179.822   -68.230     2.458     3.200     3.123     2.770
ALA  HIP   0.00177   -53.873   -56.962  -174.005   -65.877     4.370     4.024     2.006     3.317
ALA  HIP   0.02036   -64.746  -177.600  -177.187   -69.110     0.636     0.380     0.394     0.379
ALA  HIP   0.00108  -171.262   179.672   -64.376   -68.335     0.860     0.358     0.267     0.096
ALA  HIP   0.00126   -66.780  -175.530   -65.555   -70.953     3.041     6.119     2.941     0.637
ALA  HIP   0.01631  -172.162   179.175   -66.237  -177.431     0.737     0.734     0.149     0.041
ALA  HIP   0.00006  -171.575  -179.471   -68.535    91.848     0.834     0.439     0.897     0.416
ALA  HIP   0.00005   -65.398  -172.656   -69.907    89.273     0.237     0.026     0.247     0.171
ALA  HIP   0.03052   -65.081  -174.006   -65.122  -177.637     0.436     0.471     0.306     0.129
ALA  HIP   0.45056   -64.882  -177.107  -179.847  -179.992     0.346     0.466     0.261     0.069
ALA  HIP   0.00139   -71.333    81.781   179.062   175.731     7.699    13.193     4.953     3.832
ALA  HIP   0.00188  -171.607    66.929   175.354  -179.172     1.557     0.331     0.066     0.044
ALA  HIP   0.17281  -171.908   176.232   179.727   179.975     0.869     0.540     0.146     0.063
ALA  HIP   0.00005  -175.177   -95.457   179.748   174.696     1.005     2.167     2.907     2.014
ALA  HIP   0.00008   -66.044   177.907    67.023   -94.072     0.227     0.416     0.232     0.336
ALA  HIP   0.03465   -65.375   179.755    66.102   177.290     0.308     0.602     0.232     0.032
ALA  HIP   0.00002  -172.790   170.912    67.947   -89.736     0.513     0.527     0.672     0.185
ALA  HIP   0.01688  -172.442   173.070    64.738   177.747     0.876     0.617     0.263     0.096
ALA  HIP   0.00002  -173.389    64.544    60.290    67.660     1.000     1.000     1.000     1.000
ALA  HIP   0.00002   -81.409    68.991    61.685    68.547     1.000     1.000     1.000     1.000
ALA  HIP   0.00052  -169.919    63.794    60.412   176.166     1.393     0.401     1.612     0.209
ALA  HIP   0.00012   -77.978    76.395    62.645   176.301    12.013    15.667     4.228     0.062
ALA  ILE   0.01361    64.078   179.568   -66.974  -176.181     0.880     2.127     0.751     0.532
ALA  ILE   0.00002    65.690  -176.054   -67.596    93.343     1.000     1.000     1.000     1.000
ALA  ILE   0.00030    63.671   -84.857   -66.661   178.213     0.191     0.039     0.083     0.034
ALA  ILE   0.00003    64.059   -66.392  -161.650  -177.436     1.000     1.000     1.000     1.000
ALA  ILE   0.00234    64.474   179.179   -64.928   -67.249     0.556     0.230     0.189     0.139
ALA  ILE   0.00001    73.802   -67.909   -58.910   -68.187     1.000     1.000     1.000     1.000
ALA  ILE   0.00119    59.727   178.941    64.083    67.745     0.197     0.063     0.047     0.044
ALA  ILE   0.00004    62.977   176.847    69.583   -89.736     0.070     0.327     0.108     0.200
ALA  ILE   0.00901    63.515   178.994    66.210   177.170     0.200     1.102     0.398     0.245
ALA  ILE   0.00463    63.388  -179.580  -178.174   -69.453     2.965     0.826     4.157     1.985
ALA  ILE   0.00004    55.186    75.648   175.535   -69.678     1.000     1.000     1.000     1.000
ALA  ILE   0.16017    64.398  -179.518  -179.931   179.984     1.379     0.197     0.160     0.083
ALA  ILE   0.00002    54.767    71.464   171.436  -179.917     1.000     1.000     1.000     1.000
ALA  ILE   0.02431    65.827  -179.880  -179.448    70.177     1.531     0.506     1.503     0.487
ALA  ILE   0.00004    55.623    73.543   167.913    67.780     1.000     1.000     1.000     1.000
ALA  ILE   0.00004    74.684   -65.626  -173.537    70.235     1.000     1.000     1.000     1.000
ALA  ILE   0.00015   -61.205   -64.356   -63.376   -67.793     1.090     2.933     2.014     0.102
ALA  ILE   0.00004   -60.425   -64.771   -65.230  -176.607     1.000     1.000     1.000     1.000
ALA  ILE   0.00102   -59.355   -64.756   179.143    68.641     4.811     2.563     2.686     0.371
ALA  ILE   0.00204   -56.576   -59.582  -174.850   -67.376     5.203     5.992     5.560     5.563
ALA  ILE   0.00004   -59.350   -75.773    80.819   175.069     2.512    10.235     6.605     1.379
ALA  ILE   0.04160   -58.734   -62.750  -177.224   179.972     3.257     2.837     2.033     2.004
ALA  ILE   0.00026   -84.100    69.147    61.045   176.624     0.794     0.699     0.241     0.065
ALA  ILE   0.00059  -170.565    61.830    59.313   176.077     3.220     2.313     1.160     0.543
ALA  ILE   0.00036  -176.932    65.176  -178.536   -68.063     2.736     1.134     1.837     0.582
ALA  ILE   0.00001   -80.099    67.324   174.686   -70.041     1.000     1.000     1.000     1.000
ALA  ILE   0.01024  -177.133    65.269   178.579  -178.762     2.092     1.352     1.010     1.969
ALA  ILE   0.00021  -178.704    61.738   173.889    65.194     3.046     3.162     9.695     9.337
ALA  ILE   0.00072  -170.112  -179.999   -64.406   -67.912     0.453     0.191     0.117     0.020
ALA  ILE   0.00045   -70.672   177.043   -70.245   -71.604     1.849     3.039     2.226     0.844
ALA  ILE   0.00562  -171.932   178.454   -66.551  -177.244     1.138     0.327     0.220     0.096
ALA  ILE   0.00001  -176.768   -97.708   -71.238  -177.629     1.000     1.000     1.000     1.000
ALA  ILE   0.04481   -64.540  -173.900   -65.145  -177.566     0.879     0.503     0.396     0.143
ALA  ILE   0.00003   -66.989  -171.716   -68.903    88.915     3.687     0.884     0.230     0.950
ALA  ILE   0.00089   -64.892   179.299    65.486    68.651     0.833     0.734     0.311     0.162
ALA  ILE   0.00053  -165.074  -177.924    67.651    68.565     1.841     5.833     1.262     2.176
ALA  ILE   0.03379   -64.969   179.686    66.072   177.245     0.601     0.692     0.234     0.071
ALA  ILE   0.00003  -170.668   171.732    69.425   -88.456     0.571     0.417     0.793     0.100
ALA  ILE   0.01423  -171.369   173.400    65.083   177.553     1.228     0.658     0.357     0.133
ALA  ILE   0.01800   -64.301  -176.701  -176.876   -68.707     0.893     0.370     0.568     0.649
ALA  ILE   0.00008  -174.243   -92.083  -174.604   -65.939     2.877     1.771     0.599     0.953
ALA  ILE   0.00196  -175.421  -176.388   174.514   -68.045     1.721     2.717     2.761     1.322
ALA  ILE   0.20018  -172.292   175.945   179.718   179.959     0.850     0.336     0.112     0.069
ALA  ILE   0.00006  -175.011   -96.189   178.871   174.431     1.000     1.000     1.000     1.000
ALA  ILE   0.00113   -66.322    90.018  -177.655   172.647     0.525     0.026     0.199     0.263
ALA  ILE   0.38585   -64.644  -177.147  -179.877  -179.982     1.117     0.444     0.240     0.076
ALA  ILE   0.01050  -171.904   176.880   177.259    69.465     1.700     0.705     0.792     1.096
ALA  ILE   0.00877   -59.348   179.519  -176.507    69.123     2.648     1.693     2.989     0.766
ALA  ILE   0.00001   -62.720    91.991   175.912    70.310     1.000     1.000     1.000     1.000
ALA  LEU   0.00014    74.688   -65.447  -173.453    70.670     0.472     0.192     0.053     0.027
ALA  LEU   0.00001    74.336   -68.468   -59.329   -68.112     0.538     0.711     0.035     0.078
ALA  LEU   0.00007    74.739   -65.079  -167.837   -67.769     0.085     0.789     0.409     0.079
ALA  LEU   0.00143    64.110  -178.121   -64.600   -68.985     0.255     4.361     0.132     2.295
ALA  LEU   0.01599    65.097  -179.810  -176.659   -69.409     2.665     0.322     2.034     0.739
ALA  LEU   0.00006    63.099   176.115    68.591   -90.666     1.152     1.738     0.465     0.881
ALA  LEU   0.02277    63.170   178.497    65.964   177.409     0.343     1.606     0.547     0.360
ALA  LEU   0.00039    62.772   174.644    64.119    70.894     1.457     2.403     0.124     1.425
ALA  LEU   0.00001    57.286    82.107    63.357    67.492     1.000     1.000     1.000     1.000
ALA  LEU   0.00011    64.628   -83.464   -65.831   179.919     8.758     9.562     2.634     6.723
ALA  LEU   0.00003    64.540  -177.380   -67.629    94.613     0.655     3.628     0.769     2.572
ALA  LEU   0.02711    63.756   178.954   -67.118  -176.318     1.260     2.442     0.828     0.569
ALA  LEU   0.01356    63.903  -179.472   178.192    69.890     1.484     1.400     3.542     1.270
ALA  LEU   0.00005    57.066    72.818   166.736    68.055     1.000     1.000     1.000     1.000
ALA  LEU   0.20614    64.094  -179.554  -179.894   179.979     1.047     0.182     0.148     0.077
ALA  LEU   0.00004    68.234   -75.642  -178.015  -178.334    12.700    17.729    10.364     3.040
ALA  LEU   0.00005    51.757    70.236   172.114  -179.741     1.000     1.000     1.000     1.000
ALA  LEU   0.00024   177.332    59.144   171.526    61.494     2.203     3.747     1.956     7.362
ALA  LEU   0.00022   -73.498    75.270   171.874    68.932    11.408    16.221     3.235     1.637
ALA  LEU   0.00002   -80.730    68.652   174.136   -70.477     0.439     0.255     0.073     0.052
ALA  LEU   0.00025  -178.400    65.109  -177.626   -68.330     3.277     1.118     2.128     0.677
ALA  LEU   0.00773  -175.949    65.604   178.117  -178.680     2.746     0.771     1.736     0.379
ALA  LEU   0.00123   -82.084    68.036   173.216   179.941     9.591    12.093     4.800     3.084
ALA  LEU   0.00044  -171.903   179.056   -64.344   -68.204     0.947     0.407     0.036     0.026
ALA  LEU   0.00100   -66.286  -175.272   -65.050   -70.498     3.521     6.738     3.931     1.287
ALA  LEU   0.00431  -170.639   179.073   -66.276  -177.408     0.167     0.154     0.009     0.046
ALA  LEU   0.00001  -158.920    94.194   -61.713  -178.403     1.000     1.000     1.000     1.000
ALA  LEU   0.00000  -174.723   -93.487   -68.300  -176.955     1.000     1.000     1.000     1.000
ALA  LEU   0.02981   -64.792  -173.891   -65.067  -177.672     0.718     0.797     0.361     0.207
ALA  LEU   0.00172   -61.682   -65.039   -64.981  -177.048     0.697     0.303     0.213     0.038
ALA  LEU   0.00006   -62.645   -65.077   -63.069   -68.137     1.000     1.000     1.000     1.000
ALA  LEU   0.03154   -65.196  -179.497    66.252   177.325     0.197     0.241     0.117     0.026
ALA  LEU   0.00000   -65.564   178.698    67.221   -94.077     1.000     1.000     1.000     1.000
ALA  LEU   0.00001   -60.044   -80.752    76.297   174.703     1.000     1.000     1.000     1.000
ALA  LEU   0.00102  -169.130    62.272    58.396   176.183     2.363     0.723     1.494     0.186
ALA  LEU   0.01049  -171.353   173.263    64.868   177.675     1.220     0.578     0.304     0.074
ALA  LEU   0.00000  -173.097   170.951    68.158   -89.428     1.000     1.000     1.000     1.000
ALA  LEU   0.00181   -64.915   179.257    64.895    68.831     0.227     1.015     0.366     0.123
ALA  LEU   0.00065  -173.132   171.634    62.884    69.877     3.276     4.509     1.758     0.664
ALA  LEU   0.00680   -66.369  -175.900   176.263    69.611     1.058     0.974     0.989     0.468
ALA  LEU   0.00470  -171.864   176.868   176.965    69.655     1.245     0.630     0.581     0.758
ALA  LEU   0.00275   -60.115   -65.618   179.151    69.266     4.288     3.016     1.065     0.129
ALA  LEU   0.05458   -60.201   -63.878  -176.932   179.859     2.045     2.657     1.180     0.110
ALA  LEU   0.00083   -66.229   -66.167  -177.087   -69.156     1.132     0.172     0.689     1.483
ALA  LEU   0.12799  -172.113   176.088   179.664   179.994     0.786     0.311     0.135     0.067
ALA  LEU   0.40218   -64.617  -176.805  -179.804  -179.989     0.223     0.536     0.188     0.058
ALA  LEU   0.01644   -64.590  -176.673  -176.898   -69.111     0.153     0.364     0.209     0.064
ALA  LEU   0.00319  -175.869  -176.818   174.192   -68.823     0.253     0.583     0.752     0.456
ALA  LYS   0.00063   -56.943   -59.956   -63.190  -176.861     3.179     3.743     1.429     0.069
ALA  LYS   0.00009   -58.973   -57.604   -58.317   -68.080     1.000     1.000     1.000     1.000
ALA  LYS   0.00044   -56.965   -62.039   179.673    69.284     4.583     2.965     2.394     0.381
ALA  LYS   0.00003   -66.195   -66.255  -176.420   -68.941     0.357     0.143     0.596     0.074
ALA  LYS   0.01958   -59.577   -62.432  -176.252   179.797     2.630     2.839     1.231     0.595
ALA  LYS   0.00021  -172.517    63.656    60.133   176.273     2.185     0.585     1.423     0.116
ALA  LYS   0.00004  -174.583    63.906    60.078    67.748     1.000     1.000     1.000     1.000
ALA  LYS   0.00019  -175.093    61.760   172.996    70.475     0.941     5.254     2.018     7.478
ALA  LYS   0.00016   -80.008    65.836   170.109    68.135     1.000     1.000     1.000     1.000
ALA  LYS   0.00043   -81.699    67.048   172.777  -179.716     0.578     1.319     0.962     0.101
ALA  LYS   0.00395  -174.046    66.674   176.323  -179.043     2.003     0.571     1.271     0.282
ALA  LYS   0.00001  -176.060    61.174   177.686   -69.725     1.000     1.000     1.000     1.000
ALA  LYS   0.00016    65.224  -179.844   -64.277   -67.944     2.230     2.957     0.922     0.809
ALA  LYS   0.03205    63.702   179.395   -67.016  -176.375     1.288     2.281     0.838     0.587
ALA  LYS   0.00004    66.381   -84.164   -67.366   178.711     1.000     1.000     1.000     1.000
ALA  LYS   0.00431   -64.820  -173.806   -65.054  -177.665     0.562     0.589     0.346     0.115
ALA  LYS   0.00018   -63.608  -170.807   -62.843   -70.374     1.076     0.949     1.005     0.697
ALA  LYS   0.00014  -170.970  -179.885   -64.318   -68.352     0.845     0.274     0.225     0.114
ALA  LYS   0.00917  -171.619   178.963   -66.355  -177.394     1.280     0.485     0.191     0.059
ALA  LYS   0.00006   -65.122   179.781    64.988    68.788     0.141     0.510     0.127     0.096
ALA  LYS   0.00018  -165.531  -177.134    67.249    68.225     3.310     4.331     1.743     0.731
ALA  LYS   0.00585  -171.741   177.269   176.957    69.716     1.034     0.318     0.164     0.060
ALA  LYS   0.00983   -65.398  -176.984   176.668    69.505     0.589     0.989     0.451     0.671
ALA  LYS   0.01561   -65.198  -179.928    66.097   177.318     0.286     0.738     0.268     0.027
ALA  LYS   0.00001   -66.489    93.203    68.095   176.274     1.000     1.000     1.000     1.000
ALA  LYS   0.00002  -173.545   171.337    68.017   -89.567     0.640     0.476     0.184     0.060
ALA  LYS   0.00400  -171.139   173.871    65.185   177.611     1.175     0.469     0.255     0.066
ALA  LYS   0.53126   -64.678  -177.032  -179.869  -179.976     0.213     0.535     0.220     0.080
ALA  LYS   0.21785  -171.957   176.235   179.692   179.986     0.762     0.492     0.132     0.078
ALA  LYS   0.00007  -174.615   -95.480   179.025   174.112     1.000     1.000     1.000     1.000
ALA  LYS   0.00207  -173.363   176.594  -178.439   -70.151     1.879     3.282     3.426     1.309
ALA  LYS   0.01335   -64.553  -177.385  -177.243   -69.133     0.300     0.454     0.114     0.082
ALA  LYS   0.00002   -62.588    95.263  -174.545   -68.960     1.000     1.000     1.000     1.000
ALA  LYS   0.00030    63.402   173.942    64.256    71.346     0.575     0.478     0.357     0.071
ALA  LYS   0.01202    63.435   178.173    65.849   177.423     0.771     1.778     0.609     0.395
ALA  LYS   0.00003    62.714   176.651    68.482   -91.288     1.000     1.000     1.000     1.000
ALA  LYS   0.00268    63.265  -179.638  -177.610   -69.825     4.472     1.137     6.176     2.826
ALA  LYS   0.00004    52.363    73.634   175.984   -70.191     1.000     1.000     1.000     1.000
ALA  LYS   0.10304    63.758  -179.450   179.998  -179.965     0.629     0.165     0.112     0.066
ALA  LYS   0.00985    63.869  -179.406   177.909    69.877     1.096     1.146     2.611     0.910
ALA  LYS   0.00003    56.282    71.047   171.265  -179.974     1.000     1.000     1.000     1.000
ALA  LYS   0.00001    74.808   -65.858  -173.714    70.607     1.000     1.000     1.000     1.000
ALA  MET   0.00099    61.096   178.189    64.037    68.647     1.566     2.000     0.286     1.093
ALA  MET   0.00004    58.670    81.357    66.493  -176.145     0.333     0.796     0.617     0.477
ALA  MET   0.00010    62.659   177.502    68.733   -91.516     0.190     1.754     0.250     1.113
ALA  MET   0.04464    63.145  -179.794    66.501   177.005     0.371     2.809     0.874     0.602
ALA  MET   0.00006    74.565   -65.167  -168.032   -67.820     0.696     0.537     0.250     0.092
ALA  MET   0.00010    75.751   -65.255  -174.128    70.490     0.566     0.112     0.517     0.143
ALA  MET   0.00159    72.950   -67.053  -170.615   179.813     3.449     2.299     1.639     0.466
ALA  MET   0.00071    53.560    70.735   171.770  -179.973     1.498     1.247     0.543     0.146
ALA  MET   0.00005    53.752    73.416   175.508   -70.155     0.637     1.746     1.071     0.169
ALA  MET   0.01473    64.509  -179.545   178.198    69.879     1.531     1.563     3.394     1.198
ALA  MET   0.00003    53.066    72.479   169.385    68.526     1.000     1.000     1.000     1.000
ALA  MET   0.23092    63.849  -179.523  -179.981   179.964     0.815     0.612     0.281     0.211
ALA  MET   0.00555    63.081  -179.567  -178.502   -70.006     3.287     0.927     4.494     2.061
ALA  MET   0.00188    64.389  -179.621   -64.630   -68.350     0.295     3.116     0.277     1.564
ALA  MET   0.00013    63.829   -84.751   -66.449   178.785     0.247     0.092     0.169     0.084
ALA  MET   0.00005    65.114  -175.172   -66.921    93.364     0.733     2.105     0.594     1.885
ALA  MET   0.03463    63.698   179.476   -66.988  -176.407     0.793     2.499     0.893     0.588
ALA  MET   0.00017  -172.039   179.256   -64.117   -68.130     1.305     0.324     0.572     0.189
ALA  MET   0.00015   -65.045  -173.287   -63.499   -70.310     4.915     8.103     5.294     1.144
ALA  MET   0.00195  -171.710   178.613   -66.313  -177.380     1.036     0.399     0.042     0.076
ALA  MET   0.00001  -170.052  -178.791   -67.483    92.158     1.000     1.000     1.000     1.000
ALA  MET   0.00433   -64.913  -173.786   -65.073  -177.657     0.314     0.354     0.311     0.105
ALA  MET   0.00001   -65.341  -172.485   -69.878    89.131     1.000     1.000     1.000     1.000
ALA  MET   0.00080  -169.335    61.546    58.079   176.172     1.835     0.904     0.914     0.031
ALA  MET   0.00002  -167.688    61.884    56.107    67.153     1.000     1.000     1.000     1.000
ALA  MET   0.00040  -175.519    65.397   176.979  -179.074     5.167     2.205     2.260     0.270
ALA  MET   0.00003   -99.428    68.768   177.738   179.559     1.000     1.000     1.000     1.000
ALA  MET   0.00001  -172.761    66.675   178.129   -69.566     1.000     1.000     1.000     1.000
ALA  MET   0.03140   -58.765   -62.238  -176.542   179.979     1.890     2.858     1.309     0.099
ALA  MET   0.00004   -60.242   -67.477  -178.930   -77.387     1.000     1.000     1.000     1.000
ALA  MET   0.00102   -59.112   -61.853   -63.740  -177.023     3.290     3.303     1.112     0.070
ALA  MET   0.00003   -61.627   -64.558   -63.013   -68.145     1.000     1.000     1.000     1.000
ALA  MET   0.00040   -63.579   -66.442  -179.906    69.317     1.734     0.092     0.129     0.174
ALA  MET   0.00067   -64.584  -175.614   177.536    70.661     1.316     0.745     0.769     1.711
ALA  MET   0.00016  -165.306  -176.333    67.448    68.017     0.365     0.465     0.244     0.219
ALA  MET   0.00507  -171.680   176.797   177.044    69.719     0.535     0.296     0.133     0.040
ALA  MET   0.00001  -175.171   -94.608   175.192    67.562     1.000     1.000     1.000     1.000
ALA  MET   0.01117   -65.363   179.934    66.080   177.356     0.498     0.794     0.318     0.052
ALA  MET   0.00393  -171.090   173.315    64.879   177.690     0.796     0.372     0.166     0.063
ALA  MET   0.00002  -171.601   171.706    71.479   -87.665     1.592     1.023     4.182     2.141
ALA  MET   0.51827   -64.609  -176.851  -179.731  -179.991     0.741     0.491     0.277     0.150
ALA  MET   0.08293  -172.153   176.042   179.698   179.964     0.798     0.445     0.109     0.071
ALA  MET   0.00001  -173.268   -93.026   171.198  -167.705     1.000     1.000     1.000     1.000
ALA  MET   0.00056  -175.942  -177.131   174.738   -68.587     0.572     0.826     0.794     0.414
ALA  MET   0.00024   -62.985  -176.387  -176.250   -68.186     3.788     1.969     2.082     2.143
ALA  PHE   0.00010    55.898    77.769    63.769   178.392     4.077     5.958     2.662     7.433
ALA  PHE   0.02627    62.749   179.379    66.311   177.227     0.434     0.979     0.333     0.199
ALA  PHE   0.00017    62.915   176.634    68.614   -90.880     2.005     1.506     0.452     0.795
ALA  PHE   0.00090    64.513   179.130   -64.174   -67.306     0.053     0.042     0.439     0.334
ALA  PHE   0.00167    63.976   179.790  -178.231   -70.300     4.092     2.039     4.531     2.720
ALA  PHE   0.00006    53.062    76.181   176.149   -70.099     1.000     1.000     1.000     1.000
ALA  PHE   0.00006    65.797  -175.575   -67.546    92.693     1.900     2.348     0.694     2.043
ALA  PHE   0.00001    60.122   177.849  -104.034    67.140     1.000     1.000     1.000     1.000
ALA  PHE   0.02675    63.479  -179.626   -66.643  -176.519     0.989     1.398     0.483     0.295
ALA  PHE   0.00002    63.020   -84.402   -65.655   178.972     1.000     1.000     1.000     1.000
ALA  PHE   0.01041    62.935  -179.070   177.547    69.570     1.433     1.686     3.981     1.354
ALA  PHE   0.12592    63.242  -179.114  -179.998  -179.975     0.466     0.212     0.118     0.034
ALA  PHE   0.00002    63.314    78.495   171.581  -177.176     1.000     1.000     1.000     1.000
ALA  PHE   0.00468   -58.103   -57.817   -60.203  -177.141     1.209     0.702     0.784     0.084
ALA  PHE   0.00058   -58.984   -59.199   -59.959   -68.186     2.463     2.818     1.886     0.123
ALA  PHE   0.00200   -58.111   -61.626  -173.931   -70.254     3.734     4.925     3.928     5.912
ALA  PHE   0.00297   -59.589   -62.723  -178.558    69.608     2.407     2.632     1.454     0.232
ALA  PHE   0.00023   -56.825   -64.353    87.019   176.659     1.217     2.744     0.341     0.368
ALA  PHE   0.03250   -57.337   -62.093  -178.080   179.436     3.278     2.592     1.959     0.560
ALA  PHE   0.00036  -172.215    62.456    57.906    67.393     1.889     0.672     1.379     0.194
ALA  PHE   0.00125  -170.471    61.635    58.811   176.337     2.564     1.853     0.753     0.425
ALA  PHE   0.00002   -77.606    76.073    61.829   174.056     1.000     1.000     1.000     1.000
ALA  PHE   0.00018   -81.766    64.934   175.651   -70.293     1.104     0.349     0.860     0.166
ALA  PHE   0.00233  -179.674    64.254  -179.303   -69.175     3.254     0.951     1.326     0.416
ALA  PHE   0.00135   -80.270    67.149   173.748  -179.832     3.600     6.200     1.461     0.937
ALA  PHE   0.00003  -174.775    66.667   -88.573  -177.153     0.067     0.360     0.183     0.119
ALA  PHE   0.01249  -176.342    64.554   176.572  -179.275     1.688     2.342     1.032     0.460
ALA  PHE   0.00138   -64.662   179.787    64.778    68.494     0.332     0.656     0.455     0.297
ALA  PHE   0.00069  -169.103   176.108    64.860    69.335     4.502     7.268     2.538     1.447
ALA  PHE   0.00014    63.471   175.009    64.337    70.414     1.000     1.000     1.000     1.000
ALA  PHE   0.01325   -63.511  -177.583   179.121    69.549     3.397     2.191     3.518     0.387
ALA  PHE   0.00034   -74.135    75.378   172.394    69.335     9.421    13.022     2.213     0.863
ALA  PHE   0.00034   179.613    63.155   174.788    72.141     3.859     4.455     3.483     9.896
ALA  PHE   0.00003  -173.893   -94.891   175.110    67.754     1.665     0.982     2.267     0.859
ALA  PHE   0.01066  -172.242   176.618   177.210    69.593     0.939     0.424     0.106     0.161
ALA  PHE   0.00165  -171.761   179.540   -64.407   -68.259     1.014     0.598     0.286     0.092
ALA  PHE   0.00193   -66.277  -175.179   -65.169   -70.455     3.303     5.578     3.218     1.047
ALA  PHE   0.02242   -64.730  -176.783  -177.010   -69.093     0.536     0.381     0.266     0.058
ALA  PHE   0.01054  -171.951   176.149  -177.536   -69.863     2.057     2.464     3.037     0.961
ALA  PHE   0.00001  -171.330   -93.015  -175.501   -68.808     1.000     1.000     1.000     1.000
ALA  PHE   0.00026   -65.476  -172.365   -69.411    89.348     0.240     0.169     0.305     0.111
ALA  PHE   0.05625   -64.925  -173.915   -65.059  -177.652     1.022     0.371     0.242     0.067
ALA  PHE   0.00005  -168.477   -84.629   -65.528  -178.283    11.775    17.309     7.050     0.536
ALA  PHE   0.00005  -171.178  -179.122   -67.764    92.044     0.986     0.382     0.237     0.334
ALA  PHE   0.01229  -171.768   179.303   -66.164  -177.424     1.551     0.922     0.302     0.074
ALA  PHE   0.40090   -64.677  -176.885  -179.786   179.992     0.415     0.456     0.236     0.051
ALA  PHE   0.16413  -172.114   176.246   179.688   179.966     0.948     0.662     0.110     0.276
ALA  PHE   0.00020  -166.201   -82.509  -177.325  -178.050     8.565    14.193     7.519     6.271
ALA  PHE   0.02537   -65.202  -179.738    66.136   177.361     0.739     0.479     0.164     0.052
ALA  PHE   0.00011   -65.499   178.358    67.946   -92.936     1.296     0.930     2.636     1.969
ALA  PHE   0.00009  -172.407   171.778    68.366   -89.561     1.326     0.580     0.539     0.086
ALA  PHE   0.02361  -172.409   173.196    64.764   177.735     1.318     1.099     0.413     0.178
ALA  PRO   0.00000    73.118   -71.082   104.536    72.624     1.843     3.221     6.112     3.114
ALA  PRO   0.00004    77.122   -65.436  -174.969    70.290     1.000     1.000     1.000     1.000
ALA  PRO   0.00001    89.122   -63.727   178.152   -76.822     3.771     1.539     1.122     1.216
ALA  PRO   0.00092    72.045   -67.419  -170.043   179.920     6.364     3.416     3.056     0.579
ALA  PRO   0.00000    78.074   -71.112   102.371   172.339     1.000     1.000     1.000     1.000
ALA  PRO   0.00000    78.167   106.153  -173.046    72.970     0.019     0.040     0.029     0.013
ALA  PRO   0.01971    64.854  -179.225   178.459    69.939     1.976     1.708     3.104     0.875
ALA  PRO   0.09730    63.943  -179.108  -179.917   179.995     1.220     0.303     0.192     0.054
ALA  PRO   0.00083    55.534    76.950   172.977  -179.863     4.098     5.490     3.230     1.390
ALA  PRO   0.00008    61.353    83.205    65.415  -174.527     0.038     0.085     0.033     0.004
ALA  PRO   0.00009    63.164   177.396    68.852   -91.523     1.427     2.067     0.714     1.329
ALA  PRO   0.00693    63.664   178.599    65.923   177.437     1.524     2.917     0.862     0.582
ALA  PRO   0.00003    55.614    80.042   176.360   -69.909     7.319    10.014     0.480     0.589
ALA  PRO   0.00000    52.776    80.661    88.263   -77.293     1.000     1.000     1.000     1.000
ALA  PRO   0.00047    64.126   179.015   -64.710   -67.302     2.998     7.201     2.564     5.795
ALA  PRO   0.00901    64.430  -179.503  -177.288   -69.553     2.762     0.487     2.564     1.159
ALA  PRO   0.00006  -167.095    61.939    55.932    66.989     1.971     0.006     0.520     0.040
ALA  PRO   0.00007   -83.656    69.725    60.029    68.394     6.834     8.279     2.239     0.448
ALA  PRO   0.00035   -82.605    65.760   169.922    68.120     0.521     1.147     1.118     0.266
ALA  PRO   0.00026  -178.701    64.715   174.159    71.268     3.834     3.581     3.978     9.314
ALA  PRO   0.00106    62.435   175.972    63.973    69.990     3.056     2.733     0.626     1.302
ALA  PRO   0.00001    51.920    73.029    60.490    68.218     9.750     9.128     2.259     0.876
ALA  PRO   0.00082  -167.982  -176.974    67.009    67.915     3.202     4.439     1.872     0.693
ALA  PRO   0.00501   -65.706   178.835    65.536    69.786     0.702     0.985     0.594     0.764
ALA  PRO   0.00002   -64.903   -75.743    80.371    70.847     2.579    14.575    13.245     4.353
ALA  PRO   0.02912   -66.923   179.713    65.977   177.325     1.176     0.866     0.313     0.067
ALA  PRO   0.00017   -67.405   176.577    66.446   -94.009     1.322     0.666     0.920     1.175
ALA  PRO   0.01093  -170.670   173.946    65.133   177.607     0.825     0.934     0.406     0.124
ALA  PRO   0.00008  -170.925   173.498    68.720   -90.313     0.502     2.558     0.708     0.620
ALA  PRO   0.00106   -86.168    67.867    61.486   176.454     0.872     0.296     0.534     0.051
ALA  PRO   0.00071  -168.231    65.427    60.712   176.346     1.754     8.055     6.277     0.333
ALA  PRO   0.00000   -73.959    88.150    89.901   -75.437    11.504     6.316     8.019     8.792
ALA  PRO   0.00000  -172.230    67.731    80.410   -80.924     3.602     5.753     9.573     6.719
ALA  PRO   0.00000  -159.424    69.452    62.558  -113.001     1.000     1.000     1.000     1.000
ALA  PRO   0.00001   -89.144    59.020   -92.060  -175.243     1.465     3.508     2.393     1.693
ALA  PRO   0.00001  -174.630    66.075   -88.928  -177.132     1.385     3.214     2.145     0.727
ALA  PRO   0.00001  -166.360    95.374   -62.059  -178.306     2.073     2.547     1.538     1.190
ALA  PRO   0.00356  -172.341    67.970   176.399  -179.170     3.148     4.292     1.910     0.259
ALA  PRO   0.00106   -74.343    75.537   178.385   176.325     7.192    15.597     4.239     3.047
ALA  PRO   0.00085  -173.464    65.866   178.888   -69.475     3.152     6.178     2.175     0.479
ALA  PRO   0.00000   -84.368    64.202   -91.350   -72.614     0.477     0.500     1.256     0.180
ALA  PRO   0.00087   -79.574    71.488   177.025   -70.068     7.557    13.983     4.002     0.726
ALA  PRO   0.00000  -176.553    75.482   -72.464   -59.942     1.000     1.000     1.000     1.000
ALA  PRO   0.02733    64.002  -179.335   -66.675  -176.563     1.040     2.605     0.807     0.467
ALA  PRO   0.00002    67.509  -174.255   -66.566    94.584     1.000     1.000     1.000     1.000
ALA  PRO   0.00000    50.941   -90.146   -61.952   104.698     1.000     1.000     1.000     1.000
ALA  PRO   0.00006    76.758   -67.340   -59.831  -174.370     4.302     3.588     5.822     0.099
ALA  PRO   0.00001    75.995   -65.790   -58.268   -68.346     1.000     1.000     1.000     1.000
ALA  PRO   0.00150   -65.032  -171.032   -62.970   -70.412     1.086     0.766     1.109     0.476
ALA  PRO   0.00000  -103.165   151.766   -67.252   -62.400     3.711     3.576     1.142     0.883
ALA  PRO   0.00082  -171.228  -177.985   -63.766   -68.433     0.303     2.124     0.710     0.217
ALA  PRO   0.00000  -176.465   -95.336   -68.944   -69.047     1.000     1.000     1.000     1.000
ALA  PRO   0.02819   -65.433  -173.873   -64.974  -177.691     1.505     0.268     0.211     0.114
ALA  PRO   0.00026   -65.590  -172.153   -69.040    89.547     1.264     0.325     0.869     0.401
ALA  PRO   0.00007  -165.708   -81.249   -62.149  -178.818     8.601    11.894     6.444     1.524
ALA  PRO   0.00000  -163.052   -78.349   -63.216    96.439     1.000     1.000     1.000     1.000
ALA  PRO   0.01446  -171.466  -179.578   -65.856  -177.483     0.645     1.836     0.408     0.054
ALA  PRO   0.00011  -171.384  -178.620   -67.629    92.047     1.015     1.445     0.448     0.759
ALA  PRO   0.00000  -165.985    97.760   -66.395    94.885     1.000     1.000     1.000     1.000
ALA  PRO   0.01531  -171.652   177.949   177.306    69.974     1.654     2.124     1.020     1.456
ALA  PRO   0.00006  -169.350   -89.903   178.698    68.750     9.352    10.122     5.210     1.450
ALA  PRO   0.00570  -173.719  -179.554   177.678   -70.073     2.822     6.168     6.225     1.134
ALA  PRO   0.00005  -174.081   -91.004  -174.157   -67.471     8.786    10.604     3.955     0.660
ALA  PRO   0.11501  -171.680   177.413   179.770  -179.989     0.737     2.005     0.155     0.075
ALA  PRO   0.00015  -166.422   -78.891  -179.697  -175.677     7.392    14.893     9.964     7.270
ALA  PRO   0.00100   -58.384   -61.406   -62.720   -68.370     1.779     2.190     1.135     0.246
ALA  PRO   0.00483   -57.850   -60.778   -63.910  -176.818     2.390     3.110     1.957     0.282
ALA  PRO   0.03190   -65.534  -176.816  -176.809   -69.048     1.665     0.573     0.787     0.863
ALA  PRO   0.00498   -62.793   -63.306  -173.465   -69.139     4.796     3.541     3.054     3.500
ALA  PRO   0.40412   -65.548  -177.129  -179.804   179.989     1.207     0.536     0.258     0.080
ALA  PRO   0.02489   -65.861  -177.992   177.740    69.223     2.628     1.271     2.653     0.558
ALA  PRO   0.00294   -61.056   -63.835  -179.221    69.414     4.331     2.096     2.633     0.399
ALA  PRO   0.00000   -57.391   -65.517   -95.322    71.807     1.000     1.000     1.000     1.000
ALA  PRO   0.00031   -56.382   -63.071    87.318   176.358     0.854     0.159     0.680     0.284
ALA  PRO   0.12440   -59.192   -62.047  -176.780   179.837     3.059     2.184     1.989     0.261
ALA  SER   0.00010  -168.295    61.423    56.065    67.129     0.967     0.285     0.103     0.106
ALA  SER   0.00076  -169.340    62.157    58.731   176.252     1.692     1.417     1.939     0.149
ALA  SER   0.00007   -83.824    68.906    60.726   176.286     1.000     1.000     1.000     1.000
ALA  SER   0.00025  -175.436    65.625  -179.732   -68.982     3.578     1.319     2.305     0.689
ALA  SER   0.01040  -175.264    65.656   177.290  -178.965     3.033     1.184     1.692     0.352
ALA  SER   0.00006  -179.437    64.121   175.295    71.119     2.547     3.474     4.707     8.679
ALA  SER   0.01559   -65.152  -179.624    66.230   177.324     0.247     0.636     0.206     0.013
ALA  SER   0.00008   -65.980   178.026    66.990   -93.524     0.214     0.786     0.087     0.417
ALA  SER   0.01480  -171.074   173.413    65.010   177.653     1.031     0.659     0.322     0.075
ALA  SER   0.00012  -171.528   171.392    68.565   -89.540     1.342     0.616     0.683     0.158
ALA  SER   0.00036    63.693   174.775    63.819    70.298     2.103     2.336     0.543     1.062
ALA  SER   0.00001    55.036    79.518    63.328    67.992     1.000     1.000     1.000     1.000
ALA  SER   0.00069  -171.004   173.972    63.786    69.498     4.339     6.572     2.552     0.842
ALA  SER   0.00187   -65.107   179.367    64.908    68.812     0.162     0.793     0.369     0.046
ALA  SER   0.00001   -66.860    90.626    64.475    68.021     0.282     0.480     1.212     0.357
ALA  SER   0.00009    74.496   -64.711  -168.188   -67.939     0.971     0.600     0.532     0.095
ALA  SER   0.00018    75.058   -65.414  -173.752    70.598     0.065     0.232     0.106     0.008
ALA  SER   0.00002    56.556    72.587   167.934    68.283     4.012     5.557     1.092     0.490
ALA  SER   0.00831    64.637  -179.798   179.143    70.188     1.899     2.723     5.757     1.967
ALA  SER   0.00064    64.732   179.891   -64.221   -67.777     0.548     4.083     1.189     1.423
ALA  SER   0.00007    66.949   -78.879   -63.618  -178.951     9.053    13.756     5.511     4.574
ALA  SER   0.00008    64.991  -176.121   -67.690    93.276     1.048     1.878     0.510     1.139
ALA  SER   0.02605    63.775   179.567   -66.958  -176.447     0.912     2.492     0.851     0.545
ALA  SER   0.00024    52.216    71.540   172.837  -179.837     1.000     1.000     1.000     1.000
ALA  SER   0.00002    58.680    81.876    66.827  -175.886     1.000     1.000     1.000     1.000
ALA  SER   0.01117    63.011  -178.046    67.083   176.620     0.276     3.147     0.993     0.670
ALA  SER   0.00007    63.252   178.576    71.232   -90.248     1.202     3.019    10.022     8.146
ALA  SER   0.00789    63.355  -179.672  -177.749   -69.600     2.094     0.529     2.870     1.352
ALA  SER   0.21779    64.079  -179.497  -179.964  -179.980     0.831     0.199     0.146     0.051
ALA  SER   0.00019    71.467   -69.352  -172.227  -179.669     9.324    11.122     7.121     1.594
ALA  SER   0.00342   -57.982   -62.205  -179.526    69.451     2.801     2.119     2.345     0.350
ALA  SER   0.00025   -57.384   -66.725    85.092   176.195     2.318     8.387     4.797     1.103
ALA  SER   0.06153   -58.127   -62.276  -177.414   179.899     2.308     2.467     2.260     1.153
ALA  SER   0.00574   -58.860   -61.623   -63.665  -177.012     2.644     2.967     1.035     0.020
ALA  SER   0.00045   -59.521   -61.915   -62.044   -68.186     2.938     3.383     1.139     0.055
ALA  SER   0.00001   -87.377    57.330   -91.833  -175.911     1.000     1.000     1.000     1.000
ALA  SER   0.00114  -170.144   179.802   -64.194   -68.210     0.538     0.310     0.134     0.079
ALA  SER   0.00203   -65.693  -174.172   -64.427   -70.396     3.172     5.540     3.310     0.860
ALA  SER   0.00663  -171.206   178.588   -66.307  -177.402     0.627     0.303     0.095     0.006
ALA  SER   0.00003  -170.870  -179.277   -67.959    92.050     1.394     0.349     0.821     0.533
ALA  SER   0.03031   -64.437  -173.728   -64.819  -177.756     0.487     0.152     0.123     0.076
ALA  SER   0.00006   -64.915  -172.057   -69.057    89.482     0.294     0.273     0.476     0.153
ALA  SER   0.00397  -176.505  -177.405   174.534   -68.993     1.120     1.717     1.784     0.448
ALA  SER   0.00002  -171.503   -91.293  -174.058   -65.333     1.000     1.000     1.000     1.000
ALA  SER   0.00105   -59.872   -62.133  -174.275   -68.314     6.677     5.408     2.437     4.714
ALA  SER   0.03460   -64.555  -176.973  -177.055   -69.050     0.494     0.585     0.315     0.313
ALA  SER   0.00005   -77.240    71.107   176.626   -70.224    12.482    21.221     7.801     1.303
ALA  SER   0.14617  -171.899   176.000   179.675   179.989     0.661     0.349     0.093     0.052
ALA  SER   0.00006  -174.535   -94.791   177.234  -179.466     2.352     2.168     5.912    11.837
ALA  SER   0.37436   -64.637  -176.986  -179.764   179.983     0.200     0.520     0.273     0.065
ALA  SER   0.00075   -66.381    90.773  -178.815   175.086     0.377     0.665     2.074     3.754
ALA  SER   0.00330  -171.565   176.663   176.999    69.524     2.140     1.096     1.271     1.717
ALA  SER   0.00580   -61.852  -178.520  -179.546    69.229     3.608     2.287     3.494     0.402
ALA  SER   0.00031   -75.973    71.727   171.179    69.160     8.157    11.948     2.267     0.767
ALA  THR   0.00101   -57.927   -60.242   -62.958  -177.036     2.499     3.120     1.333     0.064
ALA  THR   0.00003   -62.131   -64.757   -62.937   -68.096     1.000     1.000     1.000     1.000
ALA  THR   0.00116   -59.272   -63.560  -179.665    69.440     2.762     3.132     1.902     0.324
ALA  THR   0.00047   -58.499   -61.395  -176.247   -70.292     6.162     6.197     9.359     8.316
ALA  THR   0.07511   -59.448   -62.810  -176.692   179.797     2.732     2.581     1.632     0.157
ALA  THR   0.00014   -58.035   -69.852    83.492   175.707     2.636     9.164     5.550     1.194
ALA  THR   0.01851  -177.334    64.831   178.597  -178.755     3.350     1.332     1.533     0.305
ALA  THR   0.00017   -81.522    64.649   174.494   -70.599     0.105     0.330     0.292     0.016
ALA  THR   0.00082  -175.169    65.464  -179.888   -69.012     2.927     0.906     1.975     0.592
ALA  THR   0.00023    60.704   178.133    63.925    68.687     2.571     2.738     0.522     1.702
ALA  THR   0.00249   -64.854   179.101    64.726    68.786     0.229     1.044     0.396     0.062
ALA  THR   0.00100  -173.934   171.507    62.235    69.706     4.629     5.582     2.929     0.527
ALA  THR   0.00006   178.035    59.849   170.846    60.959     3.214     2.784     1.994     6.245
ALA  THR   0.00057   -76.164    71.240   170.937    69.228     7.057    10.588     2.130     0.575
ALA  THR   0.01956   -65.919  -176.758   176.504    69.376     1.037     1.051     0.578     0.359
ALA  THR   0.00715  -170.619   176.448   177.392    69.568     2.961     0.994     1.519     1.779
ALA  THR   0.00001  -174.559   -95.426   175.050    67.567     1.000     1.000     1.000     1.000
ALA  THR   0.00013    62.651   176.061    68.496   -90.732     0.364     0.560     0.153     0.257
ALA  THR   0.01403    63.172   177.821    65.781   177.538     0.927     1.362     0.453     0.274
ALA  THR   0.00001    51.678    71.123   172.864  -179.794     1.000     1.000     1.000     1.000
ALA  THR   0.00001    58.143    81.780    67.009  -175.865     1.000     1.000     1.000     1.000
ALA  THR   0.00101  -166.253    61.832    57.562   176.067     2.736     0.964     1.594     0.194
ALA  THR   0.00001   -83.637    69.023    60.608   176.249     1.000     1.000     1.000     1.000
ALA  THR   0.00001  -170.133    62.082    56.858    67.203     1.000     1.000     1.000     1.000
ALA  THR   0.03847   -65.177   179.947    66.049   177.364     0.177     0.844     0.340     0.061
ALA  THR   0.00010   -66.079   177.867    67.097   -93.331     0.254     0.751     0.094     0.585
ALA  THR   0.02581  -170.999   173.449    64.997   177.651     1.104     0.338     0.187     0.053
ALA  THR   0.00014  -171.381   171.395    68.678   -89.621     1.202     0.480     0.612     0.202
ALA  THR   0.16180    63.586  -179.478   179.966   179.990     0.567     0.156     0.078     0.053
ALA  THR   0.00011    67.740   -73.609  -171.372  -179.531     7.580    10.705     8.341     1.845
ALA  THR   0.01016    63.760  -179.270   177.379    69.611     1.766     0.816     2.017     0.709
ALA  THR   0.00010    52.595    72.224   169.248    68.404     1.000     1.000     1.000     1.000
ALA  THR   0.00033    65.136   179.017   -64.923   -67.988     0.660     0.868     0.465     0.255
ALA  THR   0.00003    64.796  -176.425   -67.721    93.532     0.774     1.978     0.479     1.199
ALA  THR   0.01449    62.946   178.108   -67.415  -176.152     1.403     2.643     0.953     0.613
ALA  THR   0.20934  -171.561   175.981   179.772   179.960     1.235     0.465     0.333     0.124
ALA  THR   0.00003  -175.281   -94.266   176.303  -176.592     1.203     1.465     7.226    11.494
ALA  THR   0.32058   -64.652  -176.995  -179.828   179.991     0.262     0.545     0.206     0.057
ALA  THR   0.00005   -66.569    92.096   177.258  -177.576     1.000     1.000     1.000     1.000
ALA  THR   0.00010  -171.382  -179.157   -67.784    92.219     0.948     0.417     0.865     0.582
ALA  THR   0.01672  -171.788   178.554   -66.386  -177.400     1.002     0.485     0.099     0.043
ALA  THR   0.00001  -159.178    94.005   -61.777  -178.429     1.000     1.000     1.000     1.000
ALA  THR   0.00012   -65.264  -172.315   -69.362    89.387     0.386     0.304     0.385     0.106
ALA  THR   0.02985   -64.738  -173.758   -64.838  -177.733     0.673     0.498     0.321     0.115
ALA  THR   0.00036  -171.220   179.554   -64.319   -68.235     0.899     0.335     0.131     0.092
ALA  THR   0.00227   -65.369  -174.516   -63.998   -69.548     2.738     4.376     2.689     1.177
ALA  THR   0.00517  -174.567  -178.904   176.675   -69.114     4.365     4.303     5.353     1.388
ALA  THR   0.01209   -64.592  -176.697  -176.808   -69.044     1.601     0.726     1.044     1.177
ALA  THR   0.00810    63.410  -179.727  -177.457   -69.585     3.274     0.964     4.838     2.208
ALA  THR   0.00000    52.153    73.307   176.259   -70.058     1.000     1.000     1.000     1.000
ALA  THR   0.00000    73.804   -65.051  -167.766   -67.848     1.000     1.000     1.000     1.000
ALA  TRP   0.00014  -172.297    60.159    57.681    67.659     2.880     2.244     1.266     0.415
ALA  TRP   0.00093  -171.943    60.611    59.211   176.598     3.097     2.427     1.255     0.512
ALA  TRP   0.00004   -81.799    64.244   170.248    66.957     0.931     2.767     1.258     3.062
ALA  TRP   0.00085  -174.558    60.978   172.399    69.082     2.995     1.540     0.734     3.679
ALA  TRP   0.00003   -82.286    65.272   176.040   -70.081     1.093     0.343     0.514     0.034
ALA  TRP   0.00076  -175.746    61.068   177.508   -70.536     0.300     1.208     0.364     1.014
ALA  TRP   0.00821  -175.655    63.525   176.653  -179.305     2.531     2.332     1.691     0.597
ALA  TRP   0.00001  -175.048    66.877   -88.567  -177.135     1.000     1.000     1.000     1.000
ALA  TRP   0.00009    73.678   -65.006  -167.602   -67.801     1.415     0.384     0.590     0.049
ALA  TRP   0.00013    75.842   -64.811  -174.448    70.389     0.574     0.456     0.062     0.092
ALA  TRP   0.00082    61.648   176.973    64.372    69.670     2.171     2.966     0.791     1.519
ALA  TRP   0.01183    64.011  -179.217   177.713    69.716     1.475     0.412     0.590     0.228
ALA  TRP   0.00001    57.994    80.297   169.960    72.963     1.000     1.000     1.000     1.000
ALA  TRP   0.00086    66.831  -176.450   -63.047   -68.455     2.708     3.501     1.698     0.788
ALA  TRP   0.02524    63.182   178.507   -67.301  -176.283     1.061     2.501     0.929     0.409
ALA  TRP   0.00006    63.578  -179.062   -68.837    95.118     2.037     4.907     2.141     2.727
ALA  TRP   0.01895    63.226   177.593    65.715   177.561     1.021     0.587     0.241     0.098
ALA  TRP   0.00004    62.113   174.682    67.450   -90.949     1.510     2.819     2.205     0.821
ALA  TRP   0.22186    63.553   179.969   179.895   179.714     1.242     2.216     0.699     0.953
ALA  TRP   0.00002    51.603   -95.570   170.591  -175.311     1.000     1.000     1.000     1.000
ALA  TRP   0.00002    81.978   -66.401  -173.194   179.137     1.000     1.000     1.000     1.000
ALA  TRP   0.00624    63.726  -179.951  -177.029   -69.812     1.710     1.598     0.627     1.656
ALA  TRP   0.00005    56.133    74.917   174.530   -70.373     1.000     1.000     1.000     1.000
ALA  TRP   0.00050   -58.055   -61.540  -173.460   -66.537     9.310     6.352     3.281     6.661
ALA  TRP   0.00113   -58.719   -63.284  -179.883    69.385     4.171     3.023     2.642     0.460
ALA  TRP   0.00015   -59.665   -75.275    78.756   176.053     3.156    12.900     9.829     2.065
ALA  TRP   0.00004  -130.435   -64.199  -173.805  -179.033     9.143     2.164     2.276     1.319
ALA  TRP   0.01934   -58.762   -61.082  -175.623   179.903     1.840     1.807     0.658     0.868
ALA  TRP   0.00101  -171.533   177.210   -66.033   -68.405     0.956     2.482     1.679     0.237
ALA  TRP   0.00710  -171.415   178.462   -66.536  -177.349     0.915     0.696     0.369     0.072
ALA  TRP   0.00033   -62.595  -170.446   -63.305   -71.238     2.159     1.747     1.549     0.906
ALA  TRP   0.00025   -59.338   -61.191   -61.071   -68.158     2.719     3.344     2.203     0.097
ALA  TRP   0.00048   -62.688   -62.723   -61.200  -176.776     2.935     3.160     2.946     0.279
ALA  TRP   0.00009   -63.894  -172.203   -69.194    89.516     2.090     0.198     0.518     0.344
ALA  TRP   0.01712   -63.584  -172.272   -64.544  -177.327     1.205     1.338     0.365     0.413
ALA  TRP   0.00044   -64.393   179.503    64.256    68.183     0.943     0.342     0.327     0.166
ALA  TRP   0.00114  -165.205  -176.767    67.384    68.274     1.412     4.681     1.547     0.584
ALA  TRP   0.00913  -172.247   175.002   176.447    69.244     1.237     1.762     0.856     0.434
ALA  TRP   0.00495   -64.969  -176.471   177.040    69.931     1.029     0.941     0.689     1.362
ALA  TRP   0.00008   -65.112   178.118    67.344   -93.439     0.773     0.491     0.544     1.029
ALA  TRP   0.02048   -64.766   179.924    65.862   176.717     1.855     0.725     0.543     1.261
ALA  TRP   0.01032  -171.680   172.783    64.630   177.760     1.231     1.884     1.124     0.381
ALA  TRP   0.00001  -171.090   171.394    68.526   -89.478     1.000     1.000     1.000     1.000
ALA  TRP   0.00931   -64.661  -177.266  -177.682   -69.643     1.176     1.435     1.681     1.819
ALA  TRP   0.00251  -172.444   178.607   179.420   -68.942     2.921     4.511     4.837     0.354
ALA  TRP   0.22895  -172.058   175.625   179.607   179.900     1.183     1.196     0.326     0.568
ALA  TRP   0.36769   -64.718  -176.860  -179.762  -179.962     1.032     0.772     0.258     0.157
ALA  TRP   0.00027   -79.615    72.586   173.289  -179.215    11.624    17.312     3.594     1.332
ALA  TYR   0.00043   -60.131   -64.065   -64.349  -176.892     1.486     1.072     0.529     0.281
ALA  TYR   0.00007   -59.105   -62.493   -62.315   -68.057     2.283     1.936     0.673     0.119
ALA  TYR   0.00099   -61.491   -62.598  -173.698   -67.635     6.922     5.275     1.704     2.450
ALA  TYR   0.00086   -59.447   -64.387   179.444    69.223     5.249     2.916     2.756     0.598
ALA  TYR   0.00008   -60.108   -76.428    78.728   175.046     3.310    10.085     6.984     1.336
ALA  TYR   0.02055   -57.229   -62.238  -178.118   179.823     2.441     2.258     2.565     1.905
ALA  TYR   0.00008  -171.104    62.258    57.960    67.609     1.824     0.885     1.545     0.519
ALA  TYR   0.00004   178.343    60.247   173.160    65.223     2.720     5.098     2.617     9.696
ALA  TYR   0.00107  -170.789   174.715    64.172    69.452     4.350     6.582     2.521     0.992
ALA  TYR   0.00187   -63.998   179.965    64.996    68.738     1.906     0.519     0.373     0.073
ALA  TYR   0.00001   -67.368    90.149    64.749    68.191     1.000     1.000     1.000     1.000
ALA  TYR   0.00630   -62.251  -178.646   179.867    69.306     3.524     2.394     3.892     0.915
ALA  TYR   0.00619  -172.177   176.476   177.159    69.608     1.337     0.715     0.696     0.951
ALA  TYR   0.00040  -171.851    62.779    59.789   176.308     3.865     0.750     2.011     0.242
ALA  TYR   0.00017   -84.567    68.269    61.239   176.526     3.403     2.281     2.107     0.573
ALA  TYR   0.00006   -65.914   177.787    67.100   -93.618     0.258     0.794     0.145     0.409
ALA  TYR   0.01444   -65.471  -179.416    66.256   177.328     0.460     0.486     0.157     0.040
ALA  TYR   0.03413  -172.376   173.377    64.868   177.678     0.828     0.708     0.362     0.221
ALA  TYR   0.00002  -173.336   171.160    67.735   -89.563     1.000     1.000     1.000     1.000
ALA  TYR   0.00091  -178.382    64.593  -178.736   -68.794     4.333     1.393     1.248     0.429
ALA  TYR   0.00357  -176.690    65.361   178.429  -178.589     3.299     1.523     1.570     0.762
ALA  TYR   0.17938  -172.374   176.545   179.668  -179.985     0.852     0.551     0.103     0.064
ALA  TYR   0.00008  -171.897   -93.360   175.734  -176.894     4.426     3.521     3.343    10.707
ALA  TYR   0.36111   -64.776  -176.815  -179.833   179.996     0.594     0.504     0.265     0.056
ALA  TYR   0.00020   -67.978    90.123   178.700   179.283     4.373     7.082     3.095     5.386
ALA  TYR   0.00044  -171.283   179.579   -64.746   -68.352     1.029     0.678     0.686     0.161
ALA  TYR   0.00111   -65.259  -173.261   -63.683   -69.875     2.422     4.843     2.860     0.718
ALA  TYR   0.01149  -174.637  -179.008   177.668   -68.815     2.225     3.963     4.445     0.586
ALA  TYR   0.00001  -172.475   -90.946  -178.201   -68.447     1.000     1.000     1.000     1.000
ALA  TYR   0.00945   -64.462  -177.300  -177.042   -69.161     2.702     0.942     0.615     0.188
ALA  TYR   0.00007   -76.584    73.862   177.669   -69.861     9.683    18.762     4.482     0.909
ALA  TYR   0.00003  -172.068  -179.496   -67.750    92.201     0.255     0.338     0.160     0.334
ALA  TYR   0.00552  -171.637   178.393   -66.595  -177.310     1.470     0.612     0.400     0.211
ALA  TYR   0.00009   -64.593  -171.907   -68.948    89.470     1.715     0.548     0.723     0.319
ALA  TYR   0.02195   -65.068  -174.247   -65.346  -177.647     1.044     1.056     0.716     0.287
ALA  TYR   0.04714    63.694  -177.872   -66.009  -176.938     0.736     2.005     0.690     0.496
ALA  TYR   0.00010    64.708  -174.306   -67.300    92.164     0.726     1.368     0.437     0.944
ALA  TYR   0.00001    60.231   177.731  -103.940    67.111     1.000     1.000     1.000     1.000
ALA  TYR   0.00001    66.349   179.649   -64.698   -67.719     1.000     1.000     1.000     1.000
ALA  TYR   0.00027    60.961   179.592    63.786    68.104     2.870     1.989     0.109     0.059
ALA  TYR   0.01000    63.741  -179.031   177.602    69.701     1.131     0.673     1.270     0.503
ALA  TYR   0.00001    76.389   -65.139  -174.583    70.312     1.000     1.000     1.000     1.000
ALA  TYR   0.00006    62.701   176.751    68.852   -90.771     0.142     0.086     0.028     0.173
ALA  TYR   0.01518    63.241   178.748    66.014   177.389     0.435     0.879     0.241     0.187
ALA  TYR   0.00002    61.136    83.494    65.410  -173.888     1.000     1.000     1.000     1.000
ALA  TYR   0.00105    55.546    74.068   172.171  -179.872     2.389     4.311     0.718     0.149
ALA  TYR   0.01282    63.111  -179.217  -177.392   -69.460     1.180     0.533     1.740     0.740
ALA  TYR   0.22989    63.364  -179.159  -179.984  -179.958     0.684     0.512     0.343     0.252
ALA  TYR   0.00019    76.665   -64.732  -172.523  -179.693     3.035     3.450     1.540     2.833
ALA  TYR   0.00009    52.038   -94.680   170.372  -174.673     1.000     1.000     1.000     1.000
ALA  VAL   0.00007    63.001   176.870    68.768   -91.064     0.039     0.018     0.056     0.007
ALA  VAL   0.01138    63.041   178.908    66.089   177.403     0.429     2.820     0.908     0.702
ALA  VAL   0.00104    62.930   173.535    64.140    72.004     1.741     4.124     1.496     3.356
ALA  VAL   0.00001    56.827    81.444    63.474    67.880     1.000     1.000     1.000     1.000
ALA  VAL   0.00113  -170.728    62.870    59.522   176.259     3.250     0.861     2.158     0.251
ALA  VAL   0.00002  -170.598    61.804    56.755    67.331     1.000     1.000     1.000     1.000
ALA  VAL   0.00105   -64.734   179.129    64.952    68.966     0.638     0.960     0.677     0.323
ALA  VAL   0.00084  -172.656   171.979    63.128    69.845     3.563     4.909     2.126     0.565
ALA  VAL   0.00008  -171.488   171.585    68.772   -89.659     1.338     0.393     0.393     0.170
ALA  VAL   0.01669  -171.715   173.405    64.936   177.654     1.188     0.426     0.254     0.091
ALA  VAL   0.00008   -65.944   177.831    67.071   -93.492     0.474     0.760     0.561     0.922
ALA  VAL   0.00005   -66.445    91.633    66.907   176.481     0.065     1.281     0.986     0.119
ALA  VAL   0.02075   -65.280  -179.904    66.083   177.333     0.230     0.721     0.253     0.047
ALA  VAL   0.00005  -172.272  -179.506   -67.843    92.221     0.338     0.037     0.202     0.032
ALA  VAL   0.00001  -159.601    94.551   -61.585  -178.455     0.254     0.274     0.090     0.098
ALA  VAL   0.02254  -171.704   178.724   -66.380  -177.398     1.073     0.446     0.130     0.040
ALA  VAL   0.00028   -57.378   -59.982   -63.049  -177.015     2.181     3.088     1.061     0.054
ALA  VAL   0.05886   -65.058  -173.841   -64.966  -177.725     1.484     0.248     0.204     0.113
ALA  VAL   0.00001   -63.169  -170.950   -67.972    89.934     1.000     1.000     1.000     1.000
ALA  VAL   0.00021    64.381  -179.070   -64.616   -68.532     0.628     3.913     0.126     2.060
ALA  VAL   0.00007    65.593  -174.076   -67.148    92.132     0.902     2.024     0.622     0.997
ALA  VAL   0.00000    63.674   177.906  -107.305    67.257     1.000     1.000     1.000     1.000
ALA  VAL   0.00010    63.864   -84.514   -66.209   179.033     0.018     0.252     0.269     0.323
ALA  VAL   0.02829    63.930   179.889   -66.854  -176.484     1.397     2.837     1.013     0.671
ALA  VAL   0.00020    76.153   -65.213  -174.588    70.392     1.841     0.605     1.340     0.353
ALA  VAL   0.01146    64.141  -179.071   178.152    69.905     1.030     1.045     2.104     0.743
ALA  VAL   0.00001    55.045    70.439   167.235    67.982     1.000     1.000     1.000     1.000
ALA  VAL   0.00006    77.017   -64.083  -169.348   -67.941     1.966     1.075     1.081     0.133
ALA  VAL   0.00008    54.566    73.664   174.810   -70.397     1.671     0.118     1.229     0.303
ALA  VAL   0.00668    64.856  -179.622  -176.257   -69.307     1.334     0.283     1.563     0.502
ALA  VAL   0.00068    54.590    71.837   171.872  -179.896     1.779     1.537     0.800     0.100
ALA  VAL   0.14570    63.688  -179.283  -179.979  -179.992     0.428     0.259     0.103     0.077
ALA  VAL   0.00029    64.641   -73.499  -169.068  -178.929     6.361    10.293     9.137     1.590
ALA  VAL   0.00043  -171.931   179.204   -64.349   -68.204     0.551     0.420     0.081     0.065
ALA  VAL   0.00007  -175.693   -93.259  -175.566   -67.383     1.215     0.145     0.695     0.195
ALA  VAL   0.00721  -175.861  -178.312   176.299   -67.706     0.938     2.252     2.618     1.649
ALA  VAL   0.00060   -57.764   -63.187   179.309    69.296     3.733     2.222     3.130     0.467
ALA  VAL   0.00012   -58.985   -71.708    82.382   175.502     3.698    10.031     6.281     1.292
ALA  VAL   0.03001   -58.283   -61.922  -176.712  -179.974     2.961     2.589     2.161     2.243
ALA  VAL   0.00049   -64.449  -171.754   -63.083   -69.864     0.039     0.073     0.697     0.778
ALA  VAL   0.00001   -61.589   -64.613   -63.038   -68.193     1.000     1.000     1.000     1.000
ALA  VAL   0.00109   -61.540   -63.502  -175.041   -68.232     6.937     5.526     1.698     4.010
ALA  VAL   0.00838   -64.559  -176.906  -177.028   -69.116     0.668     0.589     0.434     0.461
ALA  VAL   0.42128   -64.652  -177.002  -179.802  -179.990     0.921     0.518     0.226     0.062
ALA  VAL   0.00584   -64.684  -177.943   178.311    69.260     5.108     2.121     4.320     0.337
ALA  VAL   0.01318  -172.147   176.577   177.171    69.761     0.956     0.464     0.302     0.455
ALA  VAL   0.00001  -174.246   -95.672   174.369    67.522     1.000     1.000     1.000     1.000
ALA  VAL   0.16971  -172.059   176.002   179.676   179.974     0.933     0.355     0.105     0.075
ALA  VAL   0.00015  -174.513   -94.920   178.743   175.766     1.879     1.512     3.201     6.552
ALA  VAL   0.00036  -173.645    66.434   178.576   -69.481     3.427     1.099     1.852     0.421
ALA  VAL   0.00005   -77.011    71.701   177.005   -70.289    12.799    20.477     7.588     0.805
ALA  VAL   0.00994  -175.921    65.591   178.309  -178.597     2.144     0.744     1.583     0.377
ALA  VAL   0.00166   -77.674    72.704   175.451   178.461     7.376    11.648     4.548     3.384
ALA  VAL   0.00009  -173.611    68.944   175.733    81.315     4.560     4.200     2.353     9.835
ALA  VAL   0.00058   -77.421    69.758   170.328    68.525     6.968    10.076     2.233     0.897
ARG  ALA   0.00134   -58.429   -58.046   -60.461  -177.123     1.026     2.743     1.808     0.097
ARG  ALA   0.00002   -61.628   -64.676   -63.110   -68.237     1.000     1.000     1.000     1.000
ARG  ALA   0.00020   -58.735   -60.295  -172.869   -67.363     6.079     4.986     1.537     2.124
ARG  ALA   0.00099   -59.181   -62.077  -178.000    69.746     2.613     2.884     1.075     0.232
ARG  ALA   0.00004   -57.682   -63.302    88.149   177.598     0.038     0.156     0.145     0.104
ARG  ALA   0.01576   -58.277   -60.784  -175.610   179.892     0.572     0.405     0.190     0.109
ARG  ALA   0.00044  -172.922    63.801    61.995   176.475     1.383     1.955     0.801     0.207
ARG  ALA   0.00002   -82.036    71.389    62.157   177.191     1.000     1.000     1.000     1.000
ARG  ALA   0.00009   -81.620    65.921   173.799  -179.864     0.427     0.217     0.254     0.055
ARG  ALA   0.00100  -174.845    63.740   176.292  -179.312     2.173     3.258     1.862     0.641
ARG  ALA   0.00020  -178.102    65.145   175.492    76.210     2.857     3.557     2.286     5.627
ARG  ALA   0.00005   -79.601    66.613   170.267    68.579     1.000     1.000     1.000     1.000
ARG  ALA   0.00023    75.724   -65.615  -172.197   179.735     1.244     0.713     0.665     0.092
ARG  ALA   0.00001    75.763   -66.072  -174.363    70.428     1.000     1.000     1.000     1.000
ARG  ALA   0.00053    65.891  -179.314   -63.937   -67.998     3.297     4.302     1.830     0.777
ARG  ALA   0.01446    63.628   178.358   -67.359  -176.230     1.506     1.828     0.780     0.534
ARG  ALA   0.00005    64.589   -84.564   -66.596   179.003     1.000     1.000     1.000     1.000
ARG  ALA   0.00052    64.082   174.076    63.788    70.609     1.409     1.858     0.769     0.715
ARG  ALA   0.01586    64.138   177.502    65.592   177.523     1.385     1.646     0.603     0.285
ARG  ALA   0.00617    64.490   179.814  -177.129   -69.637     1.488     0.589     0.343     0.495
ARG  ALA   0.16321    64.183  -179.600  -179.964  -179.975     1.050     0.284     0.140     0.100
ARG  ALA   0.00843    65.474  -179.762   179.472    70.571     1.726     1.940     3.892     1.411
ARG  ALA   0.00025  -171.008   179.786   -64.544   -68.399     0.927     0.569     0.185     0.108
ARG  ALA   0.00001   -70.642   177.099   -69.685   -71.746     1.000     1.000     1.000     1.000
ARG  ALA   0.00551  -171.852   179.047   -66.377  -177.402     0.870     0.322     0.111     0.021
ARG  ALA   0.02320   -64.694  -173.778   -64.980  -177.689     0.392     0.378     0.351     0.124
ARG  ALA   0.00001   -64.881  -172.170   -68.938    89.687     1.000     1.000     1.000     1.000
ARG  ALA   0.00008   -64.822   179.764    65.044    68.708     0.202     0.197     0.242     0.219
ARG  ALA   0.00029  -170.713   173.964    64.084    69.640     5.716     9.081     3.392     1.328
ARG  ALA   0.01623   -65.222   179.726    66.039   177.342     0.178     0.695     0.260     0.070
ARG  ALA   0.00970  -170.960   173.423    65.062   177.624     1.244     0.611     0.373     0.110
ARG  ALA   0.01520   -64.630  -177.147  -177.030   -69.160     0.283     0.503     0.174     0.083
ARG  ALA   0.00229  -175.410  -177.340   175.191   -68.417     1.573     1.665     2.259     1.018
ARG  ALA   0.51621   -64.667  -177.083  -179.820  -179.998     0.223     0.489     0.250     0.059
ARG  ALA   0.16942  -171.824   176.165   179.719   179.964     0.824     0.359     0.128     0.056
ARG  ALA   0.00415  -171.706   176.642   177.250    69.667     0.771     0.470     0.326     0.118
ARG  ALA   0.00783   -64.725  -177.624   177.420    69.276     1.999     1.251     2.296     0.304
ARG  ARG   1.00000  -172.395   176.096   179.821   179.902     0.052     0.098     0.017     0.041
ARG  ASN   0.00028  -171.950    63.627    60.613   176.249     3.693     1.364     2.188     0.172
ARG  ASN   0.00002   -83.614    69.681    61.359   176.529     1.000     1.000     1.000     1.000
ARG  ASN   0.00056  -175.055    66.520   175.912  -179.195     1.160     0.478     0.294     0.202
ARG  ASN   0.00004  -173.756    66.491   179.311   -69.235     3.436     0.785     2.849     0.790
ARG  ASN   0.00029   -60.296   -63.638   -64.506  -176.880     2.279     2.619     0.950     0.053
ARG  ASN   0.00002   -57.626   -59.929   -61.534   -68.193     1.000     1.000     1.000     1.000
ARG  ASN   0.00022   -61.337   -62.752  -172.380   -69.299     2.886     2.790     2.984     2.908
ARG  ASN   0.00119   -59.371   -62.817  -178.540    69.607     1.612     2.154     1.329     0.204
ARG  ASN   0.00774   -62.015   -65.174  -176.743   179.667     1.866     1.819     0.825     0.197
ARG  ASN   0.00003   -59.384   -73.160    82.365   175.824     1.948    11.026     7.571     1.659
ARG  ASN   0.00396  -172.254   173.206    64.781   177.700     1.328     0.705     0.239     0.056
ARG  ASN   0.01161   -65.311   179.886    66.091   177.306     0.429     0.738     0.271     0.042
ARG  ASN   0.00008  -173.368   171.282    62.797    70.005     0.318     0.563     0.267     0.098
ARG  ASN   0.00069   -65.070   179.448    65.046    68.879     0.468     0.615     0.253     0.065
ARG  ASN   0.00012  -171.616   179.743   -64.520   -68.344     1.420     0.112     0.120     0.031
ARG  ASN   0.00019   -65.529  -173.727   -64.064   -70.292     2.976     5.557     3.003     0.797
ARG  ASN   0.00565  -172.070   179.061   -66.288  -177.420     0.949     0.546     0.148     0.055
ARG  ASN   0.02500   -64.976  -173.911   -65.088  -177.659     0.410     0.438     0.280     0.078
ARG  ASN   0.00001   -64.091  -171.605   -68.228    90.029     1.000     1.000     1.000     1.000
ARG  ASN   0.12719    63.705  -179.565  -179.978   179.999     0.362     0.169     0.083     0.048
ARG  ASN   0.00119    64.930  -176.034   -65.307  -177.540     1.000     1.000     1.000     1.000
ARG  ASN   0.00729   -64.978  -176.690  -177.225   -69.147     0.634     0.422     0.356     0.117
ARG  ASN   0.00081  -174.488   178.870   179.287   -68.737     2.737     3.326     3.491     2.004
ARG  ASN   0.00206  -172.521   177.076   177.251    69.729     0.127     0.340     0.064     0.064
ARG  ASN   0.00588   -65.507  -176.566   176.902    69.662     1.043     1.074     1.258     0.455
ARG  ASN   0.10893  -172.470   176.276   179.756   179.980     0.926     0.477     0.136     0.051
ARG  ASN   0.68894   -64.649  -176.886  -179.814  -179.997     0.432     0.513     0.228     0.132
ARG  ASN   0.00002   -65.127    89.993  -177.343   173.410     1.000     1.000     1.000     1.000
ARG  ASP   0.00012   -64.661   178.759    64.410    68.579     1.348     0.213     0.163     0.238
ARG  ASP   0.00006  -174.032   172.211    63.008    69.836     0.531     0.029     0.123     0.067
ARG  ASP   0.00001  -174.050    64.072    59.858    67.606     1.000     1.000     1.000     1.000
ARG  ASP   0.00080   -59.033   -58.031   -60.158  -177.128     1.000     1.000     1.000     1.000
ARG  ASP   0.00002   -57.792   -59.038   -60.801   -68.256     1.000     1.000     1.000     1.000
ARG  ASP   0.00811   -57.135   -60.500  -178.015    69.714     1.885     1.488     0.499     0.089
ARG  ASP   0.00670   -58.141   -61.130  -173.215   -70.956     3.516     5.045     4.650     7.487
ARG  ASP   0.12814   -56.957   -60.244  -176.447   179.484     2.379     1.070     1.703     0.786
ARG  ASP   0.00327  -175.955    61.332   175.366  -179.839     1.194     2.449     0.669     0.319
ARG  ASP   0.00004  -176.631    65.584   178.205   -69.617     1.000     1.000     1.000     1.000
ARG  ASP   0.00000   177.306    60.506   172.401    61.639     1.000     1.000     1.000     1.000
ARG  ASP   0.00069  -171.359   179.554   -64.661   -68.156     1.000     1.000     1.000     1.000
ARG  ASP   0.00244   -62.631  -171.887   -63.365   -69.909     1.000     1.000     1.000     1.000
ARG  ASP   0.00866  -170.868   178.197   -66.637  -177.379     1.460     1.433     0.515     0.082
ARG  ASP   0.06733   -63.017  -173.684   -64.952  -177.711     0.862     0.343     0.145     0.062
ARG  ASP   0.00040   -62.641  -171.620   -68.064    90.206     1.000     1.000     1.000     1.000
ARG  ASP   0.00964   -64.192  -177.243  -177.315   -69.123     1.160     0.154     0.143     0.053
ARG  ASP   0.00660  -169.986   175.371  -177.237   -69.294     2.704     1.088     0.096     0.298
ARG  ASP   0.00105  -170.516   174.911   177.001    69.007     0.383     0.230     0.106     0.027
ARG  ASP   0.02352   -64.454  -177.058   176.929    69.314     1.027     0.123     0.316     0.112
ARG  ASP   0.46205   -63.811  -177.113  -179.995  -179.960     1.020     0.263     0.106     0.046
ARG  ASP   0.11361  -171.866   176.003   179.834   179.975     1.691     1.030     0.066     0.031
ARG  ASP   0.01654    65.908   176.678    65.290   177.705     1.693     1.640     0.596     0.317
ARG  ASP   0.03128   -64.263   179.957    65.991   177.394     0.682     0.208     0.084     0.041
ARG  ASP   0.00610  -171.994   173.095    64.783   177.716     1.694     1.065     0.149     0.059
ARG  ASP   0.00005    64.547   179.073   -64.411   -67.514     0.066     0.258     0.355     0.316
ARG  ASP   0.00365    67.886  -177.313   -65.609  -177.427     2.286     2.598     0.929     0.644
ARG  ASP   0.00050    64.932   179.913  -176.466   -69.378     1.040     0.185     0.615     0.166
ARG  ASP   0.09704    66.265   179.809  -179.850   179.937     2.675     0.563     0.177     0.086
ARG  ASP   0.00160    67.958  -179.349   178.257    70.495     2.230     1.084     2.383     0.893
ARG  CYS   0.00034   -60.524   -62.780   -63.256  -176.959     2.752     2.931     1.556     0.080
ARG  CYS   0.00347   -59.770   -62.884  -176.212   179.729     4.276     3.383     0.757     0.132
ARG  CYS   0.00009   -57.906   -60.654  -177.543    69.917     1.000     1.000     1.000     1.000
ARG  CYS   0.00007   -60.758   -61.530  -170.075   -68.498     1.000     1.000     1.000     1.000
ARG  CYS   0.00006   179.051    61.274   173.406    63.242     2.025     0.404     3.472     2.390
ARG  CYS   0.00220  -176.887    64.940   176.487  -179.272     2.393     0.772     2.194     0.557
ARG  CYS   0.00002  -174.079    64.319  -179.195   -68.740     1.000     1.000     1.000     1.000
ARG  CYS   0.00010    64.002   178.442   -64.921   -67.639     0.289     0.584     0.376     0.140
ARG  CYS   0.00988    63.490   179.421   -67.047  -176.457     0.356     1.758     0.519     0.286
ARG  CYS   0.00703    63.195  -179.249    66.688   176.882     0.855     4.018     1.262     0.798
ARG  CYS   0.00625    64.766  -179.289   178.379    70.039     0.889     0.185     0.752     0.315
ARG  CYS   0.24633    63.833  -179.241   179.956  -179.986     0.874     0.609     0.248     0.092
ARG  CYS   0.00255    64.865   179.944  -176.889   -69.581     2.166     0.460     1.786     0.867
ARG  CYS   0.00074   -65.465   179.135    64.792    68.682     0.623     0.710     0.397     0.144
ARG  CYS   0.00020  -173.022   172.128    62.922    69.854     5.312     6.770     2.758     1.089
ARG  CYS   0.00005  -169.511    62.016    58.687   176.127     0.003     0.062     0.009     0.001
ARG  CYS   0.01072   -65.816   179.801    66.057   177.352     0.618     0.453     0.154     0.034
ARG  CYS   0.01241  -172.161   173.545    64.883   177.683     1.426     0.427     0.258     0.154
ARG  CYS   0.00002  -173.386   171.009    67.697   -89.458     1.000     1.000     1.000     1.000
ARG  CYS   0.00344  -171.477   178.995   -66.336  -177.347     1.081     0.395     0.263     0.150
ARG  CYS   0.00750   -65.783  -174.869   -65.421  -177.530     1.635     1.768     0.880     0.381
ARG  CYS   0.00007   -63.551  -170.016   -61.739   -69.936     0.337     0.339     0.335     0.036
ARG  CYS   0.00017  -171.948  -179.943   -64.352   -68.404     0.575     0.336     0.295     0.145
ARG  CYS   0.01989   -64.594  -177.334  -176.882   -69.051     0.922     0.416     0.185     0.083
ARG  CYS   0.00372  -173.741   177.534  -179.281   -70.166     1.562     3.584     4.131     0.913
ARG  CYS   0.52946   -64.868  -177.028  -179.830  -179.974     0.462     0.529     0.198     0.059
ARG  CYS   0.12343  -172.399   176.574   179.744   179.993     1.154     0.616     0.192     0.065
ARG  CYS   0.00195  -172.235   176.593   177.123    69.680     0.836     0.450     0.228     0.122
ARG  CYS   0.00784   -62.555  -177.487  -179.098    70.830     2.689     1.225     3.203     0.645
ARG  GLN   0.00006  -170.476    63.063    59.609   176.106     0.068     0.268     0.235     0.033
ARG  GLN   0.00004  -171.562    62.476    58.063    67.431     1.000     1.000     1.000     1.000
ARG  GLN   0.00017  -173.378    66.753   176.015  -179.074     2.142     0.645     0.622     0.013
ARG  GLN   0.00008   -81.758    65.748   173.701  -179.835     1.000     1.000     1.000     1.000
ARG  GLN   0.00001  -174.984    66.300   179.954   -68.938     1.000     1.000     1.000     1.000
ARG  GLN   0.00025    65.029   179.749   -64.173   -67.792     0.006     0.056     0.029     0.072
ARG  GLN   0.00442    63.869   179.444   -67.041  -176.458     0.347     1.780     0.645     0.422
ARG  GLN   0.00314    63.467   178.487    65.934   177.348     0.018     0.003     0.010     0.015
ARG  GLN   0.00054    64.514   179.929  -176.833   -69.410     0.156     0.223     0.163     0.024
ARG  GLN   0.07951    64.177  -179.474  -179.968  -179.996     1.376     0.132     0.145     0.052
ARG  GLN   0.00002    69.994   173.111  -164.395    76.269     1.000     1.000     1.000     1.000
ARG  GLN   0.00010    54.956    71.648   171.548  -179.857     1.000     1.000     1.000     1.000
ARG  GLN   0.00025   -65.104   179.457    64.958    68.853     0.723     0.688     0.312     0.070
ARG  GLN   0.00017  -171.198   174.273    64.008    69.592     5.552     7.095     2.879     1.011
ARG  GLN   0.00728  -171.998   173.081    64.777   177.700     2.101     0.725     0.307     0.083
ARG  GLN   0.00857   -65.403   179.512    65.934   177.358     0.342     0.882     0.332     0.084
ARG  GLN   0.00001   -66.188   176.989    67.162   -93.041     1.000     1.000     1.000     1.000
ARG  GLN   0.00006  -170.881  -179.970   -64.458   -68.428     1.366     0.012     0.097     0.082
ARG  GLN   0.00066   -64.347  -171.040   -63.544   -70.993     0.291     0.803     0.381     0.864
ARG  GLN   0.00366  -172.193   179.421   -66.211  -177.411     1.234     0.546     0.245     0.046
ARG  GLN   0.01044   -64.726  -173.658   -64.914  -177.730     0.560     0.342     0.244     0.100
ARG  GLN   0.00001   -65.032  -172.212   -69.282    89.535     1.000     1.000     1.000     1.000
ARG  GLN   0.00403   -60.702   -65.129  -177.749   179.559     3.556     1.459     1.597     0.289
ARG  GLN   0.00004   -65.734   -65.973  -173.501   -68.864     1.000     1.000     1.000     1.000
ARG  GLN   0.00001   -61.526   -65.140   -65.020  -176.990     1.000     1.000     1.000     1.000
ARG  GLN   0.00381   -65.494  -176.572   176.869    69.666     0.214     0.751     0.238     0.430
ARG  GLN   0.00346  -172.457   177.019   177.137    69.662     1.029     0.558     0.212     0.142
ARG  GLN   0.19123  -172.722   176.587   179.807   179.966     0.731     0.553     0.151     0.062
ARG  GLN   0.66346   -64.722  -176.974  -179.894  -179.962     0.375     0.501     0.170     0.054
ARG  GLN   0.01200   -64.844  -176.711  -177.131   -69.193     0.258     0.327     0.116     0.084
ARG  GLN   0.00249  -175.324  -179.919   178.639   -68.092     1.393     2.298     3.393     1.481
ARG  GLU   0.00138  -170.154    56.001    57.134   176.981     0.366     0.248     0.390     0.050
ARG  GLU   0.00028  -177.947    63.319   178.881  -179.078     2.949     2.188     1.343     0.637
ARG  GLU   0.00207    62.931   175.979    63.175    69.429     2.963     3.515     0.601     1.969
ARG  GLU   0.02409    64.748   178.604    65.847   177.345     0.551     1.863     0.544     0.403
ARG  GLU   0.01852    66.147  -175.913   -65.128  -177.687     0.521     0.373     0.134     0.078
ARG  GLU   0.00869    64.866   179.448  -177.419   -69.953     1.139     2.035     2.359     4.324
ARG  GLU   0.00681    66.678  -177.368   177.853    72.163     1.456     0.733     0.891     1.013
ARG  GLU   0.26141    65.127  -179.495  -179.997  -179.944     1.006     0.300     0.130     0.076
ARG  GLU   0.00067    73.430   -72.099  -170.960   177.707     1.000     1.000     1.000     1.000
ARG  GLU   0.00008   -57.704   -59.007  -172.336   -66.836     5.900     4.450     1.995     3.063
ARG  GLU   0.00007   -59.870   -62.185  -177.906    69.726     1.500     2.855     1.118     0.252
ARG  GLU   0.03056   -60.280   -63.901  -176.627   179.807     2.341     1.663     1.148     0.183
ARG  GLU   0.00003   -59.332   -57.502   -58.357   -68.002     0.393     0.496     0.064     0.114
ARG  GLU   0.00029   -64.799   -63.675   -61.958  -176.989     1.000     1.000     1.000     1.000
ARG  GLU   0.00033  -172.851  -179.690   -64.090   -68.398     0.195     0.706     0.230     0.149
ARG  GLU   0.00124   -68.281   179.491   -67.748   -70.868     3.273     6.238     3.759     1.679
ARG  GLU   0.01101  -172.982   179.904   -65.939  -177.487     0.220     0.602     0.105     0.048
ARG  GLU   0.03506   -64.089  -173.801   -65.112  -177.618     0.588     0.554     0.208     0.059
ARG  GLU   0.01956  -173.687   173.838    64.796   177.726     0.441     0.363     0.143     0.031
ARG  GLU   0.02305   -64.910  -179.896    66.141   177.354     0.738     0.891     0.287     0.037
ARG  GLU   0.00001   -66.151   177.289    67.702   -91.980     1.000     1.000     1.000     1.000
ARG  GLU   0.00149   -63.919  -179.289    64.772    68.078     1.144     1.126     0.509     0.095
ARG  GLU   0.00469  -173.218   176.819   177.237    69.562     0.504     0.338     0.033     0.113
ARG  GLU   0.00774   -62.215  -178.088   179.910    69.669     3.722     2.774     4.124     0.360
ARG  GLU   0.01610   -63.867  -176.456  -177.167   -69.096     0.777     0.272     0.250     0.169
ARG  GLU   0.00024  -167.078   175.984  -176.678   -69.342     7.841     1.956     0.500     0.083
ARG  GLU   0.30701   -64.341  -176.710  -179.780  -179.987     0.916     0.563     0.214     0.055
ARG  GLU   0.21752  -173.197   176.832   179.883   179.976     1.173     0.867     0.058     0.029
ARG  GLY   0.00181  -173.796    66.137   175.502  -179.275     1.002     2.116     0.113     0.234
ARG  GLY   0.00023  -175.590    65.299   179.841   -69.050     1.267     2.281     2.413     0.820
ARG  GLY   0.00015  -171.339    64.082    60.893   176.325     1.004     1.091     1.660     0.208
ARG  GLY   0.00002   -85.118    67.301    60.802   176.152     1.000     1.000     1.000     1.000
ARG  GLY   0.00001  -172.486    64.338    60.091    67.574     1.000     1.000     1.000     1.000
ARG  GLY   0.00082    68.195  -176.183   -65.193  -177.704     0.798     0.307     0.142     0.113
ARG  GLY   0.00007    67.092  -177.555   -63.122   -67.937     2.921     4.924     1.529     2.759
ARG  GLY   0.00234    67.265  -179.861  -176.522   -69.499     0.448     0.425     0.352     0.364
ARG  GLY   0.10271    64.581  -179.384  -179.982  -179.956     1.472     0.142     0.155     0.093
ARG  GLY   0.00020    66.200  -179.058   177.107    69.540     1.127     0.556     0.489     0.955
ARG  GLY   0.00115  -172.226   179.853   -64.408   -68.360     0.358     0.608     0.180     0.067
ARG  GLY   0.00058   -65.149  -173.227   -64.275   -70.538     2.200     4.245     2.009     0.557
ARG  GLY   0.00178   -58.321   -60.420   -62.654  -176.948     1.626     2.650     2.068     0.114
ARG  GLY   0.00001   -57.562   -57.811   -58.464   -67.914     1.000     1.000     1.000     1.000
ARG  GLY   0.00006  -171.490  -178.915   -68.337    91.788     0.799     0.399     0.802     0.728
ARG  GLY   0.00398  -172.339   178.489   -66.416  -177.392     0.214     0.660     0.312     0.065
ARG  GLY   0.03460   -64.822  -174.066   -65.118  -177.641     0.444     0.378     0.246     0.087
ARG  GLY   0.00007   -64.837  -172.290   -69.484    89.378     0.631     0.252     0.595     0.183
ARG  GLY   0.00206   -64.812   179.631    65.106    68.808     0.150     0.565     0.220     0.077
ARG  GLY   0.00021  -171.957   173.458    63.843    69.758     4.111     5.724     2.550     0.486
ARG  GLY   0.00135    66.643   176.198    65.011   177.852     0.937     0.490     0.245     0.113
ARG  GLY   0.01320  -172.880   172.957    64.635   177.753     0.345     0.522     0.183     0.053
ARG  GLY   0.04627   -65.175   179.839    66.120   177.333     0.117     0.629     0.226     0.048
ARG  GLY   0.00006   -65.578   177.554    67.553   -93.017     0.475     0.915     0.956     1.344
ARG  GLY   0.00089   -57.858   -63.305   179.302    69.258     3.295     1.925     2.828     0.440
ARG  GLY   0.02405   -58.042   -61.715  -176.820   179.845     2.413     2.075     2.305     1.749
ARG  GLY   0.00001   -59.217   -70.920    86.102   176.266     1.000     1.000     1.000     1.000
ARG  GLY   0.00002   -60.651   -67.844   179.440   -77.296     1.000     1.000     1.000     1.000
ARG  GLY   0.01230   -64.611  -176.898  -177.036   -69.166     0.269     0.394     0.263     0.058
ARG  GLY   0.00049  -171.650   175.405  -176.714   -69.847     3.450     0.996     1.410     0.591
ARG  GLY   0.15583  -172.247   176.002   179.818   179.945     0.736     0.434     0.145     0.081
ARG  GLY   0.00011  -173.502   -93.270  -178.793   177.095     1.883     2.541     1.884     2.699
ARG  GLY   0.57500   -64.581  -177.078  -179.816   179.983     0.223     0.486     0.224     0.072
ARG  GLY   0.00164   -74.851    75.531   176.636   177.540     9.410    15.274     6.002     4.408
ARG  GLY   0.00003  -175.839    64.919   169.153    68.088     1.000     1.000     1.000     1.000
ARG  GLY   0.00001   -82.183    63.610   168.752    67.377     1.000     1.000     1.000     1.000
ARG  GLY   0.00572  -172.309   176.661   177.366    69.654     0.932     0.597     0.259     0.138
ARG  GLY   0.01016   -64.144  -177.681   177.964    69.427     2.626     1.565     2.802     0.363
ARG  HID   0.00009   -57.373   -60.058   -61.856   -68.255     0.175     0.163     0.034     0.002
ARG  HID   0.00016   -60.335   -63.629   -64.533  -176.875     2.927     2.972     0.974     0.079
ARG  HID   0.00040   -54.312   -57.359  -173.314   -65.994     4.441     4.146     1.388     4.361
ARG  HID   0.01441   -58.809   -61.527  -175.586   179.789     0.984     0.993     0.661     0.093
ARG  HID   0.00068   -58.520   -62.366  -178.925    69.529     2.413     1.880     2.059     0.306
ARG  HID   0.00027  -172.227  -179.824   -64.462   -68.475     0.767     0.469     0.161     0.103
ARG  HID   0.00099   -66.185  -174.936   -65.044   -70.532     3.114     5.876     3.311     0.992
ARG  HID   0.01957   -65.000  -174.047   -65.196  -177.629     0.457     0.429     0.328     0.109
ARG  HID   0.00003  -172.596  -178.849   -69.322    91.151     0.302     0.264     0.017     0.071
ARG  HID   0.00346  -172.289   179.156   -66.305  -177.423     0.463     0.326     0.103     0.041
ARG  HID   0.00960  -172.226   173.120    64.795   177.717     0.898     0.501     0.274     0.076
ARG  HID   0.04039   -65.260  -179.963    66.184   177.290     0.132     0.594     0.206     0.044
ARG  HID   0.00002   -66.196   176.840    67.090   -93.440     1.000     1.000     1.000     1.000
ARG  HID   0.00035   -64.926   179.295    65.022    68.866     0.210     0.787     0.277     0.078
ARG  HID   0.00028  -173.303   171.060    62.822    70.043     0.343     0.672     0.439     0.082
ARG  HID   0.00003  -174.214    64.014    60.098    67.637     1.000     1.000     1.000     1.000
ARG  HID   0.00004  -171.628    63.629    60.724   176.203     1.621     0.761     1.621     0.173
ARG  HID   0.00208  -174.726    66.558   176.104  -179.162     0.973     0.537     0.410     0.227
ARG  HID   0.00007   -69.491    84.921  -179.667   175.080    11.722    17.562     5.451     4.608
ARG  HID   0.00130    63.881   177.117    65.520   177.572     1.145     0.666     0.262     0.121
ARG  HID   0.00167    67.190  -179.868  -176.324   -69.660     0.282     0.194     0.021     0.034
ARG  HID   0.12588    63.946  -179.345   179.987  -179.956     1.205     0.228     0.134     0.064
ARG  HID   0.00004    55.423    72.357   171.534  -179.852     1.000     1.000     1.000     1.000
ARG  HID   0.00046    64.850  -176.001   -65.366  -177.548     1.000     1.000     1.000     1.000
ARG  HID   0.00345  -172.387   176.353   177.180    69.747     0.435     0.195     0.100     0.086
ARG  HID   0.00471   -63.786  -178.023   178.469    69.286     3.069     1.804     3.202     0.344
ARG  HID   0.00001   -80.761    66.110   170.673    68.397     1.000     1.000     1.000     1.000
ARG  HID   0.58086   -64.732  -176.917  -179.778  -180.000     0.259     0.493     0.222     0.048
ARG  HID   0.17191  -172.431   176.316   179.787   179.961     0.660     0.484     0.112     0.052
ARG  HID   0.00001  -174.523   -94.358  -178.352   176.279     1.000     1.000     1.000     1.000
ARG  HID   0.00172  -172.389   175.340  -177.406   -70.664     1.121     1.339     1.344     0.926
ARG  HID   0.01507   -64.702  -176.875  -176.944   -69.187     0.809     0.460     0.564     0.600
ARG  HIE   0.00011   -60.336   -63.500   -64.355  -176.940     2.426     2.579     0.893     0.136
ARG  HIE   0.00002   -56.393   -59.372   -61.679   -68.349     1.000     1.000     1.000     1.000
ARG  HIE   0.00079   -59.971   -61.508  -171.745   -68.486     6.199     3.655     1.857     1.315
ARG  HIE   0.00639   -57.635   -60.812  -175.660   179.894     1.927     1.752     0.481     0.417
ARG  HIE   0.00014   -57.258   -60.738  -178.050    69.730     1.000     1.000     1.000     1.000
ARG  HIE   0.00006  -176.430    64.651  -179.026   -68.710     0.791     3.475     3.259     1.145
ARG  HIE   0.00013  -178.709    64.130   177.864  -178.973     4.172     2.706     2.242     0.667
ARG  HIE   0.00003   -74.995    77.061   177.311   177.378    10.280    16.229     6.484     5.476
ARG  HIE   0.00014    63.699  -172.943   -64.567   -71.396     0.229     0.073     0.112     0.187
ARG  HIE   0.00709    64.746  -178.430   -66.236  -176.757     2.423     2.380     0.853     0.790
ARG  HIE   0.00344    62.827   178.277    65.946   177.452     0.372     0.313     0.078     0.080
ARG  HIE   0.00009    61.889   176.623    64.413    70.013     2.373     2.335     0.486     1.262
ARG  HIE   0.00077    63.991  -179.720  -177.142   -69.486     0.352     0.122     0.466     0.070
ARG  HIE   0.20943    63.739  -179.324  -179.988  -179.968     0.760     0.275     0.110     0.130
ARG  HIE   0.00184    63.054  -179.201   176.985    69.442     0.774     0.904     1.983     0.680
ARG  HIE   0.00013   -65.003   179.543    64.801    68.809     0.328     0.942     0.339     0.236
ARG  HIE   0.01174   -64.992  -179.649    66.208   177.337     0.299     0.821     0.256     0.042
ARG  HIE   0.00006  -170.845    62.957    59.467   176.148     0.501     0.903     0.203     0.070
ARG  HIE   0.00028  -173.064   170.930    62.842    70.181     0.654     0.609     0.593     0.088
ARG  HIE   0.01086  -171.809   173.471    64.843   177.729     0.675     0.478     0.210     0.098
ARG  HIE   0.00002  -172.115   170.915    66.999   -92.929     1.000     1.000     1.000     1.000
ARG  HIE   0.00549  -171.945   179.378   -66.175  -177.429     0.672     0.182     0.117     0.038
ARG  HIE   0.01723   -64.963  -173.802   -65.078  -177.671     0.571     0.582     0.408     0.175
ARG  HIE   0.00036  -171.752   179.893   -64.183   -68.274     0.611     0.708     0.286     0.144
ARG  HIE   0.00021   -64.918  -173.235   -63.680   -70.730     4.881     7.674     5.479     1.512
ARG  HIE   0.00126  -172.352   176.752   177.215    69.739     0.587     0.503     0.204     0.115
ARG  HIE   0.00204   -65.228  -177.091   176.949    69.477     2.279     1.492     2.221     0.574
ARG  HIE   0.58344   -64.665  -176.901  -179.829  -179.971     0.404     0.577     0.260     0.106
ARG  HIE   0.12772  -172.409   176.113   179.721   179.988     0.484     0.448     0.097     0.071
ARG  HIE   0.00001  -172.337   -90.451  -176.635   177.229     1.000     1.000     1.000     1.000
ARG  HIE   0.00735   -64.888  -176.647  -177.212   -69.280     0.472     0.660     0.554     0.376
ARG  HIE   0.00132  -174.898  -179.705   178.277   -68.148     2.091     4.190     4.017     2.074
ARG  HIP   0.00008  -174.088    64.447    62.343   176.365     1.510     3.032     1.290     0.360
ARG  HIP   0.00011  -174.545    61.632   172.335    68.773     2.690     0.708     2.216     1.011
ARG  HIP   0.00031  -175.855    66.543   178.742   -69.511     0.836     1.522     2.538     0.814
ARG  HIP   0.00063  -173.925    66.536   176.157  -178.988     0.797     2.347     0.748     0.360
ARG  HIP   0.00002   -81.578    66.149   173.822  -179.870     1.000     1.000     1.000     1.000
ARG  HIP   0.01843   -65.466   178.957    65.823   177.327     0.274     0.366     0.168     0.025
ARG  HIP   0.00655  -172.349   173.111    64.840   177.678     0.553     0.481     0.055     0.021
ARG  HIP   0.00098   -65.211   178.159    64.901    69.240     0.123     0.403     0.115     0.132
ARG  HIP   0.00038  -173.774   171.884    63.230    70.136     1.000     1.000     1.000     1.000
ARG  HIP   0.01352   -64.588  -173.454   -64.778  -177.765     0.224     0.256     0.198     0.076
ARG  HIP   0.00032   -65.443  -171.664   -64.580   -71.644     2.045     4.243     1.835     0.394
ARG  HIP   0.00043  -172.796  -179.019   -64.321   -68.643     0.583     0.577     0.174     0.073
ARG  HIP   0.00538  -172.404   178.790   -66.542  -177.365     0.331     0.783     0.285     0.070
ARG  HIP   0.00017   -57.715   -60.969   -63.690  -176.666     0.106     0.510     0.177     0.123
ARG  HIP   0.00005   -54.240   -62.269   177.195    68.953     0.328     0.182     0.103     0.062
ARG  HIP   0.01147   -58.426   -62.070  -176.530   179.628     2.226     1.631     1.897     0.392
ARG  HIP   0.00281  -172.317   176.904   177.281    69.834     0.602     0.552     0.095     0.119
ARG  HIP   0.00430   -65.484  -177.418   176.797    69.274     1.184     0.585     1.040     0.216
ARG  HIP   0.65927   -64.953  -177.348  -179.956  -179.972     0.324     0.405     0.186     0.053
ARG  HIP   0.13908  -172.533   176.544   179.800   179.948     0.751     0.637     0.156     0.079
ARG  HIP   0.00563   -64.836  -177.406  -177.126   -69.250     0.378     0.410     0.258     0.102
ARG  HIP   0.00128  -174.588   178.690  -179.659   -67.858     1.924     2.906     2.999     2.962
ARG  HIP   0.00005    75.976   -65.734  -172.170   179.618     0.090     0.059     0.025     0.008
ARG  HIP   0.00002    73.701   -66.082  -167.161   -67.783     1.000     1.000     1.000     1.000
ARG  HIP   0.00341    63.474   177.724    65.753   177.485     0.679     0.741     0.294     0.149
ARG  HIP   0.00033    63.356   174.841    64.213    70.636     0.974     1.290     0.473     0.608
ARG  HIP   0.00006    67.285  -177.923   -64.695   -69.380     0.520     5.881     0.247     3.004
ARG  HIP   0.01512    64.951  -178.684   -66.411  -176.728     1.537     1.922     0.741     0.533
ARG  HIP   0.00001    64.689  -176.500   -67.742    94.298     1.000     1.000     1.000     1.000
ARG  HIP   0.00003    64.372   -84.875   -66.706   179.017     1.000     1.000     1.000     1.000
ARG  HIP   0.00223    64.203  -179.970  -176.996   -69.552     0.519     0.304     0.236     0.142
ARG  HIP   0.10461    65.420  -179.615  -179.868   179.993     1.511     0.212     0.153     0.067
ARG  HIP   0.00290    63.925  -179.187   177.185    69.651     1.014     0.939     2.054     0.722
ARG  ILE   0.00449   -64.426  -176.824  -176.975   -68.815     0.070     0.040     0.047     0.025
ARG  ILE   0.00040   -69.212   177.381   -68.277   -70.579     0.007     0.113     0.226     0.090
ARG  ILE   0.00002  -172.176   179.911   -64.517   -68.078     1.000     1.000     1.000     1.000
ARG  ILE   0.00017    61.703   177.304    64.457    68.795     1.908     2.978     0.310     1.752
ARG  ILE   0.02070    64.005   177.994    65.862   177.343     0.964     2.538     0.896     0.531
ARG  ILE   0.00013    77.200   -65.703  -172.386   179.514     0.162     0.325     0.089     0.036
ARG  ILE   0.00275    64.509  -179.922  -177.318   -69.413     2.341     0.756     2.749     1.214
ARG  ILE   0.24557    64.072  -179.452  -179.958   179.992     0.875     0.217     0.156     0.087
ARG  ILE   0.00391    63.753  -179.229   177.080    69.196     1.597     1.260     2.970     1.095
ARG  ILE   0.00092  -172.416   179.029   -66.221  -177.328     0.226     0.290     0.160     0.015
ARG  ILE   0.00342   -65.361  -175.115   -65.899  -177.276     0.735     0.812     0.507     0.188
ARG  ILE   0.01177    64.240  -179.989   -66.812  -176.229     0.895     1.996     0.672     0.546
ARG  ILE   0.00027    65.141  -179.493   -64.888   -68.139     0.874     2.895     0.404     1.447
ARG  ILE   0.00308  -176.215    66.731   177.639  -178.602     1.048     0.277     0.859     0.177
ARG  ILE   0.00003  -173.802    66.844   178.196   -69.052     0.028     0.036     0.038     0.004
ARG  ILE   0.00012  -172.582   174.790  -177.363   -71.047     0.284     0.419     0.047     0.193
ARG  ILE   0.00193   -64.918  -179.682    66.395   177.171     0.057     0.034     0.037     0.030
ARG  ILE   0.00248  -172.600   172.897    64.709   177.698     0.816     0.509     0.303     0.062
ARG  ILE   0.00007  -173.888   170.570    62.793    69.951     0.250     1.128     0.647     0.017
ARG  ILE   0.00028   -64.450   179.877    65.745    68.729     1.000     1.000     1.000     1.000
ARG  ILE   0.00216  -172.282   177.210   177.458    69.445     0.400     0.228     0.082     0.127
ARG  ILE   0.00027   -58.352   178.053  -174.260    69.846     1.000     1.000     1.000     1.000
ARG  ILE   0.00227   -62.058   -65.991  -177.253   179.672     4.899     2.052     2.429     0.384
ARG  ILE   0.13182  -173.018   176.650   179.898   179.917     0.696     0.664     0.108     0.033
ARG  ILE   0.56097   -64.495  -177.172  -179.944  -179.927     1.059     0.506     0.195     0.091
ARG  LEU   0.00005   -61.031   -65.013   -65.172  -176.907     0.363     0.070     0.127     0.062
ARG  LEU   0.01265   -57.838   -62.381  -177.306   179.542     2.572     1.124     2.542     0.328
ARG  LEU   0.00003   -58.728   -66.015  -176.086   -78.177     1.000     1.000     1.000     1.000
ARG  LEU   0.00026   -58.832   -61.667  -177.855    69.785     1.000     1.000     1.000     1.000
ARG  LEU   0.00931  -172.310   178.912   -66.289  -177.426     0.233     0.552     0.092     0.043
ARG  LEU   0.01033   -64.549  -173.650   -64.875  -177.751     0.402     0.439     0.345     0.137
ARG  LEU   0.00026    65.402   179.919   -64.018   -67.711     0.055     0.021     0.035     0.054
ARG  LEU   0.01035    64.059   178.509   -67.223  -176.179     0.801     2.151     0.763     0.532
ARG  LEU   0.01283    63.516   178.675    66.024   177.295     0.059     2.160     0.695     0.452
ARG  LEU   0.00005    63.579   174.546    64.068    70.623     1.000     1.000     1.000     1.000
ARG  LEU   0.00588    64.475  -179.900  -176.876   -69.457     0.164     0.057     0.102     0.053
ARG  LEU   0.00237    64.839  -179.578   178.239    70.024     1.940     1.818     4.449     1.615
ARG  LEU   0.17265    64.123  -179.540  -179.938   179.981     0.855     0.168     0.145     0.073
ARG  LEU   0.00001    53.581    73.463   172.880  -179.662     1.000     1.000     1.000     1.000
ARG  LEU   0.00003    67.782   -72.246  -169.324  -179.833     1.000     1.000     1.000     1.000
ARG  LEU   0.00030  -175.832    65.492   176.527  -179.130     1.327     2.900     1.634     0.586
ARG  LEU   0.00640   -65.047   179.812    66.101   177.319     0.171     0.713     0.230     0.046
ARG  LEU   0.00018   -64.542   179.877    65.264    68.831     1.000     1.000     1.000     1.000
ARG  LEU   0.00054  -174.115    64.337    62.067   176.455     0.550     0.322     0.006     0.003
ARG  LEU   0.00624  -172.777   173.071    64.685   177.770     0.296     0.521     0.233     0.058
ARG  LEU   0.00008  -173.167   171.508    62.865    70.082     1.000     1.000     1.000     1.000
ARG  LEU   0.00011  -170.810  -179.898   -64.011   -68.289     1.178     0.850     0.316     0.037
ARG  LEU   0.00008   -66.824  -177.053   -65.765   -70.345     3.235     7.047     3.527     0.904
ARG  LEU   0.01072   -64.164  -176.782  -177.067   -69.183     0.504     0.217     0.327     0.055
ARG  LEU   0.00064  -175.087   178.468  -179.801   -67.102     1.808     2.868     2.102     3.013
ARG  LEU   0.55796   -64.545  -176.964  -179.785  -179.993     0.387     0.441     0.233     0.062
ARG  LEU   0.17256  -172.387   176.415   179.729   179.989     0.810     0.620     0.196     0.074
ARG  LEU   0.00462  -172.638   176.734   177.210    69.702     0.472     0.444     0.146     0.113
ARG  LEU   0.00255   -63.520  -177.128   178.655    69.749     4.296     2.819     4.015     0.523
ARG  LYS   0.00119   -60.166   -63.106  -176.162   179.786     3.517     3.735     1.009     0.170
ARG  LYS   0.00001   -58.873   -62.013  -177.859    69.689     1.000     1.000     1.000     1.000
ARG  LYS   0.00002   -60.502   -62.048  -171.175   -68.597     1.000     1.000     1.000     1.000
ARG  LYS   0.00014  -174.072    67.053   175.829  -179.077     1.016     0.323     0.172     0.156
ARG  LYS   0.00448    65.417  -177.503   -65.991  -177.010     1.616     1.816     0.720     0.537
ARG  LYS   0.00009    64.488  -178.756   -64.939   -68.890     1.330     4.220     0.129     2.215
ARG  LYS   0.00010    64.107   173.936    64.315    71.292     0.663     1.285     1.017     1.274
ARG  LYS   0.00546    63.457   179.008    66.175   177.208     1.053     3.513     1.165     0.759
ARG  LYS   0.00071    66.605   179.831  -176.379   -69.700     1.503     0.547     0.325     0.491
ARG  LYS   0.17813    64.168  -179.490  -179.988  -179.995     1.146     0.159     0.141     0.082
ARG  LYS   0.00344    64.034  -179.251   177.301    69.664     1.518     0.076     0.485     0.215
ARG  LYS   0.00675  -172.273   178.732   -66.473  -177.375     0.196     0.429     0.192     0.047
ARG  LYS   0.00012   -64.467  -171.399   -63.680   -70.745     0.161     0.211     0.623     0.733
ARG  LYS   0.02625   -64.375  -173.514   -64.782  -177.784     0.332     0.302     0.202     0.117
ARG  LYS   0.00748  -172.341   173.091    64.828   177.683     0.425     0.297     0.116     0.058
ARG  LYS   0.00186   -65.061   179.720    66.065   177.364     0.422     0.917     0.297     0.036
ARG  LYS   0.00007   -64.809  -179.792    65.228    68.854     0.541     0.187     0.011     0.010
ARG  LYS   0.00353   -65.615  -176.942   176.595    69.522     0.700     1.106     0.506     0.766
ARG  LYS   0.00019  -172.536   177.018   177.173    69.711     1.000     1.000     1.000     1.000
ARG  LYS   0.13707  -172.000   176.183   179.712   179.966     0.597     0.383     0.132     0.087
ARG  LYS   0.61813   -64.787  -177.133  -179.931  -179.959     0.258     0.505     0.191     0.083
ARG  LYS   0.00402   -64.818  -176.763  -177.241   -69.348     0.247     0.641     0.202     0.107
ARG  LYS   0.00074  -173.877   177.041  -178.708   -69.142     1.605     3.314     2.645     2.896
ARG  LYS   0.00001   -81.589    66.069   176.005   -70.122     1.000     1.000     1.000     1.000
ARG  MET   0.00002   -59.478   -63.014   -62.639   -68.309     2.969     2.725     0.985     0.004
ARG  MET   0.00028   -58.732   -60.033   -61.973  -177.003     1.969     2.756     2.005     0.171
ARG  MET   0.00033   -60.618   -62.003  -171.802   -68.601     3.335     2.263     1.521     0.166
ARG  MET   0.00051   -60.663   -64.234  -179.121    69.431     2.389     2.710     1.225     0.320
ARG  MET   0.00828   -60.569   -63.112  -175.813   179.657     1.863     1.841     0.659     0.166
ARG  MET   0.00002   -81.032    66.528   175.272   -70.245     1.000     1.000     1.000     1.000
ARG  MET   0.00001  -176.442    66.128   178.028   -69.780     1.000     1.000     1.000     1.000
ARG  MET   0.00023  -176.214    61.920   171.361    68.692     0.141     2.030     1.942     0.246
ARG  MET   0.00023   -80.965    66.338   173.473  -179.825     0.435     0.488     0.497     0.100
ARG  MET   0.00190  -176.154    65.768   177.038  -179.032     0.596     1.502     1.377     0.438
ARG  MET   0.00017   -64.850   179.277    65.022    68.875     0.194     0.474     0.267     0.021
ARG  MET   0.01099   -65.680   179.440    66.039   177.332     0.918     0.490     0.206     0.050
ARG  MET   0.00024  -174.288   171.868    63.210    70.155     0.726     0.462     0.125     0.251
ARG  MET   0.00378  -172.859   173.233    64.863   177.677     0.706     0.718     0.281     0.154
ARG  MET   0.00001  -172.625   171.557    68.495   -90.123     1.000     1.000     1.000     1.000
ARG  MET   0.00006  -175.332    63.974    61.800   176.412     1.000     1.000     1.000     1.000
ARG  MET   0.00012   -64.800  -171.769   -63.966   -70.769     0.414     1.333     0.213     0.522
ARG  MET   0.00569   -64.948  -173.787   -65.001  -177.719     1.071     0.559     0.250     0.198
ARG  MET   0.00766  -173.118   179.979   -66.153  -177.370     0.608     1.219     0.405     0.066
ARG  MET   0.00006  -172.325  -179.252   -64.034   -68.407     1.581     1.154     0.145     0.179
ARG  MET   0.00294  -173.039   177.103   177.292    69.647     0.756     0.471     0.079     0.194
ARG  MET   0.00359   -66.433  -176.574   176.244    69.561     2.186     0.801     1.420     0.368
ARG  MET   0.01134   -64.383  -177.320  -177.085   -69.130     0.599     0.551     0.235     0.111
ARG  MET   0.00362  -173.404   176.978  -177.152   -68.335     0.752     1.025     0.236     2.974
ARG  MET   0.04980    63.531  -179.351   179.959  -179.986     0.624     0.344     0.195     0.123
ARG  MET   0.25363  -172.707   176.382   179.770   179.965     0.626     0.499     0.159     0.066
ARG  MET   0.63449   -64.783  -177.190  -179.909  -179.944     0.846     0.515     0.188     0.140
ARG  PHE   0.00158    67.076  -176.073   -65.021  -177.759     0.498     0.583     0.347     0.177
ARG  PHE   0.00028    65.154  -173.850   -63.915   -70.530     2.104     1.856     1.221     1.058
ARG  PHE   0.00008    63.230   174.900    64.114    70.534     0.266     0.803     0.275     0.336
ARG  PHE   0.01844    63.213   179.074    66.162   177.241     0.511     1.608     0.566     0.317
ARG  PHE   0.00380    63.907  -179.816  -177.287   -69.714     1.356     0.980     0.392     0.802
ARG  PHE   0.00001    54.896    72.308   174.097   -70.493     1.000     1.000     1.000     1.000
ARG  PHE   0.00190    63.808  -178.958   177.140    69.684     2.176     0.870     0.923     1.357
ARG  PHE   0.24531    63.419  -179.150  -179.982  -179.973     0.632     0.288     0.095     0.055
ARG  PHE   0.00005    57.058    74.122   171.701  -179.104     5.830     6.507     0.355     1.982
ARG  PHE   0.00396  -175.521    66.476   177.291  -178.855     1.126     1.614     1.056     0.280
ARG  PHE   0.00003   -76.146    67.263   175.750   179.269     1.000     1.000     1.000     1.000
ARG  PHE   0.00007  -176.298    65.077  -177.910   -68.319     1.000     1.000     1.000     1.000
ARG  PHE   0.00055   -65.006   179.374    64.915    68.844     0.605     0.728     0.299     0.156
ARG  PHE   0.00023  -172.157   172.582    63.492    69.955     3.651     5.105     2.046     0.683
ARG  PHE   0.00979   -64.341  -179.549    66.255   177.367     2.460     0.601     0.161     0.071
ARG  PHE   0.00002   -66.050   177.782    67.443   -93.147     1.000     1.000     1.000     1.000
ARG  PHE   0.00008  -171.423    63.395    60.275   176.171     1.013     1.296     1.712     0.133
ARG  PHE   0.01439  -173.509   173.327    64.765   177.687     0.707     0.596     0.191     0.133
ARG  PHE   0.00002  -173.079   171.278    68.088   -89.602     1.000     1.000     1.000     1.000
ARG  PHE   0.00120   -60.073   -61.435  -171.716   -68.117     3.976     3.116     1.042     1.814
ARG  PHE   0.02262   -59.276   -62.135  -175.771   179.771     1.288     1.453     0.914     0.137
ARG  PHE   0.00107   -58.997   -62.320  -178.469    69.644     2.053     1.647     1.641     0.238
ARG  PHE   0.00029  -172.479   176.364   177.192    69.674     1.202     1.140     0.133     0.514
ARG  PHE   0.00713   -65.210  -176.748   177.060    69.814     0.857     0.915     0.608     1.183
ARG  PHE   0.00072  -172.216   175.400  -177.011   -70.468     1.037     0.608     0.595     1.067
ARG  PHE   0.00819   -65.758  -177.574  -177.476   -69.352     2.473     0.993     0.835     0.732
ARG  PHE   0.46629   -64.744  -176.879  -179.786  -179.976     0.516     0.430     0.198     0.071
ARG  PHE   0.16374  -172.637   176.230   179.763   179.949     0.666     0.554     0.092     0.058
ARG  PHE   0.00078   -59.813   -62.881   -63.856  -176.851     1.460     2.041     0.992     0.054
ARG  PHE   0.00329  -173.251   178.704   -66.619  -177.243     0.960     0.281     0.520     0.273
ARG  PHE   0.00022   -65.944  -174.325   -64.601   -70.437     3.085     5.909     3.316     1.028
ARG  PHE   0.02385   -65.088  -174.089   -65.163  -177.630     0.408     0.383     0.257     0.093
ARG  PHE   0.00002   -65.006  -172.529   -69.119    89.623     1.000     1.000     1.000     1.000
ARG  PRO   0.00068    60.076   177.789    62.906    67.862     1.832     1.709     0.223     1.158
ARG  PRO   0.00010    62.522   179.211    68.483   -93.229     0.065     0.699     0.046     0.622
ARG  PRO   0.03556    63.203  -177.513    67.013   176.515     1.031     2.876     0.869     0.577
ARG  PRO   0.00097    64.566  -176.764   -64.525   -69.598     0.592     4.400     0.316     2.351
ARG  PRO   0.00955    63.769  -179.638  -177.546   -69.562     1.161     0.201     1.143     0.480
ARG  PRO   0.01063    64.829  -176.572   -65.581  -177.295     0.951     2.352     0.825     0.635
ARG  PRO   0.00012    66.343   -81.129   -64.965   179.294     8.300    12.204     5.560     6.047
ARG  PRO   0.00083    74.311   -66.458  -171.303   179.590     0.214     0.018     0.038     0.038
ARG  PRO   0.00005    73.790   -66.044  -167.490   -68.089     1.000     1.000     1.000     1.000
ARG  PRO   0.01336    63.659  -179.204   177.276    69.581     1.047     1.018     2.503     0.897
ARG  PRO   0.16625    64.341  -179.330  -179.997  -179.943     1.180     0.197     0.190     0.081
ARG  PRO   0.00042    54.143    70.705   171.701  -179.959     4.435     3.827     0.253     0.117
ARG  PRO   0.00070   -83.755    65.242   174.208  -179.896     1.000     1.000     1.000     1.000
ARG  PRO   0.00012  -169.489    72.796   178.308  -178.468     1.000     1.000     1.000     1.000
ARG  PRO   0.00003   -83.483    64.864   176.256   -70.118     1.000     1.000     1.000     1.000
ARG  PRO   0.00002   176.089    66.317   178.239    77.507     1.000     1.000     1.000     1.000
ARG  PRO   0.00073  -167.878  -174.853    68.021    67.865     0.038     0.028     0.034     0.045
ARG  PRO   0.00068   -65.244   179.514    66.021    69.998     0.234     0.366     0.345     0.525
ARG  PRO   0.03399   -66.637   179.350    65.905   177.278     0.108     0.701     0.214     0.033
ARG  PRO   0.00002   -67.630   177.552    65.618   -96.462     1.000     1.000     1.000     1.000
ARG  PRO   0.00028  -168.938    70.828    65.915   176.414     0.020     0.021     0.025     0.035
ARG  PRO   0.01033  -170.942   175.150    65.578   177.497     0.860     1.249     0.520     0.128
ARG  PRO   0.00035  -171.105  -179.035   -64.262   -68.581     0.378     0.953     0.039     0.173
ARG  PRO   0.00141   -66.507  -174.143   -64.919   -70.886     3.387     5.491     2.821     0.710
ARG  PRO   0.01306   -65.599  -177.201  -177.001   -69.204     0.747     0.559     0.275     0.054
ARG  PRO   0.00342  -173.970   179.849   177.745   -70.871     2.019     6.751     8.403     2.069
ARG  PRO   0.00006   -59.956   -62.911   -63.402   -68.306     2.062     2.433     1.092     0.030
ARG  PRO   0.00123   -58.843   -62.212   -64.406  -176.268     1.521     1.606     0.758     0.112
ARG  PRO   0.00371  -171.256  -179.880   -66.154  -177.400     0.026     0.046     0.038     0.025
ARG  PRO   0.00002  -171.385  -178.430   -69.154    91.360     1.000     1.000     1.000     1.000
ARG  PRO   0.03662   -65.837  -173.776   -64.931  -177.692     0.446     0.272     0.241     0.110
ARG  PRO   0.00010   -65.622  -172.245   -68.968    89.827     1.016     0.608     0.712     0.226
ARG  PRO   0.00055   -61.385   -62.068  -172.850   -67.905     6.314     4.719     2.370     3.243
ARG  PRO   0.03498   -60.666   -62.675  -175.639   179.841     2.378     2.032     0.752     0.161
ARG  PRO   0.00419   -59.464   -62.280  -178.171    69.640     2.626     2.073     1.104     0.185
ARG  PRO   0.07124  -171.982   177.026   179.783  -179.980     0.508     0.648     0.060     0.073
ARG  PRO   0.52960   -65.352  -177.202  -179.830   179.983     0.738     0.476     0.272     0.093
ARG  PRO   0.00512  -171.561   177.741   177.417    70.361     0.819     1.367     0.108     0.541
ARG  PRO   0.00894   -65.861  -177.323   177.647    69.391     2.707     1.742     2.463     0.692
ARG  SER   0.00005  -176.966    64.056  -178.720   -68.665     1.924     3.508     3.356     1.068
ARG  SER   0.00097  -175.029    64.371   176.541  -179.193     1.887     2.790     1.841     0.590
ARG  SER   0.00006  -171.166    62.342    59.460   176.205     1.000     1.000     1.000     1.000
ARG  SER   0.00009   -61.235   -63.466   -63.854  -177.010     2.101     4.579     3.173     0.031
ARG  SER   0.00001   -57.543   -56.980   -58.551   -68.120     1.000     1.000     1.000     1.000
ARG  SER   0.00007   -63.346   -63.198  -171.393   -68.670     3.030     2.097     2.267     0.202
ARG  SER   0.01817   -59.093   -61.273  -175.594   179.790     2.304     2.395     0.432     0.164
ARG  SER   0.00010   -61.183   -64.119  -178.769    69.659     3.290     3.514     1.005     0.190
ARG  SER   0.02086    64.464  -178.692   -66.472  -176.839     1.019     0.234     0.083     0.039
ARG  SER   0.01168    63.310   179.463    66.267   177.144     0.213     2.894     0.908     0.601
ARG  SER   0.00508    63.976  -179.815  -177.253   -69.496     0.000     0.000     0.001     0.011
ARG  SER   0.01271    64.824  -179.237   178.347    70.029     0.655     0.088     0.547     0.219
ARG  SER   0.34784    63.966  -179.516  -179.945   179.986     0.823     0.194     0.120     0.061
ARG  SER   0.01127   -64.969  -179.787    66.135   177.331     0.292     0.706     0.192     0.057
ARG  SER   0.00326  -171.640   173.460    65.152   177.514     0.318     0.374     0.223     0.137
ARG  SER   0.00012  -170.571   175.991    64.673    69.299     4.540     8.335     3.056     1.217
ARG  SER   0.00003   -64.208   179.499    64.430    68.189     1.000     1.000     1.000     1.000
ARG  SER   0.00772   -64.507  -173.306   -64.699  -177.806     0.240     0.300     0.136     0.070
ARG  SER   0.00006   -63.606  -169.974   -62.367   -70.652     0.918     0.291     1.911     1.439
ARG  SER   0.00825  -172.768   179.519   -66.014  -177.414     1.138     0.785     0.373     0.073
ARG  SER   0.00002  -170.504   177.635   -65.336   -68.127     1.000     1.000     1.000     1.000
ARG  SER   0.00405   -64.982  -176.664  -177.368   -69.292     0.764     0.346     0.370     0.235
ARG  SER   0.00441  -174.076   178.350   179.681   -69.780     2.813     4.283     5.210     0.817
ARG  SER   0.00228  -172.112   176.711   177.245    69.684     0.552     0.745     0.284     0.204
ARG  SER   0.00399   -63.808  -178.012   178.175    69.107     2.766     1.689     3.263     0.363
ARG  SER   0.09467  -172.629   176.343   179.796   179.951     0.933     0.683     0.131     0.073
ARG  SER   0.44217   -64.644  -176.866  -179.875  -179.958     0.432     0.572     0.185     0.097
ARG  THR   0.00031   -57.659   -59.094   -61.745  -177.030     0.662     2.003     1.840     0.180
ARG  THR   0.00011   -60.625   -62.822   -61.684   -68.144     1.000     1.000     1.000     1.000
ARG  THR   0.00041   -60.697   -61.887  -171.308   -68.603     0.244     0.136     0.119     0.001
ARG  THR   0.00539   -60.099   -62.224  -175.472   179.745     1.629     1.862     0.703     0.035
ARG  THR   0.00014  -178.908    60.792   171.620    63.226     3.970     0.083     0.101     4.866
ARG  THR   0.00009  -175.897    64.802   179.715   -69.098     0.455     2.378     1.420     0.524
ARG  THR   0.01077  -176.121    65.729   177.780  -178.869     0.277     1.835     0.996     0.409
ARG  THR   0.00021  -174.858    62.163    61.269   176.657     0.894     3.409     1.182     0.339
ARG  THR   0.00886   -65.437   179.687    65.956   177.361     0.240     0.798     0.389     0.032
ARG  THR   0.00852  -171.388   173.470    64.987   177.649     1.790     0.403     0.302     0.105
ARG  THR   0.00005  -171.925   179.516   -64.450   -68.327     0.302     0.175     0.155     0.123
ARG  THR   0.00136   -64.423  -171.611   -64.335   -71.321     0.453     0.689     1.076     0.549
ARG  THR   0.00088  -171.595   178.968   -66.493  -177.291     0.865     0.825     0.334     0.080
ARG  THR   0.00665   -64.993  -173.797   -64.993  -177.690     0.523     0.400     0.255     0.116
ARG  THR   0.00002   -65.047  -172.034   -68.886    89.640     1.000     1.000     1.000     1.000
ARG  THR   0.43200   -64.889  -176.919  -179.930  -179.945     0.268     0.541     0.139     0.056
ARG  THR   0.13451  -172.130   176.357   179.731   179.986     1.378     0.473     0.172     0.078
ARG  THR   0.00001  -170.140   -92.054   172.080  -167.755     1.000     1.000     1.000     1.000
ARG  THR   0.00590   -65.010  -177.045  -177.275   -69.215     0.161     0.574     0.140     0.085
ARG  THR   0.00087  -173.399   177.409  -177.989   -67.790     1.287     2.327     1.953     3.535
ARG  THR   0.00101   -65.400   178.867    64.618    68.890     0.105     0.701     0.247     0.035
ARG  THR   0.00054  -174.179   172.690    63.314    69.942     6.701     8.856     3.870     0.935
ARG  THR   0.00710  -172.950   177.163   177.177    69.610     1.376     0.554     0.214     0.105
ARG  THR   0.01091   -66.170  -176.778   176.379    69.524     0.768     0.799     0.460     0.294
ARG  THR   0.00008    75.566   -65.142  -171.909   179.858     1.000     1.000     1.000     1.000
ARG  THR   0.00007    75.569   -65.264  -174.357    70.284     1.000     1.000     1.000     1.000
ARG  THR   0.00089    63.493   179.343    65.073    69.016     0.132     3.494     1.442     0.812
ARG  THR   0.00002    62.577   176.096    68.739   -90.712     0.053     0.022     0.112     0.029
ARG  THR   0.02390    63.025   177.992    65.914   177.540     0.239     0.211     0.095     0.037
ARG  THR   0.00001    50.678    71.925    61.887   173.103     1.000     1.000     1.000     1.000
ARG  THR   0.00087    64.224  -176.968   -64.375   -69.432     0.854     4.928     0.426     2.706
ARG  THR   0.02465    63.924  -178.249   -66.176  -176.875     0.797     2.626     0.930     0.686
ARG  THR   0.00003    64.972  -173.226   -66.828    91.802     1.000     1.000     1.000     1.000
ARG  THR   0.00001    73.017   -72.533   -63.132  -178.007     1.000     1.000     1.000     1.000
ARG  THR   0.00712    63.614  -179.664  -177.074   -69.418     0.502     0.100     0.151     0.041
ARG  THR   0.00346    62.678  -179.022   176.808    69.463     0.300     0.077     0.273     0.102
ARG  THR   0.30222    63.605  -179.423   179.975  -179.998     0.802     0.182     0.145     0.052
ARG  THR   0.00004    50.119    68.491   172.338  -179.814     1.000     1.000     1.000     1.000
ARG  TRP   0.00067   -57.676   -58.541   -60.740  -177.094     1.272     2.247     1.442     0.172
ARG  TRP   0.00012   -60.718   -61.430  -169.942   -68.538     0.089     0.096     0.152     0.109
ARG  TRP   0.00232   -60.586   -63.185  -175.792   179.638     4.665     4.108     0.732     0.087
ARG  TRP   0.00002   -61.919   -61.677  -172.574    72.772     1.000     1.000     1.000     1.000
ARG  TRP   0.01577    65.638  -176.876   -65.551  -177.359     1.850     1.860     0.686     0.474
ARG  TRP   0.00039    64.236  -178.986   -64.483   -68.605     0.534     3.460     0.185     1.608
ARG  TRP   0.00015    64.481   172.995    65.194    72.793     0.848     0.537     0.805     1.008
ARG  TRP   0.00603    62.955   176.276    65.113   177.840     1.167     1.302     0.765     0.254
ARG  TRP   0.00006    77.340   -64.892  -172.566   179.680     0.360     0.541     0.218     0.002
ARG  TRP   0.00230    64.671  -179.955  -176.186   -69.362     0.693     0.285     0.562     0.322
ARG  TRP   0.22053    63.945   179.511   179.876   179.434     2.014     2.054     0.741     1.093
ARG  TRP   0.01008    62.509   178.748   176.308    69.489     2.229     2.991     2.150     0.566
ARG  TRP   0.00002    53.163    70.083   171.475  -179.868     1.000     1.000     1.000     1.000
ARG  TRP   0.00021   -60.188  -167.387   -60.624   -71.894     0.978     0.430     0.254     0.171
ARG  TRP   0.00002  -171.771   179.031   -64.483   -68.276     1.000     1.000     1.000     1.000
ARG  TRP   0.00393  -172.739  -179.739   -65.975  -177.348     1.255     1.614     0.592     0.123
ARG  TRP   0.00001  -173.446  -177.570   -68.910    90.355     1.000     1.000     1.000     1.000
ARG  TRP   0.00602   -63.262  -173.791   -65.152  -177.958     1.796     0.544     0.349     0.321
ARG  TRP   0.00002   -62.434  -172.486   -68.988    89.754     2.063     0.066     0.285     0.094
ARG  TRP   0.00051   -64.355   178.279    63.647    68.713     1.655     1.646     1.254     0.418
ARG  TRP   0.00475  -173.236   173.324    64.483   175.025     2.899     1.479     0.199     2.442
ARG  TRP   0.01090   -63.719   179.915    66.107   177.416     1.463     0.732     0.218     0.104
ARG  TRP   0.00001   -65.677   177.168    67.527   -93.080     1.000     1.000     1.000     1.000
ARG  TRP   0.00249  -176.231    66.188   178.001  -178.780     0.638     0.268     0.745     0.234
ARG  TRP   0.01147  -173.138   176.878   176.758    69.348     1.921     0.614     0.305     0.277
ARG  TRP   0.00277   -65.422  -176.160   176.576    70.239     1.826     0.923     1.082     1.356
ARG  TRP   0.00339  -170.890   176.459  -176.859   -69.685     2.448     1.436     1.512     0.453
ARG  TRP   0.00648   -65.537  -178.686  -178.547   -71.176     1.942     2.738     2.532     3.065
ARG  TRP   0.40555   -64.419  -176.847  -179.773  -179.917     1.105     0.664     0.223     0.192
ARG  TRP   0.28299  -172.976   175.941   179.728   179.916     1.189     1.124     0.302     0.583
ARG  TYR   0.00024   -56.892   -58.798  -172.100   -67.079     5.714     4.101     2.373     2.954
ARG  TYR   0.00565   -57.914   -61.121  -176.094   179.770     1.293     0.717     1.899     0.311
ARG  TYR   0.00005   -56.057   -62.828   178.109    68.836     3.930     2.501     1.794     0.617
ARG  TYR   0.00002   -58.511   -62.817   -64.426  -176.810     1.000     1.000     1.000     1.000
ARG  TYR   0.00043  -175.578    65.664  -179.328   -68.683     0.741     0.485     0.789     0.217
ARG  TYR   0.00124  -176.841    66.186   176.616  -178.979     0.968     0.216     1.402     0.404
ARG  TYR   0.00002  -177.623    61.267   171.178    62.314     1.000     1.000     1.000     1.000
ARG  TYR   0.00321    62.402   175.622    64.887   178.004     0.479     1.382     0.717     0.275
ARG  TYR   0.00019    63.785   173.003    64.547    72.206     0.977     0.526     1.038     1.360
ARG  TYR   0.00917    63.648  -179.520   -66.605  -176.656     0.685     2.878     1.015     0.733
ARG  TYR   0.00009    64.575  -179.910   -64.644   -68.313     0.895     2.837     0.243     1.599
ARG  TYR   0.00113    65.327  -179.928  -175.405   -69.182     1.015     0.105     1.173     0.232
ARG  TYR   0.00207    64.336  -179.341   178.627    70.134     0.638     0.274     0.538     0.229
ARG  TYR   0.21809    63.227  -179.247  -179.918   179.980     0.551     0.459     0.203     0.186
ARG  TYR   0.00001    57.333    72.678   171.381  -179.943     1.000     1.000     1.000     1.000
ARG  TYR   0.00010  -170.000    63.268    59.407   176.060     1.636     0.321     0.773     0.072
ARG  TYR   0.00002   -83.456    68.833    61.094   176.514     1.000     1.000     1.000     1.000
ARG  TYR   0.00032   -64.913  -179.601    65.169    68.727     0.968     0.738     0.476     0.301
ARG  TYR   0.00007  -170.442   176.203    65.115    69.644     4.987     8.238     3.588     0.672
ARG  TYR   0.01007  -172.032   173.398    64.863   177.729     1.113     0.646     0.291     0.081
ARG  TYR   0.00444   -63.565   179.232    65.949   177.304     1.247     0.869     0.221     0.079
ARG  TYR   0.00001   -66.320   179.068    66.724   -95.737     1.000     1.000     1.000     1.000
ARG  TYR   0.00031  -172.336  -179.363   -63.854   -68.248     0.535     0.832     0.506     0.100
ARG  TYR   0.00030   -64.951  -172.208   -63.406   -69.956     1.306     2.422     1.431     0.811
ARG  TYR   0.00935  -172.585   179.283   -66.164  -177.442     0.616     0.725     0.366     0.078
ARG  TYR   0.02028   -65.344  -174.005   -65.181  -177.563     0.725     0.465     0.350     0.084
ARG  TYR   0.00203   -65.077  -176.492  -176.978   -69.110     0.299     0.295     0.156     0.062
ARG  TYR   0.00370  -173.670   177.152  -179.135   -70.083     2.107     4.052     3.776     1.334
ARG  TYR   0.00394  -172.640   176.519   177.151    69.724     0.479     0.581     0.094     0.067
ARG  TYR   0.00205   -64.562  -177.228   177.300    69.472     1.663     0.902     1.804     0.243
ARG  TYR   0.28220  -172.630   176.089   179.743   179.971     0.592     0.694     0.100     0.064
ARG  TYR   0.41917   -64.708  -176.962  -179.844  -179.969     0.598     0.552     0.218     0.071
ARG  TYR   0.00003   -65.247    92.840   177.615  -177.217     1.000     1.000     1.000     1.000
ARG  VAL   0.00015  -173.666    64.206    61.755   176.345     1.773     0.944     1.102     0.137
ARG  VAL   0.00010  -177.173    65.724  -177.799   -68.286     0.078     0.338     0.345     0.095
ARG  VAL   0.00368  -176.194    66.099   177.444  -178.840     0.830     0.211     0.939     0.351
ARG  VAL   0.00010  -174.006    67.826   174.942    77.582     4.152     5.984     3.148    14.492
ARG  VAL   0.00026   -62.322   -64.355  -179.140    69.502     4.492     2.857     1.603     0.270
ARG  VAL   0.00898   -61.498   -63.892  -176.156   179.766     2.809     2.211     0.852     0.024
ARG  VAL   0.00024   -60.699   -62.304  -172.737   -69.459     4.136     4.722    12.159     8.894
ARG  VAL   0.00706  -173.077   179.567   -66.102  -177.430     0.842     0.774     0.307     0.059
ARG  VAL   0.00118  -172.786  -179.339   -64.287   -68.486     0.668     0.854     0.228     0.041
ARG  VAL   0.00014   -64.629  -168.512   -60.832   -70.822     0.074     1.661     1.095     0.561
ARG  VAL   0.00002   -61.550   -64.559   -62.987   -68.147     1.000     1.000     1.000     1.000
ARG  VAL   0.00006   -60.869   -64.455   -64.738  -176.919     0.352     0.409     0.231     0.043
ARG  VAL   0.01981   -64.525  -173.661   -64.894  -177.794     2.132     0.658     0.251     0.125
ARG  VAL   0.00003   -64.219  -171.726   -68.518    89.834     1.000     1.000     1.000     1.000
ARG  VAL   0.02616  -172.828   173.285    64.802   177.708     0.735     0.408     0.142     0.036
ARG  VAL   0.01462   -65.133   179.421    65.941   177.349     0.651     0.582     0.206     0.026
ARG  VAL   0.00004   -65.205   178.594    64.685    68.905     0.042     0.000     0.069     0.001
ARG  VAL   0.00016  -173.256   171.063    62.874    70.144     0.266     0.244     0.198     0.149
ARG  VAL   0.00297   -64.687  -177.503  -177.220   -69.244     0.365     0.599     0.172     0.125
ARG  VAL   0.00608  -172.322   175.676  -176.941   -70.387     0.799     1.011     1.136     0.723
ARG  VAL   0.00002  -169.690   -89.918  -175.422   -65.661     1.000     1.000     1.000     1.000
ARG  VAL   0.01256  -172.364   176.789   177.210    69.745     0.713     0.404     0.111     0.182
ARG  VAL   0.00712   -65.578  -177.407   176.792    69.287     1.673     0.654     1.241     0.124
ARG  VAL   0.10066    63.649  -178.977  -179.937   179.974     1.169     0.276     0.092     0.050
ARG  VAL   0.24903  -172.258   176.240   179.742   179.968     0.864     0.391     0.137     0.057
ARG  VAL   0.00005  -175.030   -95.273   178.919   174.579     0.916     1.013     0.507     0.513
ARG  VAL   0.53862   -64.814  -177.081  -179.871  -179.972     1.234     0.473     0.170     0.055
ARG  VAL   0.00008   -65.740    90.422  -178.127   173.720     1.000     1.000     1.000     1.000
ASN  ALA   0.00030   -60.611   -63.537   -62.693   -68.158     2.229     2.502     0.916     0.013
ASN  ALA   0.00229   -60.579   -63.820   -64.525  -177.036     2.022     2.177     0.858     0.097
ASN  ALA   0.00021    64.201  -174.757   -64.726   -70.862     0.452     5.231     0.232     2.853
ASN  ALA   0.00014    63.893   -84.822   -66.509   178.738     0.022     0.025     0.002     0.055
ASN  ALA   0.00003    64.341  -178.074   -67.982    94.864     0.238     0.009     0.264     0.430
ASN  ALA   0.03542    63.510   178.057   -67.445  -176.100     0.750     0.218     0.094     0.042
ASN  ALA   0.00034  -170.028  -179.982   -64.079   -68.164     0.283     0.143     0.109     0.053
ASN  ALA   0.00013   -73.161  -178.797   -70.708   -74.754     1.981     3.282     0.892     2.456
ASN  ALA   0.00622  -170.944   178.783   -66.303  -177.405     1.049     0.445     0.136     0.042
ASN  ALA   0.00001  -159.112    94.130   -61.678  -178.462     1.000     1.000     1.000     1.000
ASN  ALA   0.00006   -64.510  -171.821   -68.701    89.664     0.694     0.190     0.434     0.130
ASN  ALA   0.03739   -65.032  -173.939   -65.117  -177.656     0.541     0.405     0.273     0.085
ASN  ALA   0.00007    73.532   -65.918  -167.360   -67.753     0.012     0.016     0.075     0.021
ASN  ALA   0.00001    74.973   -66.394   -58.182   -68.209     1.000     1.000     1.000     1.000
ASN  ALA   0.00005    58.920    82.525    66.985  -175.641     0.341     0.401     0.171     0.295
ASN  ALA   0.00004    62.916   176.122    68.582   -90.723     0.157     0.725     0.182     0.307
ASN  ALA   0.02507    63.156  -179.692    66.519   176.986     0.247     2.683     0.834     0.533
ASN  ALA   0.00094    63.562   175.116    64.264    70.384     0.101     0.104     0.074     0.025
ASN  ALA   0.00007    75.091   -65.488  -173.828    70.587     1.058     0.362     0.766     0.173
ASN  ALA   0.02753    64.505  -179.356   178.177    69.907     0.441     0.511     1.178     0.418
ASN  ALA   0.00498    63.809  -179.680  -177.391   -69.399     0.182     0.141     0.171     0.017
ASN  ALA   0.00007    51.520    71.631   175.980   -70.175     2.725     4.254     0.443     0.113
ASN  ALA   0.15782    63.843  -179.458  -179.992  -179.970     0.165     0.165     0.090     0.036
ASN  ALA   0.00004    52.819   -95.870   170.872  -175.528     0.098     0.047     0.035     0.040
ASN  ALA   0.00043    75.865   -65.445  -172.207   179.780     0.950     0.601     0.472     0.081
ASN  ALA   0.00015    53.286    72.621   172.795  -179.795     1.000     1.000     1.000     1.000
ASN  ALA   0.00111  -168.633    62.082    58.114   176.166     1.355     0.386     0.630     0.083
ASN  ALA   0.00003  -167.766    61.908    56.186    67.139     1.000     1.000     1.000     1.000
ASN  ALA   0.00001   -83.631    67.568    57.913    68.745     1.000     1.000     1.000     1.000
ASN  ALA   0.00189   -64.959   179.990    65.139    68.802     0.549     0.246     0.094     0.091
ASN  ALA   0.00062  -169.005   177.171    64.986    69.007     5.085     7.454     2.873     1.082
ASN  ALA   0.00005   -66.163   178.282    66.950   -93.750     0.054     0.098     0.025     0.056
ASN  ALA   0.02170   -65.252  -179.630    66.209   177.314     0.406     0.574     0.254     0.045
ASN  ALA   0.00007  -171.195   171.474    68.355   -89.531     0.879     0.392     0.344     0.080
ASN  ALA   0.01298  -171.864   172.805    64.679   177.739     1.265     0.861     0.528     0.183
ASN  ALA   0.00029  -179.458    63.009   172.700    67.373     1.856     3.670     3.064     9.683
ASN  ALA   0.00924  -171.951   176.395   177.042    69.523     2.030     0.987     1.206     1.634
ASN  ALA   0.00001  -174.550   -95.354   175.240    67.632     1.000     1.000     1.000     1.000
ASN  ALA   0.01240  -174.751    65.877   177.154  -178.957     2.144     0.684     1.648     0.394
ASN  ALA   0.00086  -174.635    66.016   179.501   -69.201     3.382     1.002     2.109     0.566
ASN  ALA   0.00811  -175.455  -177.995   175.831   -68.326     1.192     2.364     2.606     1.147
ASN  ALA   0.16502  -172.159   175.888   179.720   179.965     0.756     0.386     0.089     0.071
ASN  ALA   0.00013  -166.809   -79.802  -177.708  -178.596     8.804    17.844     9.181     8.076
ASN  ALA   0.00110   -59.565   -62.282  -174.316   -70.241     5.417     5.478     3.750     5.794
ASN  ALA   0.00004   -63.539    94.353  -174.862   -68.777     0.051     0.052     0.052     0.006
ASN  ALA   0.00962   -64.187  -176.702  -176.637   -69.032     1.886     0.822     1.238     1.441
ASN  ALA   0.00248   -60.415   -64.766   179.627    69.301     3.993     2.413     2.002     0.269
ASN  ALA   0.00012   -59.105   -74.041    81.408   175.370     2.708     8.893     5.262     0.895
ASN  ALA   0.03854   -58.659   -63.310  -177.888   179.822     2.733     2.458     2.018     1.054
ASN  ALA   0.01131   -63.236  -177.553   178.811    69.506     3.021     2.070     2.966     0.939
ASN  ALA   0.00016   -66.957    85.000   174.058    69.940     7.522    11.201     2.397     0.583
ASN  ALA   0.40010   -64.612  -176.896  -179.791   179.980     0.331     0.567     0.244     0.071
ASN  ALA   0.00219   -70.546    85.915  -179.905   175.479     6.977     8.737     3.453     3.565
ASN  ARG   0.00028  -171.950    63.627    60.613   176.249     3.693     1.364     2.188     0.172
ASN  ARG   0.00002   -83.614    69.681    61.359   176.529     1.000     1.000     1.000     1.000
ASN  ARG   0.00056  -175.055    66.520   175.912  -179.195     1.160     0.478     0.294     0.202
ASN  ARG   0.00004  -173.756    66.491   179.311   -69.235     3.436     0.785     2.849     0.790
ASN  ARG   0.00029   -60.296   -63.638   -64.506  -176.880     2.279     2.619     0.950     0.053
ASN  ARG   0.00002   -57.626   -59.929   -61.534   -68.193     1.000     1.000     1.000     1.000
ASN  ARG   0.00022   -61.337   -62.752  -172.380   -69.299     2.886     2.790     2.984     2.908
ASN  ARG   0.00119   -59.371   -62.817  -178.540    69.607     1.612     2.154     1.329     0.204
ASN  ARG   0.00774   -62.015   -65.174  -176.743   179.667     1.866     1.819     0.825     0.197
ASN  ARG   0.00003   -59.384   -73.160    82.365   175.824     1.948    11.026     7.571     1.659
ASN  ARG   0.00396  -172.254   173.206    64.781   177.700     1.328     0.705     0.239     0.056
ASN  ARG   0.01161   -65.311   179.886    66.091   177.306     0.429     0.738     0.271     0.042
ASN  ARG   0.00008  -173.368   171.282    62.797    70.005     0.318     0.563     0.267     0.098
ASN  ARG   0.00069   -65.070   179.448    65.046    68.879     0.468     0.615     0.253     0.065
ASN  ARG   0.00012  -171.616   179.743   -64.520   -68.344     1.420     0.112     0.120     0.031
ASN  ARG   0.00019   -65.529  -173.727   -64.064   -70.292     2.976     5.557     3.003     0.797
ASN  ARG   0.00565  -172.070   179.061   -66.288  -177.420     0.949     0.546     0.148     0.055
ASN  ARG   0.02500   -64.976  -173.911   -65.088  -177.659     0.410     0.438     0.280     0.078
ASN  ARG   0.00001   -64.091  -171.605   -68.228    90.029     1.000     1.000     1.000     1.000
ASN  ARG   0.12719    63.705  -179.565  -179.978   179.999     0.362     0.169     0.083     0.048
ASN  ARG   0.00119    64.930  -176.034   -65.307  -177.540     1.000     1.000     1.000     1.000
ASN  ARG   0.00729   -64.978  -176.690  -177.225   -69.147     0.634     0.422     0.356     0.117
ASN  ARG   0.00081  -174.488   178.870   179.287   -68.737     2.737     3.326     3.491     2.004
ASN  ARG   0.00206  -172.521   177.076   177.251    69.729     0.127     0.340     0.064     0.064
ASN  ARG   0.00588   -65.507  -176.566   176.902    69.662     1.043     1.074     1.258     0.455
ASN  ARG   0.10893  -172.470   176.276   179.756   179.980     0.926     0.477     0.136     0.051
ASN  ARG   0.68894   -64.649  -176.886  -179.814  -179.997     0.432     0.513     0.228     0.132
ASN  ARG   0.00002   -65.127    89.993  -177.343   173.410     1.000     1.000     1.000     1.000
ASN  ASN   0.00019  -169.561    61.616    58.368   176.133     0.000     0.000     0.000     0.000
ASN  ASN   0.00004  -170.147    61.437    56.772    67.276     0.000     0.000     0.000     0.000
ASN  ASN   0.00031    64.741   179.662   -64.115   -67.575     0.157     0.231     0.143     0.111
ASN  ASN   0.00756    63.066   177.632   -67.571  -176.026     0.175     0.385     0.141     0.075
ASN  ASN   0.02300    62.876   177.443    65.586   177.572     0.412     1.542     0.353     0.291
ASN  ASN   0.00117    61.294   173.428    62.900    70.612     3.004     1.660     1.664     1.423
ASN  ASN   0.00003    51.166    71.145   172.807  -179.734     0.000     0.000     0.000     0.000
ASN  ASN   0.01932    64.003  -179.364   177.982    69.887     0.516     0.741     1.586     0.568
ASN  ASN   0.13179    63.635  -179.701  -179.876   179.949     0.177     0.212     0.070     0.046
ASN  ASN   0.00747    63.925  -179.799  -177.161   -69.699     1.286     0.492     2.126     1.255
ASN  ASN   0.00014   -61.124   -65.847   179.255    69.355     3.306     0.579     1.530     0.105
ASN  ASN   0.00143   -64.546   -66.062  -176.708   179.636     1.821     1.309     0.233     0.050
ASN  ASN   0.00003   -61.995   -65.274   -63.555   -68.206     0.000     0.000     0.000     0.000
ASN  ASN   0.00042   -59.167   -60.827  -172.409   -68.084     4.164     3.992     3.238     3.791
ASN  ASN   0.00012   -65.738   179.659    64.954    68.808     0.000     0.000     0.000     0.000
ASN  ASN   0.00008  -164.503  -176.641    67.460    68.255     0.192     0.159     0.244     0.150
ASN  ASN   0.00155  -170.905   176.921   177.007    69.757     0.262     0.675     0.157     0.329
ASN  ASN   0.00344   -63.422  -177.389   179.262    69.685     3.733     2.582     3.630     0.466
ASN  ASN   0.00003  -171.235   179.603   -64.749   -68.332     0.000     0.000     0.000     0.000
ASN  ASN   0.00069   -66.188  -172.299   -64.105   -71.393     5.274     4.201     4.861     2.771
ASN  ASN   0.00171  -170.500   178.948   -66.234  -177.411     0.460     0.162     0.054     0.018
ASN  ASN   0.00002   -63.630  -171.693   -68.229    89.859     0.000     0.000     0.000     0.000
ASN  ASN   0.02944   -64.836  -173.552   -64.783  -177.714     0.665     0.652     0.291     0.168
ASN  ASN   0.00009  -170.744   173.152    64.804   177.673     0.604     0.142     0.002     0.001
ASN  ASN   0.03736   -65.321  -179.516    66.213   177.334     0.510     0.244     0.118     0.031
ASN  ASN   0.17918  -171.676   176.088   179.652  -179.991     0.784     0.435     0.091     0.029
ASN  ASN   0.00004   -64.467    91.490  -177.440   174.110     0.000     0.000     0.000     0.000
ASN  ASN   0.53975   -64.675  -176.605  -179.762  -179.988     0.274     0.487     0.218     0.078
ASN  ASN   0.00040  -176.077  -177.229   174.734   -68.800     0.000     0.000     0.000     0.000
ASN  ASN   0.01319   -64.498  -176.735  -176.721   -69.346     0.926     0.168     0.423     0.261
ASN  ASP   0.00030   -62.828   -64.778   -64.280  -177.037     1.673     0.791     1.904     0.526
ASN  ASP   0.00014   -64.999   -66.372  -178.857    69.548     1.703     0.172     0.582     0.154
ASN  ASP   0.01665   -60.273   -64.409  -177.919   179.845     3.286     2.374     1.495     0.944
ASN  ASP   0.00016  -177.311    64.292  -177.405   -68.093     0.251     0.391     0.116     0.043
ASN  ASP   0.00067  -171.652    62.255   171.467    64.103     6.430     1.681     1.908     4.816
ASN  ASP   0.00367  -177.028    63.867   179.445  -179.467     1.317     1.185     1.729     5.082
ASN  ASP   0.00022   -80.171    75.515   177.031   178.340     1.000     1.000     1.000     1.000
ASN  ASP   0.00043  -170.611    59.526    57.240   176.511     1.179     0.625     0.231     0.084
ASN  ASP   0.00003   -86.207    65.631    61.340   175.694     1.000     1.000     1.000     1.000
ASN  ASP   0.00002  -172.068    59.348    56.450    67.736     1.000     1.000     1.000     1.000
ASN  ASP   0.01385  -171.273   173.187    64.873   177.656     1.292     0.744     0.298     0.120
ASN  ASP   0.00004  -170.963   170.858    68.461   -89.216     1.566     0.283     0.449     0.061
ASN  ASP   0.02094   -65.477  -179.177    66.240   177.349     0.243     0.382     0.094     0.053
ASN  ASP   0.00006   -57.826   -68.807    82.104   175.436     4.555    14.031     8.728     1.416
ASN  ASP   0.00128   -65.304  -179.611    64.957    68.523     0.767     0.172     0.377     0.172
ASN  ASP   0.00020  -164.428   178.657    65.899    69.119    12.934     7.450     3.401     1.791
ASN  ASP   0.01056   -64.006  -177.387   178.066    69.381     2.595     1.737     2.600     0.239
ASN  ASP   0.00628  -171.736   175.774   176.804    69.087     1.593     1.326     0.956     1.631
ASN  ASP   0.41456   -64.714  -176.660  -179.735   179.986     0.439     0.574     0.172     0.097
ASN  ASP   0.17186  -172.305   175.804   179.680   179.990     0.793     0.459     0.075     0.053
ASN  ASP   0.00001  -175.436   -97.046   177.627   174.681     1.000     1.000     1.000     1.000
ASN  ASP   0.00192   -64.664  -176.286  -177.036   -68.986     3.416     1.234     2.240     2.536
ASN  ASP   0.00242  -175.202  -178.951   176.964   -66.783     2.748     3.822     4.885     3.340
ASN  ASP   0.00001  -170.048   -91.597  -174.968   -64.577     1.000     1.000     1.000     1.000
ASN  ASP   0.00055    65.093   179.744   -63.937   -67.385     0.124     0.184     0.176     0.214
ASN  ASP   0.00009    70.250   -75.270   -63.568  -177.319     9.096    13.334     3.963     5.436
ASN  ASP   0.00004    64.340  -177.976   -67.915    94.494     0.176     0.912     0.315     0.395
ASN  ASP   0.03947    63.482   178.113   -67.366  -176.107     0.228     0.544     0.162     0.108
ASN  ASP   0.00036  -171.425   179.086   -64.419   -68.045     1.118     0.302     0.278     0.114
ASN  ASP   0.00051   -66.656  -175.444   -65.130   -70.637     3.931     6.857     4.476     1.341
ASN  ASP   0.02428   -64.977  -173.703   -64.929  -177.729     0.369     0.330     0.249     0.117
ASN  ASP   0.00719  -171.256   178.341   -66.472  -177.342     1.140     0.602     0.219     0.051
ASN  ASP   0.00001  -169.419  -179.483   -67.572    92.390     1.000     1.000     1.000     1.000
ASN  ASP   0.00093    61.521   177.168    64.052    69.199     2.042     1.758     0.348     1.066
ASN  ASP   0.00005    62.757   177.925    68.867   -91.595     0.507     1.071     0.168     1.091
ASN  ASP   0.02155    62.973  -177.999    67.009   176.681     0.363     2.938     0.869     0.581
ASN  ASP   0.00007    74.547   -64.592  -173.599    70.649     0.252     0.500     0.156     0.059
ASN  ASP   0.00004    53.557    73.057   169.335    68.382     0.399     0.290     0.067     0.031
ASN  ASP   0.00856    64.147  -179.606   178.106    69.798     1.313     1.589     3.798     1.387
ASN  ASP   0.00006    73.901   -65.682  -167.683   -67.777     0.756     0.311     0.362     0.103
ASN  ASP   0.01095    63.579  -179.585  -177.667   -69.564     1.924     0.510     2.628     1.272
ASN  ASP   0.21806    64.023  -179.463  -179.970  -179.972     0.917     0.191     0.105     0.072
ASN  ASP   0.00004    52.938   -95.497   171.151  -175.907     0.095     0.105     0.403     0.680
ASN  ASP   0.00079    75.854   -64.028  -172.432  -179.944     0.174     0.820     0.148     0.178
ASN  ASP   0.00011    52.445    71.964   172.975  -179.848     1.000     1.000     1.000     1.000
ASN  CYS   0.00021  -169.112    61.935    58.054   176.204     1.300     0.490     0.289     0.100
ASN  CYS   0.00001  -169.905    61.092    56.753    67.460     1.000     1.000     1.000     1.000
ASN  CYS   0.00022   177.911    59.348   170.452    59.714     3.090     1.570     0.598     1.144
ASN  CYS   0.00354  -176.511    65.406   178.653  -178.561     1.462     0.510     1.247     0.305
ASN  CYS   0.00038  -175.249    65.908  -179.785   -68.999     3.613     1.048     2.936     0.781
ASN  CYS   0.00022   -62.150   -65.125   -64.914  -177.045     0.607     0.175     0.377     0.062
ASN  CYS   0.00021   -61.869   -61.477  -171.016   -65.043     6.245     5.526     5.012     4.648
ASN  CYS   0.00084   -63.289   -66.588   179.690    69.173     0.144     0.057     0.343     0.115
ASN  CYS   0.04190   -59.379   -63.211  -177.657   179.836     4.455     4.023     0.338     0.112
ASN  CYS   0.00067    64.502  -178.543   -64.072   -68.229     0.480     3.950     0.286     2.085
ASN  CYS   0.05363    63.506   179.443   -66.995  -176.378     0.491     2.404     0.832     0.560
ASN  CYS   0.00003    64.245  -177.226   -67.753    94.641     1.000     1.000     1.000     1.000
ASN  CYS   0.00020    63.405   173.518    64.236    71.498     0.107     0.145     0.136     0.089
ASN  CYS   0.02064    63.128   178.645    65.992   177.324     0.328     1.568     0.531     0.313
ASN  CYS   0.01116    62.105  -178.652  -179.780   -70.361     0.982     0.592     1.562     0.513
ASN  CYS   0.24713    63.704  -179.165   179.927  -179.973     0.582     0.529     0.204     0.058
ASN  CYS   0.01302    64.147  -179.497   178.355    69.998     1.173     1.324     3.283     1.151
ASN  CYS   0.00003  -170.279  -178.878   -67.382    92.135     0.734     0.292     0.347     0.319
ASN  CYS   0.00715  -170.976   178.748   -66.295  -177.393     0.879     0.321     0.097     0.022
ASN  CYS   0.01665   -65.937  -174.914   -65.544  -177.477     1.182     1.434     0.580     0.258
ASN  CYS   0.00064   -64.276  -170.832   -62.297   -70.218     3.854     3.691     3.433     1.908
ASN  CYS   0.00121   -64.754  -179.964    65.009    68.708     0.233     0.629     0.255     0.096
ASN  CYS   0.00018  -166.795  -179.751    66.209    68.612     6.176     8.895     3.424     1.295
ASN  CYS   0.01168  -171.696   173.247    64.922   177.659     1.167     0.309     0.180     0.083
ASN  CYS   0.01977   -65.536  -179.833    66.083   177.342     0.687     0.725     0.245     0.042
ASN  CYS   0.00001   -65.650   178.746    67.248   -94.392     1.000     1.000     1.000     1.000
ASN  CYS   0.00696   -64.731  -176.531  -176.858   -69.128     0.231     0.257     0.358     0.054
ASN  CYS   0.00625  -175.019  -179.081   176.921   -68.669     2.145     3.440     4.058     1.119
ASN  CYS   0.00445  -171.148   176.600   177.086    69.632     0.537     0.364     0.134     0.147
ASN  CYS   0.00708   -66.352  -175.938   176.283    69.836     1.140     1.039     1.341     0.640
ASN  CYS   0.39574   -64.842  -176.778  -179.774   179.994     0.522     0.577     0.250     0.098
ASN  CYS   0.12812  -171.491   176.144   179.602  -179.983     0.748     0.237     0.080     0.034
ASN  CYS   0.00004  -172.830   -92.682   171.502  -167.577     1.675     0.679     1.115     0.270
ASN  GLN   0.00049  -172.455   179.206   -64.509   -68.244     0.292     0.077     0.119     0.073
ASN  GLN   0.00034   -64.992  -172.774   -63.428   -70.379     4.447     7.570     4.560     1.780
ASN  GLN   0.00312  -171.869   178.579   -66.368  -177.389     1.129     0.155     0.086     0.032
ASN  GLN   0.01979   -64.681  -173.362   -64.685  -177.734     0.377     0.539     0.450     0.076
ASN  GLN   0.00003   -60.551   -65.020   -65.620  -177.028     1.000     1.000     1.000     1.000
ASN  GLN   0.00005  -164.846  -176.406    67.550    68.066     0.609     0.221     0.290     0.375
ASN  GLN   0.00037   -64.524  -179.670    65.225    68.690     0.279     0.207     0.252     0.079
ASN  GLN   0.00061  -171.911   172.833    64.756   177.708     1.885     0.345     0.288     0.061
ASN  GLN   0.00785   -65.565  -179.503    66.310   177.292     1.524     0.351     0.180     0.054
ASN  GLN   0.00038  -176.863    65.152   178.949  -178.551     2.727     0.550     1.002     0.189
ASN  GLN   0.00012   -80.202    68.489   173.906  -179.494     9.334    19.110     2.487     2.147
ASN  GLN   0.01119   -61.604   -65.712  -177.598   179.843     1.638     0.505     0.737     0.117
ASN  GLN   0.00025   -63.222   -66.506  -179.769    69.344     1.226     0.101     0.671     0.225
ASN  GLN   0.00138  -173.871   177.730  -179.931   -69.932     2.128     4.995     5.190     1.574
ASN  GLN   0.00742   -64.489  -176.537  -177.011   -69.169     0.443     0.184     0.301     0.232
ASN  GLN   0.00001   -66.678   -66.138  -175.107   -68.992     1.000     1.000     1.000     1.000
ASN  GLN   0.00248  -171.929   176.294   177.130    69.707     0.907     0.742     0.054     0.080
ASN  GLN   0.00416   -66.338  -175.576   176.066    69.967     1.230     0.729     1.024     0.950
ASN  GLN   0.14573  -172.079   176.131   179.671   179.992     0.620     0.443     0.133     0.079
ASN  GLN   0.48913   -64.628  -176.631  -179.755  -179.990     0.451     0.465     0.233     0.080
ASN  GLN   0.00047    64.686   179.291   -64.386   -67.717     0.360     0.861     0.568     0.137
ASN  GLN   0.00891    63.353   179.328   -67.022  -176.348     0.500     1.990     0.698     0.448
ASN  GLN   0.00002    64.641  -176.091   -67.453    93.651     0.759     3.480     0.822     2.324
ASN  GLN   0.00032    62.919   174.299    63.867    70.604     1.718     2.272     1.027     2.131
ASN  GLN   0.02524    63.042   177.933    65.769   177.495     0.297     0.889     0.275     0.215
ASN  GLN   0.00001    62.329   175.638    68.438   -90.474     1.000     1.000     1.000     1.000
ASN  GLN   0.00326    63.895  -179.967  -176.847   -69.658     0.780     0.271     0.899     0.630
ASN  GLN   0.00001    53.900    75.612   176.163   -70.192     1.000     1.000     1.000     1.000
ASN  GLN   0.00993    63.761  -179.312   177.665    69.764     0.781     0.908     1.945     0.687
ASN  GLN   0.00001    56.755    72.709   166.691    68.144     1.000     1.000     1.000     1.000
ASN  GLN   0.00017    52.255    72.220   172.795  -179.716     0.620     0.699     0.058     0.025
ASN  GLN   0.25675    63.669  -179.515  -179.957   179.995     0.474     0.187     0.115     0.059
ASN  GLN   0.00002    75.893   -65.187  -174.501    70.272     1.000     1.000     1.000     1.000
ASN  GLU   0.00186   -58.148   -63.996  -179.241   179.575     5.348     2.257     2.136     0.274
ASN  GLU   0.00006   -57.619   -60.669  -178.141    69.566     1.000     1.000     1.000     1.000
ASN  GLU   0.00008   -61.831   -64.667   -63.003   -68.116     0.889     0.292     0.112     0.029
ASN  GLU   0.00002   -68.146   -65.517  -168.341   -68.149     1.000     1.000     1.000     1.000
ASN  GLU   0.00001   -62.364   -64.601   -64.692  -177.168     1.000     1.000     1.000     1.000
ASN  GLU   0.00162    62.713   173.571    63.763    71.220     2.313     1.591     1.747     1.905
ASN  GLU   0.03471    62.819   177.361    65.575   177.650     0.404     1.005     0.281     0.172
ASN  GLU   0.00003    62.546   175.810    68.701   -90.221     1.000     1.000     1.000     1.000
ASN  GLU   0.00002    58.730    82.760    67.183  -175.310     1.000     1.000     1.000     1.000
ASN  GLU   0.00073    64.843   179.426   -64.176   -67.715     0.527     0.157     0.067     0.251
ASN  GLU   0.00007    64.578  -176.427   -67.611    93.410     0.542     2.452     0.485     1.777
ASN  GLU   0.02385    63.443   179.221   -67.002  -176.344     0.667     2.278     0.794     0.570
ASN  GLU   0.01952    63.506  -179.313   177.637    69.651     0.919     1.074     2.530     0.906
ASN  GLU   0.01159    63.815  -179.993  -176.860   -69.940     1.527     1.261     1.724     2.691
ASN  GLU   0.23615    63.421  -179.372  -179.962  -179.986     0.454     0.539     0.171     0.317
ASN  GLU   0.00032    50.598    69.930   172.832  -179.823     0.787     1.134     0.986     0.210
ASN  GLU   0.00011    52.618    71.554   174.819   -70.322     1.701     0.590     1.446     0.237
ASN  GLU   0.00011    78.088   -64.917  -173.939   179.892     1.000     1.000     1.000     1.000
ASN  GLU   0.00003    74.308   -64.887  -167.779   -67.788     1.000     1.000     1.000     1.000
ASN  GLU   0.00834  -175.982    65.183   177.809  -178.903     1.445     0.379     1.524     0.381
ASN  GLU   0.00014  -175.473    65.281   179.747   -68.986     1.000     1.000     1.000     1.000
ASN  GLU   0.00033  -169.665    61.378    57.830   176.342     1.000     1.000     1.000     1.000
ASN  GLU   0.00030  -171.280   179.281   -64.524   -68.192     1.648     0.427     0.456     0.080
ASN  GLU   0.00040   -65.420  -174.050   -63.739   -69.803     3.440     6.571     3.779     0.874
ASN  GLU   0.00531  -172.114   178.255   -66.475  -177.374     0.958     0.374     0.113     0.029
ASN  GLU   0.01503   -64.963  -173.670   -64.835  -177.711     0.786     0.801     0.332     0.193
ASN  GLU   0.00008   -65.800   179.975    64.870    68.669     1.657     0.592     0.238     0.001
ASN  GLU   0.00022  -168.277   178.047    65.473    68.866     5.237     7.251     2.794     1.063
ASN  GLU   0.00979  -172.500   172.900    64.706   177.708     0.834     0.523     0.245     0.057
ASN  GLU   0.01077   -65.200  -179.477    66.222   177.340     0.595     0.845     0.311     0.070
ASN  GLU   0.00004   -65.275    90.427   174.341    70.429     3.664     0.675     1.786     0.207
ASN  GLU   0.00254   -65.371  -175.660   176.980    70.547     1.377     1.765     0.969     1.618
ASN  GLU   0.00557  -172.648   176.028   177.073    69.517     0.432     0.180     0.030     0.054
ASN  GLU   0.00028  -179.783    62.214   173.236    67.051     1.176     3.070     3.321    11.405
ASN  GLU   0.10295  -172.181   175.888   179.682  -179.996     0.894     0.439     0.089     0.052
ASN  GLU   0.50266   -64.332  -176.595  -179.693   179.979     0.698     0.417     0.277     0.124
ASN  GLU   0.00249   -64.184  -176.764  -176.748   -69.611     0.987     0.387     0.432     0.426
ASN  GLU   0.00189  -176.732  -178.960   177.138   -66.337     0.050     3.041     4.609     2.751
ASN  GLY   0.00047   -60.782   -63.483   -62.637   -68.132     2.016     2.235     0.756     0.034
ASN  GLY   0.00155   -61.430   -64.597   -64.858  -176.996     1.054     1.211     0.481     0.055
ASN  GLY   0.00001  -159.227   -70.122   -58.273  -179.254     1.000     1.000     1.000     1.000
ASN  GLY   0.00150   -59.854   -61.631  -174.431   -66.795     6.787     6.029     4.326     4.927
ASN  GLY   0.00251   -59.277   -63.442  -179.717    69.386     3.757     2.885     2.105     0.279
ASN  GLY   0.00008   -57.669   -69.361    84.350   175.685     4.429    11.595     3.318     0.072
ASN  GLY   0.03650   -59.818   -63.666  -177.375   179.924     3.008     2.628     1.907     1.518
ASN  GLY   0.00106    64.734   178.788   -64.636   -67.381     1.377     0.689     0.324     0.174
ASN  GLY   0.00005    66.814   -81.216   -65.309  -179.159     7.635    10.247     3.746     5.644
ASN  GLY   0.00005    63.665  -177.687   -68.161    93.891     0.326     0.468     0.193     0.211
ASN  GLY   0.02443    62.902   177.872   -67.573  -176.106     0.507     0.520     0.185     0.095
ASN  GLY   0.00005    75.658   -65.359  -174.541    70.230     0.645     0.450     0.307     0.073
ASN  GLY   0.00076    74.633   -66.111  -171.652   179.622     1.872     0.910     1.081     0.187
ASN  GLY   0.02110    64.802  -179.812   179.165    70.198     1.005     1.682     3.498     1.166
ASN  GLY   0.00001    54.121    73.623   168.714    68.536     1.000     1.000     1.000     1.000
ASN  GLY   0.10917    63.768  -179.701  -179.890   179.950     0.784     0.174     0.116     0.073
ASN  GLY   0.00549    63.327  -179.827  -177.483   -69.669     2.573     0.790     3.821     1.757
ASN  GLY   0.00016   -81.617    66.027   174.556   -70.465     0.379     1.583     0.610     0.213
ASN  GLY   0.00017  -174.632    65.858   179.975   -68.937     3.065     0.985     2.764     0.834
ASN  GLY   0.00095   -81.168    65.961   173.593  -179.924     0.289     0.155     0.057     0.029
ASN  GLY   0.00428  -174.526    66.026   177.187  -178.861     2.351     0.814     1.956     0.443
ASN  GLY   0.00006   -62.865    91.195   174.918    70.246     0.330     0.283     0.396     0.466
ASN  GLY   0.01209   -64.617  -177.147   177.689    69.487     2.226     1.591     2.169     0.879
ASN  GLY   0.00015  -179.630    65.250   175.294    74.333     1.604     2.997     3.147     8.671
ASN  GLY   0.00831  -171.654   176.600   177.082    69.597     1.466     0.630     0.711     0.937
ASN  GLY   0.00014  -168.503    61.511    56.263    67.209     1.490     0.299     0.389     0.135
ASN  GLY   0.00215   -65.032   179.789    65.038    68.752     0.289     0.515     0.233     0.048
ASN  GLY   0.00089  -165.630  -177.316    66.882    68.101     2.564     3.991     1.444     0.677
ASN  GLY   0.00024    63.346   172.999    64.170    71.654     1.187     0.336     1.390     0.967
ASN  GLY   0.00006    62.792   175.967    68.533   -90.596     0.253     0.628     0.166     0.300
ASN  GLY   0.01210    63.083   178.206    65.886   177.338     0.664     1.550     0.429     0.314
ASN  GLY   0.00030  -169.565    62.050    58.444   176.205     0.359     0.063     0.061     0.024
ASN  GLY   0.00014   -74.270    80.428    64.890   175.392    10.072    12.811     1.820     1.083
ASN  GLY   0.00006   -66.284   178.258    66.944   -93.826     0.160     0.073     0.043     0.199
ASN  GLY   0.01670   -65.288   179.818    65.978   177.376     0.380     0.879     0.293     0.051
ASN  GLY   0.00005  -171.018   171.648    68.623   -89.500     0.979     0.503     0.348     0.223
ASN  GLY   0.01122  -170.606   173.551    65.036   177.637     0.652     0.379     0.171     0.057
ASN  GLY   0.48336   -64.676  -176.873  -179.771   179.981     0.324     0.561     0.216     0.062
ASN  GLY   0.16744  -171.573   176.089   179.656   179.998     0.830     0.405     0.101     0.064
ASN  GLY   0.00005  -175.069   -95.536   179.864   175.130     0.892     1.628     2.174     1.328
ASN  GLY   0.00532  -175.651  -176.610   174.014   -68.942     0.301     1.254     1.576     0.906
ASN  GLY   0.01424   -64.635  -176.776  -177.084   -69.067     0.941     0.686     0.575     0.623
ASN  GLY   0.00078  -170.302   179.750   -64.249   -68.183     0.232     0.276     0.115     0.048
ASN  GLY   0.00122   -65.312  -172.732   -63.863   -70.243     2.442     4.084     2.245     1.004
ASN  GLY   0.00004  -171.129  -179.329   -67.887    92.047     1.078     0.292     0.115     0.033
ASN  GLY   0.01498  -171.238   178.735   -66.340  -177.429     1.088     0.419     0.111     0.027
ASN  GLY   0.00005   -65.425  -172.433   -69.453    89.286     0.341     0.230     0.186     0.007
ASN  GLY   0.03750   -64.763  -173.859   -64.952  -177.700     0.614     0.337     0.244     0.096
ASN  HID   0.00008   179.213    63.381   173.831    70.111     3.073     7.061     3.809    13.985
ASN  HID   0.00005  -177.992    65.605  -178.027   -68.400     0.282     0.278     0.655     0.053
ASN  HID   0.00005   -81.410    65.767   175.784   -70.201     1.000     1.000     1.000     1.000
ASN  HID   0.00031   -61.112   -64.385   -63.027   -68.174     0.556     0.334     0.306     0.056
ASN  HID   0.00116   -59.823   -62.694   -64.021  -176.964     2.575     2.989     1.110     0.045
ASN  HID   0.00181   -60.080   -64.941   179.432    69.285     3.015     2.156     1.650     0.226
ASN  HID   0.00024   -60.930   -64.756  -174.126   -72.729     1.009     2.900     4.585     5.339
ASN  HID   0.00003   -55.778   -64.863    86.453   175.838     1.399     4.431     0.589     0.154
ASN  HID   0.01823   -60.806   -65.116  -177.698   179.854     2.153     1.375     1.190     0.808
ASN  HID   0.00048  -171.036   179.719   -64.318   -68.223     1.211     0.309     0.181     0.041
ASN  HID   0.00088   -67.277  -175.683   -66.072   -71.545     3.690     6.016     3.225     1.345
ASN  HID   0.00161  -175.938  -178.599   177.069   -67.408     1.137     1.514     2.609     1.335
ASN  HID   0.01474   -64.664  -176.952  -177.057   -69.109     0.872     0.606     0.501     0.447
ASN  HID   0.00135   -64.858   179.945    65.141    68.783     0.224     0.483     0.208     0.072
ASN  HID   0.00073  -171.041   174.114    63.924    69.581     3.827     5.820     2.254     0.792
ASN  HID   0.00598  -172.186   177.073   177.087    69.572     1.435     0.751     0.823     1.138
ASN  HID   0.00001  -176.577   -96.217   176.188    67.763     1.000     1.000     1.000     1.000
ASN  HID   0.01184   -63.812  -177.293   178.550    69.690     3.716     2.213     3.505     0.698
ASN  HID   0.00001   -67.814    89.615   172.911    70.314     1.000     1.000     1.000     1.000
ASN  HID   0.01148    63.379   178.907    66.081   177.241     0.061     0.105     0.042     0.051
ASN  HID   0.00659    64.078   179.069   -67.093  -176.339     1.341     2.981     0.974     0.692
ASN  HID   0.18722    63.910  -179.443  -179.960  -179.978     0.932     0.201     0.119     0.054
ASN  HID   0.00064    64.995   178.838  -178.391    71.123     4.023     4.691    11.312     4.076
ASN  HID   0.00011    53.076    72.293   172.650  -179.837     1.000     1.000     1.000     1.000
ASN  HID   0.00010   -65.972   177.889    67.140   -93.709     0.118     0.742     0.156     0.412
ASN  HID   0.02765   -65.305  -179.912    66.121   177.339     0.341     0.655     0.225     0.033
ASN  HID   0.00047  -172.285    63.174    60.234   176.271     4.292     0.984     2.271     0.241
ASN  HID   0.02017  -172.251   173.304    64.795   177.724     1.126     0.561     0.258     0.062
ASN  HID   0.00002  -173.192   170.830    67.746   -89.596     1.000     1.000     1.000     1.000
ASN  HID   0.00799  -172.126   179.353   -66.180  -177.441     1.176     0.404     0.123     0.030
ASN  HID   0.00006   -65.265  -172.424   -69.673    89.330     0.033     0.033     0.256     0.097
ASN  HID   0.03190   -65.194  -174.111   -65.230  -177.624     0.511     0.401     0.266     0.088
ASN  HID   0.00018   -66.073    90.570  -177.778   173.586     0.559     0.682     0.250     0.057
ASN  HID   0.38835   -64.688  -176.823  -179.713   179.958     0.340     0.499     0.249     0.126
ASN  HID   0.00071  -173.029    66.864   175.618  -179.209     1.058     0.777     1.411     0.390
ASN  HID   0.25681  -172.181   176.093   179.693   179.983     0.854     0.425     0.116     0.066
ASN  HIE   0.00042  -170.036    62.187    58.523   176.068     1.494     0.418     0.423     0.096
ASN  HIE   0.00012  -177.292    64.400  -177.758   -68.239     0.029     0.546     0.051     0.007
ASN  HIE   0.00017  -179.027    63.442   172.745    68.129     0.767     3.422     2.878     9.470
ASN  HIE   0.00391  -177.390    65.215   179.286  -178.547     1.148     0.767     0.614     1.578
ASN  HIE   0.00026   -79.117    77.101   177.213   177.817     1.000     1.000     1.000     1.000
ASN  HIE   0.00012   -61.154   -64.919   -65.129  -177.025     0.429     0.435     0.309     0.102
ASN  HIE   0.01458   -61.320   -63.602  -176.458   179.862     3.705     3.396     0.975     0.156
ASN  HIE   0.00002   -63.430   -66.204  -179.114    69.798     1.000     1.000     1.000     1.000
ASN  HIE   0.00111    61.865   174.157    63.120    70.291     2.528     2.056     1.589     1.817
ASN  HIE   0.02982    62.903   178.561    65.947   177.372     0.347     1.879     0.579     0.420
ASN  HIE   0.00002    62.483   175.389    68.290   -90.416     1.000     1.000     1.000     1.000
ASN  HIE   0.00003    59.050    82.711    67.063  -175.515     1.000     1.000     1.000     1.000
ASN  HIE   0.00023  -172.972   171.138    63.101    70.117     0.249     0.289     0.465     0.289
ASN  HIE   0.00048   -67.101   179.021    64.926    68.877     1.745     0.835     0.401     0.129
ASN  HIE   0.00374  -170.745   173.834    65.462   177.516     1.047     1.009     0.676     0.177
ASN  HIE   0.03884   -65.633  -179.944    66.056   177.385     1.582     0.958     0.309     0.076
ASN  HIE   0.00002   -63.239   -82.316    74.128   173.735     1.000     1.000     1.000     1.000
ASN  HIE   0.00117    64.383  -178.425   -64.440   -68.758     0.497     3.508     0.198     1.893
ASN  HIE   0.04870    63.507   179.605   -66.872  -176.374     0.449     2.202     0.769     0.573
ASN  HIE   0.00001    63.941  -178.002   -67.865    94.794     1.000     1.000     1.000     1.000
ASN  HIE   0.00361  -172.558   177.681   -67.462  -177.271     1.325     0.923     0.655     0.073
ASN  HIE   0.03615   -64.988  -173.456   -64.705  -177.786     0.751     0.996     1.055     0.363
ASN  HIE   0.00039   -62.772  -169.490   -61.836   -70.698     0.832     0.804     0.117     0.970
ASN  HIE   0.00346  -172.336   176.293   177.074    69.607     1.092     0.461     0.150     0.192
ASN  HIE   0.00198   -66.910  -176.224   175.546    69.815     4.511     1.212     3.335     1.334
ASN  HIE   0.45968   -64.838  -176.556  -179.800  -179.968     0.848     0.539     0.330     0.226
ASN  HIE   0.13813  -172.239   176.028   179.665   179.999     0.803     0.483     0.104     0.069
ASN  HIE   0.00002  -172.147   -92.771   171.027  -167.720     1.000     1.000     1.000     1.000
ASN  HIE   0.00859   -65.557  -177.031  -177.524   -69.472     1.665     1.046     0.842     0.697
ASN  HIE   0.00325  -175.410  -179.358   177.512   -67.977     1.525     3.051     2.939     1.609
ASN  HIE   0.00046    77.132   -64.684  -172.681   179.767     0.261     0.191     0.223     0.070
ASN  HIE   0.00001    76.718   -64.044  -168.814   -68.089     1.000     1.000     1.000     1.000
ASN  HIE   0.00006    53.120    72.366   174.950   -70.350     0.748     2.886     1.403     0.235
ASN  HIE   0.00389    64.148  -179.887  -176.695   -69.518     1.192     0.292     1.582     1.122
ASN  HIE   0.00017    52.884    71.663   172.434  -179.788     0.548     1.079     0.796     0.138
ASN  HIE   0.18017    63.708  -179.722  -179.779   179.853     0.325     0.623     0.408     0.365
ASN  HIE   0.01617    63.712  -179.372   177.692    69.723     0.879     0.954     2.189     0.789
ASN  HIP   0.00015   -80.515    65.182   174.952   -70.424     0.688     1.025     0.255     0.031
ASN  HIP   0.00013  -175.739    66.659  -178.529   -68.527     1.000     1.000     1.000     1.000
ASN  HIP   0.00002   176.318    57.651   172.039    60.432     0.897     0.718     1.277     1.137
ASN  HIP   0.00003  -173.282    67.215   177.022  -178.833     1.000     1.000     1.000     1.000
ASN  HIP   0.00045   -56.251   -60.148   -63.618  -176.791     3.205     3.338     1.034     0.149
ASN  HIP   0.00001   -62.319   -65.348   -63.724   -68.203     1.000     1.000     1.000     1.000
ASN  HIP   0.00036   -55.589   -62.031   178.908    69.252     2.811     0.570     3.737     0.525
ASN  HIP   0.00912   -57.390   -61.335  -176.799   179.640     1.789     1.034     2.628     0.451
ASN  HIP   0.00001   -56.275   -63.199    87.203   176.442     1.000     1.000     1.000     1.000
ASN  HIP   0.00003   -53.043   -55.631  -175.055   -63.927     1.000     1.000     1.000     1.000
ASN  HIP   0.02527    63.399   179.664    66.306   177.033     1.103     2.721     0.894     0.596
ASN  HIP   0.00074    62.638   174.244    63.090    70.160     3.224     3.006     1.194     1.510
ASN  HIP   0.00008  -166.043  -177.402    67.623    68.918     4.974     6.276     2.747     0.674
ASN  HIP   0.00004   -64.790   178.351    64.664    69.041     1.000     1.000     1.000     1.000
ASN  HIP   0.00915   -65.546   178.993    65.796   177.366     0.462     0.207     0.115     0.043
ASN  HIP   0.00001   -66.116   177.864    67.501   -92.918     1.000     1.000     1.000     1.000
ASN  HIP   0.01618  -172.904   173.371    64.728   177.758     0.789     0.704     0.257     0.077
ASN  HIP   0.00009  -168.458    62.968    59.120   176.081     4.657     1.254     2.226     0.282
ASN  HIP   0.00019    76.240   -65.775  -172.176   179.560     2.949     1.364     1.219     0.147
ASN  HIP   0.00001    76.785   -64.915  -174.585    70.315     1.000     1.000     1.000     1.000
ASN  HIP   0.01161    64.285   178.843   -67.202  -176.226     1.334     1.799     0.598     0.335
ASN  HIP   0.00034    65.442  -178.997   -64.361   -68.507     0.949     3.148     0.368     1.895
ASN  HIP   0.00005    53.266    71.548   171.938  -179.863     1.422     1.205     0.790     0.147
ASN  HIP   0.00807    64.881   179.879  -176.841   -69.700     1.992     0.552     1.255     0.735
ASN  HIP   0.23339    64.465  -179.660  -179.894   179.972     1.385     0.305     0.152     0.074
ASN  HIP   0.01012    63.744  -179.450   177.910    69.907     1.957     1.622     3.595     1.295
ASN  HIP   0.00029  -171.601  -179.949   -64.304   -68.436     1.109     0.246     0.133     0.072
ASN  HIP   0.00056   -64.242  -174.426   -64.063   -69.964     4.806     6.548     4.160     1.365
ASN  HIP   0.00194  -172.235   178.818   -66.297  -177.397     0.208     0.870     0.212     0.029
ASN  HIP   0.00002  -172.708  -178.083   -68.627    91.215     1.000     1.000     1.000     1.000
ASN  HIP   0.01406   -64.786  -174.279   -65.194  -177.624     0.859     0.698     0.406     0.134
ASN  HIP   0.00002   -65.515  -172.963   -69.753    89.406     1.000     1.000     1.000     1.000
ASN  HIP   0.00006   -59.241   179.546  -177.409    68.642     0.261     0.187     0.179     0.076
ASN  HIP   0.00163  -172.050   177.125   177.216    69.883     0.301     0.467     0.147     0.120
ASN  HIP   0.53303   -64.657  -177.154  -179.876  -179.982     0.531     0.499     0.288     0.095
ASN  HIP   0.00005  -175.256   -96.720   179.030   173.799     0.619     0.270     0.203     0.230
ASN  HIP   0.11439  -172.439   176.424   179.758   179.966     0.919     0.691     0.147     0.068
ASN  HIP   0.00694   -64.417  -177.432  -177.088   -69.170     0.598     0.461     0.277     0.107
ASN  HIP   0.00135  -174.313   178.764   179.940   -69.416     1.328     3.266     4.195     1.276
ASN  ILE   0.00039  -168.750    62.424    58.657   175.777     1.041     0.497     0.448     0.047
ASN  ILE   0.00020  -177.896    64.657   178.814   176.914     5.436     2.967     2.822    10.297
ASN  ILE   0.00005  -179.510    67.814   176.593    79.140     1.000     1.000     1.000     1.000
ASN  ILE   0.00063   -60.941   -64.914   -65.375  -176.745     0.553     0.321     0.184     0.063
ASN  ILE   0.00255   -59.141   -61.861  -176.340   -68.701     6.193     6.760     6.573     7.572
ASN  ILE   0.00032   -62.176   -65.248  -179.014    69.030     2.621     2.346     0.899     0.245
ASN  ILE   0.02283   -60.097   -63.729  -176.900   179.679     3.208     2.679     1.448     0.351
ASN  ILE   0.00208   -64.540   179.152    65.476    68.802     0.199     0.919     0.426     0.113
ASN  ILE   0.00074  -167.732  -179.754    66.401    68.229     5.254     7.679     2.863     1.277
ASN  ILE   0.00309  -171.496   173.198    64.951   177.565     1.286     0.420     0.230     0.081
ASN  ILE   0.02077   -65.096  -179.833    66.267   177.200     0.457     0.580     0.230     0.039
ASN  ILE   0.00002   -60.718   -80.196    77.790   174.439     1.000     1.000     1.000     1.000
ASN  ILE   0.00043  -171.671   179.708   -64.680   -67.973     1.445     0.413     0.413     0.114
ASN  ILE   0.00104   -69.754   177.684   -68.450   -70.743     1.073     1.521     1.179     0.588
ASN  ILE   0.00826  -171.398   178.774   -66.458  -177.256     1.154     0.287     0.206     0.081
ASN  ILE   0.00001  -172.695  -179.381   -68.723    91.089     1.000     1.000     1.000     1.000
ASN  ILE   0.03203   -65.216  -174.319   -65.483  -177.444     0.660     0.652     0.390     0.118
ASN  ILE   0.00001   -65.263  -172.297   -70.414    88.070     1.000     1.000     1.000     1.000
ASN  ILE   0.01071   -62.687  -177.495   179.204    69.254     3.568     2.305     3.295     0.533
ASN  ILE   0.01452  -172.414   176.457   177.298    69.351     1.275     0.672     0.613     0.844
ASN  ILE   0.00234  -175.689  -176.325   174.197   -68.210     0.965     1.708     1.864     1.032
ASN  ILE   0.02199   -64.574  -176.622  -177.003   -68.772     0.944     0.325     0.576     0.506
ASN  ILE   0.52412   -64.729  -176.872  -179.778   179.995     0.954     0.523     0.297     0.131
ASN  ILE   0.19226  -172.411   175.998   179.682   179.992     0.958     0.386     0.135     0.074
ASN  ILE   0.00001  -175.216   -96.260   178.810   174.284     1.000     1.000     1.000     1.000
ASN  ILE   0.13400    63.536  -179.444  -179.968   179.989     0.358     0.160     0.123     0.101
ASN  ILE   0.00256    68.093  -179.804  -179.592    70.068     1.000     1.000     1.000     1.000
ASN  ILE   0.00203    63.333   178.433    65.987   177.305     1.000     1.000     1.000     1.000
ASN  LEU   0.00046  -170.925    62.492    58.832   176.195     2.126     0.035     0.547     0.065
ASN  LEU   0.00036   179.773    64.625   179.363  -178.630     2.018     0.744     0.084     0.230
ASN  LEU   0.00002   -81.606    66.001   173.559  -179.713     1.000     1.000     1.000     1.000
ASN  LEU   0.00003  -174.611    69.528   176.156    81.343     1.000     1.000     1.000     1.000
ASN  LEU   0.00033    61.136   177.195    64.134    69.432     2.629     3.593     0.830     2.791
ASN  LEU   0.00004    62.258   175.510    68.255   -90.511     0.020     0.101     0.034     0.023
ASN  LEU   0.02000    63.125   178.168    65.894   177.499     0.380     0.804     0.261     0.225
ASN  LEU   0.00011   -64.897   179.882    65.098    68.811     0.167     0.162     0.064     0.046
ASN  LEU   0.00036  -164.188  -176.665    67.617    68.280     0.354     0.016     0.152     0.165
ASN  LEU   0.01760  -171.448   173.264    64.853   177.714     1.164     0.521     0.248     0.084
ASN  LEU   0.01316   -65.330   179.853    65.965   177.362     0.505     0.908     0.323     0.044
ASN  LEU   0.00018   -61.829   -65.025   -65.067  -176.982     1.244     0.509     0.199     0.057
ASN  LEU   0.00032   -60.978   -62.931  -171.983   -69.841     2.811     3.556     4.507     5.504
ASN  LEU   0.05498   -60.445   -64.904  -177.720   179.939     1.972     1.834     0.888     1.109
ASN  LEU   0.00051  -171.051   179.587   -64.310   -68.219     1.316     0.429     0.145     0.075
ASN  LEU   0.00003   -71.680   179.819   -70.157   -73.865     3.058     3.170     1.097     2.322
ASN  LEU   0.00903  -171.999   178.587   -66.354  -177.387     1.003     0.380     0.105     0.010
ASN  LEU   0.00001  -170.452  -178.643   -67.723    92.375     1.000     1.000     1.000     1.000
ASN  LEU   0.02254   -64.799  -174.029   -65.083  -177.653     0.501     0.336     0.251     0.091
ASN  LEU   0.00003   -65.107  -172.422   -69.412    89.444     1.000     1.000     1.000     1.000
ASN  LEU   0.01663   -64.449  -176.974  -176.947   -69.164     0.426     0.533     0.314     0.199
ASN  LEU   0.00166  -176.350  -179.648   178.128   -66.331     0.292     1.328     1.739     1.219
ASN  LEU   0.01112  -171.579   176.835   177.052    69.748     0.601     0.391     0.130     0.081
ASN  LEU   0.00299   -65.572  -175.518   176.929    70.443     2.091     1.102     1.312     1.418
ASN  LEU   0.40021   -64.525  -176.709  -179.760   179.991     0.450     0.509     0.260     0.127
ASN  LEU   0.22617  -172.037   176.267   179.557  -179.954     0.768     0.425     0.126     0.063
ASN  LEU   0.01319    63.111   178.053   -67.404  -176.116     0.401     1.400     0.474     0.337
ASN  LEU   0.00054    64.739  -178.940   -64.208   -68.267     0.811     3.351     0.332     1.972
ASN  LEU   0.00004    55.104    75.241   168.861    68.558     0.104     0.573     0.192     0.064
ASN  LEU   0.01145    64.080  -179.442   178.366    69.968     0.953     1.235     2.839     1.013
ASN  LEU   0.00698    64.037  -179.829  -176.909   -69.436     0.367     0.134     0.547     0.055
ASN  LEU   0.00004    51.896    72.884   175.866   -70.215     1.000     1.000     1.000     1.000
ASN  LEU   0.00022    50.518    70.117   172.780  -179.678     0.358     0.733     0.110     0.063
ASN  LEU   0.16863    63.715  -179.488  -179.952   179.990     0.318     0.225     0.123     0.060
ASN  LEU   0.00001    74.785   -64.791  -167.647   -67.634     1.000     1.000     1.000     1.000
ASN  LYS   0.00002  -173.211    64.666    62.218   176.451     1.000     1.000     1.000     1.000
ASN  LYS   0.00001  -169.777    62.561    57.141    67.157     1.000     1.000     1.000     1.000
ASN  LYS   0.00008  -173.946    66.570   178.884   -69.391     2.112     0.693     1.925     0.562
ASN  LYS   0.00085  -173.978    66.618   175.946  -179.169     1.585     0.612     0.832     0.237
ASN  LYS   0.00004  -179.737    67.365   176.471    79.094     1.000     1.000     1.000     1.000
ASN  LYS   0.00025   -60.554   -63.653   -64.508  -177.073     0.981     1.558     0.762     0.129
ASN  LYS   0.00002   -66.350   -64.254  -172.369   -69.153     5.243     1.941     4.463     1.176
ASN  LYS   0.00101   -58.263   -61.141  -177.939    69.757     0.203     0.074     0.503     0.139
ASN  LYS   0.00676   -61.644   -64.455  -176.540   179.653     3.674     3.130     1.258     0.330
ASN  LYS   0.00020  -171.503   179.985   -64.431   -68.389     0.953     0.506     0.426     0.100
ASN  LYS   0.00026   -65.035  -172.003   -64.296   -71.949     3.913     6.053     3.441     1.171
ASN  LYS   0.00590  -171.696   179.130   -66.248  -177.376     1.177     0.452     0.203     0.084
ASN  LYS   0.00004   -64.162  -171.720   -68.347    89.920     0.815     0.253     0.378     0.168
ASN  LYS   0.02995   -64.631  -173.722   -64.910  -177.744     0.816     0.743     0.529     0.174
ASN  LYS   0.00040   -64.971   178.417    64.431    68.907     0.292     0.926     0.463     0.042
ASN  LYS   0.00017  -165.850  -178.288    67.002    68.662     4.341     5.938     2.396     0.763
ASN  LYS   0.01550   -65.326  -179.860    66.169   177.324     1.013     0.495     0.169     0.044
ASN  LYS   0.00001   -65.864   176.880    67.124   -93.375     1.000     1.000     1.000     1.000
ASN  LYS   0.01298  -171.634   173.440    64.992   177.621     1.142     0.480     0.288     0.154
ASN  LYS   0.00001  -170.951   171.794    69.093   -89.536     1.000     1.000     1.000     1.000
ASN  LYS   0.00375   -64.795  -177.253  -177.260   -69.172     1.093     0.767     0.603     0.040
ASN  LYS   0.00578  -175.826  -178.911   177.288   -67.450     0.834     1.665     2.064     1.130
ASN  LYS   0.00639    65.165   179.728   -66.796  -176.525     0.910     4.581     1.575     1.063
ASN  LYS   0.20564    63.922  -179.576  -179.903   179.957     0.793     0.298     0.188     0.152
ASN  LYS   0.00038    66.602   179.775  -173.653   -68.884     1.000     1.000     1.000     1.000
ASN  LYS   0.00278    62.792   176.825    65.404   177.721     1.000     1.000     1.000     1.000
ASN  LYS   0.15317  -171.854   176.393   179.647  -179.986     0.683     0.365     0.139     0.086
ASN  LYS   0.53735   -64.691  -176.835  -179.838  -179.935     0.725     0.594     0.306     0.139
ASN  LYS   0.00037   -77.187    79.202   177.838   177.136     8.941     9.186     3.583     2.870
ASN  LYS   0.00542  -172.007   176.655   177.077    69.714     0.913     0.436     0.123     0.074
ASN  LYS   0.00450   -64.930  -176.809   177.403    69.696     3.428     2.013     3.184     0.366
ASN  MET   0.00016  -170.341    62.541    58.939   176.271     3.545     0.754     1.435     0.191
ASN  MET   0.00001  -173.786    62.600    58.253    67.521     1.000     1.000     1.000     1.000
ASN  MET   0.00119  -176.736    65.322   178.701  -178.726     2.026     1.445     2.517     3.506
ASN  MET   0.00001  -172.707    66.837   178.186   -69.536     1.000     1.000     1.000     1.000
ASN  MET   0.00083   -64.808  -179.859    65.289    68.815     0.200     0.394     0.412     0.270
ASN  MET   0.00020  -168.689   177.396    65.150    69.036     5.037     7.084     2.741     0.986
ASN  MET   0.00444  -170.690   173.768    65.391   177.526     0.367     0.300     0.429     0.100
ASN  MET   0.00003   -65.966   178.272    67.042   -93.821     0.131     0.020     0.153     0.067
ASN  MET   0.01007   -65.381  -179.431    66.268   177.299     0.354     0.422     0.130     0.064
ASN  MET   0.00001   -61.247   -81.184    76.318   174.560     1.000     1.000     1.000     1.000
ASN  MET   0.00027  -172.930   178.513   -65.374   -68.412     1.002     0.679     0.769     0.151
ASN  MET   0.00027   -68.156  -177.853   -66.696   -71.040     3.522     7.080     3.686     2.082
ASN  MET   0.00537  -171.896   178.527   -66.608  -177.302     1.477     0.433     0.469     0.092
ASN  MET   0.01573   -64.937  -173.983   -65.108  -177.658     0.771     0.343     0.226     0.072
ASN  MET   0.00002   -65.159  -172.578   -69.913    88.987     1.000     1.000     1.000     1.000
ASN  MET   0.01004   -61.160   -63.847  -176.299   179.703     2.648     2.414     0.819     0.180
ASN  MET   0.00023   -57.010   -63.939   177.651    69.028     5.834     2.636     2.351     0.256
ASN  MET   0.00003   -60.725   -64.510   -64.905  -176.944     1.000     1.000     1.000     1.000
ASN  MET   0.00213  -172.850   176.979  -178.838   -69.627     2.440     4.109     4.492     1.247
ASN  MET   0.00545   -64.644  -177.070  -176.999   -69.029     1.250     0.682     0.838     0.915
ASN  MET   0.00002   -68.837   -65.609  -175.108   -69.388     1.000     1.000     1.000     1.000
ASN  MET   0.00192  -172.017   176.585   177.142    69.692     1.028     0.434     0.048     0.074
ASN  MET   0.00358   -65.276  -177.706   177.695    69.283     5.484     1.778     4.012     0.448
ASN  MET   0.12387  -172.306   176.031   179.726   179.976     0.817     0.386     0.118     0.046
ASN  MET   0.57730   -64.479  -177.005  -179.760   179.998     0.610     0.549     0.244     0.122
ASN  MET   0.00003    74.970   -64.896  -173.738    70.594     0.718     0.382     0.347     0.077
ASN  MET   0.00030    72.066   -67.958  -170.293   179.598     1.000     1.000     1.000     1.000
ASN  MET   0.00020    61.082   178.040    64.086    68.833     1.744     2.215     0.163     1.235
ASN  MET   0.01584    63.298   179.636    66.327   177.131     0.231     2.440     0.798     0.486
ASN  MET   0.00027    64.600  -176.963   -64.498   -69.614     0.437     4.416     0.210     2.244
ASN  MET   0.00550    63.719   178.697   -67.179  -176.161     0.436     2.401     0.813     0.521
ASN  MET   0.00412    63.029  -179.112   176.831    69.436     1.305     0.911     2.285     0.764
ASN  MET   0.00009    54.522    72.317   172.253  -179.830     0.117     0.444     0.309     0.071
ASN  MET   0.20655    63.739  -179.412  -179.997  -179.968     0.264     0.209     0.146     0.068
ASN  MET   0.00005    53.693    74.460   175.948   -70.126     1.415     2.329     0.552     0.088
ASN  MET   0.00385    62.760  -179.400  -178.321   -69.815     2.435     0.650     3.454     1.633
ASN  MET   0.00002    74.954   -64.244  -168.069   -67.969     1.000     1.000     1.000     1.000
ASN  PHE   0.00099  -170.168    62.399    58.556   176.155     1.488     0.428     0.721     0.105
ASN  PHE   0.00001  -168.716    61.492    56.362    67.263     1.000     1.000     1.000     1.000
ASN  PHE   0.00006  -173.951    67.290   174.987    77.941     2.970     4.344     2.619    10.846
ASN  PHE   0.00008   -75.773    71.646   171.183    69.134     7.789    11.680     2.353     0.726
ASN  PHE   0.00015  -176.030    65.848  -179.302   -68.806     2.465     0.850     2.388     0.736
ASN  PHE   0.00974   179.235    64.140   178.610  -178.871     5.302     1.673     1.857     0.171
ASN  PHE   0.00012   -76.987    75.131   175.070  -178.721     9.381    15.711     2.385     1.577
ASN  PHE   0.00003   -64.071   -65.289   -62.738   -68.053     0.988     0.372     0.036     0.087
ASN  PHE   0.00034   -62.307   -64.989   -64.893  -176.991     1.640     0.531     0.254     0.036
ASN  PHE   0.00015   -55.132   -58.102  -174.729   -65.592     7.223     6.208     2.637     4.802
ASN  PHE   0.00029   -59.556   -62.750  -178.606    69.705     3.112     3.179     2.230     0.338
ASN  PHE   0.01181   -60.901   -63.714  -176.588   179.739     3.252     3.075     1.391     0.101
ASN  PHE   0.00002   -56.300   -62.688    87.291   176.471     1.000     1.000     1.000     1.000
ASN  PHE   0.00004    74.907   -64.909  -167.984   -67.928     1.087     0.236     0.391     0.166
ASN  PHE   0.00039    75.391   -65.072  -172.326   179.796     1.000     1.000     1.000     1.000
ASN  PHE   0.00005    75.633   -65.175  -174.505    70.393     1.000     1.000     1.000     1.000
ASN  PHE   0.00072    62.316   176.803    64.322    69.628     1.851     2.433     0.230     1.156
ASN  PHE   0.00007    62.117   176.591    68.597   -90.940     0.092     0.968     0.330     0.372
ASN  PHE   0.02173    63.101   179.702    66.385   177.130     0.365     2.426     0.756     0.513
ASN  PHE   0.00587    62.893  -178.993   177.273    69.509     1.228     1.375     3.092     1.113
ASN  PHE   0.22697    63.484  -179.281  -179.953  -179.982     0.400     0.263     0.084     0.049
ASN  PHE   0.00239    62.534  -179.088  -177.956   -69.750     3.728     0.930     5.338     2.348
ASN  PHE   0.00002    53.582    72.441   172.485  -179.782     1.000     1.000     1.000     1.000
ASN  PHE   0.00004    64.033  -176.715   -67.660    93.819     0.120     0.287     0.037     0.230
ASN  PHE   0.02428    63.553  -179.139   -66.476  -176.570     0.274     1.491     0.513     0.285
ASN  PHE   0.00003    75.709   -67.479   -60.568  -173.336     1.000     1.000     1.000     1.000
ASN  PHE   0.00003  -171.739  -178.943   -67.816    92.254     1.245     0.129     0.154     0.224
ASN  PHE   0.01316  -172.116   178.679   -66.355  -177.405     0.825     0.512     0.161     0.033
ASN  PHE   0.02411   -65.049  -173.793   -65.008  -177.627     1.192     0.774     0.397     0.115
ASN  PHE   0.00001   -64.840  -172.049   -69.391    89.293     1.000     1.000     1.000     1.000
ASN  PHE   0.00081    64.714   179.879   -63.847   -67.445     0.447     1.799     0.286     0.983
ASN  PHE   0.00140  -172.252  -179.767   -64.093   -68.266     0.643     0.795     0.335     0.027
ASN  PHE   0.00009   -69.426  -178.413   -67.815   -71.251     3.304     5.589     3.232     1.970
ASN  PHE   0.00088   -64.993  -179.972    65.081    68.725     0.338     0.778     0.262     0.093
ASN  PHE   0.00105  -172.734   172.060    63.173    69.896     3.007     4.616     1.877     0.551
ASN  PHE   0.02033   -65.308  -179.572    66.148   177.365     0.459     0.412     0.158     0.055
ASN  PHE   0.00001   -65.890    93.658    68.506   176.361     1.000     1.000     1.000     1.000
ASN  PHE   0.00001   -65.948   178.563    67.021   -93.849     1.000     1.000     1.000     1.000
ASN  PHE   0.00003  -173.312   171.554    68.165   -89.481     0.313     0.644     0.007     0.106
ASN  PHE   0.01264  -171.812   173.324    64.863   177.690     1.250     0.576     0.302     0.091
ASN  PHE   0.00437  -174.029   178.658   179.808   -69.221     2.159     4.254     3.771     1.676
ASN  PHE   0.01339   -64.701  -176.621  -177.027   -69.085     1.165     0.545     0.781     0.795
ASN  PHE   0.23240  -172.815   176.322   179.697  -179.995     0.684     0.535     0.135     0.081
ASN  PHE   0.35214   -64.708  -176.729  -179.732   179.954     0.563     0.432     0.257     0.176
ASN  PHE   0.00379  -171.981   176.709   177.146    69.710     0.822     0.433     0.137     0.171
ASN  PHE   0.01299   -64.990  -176.742   177.404    69.624     2.400     1.284     2.147     0.304
ASN  PRO   0.00004    63.228   175.148    64.457    70.819     3.491     2.969     1.527     3.179
ASN  PRO   0.00009    62.926   176.338    68.654   -90.959     0.151     0.601     0.120     0.329
ASN  PRO   0.02588    63.317   178.941    66.077   177.256     0.156     1.400     0.379     0.288
ASN  PRO   0.01186    63.883  -179.696  -177.278   -69.444     0.332     0.059     0.305     0.045
ASN  PRO   0.00091    63.521   177.313   -65.656   -67.681     1.652     2.806     1.733     0.157
ASN  PRO   0.02475    63.628   179.361   -67.108  -176.325     0.356     2.101     0.587     0.458
ASN  PRO   0.00002    65.377  -174.034   -65.994    94.783     1.000     1.000     1.000     1.000
ASN  PRO   0.00010    63.186   -85.670   -66.846   177.839     1.000     1.000     1.000     1.000
ASN  PRO   0.11824    63.950  -179.410  -179.984  -179.979     0.232     0.171     0.084     0.041
ASN  PRO   0.00028    52.326    71.400   172.805  -179.817     1.000     1.000     1.000     1.000
ASN  PRO   0.00007    53.204    72.485   168.930    68.388     1.444     0.258     1.372     0.148
ASN  PRO   0.01150    65.133  -179.384   178.999    70.172     1.325     1.460     2.667     0.751
ASN  PRO   0.00038    74.560   -65.565  -173.515    70.666     0.129     0.041     0.019     0.005
ASN  PRO   0.00065    74.948   -65.944  -171.627   179.682     3.358     1.438     1.461     0.069
ASN  PRO   0.00016  -173.591    63.251    59.048    67.540     4.283     1.929     1.775     0.275
ASN  PRO   0.00034   178.369    63.323   175.801    73.438     3.803     6.720     1.795    10.273
ASN  PRO   0.00038   -65.056   179.709    65.617    69.473     1.157     0.918     0.560     0.785
ASN  PRO   0.00085  -169.267  -177.773    66.798    68.197     2.322     6.314     2.391     0.959
ASN  PRO   0.00950  -171.612   177.148   177.305    70.048     1.137     1.265     0.536     0.860
ASN  PRO   0.02472   -65.747  -176.759   177.383    69.596     2.784     1.693     2.171     0.729
ASN  PRO   0.00024   -77.091    72.216   171.784    68.778    10.594    13.853     2.352     0.985
ASN  PRO   0.00024   -57.734   -60.248   -61.999   -68.201     2.421     2.223     0.854     0.107
ASN  PRO   0.00010  -160.365   -73.657   -59.475  -179.686     0.233     0.848     0.050     0.371
ASN  PRO   0.00330   -57.954   -61.030   -63.841  -176.656     1.977     2.349     1.066     0.410
ASN  PRO   0.00266   -56.206   -62.857   177.856    69.135     2.126     1.537     2.317     0.332
ASN  PRO   0.00018   -57.182   -66.806    85.352   175.831     3.098     7.387     3.633     0.820
ASN  PRO   0.08388   -58.897   -63.195  -177.945   179.754     3.542     2.249     2.199     1.267
ASN  PRO   0.00173  -171.072   179.903   -64.193   -68.270     0.918     0.831     0.165     0.187
ASN  PRO   0.00188   -66.215  -173.540   -64.238   -70.698     3.088     5.692     3.302     0.761
ASN  PRO   0.01034  -171.601   179.686   -66.060  -177.452     0.641     0.635     0.198     0.080
ASN  PRO   0.00008  -171.010  -178.875   -68.034    91.898     0.989     0.586     0.740     0.393
ASN  PRO   0.02618   -64.910  -173.848   -65.011  -177.692     0.661     0.365     0.373     0.120
ASN  PRO   0.00017   -66.091  -172.357   -69.504    89.449     0.677     0.390     0.652     0.325
ASN  PRO   0.00325   -54.605   -57.501  -173.273   -64.522     5.668     4.364     3.525     4.601
ASN  PRO   0.03163   -64.936  -176.670  -176.792   -69.167     1.234     0.523     0.666     0.701
ASN  PRO   0.00191  -176.747  -174.902   170.378   -71.582     0.543     2.026     2.671     1.550
ASN  PRO   0.00035  -173.696    68.939  -178.336   -68.710     4.861     4.153     0.726     0.387
ASN  PRO   0.00038   -80.992    64.762   174.989   -70.449     1.000     1.000     1.000     1.000
ASN  PRO   0.00026   -84.952    69.468    61.726   176.142     9.708    11.883     3.961     1.703
ASN  PRO   0.00001  -168.080    62.645    58.376   175.968     1.000     1.000     1.000     1.000
ASN  PRO   0.01882   -66.196  -179.752    66.147   177.258     0.439     0.503     0.181     0.056
ASN  PRO   0.00011   -66.697   177.579    66.328   -94.666     0.759     0.956     0.742     1.215
ASN  PRO   0.01143  -171.551   174.001    65.062   177.651     1.158     1.615     0.636     0.183
ASN  PRO   0.00009  -171.476   171.366    68.110   -89.644     1.202     0.937     0.575     0.237
ASN  PRO   0.00400  -175.544    66.043   177.639  -178.914     3.696     0.993     2.255     1.551
ASN  PRO   0.00086   -74.530    81.299   179.594   175.756     9.357    11.763     4.413     4.862
ASN  PRO   0.46005   -65.244  -177.099  -179.786   179.959     0.670     0.574     0.257     0.072
ASN  PRO   0.10512  -171.817   176.873   179.715  -179.977     0.600     0.856     0.062     0.041
ASN  PRO   0.00001  -172.881   -93.018   171.557  -168.068     1.000     1.000     1.000     1.000
ASN  SER   0.00044  -168.501    61.812    57.972   176.173     1.356     0.776     1.125     0.083
ASN  SER   0.00002  -169.986    61.432    56.722    67.322     1.000     1.000     1.000     1.000
ASN  SER   0.00229  -174.946    65.667   177.075  -178.986     1.707     0.719     1.531     0.396
ASN  SER   0.00006  -175.462    65.388  -179.864   -68.924     2.079     0.989     2.433     0.751
ASN  SER   0.00001  -178.656    60.744   171.357    62.071     1.000     1.000     1.000     1.000
ASN  SER   0.00006    66.041  -178.115   -64.216   -68.501     0.207     4.733     0.436     1.861
ASN  SER   0.02170    63.395   178.482   -67.365  -176.116     1.061     1.546     0.499     0.236
ASN  SER   0.00002    64.334   -84.318   -66.686   179.383     1.000     1.000     1.000     1.000
ASN  SER   0.00017    65.040  -178.358    63.496    68.231     3.329     1.987     0.242     0.028
ASN  SER   0.01510    63.216  -179.205    66.647   176.867     0.707     2.219     0.641     0.467
ASN  SER   0.00002    62.612   178.074    68.578   -92.282     0.170     3.351     0.219     2.573
ASN  SER   0.00915    63.761  -179.631  -177.431   -69.466     0.638     0.607     1.191     0.409
ASN  SER   0.00328    66.583  -178.171   179.321    70.336     0.972     2.159     3.915     1.368
ASN  SER   0.24649    63.761  -179.383  -179.999  -179.989     0.538     0.393     0.131     0.056
ASN  SER   0.00043    74.174   -66.533  -171.365   179.565     0.013     0.031     0.050     0.020
ASN  SER   0.00001    53.541   -95.497   170.629  -175.265     1.000     1.000     1.000     1.000
ASN  SER   0.00105   -58.186   -60.931   -63.371  -176.966     3.784     3.738     1.334     0.078
ASN  SER   0.00002   -62.988   -64.962   -62.676   -68.062     1.000     1.000     1.000     1.000
ASN  SER   0.00009   -62.148   -67.101  -178.195   -75.105     4.558     0.988     2.413     5.802
ASN  SER   0.02538   -61.106   -65.292  -177.817  -179.985     2.614     1.726     1.175     1.859
ASN  SER   0.00009   -65.105   -66.484  -178.991    69.504     1.000     1.000     1.000     1.000
ASN  SER   0.00026  -171.639   179.150   -64.520   -68.218     1.481     0.342     0.317     0.083
ASN  SER   0.00094   -65.842  -174.039   -64.071   -70.295     4.139     6.972     4.110     0.850
ASN  SER   0.00149  -170.973   178.688   -66.379  -177.368     1.275     0.394     0.176     0.021
ASN  SER   0.00001  -171.313  -179.164   -67.716    92.478     1.000     1.000     1.000     1.000
ASN  SER   0.01815   -65.242  -173.990   -65.181  -177.616     0.566     0.487     0.325     0.111
ASN  SER   0.00001   -65.784  -172.703   -70.102    89.139     1.000     1.000     1.000     1.000
ASN  SER   0.00025   -64.867  -179.810    65.146    68.733     0.492     0.319     0.099     0.107
ASN  SER   0.00027  -165.765  -177.062    67.230    68.176     2.681     3.927     1.479     0.635
ASN  SER   0.00484  -171.628   173.190    64.894   177.671     0.642     0.351     0.172     0.062
ASN  SER   0.00001  -171.847   171.217    68.438   -89.494     1.000     1.000     1.000     1.000
ASN  SER   0.02138   -65.134  -179.503    66.261   177.323     0.209     0.547     0.210     0.046
ASN  SER   0.00001   -61.424   -81.754    74.924   174.196     1.000     1.000     1.000     1.000
ASN  SER   0.00691  -171.993   176.475   177.156    69.722     0.579     0.371     0.066     0.090
ASN  SER   0.00612   -64.634  -177.106   177.470    69.365     2.748     1.582     2.400     0.500
ASN  SER   0.00003   -64.171    89.837   176.005    69.922     1.000     1.000     1.000     1.000
ASN  SER   0.42537   -64.669  -176.770  -179.701   179.980     0.268     0.478     0.267     0.095
ASN  SER   0.17404  -171.875   176.083   179.624  -179.987     0.508     0.248     0.068     0.047
ASN  SER   0.00004  -175.125   -94.251   177.156  -178.120     0.363     1.010     5.915     9.232
ASN  SER   0.00062  -175.973  -176.993   174.306   -68.690     0.706     0.358     0.507     0.338
ASN  SER   0.01336   -64.606  -176.688  -176.871   -69.161     0.589     0.304     0.229     0.146
ASN  THR   0.00008  -167.678    62.285    56.410    67.147     0.448     0.259     0.077     0.012
ASN  THR   0.00033  -169.907    62.009    58.435   176.232     0.902     0.597     0.136     0.040
ASN  THR   0.00017   179.647    63.641  -177.728   -68.782     5.794     1.621     1.521     0.244
ASN  THR   0.00003   -81.783    64.684   174.424   -70.496     1.000     1.000     1.000     1.000
ASN  THR   0.00697  -173.449    66.025   176.284  -179.199     1.964     0.700     1.435     0.350
ASN  THR   0.00013   179.638    64.981   176.601    75.101     1.353     2.362     3.433     7.652
ASN  THR   0.00119    63.606  -179.202    65.509    68.555     0.027     0.630     0.132     0.226
ASN  THR   0.01053    63.110   177.834    65.873   177.560     0.067     0.185     0.077     0.035
ASN  THR   0.00003    58.531    82.620    67.201  -175.335     1.000     1.000     1.000     1.000
ASN  THR   0.00003    64.515   179.535   -64.155   -67.503     0.128     0.319     0.245     0.008
ASN  THR   0.01005    63.758  -179.740  -177.041   -69.406     0.106     0.069     0.114     0.047
ASN  THR   0.00011    63.918  -178.005   -68.049    94.663     0.088     0.338     0.019     0.266
ASN  THR   0.01098    63.139   177.956   -67.424  -176.061     0.310     0.475     0.162     0.097
ASN  THR   0.01859    63.465  -179.231   177.384    69.680     0.466     0.090     0.523     0.183
ASN  THR   0.20309    63.525  -179.458   179.976   179.998     0.222     0.112     0.071     0.036
ASN  THR   0.00046    76.178   -64.795  -172.094   179.839     1.000     1.000     1.000     1.000
ASN  THR   0.00019  -171.898   179.194   -64.496   -68.245     0.800     0.315     0.421     0.084
ASN  THR   0.00280  -170.603   179.145   -66.137  -177.400     0.950     0.452     0.148     0.028
ASN  THR   0.00132   -63.841  -170.794   -61.961   -69.695     0.945     2.182     0.896     0.441
ASN  THR   0.00011   -62.364   -64.943   -63.143   -68.228     1.000     1.000     1.000     1.000
ASN  THR   0.00204   -60.188   -62.836   -64.042  -177.052     3.229     3.277     1.293     0.081
ASN  THR   0.00009   -64.799  -172.176   -68.948    89.663     0.501     0.296     0.218     0.103
ASN  THR   0.04735   -64.922  -173.864   -64.976  -177.689     0.459     0.360     0.256     0.073
ASN  THR   0.04379   -62.068   -65.667  -177.611   179.792     2.191     0.974     0.853     0.139
ASN  THR   0.00453   -63.046   -66.349  -179.844    69.313     1.584     0.656     0.680     0.081
ASN  THR   0.00299  -170.677   173.572    65.048   177.601     1.062     0.474     0.236     0.088
ASN  THR   0.00005  -171.938   171.319    68.272   -89.488     1.525     0.340     0.273     0.111
ASN  THR   0.00012   -61.424   -81.376    75.725   174.391     0.129     0.255     0.583     0.136
ASN  THR   0.00003   -66.134   178.348    66.974   -93.576     0.051     0.004     0.062     0.185
ASN  THR   0.01798   -65.272  -179.446    66.284   177.302     0.563     0.246     0.164     0.047
ASN  THR   0.00058   -65.052  -179.887    65.076    68.685     1.048     0.360     0.145     0.078
ASN  THR   0.00013  -164.644  -177.965    66.904    68.265     5.315     6.699     2.466     1.051
ASN  THR   0.01826   -66.144  -175.826   176.370    69.773     1.969     0.589     1.137     0.169
ASN  THR   0.00503  -170.950   176.489   176.879    69.545     1.459     0.568     0.756     1.019
ASN  THR   0.38344   -64.840  -176.519  -179.761  -179.993     0.442     0.410     0.269     0.156
ASN  THR   0.17073  -171.625   175.947   179.639  -179.992     0.956     0.348     0.098     0.067
ASN  THR   0.00008  -174.027   -95.061   176.457  -179.434     2.341     2.943     4.428    12.669
ASN  THR   0.01429  -173.720   178.800   179.496   -68.840     2.650     4.066     4.587     1.291
ASN  THR   0.00002  -173.337   -91.411  -174.593   -66.521     1.000     1.000     1.000     1.000
ASN  THR   0.00053   -67.550   -65.881  -173.797   -68.787     0.342     0.073     0.686     0.041
ASN  THR   0.02078   -64.713  -176.797  -177.082   -69.154     0.588     0.500     0.227     0.162
ASN  TRP   0.00003   -74.229    71.270   168.510    68.052     1.000     1.000     1.000     1.000
ASN  TRP   0.00002   177.292    58.107   171.707    60.639     1.000     1.000     1.000     1.000
ASN  TRP   0.00216  -178.088    61.928   176.780  -179.761     1.339     2.519     1.755     0.800
ASN  TRP   0.00006   178.008    63.688  -177.269   -68.895     1.000     1.000     1.000     1.000
ASN  TRP   0.00003   -61.354   -63.214   -62.500   -68.162     4.767     4.175     1.305     0.056
ASN  TRP   0.00189   -60.526   -60.688   -61.996  -177.030     2.483     3.782     2.523     0.089
ASN  TRP   0.00020   -56.436   -58.441  -172.444   -65.167     8.038     5.281     1.095     4.205
ASN  TRP   0.00122   -60.669   -64.511   179.551    69.135     5.399     4.207     1.181     0.360
ASN  TRP   0.02752   -59.670   -62.133  -176.227   179.738     2.934     2.752     1.318     0.885
ASN  TRP   0.00014    64.652   179.256   -64.493   -67.725     0.352     0.323     0.267     0.156
ASN  TRP   0.00209    63.523  -179.503  -176.895   -69.363     0.847     0.631     0.070     0.128
ASN  TRP   0.00835    65.215  -179.426   -66.561  -176.925     2.750     2.908     0.925     1.196
ASN  TRP   0.00002    63.845  -177.495   -67.816    94.414     1.000     1.000     1.000     1.000
ASN  TRP   0.00001    76.086   -68.691   -60.666  -173.570     1.000     1.000     1.000     1.000
ASN  TRP   0.01357    63.690   179.188    66.184   177.291     2.646     1.706     0.641     0.517
ASN  TRP   0.00200    63.685  -179.265   177.553    69.682     1.059     0.259     0.651     0.249
ASN  TRP   0.29349    63.684   179.896   179.905   179.678     1.821     2.191     0.700     1.049
ASN  TRP   0.00688   -64.493   179.567    65.789   176.469     2.847     1.279     0.726     1.491
ASN  TRP   0.00002   -66.141   178.753    67.272   -93.368     1.000     1.000     1.000     1.000
ASN  TRP   0.01325  -171.840   173.450    64.946   177.760     0.971     1.435     0.265     0.354
ASN  TRP   0.00006  -172.026   171.749    68.329   -89.547     1.000     1.000     1.000     1.000
ASN  TRP   0.00013  -170.639    62.037    58.177   176.109     1.331     0.910     0.593     0.049
ASN  TRP   0.00001   -81.078    72.398    63.380   173.999     1.000     1.000     1.000     1.000
ASN  TRP   0.00001  -172.467    62.766    57.378    67.240     1.000     1.000     1.000     1.000
ASN  TRP   0.00012  -170.352   179.839   -64.155   -68.253     0.111     0.472     0.230     0.041
ASN  TRP   0.00039   -67.909  -178.407   -66.689   -70.717     3.297     7.024     3.820     0.941
ASN  TRP   0.01025   -63.909  -173.365   -64.857  -177.662     2.136     0.951     0.491     0.418
ASN  TRP   0.01042  -171.527   179.145   -66.262  -177.426     1.288     1.090     0.752     0.089
ASN  TRP   0.00002  -170.515  -178.429   -67.410    91.908     1.000     1.000     1.000     1.000
ASN  TRP   0.00074   -64.746   179.312    64.364    68.300     0.590     0.348     0.909     0.588
ASN  TRP   0.00005  -164.706  -174.645    68.729    68.698     0.520     2.826     1.808     0.741
ASN  TRP   0.00292  -174.064   174.681   176.237    68.977     1.968     1.880     0.913     0.322
ASN  TRP   0.01671   -64.703  -177.578   176.900    69.020     1.617     0.765     1.717     0.237
ASN  TRP   0.01149   -64.384  -176.867  -177.138   -69.082     1.159     0.557     0.289     0.076
ASN  TRP   0.00172  -172.039   179.404  -179.078   -68.451     3.476     3.746     6.172     0.529
ASN  TRP   0.13242  -172.639   175.976   179.541   179.911     1.636     1.172     0.294     0.650
ASN  TRP   0.43939   -64.620  -176.965  -179.876  -179.922     1.122     0.594     0.315     0.338
ASN  TRP   0.00021   -74.394    75.982   176.144   178.620     8.814    14.419     4.204     2.981
ASN  TYR   0.00035   179.519    64.044   177.939  -179.088     1.894     2.283     1.750     0.281
ASN  TYR   0.00001  -176.168    66.161   179.216   -69.233     1.000     1.000     1.000     1.000
ASN  TYR   0.00003  -175.286    63.550    61.506   176.566     1.000     1.000     1.000     1.000
ASN  TYR   0.00002   -62.312   -65.204   -63.504   -68.277     1.000     1.000     1.000     1.000
ASN  TYR   0.00006   -63.305   -64.970  -172.195   -68.660     1.000     1.000     1.000     1.000
ASN  TYR   0.00023   -59.615   -63.646  -176.720   179.794     0.934     0.713     0.254     0.029
ASN  TYR   0.00015   -60.935   -64.830  -178.986    69.490     1.000     1.000     1.000     1.000
ASN  TYR   0.00005  -170.130  -179.336   -63.810   -68.275     0.414     0.380     0.298     0.025
ASN  TYR   0.00018   -65.647  -174.076   -64.384   -69.957     3.059     4.931     2.969     1.666
ASN  TYR   0.00004   -63.140   -64.341   -63.633  -177.027     2.723     1.553     0.505     0.104
ASN  TYR   0.00182  -172.232   178.534   -66.335  -177.412     1.400     0.966     0.558     0.067
ASN  TYR   0.00387   -65.027  -174.278   -65.338  -177.487     2.142     2.152     0.889     0.472
ASN  TYR   0.00008   -64.207   178.844    64.466    68.526     0.647     0.269     0.278     0.294
ASN  TYR   0.00003  -163.891  -176.001    67.935    68.483     0.682     0.942     0.612     0.184
ASN  TYR   0.00231  -172.431   173.165    64.755   177.734     1.267     0.992     0.448     0.100
ASN  TYR   0.00435   -65.178   179.957    66.026   177.280     0.805     0.349     0.123     0.096
ASN  TYR   0.00116  -173.237   176.227   176.627    69.426     2.099     1.580     1.055     0.510
ASN  TYR   0.00352   -64.371  -177.017   178.105    69.611     2.717     1.996     2.959     0.632
ASN  TYR   0.30721   -64.665  -176.753  -179.758   179.987     0.450     0.427     0.215     0.058
ASN  TYR   0.15925  -172.797   175.985   179.749   179.955     0.463     0.451     0.090     0.066
ASN  TYR   0.00500   -64.400  -176.955  -176.976   -69.078     0.518     0.418     0.253     0.072
ASN  TYR   0.00266  -175.541  -178.116   176.625   -68.265     1.448     3.661     3.370     1.659
ASN  TYR   0.00006    74.494   -65.381  -173.673    70.640     0.895     0.124     0.342     0.070
ASN  TYR   0.00067    61.725   177.034    64.109    69.383     1.872     2.514     0.488     1.577
ASN  TYR   0.02120    63.394  -179.180   177.255    69.537     0.820     0.501     1.105     0.426
ASN  TYR   0.00072    64.539  -178.998   -64.243   -68.314     0.515     3.534     0.503     1.990
ASN  TYR   0.05441    63.616  -178.503   -66.249  -176.809     0.440     2.198     0.754     0.525
ASN  TYR   0.00001    65.435  -173.499   -66.817    91.813     1.000     1.000     1.000     1.000
ASN  TYR   0.00003    65.792   -83.687   -66.784   179.232     1.000     1.000     1.000     1.000
ASN  TYR   0.00005    62.297   177.171    68.643   -91.352     0.593     1.813     0.207     1.275
ASN  TYR   0.03145    62.860   178.520    65.977   177.420     0.352     1.509     0.512     0.320
ASN  TYR   0.00001    61.968    82.235    66.651  -175.828     1.000     1.000     1.000     1.000
ASN  TYR   0.00007    54.551    77.133   175.815   -70.122     0.268     4.684     1.403     0.290
ASN  TYR   0.01247    63.743  -179.512  -176.919   -69.390     0.852     0.375     0.663     0.369
ASN  TYR   0.00031    53.852    74.662   172.605  -179.802     1.235     3.522     0.158     0.013
ASN  TYR   0.38580    63.378  -179.574   179.908  -179.967     0.568     1.049     0.537     0.179
ASN  TYR   0.00030    71.844   -69.888  -173.762  -179.422    12.433    14.480     9.249     2.626
ASN  TYR   0.00004    74.209   -64.957  -167.922   -67.853     1.000     1.000     1.000     1.000
ASN  VAL   0.00013   -61.537   -64.670   -63.095   -68.158     0.221     0.151     0.183     0.049
ASN  VAL   0.00150   -61.820   -65.078   -65.101  -177.007     1.291     0.358     0.331     0.037
ASN  VAL   0.00064   -62.386   -65.981  -179.777    69.359     2.289     1.873     0.665     0.127
ASN  VAL   0.00010   -64.924   -66.522  -176.167   -72.792     5.397     1.186     2.779     5.176
ASN  VAL   0.00002   -59.815   -75.885    82.801   175.814     1.054     2.199     1.719     0.209
ASN  VAL   0.02964   -59.084   -61.917  -176.346   179.801     3.230     2.174     1.669     0.245
ASN  VAL   0.01660    63.740  -178.873   177.792    69.770     0.763     0.239     0.949     0.405
ASN  VAL   0.00020    58.280   173.030    61.439    70.032     3.761     3.953     2.800     1.666
ASN  VAL   0.00003    62.332   175.749    68.262   -90.713     0.187     0.449     0.098     0.341
ASN  VAL   0.02029    63.054   177.646    65.715   177.660     0.285     0.799     0.231     0.261
ASN  VAL   0.04198    63.664  -179.647   -66.697  -176.560     0.527     2.938     1.037     0.728
ASN  VAL   0.00001    65.790  -173.624   -66.964    91.935     1.000     1.000     1.000     1.000
ASN  VAL   0.00002    63.932  -172.877   -64.981   -71.840     1.000     1.000     1.000     1.000
ASN  VAL   0.00368    63.874  -179.714  -176.966   -69.418     0.339     0.050     0.422     0.074
ASN  VAL   0.29639    63.611  -179.206  -179.953   179.998     0.351     0.234     0.110     0.069
ASN  VAL   0.00002    53.123   -95.321   171.331  -175.630     1.000     1.000     1.000     1.000
ASN  VAL   0.00002    77.068   -64.861  -172.526   179.747     1.000     1.000     1.000     1.000
ASN  VAL   0.00063  -171.066   179.611   -64.398   -68.265     1.181     0.324     0.266     0.069
ASN  VAL   0.00065   -65.040  -171.062   -62.217   -70.351     2.357     4.457     2.461     0.765
ASN  VAL   0.00928  -171.607   178.863   -66.405  -177.371     1.052     0.305     0.168     0.046
ASN  VAL   0.00002  -170.478  -178.757   -68.202    93.102     0.152     0.109     1.332     2.222
ASN  VAL   0.00007   -66.859  -172.257   -68.785    89.691     2.055     0.363     0.280     0.101
ASN  VAL   0.01247   -66.147  -173.946   -64.946  -177.711     1.859     0.709     0.311     0.184
ASN  VAL   0.00023  -178.087    64.704   173.695    70.911     2.376     4.575     3.024    11.065
ASN  VAL   0.00454  -174.603    66.084   177.251  -178.855     3.083     0.774     2.149     0.502
ASN  VAL   0.00036   -82.682    69.111   174.394   179.548     3.005     5.505     2.214     1.260
ASN  VAL   0.00001  -177.947    65.449  -177.519   -68.272     1.000     1.000     1.000     1.000
ASN  VAL   0.01402   -65.236  -179.671    66.159   177.316     0.521     0.721     0.280     0.039
ASN  VAL   0.01503  -171.643   173.125    64.815   177.688     1.189     0.517     0.278     0.078
ASN  VAL   0.00002  -169.937   172.238    70.199   -89.031     1.000     1.000     1.000     1.000
ASN  VAL   0.00023  -169.615    62.476    58.530   176.175     1.339     0.235     0.236     0.087
ASN  VAL   0.00002  -170.752    61.860    56.944    67.305     1.000     1.000     1.000     1.000
ASN  VAL   0.00025  -164.480  -176.650    67.616    68.303     0.207     0.073     0.157     0.142
ASN  VAL   0.00074   -67.820   178.967    64.900    68.851     1.599     0.691     0.173     0.079
ASN  VAL   0.00416  -171.331   176.885   177.175    69.885     0.760     0.328     0.163     0.225
ASN  VAL   0.00743   -66.271  -176.288   176.437    69.709     2.209     1.166     1.861     0.375
ASN  VAL   0.34829   -64.832  -177.065  -179.825  -179.998     1.135     0.543     0.259     0.061
ASN  VAL   0.15708  -171.923   176.081   179.653   179.984     0.865     0.306     0.106     0.067
ASN  VAL   0.00001  -172.951   -92.922   171.450  -167.990     1.000     1.000     1.000     1.000
ASN  VAL   0.00580  -175.236   179.188   179.076   -67.783     2.332     3.000     3.142     2.003
ASN  VAL   0.00001  -171.097   -91.048  -174.625   -65.294     1.000     1.000     1.000     1.000
ASN  VAL   0.00726   -64.900  -176.592  -177.042   -69.278     1.446     0.484     0.627     0.559
ASN  VAL   0.00007   -78.030    71.788   176.381   -70.054     8.657    19.038     5.080     1.031
ASP  ALA   0.00024    77.943   -65.249  -176.157    70.179     0.038     2.089     0.588     0.036
ASP  ALA   0.00001    78.304   -64.179   -58.918   -67.764     1.000     1.000     1.000     1.000
ASP  ALA   0.00001    77.796   -69.293   -62.365  -171.019     1.000     1.000     1.000     1.000
ASP  ALA   0.00235    65.211   179.999   -63.792   -67.394     1.323     2.266     1.741     1.607
ASP  ALA   0.04007    63.818   178.298   -67.285  -176.186     0.588     1.464     0.481     0.342
ASP  ALA   0.00011    64.657  -177.551   -67.911    94.079     0.451     0.687     0.212     0.573
ASP  ALA   0.00001    61.265   178.288  -107.201    67.260     1.000     1.000     1.000     1.000
ASP  ALA   0.00030    63.560   174.683    64.030    70.834     1.439     3.948     0.278     1.367
ASP  ALA   0.01414    64.088   179.890    66.464   176.979     1.111     3.567     1.267     0.849
ASP  ALA   0.00020    64.405   177.575    77.036   -84.568     1.957     2.587    14.589    12.911
ASP  ALA   0.00010    77.698   -63.381  -170.101   -67.989     2.351     1.054     1.671     0.333
ASP  ALA   0.00889    65.051  -178.167  -177.898   -69.583     3.390     4.678     6.154     1.057
ASP  ALA   0.00002    50.277    70.797   175.826   -70.120     1.000     1.000     1.000     1.000
ASP  ALA   0.00005    58.624    81.331    66.217  -175.982     0.390     1.211     0.695     0.447
ASP  ALA   0.00066    52.141    71.431   172.970  -179.845     1.214     1.085     0.280     0.062
ASP  ALA   0.00569    64.778  -179.951   179.723    70.352     1.859     2.697     5.988     2.145
ASP  ALA   0.24821    64.213  -179.587  -179.881   179.971     0.713     0.267     0.143     0.132
ASP  ALA   0.00024    76.118   -65.106  -172.226   179.774     1.288     0.662     0.482     0.066
ASP  ALA   0.00000    50.592  -101.121   172.465   179.937     1.000     1.000     1.000     1.000
ASP  ALA   0.00236  -172.650   175.912   176.425    68.550     5.421     2.417     3.290     4.577
ASP  ALA   0.00002  -174.266   -95.647   174.476    67.487     1.000     1.000     1.000     1.000
ASP  ALA   0.00023  -179.465    61.333   173.085    66.127     6.661     4.026     2.860     9.357
ASP  ALA   0.00003   -80.653    68.173   168.454    67.824     1.000     1.000     1.000     1.000
ASP  ALA   0.00006  -168.697    60.176    55.554    67.352     1.244     1.196     0.199     0.281
ASP  ALA   0.00001   -72.419    80.421    60.686    67.648     4.280    14.300     3.539     0.465
ASP  ALA   0.00130   -65.244  -179.794    65.133    68.653     0.403     0.293     0.122     0.213
ASP  ALA   0.00140  -169.596   174.324    63.924    69.563     8.079     7.609     3.259     1.245
ASP  ALA   0.00042   -64.103   -64.067   -61.300   -67.639     2.632     1.473     1.908     0.495
ASP  ALA   0.00416   -57.125   -59.784   -63.026  -177.130     3.910     3.537     1.071     0.101
ASP  ALA   0.00329   -56.795   -62.121   178.629    69.011     4.423     3.596     1.916     0.441
ASP  ALA   0.00838   -57.804   -65.583  -179.823   -79.880     3.890     4.499     4.584     9.699
ASP  ALA   0.06908   -58.387   -62.704  -178.240  -179.598     4.464     4.037     1.419     4.579
ASP  ALA   0.00016   -58.941   -70.939    81.634   176.018     3.385    12.472     7.995     2.208
ASP  ALA   0.00013   -65.880   177.658    67.113   -93.167     0.368     1.078     0.153     0.667
ASP  ALA   0.02903   -65.212   179.725    66.022   177.348     0.357     1.021     0.292     0.034
ASP  ALA   0.00012  -171.187   171.601    68.664   -89.461     1.213     0.605     0.535     0.304
ASP  ALA   0.00523  -170.846   173.577    65.025   177.622     0.975     0.518     0.257     0.122
ASP  ALA   0.00018   -75.495    87.600    66.129   178.098     7.617     4.963     1.782     1.448
ASP  ALA   0.00208  -169.555    60.994    58.200   176.545     3.500     2.182     2.057     0.420
ASP  ALA   0.00001  -163.452    64.822    62.054  -105.496     1.000     1.000     1.000     1.000
ASP  ALA   0.00023  -170.228   179.681   -64.121   -68.026     0.255     0.450     0.406     0.069
ASP  ALA   0.00785   -67.699   179.926   -65.066   -69.030     3.197     7.822     2.652     0.957
ASP  ALA   0.03701   -64.439  -173.785   -64.894  -177.762     0.469     0.515     0.190     0.055
ASP  ALA   0.00004   -64.884  -171.897   -68.954    89.305     0.079     0.245     0.594     0.181
ASP  ALA   0.00007   -71.832   177.712  -103.872    61.578     1.000     1.000     1.000     1.000
ASP  ALA   0.00003  -161.281    92.241   -62.700  -177.705     5.807     5.484     3.199     2.564
ASP  ALA   0.00004   -88.196    61.288   -88.940  -177.909     2.542    11.046     6.426     0.701
ASP  ALA   0.01705  -171.056   178.655   -66.258  -177.470     1.086     0.553     0.216     0.084
ASP  ALA   0.00001  -172.185  -179.590   -67.895    92.173     1.000     1.000     1.000     1.000
ASP  ALA   0.00289   -80.162    67.576   174.794   177.638     1.712     7.738     2.886     2.804
ASP  ALA   0.01414  -176.621    64.624   178.826  -179.537     2.998     1.756     2.890     4.323
ASP  ALA   0.00086  -176.178    64.681  -178.548   -68.445     3.452     0.930     1.821     0.653
ASP  ALA   0.00031   -82.499    65.851   176.053   -70.225     3.957     7.302     1.821     0.365
ASP  ALA   0.02723   -64.465  -176.694  -176.977   -68.799     2.038     1.054     1.166     1.465
ASP  ALA   0.00730  -174.593  -178.691   176.274   -69.135     2.151     4.511     4.821     1.065
ASP  ALA   0.00010  -172.043   -97.896  -177.803   -70.742     8.427    10.340     4.579     7.990
ASP  ALA   0.12317  -171.689   175.910   179.680   179.991     0.855     0.561     0.083     0.057
ASP  ALA   0.00014  -163.702   -72.831  -177.550  -176.078     9.316    19.198    11.191     7.905
ASP  ALA   0.28825   -64.878  -176.748  -179.760   179.993     0.480     0.737     0.337     0.128
ASP  ALA   0.02434   -62.886  -177.213  -179.523    71.902     4.198     1.448     4.618     2.801
ASP  ARG   0.00012   -64.661   178.759    64.410    68.579     1.348     0.213     0.163     0.238
ASP  ARG   0.00006  -174.032   172.211    63.008    69.836     0.531     0.029     0.123     0.067
ASP  ARG   0.00001  -174.050    64.072    59.858    67.606     1.000     1.000     1.000     1.000
ASP  ARG   0.00080   -59.033   -58.031   -60.158  -177.128     1.000     1.000     1.000     1.000
ASP  ARG   0.00002   -57.792   -59.038   -60.801   -68.256     1.000     1.000     1.000     1.000
ASP  ARG   0.00811   -57.135   -60.500  -178.015    69.714     1.885     1.488     0.499     0.089
ASP  ARG   0.00670   -58.141   -61.130  -173.215   -70.956     3.516     5.045     4.650     7.487
ASP  ARG   0.12814   -56.957   -60.244  -176.447   179.484     2.379     1.070     1.703     0.786
ASP  ARG   0.00327  -175.955    61.332   175.366  -179.839     1.194     2.449     0.669     0.319
ASP  ARG   0.00004  -176.631    65.584   178.205   -69.617     1.000     1.000     1.000     1.000
ASP  ARG   0.00000   177.306    60.506   172.401    61.639     1.000     1.000     1.000     1.000
ASP  ARG   0.00244   -62.631  -171.887   -63.365   -69.909     1.000     1.000     1.000     1.000
ASP  ARG   0.00069  -171.359   179.554   -64.661   -68.156     1.000     1.000     1.000     1.000
ASP  ARG   0.00866  -170.868   178.197   -66.637  -177.379     1.460     1.433     0.515     0.082
ASP  ARG   0.06733   -63.017  -173.684   -64.952  -177.711     0.862     0.343     0.145     0.062
ASP  ARG   0.00040   -62.641  -171.620   -68.064    90.206     1.000     1.000     1.000     1.000
ASP  ARG   0.00964   -64.192  -177.243  -177.315   -69.123     1.160     0.154     0.143     0.053
ASP  ARG   0.00660  -169.986   175.371  -177.237   -69.294     2.704     1.088     0.096     0.298
ASP  ARG   0.00105  -170.516   174.911   177.001    69.007     0.383     0.230     0.106     0.027
ASP  ARG   0.02352   -64.454  -177.058   176.929    69.314     1.027     0.123     0.316     0.112
ASP  ARG   0.46205   -63.811  -177.113  -179.995  -179.960     1.020     0.263     0.106     0.046
ASP  ARG   0.11361  -171.866   176.003   179.834   179.975     1.691     1.030     0.066     0.031
ASP  ARG   0.01654    65.908   176.678    65.290   177.705     1.693     1.640     0.596     0.317
ASP  ARG   0.03128   -64.263   179.957    65.991   177.394     0.682     0.208     0.084     0.041
ASP  ARG   0.00610  -171.994   173.095    64.783   177.716     1.694     1.065     0.149     0.059
ASP  ARG   0.00005    64.547   179.073   -64.411   -67.514     0.066     0.258     0.355     0.316
ASP  ARG   0.00365    67.886  -177.313   -65.609  -177.427     2.286     2.598     0.929     0.644
ASP  ARG   0.00050    64.932   179.913  -176.466   -69.378     1.040     0.185     0.615     0.166
ASP  ARG   0.09704    66.265   179.809  -179.850   179.937     2.675     0.563     0.177     0.086
ASP  ARG   0.00160    67.958  -179.349   178.257    70.495     2.230     1.084     2.383     0.893
ASP  ASN   0.00030   -62.828   -64.778   -64.280  -177.037     1.673     0.791     1.904     0.526
ASP  ASN   0.00014   -64.999   -66.372  -178.857    69.548     1.703     0.172     0.582     0.154
ASP  ASN   0.01665   -60.273   -64.409  -177.919   179.845     3.286     2.374     1.495     0.944
ASP  ASN   0.00016  -177.311    64.292  -177.405   -68.093     0.251     0.391     0.116     0.043
ASP  ASN   0.00067  -171.652    62.255   171.467    64.103     6.430     1.681     1.908     4.816
ASP  ASN   0.00367  -177.028    63.867   179.445  -179.467     1.317     1.185     1.729     5.082
ASP  ASN   0.00022   -80.171    75.515   177.031   178.340     1.000     1.000     1.000     1.000
ASP  ASN   0.00043  -170.611    59.526    57.240   176.511     1.179     0.625     0.231     0.084
ASP  ASN   0.00003   -86.207    65.631    61.340   175.694     1.000     1.000     1.000     1.000
ASP  ASN   0.00002  -172.068    59.348    56.450    67.736     1.000     1.000     1.000     1.000
ASP  ASN   0.01385  -171.273   173.187    64.873   177.656     1.292     0.744     0.298     0.120
ASP  ASN   0.00004  -170.963   170.858    68.461   -89.216     1.566     0.283     0.449     0.061
ASP  ASN   0.02094   -65.477  -179.177    66.240   177.349     0.243     0.382     0.094     0.053
ASP  ASN   0.00006   -57.826   -68.807    82.104   175.436     4.555    14.031     8.728     1.416
ASP  ASN   0.00128   -65.304  -179.611    64.957    68.523     0.767     0.172     0.377     0.172
ASP  ASN   0.00020  -164.428   178.657    65.899    69.119    12.934     7.450     3.401     1.791
ASP  ASN   0.01056   -64.006  -177.387   178.066    69.381     2.595     1.737     2.600     0.239
ASP  ASN   0.00628  -171.736   175.774   176.804    69.087     1.593     1.326     0.956     1.631
ASP  ASN   0.41456   -64.714  -176.660  -179.735   179.986     0.439     0.574     0.172     0.097
ASP  ASN   0.17186  -172.305   175.804   179.680   179.990     0.793     0.459     0.075     0.053
ASP  ASN   0.00001  -175.436   -97.046   177.627   174.681     1.000     1.000     1.000     1.000
ASP  ASN   0.00192   -64.664  -176.286  -177.036   -68.986     3.416     1.234     2.240     2.536
ASP  ASN   0.00242  -175.202  -178.951   176.964   -66.783     2.748     3.822     4.885     3.340
ASP  ASN   0.00001  -170.048   -91.597  -174.968   -64.577     1.000     1.000     1.000     1.000
ASP  ASN   0.00055    65.093   179.744   -63.937   -67.385     0.124     0.184     0.176     0.214
ASP  ASN   0.00009    70.250   -75.270   -63.568  -177.319     9.096    13.334     3.963     5.436
ASP  ASN   0.00004    64.340  -177.976   -67.915    94.494     0.176     0.912     0.315     0.395
ASP  ASN   0.03947    63.482   178.113   -67.366  -176.107     0.228     0.544     0.162     0.108
ASP  ASN   0.00036  -171.425   179.086   -64.419   -68.045     1.118     0.302     0.278     0.114
ASP  ASN   0.00051   -66.656  -175.444   -65.130   -70.637     3.931     6.857     4.476     1.341
ASP  ASN   0.02428   -64.977  -173.703   -64.929  -177.729     0.369     0.330     0.249     0.117
ASP  ASN   0.00719  -171.256   178.341   -66.472  -177.342     1.140     0.602     0.219     0.051
ASP  ASN   0.00001  -169.419  -179.483   -67.572    92.390     1.000     1.000     1.000     1.000
ASP  ASN   0.00093    61.521   177.168    64.052    69.199     2.042     1.758     0.348     1.066
ASP  ASN   0.00005    62.757   177.925    68.867   -91.595     0.507     1.071     0.168     1.091
ASP  ASN   0.02155    62.973  -177.999    67.009   176.681     0.363     2.938     0.869     0.581
ASP  ASN   0.00007    74.547   -64.592  -173.599    70.649     0.252     0.500     0.156     0.059
ASP  ASN   0.00004    53.557    73.057   169.335    68.382     0.399     0.290     0.067     0.031
ASP  ASN   0.00856    64.147  -179.606   178.106    69.798     1.313     1.589     3.798     1.387
ASP  ASN   0.00006    73.901   -65.682  -167.683   -67.777     0.756     0.311     0.362     0.103
ASP  ASN   0.01095    63.579  -179.585  -177.667   -69.564     1.924     0.510     2.628     1.272
ASP  ASN   0.21806    64.023  -179.463  -179.970  -179.972     0.917     0.191     0.105     0.072
ASP  ASN   0.00004    52.938   -95.497   171.151  -175.907     0.095     0.105     0.403     0.680
ASP  ASN   0.00079    75.854   -64.028  -172.432  -179.944     0.174     0.820     0.148     0.178
ASP  ASN   0.00011    52.445    71.964   172.975  -179.848     1.000     1.000     1.000     1.000
ASP  ASP   0.00977  -177.232    64.189   179.319  -178.765     0.130     0.061     0.054     0.032
ASP  ASP   0.00002  -172.114    61.582    59.145    67.702     0.000     0.000     0.000     0.000
ASP  ASP   0.00007   -78.014    66.663   169.324    68.182     0.000     0.000     0.000     0.000
ASP  ASP   0.00008   177.885    58.228   170.860    60.107     3.978     1.478     1.392     5.565
ASP  ASP   0.00036  -171.158   179.002   -64.345   -67.964     1.108     0.551     0.179     0.033
ASP  ASP   0.00045   -65.966  -174.131   -64.466   -69.932     2.963     5.330     3.291     1.068
ASP  ASP   0.00101   -61.783   -63.581  -175.583   -68.873     4.048     3.639     4.237     0.404
ASP  ASP   0.00003   -63.587    94.201  -174.601   -68.804     0.000     0.000     0.000     0.000
ASP  ASP   0.00892   -64.198  -176.371  -176.795   -68.946     1.773     0.680     1.179     1.358
ASP  ASP   0.00088  -175.182  -176.119   173.652   -68.512     0.554     0.922     1.311     0.957
ASP  ASP   0.00002    73.993   -65.425  -167.700   -67.890     0.000     0.000     0.000     0.000
ASP  ASP   0.01079    64.787  -179.651  -177.438   -69.295     0.519     0.282     0.264     0.127
ASP  ASP   0.00025    64.562  -179.368   -64.182   -67.865     1.692     2.993     1.738     2.840
ASP  ASP   0.00436    63.597   177.621   -67.354  -176.105     0.485     1.679     0.607     0.353
ASP  ASP   0.00034    62.435   176.493    63.727    69.164     2.700     1.992     0.196     0.851
ASP  ASP   0.00004    64.300   177.380    69.048   -90.931     0.000     0.000     0.000     0.000
ASP  ASP   0.03087    64.238   179.470    66.216   177.156     0.512     1.116     0.309     0.216
ASP  ASP   0.00361    61.943  -179.274   175.566    69.163     1.780     1.739     4.257     1.450
ASP  ASP   0.00003    54.445    72.098   172.039  -179.964     0.000     0.000     0.000     0.000
ASP  ASP   0.15702    64.799  -179.389   179.926  -179.862     0.855     0.418     0.198     0.182
ASP  ASP   0.00002  -172.602    60.629    60.176   176.847     0.000     0.000     0.000     0.000
ASP  ASP   0.00038   -74.523    73.942    62.351  -172.295     9.885     6.706     1.801    11.623
ASP  ASP   0.00027   -65.055   179.858    64.790    68.566     0.010     0.568     0.264     0.023
ASP  ASP   0.00033  -172.616   172.689    64.477   177.824     0.000     0.000     0.000     0.000
ASP  ASP   0.01786   -64.965  -179.334    66.475   177.280     0.486     0.551     0.314     0.121
ASP  ASP   0.00396  -170.802   175.804   176.848    69.198     0.885     0.523     0.171     0.206
ASP  ASP   0.02526   -61.448   179.601  -177.310    70.098     2.767     2.879     5.366     0.995
ASP  ASP   0.15127  -171.376   175.589   179.671   179.980     1.098     0.292     0.062     0.051
ASP  ASP   0.49188   -64.939  -176.827  -179.856   179.969     0.779     0.696     0.110     0.047
ASP  ASP   0.00010   -73.905    74.119   175.001   178.050     6.305    12.862     5.704     3.569
ASP  ASP   0.00237  -172.947   178.155   -66.431  -177.479     0.944     0.474     0.194     0.078
ASP  ASP   0.02947   -64.362  -174.418   -65.138  -177.692     0.662     0.473     0.140     0.047
ASP  ASP   0.00004   -65.769  -172.680   -70.756    88.548     0.482     0.671     1.683     0.663
ASP  ASP   0.00002   -54.609   -58.214   -63.020  -177.109     0.000     0.000     0.000     0.000
ASP  ASP   0.00008   -57.748   -59.835   -61.202   -68.046     2.602     2.498     0.654     0.010
ASP  ASP   0.00002    74.489   -64.096  -173.650    70.589     0.000     0.000     0.000     0.000
ASP  ASP   0.00055    73.837   -66.204  -171.089   179.636     0.373     0.253     0.120     0.013
ASP  ASP   0.00054   -54.766   -62.774   176.504    68.947     0.013     0.057     0.021     0.035
ASP  ASP   0.00014   -55.422   -62.008    86.919   176.138     2.351     3.396     0.424     1.109
ASP  ASP   0.04655   -58.499   -61.857  -176.581   179.947     2.565     2.454     1.783     1.189
ASP  CYS   0.00002   -79.625    66.089   174.064   -70.519     2.299     0.498     0.234     0.102
ASP  CYS   0.00018  -174.941    64.594  -177.975   -68.074     4.477     0.544     0.861     0.440
ASP  CYS   0.00038  -179.065    63.605  -179.540    72.938     1.359     1.987     5.563     7.009
ASP  CYS   0.00267   179.368    62.020  -178.450   176.959     3.927     2.301     4.570     8.629
ASP  CYS   0.00037   -63.584   -62.191   -59.874   -67.460     4.689     2.455     1.223     0.542
ASP  CYS   0.00102   -60.400   -63.028   -63.913  -177.154     1.945     2.545     1.095     0.127
ASP  CYS   0.00002  -108.345   -68.273   -65.175   175.279     1.000     1.000     1.000     1.000
ASP  CYS   0.00226   -58.991   -63.128  -179.781    69.432     2.710     2.545     2.145     0.316
ASP  CYS   0.00067   -57.596   -61.808  -176.854   -70.870     5.256     6.324     7.299     7.501
ASP  CYS   0.00009   -58.611   -71.855    81.405   175.396     3.007     9.664     6.666     1.297
ASP  CYS   0.04991   -58.014   -61.739  -176.854   179.903     2.473     2.399     1.906     0.586
ASP  CYS   0.00002  -147.224   -62.807  -171.369  -178.853     1.000     1.000     1.000     1.000
ASP  CYS   0.00059    65.396   179.823   -63.892   -67.466     0.431     1.111     0.866     0.070
ASP  CYS   0.00724    63.725   179.218   -66.989  -176.376     0.344     1.879     0.509     0.379
ASP  CYS   0.00041    60.139   178.758    63.569    68.056     0.204     0.250     0.368     0.156
ASP  CYS   0.02823    63.622   179.301    66.186   177.154     1.151     1.265     0.357     0.246
ASP  CYS   0.00002    62.628   177.312    68.291   -91.601     1.000     1.000     1.000     1.000
ASP  CYS   0.00002    59.737    82.681    66.881  -175.833     1.000     1.000     1.000     1.000
ASP  CYS   0.00106    65.341  -179.617   179.496    70.250     1.475     2.430     4.976     1.725
ASP  CYS   0.00001    54.497    73.749   169.510    68.482     1.000     1.000     1.000     1.000
ASP  CYS   0.00365    66.148  -179.485  -178.308   -69.423     1.949     0.093     0.750     0.041
ASP  CYS   0.20955    64.021  -179.512  -179.941  -179.996     0.603     0.176     0.060     0.070
ASP  CYS   0.00022    52.392    72.090   173.120  -179.839     1.000     1.000     1.000     1.000
ASP  CYS   0.00094  -168.972    61.354    57.400   176.300     0.981     0.713     0.775     0.106
ASP  CYS   0.00012   -85.204    66.327    60.599   175.910     1.672     3.727     0.385     0.518
ASP  CYS   0.00002  -169.205    59.905    55.612    67.317     1.000     1.000     1.000     1.000
ASP  CYS   0.00197   -64.909   179.737    64.823    68.574     0.446     0.885     0.233     0.158
ASP  CYS   0.00042  -164.982  -177.786    66.995    68.627     6.845     6.400     2.671     1.546
ASP  CYS   0.00002   -66.060   179.107    67.754   -92.890     0.281     0.171     0.214     0.549
ASP  CYS   0.02318   -65.139   179.488    65.849   177.416     0.308     1.010     0.356     0.081
ASP  CYS   0.00656  -171.012   173.203    64.883   177.689     0.836     0.438     0.172     0.066
ASP  CYS   0.00001  -171.391   171.325    68.304   -89.367     1.000     1.000     1.000     1.000
ASP  CYS   0.00071  -170.404   179.538   -64.242   -68.068     0.623     0.615     0.282     0.069
ASP  CYS   0.00044   -70.240   178.277   -68.617   -71.196     1.779     3.181     1.896     0.557
ASP  CYS   0.00201  -175.804  -176.957   174.425   -68.496     0.573     0.415     0.937     0.786
ASP  CYS   0.00783   -64.678  -176.613  -176.881   -69.050     0.839     0.450     0.535     0.596
ASP  CYS   0.00006   -65.230  -172.312   -69.480    89.107     0.183     0.101     0.248     0.170
ASP  CYS   0.02223   -65.318  -173.848   -65.046  -177.676     0.245     0.227     0.127     0.081
ASP  CYS   0.00770  -171.289   178.468   -66.333  -177.433     1.131     0.485     0.101     0.065
ASP  CYS   0.00001  -159.100    93.608   -61.788  -178.272     1.000     1.000     1.000     1.000
ASP  CYS   0.00001  -170.673  -179.302   -67.908    91.786     1.000     1.000     1.000     1.000
ASP  CYS   0.00002  -174.375   -93.171   -68.205  -177.133     1.000     1.000     1.000     1.000
ASP  CYS   0.12951  -172.042   175.894   179.665  -179.989     0.713     0.460     0.068     0.044
ASP  CYS   0.47405   -64.623  -176.872  -179.710   179.972     0.392     0.611     0.180     0.073
ASP  CYS   0.00088   -76.272    70.589   173.655   178.942     7.896    16.189     7.265     4.739
ASP  CYS   0.00712   -62.136  -178.723  -179.873    69.138     3.195     1.832     3.325     0.260
ASP  CYS   0.00557  -171.294   176.286   176.984    69.401     1.132     0.868     0.532     0.708
ASP  GLN   0.00005   -61.825   -63.147   -61.731   -68.027     2.379     3.773     1.849     0.046
ASP  GLN   0.00036   -60.988   -63.052   -63.720  -177.170     2.311     3.994     2.315     0.145
ASP  GLN   0.00072   -63.208   -66.356  -179.939    69.183     1.241     1.166     0.786     0.269
ASP  GLN   0.00109   -57.092   -57.190  -172.004   -64.380     5.941     5.320     2.294     3.432
ASP  GLN   0.00003   -59.740   -75.198    79.412   175.391     3.329    13.308     8.170     1.969
ASP  GLN   0.02494   -58.651   -62.136  -177.424   179.578     4.736     3.904     0.610     1.969
ASP  GLN   0.00006  -168.744    60.366    57.326   176.320     1.195     1.832     0.332     0.160
ASP  GLN   0.00002   -85.083    68.689    65.759  -178.089     1.000     1.000     1.000     1.000
ASP  GLN   0.00003  -176.241    68.146   176.924    80.951     4.793     0.856     0.139     2.419
ASP  GLN   0.00418  -176.357    62.704   177.378  -179.336     0.971     2.640     2.308     1.305
ASP  GLN   0.00008   -79.373    74.089   176.924   177.318     1.000     1.000     1.000     1.000
ASP  GLN   0.00004  -177.650    64.443  -177.341   -68.036     1.000     1.000     1.000     1.000
ASP  GLN   0.00153    64.671  -179.921  -176.024   -69.212     0.824     0.127     0.915     0.153
ASP  GLN   0.00125    64.548   179.463   -64.188   -67.511     0.509     1.847     0.558     0.910
ASP  GLN   0.00015    63.118   173.219    63.949    71.492     1.472     1.971     0.805     1.468
ASP  GLN   0.00471    62.891   177.230    65.552   177.684     0.320     0.964     0.425     0.162
ASP  GLN   0.00001    62.104   174.829    67.566   -90.510     1.000     1.000     1.000     1.000
ASP  GLN   0.00627    62.795   177.590   -67.518  -176.091     0.166     0.669     0.191     0.116
ASP  GLN   0.00003    63.822  -178.091   -68.206    94.091     0.098     1.000     0.036     0.839
ASP  GLN   0.00008    52.537    71.537   172.656  -179.783     1.372     0.621     0.570     0.054
ASP  GLN   0.19331    64.073  -179.661  -179.854   179.942     0.870     0.305     0.157     0.157
ASP  GLN   0.00663    65.296  -179.777   179.547    70.310     1.200     2.116     4.853     1.727
ASP  GLN   0.00002    76.953   -65.055  -172.854   179.826     1.000     1.000     1.000     1.000
ASP  GLN   0.00028  -170.412   179.455   -64.081   -68.016     0.857     0.782     0.324     0.050
ASP  GLN   0.00406   -68.559   178.752   -65.845   -69.221     2.050     5.979     2.087     1.067
ASP  GLN   0.01516  -171.508   178.935   -66.201  -177.517     0.960     0.699     0.227     0.061
ASP  GLN   0.01282   -64.660  -173.834   -64.903  -177.777     1.182     0.906     0.491     0.142
ASP  GLN   0.00011   -64.831   179.606    64.582    68.267     2.547     0.558     0.411     0.351
ASP  GLN   0.00014  -158.114  -176.726    68.103    69.202    14.904     0.802     1.582     2.272
ASP  GLN   0.01241  -172.644   172.760    64.564   177.825     0.699     0.394     0.258     0.156
ASP  GLN   0.00003   -66.497   178.539    67.037   -93.609     0.597     0.660     0.286     0.143
ASP  GLN   0.01934   -65.121  -179.336    66.241   177.333     0.891     0.443     0.130     0.039
ASP  GLN   0.00123  -174.711  -178.099   175.789   -68.562     1.917     4.423     4.963     2.383
ASP  GLN   0.00713   -64.383  -176.263  -176.864   -68.661     3.534     1.547     2.037     2.656
ASP  GLN   0.48685   -64.672  -176.773  -179.790  -179.979     0.661     0.668     0.256     0.103
ASP  GLN   0.17861  -172.086   175.993   179.670   179.991     0.981     0.542     0.122     0.085
ASP  GLN   0.00003  -169.245   -91.247   172.598  -166.583     3.384     1.024     1.300     0.451
ASP  GLN   0.00433  -172.609   176.421   177.261    69.585     0.743     0.722     0.125     0.208
ASP  GLN   0.01187   -63.073  -177.692  -179.128    71.935     3.917     3.215     4.886     2.246
ASP  GLU   0.00012  -167.508    59.360    55.154    67.398     1.136     0.499     0.235     0.050
ASP  GLU   0.00701  -171.044    58.818    56.757   176.688     1.080     1.182     0.606     1.182
ASP  GLU   0.00373  -177.023    64.171  -179.455    73.597     9.510     4.849     5.034     8.193
ASP  GLU   0.00117   -81.121    68.446   174.192   179.324     1.689     5.909     2.509     1.942
ASP  GLU   0.01206  -176.281    65.057   178.443  -178.820     1.833     0.965     1.741     1.877
ASP  GLU   0.01708    63.540  -179.699    64.773    67.556     0.439     1.781     0.331     1.277
ASP  GLU   0.00750    63.051   178.567    65.987   177.402     1.539     4.751     1.541     1.046
ASP  GLU   0.00007    64.603  -179.590    69.701   -93.192     0.039     0.049     0.045     0.110
ASP  GLU   0.00004    67.192  -178.006   101.783   -66.159     1.000     1.000     1.000     1.000
ASP  GLU   0.00039    75.012   -64.925  -171.220   179.813     3.597     0.360     3.415     0.190
ASP  GLU   0.00005    75.521   -64.906  -174.334    70.338     1.000     1.000     1.000     1.000
ASP  GLU   0.00003    77.045   -63.941  -169.528   -67.676     1.000     1.000     1.000     1.000
ASP  GLU   0.00166    65.051  -179.928   -63.521   -67.332     0.881     1.560     1.067     0.057
ASP  GLU   0.01348    63.730   179.318   -66.924  -176.439     0.904     2.744     0.935     0.698
ASP  GLU   0.00003    63.171   -94.795   -69.348  -172.613     1.000     1.000     1.000     1.000
ASP  GLU   0.00293    64.480  -179.119   177.112    69.351     0.884     1.412     2.922     1.059
ASP  GLU   0.00006    63.819  -178.789   -68.021    94.837     0.153     0.265     0.030     0.502
ASP  GLU   0.00001    62.514   178.606  -106.823    67.081     1.000     1.000     1.000     1.000
ASP  GLU   0.00836    64.603  -179.784  -176.032   -69.417     1.334     0.143     1.971     1.339
ASP  GLU   0.19386    63.867  -179.427  -179.925  -179.969     0.784     0.674     0.192     0.522
ASP  GLU   0.00003   -62.353   -64.441   -62.484   -68.107     0.651     0.268     0.075     0.033
ASP  GLU   0.00144   -61.784   -64.000   -64.228  -177.177     1.925     2.554     1.391     0.059
ASP  GLU   0.00126   -60.982   -64.102  -179.260    69.324     2.868     2.895     1.361     0.348
ASP  GLU   0.00009   -57.537   -64.834    86.077   177.289     2.413     9.462     4.743     1.533
ASP  GLU   0.03349   -59.397   -62.499  -177.596  -179.458     5.485     4.594     1.449     4.878
ASP  GLU   0.00251   -58.908   -67.024   179.547   -82.239     6.991     1.000     6.078     9.834
ASP  GLU   0.02011   -64.967  -176.708  -176.922   -68.820     1.579     0.898     0.731     0.599
ASP  GLU   0.00001   -65.090    94.377  -175.822   -68.651     1.000     1.000     1.000     1.000
ASP  GLU   0.00007  -177.574    64.470  -177.393   -68.053     0.452     0.332     0.180     0.037
ASP  GLU   0.00519  -173.530   177.851  -179.917   -69.312     2.331     5.290     5.277     1.719
ASP  GLU   0.00050  -171.635   178.613   -64.415   -67.958     0.993     0.480     0.164     0.043
ASP  GLU   0.01006   -69.337  -176.913   -65.425   -70.255     0.541     3.158     0.237     0.835
ASP  GLU   0.00679  -170.686   178.308   -66.410  -177.428     1.213     0.470     0.130     0.062
ASP  GLU   0.00009   -64.893  -172.106   -68.435    89.667     2.399     0.183     0.302     0.274
ASP  GLU   0.03690   -65.743  -174.190   -64.876  -177.405     1.573     0.579     0.330     0.277
ASP  GLU   0.00105   -65.389  -179.698    65.134    68.579     0.558     0.231     0.126     0.061
ASP  GLU   0.00051  -173.010   171.456    62.709    69.706     4.462     6.053     2.219     0.961
ASP  GLU   0.00254  -172.049   176.221   177.187    69.512     1.063     0.378     0.136     0.385
ASP  GLU   0.03518   -63.217  -176.267   179.611    72.387     3.653     2.598     4.031     3.437
ASP  GLU   0.36816   -65.309  -176.591  -179.818   179.957     1.190     0.582     0.322     0.110
ASP  GLU   0.16968  -171.943   175.748   179.659   179.971     0.992     0.335     0.098     0.061
ASP  GLU   0.00003  -162.681   -72.333  -175.885  -177.016     8.985    19.131    11.593     9.043
ASP  GLU   0.01700   -65.702  -179.230    66.220   177.360     1.268     0.521     0.170     0.051
ASP  GLU   0.00001   -70.282   177.189    67.175   -92.381     1.000     1.000     1.000     1.000
ASP  GLU   0.00004  -172.239   171.188    68.172   -89.139     1.002     0.234     0.059     0.111
ASP  GLU   0.01762  -170.728   173.056    64.806   177.736     1.067     0.571     0.218     0.103
ASP  GLY   0.00889    65.251  -179.855  -176.682   -69.095     2.878     1.577     1.495     2.023
ASP  GLY   0.00026    69.353   -74.895  -174.738   -67.398    10.081    18.890     9.599     1.400
ASP  GLY   0.01422   -64.931  -176.407  -177.039   -69.053     0.741     0.168     0.324     0.071
ASP  GLY   0.00468  -175.270  -177.496   175.535   -68.413     1.418     3.558     3.696     1.809
ASP  GLY   0.00046  -170.148   178.666   -64.836   -68.138     0.313     0.361     0.262     0.056
ASP  GLY   0.00324   -65.476  -175.101   -64.330   -69.667     2.970     6.304     2.816     2.336
ASP  GLY   0.00074   -61.424   -62.077   -60.981   -67.759     4.625     2.715     1.345     0.475
ASP  GLY   0.00377   -62.012   -63.294  -174.157   -69.176     2.870     2.778     4.373     2.427
ASP  GLY   0.00021    70.283   -74.481   -62.203  -176.763     6.634     9.505     3.577     3.969
ASP  GLY   0.00001    75.844   -66.319   -58.742   -68.174     1.000     1.000     1.000     1.000
ASP  GLY   0.00385    65.594   179.739   -63.864   -67.589     1.533     2.725     0.915     0.751
ASP  GLY   0.03651    63.518   178.187   -67.347  -176.192     0.793     1.582     0.534     0.379
ASP  GLY   0.00009    66.022  -177.188   -69.777    90.955     2.416     3.002     6.143     5.152
ASP  GLY   0.00244   -61.689   -61.581   -61.855  -176.900     3.344     2.824     0.766     0.209
ASP  GLY   0.00002  -164.326   -79.407   -63.233   176.916     9.151    17.384     7.802     6.307
ASP  GLY   0.01140  -171.804   178.204   -66.500  -177.401     1.055     0.377     0.139     0.046
ASP  GLY   0.00006  -170.918  -179.493   -68.044    91.949     1.292     0.364     0.536     0.247
ASP  GLY   0.02253   -65.172  -173.783   -64.965  -177.679     0.127     0.463     0.314     0.120
ASP  GLY   0.00009   -64.684  -172.256   -69.260    89.093     0.948     0.394     0.589     0.272
ASP  GLY   0.00012    63.153   175.361    68.273   -90.178     1.222     0.706     0.439     0.336
ASP  GLY   0.02752    63.350   178.984    66.068   177.262     1.070     2.482     0.779     0.512
ASP  GLY   0.00003    59.985    69.939    58.251   174.187     1.000     1.000     1.000     1.000
ASP  GLY   0.02024   -65.323  -179.513    66.160   177.378     0.578     0.370     0.162     0.064
ASP  GLY   0.00008   -66.005   177.975    67.006   -93.173     0.335     0.266     0.370     0.947
ASP  GLY   0.00014  -171.405   171.624    68.653   -89.296     1.230     0.781     0.408     0.255
ASP  GLY   0.01025  -171.457   173.457    64.930   177.645     1.127     0.929     0.279     0.195
ASP  GLY   0.00034   -82.551    69.945    61.723   175.429     1.187     1.298     1.890     1.266
ASP  GLY   0.00037  -169.271    62.164    58.205   176.362     2.452     2.098     2.808     0.379
ASP  GLY   0.00010  -169.974    61.547    56.385    67.279     1.460     1.176     1.834     0.120
ASP  GLY   0.00002   -77.712    74.756    59.958    67.798     7.751    11.387     2.579     0.241
ASP  GLY   0.00002    55.880    79.265    62.514    67.479     0.003     0.313     0.092     0.037
ASP  GLY   0.00168    63.680   175.053    64.000    70.116     1.667     1.648     0.488     0.647
ASP  GLY   0.00326   -64.828   179.829    64.751    68.504     0.662     0.798     0.417     0.229
ASP  GLY   0.00094  -170.028   176.375    64.519    68.931     4.980     7.659     2.813     1.149
ASP  GLY   0.00262   -58.809   -62.084  -178.875    69.493     3.650     2.781     1.539     0.364
ASP  GLY   0.02281   -57.816   -60.761  -176.176  -179.786     2.624     1.857     2.055     3.012
ASP  GLY   0.00022   -59.522   -74.312    79.408   175.793     3.206    11.773     9.908     1.770
ASP  GLY   0.00042    57.374    73.955   171.890    68.418     7.529     7.947     3.052     1.492
ASP  GLY   0.00019    52.869    73.242   175.999   -70.127     1.050     0.870     0.211     0.110
ASP  GLY   0.00059    51.044    65.906   172.694  -179.786     5.469     2.760     1.252     0.405
ASP  GLY   0.25265    64.557  -179.686  -179.879   179.975     1.380     0.230     0.111     0.080
ASP  GLY   0.02556    65.854   179.915  -179.745    70.626     1.175     1.621     3.537     1.231
ASP  GLY   0.00016    75.640   -65.092  -174.242    70.458     1.067     0.351     0.635     0.214
ASP  GLY   0.00121    72.698   -66.164  -170.980  -179.893     4.882     4.187     2.504     0.388
ASP  GLY   0.00073  -175.631    65.286   179.061   -69.419     4.502     1.855     1.857     0.276
ASP  GLY   0.00008   -76.230    72.620   176.887   -70.095    13.026    20.517     6.796     1.263
ASP  GLY   0.00565  -175.377    65.024   176.425  -179.456     4.540     2.384     1.906     1.430
ASP  GLY   0.00001  -175.108    66.368   -88.321  -177.031     1.000     1.000     1.000     1.000
ASP  GLY   0.00001  -158.781    92.778   -62.167  -178.079     1.000     1.000     1.000     1.000
ASP  GLY   0.14755  -171.693   176.013   179.658  -179.973     0.954     0.617     0.094     0.067
ASP  GLY   0.00009  -170.823   -92.171   174.719  -171.383     5.559     1.814     6.940     8.670
ASP  GLY   0.32618   -64.397  -177.179  -179.811   179.958     0.594     0.681     0.205     0.096
ASP  GLY   0.00203   -72.260    80.817   177.781   177.000     7.564    12.393     3.768     4.326
ASP  GLY   0.00016   179.655    65.493   177.333    77.222     0.831     1.961     2.163     6.501
ASP  GLY   0.00066   -77.282    68.824   170.037    68.386     5.975     8.500     2.052     0.859
ASP  GLY   0.02594   -64.997  -176.944   177.218    69.364     1.087     0.914     0.698     0.228
ASP  GLY   0.00593  -171.369   176.309   177.058    69.432     1.298     0.905     0.573     0.753
ASP  HID   0.00077  -171.069    60.044    58.424   176.582     1.852     1.569     2.263     0.248
ASP  HID   0.00010  -169.846    60.606    56.263    67.398     2.703     0.864     0.539     0.052
ASP  HID   0.00045  -177.865    62.814  -178.713   -68.989     2.488     1.556     2.376     0.795
ASP  HID   0.00608  -177.633    60.648  -178.402   169.683     2.769     1.538     5.394    10.349
ASP  HID   0.00122  -178.623    63.308   179.056    72.128     3.418     3.485     5.693     8.248
ASP  HID   0.00001   -81.274    65.798   171.044    68.438     1.000     1.000     1.000     1.000
ASP  HID   0.00002   -58.857   -57.419   -58.130   -67.932     0.122     0.133     0.263     0.075
ASP  HID   0.00022   -60.913   -62.184   -62.816  -177.206     3.091     4.628     3.175     0.044
ASP  HID   0.00024   -58.215   -61.433  -173.514   -69.768     3.290     4.343     3.527     5.016
ASP  HID   0.00048   -60.440   -63.800  -179.100    69.508     3.246     2.786     1.757     0.263
ASP  HID   0.04605   -58.046   -61.017  -176.301   179.623     2.675     1.669     1.679     0.544
ASP  HID   0.00001   -57.232   -61.781    87.816   178.092     1.000     1.000     1.000     1.000
ASP  HID   0.00213    63.190  -179.478    64.748    67.424     2.258     2.204     0.748     1.118
ASP  HID   0.00235    65.455   177.471    65.566   177.598     1.986     2.304     0.693     0.470
ASP  HID   0.00001    65.953   174.477    67.973   -89.799     1.000     1.000     1.000     1.000
ASP  HID   0.00001    59.005    81.286    65.619  -175.765     1.000     1.000     1.000     1.000
ASP  HID   0.00590    65.080  -179.988   -66.628  -176.627     1.642     3.836     1.245     0.835
ASP  HID   0.00043    64.821   179.290   -64.324   -67.571     1.551     2.400     0.787     0.691
ASP  HID   0.00034    66.626   177.612  -178.392   -72.323     4.499     1.959     4.725     2.990
ASP  HID   0.00002    53.396    73.710   176.025   -70.106     1.000     1.000     1.000     1.000
ASP  HID   0.00217    64.864  -178.902   178.020    70.430     3.278     1.717     4.144     2.178
ASP  HID   0.07948    65.101  -179.654  -179.920   179.986     1.306     0.425     0.178     0.191
ASP  HID   0.00001    53.809   -94.995   171.696  -175.733     1.000     1.000     1.000     1.000
ASP  HID   0.00023   -64.955   179.322    64.228    68.117     0.101     0.012     0.173     0.014
ASP  HID   0.00062  -162.371  -177.834    67.225    68.599     9.615     4.463     2.081     1.626
ASP  HID   0.00632   -65.079  -177.396   177.302    69.305     1.837     1.062     2.228     0.316
ASP  HID   0.00553  -171.752   175.535   176.801    69.082     1.200     1.442     0.895     1.747
ASP  HID   0.00009  -171.286   178.679   -64.747   -68.135     1.128     0.385     0.280     0.134
ASP  HID   0.00178   -67.928   179.918   -65.360   -69.385     3.057     7.771     1.476     1.381
ASP  HID   0.00446  -172.081   178.488   -66.412  -177.386     1.167     0.852     0.299     0.049
ASP  HID   0.02780   -63.934  -173.742   -64.865  -177.736     0.816     0.439     0.238     0.119
ASP  HID   0.00002   -64.525  -171.673   -68.340    89.567     0.738     0.518     0.788     0.161
ASP  HID   0.02320   -64.505   179.769    65.890   177.463     0.850     0.343     0.097     0.079
ASP  HID   0.00001   -66.294   177.126    67.013   -93.087     1.000     1.000     1.000     1.000
ASP  HID   0.00899  -171.399   172.742    64.805   177.639     1.241     0.567     0.263     0.084
ASP  HID   0.00001  -172.959   170.744    68.053   -89.296     1.000     1.000     1.000     1.000
ASP  HID   0.06707  -171.929   175.719   179.704   179.988     1.004     0.623     0.123     0.055
ASP  HID   0.00004  -174.385   -96.167   178.604   176.079     1.000     1.000     1.000     1.000
ASP  HID   0.62102   -64.380  -177.128  -179.914  -179.966     0.672     0.438     0.190     0.049
ASP  HID   0.00025   -79.155    70.128   174.535  -179.510    11.262    19.422     2.552     1.977
ASP  HID   0.00224  -173.949  -179.637   177.735   -67.121     2.582     4.032     4.683     3.461
ASP  HID   0.08186   -63.547  -177.215  -177.252   -69.028     0.584     0.162     0.188     0.206
ASP  HIE   0.00038  -170.337    60.016    57.454   176.427     1.477     0.902     0.575     0.102
ASP  HIE   0.00018  -170.729    60.021    56.222    67.682     2.209     1.184     0.807     0.646
ASP  HIE   0.00015  -174.069    66.013   179.032   -69.382     4.468     1.692     1.746     0.281
ASP  HIE   0.00411  -177.383    64.274   179.377  -179.718     2.161     1.580     3.031     5.380
ASP  HIE   0.00008  -171.761    63.988   174.505    71.717     6.971     4.313     2.324     9.234
ASP  HIE   0.00003   -79.961    66.227   170.370    68.349     1.000     1.000     1.000     1.000
ASP  HIE   0.00100   -62.231   -64.574   -64.625  -177.066     1.922     1.772     0.528     0.065
ASP  HIE   0.00028   -64.683   -62.766   -60.285   -67.541     5.826     2.505     1.607     0.615
ASP  HIE   0.00090   -62.325   -65.105  -179.968    69.259     4.506     3.207     0.773     0.477
ASP  HIE   0.02183   -61.142   -63.945  -177.473  -179.813     4.603     3.926     0.964     2.985
ASP  HIE   0.00448   -58.123   -60.925  -174.429   -71.061     3.811     6.153     5.153    10.251
ASP  HIE   0.00041  -171.283   179.171   -64.494   -68.102     0.960     0.660     0.357     0.079
ASP  HIE   0.01267   -68.816  -179.298   -65.450   -69.581     1.285     4.191     0.814     0.968
ASP  HIE   0.00086  -171.391   176.877  -177.617   -65.042     3.828     5.764     7.307     6.372
ASP  HIE   0.02617   -64.955  -176.680  -176.892   -68.836     2.125     0.946     1.151     1.298
ASP  HIE   0.00050   -65.459  -179.617    64.918    68.523     0.650     0.244     0.390     0.217
ASP  HIE   0.00085  -171.037   174.114    63.651    69.251     5.946     8.072     3.095     1.241
ASP  HIE   0.01854   -60.876  -179.106  -176.647    72.049     2.658     3.361     4.073     2.062
ASP  HIE   0.00553  -172.061   176.037   176.930    69.280     1.174     1.648     0.909     1.792
ASP  HIE   0.00008  -171.782  -179.263   -67.170    92.718     0.046     0.026     0.028     0.014
ASP  HIE   0.01543  -171.403   178.432   -66.432  -177.425     1.131     0.578     0.541     0.123
ASP  HIE   0.00002  -163.253    89.604   -64.004  -176.462     5.456     3.868     2.639     1.938
ASP  HIE   0.01662   -65.187  -173.716   -64.543  -177.515     0.673     1.032     0.752     0.513
ASP  HIE   0.00003   -64.319  -171.116   -66.991    90.121     0.446     0.369     1.131     0.437
ASP  HIE   0.00001   -71.925   177.603  -103.850    61.588     1.000     1.000     1.000     1.000
ASP  HIE   0.22166  -172.161   175.891   179.703   179.986     0.992     0.359     0.095     0.061
ASP  HIE   0.00023  -173.406   -94.423   175.489  -177.469     4.170     2.636     3.751    11.117
ASP  HIE   0.00041   -69.757    87.345  -177.520   171.362     0.037     0.115     0.006     0.014
ASP  HIE   0.41502   -65.183  -176.686  -179.847  -179.990     1.029     0.743     0.432     0.224
ASP  HIE   0.00780  -170.366   173.744    65.298   177.518     1.184     0.832     0.590     0.232
ASP  HIE   0.00003  -171.421   171.142    68.160   -89.288     2.205     0.292     0.265     0.075
ASP  HIE   0.00005   -61.707   -81.268    75.642   174.107     0.411     0.821     1.760     0.160
ASP  HIE   0.00003   -66.228   177.835    66.838   -93.256     1.162     0.656     0.345     0.868
ASP  HIE   0.01638   -66.115  -179.711    66.152   177.368     1.320     0.368     0.182     0.040
ASP  HIE   0.00005    80.478   -61.908  -174.610  -177.958     1.000     1.000     1.000     1.000
ASP  HIE   0.00002    78.000   -61.760  -169.271   -67.634     1.000     1.000     1.000     1.000
ASP  HIE   0.00001    79.455   -65.267  -178.576    67.786     1.000     1.000     1.000     1.000
ASP  HIE   0.00323    62.205   174.382    63.863   178.031     1.057     1.288     1.539     0.005
ASP  HIE   0.00001    59.520    82.862    66.774  -175.274     1.000     1.000     1.000     1.000
ASP  HIE   0.00001    64.049   173.785    67.264   -90.291     1.000     1.000     1.000     1.000
ASP  HIE   0.00002    66.785   172.350    66.947    74.298     1.000     1.000     1.000     1.000
ASP  HIE   0.18401    64.169  -179.955  -179.594   179.691     0.786     0.842     0.558     0.521
ASP  HIE   0.00425    63.748  -179.316   177.902    69.618     1.614     1.560     4.415     1.687
ASP  HIE   0.01367    63.882   177.872   -67.352  -176.216     1.503     2.667     1.021     0.694
ASP  HIE   0.00122    65.292   179.750   -63.745   -67.428     1.070     1.474     0.895     0.129
ASP  HIE   0.00072    68.302  -179.665  -172.363   -68.543     1.000     1.000     1.000     1.000
ASP  HIP   0.00010  -172.785    57.376    57.810    68.092     1.297     2.685     1.136     0.124
ASP  HIP   0.00022  -174.483    60.032    60.390   176.934     1.265     2.433     1.020     0.340
ASP  HIP   0.00015  -174.579    61.382   177.760   -69.830     2.901     4.058     0.391     0.286
ASP  HIP   0.00023  -178.739    63.207   179.990    71.538     2.021     1.432     3.325     4.610
ASP  HIP   0.00570   178.888    63.836   179.956  -179.970     3.194     2.022     2.985     8.615
ASP  HIP   0.00002   -75.766    65.397   176.905   179.302     1.000     1.000     1.000     1.000
ASP  HIP   0.00006   -59.083   -57.586   -59.902  -177.132     1.478     1.078     0.275     0.113
ASP  HIP   0.00015   -57.819   -56.612   -58.491   -68.188     1.000     1.000     1.000     1.000
ASP  HIP   0.01152   -56.948   -59.844  -177.972    69.693     1.008     0.713     0.692     0.160
ASP  HIP   0.00566   -54.871   -59.569  -175.822   -70.856     5.081     7.764     3.117    10.912
ASP  HIP   0.00011   -56.894   -62.661    87.310   177.294     1.176     1.931     0.768     1.091
ASP  HIP   0.04044   -55.147   -59.244  -177.862   178.956     3.508     1.709     2.257     1.637
ASP  HIP   0.00022  -170.628   178.072   -65.138   -68.177     0.694     0.630     0.081     0.192
ASP  HIP   0.00190   -64.443  -173.171   -64.757   -70.696     2.788     7.023     1.830     1.351
ASP  HIP   0.00272  -171.916   178.656   -66.434  -177.381     1.236     1.544     0.605     0.149
ASP  HIP   0.07020   -63.916  -173.644   -64.943  -177.689     0.881     0.418     0.176     0.066
ASP  HIP   0.00003   -64.619  -172.352   -68.367    89.846     1.000     1.000     1.000     1.000
ASP  HIP   0.00009   -65.071   179.266    64.503    68.575     1.524     0.927     0.453     0.207
ASP  HIP   0.04692   -64.168  -179.976    66.065   177.337     0.563     0.241     0.080     0.048
ASP  HIP   0.00032  -174.226   172.222    63.037    69.772     0.568     1.160     0.374     0.082
ASP  HIP   0.00004  -173.839   172.135    68.063   -89.645     0.172     0.040     0.423     0.326
ASP  HIP   0.00300  -170.662   172.391    64.852   177.601     0.883     0.821     0.241     0.093
ASP  HIP   0.07195    65.221  -179.486  -179.872  -179.993     2.399     0.496     0.142     0.144
ASP  HIP   0.00002    63.911  -179.348   177.074    69.389     1.000     1.000     1.000     1.000
ASP  HIP   0.00764    62.635   178.660    66.120   177.432     1.000     1.000     1.000     1.000
ASP  HIP   0.00141    68.822  -175.843   -65.030  -177.889     1.000     1.000     1.000     1.000
ASP  HIP   0.02648   -64.142  -177.070  -177.307   -69.017     0.877     0.382     0.087     0.109
ASP  HIP   0.00403  -172.245   176.136  -177.490   -69.523     2.155     2.107     2.282     1.602
ASP  HIP   0.16871  -172.376   176.069   179.785   179.970     1.524     1.173     0.144     0.101
ASP  HIP   0.51183   -64.272  -177.045  -179.937  -179.952     0.882     0.466     0.183     0.051
ASP  HIP   0.00569  -171.917   175.823   177.015    69.106     1.610     1.350     0.493     0.909
ASP  HIP   0.01244   -64.948  -178.103   177.269    68.900     1.507     1.409     1.802     0.357
ASP  ILE   0.00004    63.671  -179.667    66.568   176.757     0.253     2.738     0.768     0.739
ASP  ILE   0.04015    62.956   177.989    63.975    68.192     1.273     3.419     1.449     1.563
ASP  ILE   0.01597    63.431   179.698   -66.839  -176.413     0.774     3.197     1.018     0.789
ASP  ILE   0.00001    65.561  -175.761   -67.530    93.244     1.000     1.000     1.000     1.000
ASP  ILE   0.00093    69.873   -81.115   -68.371   176.373     1.000     1.000     1.000     1.000
ASP  ILE   0.00207    63.660  -179.090   176.117    68.720     0.324     0.217     0.401     0.199
ASP  ILE   0.00368    64.112  -178.861  -178.972   -70.019     3.888     4.701     9.788     4.405
ASP  ILE   0.09828    63.870  -179.381  -179.957   179.998     1.013     0.283     0.214     0.204
ASP  ILE   0.00020    57.326   -98.175   172.491  -176.651     1.000     1.000     1.000     1.000
ASP  ILE   0.00001    74.034   -78.053   -87.557    74.975     1.000     1.000     1.000     1.000
ASP  ILE   0.03900   -54.546   -58.514  -175.422   -68.654     2.600     5.513     4.151     9.401
ASP  ILE   0.02966   -58.475   -62.910  -178.147  -178.901     4.585     4.329     1.289     4.981
ASP  ILE   0.00007   -62.562   -64.687   -63.105   -67.649     0.610     1.684     2.295     0.530
ASP  ILE   0.00119   -55.650   -59.541   -63.888  -176.667     3.235     3.259     1.299     0.032
ASP  ILE   0.00007   -93.355   -71.788   -70.122   167.489     9.671     2.102     2.886     4.124
ASP  ILE   0.00007  -168.703    60.772    58.127   176.044     1.331     0.893     0.522     0.077
ASP  ILE   0.00001  -170.657    62.142    56.839    66.755     1.000     1.000     1.000     1.000
ASP  ILE   0.00165   -66.546   179.753    65.158    68.330     2.288     0.698     0.401     0.276
ASP  ILE   0.00010  -166.167  -179.506    66.952    68.508     5.072     6.822     2.848     0.936
ASP  ILE   0.00773  -171.531   173.029    64.867   177.586     1.672     0.684     0.394     0.176
ASP  ILE   0.00003  -172.259   171.076    68.836   -88.154     2.512     0.039     0.558     0.131
ASP  ILE   0.00005   -61.325   -79.428    79.270   174.803     0.041     1.134     2.021     0.463
ASP  ILE   0.01767   -65.534  -179.889    66.188   177.228     0.568     0.735     0.225     0.029
ASP  ILE   0.00002   -66.581   178.277    67.533   -92.702     1.000     1.000     1.000     1.000
ASP  ILE   0.00043  -170.344   178.878   -64.996   -67.814     0.752     0.364     0.334     0.055
ASP  ILE   0.06256   -69.045  -178.710   -65.794   -69.475     0.699     3.548     0.528     1.023
ASP  ILE   0.01011  -172.044   178.269   -66.480  -177.297     1.105     0.398     0.199     0.093
ASP  ILE   0.00001  -172.019  -179.638   -68.483    90.979     1.000     1.000     1.000     1.000
ASP  ILE   0.00008   -66.275  -172.960   -70.260    88.481     0.856     0.498     0.761     0.239
ASP  ILE   0.02323   -65.740  -174.222   -65.293  -177.482     1.146     0.564     0.432     0.265
ASP  ILE   0.00143   -63.050   -66.316  -179.668    68.790     1.104     0.484     0.602     0.217
ASP  ILE   0.00184  -173.755   171.710   174.266    63.656     2.982     6.825     4.137     7.989
ASP  ILE   0.13352   -60.207  -179.233  -175.987    72.180     0.981     2.871     2.553     1.707
ASP  ILE   0.15748  -171.910   175.836   179.690   179.995     1.203     0.379     0.096     0.069
ASP  ILE   0.32470   -64.967  -176.995  -179.849  -179.994     0.874     0.545     0.328     0.136
ASP  ILE   0.00421  -175.304  -175.936   173.652   -67.943     2.581     3.850     4.160     2.970
ASP  ILE   0.01926   -64.626  -176.968  -177.070   -68.566     0.556     0.586     0.430     0.224
ASP  ILE   0.00004   -65.229    92.844  -177.205   -68.901     1.000     1.000     1.000     1.000
ASP  ILE   0.00008  -174.440    63.947   177.624   -69.244     0.058     0.054     0.067     0.021
ASP  ILE   0.00008   -78.106    70.667   172.105    68.157     7.319    12.360     4.544     1.191
ASP  ILE   0.00095  -157.492    73.994   179.660    85.682     0.254     0.569     0.231     0.624
ASP  ILE   0.00003   175.741    57.589   170.770    57.496     1.000     1.000     1.000     1.000
ASP  ILE   0.00005   176.274    60.473  -176.653   161.150     5.417     3.257     2.765    12.235
ASP  ILE   0.00124   -78.544    73.875   176.574   175.644     4.324    13.017     5.215     3.794
ASP  LEU   0.00416  -177.729    62.903   178.762  -179.025     1.259     1.546     2.123     0.656
ASP  LEU   0.00023  -175.608    61.989   173.642    70.930     0.637     3.852     1.238     5.235
ASP  LEU   0.00037  -167.412    60.158    57.194   176.331     1.000     1.000     1.000     1.000
ASP  LEU   0.03478   -64.980   179.889    65.954   177.401     0.376     0.905     0.312     0.061
ASP  LEU   0.01755  -171.966   173.166    64.769   177.757     0.998     0.654     0.217     0.061
ASP  LEU   0.00001  -170.916   171.210    67.935   -89.570     1.000     1.000     1.000     1.000
ASP  LEU   0.00060    68.883  -166.726    67.817    67.087     5.571    12.222     2.744     1.710
ASP  LEU   0.00003    61.265    76.014    60.718   177.823     1.022     9.024     7.459     8.014
ASP  LEU   0.00003    64.542   175.288    68.639   -89.927     2.606     0.047     0.603     0.604
ASP  LEU   0.02827    63.350   179.180    66.155   177.270     0.577     2.262     0.716     0.481
ASP  LEU   0.00494    64.178  -179.640  -176.983   -69.338     2.388     1.144     2.393     1.842
ASP  LEU   0.01608    64.579  -179.583   178.518    69.687     1.104     1.118     2.432     1.861
ASP  LEU   0.00025    53.108    67.074   171.764  -179.520     6.241     4.599     1.119     0.804
ASP  LEU   0.22551    64.226  -179.525  -179.964   179.997     0.936     0.170     0.160     0.142
ASP  LEU   0.00053    73.179   -66.570  -170.608   179.605     2.504     1.325     1.329     0.160
ASP  LEU   0.00003    52.730   -95.389   171.673  -176.837     1.000     1.000     1.000     1.000
ASP  LEU   0.00029    65.642  -179.829   -63.727   -67.468     0.890     1.807     0.417     0.718
ASP  LEU   0.02550    64.145   178.852   -67.035  -176.293     1.358     2.285     0.773     0.574
ASP  LEU   0.00001    63.513  -179.351   -68.173    95.427     1.000     1.000     1.000     1.000
ASP  LEU   0.00005    85.171   -64.145   -65.385   173.282     1.000     1.000     1.000     1.000
ASP  LEU   0.00261   -61.822   -61.553   -61.699  -176.654     4.123     3.217     1.770     0.517
ASP  LEU   0.00001  -128.854   -62.365   -61.184   179.570     1.000     1.000     1.000     1.000
ASP  LEU   0.00004   -54.278   -57.164  -174.084   -64.597     9.782     8.074     2.182     3.908
ASP  LEU   0.00010   -52.745   -58.677   177.888    68.353     1.484     3.256     1.107     0.386
ASP  LEU   0.06167   -59.080   -62.659  -177.184   179.760     3.107     2.919     1.644     0.390
ASP  LEU   0.00022   -70.266   176.555   -69.771   -71.458     2.205     1.685     1.563     2.411
ASP  LEU   0.00004  -170.826   179.479   -64.125   -67.996     1.000     1.000     1.000     1.000
ASP  LEU   0.00245  -171.831   178.110   -66.501  -177.413     0.850     0.363     0.107     0.050
ASP  LEU   0.02444   -64.083  -174.058   -65.068  -177.650     0.921     0.380     0.239     0.078
ASP  LEU   0.00001   -65.322  -172.510   -69.686    89.174     1.000     1.000     1.000     1.000
ASP  LEU   0.00127   -65.055   179.806    64.711    68.559     0.549     0.913     0.196     0.360
ASP  LEU   0.00364  -172.354   176.487   177.088    69.546     0.757     0.342     0.114     0.165
ASP  LEU   0.00505   -64.718  -177.149   177.229    69.362     0.856     0.948     0.546     0.321
ASP  LEU   0.43689   -64.424  -176.950  -179.824   179.991     0.360     0.606     0.167     0.098
ASP  LEU   0.08828  -171.904   176.124   179.551  -179.953     0.827     0.645     0.129     0.085
ASP  LEU   0.01104   -64.792  -176.885  -177.202   -69.141     0.240     0.528     0.299     0.046
ASP  LEU   0.00303  -174.988   179.524   179.409   -66.649     3.080     2.722     3.411     1.681
ASP  LYS   0.00009  -172.140    61.666    59.301   176.263     0.458     1.182     0.703     0.082
ASP  LYS   0.00255  -177.258    63.602   179.206   179.683     1.223     2.396     3.080     6.832
ASP  LYS   0.00002   -81.880    65.021   173.714  -179.967     1.000     1.000     1.000     1.000
ASP  LYS   0.00136   -62.477   -62.535   -62.116  -176.785     3.732     3.832     1.399     0.487
ASP  LYS   0.00001   -61.706   -64.169   -62.372   -68.027     1.000     1.000     1.000     1.000
ASP  LYS   0.00059   -57.676   -59.446  -178.322    69.608     2.543     0.968     2.372     1.001
ASP  LYS   0.00184   -57.092   -63.270  -178.728   -76.308     4.502     6.674     3.671    10.303
ASP  LYS   0.02452   -59.837   -63.357  -176.940  -179.882     2.738     3.297     1.357     2.797
ASP  LYS   0.00877    64.608  -177.942    67.185   176.500     1.189     3.398     1.343     0.950
ASP  LYS   0.00001    64.267   175.229    68.053   -89.953     1.000     1.000     1.000     1.000
ASP  LYS   0.00321    65.411  -176.733   -65.487  -177.379     1.492     2.373     0.962     0.825
ASP  LYS   0.00045    65.646  -178.419   177.262    70.692     1.345     0.614     0.110     0.909
ASP  LYS   0.10671    64.718  -179.223   179.941  -179.859     0.957     0.280     0.124     0.120
ASP  LYS   0.00001    67.936   178.280  -176.275   -71.000     1.000     1.000     1.000     1.000
ASP  LYS   0.00054  -172.405   178.985   -64.691   -68.312     0.396     0.220     0.068     0.035
ASP  LYS   0.00081   -66.980  -178.199   -65.002   -69.160     3.522     9.648     2.941     1.972
ASP  LYS   0.00522  -171.938   178.083   -66.478  -177.354     0.929     0.574     0.249     0.047
ASP  LYS   0.00002  -174.412   -93.138   -68.161  -177.060     1.000     1.000     1.000     1.000
ASP  LYS   0.00003   -64.842  -172.092   -68.613    89.720     1.139     0.824     0.966     0.157
ASP  LYS   0.04002   -65.137  -173.958   -64.971  -177.584     0.560     0.433     0.238     0.212
ASP  LYS   0.00039   -64.894   179.856    64.860    68.428     0.417     0.121     0.289     0.284
ASP  LYS   0.00018  -167.000   179.680    65.851    68.418     5.004     7.248     2.630     1.093
ASP  LYS   0.00453  -172.357   172.508    64.652   177.701     0.527     0.435     0.158     0.056
ASP  LYS   0.01341   -65.571  -179.995    65.999   177.353     0.480     0.549     0.227     0.035
ASP  LYS   0.00891   -64.819  -176.808  -177.006   -69.271     0.238     0.286     0.198     0.065
ASP  LYS   0.00729  -173.147   176.681  -178.638   -69.354     2.183     3.402     3.557     2.144
ASP  LYS   0.15359  -172.218   175.966   179.748   179.946     0.778     0.510     0.108     0.078
ASP  LYS   0.59111   -64.865  -176.959  -179.860   179.995     0.506     0.525     0.191     0.110
ASP  LYS   0.02127   -62.016  -179.770  -178.638    69.761     3.628     3.077     5.564     1.086
ASP  LYS   0.00250  -172.772   176.069   176.918    69.488     2.073     0.838     1.202     1.669
ASP  LYS   0.00004   -83.102    62.959   169.207    67.334     1.000     1.000     1.000     1.000
ASP  MET   0.00039   -60.305   -63.355   -64.200  -177.114     2.056     2.397     0.939     0.087
ASP  MET   0.00011   -60.187   -61.293   -60.975   -67.860     5.346     3.237     1.792     0.652
ASP  MET   0.00025   -63.137   -66.556   179.753    69.102     2.375     0.390     0.449     0.143
ASP  MET   0.01794   -58.703   -61.407  -175.705   179.842     2.223     2.143     0.696     0.135
ASP  MET   0.00033   -59.315   -61.180  -175.578   -67.437     7.354     5.833     3.085     3.442
ASP  MET   0.00532    63.812   179.771   -66.679  -176.596     0.876     3.812     1.234     0.834
ASP  MET   0.00001    63.133  -179.833   -63.441   -66.821     1.000     1.000     1.000     1.000
ASP  MET   0.00543    63.279   178.338    65.878   177.438     0.036     0.063     0.036     0.022
ASP  MET   0.05156    63.820  -179.371   179.970   179.942     0.298     0.890     0.406     0.087
ASP  MET   0.00032    64.734  -179.187   177.977    69.774     2.732     0.304     2.653     0.613
ASP  MET   0.00012  -168.480    62.218    57.718   176.225     1.732     0.283     0.585     0.120
ASP  MET   0.00003   -83.213    69.243    60.343   176.324     1.000     1.000     1.000     1.000
ASP  MET   0.00001  -168.005    59.825    56.162    67.585     1.000     1.000     1.000     1.000
ASP  MET   0.00028   -64.871  -179.634    64.906    68.505     0.180     0.253     0.335     0.216
ASP  MET   0.00055  -167.404   177.113    65.107    69.370     8.764     7.593     3.263     1.439
ASP  MET   0.01004  -171.966   172.810    64.591   177.781     1.642     0.532     0.405     0.199
ASP  MET   0.00001  -172.896   170.992    68.442   -89.167     1.000     1.000     1.000     1.000
ASP  MET   0.02254   -65.389  -179.960    66.104   177.360     0.893     0.969     0.281     0.048
ASP  MET   0.00002   -61.929   -82.431    73.139   174.035     1.000     1.000     1.000     1.000
ASP  MET   0.00036  -171.279   178.510   -65.293   -68.296     0.862     0.948     0.966     0.235
ASP  MET   0.00265   -68.352   177.963   -65.665   -68.922     1.534     3.592     1.412     0.617
ASP  MET   0.00509  -171.285   178.586   -66.318  -177.404     1.174     0.653     0.285     0.109
ASP  MET   0.00001  -158.079    92.512   -62.173  -178.293     1.000     1.000     1.000     1.000
ASP  MET   0.03278   -65.157  -174.154   -64.923  -177.450     0.796     0.641     0.309     0.302
ASP  MET   0.00001   -63.124  -172.569   -66.650    90.939     1.000     1.000     1.000     1.000
ASP  MET   0.16918  -171.838   175.921   179.638  -179.999     1.000     0.433     0.106     0.073
ASP  MET   0.00010   -66.523    90.097  -177.570   173.224     0.386     0.043     0.208     0.179
ASP  MET   0.61793   -64.857  -176.965  -179.860  -179.982     0.775     0.636     0.272     0.172
ASP  MET   0.00442  -171.179   175.997   176.915    69.259     1.208     1.261     0.748     1.391
ASP  MET   0.03141   -61.410  -178.182  -177.621    72.549     2.569     2.085     3.493     2.318
ASP  MET   0.00008  -175.875    65.819  -179.925   -68.966     1.530     0.508     1.928     0.597
ASP  MET   0.00261  -175.746  -177.361   174.795   -68.532     1.506     2.822     3.359     1.931
ASP  MET   0.01336   -64.107  -176.954  -176.903   -68.736     1.901     1.161     1.275     1.554
ASP  MET   0.00384  -177.286    64.394   179.543   179.078     1.864     2.351     2.886     8.181
ASP  MET   0.00081  -174.715    65.092   178.720    73.595     9.925     5.276     5.081     9.407
ASP  MET   0.00006   -69.305    81.497   173.230    69.510    11.539    16.450     4.099     1.850
ASP  MET   0.00002    75.977   -63.761  -174.582    70.407     1.000     1.000     1.000     1.000
ASP  PHE   0.00029  -168.869    61.025    57.694   176.127     2.037     1.472     0.453     0.147
ASP  PHE   0.00023  -172.702    58.946    57.182    67.907     3.097     1.139     1.229     0.364
ASP  PHE   0.00046  -175.596    64.176  -177.523   -68.053     3.108     0.553     1.379     0.478
ASP  PHE   0.00003   -81.626    65.307   175.825   -70.202     1.000     1.000     1.000     1.000
ASP  PHE   0.00212  -172.326    62.064   171.335    63.776     7.687     2.739     1.882     5.820
ASP  PHE   0.00001   -81.458    65.954   171.246    68.421     1.000     1.000     1.000     1.000
ASP  PHE   0.00003   -92.977    58.440   -89.291  -174.862     1.000     1.000     1.000     1.000
ASP  PHE   0.00002  -177.330    67.470   -86.356  -176.846     1.000     1.000     1.000     1.000
ASP  PHE   0.00066   -78.446    65.580   178.425   178.270     0.102     0.899     0.459     0.197
ASP  PHE   0.00704  -177.537    61.889   177.245  -179.813     1.440     2.083     2.381     2.514
ASP  PHE   0.00116    65.124   179.701   -63.422   -67.460     2.850     4.277     2.436     1.475
ASP  PHE   0.00143    65.513  -179.862  -174.949   -69.038     1.742     0.860     1.863     1.023
ASP  PHE   0.00004    54.222    73.573   174.845   -70.162     7.216     1.871     3.282     0.443
ASP  PHE   0.00109    64.135  -175.755    62.327    65.030     2.803     9.382     3.919     6.862
ASP  PHE   0.00003    64.755   175.872    67.996   -90.296     2.497     0.630     0.029     0.113
ASP  PHE   0.00994    66.276   177.754    65.447   177.834     1.115     1.040     0.265     0.218
ASP  PHE   0.00002    79.098   -63.718  -176.891    68.758     0.247     1.515     2.279     1.839
ASP  PHE   0.00017    77.493   -65.067  -172.713   179.682     2.144     4.893     1.455     2.396
ASP  PHE   0.02275    63.322   178.535   -67.189  -176.349     1.722     2.753     1.058     0.825
ASP  PHE   0.00008    65.046  -178.497   -68.921    93.510     3.128     4.456     0.934     3.722
ASP  PHE   0.00082    65.595   178.869  -177.362    72.111     3.723     5.948     9.764     4.583
ASP  PHE   0.38403    64.428  -179.531  -179.896   179.931     1.730     0.759     0.225     0.363
ASP  PHE   0.00004    58.903    71.803   171.443  -177.926     6.800    12.034     1.028     1.030
ASP  PHE   0.00109   -57.159   -59.413  -178.298    69.578     2.005     1.230     1.528     0.633
ASP  PHE   0.00002   -59.196   -58.685    88.282    74.018     1.000     1.000     1.000     1.000
ASP  PHE   0.01688   -54.921   -56.392  -174.995   -65.742     4.074     6.102     3.453     8.889
ASP  PHE   0.00009   -58.899   -73.072    78.402   174.950     3.512    12.733     8.111     1.816
ASP  PHE   0.01568   -57.898   -60.195  -176.656  -179.275     5.885     5.442     1.927     5.946
ASP  PHE   0.00010  -136.895   -63.751  -172.129  -179.558     6.943     0.619     1.197     0.459
ASP  PHE   0.00011  -174.483   -94.694   175.527  -178.662     2.409     2.441     4.498    11.699
ASP  PHE   0.00091  -173.029   178.308   -65.392   -68.285     1.458     0.437     0.624     0.200
ASP  PHE   0.00600  -172.278   177.749   -67.068  -177.074     1.361     0.726     0.584     0.308
ASP  PHE   0.00027   -66.551   -65.376   -64.992   179.639    21.342     6.111     5.236    11.636
ASP  PHE   0.00002   -64.712  -171.698   -68.462    89.552     0.055     0.041     0.039     0.021
ASP  PHE   0.03416   -64.347  -174.150   -65.267  -177.899     1.305     1.256     0.881     0.706
ASP  PHE   0.00016   -57.326   -56.873   -58.783   -68.176     1.261     1.873     0.790     0.172
ASP  PHE   0.00034   -63.407  -170.312   -62.883   -70.819     1.333     0.980     2.323     1.276
ASP  PHE   0.00103   -62.995  -179.931    64.360    68.386     0.354     0.210     0.141     0.161
ASP  PHE   0.00066  -165.779   178.847    66.204    68.972     8.214     6.491     2.367     1.706
ASP  PHE   0.00995   -63.463   178.522  -177.624    70.311     2.745     6.617     7.964     1.698
ASP  PHE   0.01064  -173.376   175.096   176.416    68.836     2.551     1.765     1.271     2.185
ASP  PHE   0.02166   -62.539  -178.829    66.437   177.480     1.816     0.797     0.268     0.104
ASP  PHE   0.00006   -64.264   178.448    68.561   -92.172     1.229     1.036     3.060     1.957
ASP  PHE   0.00921  -172.265   172.902    64.968   177.224     1.317     1.069     0.402     0.363
ASP  PHE   0.00001  -166.667   175.953    77.005   -86.847     1.000     1.000     1.000     1.000
ASP  PHE   0.00472   -65.813  -177.979  -178.498   -70.418     2.813     1.899     1.951     2.511
ASP  PHE   0.00961  -172.893   177.591  -179.114   -69.028     3.490     4.931     4.892     1.674
ASP  PHE   0.00001  -171.772   -91.070  -174.826   -65.973     1.000     1.000     1.000     1.000
ASP  PHE   0.12971  -173.534   175.171   179.563   179.540     1.781     0.843     0.289     0.719
ASP  PHE   0.29439   -64.436  -177.113  -179.908  -179.952     1.207     0.624     0.249     0.123
ASP  PRO   0.00004    68.959   -75.464   -61.825  -178.264    10.668    13.732     6.054     3.972
ASP  PRO   0.00002    76.261   -65.610   -58.163   -68.374     1.000     1.000     1.000     1.000
ASP  PRO   0.00354    65.369  -179.576   179.766    70.390     3.557     5.416    12.204     4.418
ASP  PRO   0.00008    63.937  -178.344   -78.314    86.116     1.990     3.945    18.572    13.057
ASP  PRO   0.00025    64.183   178.309   -64.382   -66.849     0.527     0.296     0.371     0.604
ASP  PRO   0.02378    63.556   178.418   -67.155  -176.215     0.530     2.196     0.683     0.483
ASP  PRO   0.00122    59.663   178.269    62.879    67.560     1.028     0.796     0.547     0.807
ASP  PRO   0.00016    62.508   178.206    68.331   -92.315     0.155     0.527     0.407     0.751
ASP  PRO   0.06831    62.875  -177.871    66.864   176.587     0.132     1.720     0.517     0.336
ASP  PRO   0.00002    57.685    80.540   168.717    68.385     0.693     0.359     0.262     0.091
ASP  PRO   0.00109    54.090    71.312   171.828  -179.969     1.472     1.907     0.847     0.159
ASP  PRO   0.00003    59.909    82.877    66.889  -175.338     1.000     1.000     1.000     1.000
ASP  PRO   0.00012    78.199   -65.585  -175.895    70.253     2.498     0.275     1.941     0.344
ASP  PRO   0.13085    64.013  -179.278  -179.927  -179.997     0.317     0.503     0.024     0.121
ASP  PRO   0.00074    74.703   -65.321  -171.908   179.945     3.049     1.029     2.790     0.534
ASP  PRO   0.00010    54.071   -94.064   168.807  -172.555     1.000     1.000     1.000     1.000
ASP  PRO   0.00015    74.309   -65.407  -167.876   -67.768     0.423     0.213     0.191     0.080
ASP  PRO   0.01255    62.842  -178.728  -179.644   -70.476     2.720     2.646     6.547     3.097
ASP  PRO   0.00001    56.378    81.831   176.432   -69.990     1.000     1.000     1.000     1.000
ASP  PRO   0.00002   -88.335    66.055    62.840    69.424     1.000     1.000     1.000     1.000
ASP  PRO   0.00009  -169.115    59.907    55.512    67.280     1.000     1.000     1.000     1.000
ASP  PRO   0.00239  -170.007    60.356    57.451   176.433     1.291     1.176     0.352     0.173
ASP  PRO   0.00011   -83.926    72.551    61.122   175.948    13.862    14.636     4.233     0.360
ASP  PRO   0.00033  -175.382    65.473  -179.356   -68.808     3.480     1.210     2.720     0.760
ASP  PRO   0.00453  -178.766    61.982  -177.319   168.635     3.914     3.743     5.338    13.110
ASP  PRO   0.00016   179.845    65.404   176.411    76.710     5.162     4.660     3.492    11.196
ASP  PRO   0.00023   -58.694   -61.909   -63.435   -68.462     2.645     2.290     1.541     0.355
ASP  PRO   0.01146   -57.427   -60.986  -176.353   -71.870     3.292     6.796     6.092    11.628
ASP  PRO   0.00425   -56.540   -60.269   179.713    69.007     2.252     2.425     2.257     0.433
ASP  PRO   0.00002   -64.640   -68.257    91.545    73.952     1.000     1.000     1.000     1.000
ASP  PRO   0.00009   -56.913   -63.072    87.524   176.743     1.651     3.225     0.404     1.177
ASP  PRO   0.09022   -58.778   -61.347  -176.744   179.964     3.528     2.851     1.868     2.124
ASP  PRO   0.00400   -65.730   179.335    65.030    69.080     0.551     0.986     0.803     0.926
ASP  PRO   0.00159  -170.561   173.491    63.775    69.812     8.185     7.695     3.284     1.206
ASP  PRO   0.00500  -172.057   177.241   177.250    69.742     0.758     2.788     0.902     1.756
ASP  PRO   0.00207   -76.032    74.528   172.860    69.280     8.818    12.813     3.667     0.717
ASP  PRO   0.03888   -64.088  -178.946  -177.752    71.931     3.968     3.221     5.303     2.618
ASP  PRO   0.00007  -171.331  -177.790   -67.304    91.960     0.511     2.108     0.881     0.446
ASP  PRO   0.00456  -170.947   179.333   -66.118  -177.423     1.192     1.739     0.466     0.135
ASP  PRO   0.00008  -160.685    91.391   -62.764  -177.327     1.664     2.283     1.558     1.374
ASP  PRO   0.00015   -65.623  -172.361   -68.967    89.442     1.352     0.803     0.805     0.137
ASP  PRO   0.05183   -66.637  -174.447   -65.039  -177.505     1.253     0.952     0.431     0.343
ASP  PRO   0.00349   -57.970   -60.312   -63.471  -177.234     5.330     3.645     2.320     2.243
ASP  PRO   0.00004  -161.314   -74.008   -57.455   179.912     1.000     1.000     1.000     1.000
ASP  PRO   0.00037  -170.507  -179.798   -64.055   -68.176     0.589     2.027     0.860     0.100
ASP  PRO   0.01301   -69.543   178.917   -65.358   -69.019     3.907     5.857     2.427     2.214
ASP  PRO   0.02275   -65.224  -176.838  -176.724   -69.121     1.309     0.712     0.852     0.858
ASP  PRO   0.00008  -176.055   -93.212  -175.361   -67.548     0.226     0.360     0.136     0.135
ASP  PRO   0.00822  -173.330   177.960  -179.843   -69.418     3.063     6.152     5.927     2.551
ASP  PRO   0.03132   -66.895   179.799    65.979   177.365     1.299     1.015     0.327     0.066
ASP  PRO   0.00017   -67.768   177.808    66.357   -94.597     1.459     0.687     0.782     1.125
ASP  PRO   0.00539  -171.190   173.965    65.041   177.659     1.120     1.971     0.500     0.094
ASP  PRO   0.00002  -171.024   172.894    68.245   -89.901     0.141     2.914     0.295     0.876
ASP  PRO   0.02688  -171.494   177.703   179.730  -179.966     0.555     1.853     0.159     0.043
ASP  PRO   0.00003  -171.378   -92.187   171.623  -167.522     1.503     0.612     3.279     1.039
ASP  PRO   0.00001  -136.392   -60.266  -175.775   179.669     1.000     1.000     1.000     1.000
ASP  PRO   0.41082   -65.947  -177.298  -179.750   179.924     1.261     0.752     0.328     0.115
ASP  PRO   0.01224   -77.422    73.465   177.629   177.492     4.709    12.017     4.393     3.317
ASP  SER   0.00086  -168.172    60.282    57.461   176.335     1.778     0.716     0.529     0.164
ASP  SER   0.00005   -84.003    69.204    60.333   176.208     1.000     1.000     1.000     1.000
ASP  SER   0.00001  -169.362    59.856    55.640    67.374     1.000     1.000     1.000     1.000
ASP  SER   0.00008  -174.562    63.844   177.794   -69.641     0.143     0.064     0.104     0.030
ASP  SER   0.00175  -178.044    61.460  -178.498   171.556     2.321     2.701     4.843    12.531
ASP  SER   0.00006  -174.481    60.048   173.185    68.867     0.376     0.169     0.251     0.062
ASP  SER   0.00004   -81.038    65.680   168.939    67.515     1.000     1.000     1.000     1.000
ASP  SER   0.00007    74.914   -65.021  -168.342   -67.925     0.700     0.720     0.525     0.279
ASP  SER   0.00003    76.235   -67.401   -60.692  -173.366     0.398     1.598     0.193     0.032
ASP  SER   0.00011    73.344   -66.156  -170.597  -179.936     6.611     1.403     5.018     1.386
ASP  SER   0.00039    63.192   179.912    64.194    68.249     3.472     6.928     1.527     2.707
ASP  SER   0.00004    62.410   178.034    68.249   -92.414     0.021     3.478     0.602     2.418
ASP  SER   0.00570    63.396   179.456    66.216   177.188     1.000     3.722     1.145     0.791
ASP  SER   0.00001    59.947    82.842    66.884  -175.412     1.000     1.000     1.000     1.000
ASP  SER   0.00839    65.218  -179.452   -66.503  -176.800     2.444     3.167     1.254     0.841
ASP  SER   0.00032    65.295  -179.940   -64.185   -67.731     1.125     3.016     0.556     0.988
ASP  SER   0.00730    65.750  -179.740   179.516    70.388     1.312     1.971     4.387     1.569
ASP  SER   0.00001    60.544   177.937  -104.789    66.667     1.000     1.000     1.000     1.000
ASP  SER   0.14825    64.213  -179.552  -179.933   179.959     0.952     0.138     0.123     0.068
ASP  SER   0.00992    65.042  -179.828  -177.009   -69.516     1.842     0.252     0.720     0.374
ASP  SER   0.00003  -171.672  -179.807   -67.715    92.308     0.305     0.075     0.067     0.178
ASP  SER   0.00074  -172.035   177.853   -66.526  -177.402     0.807     0.115     0.159     0.047
ASP  SER   0.00165   -60.964   -62.192   -62.876  -177.204     1.643     3.320     2.249     0.125
ASP  SER   0.00007   -61.108   -62.252   -61.376   -68.117     3.048     5.422     2.882     0.053
ASP  SER   0.00002   -65.284  -171.814   -68.740    89.415     0.192     0.188     0.355     0.139
ASP  SER   0.02708   -63.656  -173.658   -64.904  -177.743     1.500     0.417     0.241     0.084
ASP  SER   0.00097   -68.182  -178.479   -66.512   -70.521     3.728     7.441     3.203     1.483
ASP  SER   0.00016  -172.133   178.790   -64.450   -68.091     1.000     1.000     1.000     1.000
ASP  SER   0.00191   -65.216  -179.981    64.722    68.374     0.395     0.484     0.392     0.194
ASP  SER   0.00030  -161.964  -175.436    67.983    68.578     7.007     3.224     1.740     1.915
ASP  SER   0.00006   -66.140   178.724    67.271   -93.429     0.286     0.310     0.228     0.168
ASP  SER   0.04181   -64.140  -179.698    66.086   177.416     1.365     0.524     0.157     0.067
ASP  SER   0.00187  -170.510   173.315    64.936   177.641     0.927     0.527     0.232     0.089
ASP  SER   0.00002  -173.052   171.141    68.487   -89.126     1.000     1.000     1.000     1.000
ASP  SER   0.00387   -57.477   -62.396  -179.887    69.413     2.852     2.185     2.379     0.336
ASP  SER   0.00009   -57.678   -65.770    85.732   176.722     1.932     7.416     4.663     1.180
ASP  SER   0.03039   -57.863   -61.024  -175.908   179.935     2.043     2.066     0.821     0.793
ASP  SER   0.00092   -54.725   -57.119  -173.954   -65.076     5.860     5.076     1.741     3.831
ASP  SER   0.00272  -172.156   176.408  -177.696   -65.891     3.772     4.163     5.102     5.818
ASP  SER   0.04090   -63.199  -176.821  -177.042   -69.041     1.622     0.396     0.362     0.353
ASP  SER   0.00001   -64.315    94.010  -174.632   -68.834     1.000     1.000     1.000     1.000
ASP  SER   0.05752  -171.897   175.354   179.726   179.970     1.517     0.526     0.056     0.031
ASP  SER   0.00000  -174.627   -94.401  -179.668   179.548     1.000     1.000     1.000     1.000
ASP  SER   0.58538   -63.448  -176.873  -179.750   179.992     1.512     0.370     0.216     0.065
ASP  SER   0.00050   -66.798    90.162  -177.613   173.214     1.181     0.566     0.602     0.675
ASP  SER   0.00001   -82.387    48.496   171.002   168.034     1.000     1.000     1.000     1.000
ASP  SER   0.01618   -62.289  -177.396   179.161    70.163     2.169     1.663     3.493     2.012
ASP  SER   0.00142  -171.075   174.725   176.228    68.076     2.234     4.351     2.619     5.253
ASP  SER   0.00001  -174.439   -95.615   174.991    67.680     1.000     1.000     1.000     1.000
ASP  THR   0.00144  -170.692    59.906    57.502   176.545     1.821     1.833     0.235     0.283
ASP  THR   0.00003  -168.498    61.336    55.581    67.141     1.000     1.000     1.000     1.000
ASP  THR   0.00292  -169.466    62.473   171.198    64.005     6.818     2.443     2.864     7.113
ASP  THR   0.00330  -172.396    65.794   175.950  -179.327     1.809     0.225     0.765     0.306
ASP  THR   0.00020   -79.203    74.782   177.050   177.078     1.000     1.000     1.000     1.000
ASP  THR   0.00037   -56.833   -59.226   -62.513  -177.013     1.000     1.000     1.000     1.000
ASP  THR   0.00019  -108.481   -68.474   -65.267   175.327     1.000     1.000     1.000     1.000
ASP  THR   0.00187   -63.638   -66.442  -179.912    69.234     0.813     0.294     0.633     0.282
ASP  THR   0.01540   -62.605   -64.937  -176.880   179.779     3.368     2.808     0.877     0.116
ASP  THR   0.00004   -65.236   -63.868   -60.181   -67.429     2.432     0.847     2.370     0.691
ASP  THR   0.00654   -54.649   -57.198  -175.409   -65.609     6.807     6.381     2.770     7.869
ASP  THR   0.00065   -64.727   179.670    64.934    68.695     0.265     0.913     0.356     0.041
ASP  THR   0.00023  -166.620  -179.212    66.418    68.596     4.489     6.420     2.719     0.876
ASP  THR   0.00861  -171.243   173.252    64.842   177.693     1.267     0.541     0.318     0.190
ASP  THR   0.00003  -170.971   171.487    68.448   -89.324     1.577     0.478     0.407     0.059
ASP  THR   0.02097   -65.561   179.800    65.960   177.358     0.572     0.878     0.308     0.040
ASP  THR   0.00002   -66.707   178.217    66.707   -94.028     1.000     1.000     1.000     1.000
ASP  THR   0.00001   -62.333   -81.231    75.969   173.780     1.000     1.000     1.000     1.000
ASP  THR   0.00035  -171.938   178.951   -64.306   -68.074     0.916     0.633     0.395     0.091
ASP  THR   0.00347   -67.884  -178.242   -64.968   -69.429     2.299     4.850     1.468     0.982
ASP  THR   0.01225  -172.335   178.216   -66.387  -177.411     0.300     0.273     0.131     0.092
ASP  THR   0.00001  -171.862  -179.169   -67.152    92.664     1.000     1.000     1.000     1.000
ASP  THR   0.00003   -65.479  -172.650   -69.436    89.553     0.719     0.653     0.214     0.299
ASP  THR   0.03678   -65.046  -174.059   -64.869  -177.532     0.967     0.973     0.486     0.343
ASP  THR   0.32197   -64.942  -176.967  -179.905  -179.989     0.544     0.767     0.148     0.106
ASP  THR   0.18094  -172.086   175.706   179.686   179.966     0.955     0.357     0.109     0.052
ASP  THR   0.00003  -175.511   -95.138  -179.513   176.169     1.000     1.000     1.000     1.000
ASP  THR   0.00932  -171.359   176.350   177.020    69.521     1.168     0.389     0.144     0.068
ASP  THR   0.05408   -61.135  -179.257  -176.515    72.114     3.022     3.196     3.899     2.160
ASP  THR   0.00018  -174.535    66.012   178.683   -69.420     1.733     0.311     2.176     0.702
ASP  THR   0.00009   -83.536    62.392   175.831   -70.289     1.000     1.000     1.000     1.000
ASP  THR   0.01439   -65.234  -176.448  -177.087   -69.045     1.381     0.787     1.083     1.060
ASP  THR   0.01364  -172.498   177.467  -179.081   -68.887     3.395     5.070     4.639     2.485
ASP  THR   0.00009    75.191   -64.507  -168.390   -67.677     1.000     1.000     1.000     1.000
ASP  THR   0.00001    77.631   -65.009   -59.345   -68.103     1.000     1.000     1.000     1.000
ASP  THR   0.00004    72.448   -73.035   -63.292  -178.279     0.086     0.000     0.058     0.005
ASP  THR   0.00022    75.761   -64.635  -172.166   179.927     1.000     1.000     1.000     1.000
ASP  THR   0.00082    63.652  -179.665    65.449    68.659     0.177     1.134     0.158     0.553
ASP  THR   0.01770    63.411   178.432    65.997   177.410     0.975     2.594     0.882     0.691
ASP  THR   0.00004    62.326   175.167    67.836   -90.636     1.000     1.000     1.000     1.000
ASP  THR   0.02958    63.398   178.277   -67.279  -176.232     0.709     2.080     0.710     0.497
ASP  THR   0.00196    64.594  -179.961   -64.009   -67.639     0.432     2.450     0.325     1.466
ASP  THR   0.01094    63.888  -179.731  -176.974   -69.305     0.432     0.463     0.512     0.292
ASP  THR   0.20852    63.815  -179.554  -179.963   179.986     0.635     0.227     0.093     0.148
ASP  THR   0.00062    52.096    71.145   172.933  -179.745     1.000     1.000     1.000     1.000
ASP  THR   0.01898    64.292  -179.398   178.557    70.018     1.091     0.843     2.294     0.869
ASP  THR   0.00008    63.858  -178.711   -68.118    95.009     0.341     0.538     0.050     0.373
ASP  THR   0.00001    60.351   178.337  -103.706    66.701     1.000     1.000     1.000     1.000
ASP  THR   0.00007    52.631    72.623   169.424    68.510     1.000     1.000     1.000     1.000
ASP  TRP   0.00079  -167.790    60.368    57.459   176.199     2.024     1.587     0.780     0.082
ASP  TRP   0.00088   -85.721    68.450    65.367  -179.784     5.548     6.470     4.145     2.121
ASP  TRP   0.00002  -173.716    61.182    56.574    67.437     1.000     1.000     1.000     1.000
ASP  TRP   0.00024  -177.329    64.671  -178.861   -68.509     4.380     2.784     2.752     0.989
ASP  TRP   0.00041  -174.796    65.325   177.417  -178.450     3.911     3.656     2.492     2.414
ASP  TRP   0.00215   -72.163    79.783  -177.803   171.107     5.593     9.726     4.885     0.423
ASP  TRP   0.00002   -87.291    57.582   -91.183  -177.765     1.000     1.000     1.000     1.000
ASP  TRP   0.00687   -58.223   -64.764  -178.396   -76.742     1.958     4.450     4.692     8.296
ASP  TRP   0.00003   -57.172   -66.473    83.593   176.284     3.507    14.016     6.930     1.822
ASP  TRP   0.01005   -59.617   -62.548  -176.848  -178.391     5.713     4.892     2.485     7.229
ASP  TRP   0.00008    74.470   -65.348  -167.966   -68.088     1.129     0.865     0.557     0.491
ASP  TRP   0.00015    70.074   -68.826  -169.140  -179.173     7.471     4.535     4.001     3.137
ASP  TRP   0.00003    74.316   -64.959  -173.695    70.594     1.000     1.000     1.000     1.000
ASP  TRP   0.00097    62.835   175.849    64.187    69.953     1.251     1.245     0.195     0.730
ASP  TRP   0.00003    62.995   176.582    68.705   -90.656     1.470     0.413     0.125     0.136
ASP  TRP   0.01633    63.672   178.438    66.214   177.670     1.166     0.722     0.662     0.521
ASP  TRP   0.00001    59.042    81.728    65.654  -175.431     1.000     1.000     1.000     1.000
ASP  TRP   0.00017    64.453  -177.268   -64.721   -69.541     0.197     5.032     0.141     2.392
ASP  TRP   0.00327    64.349  -179.418  -177.027   -69.328     1.166     0.986     0.877     1.258
ASP  TRP   0.00002    65.055  -174.351   -67.075    92.432     1.659     3.207     1.291     0.833
ASP  TRP   0.01842    64.990  -178.857   -66.159  -176.941     1.960     3.458     1.196     0.883
ASP  TRP   0.00004    65.180   -84.235   -66.563   178.974     1.000     1.000     1.000     1.000
ASP  TRP   0.00246    64.203  -179.614   178.827    70.111     3.050     2.459     6.209     2.047
ASP  TRP   0.30108    64.544  -179.278   179.916  -179.939     1.371     0.902     0.696     0.574
ASP  TRP   0.00039    50.996    70.536   172.521  -179.614     5.123     4.776     0.552     0.678
ASP  TRP   0.00045  -170.349   179.340   -64.389   -68.196     2.541     1.091     0.829     0.162
ASP  TRP   0.01096   -68.884  -179.253   -65.573   -69.580     0.924     4.228     0.636     1.321
ASP  TRP   0.00084   -58.688   -61.288   -63.348  -176.907     2.804     3.289     1.418     0.757
ASP  TRP   0.00064  -171.502   178.167   -66.510  -177.407     1.399     1.063     0.394     0.108
ASP  TRP   0.01614   -65.399  -173.909   -65.203  -177.505     1.275     1.530     0.744     0.319
ASP  TRP   0.00001   -65.978  -173.035   -69.571    89.825     1.000     1.000     1.000     1.000
ASP  TRP   0.00160  -170.224   174.191    65.146   175.963     0.428     1.312     0.272     2.053
ASP  TRP   0.00025  -173.633   170.691    62.323    69.850     1.565     0.495     0.616     0.161
ASP  TRP   0.00060   -65.039  -179.736    65.346    68.635     0.502     0.398     0.231     0.110
ASP  TRP   0.01193   -65.375  -179.342    66.504   177.219     0.758     0.462     0.283     0.127
ASP  TRP   0.00003   -66.805   178.143    66.131   -94.925     0.088     0.084     0.983     1.868
ASP  TRP   0.41839   -64.897  -176.781  -179.797   179.990     0.737     0.718     0.187     0.124
ASP  TRP   0.13595  -172.280   175.773   179.644   179.956     1.362     0.916     0.145     0.315
ASP  TRP   0.00484   -64.305  -176.825  -176.965   -68.986     0.600     0.684     0.139     0.121
ASP  TRP   0.00141  -173.466   178.122  -178.791   -65.676     4.532     4.095     5.385     5.099
ASP  TRP   0.00283  -171.285   176.323   177.058    69.456     0.927     0.866     0.458     0.433
ASP  TRP   0.00599  -179.077    63.882  -178.611    73.200     2.204     1.340     2.018     2.875
ASP  TRP   0.00091   -61.935   -65.542   179.999    69.190     2.744     2.068     1.419     0.349
ASP  TRP   0.00016   -63.724    90.922   179.942    69.086     1.005     0.591     1.307     1.045
ASP  TRP   0.02117   -61.558  -178.474  -177.215    72.254     3.441     3.107     4.125     2.611
ASP  TYR   0.00014  -173.054    59.050    56.828    67.866     2.962     0.810     1.288     0.523
ASP  TYR   0.00113  -172.653    60.455    58.217   176.422     1.674     1.270     0.725     0.259
ASP  TYR   0.00003   -90.241    66.212    67.184  -178.460     6.164     2.030     0.582     3.234
ASP  TYR   0.00054  -177.667    61.732   179.446   -69.558     0.712     2.097     2.444     1.151
ASP  TYR   0.00432  -177.797    62.167   176.962  -179.646     1.374     1.962     1.807     1.271
ASP  TYR   0.00264  -178.326    64.182  -178.648    74.600     7.998     3.930     4.924     4.971
ASP  TYR   0.00010    73.796   -64.999  -167.969   -67.790     1.046     0.227     0.613     0.031
ASP  TYR   0.00051    66.318   -70.249  -167.661  -179.756     1.000     1.000     1.000     1.000
ASP  TYR   0.00002    76.607   -67.103   -60.882  -173.155     1.000     1.000     1.000     1.000
ASP  TYR   0.00009   -60.630   -59.506   -59.116   -67.903     3.763     3.279     1.271     0.479
ASP  TYR   0.00062   -58.520   -57.316   -60.366  -177.306     1.720     2.749     1.478     0.097
ASP  TYR   0.00068   -53.770   -58.553   178.726    68.691     2.707     1.138     2.096     0.680
ASP  TYR   0.00004   -62.772   -68.235    88.410    73.731     1.000     1.000     1.000     1.000
ASP  TYR   0.01020   -54.905   -57.650  -174.930   -67.849     2.060     6.293     4.599    10.678
ASP  TYR   0.00004   -56.648   -63.619    86.229   176.565     1.311     5.049     1.342     1.414
ASP  TYR   0.02720   -56.611   -59.812  -177.058  -179.756     3.614     3.075     1.642     4.425
ASP  TYR   0.01718    63.235   179.803   -66.619  -176.426     0.306     1.989     0.624     0.511
ASP  TYR   0.00092    64.732  -179.971   -63.809   -67.535     0.852     2.849     0.705     1.612
ASP  TYR   0.00023  -171.846   178.334   -64.959   -68.177     0.717     0.195     0.432     0.087
ASP  TYR   0.00120   -68.644   176.705   -66.189   -67.911     3.801    10.753     2.771     2.162
ASP  TYR   0.02177   -63.391  -174.040   -65.204  -177.905     1.508     0.648     0.688     0.575
ASP  TYR   0.00002  -172.161  -179.582   -67.962    91.975     0.031     0.064     0.418     0.678
ASP  TYR   0.00270  -173.896   177.164   -67.302  -177.112     2.177     1.619     0.819     0.218
ASP  TYR   0.00001  -169.676    87.302   -65.272  -174.934     1.000     1.000     1.000     1.000
ASP  TYR   0.00738    63.383  -179.731    64.786    67.472     1.929     2.783     0.605     1.542
ASP  TYR   0.01341    63.303  -179.059   177.765    69.621     1.460     1.070     2.356     1.186
ASP  TYR   0.00002    56.007    78.606   169.897    68.467     1.000     1.000     1.000     1.000
ASP  TYR   0.00004    61.784   176.454    68.308   -90.810     0.190     0.810     0.260     0.403
ASP  TYR   0.01499    63.373   178.331    65.823   177.535     1.548     0.949     0.474     0.261
ASP  TYR   0.00001    63.097    86.573    68.136  -174.100     1.000     1.000     1.000     1.000
ASP  TYR   0.00568    63.303  -179.463  -177.413   -69.490     1.413     0.587     1.924     1.050
ASP  TYR   0.00036    54.806    74.188   172.359  -179.833     1.728     2.544     0.975     0.055
ASP  TYR   0.28325    63.559  -179.224  -179.967  -179.978     0.939     0.588     0.384     0.219
ASP  TYR   0.00042   -64.563   179.164    64.281    68.199     0.112     0.202     0.166     0.043
ASP  TYR   0.00033  -163.836  -174.896    68.514    68.466     1.963     1.463     1.370     0.893
ASP  TYR   0.00837   -65.154   179.958    66.029   177.091     0.486     0.943     0.503     0.392
ASP  TYR   0.00519  -172.397   173.221    64.874   177.640     1.387     1.728     0.564     0.268
ASP  TYR   0.00001  -173.489   171.473    68.248   -89.221     1.000     1.000     1.000     1.000
ASP  TYR   0.00739   -64.803  -177.233  -177.195   -68.916     0.651     0.332     0.186     0.163
ASP  TYR   0.00127  -173.189   176.123  -178.167   -70.101     1.527     3.626     3.954     0.729
ASP  TYR   0.00005  -171.946   -92.395  -176.870   -67.230    11.280     4.235     2.242     1.984
ASP  TYR   0.01276   -61.559  -177.228  -178.463    72.847     2.764     0.554     3.877     2.954
ASP  TYR   0.00486  -173.329   175.724   176.661    69.052     1.177     1.607     0.989     1.722
ASP  TYR   0.18704  -172.715   176.013   179.609  -179.985     0.991     0.809     0.426     0.250
ASP  TYR   0.00001  -173.127   -88.460   169.382  -165.861     1.000     1.000     1.000     1.000
ASP  TYR   0.35417   -65.003  -176.839  -179.875   179.972     0.745     0.666     0.244     0.106
ASP  TYR   0.00066   -76.343    70.335   177.635   179.746     6.322    12.340     3.143     3.664
ASP  VAL   0.00008  -168.884    60.369    56.019    67.446     1.461     1.304     0.257     0.236
ASP  VAL   0.00164  -168.870    62.101    57.869   176.204     1.342     0.461     0.430     0.095
ASP  VAL   0.00082  -179.784    62.350   173.287    67.807     5.581     5.076     3.715    11.614
ASP  VAL   0.00310  -177.044    64.269   179.406   179.743     1.743     1.784     2.439     6.361
ASP  VAL   0.00186   -74.105    84.119   179.417   178.132     6.490    11.882     3.296     1.437
ASP  VAL   0.00220    63.576  -179.522    64.828    67.411     1.178     2.850     0.345     1.851
ASP  VAL   0.00916    64.951  -179.322   178.454    69.949     1.045     0.967     2.258     0.803
ASP  VAL   0.00001    56.996    75.812   167.875    68.789     1.000     1.000     1.000     1.000
ASP  VAL   0.00020    53.192    69.567   171.394   179.876     0.029     0.007     0.138     0.013
ASP  VAL   0.00003    58.131    80.386   177.232   -69.503     3.273     7.316     2.700     0.609
ASP  VAL   0.00012    64.957   177.977    79.952   -82.428     2.228     2.640    16.971    15.299
ASP  VAL   0.02857    63.888   179.033    66.187   177.335     1.099     2.682     0.948     0.782
ASP  VAL   0.00001    59.165    83.223    67.299  -175.065     1.000     1.000     1.000     1.000
ASP  VAL   0.00507    64.504  -178.349  -176.952   -69.204     2.031     5.122     5.337     1.827
ASP  VAL   0.22848    64.480  -179.329   179.912  -179.836     0.706     0.240     0.182     0.152
ASP  VAL   0.00153    73.667   -67.064  -171.665   179.939     8.052     9.904     6.340     1.693
ASP  VAL   0.00027  -107.929   -68.494   -65.395   175.210     0.260     0.056     0.033     0.103
ASP  VAL   0.00209   -55.711   -58.405   -62.622  -177.106     2.516     2.611     0.814     0.072
ASP  VAL   0.00068   -61.304   -63.405   179.921    69.235     6.994     4.536     1.296     0.471
ASP  VAL   0.03615   -61.232   -64.962  -177.692   179.842     3.416     2.031     1.106     0.110
ASP  VAL   0.00011   -57.999   -66.239    84.652   176.733     4.627    13.507     8.529     2.518
ASP  VAL   0.00026    64.304  -178.656   -65.380   -69.504     2.446     3.997     1.582     2.935
ASP  VAL   0.00783    64.608   179.683   -66.922  -176.293     0.246     1.801     0.666     0.543
ASP  VAL   0.00001    58.855   -92.563   -69.587   176.183     1.000     1.000     1.000     1.000
ASP  VAL   0.00157  -171.309   179.330   -64.327   -68.117     1.527     0.669     0.535     0.081
ASP  VAL   0.00510   -68.156  -179.551   -65.365   -69.402     1.914     5.274     1.406     0.866
ASP  VAL   0.01719  -171.444   178.601   -66.323  -177.442     0.960     0.466     0.246     0.128
ASP  VAL   0.00002  -170.245  -179.487   -67.740    94.537     1.000     1.000     1.000     1.000
ASP  VAL   0.00008   -67.352  -172.601   -68.716    89.760     1.226     0.752     0.557     0.394
ASP  VAL   0.04132   -66.102  -174.027   -64.905  -177.540     1.414     0.416     0.246     0.348
ASP  VAL   0.00094   -66.966   179.766    64.718    68.559     1.947     0.685     0.295     0.161
ASP  VAL   0.00105  -166.890   179.938    65.814    68.434     5.078     6.725     2.632     1.017
ASP  VAL   0.00006   -68.435   177.691    67.237   -93.099     1.557     0.392     0.139     0.484
ASP  VAL   0.01765   -67.677  -179.807    66.081   177.344     1.666     0.365     0.109     0.038
ASP  VAL   0.01559  -172.413   172.480    64.388   177.852     0.926     0.622     0.597     0.221
ASP  VAL   0.00003  -171.277   171.535    69.726   -88.737     1.848     0.940     1.268     0.379
ASP  VAL   0.00218  -171.507   176.585   177.209    69.763     0.773     0.499     0.247     0.279
ASP  VAL   0.03319   -60.983  -177.535  -177.603    73.091     2.081     0.579     2.265     1.861
ASP  VAL   0.33336   -65.475  -177.045  -179.799   179.997     1.614     0.627     0.339     0.140
ASP  VAL   0.17856  -172.136   175.882   179.735   179.956     1.183     0.365     0.201     0.102
ASP  VAL   0.00009  -172.312   -92.469   174.249  -170.542     2.197     1.408     4.690     8.445
ASP  VAL   0.00502   -57.223   -64.985   179.775   -79.264     4.356     5.922     3.611    10.532
ASP  VAL   0.01143   -65.011  -176.658  -176.585   -68.388     4.850     1.948     2.547     3.181
ASP  VAL   0.00045  -177.254    64.639  -177.853   -68.239     1.524     1.008     2.119     0.703
ASP  VAL   0.00479  -173.869  -179.966   178.795   -68.130     4.153     6.133     3.949     2.270
ASP  VAL   0.00005  -176.416   -93.407  -175.581   -67.718     1.000     1.000     1.000     1.000
CYS  ALA   0.00040    74.736   -66.273  -171.853   179.755     4.810     3.706     2.167     0.414
CYS  ALA   0.00022    67.093   -83.143   -66.532  -178.581     5.748     4.943     1.174     4.392
CYS  ALA   0.00001    75.065   -68.116   -59.862   -68.297     1.000     1.000     1.000     1.000
CYS  ALA   0.00001    73.534   -65.771  -167.290   -67.759     1.000     1.000     1.000     1.000
CYS  ALA   0.00162    62.986   177.923    64.846    69.415     0.087     0.287     0.428     0.500
CYS  ALA   0.00777    63.023   179.889    66.403   177.104     0.196     3.719     1.166     0.803
CYS  ALA   0.00003    62.342   175.275    68.250   -90.370     1.000     1.000     1.000     1.000
CYS  ALA   0.00001    58.426    82.056    66.753  -175.726     1.000     1.000     1.000     1.000
CYS  ALA   0.01977    63.225  -179.349  -178.130   -69.764     1.199     0.682     1.556     0.538
CYS  ALA   0.00058    64.149  -177.582   -64.571   -69.222     0.351     4.341     0.232     2.279
CYS  ALA   0.04603    63.303   179.161   -67.112  -176.318     0.445     1.709     0.600     0.402
CYS  ALA   0.00005    64.427  -177.216   -68.022    93.777     0.644     1.913     0.347     1.171
CYS  ALA   0.00001    60.545   178.227  -106.901    67.327     1.000     1.000     1.000     1.000
CYS  ALA   0.00045    52.665    72.324   172.754  -179.791     0.284     0.258     0.052     0.021
CYS  ALA   0.13072    63.793  -179.521  -179.939  -179.996     0.248     0.226     0.082     0.047
CYS  ALA   0.02015    64.238  -179.014   178.188    69.926     0.543     0.690     1.074     0.375
CYS  ALA   0.00003    54.687    74.697   168.931    68.561     1.000     1.000     1.000     1.000
CYS  ALA   0.00001    74.598   -65.621  -173.575    70.622     1.000     1.000     1.000     1.000
CYS  ALA   0.00007   -61.840   -64.651   -62.927   -68.116     0.232     0.113     0.323     0.028
CYS  ALA   0.00461   -58.033   -60.905   -63.555  -177.062     4.317     3.952     1.189     0.038
CYS  ALA   0.00059   -65.487   -66.410  -176.682   -70.895     3.974     0.857     2.829     4.785
CYS  ALA   0.00014   -60.166   -76.173    79.641   175.038     2.853     9.176     5.651     1.095
CYS  ALA   0.02062   -55.673   -60.919  -178.336   179.781     1.780     2.120     2.251     0.955
CYS  ALA   0.00044  -174.091    65.935   179.022   -69.312     2.265     1.075     2.168     0.628
CYS  ALA   0.01171  -174.978    65.555   177.671  -178.838     2.200     0.877     1.701     0.421
CYS  ALA   0.00014  -168.421    61.686    56.178    67.171     1.846     0.164     0.645     0.110
CYS  ALA   0.00082  -169.105    62.735    59.202   176.329     2.529     0.986     2.227     0.297
CYS  ALA   0.00012   -77.080    79.555    62.685   175.416     9.110    11.247     4.635     0.829
CYS  ALA   0.00145  -170.915   179.363   -64.386   -68.166     1.250     0.374     0.201     0.076
CYS  ALA   0.00067   -67.976  -177.869   -66.561   -70.744     4.196     7.637     4.578     1.436
CYS  ALA   0.02493   -64.754  -173.680   -64.892  -177.730     0.442     0.309     0.292     0.087
CYS  ALA   0.00008   -64.989  -172.272   -69.122    89.500     1.142     1.084     1.013     0.191
CYS  ALA   0.00011  -170.781  -179.065   -67.534    92.052     1.073     0.363     0.553     0.263
CYS  ALA   0.00932  -170.835   178.813   -66.238  -177.421     0.730     0.411     0.175     0.024
CYS  ALA   0.00003  -177.923   -97.397   -70.835  -177.837     1.355     0.394     0.060     0.099
CYS  ALA   0.00226   -65.186   179.661    65.053    68.737     0.804     0.822     0.462     0.086
CYS  ALA   0.00106  -166.144  -178.267    66.694    68.362     3.402     5.149     2.008     0.727
CYS  ALA   0.00004   -66.005   178.360    66.937   -93.796     0.111     0.155     0.113     0.048
CYS  ALA   0.01495   -65.718   179.901    66.051   177.347     0.468     0.538     0.237     0.044
CYS  ALA   0.01474  -171.186   173.343    64.896   177.649     1.065     0.523     0.276     0.068
CYS  ALA   0.00006  -170.236   171.855    69.159   -89.587     1.316     0.578     0.641     0.138
CYS  ALA   0.00024   179.052    63.917   174.872    72.449     2.222     3.998     3.453    10.345
CYS  ALA   0.00512  -172.056   176.477   176.710    69.169     3.748     1.698     2.233     3.040
CYS  ALA   0.00837   -64.728  -177.726   177.366    69.104     2.372     1.095     2.422     0.107
CYS  ALA   0.00027   -78.393    68.111   170.259    68.717     5.763     8.495     1.823     1.030
CYS  ALA   0.00019   -57.968   -60.859  -178.054    69.736     1.000     1.000     1.000     1.000
CYS  ALA   0.12541  -171.670   176.020   179.645  -179.999     0.915     0.413     0.100     0.053
CYS  ALA   0.00004  -171.474   -92.804   169.172  -168.486     3.585     3.926     3.760     1.696
CYS  ALA   0.50458   -64.665  -176.843  -179.720   179.967     0.483     0.501     0.232     0.060
CYS  ALA   0.00082   -73.865    79.551   176.471  -179.942     9.056    16.207     4.124     2.635
CYS  ALA   0.00562  -175.825  -176.627   174.110   -68.894     0.531     0.295     0.250     0.206
CYS  ALA   0.00001  -176.329   -93.402  -175.185   -67.190     1.000     1.000     1.000     1.000
CYS  ALA   0.01227   -64.642  -177.003  -177.011   -69.040     1.159     0.693     0.745     0.811
CYS  ALA   0.00026   -74.143    77.975   179.251   -69.561    11.112    19.167     4.499     0.877
CYS  ARG   0.00034   -60.524   -62.780   -63.256  -176.959     2.752     2.931     1.556     0.080
CYS  ARG   0.00347   -59.770   -62.884  -176.212   179.729     4.276     3.383     0.757     0.132
CYS  ARG   0.00009   -57.906   -60.654  -177.543    69.917     1.000     1.000     1.000     1.000
CYS  ARG   0.00007   -60.758   -61.530  -170.075   -68.498     1.000     1.000     1.000     1.000
CYS  ARG   0.00006   179.051    61.274   173.406    63.242     2.025     0.404     3.472     2.390
CYS  ARG   0.00220  -176.887    64.940   176.487  -179.272     2.393     0.772     2.194     0.557
CYS  ARG   0.00002  -174.079    64.319  -179.195   -68.740     1.000     1.000     1.000     1.000
CYS  ARG   0.00010    64.002   178.442   -64.921   -67.639     0.289     0.584     0.376     0.140
CYS  ARG   0.00988    63.490   179.421   -67.047  -176.457     0.356     1.758     0.519     0.286
CYS  ARG   0.00703    63.195  -179.249    66.688   176.882     0.855     4.018     1.262     0.798
CYS  ARG   0.00625    64.766  -179.289   178.379    70.039     0.889     0.185     0.752     0.315
CYS  ARG   0.24633    63.833  -179.241   179.956  -179.986     0.874     0.609     0.248     0.092
CYS  ARG   0.00255    64.865   179.944  -176.889   -69.581     2.166     0.460     1.786     0.867
CYS  ARG   0.00074   -65.465   179.135    64.792    68.682     0.623     0.710     0.397     0.144
CYS  ARG   0.00020  -173.022   172.128    62.922    69.854     5.312     6.770     2.758     1.089
CYS  ARG   0.00005  -169.511    62.016    58.687   176.127     0.003     0.062     0.009     0.001
CYS  ARG   0.01072   -65.816   179.801    66.057   177.352     0.618     0.453     0.154     0.034
CYS  ARG   0.01241  -172.161   173.545    64.883   177.683     1.426     0.427     0.258     0.154
CYS  ARG   0.00002  -173.386   171.009    67.697   -89.458     1.000     1.000     1.000     1.000
CYS  ARG   0.00344  -171.477   178.995   -66.336  -177.347     1.081     0.395     0.263     0.150
CYS  ARG   0.00750   -65.783  -174.869   -65.421  -177.530     1.635     1.768     0.880     0.381
CYS  ARG   0.00007   -63.551  -170.016   -61.739   -69.936     0.337     0.339     0.335     0.036
CYS  ARG   0.00017  -171.948  -179.943   -64.352   -68.404     0.575     0.336     0.295     0.145
CYS  ARG   0.01989   -64.594  -177.334  -176.882   -69.051     0.922     0.416     0.185     0.083
CYS  ARG   0.00372  -173.741   177.534  -179.281   -70.166     1.562     3.584     4.131     0.913
CYS  ARG   0.52946   -64.868  -177.028  -179.830  -179.974     0.462     0.529     0.198     0.059
CYS  ARG   0.12343  -172.399   176.574   179.744   179.993     1.154     0.616     0.192     0.065
CYS  ARG   0.00195  -172.235   176.593   177.123    69.680     0.836     0.450     0.228     0.122
CYS  ARG   0.00784   -62.555  -177.487  -179.098    70.830     2.689     1.225     3.203     0.645
CYS  ASN   0.00021  -169.112    61.935    58.054   176.204     1.300     0.490     0.289     0.100
CYS  ASN   0.00001  -169.905    61.092    56.753    67.460     1.000     1.000     1.000     1.000
CYS  ASN   0.00022   177.911    59.348   170.452    59.714     3.090     1.570     0.598     1.144
CYS  ASN   0.00354  -176.511    65.406   178.653  -178.561     1.462     0.510     1.247     0.305
CYS  ASN   0.00038  -175.249    65.908  -179.785   -68.999     3.613     1.048     2.936     0.781
CYS  ASN   0.00022   -62.150   -65.125   -64.914  -177.045     0.607     0.175     0.377     0.062
CYS  ASN   0.00021   -61.869   -61.477  -171.016   -65.043     6.245     5.526     5.012     4.648
CYS  ASN   0.00084   -63.289   -66.588   179.690    69.173     0.144     0.057     0.343     0.115
CYS  ASN   0.04190   -59.379   -63.211  -177.657   179.836     4.455     4.023     0.338     0.112
CYS  ASN   0.00067    64.502  -178.543   -64.072   -68.229     0.480     3.950     0.286     2.085
CYS  ASN   0.05363    63.506   179.443   -66.995  -176.378     0.491     2.404     0.832     0.560
CYS  ASN   0.00003    64.245  -177.226   -67.753    94.641     1.000     1.000     1.000     1.000
CYS  ASN   0.00020    63.405   173.518    64.236    71.498     0.107     0.145     0.136     0.089
CYS  ASN   0.02064    63.128   178.645    65.992   177.324     0.328     1.568     0.531     0.313
CYS  ASN   0.01116    62.105  -178.652  -179.780   -70.361     0.982     0.592     1.562     0.513
CYS  ASN   0.24713    63.704  -179.165   179.927  -179.973     0.582     0.529     0.204     0.058
CYS  ASN   0.01302    64.147  -179.497   178.355    69.998     1.173     1.324     3.283     1.151
CYS  ASN   0.00003  -170.279  -178.878   -67.382    92.135     0.734     0.292     0.347     0.319
CYS  ASN   0.00715  -170.976   178.748   -66.295  -177.393     0.879     0.321     0.097     0.022
CYS  ASN   0.01665   -65.937  -174.914   -65.544  -177.477     1.182     1.434     0.580     0.258
CYS  ASN   0.00064   -64.276  -170.832   -62.297   -70.218     3.854     3.691     3.433     1.908
CYS  ASN   0.00121   -64.754  -179.964    65.009    68.708     0.233     0.629     0.255     0.096
CYS  ASN   0.00018  -166.795  -179.751    66.209    68.612     6.176     8.895     3.424     1.295
CYS  ASN   0.01168  -171.696   173.247    64.922   177.659     1.167     0.309     0.180     0.083
CYS  ASN   0.01977   -65.536  -179.833    66.083   177.342     0.687     0.725     0.245     0.042
CYS  ASN   0.00001   -65.650   178.746    67.248   -94.392     1.000     1.000     1.000     1.000
CYS  ASN   0.00696   -64.731  -176.531  -176.858   -69.128     0.231     0.257     0.358     0.054
CYS  ASN   0.00625  -175.019  -179.081   176.921   -68.669     2.145     3.440     4.058     1.119
CYS  ASN   0.00445  -171.148   176.600   177.086    69.632     0.537     0.364     0.134     0.147
CYS  ASN   0.00708   -66.352  -175.938   176.283    69.836     1.140     1.039     1.341     0.640
CYS  ASN   0.39574   -64.842  -176.778  -179.774   179.994     0.522     0.577     0.250     0.098
CYS  ASN   0.12812  -171.491   176.144   179.602  -179.983     0.748     0.237     0.080     0.034
CYS  ASN   0.00004  -172.830   -92.682   171.502  -167.577     1.675     0.679     1.115     0.270
CYS  ASP   0.00002   -79.625    66.089   174.064   -70.519     2.299     0.498     0.234     0.102
CYS  ASP   0.00018  -174.941    64.594  -177.975   -68.074     4.477     0.544     0.861     0.440
CYS  ASP   0.00038  -179.065    63.605  -179.540    72.938     1.359     1.987     5.563     7.009
CYS  ASP   0.00267   179.368    62.020  -178.450   176.959     3.927     2.301     4.570     8.629
CYS  ASP   0.00037   -63.584   -62.191   -59.874   -67.460     4.689     2.455     1.223     0.542
CYS  ASP   0.00102   -60.400   -63.028   -63.913  -177.154     1.945     2.545     1.095     0.127
CYS  ASP   0.00002  -108.345   -68.273   -65.175   175.279     1.000     1.000     1.000     1.000
CYS  ASP   0.00226   -58.991   -63.128  -179.781    69.432     2.710     2.545     2.145     0.316
CYS  ASP   0.00067   -57.596   -61.808  -176.854   -70.870     5.256     6.324     7.299     7.501
CYS  ASP   0.00009   -58.611   -71.855    81.405   175.396     3.007     9.664     6.666     1.297
CYS  ASP   0.04991   -58.014   -61.739  -176.854   179.903     2.473     2.399     1.906     0.586
CYS  ASP   0.00002  -147.224   -62.807  -171.369  -178.853     1.000     1.000     1.000     1.000
CYS  ASP   0.00059    65.396   179.823   -63.892   -67.466     0.431     1.111     0.866     0.070
CYS  ASP   0.00724    63.725   179.218   -66.989  -176.376     0.344     1.879     0.509     0.379
CYS  ASP   0.00041    60.139   178.758    63.569    68.056     0.204     0.250     0.368     0.156
CYS  ASP   0.02823    63.622   179.301    66.186   177.154     1.151     1.265     0.357     0.246
CYS  ASP   0.00002    62.628   177.312    68.291   -91.601     1.000     1.000     1.000     1.000
CYS  ASP   0.00002    59.737    82.681    66.881  -175.833     1.000     1.000     1.000     1.000
CYS  ASP   0.00106    65.341  -179.617   179.496    70.250     1.475     2.430     4.976     1.725
CYS  ASP   0.00001    54.497    73.749   169.510    68.482     1.000     1.000     1.000     1.000
CYS  ASP   0.00365    66.148  -179.485  -178.308   -69.423     1.949     0.093     0.750     0.041
CYS  ASP   0.20955    64.021  -179.512  -179.941  -179.996     0.603     0.176     0.060     0.070
CYS  ASP   0.00022    52.392    72.090   173.120  -179.839     1.000     1.000     1.000     1.000
CYS  ASP   0.00094  -168.972    61.354    57.400   176.300     0.981     0.713     0.775     0.106
CYS  ASP   0.00012   -85.204    66.327    60.599   175.910     1.672     3.727     0.385     0.518
CYS  ASP   0.00002  -169.205    59.905    55.612    67.317     1.000     1.000     1.000     1.000
CYS  ASP   0.00197   -64.909   179.737    64.823    68.574     0.446     0.885     0.233     0.158
CYS  ASP   0.00042  -164.982  -177.786    66.995    68.627     6.845     6.400     2.671     1.546
CYS  ASP   0.00002   -66.060   179.107    67.754   -92.890     0.281     0.171     0.214     0.549
CYS  ASP   0.02318   -65.139   179.488    65.849   177.416     0.308     1.010     0.356     0.081
CYS  ASP   0.00656  -171.012   173.203    64.883   177.689     0.836     0.438     0.172     0.066
CYS  ASP   0.00001  -171.391   171.325    68.304   -89.367     1.000     1.000     1.000     1.000
CYS  ASP   0.00071  -170.404   179.538   -64.242   -68.068     0.623     0.615     0.282     0.069
CYS  ASP   0.00044   -70.240   178.277   -68.617   -71.196     1.779     3.181     1.896     0.557
CYS  ASP   0.00201  -175.804  -176.957   174.425   -68.496     0.573     0.415     0.937     0.786
CYS  ASP   0.00783   -64.678  -176.613  -176.881   -69.050     0.839     0.450     0.535     0.596
CYS  ASP   0.00006   -65.230  -172.312   -69.480    89.107     0.183     0.101     0.248     0.170
CYS  ASP   0.02223   -65.318  -173.848   -65.046  -177.676     0.245     0.227     0.127     0.081
CYS  ASP   0.00770  -171.289   178.468   -66.333  -177.433     1.131     0.485     0.101     0.065
CYS  ASP   0.00001  -159.100    93.608   -61.788  -178.272     1.000     1.000     1.000     1.000
CYS  ASP   0.00001  -170.673  -179.302   -67.908    91.786     1.000     1.000     1.000     1.000
CYS  ASP   0.00002  -174.375   -93.171   -68.205  -177.133     1.000     1.000     1.000     1.000
CYS  ASP   0.12951  -172.042   175.894   179.665  -179.989     0.713     0.460     0.068     0.044
CYS  ASP   0.47405   -64.623  -176.872  -179.710   179.972     0.392     0.611     0.180     0.073
CYS  ASP   0.00088   -76.272    70.589   173.655   178.942     7.896    16.189     7.265     4.739
CYS  ASP   0.00712   -62.136  -178.723  -179.873    69.138     3.195     1.832     3.325     0.260
CYS  ASP   0.00557  -171.294   176.286   176.984    69.401     1.132     0.868     0.532     0.708
CYS  CYS   0.00135   -60.156   -65.034   179.247    69.243     3.311     2.295     1.609     0.211
CYS  CYS   0.01298   -57.747   -63.499  -179.080   179.552     2.773     1.855     1.939     0.384
CYS  CYS   0.00031   -56.178   -61.244  -175.692   -70.615     4.927     6.937     2.440     7.700
CYS  CYS   0.00006   175.570    58.369   171.078    59.342     0.000     0.000     0.000     0.000
CYS  CYS   0.00376  -172.717    66.182   175.473  -179.232     0.331     0.031     0.022     0.034
CYS  CYS   0.00047  -167.757    61.517    57.563   176.173     0.755     0.706     0.426     0.039
CYS  CYS   0.00005    59.722   179.102    63.949    68.381     0.000     0.000     0.000     0.000
CYS  CYS   0.00008    58.447    80.739    66.291  -176.287     0.000     0.000     0.000     0.000
CYS  CYS   0.05125    63.426  -177.984    67.219   176.706     0.503     1.554     0.523     0.354
CYS  CYS   0.02689    63.656   179.924   -66.852  -176.519     0.439     1.365     0.412     0.253
CYS  CYS   0.00577    64.176  -178.775   178.390    70.014     0.000     0.000     0.000     0.000
CYS  CYS   0.26196    63.586  -179.037   179.922  -179.950     0.218     0.501     0.171     0.053
CYS  CYS   0.00051  -170.642   179.822   -64.233   -68.189     0.174     0.157     0.100     0.069
CYS  CYS   0.00013   -70.654   177.180   -69.488   -71.635     0.410     0.301     0.645     0.302
CYS  CYS   0.01000   -64.572  -176.600  -176.713   -69.133     0.117     0.055     0.087     0.046
CYS  CYS   0.00043  -175.926  -177.609   175.209   -68.298     0.048     0.090     0.151     0.102
CYS  CYS   0.00011   -65.102  -179.957    65.049    68.654     0.129     0.092     0.101     0.121
CYS  CYS   0.01423   -65.411  -179.822    66.124   177.342     0.093     0.559     0.229     0.062
CYS  CYS   0.00002  -178.409   167.895    58.900    69.718     0.000     0.000     0.000     0.000
CYS  CYS   0.00006  -171.549   171.415    68.300   -89.399     0.147     0.188     0.275     0.068
CYS  CYS   0.00315  -170.293   173.147    64.854   177.691     0.862     0.731     0.576     0.192
CYS  CYS   0.00002  -159.623   -71.372   -57.888  -179.349     0.000     0.000     0.000     0.000
CYS  CYS   0.00025   -61.449   -64.467   -64.479  -177.042     0.577     0.096     0.202     0.001
CYS  CYS   0.00518  -170.254   178.798   -66.294  -177.418     0.643     0.292     0.093     0.013
CYS  CYS   0.00008   -65.505  -172.357   -69.429    89.274     0.000     0.000     0.000     0.000
CYS  CYS   0.01452   -65.063  -173.913   -65.070  -177.677     0.508     0.286     0.327     0.119
CYS  CYS   0.32736   -64.970  -176.843  -179.745   179.993     0.499     0.499     0.233     0.058
CYS  CYS   0.00005  -174.889   -96.712   178.533   174.981     0.000     0.000     0.000     0.000
CYS  CYS   0.25091  -171.459   176.030   179.623  -179.972     0.727     0.293     0.078     0.044
CYS  CYS   0.00399   -59.193   179.552  -176.658    68.945     0.249     0.148     0.258     0.189
CYS  CYS   0.00407  -171.515   176.638   177.118    69.680     0.323     0.078     0.101     0.001
CYS  GLN   0.00044  -175.613    64.825   178.278  -179.022     1.704     0.793     0.708     0.948
CYS  GLN   0.00003  -169.554    63.044    59.371   176.233     4.480     1.367     2.950     0.247
CYS  GLN   0.00012    60.097   178.863    63.752    68.140     0.274     0.297     0.241     0.157
CYS  GLN   0.01872    63.350   179.162    66.117   177.210     0.088     0.836     0.263     0.200
CYS  GLN   0.00006  -164.235  -176.799    67.539    68.362     0.157     0.082     0.010     0.091
CYS  GLN   0.00022   -65.202  -179.605    64.792    68.405     0.728     0.189     0.560     0.577
CYS  GLN   0.00634  -171.503   173.149    64.841   177.689     1.417     0.561     0.353     0.104
CYS  GLN   0.00925   -65.320  -179.604    66.209   177.329     0.665     0.309     0.147     0.044
CYS  GLN   0.00026    64.451   179.992   -64.554   -68.079     0.372     3.226     0.284     1.694
CYS  GLN   0.00002    64.442  -178.109   -67.887    95.064     0.141     0.223     0.021     0.049
CYS  GLN   0.00831    63.716   179.771   -66.902  -176.449     0.262     1.628     0.520     0.392
CYS  GLN   0.00009    72.663   -66.904  -170.430   179.807     3.171     1.193     2.008     0.646
CYS  GLN   0.00001    73.877   -65.857  -167.361   -67.802     1.000     1.000     1.000     1.000
CYS  GLN   0.00363    63.370  -179.170   177.031    69.458     0.782     0.629     1.384     0.504
CYS  GLN   0.31080    63.966  -179.376  -179.976  -179.991     0.880     0.437     0.214     0.077
CYS  GLN   0.00629    63.727  -179.678  -177.483   -69.543     1.496     0.421     2.169     0.988
CYS  GLN   0.00028   -63.268  -169.937   -61.560   -69.919     0.831     0.653     0.649     0.023
CYS  GLN   0.00012  -170.770   179.512   -64.434   -68.218     1.178     0.507     0.201     0.053
CYS  GLN   0.00460  -170.893   178.656   -66.345  -177.405     0.897     0.272     0.074     0.018
CYS  GLN   0.02637   -65.110  -174.024   -65.114  -177.637     0.841     0.947     0.461     0.162
CYS  GLN   0.00001   -64.767  -171.813   -68.735    89.617     1.000     1.000     1.000     1.000
CYS  GLN   0.00015   -61.672   -65.160  -179.392    69.409     2.661     2.920     1.174     0.236
CYS  GLN   0.02226   -59.685   -62.693  -176.401   179.927     2.348     3.077     1.243     0.114
CYS  GLN   0.00004   -60.152   -77.937    77.540   174.637     2.869     9.839     5.681     0.927
CYS  GLN   0.00005   -61.656   -65.127   -65.195  -177.019     1.000     1.000     1.000     1.000
CYS  GLN   0.00055   -66.495   -65.710  -174.813   -68.739     4.693     3.395     1.302     1.508
CYS  GLN   0.00190  -176.321  -177.158   174.480   -68.732     0.167     0.877     1.511     0.932
CYS  GLN   0.00872   -64.685  -176.552  -176.951   -69.175     0.737     0.189     0.320     0.123
CYS  GLN   0.00133   -66.791  -175.601   175.888    69.813     0.144     0.026     0.125     0.019
CYS  GLN   0.00164  -171.037   176.446   177.095    69.719     0.631     0.349     0.147     0.161
CYS  GLN   0.15659  -172.158   175.897   179.702   179.974     0.862     0.260     0.101     0.057
CYS  GLN   0.41076   -64.815  -176.664  -179.621   179.982     0.646     0.349     0.200     0.085
CYS  GLN   0.00004   -66.037    90.480  -177.775   173.482     1.000     1.000     1.000     1.000
CYS  GLU   0.00156  -167.547    61.412    57.204   176.229     1.074     0.733     0.737     0.086
CYS  GLU   0.00012  -168.130    60.877    55.425    67.221     1.000     1.000     1.000     1.000
CYS  GLU   0.00050  -176.968    64.866  -177.814   -68.271     1.083     0.322     0.858     0.229
CYS  GLU   0.00004  -179.510    64.127   179.486    72.582     4.783     3.339     6.129     6.834
CYS  GLU   0.00662  -175.273    65.460   177.693  -178.846     2.475     0.806     2.252     1.145
CYS  GLU   0.00005   -62.555   -64.686   -64.410  -177.131     1.000     1.000     1.000     1.000
CYS  GLU   0.00002   -57.831   -56.938   -58.169   -67.980     1.000     1.000     1.000     1.000
CYS  GLU   0.00042   -61.409   -61.688  -168.802   -67.948     3.411     2.569     1.705     1.565
CYS  GLU   0.00038   -60.812   -64.574  -179.502    69.125     2.885     2.904     1.113     0.325
CYS  GLU   0.00861   -62.124   -65.739  -177.759   179.843     2.513     0.961     0.865     0.138
CYS  GLU   0.00595    63.326   179.232    66.133   177.204     0.277     0.987     0.327     0.277
CYS  GLU   0.00014    60.617   178.483    64.023    68.475     1.934     2.249     0.111     1.223
CYS  GLU   0.00140    63.621   177.657   -67.480  -175.967     0.272     0.221     0.088     0.008
CYS  GLU   0.00001    64.080   -85.119   -66.868   178.431     1.000     1.000     1.000     1.000
CYS  GLU   0.20327    63.643  -179.303   179.998  -179.990     0.320     0.376     0.113     0.051
CYS  GLU   0.00237    64.265  -179.563   178.705    69.966     1.892     2.217     5.341     1.970
CYS  GLU   0.00013    64.817  -175.778   -64.196   -69.959     0.816     4.135     0.498     2.311
CYS  GLU   0.00101    63.531  -179.596  -177.791   -69.576     2.545     0.647     3.450     1.612
CYS  GLU   0.00048  -166.196  -178.877    66.431    68.186     3.728     5.297     2.048     0.870
CYS  GLU   0.00053   -64.639   179.850    64.715    68.443     0.445     0.473     0.585     0.361
CYS  GLU   0.00001   -66.539   -89.037    66.545    67.403     1.000     1.000     1.000     1.000
CYS  GLU   0.00006   -65.614   178.444    67.809   -92.588     0.358     0.336     0.959     1.187
CYS  GLU   0.01738   -66.076   179.887    66.001   177.355     2.049     0.851     0.252     0.063
CYS  GLU   0.01491  -171.459   173.104    64.799   177.743     0.860     0.373     0.196     0.080
CYS  GLU   0.00001  -171.552   171.306    68.412   -89.482     1.000     1.000     1.000     1.000
CYS  GLU   0.00045  -170.338   179.359   -64.201   -68.045     1.314     0.449     0.187     0.051
CYS  GLU   0.00053   -64.974  -173.168   -63.647   -70.791     4.401     7.916     5.140     2.765
CYS  GLU   0.00911  -170.928   178.720   -66.278  -177.433     0.467     0.171     0.094     0.030
CYS  GLU   0.00002  -159.150    93.933   -61.591  -178.576     1.000     1.000     1.000     1.000
CYS  GLU   0.00012   -65.024  -172.139   -69.282    89.291     0.383     0.170     0.224     0.139
CYS  GLU   0.02480   -66.219  -174.594   -65.309  -177.549     1.748     1.094     0.507     0.174
CYS  GLU   0.02474   -64.580  -176.544  -176.908   -68.979     1.685     0.772     0.739     0.680
CYS  GLU   0.00576  -175.458  -178.996   176.559   -68.696     1.750     3.561     3.755     1.641
CYS  GLU   0.00002  -174.106   -91.724  -174.600   -66.665     1.000     1.000     1.000     1.000
CYS  GLU   0.14557  -171.879   175.824   179.673   179.995     0.915     0.365     0.089     0.063
CYS  GLU   0.50321   -65.184  -176.819  -179.736   179.972     1.468     0.502     0.214     0.060
CYS  GLU   0.00265   -76.354    74.663   172.014  -175.460     1.265     2.600     0.703     0.132
CYS  GLU   0.00509  -172.010   176.207   177.040    69.444     0.965     0.626     0.828     0.990
CYS  GLU   0.01193   -61.891  -173.723   177.947    75.225     3.210     3.021     1.384     5.425
CYS  GLU   0.00003   -68.318    84.259   173.307    69.481    11.863    16.207     4.949     1.663
CYS  GLY   0.00013    75.682   -64.684  -168.886   -68.030     1.416     0.737     0.420     0.089
CYS  GLY   0.00060    76.283   -64.893  -172.401   179.852     1.340     0.865     0.597     0.097
CYS  GLY   0.00003    53.186   -95.788   170.663  -175.333     1.000     1.000     1.000     1.000
CYS  GLY   0.00027    52.882    72.253   172.789  -179.762     0.420     0.235     0.065     0.041
CYS  GLY   0.00003    58.882    81.790    66.581  -176.339     0.800     1.104     0.306     0.572
CYS  GLY   0.00016    63.032   175.470    64.056    69.975     2.358     2.447     0.075     1.040
CYS  GLY   0.00003    63.000   175.305    68.317   -90.304     0.109     0.262     0.104     0.022
CYS  GLY   0.01084    62.816   178.462    65.876   177.332     0.270     1.452     0.409     0.360
CYS  GLY   0.00133    63.872   178.948   -64.604   -67.301     0.631     0.335     0.161     0.203
CYS  GLY   0.00883    62.348  -178.980  -179.138   -70.111     1.746     0.933     2.293     0.788
CYS  GLY   0.00000    50.958    71.808   176.103   -70.121     1.000     1.000     1.000     1.000
CYS  GLY   0.00010    64.418  -177.298   -68.068    93.737     0.612     1.573     0.311     0.985
CYS  GLY   0.03654    63.159   179.169   -67.169  -176.353     0.616     1.241     0.439     0.266
CYS  GLY   0.00001    64.880   -84.031   -66.691   179.282     1.000     1.000     1.000     1.000
CYS  GLY   0.18349    63.894  -179.698  -179.890   179.983     0.377     0.112     0.064     0.044
CYS  GLY   0.01975    64.939   179.966  -179.651    70.566     1.453     2.501     4.983     1.516
CYS  GLY   0.00696  -171.647   176.432   176.869    69.376     2.737     1.164     1.560     2.092
CYS  GLY   0.00017   -80.337    66.352   170.151    68.299     0.631     0.924     1.140     0.395
CYS  GLY   0.00044   177.316    61.911   173.778    67.920     1.595     4.009     3.706    10.419
CYS  GLY   0.00062  -173.948    66.175   178.587   -69.463     1.530     0.510     1.098     0.387
CYS  GLY   0.00024   -81.202    66.048   175.964   -70.146     3.320     6.159     1.288     0.258
CYS  GLY   0.00505  -173.149    65.903   176.205  -179.226     1.443     1.057     1.373     0.180
CYS  GLY   0.00207   -77.355    71.620   174.960  -179.897     6.634    12.687     2.439     0.901
CYS  GLY   0.00019   -61.576   -63.411   -62.503   -68.075     3.586     3.330     1.015     0.060
CYS  GLY   0.00155   -61.393   -62.861  -173.674   -68.838     2.762     2.628     5.117     1.702
CYS  GLY   0.00229   -60.781   -63.988  -178.876    69.474     3.019     2.994     1.314     0.268
CYS  GLY   0.02790   -60.270   -62.887  -176.394   179.921     2.857     2.891     1.131     0.129
CYS  GLY   0.00007   -60.945   -79.097    78.562   174.940     0.765     3.862     4.859     0.953
CYS  GLY   0.00001   -79.918    76.604    59.676    67.169     1.000     1.000     1.000     1.000
CYS  GLY   0.00003  -168.476    60.998    55.986    67.280     1.000     1.000     1.000     1.000
CYS  GLY   0.00007  -168.859    62.590    58.547   176.186     6.241     0.979     2.852     0.271
CYS  GLY   0.00021   -76.547    79.437    62.909   175.888     7.814     9.960     2.904     0.724
CYS  GLY   0.00013  -164.970  -175.485    67.664    67.925     0.667     0.779     0.744     0.335
CYS  GLY   0.00054   -65.116   179.945    65.026    68.688     0.595     0.481     0.138     0.026
CYS  GLY   0.00001   -66.285   -89.204    66.795    67.658     1.000     1.000     1.000     1.000
CYS  GLY   0.00007   -66.178   177.481    67.025   -92.963     0.191     0.811     0.126     0.474
CYS  GLY   0.02655   -65.315  -179.836    66.073   177.357     0.262     0.727     0.263     0.060
CYS  GLY   0.00007  -171.215   171.525    68.680   -89.317     0.682     0.402     0.559     0.195
CYS  GLY   0.01103  -170.424   173.644    65.091   177.619     0.681     0.400     0.165     0.040
CYS  GLY   0.00003  -159.608   -72.517   -57.892  -179.639     0.120     0.190     0.064     0.066
CYS  GLY   0.00174   -62.505   -64.729   -64.591  -177.072     1.170     0.846     0.303     0.033
CYS  GLY   0.00002   -66.774  -173.676   -70.011    89.419     1.153     1.795     1.241     0.262
CYS  GLY   0.02698   -65.515  -174.764   -65.297  -177.588     1.468     1.541     0.779     0.290
CYS  GLY   0.00001  -170.532  -179.130   -68.273    91.748     0.342     0.227     0.875     0.553
CYS  GLY   0.00687  -171.500   178.484   -66.384  -177.416     0.853     0.320     0.119     0.027
CYS  GLY   0.00001  -159.326    94.324   -61.498  -178.490     1.000     1.000     1.000     1.000
CYS  GLY   0.15920  -171.577   176.112   179.652  -179.982     0.704     0.341     0.080     0.051
CYS  GLY   0.00008  -174.357   -93.721   177.626  -176.754     0.217     0.324     7.413     9.318
CYS  GLY   0.41989   -64.725  -176.985  -179.810   179.987     0.533     0.552     0.197     0.047
CYS  GLY   0.01908   -64.823  -176.442   178.136    69.998     2.326     1.064     2.667     0.646
CYS  GLY   0.00049  -169.992   179.599   -64.374   -68.182     0.478     0.371     0.154     0.069
CYS  GLY   0.00172   -65.719  -173.870   -63.694   -69.714     2.591     4.719     2.598     0.707
CYS  GLY   0.00831   -64.892  -176.577  -177.084   -69.096     0.572     0.508     0.211     0.063
CYS  GLY   0.00716  -175.414  -177.389   174.640   -69.482     1.434     3.415     3.732     0.721
CYS  HID   0.00054    52.745    71.856   172.551  -179.810     0.590     1.420     0.691     0.124
CYS  HID   0.00005    53.338    71.420   174.242   -70.442     1.112     1.237     1.128     0.144
CYS  HID   0.00007  -173.439    65.895   178.527   -69.410     0.512     0.926     1.444     0.572
CYS  HID   0.00151  -174.678    66.057   176.928  -178.946     1.917     0.613     1.387     0.309
CYS  HID   0.00003  -178.618    61.273   171.656    62.618     1.000     1.000     1.000     1.000
CYS  HID   0.00008    76.580   -65.584  -174.834    70.368     1.798     0.179     1.353     0.313
CYS  HID   0.00043    63.214   176.351    64.659    70.203     0.456     2.852     0.713     1.380
CYS  HID   0.03983    63.703  -178.382    67.147   176.905     0.513     1.637     0.643     0.278
CYS  HID   0.00002    62.420   175.435    68.247   -90.345     1.000     1.000     1.000     1.000
CYS  HID   0.00003    64.406  -176.821   -67.824    93.743     0.227     0.924     0.092     0.929
CYS  HID   0.01203    64.290  -177.816   -65.976  -177.032     0.698     3.229     1.113     0.745
CYS  HID   0.00552    63.422  -178.944   177.509    69.692     1.566     1.764     3.848     1.376
CYS  HID   0.30218    63.837  -179.245   179.983  -179.995     0.921     0.515     0.211     0.108
CYS  HID   0.00016    76.565   -64.734  -172.556   179.819     1.000     1.000     1.000     1.000
CYS  HID   0.00001    54.333   -94.455   171.188  -175.230     1.000     1.000     1.000     1.000
CYS  HID   0.00001    76.314   -65.783  -169.244   -68.261     1.000     1.000     1.000     1.000
CYS  HID   0.00001    78.842   -66.019   -60.731   -68.549     1.000     1.000     1.000     1.000
CYS  HID   0.00330    61.835  -178.593  -179.274   -70.152     1.222     0.666     1.440     0.315
CYS  HID   0.00021    64.786  -176.988   -64.419   -69.587     2.280     4.436     1.185     2.038
CYS  HID   0.00080   -61.200   -64.048   -64.450  -176.974     2.147     1.693     0.548     0.079
CYS  HID   0.00005   -59.763   -61.768   -61.692   -68.040     2.397     3.387     1.546     0.130
CYS  HID   0.00166   -58.460   -61.358  -178.018    69.656     0.963     1.330     0.650     0.119
CYS  HID   0.02877   -59.128   -62.537  -176.761   179.825     2.542     2.381     1.817     0.232
CYS  HID   0.00041   -61.494   -63.697  -173.821   -70.428     3.342     3.327     3.280     4.279
CYS  HID   0.00042  -170.110   179.485   -64.605   -68.284     0.671     0.299     0.177     0.027
CYS  HID   0.00065   -65.154  -172.499   -64.061   -70.848     1.943     4.073     1.708     0.312
CYS  HID   0.00134  -171.973   178.688   -66.376  -177.360     1.232     0.432     0.144     0.048
CYS  HID   0.00005   -65.633  -172.447   -69.562    89.427     0.511     0.560     0.533     0.014
CYS  HID   0.01529   -65.138  -173.931   -65.076  -177.672     0.641     0.507     0.358     0.114
CYS  HID   0.01781   -65.486  -179.720    66.130   177.353     0.291     0.840     0.301     0.044
CYS  HID   0.00004   -66.332   177.323    67.023   -93.314     0.065     1.382     0.606     0.277
CYS  HID   0.00003   -61.022   -80.329    77.192   174.401     1.000     1.000     1.000     1.000
CYS  HID   0.00356  -171.217   173.283    64.972   177.642     1.018     0.285     0.230     0.078
CYS  HID   0.00022  -167.723    62.440    58.105   176.159     2.842     0.202     2.026     0.210
CYS  HID   0.00005  -164.679  -175.506    67.764    68.051     0.115     0.061     0.021     0.032
CYS  HID   0.00075   -65.125   178.961    64.745    68.875     0.387     0.840     0.297     0.095
CYS  HID   0.00122  -171.257   176.918   177.098    69.654     0.764     0.367     0.083     0.048
CYS  HID   0.00760   -64.079  -178.134   178.078    69.047     2.564     1.353     3.004     0.599
CYS  HID   0.13272  -172.212   176.166   179.702   179.995     0.658     0.496     0.108     0.062
CYS  HID   0.00005  -175.667   -94.949  -178.561   176.088     1.000     1.000     1.000     1.000
CYS  HID   0.00011   -66.066    90.235  -177.587   173.368     0.033     0.029     0.001     0.046
CYS  HID   0.40625   -64.991  -176.784  -179.718  -179.998     0.401     0.487     0.201     0.050
CYS  HID   0.01119   -64.603  -176.883  -176.959   -69.097     0.223     0.504     0.236     0.058
CYS  HID   0.00290  -175.895  -178.807   176.852   -67.643     1.898     2.438     3.392     1.412
CYS  HIE   0.00046  -170.023    61.812    58.291   176.292     2.492     3.215     0.923     0.630
CYS  HIE   0.00001   -83.727    69.541    60.726   176.330     1.000     1.000     1.000     1.000
CYS  HIE   0.00218  -176.291    65.102   178.399  -178.573     0.853     2.992     2.248     1.008
CYS  HIE   0.00003  -173.657    66.064   178.365   -69.512     1.000     1.000     1.000     1.000
CYS  HIE   0.00005   -57.762   -57.239   -58.269   -67.962     0.724     0.329     0.197     0.025
CYS  HIE   0.00079   -57.863   -58.265   -60.358  -177.232     1.386     1.916     1.215     0.104
CYS  HIE   0.00098   -65.031   -65.902  -176.647   -69.209     4.385     1.220     1.524     2.099
CYS  HIE   0.01371   -58.915   -61.763  -175.761   179.812     2.420     2.428     0.947     0.507
CYS  HIE   0.00050   -60.218   -64.459  -179.636    69.377     2.455     3.665     2.296     0.554
[truncated: 1,542,817 more chars]
