# Supplementary material for: Exploiting Sequence-Dependent Rotamer Information in Global Optimization of Proteins
Source: J Phys Chem B. 2022 Oct 18;126(42):8381–90. doi: 10.1021/acs.jpcb.2c04647 (PMC9623586; doi:10.1021/acs.jpcb.2c04647)
Supplement: Supplementary file 1 — jp2c04647_si_001.zip [file jp2c04647_si_001.zip › LibraryForSubmission/HIP.txt]

ALA  ALA   0.11410    58.734   -90.930     3.703     9.045
ALA  ALA   0.20186  -169.360   -96.726     5.228    11.268
ALA  ALA   0.05701   -66.391   -10.636     0.369     0.828
ALA  ALA   0.17204   -57.625   -72.118     1.917     5.380
ALA  ALA   0.00017    76.981   150.417     0.000     0.000
ALA  ALA   0.04508    52.399    40.216     0.613     0.977
ALA  ALA   0.23885    61.044    83.148     0.963     1.452
ALA  ALA   0.03269  -169.679    77.050     1.052     0.842
ALA  ALA   0.13820   -59.712   113.443     6.667    13.242
ALA  ARG   0.01884    53.261    35.289     1.346     2.747
ALA  ARG   0.35100    61.936    82.316     1.122     2.899
ALA  ARG   0.06378  -175.895    80.351     3.399     3.372
ALA  ARG   0.15570   -58.740   113.383     4.453    11.992
ALA  ARG   0.00017    69.566   165.979     0.292     0.293
ALA  ARG   0.09589    60.370   -88.112     3.119     6.000
ALA  ARG   0.00071  -155.564   -43.466     0.740     1.640
ALA  ARG   0.12460  -172.936  -100.557     5.907     9.727
ALA  ARG   0.17275   -58.030   -73.366     1.896     5.066
ALA  ARG   0.01653   -66.278   -11.104     1.321     3.492
ALA  ARG   0.00003   -73.008    35.464     1.000     1.000
ALA  ASN   0.03377    52.197    39.635     0.643     1.766
ALA  ASN   0.34359    61.444    82.777     0.738     1.623
ALA  ASN   0.00003    73.215   160.563     1.000     1.000
ALA  ASN   0.02581  -170.826    76.784     2.791     0.443
ALA  ASN   0.12618   -62.326   106.074     7.327    14.653
ALA  ASN   0.19217    59.832   -87.347     2.067     3.919
ALA  ASN   0.10273  -166.820   -91.200     2.650     5.463
ALA  ASN   0.03258   -66.336   -11.104     0.672     1.376
ALA  ASN   0.14313   -57.945   -72.442     2.156     6.036
ALA  ASP   0.01525    52.821    38.473     0.915     2.732
ALA  ASP   0.24314    61.843    83.542     1.120     2.045
ALA  ASP   0.06338   -70.849    85.241     3.482     4.658
ALA  ASP   0.01858   -58.028   117.115     0.893     5.987
ALA  ASP   0.00041   176.825    35.740     0.070     0.214
ALA  ASP   0.02074  -175.294    76.880     3.437     0.785
ALA  ASP   0.43867    64.467   -81.302     3.331     6.377
ALA  ASP   0.00000    68.241   167.888     1.000     1.000
ALA  ASP   0.00169  -119.569   -88.326     4.418     2.089
ALA  ASP   0.10218  -165.511   -89.499     4.197     8.199
ALA  ASP   0.06968   -59.327   -75.490     1.894     4.910
ALA  ASP   0.02629   -66.990    -9.479     0.440     0.948
ALA  CYS   0.02633    52.387    39.929     0.552     1.187
ALA  CYS   0.41770    61.485    82.119     0.905     2.288
ALA  CYS   0.06619  -173.472    76.919     3.666     0.326
ALA  CYS   0.07331   -60.029   112.752     7.119    13.776
ALA  CYS   0.00024    68.882   167.258     0.294     0.535
ALA  CYS   0.10971    59.128   -89.914     2.310     7.973
ALA  CYS   0.10456  -168.743   -95.579     5.160    10.338
ALA  CYS   0.04215   -66.312   -10.536     0.557     1.042
ALA  CYS   0.15982   -57.010   -68.598     1.567     3.349
ALA  GLN   0.02375    52.426    39.360     1.304     2.614
ALA  GLN   0.34932    61.753    82.766     1.286     2.193
ALA  GLN   0.05500  -175.542    77.484     3.525     1.751
ALA  GLN   0.14471   -58.273   115.340     3.605     9.328
ALA  GLN   0.16644    59.511   -89.991     2.169     7.240
ALA  GLN   0.00005    69.271   166.246     1.000     1.000
ALA  GLN   0.10059  -166.820   -91.923     3.700     7.330
ALA  GLN   0.03005   -66.354   -10.861     0.477     1.189
ALA  GLN   0.13010   -57.270   -70.760     1.695     4.814
ALA  GLU   0.00103    75.648   155.488     1.206     2.887
ALA  GLU   0.01935    52.813    38.669     0.929     1.665
ALA  GLU   0.33286    61.872    82.886     0.884     1.717
ALA  GLU   0.22472   -59.240    93.206     3.642    16.682
ALA  GLU   0.02247  -169.851    77.119     1.835     0.644
ALA  GLU   0.00296   179.596    40.158     1.138     1.252
ALA  GLU   0.00000  -112.783    57.138     1.000     1.000
ALA  GLU   0.14709    66.404   -82.485     9.529     8.979
ALA  GLU   0.00000    69.238   -15.649     1.000     1.000
ALA  GLU   0.07110  -167.893   -93.125     4.648     9.875
ALA  GLU   0.04699   -67.070    -8.943     0.717     1.997
ALA  GLU   0.13142   -58.366   -72.759     4.362     5.071
ALA  GLY   0.06346    58.151   -92.615     1.597     9.990
ALA  GLY   0.15831  -167.942   -93.398     4.103     9.317
ALA  GLY   0.03606   -66.530    -9.760     0.250     1.098
ALA  GLY   0.20465   -57.833   -72.520     1.424     4.130
ALA  GLY   0.02667    54.032    35.512     1.531     4.040
ALA  GLY   0.34704    61.072    82.253     1.278     2.115
ALA  GLY   0.00061    74.146   159.028     1.000     1.000
ALA  GLY   0.07871  -172.318    77.124     3.499     0.518
ALA  GLY   0.08447   -60.017   112.165     6.133    11.290
ALA  HID   0.00122    74.760   157.150     3.564     5.985
ALA  HID   0.01579    52.521    38.050     1.098     3.084
ALA  HID   0.28466    61.805    82.545     0.979     2.628
ALA  HID   0.07492  -174.858    77.494     3.422     0.524
ALA  HID   0.11646   -61.974   107.459     7.098    14.766
ALA  HID   0.19958    59.581   -88.911     1.282     6.189
ALA  HID   0.16342  -169.532   -96.859     5.160    10.491
ALA  HID   0.11311   -58.250   -73.646     1.654     5.051
ALA  HID   0.03044   -66.549   -10.216     0.651     1.037
ALA  HID   0.00039   -71.629    30.848     2.453     5.689
ALA  HIE   0.02876    51.939    40.499     0.690     1.146
ALA  HIE   0.27080    61.329    83.824     0.712     1.861
ALA  HIE   0.08255  -174.820    77.213     3.716     0.992
ALA  HIE   0.15768   -60.167   111.964     6.320    12.854
ALA  HIE   0.09804    58.542   -90.675     2.344     8.118
ALA  HIE   0.00002    74.093   160.790     1.000     1.000
ALA  HIE   0.00001  -126.284   -98.419     0.678     0.478
ALA  HIE   0.14396  -170.735   -99.296     5.671    11.554
ALA  HIE   0.05581   -66.614   -10.277     0.410     0.759
ALA  HIE   0.16238   -57.780   -72.452     1.923     5.263
ALA  HIP   0.03816    52.535    39.313     1.222     2.814
ALA  HIP   0.32144    62.045    81.697     1.614     3.044
ALA  HIP   0.08040  -174.822    79.746     3.929     3.208
ALA  HIP   0.11237   -59.645   113.727     6.463    13.382
ALA  HIP   0.00033    71.740   163.202     4.001     5.743
ALA  HIP   0.10091    60.213   -89.317     4.048     7.755
ALA  HIP   0.14929  -171.054   -98.447     5.755    10.089
ALA  HIP   0.00053  -154.579   -45.554     1.000     1.000
ALA  HIP   0.16863   -57.505   -72.198     1.563     4.849
ALA  HIP   0.02732   -65.525   -13.354     1.220     3.541
ALA  HIP   0.00062   -73.785    41.057     3.905    14.208
ALA  ILE   0.00010    74.174   159.414     1.282     1.913
ALA  ILE   0.00817    54.383    35.824     1.304     3.173
ALA  ILE   0.39875    61.845    82.161     1.124     2.051
ALA  ILE   0.01524  -170.512    77.396     2.667     0.647
ALA  ILE   0.05097   -71.163    86.001     3.448     1.183
ALA  ILE   0.01458   -56.813   118.042     1.003     4.876
ALA  ILE   0.22619    60.361   -86.330     2.702     4.373
ALA  ILE   0.11970  -167.920   -92.436     4.493     8.621
ALA  ILE   0.09644   -67.272    -7.729     1.068     3.207
ALA  ILE   0.06987   -56.402   -67.884     1.807     8.308
ALA  LEU   0.02190    52.966    35.816     1.407     3.025
ALA  LEU   0.27290    61.660    82.637     1.076     2.639
ALA  LEU   0.06638  -173.831    76.987     4.067     0.698
ALA  LEU   0.09490   -60.937   110.353     7.869    15.180
ALA  LEU   0.10753    58.981   -91.273     2.000     8.159
ALA  LEU   0.24420   -57.057   -70.394     2.026     6.328
ALA  LEU   0.00007   -76.614    40.107     3.237     6.403
ALA  LEU   0.03846   -66.187   -11.295     0.813     1.572
ALA  LEU   0.00171  -157.971   -37.603     1.772     4.224
ALA  LEU   0.15195  -169.312   -97.020     5.427    10.574
ALA  LYS   0.01709    53.243    38.459     1.657     3.473
ALA  LYS   0.28358    61.538    82.878     1.216     2.601
ALA  LYS   0.00000    74.930   159.749     1.000     1.000
ALA  LYS   0.07585  -175.088    77.621     3.477     1.304
ALA  LYS   0.15564   -58.282   115.293     4.346     8.440
ALA  LYS   0.11629    59.294   -88.950     1.081     5.669
ALA  LYS   0.09743  -168.841   -95.530     4.717    10.033
ALA  LYS   0.01960   -65.928   -11.648     0.467     2.052
ALA  LYS   0.23451   -57.563   -72.245     1.768     5.122
ALA  MET   0.01718    52.640    39.799     0.781     2.273
ALA  MET   0.34562    61.769    82.984     1.222     2.252
ALA  MET   0.07351  -175.142    77.065     3.293     1.047
ALA  MET   0.10349   -58.974   111.658     4.970    10.132
ALA  MET   0.00016    68.993   167.080     2.936     3.954
ALA  MET   0.12490    59.324   -87.153     1.322     3.359
ALA  MET   0.11190  -167.846   -92.905     3.772     7.500
ALA  MET   0.18175   -58.182   -74.345     2.033     5.104
ALA  MET   0.04149   -66.579   -10.451     0.926     1.941
ALA  PHE   0.00017    73.378   154.838     7.199    17.703
ALA  PHE   0.02677    51.948    39.875     1.253     2.739
ALA  PHE   0.19226    61.906    83.874     1.836     2.878
ALA  PHE   0.04545  -171.863    78.226     3.204     2.376
ALA  PHE   0.13637   -60.554   110.674     6.252    12.766
ALA  PHE   0.22312    59.444   -87.571     1.743     4.135
ALA  PHE   0.16997  -169.446   -96.031     5.006    10.633
ALA  PHE   0.00448  -157.274   -40.693     2.258     9.752
ALA  PHE   0.16541   -58.887   -75.609     2.210     5.834
ALA  PHE   0.03601   -66.957    -9.805     2.417     2.592
ALA  PRO   0.22883    59.819    81.198     0.902     2.213
ALA  PRO   0.00709    51.737    40.696     1.000     1.000
ALA  PRO   0.06998  -172.591    79.823     3.642     4.139
ALA  PRO   0.13078   -64.563   106.592     9.624    17.650
ALA  PRO   0.19434    58.550   -88.283     0.786     2.747
ALA  PRO   0.21642  -169.464   -90.247     3.018     8.374
ALA  PRO   0.03990   -67.809    -6.413     0.657     1.841
ALA  PRO   0.11266   -59.275   -74.873     2.817     5.038
ALA  SER   0.19492    59.352   -88.976     1.169     5.440
ALA  SER   0.11910  -168.231   -93.333     4.296     8.976
ALA  SER   0.05076   -66.384   -10.658     0.265     0.880
ALA  SER   0.21741   -58.176   -72.962     1.968     4.816
ALA  SER   0.03135    53.098    38.102     1.326     2.931
ALA  SER   0.25380    61.592    82.468     1.189     2.347
ALA  SER   0.00023    76.256   155.125     1.000     1.000
ALA  SER   0.03353  -170.896    77.222     2.442     0.870
ALA  SER   0.09889   -62.305   107.887     7.904    14.601
ALA  THR   0.28831    61.728    83.467     0.985     3.183
ALA  THR   0.03667    52.473    37.157     0.600     3.004
ALA  THR   0.07326  -175.440    77.066     3.310     1.395
ALA  THR   0.14020   -59.661   112.082     6.087    13.491
ALA  THR   0.00001    74.652   160.002     5.511     7.751
ALA  THR   0.10424    60.215   -86.211     2.791     5.940
ALA  THR   0.00002    93.564   -37.525     1.000     1.000
ALA  THR   0.00136  -157.684   -37.515     1.560     4.479
ALA  THR   0.15909  -168.690   -95.960     5.420    11.107
ALA  THR   0.15676   -58.644   -74.209     2.040     5.052
ALA  THR   0.04007   -66.178   -11.635     1.715     2.510
ALA  THR   0.00001   -72.562    38.697     1.000     1.000
ALA  TRP   0.00004    73.372   157.780     4.911    10.087
ALA  TRP   0.02618    52.349    38.155     0.706     2.267
ALA  TRP   0.35641    61.809    83.794     1.255     2.684
ALA  TRP   0.08225  -174.324    77.785     3.559     2.094
ALA  TRP   0.09782   -60.691   109.724     6.433    13.796
ALA  TRP   0.12795    58.047   -88.000     1.997     4.293
ALA  TRP   0.13969  -170.853   -99.020     5.403    12.628
ALA  TRP   0.00461  -159.487   -37.887     5.189    16.245
ALA  TRP   0.02449   -66.588   -10.494     2.012     3.460
ALA  TRP   0.00057   -94.988    27.306     1.000     1.000
ALA  TRP   0.13998   -57.458   -71.924     2.067     5.580
ALA  TRP   0.00000  -101.594  -113.124     1.000     1.000
ALA  TYR   0.20111    58.771   -87.803     0.713     3.981
ALA  TYR   0.11263  -169.916   -95.102     5.608    12.697
ALA  TYR   0.02706   -67.007    -9.454     0.767     1.316
ALA  TYR   0.16139   -58.451   -74.471     1.835     4.951
ALA  TYR   0.02291    51.850    40.309     0.820     1.397
ALA  TYR   0.21880    61.629    84.220     0.755     2.712
ALA  TYR   0.11812  -175.697    77.971     3.103     1.624
ALA  TYR   0.13798   -62.392   106.265     7.052    15.372
ALA  VAL   0.05768    52.102    37.969     0.577     3.290
ALA  VAL   0.28887    61.912    82.058     1.338     3.587
ALA  VAL   0.07527  -174.441    77.470     3.777     0.541
ALA  VAL   0.12403   -58.542   116.021     4.085    12.296
ALA  VAL   0.00067    69.774   166.537     3.534     4.208
ALA  VAL   0.11220    59.392   -91.419     2.795    10.309
ALA  VAL   0.18562  -169.904   -97.570     5.129    10.560
ALA  VAL   0.00021  -155.967   -42.695     1.000     1.000
ALA  VAL   0.05273   -65.278   -13.496     2.103     5.491
ALA  VAL   0.10272   -58.165   -74.482     1.927     5.423
ARG  ALA   0.01884    53.261    35.289     1.346     2.747
ARG  ALA   0.35100    61.936    82.316     1.122     2.899
ARG  ALA   0.06378  -175.895    80.351     3.399     3.372
ARG  ALA   0.15570   -58.740   113.383     4.453    11.992
ARG  ALA   0.00017    69.566   165.979     0.292     0.293
ARG  ALA   0.09589    60.370   -88.112     3.119     6.000
ARG  ALA   0.00071  -155.564   -43.466     0.740     1.640
ARG  ALA   0.12460  -172.936  -100.557     5.907     9.727
ARG  ALA   0.17275   -58.030   -73.366     1.896     5.066
ARG  ALA   0.01653   -66.278   -11.104     1.321     3.492
ARG  ALA   0.00003   -73.008    35.464     1.000     1.000
ARG  ARG   0.02048    56.454  -106.514     0.538     1.576
ARG  ARG   0.00007  -166.128   -90.029     0.598     0.882
ARG  ARG   0.00057   -64.982   -15.304     0.797     0.375
ARG  ARG   0.18690   -56.225   -67.476     0.532     2.198
ARG  ARG   0.36684    61.799    83.312     1.014     1.430
ARG  ARG   0.03262    51.134    41.462     0.730     3.114
ARG  ARG   0.04074  -175.631    79.173     2.966     0.919
ARG  ARG   0.35177   -56.980   119.965     0.770     2.694
ARG  ASN   0.03082    60.240   -86.534     0.658     2.262
ARG  ASN   0.34161  -175.378  -110.411     6.892    14.239
ARG  ASN   0.00274   -65.173   -14.578     0.351     0.666
ARG  ASN   0.04843   -57.059   -71.312     0.908     1.696
ARG  ASN   0.00305    52.535    39.284     0.926     1.986
ARG  ASN   0.32579    61.497    82.914     0.677     0.848
ARG  ASN   0.00047  -169.733    77.325     1.413     1.139
ARG  ASN   0.24708   -68.244    95.981    10.044    18.796
ARG  ASP   0.00130    52.272    42.052     1.351     3.610
ARG  ASP   0.29569    63.914    83.071     3.758     2.928
ARG  ASP   0.02893  -173.933    78.627     5.064     3.484
ARG  ASP   0.29060   -59.719   109.939     8.555    17.332
ARG  ASP   0.09436    71.007   -84.012     5.525    18.607
ARG  ASP   0.00001    67.531   -13.293     1.000     1.000
ARG  ASP   0.16111   -57.072   -73.308     1.783     5.131
ARG  ASP   0.02696   -62.648   -16.242     2.742     6.043
ARG  ASP   0.01294  -155.249   -43.924     0.739     1.541
ARG  ASP   0.00007  -120.439   -88.227     6.988     4.519
ARG  ASP   0.08803  -174.563   -96.129     7.001     8.816
ARG  CYS   0.00471    52.547    40.296     0.673     2.009
ARG  CYS   0.35816    61.398    81.949     0.937     1.463
ARG  CYS   0.08092  -176.762    79.415     1.350     1.536
ARG  CYS   0.12804   -61.412   108.917     5.487    13.014
ARG  CYS   0.16308    59.525   -87.451     0.749     3.690
ARG  CYS   0.12462  -170.673   -98.533     5.126    10.883
ARG  CYS   0.12264   -58.125   -73.755     1.623     4.418
ARG  CYS   0.01783   -65.406   -12.403     1.334     3.070
ARG  GLN   0.00005    69.874   165.802     6.374     9.135
ARG  GLN   0.00440    52.702    36.721     1.247     2.456
ARG  GLN   0.31881    61.528    83.785     0.611     2.024
ARG  GLN   0.11994  -176.848    78.315     1.111     1.327
ARG  GLN   0.16529   -57.121   116.059     2.571     7.195
ARG  GLN   0.03835    58.866   -89.290     0.972     6.551
ARG  GLN   0.26286   -56.606   -69.724     1.692     4.797
ARG  GLN   0.01564   -64.519   -15.336     2.027     4.335
ARG  GLN   0.00001   -86.670    25.970     1.000     1.000
ARG  GLN   0.07451  -175.247  -105.943     4.769     7.509
ARG  GLN   0.00013  -156.698   -44.099     2.903    12.296
ARG  GLU   0.00679    51.505    42.548     1.481     3.992
ARG  GLU   0.11759    64.485    85.729     3.692     5.746
ARG  GLU   0.19413   -59.449   111.816     5.136    12.671
ARG  GLU   0.19461  -177.593    80.707     1.439     2.496
ARG  GLU   0.04402   -65.235   -11.966     1.750     3.542
ARG  GLU   0.22450   -57.387   -70.699     2.871     6.426
ARG  GLU   0.10014  -176.947  -105.868     3.699     7.391
ARG  GLU   0.07094    68.327   -12.137     3.693     7.631
ARG  GLU   0.04728    68.443   -90.039     6.942    10.756
ARG  GLY   0.00020    73.731   160.914     2.032     2.972
ARG  GLY   0.00774    54.665    36.068     1.851     3.499
ARG  GLY   0.46990    60.995    81.478     0.930     2.236
ARG  GLY   0.06649  -176.513    77.398     1.686     0.987
ARG  GLY   0.12633   -60.146   112.756     5.953    11.929
ARG  GLY   0.10066    59.526   -88.636     1.085     5.777
ARG  GLY   0.04432  -175.447  -109.276     3.821     8.497
ARG  GLY   0.14028   -58.323   -74.628     1.586     4.821
ARG  GLY   0.04405   -65.947   -10.078     0.941     3.291
ARG  GLY   0.00003   -73.170    38.589     1.000     1.000
ARG  HID   0.09307    59.377   -89.546     0.995     7.038
ARG  HID   0.07040  -173.449  -103.683     5.887    10.378
ARG  HID   0.31608   -57.641   -72.644     1.662     4.653
ARG  HID   0.02083   -65.197   -13.734     2.220     5.058
ARG  HID   0.00004    74.476   159.724     1.263     0.506
ARG  HID   0.01771    53.706    37.576     1.098     3.053
ARG  HID   0.32541    62.242    82.943     1.059     1.662
ARG  HID   0.04615  -174.679    78.167     3.752     1.192
ARG  HID   0.11032   -57.996   116.161     2.963     6.617
ARG  HIE   0.00891    51.727    37.170     0.941     2.251
ARG  HIE   0.36086    61.801    82.822     1.508     2.703
ARG  HIE   0.14523  -177.094    79.183     1.665     2.477
ARG  HIE   0.09486   -57.892   115.740     2.913     6.690
ARG  HIE   0.15153   -56.813   -70.362     0.971     2.696
ARG  HIE   0.01006   -67.416   -10.822     2.523     4.404
ARG  HIE   0.19616  -176.297  -107.191     3.669     6.379
ARG  HIE   0.00001  -156.243   -42.638     1.000     1.000
ARG  HIE   0.03232    58.421   -92.764     2.311     9.690
ARG  HIE   0.00005    68.979   167.394     1.000     1.000
ARG  HIP   0.11239  -176.959  -107.818     1.707     3.546
ARG  HIP   0.17814    59.523   -88.492     0.823     5.278
ARG  HIP   0.16808   -56.935   -70.575     1.005     2.378
ARG  HIP   0.00813   -64.514   -16.028     0.711     1.640
ARG  HIP   0.00012    74.578   159.894     0.688     0.885
ARG  HIP   0.23921    61.527    82.687     0.942     2.016
ARG  HIP   0.00888    54.235    39.398     0.895     4.281
ARG  HIP   0.09189  -176.509    79.732     1.615     2.658
ARG  HIP   0.19316   -57.886   117.429     2.950     6.046
ARG  ILE   0.00485    52.906    37.526     0.626     3.298
ARG  ILE   0.49894    62.186    82.520     1.036     1.619
ARG  ILE   0.03866  -176.801    78.822     0.677     0.759
ARG  ILE   0.07345   -65.648    99.151     7.489    16.432
ARG  ILE   0.29153    61.447   -85.278     1.091     1.586
ARG  ILE   0.01442  -168.397   -94.696     6.376    10.459
ARG  ILE   0.05496   -57.822   -72.238     1.178     3.968
ARG  ILE   0.02317   -67.102    -8.709     0.551     1.607
ARG  LEU   0.09126    59.950   -87.691     1.484     4.542
ARG  LEU   0.09468  -171.807  -101.602     5.864    10.483
ARG  LEU   0.00026  -151.258   -57.305     1.000     1.000
ARG  LEU   0.01816   -65.520   -13.202     0.414     1.302
ARG  LEU   0.21249   -57.015   -70.297     1.936     5.922
ARG  LEU   0.00558    52.139    37.643     0.974     2.789
ARG  LEU   0.30839    62.148    83.509     0.987     1.464
ARG  LEU   0.11679  -176.227    78.608     2.648     1.331
ARG  LEU   0.15239   -57.520   116.923     3.887     7.547
ARG  LYS   0.00010    67.834   169.230     0.038     0.127
ARG  LYS   0.10681    59.405   -89.009     1.955     7.312
ARG  LYS   0.21119   -57.109   -70.433     1.508     4.273
ARG  LYS   0.00827   -65.217   -14.347     0.853     1.830
ARG  LYS   0.14963  -174.753  -107.044     4.303     8.035
ARG  LYS   0.00011  -155.415   -43.544     1.000     1.000
ARG  LYS   0.01094    52.250    36.202     0.849     3.794
ARG  LYS   0.23434    61.546    82.916     0.807     1.887
ARG  LYS   0.08824  -177.039    79.200     1.857     1.440
ARG  LYS   0.19038   -57.447   117.957     3.241     6.974
ARG  MET   0.24920    59.293   -87.445     0.805     4.119
ARG  MET   0.11185  -172.492  -101.745     5.730    10.446
ARG  MET   0.01501   -65.402   -13.212     1.218     3.057
ARG  MET   0.17721   -56.599   -69.770     1.147     3.666
ARG  MET   0.00342    51.704    40.240     0.774     1.884
ARG  MET   0.28405    61.822    83.107     0.875     1.506
ARG  MET   0.06786  -177.112    78.889     0.534     0.625
ARG  MET   0.09139   -56.720   119.133     2.385     4.941
ARG  PHE   0.00896    52.022    40.232     0.754     1.202
ARG  PHE   0.33703    62.050    84.315     0.849     1.769
ARG  PHE   0.07190  -176.108    79.056     2.291     1.302
ARG  PHE   0.06484   -57.936   114.630     1.866     3.820
ARG  PHE   0.20380    59.257   -87.051     0.910     3.880
ARG  PHE   0.00001    72.381   167.718     1.000     1.000
ARG  PHE   0.08638  -174.844  -105.998     4.417     8.371
ARG  PHE   0.00417   -65.461   -13.502     0.712     1.668
ARG  PHE   0.22292   -57.832   -73.320     1.464     4.084
ARG  PRO   0.01352    54.328    34.251     0.716     1.214
ARG  PRO   0.39768    60.141    79.520     1.015     2.486
ARG  PRO   0.00000    70.207   165.017     1.000     1.000
ARG  PRO   0.03041  -174.758    78.990     3.236     2.606
ARG  PRO   0.02239   -76.233    84.753     1.190     1.922
ARG  PRO   0.10039   -57.821   119.830     0.698     3.073
ARG  PRO   0.14819    58.792   -89.263     1.110     5.162
ARG  PRO   0.03466   -66.937    -8.316     0.548     2.875
ARG  PRO   0.08486   -59.302   -74.888     2.414     5.725
ARG  PRO   0.16789  -171.701   -96.062     4.346    11.618
ARG  PRO   0.00000  -100.050  -120.368     1.000     1.000
ARG  SER   0.02544    52.347    38.080     1.391     3.067
ARG  SER   0.38644    61.581    82.634     0.766     2.345
ARG  SER   0.07728  -177.240    80.407     1.843     3.659
ARG  SER   0.08439   -57.225   117.922     0.611     2.751
ARG  SER   0.01612   -68.725    83.007     3.842     3.878
ARG  SER   0.10560    59.711   -87.428     1.040     5.600
ARG  SER   0.01329   -66.372   -11.308     1.364     3.919
ARG  SER   0.15914   -56.761   -69.317     1.707     4.282
ARG  SER   0.13225  -173.501  -100.789     5.888    10.481
ARG  SER   0.00004  -159.427   -32.838     1.000     1.000
ARG  THR   0.05453    60.417   -83.080     0.976     4.434
ARG  THR   0.13487  -172.230  -100.973     6.456    10.586
ARG  THR   0.02182   -66.447   -11.918     0.928     1.997
ARG  THR   0.19891   -58.163   -73.234     2.166     5.382
ARG  THR   0.02676    52.188    37.751     0.774     2.866
ARG  THR   0.36462    61.929    84.260     0.812     2.304
ARG  THR   0.09516  -176.721    78.544     2.471     1.161
ARG  THR   0.10332   -58.132   116.040     3.718     9.439
ARG  TRP   0.00410    52.661    40.512     0.775     1.742
ARG  TRP   0.46824    61.706    84.417     0.884     1.914
ARG  TRP   0.08271  -176.356    77.569     2.294     1.320
ARG  TRP   0.11158   -60.285   107.460     5.182    13.146
ARG  TRP   0.13687    59.721   -87.794     2.930     4.879
ARG  TRP   0.04387  -169.456   -95.714     4.693    10.228
ARG  TRP   0.00277   -66.157   -12.164     1.545     3.421
ARG  TRP   0.14985   -57.534   -73.015     1.433     3.865
ARG  TYR   0.00002    71.131   167.110     3.178     2.735
ARG  TYR   0.00402    52.355    39.004     1.779     4.611
ARG  TYR   0.36623    62.052    83.993     0.678     2.003
ARG  TYR   0.05057  -176.071    78.487     3.389     1.990
ARG  TYR   0.09962   -57.493   115.833     2.830     5.512
ARG  TYR   0.23784    59.375   -87.141     0.805     3.139
ARG  TYR   0.00014  -151.772   -52.735     0.861     2.438
ARG  TYR   0.11243  -173.318  -104.070     5.265    10.134
ARG  TYR   0.12218   -57.656   -72.524     1.629     3.860
ARG  TYR   0.00695   -65.839   -13.185     1.317     2.078
ARG  VAL   0.07751    60.805   -87.462     1.024     4.118
ARG  VAL   0.00003    69.576   166.738     1.000     1.000
ARG  VAL   0.15533  -176.132  -105.522     3.919     9.061
ARG  VAL   0.02462   -64.173   -15.443     2.023     4.653
ARG  VAL   0.18380   -57.263   -71.846     1.389     4.085
ARG  VAL   0.00815    52.385    37.757     0.390     3.553
ARG  VAL   0.29769    62.072    82.674     0.897     2.182
ARG  VAL   0.15895  -176.730    78.737     1.348     0.730
ARG  VAL   0.09393   -57.689   118.843     2.924     8.842
ASN  ALA   0.03377    52.197    39.635     0.643     1.766
ASN  ALA   0.34359    61.444    82.777     0.738     1.623
ASN  ALA   0.00003    73.215   160.563     1.000     1.000
ASN  ALA   0.02581  -170.826    76.784     2.791     0.443
ASN  ALA   0.12618   -62.326   106.074     7.327    14.653
ASN  ALA   0.19217    59.832   -87.347     2.067     3.919
ASN  ALA   0.10273  -166.820   -91.200     2.650     5.463
ASN  ALA   0.03258   -66.336   -11.104     0.672     1.376
ASN  ALA   0.14313   -57.945   -72.442     2.156     6.036
ASN  ARG   0.03082    60.240   -86.534     0.658     2.262
ASN  ARG   0.34161  -175.378  -110.411     6.892    14.239
ASN  ARG   0.00274   -65.173   -14.578     0.351     0.666
ASN  ARG   0.04843   -57.059   -71.312     0.908     1.696
ASN  ARG   0.00305    52.535    39.284     0.926     1.986
ASN  ARG   0.32579    61.497    82.914     0.677     0.848
ASN  ARG   0.00047  -169.733    77.325     1.413     1.139
ASN  ARG   0.24708   -68.244    95.981    10.044    18.796
ASN  ASN   0.01710    51.737    39.295     0.625     3.139
ASN  ASN   0.42580    61.387    82.917     0.589     1.566
ASN  ASN   0.00836  -170.092    76.460     0.510     0.578
ASN  ASN   0.08617   -57.781   118.863     6.115     8.594
ASN  ASN   0.00037    68.840   166.789     0.429     0.895
ASN  ASN   0.27629    60.000   -87.161     1.524     4.466
ASN  ASN   0.06773  -166.371   -90.206     0.697     0.316
ASN  ASN   0.09925   -55.699   -64.482     0.495     0.541
ASN  ASN   0.01891   -65.667   -12.482     1.262     1.575
ASN  ASP   0.34429    62.266    82.992     1.328     1.885
ASN  ASP   0.00998    52.626    40.549     1.364     2.867
ASN  ASP   0.03153   -66.015    96.577     7.298    17.743
ASN  ASP   0.00594  -170.478    76.535     1.327     1.139
ASN  ASP   0.00006   177.966    32.144     1.000     1.000
ASN  ASP   0.52788    64.576   -81.293     1.961     3.929
ASN  ASP   0.00107  -121.757   -88.556     1.142     1.437
ASN  ASP   0.04537  -163.399   -86.559     3.711     4.186
ASN  ASP   0.00173   -68.396    -8.147     1.822     2.610
ASN  ASP   0.03214   -57.759   -70.325     2.177     6.312
ASN  CYS   0.01953    52.252    39.402     0.189     0.754
ASN  CYS   0.34407    61.089    83.362     0.608     0.860
ASN  CYS   0.04350  -172.296    77.009     3.378     0.792
ASN  CYS   0.06001   -64.515   103.059     8.637    15.871
ASN  CYS   0.25056    59.717   -86.599     1.302     1.350
ASN  CYS   0.10841  -167.288   -91.872     3.311     6.951
ASN  CYS   0.03083   -66.594   -10.194     0.333     0.874
ASN  CYS   0.14310   -59.702   -77.195     1.828     3.327
ASN  GLN   0.02189    51.081    40.934     1.085     3.824
ASN  GLN   0.42512    61.566    82.797     0.503     1.172
ASN  GLN   0.05160  -173.810    76.634     4.293     0.750
ASN  GLN   0.09013   -57.080   117.868     3.360     7.106
ASN  GLN   0.16276    60.236   -87.262     2.185     5.163
ASN  GLN   0.00001    68.340   167.687     1.000     1.000
ASN  GLN   0.08091  -167.153   -92.423     3.617     6.467
ASN  GLN   0.04287   -65.628   -12.900     1.428     2.688
ASN  GLN   0.12471   -55.465   -65.298     0.709     1.165
ASN  GLU   0.00849    52.381    39.276     0.849     1.334
ASN  GLU   0.23535    62.410    83.471     1.272     1.787
ASN  GLU   0.12265   -59.836    90.794     4.655    12.550
ASN  GLU   0.02594  -175.548    76.614     3.050     1.557
ASN  GLU   0.46889    72.014   -79.402     8.444     6.017
ASN  GLU   0.04890  -167.102   -92.097     4.388     8.528
ASN  GLU   0.01191   -66.531   -10.298     1.314     2.447
ASN  GLU   0.07787   -56.839   -69.470     2.753     7.262
ASN  GLY   0.02430    53.841    35.340     1.335     3.027
ASN  GLY   0.42126    61.520    81.575     1.322     2.185
ASN  GLY   0.06055  -173.775    76.907     3.667     0.666
ASN  GLY   0.14141   -59.270   113.936     4.387     8.618
ASN  GLY   0.07375    58.727   -90.952     0.919     7.777
ASN  GLY   0.00003    66.906   170.379     1.000     1.000
ASN  GLY   0.12849  -166.983   -91.398     3.343     7.234
ASN  GLY   0.00001  -129.049   -99.261     1.000     1.000
ASN  GLY   0.11604   -57.419   -70.970     1.361     4.182
ASN  GLY   0.03417   -66.841   -10.158     1.161     1.773
ASN  HID   0.01009    52.474    38.463     0.978     2.724
ASN  HID   0.51615    61.968    83.140     1.066     1.730
ASN  HID   0.02408  -173.535    77.507     3.652     1.089
ASN  HID   0.06306   -60.449   110.118     6.575    12.714
ASN  HID   0.20746    60.329   -86.839     1.461     3.718
ASN  HID   0.06324  -166.345   -90.788     2.361     4.537
ASN  HID   0.09617   -58.117   -73.077     2.158     5.950
ASN  HID   0.01976   -66.260   -11.326     0.454     1.023
ASN  HIE   0.02202    51.764    38.698     1.530     4.604
ASN  HIE   0.50235    61.726    82.937     0.885     1.834
ASN  HIE   0.01191  -172.389    77.489     3.948     1.878
ASN  HIE   0.09181   -59.955   112.359     6.536    13.344
ASN  HIE   0.00013    67.807   168.676     0.354     0.883
ASN  HIE   0.19150    59.556   -88.090     1.831     5.269
ASN  HIE   0.00001  -127.224   -97.927     0.655     0.843
ASN  HIE   0.05182  -170.834   -99.619     5.853    11.799
ASN  HIE   0.10663   -56.642   -68.994     1.344     4.587
ASN  HIE   0.02182   -67.527    -9.545     2.411     2.996
ASN  HIP   0.00624    52.764    38.946     1.677     3.265
ASN  HIP   0.22449    62.147    81.390     1.038     2.983
ASN  HIP   0.03025  -175.733    77.792     2.950     0.889
ASN  HIP   0.15760   -60.001   110.543     5.680    13.287
ASN  HIP   0.28695    60.824   -86.263     2.276     2.767
ASN  HIP   0.00001  -130.547   -97.991     2.777     1.235
ASN  HIP   0.12488  -170.509   -96.756     6.109     8.263
ASN  HIP   0.13749   -58.989   -74.130     2.264     6.106
ASN  HIP   0.03157   -65.642   -13.031     1.049     2.820
ASN  HIP   0.00053   -78.127    48.400     3.955     9.982
ASN  ILE   0.01336    51.994    39.339     1.204     2.784
ASN  ILE   0.37030    62.066    82.326     0.884     1.872
ASN  ILE   0.01420  -173.762    77.657     3.744     1.031
ASN  ILE   0.05102   -72.737    85.979     2.670     0.912
ASN  ILE   0.02564   -56.461   123.520     1.910     5.937
ASN  ILE   0.33420    61.167   -85.337     1.549     2.651
ASN  ILE   0.10465  -166.430   -89.490     1.811     3.186
ASN  ILE   0.05135   -67.538    -7.742     1.163     2.020
ASN  ILE   0.03528   -57.235   -69.040     1.671     8.000
ASN  LEU   0.28515    60.242   -86.610     1.277     2.883
ASN  LEU   0.06871  -165.488   -90.621     2.448     4.120
ASN  LEU   0.03214   -66.649   -10.496     0.787     1.129
ASN  LEU   0.19967   -58.376   -74.400     1.903     5.120
ASN  LEU   0.02668    52.064    39.543     0.639     1.091
ASN  LEU   0.23608    61.642    84.005     0.732     1.541
ASN  LEU   0.03483  -173.588    76.767     4.453     0.405
ASN  LEU   0.11673   -64.011   103.293     7.944    15.512
ASN  LYS   0.28353    60.317   -86.608     1.016     0.992
ASN  LYS   0.10020  -167.572   -93.077     3.927     7.872
ASN  LYS   0.02517   -65.811   -12.605     0.700     2.050
ASN  LYS   0.10395   -58.084   -74.005     1.927     4.080
ASN  LYS   0.39796    61.995    82.896     1.159     1.727
ASN  LYS   0.00465    52.571    35.958     0.966     4.506
ASN  LYS   0.01313  -176.420    77.906     2.602     0.817
ASN  LYS   0.07142   -62.961   105.101     8.238    15.213
ASN  MET   0.00004    74.937   153.497     6.124    13.499
ASN  MET   0.38763    61.869    82.653     0.931     1.631
ASN  MET   0.01069    52.445    35.735     2.088     4.446
ASN  MET   0.01540  -174.912    77.051     4.094     1.777
ASN  MET   0.08552   -60.224   111.058     6.780    14.951
ASN  MET   0.35761    60.207   -86.477     1.677     2.289
ASN  MET   0.04874  -168.370   -93.534     3.544     8.247
ASN  MET   0.07723   -56.756   -70.125     1.757     4.904
ASN  MET   0.01714   -65.703   -12.511     1.351     3.121
ASN  PHE   0.00015    73.296   159.848     5.397     9.109
ASN  PHE   0.01235    51.757    38.599     0.974     3.344
ASN  PHE   0.32237    61.861    83.352     0.731     2.109
ASN  PHE   0.07198  -173.670    78.987     3.580     2.306
ASN  PHE   0.02553   -72.746    86.666     0.615     1.454
ASN  PHE   0.04633   -58.354   115.349     1.912     6.547
ASN  PHE   0.27211    60.405   -86.864     2.155     3.708
ASN  PHE   0.10666  -168.474   -92.836     4.681     9.734
ASN  PHE   0.01586   -66.457   -11.314     2.132     2.771
ASN  PHE   0.12665   -58.392   -73.833     2.462     6.790
ASN  PHE   0.00001   -92.990  -107.308     1.000     1.000
ASN  PRO   0.00021    71.776   161.145     0.685     1.487
ASN  PRO   0.41613    60.160    80.360     0.879     2.897
ASN  PRO   0.02914    52.027    40.026     1.207     3.452
ASN  PRO   0.04573  -171.947    79.251     3.300     3.443
ASN  PRO   0.03862   -76.851    84.699     2.318     1.569
ASN  PRO   0.03600   -57.615   119.747     1.113     3.737
ASN  PRO   0.25577    58.464   -88.283     1.554     4.052
ASN  PRO   0.00001  -128.353   -98.950     0.806     0.755
ASN  PRO   0.12714  -168.965   -88.074     1.878     2.210
ASN  PRO   0.02358   -59.011   -74.271     3.710     6.791
ASN  PRO   0.02768   -67.681    -6.595     1.066     2.720
ASN  SER   0.04072    52.088    40.278     0.477     1.249
ASN  SER   0.43855    61.563    83.217     0.567     2.007
ASN  SER   0.00001    72.338   164.920     1.000     1.000
ASN  SER   0.05191  -173.082    76.981     3.030     1.316
ASN  SER   0.08432   -58.715   114.907     5.989    14.110
ASN  SER   0.15980    60.172   -87.476     1.820     5.121
ASN  SER   0.07867  -166.570   -89.697     1.885     3.099
ASN  SER   0.02533   -67.066   -10.451     1.402     2.514
ASN  SER   0.12070   -58.024   -71.365     2.556     6.914
ASN  THR   0.02619    52.171    37.966     0.301     2.366
ASN  THR   0.30832    62.050    83.430     0.639     3.633
ASN  THR   0.04306  -171.558    76.513     3.695     0.963
ASN  THR   0.07435   -66.013    99.232     7.831    14.892
ASN  THR   0.00013    68.146   167.957     0.015     0.141
ASN  THR   0.20364    60.182   -86.089     0.842     3.386
ASN  THR   0.16387  -166.756   -92.153     3.761     7.170
ASN  THR   0.03002   -66.940   -10.997     0.694     1.517
ASN  THR   0.15042   -59.565   -75.514     2.143     4.446
ASN  TRP   0.01255    52.033    37.703     1.181     3.543
ASN  TRP   0.30381    62.080    83.676     1.195     1.467
ASN  TRP   0.06274  -173.897    77.847     3.512     1.715
ASN  TRP   0.08799   -61.996   106.654     7.179    16.678
ASN  TRP   0.30668    59.843   -86.634     2.297     2.551
ASN  TRP   0.06725  -166.863   -91.149     3.257     6.514
ASN  TRP   0.14182   -57.514   -71.660     1.667     4.878
ASN  TRP   0.01717   -67.260    -9.021     1.412     4.090
ASN  TYR   0.00003    69.012   166.639     0.877     1.615
ASN  TYR   0.41422    61.749    83.830     0.676     1.785
ASN  TYR   0.02208    52.335    38.412     1.932     4.953
ASN  TYR   0.08950  -176.851    77.234     2.671     0.409
ASN  TYR   0.04312   -63.659   101.252     8.090    19.022
ASN  TYR   0.25126    60.214   -86.863     2.438     4.302
ASN  TYR   0.07754  -171.503   -99.585     5.974    11.828
ASN  TYR   0.08743   -58.308   -73.704     2.096     5.558
ASN  TYR   0.01482   -67.078   -10.157     2.156     2.186
ASN  VAL   0.24322    62.424    81.491     1.306     2.832
ASN  VAL   0.01229    51.790    38.345     1.057     2.894
ASN  VAL   0.06752  -173.627    77.499     3.900     0.707
ASN  VAL   0.14903   -60.956   110.597     7.106    15.270
ASN  VAL   0.19386    60.671   -86.793     1.078     2.581
ASN  VAL   0.17229  -168.151   -93.811     4.016     8.065
ASN  VAL   0.13296   -58.570   -75.146     1.885     4.467
ASN  VAL   0.02882   -65.411   -13.456     1.918     4.839
ASP  ALA   0.01525    52.821    38.473     0.915     2.732
ASP  ALA   0.24314    61.843    83.542     1.120     2.045
ASP  ALA   0.06338   -70.849    85.241     3.482     4.658
ASP  ALA   0.01858   -58.028   117.115     0.893     5.987
ASP  ALA   0.00041   176.825    35.740     0.070     0.214
ASP  ALA   0.02074  -175.294    76.880     3.437     0.785
ASP  ALA   0.43867    64.467   -81.302     3.331     6.377
ASP  ALA   0.00000    68.241   167.888     1.000     1.000
ASP  ALA   0.00169  -119.569   -88.326     4.418     2.089
ASP  ALA   0.10218  -165.511   -89.499     4.197     8.199
ASP  ALA   0.06968   -59.327   -75.490     1.894     4.910
ASP  ALA   0.02629   -66.990    -9.479     0.440     0.948
ASP  ARG   0.00130    52.272    42.052     1.351     3.610
ASP  ARG   0.29569    63.914    83.071     3.758     2.928
ASP  ARG   0.02893  -173.933    78.627     5.064     3.484
ASP  ARG   0.29060   -59.719   109.939     8.555    17.332
ASP  ARG   0.09436    71.007   -84.012     5.525    18.607
ASP  ARG   0.00001    67.531   -13.293     1.000     1.000
ASP  ARG   0.16111   -57.072   -73.308     1.783     5.131
ASP  ARG   0.02696   -62.648   -16.242     2.742     6.043
ASP  ARG   0.01294  -155.249   -43.924     0.739     1.541
ASP  ARG   0.00007  -120.439   -88.227     6.988     4.519
ASP  ARG   0.08803  -174.563   -96.129     7.001     8.816
ASP  ASN   0.34429    62.266    82.992     1.328     1.885
ASP  ASN   0.00998    52.626    40.549     1.364     2.867
ASP  ASN   0.03153   -66.015    96.577     7.298    17.743
ASP  ASN   0.00594  -170.478    76.535     1.327     1.139
ASP  ASN   0.00006   177.966    32.144     1.000     1.000
ASP  ASN   0.52788    64.576   -81.293     1.961     3.929
ASP  ASN   0.00107  -121.757   -88.556     1.142     1.437
ASP  ASN   0.04537  -163.399   -86.559     3.711     4.186
ASP  ASN   0.00173   -68.396    -8.147     1.822     2.610
ASP  ASN   0.03214   -57.759   -70.325     2.177     6.312
ASP  ASP   0.00091    52.955    36.717     1.457     3.865
ASP  ASP   0.03924    63.884    84.204     1.991     1.928
ASP  ASP   0.00165   -59.832   101.979     6.629    17.179
ASP  ASP   0.00003   178.145    33.124     1.035     2.125
ASP  ASP   0.00025  -169.903    76.510     1.609     0.872
ASP  ASP   0.00000    66.779   -12.156     0.377     0.269
ASP  ASP   0.95028    65.018   -81.081     1.237     2.765
ASP  ASP   0.00007  -118.929   -88.049     3.010     1.190
ASP  ASP   0.00606  -164.884   -87.471     2.267     4.330
ASP  ASP   0.00055   -68.288    -5.745     0.400     0.478
ASP  ASP   0.00096   -57.661   -78.767     0.992     4.989
ASP  CYS   0.00001    67.490   169.993     0.445     1.203
ASP  CYS   0.00465    52.608    39.370     0.302     0.909
ASP  CYS   0.36988    62.561    82.647     1.308     1.748
ASP  CYS   0.04991   -69.879    89.057     5.078    11.932
ASP  CYS   0.00010   176.867    35.661     0.033     0.073
ASP  CYS   0.00763  -172.934    76.688     3.501     0.777
ASP  CYS   0.49493    64.466   -81.586     1.928     3.432
ASP  CYS   0.00012  -115.405   -85.358     3.304     4.064
ASP  CYS   0.04463  -164.632   -87.352     2.970     4.504
ASP  CYS   0.00450   -67.389    -9.125     1.290     2.550
ASP  CYS   0.02363   -59.379   -73.855     2.637     6.868
ASP  GLN   0.00864    54.450    34.216     2.531     7.921
ASP  GLN   0.45373    62.221    82.989     1.533     2.173
ASP  GLN   0.00001    73.543   161.090     1.000     1.000
ASP  GLN   0.04398   -60.609   108.715     7.342    14.009
ASP  GLN   0.01329  -176.116    78.389     3.260     1.829
ASP  GLN   0.00001   176.726    36.019     1.000     1.000
ASP  GLN   0.39089    73.954   -66.583     5.297     7.926
ASP  GLN   0.00003  -120.878   -87.925     2.876     0.855
ASP  GLN   0.02638  -165.070   -88.708     1.644     1.870
ASP  GLN   0.00019  -158.264   -38.209     1.000     1.000
ASP  GLN   0.01062   -67.126    -8.668     0.966     2.615
ASP  GLN   0.05223   -57.390   -72.125     2.728     7.237
ASP  GLU   0.00017    73.670   160.137     0.289     0.786
ASP  GLU   0.01033    55.297    33.138     2.594     5.584
ASP  GLU   0.17091    62.461    82.875     1.519     1.710
ASP  GLU   0.07361   -58.881    90.105     2.402    12.661
ASP  GLU   0.01366  -173.807    75.060     4.182     7.761
ASP  GLU   0.00002    67.773   -14.046     1.123     1.877
ASP  GLU   0.57594    75.670   -70.605     4.657     7.724
ASP  GLU   0.09798  -170.533   -92.549     6.371     7.778
ASP  GLU   0.01781   -68.070    -6.229     0.534     1.002
ASP  GLU   0.03925   -57.128   -72.291     1.535     6.040
ASP  GLU   0.00032  -106.437   -81.701    16.336     9.861
ASP  GLY   0.23529    62.255    83.172     1.402     2.203
ASP  GLY   0.01069    53.883    35.618     1.769     3.287
ASP  GLY   0.00000    66.094   -11.382     1.000     1.000
ASP  GLY   0.10722   -66.446    97.227     7.065    17.681
ASP  GLY   0.02940  -172.864    77.167     3.489     0.907
ASP  GLY   0.00039   176.916    35.574     1.877     2.300
ASP  GLY   0.00001    70.299   165.017     4.394     6.815
ASP  GLY   0.44258    63.852   -81.917     3.018     6.722
ASP  GLY   0.00247  -117.118   -86.673     4.853     3.091
ASP  GLY   0.09728  -165.106   -87.927     2.613     5.448
ASP  GLY   0.05882   -59.007   -73.470     1.433     4.567
ASP  GLY   0.01585   -67.131    -7.869     0.605     2.954
ASP  HID   0.00013    73.371   161.704     0.844     2.418
ASP  HID   0.00067    52.987    36.971     1.418     1.397
ASP  HID   0.41631    62.632    82.189     1.199     2.108
ASP  HID   0.05125   -68.466    88.817     5.270    13.403
ASP  HID   0.00004   177.757    34.023     1.569     2.081
ASP  HID   0.00394  -170.566    77.021     2.405     1.624
ASP  HID   0.47298    66.174   -80.948     2.097     4.000
ASP  HID   0.00077  -120.540   -87.767     3.668     1.934
ASP  HID   0.02196  -168.033   -93.192     4.956    10.683
ASP  HID   0.02557   -58.191   -71.785     2.025     5.796
ASP  HID   0.00638   -67.176   -10.665     2.047     2.577
ASP  HIE   0.28012    62.107    83.806     2.425     2.466
ASP  HIE   0.00874    51.871    40.771     0.473     1.168
ASP  HIE   0.00001    64.469     2.838     3.872     4.540
ASP  HIE   0.01151  -172.770    77.059     3.130     1.235
ASP  HIE   0.06763   -67.822    92.890     6.070    14.758
ASP  HIE   0.51351    64.838   -81.601     2.669     3.283
ASP  HIE   0.00005  -159.398   -34.460     2.334     5.796
ASP  HIE   0.08719  -166.361   -87.419     6.030     5.093
ASP  HIE   0.00064  -121.396   -86.974     1.000     1.000
ASP  HIE   0.02590   -58.558   -72.727     2.263     4.330
ASP  HIE   0.00470   -67.448    -9.159     0.840     1.911
ASP  HIE   0.00000   -73.167    36.215     1.000     1.000
ASP  HIP   0.00008    73.326   163.068     0.524     2.006
ASP  HIP   0.00280    53.169    40.529     1.803     4.158
ASP  HIP   0.21723    64.704    83.193     3.492     3.631
ASP  HIP   0.03471  -177.572    80.466     2.631     4.352
ASP  HIP   0.03368   -71.055    78.931     2.190     9.562
ASP  HIP   0.14939   -55.871   119.785     1.823     3.460
ASP  HIP   0.23905    65.590   -82.204     2.194     7.396
ASP  HIP   0.01105   -64.904   -13.622     1.786     2.817
ASP  HIP   0.00001   -70.927    29.746     1.000     1.000
ASP  HIP   0.00031  -115.825   -85.792     3.886     2.703
ASP  HIP   0.21914   -57.152   -71.317     2.470     5.940
ASP  HIP   0.09113  -172.580   -99.985     7.056    11.021
ASP  HIP   0.00143  -155.772   -42.385     1.000     1.000
ASP  HIP   0.00000  -159.556    13.614     1.000     1.000
ASP  ILE   0.33959    62.569    82.289     1.185     2.366
ASP  ILE   0.01834    55.912    30.127     3.064    10.951
ASP  ILE   0.00526  -173.164    78.006     3.842     1.737
ASP  ILE   0.06434   -61.357    86.629     8.227    11.375
ASP  ILE   0.00005    66.962   -12.025     0.744     1.435
ASP  ILE   0.43781    73.688   -66.990     6.126     9.075
ASP  ILE   0.09107  -164.400   -86.058     2.772     2.736
ASP  ILE   0.00058  -115.864   -86.985     1.000     1.000
ASP  ILE   0.01191   -57.580   -72.985     1.445     5.836
ASP  ILE   0.03105   -67.952    -6.246     1.464     4.540
ASP  LEU   0.00705    51.967    38.590     1.052     3.448
ASP  LEU   0.32702    61.833    83.095     0.971     2.357
ASP  LEU   0.01357  -173.932    76.687     3.684     0.699
ASP  LEU   0.11662   -68.014    91.861     6.026    14.177
ASP  LEU   0.43210    65.143   -81.067     2.499     4.246
ASP  LEU   0.00003    66.604   170.718     1.000     1.000
ASP  LEU   0.00117  -116.546   -87.283     3.905     2.319
ASP  LEU   0.05346  -165.966   -88.113     2.110     3.835
ASP  LEU   0.01144   -66.536   -11.095     1.302     3.592
ASP  LEU   0.03755   -56.086   -65.356     1.465     3.699
ASP  LYS   0.00008    62.238    -1.675     4.761     9.328
ASP  LYS   0.43248    65.591   -80.136     1.623     2.566
ASP  LYS   0.21487  -176.229   -93.524     5.352     4.365
ASP  LYS   0.00073  -159.814   -36.736     1.091     9.136
ASP  LYS   0.00071   -67.803    -6.626     0.619     1.374
ASP  LYS   0.02400   -58.462   -72.751     1.742     4.832
ASP  LYS   0.00014  -112.634   -83.690     1.000     1.000
ASP  LYS   0.22506    62.212    82.243     1.833     2.495
ASP  LYS   0.00049    53.757    35.040     2.947     9.220
ASP  LYS   0.00357  -175.619    77.675     2.325     1.354
ASP  LYS   0.09790   -67.909    87.021     6.823    21.704
ASP  MET   0.00369    51.454    40.203     0.900     2.407
ASP  MET   0.36091    61.980    83.167     0.988     1.880
ASP  MET   0.00707  -174.441    76.454     3.613     0.879
ASP  MET   0.00003   176.718    35.403     1.000     1.000
ASP  MET   0.05264   -71.864    78.043     1.594    10.088
ASP  MET   0.01018   -56.632   121.736     1.423     6.774
ASP  MET   0.49131    65.431   -80.953     2.207     3.207
ASP  MET   0.00131  -118.967   -88.095     4.026     1.807
ASP  MET   0.04847  -164.190   -86.350     2.054     1.521
ASP  MET   0.01848   -56.582   -67.356     0.979     3.029
ASP  MET   0.00592   -66.155   -13.772     3.700     6.901
ASP  PHE   0.01454    51.325    41.727     0.971     2.489
ASP  PHE   0.20015    62.437    83.700     1.077     1.687
ASP  PHE   0.00000    67.370   -13.626     1.000     1.000
ASP  PHE   0.10537   -66.503    95.481     6.329    15.837
ASP  PHE   0.00032   178.324    30.329     0.975     3.839
ASP  PHE   0.02098  -174.287    80.139     4.016     3.076
ASP  PHE   0.00001    66.882   169.432     0.839     1.566
ASP  PHE   0.51950    65.494   -80.483     3.092     4.025
ASP  PHE   0.06713  -163.972   -83.820     3.605     5.653
ASP  PHE   0.00987   -67.560    -8.739     1.031     2.138
ASP  PHE   0.00001  -112.422   -77.155     0.437     1.286
ASP  PHE   0.06212   -59.284   -74.706     1.831     4.082
ASP  PRO   0.02982    53.897    37.164     3.157     6.975
ASP  PRO   0.24317    60.966    82.437     1.496     2.589
ASP  PRO   0.02803   -76.343    84.874     1.136     1.142
ASP  PRO   0.02513   -58.194   118.766     1.408     4.447
ASP  PRO   0.03741  -172.745    80.737     3.671     3.930
ASP  PRO   0.00050   177.819    34.271     2.294     2.818
ASP  PRO   0.32740    68.150   -75.918     9.279    12.741
ASP  PRO   0.00002    68.533   -15.943     1.000     1.000
ASP  PRO   0.00280  -113.098   -85.975     3.739     2.319
ASP  PRO   0.21966  -167.123   -87.985     3.997     6.002
ASP  PRO   0.02435   -68.446    -5.511     0.964     2.852
ASP  PRO   0.06172   -60.175   -76.892     3.467     4.518
ASP  SER   0.00639    52.657    38.960     0.545     1.288
ASP  SER   0.27114    61.968    83.501     0.831     1.822
ASP  SER   0.06140   -67.931    92.441     5.898    13.580
ASP  SER   0.00056   176.808    35.861     0.214     0.820
ASP  SER   0.01736  -175.066    77.174     3.607     0.657
ASP  SER   0.50381    64.984   -81.683     2.347     3.008
ASP  SER   0.00000    67.058   -13.073     1.000     1.000
ASP  SER   0.08104  -165.255   -89.101     4.719     7.743
ASP  SER   0.01511   -67.077    -9.142     0.373     1.089
ASP  SER   0.00070  -114.917   -85.731     1.699     2.372
ASP  SER   0.04249   -58.271   -73.337     1.493     3.863
ASP  THR   0.00002    70.950   166.966     2.480     2.449
ASP  THR   0.00630    52.821    39.625     0.754     1.301
ASP  THR   0.31347    61.748    83.262     1.441     1.960
ASP  THR   0.07091   -69.602    90.301     5.336    12.443
ASP  THR   0.01058  -173.604    77.311     4.244     0.787
ASP  THR   0.00005   177.419    34.129     3.861     4.823
ASP  THR   0.49379    64.895   -81.361     2.070     3.117
ASP  THR   0.00000    66.550   -12.310     1.000     1.000
ASP  THR   0.00160  -120.871   -88.650     3.468     1.942
ASP  THR   0.04876  -167.014   -91.453     4.899     9.348
ASP  THR   0.01906   -66.700   -10.482     0.614     1.549
ASP  THR   0.03546   -59.452   -74.358     2.110     4.084
ASP  TRP   0.00005    66.813   170.770     0.947     1.587
ASP  TRP   0.00353    51.821    40.975     1.715     3.303
ASP  TRP   0.35399    62.506    83.477     1.072     2.762
ASP  TRP   0.00883  -173.680    76.264     2.730     1.251
ASP  TRP   0.00004   176.776    35.175     1.000     1.000
ASP  TRP   0.04580   -71.108    81.084     2.590     9.752
ASP  TRP   0.00729   -58.076   116.402     2.014     6.595
ASP  TRP   0.45061    65.610   -80.977     1.889     3.985
ASP  TRP   0.11178  -164.219   -85.538     3.978     5.844
ASP  TRP   0.00071   -73.274     0.027    10.667    13.487
ASP  TRP   0.01736   -56.529   -67.332     1.512     4.239
ASP  TRP   0.00002  -113.768   -86.904     4.750    11.032
ASP  TYR   0.00675    51.155    41.816     0.837     1.830
ASP  TYR   0.24889    62.411    83.921     0.698     1.866
ASP  TYR   0.00000    73.611   160.934     1.000     1.000
ASP  TYR   0.12294   -68.298    89.955     5.736    14.534
ASP  TYR   0.00741  -172.185    78.466     3.581     4.123
ASP  TYR   0.00022   177.990    30.674     1.399     4.472
ASP  TYR   0.00000    66.999   -13.106     0.361     0.438
ASP  TYR   0.44956    66.415   -80.778     3.221     4.390
ASP  TYR   0.00037  -115.803   -87.254     0.541     0.817
ASP  TYR   0.10990  -164.336   -83.302     3.888     7.185
ASP  TYR   0.04275   -59.643   -75.785     2.069     4.555
ASP  TYR   0.01121   -68.145    -7.693     1.246     2.128
ASP  VAL   0.00011    73.967   158.399     2.624     6.349
ASP  VAL   0.00981    54.040    34.785     2.295     5.680
ASP  VAL   0.35695    62.509    81.969     1.318     2.903
ASP  VAL   0.05267   -59.610   101.903     6.786    18.172
ASP  VAL   0.00008   176.914    35.047     0.110     0.178
ASP  VAL   0.01765  -173.790    77.068     4.040     1.459
ASP  VAL   0.30520    76.106   -63.509     0.734     2.550
ASP  VAL   0.06435    60.234   -88.088     1.686     5.973
ASP  VAL   0.00113  -120.707   -88.656     3.801     2.164
ASP  VAL   0.10781  -165.852   -89.274     4.107     6.690
ASP  VAL   0.06674   -57.629   -72.350     1.660     4.746
ASP  VAL   0.01577   -67.219    -8.088     1.445     4.261
ASP  VAL   0.00173   -72.551    32.229     1.000     1.000
CYS  ALA   0.02633    52.387    39.929     0.552     1.187
CYS  ALA   0.41770    61.485    82.119     0.905     2.288
CYS  ALA   0.06619  -173.472    76.919     3.666     0.326
CYS  ALA   0.07331   -60.029   112.752     7.119    13.776
CYS  ALA   0.00024    68.882   167.258     0.294     0.535
CYS  ALA   0.10971    59.128   -89.914     2.310     7.973
CYS  ALA   0.10456  -168.743   -95.579     5.160    10.338
CYS  ALA   0.04215   -66.312   -10.536     0.557     1.042
CYS  ALA   0.15982   -57.010   -68.598     1.567     3.349
CYS  ARG   0.00471    52.547    40.296     0.673     2.009
CYS  ARG   0.35816    61.398    81.949     0.937     1.463
CYS  ARG   0.08092  -176.762    79.415     1.350     1.536
CYS  ARG   0.12804   -61.412   108.917     5.487    13.014
CYS  ARG   0.16308    59.525   -87.451     0.749     3.690
CYS  ARG   0.12462  -170.673   -98.533     5.126    10.883
CYS  ARG   0.12264   -58.125   -73.755     1.623     4.418
CYS  ARG   0.01783   -65.406   -12.403     1.334     3.070
CYS  ASN   0.01953    52.252    39.402     0.189     0.754
CYS  ASN   0.34407    61.089    83.362     0.608     0.860
CYS  ASN   0.04350  -172.296    77.009     3.378     0.792
CYS  ASN   0.06001   -64.515   103.059     8.637    15.871
CYS  ASN   0.25056    59.717   -86.599     1.302     1.350
CYS  ASN   0.10841  -167.288   -91.872     3.311     6.951
CYS  ASN   0.03083   -66.594   -10.194     0.333     0.874
CYS  ASN   0.14310   -59.702   -77.195     1.828     3.327
CYS  ASP   0.00001    67.490   169.993     0.445     1.203
CYS  ASP   0.00465    52.608    39.370     0.302     0.909
CYS  ASP   0.36988    62.561    82.647     1.308     1.748
CYS  ASP   0.04991   -69.879    89.057     5.078    11.932
CYS  ASP   0.00010   176.867    35.661     0.033     0.073
CYS  ASP   0.00763  -172.934    76.688     3.501     0.777
CYS  ASP   0.49493    64.466   -81.586     1.928     3.432
CYS  ASP   0.00012  -115.405   -85.358     3.304     4.064
CYS  ASP   0.04463  -164.632   -87.352     2.970     4.504
CYS  ASP   0.00450   -67.389    -9.125     1.290     2.550
CYS  ASP   0.02363   -59.379   -73.855     2.637     6.868
CYS  CYS   0.00483    52.128    40.809     0.623     2.057
CYS  CYS   0.52230    62.049    81.755     0.853     1.462
CYS  CYS   0.06128  -171.034    76.961     2.156     0.804
CYS  CYS   0.09850   -61.643   108.689     6.633    14.138
CYS  CYS   0.09547    60.230   -86.573     1.972     1.616
CYS  CYS   0.12149  -166.452   -89.155     1.046     0.266
CYS  CYS   0.06592   -56.960   -68.024     1.779     5.078
CYS  CYS   0.03021   -65.758   -11.538     1.448     3.039
CYS  GLN   0.54738    62.136    82.363     1.175     1.305
CYS  GLN   0.02347    52.003    38.711     0.581     2.506
CYS  GLN   0.05093  -174.343    76.921     4.458     0.678
CYS  GLN   0.09209   -61.038   108.501     5.656    12.499
CYS  GLN   0.03884    58.863   -90.833     1.126     8.053
CYS  GLN   0.04717  -165.987   -90.579     1.582     2.602
CYS  GLN   0.16812   -57.018   -68.093     2.207     4.277
CYS  GLN   0.03200   -65.661   -12.031     1.358     2.874
CYS  GLU   0.00928    52.739    38.357     0.877     1.487
CYS  GLU   0.25413    61.838    83.160     1.025     1.871
CYS  GLU   0.00006    71.039   166.775     1.000     1.000
CYS  GLU   0.16454   -60.324    86.151     4.696     5.996
CYS  GLU   0.07842  -175.871    76.895     2.483     2.452
CYS  GLU   0.31457    68.419   -80.684     8.488     6.562
CYS  GLU   0.09115  -167.864   -93.591     4.964     9.748
CYS  GLU   0.02756   -66.904    -9.098     0.573     1.270
CYS  GLU   0.06030   -58.786   -73.567     3.453     5.858
CYS  GLY   0.13609    59.183   -87.800     2.132     4.798
CYS  GLY   0.10109  -166.996   -90.023     2.138     5.098
CYS  GLY   0.03139   -66.868    -9.028     0.533     0.618
CYS  GLY   0.12147   -58.745   -74.260     1.829     4.458
CYS  GLY   0.00044    74.146   159.529     0.275     0.670
CYS  GLY   0.36352    61.113    81.864     1.220     1.337
CYS  GLY   0.07232    53.298    42.244     0.576     3.018
CYS  GLY   0.02700  -170.051    77.352     1.531     1.002
CYS  GLY   0.14668   -62.858   103.467     6.827    16.762
CYS  HID   0.00011    75.301   156.937     5.234     8.632
CYS  HID   0.02515    52.275    39.920     1.460     3.313
CYS  HID   0.45014    62.350    82.384     0.937     1.106
CYS  HID   0.03517  -173.765    77.269     4.589     1.948
CYS  HID   0.10669   -59.300   113.431     4.544    11.057
CYS  HID   0.12814    60.465   -87.217     1.798     4.897
CYS  HID   0.00000    82.111   -62.716     1.000     1.000
CYS  HID   0.00011  -152.982   -51.640     2.816     8.643
CYS  HID   0.08592  -167.809   -91.303     3.784     6.339
CYS  HID   0.13576   -57.134   -69.083     2.084     5.125
CYS  HID   0.03282   -66.144   -11.239     1.172     2.446
CYS  HIE   0.03049    51.775    40.595     0.493     1.084
CYS  HIE   0.36296    61.994    82.928     1.060     1.865
CYS  HIE   0.00000    80.787   149.132     1.000     1.000
CYS  HIE   0.09113  -174.903    77.611     3.339     1.710
CYS  HIE   0.10402   -64.072   102.432     6.514    14.059
CYS  HIE   0.13776    59.917   -87.791     2.914     4.651
CYS  HIE   0.13466  -170.778   -98.225     5.460    11.982
CYS  HIE   0.00000  -125.614   -98.319     1.000     1.000
CYS  HIE   0.11180   -57.523   -70.175     2.086     5.022
CYS  HIE   0.02718   -66.399   -11.106     1.644     3.381
CYS  HIP   0.14048    60.230   -86.956     1.563     2.524
CYS  HIP   0.12711  -170.006   -96.045     5.502     9.345
CYS  HIP   0.13488   -58.259   -71.742     2.129     4.962
CYS  HIP   0.02020   -66.056   -11.211     0.776     2.633
CYS  HIP   0.00002   -72.151    28.670     1.000     1.000
CYS  HIP   0.00039    75.745   156.465     3.284     5.699
CYS  HIP   0.00773    53.591    36.870     1.923     2.512
CYS  HIP   0.39893    62.119    81.866     1.002     1.838
CYS  HIP   0.07612  -174.721    80.196     3.754     2.999
CYS  HIP   0.09415   -58.790   116.143     5.672    12.137
CYS  ILE   0.01040    52.770    37.904     0.501     1.206
CYS  ILE   0.34970    61.715    82.947     0.644     1.311
CYS  ILE   0.02568  -172.012    77.580     3.698     0.614
CYS  ILE   0.06929   -71.459    88.131     5.161     9.172
CYS  ILE   0.34568    60.641   -85.546     1.648     1.289
CYS  ILE   0.08565  -168.116   -91.818     4.541     8.853
CYS  ILE   0.04502   -67.639    -6.709     0.409     1.482
CYS  ILE   0.06857   -56.823   -68.662     2.129     8.622
CYS  LEU   0.43174    61.916    82.481     1.165     1.979
CYS  LEU   0.02853    51.835    40.183     0.617     2.249
CYS  LEU   0.01944  -174.213    77.190     3.817     0.570
CYS  LEU   0.07847   -59.924   111.669     4.816    12.787
CYS  LEU   0.11057    60.427   -87.973     2.289     5.559
CYS  LEU   0.00002    69.765   165.554     1.000     1.000
CYS  LEU   0.14454  -167.308   -92.480     3.901     7.481
CYS  LEU   0.03237   -66.025   -11.502     1.007     3.008
CYS  LEU   0.15434   -56.798   -68.244     2.189     5.726
CYS  LYS   0.01135    52.628    40.466     0.876     1.268
CYS  LYS   0.37546    61.936    83.010     1.262     2.959
CYS  LYS   0.00001    76.994   157.393     1.000     1.000
CYS  LYS   0.03364  -175.317    77.843     3.746     1.026
CYS  LYS   0.13437   -60.754   110.592     6.224    13.701
CYS  LYS   0.15684    61.088   -87.332     2.573     5.123
CYS  LYS   0.10684  -169.742   -95.790     6.064    10.224
CYS  LYS   0.16049   -56.344   -68.527     1.714     4.087
CYS  LYS   0.02100   -65.546   -12.306     0.788     2.089
CYS  MET   0.01019    51.952    40.925     0.529     1.040
CYS  MET   0.40254    61.708    82.802     1.314     1.449
CYS  MET   0.00001    72.347   163.661     1.000     1.000
CYS  MET   0.02051  -174.942    77.727     3.740     1.010
CYS  MET   0.09488   -61.991   107.465     7.020    13.960
CYS  MET   0.29385    61.086   -86.351     2.444     1.763
CYS  MET   0.00048  -155.049   -50.949     2.914    13.263
CYS  MET   0.07496  -169.904   -95.643     5.481    10.670
CYS  MET   0.07978   -57.668   -71.614     2.057     5.819
CYS  MET   0.02280   -66.376   -10.237     0.693     5.241
CYS  PHE   0.01193    51.749    40.972     0.996     1.425
CYS  PHE   0.37911    62.147    83.233     0.905     1.002
CYS  PHE   0.05435  -174.669    77.667     3.905     2.106
CYS  PHE   0.09536   -65.089    99.387     6.340    13.262
CYS  PHE   0.15851    60.478   -87.161     2.310     3.261
CYS  PHE   0.15073  -167.977   -91.505     4.127     9.263
CYS  PHE   0.04003   -66.546    -9.894     1.065     1.800
CYS  PHE   0.10999   -59.138   -73.760     1.928     5.370
CYS  PRO   0.00030    71.655   161.475     0.830     1.371
CYS  PRO   0.39527    60.463    79.536     1.077     2.948
CYS  PRO   0.02591    53.798    33.604     1.147     2.730
CYS  PRO   0.04418  -170.323    79.969     0.730     3.744
CYS  PRO   0.06934   -63.048   109.110     8.785    16.893
CYS  PRO   0.15067    58.681   -88.082     2.027     4.019
CYS  PRO   0.18449  -168.746   -90.206     3.215     7.281
CYS  PRO   0.03340   -67.585    -6.234     0.643     1.558
CYS  PRO   0.09644   -60.206   -74.951     2.684     5.130
CYS  SER   0.42948    62.078    81.720     0.942     1.316
CYS  SER   0.01894    52.493    39.380     0.684     1.273
CYS  SER   0.04700  -171.710    77.709     2.323     0.824
CYS  SER   0.08502   -60.187   112.807     6.179    12.265
CYS  SER   0.18501    59.892   -86.889     1.339     1.921
CYS  SER   0.10309  -166.521   -89.256     1.662     2.644
CYS  SER   0.10179   -58.024   -72.046     2.153     5.595
CYS  SER   0.02966   -66.476   -10.239     0.889     1.967
CYS  THR   0.02222    52.558    39.575     0.577     1.842
CYS  THR   0.41588    62.184    84.126     1.386     1.563
CYS  THR   0.06621  -171.599    77.059     3.463     1.073
CYS  THR   0.08239   -58.734   115.019     4.712    11.242
CYS  THR   0.14600    59.828   -87.015     1.067     4.778
CYS  THR   0.14411  -166.421   -90.790     2.875     5.534
CYS  THR   0.00008  -154.833   -45.600     1.000     1.000
CYS  THR   0.02866   -66.732   -10.585     0.675     1.763
CYS  THR   0.09445   -60.048   -76.661     1.721     4.042
CYS  TRP   0.00739    51.430    40.759     1.338     2.469
CYS  TRP   0.36239    61.053    83.700     0.981     1.482
CYS  TRP   0.05675  -174.138    77.421     3.278     0.619
CYS  TRP   0.10939   -60.951   110.029     6.603    14.205
CYS  TRP   0.21029    59.338   -87.771     2.266     3.672
CYS  TRP   0.07397  -172.419  -102.707     5.542    12.066
CYS  TRP   0.14226   -58.232   -72.915     2.418     6.635
CYS  TRP   0.03663   -66.838    -9.645     1.261     2.169
CYS  TRP   0.00093   -76.628    46.150     1.000     1.000
CYS  TYR   0.27690    59.152   -86.964     0.851     1.932
CYS  TYR   0.12659  -170.922   -97.913     5.295    12.011
CYS  TYR   0.02542   -67.059    -9.251     0.949     1.624
CYS  TYR   0.09040   -59.667   -76.806     1.841     4.202
CYS  TYR   0.00973    51.828    40.351     0.722     1.403
CYS  TYR   0.31395    61.808    83.924     0.709     1.440
CYS  TYR   0.09339  -175.541    78.102     2.641     1.785
CYS  TYR   0.06362   -68.389    95.631     7.667    14.237
CYS  VAL   0.00002    73.892   160.696     0.656     1.894
CYS  VAL   0.03725    52.194    38.749     0.782     2.937
CYS  VAL   0.32503    62.230    83.108     1.562     3.573
CYS  VAL   0.09217  -175.255    78.074     3.243     0.791
CYS  VAL   0.10570   -61.401   109.789     6.544    14.159
CYS  VAL   0.14987    60.496   -87.813     2.775     4.747
CYS  VAL   0.11183  -169.623   -96.301     5.356    10.962
CYS  VAL   0.03039   -65.832   -11.296     0.602     0.966
CYS  VAL   0.14773   -57.575   -70.328     1.886     4.620
GLN  ALA   0.02375    52.426    39.360     1.304     2.614
GLN  ALA   0.34932    61.753    82.766     1.286     2.193
GLN  ALA   0.05500  -175.542    77.484     3.525     1.751
GLN  ALA   0.14471   -58.273   115.340     3.605     9.328
GLN  ALA   0.16644    59.511   -89.991     2.169     7.240
GLN  ALA   0.00005    69.271   166.246     1.000     1.000
GLN  ALA   0.10059  -166.820   -91.923     3.700     7.330
GLN  ALA   0.03005   -66.354   -10.861     0.477     1.189
GLN  ALA   0.13010   -57.270   -70.760     1.695     4.814
GLN  ARG   0.00005    69.874   165.802     6.374     9.135
GLN  ARG   0.00440    52.702    36.721     1.247     2.456
GLN  ARG   0.31881    61.528    83.785     0.611     2.024
GLN  ARG   0.11994  -176.848    78.315     1.111     1.327
GLN  ARG   0.16529   -57.121   116.059     2.571     7.195
GLN  ARG   0.03835    58.866   -89.290     0.972     6.551
GLN  ARG   0.26286   -56.606   -69.724     1.692     4.797
GLN  ARG   0.01564   -64.519   -15.336     2.027     4.335
GLN  ARG   0.00001   -86.670    25.970     1.000     1.000
GLN  ARG   0.07451  -175.247  -105.943     4.769     7.509
GLN  ARG   0.00013  -156.698   -44.099     2.903    12.296
GLN  ASN   0.02189    51.081    40.934     1.085     3.824
GLN  ASN   0.42512    61.566    82.797     0.503     1.172
GLN  ASN   0.05160  -173.810    76.634     4.293     0.750
GLN  ASN   0.09013   -57.080   117.868     3.360     7.106
GLN  ASN   0.16276    60.236   -87.262     2.185     5.163
GLN  ASN   0.00001    68.340   167.687     1.000     1.000
GLN  ASN   0.08091  -167.153   -92.423     3.617     6.467
GLN  ASN   0.04287   -65.628   -12.900     1.428     2.688
GLN  ASN   0.12471   -55.465   -65.298     0.709     1.165
GLN  ASP   0.00864    54.450    34.216     2.531     7.921
GLN  ASP   0.45373    62.221    82.989     1.533     2.173
GLN  ASP   0.00001    73.543   161.090     1.000     1.000
GLN  ASP   0.04398   -60.609   108.715     7.342    14.009
GLN  ASP   0.01329  -176.116    78.389     3.260     1.829
GLN  ASP   0.00001   176.726    36.019     1.000     1.000
GLN  ASP   0.39089    73.954   -66.583     5.297     7.926
GLN  ASP   0.00003  -120.878   -87.925     2.876     0.855
GLN  ASP   0.02638  -165.070   -88.708     1.644     1.870
GLN  ASP   0.00019  -158.264   -38.209     1.000     1.000
GLN  ASP   0.01062   -67.126    -8.668     0.966     2.615
GLN  ASP   0.05223   -57.390   -72.125     2.728     7.237
GLN  CYS   0.54738    62.136    82.363     1.175     1.305
GLN  CYS   0.02347    52.003    38.711     0.581     2.506
GLN  CYS   0.05093  -174.343    76.921     4.458     0.678
GLN  CYS   0.09209   -61.038   108.501     5.656    12.499
GLN  CYS   0.03884    58.863   -90.833     1.126     8.053
GLN  CYS   0.04717  -165.987   -90.579     1.582     2.602
GLN  CYS   0.16812   -57.018   -68.093     2.207     4.277
GLN  CYS   0.03200   -65.661   -12.031     1.358     2.874
GLN  GLN   0.47015    61.856    83.559     0.704     0.967
GLN  GLN   0.00348    51.189    39.706     0.788     2.225
GLN  GLN   0.01175  -177.329    76.755     0.640     0.266
GLN  GLN   0.04261   -56.267   121.185     0.934     4.284
GLN  GLN   0.01614   -66.268    88.912     1.510     0.182
GLN  GLN   0.11342    59.781   -88.868     2.556     6.507
GLN  GLN   0.07752  -168.815   -95.294     4.843     9.002
GLN  GLN   0.23513   -55.541   -66.208     0.694     1.613
GLN  GLN   0.02980   -64.271   -16.256     1.806     4.499
GLN  GLU   0.00431    52.291    39.509     0.352     0.523
GLN  GLU   0.28131    61.850    83.477     0.788     1.107
GLN  GLU   0.01910  -175.639    76.622     2.782     3.871
GLN  GLU   0.09101   -59.544    93.361     4.949    15.294
GLN  GLU   0.40561    74.184   -78.153     6.337     6.625
GLN  GLU   0.01303   -66.401   -10.952     1.225     2.111
GLN  GLU   0.08719   -57.475   -71.213     3.262     6.234
GLN  GLU   0.00027  -160.495   -32.113     1.551     3.223
GLN  GLU   0.09817  -170.535   -94.102     3.990     7.611
GLN  GLY   0.01432    53.724    36.076     1.072     2.675
GLN  GLY   0.48715    61.623    81.176     1.549     2.354
GLN  GLY   0.13329   -58.147   115.852     2.795     8.188
GLN  GLY   0.11192  -175.723    77.115     3.060     0.819
GLN  GLY   0.00000  -111.556    43.807     1.000     1.000
GLN  GLY   0.00016    70.626   165.495     3.569     5.682
GLN  GLY   0.04394    57.967   -97.974     2.947     9.452
GLN  GLY   0.07954  -168.199   -93.594     4.578     9.435
GLN  GLY   0.01499   -65.671   -13.516     2.123     5.459
GLN  GLY   0.11469   -57.354   -70.720     1.098     2.301
GLN  HID   0.01416    52.932    38.029     2.063     3.226
GLN  HID   0.44797    62.081    83.542     0.914     1.611
GLN  HID   0.07275  -174.947    77.809     3.224     1.750
GLN  HID   0.12551   -59.726   111.734     5.284    13.846
GLN  HID   0.11767    60.364   -86.309     1.855     3.641
GLN  HID   0.02988  -169.122   -96.932     6.696    11.432
GLN  HID   0.16644   -58.204   -73.639     2.080     5.646
GLN  HID   0.02562   -65.635   -12.788     1.923     4.291
GLN  HIE   0.00018    70.332   165.151     3.259     3.833
GLN  HIE   0.49236    61.847    83.709     0.801     1.586
GLN  HIE   0.02395    52.279    36.775     1.370     3.470
GLN  HIE   0.03516  -176.245    77.230     2.702     1.621
GLN  HIE   0.08581   -58.629   113.058     4.083     7.575
GLN  HIE   0.14351    59.133   -87.642     1.020     3.636
GLN  HIE   0.04489  -168.358   -94.493     5.018    10.498
GLN  HIE   0.00000  -126.872   -98.999     1.000     1.000
GLN  HIE   0.01603   -67.682    -9.527     2.243     2.676
GLN  HIE   0.15812   -57.934   -73.902     1.695     4.228
GLN  HIP   0.01068    51.592    40.128     1.696     3.496
GLN  HIP   0.22855    62.746    82.049     2.039     2.589
GLN  HIP   0.09362  -176.334    79.688     2.086     3.077
GLN  HIP   0.19799   -59.075   112.891     4.878    13.098
GLN  HIP   0.13137    59.848   -87.702     2.154     4.501
GLN  HIP   0.00001    71.172   165.294     1.000     1.000
GLN  HIP   0.00543   -65.728   -12.961     1.401     2.884
GLN  HIP   0.15895   -56.770   -69.458     2.386     5.015
GLN  HIP   0.17322  -174.101  -103.282     5.421     8.491
GLN  HIP   0.00019  -157.910   -38.395     1.000     1.000
GLN  ILE   0.01216    53.794    36.523     1.368     3.031
GLN  ILE   0.37612    62.255    82.887     1.092     1.922
GLN  ILE   0.00965  -173.359    78.742     4.907     1.472
GLN  ILE   0.04015   -72.691    85.491     1.093     0.510
GLN  ILE   0.01137   -57.879   123.836     0.957    10.619
GLN  ILE   0.36730    61.341   -85.223     1.226     1.000
GLN  ILE   0.06204  -165.565   -89.372     1.044     1.356
GLN  ILE   0.06283   -67.022    -8.776     1.353     3.536
GLN  ILE   0.05839   -56.424   -68.887     1.807     7.815
GLN  LEU   0.03095    50.880    41.044     0.484     0.944
GLN  LEU   0.31305    61.903    83.309     0.720     1.552
GLN  LEU   0.08336  -175.579    77.382     3.561     0.842
GLN  LEU   0.16392   -55.887   120.357     0.889     3.050
GLN  LEU   0.00001  -103.565    79.726     1.000     1.000
GLN  LEU   0.04241    58.517   -95.241     2.297     9.943
GLN  LEU   0.00010    68.944   166.448     1.000     1.000
GLN  LEU   0.09133  -167.544   -93.848     4.884     8.528
GLN  LEU   0.03428   -65.676   -12.862     0.879     2.262
GLN  LEU   0.24059   -56.024   -67.021     1.528     5.461
GLN  LYS   0.01526    52.562    37.940     1.905     3.651
GLN  LYS   0.43233    62.051    83.199     1.114     1.716
GLN  LYS   0.07040  -176.107    78.092     2.356     0.809
GLN  LYS   0.12672   -61.378   105.735     5.557    15.810
GLN  LYS   0.14648    60.607   -86.400     2.746     1.950
GLN  LYS   0.02878  -172.825  -103.736     6.086    11.808
GLN  LYS   0.02125   -66.058   -11.878     0.757     1.959
GLN  LYS   0.15877   -58.317   -75.024     1.777     4.802
GLN  MET   0.00362    52.006    38.904     0.643     2.152
GLN  MET   0.39541    61.804    83.573     0.768     1.441
GLN  MET   0.06083  -175.050    77.480     3.871     1.168
GLN  MET   0.06779   -59.927   111.845     6.312    13.868
GLN  MET   0.19604    59.335   -86.909     0.844     3.390
GLN  MET   0.17667   -57.514   -72.079     2.232     6.197
GLN  MET   0.01777   -65.703   -13.979     2.661     5.167
GLN  MET   0.08187  -171.488  -100.575     6.503    11.008
GLN  MET   0.00001  -157.483   -39.495     1.000     1.000
GLN  PHE   0.00006    75.195   157.423     0.642     1.490
GLN  PHE   0.01564    51.733    40.367     1.208     2.332
GLN  PHE   0.37085    62.341    84.544     1.014     1.556
GLN  PHE   0.08788  -176.162    77.611     2.418     1.604
GLN  PHE   0.07251   -62.811   105.435     7.507    15.677
GLN  PHE   0.18247    59.447   -87.160     0.659     3.990
GLN  PHE   0.09820  -168.576   -94.399     5.071    10.557
GLN  PHE   0.03136   -66.674   -10.682     2.071     2.585
GLN  PHE   0.14103   -58.196   -74.180     1.901     4.966
GLN  PRO   0.00898    51.707    41.106     0.247     1.471
GLN  PRO   0.36132    60.478    80.344     1.179     3.407
GLN  PRO   0.01864  -171.117    80.221     2.639     3.784
GLN  PRO   0.03272   -76.698    84.287     0.807     1.117
GLN  PRO   0.03450   -57.638   120.225     1.071     1.931
GLN  PRO   0.22166    58.665   -88.444     1.207     3.076
GLN  PRO   0.21644  -169.309   -90.384     3.239     8.027
GLN  PRO   0.06973   -59.347   -74.847     2.689     5.029
GLN  PRO   0.03601   -67.576    -6.314     0.424     1.825
GLN  SER   0.01635    52.405    39.728     0.525     1.353
GLN  SER   0.35184    61.622    83.782     0.629     2.029
GLN  SER   0.00002    73.639   162.023     1.000     1.000
GLN  SER   0.10315  -175.955    77.091     3.126     0.576
GLN  SER   0.06929   -62.806   107.488     7.944    15.856
GLN  SER   0.19258    60.034   -86.850     0.781     2.504
GLN  SER   0.06892  -166.661   -90.580     2.727     5.108
GLN  SER   0.03454   -66.550   -10.361     0.414     1.306
GLN  SER   0.16331   -57.978   -72.140     2.282     5.658
GLN  THR   0.02978    52.676    37.971     1.047     2.209
GLN  THR   0.46922    62.182    84.451     0.917     2.099
GLN  THR   0.00001    75.256   158.875     1.000     1.000
GLN  THR   0.12121  -175.819    76.997     3.270     0.870
GLN  THR   0.05334   -61.984   105.205     5.868    17.709
GLN  THR   0.06529    60.096   -86.787     1.500     3.626
GLN  THR   0.16701  -168.343   -95.814     5.645    10.138
GLN  THR   0.02609   -66.864   -10.551     0.474     0.592
GLN  THR   0.06805   -59.522   -75.526     2.638     4.497
GLN  TRP   0.01325    51.389    39.566     1.182     3.178
GLN  TRP   0.47929    61.770    83.932     0.812     1.413
GLN  TRP   0.00001    69.666   165.614     1.000     1.000
GLN  TRP   0.08051  -177.187    77.386     3.874     0.927
GLN  TRP   0.03961   -59.984   110.699     6.001    11.381
GLN  TRP   0.07324    59.688   -88.796     1.357     6.094
GLN  TRP   0.14728  -171.513  -101.489     5.980    10.832
GLN  TRP   0.01046   -66.520   -10.807     1.560     2.539
GLN  TRP   0.15635   -57.101   -71.002     2.408     6.823
GLN  TYR   0.01483    52.009    39.439     1.040     2.890
GLN  TYR   0.37340    62.179    84.521     1.068     2.035
GLN  TYR   0.06950  -176.136    76.816     2.715     1.014
GLN  TYR   0.01017   -72.479    84.462     1.778     3.186
GLN  TYR   0.05341   -57.786   117.001     1.314     5.133
GLN  TYR   0.19048    59.087   -86.437     0.792     2.188
GLN  TYR   0.06890  -167.020   -91.028     3.322     6.217
GLN  TYR   0.18919   -57.210   -71.210     1.982     5.489
GLN  TYR   0.03012   -67.089   -10.059     2.323     2.363
GLN  VAL   0.32404    62.112    83.237     1.011     1.982
GLN  VAL   0.00815    51.502    40.677     1.080     1.394
GLN  VAL   0.13795  -176.021    77.686     2.759     0.765
GLN  VAL   0.11956   -58.032   116.906     4.610    11.098
GLN  VAL   0.00003    69.314   167.132     2.849     4.172
GLN  VAL   0.07103    59.013   -90.629     2.130     8.399
GLN  VAL   0.11773  -170.330   -98.822     5.326    10.502
GLN  VAL   0.00002   -96.362   -73.982     0.048     0.211
GLN  VAL   0.16643   -56.536   -69.879     1.593     4.625
GLN  VAL   0.05502   -63.310   -18.221     2.059     4.939
GLN  VAL   0.00002   -94.809    31.625     1.000     1.000
GLU  ALA   0.00103    75.648   155.488     1.206     2.887
GLU  ALA   0.01935    52.813    38.669     0.929     1.665
GLU  ALA   0.33286    61.872    82.886     0.884     1.717
GLU  ALA   0.22472   -59.240    93.206     3.642    16.682
GLU  ALA   0.02247  -169.851    77.119     1.835     0.644
GLU  ALA   0.00296   179.596    40.158     1.138     1.252
GLU  ALA   0.00000  -112.783    57.138     1.000     1.000
GLU  ALA   0.14709    66.404   -82.485     9.529     8.979
GLU  ALA   0.00000    69.238   -15.649     1.000     1.000
GLU  ALA   0.07110  -167.893   -93.125     4.648     9.875
GLU  ALA   0.04699   -67.070    -8.943     0.717     1.997
GLU  ALA   0.13142   -58.366   -72.759     4.362     5.071
GLU  ARG   0.00679    51.505    42.548     1.481     3.992
GLU  ARG   0.11759    64.485    85.729     3.692     5.746
GLU  ARG   0.19413   -59.449   111.816     5.136    12.671
GLU  ARG   0.19461  -177.593    80.707     1.439     2.496
GLU  ARG   0.04402   -65.235   -11.966     1.750     3.542
GLU  ARG   0.22450   -57.387   -70.699     2.871     6.426
GLU  ARG   0.10014  -176.947  -105.868     3.699     7.391
GLU  ARG   0.07094    68.327   -12.137     3.693     7.631
GLU  ARG   0.04728    68.443   -90.039     6.942    10.756
GLU  ASN   0.00849    52.381    39.276     0.849     1.334
GLU  ASN   0.23535    62.410    83.471     1.272     1.787
GLU  ASN   0.12265   -59.836    90.794     4.655    12.550
GLU  ASN   0.02594  -175.548    76.614     3.050     1.557
GLU  ASN   0.46889    72.014   -79.402     8.444     6.017
GLU  ASN   0.04890  -167.102   -92.097     4.388     8.528
GLU  ASN   0.01191   -66.531   -10.298     1.314     2.447
GLU  ASN   0.07787   -56.839   -69.470     2.753     7.262
GLU  ASP   0.00017    73.670   160.137     0.289     0.786
GLU  ASP   0.01033    55.297    33.138     2.594     5.584
GLU  ASP   0.17091    62.461    82.875     1.519     1.710
GLU  ASP   0.07361   -58.881    90.105     2.402    12.661
GLU  ASP   0.01366  -173.807    75.060     4.182     7.761
GLU  ASP   0.00002    67.773   -14.046     1.123     1.877
GLU  ASP   0.57594    75.670   -70.605     4.657     7.724
GLU  ASP   0.09798  -170.533   -92.549     6.371     7.778
GLU  ASP   0.01781   -68.070    -6.229     0.534     1.002
GLU  ASP   0.03925   -57.128   -72.291     1.535     6.040
GLU  ASP   0.00032  -106.437   -81.701    16.336     9.861
GLU  CYS   0.00928    52.739    38.357     0.877     1.487
GLU  CYS   0.25413    61.838    83.160     1.025     1.871
GLU  CYS   0.00006    71.039   166.775     1.000     1.000
GLU  CYS   0.16454   -60.324    86.151     4.696     5.996
GLU  CYS   0.07842  -175.871    76.895     2.483     2.452
GLU  CYS   0.31457    68.419   -80.684     8.488     6.562
GLU  CYS   0.09115  -167.864   -93.591     4.964     9.748
GLU  CYS   0.02756   -66.904    -9.098     0.573     1.270
GLU  CYS   0.06030   -58.786   -73.567     3.453     5.858
GLU  GLN   0.00431    52.291    39.509     0.352     0.523
GLU  GLN   0.28131    61.850    83.477     0.788     1.107
GLU  GLN   0.01910  -175.639    76.622     2.782     3.871
GLU  GLN   0.09101   -59.544    93.361     4.949    15.294
GLU  GLN   0.40561    74.184   -78.153     6.337     6.625
GLU  GLN   0.01303   -66.401   -10.952     1.225     2.111
GLU  GLN   0.08719   -57.475   -71.213     3.262     6.234
GLU  GLN   0.00027  -160.495   -32.113     1.551     3.223
GLU  GLN   0.09817  -170.535   -94.102     3.990     7.611
GLU  GLU   0.17951    62.237    82.575     0.815     2.395
GLU  GLU   0.00551    51.556    39.501     1.996     3.483
GLU  GLU   0.01740  -176.052    74.435     3.195    10.347
GLU  GLU   0.11528   -59.382    94.951     4.554    17.515
GLU  GLU   0.53308    74.031   -79.445     5.267     5.485
GLU  GLU   0.06956  -166.053   -89.782     2.653     4.943
GLU  GLU   0.02019   -66.855    -9.821     1.029     2.746
GLU  GLU   0.05912   -54.902   -63.172     1.312     4.937
GLU  GLU   0.00034   -94.357   -68.607     1.699     7.862
GLU  GLY   0.00023    72.933   161.397     3.934     8.808
GLU  GLY   0.02222    54.030    35.745     1.457     3.160
GLU  GLY   0.31857    62.082    81.375     1.629     2.382
GLU  GLY   0.18906   -59.827    96.061     4.437    17.777
GLU  GLY   0.05805  -173.790    75.799     4.314     6.865
GLU  GLY   0.11188    70.359   -81.657     9.421    13.248
GLU  GLY   0.15974  -167.877   -93.214     4.595     9.565
GLU  GLY   0.02568   -67.086    -9.379     0.967     2.074
GLU  GLY   0.11400   -57.001   -68.710     1.800     5.161
GLU  GLY   0.00055   -91.815   -72.061     6.317    17.677
GLU  HID   0.00005    71.463   165.553     5.380     5.801
GLU  HID   0.00584    53.125    36.598     2.057     3.710
GLU  HID   0.28288    62.741    83.221     1.534     2.551
GLU  HID   0.01019  -175.834    74.896     3.690    12.825
GLU  HID   0.14195   -58.418    99.032     3.805    17.998
GLU  HID   0.00032    73.813   -29.773     2.341     6.264
GLU  HID   0.41651    70.793   -82.301     6.164     5.248
GLU  HID   0.00748   -64.131   -13.755     2.510     4.231
GLU  HID   0.00003   -96.873   -95.873     2.822     0.876
GLU  HID   0.08651   -57.335   -70.840     2.701     6.156
GLU  HID   0.00136  -159.531   -35.251     2.792     7.641
GLU  HID   0.04687  -171.977   -96.719     4.092     9.633
GLU  HIE   0.01558    51.938    40.029     1.195     2.361
GLU  HIE   0.24536    62.199    83.595     0.796     0.954
GLU  HIE   0.00002    72.594   163.033     1.000     1.000
GLU  HIE   0.25375   -59.267    91.340     2.935    12.524
GLU  HIE   0.02506  -177.121    73.688     3.036    14.588
GLU  HIE   0.30522    71.349   -78.239     9.053     7.665
GLU  HIE   0.04976  -168.506   -94.133     6.240    11.934
GLU  HIE   0.01695   -67.187    -9.442     0.689     2.157
GLU  HIE   0.08830   -58.557   -73.793     3.972     4.392
GLU  HIP   0.00079    52.486    38.695     2.135     2.718
GLU  HIP   0.06959    64.349    83.152     2.192     3.107
GLU  HIP   0.08129  -176.476    78.974     3.150     2.853
GLU  HIP   0.34281   -59.013   104.047     4.662    17.484
GLU  HIP   0.20240    68.453   -81.850     8.951     9.077
GLU  HIP   0.01108    72.221   -21.589     1.000     1.000
GLU  HIP   0.10447  -173.940  -101.726     6.323    12.681
GLU  HIP   0.00374  -159.446   -65.688     7.337     7.834
GLU  HIP   0.13322   -57.362   -70.975     2.662     5.530
GLU  HIP   0.00068   -74.142    37.481     3.132     7.759
GLU  HIP   0.04994   -63.451   -16.091     2.693     6.407
GLU  ILE   0.01002    52.479    38.718     0.617     1.314
GLU  ILE   0.21943    62.321    82.167     1.311     1.750
GLU  ILE   0.07375   -65.519    87.864     7.153    12.727
GLU  ILE   0.00831  -175.019    76.038     3.966     8.574
GLU  ILE   0.57687    69.859   -80.796     7.364     6.452
GLU  ILE   0.06357  -165.725   -88.195     2.886     5.381
GLU  ILE   0.02817   -67.717    -7.395     0.694     1.425
GLU  ILE   0.01988   -58.062   -71.777     4.462     6.745
GLU  LEU   0.01027    52.001    39.407     1.857     2.599
GLU  LEU   0.28127    61.742    83.071     0.838     1.901
GLU  LEU   0.00000    73.151   162.522     1.000     1.000
GLU  LEU   0.00555  -174.320    75.027     4.995    12.226
GLU  LEU   0.33735   -57.439    91.381     3.166    13.179
GLU  LEU   0.14079    69.550   -81.043     9.021    10.675
GLU  LEU   0.07757  -167.415   -92.945     4.662     9.546
GLU  LEU   0.02457   -66.215   -10.827     1.106     3.191
GLU  LEU   0.12263   -57.877   -68.306     7.182     6.682
GLU  LYS   0.00180    52.606    39.095     0.783     2.905
GLU  LYS   0.25801    61.930    83.202     0.973     1.295
GLU  LYS   0.00001    77.472   150.778     1.000     1.000
GLU  LYS   0.27256   -59.066    94.531     3.287    15.497
GLU  LYS   0.03535  -176.175    75.907     1.251     7.639
GLU  LYS   0.00680   -65.257   -13.173     0.795     2.550
GLU  LYS   0.11585   -57.747   -71.510     4.500     4.912
GLU  LYS   0.28315    73.543   -77.752     7.118     6.726
GLU  LYS   0.02648  -167.999   -93.946     6.109    12.490
GLU  MET   0.00442    52.241    38.810     1.226     2.682
GLU  MET   0.31170    62.285    82.759     1.354     1.920
GLU  MET   0.02600  -176.363    77.534     1.841     1.034
GLU  MET   0.13651   -58.293    91.443     2.256    12.333
GLU  MET   0.44703    73.741   -78.507     7.853     5.570
GLU  MET   0.03068  -166.167   -90.119     3.311     6.872
GLU  MET   0.00512   -68.970    -6.494     4.315     6.197
GLU  MET   0.03831   -56.210   -68.181     1.059     3.821
GLU  MET   0.00024   -99.278   -77.113     3.425     6.965
GLU  PHE   0.01154    51.225    41.416     0.976     1.698
GLU  PHE   0.22748    62.731    84.242     1.091     1.882
GLU  PHE   0.00000    74.755   159.158     1.000     1.000
GLU  PHE   0.23065   -58.332    89.284     2.392     9.749
GLU  PHE   0.01204  -173.130    76.599     3.965     7.491
GLU  PHE   0.34407    72.199   -79.911     8.733     5.658
GLU  PHE   0.00927   -66.944    -9.692     0.830     1.455
GLU  PHE   0.08817   -58.189   -73.009     2.486     6.321
GLU  PHE   0.00014   -98.748   -77.722     1.000     1.000
GLU  PHE   0.00026  -162.698   -28.869     3.879     6.951
GLU  PHE   0.07636  -168.500   -91.512     5.798    12.392
GLU  PRO   0.00027    80.102   146.188     0.684     1.501
GLU  PRO   0.01167    52.388    39.778     1.688     2.282
GLU  PRO   0.22275    61.198    81.285     1.318     3.933
GLU  PRO   0.04848  -173.855    78.275     3.851     4.293
GLU  PRO   0.01412   -58.743   118.502     1.444     5.816
GLU  PRO   0.15392   -62.314    84.802     8.086     0.875
GLU  PRO   0.29794    65.385   -84.028     8.892     7.130
GLU  PRO   0.00000    71.491   -19.371     1.000     1.000
GLU  PRO   0.13808  -169.785   -93.561     4.386    10.911
GLU  PRO   0.03027   -68.027    -5.170     1.011     1.448
GLU  PRO   0.08250   -60.477   -74.921     6.957     5.231
GLU  SER   0.00498    52.454    39.251     2.057     3.075
GLU  SER   0.25568    62.023    82.775     0.725     1.660
GLU  SER   0.03468  -174.366    77.202     3.997     0.499
GLU  SER   0.13706   -60.308    93.940     5.825    15.933
GLU  SER   0.32204    67.871   -83.166     7.236     7.010
GLU  SER   0.00007    67.729   168.827     1.000     1.000
GLU  SER   0.10859  -168.437   -94.516     4.893    10.173
GLU  SER   0.03931   -66.786    -9.602     0.467     1.429
GLU  SER   0.09760   -57.913   -70.835     5.691     6.445
GLU  THR   0.01484    52.669    36.267     0.905     2.798
GLU  THR   0.26934    62.413    83.872     0.743     3.064
GLU  THR   0.00003    67.401   169.389     1.000     1.000
GLU  THR   0.01382  -170.831    76.642     4.067     1.511
GLU  THR   0.17129   -58.895    90.623     2.391    12.692
GLU  THR   0.30572    74.523   -77.122     6.982     6.515
GLU  THR   0.14026  -169.242   -96.324     5.459    11.152
GLU  THR   0.00001  -153.672   -46.748     1.000     1.000
GLU  THR   0.01534   -66.425   -10.972     1.616     2.497
GLU  THR   0.06935   -60.271   -75.781     5.179     4.661
GLU  TRP   0.36722    62.484    83.202     1.154     1.809
GLU  TRP   0.01415    51.207    40.934     1.288     2.393
GLU  TRP   0.00916  -169.494    78.797     0.779     2.159
GLU  TRP   0.10757   -60.464    98.021     4.338    16.071
GLU  TRP   0.35300    68.959   -84.666     4.499     5.627
GLU  TRP   0.00030  -157.233   -41.455     3.018     5.839
GLU  TRP   0.09467  -167.787   -90.788     4.709     9.545
GLU  TRP   0.03916   -56.663   -69.266     2.036     6.157
GLU  TRP   0.00131   -95.118   -72.990     3.703     4.061
GLU  TRP   0.01346   -66.789    -9.137     3.996     4.243
GLU  TRP   0.00001   -94.772    27.070     1.000     1.000
GLU  TYR   0.01490    51.663    39.296     1.273     4.364
GLU  TYR   0.25739    62.739    84.225     1.506     3.244
GLU  TYR   0.02766  -176.597    76.763     3.004     2.389
GLU  TYR   0.11343   -58.759    85.743     4.369     2.116
GLU  TYR   0.02729   -56.867   119.230     1.665     4.689
GLU  TYR   0.38626    71.952   -80.838     7.286     6.611
GLU  TYR   0.00003    66.221   172.624     1.000     1.000
GLU  TYR   0.11079  -170.281   -95.629     6.182    12.613
GLU  TYR   0.00021  -157.110   -42.579     1.000     1.000
GLU  TYR   0.01339   -67.203    -9.131     2.832     3.385
GLU  TYR   0.04863   -55.847   -66.459     1.480     5.344
GLU  VAL   0.00035    74.314   159.178     1.957     5.210
GLU  VAL   0.00789    54.126    36.041     1.187     2.841
GLU  VAL   0.18965    61.818    83.220     1.400     2.343
GLU  VAL   0.13224   -59.132    94.485     3.391    14.700
GLU  VAL   0.02883  -176.357    75.403     2.233     9.672
GLU  VAL   0.43820    74.285   -76.601     7.566     6.799
GLU  VAL   0.09198  -167.743   -93.747     5.003    10.106
GLU  VAL   0.03025   -66.821    -9.413     0.597     1.548
GLU  VAL   0.08062   -58.679   -72.047     7.268     4.083
GLY  ALA   0.06346    58.151   -92.615     1.597     9.990
GLY  ALA   0.15831  -167.942   -93.398     4.103     9.317
GLY  ALA   0.03606   -66.530    -9.760     0.250     1.098
GLY  ALA   0.20465   -57.833   -72.520     1.424     4.130
GLY  ALA   0.02667    54.032    35.512     1.531     4.040
GLY  ALA   0.34704    61.072    82.253     1.278     2.115
GLY  ALA   0.00061    74.146   159.028     1.000     1.000
GLY  ALA   0.07871  -172.318    77.124     3.499     0.518
GLY  ALA   0.08447   -60.017   112.165     6.133    11.290
GLY  ARG   0.00020    73.731   160.914     2.032     2.972
GLY  ARG   0.00774    54.665    36.068     1.851     3.499
GLY  ARG   0.46990    60.995    81.478     0.930     2.236
GLY  ARG   0.06649  -176.513    77.398     1.686     0.987
GLY  ARG   0.12633   -60.146   112.756     5.953    11.929
GLY  ARG   0.10066    59.526   -88.636     1.085     5.777
GLY  ARG   0.04432  -175.447  -109.276     3.821     8.497
GLY  ARG   0.14028   -58.323   -74.628     1.586     4.821
GLY  ARG   0.04405   -65.947   -10.078     0.941     3.291
GLY  ARG   0.00003   -73.170    38.589     1.000     1.000
GLY  ASN   0.02430    53.841    35.340     1.335     3.027
GLY  ASN   0.42126    61.520    81.575     1.322     2.185
GLY  ASN   0.06055  -173.775    76.907     3.667     0.666
GLY  ASN   0.14141   -59.270   113.936     4.387     8.618
GLY  ASN   0.07375    58.727   -90.952     0.919     7.777
GLY  ASN   0.00003    66.906   170.379     1.000     1.000
GLY  ASN   0.12849  -166.983   -91.398     3.343     7.234
GLY  ASN   0.00001  -129.049   -99.261     1.000     1.000
GLY  ASN   0.11604   -57.419   -70.970     1.361     4.182
GLY  ASN   0.03417   -66.841   -10.158     1.161     1.773
GLY  ASP   0.23529    62.255    83.172     1.402     2.203
GLY  ASP   0.01069    53.883    35.618     1.769     3.287
GLY  ASP   0.00000    66.094   -11.382     1.000     1.000
GLY  ASP   0.10722   -66.446    97.227     7.065    17.681
GLY  ASP   0.02940  -172.864    77.167     3.489     0.907
GLY  ASP   0.00039   176.916    35.574     1.877     2.300
GLY  ASP   0.00001    70.299   165.017     4.394     6.815
GLY  ASP   0.44258    63.852   -81.917     3.018     6.722
GLY  ASP   0.00247  -117.118   -86.673     4.853     3.091
GLY  ASP   0.09728  -165.106   -87.927     2.613     5.448
GLY  ASP   0.05882   -59.007   -73.470     1.433     4.567
GLY  ASP   0.01585   -67.131    -7.869     0.605     2.954
GLY  CYS   0.13609    59.183   -87.800     2.132     4.798
GLY  CYS   0.10109  -166.996   -90.023     2.138     5.098
GLY  CYS   0.03139   -66.868    -9.028     0.533     0.618
GLY  CYS   0.12147   -58.745   -74.260     1.829     4.458
GLY  CYS   0.00044    74.146   159.529     0.275     0.670
GLY  CYS   0.36352    61.113    81.864     1.220     1.337
GLY  CYS   0.07232    53.298    42.244     0.576     3.018
GLY  CYS   0.02700  -170.051    77.352     1.531     1.002
GLY  CYS   0.14668   -62.858   103.467     6.827    16.762
GLY  GLN   0.01432    53.724    36.076     1.072     2.675
GLY  GLN   0.48715    61.623    81.176     1.549     2.354
GLY  GLN   0.13329   -58.147   115.852     2.795     8.188
GLY  GLN   0.11192  -175.723    77.115     3.060     0.819
GLY  GLN   0.00000  -111.556    43.807     1.000     1.000
GLY  GLN   0.00016    70.626   165.495     3.569     5.682
GLY  GLN   0.04394    57.967   -97.974     2.947     9.452
GLY  GLN   0.07954  -168.199   -93.594     4.578     9.435
GLY  GLN   0.01499   -65.671   -13.516     2.123     5.459
GLY  GLN   0.11469   -57.354   -70.720     1.098     2.301
GLY  GLU   0.00023    72.933   161.397     3.934     8.808
GLY  GLU   0.02222    54.030    35.745     1.457     3.160
GLY  GLU   0.31857    62.082    81.375     1.629     2.382
GLY  GLU   0.18906   -59.827    96.061     4.437    17.777
GLY  GLU   0.05805  -173.790    75.799     4.314     6.865
GLY  GLU   0.11188    70.359   -81.657     9.421    13.248
GLY  GLU   0.15974  -167.877   -93.214     4.595     9.565
GLY  GLU   0.02568   -67.086    -9.379     0.967     2.074
GLY  GLU   0.11400   -57.001   -68.710     1.800     5.161
GLY  GLU   0.00055   -91.815   -72.061     6.317    17.677
GLY  GLY   0.02838    59.421  -102.452     2.907     4.972
GLY  GLY   0.18276  -168.053   -92.877     4.174    10.703
GLY  GLY   0.01844   -67.353    -9.205     0.000     0.000
GLY  GLY   0.15976   -57.663   -71.154     0.046     0.160
GLY  GLY   0.39086    61.824    80.103     1.213     1.405
GLY  GLY   0.03204    55.065    34.259     1.414     2.331
GLY  GLY   0.07701  -169.573    77.971     0.316     0.570
GLY  GLY   0.11076   -58.148   117.038     0.328     2.138
GLY  HID   0.00064    73.440   161.401     0.508     2.147
GLY  HID   0.02258    53.007    37.603     1.017     0.940
GLY  HID   0.35375    61.601    81.021     1.185     2.393
GLY  HID   0.15253  -175.410    78.042     2.971     1.483
GLY  HID   0.12284   -61.586   109.945     6.831    13.918
GLY  HID   0.13032    59.400   -89.276     1.736     7.415
GLY  HID   0.07376  -166.884   -90.057     2.503     5.779
GLY  HID   0.10471   -58.874   -75.435     1.685     5.294
GLY  HID   0.03682   -66.737   -10.008     0.605     1.289
GLY  HID   0.00205   -74.832    46.773     2.610    12.125
GLY  HIE   0.04691    53.089    38.368     1.673     4.744
GLY  HIE   0.41745    61.407    82.040     0.964     3.024
GLY  HIE   0.04890  -173.626    77.025     3.996     1.024
GLY  HIE   0.07262   -58.747   116.148     2.902     6.686
GLY  HIE   0.09044    58.263   -91.268     1.766     6.872
GLY  HIE   0.00003    66.948   170.530     1.000     1.000
GLY  HIE   0.00001  -126.948   -99.009     0.046     0.018
GLY  HIE   0.17164  -171.095   -99.464     5.556    11.946
GLY  HIE   0.11403   -58.018   -71.929     1.407     3.695
GLY  HIE   0.03799   -67.362    -9.289     1.285     2.254
GLY  HIP   0.12197    59.235   -88.689     1.840     6.685
GLY  HIP   0.10859  -174.175  -102.166     5.453     9.812
GLY  HIP   0.15138   -57.819   -72.762     1.742     4.660
GLY  HIP   0.02493   -66.190    -8.662     1.777     9.179
GLY  HIP   0.00104    74.281   158.891     3.290     5.541
GLY  HIP   0.02999    52.210    36.957     1.873     3.490
GLY  HIP   0.30573    61.227    79.679     1.201     2.633
GLY  HIP   0.09701  -175.433    78.877     3.135     2.264
GLY  HIP   0.15935   -59.947   114.243     6.430    13.102
GLY  ILE   0.03073    54.895    33.859     1.395     3.342
GLY  ILE   0.40314    61.929    80.034     1.550     3.219
GLY  ILE   0.02724  -171.768    77.585     3.364     1.221
GLY  ILE   0.01645   -57.267   119.499     0.685     3.680
GLY  ILE   0.04909   -73.968    82.708     1.963     8.945
GLY  ILE   0.00006    70.769   166.666     0.169     0.594
GLY  ILE   0.20111    60.074   -86.012     1.399     3.585
GLY  ILE   0.00304  -160.026   -32.903     1.427     3.338
GLY  ILE   0.11306  -167.898   -91.762     3.853     8.710
GLY  ILE   0.04306   -66.785    -8.537     1.825     4.720
GLY  ILE   0.11303   -56.955   -68.812     1.484     7.046
GLY  LEU   0.02489    53.611    36.843     1.151     0.983
GLY  LEU   0.42512    61.424    81.835     1.351     2.246
GLY  LEU   0.00000    77.820   148.276     1.000     1.000
GLY  LEU   0.05744  -172.220    76.923     4.152     0.679
GLY  LEU   0.19803   -57.957   117.523     1.510     4.069
GLY  LEU   0.06821    58.204   -93.991     2.372     8.893
GLY  LEU   0.15035  -166.237   -90.402     2.295     4.436
GLY  LEU   0.04001   -66.409   -11.051     1.419     3.542
GLY  LEU   0.03596   -57.524   -69.885     1.048     5.395
GLY  LYS   0.00012    73.722   161.359     0.678     1.850
GLY  LYS   0.01564    54.680    37.349     1.570     0.809
GLY  LYS   0.32522    61.086    82.013     1.072     1.629
GLY  LYS   0.08869  -175.471    78.965     3.583     2.087
GLY  LYS   0.17818   -58.193   116.321     1.800     6.475
GLY  LYS   0.04488    58.569   -91.853     1.756     7.583
GLY  LYS   0.12926  -170.716   -97.087     5.350    10.869
GLY  LYS   0.00002  -153.740   -46.939     1.000     1.000
GLY  LYS   0.02346   -65.659   -13.349     1.053     2.816
GLY  LYS   0.19452   -57.753   -71.959     0.868     2.649
GLY  MET   0.01192    53.638    36.548     2.011     5.098
GLY  MET   0.46749    61.532    81.435     1.236     1.953
GLY  MET   0.00000    76.791   121.083     1.000     1.000
GLY  MET   0.06105  -175.293    77.001     3.273     0.995
GLY  MET   0.16257   -63.442    94.266     4.191    12.893
GLY  MET   0.00007    67.005   170.225     0.257     0.717
GLY  MET   0.12957    62.954   -84.045     6.023     6.500
GLY  MET   0.06088  -169.523   -96.075     4.903    11.475
GLY  MET   0.02299   -66.713   -10.471     0.987     2.658
GLY  MET   0.08347   -58.618   -74.078     2.179     6.040
GLY  PHE   0.03024    51.541    43.025     0.486     0.571
GLY  PHE   0.19871    61.798    81.806     1.962     1.175
GLY  PHE   0.00008    73.556   160.590     1.000     1.000
GLY  PHE   0.12399  -174.743    78.876     3.587     1.687
GLY  PHE   0.12864   -62.778    98.524     5.028    14.469
GLY  PHE   0.15195    63.290   -85.994     6.196     8.339
GLY  PHE   0.00119  -157.519   -38.768     0.175     2.565
GLY  PHE   0.16047  -169.404   -94.244     4.974    11.351
GLY  PHE   0.04680   -66.773    -9.695     2.298     3.883
GLY  PHE   0.15792   -58.398   -73.902     1.765     4.755
GLY  PRO   0.01438    54.042    36.891     2.693     5.058
GLY  PRO   0.35534    60.940    79.466     1.486     2.753
GLY  PRO   0.00074    74.489   158.051     1.000     1.000
GLY  PRO   0.06162  -171.446    81.251     2.553     3.784
GLY  PRO   0.07658   -65.097   106.067    10.667    19.710
GLY  PRO   0.13683    58.168   -89.838     1.833     6.123
GLY  PRO   0.25264  -168.738   -88.592     2.487     6.880
GLY  PRO   0.02683   -67.945    -5.748     1.235     0.275
GLY  PRO   0.07503   -59.465   -74.181     2.966     4.920
GLY  SER   0.01291    53.495    36.999     1.049     2.779
GLY  SER   0.42994    61.183    82.060     1.131     2.387
GLY  SER   0.06472  -172.503    77.332     3.247     0.843
GLY  SER   0.12225   -60.926   110.391     6.290    13.271
GLY  SER   0.12806    59.049   -88.253     1.660     6.973
GLY  SER   0.10808  -167.720   -91.335     3.282     7.748
GLY  SER   0.03859   -66.567    -9.783     0.505     1.693
GLY  SER   0.09546   -58.608   -73.713     1.876     4.100
GLY  THR   0.01467    53.746    36.361     1.192     2.602
GLY  THR   0.38104    61.433    83.105     1.295     1.996
GLY  THR   0.08410  -171.525    76.970     3.714     1.236
GLY  THR   0.14148   -58.967   115.808     4.049    11.847
GLY  THR   0.00013    72.893   162.717     0.754     1.604
GLY  THR   0.11074    59.895   -86.200     1.234     5.369
GLY  THR   0.15157  -167.365   -92.275     4.040     8.471
GLY  THR   0.03126   -66.831   -10.590     0.757     1.714
GLY  THR   0.08500   -58.971   -73.924     1.911     4.746
GLY  TRP   0.00009    69.018   166.395     7.875    14.653
GLY  TRP   0.02587    53.005    37.389     1.213     1.739
GLY  TRP   0.34040    61.544    82.242     1.194     3.836
GLY  TRP   0.08306  -175.389    78.980     3.450     1.339
GLY  TRP   0.01555   -72.790    83.825     0.817     2.784
GLY  TRP   0.10549   -58.109   116.069     1.253     4.612
GLY  TRP   0.05702    59.711   -92.308     2.774     9.391
GLY  TRP   0.00000    39.874  -139.537     1.000     1.000
GLY  TRP   0.00007    76.236   -53.224     1.000     1.000
GLY  TRP   0.00058  -157.369   -38.471     1.072     2.279
GLY  TRP   0.17787  -169.459   -93.536     4.956    10.771
GLY  TRP   0.02974   -67.487    -8.488     2.357     3.755
GLY  TRP   0.00054   -94.901    27.125     1.000     1.000
GLY  TRP   0.00000  -101.009  -112.835     4.746     3.997
GLY  TRP   0.16371   -58.135   -73.236     1.802     5.161
GLY  TYR   0.01640    53.370    36.334     1.553     3.242
GLY  TYR   0.27373    61.446    81.261     1.121     2.568
GLY  TYR   0.18899  -176.184    79.098     2.670     1.578
GLY  TYR   0.08793   -60.495   109.452     5.703    13.363
GLY  TYR   0.00002    97.058   -47.974     0.273     0.778
GLY  TYR   0.11699    58.569   -91.010     1.954     7.500
GLY  TYR   0.00003    65.572   172.967     1.000     1.000
GLY  TYR   0.00005  -154.865   -38.783     0.652    10.051
GLY  TYR   0.19656  -170.412   -95.983     5.455    11.441
GLY  TYR   0.10110   -58.451   -75.201     2.015     4.890
GLY  TYR   0.01820   -67.723    -8.003     1.585     2.443
GLY  VAL   0.04330    53.420    35.458     1.404     2.689
GLY  VAL   0.31375    61.743    81.192     1.416     2.918
GLY  VAL   0.07956  -173.972    77.732     3.438     1.801
GLY  VAL   0.13835   -59.537   114.086     5.292    10.992
GLY  VAL   0.00056    68.857   168.482     2.922     3.565
GLY  VAL   0.11352    59.802   -90.677     2.299     8.986
GLY  VAL   0.11602  -168.703   -94.054     4.566    10.259
GLY  VAL   0.14917   -57.767   -72.157     1.468     4.560
GLY  VAL   0.04577   -66.290    -9.994     0.665     2.220
GLY  VAL   0.00000   -74.057    43.396     1.000     1.000
HID  ALA   0.00122    74.760   157.150     3.564     5.985
HID  ALA   0.01579    52.521    38.050     1.098     3.084
HID  ALA   0.28466    61.805    82.545     0.979     2.628
HID  ALA   0.07492  -174.858    77.494     3.422     0.524
HID  ALA   0.11646   -61.974   107.459     7.098    14.766
HID  ALA   0.19958    59.581   -88.911     1.282     6.189
HID  ALA   0.16342  -169.532   -96.859     5.160    10.491
HID  ALA   0.11311   -58.250   -73.646     1.654     5.051
HID  ALA   0.03044   -66.549   -10.216     0.651     1.037
HID  ALA   0.00039   -71.629    30.848     2.453     5.689
HID  ARG   0.09307    59.377   -89.546     0.995     7.038
HID  ARG   0.07040  -173.449  -103.683     5.887    10.378
HID  ARG   0.31608   -57.641   -72.644     1.662     4.653
HID  ARG   0.02083   -65.197   -13.734     2.220     5.058
HID  ARG   0.00004    74.476   159.724     1.263     0.506
HID  ARG   0.01771    53.706    37.576     1.098     3.053
HID  ARG   0.32541    62.242    82.943     1.059     1.662
HID  ARG   0.04615  -174.679    78.167     3.752     1.192
HID  ARG   0.11032   -57.996   116.161     2.963     6.617
HID  ASN   0.01009    52.474    38.463     0.978     2.724
HID  ASN   0.51615    61.968    83.140     1.066     1.730
HID  ASN   0.02408  -173.535    77.507     3.652     1.089
HID  ASN   0.06306   -60.449   110.118     6.575    12.714
HID  ASN   0.20746    60.329   -86.839     1.461     3.718
HID  ASN   0.06324  -166.345   -90.788     2.361     4.537
HID  ASN   0.09617   -58.117   -73.077     2.158     5.950
HID  ASN   0.01976   -66.260   -11.326     0.454     1.023
HID  ASP   0.00013    73.371   161.704     0.844     2.418
HID  ASP   0.00067    52.987    36.971     1.418     1.397
HID  ASP   0.41631    62.632    82.189     1.199     2.108
HID  ASP   0.05125   -68.466    88.817     5.270    13.403
HID  ASP   0.00004   177.757    34.023     1.569     2.081
HID  ASP   0.00394  -170.566    77.021     2.405     1.624
HID  ASP   0.47298    66.174   -80.948     2.097     4.000
HID  ASP   0.00077  -120.540   -87.767     3.668     1.934
HID  ASP   0.02196  -168.033   -93.192     4.956    10.683
HID  ASP   0.02557   -58.191   -71.785     2.025     5.796
HID  ASP   0.00638   -67.176   -10.665     2.047     2.577
HID  CYS   0.00011    75.301   156.937     5.234     8.632
HID  CYS   0.02515    52.275    39.920     1.460     3.313
HID  CYS   0.45014    62.350    82.384     0.937     1.106
HID  CYS   0.03517  -173.765    77.269     4.589     1.948
HID  CYS   0.10669   -59.300   113.431     4.544    11.057
HID  CYS   0.12814    60.465   -87.217     1.798     4.897
HID  CYS   0.00000    82.111   -62.716     1.000     1.000
HID  CYS   0.00011  -152.982   -51.640     2.816     8.643
HID  CYS   0.08592  -167.809   -91.303     3.784     6.339
HID  CYS   0.13576   -57.134   -69.083     2.084     5.125
HID  CYS   0.03282   -66.144   -11.239     1.172     2.446
HID  GLN   0.01416    52.932    38.029     2.063     3.226
HID  GLN   0.44797    62.081    83.542     0.914     1.611
HID  GLN   0.07275  -174.947    77.809     3.224     1.750
HID  GLN   0.12551   -59.726   111.734     5.284    13.846
HID  GLN   0.11767    60.364   -86.309     1.855     3.641
HID  GLN   0.02988  -169.122   -96.932     6.696    11.432
HID  GLN   0.16644   -58.204   -73.639     2.080     5.646
HID  GLN   0.02562   -65.635   -12.788     1.923     4.291
HID  GLU   0.00005    71.463   165.553     5.380     5.801
HID  GLU   0.00584    53.125    36.598     2.057     3.710
HID  GLU   0.28288    62.741    83.221     1.534     2.551
HID  GLU   0.01019  -175.834    74.896     3.690    12.825
HID  GLU   0.14195   -58.418    99.032     3.805    17.998
HID  GLU   0.00032    73.813   -29.773     2.341     6.264
HID  GLU   0.41651    70.793   -82.301     6.164     5.248
HID  GLU   0.00748   -64.131   -13.755     2.510     4.231
HID  GLU   0.00003   -96.873   -95.873     2.822     0.876
HID  GLU   0.08651   -57.335   -70.840     2.701     6.156
HID  GLU   0.00136  -159.531   -35.251     2.792     7.641
HID  GLU   0.04687  -171.977   -96.719     4.092     9.633
HID  GLY   0.00064    73.440   161.401     0.508     2.147
HID  GLY   0.02258    53.007    37.603     1.017     0.940
HID  GLY   0.35375    61.601    81.021     1.185     2.393
HID  GLY   0.15253  -175.410    78.042     2.971     1.483
HID  GLY   0.12284   -61.586   109.945     6.831    13.918
HID  GLY   0.13032    59.400   -89.276     1.736     7.415
HID  GLY   0.07376  -166.884   -90.057     2.503     5.779
HID  GLY   0.10471   -58.874   -75.435     1.685     5.294
HID  GLY   0.03682   -66.737   -10.008     0.605     1.289
HID  GLY   0.00205   -74.832    46.773     2.610    12.125
HID  HID   0.05109   -66.262   -10.883     0.444     0.725
HID  HID   0.08040   -58.294   -73.476     1.835     4.544
HID  HID   0.24530    60.437   -86.530     0.704     3.392
HID  HID   0.08989  -173.207  -103.968     5.567    10.290
HID  HID   0.00045    72.307   162.420     3.561     4.446
HID  HID   0.01237    52.398    39.006     1.271     2.495
HID  HID   0.37017    62.011    83.586     0.973     1.877
HID  HID   0.01574  -170.687    77.403     2.948     0.804
HID  HID   0.13458   -59.693   112.032     5.517    11.366
HID  HIE   0.00016    74.184   160.995     0.571     1.314
HID  HIE   0.01580    52.457    39.660     1.295     3.084
HID  HIE   0.36233    62.041    83.450     0.755     1.478
HID  HIE   0.07076  -175.353    78.514     3.407     2.035
HID  HIE   0.07939   -63.459   106.465     7.858    16.242
HID  HIE   0.24329    59.603   -87.236     1.275     3.544
HID  HIE   0.00000    96.049   -69.446     1.000     1.000
HID  HIE   0.05689  -169.163   -96.549     5.841    11.798
HID  HIE   0.00000  -125.952   -98.414     1.000     1.000
HID  HIE   0.02398   -66.793   -10.247     0.494     0.739
HID  HIE   0.14738   -57.768   -72.715     1.575     3.593
HID  HIP   0.00006    72.929   158.762     4.192     7.879
HID  HIP   0.23069    61.984    83.400     0.899     1.775
HID  HIP   0.01935    51.431    40.966     1.627     3.302
HID  HIP   0.03528  -176.571    78.103     2.248     2.090
HID  HIP   0.10736   -60.853   109.002     5.601    15.187
HID  HIP   0.32958    60.899   -86.672     2.457     3.530
HID  HIP   0.19621   -56.893   -69.722     1.717     4.347
HID  HIP   0.01927   -65.373   -14.342     1.993     4.342
HID  HIP   0.00002   -76.829    37.609     1.000     1.000
HID  HIP   0.00086  -161.310   -28.613     1.491     3.139
HID  HIP   0.06131  -170.502   -99.354     5.900    11.327
HID  ILE   0.00001    73.697   160.849     0.852     1.518
HID  ILE   0.01269    52.626    39.600     0.589     1.490
HID  ILE   0.33427    62.647    81.903     1.312     2.061
HID  ILE   0.02622  -174.310    77.905     3.248     1.306
HID  ILE   0.05235   -68.195    94.968     7.198    15.580
HID  ILE   0.39989    61.404   -85.035     0.896     1.273
HID  ILE   0.05116  -166.763   -90.419     3.194     5.749
HID  ILE   0.04276   -67.516    -7.056     0.440     1.351
HID  ILE   0.08066   -56.683   -69.419     1.491     5.574
HID  LEU   0.01308    51.529    41.367     0.773     1.559
HID  LEU   0.29391    61.985    83.949     1.164     1.913
HID  LEU   0.03039  -174.573    78.124     3.795     1.199
HID  LEU   0.10988   -60.169   112.528     6.171    13.512
HID  LEU   0.13768    60.295   -87.164     1.350     4.493
HID  LEU   0.14378  -167.828   -94.324     4.905     8.786
HID  LEU   0.05258   -66.175   -11.456     0.835     2.809
HID  LEU   0.21871   -57.089   -70.434     1.537     5.261
HID  LYS   0.18295    60.201   -87.359     1.086     4.179
HID  LYS   0.15901  -170.993  -100.203     5.441    10.835
HID  LYS   0.02152   -65.451   -13.689     0.673     1.922
HID  LYS   0.21944   -57.247   -71.199     1.355     4.505
HID  LYS   0.00564    52.077    39.697     1.648     3.250
HID  LYS   0.22410    61.873    83.573     0.811     1.662
HID  LYS   0.08917  -176.007    79.094     2.630     2.096
HID  LYS   0.09817   -59.688   113.548     6.027    11.893
HID  MET   0.31714    59.988   -86.446     0.741     2.112
HID  MET   0.00005    48.595  -132.704     1.000     1.000
HID  MET   0.07550   -59.071   -76.013     1.931     5.046
HID  MET   0.01244   -66.364   -10.801     0.809     1.610
HID  MET   0.00008   -71.467    34.141     1.000     1.000
HID  MET   0.00001  -159.046   -33.829     6.628    14.807
HID  MET   0.05741  -167.217   -91.971     3.408     7.457
HID  MET   0.00961    51.906    39.930     1.461     3.098
HID  MET   0.45004    62.246    83.952     1.226     1.567
HID  MET   0.00001    77.515   150.890     1.000     1.000
HID  MET   0.04228  -176.070    78.253     2.925     2.655
HID  MET   0.03542   -63.858   104.253     7.913    15.752
HID  PHE   0.01527    53.284    37.156     1.867     4.026
HID  PHE   0.42544    62.701    83.828     1.100     2.059
HID  PHE   0.09891  -175.684    77.671     3.416     1.037
HID  PHE   0.08019   -59.759   114.455     6.043    13.068
HID  PHE   0.00012    73.086   160.030     6.361     8.606
HID  PHE   0.08883    60.403   -88.760     1.704     8.356
HID  PHE   0.02618   -67.803    -9.410     3.237     3.841
HID  PHE   0.00004   -92.942  -108.138     2.338     0.551
HID  PHE   0.13644   -57.373   -70.569     1.748     4.350
HID  PHE   0.00012  -166.364   -19.497     1.846     3.302
HID  PHE   0.12843  -173.796  -104.467     5.030    10.235
HID  PHE   0.00002  -176.549  -149.348     1.000     1.000
HID  PRO   0.00006    79.883   150.895     2.925     3.379
HID  PRO   0.01944    51.898    40.096     0.903     2.028
HID  PRO   0.27815    60.478    80.696     1.118     3.929
HID  PRO   0.06310  -174.200    78.695     3.544     2.666
HID  PRO   0.05057   -76.400    84.397     1.365     1.301
HID  PRO   0.05227   -58.355   119.276     0.942     3.848
HID  PRO   0.21434    58.787   -88.536     0.925     4.108
HID  PRO   0.00001    94.054   -57.410     1.000     1.000
HID  PRO   0.21716  -170.076   -90.263     2.637     8.157
HID  PRO   0.07840   -60.339   -76.357     2.637     5.392
HID  PRO   0.02651   -67.977    -3.727     1.666    11.401
HID  SER   0.03193    51.728    38.141     0.922     3.722
HID  SER   0.47801    61.903    83.199     0.672     2.259
HID  SER   0.06152  -175.499    77.789     3.033     0.982
HID  SER   0.07029   -61.624   108.538     7.051    14.905
HID  SER   0.00013    68.728   167.179     0.989     2.030
HID  SER   0.18148    60.197   -86.376     0.936     4.801
HID  SER   0.06540  -170.021   -96.935     5.378    10.934
HID  SER   0.09750   -57.525   -70.388     2.103     5.097
HID  SER   0.01289   -66.399   -11.334     1.400     2.128
HID  SER   0.00084   -75.384    45.472     1.000     1.000
HID  THR   0.16864    60.538   -84.138     0.905     5.186
HID  THR   0.00000    96.157   -64.586     1.000     1.000
HID  THR   0.13050  -167.040   -92.674     4.067     7.584
HID  THR   0.12885   -58.882   -74.290     1.955     4.513
HID  THR   0.02050   -66.647   -10.687     0.519     1.587
HID  THR   0.00001    74.643   160.229     0.841     0.484
HID  THR   0.01318    52.917    38.267     1.758     3.550
HID  THR   0.37406    62.246    84.201     0.876     2.112
HID  THR   0.07026  -175.971    77.466     3.288     0.367
HID  THR   0.09400   -61.007   108.470     5.726    15.658
HID  TRP   0.00016    74.809   158.762     1.132     2.732
HID  TRP   0.01296    52.096    40.073     0.730     1.292
HID  TRP   0.40538    62.247    84.506     1.180     1.388
HID  TRP   0.09299  -176.085    77.972     1.670     1.307
HID  TRP   0.04067   -57.885   115.008     1.835     5.488
HID  TRP   0.01183   -71.831    87.197     3.166     1.617
HID  TRP   0.16529    59.483   -87.175     2.148     4.311
HID  TRP   0.12405   -57.174   -71.302     1.397     3.925
HID  TRP   0.01739   -66.595   -10.347     1.632     2.697
HID  TRP   0.00089  -159.617   -35.919     4.022     6.711
HID  TRP   0.12839  -171.085  -100.248     5.922    11.555
HID  TYR   0.28828    59.610   -86.470     2.838     2.838
HID  TYR   0.00001    95.533   -65.332     1.000     1.000
HID  TYR   0.08949  -170.291   -97.732     5.668    10.861
HID  TYR   0.09450   -58.145   -73.103     1.992     5.023
HID  TYR   0.02181   -66.869   -10.202     2.103     2.228
HID  TYR   0.00021    74.933   159.177     0.674     1.468
HID  TYR   0.01649    52.195    39.464     1.511     3.063
HID  TYR   0.37804    62.337    83.972     0.962     1.629
HID  TYR   0.04168  -174.135    77.743     4.046     1.093
HID  TYR   0.03213   -71.552    86.187     2.879     1.255
HID  TYR   0.03737   -57.517   117.850     1.062     4.795
HID  VAL   0.03426    52.292    38.731     1.218     2.495
HID  VAL   0.26428    62.136    83.098     0.962     1.796
HID  VAL   0.07409  -175.909    77.916     2.805     0.715
HID  VAL   0.09715   -60.329   110.685     6.368    13.375
HID  VAL   0.00035    70.243   165.722     3.151     4.065
HID  VAL   0.18830    60.871   -87.578     1.947     5.837
HID  VAL   0.00000    95.198   -61.694     1.000     1.000
HID  VAL   0.17528  -171.492  -100.850     5.364    10.731
HID  VAL   0.14095   -57.315   -72.128     1.476     3.737
HID  VAL   0.02534   -64.801   -14.768     2.519     6.626
HIE  ALA   0.02876    51.939    40.499     0.690     1.146
HIE  ALA   0.27080    61.329    83.824     0.712     1.861
HIE  ALA   0.08255  -174.820    77.213     3.716     0.992
HIE  ALA   0.15768   -60.167   111.964     6.320    12.854
HIE  ALA   0.09804    58.542   -90.675     2.344     8.118
HIE  ALA   0.00002    74.093   160.790     1.000     1.000
HIE  ALA   0.00001  -126.284   -98.419     0.678     0.478
HIE  ALA   0.14396  -170.735   -99.296     5.671    11.554
HIE  ALA   0.05581   -66.614   -10.277     0.410     0.759
HIE  ALA   0.16238   -57.780   -72.452     1.923     5.263
HIE  ARG   0.00891    51.727    37.170     0.941     2.251
HIE  ARG   0.36086    61.801    82.822     1.508     2.703
HIE  ARG   0.14523  -177.094    79.183     1.665     2.477
HIE  ARG   0.09486   -57.892   115.740     2.913     6.690
HIE  ARG   0.15153   -56.813   -70.362     0.971     2.696
HIE  ARG   0.01006   -67.416   -10.822     2.523     4.404
HIE  ARG   0.19616  -176.297  -107.191     3.669     6.379
HIE  ARG   0.00001  -156.243   -42.638     1.000     1.000
HIE  ARG   0.03232    58.421   -92.764     2.311     9.690
HIE  ARG   0.00005    68.979   167.394     1.000     1.000
HIE  ASN   0.02202    51.764    38.698     1.530     4.604
HIE  ASN   0.50235    61.726    82.937     0.885     1.834
HIE  ASN   0.01191  -172.389    77.489     3.948     1.878
HIE  ASN   0.09181   -59.955   112.359     6.536    13.344
HIE  ASN   0.00013    67.807   168.676     0.354     0.883
HIE  ASN   0.19150    59.556   -88.090     1.831     5.269
HIE  ASN   0.00001  -127.224   -97.927     0.655     0.843
HIE  ASN   0.05182  -170.834   -99.619     5.853    11.799
HIE  ASN   0.10663   -56.642   -68.994     1.344     4.587
HIE  ASN   0.02182   -67.527    -9.545     2.411     2.996
HIE  ASP   0.28012    62.107    83.806     2.425     2.466
HIE  ASP   0.00874    51.871    40.771     0.473     1.168
HIE  ASP   0.00001    64.469     2.838     3.872     4.540
HIE  ASP   0.01151  -172.770    77.059     3.130     1.235
HIE  ASP   0.06763   -67.822    92.890     6.070    14.758
HIE  ASP   0.51351    64.838   -81.601     2.669     3.283
HIE  ASP   0.00005  -159.398   -34.460     2.334     5.796
HIE  ASP   0.08719  -166.361   -87.419     6.030     5.093
HIE  ASP   0.00064  -121.396   -86.974     1.000     1.000
HIE  ASP   0.02590   -58.558   -72.727     2.263     4.330
HIE  ASP   0.00470   -67.448    -9.159     0.840     1.911
HIE  ASP   0.00000   -73.167    36.215     1.000     1.000
HIE  CYS   0.03049    51.775    40.595     0.493     1.084
HIE  CYS   0.36296    61.994    82.928     1.060     1.865
HIE  CYS   0.00000    80.787   149.132     1.000     1.000
HIE  CYS   0.09113  -174.903    77.611     3.339     1.710
HIE  CYS   0.10402   -64.072   102.432     6.514    14.059
HIE  CYS   0.13776    59.917   -87.791     2.914     4.651
HIE  CYS   0.13466  -170.778   -98.225     5.460    11.982
HIE  CYS   0.00000  -125.614   -98.319     1.000     1.000
HIE  CYS   0.11180   -57.523   -70.175     2.086     5.022
HIE  CYS   0.02718   -66.399   -11.106     1.644     3.381
HIE  GLN   0.00018    70.332   165.151     3.259     3.833
HIE  GLN   0.49236    61.847    83.709     0.801     1.586
HIE  GLN   0.02395    52.279    36.775     1.370     3.470
HIE  GLN   0.03516  -176.245    77.230     2.702     1.621
HIE  GLN   0.08581   -58.629   113.058     4.083     7.575
HIE  GLN   0.14351    59.133   -87.642     1.020     3.636
HIE  GLN   0.04489  -168.358   -94.493     5.018    10.498
HIE  GLN   0.00000  -126.872   -98.999     1.000     1.000
HIE  GLN   0.01603   -67.682    -9.527     2.243     2.676
HIE  GLN   0.15812   -57.934   -73.902     1.695     4.228
HIE  GLU   0.01558    51.938    40.029     1.195     2.361
HIE  GLU   0.24536    62.199    83.595     0.796     0.954
HIE  GLU   0.00002    72.594   163.033     1.000     1.000
HIE  GLU   0.25375   -59.267    91.340     2.935    12.524
HIE  GLU   0.02506  -177.121    73.688     3.036    14.588
HIE  GLU   0.30522    71.349   -78.239     9.053     7.665
HIE  GLU   0.04976  -168.506   -94.133     6.240    11.934
HIE  GLU   0.01695   -67.187    -9.442     0.689     2.157
HIE  GLU   0.08830   -58.557   -73.793     3.972     4.392
HIE  GLY   0.04691    53.089    38.368     1.673     4.744
HIE  GLY   0.41745    61.407    82.040     0.964     3.024
HIE  GLY   0.04890  -173.626    77.025     3.996     1.024
HIE  GLY   0.07262   -58.747   116.148     2.902     6.686
HIE  GLY   0.09044    58.263   -91.268     1.766     6.872
HIE  GLY   0.00003    66.948   170.530     1.000     1.000
HIE  GLY   0.00001  -126.948   -99.009     0.046     0.018
HIE  GLY   0.17164  -171.095   -99.464     5.556    11.946
HIE  GLY   0.11403   -58.018   -71.929     1.407     3.695
HIE  GLY   0.03799   -67.362    -9.289     1.285     2.254
HIE  HID   0.00016    74.184   160.995     0.571     1.314
HIE  HID   0.01580    52.457    39.660     1.295     3.084
HIE  HID   0.36233    62.041    83.450     0.755     1.478
HIE  HID   0.07076  -175.353    78.514     3.407     2.035
HIE  HID   0.07939   -63.459   106.465     7.858    16.242
HIE  HID   0.24329    59.603   -87.236     1.275     3.544
HIE  HID   0.00000    96.049   -69.446     1.000     1.000
HIE  HID   0.05689  -169.163   -96.549     5.841    11.798
HIE  HID   0.00000  -125.952   -98.414     1.000     1.000
HIE  HID   0.02398   -66.793   -10.247     0.494     0.739
HIE  HID   0.14738   -57.768   -72.715     1.575     3.593
HIE  HIE   0.01205    51.864    40.133     0.502     0.732
HIE  HIE   0.30963    61.654    84.246     0.869     2.165
HIE  HIE   0.04728  -177.745    77.748     1.163     0.627
HIE  HIE   0.10330   -61.809   106.706     6.936    12.230
HIE  HIE   0.26237    58.753   -88.340     0.446     3.868
HIE  HIE   0.00000  -126.330   -98.459     0.210     0.282
HIE  HIE   0.07764  -172.131  -100.456     6.553    11.969
HIE  HIE   0.02263   -66.972   -10.084     0.378     1.028
HIE  HIE   0.16509   -57.830   -73.517     1.563     3.473
HIE  HIP   0.00025    74.836   158.096     3.794     5.982
HIE  HIP   0.01530    52.265    40.058     1.327     2.324
HIE  HIP   0.34909    62.036    82.489     0.938     2.347
HIE  HIP   0.05792  -175.845    79.470     2.722     4.054
HIE  HIP   0.00003   -75.097    47.423     1.000     3.615
HIE  HIP   0.14045   -61.935   109.766     7.304    15.523
HIE  HIP   0.18950    59.318   -88.196     1.926     4.735
HIE  HIP   0.06856  -171.396   -97.913     6.450     9.717
HIE  HIP   0.00000  -126.219   -98.602     1.000     1.000
HIE  HIP   0.02006   -66.134   -12.122     1.060     3.004
HIE  HIP   0.15884   -57.625   -72.781     1.586     3.328
HIE  ILE   0.01739    52.403    36.537     0.873     4.834
HIE  ILE   0.30783    62.132    83.105     0.844     1.382
HIE  ILE   0.03160  -174.472    78.093     3.627     1.607
HIE  ILE   0.05330   -68.772    94.449     6.821    15.954
HIE  ILE   0.37967    60.347   -85.875     1.703     2.126
HIE  ILE   0.00000    66.201   171.489     1.000     1.000
HIE  ILE   0.11789  -167.086   -90.238     3.163     6.044
HIE  ILE   0.04404   -56.294   -67.459     1.698     6.149
HIE  ILE   0.04827   -68.504    -6.352     1.727     2.164
HIE  LEU   0.15436    59.728   -87.806     1.617     5.599
HIE  LEU   0.08018  -170.021   -98.841     6.611    12.279
HIE  LEU   0.04975   -66.824   -10.216     0.639     1.480
HIE  LEU   0.17970   -57.997   -73.351     1.920     4.691
HIE  LEU   0.03363    51.277    40.856     0.808     1.292
HIE  LEU   0.31228    61.777    83.957     0.897     1.962
HIE  LEU   0.00001    76.941   149.134     1.000     1.000
HIE  LEU   0.05844  -173.920    77.022     4.350     0.658
HIE  LEU   0.13164   -64.448   101.597     8.024    14.784
HIE  LYS   0.02526    51.904    37.589     0.588     3.691
HIE  LYS   0.42572    61.700    83.068     0.595     1.935
HIE  LYS   0.02983  -176.498    77.677     2.022     0.424
HIE  LYS   0.12687   -59.552   112.810     5.944    11.873
HIE  LYS   0.11094    59.271   -88.278     1.170     4.595
HIE  LYS   0.05473  -173.658  -102.780     5.559    10.622
HIE  LYS   0.20209   -57.464   -72.517     1.801     4.657
HIE  LYS   0.02456   -66.678   -11.568     1.678     2.785
HIE  MET   0.00853    51.278    41.150     0.864     1.230
HIE  MET   0.40769    62.002    83.860     1.042     1.447
HIE  MET   0.00001    76.623   150.369     1.000     1.000
HIE  MET   0.04720  -175.389    77.268     3.896     1.169
HIE  MET   0.06598   -59.385   110.680     4.766    10.165
HIE  MET   0.30992    59.105   -86.719     0.986     1.596
HIE  MET   0.06186  -168.378   -93.429     5.564    10.459
HIE  MET   0.01436   -66.215   -12.147     2.173     5.169
HIE  MET   0.08445   -57.281   -72.249     1.994     5.476
HIE  PHE   0.00010    68.171   167.988     1.976     3.719
HIE  PHE   0.01299    51.751    38.335     0.870     3.697
HIE  PHE   0.33224    62.064    83.984     0.859     2.160
HIE  PHE   0.08754  -176.379    78.147     3.232     1.181
HIE  PHE   0.00022   -66.779   151.241     0.160     0.052
HIE  PHE   0.09171   -59.134   111.870     4.530     8.570
HIE  PHE   0.24460    58.967   -87.373     0.534     3.967
HIE  PHE   0.07052  -171.510   -99.165     6.672    11.545
HIE  PHE   0.00000  -127.302   -99.772     1.000     1.000
HIE  PHE   0.00011  -165.774   -40.768     1.000     1.000
HIE  PHE   0.13218   -57.561   -72.506     1.770     3.780
HIE  PHE   0.02779   -67.287    -9.673     2.039     2.292
HIE  PRO   0.03488    51.671    42.283     0.117     1.675
HIE  PRO   0.30658    60.029    81.301     0.867     2.346
HIE  PRO   0.07937  -173.640    78.847     3.534     3.321
HIE  PRO   0.04504   -76.283    84.718     1.176     1.156
HIE  PRO   0.03403   -58.369   115.798     0.766     4.754
HIE  PRO   0.22212    58.499   -88.843     1.189     4.267
HIE  PRO   0.16917  -169.776   -92.283     3.839     9.832
HIE  PRO   0.00000  -127.962  -100.158     1.000     1.000
HIE  PRO   0.06555   -58.731   -74.075     2.853     5.347
HIE  PRO   0.03928   -67.751    -6.639     0.579     1.975
HIE  PRO   0.00398   -97.501    43.313    21.851     5.479
HIE  SER   0.01599    52.043    40.739     1.097     1.383
HIE  SER   0.31751    61.826    82.828     1.127     1.985
HIE  SER   0.00001    76.522   151.673     1.000     1.000
HIE  SER   0.05949  -174.276    77.902     3.516     1.420
HIE  SER   0.18001   -63.988   100.098     6.182    13.712
HIE  SER   0.21156    61.754   -86.589     4.578     4.345
HIE  SER   0.07483  -168.168   -92.747     4.634     9.928
HIE  SER   0.02191   -67.104    -9.513     0.707     1.239
HIE  SER   0.11869   -58.506   -74.090     2.328     4.883
HIE  THR   0.00015    75.743   151.164     2.761    11.005
HIE  THR   0.03423    52.326    37.046     1.463     3.834
HIE  THR   0.34909    62.173    84.504     0.547     3.525
HIE  THR   0.09081  -175.266    76.375     3.616     2.533
HIE  THR   0.03344   -69.049    85.719     3.888     1.847
HIE  THR   0.03533   -57.517   116.445     1.670     6.933
HIE  THR   0.10057    58.784   -87.344     1.338     7.155
HIE  THR   0.20484  -170.045   -98.735     5.873    12.048
HIE  THR   0.00001  -126.784   -98.455     1.000     1.000
HIE  THR   0.03947   -67.844   -10.074     2.222     3.482
HIE  THR   0.11208   -58.763   -74.139     2.230     4.870
HIE  TRP   0.00006    70.465   163.587     5.927    11.465
HIE  TRP   0.01756    51.364    40.680     1.061     2.172
HIE  TRP   0.35945    62.232    84.170     1.092     1.723
HIE  TRP   0.11451  -177.689    77.000     1.662     0.790
HIE  TRP   0.01865   -73.530    85.665     0.784     1.124
HIE  TRP   0.05310   -57.464   115.524     1.247     4.578
HIE  TRP   0.19823    58.678   -87.623     1.347     4.033
HIE  TRP   0.09521  -171.988  -100.682     6.364    12.057
HIE  TRP   0.00000  -108.256  -109.560    17.196     9.557
HIE  TRP   0.11920   -57.499   -72.185     1.606     4.152
HIE  TRP   0.00029   -96.258    28.824     1.179     1.747
HIE  TRP   0.02375   -67.494    -9.389     2.047     3.158
HIE  TYR   0.26220    62.871    83.829     2.142     1.452
HIE  TYR   0.02007    51.659    37.853     0.972     3.866
HIE  TYR   0.15464  -176.083    77.949     3.361     0.908
HIE  TYR   0.08721   -61.178   109.465     6.515    13.612
HIE  TYR   0.00012    68.487   167.635     2.042     3.009
HIE  TYR   0.21004    58.960   -87.315     0.827     3.269
HIE  TYR   0.00000    78.718   -36.263     1.000     1.000
HIE  TYR   0.00111  -157.146   -42.370     0.576     1.258
HIE  TYR   0.13808  -170.717   -97.525     5.833    12.212
HIE  TYR   0.11497   -57.406   -72.033     1.415     3.276
HIE  TYR   0.00003   -80.463    47.822     0.068     3.194
HIE  TYR   0.01152   -67.442    -9.536     1.503     1.242
HIE  VAL   0.02709    52.578    35.961     1.821     4.306
HIE  VAL   0.24078    62.365    82.846     1.205     3.067
HIE  VAL   0.12975  -176.063    76.907     2.748     1.483
HIE  VAL   0.01118   -73.538    85.499     3.258     2.649
HIE  VAL   0.07556   -57.628   119.654     0.658     8.311
HIE  VAL   0.00014    67.262   169.857     0.237     0.622
HIE  VAL   0.15660    58.602   -89.436     1.720     8.154
HIE  VAL   0.14239   -57.089   -71.462     1.446     4.011
HIE  VAL   0.03900   -65.620   -14.124     3.472     6.635
HIE  VAL   0.00012  -159.515   -33.996     1.512     3.758
HIE  VAL   0.17738  -170.968   -99.972     5.585    11.295
HIE  VAL   0.00000  -126.661   -98.694     1.000     1.000
HIP  ALA   0.03816    52.535    39.313     1.222     2.814
HIP  ALA   0.32144    62.045    81.697     1.614     3.044
HIP  ALA   0.08040  -174.822    79.746     3.929     3.208
HIP  ALA   0.11237   -59.645   113.727     6.463    13.382
HIP  ALA   0.00033    71.740   163.202     4.001     5.743
HIP  ALA   0.10091    60.213   -89.317     4.048     7.755
HIP  ALA   0.14929  -171.054   -98.447     5.755    10.089
HIP  ALA   0.00053  -154.579   -45.554     1.000     1.000
HIP  ALA   0.16863   -57.505   -72.198     1.563     4.849
HIP  ALA   0.02732   -65.525   -13.354     1.220     3.541
HIP  ALA   0.00062   -73.785    41.057     3.905    14.208
HIP  ARG   0.11239  -176.959  -107.818     1.707     3.546
HIP  ARG   0.17814    59.523   -88.492     0.823     5.278
HIP  ARG   0.16808   -56.935   -70.575     1.005     2.378
HIP  ARG   0.00813   -64.514   -16.028     0.711     1.640
HIP  ARG   0.00012    74.578   159.894     0.688     0.885
HIP  ARG   0.23921    61.527    82.687     0.942     2.016
HIP  ARG   0.00888    54.235    39.398     0.895     4.281
HIP  ARG   0.09189  -176.509    79.732     1.615     2.658
HIP  ARG   0.19316   -57.886   117.429     2.950     6.046
HIP  ASN   0.00624    52.764    38.946     1.677     3.265
HIP  ASN   0.22449    62.147    81.390     1.038     2.983
HIP  ASN   0.03025  -175.733    77.792     2.950     0.889
HIP  ASN   0.15760   -60.001   110.543     5.680    13.287
HIP  ASN   0.28695    60.824   -86.263     2.276     2.767
HIP  ASN   0.00001  -130.547   -97.991     2.777     1.235
HIP  ASN   0.12488  -170.509   -96.756     6.109     8.263
HIP  ASN   0.13749   -58.989   -74.130     2.264     6.106
HIP  ASN   0.03157   -65.642   -13.031     1.049     2.820
HIP  ASN   0.00053   -78.127    48.400     3.955     9.982
HIP  ASP   0.00008    73.326   163.068     0.524     2.006
HIP  ASP   0.00280    53.169    40.529     1.803     4.158
HIP  ASP   0.21723    64.704    83.193     3.492     3.631
HIP  ASP   0.03471  -177.572    80.466     2.631     4.352
HIP  ASP   0.03368   -71.055    78.931     2.190     9.562
HIP  ASP   0.14939   -55.871   119.785     1.823     3.460
HIP  ASP   0.23905    65.590   -82.204     2.194     7.396
HIP  ASP   0.01105   -64.904   -13.622     1.786     2.817
HIP  ASP   0.00001   -70.927    29.746     1.000     1.000
HIP  ASP   0.00031  -115.825   -85.792     3.886     2.703
HIP  ASP   0.21914   -57.152   -71.317     2.470     5.940
HIP  ASP   0.09113  -172.580   -99.985     7.056    11.021
HIP  ASP   0.00000  -159.556    13.614     1.000     1.000
HIP  ASP   0.00143  -155.772   -42.385     1.000     1.000
HIP  CYS   0.14048    60.230   -86.956     1.563     2.524
HIP  CYS   0.12711  -170.006   -96.045     5.502     9.345
HIP  CYS   0.13488   -58.259   -71.742     2.129     4.962
HIP  CYS   0.02020   -66.056   -11.211     0.776     2.633
HIP  CYS   0.00002   -72.151    28.670     1.000     1.000
HIP  CYS   0.00039    75.745   156.465     3.284     5.699
HIP  CYS   0.00773    53.591    36.870     1.923     2.512
HIP  CYS   0.39893    62.119    81.866     1.002     1.838
HIP  CYS   0.07612  -174.721    80.196     3.754     2.999
HIP  CYS   0.09415   -58.790   116.143     5.672    12.137
HIP  GLN   0.01068    51.592    40.128     1.696     3.496
HIP  GLN   0.22855    62.746    82.049     2.039     2.589
HIP  GLN   0.09362  -176.334    79.688     2.086     3.077
HIP  GLN   0.19799   -59.075   112.891     4.878    13.098
HIP  GLN   0.13137    59.848   -87.702     2.154     4.501
HIP  GLN   0.00001    71.172   165.294     1.000     1.000
HIP  GLN   0.00543   -65.728   -12.961     1.401     2.884
HIP  GLN   0.15895   -56.770   -69.458     2.386     5.015
HIP  GLN   0.17322  -174.101  -103.282     5.421     8.491
HIP  GLN   0.00019  -157.910   -38.395     1.000     1.000
HIP  GLU   0.00079    52.486    38.695     2.135     2.718
HIP  GLU   0.06959    64.349    83.152     2.192     3.107
HIP  GLU   0.08129  -176.476    78.974     3.150     2.853
HIP  GLU   0.34281   -59.013   104.047     4.662    17.484
HIP  GLU   0.20240    68.453   -81.850     8.951     9.077
HIP  GLU   0.01108    72.221   -21.589     1.000     1.000
HIP  GLU   0.10447  -173.940  -101.726     6.323    12.681
HIP  GLU   0.00374  -159.446   -65.688     7.337     7.834
HIP  GLU   0.13322   -57.362   -70.975     2.662     5.530
HIP  GLU   0.00068   -74.142    37.481     3.132     7.759
HIP  GLU   0.04994   -63.451   -16.091     2.693     6.407
HIP  GLY   0.12197    59.235   -88.689     1.840     6.685
HIP  GLY   0.10859  -174.175  -102.166     5.453     9.812
HIP  GLY   0.15138   -57.819   -72.762     1.742     4.660
HIP  GLY   0.02493   -66.190    -8.662     1.777     9.179
HIP  GLY   0.00104    74.281   158.891     3.290     5.541
HIP  GLY   0.02999    52.210    36.957     1.873     3.490
HIP  GLY   0.30573    61.227    79.679     1.201     2.633
HIP  GLY   0.09701  -175.433    78.877     3.135     2.264
HIP  GLY   0.15935   -59.947   114.243     6.430    13.102
HIP  HID   0.00006    72.929   158.762     4.192     7.879
HIP  HID   0.23069    61.984    83.400     0.899     1.775
HIP  HID   0.01935    51.431    40.966     1.627     3.302
HIP  HID   0.03528  -176.571    78.103     2.248     2.090
HIP  HID   0.10736   -60.853   109.002     5.601    15.187
HIP  HID   0.32958    60.899   -86.672     2.457     3.530
HIP  HID   0.19621   -56.893   -69.722     1.717     4.347
HIP  HID   0.01927   -65.373   -14.342     1.993     4.342
HIP  HID   0.00002   -76.829    37.609     1.000     1.000
HIP  HID   0.00086  -161.310   -28.613     1.491     3.139
HIP  HID   0.06131  -170.502   -99.354     5.900    11.327
HIP  HIE   0.00025    74.836   158.096     3.794     5.982
HIP  HIE   0.01530    52.265    40.058     1.327     2.324
HIP  HIE   0.34909    62.036    82.489     0.938     2.347
HIP  HIE   0.05792  -175.845    79.470     2.722     4.054
HIP  HIE   0.00003   -75.097    47.423     1.000     3.615
HIP  HIE   0.14045   -61.935   109.766     7.304    15.523
HIP  HIE   0.18950    59.318   -88.196     1.926     4.735
HIP  HIE   0.06856  -171.396   -97.913     6.450     9.717
HIP  HIE   0.00000  -126.219   -98.602     1.000     1.000
HIP  HIE   0.02006   -66.134   -12.122     1.060     3.004
HIP  HIE   0.15884   -57.625   -72.781     1.586     3.328
HIP  HIP   0.00006    72.034   162.496     0.000     0.000
HIP  HIP   0.19598    62.160    82.245     1.363     2.073
HIP  HIP   0.01537    52.893    37.503     1.575     2.823
HIP  HIP   0.05194  -176.434    78.787     1.478     3.373
HIP  HIP   0.03501   -56.279   122.392     1.473     3.646
HIP  HIP   0.15455   -67.362    89.441     1.973     5.360
HIP  HIP   0.02238   -64.841   -15.729     1.300     2.485
HIP  HIP   0.10070   -57.074   -70.131     2.304     6.205
HIP  HIP   0.06775  -174.295  -102.248     5.762     8.641
HIP  HIP   0.35626    65.507   -84.589     6.237     4.149
HIP  ILE   0.01178    52.954    39.044     1.644     2.778
HIP  ILE   0.33555    62.727    80.899     1.241     2.561
HIP  ILE   0.02995  -176.831    82.939     2.179     2.872
HIP  ILE   0.10449   -63.681   105.006     7.685    18.016
HIP  ILE   0.34367    60.828   -85.658     1.058     2.758
HIP  ILE   0.00001    61.953   175.700     1.000     1.000
HIP  ILE   0.07595  -169.335   -95.188     5.987     8.611
HIP  ILE   0.00001  -152.328   -51.409     1.000     1.000
HIP  ILE   0.06387   -57.215   -71.232     1.173     4.186
HIP  ILE   0.03472   -67.287    -6.532     1.271    10.048
HIP  LEU   0.11413    60.171   -88.227     1.286     4.917
HIP  LEU   0.00678  -151.659   -62.151     1.515     4.572
HIP  LEU   0.16046  -173.750  -102.962     5.860     9.331
HIP  LEU   0.19225   -56.863   -69.202     1.676     4.830
HIP  LEU   0.03665   -65.538   -13.185     0.926     3.497
HIP  LEU   0.01370    52.396    38.817     1.869     3.280
HIP  LEU   0.27534    62.504    82.902     1.125     2.239
HIP  LEU   0.06983  -176.959    80.139     1.755     2.959
HIP  LEU   0.13085   -60.398   112.301     6.903    14.218
HIP  LYS   0.13544    59.628   -87.208     0.648     2.236
HIP  LYS   0.16118  -175.299  -106.059     4.080     7.707
HIP  LYS   0.01317   -64.077   -17.054     0.535     0.995
HIP  LYS   0.22918   -57.583   -71.253     1.742     5.087
HIP  LYS   0.00016    75.268   157.840     0.414     0.877
HIP  LYS   0.01296    52.736    39.600     1.591     3.815
HIP  LYS   0.23262    62.127    81.671     1.042     2.229
HIP  LYS   0.05561  -176.441    79.215     2.099     2.705
HIP  LYS   0.15968   -58.328   115.914     4.575     9.014
HIP  MET   0.23482    59.745   -87.114     1.773     4.129
HIP  MET   0.12392   -57.171   -71.917     1.720     4.686
HIP  MET   0.01242   -64.784   -16.260     2.669     5.721
HIP  MET   0.00012  -156.695   -41.233     2.432     5.311
HIP  MET   0.13672  -174.853  -103.497     4.701     7.972
HIP  MET   0.01582    51.505    39.136     3.175     4.259
HIP  MET   0.32427    62.435    81.454     1.320     2.174
HIP  MET   0.00002    75.016   156.057     1.000     1.000
HIP  MET   0.08736   -57.958   117.221     4.369    10.592
HIP  MET   0.06443  -176.581    78.023     2.355     2.123
HIP  MET   0.00009  -106.904    48.239     1.000     1.000
HIP  PHE   0.12365    59.910   -87.420     1.523     4.551
HIP  PHE   0.00037  -155.696   -43.461     1.154     2.994
HIP  PHE   0.11732  -171.772  -100.768     5.663    10.745
HIP  PHE   0.14049   -57.855   -72.677     1.904     5.890
HIP  PHE   0.00022   -74.229    34.628     3.234     6.081
HIP  PHE   0.01141   -66.172   -12.111     2.392     3.693
HIP  PHE   0.00042    72.883   160.886     4.153     5.013
HIP  PHE   0.01109    52.341    39.131     1.621     2.857
HIP  PHE   0.34721    62.773    83.093     1.118     3.100
HIP  PHE   0.10762  -175.654    78.089     2.754     2.503
HIP  PHE   0.00035   -66.372   151.399     0.287     0.362
HIP  PHE   0.13986   -61.156   109.150     6.026    13.778
HIP  PRO   0.00036    74.641   158.826     0.714     0.988
HIP  PRO   0.02016    51.678    40.470     0.613     1.417
HIP  PRO   0.25173    60.188    78.676     1.083     2.970
HIP  PRO   0.05400  -175.410    81.598     3.407     3.331
HIP  PRO   0.10734   -63.749   108.635     8.793    16.914
HIP  PRO   0.21338    58.595   -88.677     1.153     4.886
HIP  PRO   0.21500  -171.975   -94.183     4.253     9.885
HIP  PRO   0.10072   -58.772   -73.428     2.338     4.724
HIP  PRO   0.03730   -67.256    -5.510     1.718    11.870
HIP  SER   0.25806    61.687   -86.664     4.363     4.529
HIP  SER   0.11514  -171.619   -98.660     5.483    10.764
HIP  SER   0.02087   -65.991   -11.535     1.131     3.530
HIP  SER   0.10875   -57.967   -72.676     1.931     4.022
HIP  SER   0.00044    74.325   160.088     2.664     3.284
HIP  SER   0.02796    52.463    39.938     1.287     3.428
HIP  SER   0.25465    62.054    80.410     1.010     2.366
HIP  SER   0.04235  -176.587    78.919     1.958     3.454
HIP  SER   0.00087   -74.109    39.123     0.485    10.939
HIP  SER   0.17091   -62.977   103.803     6.551    15.274
HIP  THR   0.05936    51.098    39.391     1.441     2.972
HIP  THR   0.33318    62.211    83.589     0.659     2.521
HIP  THR   0.00003    76.169   151.010     1.000     1.000
HIP  THR   0.05933  -175.168    78.457     3.480     3.087
HIP  THR   0.09767   -59.499   114.122     4.700    15.504
HIP  THR   0.08165    59.814   -86.934     2.021     7.404
HIP  THR   0.09790   -58.454   -72.683     2.272     5.935
HIP  THR   0.05437   -66.510   -11.546     1.187     3.205
HIP  THR   0.00055  -161.160   -31.520     0.720     0.868
HIP  THR   0.21597  -169.706   -97.563     6.070    10.451
HIP  TRP   0.00006    70.477   165.522     5.307     7.727
HIP  TRP   0.04765    50.181    41.987     1.564     3.265
HIP  TRP   0.30099    62.634    82.892     2.053     3.170
HIP  TRP   0.09150   -61.393   106.713     5.815    15.085
HIP  TRP   0.06148  -176.448    79.340     3.530     2.791
HIP  TRP   0.00069   -95.560    28.380     8.512    12.944
HIP  TRP   0.20916    59.906   -87.209     3.685     4.329
HIP  TRP   0.00017  -151.285   -52.708     1.151     0.656
HIP  TRP   0.14320  -172.687  -101.374     6.129    10.447
HIP  TRP   0.12028   -57.417   -71.459     2.379     5.249
HIP  TRP   0.02483   -66.161   -12.517     1.516     2.750
HIP  TYR   0.07241    59.748   -89.855     2.099     6.533
HIP  TYR   0.00009    80.754   -14.651     9.484    18.955
HIP  TYR   0.15663  -171.847   -99.746     7.394    13.294
HIP  TYR   0.00000  -155.460   -32.756     1.000     1.000
HIP  TYR   0.21016   -57.964   -73.899     2.594     5.358
HIP  TYR   0.01476   -65.438   -12.922     0.857     2.990
HIP  TYR   0.00021   -70.295    29.737     2.568    12.708
HIP  TYR   0.00029    75.183   159.398     2.044     4.709
HIP  TYR   0.01038    53.425    38.320     1.820     2.803
HIP  TYR   0.31911    61.968    83.733     0.954     2.142
HIP  TYR   0.09260  -176.651    78.365     2.829     2.431
HIP  TYR   0.01088   -73.528    86.679     0.485     1.630
HIP  TYR   0.11246   -57.375   116.085     2.039     4.527
HIP  VAL   0.24091    62.426    82.289     1.188     2.620
HIP  VAL   0.05479    51.180    39.216     1.696     2.784
HIP  VAL   0.11873  -176.640    80.325     1.738     3.143
HIP  VAL   0.11174   -58.488   119.594     4.369    12.398
HIP  VAL   0.00006    71.712   162.652     6.400     8.411
HIP  VAL   0.14209    59.800   -88.115     1.872     5.380
HIP  VAL   0.12970  -173.294  -101.898     5.840     9.877
HIP  VAL   0.13559   -57.229   -70.883     1.247     2.989
HIP  VAL   0.06638   -62.956   -19.066     1.721     4.168
ILE  ALA   0.00010    74.174   159.414     1.282     1.913
ILE  ALA   0.00817    54.383    35.824     1.304     3.173
ILE  ALA   0.39875    61.845    82.161     1.124     2.051
ILE  ALA   0.01524  -170.512    77.396     2.667     0.647
ILE  ALA   0.05097   -71.163    86.001     3.448     1.183
ILE  ALA   0.01458   -56.813   118.042     1.003     4.876
ILE  ALA   0.22619    60.361   -86.330     2.702     4.373
ILE  ALA   0.11970  -167.920   -92.436     4.493     8.621
ILE  ALA   0.09644   -67.272    -7.729     1.068     3.207
ILE  ALA   0.06987   -56.402   -67.884     1.807     8.308
ILE  ARG   0.00485    52.906    37.526     0.626     3.298
ILE  ARG   0.49894    62.186    82.520     1.036     1.619
ILE  ARG   0.03866  -176.801    78.822     0.677     0.759
ILE  ARG   0.07345   -65.648    99.151     7.489    16.432
ILE  ARG   0.29153    61.447   -85.278     1.091     1.586
ILE  ARG   0.01442  -168.397   -94.696     6.376    10.459
ILE  ARG   0.05496   -57.822   -72.238     1.178     3.968
ILE  ARG   0.02317   -67.102    -8.709     0.551     1.607
ILE  ASN   0.01336    51.994    39.339     1.204     2.784
ILE  ASN   0.37030    62.066    82.326     0.884     1.872
ILE  ASN   0.01420  -173.762    77.657     3.744     1.031
ILE  ASN   0.05102   -72.737    85.979     2.670     0.912
ILE  ASN   0.02564   -56.461   123.520     1.910     5.937
ILE  ASN   0.33420    61.167   -85.337     1.549     2.651
ILE  ASN   0.10465  -166.430   -89.490     1.811     3.186
ILE  ASN   0.05135   -67.538    -7.742     1.163     2.020
ILE  ASN   0.03528   -57.235   -69.040     1.671     8.000
ILE  ASP   0.33959    62.569    82.289     1.185     2.366
ILE  ASP   0.01834    55.912    30.127     3.064    10.951
ILE  ASP   0.00526  -173.164    78.006     3.842     1.737
ILE  ASP   0.06434   -61.357    86.629     8.227    11.375
ILE  ASP   0.00005    66.962   -12.025     0.744     1.435
ILE  ASP   0.43781    73.688   -66.990     6.126     9.075
ILE  ASP   0.09107  -164.400   -86.058     2.772     2.736
ILE  ASP   0.00058  -115.864   -86.985     1.000     1.000
ILE  ASP   0.01191   -57.580   -72.985     1.445     5.836
ILE  ASP   0.03105   -67.952    -6.246     1.464     4.540
ILE  CYS   0.01040    52.770    37.904     0.501     1.206
ILE  CYS   0.34970    61.715    82.947     0.644     1.311
ILE  CYS   0.02568  -172.012    77.580     3.698     0.614
ILE  CYS   0.06929   -71.459    88.131     5.161     9.172
ILE  CYS   0.34568    60.641   -85.546     1.648     1.289
ILE  CYS   0.08565  -168.116   -91.818     4.541     8.853
ILE  CYS   0.04502   -67.639    -6.709     0.409     1.482
ILE  CYS   0.06857   -56.823   -68.662     2.129     8.622
ILE  GLN   0.01216    53.794    36.523     1.368     3.031
ILE  GLN   0.37612    62.255    82.887     1.092     1.922
ILE  GLN   0.00965  -173.359    78.742     4.907     1.472
ILE  GLN   0.04015   -72.691    85.491     1.093     0.510
ILE  GLN   0.01137   -57.879   123.836     0.957    10.619
ILE  GLN   0.36730    61.341   -85.223     1.226     1.000
ILE  GLN   0.06204  -165.565   -89.372     1.044     1.356
ILE  GLN   0.06283   -67.022    -8.776     1.353     3.536
ILE  GLN   0.05839   -56.424   -68.887     1.807     7.815
ILE  GLU   0.01002    52.479    38.718     0.617     1.314
ILE  GLU   0.21943    62.321    82.167     1.311     1.750
ILE  GLU   0.07375   -65.519    87.864     7.153    12.727
ILE  GLU   0.00831  -175.019    76.038     3.966     8.574
ILE  GLU   0.57687    69.859   -80.796     7.364     6.452
ILE  GLU   0.06357  -165.725   -88.195     2.886     5.381
ILE  GLU   0.02817   -67.717    -7.395     0.694     1.425
ILE  GLU   0.01988   -58.062   -71.777     4.462     6.745
ILE  GLY   0.03073    54.895    33.859     1.395     3.342
ILE  GLY   0.40314    61.929    80.034     1.550     3.219
ILE  GLY   0.02724  -171.768    77.585     3.364     1.221
ILE  GLY   0.01645   -57.267   119.499     0.685     3.680
ILE  GLY   0.04909   -73.968    82.708     1.963     8.945
ILE  GLY   0.00006    70.769   166.666     0.169     0.594
ILE  GLY   0.20111    60.074   -86.012     1.399     3.585
ILE  GLY   0.00304  -160.026   -32.903     1.427     3.338
ILE  GLY   0.11306  -167.898   -91.762     3.853     8.710
ILE  GLY   0.04306   -66.785    -8.537     1.825     4.720
ILE  GLY   0.11303   -56.955   -68.812     1.484     7.046
ILE  HID   0.00001    73.697   160.849     0.852     1.518
ILE  HID   0.01269    52.626    39.600     0.589     1.490
ILE  HID   0.33427    62.647    81.903     1.312     2.061
ILE  HID   0.02622  -174.310    77.905     3.248     1.306
ILE  HID   0.05235   -68.195    94.968     7.198    15.580
ILE  HID   0.39989    61.404   -85.035     0.896     1.273
ILE  HID   0.05116  -166.763   -90.419     3.194     5.749
ILE  HID   0.04276   -67.516    -7.056     0.440     1.351
ILE  HID   0.08066   -56.683   -69.419     1.491     5.574
ILE  HIE   0.01739    52.403    36.537     0.873     4.834
ILE  HIE   0.30783    62.132    83.105     0.844     1.382
ILE  HIE   0.03160  -174.472    78.093     3.627     1.607
ILE  HIE   0.05330   -68.772    94.449     6.821    15.954
ILE  HIE   0.37967    60.347   -85.875     1.703     2.126
ILE  HIE   0.00000    66.201   171.489     1.000     1.000
ILE  HIE   0.11789  -167.086   -90.238     3.163     6.044
ILE  HIE   0.04404   -56.294   -67.459     1.698     6.149
ILE  HIE   0.04827   -68.504    -6.352     1.727     2.164
ILE  HIP   0.01178    52.954    39.044     1.644     2.778
ILE  HIP   0.33555    62.727    80.899     1.241     2.561
ILE  HIP   0.02995  -176.831    82.939     2.179     2.872
ILE  HIP   0.10449   -63.681   105.006     7.685    18.016
ILE  HIP   0.34367    60.828   -85.658     1.058     2.758
ILE  HIP   0.00001    61.953   175.700     1.000     1.000
ILE  HIP   0.07595  -169.335   -95.188     5.987     8.611
ILE  HIP   0.00001  -152.328   -51.409     1.000     1.000
ILE  HIP   0.06387   -57.215   -71.232     1.173     4.186
ILE  HIP   0.03472   -67.287    -6.532     1.271    10.048
ILE  ILE   0.01581    52.411    39.317     0.308     1.116
ILE  ILE   0.22248    62.143    82.672     1.269     3.026
ILE  ILE   0.03575  -175.677    78.996     3.089     0.725
ILE  ILE   0.16170   -71.136    86.090     3.106     6.152
ILE  ILE   0.05340   -67.271    -6.846     0.111     1.146
ILE  ILE   0.05787   -57.260   -71.294     2.126     9.114
ILE  ILE   0.33274    61.548   -84.764     1.084     0.897
ILE  ILE   0.12026  -173.709  -101.851     6.079     9.980
ILE  LEU   0.02682    51.926    39.616     0.550     1.702
ILE  LEU   0.30207    62.268    82.757     1.318     2.245
ILE  LEU   0.00001    69.803   165.883     1.000     1.000
ILE  LEU   0.02786  -174.792    78.572     3.734     1.045
ILE  LEU   0.01962   -56.855   123.238     1.294     7.827
ILE  LEU   0.08475   -69.343    85.785     3.541     1.759
ILE  LEU   0.07136   -67.602    -7.079     0.591     1.748
ILE  LEU   0.05108   -57.005   -68.982     2.162    10.690
ILE  LEU   0.31903    61.334   -85.444     2.064     3.348
ILE  LEU   0.09741  -168.636   -93.962     5.511     9.183
ILE  LYS   0.01658    53.166    38.580     1.339     2.571
ILE  LYS   0.29634    62.121    82.929     1.035     1.720
ILE  LYS   0.02592  -175.215    78.571     3.054     1.313
ILE  LYS   0.06509   -67.372    98.035     7.991    17.813
ILE  LYS   0.36826    61.038   -85.392     0.907     1.083
ILE  LYS   0.08170  -167.167   -91.311     3.626     6.665
ILE  LYS   0.06539   -67.219    -8.019     0.321     1.389
ILE  LYS   0.08072   -57.042   -71.400     1.684     6.207
ILE  MET   0.24436    62.024    83.273     0.847     1.264
ILE  MET   0.01060    52.722    39.086     1.651     3.765
ILE  MET   0.00964  -175.537    79.264     2.397     1.406
ILE  MET   0.04985   -68.927    90.432     6.071    12.098
ILE  MET   0.57867    60.862   -85.098     1.128     0.822
ILE  MET   0.04627  -170.124   -96.196     5.563    10.607
ILE  MET   0.04085   -66.792    -9.353     1.542     4.498
ILE  MET   0.01975   -57.612   -71.485     1.981     6.720
ILE  PHE   0.01051    52.845    37.789     1.096     4.037
ILE  PHE   0.29163    62.693    84.024     1.226     2.248
ILE  PHE   0.01678  -173.740    78.010     3.668     0.859
ILE  PHE   0.06239   -72.358    85.271     1.208     1.866
ILE  PHE   0.01241   -56.586   119.294     1.294     3.256
ILE  PHE   0.00002    68.207   168.148     0.685     1.735
ILE  PHE   0.43086    60.770   -85.238     1.418     2.091
ILE  PHE   0.00072  -156.851   -40.781     4.668    11.096
ILE  PHE   0.09238  -166.535   -88.688     2.804     5.784
ILE  PHE   0.03682   -56.986   -69.634     1.983     7.593
ILE  PHE   0.04550   -68.167    -7.152     2.296     2.408
ILE  PRO   0.26637    59.310   -86.846     1.191     1.312
ILE  PRO   0.20589  -168.449   -87.652     2.409     5.674
ILE  PRO   0.07361   -58.176   -71.747     2.354     5.746
ILE  PRO   0.02883   -68.517    -3.111     0.619     1.983
ILE  PRO   0.00000   -77.905    39.156     1.000     1.000
ILE  PRO   0.00011    72.159   160.771     0.821     0.731
ILE  PRO   0.01147    52.328    38.986     0.137     0.358
ILE  PRO   0.27770    61.013    77.825     1.057     3.552
ILE  PRO   0.02565  -171.956    79.801     3.683     3.029
ILE  PRO   0.09596   -76.617    83.101     1.770     1.596
ILE  PRO   0.01441   -57.830   119.978     0.200     1.714
ILE  SER   0.01907    53.095    40.429     0.524     1.902
ILE  SER   0.39019    62.386    82.738     1.740     2.237
ILE  SER   0.00001    71.674   165.196     1.000     1.000
ILE  SER   0.02226  -175.349    78.178     2.756     0.930
ILE  SER   0.09180   -67.228    93.554     6.197    13.351
ILE  SER   0.32401    61.114   -85.148     1.055     2.209
ILE  SER   0.08262  -168.324   -93.007     5.272     9.701
ILE  SER   0.00000  -157.378   -39.607     1.000     1.000
ILE  SER   0.02349   -67.469    -7.923     0.478     1.207
ILE  SER   0.04655   -56.575   -67.447     2.195     8.225
ILE  THR   0.03758    52.702    38.014     0.656     1.202
ILE  THR   0.31262    62.296    83.981     1.102     3.054
ILE  THR   0.06890  -175.683    77.795     3.384     0.673
ILE  THR   0.05413   -70.088    84.344     3.248     2.022
ILE  THR   0.00639   -57.106   115.577     0.614     2.831
ILE  THR   0.24916    61.477   -84.682     1.352     2.090
ILE  THR   0.14390  -166.915   -91.541     4.776     8.021
ILE  THR   0.05998   -68.077    -7.391     0.648     1.050
ILE  THR   0.06735   -57.079   -68.890     2.586     8.728
ILE  TRP   0.36441    61.843    83.314     0.936     2.091
ILE  TRP   0.01712    52.333    39.215     1.316     2.928
ILE  TRP   0.00002    73.921   160.320     1.000     1.000
ILE  TRP   0.01592  -175.022    78.417     5.670     1.779
ILE  TRP   0.03766   -72.988    85.305     1.298     1.636
ILE  TRP   0.01366   -57.958   114.364     0.998     3.695
ILE  TRP   0.41003    60.992   -85.450     1.457     1.768
ILE  TRP   0.08001  -167.016   -90.981     3.482     5.918
ILE  TRP   0.02863   -56.568   -70.274     1.125     4.460
ILE  TRP   0.03240   -68.205    -6.858     1.455     1.589
ILE  TRP   0.00014   -94.273    29.491     7.454     7.014
ILE  TYR   0.01099    52.255    39.975     0.768     1.407
ILE  TYR   0.27170    62.749    84.329     1.318     1.746
ILE  TYR   0.02553  -175.473    78.639     2.789     1.729
ILE  TYR   0.08986   -68.297    92.693     6.403    14.169
ILE  TYR   0.43078    60.392   -85.200     1.630     0.948
ILE  TYR   0.00001    49.894  -127.770     1.000     1.000
ILE  TYR   0.07976  -167.294   -90.558     3.750     7.827
ILE  TYR   0.03331   -67.550    -7.495     1.502     3.300
ILE  TYR   0.05806   -56.147   -66.142     2.171     8.222
ILE  VAL   0.01752    52.567    38.729     0.826     1.788
ILE  VAL   0.20839    62.349    82.340     1.067     3.102
ILE  VAL   0.04694  -175.877    79.183     3.011     1.373
ILE  VAL   0.07486   -66.871    96.225     7.339    15.748
ILE  VAL   0.26078    60.941   -85.683     1.758     2.227
ILE  VAL   0.12828  -168.124   -93.141     4.805     8.400
ILE  VAL   0.10892   -66.378    -9.880     1.529     4.296
ILE  VAL   0.15432   -56.009   -66.605     2.040     8.327
LEU  ALA   0.02190    52.966    35.816     1.407     3.025
LEU  ALA   0.27290    61.660    82.637     1.076     2.639
LEU  ALA   0.06638  -173.831    76.987     4.067     0.698
LEU  ALA   0.09490   -60.937   110.353     7.869    15.180
LEU  ALA   0.10753    58.981   -91.273     2.000     8.159
LEU  ALA   0.24420   -57.057   -70.394     2.026     6.328
LEU  ALA   0.00007   -76.614    40.107     3.237     6.403
LEU  ALA   0.03846   -66.187   -11.295     0.813     1.572
LEU  ALA   0.00171  -157.971   -37.603     1.772     4.224
LEU  ALA   0.15195  -169.312   -97.020     5.427    10.574
LEU  ARG   0.09126    59.950   -87.691     1.484     4.542
LEU  ARG   0.09468  -171.807  -101.602     5.864    10.483
LEU  ARG   0.00026  -151.258   -57.305     1.000     1.000
LEU  ARG   0.01816   -65.520   -13.202     0.414     1.302
LEU  ARG   0.21249   -57.015   -70.297     1.936     5.922
LEU  ARG   0.00558    52.139    37.643     0.974     2.789
LEU  ARG   0.30839    62.148    83.509     0.987     1.464
LEU  ARG   0.11679  -176.227    78.608     2.648     1.331
LEU  ARG   0.15239   -57.520   116.923     3.887     7.547
LEU  ASN   0.28515    60.242   -86.610     1.277     2.883
LEU  ASN   0.06871  -165.488   -90.621     2.448     4.120
LEU  ASN   0.03214   -66.649   -10.496     0.787     1.129
LEU  ASN   0.19967   -58.376   -74.400     1.903     5.120
LEU  ASN   0.02668    52.064    39.543     0.639     1.091
LEU  ASN   0.23608    61.642    84.005     0.732     1.541
LEU  ASN   0.03483  -173.588    76.767     4.453     0.405
LEU  ASN   0.11673   -64.011   103.293     7.944    15.512
LEU  ASP   0.00705    51.967    38.590     1.052     3.448
LEU  ASP   0.32702    61.833    83.095     0.971     2.357
LEU  ASP   0.01357  -173.932    76.687     3.684     0.699
LEU  ASP   0.11662   -68.014    91.861     6.026    14.177
LEU  ASP   0.43210    65.143   -81.067     2.499     4.246
LEU  ASP   0.00003    66.604   170.718     1.000     1.000
LEU  ASP   0.00117  -116.546   -87.283     3.905     2.319
LEU  ASP   0.05346  -165.966   -88.113     2.110     3.835
LEU  ASP   0.01144   -66.536   -11.095     1.302     3.592
LEU  ASP   0.03755   -56.086   -65.356     1.465     3.699
LEU  CYS   0.43174    61.916    82.481     1.165     1.979
LEU  CYS   0.02853    51.835    40.183     0.617     2.249
LEU  CYS   0.01944  -174.213    77.190     3.817     0.570
LEU  CYS   0.07847   -59.924   111.669     4.816    12.787
LEU  CYS   0.11057    60.427   -87.973     2.289     5.559
LEU  CYS   0.00002    69.765   165.554     1.000     1.000
LEU  CYS   0.14454  -167.308   -92.480     3.901     7.481
LEU  CYS   0.03237   -66.025   -11.502     1.007     3.008
LEU  CYS   0.15434   -56.798   -68.244     2.189     5.726
LEU  GLN   0.03095    50.880    41.044     0.484     0.944
LEU  GLN   0.31305    61.903    83.309     0.720     1.552
LEU  GLN   0.08336  -175.579    77.382     3.561     0.842
LEU  GLN   0.16392   -55.887   120.357     0.889     3.050
LEU  GLN   0.00001  -103.565    79.726     1.000     1.000
LEU  GLN   0.04241    58.517   -95.241     2.297     9.943
LEU  GLN   0.00010    68.944   166.448     1.000     1.000
LEU  GLN   0.09133  -167.544   -93.848     4.884     8.528
LEU  GLN   0.03428   -65.676   -12.862     0.879     2.262
LEU  GLN   0.24059   -56.024   -67.021     1.528     5.461
LEU  GLU   0.01027    52.001    39.407     1.857     2.599
LEU  GLU   0.28127    61.742    83.071     0.838     1.901
LEU  GLU   0.00000    73.151   162.522     1.000     1.000
LEU  GLU   0.00555  -174.320    75.027     4.995    12.226
LEU  GLU   0.33735   -57.439    91.381     3.166    13.179
LEU  GLU   0.14079    69.550   -81.043     9.021    10.675
LEU  GLU   0.07757  -167.415   -92.945     4.662     9.546
LEU  GLU   0.02457   -66.215   -10.827     1.106     3.191
LEU  GLU   0.12263   -57.877   -68.306     7.182     6.682
LEU  GLY   0.02489    53.611    36.843     1.151     0.983
LEU  GLY   0.42512    61.424    81.835     1.351     2.246
LEU  GLY   0.00000    77.820   148.276     1.000     1.000
LEU  GLY   0.05744  -172.220    76.923     4.152     0.679
LEU  GLY   0.19803   -57.957   117.523     1.510     4.069
LEU  GLY   0.06821    58.204   -93.991     2.372     8.893
LEU  GLY   0.15035  -166.237   -90.402     2.295     4.436
LEU  GLY   0.04001   -66.409   -11.051     1.419     3.542
LEU  GLY   0.03596   -57.524   -69.885     1.048     5.395
LEU  HID   0.01308    51.529    41.367     0.773     1.559
LEU  HID   0.29391    61.985    83.949     1.164     1.913
LEU  HID   0.03039  -174.573    78.124     3.795     1.199
LEU  HID   0.10988   -60.169   112.528     6.171    13.512
LEU  HID   0.13768    60.295   -87.164     1.350     4.493
LEU  HID   0.14378  -167.828   -94.324     4.905     8.786
LEU  HID   0.05258   -66.175   -11.456     0.835     2.809
LEU  HID   0.21871   -57.089   -70.434     1.537     5.261
LEU  HIE   0.15436    59.728   -87.806     1.617     5.599
LEU  HIE   0.08018  -170.021   -98.841     6.611    12.279
LEU  HIE   0.04975   -66.824   -10.216     0.639     1.480
LEU  HIE   0.17970   -57.997   -73.351     1.920     4.691
LEU  HIE   0.03363    51.277    40.856     0.808     1.292
LEU  HIE   0.31228    61.777    83.957     0.897     1.962
LEU  HIE   0.00001    76.941   149.134     1.000     1.000
LEU  HIE   0.05844  -173.920    77.022     4.350     0.658
LEU  HIE   0.13164   -64.448   101.597     8.024    14.784
LEU  HIP   0.11413    60.171   -88.227     1.286     4.917
LEU  HIP   0.00678  -151.659   -62.151     1.515     4.572
LEU  HIP   0.16046  -173.750  -102.962     5.860     9.331
LEU  HIP   0.19225   -56.863   -69.202     1.676     4.830
LEU  HIP   0.03665   -65.538   -13.185     0.926     3.497
LEU  HIP   0.01370    52.396    38.817     1.869     3.280
LEU  HIP   0.27534    62.504    82.902     1.125     2.239
LEU  HIP   0.06983  -176.959    80.139     1.755     2.959
LEU  HIP   0.13085   -60.398   112.301     6.903    14.218
LEU  ILE   0.02682    51.926    39.616     0.550     1.702
LEU  ILE   0.30207    62.268    82.757     1.318     2.245
LEU  ILE   0.00001    69.803   165.883     1.000     1.000
LEU  ILE   0.02786  -174.792    78.572     3.734     1.045
LEU  ILE   0.01962   -56.855   123.238     1.294     7.827
LEU  ILE   0.08475   -69.343    85.785     3.541     1.759
LEU  ILE   0.07136   -67.602    -7.079     0.591     1.748
LEU  ILE   0.05108   -57.005   -68.982     2.162    10.690
LEU  ILE   0.31903    61.334   -85.444     2.064     3.348
LEU  ILE   0.09741  -168.636   -93.962     5.511     9.183
LEU  LEU   0.01636    51.840    40.823     0.728     2.322
LEU  LEU   0.26175    62.030    84.071     0.879     1.416
LEU  LEU   0.07078  -175.923    78.987     3.729     1.911
LEU  LEU   0.09505   -62.015   105.267     7.295    18.162
LEU  LEU   0.15420    60.743   -88.045     1.621     6.120
LEU  LEU   0.11774  -166.955   -93.011     5.139     7.944
LEU  LEU   0.06561   -66.329   -10.760     0.613     1.412
LEU  LEU   0.21852   -57.024   -69.923     2.112     7.942
LEU  LYS   0.08177    60.519   -88.933     2.769     7.618
LEU  LYS   0.11053  -170.177   -98.742     6.329    10.965
LEU  LYS   0.02619   -65.490   -13.195     0.605     1.855
LEU  LYS   0.22203   -57.226   -71.081     2.272     6.125
LEU  LYS   0.01281    51.868    39.371     0.689     2.014
LEU  LYS   0.26974    61.989    83.792     0.955     1.618
LEU  LYS   0.07208  -175.527    78.429     3.704     1.362
LEU  LYS   0.20483   -59.292   114.239     6.255    13.085
LEU  MET   0.24361    61.963    83.840     1.206     1.521
LEU  MET   0.01274    51.523    40.219     1.636     2.637
LEU  MET   0.06106  -176.674    79.320     2.761     1.518
LEU  MET   0.07322   -63.725   103.742     8.327    17.360
LEU  MET   0.22053    60.162   -86.099     1.255     1.937
LEU  MET   0.00010  -154.728   -45.623     2.995     6.665
LEU  MET   0.19760  -171.485  -100.093     6.094    10.296
LEU  MET   0.17034   -58.415   -75.357     1.726     5.059
LEU  MET   0.02080   -66.766   -10.142     0.462     1.486
LEU  PHE   0.01803    52.035    40.064     0.765     1.356
LEU  PHE   0.27401    62.376    85.132     1.733     2.435
LEU  PHE   0.08615  -175.575    78.881     3.206     1.918
LEU  PHE   0.08964   -65.082   101.053     7.720    15.929
LEU  PHE   0.24718    59.491   -86.660     1.271     4.090
LEU  PHE   0.00001    67.281   170.167     1.000     1.000
LEU  PHE   0.15021  -169.102   -96.403     5.878    11.316
LEU  PHE   0.01568   -67.052    -9.509     1.000     1.467
LEU  PHE   0.11908   -58.321   -74.491     2.021     5.852
LEU  PRO   0.00002    72.108   159.354     3.897    12.431
LEU  PRO   0.02233    51.932    40.016     0.852     1.528
LEU  PRO   0.32730    60.451    80.344     1.786     2.949
LEU  PRO   0.04420  -172.544    79.510     4.121     3.748
LEU  PRO   0.04492   -76.509    84.278     1.087     1.321
LEU  PRO   0.06181   -57.832   118.757     0.895     3.932
LEU  PRO   0.19406    58.689   -88.991     1.644     5.287
LEU  PRO   0.16840  -168.828   -88.656     2.827     5.243
LEU  PRO   0.04408   -67.608    -7.126     0.798     3.052
LEU  PRO   0.09287   -59.208   -74.452     3.501     7.895
LEU  SER   0.03506    52.092    39.229     0.481     0.917
LEU  SER   0.34756    62.116    83.744     0.913     2.531
LEU  SER   0.04446  -173.773    77.255     3.791     0.915
LEU  SER   0.09242   -63.946   101.633     7.150    16.911
LEU  SER   0.14610    60.089   -86.750     1.437     2.242
LEU  SER   0.12599  -167.436   -92.255     4.017     8.155
LEU  SER   0.06542   -67.028    -9.575     0.647     1.311
LEU  SER   0.14298   -58.959   -74.315     2.357     6.263
LEU  THR   0.04553    52.148    37.531     0.500     2.921
LEU  THR   0.32545    62.167    84.294     0.889     2.503
LEU  THR   0.00002    68.357   167.488     1.000     1.000
LEU  THR   0.08918  -174.328    76.303     4.408     4.054
LEU  THR   0.07185   -63.165   102.409     6.940    16.823
LEU  THR   0.09115    60.717   -86.247     1.928     7.135
LEU  THR   0.15352  -168.381   -95.710     5.915    10.279
LEU  THR   0.06626   -66.594   -10.698     0.682     1.108
LEU  THR   0.15703   -59.019   -75.498     2.108     5.601
LEU  TRP   0.02317    52.135    38.079     0.805     2.486
LEU  TRP   0.25050    62.232    83.901     1.253     2.548
LEU  TRP   0.09479  -174.174    77.521     3.270     0.947
LEU  TRP   0.12190   -60.748   107.359     5.184    13.405
LEU  TRP   0.16856    59.429   -86.133     1.447     2.206
LEU  TRP   0.00010  -154.740   -45.400     1.846     4.509
LEU  TRP   0.13013  -171.843  -101.621     6.580    11.239
LEU  TRP   0.18365   -58.230   -74.770     1.940     5.632
LEU  TRP   0.02712   -67.485    -9.302     2.891     4.163
LEU  TRP   0.00007   -94.867    27.258     1.000     1.000
LEU  TYR   0.01737    51.166    41.135     0.708     1.253
LEU  TYR   0.29505    62.635    85.011     1.176     2.567
LEU  TYR   0.07608  -175.650    77.902     2.862     1.540
LEU  TYR   0.08070   -58.673   114.144     5.425    11.218
LEU  TYR   0.19854    59.065   -88.265     1.212     6.316
LEU  TYR   0.00001    67.989   168.975     1.000     1.000
LEU  TYR   0.12644  -169.089   -95.964     5.661    11.011
LEU  TYR   0.02718   -65.873   -12.349     1.221     3.617
LEU  TYR   0.17864   -57.455   -71.944     1.652     6.769
LEU  VAL   0.02989    51.447    40.430     0.549     1.799
LEU  VAL   0.30409    62.145    83.437     1.159     2.408
LEU  VAL   0.05472  -173.144    77.938     4.582     1.569
LEU  VAL   0.07261   -61.323   112.348     6.765    18.989
LEU  VAL   0.13489    59.677   -90.398     1.776     8.299
LEU  VAL   0.00002    67.554   169.310     1.000     1.000
LEU  VAL   0.16336  -169.352   -96.748     5.709     9.896
LEU  VAL   0.05656   -64.444   -15.390     2.258     5.696
LEU  VAL   0.18387   -56.955   -70.225     1.861     6.246
LEU  VAL   0.00000   -98.998  -109.007     1.000     1.000
LYS  ALA   0.01709    53.243    38.459     1.657     3.473
LYS  ALA   0.28358    61.538    82.878     1.216     2.601
LYS  ALA   0.00000    74.930   159.749     1.000     1.000
LYS  ALA   0.07585  -175.088    77.621     3.477     1.304
LYS  ALA   0.15564   -58.282   115.293     4.346     8.440
LYS  ALA   0.11629    59.294   -88.950     1.081     5.669
LYS  ALA   0.09743  -168.841   -95.530     4.717    10.033
LYS  ALA   0.01960   -65.928   -11.648     0.467     2.052
LYS  ALA   0.23451   -57.563   -72.245     1.768     5.122
LYS  ARG   0.00010    67.834   169.230     0.038     0.127
LYS  ARG   0.10681    59.405   -89.009     1.955     7.312
LYS  ARG   0.21119   -57.109   -70.433     1.508     4.273
LYS  ARG   0.00827   -65.217   -14.347     0.853     1.830
LYS  ARG   0.14963  -174.753  -107.044     4.303     8.035
LYS  ARG   0.00011  -155.415   -43.544     1.000     1.000
LYS  ARG   0.01094    52.250    36.202     0.849     3.794
LYS  ARG   0.23434    61.546    82.916     0.807     1.887
LYS  ARG   0.08824  -177.039    79.200     1.857     1.440
LYS  ARG   0.19038   -57.447   117.957     3.241     6.974
LYS  ASN   0.28353    60.317   -86.608     1.016     0.992
LYS  ASN   0.10020  -167.572   -93.077     3.927     7.872
LYS  ASN   0.02517   -65.811   -12.605     0.700     2.050
LYS  ASN   0.10395   -58.084   -74.005     1.927     4.080
LYS  ASN   0.39796    61.995    82.896     1.159     1.727
LYS  ASN   0.00465    52.571    35.958     0.966     4.506
LYS  ASN   0.01313  -176.420    77.906     2.602     0.817
LYS  ASN   0.07142   -62.961   105.101     8.238    15.213
LYS  ASP   0.00008    62.238    -1.675     4.761     9.328
LYS  ASP   0.43248    65.591   -80.136     1.623     2.566
LYS  ASP   0.21487  -176.229   -93.524     5.352     4.365
LYS  ASP   0.00073  -159.814   -36.736     1.091     9.136
LYS  ASP   0.00071   -67.803    -6.626     0.619     1.374
LYS  ASP   0.02400   -58.462   -72.751     1.742     4.832
LYS  ASP   0.00014  -112.634   -83.690     1.000     1.000
LYS  ASP   0.22506    62.212    82.243     1.833     2.495
LYS  ASP   0.00049    53.757    35.040     2.947     9.220
LYS  ASP   0.00357  -175.619    77.675     2.325     1.354
LYS  ASP   0.09790   -67.909    87.021     6.823    21.704
LYS  CYS   0.01135    52.628    40.466     0.876     1.268
LYS  CYS   0.37546    61.936    83.010     1.262     2.959
LYS  CYS   0.00001    76.994   157.393     1.000     1.000
LYS  CYS   0.03364  -175.317    77.843     3.746     1.026
LYS  CYS   0.13437   -60.754   110.592     6.224    13.701
LYS  CYS   0.15684    61.088   -87.332     2.573     5.123
LYS  CYS   0.10684  -169.742   -95.790     6.064    10.224
LYS  CYS   0.16049   -56.344   -68.527     1.714     4.087
LYS  CYS   0.02100   -65.546   -12.306     0.788     2.089
LYS  GLN   0.01526    52.562    37.940     1.905     3.651
LYS  GLN   0.43233    62.051    83.199     1.114     1.716
LYS  GLN   0.07040  -176.107    78.092     2.356     0.809
LYS  GLN   0.12672   -61.378   105.735     5.557    15.810
LYS  GLN   0.14648    60.607   -86.400     2.746     1.950
LYS  GLN   0.02878  -172.825  -103.736     6.086    11.808
LYS  GLN   0.02125   -66.058   -11.878     0.757     1.959
LYS  GLN   0.15877   -58.317   -75.024     1.777     4.802
LYS  GLU   0.00180    52.606    39.095     0.783     2.905
LYS  GLU   0.25801    61.930    83.202     0.973     1.295
LYS  GLU   0.00001    77.472   150.778     1.000     1.000
LYS  GLU   0.27256   -59.066    94.531     3.287    15.497
LYS  GLU   0.03535  -176.175    75.907     1.251     7.639
LYS  GLU   0.00680   -65.257   -13.173     0.795     2.550
LYS  GLU   0.11585   -57.747   -71.510     4.500     4.912
LYS  GLU   0.28315    73.543   -77.752     7.118     6.726
LYS  GLU   0.02648  -167.999   -93.946     6.109    12.490
LYS  GLY   0.00012    73.722   161.359     0.678     1.850
LYS  GLY   0.01564    54.680    37.349     1.570     0.809
LYS  GLY   0.32522    61.086    82.013     1.072     1.629
LYS  GLY   0.08869  -175.471    78.965     3.583     2.087
LYS  GLY   0.17818   -58.193   116.321     1.800     6.475
LYS  GLY   0.04488    58.569   -91.853     1.756     7.583
LYS  GLY   0.12926  -170.716   -97.087     5.350    10.869
LYS  GLY   0.00002  -153.740   -46.939     1.000     1.000
LYS  GLY   0.02346   -65.659   -13.349     1.053     2.816
LYS  GLY   0.19452   -57.753   -71.959     0.868     2.649
LYS  HID   0.18295    60.201   -87.359     1.086     4.179
LYS  HID   0.15901  -170.993  -100.203     5.441    10.835
LYS  HID   0.02152   -65.451   -13.689     0.673     1.922
LYS  HID   0.21944   -57.247   -71.199     1.355     4.505
LYS  HID   0.00564    52.077    39.697     1.648     3.250
LYS  HID   0.22410    61.873    83.573     0.811     1.662
LYS  HID   0.08917  -176.007    79.094     2.630     2.096
LYS  HID   0.09817   -59.688   113.548     6.027    11.893
LYS  HIE   0.02526    51.904    37.589     0.588     3.691
LYS  HIE   0.42572    61.700    83.068     0.595     1.935
LYS  HIE   0.02983  -176.498    77.677     2.022     0.424
LYS  HIE   0.12687   -59.552   112.810     5.944    11.873
LYS  HIE   0.11094    59.271   -88.278     1.170     4.595
LYS  HIE   0.05473  -173.658  -102.780     5.559    10.622
LYS  HIE   0.20209   -57.464   -72.517     1.801     4.657
LYS  HIE   0.02456   -66.678   -11.568     1.678     2.785
LYS  HIP   0.13544    59.628   -87.208     0.648     2.236
LYS  HIP   0.16118  -175.299  -106.059     4.080     7.707
LYS  HIP   0.01317   -64.077   -17.054     0.535     0.995
LYS  HIP   0.22918   -57.583   -71.253     1.742     5.087
LYS  HIP   0.00016    75.268   157.840     0.414     0.877
LYS  HIP   0.01296    52.736    39.600     1.591     3.815
LYS  HIP   0.23262    62.127    81.671     1.042     2.229
LYS  HIP   0.05561  -176.441    79.215     2.099     2.705
LYS  HIP   0.15968   -58.328   115.914     4.575     9.014
LYS  ILE   0.01658    53.166    38.580     1.339     2.571
LYS  ILE   0.29634    62.121    82.929     1.035     1.720
LYS  ILE   0.02592  -175.215    78.571     3.054     1.313
LYS  ILE   0.06509   -67.372    98.035     7.991    17.813
LYS  ILE   0.36826    61.038   -85.392     0.907     1.083
LYS  ILE   0.08170  -167.167   -91.311     3.626     6.665
LYS  ILE   0.06539   -67.219    -8.019     0.321     1.389
LYS  ILE   0.08072   -57.042   -71.400     1.684     6.207
LYS  LEU   0.08177    60.519   -88.933     2.769     7.618
LYS  LEU   0.11053  -170.177   -98.742     6.329    10.965
LYS  LEU   0.02619   -65.490   -13.195     0.605     1.855
LYS  LEU   0.22203   -57.226   -71.081     2.272     6.125
LYS  LEU   0.01281    51.868    39.371     0.689     2.014
LYS  LEU   0.26974    61.989    83.792     0.955     1.618
LYS  LEU   0.07208  -175.527    78.429     3.704     1.362
LYS  LEU   0.20483   -59.292   114.239     6.255    13.085
LYS  LYS   0.02483    51.911    41.792     0.811     2.732
LYS  LYS   0.36253    62.137    82.947     0.916     1.490
LYS  LYS   0.00428  -176.722    78.079     0.897     0.415
LYS  LYS   0.16388   -60.177   110.980     5.097    13.721
LYS  LYS   0.13322    60.994   -86.902     2.977     3.643
LYS  LYS   0.12061  -166.046   -90.450     0.286     0.431
LYS  LYS   0.01104   -65.350   -14.208     0.751     1.604
LYS  LYS   0.17962   -57.776   -72.936     1.655     4.083
LYS  MET   0.20304    59.475   -86.709     0.715     1.669
LYS  MET   0.10886  -173.799  -103.686     5.273    10.070
LYS  MET   0.02191   -65.788   -12.437     0.689     2.081
LYS  MET   0.15339   -57.201   -72.188     1.975     4.799
LYS  MET   0.00727    52.304    37.869     1.772     3.480
LYS  MET   0.27315    61.944    83.468     0.758     1.711
LYS  MET   0.00002    68.871   166.349     1.000     1.000
LYS  MET   0.08953  -175.645    78.172     2.978     1.417
LYS  MET   0.14283   -61.343   108.404     6.907    14.181
LYS  PHE   0.01406    53.185    36.722     1.901     3.663
LYS  PHE   0.23992    62.059    83.182     0.900     1.827
LYS  PHE   0.00002    76.861   152.152     1.000     1.000
LYS  PHE   0.11396  -176.352    78.335     2.500     1.040
LYS  PHE   0.16980   -56.786   118.830     1.800     3.360
LYS  PHE   0.11899    59.951   -88.806     2.042     5.038
LYS  PHE   0.15106  -169.130   -95.167     5.524    10.975
LYS  PHE   0.18212   -57.769   -73.091     2.122     5.807
LYS  PHE   0.01007   -66.799   -12.047     3.812     4.053
LYS  PRO   0.00001    73.519   158.734     0.038     0.085
LYS  PRO   0.01191    51.570    40.868     0.238     0.562
LYS  PRO   0.26616    60.086    80.216     1.069     2.695
LYS  PRO   0.06580  -174.576    78.387     3.704     1.708
LYS  PRO   0.10810   -64.086   107.761     9.198    17.433
LYS  PRO   0.19453    58.594   -88.328     1.133     3.524
LYS  PRO   0.23180  -168.768   -87.568     1.379     1.509
LYS  PRO   0.10030   -59.868   -75.575     2.678     4.810
LYS  PRO   0.02140   -67.186    -6.446     0.663     2.765
LYS  SER   0.00389    52.170    40.380     0.802     1.790
LYS  SER   0.35056    61.678    82.320     0.908     1.926
LYS  SER   0.05178  -172.002    78.029     3.124     1.142
LYS  SER   0.15413   -61.049   109.935     6.786    12.947
LYS  SER   0.22180    59.953   -87.032     0.694     1.902
LYS  SER   0.06779  -167.754   -91.342     3.218     6.627
LYS  SER   0.01564   -66.387   -11.013     0.570     1.966
LYS  SER   0.13442   -58.664   -74.705     2.092     4.284
LYS  THR   0.02502    52.337    38.861     1.004     1.622
LYS  THR   0.42072    62.241    84.640     0.981     3.513
LYS  THR   0.00001    73.088   162.852     1.000     1.000
LYS  THR   0.06637  -176.220    77.892     2.325     1.094
LYS  THR   0.05911   -59.404   113.273     4.870    11.165
LYS  THR   0.09058    60.513   -85.600     1.348     5.948
LYS  THR   0.13067  -170.207   -98.956     6.233    11.220
LYS  THR   0.03432   -66.855   -10.963     0.557     0.922
LYS  THR   0.17320   -58.608   -73.965     2.178     5.450
LYS  TRP   0.22663    58.627   -87.165     1.721     2.004
LYS  TRP   0.13175  -170.736   -99.284     5.321    11.157
LYS  TRP   0.16630   -57.998   -73.849     1.883     4.750
LYS  TRP   0.00907   -67.529   -10.305     2.018     2.833
LYS  TRP   0.02181    51.431    40.736     0.968     1.661
LYS  TRP   0.29710    61.976    84.231     1.143     1.530
LYS  TRP   0.10384   -59.023   113.207     5.115    10.599
LYS  TRP   0.04339  -175.988    78.685     2.677     1.330
LYS  TRP   0.00010  -102.641    40.883     1.000     1.000
LYS  TYR   0.00232    51.319    41.248     1.542     2.076
LYS  TYR   0.29271    62.005    84.053     0.869     1.747
LYS  TYR   0.00003    73.278   161.519     1.000     1.000
LYS  TYR   0.03138  -175.747    78.014     3.558     0.977
LYS  TYR   0.14308   -62.720   105.351     7.501    16.278
LYS  TYR   0.26821    59.603   -86.951     1.212     2.792
LYS  TYR   0.08877  -171.365   -99.335     6.162    12.050
LYS  TYR   0.15672   -57.732   -72.282     1.857     4.627
LYS  TYR   0.01678   -66.231   -11.961     1.248     3.148
LYS  VAL   0.04743    61.336   -86.217     0.901     4.303
LYS  VAL   0.20108  -172.423  -102.241     5.498    10.215
LYS  VAL   0.01326   -65.966   -11.397     0.494     1.966
LYS  VAL   0.17102   -57.880   -73.370     1.544     4.404
LYS  VAL   0.02622    52.152    38.138     1.174     1.357
LYS  VAL   0.23287    62.385    82.535     1.150     1.853
LYS  VAL   0.14413  -176.526    78.971     2.238     1.269
LYS  VAL   0.16400   -60.389   111.954     6.114    12.986
MET  ALA   0.01718    52.640    39.799     0.781     2.273
MET  ALA   0.34562    61.769    82.984     1.222     2.252
MET  ALA   0.07351  -175.142    77.065     3.293     1.047
MET  ALA   0.10349   -58.974   111.658     4.970    10.132
MET  ALA   0.00016    68.993   167.080     2.936     3.954
MET  ALA   0.12490    59.324   -87.153     1.322     3.359
MET  ALA   0.11190  -167.846   -92.905     3.772     7.500
MET  ALA   0.18175   -58.182   -74.345     2.033     5.104
MET  ALA   0.04149   -66.579   -10.451     0.926     1.941
MET  ARG   0.24920    59.293   -87.445     0.805     4.119
MET  ARG   0.11185  -172.492  -101.745     5.730    10.446
MET  ARG   0.01501   -65.402   -13.212     1.218     3.057
MET  ARG   0.17721   -56.599   -69.770     1.147     3.666
MET  ARG   0.00342    51.704    40.240     0.774     1.884
MET  ARG   0.28405    61.822    83.107     0.875     1.506
MET  ARG   0.06786  -177.112    78.889     0.534     0.625
MET  ARG   0.09139   -56.720   119.133     2.385     4.941
MET  ASN   0.00004    74.937   153.497     6.124    13.499
MET  ASN   0.38763    61.869    82.653     0.931     1.631
MET  ASN   0.01069    52.445    35.735     2.088     4.446
MET  ASN   0.01540  -174.912    77.051     4.094     1.777
MET  ASN   0.08552   -60.224   111.058     6.780    14.951
MET  ASN   0.35761    60.207   -86.477     1.677     2.289
MET  ASN   0.04874  -168.370   -93.534     3.544     8.247
MET  ASN   0.07723   -56.756   -70.125     1.757     4.904
MET  ASN   0.01714   -65.703   -12.511     1.351     3.121
MET  ASP   0.00369    51.454    40.203     0.900     2.407
MET  ASP   0.36091    61.980    83.167     0.988     1.880
MET  ASP   0.00707  -174.441    76.454     3.613     0.879
MET  ASP   0.00003   176.718    35.403     1.000     1.000
MET  ASP   0.05264   -71.864    78.043     1.594    10.088
MET  ASP   0.01018   -56.632   121.736     1.423     6.774
MET  ASP   0.49131    65.431   -80.953     2.207     3.207
MET  ASP   0.00131  -118.967   -88.095     4.026     1.807
MET  ASP   0.04847  -164.190   -86.350     2.054     1.521
MET  ASP   0.01848   -56.582   -67.356     0.979     3.029
MET  ASP   0.00592   -66.155   -13.772     3.700     6.901
MET  CYS   0.01019    51.952    40.925     0.529     1.040
MET  CYS   0.40254    61.708    82.802     1.314     1.449
MET  CYS   0.00001    72.347   163.661     1.000     1.000
MET  CYS   0.02051  -174.942    77.727     3.740     1.010
MET  CYS   0.09488   -61.991   107.465     7.020    13.960
MET  CYS   0.29385    61.086   -86.351     2.444     1.763
MET  CYS   0.00048  -155.049   -50.949     2.914    13.263
MET  CYS   0.07496  -169.904   -95.643     5.481    10.670
MET  CYS   0.07978   -57.668   -71.614     2.057     5.819
MET  CYS   0.02280   -66.376   -10.237     0.693     5.241
MET  GLN   0.00362    52.006    38.904     0.643     2.152
MET  GLN   0.39541    61.804    83.573     0.768     1.441
MET  GLN   0.06083  -175.050    77.480     3.871     1.168
MET  GLN   0.06779   -59.927   111.845     6.312    13.868
MET  GLN   0.19604    59.335   -86.909     0.844     3.390
MET  GLN   0.17667   -57.514   -72.079     2.232     6.197
MET  GLN   0.01777   -65.703   -13.979     2.661     5.167
MET  GLN   0.08187  -171.488  -100.575     6.503    11.008
MET  GLN   0.00001  -157.483   -39.495     1.000     1.000
MET  GLU   0.00442    52.241    38.810     1.226     2.682
MET  GLU   0.31170    62.285    82.759     1.354     1.920
MET  GLU   0.02600  -176.363    77.534     1.841     1.034
MET  GLU   0.13651   -58.293    91.443     2.256    12.333
MET  GLU   0.44703    73.741   -78.507     7.853     5.570
MET  GLU   0.03068  -166.167   -90.119     3.311     6.872
MET  GLU   0.00512   -68.970    -6.494     4.315     6.197
MET  GLU   0.03831   -56.210   -68.181     1.059     3.821
MET  GLU   0.00024   -99.278   -77.113     3.425     6.965
MET  GLY   0.01192    53.638    36.548     2.011     5.098
MET  GLY   0.46749    61.532    81.435     1.236     1.953
MET  GLY   0.00000    76.791   121.083     1.000     1.000
MET  GLY   0.06105  -175.293    77.001     3.273     0.995
MET  GLY   0.16257   -63.442    94.266     4.191    12.893
MET  GLY   0.00007    67.005   170.225     0.257     0.717
MET  GLY   0.12957    62.954   -84.045     6.023     6.500
MET  GLY   0.06088  -169.523   -96.075     4.903    11.475
MET  GLY   0.02299   -66.713   -10.471     0.987     2.658
MET  GLY   0.08347   -58.618   -74.078     2.179     6.040
MET  HID   0.31714    59.988   -86.446     0.741     2.112
MET  HID   0.00005    48.595  -132.704     1.000     1.000
MET  HID   0.07550   -59.071   -76.013     1.931     5.046
MET  HID   0.01244   -66.364   -10.801     0.809     1.610
MET  HID   0.00008   -71.467    34.141     1.000     1.000
MET  HID   0.00001  -159.046   -33.829     6.628    14.807
MET  HID   0.05741  -167.217   -91.971     3.408     7.457
MET  HID   0.00961    51.906    39.930     1.461     3.098
MET  HID   0.45004    62.246    83.952     1.226     1.567
MET  HID   0.00001    77.515   150.890     1.000     1.000
MET  HID   0.04228  -176.070    78.253     2.925     2.655
MET  HID   0.03542   -63.858   104.253     7.913    15.752
MET  HIE   0.00853    51.278    41.150     0.864     1.230
MET  HIE   0.40769    62.002    83.860     1.042     1.447
MET  HIE   0.00001    76.623   150.369     1.000     1.000
MET  HIE   0.04720  -175.389    77.268     3.896     1.169
MET  HIE   0.06598   -59.385   110.680     4.766    10.165
MET  HIE   0.30992    59.105   -86.719     0.986     1.596
MET  HIE   0.06186  -168.378   -93.429     5.564    10.459
MET  HIE   0.01436   -66.215   -12.147     2.173     5.169
MET  HIE   0.08445   -57.281   -72.249     1.994     5.476
MET  HIP   0.23482    59.745   -87.114     1.773     4.129
MET  HIP   0.12392   -57.171   -71.917     1.720     4.686
MET  HIP   0.01242   -64.784   -16.260     2.669     5.721
MET  HIP   0.00012  -156.695   -41.233     2.432     5.311
MET  HIP   0.13672  -174.853  -103.497     4.701     7.972
MET  HIP   0.01582    51.505    39.136     3.175     4.259
MET  HIP   0.32427    62.435    81.454     1.320     2.174
MET  HIP   0.00002    75.016   156.057     1.000     1.000
MET  HIP   0.08736   -57.958   117.221     4.369    10.592
MET  HIP   0.06443  -176.581    78.023     2.355     2.123
MET  HIP   0.00009  -106.904    48.239     1.000     1.000
MET  ILE   0.24436    62.024    83.273     0.847     1.264
MET  ILE   0.01060    52.722    39.086     1.651     3.765
MET  ILE   0.00964  -175.537    79.264     2.397     1.406
MET  ILE   0.04985   -68.927    90.432     6.071    12.098
MET  ILE   0.57867    60.862   -85.098     1.128     0.822
MET  ILE   0.04627  -170.124   -96.196     5.563    10.607
MET  ILE   0.04085   -66.792    -9.353     1.542     4.498
MET  ILE   0.01975   -57.612   -71.485     1.981     6.720
MET  LEU   0.24361    61.963    83.840     1.206     1.521
MET  LEU   0.01274    51.523    40.219     1.636     2.637
MET  LEU   0.06106  -176.674    79.320     2.761     1.518
MET  LEU   0.07322   -63.725   103.742     8.327    17.360
MET  LEU   0.22053    60.162   -86.099     1.255     1.937
MET  LEU   0.00010  -154.728   -45.623     2.995     6.665
MET  LEU   0.19760  -171.485  -100.093     6.094    10.296
MET  LEU   0.17034   -58.415   -75.357     1.726     5.059
MET  LEU   0.02080   -66.766   -10.142     0.462     1.486
MET  LYS   0.20304    59.475   -86.709     0.715     1.669
MET  LYS   0.10886  -173.799  -103.686     5.273    10.070
MET  LYS   0.02191   -65.788   -12.437     0.689     2.081
MET  LYS   0.15339   -57.201   -72.188     1.975     4.799
MET  LYS   0.00727    52.304    37.869     1.772     3.480
MET  LYS   0.27315    61.944    83.468     0.758     1.711
MET  LYS   0.00002    68.871   166.349     1.000     1.000
MET  LYS   0.08953  -175.645    78.172     2.978     1.417
MET  LYS   0.14283   -61.343   108.404     6.907    14.181
MET  MET   0.00002    79.685   142.727     0.000     0.000
MET  MET   0.32600    61.754    83.655     1.052     1.224
MET  MET   0.03033    50.897    41.070     0.683     1.599
MET  MET   0.04436  -176.649    77.407     2.483     0.740
MET  MET   0.10471   -59.239   111.688     5.401    10.516
MET  MET   0.30147    59.668   -85.987     0.834     1.321
MET  MET   0.11215  -171.214   -98.954     5.906    10.269
MET  MET   0.04975   -57.463   -72.505     2.311     6.138
MET  MET   0.03121   -66.444   -11.005     1.667     3.461
MET  PHE   0.00938    53.722    38.661     1.706     4.648
MET  PHE   0.33318    62.680    84.275     1.211     1.849
MET  PHE   0.09046  -175.852    79.232     3.011     2.835
MET  PHE   0.04605   -56.922   117.189     1.348     4.789
MET  PHE   0.00426   -73.600    85.405     0.762     5.570
MET  PHE   0.28226    59.404   -86.786     1.612     3.629
MET  PHE   0.09690   -57.877   -72.749     1.920     5.425
MET  PHE   0.01338   -66.777   -10.590     2.574     2.830
MET  PHE   0.12377  -169.656   -94.948     5.465    12.138
MET  PHE   0.00036  -164.117   -24.775     1.000     1.000
MET  PRO   0.00027    75.329   156.546     3.613     6.129
MET  PRO   0.01990    52.113    38.909     0.845     3.439
MET  PRO   0.32609    60.088    80.647     1.003     2.758
MET  PRO   0.04096  -173.795    79.217     3.793     3.725
MET  PRO   0.02271   -76.146    83.834     1.950     1.754
MET  PRO   0.02522   -57.957   119.699     1.193     3.547
MET  PRO   0.29368    58.770   -87.801     0.681     1.785
MET  PRO   0.18420  -169.183   -87.810     1.429     2.948
MET  PRO   0.00001  -118.622  -123.772     1.000     1.000
MET  PRO   0.06763   -60.476   -76.716     2.426     4.446
MET  PRO   0.01927   -67.804    -6.246     2.886     4.607
MET  PRO   0.00006  -100.376    39.698     1.000     1.000
MET  SER   0.00670    52.272    40.050     0.766     0.980
MET  SER   0.39229    61.570    82.711     0.839     1.830
MET  SER   0.03464  -175.514    77.545     2.891     0.867
MET  SER   0.13389   -63.885   101.573     6.711    15.774
MET  SER   0.28041    59.936   -86.858     1.599     1.887
MET  SER   0.06740  -167.437   -90.714     2.759     5.734
MET  SER   0.05786   -59.393   -74.963     2.793     6.736
MET  SER   0.02681   -66.794    -9.496     0.981     1.574
MET  THR   0.02432    52.359    37.974     0.544     2.814
MET  THR   0.48611    62.027    84.183     0.637     2.261
MET  THR   0.00001    81.014   127.536     1.000     1.000
MET  THR   0.09424  -175.363    77.635     3.497     1.592
MET  THR   0.05890   -63.155   101.981     7.306    15.518
MET  THR   0.09548    59.467   -86.479     1.197     5.525
MET  THR   0.12743  -170.169   -97.521     5.908    10.835
MET  THR   0.02322   -66.784   -10.935     1.071     2.037
MET  THR   0.09028   -58.479   -73.623     2.371     4.956
MET  TRP   0.00718    52.131    38.422     1.609     3.615
MET  TRP   0.30521    62.766    84.171     1.429     2.271
MET  TRP   0.04539  -177.879    78.188     3.764     1.416
MET  TRP   0.00386   -73.202    84.683     1.770     1.175
MET  TRP   0.02462   -56.719   118.147     1.366     4.581
MET  TRP   0.00002    66.535   171.600     0.350     1.118
MET  TRP   0.33159    58.835   -86.669     1.952     2.722
MET  TRP   0.15648  -169.822   -96.536     5.339    10.314
MET  TRP   0.11303   -56.893   -71.316     1.645     4.583
MET  TRP   0.00041   -91.814    26.654     7.584     5.843
MET  TRP   0.01220   -67.055    -9.321     1.658     2.766
MET  TYR   0.00003    74.808   157.475     1.473     4.529
MET  TYR   0.00442    53.522    35.728     2.709     7.288
MET  TYR   0.31758    62.250    84.927     0.917     1.503
MET  TYR   0.09128  -176.658    77.774     2.237     1.195
MET  TYR   0.04589   -57.832   115.037     1.103     4.184
MET  TYR   0.00408   -72.882    84.034     1.684     2.656
MET  TYR   0.08484   -58.489   -74.384     2.320     6.394
MET  TYR   0.00941   -67.400    -9.652     2.781     3.110
MET  TYR   0.27853    59.361   -86.181     0.732     1.513
MET  TYR   0.16394  -173.798  -103.708     5.520    11.488
MET  VAL   0.33109    62.430    82.648     1.126     2.278
MET  VAL   0.01434    51.937    39.071     0.996     1.955
MET  VAL   0.09235  -176.197    78.359     3.219     0.869
MET  VAL   0.11265   -60.846   108.575     6.412    13.884
MET  VAL   0.22235    59.856   -87.132     1.360     4.062
MET  VAL   0.00000    67.469   169.803     1.000     1.000
MET  VAL   0.11355  -172.106  -101.480     6.213    11.284
MET  VAL   0.10396   -57.370   -72.944     1.702     4.590
MET  VAL   0.00972   -65.904   -12.737     1.318     3.383
PHE  ALA   0.00017    73.378   154.838     7.199    17.703
PHE  ALA   0.02677    51.948    39.875     1.253     2.739
PHE  ALA   0.19226    61.906    83.874     1.836     2.878
PHE  ALA   0.04545  -171.863    78.226     3.204     2.376
PHE  ALA   0.13637   -60.554   110.674     6.252    12.766
PHE  ALA   0.22312    59.444   -87.571     1.743     4.135
PHE  ALA   0.16997  -169.446   -96.031     5.006    10.633
PHE  ALA   0.00448  -157.274   -40.693     2.258     9.752
PHE  ALA   0.16541   -58.887   -75.609     2.210     5.834
PHE  ALA   0.03601   -66.957    -9.805     2.417     2.592
PHE  ARG   0.00896    52.022    40.232     0.754     1.202
PHE  ARG   0.33703    62.050    84.315     0.849     1.769
PHE  ARG   0.07190  -176.108    79.056     2.291     1.302
PHE  ARG   0.06484   -57.936   114.630     1.866     3.820
PHE  ARG   0.20380    59.257   -87.051     0.910     3.880
PHE  ARG   0.00001    72.381   167.718     1.000     1.000
PHE  ARG   0.08638  -174.844  -105.998     4.417     8.371
PHE  ARG   0.00417   -65.461   -13.502     0.712     1.668
PHE  ARG   0.22292   -57.832   -73.320     1.464     4.084
PHE  ASN   0.00015    73.296   159.848     5.397     9.109
PHE  ASN   0.01235    51.757    38.599     0.974     3.344
PHE  ASN   0.32237    61.861    83.352     0.731     2.109
PHE  ASN   0.07198  -173.670    78.987     3.580     2.306
PHE  ASN   0.02553   -72.746    86.666     0.615     1.454
PHE  ASN   0.04633   -58.354   115.349     1.912     6.547
PHE  ASN   0.27211    60.405   -86.864     2.155     3.708
PHE  ASN   0.10666  -168.474   -92.836     4.681     9.734
PHE  ASN   0.01586   -66.457   -11.314     2.132     2.771
PHE  ASN   0.12665   -58.392   -73.833     2.462     6.790
PHE  ASN   0.00001   -92.990  -107.308     1.000     1.000
PHE  ASP   0.01454    51.325    41.727     0.971     2.489
PHE  ASP   0.20015    62.437    83.700     1.077     1.687
PHE  ASP   0.00000    67.370   -13.626     1.000     1.000
PHE  ASP   0.10537   -66.503    95.481     6.329    15.837
PHE  ASP   0.00032   178.324    30.329     0.975     3.839
PHE  ASP   0.02098  -174.287    80.139     4.016     3.076
PHE  ASP   0.00001    66.882   169.432     0.839     1.566
PHE  ASP   0.51950    65.494   -80.483     3.092     4.025
PHE  ASP   0.06713  -163.972   -83.820     3.605     5.653
PHE  ASP   0.00987   -67.560    -8.739     1.031     2.138
PHE  ASP   0.00001  -112.422   -77.155     0.437     1.286
PHE  ASP   0.06212   -59.284   -74.706     1.831     4.082
PHE  CYS   0.01193    51.749    40.972     0.996     1.425
PHE  CYS   0.37911    62.147    83.233     0.905     1.002
PHE  CYS   0.05435  -174.669    77.667     3.905     2.106
PHE  CYS   0.09536   -65.089    99.387     6.340    13.262
PHE  CYS   0.15851    60.478   -87.161     2.310     3.261
PHE  CYS   0.15073  -167.977   -91.505     4.127     9.263
PHE  CYS   0.04003   -66.546    -9.894     1.065     1.800
PHE  CYS   0.10999   -59.138   -73.760     1.928     5.370
PHE  GLN   0.00006    75.195   157.423     0.642     1.490
PHE  GLN   0.01564    51.733    40.367     1.208     2.332
PHE  GLN   0.37085    62.341    84.544     1.014     1.556
PHE  GLN   0.08788  -176.162    77.611     2.418     1.604
PHE  GLN   0.07251   -62.811   105.435     7.507    15.677
PHE  GLN   0.18247    59.447   -87.160     0.659     3.990
PHE  GLN   0.09820  -168.576   -94.399     5.071    10.557
PHE  GLN   0.03136   -66.674   -10.682     2.071     2.585
PHE  GLN   0.14103   -58.196   -74.180     1.901     4.966
PHE  GLU   0.01154    51.225    41.416     0.976     1.698
PHE  GLU   0.22748    62.731    84.242     1.091     1.882
PHE  GLU   0.00000    74.755   159.158     1.000     1.000
PHE  GLU   0.23065   -58.332    89.284     2.392     9.749
PHE  GLU   0.01204  -173.130    76.599     3.965     7.491
PHE  GLU   0.34407    72.199   -79.911     8.733     5.658
PHE  GLU   0.00927   -66.944    -9.692     0.830     1.455
PHE  GLU   0.08817   -58.189   -73.009     2.486     6.321
PHE  GLU   0.00014   -98.748   -77.722     1.000     1.000
PHE  GLU   0.00026  -162.698   -28.869     3.879     6.951
PHE  GLU   0.07636  -168.500   -91.512     5.798    12.392
PHE  GLY   0.03024    51.541    43.025     0.486     0.571
PHE  GLY   0.19871    61.798    81.806     1.962     1.175
PHE  GLY   0.00008    73.556   160.590     1.000     1.000
PHE  GLY   0.12399  -174.743    78.876     3.587     1.687
PHE  GLY   0.12864   -62.778    98.524     5.028    14.469
PHE  GLY   0.15195    63.290   -85.994     6.196     8.339
PHE  GLY   0.00119  -157.519   -38.768     0.175     2.565
PHE  GLY   0.16047  -169.404   -94.244     4.974    11.351
PHE  GLY   0.04680   -66.773    -9.695     2.298     3.883
PHE  GLY   0.15792   -58.398   -73.902     1.765     4.755
PHE  HID   0.01527    53.284    37.156     1.867     4.026
PHE  HID   0.42544    62.701    83.828     1.100     2.059
PHE  HID   0.09891  -175.684    77.671     3.416     1.037
PHE  HID   0.08019   -59.759   114.455     6.043    13.068
PHE  HID   0.00012    73.086   160.030     6.361     8.606
PHE  HID   0.08883    60.403   -88.760     1.704     8.356
PHE  HID   0.02618   -67.803    -9.410     3.237     3.841
PHE  HID   0.00004   -92.942  -108.138     2.338     0.551
PHE  HID   0.13644   -57.373   -70.569     1.748     4.350
PHE  HID   0.00012  -166.364   -19.497     1.846     3.302
PHE  HID   0.12843  -173.796  -104.467     5.030    10.235
PHE  HID   0.00002  -176.549  -149.348     1.000     1.000
PHE  HIE   0.00010    68.171   167.988     1.976     3.719
PHE  HIE   0.01299    51.751    38.335     0.870     3.697
PHE  HIE   0.33224    62.064    83.984     0.859     2.160
PHE  HIE   0.08754  -176.379    78.147     3.232     1.181
PHE  HIE   0.00022   -66.779   151.241     0.160     0.052
PHE  HIE   0.09171   -59.134   111.870     4.530     8.570
PHE  HIE   0.24460    58.967   -87.373     0.534     3.967
PHE  HIE   0.07052  -171.510   -99.165     6.672    11.545
PHE  HIE   0.00000  -127.302   -99.772     1.000     1.000
PHE  HIE   0.00011  -165.774   -40.768     1.000     1.000
PHE  HIE   0.13218   -57.561   -72.506     1.770     3.780
PHE  HIE   0.02779   -67.287    -9.673     2.039     2.292
PHE  HIP   0.12365    59.910   -87.420     1.523     4.551
PHE  HIP   0.00037  -155.696   -43.461     1.154     2.994
PHE  HIP   0.11732  -171.772  -100.768     5.663    10.745
PHE  HIP   0.14049   -57.855   -72.677     1.904     5.890
PHE  HIP   0.00022   -74.229    34.628     3.234     6.081
PHE  HIP   0.01141   -66.172   -12.111     2.392     3.693
PHE  HIP   0.00042    72.883   160.886     4.153     5.013
PHE  HIP   0.01109    52.341    39.131     1.621     2.857
PHE  HIP   0.34721    62.773    83.093     1.118     3.100
PHE  HIP   0.10762  -175.654    78.089     2.754     2.503
PHE  HIP   0.00035   -66.372   151.399     0.287     0.362
PHE  HIP   0.13986   -61.156   109.150     6.026    13.778
PHE  ILE   0.01051    52.845    37.789     1.096     4.037
PHE  ILE   0.29163    62.693    84.024     1.226     2.248
PHE  ILE   0.01678  -173.740    78.010     3.668     0.859
PHE  ILE   0.06239   -72.358    85.271     1.208     1.866
PHE  ILE   0.01241   -56.586   119.294     1.294     3.256
PHE  ILE   0.00002    68.207   168.148     0.685     1.735
PHE  ILE   0.43086    60.770   -85.238     1.418     2.091
PHE  ILE   0.00072  -156.851   -40.781     4.668    11.096
PHE  ILE   0.09238  -166.535   -88.688     2.804     5.784
PHE  ILE   0.03682   -56.986   -69.634     1.983     7.593
PHE  ILE   0.04550   -68.167    -7.152     2.296     2.408
PHE  LEU   0.01803    52.035    40.064     0.765     1.356
PHE  LEU   0.27401    62.376    85.132     1.733     2.435
PHE  LEU   0.08615  -175.575    78.881     3.206     1.918
PHE  LEU   0.08964   -65.082   101.053     7.720    15.929
PHE  LEU   0.24718    59.491   -86.660     1.271     4.090
PHE  LEU   0.00001    67.281   170.167     1.000     1.000
PHE  LEU   0.15021  -169.102   -96.403     5.878    11.316
PHE  LEU   0.01568   -67.052    -9.509     1.000     1.467
PHE  LEU   0.11908   -58.321   -74.491     2.021     5.852
PHE  LYS   0.01406    53.185    36.722     1.901     3.663
PHE  LYS   0.23992    62.059    83.182     0.900     1.827
PHE  LYS   0.00002    76.861   152.152     1.000     1.000
PHE  LYS   0.11396  -176.352    78.335     2.500     1.040
PHE  LYS   0.16980   -56.786   118.830     1.800     3.360
PHE  LYS   0.11899    59.951   -88.806     2.042     5.038
PHE  LYS   0.15106  -169.130   -95.167     5.524    10.975
PHE  LYS   0.18212   -57.769   -73.091     2.122     5.807
PHE  LYS   0.01007   -66.799   -12.047     3.812     4.053
PHE  MET   0.00938    53.722    38.661     1.706     4.648
PHE  MET   0.33318    62.680    84.275     1.211     1.849
PHE  MET   0.09046  -175.852    79.232     3.011     2.835
PHE  MET   0.04605   -56.922   117.189     1.348     4.789
PHE  MET   0.00426   -73.600    85.405     0.762     5.570
PHE  MET   0.28226    59.404   -86.786     1.612     3.629
PHE  MET   0.09690   -57.877   -72.749     1.920     5.425
PHE  MET   0.01338   -66.777   -10.590     2.574     2.830
PHE  MET   0.12377  -169.656   -94.948     5.465    12.138
PHE  MET   0.00036  -164.117   -24.775     1.000     1.000
PHE  PHE   0.01272    52.123    38.157     1.617     3.754
PHE  PHE   0.21501    62.549    84.261     0.967     1.860
PHE  PHE   0.07855  -176.459    78.119     3.461     0.999
PHE  PHE   0.00054   -66.521   151.052     0.151     0.186
PHE  PHE   0.09942   -65.207    96.989     6.881    16.220
PHE  PHE   0.00010    67.723   169.101     0.164     0.420
PHE  PHE   0.25459    59.112   -86.655     1.041     4.097
PHE  PHE   0.17258  -170.825   -96.423     6.242    12.759
PHE  PHE   0.00000   -94.863  -104.438     0.000     0.000
PHE  PHE   0.14190   -57.349   -70.828     1.957     4.731
PHE  PHE   0.02449   -68.519    -8.212     2.943     3.076
PHE  PHE   0.00008   -74.600    44.527     0.340     5.901
PHE  PRO   0.02046    51.599    41.257     0.592     1.515
PHE  PRO   0.26295    60.351    81.260     1.012     3.082
PHE  PRO   0.08646  -174.203    79.892     3.434     3.421
PHE  PRO   0.09454   -66.652   100.702     9.149    18.527
PHE  PRO   0.22475    58.672   -87.982     0.582     2.726
PHE  PRO   0.21049  -169.099   -89.160     3.072     8.606
PHE  PRO   0.03614   -67.719    -5.436     0.601     0.851
PHE  PRO   0.06421   -59.541   -75.789     2.579     5.562
PHE  SER   0.01906    51.515    41.128     1.199     2.347
PHE  SER   0.25334    61.972    83.051     0.915     2.282
PHE  SER   0.09899  -174.415    79.273     2.946     2.419
PHE  SER   0.07348   -68.541    88.095     2.899     1.476
PHE  SER   0.05413   -58.074   115.295     1.596     5.960
PHE  SER   0.23186    60.420   -86.812     2.279     2.733
PHE  SER   0.00010  -157.457   -38.876     0.078     0.298
PHE  SER   0.08914  -168.704   -91.554     4.544    11.020
PHE  SER   0.01540   -67.519    -8.797     1.448     1.911
PHE  SER   0.16451   -58.886   -74.824     2.388     5.060
PHE  SER   0.00000   -93.237  -107.709     1.000     1.000
PHE  THR   0.02691    51.672    40.343     0.836     1.597
PHE  THR   0.28911    62.395    85.354     0.704     1.352
PHE  THR   0.10427  -175.650    78.085     2.894     2.476
PHE  THR   0.08085   -60.789   108.454     5.460    13.462
PHE  THR   0.12761    59.913   -86.001     0.911     6.346
PHE  THR   0.20418  -168.997   -94.629     5.784    12.177
PHE  THR   0.03674   -66.994   -10.358     0.759     1.819
PHE  THR   0.13033   -58.762   -74.229     2.152     4.888
PHE  TRP   0.01389    51.933    38.657     0.844     2.601
PHE  TRP   0.30587    62.745    84.743     1.510     2.526
PHE  TRP   0.17449  -177.143    78.200     3.227     1.406
PHE  TRP   0.08694   -60.604   109.274     6.032    13.077
PHE  TRP   0.00011    68.109   168.395     3.003     5.162
PHE  TRP   0.15811    57.873   -87.002     1.715     4.069
PHE  TRP   0.01152   -68.144    -9.193     3.067     3.636
PHE  TRP   0.00167  -103.616    43.870    11.222    11.747
PHE  TRP   0.07793   -57.556   -71.748     2.387     5.963
PHE  TRP   0.00000   -91.689  -116.260     1.000     1.000
PHE  TRP   0.16946  -173.585  -103.396     5.638    10.983
PHE  TRP   0.00000  -171.366  -165.164     1.000     1.000
PHE  TRP   0.00001  -164.909   -21.645     1.000     1.000
PHE  TYR   0.32228    58.810   -86.576     0.864     2.697
PHE  TYR   0.14882  -174.222  -103.969     5.508    10.930
PHE  TYR   0.01546   -67.194    -9.247     0.912     1.847
PHE  TYR   0.09224   -57.935   -73.314     1.403     3.900
PHE  TYR   0.00009    73.960   160.972     2.447     5.206
PHE  TYR   0.20586    62.669    85.201     1.688     2.073
PHE  TYR   0.01365    51.246    41.501     0.996     1.645
PHE  TYR   0.10888  -176.308    78.875     3.086     2.134
PHE  TYR   0.09272   -63.238   103.671     6.917    14.962
PHE  VAL   0.02223    51.616    39.586     0.906     2.056
PHE  VAL   0.22244    62.507    83.785     0.869     2.314
PHE  VAL   0.11677  -175.238    77.818     3.741     1.371
PHE  VAL   0.09844   -61.446   108.829     6.722    15.403
PHE  VAL   0.00024    72.224   162.723     3.182     4.697
PHE  VAL   0.13323    59.605   -88.929     2.309     7.343
PHE  VAL   0.22031  -171.258   -99.253     5.582    11.764
PHE  VAL   0.14641   -57.621   -72.782     1.603     4.229
PHE  VAL   0.03993   -64.999   -14.075     2.110     5.365
PRO  ALA   0.22883    59.819    81.198     0.902     2.213
PRO  ALA   0.00709    51.737    40.696     1.000     1.000
PRO  ALA   0.06998  -172.591    79.823     3.642     4.139
PRO  ALA   0.13078   -64.563   106.592     9.624    17.650
PRO  ALA   0.19434    58.550   -88.283     0.786     2.747
PRO  ALA   0.21642  -169.464   -90.247     3.018     8.374
PRO  ALA   0.03990   -67.809    -6.413     0.657     1.841
PRO  ALA   0.11266   -59.275   -74.873     2.817     5.038
PRO  ARG   0.01352    54.328    34.251     0.716     1.214
PRO  ARG   0.39768    60.141    79.520     1.015     2.486
PRO  ARG   0.00000    70.207   165.017     1.000     1.000
PRO  ARG   0.03041  -174.758    78.990     3.236     2.606
PRO  ARG   0.02239   -76.233    84.753     1.190     1.922
PRO  ARG   0.10039   -57.821   119.830     0.698     3.073
PRO  ARG   0.14819    58.792   -89.263     1.110     5.162
PRO  ARG   0.03466   -66.937    -8.316     0.548     2.875
PRO  ARG   0.08486   -59.302   -74.888     2.414     5.725
PRO  ARG   0.16789  -171.701   -96.062     4.346    11.618
PRO  ARG   0.00000  -100.050  -120.368     1.000     1.000
PRO  ASN   0.00021    71.776   161.145     0.685     1.487
PRO  ASN   0.41613    60.160    80.360     0.879     2.897
PRO  ASN   0.02914    52.027    40.026     1.207     3.452
PRO  ASN   0.04573  -171.947    79.251     3.300     3.443
PRO  ASN   0.03862   -76.851    84.699     2.318     1.569
PRO  ASN   0.03600   -57.615   119.747     1.113     3.737
PRO  ASN   0.25577    58.464   -88.283     1.554     4.052
PRO  ASN   0.00001  -128.353   -98.950     0.806     0.755
PRO  ASN   0.12714  -168.965   -88.074     1.878     2.210
PRO  ASN   0.02358   -59.011   -74.271     3.710     6.791
PRO  ASN   0.02768   -67.681    -6.595     1.066     2.720
PRO  ASP   0.02982    53.897    37.164     3.157     6.975
PRO  ASP   0.24317    60.966    82.437     1.496     2.589
PRO  ASP   0.02803   -76.343    84.874     1.136     1.142
PRO  ASP   0.02513   -58.194   118.766     1.408     4.447
PRO  ASP   0.03741  -172.745    80.737     3.671     3.930
PRO  ASP   0.00050   177.819    34.271     2.294     2.818
PRO  ASP   0.32740    68.150   -75.918     9.279    12.741
PRO  ASP   0.00002    68.533   -15.943     1.000     1.000
PRO  ASP   0.00280  -113.098   -85.975     3.739     2.319
PRO  ASP   0.21966  -167.123   -87.985     3.997     6.002
PRO  ASP   0.02435   -68.446    -5.511     0.964     2.852
PRO  ASP   0.06172   -60.175   -76.892     3.467     4.518
PRO  CYS   0.00030    71.655   161.475     0.830     1.371
PRO  CYS   0.39527    60.463    79.536     1.077     2.948
PRO  CYS   0.02591    53.798    33.604     1.147     2.730
PRO  CYS   0.04418  -170.323    79.969     0.730     3.744
PRO  CYS   0.06934   -63.048   109.110     8.785    16.893
PRO  CYS   0.15067    58.681   -88.082     2.027     4.019
PRO  CYS   0.18449  -168.746   -90.206     3.215     7.281
PRO  CYS   0.03340   -67.585    -6.234     0.643     1.558
PRO  CYS   0.09644   -60.206   -74.951     2.684     5.130
PRO  GLN   0.00898    51.707    41.106     0.247     1.471
PRO  GLN   0.36132    60.478    80.344     1.179     3.407
PRO  GLN   0.01864  -171.117    80.221     2.639     3.784
PRO  GLN   0.03272   -76.698    84.287     0.807     1.117
PRO  GLN   0.03450   -57.638   120.225     1.071     1.931
PRO  GLN   0.22166    58.665   -88.444     1.207     3.076
PRO  GLN   0.21644  -169.309   -90.384     3.239     8.027
PRO  GLN   0.06973   -59.347   -74.847     2.689     5.029
PRO  GLN   0.03601   -67.576    -6.314     0.424     1.825
PRO  GLU   0.00027    80.102   146.188     0.684     1.501
PRO  GLU   0.01167    52.388    39.778     1.688     2.282
PRO  GLU   0.22275    61.198    81.285     1.318     3.933
PRO  GLU   0.04848  -173.855    78.275     3.851     4.293
PRO  GLU   0.01412   -58.743   118.502     1.444     5.816
PRO  GLU   0.15392   -62.314    84.802     8.086     0.875
PRO  GLU   0.29794    65.385   -84.028     8.892     7.130
PRO  GLU   0.00000    71.491   -19.371     1.000     1.000
PRO  GLU   0.13808  -169.785   -93.561     4.386    10.911
PRO  GLU   0.03027   -68.027    -5.170     1.011     1.448
PRO  GLU   0.08250   -60.477   -74.921     6.957     5.231
PRO  GLY   0.01438    54.042    36.891     2.693     5.058
PRO  GLY   0.35534    60.940    79.466     1.486     2.753
PRO  GLY   0.00074    74.489   158.051     1.000     1.000
PRO  GLY   0.06162  -171.446    81.251     2.553     3.784
PRO  GLY   0.07658   -65.097   106.067    10.667    19.710
PRO  GLY   0.13683    58.168   -89.838     1.833     6.123
PRO  GLY   0.25264  -168.738   -88.592     2.487     6.880
PRO  GLY   0.02683   -67.945    -5.748     1.235     0.275
PRO  GLY   0.07503   -59.465   -74.181     2.966     4.920
PRO  HID   0.00006    79.883   150.895     2.925     3.379
PRO  HID   0.01944    51.898    40.096     0.903     2.028
PRO  HID   0.27815    60.478    80.696     1.118     3.929
PRO  HID   0.06310  -174.200    78.695     3.544     2.666
PRO  HID   0.05057   -76.400    84.397     1.365     1.301
PRO  HID   0.05227   -58.355   119.276     0.942     3.848
PRO  HID   0.21434    58.787   -88.536     0.925     4.108
PRO  HID   0.00001    94.054   -57.410     1.000     1.000
PRO  HID   0.21716  -170.076   -90.263     2.637     8.157
PRO  HID   0.07840   -60.339   -76.357     2.637     5.392
PRO  HID   0.02651   -67.977    -3.727     1.666    11.401
PRO  HIE   0.03488    51.671    42.283     0.117     1.675
PRO  HIE   0.30658    60.029    81.301     0.867     2.346
PRO  HIE   0.07937  -173.640    78.847     3.534     3.321
PRO  HIE   0.04504   -76.283    84.718     1.176     1.156
PRO  HIE   0.03403   -58.369   115.798     0.766     4.754
PRO  HIE   0.22212    58.499   -88.843     1.189     4.267
PRO  HIE   0.16917  -169.776   -92.283     3.839     9.832
PRO  HIE   0.00000  -127.962  -100.158     1.000     1.000
PRO  HIE   0.06555   -58.731   -74.075     2.853     5.347
PRO  HIE   0.03928   -67.751    -6.639     0.579     1.975
PRO  HIE   0.00398   -97.501    43.313    21.851     5.479
PRO  HIP   0.00036    74.641   158.826     0.714     0.988
PRO  HIP   0.02016    51.678    40.470     0.613     1.417
PRO  HIP   0.25173    60.188    78.676     1.083     2.970
PRO  HIP   0.05400  -175.410    81.598     3.407     3.331
PRO  HIP   0.10734   -63.749   108.635     8.793    16.914
PRO  HIP   0.21338    58.595   -88.677     1.153     4.886
PRO  HIP   0.21500  -171.975   -94.183     4.253     9.885
PRO  HIP   0.10072   -58.772   -73.428     2.338     4.724
PRO  HIP   0.03730   -67.256    -5.510     1.718    11.870
PRO  ILE   0.26637    59.310   -86.846     1.191     1.312
PRO  ILE   0.20589  -168.449   -87.652     2.409     5.674
PRO  ILE   0.07361   -58.176   -71.747     2.354     5.746
PRO  ILE   0.02883   -68.517    -3.111     0.619     1.983
PRO  ILE   0.00000   -77.905    39.156     1.000     1.000
PRO  ILE   0.00011    72.159   160.771     0.821     0.731
PRO  ILE   0.01147    52.328    38.986     0.137     0.358
PRO  ILE   0.27770    61.013    77.825     1.057     3.552
PRO  ILE   0.02565  -171.956    79.801     3.683     3.029
PRO  ILE   0.09596   -76.617    83.101     1.770     1.596
PRO  ILE   0.01441   -57.830   119.978     0.200     1.714
PRO  LEU   0.00002    72.108   159.354     3.897    12.431
PRO  LEU   0.02233    51.932    40.016     0.852     1.528
PRO  LEU   0.32730    60.451    80.344     1.786     2.949
PRO  LEU   0.04420  -172.544    79.510     4.121     3.748
PRO  LEU   0.04492   -76.509    84.278     1.087     1.321
PRO  LEU   0.06181   -57.832   118.757     0.895     3.932
PRO  LEU   0.19406    58.689   -88.991     1.644     5.287
PRO  LEU   0.16840  -168.828   -88.656     2.827     5.243
PRO  LEU   0.04408   -67.608    -7.126     0.798     3.052
PRO  LEU   0.09287   -59.208   -74.452     3.501     7.895
PRO  LYS   0.00001    73.519   158.734     0.038     0.085
PRO  LYS   0.01191    51.570    40.868     0.238     0.562
PRO  LYS   0.26616    60.086    80.216     1.069     2.695
PRO  LYS   0.06580  -174.576    78.387     3.704     1.708
PRO  LYS   0.10810   -64.086   107.761     9.198    17.433
PRO  LYS   0.19453    58.594   -88.328     1.133     3.524
PRO  LYS   0.23180  -168.768   -87.568     1.379     1.509
PRO  LYS   0.10030   -59.868   -75.575     2.678     4.810
PRO  LYS   0.02140   -67.186    -6.446     0.663     2.765
PRO  MET   0.00027    75.329   156.546     3.613     6.129
PRO  MET   0.01990    52.113    38.909     0.845     3.439
PRO  MET   0.32609    60.088    80.647     1.003     2.758
PRO  MET   0.04096  -173.795    79.217     3.793     3.725
PRO  MET   0.02271   -76.146    83.834     1.950     1.754
PRO  MET   0.02522   -57.957   119.699     1.193     3.547
PRO  MET   0.29368    58.770   -87.801     0.681     1.785
PRO  MET   0.18420  -169.183   -87.810     1.429     2.948
PRO  MET   0.00001  -118.622  -123.772     1.000     1.000
PRO  MET   0.06763   -60.476   -76.716     2.426     4.446
PRO  MET   0.01927   -67.804    -6.246     2.886     4.607
PRO  MET   0.00006  -100.376    39.698     1.000     1.000
PRO  PHE   0.02046    51.599    41.257     0.592     1.515
PRO  PHE   0.26295    60.351    81.260     1.012     3.082
PRO  PHE   0.08646  -174.203    79.892     3.434     3.421
PRO  PHE   0.09454   -66.652   100.702     9.149    18.527
PRO  PHE   0.22475    58.672   -87.982     0.582     2.726
PRO  PHE   0.21049  -169.099   -89.160     3.072     8.606
PRO  PHE   0.03614   -67.719    -5.436     0.601     0.851
PRO  PHE   0.06421   -59.541   -75.789     2.579     5.562
PRO  PRO   0.32472    60.317    78.916     1.688     2.059
PRO  PRO   0.05714  -170.162    84.010     0.384     0.206
PRO  PRO   0.03667   -78.320    84.518     0.000     0.000
PRO  PRO   0.04657   -58.274   119.728     1.035     2.464
PRO  PRO   0.15750    58.036   -89.698     1.332     7.625
PRO  PRO   0.29620  -168.965   -87.035     0.775     0.698
PRO  PRO   0.02076   -69.572    -2.739     0.435     2.923
PRO  PRO   0.06044   -58.936   -74.458     3.107     5.859
PRO  SER   0.01106    51.681    41.888     0.072     1.126
PRO  SER   0.30180    60.031    80.989     0.713     2.845
PRO  SER   0.04557  -172.760    80.478     3.246     3.776
PRO  SER   0.07752   -66.532   102.987    10.210    18.653
PRO  SER   0.19591    58.731   -88.137     0.743     1.875
PRO  SER   0.24291  -169.069   -89.057     2.427     6.149
PRO  SER   0.10366   -59.088   -73.713     3.122     5.596
PRO  SER   0.02157   -68.225    -6.317     1.017     1.687
PRO  SER   0.00001  -106.584    45.212     1.000     1.000
PRO  THR   0.03988    52.143    37.976     2.028     4.532
PRO  THR   0.34241    60.415    80.669     0.856     3.726
PRO  THR   0.04258  -172.861    80.086     3.350     3.607
PRO  THR   0.00616   -75.034    85.610     2.317     1.965
PRO  THR   0.03600   -56.853   123.324     1.369     3.836
PRO  THR   0.00000    72.251   160.334     2.414     5.123
PRO  THR   0.15935    58.867   -87.739     1.340     5.444
PRO  THR   0.20270  -168.464   -89.802     3.260     6.554
PRO  THR   0.06772   -65.236   -12.659     2.892     5.636
PRO  THR   0.10320   -58.768   -72.471     3.325    10.029
PRO  TRP   0.03640    51.593    40.790     1.148     2.505
PRO  TRP   0.34022    61.282    83.124     1.807     3.041
PRO  TRP   0.09090  -173.495    80.445     3.878     4.983
PRO  TRP   0.02172   -75.587    84.236     2.032     1.390
PRO  TRP   0.02971   -59.371   114.542     2.120     7.797
PRO  TRP   0.19369    58.297   -88.070     1.625     2.846
PRO  TRP   0.00153  -158.818   -35.685     0.012     0.264
PRO  TRP   0.17491  -167.661   -89.697     3.546     8.780
PRO  TRP   0.03280   -68.392    -6.127     2.663     4.307
PRO  TRP   0.07810   -59.921   -75.002     2.258     9.630
PRO  TYR   0.01292    51.534    41.151     0.485     1.477
PRO  TYR   0.28362    60.261    81.875     0.904     2.265
PRO  TYR   0.00036    74.897   158.491     1.000     1.000
PRO  TYR   0.09550  -173.920    79.481     3.563     3.083
PRO  TYR   0.08524   -67.201    99.264     8.992    17.696
PRO  TYR   0.20771    58.398   -88.323     0.723     4.051
PRO  TYR   0.20358  -170.759   -93.411     4.077    11.465
PRO  TYR   0.03125   -67.739    -5.826     0.846     2.405
PRO  TYR   0.07982   -60.530   -77.390     2.421     5.059
PRO  VAL   0.15877    58.934   -88.216     0.908     2.993
PRO  VAL   0.16487  -170.800   -93.713     4.664     9.170
PRO  VAL   0.01473    51.740    39.950     0.485     1.189
PRO  VAL   0.35532    59.773    80.982     1.063     3.094
PRO  VAL   0.00000    76.915   151.315     1.000     1.000
PRO  VAL   0.05459   -60.789   -78.241     2.603     3.904
PRO  VAL   0.00000   -95.734  -122.123     1.000     1.000
PRO  VAL   0.00656  -103.150    42.025     1.871     1.966
PRO  VAL   0.05102   -67.643    -7.186     0.953     2.982
PRO  VAL   0.11327  -175.729    81.251     2.413     6.080
PRO  VAL   0.01715   -74.623    85.777     2.461     2.285
PRO  VAL   0.06371   -58.005   117.300     0.853     4.384
SER  ALA   0.19492    59.352   -88.976     1.169     5.440
SER  ALA   0.11910  -168.231   -93.333     4.296     8.976
SER  ALA   0.05076   -66.384   -10.658     0.265     0.880
SER  ALA   0.21741   -58.176   -72.962     1.968     4.816
SER  ALA   0.03135    53.098    38.102     1.326     2.931
SER  ALA   0.25380    61.592    82.468     1.189     2.347
SER  ALA   0.00023    76.256   155.125     1.000     1.000
SER  ALA   0.03353  -170.896    77.222     2.442     0.870
SER  ALA   0.09889   -62.305   107.887     7.904    14.601
SER  ARG   0.02544    52.347    38.080     1.391     3.067
SER  ARG   0.38644    61.581    82.634     0.766     2.345
SER  ARG   0.07728  -177.240    80.407     1.843     3.659
SER  ARG   0.08439   -57.225   117.922     0.611     2.751
SER  ARG   0.01612   -68.725    83.007     3.842     3.878
SER  ARG   0.10560    59.711   -87.428     1.040     5.600
SER  ARG   0.01329   -66.372   -11.308     1.364     3.919
SER  ARG   0.15914   -56.761   -69.317     1.707     4.282
SER  ARG   0.13225  -173.501  -100.789     5.888    10.481
SER  ARG   0.00004  -159.427   -32.838     1.000     1.000
SER  ASN   0.04072    52.088    40.278     0.477     1.249
SER  ASN   0.43855    61.563    83.217     0.567     2.007
SER  ASN   0.00001    72.338   164.920     1.000     1.000
SER  ASN   0.05191  -173.082    76.981     3.030     1.316
SER  ASN   0.08432   -58.715   114.907     5.989    14.110
SER  ASN   0.15980    60.172   -87.476     1.820     5.121
SER  ASN   0.07867  -166.570   -89.697     1.885     3.099
SER  ASN   0.02533   -67.066   -10.451     1.402     2.514
SER  ASN   0.12070   -58.024   -71.365     2.556     6.914
SER  ASP   0.00639    52.657    38.960     0.545     1.288
SER  ASP   0.27114    61.968    83.501     0.831     1.822
SER  ASP   0.06140   -67.931    92.441     5.898    13.580
SER  ASP   0.00056   176.808    35.861     0.214     0.820
SER  ASP   0.01736  -175.066    77.174     3.607     0.657
SER  ASP   0.50381    64.984   -81.683     2.347     3.008
SER  ASP   0.00000    67.058   -13.073     1.000     1.000
SER  ASP   0.08104  -165.255   -89.101     4.719     7.743
SER  ASP   0.01511   -67.077    -9.142     0.373     1.089
SER  ASP   0.00070  -114.917   -85.731     1.699     2.372
SER  ASP   0.04249   -58.271   -73.337     1.493     3.863
SER  CYS   0.42948    62.078    81.720     0.942     1.316
SER  CYS   0.01894    52.493    39.380     0.684     1.273
SER  CYS   0.04700  -171.710    77.709     2.323     0.824
SER  CYS   0.08502   -60.187   112.807     6.179    12.265
SER  CYS   0.18501    59.892   -86.889     1.339     1.921
SER  CYS   0.10309  -166.521   -89.256     1.662     2.644
SER  CYS   0.10179   -58.024   -72.046     2.153     5.595
SER  CYS   0.02966   -66.476   -10.239     0.889     1.967
SER  GLN   0.01635    52.405    39.728     0.525     1.353
SER  GLN   0.35184    61.622    83.782     0.629     2.029
SER  GLN   0.00002    73.639   162.023     1.000     1.000
SER  GLN   0.10315  -175.955    77.091     3.126     0.576
SER  GLN   0.06929   -62.806   107.488     7.944    15.856
SER  GLN   0.19258    60.034   -86.850     0.781     2.504
SER  GLN   0.06892  -166.661   -90.580     2.727     5.108
SER  GLN   0.03454   -66.550   -10.361     0.414     1.306
SER  GLN   0.16331   -57.978   -72.140     2.282     5.658
SER  GLU   0.00498    52.454    39.251     2.057     3.075
SER  GLU   0.25568    62.023    82.775     0.725     1.660
SER  GLU   0.03468  -174.366    77.202     3.997     0.499
SER  GLU   0.13706   -60.308    93.940     5.825    15.933
SER  GLU   0.32204    67.871   -83.166     7.236     7.010
SER  GLU   0.00007    67.729   168.827     1.000     1.000
SER  GLU   0.10859  -168.437   -94.516     4.893    10.173
SER  GLU   0.03931   -66.786    -9.602     0.467     1.429
SER  GLU   0.09760   -57.913   -70.835     5.691     6.445
SER  GLY   0.01291    53.495    36.999     1.049     2.779
SER  GLY   0.42994    61.183    82.060     1.131     2.387
SER  GLY   0.06472  -172.503    77.332     3.247     0.843
SER  GLY   0.12225   -60.926   110.391     6.290    13.271
SER  GLY   0.12806    59.049   -88.253     1.660     6.973
SER  GLY   0.10808  -167.720   -91.335     3.282     7.748
SER  GLY   0.03859   -66.567    -9.783     0.505     1.693
SER  GLY   0.09546   -58.608   -73.713     1.876     4.100
SER  HID   0.03193    51.728    38.141     0.922     3.722
SER  HID   0.47801    61.903    83.199     0.672     2.259
SER  HID   0.06152  -175.499    77.789     3.033     0.982
SER  HID   0.07029   -61.624   108.538     7.051    14.905
SER  HID   0.00013    68.728   167.179     0.989     2.030
SER  HID   0.18148    60.197   -86.376     0.936     4.801
SER  HID   0.06540  -170.021   -96.935     5.378    10.934
SER  HID   0.09750   -57.525   -70.388     2.103     5.097
SER  HID   0.01289   -66.399   -11.334     1.400     2.128
SER  HID   0.00084   -75.384    45.472     1.000     1.000
SER  HIE   0.01599    52.043    40.739     1.097     1.383
SER  HIE   0.31751    61.826    82.828     1.127     1.985
SER  HIE   0.00001    76.522   151.673     1.000     1.000
SER  HIE   0.05949  -174.276    77.902     3.516     1.420
SER  HIE   0.18001   -63.988   100.098     6.182    13.712
SER  HIE   0.21156    61.754   -86.589     4.578     4.345
SER  HIE   0.07483  -168.168   -92.747     4.634     9.928
SER  HIE   0.02191   -67.104    -9.513     0.707     1.239
SER  HIE   0.11869   -58.506   -74.090     2.328     4.883
SER  HIP   0.25806    61.687   -86.664     4.363     4.529
SER  HIP   0.11514  -171.619   -98.660     5.483    10.764
SER  HIP   0.02087   -65.991   -11.535     1.131     3.530
SER  HIP   0.10875   -57.967   -72.676     1.931     4.022
SER  HIP   0.00044    74.325   160.088     2.664     3.284
SER  HIP   0.02796    52.463    39.938     1.287     3.428
SER  HIP   0.25465    62.054    80.410     1.010     2.366
SER  HIP   0.04235  -176.587    78.919     1.958     3.454
SER  HIP   0.00087   -74.109    39.123     0.485    10.939
SER  HIP   0.17091   -62.977   103.803     6.551    15.274
SER  ILE   0.01907    53.095    40.429     0.524     1.902
SER  ILE   0.39019    62.386    82.738     1.740     2.237
SER  ILE   0.00001    71.674   165.196     1.000     1.000
SER  ILE   0.02226  -175.349    78.178     2.756     0.930
SER  ILE   0.09180   -67.228    93.554     6.197    13.351
SER  ILE   0.32401    61.114   -85.148     1.055     2.209
SER  ILE   0.08262  -168.324   -93.007     5.272     9.701
SER  ILE   0.00000  -157.378   -39.607     1.000     1.000
SER  ILE   0.02349   -67.469    -7.923     0.478     1.207
SER  ILE   0.04655   -56.575   -67.447     2.195     8.225
SER  LEU   0.03506    52.092    39.229     0.481     0.917
SER  LEU   0.34756    62.116    83.744     0.913     2.531
SER  LEU   0.04446  -173.773    77.255     3.791     0.915
SER  LEU   0.09242   -63.946   101.633     7.150    16.911
SER  LEU   0.14610    60.089   -86.750     1.437     2.242
SER  LEU   0.12599  -167.436   -92.255     4.017     8.155
SER  LEU   0.06542   -67.028    -9.575     0.647     1.311
SER  LEU   0.14298   -58.959   -74.315     2.357     6.263
SER  LYS   0.00389    52.170    40.380     0.802     1.790
SER  LYS   0.35056    61.678    82.320     0.908     1.926
SER  LYS   0.05178  -172.002    78.029     3.124     1.142
SER  LYS   0.15413   -61.049   109.935     6.786    12.947
SER  LYS   0.22180    59.953   -87.032     0.694     1.902
SER  LYS   0.06779  -167.754   -91.342     3.218     6.627
SER  LYS   0.01564   -66.387   -11.013     0.570     1.966
SER  LYS   0.13442   -58.664   -74.705     2.092     4.284
SER  MET   0.00670    52.272    40.050     0.766     0.980
SER  MET   0.39229    61.570    82.711     0.839     1.830
SER  MET   0.03464  -175.514    77.545     2.891     0.867
SER  MET   0.13389   -63.885   101.573     6.711    15.774
SER  MET   0.28041    59.936   -86.858     1.599     1.887
SER  MET   0.06740  -167.437   -90.714     2.759     5.734
SER  MET   0.05786   -59.393   -74.963     2.793     6.736
SER  MET   0.02681   -66.794    -9.496     0.981     1.574
SER  PHE   0.01906    51.515    41.128     1.199     2.347
SER  PHE   0.25334    61.972    83.051     0.915     2.282
SER  PHE   0.09899  -174.415    79.273     2.946     2.419
SER  PHE   0.07348   -68.541    88.095     2.899     1.476
SER  PHE   0.05413   -58.074   115.295     1.596     5.960
SER  PHE   0.23186    60.420   -86.812     2.279     2.733
SER  PHE   0.00010  -157.457   -38.876     0.078     0.298
SER  PHE   0.08914  -168.704   -91.554     4.544    11.020
SER  PHE   0.01540   -67.519    -8.797     1.448     1.911
SER  PHE   0.16451   -58.886   -74.824     2.388     5.060
SER  PHE   0.00000   -93.237  -107.709     1.000     1.000
SER  PRO   0.01106    51.681    41.888     0.072     1.126
SER  PRO   0.30180    60.031    80.989     0.713     2.845
SER  PRO   0.04557  -172.760    80.478     3.246     3.776
SER  PRO   0.07752   -66.532   102.987    10.210    18.653
SER  PRO   0.19591    58.731   -88.137     0.743     1.875
SER  PRO   0.24291  -169.069   -89.057     2.427     6.149
SER  PRO   0.10366   -59.088   -73.713     3.122     5.596
SER  PRO   0.02157   -68.225    -6.317     1.017     1.687
SER  PRO   0.00001  -106.584    45.212     1.000     1.000
SER  SER   0.01745    51.935    40.574     0.316     1.089
SER  SER   0.43774    61.762    83.503     0.236     1.718
SER  SER   0.05858  -173.580    77.691     3.079     0.867
SER  SER   0.06594   -60.363   108.693     6.106    16.424
SER  SER   0.11330    59.897   -85.413     1.107     7.138
SER  SER   0.17386  -169.706   -94.677     4.231    10.182
SER  SER   0.01953   -66.701    -9.937     0.263     1.302
SER  SER   0.11360   -57.694   -70.860     2.242     5.793
SER  THR   0.00001    78.300   145.182     0.880     2.308
SER  THR   0.03197    52.497    39.264     0.415     1.551
SER  THR   0.36404    61.724    84.324     0.535     1.006
SER  THR   0.06426  -173.637    76.853     3.402     2.947
SER  THR   0.08205   -62.937   105.424     7.655    15.461
SER  THR   0.17824    60.304   -85.706     1.189     3.296
SER  THR   0.17751  -168.256   -93.906     4.599     9.397
SER  THR   0.03013   -66.859   -10.152     0.322     1.105
SER  THR   0.07179   -59.246   -75.360     2.219     4.169
SER  TRP   0.02183    52.425    35.487     1.093     2.377
SER  TRP   0.24949    61.804    81.481     1.089     2.766
SER  TRP   0.05973  -175.741    77.865     1.892     1.037
SER  TRP   0.08194   -56.787   119.240     1.331     4.654
SER  TRP   0.04483   -68.368    87.474     3.069     3.955
SER  TRP   0.00022    67.640   169.167     1.184     2.157
SER  TRP   0.14767    60.643   -87.674     3.415     5.581
SER  TRP   0.00019  -157.417   -39.527     1.444     3.500
SER  TRP   0.16280  -170.554   -96.357     5.491    10.751
SER  TRP   0.01545   -66.339   -11.097     1.673     2.765
SER  TRP   0.00001  -100.903  -113.424     4.759     3.588
SER  TRP   0.21584   -57.479   -70.543     2.906     6.725
SER  TYR   0.01710    51.689    40.705     0.692     1.365
SER  TYR   0.37597    62.046    83.994     1.415     1.682
SER  TYR   0.08108  -175.432    77.935     3.382     2.719
SER  TYR   0.11899   -60.957   108.522     6.465    17.063
SER  TYR   0.10799    59.049   -88.889     1.527     5.605
SER  TYR   0.00272  -156.502   -42.860     1.958     3.086
SER  TYR   0.14021  -169.550   -96.051     5.557    11.556
SER  TYR   0.14133   -57.488   -69.926     2.429     6.026
SER  TYR   0.00129   -73.514    33.685     2.550     2.142
SER  TYR   0.01334   -67.270    -9.054     1.266     2.478
SER  VAL   0.00001    76.851   151.230     0.597     0.415
SER  VAL   0.02749    52.670    36.402     1.071     4.517
SER  VAL   0.31405    62.171    81.605     1.040     2.682
SER  VAL   0.06879  -173.246    77.965     3.184     0.704
SER  VAL   0.08029   -61.114   111.617     7.110    15.551
SER  VAL   0.15727    59.773   -88.784     1.688     6.222
SER  VAL   0.16213  -169.992   -96.040     4.602    10.473
SER  VAL   0.14963   -58.171   -73.416     1.895     4.444
SER  VAL   0.04033   -66.547    -9.965     0.724     2.103
THR  ALA   0.28831    61.728    83.467     0.985     3.183
THR  ALA   0.03667    52.473    37.157     0.600     3.004
THR  ALA   0.07326  -175.440    77.066     3.310     1.395
THR  ALA   0.14020   -59.661   112.082     6.087    13.491
THR  ALA   0.00001    74.652   160.002     5.511     7.751
THR  ALA   0.10424    60.215   -86.211     2.791     5.940
THR  ALA   0.00002    93.564   -37.525     1.000     1.000
THR  ALA   0.00136  -157.684   -37.515     1.560     4.479
THR  ALA   0.15909  -168.690   -95.960     5.420    11.107
THR  ALA   0.15676   -58.644   -74.209     2.040     5.052
THR  ALA   0.04007   -66.178   -11.635     1.715     2.510
THR  ALA   0.00001   -72.562    38.697     1.000     1.000
THR  ARG   0.05453    60.417   -83.080     0.976     4.434
THR  ARG   0.13487  -172.230  -100.973     6.456    10.586
THR  ARG   0.02182   -66.447   -11.918     0.928     1.997
THR  ARG   0.19891   -58.163   -73.234     2.166     5.382
THR  ARG   0.02676    52.188    37.751     0.774     2.866
THR  ARG   0.36462    61.929    84.260     0.812     2.304
THR  ARG   0.09516  -176.721    78.544     2.471     1.161
THR  ARG   0.10332   -58.132   116.040     3.718     9.439
THR  ASN   0.02619    52.171    37.966     0.301     2.366
THR  ASN   0.30832    62.050    83.430     0.639     3.633
THR  ASN   0.04306  -171.558    76.513     3.695     0.963
THR  ASN   0.07435   -66.013    99.232     7.831    14.892
THR  ASN   0.00013    68.146   167.957     0.015     0.141
THR  ASN   0.20364    60.182   -86.089     0.842     3.386
THR  ASN   0.16387  -166.756   -92.153     3.761     7.170
THR  ASN   0.03002   -66.940   -10.997     0.694     1.517
THR  ASN   0.15042   -59.565   -75.514     2.143     4.446
THR  ASP   0.00002    70.950   166.966     2.480     2.449
THR  ASP   0.00630    52.821    39.625     0.754     1.301
THR  ASP   0.31347    61.748    83.262     1.441     1.960
THR  ASP   0.07091   -69.602    90.301     5.336    12.443
THR  ASP   0.01058  -173.604    77.311     4.244     0.787
THR  ASP   0.00005   177.419    34.129     3.861     4.823
THR  ASP   0.49379    64.895   -81.361     2.070     3.117
THR  ASP   0.00000    66.550   -12.310     1.000     1.000
THR  ASP   0.00160  -120.871   -88.650     3.468     1.942
THR  ASP   0.04876  -167.014   -91.453     4.899     9.348
THR  ASP   0.01906   -66.700   -10.482     0.614     1.549
THR  ASP   0.03546   -59.452   -74.358     2.110     4.084
THR  CYS   0.02222    52.558    39.575     0.577     1.842
THR  CYS   0.41588    62.184    84.126     1.386     1.563
THR  CYS   0.06621  -171.599    77.059     3.463     1.073
THR  CYS   0.08239   -58.734   115.019     4.712    11.242
THR  CYS   0.14600    59.828   -87.015     1.067     4.778
THR  CYS   0.14411  -166.421   -90.790     2.875     5.534
THR  CYS   0.00008  -154.833   -45.600     1.000     1.000
THR  CYS   0.02866   -66.732   -10.585     0.675     1.763
THR  CYS   0.09445   -60.048   -76.661     1.721     4.042
THR  GLN   0.02978    52.676    37.971     1.047     2.209
THR  GLN   0.46922    62.182    84.451     0.917     2.099
THR  GLN   0.00001    75.256   158.875     1.000     1.000
THR  GLN   0.12121  -175.819    76.997     3.270     0.870
THR  GLN   0.05334   -61.984   105.205     5.868    17.709
THR  GLN   0.06529    60.096   -86.787     1.500     3.626
THR  GLN   0.16701  -168.343   -95.814     5.645    10.138
THR  GLN   0.02609   -66.864   -10.551     0.474     0.592
THR  GLN   0.06805   -59.522   -75.526     2.638     4.497
THR  GLU   0.01484    52.669    36.267     0.905     2.798
THR  GLU   0.26934    62.413    83.872     0.743     3.064
THR  GLU   0.00003    67.401   169.389     1.000     1.000
THR  GLU   0.01382  -170.831    76.642     4.067     1.511
THR  GLU   0.17129   -58.895    90.623     2.391    12.692
THR  GLU   0.30572    74.523   -77.122     6.982     6.515
THR  GLU   0.14026  -169.242   -96.324     5.459    11.152
THR  GLU   0.00001  -153.672   -46.748     1.000     1.000
THR  GLU   0.01534   -66.425   -10.972     1.616     2.497
THR  GLU   0.06935   -60.271   -75.781     5.179     4.661
THR  GLY   0.01467    53.746    36.361     1.192     2.602
THR  GLY   0.38104    61.433    83.105     1.295     1.996
THR  GLY   0.08410  -171.525    76.970     3.714     1.236
THR  GLY   0.14148   -58.967   115.808     4.049    11.847
THR  GLY   0.00013    72.893   162.717     0.754     1.604
THR  GLY   0.11074    59.895   -86.200     1.234     5.369
THR  GLY   0.15157  -167.365   -92.275     4.040     8.471
THR  GLY   0.03126   -66.831   -10.590     0.757     1.714
THR  GLY   0.08500   -58.971   -73.924     1.911     4.746
THR  HID   0.16864    60.538   -84.138     0.905     5.186
THR  HID   0.00000    96.157   -64.586     1.000     1.000
THR  HID   0.13050  -167.040   -92.674     4.067     7.584
THR  HID   0.12885   -58.882   -74.290     1.955     4.513
THR  HID   0.02050   -66.647   -10.687     0.519     1.587
THR  HID   0.00001    74.643   160.229     0.841     0.484
THR  HID   0.01318    52.917    38.267     1.758     3.550
THR  HID   0.37406    62.246    84.201     0.876     2.112
THR  HID   0.07026  -175.971    77.466     3.288     0.367
THR  HID   0.09400   -61.007   108.470     5.726    15.658
THR  HIE   0.00015    75.743   151.164     2.761    11.005
THR  HIE   0.03423    52.326    37.046     1.463     3.834
THR  HIE   0.34909    62.173    84.504     0.547     3.525
THR  HIE   0.09081  -175.266    76.375     3.616     2.533
THR  HIE   0.03344   -69.049    85.719     3.888     1.847
THR  HIE   0.03533   -57.517   116.445     1.670     6.933
THR  HIE   0.10057    58.784   -87.344     1.338     7.155
THR  HIE   0.20484  -170.045   -98.735     5.873    12.048
THR  HIE   0.00001  -126.784   -98.455     1.000     1.000
THR  HIE   0.03947   -67.844   -10.074     2.222     3.482
THR  HIE   0.11208   -58.763   -74.139     2.230     4.870
THR  HIP   0.05936    51.098    39.391     1.441     2.972
THR  HIP   0.33318    62.211    83.589     0.659     2.521
THR  HIP   0.00003    76.169   151.010     1.000     1.000
THR  HIP   0.05933  -175.168    78.457     3.480     3.087
THR  HIP   0.09767   -59.499   114.122     4.700    15.504
THR  HIP   0.08165    59.814   -86.934     2.021     7.404
THR  HIP   0.09790   -58.454   -72.683     2.272     5.935
THR  HIP   0.05437   -66.510   -11.546     1.187     3.205
THR  HIP   0.00055  -161.160   -31.520     0.720     0.868
THR  HIP   0.21597  -169.706   -97.563     6.070    10.451
THR  ILE   0.03758    52.702    38.014     0.656     1.202
THR  ILE   0.31262    62.296    83.981     1.102     3.054
THR  ILE   0.06890  -175.683    77.795     3.384     0.673
THR  ILE   0.05413   -70.088    84.344     3.248     2.022
THR  ILE   0.00639   -57.106   115.577     0.614     2.831
THR  ILE   0.24916    61.477   -84.682     1.352     2.090
THR  ILE   0.14390  -166.915   -91.541     4.776     8.021
THR  ILE   0.05998   -68.077    -7.391     0.648     1.050
THR  ILE   0.06735   -57.079   -68.890     2.586     8.728
THR  LEU   0.04553    52.148    37.531     0.500     2.921
THR  LEU   0.32545    62.167    84.294     0.889     2.503
THR  LEU   0.00002    68.357   167.488     1.000     1.000
THR  LEU   0.08918  -174.328    76.303     4.408     4.054
THR  LEU   0.07185   -63.165   102.409     6.940    16.823
THR  LEU   0.09115    60.717   -86.247     1.928     7.135
THR  LEU   0.15352  -168.381   -95.710     5.915    10.279
THR  LEU   0.06626   -66.594   -10.698     0.682     1.108
THR  LEU   0.15703   -59.019   -75.498     2.108     5.601
THR  LYS   0.02502    52.337    38.861     1.004     1.622
THR  LYS   0.42072    62.241    84.640     0.981     3.513
THR  LYS   0.00001    73.088   162.852     1.000     1.000
THR  LYS   0.06637  -176.220    77.892     2.325     1.094
THR  LYS   0.05911   -59.404   113.273     4.870    11.165
THR  LYS   0.09058    60.513   -85.600     1.348     5.948
THR  LYS   0.13067  -170.207   -98.956     6.233    11.220
THR  LYS   0.03432   -66.855   -10.963     0.557     0.922
THR  LYS   0.17320   -58.608   -73.965     2.178     5.450
THR  MET   0.02432    52.359    37.974     0.544     2.814
THR  MET   0.48611    62.027    84.183     0.637     2.261
THR  MET   0.00001    81.014   127.536     1.000     1.000
THR  MET   0.09424  -175.363    77.635     3.497     1.592
THR  MET   0.05890   -63.155   101.981     7.306    15.518
THR  MET   0.09548    59.467   -86.479     1.197     5.525
THR  MET   0.12743  -170.169   -97.521     5.908    10.835
THR  MET   0.02322   -66.784   -10.935     1.071     2.037
THR  MET   0.09028   -58.479   -73.623     2.371     4.956
THR  PHE   0.02691    51.672    40.343     0.836     1.597
THR  PHE   0.28911    62.395    85.354     0.704     1.352
THR  PHE   0.10427  -175.650    78.085     2.894     2.476
THR  PHE   0.08085   -60.789   108.454     5.460    13.462
THR  PHE   0.12761    59.913   -86.001     0.911     6.346
THR  PHE   0.20418  -168.997   -94.629     5.784    12.177
THR  PHE   0.03674   -66.994   -10.358     0.759     1.819
THR  PHE   0.13033   -58.762   -74.229     2.152     4.888
THR  PRO   0.03988    52.143    37.976     2.028     4.532
THR  PRO   0.34241    60.415    80.669     0.856     3.726
THR  PRO   0.04258  -172.861    80.086     3.350     3.607
THR  PRO   0.00616   -75.034    85.610     2.317     1.965
THR  PRO   0.03600   -56.853   123.324     1.369     3.836
THR  PRO   0.00000    72.251   160.334     2.414     5.123
THR  PRO   0.15935    58.867   -87.739     1.340     5.444
THR  PRO   0.20270  -168.464   -89.802     3.260     6.554
THR  PRO   0.06772   -65.236   -12.659     2.892     5.636
THR  PRO   0.10320   -58.768   -72.471     3.325    10.029
THR  SER   0.00001    78.300   145.182     0.880     2.308
THR  SER   0.03197    52.497    39.264     0.415     1.551
THR  SER   0.36404    61.724    84.324     0.535     1.006
THR  SER   0.06426  -173.637    76.853     3.402     2.947
THR  SER   0.08205   -62.937   105.424     7.655    15.461
THR  SER   0.17824    60.304   -85.706     1.189     3.296
THR  SER   0.17751  -168.256   -93.906     4.599     9.397
THR  SER   0.03013   -66.859   -10.152     0.322     1.105
THR  SER   0.07179   -59.246   -75.360     2.219     4.169
THR  THR   0.03978    52.319    39.037     0.247     0.901
THR  THR   0.39566    62.455    86.463     0.703     4.084
THR  THR   0.10028  -173.257    76.897     3.987     1.140
THR  THR   0.04324   -66.964    88.627     4.462    10.143
THR  THR   0.09998    60.729   -82.659     1.334     3.685
THR  THR   0.23029  -168.193   -95.194     5.324    10.226
THR  THR   0.02071   -66.566   -11.423     0.915     2.447
THR  THR   0.07006   -60.205   -76.722     1.578     4.391
THR  TRP   0.02842    51.464    39.917     1.271     3.783
THR  TRP   0.40576    62.073    84.928     0.799     2.695
THR  TRP   0.06364  -174.230    77.586     4.689     2.069
THR  TRP   0.00985   -68.875    85.922     4.085     1.410
THR  TRP   0.02592   -57.014   117.820     1.452     5.680
THR  TRP   0.00001    67.563   169.690     0.626     0.534
THR  TRP   0.11354    59.672   -88.610     2.095     8.836
THR  TRP   0.00000    70.062   -48.833     1.000     1.000
THR  TRP   0.22554  -167.926   -93.989     4.797     9.230
THR  TRP   0.09873   -58.440   -73.295     2.592     6.298
THR  TRP   0.00015   -92.913    24.830     1.800     2.167
THR  TRP   0.02844   -67.186   -10.384     1.374     1.965
THR  TYR   0.01853    51.944    39.426     1.253     3.155
THR  TYR   0.34876    62.610    85.533     1.096     2.938
THR  TYR   0.09248  -174.509    77.431     4.168     1.086
THR  TYR   0.01317   -67.435    86.025     2.786     2.484
THR  TYR   0.04188   -58.312   114.309     1.860     5.769
THR  TYR   0.00004    69.026   166.895     2.497     4.095
THR  TYR   0.09553    60.016   -84.834     2.625     5.101
THR  TYR   0.21028  -168.709   -94.656     5.332    10.597
THR  TYR   0.14851   -59.072   -74.408     2.172     4.503
THR  TYR   0.03082   -67.497   -10.510     2.539     3.172
THR  VAL   0.00017    76.034   155.638     1.300     2.845
THR  VAL   0.03185    52.211    37.545     0.396     2.429
THR  VAL   0.34560    62.466    84.079     1.068     4.331
THR  VAL   0.13706  -174.699    77.362     3.930     0.786
THR  VAL   0.08212   -60.004   112.225     6.073    16.317
THR  VAL   0.09585    59.841   -86.575     2.643     9.502
THR  VAL   0.16030  -170.105   -98.771     6.161    11.413
THR  VAL   0.04649   -65.422   -13.677     2.106     5.024
THR  VAL   0.10058   -58.146   -73.075     1.936     4.948
TRP  ALA   0.00004    73.372   157.780     4.911    10.087
TRP  ALA   0.02618    52.349    38.155     0.706     2.267
TRP  ALA   0.35641    61.809    83.794     1.255     2.684
TRP  ALA   0.08225  -174.324    77.785     3.559     2.094
TRP  ALA   0.09782   -60.691   109.724     6.433    13.796
TRP  ALA   0.12795    58.047   -88.000     1.997     4.293
TRP  ALA   0.13969  -170.853   -99.020     5.403    12.628
TRP  ALA   0.00461  -159.487   -37.887     5.189    16.245
TRP  ALA   0.02449   -66.588   -10.494     2.012     3.460
TRP  ALA   0.00057   -94.988    27.306     1.000     1.000
TRP  ALA   0.13998   -57.458   -71.924     2.067     5.580
TRP  ALA   0.00000  -101.594  -113.124     1.000     1.000
TRP  ARG   0.00410    52.661    40.512     0.775     1.742
TRP  ARG   0.46824    61.706    84.417     0.884     1.914
TRP  ARG   0.08271  -176.356    77.569     2.294     1.320
TRP  ARG   0.11158   -60.285   107.460     5.182    13.146
TRP  ARG   0.13687    59.721   -87.794     2.930     4.879
TRP  ARG   0.04387  -169.456   -95.714     4.693    10.228
TRP  ARG   0.00277   -66.157   -12.164     1.545     3.421
TRP  ARG   0.14985   -57.534   -73.015     1.433     3.865
TRP  ASN   0.01255    52.033    37.703     1.181     3.543
TRP  ASN   0.30381    62.080    83.676     1.195     1.467
TRP  ASN   0.06274  -173.897    77.847     3.512     1.715
TRP  ASN   0.08799   -61.996   106.654     7.179    16.678
TRP  ASN   0.30668    59.843   -86.634     2.297     2.551
TRP  ASN   0.06725  -166.863   -91.149     3.257     6.514
TRP  ASN   0.14182   -57.514   -71.660     1.667     4.878
TRP  ASN   0.01717   -67.260    -9.021     1.412     4.090
TRP  ASP   0.00005    66.813   170.770     0.947     1.587
TRP  ASP   0.00353    51.821    40.975     1.715     3.303
TRP  ASP   0.35399    62.506    83.477     1.072     2.762
TRP  ASP   0.00883  -173.680    76.264     2.730     1.251
TRP  ASP   0.00004   176.776    35.175     1.000     1.000
TRP  ASP   0.04580   -71.108    81.084     2.590     9.752
TRP  ASP   0.00729   -58.076   116.402     2.014     6.595
TRP  ASP   0.45061    65.610   -80.977     1.889     3.985
TRP  ASP   0.11178  -164.219   -85.538     3.978     5.844
TRP  ASP   0.00071   -73.274     0.027    10.667    13.487
TRP  ASP   0.01736   -56.529   -67.332     1.512     4.239
TRP  ASP   0.00002  -113.768   -86.904     4.750    11.032
TRP  CYS   0.00739    51.430    40.759     1.338     2.469
TRP  CYS   0.36239    61.053    83.700     0.981     1.482
TRP  CYS   0.05675  -174.138    77.421     3.278     0.619
TRP  CYS   0.10939   -60.951   110.029     6.603    14.205
TRP  CYS   0.21029    59.338   -87.771     2.266     3.672
TRP  CYS   0.07397  -172.419  -102.707     5.542    12.066
TRP  CYS   0.14226   -58.232   -72.915     2.418     6.635
TRP  CYS   0.03663   -66.838    -9.645     1.261     2.169
TRP  CYS   0.00093   -76.628    46.150     1.000     1.000
TRP  GLN   0.01325    51.389    39.566     1.182     3.178
TRP  GLN   0.47929    61.770    83.932     0.812     1.413
TRP  GLN   0.00001    69.666   165.614     1.000     1.000
TRP  GLN   0.08051  -177.187    77.386     3.874     0.927
TRP  GLN   0.03961   -59.984   110.699     6.001    11.381
TRP  GLN   0.07324    59.688   -88.796     1.357     6.094
TRP  GLN   0.14728  -171.513  -101.489     5.980    10.832
TRP  GLN   0.01046   -66.520   -10.807     1.560     2.539
TRP  GLN   0.15635   -57.101   -71.002     2.408     6.823
TRP  GLU   0.36722    62.484    83.202     1.154     1.809
TRP  GLU   0.01415    51.207    40.934     1.288     2.393
TRP  GLU   0.00916  -169.494    78.797     0.779     2.159
TRP  GLU   0.10757   -60.464    98.021     4.338    16.071
TRP  GLU   0.35300    68.959   -84.666     4.499     5.627
TRP  GLU   0.00030  -157.233   -41.455     3.018     5.839
TRP  GLU   0.09467  -167.787   -90.788     4.709     9.545
TRP  GLU   0.03916   -56.663   -69.266     2.036     6.157
TRP  GLU   0.00131   -95.118   -72.990     3.703     4.061
TRP  GLU   0.01346   -66.789    -9.137     3.996     4.243
TRP  GLU   0.00001   -94.772    27.070     1.000     1.000
TRP  GLY   0.00009    69.018   166.395     7.875    14.653
TRP  GLY   0.02587    53.005    37.389     1.213     1.739
TRP  GLY   0.34040    61.544    82.242     1.194     3.836
TRP  GLY   0.08306  -175.389    78.980     3.450     1.339
TRP  GLY   0.01555   -72.790    83.825     0.817     2.784
TRP  GLY   0.10549   -58.109   116.069     1.253     4.612
TRP  GLY   0.05702    59.711   -92.308     2.774     9.391
TRP  GLY   0.00000    39.874  -139.537     1.000     1.000
TRP  GLY   0.00007    76.236   -53.224     1.000     1.000
TRP  GLY   0.00058  -157.369   -38.471     1.072     2.279
TRP  GLY   0.17787  -169.459   -93.536     4.956    10.771
TRP  GLY   0.02974   -67.487    -8.488     2.357     3.755
TRP  GLY   0.00054   -94.901    27.125     1.000     1.000
TRP  GLY   0.00000  -101.009  -112.835     4.746     3.997
TRP  GLY   0.16371   -58.135   -73.236     1.802     5.161
TRP  HID   0.00016    74.809   158.762     1.132     2.732
TRP  HID   0.01296    52.096    40.073     0.730     1.292
TRP  HID   0.40538    62.247    84.506     1.180     1.388
TRP  HID   0.09299  -176.085    77.972     1.670     1.307
TRP  HID   0.04067   -57.885   115.008     1.835     5.488
TRP  HID   0.01183   -71.831    87.197     3.166     1.617
TRP  HID   0.16529    59.483   -87.175     2.148     4.311
TRP  HID   0.12405   -57.174   -71.302     1.397     3.925
TRP  HID   0.01739   -66.595   -10.347     1.632     2.697
TRP  HID   0.00089  -159.617   -35.919     4.022     6.711
TRP  HID   0.12839  -171.085  -100.248     5.922    11.555
TRP  HIE   0.00006    70.465   163.587     5.927    11.465
TRP  HIE   0.01756    51.364    40.680     1.061     2.172
TRP  HIE   0.35945    62.232    84.170     1.092     1.723
TRP  HIE   0.11451  -177.689    77.000     1.662     0.790
TRP  HIE   0.01865   -73.530    85.665     0.784     1.124
TRP  HIE   0.05310   -57.464   115.524     1.247     4.578
TRP  HIE   0.19823    58.678   -87.623     1.347     4.033
TRP  HIE   0.09521  -171.988  -100.682     6.364    12.057
TRP  HIE   0.00000  -108.256  -109.560    17.196     9.557
TRP  HIE   0.11920   -57.499   -72.185     1.606     4.152
TRP  HIE   0.00029   -96.258    28.824     1.179     1.747
TRP  HIE   0.02375   -67.494    -9.389     2.047     3.158
TRP  HIP   0.00006    70.477   165.522     5.307     7.727
TRP  HIP   0.04765    50.181    41.987     1.564     3.265
TRP  HIP   0.30099    62.634    82.892     2.053     3.170
TRP  HIP   0.09150   -61.393   106.713     5.815    15.085
TRP  HIP   0.06148  -176.448    79.340     3.530     2.791
TRP  HIP   0.00069   -95.560    28.380     8.512    12.944
TRP  HIP   0.20916    59.906   -87.209     3.685     4.329
TRP  HIP   0.00017  -151.285   -52.708     1.151     0.656
TRP  HIP   0.14320  -172.687  -101.374     6.129    10.447
TRP  HIP   0.12028   -57.417   -71.459     2.379     5.249
TRP  HIP   0.02483   -66.161   -12.517     1.516     2.750
TRP  ILE   0.36441    61.843    83.314     0.936     2.091
TRP  ILE   0.01712    52.333    39.215     1.316     2.928
TRP  ILE   0.00002    73.921   160.320     1.000     1.000
TRP  ILE   0.01592  -175.022    78.417     5.670     1.779
TRP  ILE   0.03766   -72.988    85.305     1.298     1.636
TRP  ILE   0.01366   -57.958   114.364     0.998     3.695
TRP  ILE   0.41003    60.992   -85.450     1.457     1.768
TRP  ILE   0.08001  -167.016   -90.981     3.482     5.918
TRP  ILE   0.02863   -56.568   -70.274     1.125     4.460
TRP  ILE   0.03240   -68.205    -6.858     1.455     1.589
TRP  ILE   0.00014   -94.273    29.491     7.454     7.014
TRP  LEU   0.02317    52.135    38.079     0.805     2.486
TRP  LEU   0.25050    62.232    83.901     1.253     2.548
TRP  LEU   0.09479  -174.174    77.521     3.270     0.947
TRP  LEU   0.12190   -60.748   107.359     5.184    13.405
TRP  LEU   0.16856    59.429   -86.133     1.447     2.206
TRP  LEU   0.00010  -154.740   -45.400     1.846     4.509
TRP  LEU   0.13013  -171.843  -101.621     6.580    11.239
TRP  LEU   0.18365   -58.230   -74.770     1.940     5.632
TRP  LEU   0.02712   -67.485    -9.302     2.891     4.163
TRP  LEU   0.00007   -94.867    27.258     1.000     1.000
TRP  LYS   0.22663    58.627   -87.165     1.721     2.004
TRP  LYS   0.13175  -170.736   -99.284     5.321    11.157
TRP  LYS   0.16630   -57.998   -73.849     1.883     4.750
TRP  LYS   0.00907   -67.529   -10.305     2.018     2.833
TRP  LYS   0.02181    51.431    40.736     0.968     1.661
TRP  LYS   0.29710    61.976    84.231     1.143     1.530
TRP  LYS   0.10384   -59.023   113.207     5.115    10.599
TRP  LYS   0.04339  -175.988    78.685     2.677     1.330
TRP  LYS   0.00010  -102.641    40.883     1.000     1.000
TRP  MET   0.00718    52.131    38.422     1.609     3.615
TRP  MET   0.30521    62.766    84.171     1.429     2.271
TRP  MET   0.04539  -177.879    78.188     3.764     1.416
TRP  MET   0.00386   -73.202    84.683     1.770     1.175
TRP  MET   0.02462   -56.719   118.147     1.366     4.581
TRP  MET   0.00002    66.535   171.600     0.350     1.118
TRP  MET   0.33159    58.835   -86.669     1.952     2.722
TRP  MET   0.15648  -169.822   -96.536     5.339    10.314
TRP  MET   0.11303   -56.893   -71.316     1.645     4.583
TRP  MET   0.00041   -91.814    26.654     7.584     5.843
TRP  MET   0.01220   -67.055    -9.321     1.658     2.766
TRP  PHE   0.01389    51.933    38.657     0.844     2.601
TRP  PHE   0.30587    62.745    84.743     1.510     2.526
TRP  PHE   0.17449  -177.143    78.200     3.227     1.406
TRP  PHE   0.08694   -60.604   109.274     6.032    13.077
TRP  PHE   0.00011    68.109   168.395     3.003     5.162
TRP  PHE   0.15811    57.873   -87.002     1.715     4.069
TRP  PHE   0.01152   -68.144    -9.193     3.067     3.636
TRP  PHE   0.00167  -103.616    43.870    11.222    11.747
TRP  PHE   0.07793   -57.556   -71.748     2.387     5.963
TRP  PHE   0.00000   -91.689  -116.260     1.000     1.000
TRP  PHE   0.16946  -173.585  -103.396     5.638    10.983
TRP  PHE   0.00000  -171.366  -165.164     1.000     1.000
TRP  PHE   0.00001  -164.909   -21.645     1.000     1.000
TRP  PRO   0.03640    51.593    40.790     1.148     2.505
TRP  PRO   0.34022    61.282    83.124     1.807     3.041
TRP  PRO   0.09090  -173.495    80.445     3.878     4.983
TRP  PRO   0.02172   -75.587    84.236     2.032     1.390
TRP  PRO   0.02971   -59.371   114.542     2.120     7.797
TRP  PRO   0.19369    58.297   -88.070     1.625     2.846
TRP  PRO   0.00153  -158.818   -35.685     0.012     0.264
TRP  PRO   0.17491  -167.661   -89.697     3.546     8.780
TRP  PRO   0.03280   -68.392    -6.127     2.663     4.307
TRP  PRO   0.07810   -59.921   -75.002     2.258     9.630
TRP  SER   0.02183    52.425    35.487     1.093     2.377
TRP  SER   0.24949    61.804    81.481     1.089     2.766
TRP  SER   0.05973  -175.741    77.865     1.892     1.037
TRP  SER   0.08194   -56.787   119.240     1.331     4.654
TRP  SER   0.04483   -68.368    87.474     3.069     3.955
TRP  SER   0.00022    67.640   169.167     1.184     2.157
TRP  SER   0.14767    60.643   -87.674     3.415     5.581
TRP  SER   0.00019  -157.417   -39.527     1.444     3.500
TRP  SER   0.16280  -170.554   -96.357     5.491    10.751
TRP  SER   0.01545   -66.339   -11.097     1.673     2.765
TRP  SER   0.00001  -100.903  -113.424     4.759     3.588
TRP  SER   0.21584   -57.479   -70.543     2.906     6.725
TRP  THR   0.02842    51.464    39.917     1.271     3.783
TRP  THR   0.40576    62.073    84.928     0.799     2.695
TRP  THR   0.06364  -174.230    77.586     4.689     2.069
TRP  THR   0.00985   -68.875    85.922     4.085     1.410
TRP  THR   0.02592   -57.014   117.820     1.452     5.680
TRP  THR   0.00001    67.563   169.690     0.626     0.534
TRP  THR   0.11354    59.672   -88.610     2.095     8.836
TRP  THR   0.00000    70.062   -48.833     1.000     1.000
TRP  THR   0.22554  -167.926   -93.989     4.797     9.230
TRP  THR   0.09873   -58.440   -73.295     2.592     6.298
TRP  THR   0.00015   -92.913    24.830     1.800     2.167
TRP  THR   0.02844   -67.186   -10.384     1.374     1.965
TRP  TRP   0.35162    62.398    84.615     0.894     1.422
TRP  TRP   0.00834    52.092    39.277     1.357     2.786
TRP  TRP   0.08104  -175.110    77.338     4.423     2.017
TRP  TRP   0.00041   -64.360   147.170     1.145     2.949
TRP  TRP   0.06744   -61.128   107.908     5.544    10.880
TRP  TRP   0.00003    70.626   171.556     2.193     1.883
TRP  TRP   0.14929    57.760   -87.172     1.778     2.875
TRP  TRP   0.00026  -155.074   -44.752     0.000     0.000
TRP  TRP   0.27586  -167.884   -93.177     4.509     9.147
TRP  TRP   0.00011   -95.522    27.284     0.000     0.000
TRP  TRP   0.02806   -67.863    -8.753     1.549     2.421
TRP  TRP   0.00000   -94.717  -119.237     0.000     0.000
TRP  TRP   0.03753   -57.381   -73.120     0.851     2.954
TRP  TYR   0.00001    77.485   147.397     0.078     2.539
TRP  TYR   0.00736    51.375    40.069     1.057     2.904
TRP  TYR   0.31616    62.386    83.942     1.225     2.841
TRP  TYR   0.11196  -177.929    77.715     3.389     1.014
TRP  TYR   0.07784   -59.551   110.665     5.662    13.534
TRP  TYR   0.18435    58.799   -86.465     1.755     2.654
TRP  TYR   0.00011  -151.521   -51.223     2.459     3.072
TRP  TYR   0.21242  -171.506   -98.635     6.467    11.284
TRP  TYR   0.07085   -56.586   -69.106     1.730     5.007
TRP  TYR   0.01895   -67.204   -10.099     4.937     6.973
TRP  VAL   0.03784    51.743    38.718     1.010     2.585
TRP  VAL   0.33521    62.194    83.263     1.156     2.631
TRP  VAL   0.05900  -177.092    77.792     4.593     1.875
TRP  VAL   0.08321   -58.576   118.707     3.730    12.058
TRP  VAL   0.00008   -74.891    48.567     1.000     1.000
TRP  VAL   0.00009    68.822   167.597     1.498     3.225
TRP  VAL   0.08717    59.357   -89.260     1.782     7.092
TRP  VAL   0.06735   -56.645   -70.193     1.653     4.174
TRP  VAL   0.04787   -63.812   -17.278     3.170     7.039
TRP  VAL   0.00009  -162.012   -28.209     3.756     9.208
TRP  VAL   0.28208  -170.380   -97.891     5.271    10.457
TYR  ALA   0.20111    58.771   -87.803     0.713     3.981
TYR  ALA   0.11263  -169.916   -95.102     5.608    12.697
TYR  ALA   0.02706   -67.007    -9.454     0.767     1.316
TYR  ALA   0.16139   -58.451   -74.471     1.835     4.951
TYR  ALA   0.02291    51.850    40.309     0.820     1.397
TYR  ALA   0.21880    61.629    84.220     0.755     2.712
TYR  ALA   0.11812  -175.697    77.971     3.103     1.624
TYR  ALA   0.13798   -62.392   106.265     7.052    15.372
TYR  ARG   0.00002    71.131   167.110     3.178     2.735
TYR  ARG   0.00402    52.355    39.004     1.779     4.611
TYR  ARG   0.36623    62.052    83.993     0.678     2.003
TYR  ARG   0.05057  -176.071    78.487     3.389     1.990
TYR  ARG   0.09962   -57.493   115.833     2.830     5.512
TYR  ARG   0.23784    59.375   -87.141     0.805     3.139
TYR  ARG   0.00014  -151.772   -52.735     0.861     2.438
TYR  ARG   0.11243  -173.318  -104.070     5.265    10.134
TYR  ARG   0.12218   -57.656   -72.524     1.629     3.860
TYR  ARG   0.00695   -65.839   -13.185     1.317     2.078
TYR  ASN   0.00003    69.012   166.639     0.877     1.615
TYR  ASN   0.41422    61.749    83.830     0.676     1.785
TYR  ASN   0.02208    52.335    38.412     1.932     4.953
TYR  ASN   0.08950  -176.851    77.234     2.671     0.409
TYR  ASN   0.04312   -63.659   101.252     8.090    19.022
TYR  ASN   0.25126    60.214   -86.863     2.438     4.302
TYR  ASN   0.07754  -171.503   -99.585     5.974    11.828
TYR  ASN   0.08743   -58.308   -73.704     2.096     5.558
TYR  ASN   0.01482   -67.078   -10.157     2.156     2.186
TYR  ASP   0.00675    51.155    41.816     0.837     1.830
TYR  ASP   0.24889    62.411    83.921     0.698     1.866
TYR  ASP   0.00000    73.611   160.934     1.000     1.000
TYR  ASP   0.12294   -68.298    89.955     5.736    14.534
TYR  ASP   0.00741  -172.185    78.466     3.581     4.123
TYR  ASP   0.00022   177.990    30.674     1.399     4.472
TYR  ASP   0.00000    66.999   -13.106     0.361     0.438
TYR  ASP   0.44956    66.415   -80.778     3.221     4.390
TYR  ASP   0.00037  -115.803   -87.254     0.541     0.817
TYR  ASP   0.10990  -164.336   -83.302     3.888     7.185
TYR  ASP   0.04275   -59.643   -75.785     2.069     4.555
TYR  ASP   0.01121   -68.145    -7.693     1.246     2.128
TYR  CYS   0.27690    59.152   -86.964     0.851     1.932
TYR  CYS   0.12659  -170.922   -97.913     5.295    12.011
TYR  CYS   0.02542   -67.059    -9.251     0.949     1.624
TYR  CYS   0.09040   -59.667   -76.806     1.841     4.202
TYR  CYS   0.00973    51.828    40.351     0.722     1.403
TYR  CYS   0.31395    61.808    83.924     0.709     1.440
TYR  CYS   0.09339  -175.541    78.102     2.641     1.785
TYR  CYS   0.06362   -68.389    95.631     7.667    14.237
TYR  GLN   0.01483    52.009    39.439     1.040     2.890
TYR  GLN   0.37340    62.179    84.521     1.068     2.035
TYR  GLN   0.06950  -176.136    76.816     2.715     1.014
TYR  GLN   0.01017   -72.479    84.462     1.778     3.186
TYR  GLN   0.05341   -57.786   117.001     1.314     5.133
TYR  GLN   0.19048    59.087   -86.437     0.792     2.188
TYR  GLN   0.06890  -167.020   -91.028     3.322     6.217
TYR  GLN   0.18919   -57.210   -71.210     1.982     5.489
TYR  GLN   0.03012   -67.089   -10.059     2.323     2.363
TYR  GLU   0.01490    51.663    39.296     1.273     4.364
TYR  GLU   0.25739    62.739    84.225     1.506     3.244
TYR  GLU   0.02766  -176.597    76.763     3.004     2.389
TYR  GLU   0.11343   -58.759    85.743     4.369     2.116
TYR  GLU   0.02729   -56.867   119.230     1.665     4.689
TYR  GLU   0.38626    71.952   -80.838     7.286     6.611
TYR  GLU   0.00003    66.221   172.624     1.000     1.000
TYR  GLU   0.11079  -170.281   -95.629     6.182    12.613
TYR  GLU   0.00021  -157.110   -42.579     1.000     1.000
TYR  GLU   0.01339   -67.203    -9.131     2.832     3.385
TYR  GLU   0.04863   -55.847   -66.459     1.480     5.344
TYR  GLY   0.01640    53.370    36.334     1.553     3.242
TYR  GLY   0.27373    61.446    81.261     1.121     2.568
TYR  GLY   0.18899  -176.184    79.098     2.670     1.578
TYR  GLY   0.08793   -60.495   109.452     5.703    13.363
TYR  GLY   0.00002    97.058   -47.974     0.273     0.778
TYR  GLY   0.11699    58.569   -91.010     1.954     7.500
TYR  GLY   0.00003    65.572   172.967     1.000     1.000
TYR  GLY   0.00005  -154.865   -38.783     0.652    10.051
TYR  GLY   0.19656  -170.412   -95.983     5.455    11.441
TYR  GLY   0.10110   -58.451   -75.201     2.015     4.890
TYR  GLY   0.01820   -67.723    -8.003     1.585     2.443
TYR  HID   0.28828    59.610   -86.470     2.838     2.838
TYR  HID   0.00001    95.533   -65.332     1.000     1.000
TYR  HID   0.08949  -170.291   -97.732     5.668    10.861
TYR  HID   0.09450   -58.145   -73.103     1.992     5.023
TYR  HID   0.02181   -66.869   -10.202     2.103     2.228
TYR  HID   0.00021    74.933   159.177     0.674     1.468
TYR  HID   0.01649    52.195    39.464     1.511     3.063
TYR  HID   0.37804    62.337    83.972     0.962     1.629
TYR  HID   0.04168  -174.135    77.743     4.046     1.093
TYR  HID   0.03213   -71.552    86.187     2.879     1.255
TYR  HID   0.03737   -57.517   117.850     1.062     4.795
TYR  HIE   0.26220    62.871    83.829     2.142     1.452
TYR  HIE   0.02007    51.659    37.853     0.972     3.866
TYR  HIE   0.15464  -176.083    77.949     3.361     0.908
TYR  HIE   0.08721   -61.178   109.465     6.515    13.612
TYR  HIE   0.00012    68.487   167.635     2.042     3.009
TYR  HIE   0.21004    58.960   -87.315     0.827     3.269
TYR  HIE   0.00000    78.718   -36.263     1.000     1.000
TYR  HIE   0.00111  -157.146   -42.370     0.576     1.258
TYR  HIE   0.13808  -170.717   -97.525     5.833    12.212
TYR  HIE   0.11497   -57.406   -72.033     1.415     3.276
TYR  HIE   0.00003   -80.463    47.822     0.068     3.194
TYR  HIE   0.01152   -67.442    -9.536     1.503     1.242
TYR  HIP   0.07241    59.748   -89.855     2.099     6.533
TYR  HIP   0.00009    80.754   -14.651     9.484    18.955
TYR  HIP   0.15663  -171.847   -99.746     7.394    13.294
TYR  HIP   0.00000  -155.460   -32.756     1.000     1.000
TYR  HIP   0.21016   -57.964   -73.899     2.594     5.358
TYR  HIP   0.01476   -65.438   -12.922     0.857     2.990
TYR  HIP   0.00021   -70.295    29.737     2.568    12.708
TYR  HIP   0.00029    75.183   159.398     2.044     4.709
TYR  HIP   0.01038    53.425    38.320     1.820     2.803
TYR  HIP   0.31911    61.968    83.733     0.954     2.142
TYR  HIP   0.09260  -176.651    78.365     2.829     2.431
TYR  HIP   0.01088   -73.528    86.679     0.485     1.630
TYR  HIP   0.11246   -57.375   116.085     2.039     4.527
TYR  ILE   0.01099    52.255    39.975     0.768     1.407
TYR  ILE   0.27170    62.749    84.329     1.318     1.746
TYR  ILE   0.02553  -175.473    78.639     2.789     1.729
TYR  ILE   0.08986   -68.297    92.693     6.403    14.169
TYR  ILE   0.43078    60.392   -85.200     1.630     0.948
TYR  ILE   0.00001    49.894  -127.770     1.000     1.000
TYR  ILE   0.07976  -167.294   -90.558     3.750     7.827
TYR  ILE   0.03331   -67.550    -7.495     1.502     3.300
TYR  ILE   0.05806   -56.147   -66.142     2.171     8.222
TYR  LEU   0.01737    51.166    41.135     0.708     1.253
TYR  LEU   0.29505    62.635    85.011     1.176     2.567
TYR  LEU   0.07608  -175.650    77.902     2.862     1.540
TYR  LEU   0.08070   -58.673   114.144     5.425    11.218
TYR  LEU   0.19854    59.065   -88.265     1.212     6.316
TYR  LEU   0.00001    67.989   168.975     1.000     1.000
TYR  LEU   0.12644  -169.089   -95.964     5.661    11.011
TYR  LEU   0.02718   -65.873   -12.349     1.221     3.617
TYR  LEU   0.17864   -57.455   -71.944     1.652     6.769
TYR  LYS   0.00232    51.319    41.248     1.542     2.076
TYR  LYS   0.29271    62.005    84.053     0.869     1.747
TYR  LYS   0.00003    73.278   161.519     1.000     1.000
TYR  LYS   0.03138  -175.747    78.014     3.558     0.977
TYR  LYS   0.14308   -62.720   105.351     7.501    16.278
TYR  LYS   0.26821    59.603   -86.951     1.212     2.792
TYR  LYS   0.08877  -171.365   -99.335     6.162    12.050
TYR  LYS   0.15672   -57.732   -72.282     1.857     4.627
TYR  LYS   0.01678   -66.231   -11.961     1.248     3.148
TYR  MET   0.00003    74.808   157.475     1.473     4.529
TYR  MET   0.00442    53.522    35.728     2.709     7.288
TYR  MET   0.31758    62.250    84.927     0.917     1.503
TYR  MET   0.09128  -176.658    77.774     2.237     1.195
TYR  MET   0.04589   -57.832   115.037     1.103     4.184
TYR  MET   0.00408   -72.882    84.034     1.684     2.656
TYR  MET   0.08484   -58.489   -74.384     2.320     6.394
TYR  MET   0.00941   -67.400    -9.652     2.781     3.110
TYR  MET   0.27853    59.361   -86.181     0.732     1.513
TYR  MET   0.16394  -173.798  -103.708     5.520    11.488
TYR  PHE   0.32228    58.810   -86.576     0.864     2.697
TYR  PHE   0.14882  -174.222  -103.969     5.508    10.930
TYR  PHE   0.01546   -67.194    -9.247     0.912     1.847
TYR  PHE   0.09224   -57.935   -73.314     1.403     3.900
TYR  PHE   0.00009    73.960   160.972     2.447     5.206
TYR  PHE   0.20586    62.669    85.201     1.688     2.073
TYR  PHE   0.01365    51.246    41.501     0.996     1.645
TYR  PHE   0.10888  -176.308    78.875     3.086     2.134
TYR  PHE   0.09272   -63.238   103.671     6.917    14.962
TYR  PRO   0.01292    51.534    41.151     0.485     1.477
TYR  PRO   0.28362    60.261    81.875     0.904     2.265
TYR  PRO   0.00036    74.897   158.491     1.000     1.000
TYR  PRO   0.09550  -173.920    79.481     3.563     3.083
TYR  PRO   0.08524   -67.201    99.264     8.992    17.696
TYR  PRO   0.20771    58.398   -88.323     0.723     4.051
TYR  PRO   0.20358  -170.759   -93.411     4.077    11.465
TYR  PRO   0.03125   -67.739    -5.826     0.846     2.405
TYR  PRO   0.07982   -60.530   -77.390     2.421     5.059
TYR  SER   0.01710    51.689    40.705     0.692     1.365
TYR  SER   0.37597    62.046    83.994     1.415     1.682
TYR  SER   0.08108  -175.432    77.935     3.382     2.719
TYR  SER   0.11899   -60.957   108.522     6.465    17.063
TYR  SER   0.10799    59.049   -88.889     1.527     5.605
TYR  SER   0.00272  -156.502   -42.860     1.958     3.086
TYR  SER   0.14021  -169.550   -96.051     5.557    11.556
TYR  SER   0.14133   -57.488   -69.926     2.429     6.026
TYR  SER   0.00129   -73.514    33.685     2.550     2.142
TYR  SER   0.01334   -67.270    -9.054     1.266     2.478
TYR  THR   0.01853    51.944    39.426     1.253     3.155
TYR  THR   0.34876    62.610    85.533     1.096     2.938
TYR  THR   0.09248  -174.509    77.431     4.168     1.086
TYR  THR   0.01317   -67.435    86.025     2.786     2.484
TYR  THR   0.04188   -58.312   114.309     1.860     5.769
TYR  THR   0.00004    69.026   166.895     2.497     4.095
TYR  THR   0.09553    60.016   -84.834     2.625     5.101
TYR  THR   0.21028  -168.709   -94.656     5.332    10.597
TYR  THR   0.14851   -59.072   -74.408     2.172     4.503
TYR  THR   0.03082   -67.497   -10.510     2.539     3.172
TYR  TRP   0.00001    77.485   147.397     0.078     2.539
TYR  TRP   0.00736    51.375    40.069     1.057     2.904
TYR  TRP   0.31616    62.386    83.942     1.225     2.841
TYR  TRP   0.11196  -177.929    77.715     3.389     1.014
TYR  TRP   0.07784   -59.551   110.665     5.662    13.534
TYR  TRP   0.18435    58.799   -86.465     1.755     2.654
TYR  TRP   0.00011  -151.521   -51.223     2.459     3.072
TYR  TRP   0.21242  -171.506   -98.635     6.467    11.284
TYR  TRP   0.07085   -56.586   -69.106     1.730     5.007
TYR  TRP   0.01895   -67.204   -10.099     4.937     6.973
TYR  TYR   0.00003    77.083   146.315     1.943     8.309
TYR  TYR   0.00385    52.482    38.332     2.471     5.788
TYR  TYR   0.32852    62.886    84.955     1.177     1.257
TYR  TYR   0.16198  -176.892    78.088     2.748     0.930
TYR  TYR   0.08474   -64.240   101.392     7.326    15.505
TYR  TYR   0.19088    58.578   -87.074     0.929     3.805
TYR  TYR   0.03689   -67.612    -8.747     0.850     1.620
TYR  TYR   0.12083   -57.947   -73.278     1.687     4.005
TYR  TYR   0.00001  -158.451   -34.245     0.000     0.000
TYR  TYR   0.07226  -175.324  -105.967     5.186     9.868
TYR  VAL   0.01955    51.942    39.859     0.684     1.732
TYR  VAL   0.30906    62.709    83.696     1.338     2.078
TYR  VAL   0.09309  -176.619    77.518     1.798     1.153
TYR  VAL   0.04707   -57.842   122.080     0.884    10.566
TYR  VAL   0.03269   -72.159    85.854     1.636     2.803
TYR  VAL   0.00015    68.267   167.892     2.776     5.377
TYR  VAL   0.12626    59.247   -87.771     1.891     7.337
TYR  VAL   0.03633   -63.925   -17.101     2.767     5.904
TYR  VAL   0.08849   -57.457   -72.916     1.621     4.432
TYR  VAL   0.00000   -92.157  -108.149     1.000     1.000
TYR  VAL   0.24728  -170.023   -96.626     5.027    11.274
TYR  VAL   0.00003  -158.359   -36.689     1.000     1.000
VAL  ALA   0.05768    52.102    37.969     0.577     3.290
VAL  ALA   0.28887    61.912    82.058     1.338     3.587
VAL  ALA   0.07527  -174.441    77.470     3.777     0.541
VAL  ALA   0.12403   -58.542   116.021     4.085    12.296
VAL  ALA   0.00067    69.774   166.537     3.534     4.208
VAL  ALA   0.11220    59.392   -91.419     2.795    10.309
VAL  ALA   0.18562  -169.904   -97.570     5.129    10.560
VAL  ALA   0.00021  -155.967   -42.695     1.000     1.000
VAL  ALA   0.05273   -65.278   -13.496     2.103     5.491
VAL  ALA   0.10272   -58.165   -74.482     1.927     5.423
VAL  ARG   0.07751    60.805   -87.462     1.024     4.118
VAL  ARG   0.00003    69.576   166.738     1.000     1.000
VAL  ARG   0.15533  -176.132  -105.522     3.919     9.061
VAL  ARG   0.02462   -64.173   -15.443     2.023     4.653
VAL  ARG   0.18380   -57.263   -71.846     1.389     4.085
VAL  ARG   0.00815    52.385    37.757     0.390     3.553
VAL  ARG   0.29769    62.072    82.674     0.897     2.182
VAL  ARG   0.15895  -176.730    78.737     1.348     0.730
VAL  ARG   0.09393   -57.689   118.843     2.924     8.842
VAL  ASN   0.24322    62.424    81.491     1.306     2.832
VAL  ASN   0.01229    51.790    38.345     1.057     2.894
VAL  ASN   0.06752  -173.627    77.499     3.900     0.707
VAL  ASN   0.14903   -60.956   110.597     7.106    15.270
VAL  ASN   0.19386    60.671   -86.793     1.078     2.581
VAL  ASN   0.17229  -168.151   -93.811     4.016     8.065
VAL  ASN   0.13296   -58.570   -75.146     1.885     4.467
VAL  ASN   0.02882   -65.411   -13.456     1.918     4.839
VAL  ASP   0.00011    73.967   158.399     2.624     6.349
VAL  ASP   0.00981    54.040    34.785     2.295     5.680
VAL  ASP   0.35695    62.509    81.969     1.318     2.903
VAL  ASP   0.05267   -59.610   101.903     6.786    18.172
VAL  ASP   0.00008   176.914    35.047     0.110     0.178
VAL  ASP   0.01765  -173.790    77.068     4.040     1.459
VAL  ASP   0.30520    76.106   -63.509     0.734     2.550
VAL  ASP   0.06435    60.234   -88.088     1.686     5.973
VAL  ASP   0.00113  -120.707   -88.656     3.801     2.164
VAL  ASP   0.10781  -165.852   -89.274     4.107     6.690
VAL  ASP   0.06674   -57.629   -72.350     1.660     4.746
VAL  ASP   0.01577   -67.219    -8.088     1.445     4.261
VAL  ASP   0.00173   -72.551    32.229     1.000     1.000
VAL  CYS   0.00002    73.892   160.696     0.656     1.894
VAL  CYS   0.03725    52.194    38.749     0.782     2.937
VAL  CYS   0.32503    62.230    83.108     1.562     3.573
VAL  CYS   0.09217  -175.255    78.074     3.243     0.791
VAL  CYS   0.10570   -61.401   109.789     6.544    14.159
VAL  CYS   0.14987    60.496   -87.813     2.775     4.747
VAL  CYS   0.11183  -169.623   -96.301     5.356    10.962
VAL  CYS   0.03039   -65.832   -11.296     0.602     0.966
VAL  CYS   0.14773   -57.575   -70.328     1.886     4.620
VAL  GLN   0.32404    62.112    83.237     1.011     1.982
VAL  GLN   0.00815    51.502    40.677     1.080     1.394
VAL  GLN   0.13795  -176.021    77.686     2.759     0.765
VAL  GLN   0.11956   -58.032   116.906     4.610    11.098
VAL  GLN   0.00003    69.314   167.132     2.849     4.172
VAL  GLN   0.07103    59.013   -90.629     2.130     8.399
VAL  GLN   0.11773  -170.330   -98.822     5.326    10.502
VAL  GLN   0.00002   -96.362   -73.982     0.048     0.211
VAL  GLN   0.16643   -56.536   -69.879     1.593     4.625
VAL  GLN   0.05502   -63.310   -18.221     2.059     4.939
VAL  GLN   0.00002   -94.809    31.625     1.000     1.000
VAL  GLU   0.00035    74.314   159.178     1.957     5.210
VAL  GLU   0.00789    54.126    36.041     1.187     2.841
VAL  GLU   0.18965    61.818    83.220     1.400     2.343
VAL  GLU   0.13224   -59.132    94.485     3.391    14.700
VAL  GLU   0.02883  -176.357    75.403     2.233     9.672
VAL  GLU   0.43820    74.285   -76.601     7.566     6.799
VAL  GLU   0.09198  -167.743   -93.747     5.003    10.106
VAL  GLU   0.03025   -66.821    -9.413     0.597     1.548
VAL  GLU   0.08062   -58.679   -72.047     7.268     4.083
VAL  GLY   0.04330    53.420    35.458     1.404     2.689
VAL  GLY   0.31375    61.743    81.192     1.416     2.918
VAL  GLY   0.07956  -173.972    77.732     3.438     1.801
VAL  GLY   0.13835   -59.537   114.086     5.292    10.992
VAL  GLY   0.00056    68.857   168.482     2.922     3.565
VAL  GLY   0.11352    59.802   -90.677     2.299     8.986
VAL  GLY   0.11602  -168.703   -94.054     4.566    10.259
VAL  GLY   0.14917   -57.767   -72.157     1.468     4.560
VAL  GLY   0.04577   -66.290    -9.994     0.665     2.220
VAL  GLY   0.00000   -74.057    43.396     1.000     1.000
VAL  HID   0.03426    52.292    38.731     1.218     2.495
VAL  HID   0.26428    62.136    83.098     0.962     1.796
VAL  HID   0.07409  -175.909    77.916     2.805     0.715
VAL  HID   0.09715   -60.329   110.685     6.368    13.375
VAL  HID   0.00035    70.243   165.722     3.151     4.065
VAL  HID   0.18830    60.871   -87.578     1.947     5.837
VAL  HID   0.00000    95.198   -61.694     1.000     1.000
VAL  HID   0.17528  -171.492  -100.850     5.364    10.731
VAL  HID   0.14095   -57.315   -72.128     1.476     3.737
VAL  HID   0.02534   -64.801   -14.768     2.519     6.626
VAL  HIE   0.02709    52.578    35.961     1.821     4.306
VAL  HIE   0.24078    62.365    82.846     1.205     3.067
VAL  HIE   0.12975  -176.063    76.907     2.748     1.483
VAL  HIE   0.01118   -73.538    85.499     3.258     2.649
VAL  HIE   0.07556   -57.628   119.654     0.658     8.311
VAL  HIE   0.00014    67.262   169.857     0.237     0.622
VAL  HIE   0.15660    58.602   -89.436     1.720     8.154
VAL  HIE   0.14239   -57.089   -71.462     1.446     4.011
VAL  HIE   0.03900   -65.620   -14.124     3.472     6.635
VAL  HIE   0.00012  -159.515   -33.996     1.512     3.758
VAL  HIE   0.17738  -170.968   -99.972     5.585    11.295
VAL  HIE   0.00000  -126.661   -98.694     1.000     1.000
VAL  HIP   0.24091    62.426    82.289     1.188     2.620
VAL  HIP   0.05479    51.180    39.216     1.696     2.784
VAL  HIP   0.11873  -176.640    80.325     1.738     3.143
VAL  HIP   0.11174   -58.488   119.594     4.369    12.398
VAL  HIP   0.00006    71.712   162.652     6.400     8.411
VAL  HIP   0.14209    59.800   -88.115     1.872     5.380
VAL  HIP   0.12970  -173.294  -101.898     5.840     9.877
VAL  HIP   0.13559   -57.229   -70.883     1.247     2.989
VAL  HIP   0.06638   -62.956   -19.066     1.721     4.168
VAL  ILE   0.01752    52.567    38.729     0.826     1.788
VAL  ILE   0.20839    62.349    82.340     1.067     3.102
VAL  ILE   0.04694  -175.877    79.183     3.011     1.373
VAL  ILE   0.07486   -66.871    96.225     7.339    15.748
VAL  ILE   0.26078    60.941   -85.683     1.758     2.227
VAL  ILE   0.12828  -168.124   -93.141     4.805     8.400
VAL  ILE   0.10892   -66.378    -9.880     1.529     4.296
VAL  ILE   0.15432   -56.009   -66.605     2.040     8.327
VAL  LEU   0.02989    51.447    40.430     0.549     1.799
VAL  LEU   0.30409    62.145    83.437     1.159     2.408
VAL  LEU   0.05472  -173.144    77.938     4.582     1.569
VAL  LEU   0.07261   -61.323   112.348     6.765    18.989
VAL  LEU   0.13489    59.677   -90.398     1.776     8.299
VAL  LEU   0.00002    67.554   169.310     1.000     1.000
VAL  LEU   0.16336  -169.352   -96.748     5.709     9.896
VAL  LEU   0.05656   -64.444   -15.390     2.258     5.696
VAL  LEU   0.18387   -56.955   -70.225     1.861     6.246
VAL  LEU   0.00000   -98.998  -109.007     1.000     1.000
VAL  LYS   0.04743    61.336   -86.217     0.901     4.303
VAL  LYS   0.20108  -172.423  -102.241     5.498    10.215
VAL  LYS   0.01326   -65.966   -11.397     0.494     1.966
VAL  LYS   0.17102   -57.880   -73.370     1.544     4.404
VAL  LYS   0.02622    52.152    38.138     1.174     1.357
VAL  LYS   0.23287    62.385    82.535     1.150     1.853
VAL  LYS   0.14413  -176.526    78.971     2.238     1.269
VAL  LYS   0.16400   -60.389   111.954     6.114    12.986
VAL  MET   0.33109    62.430    82.648     1.126     2.278
VAL  MET   0.01434    51.937    39.071     0.996     1.955
VAL  MET   0.09235  -176.197    78.359     3.219     0.869
VAL  MET   0.11265   -60.846   108.575     6.412    13.884
VAL  MET   0.22235    59.856   -87.132     1.360     4.062
VAL  MET   0.00000    67.469   169.803     1.000     1.000
VAL  MET   0.11355  -172.106  -101.480     6.213    11.284
VAL  MET   0.10396   -57.370   -72.944     1.702     4.590
VAL  MET   0.00972   -65.904   -12.737     1.318     3.383
VAL  PHE   0.02223    51.616    39.586     0.906     2.056
VAL  PHE   0.22244    62.507    83.785     0.869     2.314
VAL  PHE   0.11677  -175.238    77.818     3.741     1.371
VAL  PHE   0.09844   -61.446   108.829     6.722    15.403
VAL  PHE   0.00024    72.224   162.723     3.182     4.697
VAL  PHE   0.13323    59.605   -88.929     2.309     7.343
VAL  PHE   0.22031  -171.258   -99.253     5.582    11.764
VAL  PHE   0.14641   -57.621   -72.782     1.603     4.229
VAL  PHE   0.03993   -64.999   -14.075     2.110     5.365
VAL  PRO   0.15877    58.934   -88.216     0.908     2.993
VAL  PRO   0.16487  -170.800   -93.713     4.664     9.170
VAL  PRO   0.01473    51.740    39.950     0.485     1.189
VAL  PRO   0.35532    59.773    80.982     1.063     3.094
VAL  PRO   0.00000    76.915   151.315     1.000     1.000
VAL  PRO   0.05459   -60.789   -78.241     2.603     3.904
VAL  PRO   0.00000   -95.734  -122.123     1.000     1.000
VAL  PRO   0.00656  -103.150    42.025     1.871     1.966
VAL  PRO   0.05102   -67.643    -7.186     0.953     2.982
VAL  PRO   0.11327  -175.729    81.251     2.413     6.080
VAL  PRO   0.01715   -74.623    85.777     2.461     2.285
VAL  PRO   0.06371   -58.005   117.300     0.853     4.384
VAL  SER   0.00001    76.851   151.230     0.597     0.415
VAL  SER   0.02749    52.670    36.402     1.071     4.517
VAL  SER   0.31405    62.171    81.605     1.040     2.682
VAL  SER   0.06879  -173.246    77.965     3.184     0.704
VAL  SER   0.08029   -61.114   111.617     7.110    15.551
VAL  SER   0.15727    59.773   -88.784     1.688     6.222
VAL  SER   0.16213  -169.992   -96.040     4.602    10.473
VAL  SER   0.14963   -58.171   -73.416     1.895     4.444
VAL  SER   0.04033   -66.547    -9.965     0.724     2.103
VAL  THR   0.00017    76.034   155.638     1.300     2.845
VAL  THR   0.03185    52.211    37.545     0.396     2.429
VAL  THR   0.34560    62.466    84.079     1.068     4.331
VAL  THR   0.13706  -174.699    77.362     3.930     0.786
VAL  THR   0.08212   -60.004   112.225     6.073    16.317
VAL  THR   0.09585    59.841   -86.575     2.643     9.502
VAL  THR   0.16030  -170.105   -98.771     6.161    11.413
VAL  THR   0.04649   -65.422   -13.677     2.106     5.024
VAL  THR   0.10058   -58.146   -73.075     1.936     4.948
VAL  TRP   0.03784    51.743    38.718     1.010     2.585
VAL  TRP   0.33521    62.194    83.263     1.156     2.631
VAL  TRP   0.05900  -177.092    77.792     4.593     1.875
VAL  TRP   0.08321   -58.576   118.707     3.730    12.058
VAL  TRP   0.00008   -74.891    48.567     1.000     1.000
VAL  TRP   0.00009    68.822   167.597     1.498     3.225
VAL  TRP   0.08717    59.357   -89.260     1.782     7.092
VAL  TRP   0.06735   -56.645   -70.193     1.653     4.174
VAL  TRP   0.04787   -63.812   -17.278     3.170     7.039
VAL  TRP   0.00009  -162.012   -28.209     3.756     9.208
VAL  TRP   0.28208  -170.380   -97.891     5.271    10.457
VAL  TYR   0.01955    51.942    39.859     0.684     1.732
VAL  TYR   0.30906    62.709    83.696     1.338     2.078
VAL  TYR   0.09309  -176.619    77.518     1.798     1.153
VAL  TYR   0.04707   -57.842   122.080     0.884    10.566
VAL  TYR   0.03269   -72.159    85.854     1.636     2.803
VAL  TYR   0.00015    68.267   167.892     2.776     5.377
VAL  TYR   0.12626    59.247   -87.771     1.891     7.337
VAL  TYR   0.03633   -63.925   -17.101     2.767     5.904
VAL  TYR   0.08849   -57.457   -72.916     1.621     4.432
VAL  TYR   0.00000   -92.157  -108.149     1.000     1.000
VAL  TYR   0.24728  -170.023   -96.626     5.027    11.274
VAL  TYR   0.00003  -158.359   -36.689     1.000     1.000
VAL  VAL   0.05221    51.989    38.025     0.514     2.693
VAL  VAL   0.25696    62.564    83.272     1.734     4.071
VAL  VAL   0.19414  -176.058    77.635     2.716     0.575
VAL  VAL   0.00194   -71.698    86.938     0.999     0.614
VAL  VAL   0.03729   -57.965   131.151     0.441     8.312
VAL  VAL   0.00002    68.340   169.421     2.526     3.839
VAL  VAL   0.11815    58.917   -93.014     2.897    10.970
VAL  VAL   0.14929  -170.558   -98.707     5.449    10.500
VAL  VAL   0.12368   -56.949   -71.045     1.348     2.958
VAL  VAL   0.06632   -63.873   -16.668     2.337     6.064
