# Supplementary material for: Exploiting Sequence-Dependent Rotamer Information in Global Optimization of Proteins
Source: J Phys Chem B. 2022 Oct 18;126(42):8381–90. doi: 10.1021/acs.jpcb.2c04647 (PMC9623586; doi:10.1021/acs.jpcb.2c04647)
Supplement: Supplementary file 1 — jp2c04647_si_001.zip [file jp2c04647_si_001.zip › LibraryForSubmission/GLU.txt]

ALA  ALA   0.00444  -172.557    60.130  -147.803     0.285     0.063     0.816
ALA  ALA   0.03548  -174.863    59.057   -80.130     2.345     2.466     3.173
ALA  ALA   0.16482   -64.297  -176.181   -88.611     0.558     0.383     0.386
ALA  ALA   0.00124   -55.805    95.976   -64.380     0.000     0.000     0.000
ALA  ALA   0.00180   -63.462    80.578  -117.997     0.047     0.031     0.059
ALA  ALA   0.02108    65.694  -179.417   -89.215     0.000     0.000     0.000
ALA  ALA   0.00167    75.253   -66.403   -23.478     0.000     0.000     0.000
ALA  ALA   0.02651    65.428   -83.172   -99.378     1.287     0.432     0.689
ALA  ALA   0.02176   -64.055   -66.986   -83.496     1.684     1.893     2.471
ALA  ALA   0.00341   -78.313   -66.645    -5.533    16.354     2.406    13.558
ALA  ALA   0.11589  -172.356   174.098   -95.689     0.806     0.548     3.127
ALA  ALA   0.00021  -173.993   -87.301   -59.259     4.341     4.052    17.983
ALA  ALA   0.00006    60.421    72.932    41.320     0.000     0.000     0.000
ALA  ALA   0.00086    46.231    60.419    86.926    10.575     9.910     7.075
ALA  ALA   0.16722    65.628  -179.155    91.298     1.370     0.990     1.620
ALA  ALA   0.04265    66.091   -82.284    81.166     0.600     1.145     0.543
ALA  ALA   0.00406    73.604   -68.452   160.988     0.007     1.182     1.832
ALA  ALA   0.00076   -96.038   -68.818  -170.495     0.000     0.000     0.000
ALA  ALA   0.01161   -63.346   -65.875    98.041     0.000     0.000     0.000
ALA  ALA   0.00651   -61.619   -59.220   140.326     0.000     0.000     0.000
ALA  ALA   0.03263  -174.750    59.432   100.897     2.619     2.841     3.422
ALA  ALA   0.00006  -174.362   -87.405   111.390     0.000     0.000     0.000
ALA  ALA   0.09188  -171.907   174.305    84.902     0.620     0.815     3.701
ALA  ALA   0.00481   -64.591    75.561    14.582     0.878     2.174     5.093
ALA  ALA   0.23118   -64.116  -175.957    92.728     0.722     0.565     1.518
ALA  ALA   0.00739   -55.554    96.759   120.184     0.531     0.426     2.821
ALA  ARG   0.00627    47.224    61.145    93.001     5.828     3.269     9.989
ALA  ARG   0.00300    61.716    81.171    64.726     1.000     1.000     1.000
ALA  ARG   0.09084    59.722   167.273    66.218     0.937     3.317     5.107
ALA  ARG   0.20159    63.890  -172.301    99.927     0.873     5.052     6.587
ALA  ARG   0.01186    73.690   -65.811   158.593     0.814     2.830     2.800
ALA  ARG   0.03825    65.557   -79.044    86.486     2.492     4.997     6.932
ALA  ARG   0.00033  -173.756    60.681    28.773     0.251     0.500     1.988
ALA  ARG   0.01401  -176.555    58.798    94.366     3.279     3.387     2.734
ALA  ARG   0.18827   -66.228   178.438    85.755     2.737     6.626     7.871
ALA  ARG   0.05297  -172.185   178.627    86.741     1.654     5.458     4.332
ALA  ARG   0.06315    63.948  -169.720   -83.187     2.519     6.551     4.576
ALA  ARG   0.05563    76.053   -61.437   -32.612     2.229     1.985     5.841
ALA  ARG   0.02068    66.979   -77.287   -95.414     3.281     8.186     5.492
ALA  ARG   0.00387   -63.470   -66.176   -83.488     0.940     1.128     1.496
ALA  ARG   0.00005  -103.716   -68.455    -0.557     1.376     1.310     2.802
ALA  ARG   0.00414   -56.821   -56.812   -39.362     8.461     5.373    15.754
ALA  ARG   0.00002  -137.088   -61.767    94.790     0.079     0.038     0.036
ALA  ARG   0.00001  -170.987   -81.841   150.082     1.000     1.000     1.000
ALA  ARG   0.00042   -87.769   -67.739   179.183    16.502     2.520     9.281
ALA  ARG   0.00232   -63.486   -66.075    97.299     0.178     0.129     0.833
ALA  ARG   0.00074   -60.641   -58.559   140.235     3.833     1.787     2.689
ALA  ARG   0.00235   -65.776    71.407    26.365     0.705     3.388    10.579
ALA  ARG   0.00189   -56.214    96.023   -64.948     1.434     0.887     3.861
ALA  ARG   0.00002   -41.405    87.295   -18.347     1.000     1.000     1.000
ALA  ARG   0.00048   -54.231    95.112   112.441     1.867     0.955     3.722
ALA  ARG   0.00159   -65.007    74.237  -162.831     0.461     0.466     3.128
ALA  ARG   0.00037    45.978    63.697  -121.718     1.000     1.000     1.000
ALA  ARG   0.00018  -173.190    60.032  -150.760     0.345     0.051     0.815
ALA  ARG   0.01271  -176.592    58.075   -84.585     1.387     0.974     3.041
ALA  ARG   0.16162   -64.159  -176.170   -88.132     0.468     0.433     1.128
ALA  ARG   0.06035  -173.122  -179.453   -92.701     1.151     8.292     5.225
ALA  ASN   0.17544    64.940  -178.717   -88.586     1.468     1.746     2.152
ALA  ASN   0.02348    63.649   -83.853   -98.689     2.310     2.107     2.509
ALA  ASN   0.00081    73.555   -67.920   -22.337     1.648     2.437    11.977
ALA  ASN   0.15384   -64.585  -175.849   -88.090     0.455     0.806     1.850
ALA  ASN   0.07497  -172.236   173.765   -94.609     1.597     1.699     2.634
ALA  ASN   0.00001  -178.175   -91.919   -74.192     1.000     1.000     1.000
ALA  ASN   0.00105  -172.421    60.133  -148.807     0.456     0.126     0.645
ALA  ASN   0.04030  -175.714    58.922   -78.843     1.380     1.283     2.158
ALA  ASN   0.00005    32.336    53.501   -89.630     3.009     2.845     7.992
ALA  ASN   0.00028    57.177    71.601  -139.114     1.884     1.331     4.412
ALA  ASN   0.00419   -55.102    95.750   -64.848     0.819     1.307     5.589
ALA  ASN   0.00248   -64.443    74.865  -164.495     1.047     2.116     4.868
ALA  ASN   0.00126   -67.024    74.433  -122.989     3.618     6.571     4.939
ALA  ASN   0.00287   -63.875   -67.099   -85.057     1.481     2.417     4.595
ALA  ASN   0.00173   -99.421   -70.353    13.469     2.263     1.699     5.129
ALA  ASN   0.01001   -64.112   -61.405   -30.299     3.812     3.005    13.892
ALA  ASN   0.00006  -172.587   -85.664   124.127     3.262     2.933    20.143
ALA  ASN   0.00312   -64.076   -67.199    95.490     1.095     1.604     2.655
ALA  ASN   0.00115   -98.843   -71.215  -163.903     1.864     2.126     4.870
ALA  ASN   0.00752   -62.804   -60.575   147.167     5.611     3.815    18.386
ALA  ASN   0.18805   -64.251  -176.188    92.269     0.437     0.676     1.501
ALA  ASN   0.00575   -55.580    96.504   118.999     0.598     1.071     5.195
ALA  ASN   0.00049   -63.406    80.635    64.391     0.183     0.243     0.388
ALA  ASN   0.00264   -65.411    73.538    18.186     0.456     0.787     2.179
ALA  ASN   0.14874  -172.380   174.254    85.379     0.958     0.806     2.692
ALA  ASN   0.00058  -172.303    60.200    34.316     0.066     0.039     0.920
ALA  ASN   0.01820  -175.005    59.182   100.834     2.295     2.547     3.167
ALA  ASN   0.00021    57.054    71.378    43.837     1.745     0.919     1.762
ALA  ASN   0.00045    52.483    65.144    85.098     7.692     8.779     8.355
ALA  ASN   0.10764    64.729  -178.225    93.209     1.274     2.020     4.437
ALA  ASN   0.02200    63.805   -81.778    82.797     4.650     6.163     2.970
ALA  ASN   0.00064    74.323   -61.418   144.307     3.617     6.052    17.039
ALA  ASP   0.00001    31.439    54.462    86.274     1.431     0.825     1.663
ALA  ASP   0.00010    57.583    72.120    44.045     3.073     1.547     4.684
ALA  ASP   0.07463   -64.745  -175.970    92.249     0.400     0.668     1.194
ALA  ASP   0.00071   -55.668    96.205   119.530     0.584     0.298     6.563
ALA  ASP   0.00060   -65.086    73.483    18.667     0.877     1.765     5.127
ALA  ASP   0.00023   -63.916    79.343    59.001     1.086     2.705     6.311
ALA  ASP   0.18526    63.812  -177.109    93.964     0.652     2.142     2.935
ALA  ASP   0.00867    63.974   -82.544    83.100     1.137     2.948     2.263
ALA  ASP   0.00027    73.972   -66.148   157.601     0.657     0.895     1.345
ALA  ASP   0.01101  -175.750    58.546    98.405     0.938     0.870     3.006
ALA  ASP   0.14129  -173.454   174.115    82.974     0.810     0.690     2.679
ALA  ASP   0.00026  -126.616   -72.320    75.865     2.134     2.316     4.214
ALA  ASP   0.00008  -175.662   -88.936   111.497     1.541     2.309     2.730
ALA  ASP   0.00630   -63.959   -67.192    96.583     1.719     1.846     3.604
ALA  ASP   0.00060   -99.014   -69.575  -168.701     1.922     0.514     2.795
ALA  ASP   0.00449   -65.116   -62.169   154.528     3.569     2.836    13.120
ALA  ASP   0.00099  -100.744   -70.435    13.640     2.240     2.242     9.539
ALA  ASP   0.00561   -63.268   -62.181   -29.737     3.592     3.380    19.022
ALA  ASP   0.01037   -64.636   -68.387   -87.376     2.383     3.046     5.249
ALA  ASP   0.00040  -111.503   -75.023  -128.127     5.764     1.588    10.006
ALA  ASP   0.00001    30.859    54.222   -96.516     2.386     0.705     1.402
ALA  ASP   0.00010    56.750    71.752  -138.328     2.598     1.242     4.246
ALA  ASP   0.00123    63.255   -82.602   -97.468     2.778     4.665     2.849
ALA  ASP   0.00109    73.840   -65.930   -24.550     1.398     0.729     3.649
ALA  ASP   0.09502    64.586  -178.990   -87.902     0.906     2.204     6.798
ALA  ASP   0.00000    64.622   110.498   -64.926     1.000     1.000     1.000
ALA  ASP   0.24779   -64.677  -175.652   -87.262     0.655     1.225     1.940
ALA  ASP   0.00024   -55.599    96.340   -62.013     0.547     0.252     2.781
ALA  ASP   0.00051   -65.141    73.507  -161.589     0.907     2.048     5.067
ALA  ASP   0.00148   -64.200    80.252  -118.070     3.463     2.940     4.641
ALA  ASP   0.01088  -176.243    58.460   -81.265     1.269     0.765     5.343
ALA  ASP   0.18973  -172.626   174.476   -96.065     0.543     0.608     2.954
ALA  ASP   0.00005  -175.958   -88.919   -69.709     1.480     1.286     1.828
ALA  ASP   0.00001  -157.667  -131.746  -100.418     1.000     1.000     1.000
ALA  CYS   0.00008    57.329    71.294    41.595     2.296     1.175     2.496
ALA  CYS   0.00009    60.921    76.519    77.391    12.096    14.332     8.644
ALA  CYS   0.11161    65.425  -179.093    93.422     1.116     1.373     4.607
ALA  CYS   0.00617    63.090   -88.149    72.828     5.498    11.882     4.794
ALA  CYS   0.00032    72.409   -64.661   147.616     1.333     6.311    19.412
ALA  CYS   0.00005  -138.458   -62.478    95.252     7.736     3.397     0.516
ALA  CYS   0.00005  -173.674   -87.189   116.721     4.272     3.099    16.158
ALA  CYS   0.00001  -158.477  -120.436    84.419     1.000     1.000     1.000
ALA  CYS   0.00594   -64.479   -67.225    96.119     1.420     1.731     2.626
ALA  CYS   0.00127  -101.057   -69.636  -173.512     2.686     2.154     8.528
ALA  CYS   0.00274   -62.043   -59.466   141.121     1.808     1.369     6.801
ALA  CYS   0.00007   -62.769    81.385    64.769     0.631     0.738     0.312
ALA  CYS   0.00155   -65.788    73.824    18.310     0.979     0.790     2.294
ALA  CYS   0.18030   -64.581  -175.792    92.585     0.536     0.724     1.806
ALA  CYS   0.00231   -56.599    96.210   115.771     1.003     0.508     3.025
ALA  CYS   0.17711  -172.286   174.207    84.563     0.658     0.809     3.348
ALA  CYS   0.00316  -172.614    60.042    33.314     0.364     0.063     1.615
ALA  CYS   0.02880  -176.644    58.324    95.187     2.325     1.907     3.910
ALA  CYS   0.00083  -172.877    60.093  -149.644     0.175     0.058     0.812
ALA  CYS   0.02157  -175.628    58.718   -84.114     2.782     2.457     2.858
ALA  CYS   0.00006    39.726    52.117   -87.637     3.745     2.007     1.734
ALA  CYS   0.00010    60.432    75.322  -115.980     4.269     5.575    15.769
ALA  CYS   0.00322   -57.029    95.948   -65.762     1.306     0.595     4.760
ALA  CYS   0.00136   -65.688    73.254  -161.132     1.760     1.391     2.957
ALA  CYS   0.00029   -64.028    80.267  -120.867     1.223     0.724     5.312
ALA  CYS   0.07445    64.692  -178.224   -83.690     1.084     1.395     6.264
ALA  CYS   0.00190    71.713   -69.773   -19.316     1.449     2.330     3.374
ALA  CYS   0.00672    62.336   -88.868  -106.486     3.364     6.636     3.840
ALA  CYS   0.27323   -64.190  -176.213   -88.354     0.651     0.526     1.368
ALA  CYS   0.07597  -172.205   173.789   -97.297     0.862     0.773     3.655
ALA  CYS   0.00001  -168.356   -81.683   -34.463     1.709     0.440     2.227
ALA  CYS   0.00007  -170.101   -83.082   -76.565     7.503     7.656     4.891
ALA  CYS   0.00002  -136.890   -61.995   -80.212     1.000     1.000     1.000
ALA  CYS   0.01057   -64.688   -67.615   -85.430     1.397     2.141     3.590
ALA  CYS   0.00051  -102.404   -69.094     4.872     2.759     3.124    12.266
ALA  CYS   0.00752   -62.911   -60.371   -35.969     3.336     2.486    12.456
ALA  GLN   0.06792  -176.398    58.061   -82.163     1.261     0.713     3.974
ALA  GLN   0.00018    57.572    71.829  -140.045     2.129     1.172     1.814
ALA  GLN   0.00001    34.082    54.692   -98.804     1.000     1.000     1.000
ALA  GLN   0.00082   -56.012    95.788   -65.060     0.353     0.228     0.971
ALA  GLN   0.00061   -64.312    79.313  -117.902     0.411     0.515     0.014
ALA  GLN   0.00069   -65.826    72.495  -160.965     0.119     0.125     2.525
ALA  GLN   0.10783    64.043  -178.568   -88.176     0.774     1.245     2.156
ALA  GLN   0.00023    73.536   -66.153   -23.732     0.712     0.628     0.672
ALA  GLN   0.00379    60.892   -82.785   -95.662     2.419     4.607     3.618
ALA  GLN   0.17570   -64.782  -175.817   -88.493     0.539     0.519     1.219
ALA  GLN   0.07315  -172.668   174.535   -94.977     0.618     0.646     2.841
ALA  GLN   0.00002  -171.986   -85.194   -73.918     6.467     6.120     5.112
ALA  GLN   0.00346   -63.599   -66.476   -84.012     0.238     0.297     0.430
ALA  GLN   0.00231  -100.582   -69.936    12.436     2.139     1.175     4.737
ALA  GLN   0.00539   -65.140   -62.214   -26.222     3.891     3.093    13.787
ALA  GLN   0.00831   -63.741   -66.797    95.494     0.878     1.197     1.743
ALA  GLN   0.00231   -98.535   -69.955  -168.719     3.380     2.118     7.339
ALA  GLN   0.00386   -65.342   -62.206   154.739     4.954     3.321    16.221
ALA  GLN   0.23254   -64.721  -176.059    91.977     0.574     0.606     1.313
ALA  GLN   0.00157   -55.665    95.702   115.232     0.997     0.581     3.030
ALA  GLN   0.00061   -65.647    72.490    18.290     0.554     0.931     3.421
ALA  GLN   0.00192   -64.967    78.520    64.231     0.916     0.964     2.650
ALA  GLN   0.05870  -176.334    58.133    96.588     1.520     0.450     3.864
ALA  GLN   0.00005  -170.919    69.266  -177.633     1.000     1.000     1.000
ALA  GLN   0.00002  -173.928   -86.527   109.810     0.316     0.432     0.146
ALA  GLN   0.14882  -172.793   174.571    85.489     0.498     0.596     2.809
ALA  GLN   0.00018    56.481    71.338    44.353     1.495     0.753     1.374
ALA  GLN   0.08482    64.009  -177.911    94.821     0.838     2.581     4.592
ALA  GLN   0.00025    72.743   -66.500   159.169     1.739     0.414     2.116
ALA  GLN   0.01393    62.096   -83.238    83.384     1.477     3.168     2.992
ALA  GLU   0.07317    64.185  -177.351   -84.070     1.335     1.250     5.876
ALA  GLU   0.01338    61.082   -83.529   -96.579     1.976     3.405     2.490
ALA  GLU   0.00008    69.903   -65.546   -43.906     2.684     5.307    20.587
ALA  GLU   0.15128   -64.696  -175.853   -88.286     0.447     0.691     1.277
ALA  GLU   0.27884  -172.958   174.268   -96.567     0.653     0.741     3.558
ALA  GLU   0.04483  -175.970    58.387   -82.780     0.892     0.716     4.691
ALA  GLU   0.00000  -159.983    79.276   -23.107     1.000     1.000     1.000
ALA  GLU   0.00001    28.540    53.100   -98.321     1.702     1.066     2.085
ALA  GLU   0.00014    56.367    71.360  -138.871     1.327     0.459     4.343
ALA  GLU   0.00103   -54.470    94.682   -70.879     0.600     0.738     4.151
ALA  GLU   0.00041   -66.013    75.430  -147.976     0.683     3.719    17.827
ALA  GLU   0.00005  -154.941   -73.171   -79.378    20.070    11.265     2.204
ALA  GLU   0.00120   -63.710   -67.035   -83.902     0.683     0.829     0.917
ALA  GLU   0.01256   -63.240   -60.892   -33.953     4.057     2.956    14.231
ALA  GLU   0.00191  -100.938   -68.635     5.514     3.428     1.981     8.582
ALA  GLU   0.00028  -110.683   -75.397    51.378     1.000     1.000     1.000
ALA  GLU   0.00015  -136.135   -62.463    93.780     1.846     1.213     1.319
ALA  GLU   0.00001  -175.189   -94.131   103.902     3.225     9.809    14.103
ALA  GLU   0.00327   -64.002   -67.620    95.568     2.131     2.382     4.416
ALA  GLU   0.00550   -62.485   -60.220   144.183     3.474     2.665    13.575
ALA  GLU   0.00202  -100.315   -70.368  -167.096     1.269     2.348     7.453
ALA  GLU   0.00008  -109.965   -75.380  -130.952     1.000     1.000     1.000
ALA  GLU   0.08359    64.246  -177.745    95.685     1.211     1.862     4.460
ALA  GLU   0.00593    61.799   -82.688    83.862     2.927     4.380     2.808
ALA  GLU   0.00059    73.108   -66.235   155.938     1.395     1.230    10.137
ALA  GLU   0.11519   -64.839  -175.570    92.322     0.854     0.631     1.577
ALA  GLU   0.12686  -173.055   173.891    81.614     0.783     0.846     3.457
ALA  GLU   0.07643  -176.592    57.990    96.226     1.267     0.623     4.270
ALA  GLU   0.00008    56.158    71.058    42.460     1.448     0.970     2.161
ALA  GLU   0.00056   -55.601    95.849   115.336     1.469     1.017     4.980
ALA  GLU   0.00055   -65.368    76.758    40.267     1.382     4.096    22.574
ALA  GLY   0.15038   -64.856  -175.888    91.639     0.356     0.564     1.479
ALA  GLY   0.16892  -172.433   174.328    84.945     0.437     0.850     3.547
ALA  GLY   0.05962  -176.210    58.924    98.335     1.152     0.947     3.139
ALA  GLY   0.00025    57.255    71.546    43.607     1.859     1.045     1.253
ALA  GLY   0.00002    40.802    61.963    84.227    17.974    17.028     2.692
ALA  GLY   0.00112   -63.334    80.764    64.498     0.020     0.076     0.043
ALA  GLY   0.00127   -64.891    74.165    17.778     0.241     1.152     3.159
ALA  GLY   0.00086   -55.911    95.897   115.742     1.000     1.000     1.000
ALA  GLY   0.00155    74.037   -66.046   -24.893     0.453     0.175     0.644
ALA  GLY   0.00100    64.146   -84.151   -98.938     1.000     1.000     1.000
ALA  GLY   0.11178    64.418  -177.993    95.841     0.993     1.951     4.029
ALA  GLY   0.00103    74.039   -65.765   155.897     0.481     0.283     0.533
ALA  GLY   0.00623    63.156   -83.295    83.015     0.351     0.963     0.807
ALA  GLY   0.00235   -99.371   -71.031    12.167     2.630     2.240     8.630
ALA  GLY   0.02070   -62.805   -60.447   -36.231     2.873     2.531    12.798
ALA  GLY   0.02358   -63.638   -66.471   -83.140     1.078     1.366     1.978
ALA  GLY   0.00006  -136.666   -61.752    95.059     0.704     0.592     0.250
ALA  GLY   0.00019  -173.365   -87.244   117.498     0.017     0.015     0.062
ALA  GLY   0.00003  -158.342  -120.865    84.121     1.000     1.000     1.000
ALA  GLY   0.00977   -64.431   -67.621    95.577     0.789     1.379     2.357
ALA  GLY   0.00124   -98.449   -69.694  -169.359     2.431     1.673     3.167
ALA  GLY   0.02017   -63.726   -60.869   148.317     3.688     2.695    12.787
ALA  GLY   0.03677  -176.494    58.346   -83.176     1.394     0.494     3.241
ALA  GLY   0.13748  -172.508   174.241   -95.882     0.472     0.722     3.512
ALA  GLY   0.00026  -171.584   -85.199   -68.958     2.486     2.191     3.550
ALA  GLY   0.00004  -136.906   -61.982   -80.168     1.000     1.000     1.000
ALA  GLY   0.21013   -64.735  -175.979   -88.671     0.477     0.653     1.485
ALA  GLY   0.00211   -56.117    96.236   -63.796     0.095     0.066     0.147
ALA  GLY   0.00158   -63.099    81.122  -117.585     0.580     0.936     0.917
ALA  GLY   0.00173   -65.425    73.179  -160.720     0.921     1.599     3.792
ALA  GLY   0.02743    65.619  -179.494   -88.608     0.059     0.011     0.080
ALA  GLY   0.00033    57.543    71.914  -139.048     2.049     0.848     2.473
ALA  HID   0.03075  -175.097    58.476   -81.226     1.372     1.270     1.507
ALA  HID   0.00046  -172.254    59.764  -150.288     1.000     1.000     1.000
ALA  HID   0.00022    57.819    71.831  -140.640     1.977     1.353     2.566
ALA  HID   0.00423    46.783    58.532   -92.409     5.832     6.677     5.916
ALA  HID   0.12842   -64.336  -176.125   -88.515     0.681     0.651     1.253
ALA  HID   0.00229   -55.419    96.131   -63.374     0.677     0.520     2.335
ALA  HID   0.00159   -64.600    79.013  -119.165     1.159     1.618     1.605
ALA  HID   0.00203   -64.634    75.526  -166.708     1.410     3.390     7.901
ALA  HID   0.12661    65.719  -178.755   -87.715     1.314     1.599     4.191
ALA  HID   0.01214    66.253   -80.220   -99.983     4.684     8.087     1.927
ALA  HID   0.00142    74.224   -67.356   -21.411     1.196     2.103     6.459
ALA  HID   0.00168  -113.271   -75.614    57.350     2.104     0.049     5.845
ALA  HID   0.00305   -98.683   -70.073    10.655     2.260     1.821     7.492
ALA  HID   0.01826   -63.551   -66.199   -83.261     0.415     0.314     0.910
ALA  HID   0.01011   -62.999   -60.417   -35.081     3.332     2.648    12.480
ALA  HID   0.09180  -172.474   174.658   -94.949     0.654     2.116     2.976
ALA  HID   0.00002  -158.493  -120.488   -96.050     0.048     0.092     0.030
ALA  HID   0.00005  -136.549   -61.427   -80.262     0.512     0.284     0.288
ALA  HID   0.00009  -173.936   -87.270   -64.761     3.775     3.252    15.104
ALA  HID   0.00167  -172.012    60.236    33.475     1.161     0.209     0.987
ALA  HID   0.02458  -175.711    58.959    99.044     2.037     1.796     4.792
ALA  HID   0.00054    36.680    51.194    89.898     2.477     3.690     7.975
ALA  HID   0.00034    57.379    71.712    48.201     2.264     2.501    13.345
ALA  HID   0.00144   -64.621    78.901    63.402     1.268     1.782     1.960
ALA  HID   0.00174   -65.434    73.517    18.984     0.292     0.813     1.959
ALA  HID   0.00373   -55.331    96.116   117.371     0.608     0.590     2.815
ALA  HID   0.00001   -29.582    85.179   155.788     1.000     1.000     1.000
ALA  HID   0.06481    65.391  -177.886    95.341     1.732     1.834     3.115
ALA  HID   0.06730    70.850   -72.839    80.976     4.328     7.997     1.979
ALA  HID   0.00844    76.076   -58.826   138.572     1.501     3.826     9.172
ALA  HID   0.00009  -136.777   -61.757    95.217     0.458     0.984     2.751
ALA  HID   0.00022  -170.009   -82.672   150.029     2.900     2.271     8.715
ALA  HID   0.00020  -173.708   -86.820   109.465     4.892     4.934     3.948
ALA  HID   0.00442   -63.568   -66.246    97.233     0.870     1.054     2.127
ALA  HID   0.01060   -64.450   -61.321   149.925     4.431     3.315    16.591
ALA  HID   0.00115  -106.689   -76.757  -132.180     4.623     1.758     5.199
ALA  HID   0.00269   -98.791   -68.037  -174.852     2.415     2.024     7.446
ALA  HID   0.28687   -64.213  -176.352    91.973     0.551     0.488     1.116
ALA  HID   0.08395  -172.086   174.299    85.895     0.942     0.986     3.216
ALA  HIE   0.00007    37.234    51.909   -91.306     6.530     2.267     5.875
ALA  HIE   0.00020    56.396    71.292  -138.840     1.475     0.777     1.436
ALA  HIE   0.00002    67.287    90.500  -103.448     4.442    13.047     4.761
ALA  HIE   0.12473    64.567  -178.730   -88.653     1.225     1.264     3.173
ALA  HIE   0.01433    64.903   -82.354   -98.331     3.165     4.164     4.056
ALA  HIE   0.00058    73.639   -66.892   -24.006     0.899     2.175     7.584
ALA  HIE   0.17741   -64.739  -175.860   -88.883     0.656     0.431     0.471
ALA  HIE   0.00039   -55.816    94.900   -68.359     0.805     1.013     3.736
ALA  HIE   0.00080   -65.398    73.659  -155.048     0.897     3.138    17.462
ALA  HIE   0.04285  -175.463    58.702   -79.369     0.814     0.981     1.997
ALA  HIE   0.00017  -172.167    59.832  -148.049     1.000     1.000     1.000
ALA  HIE   0.12689  -172.714   174.509   -95.082     0.597     0.608     2.723
ALA  HIE   0.00013  -175.314   -88.360   -66.887     2.926     2.699    12.609
ALA  HIE   0.00185   -99.898   -70.306    15.056     2.361     1.249     4.985
ALA  HIE   0.00018  -112.842   -74.559    55.912     1.000     1.000     1.000
ALA  HIE   0.00992   -63.616   -61.177   -32.099     3.817     3.076    15.118
ALA  HIE   0.00666   -63.035   -66.035   -83.500     0.802     0.599     1.237
ALA  HIE   0.01109   -63.413   -66.348    97.020     0.754     0.975     1.880
ALA  HIE   0.00648   -65.100   -62.032   154.888     4.222     2.952    14.322
ALA  HIE   0.00104  -113.021   -74.366  -124.199     0.218     0.082     0.363
ALA  HIE   0.00145   -98.834   -69.836  -167.800     2.129     1.146     3.225
ALA  HIE   0.11949    64.082  -178.093    93.824     1.315     1.890     2.520
ALA  HIE   0.00070    73.512   -66.277   158.366     1.268     0.764     1.881
ALA  HIE   0.01319    65.207   -81.427    83.072     2.064     3.928     6.206
ALA  HIE   0.03874  -175.281    59.108   101.910     1.223     1.319     2.390
ALA  HIE   0.17017  -172.841   174.593    84.943     0.438     0.639     3.168
ALA  HIE   0.00009  -175.357   -88.257   113.020     2.288     2.356     8.411
ALA  HIE   0.00002    34.811    52.365    83.095     3.402     0.753     4.679
ALA  HIE   0.00017    57.332    71.948    43.371     1.652     1.105     1.949
ALA  HIE   0.00001    69.226    96.088    80.161     1.000     1.000     1.000
ALA  HIE   0.12620   -64.274  -175.725    92.228     0.515     0.479     1.458
ALA  HIE   0.00167   -55.123    96.353   118.079     0.163     1.094     4.815
ALA  HIE   0.00097   -66.033    72.659    18.697     1.609     1.757     5.213
ALA  HIE   0.00135   -69.814    74.549    66.115     7.245     7.373     5.541
ALA  HIP   0.00016    58.918    72.199  -139.862     2.751     1.455     3.085
ALA  HIP   0.01442    53.352    66.098   -96.378     3.898     2.050     5.018
ALA  HIP   0.00000    66.468   100.627   -86.684     1.000     1.000     1.000
ALA  HIP   0.04528    64.376  -178.174   -86.709     1.187     1.522     3.649
ALA  HIP   0.09009    73.596   -68.913   -97.795     9.214    12.157     1.180
ALA  HIP   0.00163    73.984   -66.401   -23.435     0.627     2.273     4.431
ALA  HIP   0.17990   -64.159  -176.315   -88.258     0.673     0.586     1.807
ALA  HIP   0.00003   -66.522  -177.273    -9.404     1.000     1.000     1.000
ALA  HIP   0.00363   -55.774    96.421   -62.146     0.804     0.770     3.546
ALA  HIP   0.00248   -65.851    73.169  -161.883     0.733     1.244     1.531
ALA  HIP   0.00082   -64.404    80.391  -115.006     0.897     0.723     3.406
ALA  HIP   0.08715  -174.915    57.080   -83.324     0.887     1.982     4.596
ALA  HIP   0.00048  -171.189    60.416  -148.899     1.000     1.000     1.000
ALA  HIP   0.00007  -173.071   -85.825   -72.443     2.894     3.081     1.308
ALA  HIP   0.00000  -170.092   -80.515   -31.193     1.000     1.000     1.000
ALA  HIP   0.04851  -172.441   174.149   -96.512     0.687     0.769     3.319
ALA  HIP   0.00000  -144.479  -151.816   -91.255     1.000     1.000     1.000
ALA  HIP   0.00122   -99.312   -70.697  -164.755     2.017     1.317     3.450
ALA  HIP   0.01323   -61.981   -59.333   139.207     3.432     3.111    16.333
ALA  HIP   0.00633   -63.766   -60.616   -34.078     3.823     2.771    13.562
ALA  HIP   0.00440   -64.316   -67.469   -86.569     2.309     2.421     3.370
ALA  HIP   0.03968   -56.206   -58.505   103.938     6.208     6.941     7.731
ALA  HIP   0.00765  -114.961   -74.980    61.631     2.527     0.490     1.386
ALA  HIP   0.00094   -98.012   -70.838    15.929     1.507     2.143     5.356
ALA  HIP   0.00016    59.032    72.572    43.262     3.125     1.462     3.429
ALA  HIP   0.00078    37.371    54.141    95.839     6.928     0.505     7.906
ALA  HIP   0.00005    58.294    72.758    81.073     4.282     9.897     4.844
ALA  HIP   0.04600    64.576  -179.083    92.907     1.507     1.574     3.926
ALA  HIP   0.03179    69.548   -73.541    79.420     7.188    13.936     1.546
ALA  HIP   0.00088    72.094   -67.458   148.423     4.126     2.243    17.145
ALA  HIP   0.18539   -64.461  -176.441    92.318     0.813     0.790     1.673
ALA  HIP   0.04956   -73.182    69.763    62.346     1.364     2.416     0.928
ALA  HIP   0.00252   -66.113    72.486    19.495     1.635     2.278     4.465
ALA  HIP   0.00371   -54.933    94.878   112.830     1.917     0.828     3.754
ALA  HIP   0.00000   -16.575    78.522   161.850     1.000     1.000     1.000
ALA  HIP   0.05188  -173.903    57.451    96.287     1.662     1.907     5.396
ALA  HIP   0.00023  -172.349    60.492    31.726     1.000     1.000     1.000
ALA  HIP   0.07882  -172.695   174.708    85.903     0.595     1.035     3.059
ALA  HIP   0.00001  -169.983   -81.461   151.517     0.079     0.056     0.098
ALA  HIP   0.00011  -174.784   -87.673   109.564     2.542     3.482     2.884
ALA  ILE   0.00894   -55.856    96.642   -60.641     1.312     0.465     3.896
ALA  ILE   0.00012   -64.799    79.779    58.790     0.757     0.580     2.842
ALA  ILE   0.00330   -65.535    75.319    14.442     1.724     1.500     3.298
ALA  ILE   0.00095  -172.452    59.955  -150.264     0.540     0.231     2.554
ALA  ILE   0.02627  -175.226    58.717   -80.387     2.009     1.893     2.231
ALA  ILE   0.00030   -63.815    80.300  -119.512     1.176     0.905     3.889
ALA  ILE   0.00152   -63.961    74.707  -164.348     3.413     2.524     5.530
ALA  ILE   0.00012    57.384    72.111  -139.739     2.248     1.363     2.192
ALA  ILE   0.00003    35.207    56.598   -92.660    10.089     6.948     6.558
ALA  ILE   0.07022    66.043  -178.957   -86.989     1.800     1.378     4.924
ALA  ILE   0.00070    73.298   -67.364   -22.171     1.431     2.606     4.043
ALA  ILE   0.02588    64.472   -85.001  -101.419     2.060     3.372     3.765
ALA  ILE   0.14031   -63.988  -175.994   -87.635     1.730     0.692     1.905
ALA  ILE   0.09245  -173.093   174.567   -95.072     0.809     0.312     1.880
ALA  ILE   0.00008  -174.227   -88.307   -65.248     5.455     2.455    14.287
ALA  ILE   0.00917   -64.749   -67.760    94.872     1.214     1.857     2.720
ALA  ILE   0.00040   -97.405   -70.944  -164.905     1.826     2.754     6.909
ALA  ILE   0.00848   -66.666   -63.076   159.617     4.434     3.245    14.818
ALA  ILE   0.01195   -63.087   -65.997   -82.575     0.756     0.951     1.909
ALA  ILE   0.00085   -99.516   -70.086    12.511     2.098     1.610     5.583
ALA  ILE   0.00137   -68.360   -64.450   -16.045     3.513     2.732    11.441
ALA  ILE   0.00009    59.456    72.943    41.438     2.116     1.182     2.255
ALA  ILE   0.00004    40.461    57.232    92.654    11.408     9.208     6.810
ALA  ILE   0.00060  -173.302    60.268    30.820     0.798     0.063     1.534
ALA  ILE   0.03540  -175.570    58.704   100.990     1.367     1.704     2.319
ALA  ILE   0.10566    65.567  -178.087    93.367     1.924     1.306     2.718
ALA  ILE   0.00150    73.826   -67.473   159.700     0.699     1.418     2.664
ALA  ILE   0.02431    64.956   -83.008    80.468     3.319     2.106     2.017
ALA  ILE   0.32179   -64.473  -175.699    92.935     1.052     0.801     1.704
ALA  ILE   0.00187   -55.835    96.725   119.585     0.986     0.435     3.010
ALA  ILE   0.00005  -175.654   -88.457   111.072     2.000     2.076     0.838
ALA  ILE   0.10527  -172.133   173.943    83.157     0.943     0.629     3.226
ALA  LEU   0.08926    65.872  -177.365    96.710     2.388     1.234     4.438
ALA  LEU   0.00073    73.947   -65.995   156.881     0.555     0.418     0.649
ALA  LEU   0.01390    63.109   -87.105    76.838     2.266     3.896     6.069
ALA  LEU   0.15168  -172.499   174.093    84.500     1.029     0.987     3.230
ALA  LEU   0.17783   -64.454  -175.778    92.985     0.397     0.818     1.752
ALA  LEU   0.00017    57.013    71.537    43.260     1.767     0.989     3.085
ALA  LEU   0.00001    29.766    56.194    97.814     1.000     1.000     1.000
ALA  LEU   0.03216  -175.681    58.255    98.707     1.526     1.159     2.792
ALA  LEU   0.00000  -172.438    60.346    34.261     1.000     1.000     1.000
ALA  LEU   0.00054   -55.760    96.473   118.950     1.058     0.800     5.397
ALA  LEU   0.00221   -64.458    73.918    18.373     2.574     2.108     4.743
ALA  LEU   0.00076   -63.785    80.119    64.398     1.768     1.436     1.663
ALA  LEU   0.00003  -139.368   -63.316    94.571     7.367     4.697     1.474
ALA  LEU   0.00085  -110.207   -75.445  -130.436     0.549     0.032     1.492
ALA  LEU   0.00157  -100.158   -71.434  -163.561     1.023     2.593     8.079
ALA  LEU   0.01391   -62.783   -65.816    98.204     1.055     0.620     1.980
ALA  LEU   0.00415   -62.207   -59.523   143.338     3.676     2.587    11.676
ALA  LEU   0.00003  -141.135   -63.698   -82.214    13.780     7.550     8.136
ALA  LEU   0.00003  -158.600  -119.724   -95.387     1.000     1.000     1.000
ALA  LEU   0.00457   -63.829   -66.759   -84.122     1.246     1.832     3.447
ALA  LEU   0.00081   -98.302   -70.194    11.110     2.285     1.740     5.375
ALA  LEU   0.00332   -67.587   -63.378   -20.220     4.218     2.709    11.261
ALA  LEU   0.08955  -173.203   174.014   -97.876     0.849     0.707     3.491
ALA  LEU   0.03568  -175.681    58.650   -82.040     1.554     1.189     3.675
ALA  LEU   0.00078   -64.862    78.764  -117.882     1.060     1.458     0.185
ALA  LEU   0.00296   -63.623    74.776  -163.954     2.324     2.000     3.783
ALA  LEU   0.26347   -64.173  -175.960   -88.067     1.014     0.619     1.586
ALA  LEU   0.00435   -54.544    96.889   -58.282     1.341     0.459     3.152
ALA  LEU   0.00011    56.069    70.730  -140.491     1.908     1.065     2.847
ALA  LEU   0.00003    47.387    64.105   -97.932    13.303     9.716    11.184
ALA  LEU   0.08562    64.342  -178.616   -84.436     0.743     1.847     5.990
ALA  LEU   0.00030    73.985   -67.431   -22.451     2.316     1.572     0.949
ALA  LEU   0.01863    66.491   -82.108   -99.979     3.598     2.605     5.188
ALA  LYS   0.01657    64.116   -82.788    82.858     4.276     3.437     2.861
ALA  LYS   0.14755    64.210  -178.562    92.104     1.347     2.570     3.364
ALA  LYS   0.00018    59.469    81.918    57.082     1.000     1.000     1.000
ALA  LYS   0.22858   -64.463  -176.089    91.858     0.589     0.641     1.477
ALA  LYS   0.00113   -53.558    94.447   109.976     1.413     0.429     1.421
ALA  LYS   0.00041   -66.903    75.833    60.265     3.879     6.118     5.252
ALA  LYS   0.00090   -65.332    73.333    14.340     2.345     2.215     4.981
ALA  LYS   0.08020  -175.749    58.527   101.056     1.175     1.087     2.652
ALA  LYS   0.11205  -172.518   174.691    85.872     0.583     0.832     3.159
ALA  LYS   0.00003   179.554   175.987    -2.278     1.000     1.000     1.000
ALA  LYS   0.00001  -174.060   -86.583   110.965     1.000     1.000     1.000
ALA  LYS   0.00406   -64.058   -67.409   -85.762     0.237     0.501     1.445
ALA  LYS   0.00134  -101.800   -70.679    16.642     1.256     0.552     2.231
ALA  LYS   0.00510   -64.854   -62.091   -26.826     3.978     3.262    14.631
ALA  LYS   0.00073   -99.498   -72.120  -158.812     4.145     1.996     9.392
ALA  LYS   0.00143   -68.454   -64.299   165.602     3.957     2.675    12.390
ALA  LYS   0.00175   -64.742   -67.285    97.550     1.066     0.410     4.041
ALA  LYS   0.00007  -119.576   -74.878    68.673     1.000     1.000     1.000
ALA  LYS   0.13920   -64.720  -176.029   -88.352     1.087     0.678     1.896
ALA  LYS   0.00384   -53.850    95.732   -60.027     0.918     1.393    11.690
ALA  LYS   0.00080   -65.707    73.117  -166.110     1.509     1.339     1.208
ALA  LYS   0.00006   -66.422    78.830  -127.778     0.579     0.104     5.571
ALA  LYS   0.05515  -177.481    57.987   -84.314     1.561     0.498     4.474
ALA  LYS   0.13009  -172.811   174.479   -95.121     0.841     0.715     2.708
ALA  LYS   0.00001  -171.630   -84.001   -73.443     1.000     1.000     1.000
ALA  LYS   0.00010    56.567    71.042  -138.605     2.439     1.546     2.853
ALA  LYS   0.05852    64.403  -177.027   -90.259     1.197     3.890     2.943
ALA  LYS   0.00934    62.370   -84.571   -98.466     3.788     2.262     1.092
ALA  LYS   0.00078    72.526   -63.199   -31.999     1.719     3.109    10.444
ALA  MET   0.00022    56.362    71.327  -104.822     7.711     6.964    10.469
ALA  MET   0.10010    65.775  -178.885   -87.500     1.765     0.913     3.104
ALA  MET   0.00336    73.527   -68.081   -21.324     1.422     2.183     4.406
ALA  MET   0.01186    65.216   -85.797  -102.719     2.400     4.500     4.742
ALA  MET   0.00187  -173.143    59.992  -149.661     0.630     0.233     1.384
ALA  MET   0.00545  -174.987    59.022   -81.498     4.110     4.519     3.449
ALA  MET   0.00004  -172.346   -84.818   -71.971     3.318     3.943     2.120
ALA  MET   0.10411  -172.591   174.315   -94.537     0.848     0.959     2.863
ALA  MET   0.01308   -63.861   -66.792   -84.505     1.217     1.634     3.208
ALA  MET   0.00102   -68.916   -65.145   -13.476     2.422     1.304     5.371
ALA  MET   0.00005  -105.934   -73.026    33.521     6.973     3.668    25.661
ALA  MET   0.22660   -64.303  -175.633   -86.230     1.033     1.022     4.273
ALA  MET   0.00196   -56.259    96.465   -63.193     1.088     1.012     5.211
ALA  MET   0.00002    31.806    55.295    95.173     0.018     0.759     0.045
ALA  MET   0.00006    59.098    74.712    53.887     3.504     4.588    13.699
ALA  MET   0.09068    65.520  -179.150    92.431     1.027     0.933     3.671
ALA  MET   0.00114    73.492   -68.987   161.712     1.193     1.895     2.962
ALA  MET   0.03656    66.269   -82.514    79.836     1.645     3.572     2.813
ALA  MET   0.00002    71.862   -55.386   111.237     1.000     1.000     1.000
ALA  MET   0.00001  -170.868   -82.798   108.168     1.000     1.000     1.000
ALA  MET   0.00001  -168.179   -82.060   149.130     1.000     1.000     1.000
ALA  MET   0.00410   -64.515   -67.369    96.655     0.995     1.165     2.252
ALA  MET   0.00005  -103.576   -67.732  -179.042     2.601     1.678    10.552
ALA  MET   0.00534   -61.662   -59.315   140.484     1.868     1.494     8.140
ALA  MET   0.06182  -172.547   174.020    84.830     0.887     1.058     3.172
ALA  MET   0.00044  -173.225    60.042    32.431     0.425     0.142     1.882
ALA  MET   0.00228  -173.973    59.600    95.425     3.984     4.663     4.399
ALA  MET   0.00016   -63.674    80.262    64.383     0.305     0.308     0.021
ALA  MET   0.00163   -67.589    72.468    18.504     2.596     1.791     2.163
ALA  MET   0.31872   -63.853  -176.205    92.156     0.756     0.378     1.026
ALA  MET   0.00096   -63.920    75.491  -165.808     1.639     1.799     3.940
ALA  MET   0.00629   -56.669    95.366   112.839     0.683     1.131     5.911
ALA  PHE   0.06673  -176.688    58.527   -83.451     1.949     1.528     4.045
ALA  PHE   0.00006    36.616    51.426   -90.791     6.677     1.766     4.828
ALA  PHE   0.00029    58.050    72.598  -141.418     1.704     1.832     7.073
ALA  PHE   0.00408   -54.291    96.038   -65.035     2.310     0.826     4.763
ALA  PHE   0.00152   -63.488    76.990  -151.174     2.188     2.641    23.132
ALA  PHE   0.09274    65.852  -178.503   -87.571     1.280     1.592     4.831
ALA  PHE   0.00127    61.030   175.361  -143.275     1.000     1.000     1.000
ALA  PHE   0.03269    62.537   -84.127   -98.116     2.990     4.371     3.300
ALA  PHE   0.00054    74.008   -65.395   -25.551     1.493     1.020     6.566
ALA  PHE   0.00002  -166.159   -82.440   -38.210     5.432     1.388     5.427
ALA  PHE   0.00032  -154.506   -72.947   -77.925    18.200    13.390     5.664
ALA  PHE   0.00001  -158.548  -120.147   -95.815     1.000     1.000     1.000
ALA  PHE   0.00731   -64.241   -67.169   -84.334     3.007     2.391     2.568
ALA  PHE   0.00137  -100.228   -69.023     8.165     2.914     1.388     6.325
ALA  PHE   0.00813   -63.389   -61.037   -32.837     4.559     3.370    16.268
ALA  PHE   0.17521  -173.159   174.635   -94.808     0.752     0.880     2.994
ALA  PHE   0.22638   -64.456  -175.920   -88.881     0.885     0.738     2.951
ALA  PHE   0.00011  -136.979   -61.921    94.946     0.139     0.149     0.095
ALA  PHE   0.00009  -175.916   -88.255   111.179     0.951     1.542     0.353
ALA  PHE   0.00001  -168.673   -83.308   150.462     3.655     0.287     3.875
ALA  PHE   0.00763   -62.839   -66.138    97.671     1.882     1.825     2.195
ALA  PHE   0.00282   -68.411   -64.415   165.767     2.928     2.013     8.710
ALA  PHE   0.00174   -99.935   -70.960  -166.438     1.590     2.128     7.139
ALA  PHE   0.00015  -111.064   -75.494  -129.271     1.000     1.000     1.000
ALA  PHE   0.07536   -64.566  -176.027    91.849     1.277     0.639     1.485
ALA  PHE   0.00723   -53.870    96.356   119.127     1.500     0.977     5.811
ALA  PHE   0.00039   -64.787    73.783    18.518     0.511     0.978     1.731
ALA  PHE   0.00036   -63.624    80.398    61.740     2.168     2.695     3.930
ALA  PHE   0.11726  -173.126   174.528    84.528     1.222     0.799     3.082
ALA  PHE   0.04060  -176.958    58.483    97.539     1.681     1.759     3.913
ALA  PHE   0.00021  -170.964    59.290    36.826     1.000     1.000     1.000
ALA  PHE   0.00001    27.504    52.110    81.814     3.757     2.418     3.014
ALA  PHE   0.00034    56.629    71.563    43.575     1.604     1.151     2.100
ALA  PHE   0.00002    64.759    88.655    78.852     4.457    10.744    10.614
ALA  PHE   0.11013    64.051  -178.900    93.335     1.544     1.147     4.638
ALA  PHE   0.00058    72.281   -65.898   158.335     0.986     1.445     2.226
ALA  PHE   0.01629    60.660   -86.221    80.978     1.595     3.742     3.434
ALA  PRO   0.15042    65.028  -178.614    96.435     1.002     1.986     5.057
ALA  PRO   0.00002    29.068    56.358    87.908     0.325     0.297     1.616
ALA  PRO   0.00021    55.882    71.359    46.100     5.915     2.156    12.146
ALA  PRO   0.00385   -55.946    96.317   117.521     0.303     0.099     0.803
ALA  PRO   0.23321   -65.335  -176.243    93.189     1.192     1.066     1.983
ALA  PRO   0.16445  -172.322   175.696    84.033     0.822     1.551     1.765
ALA  PRO   0.02075  -174.362    61.045   103.864     3.232     7.417     4.881
ALA  PRO   0.00186   -64.451    75.116    15.220     0.113     0.166     0.201
ALA  PRO   0.00217   -57.410    96.183   -63.795     1.000     1.000     1.000
ALA  PRO   0.02536  -175.284    58.336   -80.949     0.972     0.382     0.115
ALA  PRO   0.00171   -66.035    73.403  -161.201     0.816     1.949     4.980
ALA  PRO   0.00003   -65.315    80.349  -118.285     1.000     1.000     1.000
ALA  PRO   0.00007    60.163    72.826  -141.704     1.000     1.000     1.000
ALA  PRO   0.00002    32.098    54.192   -95.851     1.000     1.000     1.000
ALA  PRO   0.03842    65.384  -176.486   -82.934     2.081     0.529     2.116
ALA  PRO   0.01124    61.969   -84.584   -98.030     1.307     0.305     0.466
ALA  PRO   0.00111    74.115   -65.693   -25.488     1.000     1.000     1.000
ALA  PRO   0.00068    73.939   -66.878   158.508     1.000     1.000     1.000
ALA  PRO   0.00008  -174.248   -87.342   111.711    10.903     3.133    14.627
ALA  PRO   0.00001  -144.241   -64.444    89.438     1.000     1.000     1.000
ALA  PRO   0.01267   -64.472   -68.476    88.930     1.590     2.264     3.446
ALA  PRO   0.00262   -98.161   -70.100  -167.930     2.049     1.489     2.429
ALA  PRO   0.00741   -64.248   -62.078   156.786     1.555     1.431     6.264
ALA  PRO   0.02254   -64.804   -67.045   -86.227     1.398     2.991     2.591
ALA  PRO   0.03625   -63.411   -60.366   -38.986     3.361     3.059    17.501
ALA  PRO   0.00098  -100.584   -68.855     8.250     1.000     1.000     1.000
ALA  PRO   0.18887   -65.046  -176.388   -87.521     0.652     0.859     2.373
ALA  PRO   0.07291  -171.862   173.655   -99.991     0.233     0.395     1.158
ALA  PRO   0.00008  -176.386   -89.826   -70.489    11.218     2.453    12.129
ALA  SER   0.04673    64.881  -177.025    97.622     0.798     1.422     5.134
ALA  SER   0.00039    73.456   -66.447   157.820     0.035     0.402     0.609
ALA  SER   0.00731    63.561   -83.913    81.908     0.579     0.456     0.414
ALA  SER   0.03728    65.253  -176.856   -81.777     1.324     1.464     3.963
ALA  SER   0.00073    74.020   -66.151   -24.116     0.504     0.278     0.330
ALA  SER   0.00266    63.062   -84.091   -98.419     0.473     0.442     0.450
ALA  SER   0.00135   -55.483    95.943   116.828     0.475     0.281     1.306
ALA  SER   0.00198   -63.690    80.129    64.482     0.323     0.509     0.155
ALA  SER   0.00096   -65.284    73.233    19.192     0.392     0.838     2.086
ALA  SER   0.26617   -64.799  -175.808    92.394     0.346     0.670     2.131
ALA  SER   0.05782  -172.389   173.688    82.109     0.599     0.779     3.356
ALA  SER   0.06548  -176.848    58.162    95.008     1.291     0.573     3.802
ALA  SER   0.00007    57.032    70.886    40.966     2.686     1.302     3.282
ALA  SER   0.00001    58.478    82.472    85.936     0.003     3.766     4.682
ALA  SER   0.03329  -176.112    58.258   -83.545     1.350     0.465     3.599
ALA  SER   0.00001    32.745    54.383   -96.732     1.101     0.358     1.804
ALA  SER   0.00026    57.318    71.418  -140.381     1.899     0.823     2.792
ALA  SER   0.00000   -55.268    96.657   -57.653     0.810     0.762     6.663
ALA  SER   0.00075   -63.688    79.950  -118.814     0.262     0.491     0.701
ALA  SER   0.00119   -65.226    73.811  -162.896     0.817     1.847     4.540
ALA  SER   0.00006  -174.737   -88.019   110.942     3.169     3.146     2.956
ALA  SER   0.00014  -133.927   -72.210    88.536     5.233    10.905     9.740
ALA  SER   0.00139   -63.371   -66.265    96.491     0.740     0.551     3.558
ALA  SER   0.00289   -99.651   -69.501  -171.858     2.384     1.592     5.889
ALA  SER   0.01109   -64.753   -61.854   153.188     4.092     3.332    16.112
ALA  SER   0.00012  -136.947   -61.662   -79.929     2.182     0.816     2.648
ALA  SER   0.00003  -119.151   -79.586  -110.950     1.000     1.000     1.000
ALA  SER   0.00001  -158.440  -120.557   -96.056     0.052     0.314     0.252
ALA  SER   0.00014  -174.474   -87.686   -71.685     3.729     3.499     2.190
ALA  SER   0.00125  -100.717   -69.863     7.505     3.508     2.853    11.748
ALA  SER   0.00760   -64.043   -66.923   -84.056     1.352     1.838     3.055
ALA  SER   0.00927   -61.739   -59.342   -40.240     0.809     0.565     3.703
ALA  SER   0.26322   -64.596  -176.043   -88.455     0.370     0.709     1.824
ALA  SER   0.17837  -172.641   174.426   -95.045     0.490     0.673     2.662
ALA  THR   0.00003  -171.657   -81.298   -22.127     4.736     1.306    14.765
ALA  THR   0.00002  -158.423  -120.710   -96.234     0.060     0.258     0.152
ALA  THR   0.00012  -155.683   -73.696   -77.771    18.653    12.590     5.147
ALA  THR   0.00252   -66.018   -62.785   -24.652     4.332     3.242    15.318
ALA  THR   0.00049  -100.295   -70.604     7.636     2.945     2.282    11.478
ALA  THR   0.00630   -64.209   -67.070   -84.232     1.292     1.874     2.931
ALA  THR   0.00012  -110.346   -75.194  -129.577     8.775     2.351    15.580
ALA  THR   0.08616    64.833  -178.582   -86.258     1.195     1.719     3.397
ALA  THR   0.00414    74.018   -64.659   -94.136     6.682    11.540     3.930
ALA  THR   0.00166    76.257   -57.024   -41.608     3.068    11.700    22.081
ALA  THR   0.00091   -55.760    96.276   -62.494     0.474     0.829     3.686
ALA  THR   0.00122   -63.968    80.088  -118.642     0.835     0.880     2.158
ALA  THR   0.00059   -65.365    73.357  -161.324     1.025     1.163     2.715
ALA  THR   0.20995   -64.338  -176.407   -89.018     0.467     0.414     0.585
ALA  THR   0.10511  -172.787   174.272   -95.308     0.549     0.748     2.586
ALA  THR   0.00014    57.319    71.421  -141.506     1.930     0.913     3.287
ALA  THR   0.00002    46.813    64.056   -97.869    15.466    12.914     7.794
ALA  THR   0.00037  -173.027    60.104  -149.826     0.392     0.056     1.137
ALA  THR   0.04096  -176.381    58.389   -82.823     1.343     0.964     4.503
ALA  THR   0.00027  -173.102    60.055    33.051     0.346     0.156     1.111
ALA  THR   0.06164  -177.481    58.255    94.718     1.713     1.135     3.957
ALA  THR   0.00006    56.476    71.160    42.784     1.532     0.991     2.518
ALA  THR   0.00006    52.196    66.670    83.505    12.700    11.112     6.162
ALA  THR   0.00155   -55.311    96.045   117.662     0.443     0.912     3.628
ALA  THR   0.00065   -63.787    80.260    63.335     0.410     0.650     1.665
ALA  THR   0.00133   -64.996    74.240    17.171     0.770     1.957     4.257
ALA  THR   0.15926    65.192  -177.482    98.376     1.160     1.479     5.674
ALA  THR   0.02213    65.380   -83.119    80.836     1.110     0.791     1.316
ALA  THR   0.00093    73.657   -66.968   158.686     0.880     2.386     4.885
ALA  THR   0.00002    80.281   -50.507   124.617     1.000     1.000     1.000
ALA  THR   0.00024  -133.169   -69.434    87.483     7.639     6.509    11.704
ALA  THR   0.00004  -175.777   -88.630   111.099     1.184     1.117     0.502
ALA  THR   0.00001  -171.220   -80.802   153.562     4.303     1.608     6.218
ALA  THR   0.00414   -63.639   -66.617    96.310     1.202     1.653     2.958
ALA  THR   0.00082  -100.582   -68.764  -173.287     2.893     1.506     6.924
ALA  THR   0.00285   -63.860   -61.034   149.712     2.893     2.467    12.068
ALA  THR   0.19069   -64.531  -175.913    92.246     0.731     0.699     1.992
ALA  THR   0.09249  -172.258   173.764    81.738     0.512     0.708     3.459
ALA  TRP   0.08395    64.914  -178.683    94.015     1.100     1.411     6.301
ALA  TRP   0.00092    71.748   -65.943   159.022     0.843     1.040     1.231
ALA  TRP   0.02750    61.966   -84.832    80.861     2.856     5.086     6.633
ALA  TRP   0.16241   -64.119  -175.447    93.940     2.265     1.177     5.895
ALA  TRP   0.18931  -172.841   174.293    83.931     0.964     0.666     4.805
ALA  TRP   0.00197  -174.598    60.306    29.447     0.497     0.248     0.450
ALA  TRP   0.04677  -177.753    58.242    94.966     1.630     0.839     2.841
ALA  TRP   0.00026    57.045    72.017    42.826     1.626     1.233     2.904
ALA  TRP   0.00005    31.210    51.621    83.231     3.869     1.329     1.755
ALA  TRP   0.00403   -53.770    96.420   117.860     1.555     1.073     4.909
ALA  TRP   0.00076   -65.253    75.448    36.732     1.156     3.664    22.071
ALA  TRP   0.00015  -175.110   -87.222   123.241     3.220     4.195    20.315
ALA  TRP   0.00030  -132.548   -68.673    86.315     4.664     7.639     9.666
ALA  TRP   0.00028  -112.587   -74.445    55.450     1.000     1.000     1.000
ALA  TRP   0.03623   -59.127   -61.852   114.995     3.416     3.706    16.585
ALA  TRP   0.00480   -86.007   -67.201   179.560    17.127     2.263    10.932
ALA  TRP   0.00155   -69.333   -79.589  -141.686     1.000     1.000     1.000
ALA  TRP   0.00012  -175.262   -87.461   -71.969     4.864     4.174     3.399
ALA  TRP   0.00027  -129.963   -69.767   -96.657     4.684     5.154     9.807
ALA  TRP   0.01163   -64.288   -66.947   -85.113     1.328     1.467     2.445
ALA  TRP   0.00206  -100.678   -69.300     7.672     2.882     2.094     8.642
ALA  TRP   0.00670   -63.556   -61.534   -29.775     4.763     2.832    12.897
ALA  TRP   0.06567    65.098  -178.622   -87.556     1.420     1.772     6.129
ALA  TRP   0.00131    66.042   179.603   -39.300     1.000     1.000     1.000
ALA  TRP   0.00288    61.504   -85.496   -97.447     2.126     3.889     1.560
ALA  TRP   0.00053    72.835   -65.101   -26.923     1.686     1.800    10.691
ALA  TRP   0.18843   -64.057  -176.027   -88.422     1.072     0.567     2.244
ALA  TRP   0.10510  -172.519   174.015   -97.628     0.850     0.803     3.963
ALA  TRP   0.03703  -176.547    58.771   -86.363     3.825     4.044     4.683
ALA  TRP   0.00020    58.139    72.351  -140.375     2.497     1.296     2.529
ALA  TRP   0.00002    21.101    55.470   -97.434     5.753     2.810     2.034
ALA  TRP   0.00000    57.824    79.528   -98.275     1.000     1.000     1.000
ALA  TRP   0.01384   -54.710    96.483   -61.797     1.683     0.777     3.572
ALA  TRP   0.00297   -65.932    75.267  -146.642     2.325     4.078    21.593
ALA  TYR   0.00005    34.226    53.808   -86.453     5.005     1.906     3.760
ALA  TYR   0.00019    58.367    72.977  -135.106     2.551     3.503    11.366
ALA  TYR   0.12546    64.201  -177.746   -87.163     1.599     1.543     2.490
ALA  TYR   0.00095    62.048   173.042  -125.986     1.000     1.000     1.000
ALA  TYR   0.00042    73.598   -66.373   -24.032     0.841     1.037     0.771
ALA  TYR   0.01434    61.399   -87.848  -102.411     2.294     6.718     8.099
ALA  TYR   0.13887   -64.554  -175.822   -88.248     0.948     0.624     1.882
ALA  TYR   0.00496   -54.397    96.134   -63.267     3.107     0.937     5.711
ALA  TYR   0.00060   -63.416    80.548  -118.929     1.093     1.316     3.307
ALA  TYR   0.00100   -66.619    72.789  -161.466     2.233     1.332     3.327
ALA  TYR   0.00120  -172.584    60.172  -148.365     0.352     0.108     1.525
ALA  TYR   0.03579  -175.606    59.228   -79.645     2.937     2.069     2.870
ALA  TYR   0.19775  -173.220   174.728   -95.554     0.740     0.522     2.529
ALA  TYR   0.00015  -175.475   -88.336   -68.867     2.141     2.002     8.660
ALA  TYR   0.01171   -62.997   -65.841    97.905     1.045     0.338     1.437
ALA  TYR   0.00131   -99.278   -69.776  -166.823     1.823     1.269     2.891
ALA  TYR   0.00408   -67.949   -64.393   165.111     3.327     2.450    11.370
ALA  TYR   0.00280   -66.518   -63.728   -19.951     4.257     2.949    12.949
ALA  TYR   0.00060  -103.446   -72.812    30.074     7.300     4.088    21.997
ALA  TYR   0.00412   -63.124   -66.548   -83.965     1.576     2.174     4.821
ALA  TYR   0.00022  -115.356   -73.413  -120.487     1.000     1.000     1.000
ALA  TYR   0.00019    57.181    72.572    43.118     1.051     1.099     1.759
ALA  TYR   0.00003    36.447    51.377    90.683     5.419     2.737     4.733
ALA  TYR   0.12644   -64.158  -175.995    92.266     0.938     0.447     1.335
ALA  TYR   0.00256   -56.767    95.956   115.951     1.217     1.018     4.553
ALA  TYR   0.00050   -63.694    80.226    63.662     1.047     1.234     2.307
ALA  TYR   0.00159   -65.115    73.434    18.913     1.725     1.971     4.303
ALA  TYR   0.11668    64.831  -178.899    92.961     1.748     1.276     3.182
ALA  TYR   0.02215    64.803   -84.255    79.583     3.013     3.793     4.024
ALA  TYR   0.00043    73.033   -64.434   155.903     1.920     1.352     6.798
ALA  TYR   0.00050  -173.558    59.780    30.967     0.563     0.945     2.561
ALA  TYR   0.02276  -175.186    59.388   101.254     1.976     2.335     2.658
ALA  TYR   0.15942  -172.626   174.546    85.796     1.032     0.681     2.314
ALA  TYR   0.00018  -174.175   -87.272   118.483     3.292     2.784    15.258
ALA  VAL   0.00005    31.671    54.212   -89.417     3.910     1.800     2.922
ALA  VAL   0.00010    57.428    71.897  -139.704     2.833     1.372     6.230
ALA  VAL   0.10171    64.155  -178.707   -83.296     1.171     1.004     6.068
ALA  VAL   0.01361    64.332   -83.957   -99.530     1.785     1.735     0.625
ALA  VAL   0.00013    74.000   -67.051   -22.380     0.500     1.499     3.092
ALA  VAL   0.00016  -135.275   -62.289   -83.950     7.588     3.681     3.488
ALA  VAL   0.00003  -175.363   -88.610   -68.086     3.864     2.733    10.541
ALA  VAL   0.00000  -157.144  -124.650   -96.859     1.000     1.000     1.000
ALA  VAL   0.01211   -64.823   -67.868   -85.063     1.702     1.775     2.437
ALA  VAL   0.00185  -101.344   -68.858     5.431     3.933     2.379    11.104
ALA  VAL   0.00794   -62.306   -59.665   -37.068     2.090     1.562     7.160
ALA  VAL   0.07413  -176.846    58.180   -84.114     1.705     0.765     4.584
ALA  VAL   0.00070  -173.092    60.230  -150.864     1.000     1.000     1.000
ALA  VAL   0.00641   -55.296    96.783   -59.476     0.887     0.427     3.355
ALA  VAL   0.00251   -67.006    73.361  -160.340     1.908     2.234    10.163
ALA  VAL   0.24308   -64.362  -176.002   -88.113     1.196     0.565     1.128
ALA  VAL   0.12544  -172.739   174.246   -96.326     0.822     0.848     3.184
ALA  VAL   0.00013    56.809    71.500    43.514     1.600     1.079     2.445
ALA  VAL   0.00004    49.570    64.839    83.786    13.221    11.580     6.339
ALA  VAL   0.00099  -173.220    60.181    32.209     0.126     0.120     1.020
ALA  VAL   0.05204  -175.292    58.877    99.047     2.061     2.279     3.890
ALA  VAL   0.00092   -55.639    96.320   117.893     0.164     0.586     3.378
ALA  VAL   0.00288   -66.124    74.209    16.631     1.312     1.577     3.872
ALA  VAL   0.00015   -63.893    80.238    63.032     1.349     1.250     3.816
ALA  VAL   0.05257    65.071  -178.642    93.291     1.440     1.005     3.694
ALA  VAL   0.00066    72.261   -65.649   157.750     1.950     0.992     1.388
ALA  VAL   0.03119    64.102   -84.618    79.112     3.162     3.754     3.700
ALA  VAL   0.00002  -163.919   -85.311   143.920     3.809     2.783     4.591
ALA  VAL   0.00049  -128.623   -68.390    81.459     6.409     7.863    11.793
ALA  VAL   0.00003  -165.858   -77.917   101.902     9.092     9.764     8.393
ALA  VAL   0.00795   -64.412   -68.072    93.647     1.391     2.274     5.146
ALA  VAL   0.00553   -76.228   -65.186   168.740    16.795     3.443    15.549
ALA  VAL   0.13523   -64.479  -175.946    92.539     1.526     0.715     1.466
ALA  VAL   0.11923  -172.479   174.015    83.737     0.672     0.877     3.381
ALA  VAL   0.00002  -156.969  -127.435    78.908     1.000     1.000     1.000
ARG  ALA   0.00627    47.224    61.145    93.001     5.828     3.269     9.989
ARG  ALA   0.00300    61.716    81.171    64.726     1.000     1.000     1.000
ARG  ALA   0.09084    59.722   167.273    66.218     0.937     3.317     5.107
ARG  ALA   0.20159    63.890  -172.301    99.927     0.873     5.052     6.587
ARG  ALA   0.01186    73.690   -65.811   158.593     0.814     2.830     2.800
ARG  ALA   0.03825    65.557   -79.044    86.486     2.492     4.997     6.932
ARG  ALA   0.00033  -173.756    60.681    28.773     0.251     0.500     1.988
ARG  ALA   0.01401  -176.555    58.798    94.366     3.279     3.387     2.734
ARG  ALA   0.18827   -66.228   178.438    85.755     2.737     6.626     7.871
ARG  ALA   0.05297  -172.185   178.627    86.741     1.654     5.458     4.332
ARG  ALA   0.06315    63.948  -169.720   -83.187     2.519     6.551     4.576
ARG  ALA   0.05563    76.053   -61.437   -32.612     2.229     1.985     5.841
ARG  ALA   0.02068    66.979   -77.287   -95.414     3.281     8.186     5.492
ARG  ALA   0.00387   -63.470   -66.176   -83.488     0.940     1.128     1.496
ARG  ALA   0.00005  -103.716   -68.455    -0.557     1.376     1.310     2.802
ARG  ALA   0.00414   -56.821   -56.812   -39.362     8.461     5.373    15.754
ARG  ALA   0.00002  -137.088   -61.767    94.790     0.079     0.038     0.036
ARG  ALA   0.00001  -170.987   -81.841   150.082     1.000     1.000     1.000
ARG  ALA   0.00042   -87.769   -67.739   179.183    16.502     2.520     9.281
ARG  ALA   0.00232   -63.486   -66.075    97.299     0.178     0.129     0.833
ARG  ALA   0.00074   -60.641   -58.559   140.235     3.833     1.787     2.689
ARG  ALA   0.00235   -65.776    71.407    26.365     0.705     3.388    10.579
ARG  ALA   0.00189   -56.214    96.023   -64.948     1.434     0.887     3.861
ARG  ALA   0.00002   -41.405    87.295   -18.347     1.000     1.000     1.000
ARG  ALA   0.00048   -54.231    95.112   112.441     1.867     0.955     3.722
ARG  ALA   0.00159   -65.007    74.237  -162.831     0.461     0.466     3.128
ARG  ALA   0.00037    45.978    63.697  -121.718     1.000     1.000     1.000
ARG  ALA   0.00018  -173.190    60.032  -150.760     0.345     0.051     0.815
ARG  ALA   0.01271  -176.592    58.075   -84.585     1.387     0.974     3.041
ARG  ALA   0.16162   -64.159  -176.170   -88.132     0.468     0.433     1.128
ARG  ALA   0.06035  -173.122  -179.453   -92.701     1.151     8.292     5.225
ARG  ARG   0.11117  -175.116    57.607   -83.550     1.941     1.188     4.661
ARG  ARG   0.08825    62.490   176.617  -100.007     1.512     3.793     9.177
ARG  ARG   0.09104    73.908   -65.228   -21.233     0.957     0.248     1.678
ARG  ARG   0.00567    62.618   -82.010   -92.941     0.678     3.134     6.335
ARG  ARG   0.00686   -63.243   -66.257   -86.687     0.180     0.077     0.173
ARG  ARG   0.06708  -172.955   176.084   -92.297     1.195     3.497     5.336
ARG  ARG   0.00003   -69.751   178.932  -133.340     0.000     0.000     0.000
ARG  ARG   0.18163   -64.495  -176.779   -89.441     0.156     0.230     0.268
ARG  ARG   0.19176  -175.530    57.755   100.142     0.790     0.929     2.263
ARG  ARG   0.04942    63.947   177.552    86.618     2.052     4.337     7.271
ARG  ARG   0.02848    74.140   -65.047   159.412     0.019     0.058     0.055
ARG  ARG   0.00098    62.729   -85.123    79.893     0.415     0.594     0.931
ARG  ARG   0.00218   -63.511   -66.359    93.431     0.971     0.407     0.687
ARG  ARG   0.00167   -61.610   -58.825   140.957     0.423     0.153     2.002
ARG  ARG   0.11936   -64.533  -176.590    91.147     0.233     0.378     0.274
ARG  ARG   0.05441  -171.797   179.602    93.251     1.412     7.297     9.212
ARG  ASN   0.22038    62.515  -179.219    85.394     2.594    12.049    12.971
ARG  ASN   0.00012    73.067   -68.646   161.417     1.375     4.312     7.650
ARG  ASN   0.00939    66.300   -81.345    79.459     3.166     6.065     3.996
ARG  ASN   0.00009    55.045    72.379    75.801     1.000     1.000     1.000
ARG  ASN   0.13219   -64.944  -178.248    89.718     1.981     4.687     5.816
ARG  ASN   0.00128   -55.091    95.910   115.332     1.052     0.899     5.010
ARG  ASN   0.00042   -63.215    79.323  -175.810     1.000     1.000     1.000
ARG  ASN   0.14075  -172.423   178.810    88.442     1.312     5.460     2.990
ARG  ASN   0.00005  -172.925    60.163    31.252     0.970     0.771     0.337
ARG  ASN   0.01652  -177.137    58.535    96.586     2.039     1.947     5.288
ARG  ASN   0.00032   -66.083   -68.894    94.388     2.000     2.124     1.589
ARG  ASN   0.00005   -81.967   -67.124   176.318    19.633     2.624    11.363
ARG  ASN   0.00250   -64.242   -67.029   -84.219     1.261     1.443     1.804
ARG  ASN   0.00007  -101.522   -69.560     9.476     3.165     2.076    11.757
ARG  ASN   0.03197    76.695   -61.122   -31.892     1.148     1.752     4.224
ARG  ASN   0.01671    64.900   -80.531   -95.105     2.158     1.830     5.185
ARG  ASN   0.00184    61.611    81.089  -120.606     1.607     1.822     0.119
ARG  ASN   0.20255    60.977   173.979  -103.880     2.546    12.107    14.056
ARG  ASN   0.00537  -175.783    57.754   -85.578     2.649     3.441     4.126
ARG  ASN   0.00004  -173.648    60.151  -150.581     1.000     1.000     1.000
ARG  ASN   0.00034   -53.926    95.608   -66.556     1.129     0.525     6.059
ARG  ASN   0.00017   -66.172    72.094    24.734     3.083     4.913    17.261
ARG  ASN   0.06126  -173.579   177.653   -91.828     0.943     5.036     4.528
ARG  ASN   0.15561   -65.827   179.222   -93.872     2.948     6.432     7.669
ARG  ASP   0.01717    64.482   -85.498  -101.872     2.665     7.296    10.378
ARG  ASP   0.15106    65.341  -179.266   -90.435     1.174     3.039     3.359
ARG  ASP   0.01293   -64.665   -67.509   -85.096     2.359     2.573     3.467
ARG  ASP   0.01457   -60.379   -60.181   -50.156     1.992     1.363     9.503
ARG  ASP   0.17961   -63.515  -176.434   -88.703     1.716     2.037     2.458
ARG  ASP   0.00415   -57.161    95.840   -64.024     0.858     1.290     7.623
ARG  ASP   0.00023   -65.041    74.257  -163.186     3.823     1.001     2.018
ARG  ASP   0.00010   -76.643    74.749  -110.745     7.094     1.306    18.856
ARG  ASP   0.09003  -171.389   174.791   -93.252     2.012     1.556     1.723
ARG  ASP   0.00515  -176.699    59.889   -87.321     6.638     4.795     0.962
ARG  ASP   0.00076  -172.836    59.923  -148.001     1.000     1.000     1.000
ARG  ASP   0.12274    66.277  -179.558    89.803     0.967     2.539     2.343
ARG  ASP   0.00004    78.168   -63.291   153.339     4.669     2.221     6.742
ARG  ASP   0.00904    63.515   -84.452    78.862     4.109     8.561    10.508
ARG  ASP   0.00120    68.198   -81.388     4.378     1.000     1.000     1.000
ARG  ASP   0.00198   -66.348    73.237    19.460     2.292     2.787     7.902
ARG  ASP   0.00086  -172.081    59.594    33.761     0.563     0.211     0.568
ARG  ASP   0.00296  -166.882    69.338    90.140     1.020     0.870     2.592
ARG  ASP   0.03369  -171.407   174.496    86.901     1.068     0.888     1.124
ARG  ASP   0.00151   -57.565    95.179   113.275     1.502     0.687     3.844
ARG  ASP   0.32723   -63.994  -176.438    91.842     0.816     1.496     1.753
ARG  ASP   0.02254   -63.922   -66.364   100.918     0.391     0.406     3.978
ARG  ASP   0.00041   -53.947   -55.422   138.100     9.065     7.093    22.910
ARG  ASP   0.00004  -169.719   -81.513   150.604     1.000     1.000     1.000
ARG  CYS   0.21241    62.989  -175.309   -91.005     2.007    12.088    13.101
ARG  CYS   0.00326    74.150   -64.858   -22.949     0.379     0.755     6.350
ARG  CYS   0.02220    66.371   -82.914   -98.538     3.154     3.271     4.760
ARG  CYS   0.01009  -176.469    58.634   -84.113     2.410     1.936     3.837
ARG  CYS   0.05222  -172.974   174.090   -96.958     0.875     1.378     4.737
ARG  CYS   0.25464   -64.448  -177.663   -89.983     2.248     4.324     5.484
ARG  CYS   0.00027   -65.099    73.544    18.238     1.464     1.525     2.720
ARG  CYS   0.00190   -56.480    96.652   -63.593     1.319     0.848     6.261
ARG  CYS   0.00011   -64.760    74.552  -163.646     0.362     0.822     1.348
ARG  CYS   0.00003   -66.100    78.117  -124.045     1.130     2.070     6.833
ARG  CYS   0.00001    27.558    53.438   -97.124     1.000     1.000     1.000
ARG  CYS   0.00414   -63.977   -66.722   -84.469     1.240     1.932     2.915
ARG  CYS   0.00007   -99.825   -73.359    23.446     0.582     3.491     7.867
ARG  CYS   0.00099   -65.413   -63.893   -18.821     4.808     2.039     9.730
ARG  CYS   0.00009  -101.176   -70.098  -167.719     1.895     1.266     9.532
ARG  CYS   0.00236   -63.922   -66.714    96.030     0.871     0.893     1.483
ARG  CYS   0.00374   -61.623   -59.128   138.535     1.010     1.152     5.867
ARG  CYS   0.00990  -175.914    58.805    97.997     2.224     2.436     3.980
ARG  CYS   0.00001  -172.333    58.862    34.251     1.000     1.000     1.000
ARG  CYS   0.17135    64.343  -177.328    92.996     1.634     5.711    11.315
ARG  CYS   0.00760    66.564   -85.143    77.187     3.477     7.850     9.223
ARG  CYS   0.05823    75.966   -63.723   152.919     2.918     3.867     9.402
ARG  CYS   0.04615  -172.857   174.386    83.247     1.095     2.342     3.260
ARG  CYS   0.13789   -64.107  -176.259    92.397     0.772     0.547     1.341
ARG  CYS   0.00032   -54.257    97.143   125.015     1.928     0.866     7.552
ARG  GLN   0.01996  -176.899    57.462    96.964     2.002     0.816     4.364
ARG  GLN   0.00025  -173.306    59.870    31.183     1.000     1.000     1.000
ARG  GLN   0.16338    62.139  -179.404    83.162     2.834    12.700    14.694
ARG  GLN   0.02660    76.940   -61.160   148.395     2.764     1.880     5.002
ARG  GLN   0.03501    66.273   -78.321    87.188     1.748     7.936     9.345
ARG  GLN   0.08164  -173.486   177.497    88.290     1.050     3.858     1.362
ARG  GLN   0.15765   -65.271   179.975    87.857     2.773     6.049     7.455
ARG  GLN   0.00005   -66.882    71.203  -159.196     3.157     3.765     3.808
ARG  GLN   0.00285   -55.827    95.578   111.973     0.825     0.813     6.559
ARG  GLN   0.00052  -104.056   -65.651    -7.507     2.558     3.697    18.075
ARG  GLN   0.00075   -63.026   -62.522   -21.934     9.339     3.742    13.140
ARG  GLN   0.00214   -63.320   -65.890   -83.340     0.219     0.555     0.896
ARG  GLN   0.00008  -119.691   -71.860  -106.885     1.000     1.000     1.000
ARG  GLN   0.00063   -64.295   -68.108    91.808     2.665     3.706     4.466
ARG  GLN   0.00010  -103.762   -68.597  -176.298     2.160     2.017     8.306
ARG  GLN   0.00042   -67.867   -64.534   166.406     3.290     2.965    13.945
ARG  GLN   0.00712  -176.333    57.264   -83.459     1.675     0.949     2.913
ARG  GLN   0.00006  -173.160    60.639  -150.651     1.000     1.000     1.000
ARG  GLN   0.03290  -172.166   175.146   -93.355     2.212     2.012     1.698
ARG  GLN   0.18008   -65.801   179.345   -93.406     2.667     6.428     7.740
ARG  GLN   0.00004   -63.470    74.957    15.909     2.398     1.848     3.296
ARG  GLN   0.00296   -55.152    95.829   -65.554     0.830     1.241     6.202
ARG  GLN   0.02102    76.769   -60.606   -33.391     0.289     0.752     1.233
ARG  GLN   0.00638    64.173   -87.664  -106.978     4.567     9.978     8.746
ARG  GLN   0.00120    60.989    80.050  -118.638     0.463     2.372     0.318
ARG  GLN   0.25623    62.340  -178.561   -96.431     2.467    12.253    13.804
ARG  GLU   0.00071    71.259   -68.215   157.054     3.783     5.597     9.694
ARG  GLU   0.00620    65.718   -82.645    80.006     1.832     4.342     3.165
ARG  GLU   0.10933    64.544  -179.219    90.533     1.226     0.751     2.341
ARG  GLU   0.00031    66.695   172.750    49.393     1.000     1.000     1.000
ARG  GLU   0.00001    65.517    86.187    69.654     1.000     1.000     1.000
ARG  GLU   0.12231  -173.215   175.250    87.063     1.541     1.116     1.411
ARG  GLU   0.00003  -172.402    59.641    30.600     0.029     0.234     0.208
ARG  GLU   0.03846  -178.449    58.167    93.807     1.902     1.355     3.129
ARG  GLU   0.00308   -63.733   -66.268    95.500     0.274     0.292     1.366
ARG  GLU   0.01042   -54.937   -55.695   131.741     9.805     7.340    26.998
ARG  GLU   0.00000  -158.002   -69.850    94.258     1.000     1.000     1.000
ARG  GLU   0.15056   -64.580  -177.656    91.022     2.060     4.796     6.000
ARG  GLU   0.00108   -54.927    96.671   120.539     1.292     0.947     5.397
ARG  GLU   0.00020   -60.285    77.155  -170.147     4.187     2.659     6.175
ARG  GLU   0.00027   -65.422    76.426  -126.962     1.000     1.000     1.000
ARG  GLU   0.02014  -178.171    58.155   -86.241     2.444     1.625     2.077
ARG  GLU   0.00001  -172.798    59.759  -150.797     1.000     1.000     1.000
ARG  GLU   0.00002    65.758    86.434  -112.709     1.000     1.000     1.000
ARG  GLU   0.00000    30.524    54.160   -97.929     1.000     1.000     1.000
ARG  GLU   0.20434    64.994  -178.802   -89.042     0.728     1.110     2.342
ARG  GLU   0.06894    64.527   -85.282  -103.307     1.995     4.432     6.150
ARG  GLU   0.00003    72.542   -68.674   -21.345     1.000     1.000     1.000
ARG  GLU   0.00309   -64.555   -66.340   -77.846     2.534     0.606     3.525
ARG  GLU   0.00213   -62.067   -60.234   -37.195     1.706     2.310     9.713
ARG  GLU   0.00000  -102.224   -71.170    18.356     1.000     1.000     1.000
ARG  GLU   0.00157   -56.987    95.590   -67.048     0.967     1.155     4.513
ARG  GLU   0.00213   -65.462    70.270    30.746     4.182     5.452    15.817
ARG  GLU   0.08116  -172.713   175.137   -93.518     1.856     1.279     2.010
ARG  GLU   0.17346   -64.420  -176.856   -89.376     1.718     3.612     4.280
ARG  GLY   0.00050  -173.291    60.060    31.883     0.358     0.165     1.516
ARG  GLY   0.02963  -176.118    58.873    99.054     0.826     0.697     1.374
ARG  GLY   0.17459   -64.552  -176.454    91.290     0.496     0.450     1.060
ARG  GLY   0.00026   -60.546  -175.197   141.466     0.572     2.217     3.057
ARG  GLY   0.00005  -171.496   -84.670   114.680     2.121     3.501     3.451
ARG  GLY   0.17281  -173.283   178.972    88.497     0.472     6.346     2.332
ARG  GLY   0.00370    41.863    56.599    99.393    11.196     3.211     5.264
ARG  GLY   0.00037    47.450    65.266    57.997    10.598     7.779    14.841
ARG  GLY   0.08480    63.503   178.407    84.708     2.990     4.355    14.140
ARG  GLY   0.01671    65.443   -82.689    80.892     2.422     1.602     1.281
ARG  GLY   0.00111    73.386   -68.508   160.403     1.284     2.827     5.338
ARG  GLY   0.00833   -63.661   -66.200    97.268     0.289     0.227     0.592
ARG  GLY   0.00023   -98.357   -70.576  -168.117     1.409     1.569     3.188
ARG  GLY   0.00464   -66.459   -63.166   158.720     4.079     3.288    15.089
ARG  GLY   0.00099  -166.766   -83.827   -43.117     3.042     4.587    14.172
ARG  GLY   0.00713   -63.802   -66.634   -84.123     0.717     1.132     2.041
ARG  GLY   0.00062   -99.547   -69.942    12.107     0.899     1.358     5.245
ARG  GLY   0.00534   -64.566   -61.559   -30.218     3.884     3.243    14.765
ARG  GLY   0.00281    63.273    83.028  -122.010     4.814     8.127    11.284
ARG  GLY   0.00001    32.719    54.649   -84.888     1.000     1.000     1.000
ARG  GLY   0.19304    63.058   175.373   -97.382     3.054     8.094    14.154
ARG  GLY   0.00033    62.403   176.723  -136.978     1.000     1.000     1.000
ARG  GLY   0.00893    65.028   -82.834   -98.779     2.665     3.152     1.742
ARG  GLY   0.01443    76.718   -60.531   -33.812     1.797     4.292     8.792
ARG  GLY   0.00141   -55.997    96.963   119.549     0.183     0.348     1.252
ARG  GLY   0.00080   -64.800    73.879  -162.189     0.768     0.470     0.980
ARG  GLY   0.00191   -55.420    96.481   -59.838     0.860     0.462     3.623
ARG  GLY   0.00199   -65.124    73.877    18.515     0.307     0.472     0.569
ARG  GLY   0.00027   -67.954    74.988    64.428     0.132     0.474     2.159
ARG  GLY   0.00012  -173.385    60.086  -150.539     0.178     0.071     0.500
ARG  GLY   0.01225  -175.680    60.186   -81.730     3.131     3.227     2.415
ARG  GLY   0.16160   -64.308  -176.379   -88.739     0.515     0.399     0.925
ARG  GLY   0.08831  -172.654   175.902   -92.003     0.812     3.574     6.167
ARG  HID   0.00213    61.334    81.071  -121.369     4.582     8.432    12.860
ARG  HID   0.00001    39.653    58.337   -78.845     1.000     1.000     1.000
ARG  HID   0.09553    64.633   179.152   -92.715     2.622     4.636     9.560
ARG  HID   0.05335    65.282   -82.749  -100.840     2.355     4.567     7.461
ARG  HID   0.12527    74.993   -61.857   -28.978     1.063     2.134     4.862
ARG  HID   0.00314    65.002   -83.924    15.305     1.000     1.000     1.000
ARG  HID   0.00076  -167.033    69.735   -87.035     0.938     0.665     1.148
ARG  HID   0.03476  -172.164   175.176   -93.849     0.874     2.417     1.588
ARG  HID   0.00826   -61.483   -63.252   -82.971     3.550     4.137     3.315
ARG  HID   0.09603   -63.047  -178.157   -92.570     1.524     3.579     9.626
ARG  HID   0.00007  -172.794    59.796    30.056     2.124     0.788     0.931
ARG  HID   0.01000  -173.915    58.190    95.752     2.613     3.062     5.669
ARG  HID   0.00251   -64.094    73.477    18.605     1.744     1.612     3.922
ARG  HID   0.00092   -55.487    96.425   -58.539     1.356     0.725     6.576
ARG  HID   0.00401   -55.597    96.433   119.575     0.652     0.334     1.866
ARG  HID   0.00165   -66.327    72.397  -158.293     3.153     5.089    14.497
ARG  HID   0.22412    74.868   -59.794   144.841     1.310     2.053     5.386
ARG  HID   0.08232    65.534   -82.463    81.535     3.287     5.996     4.232
ARG  HID   0.08813    64.171   177.458    84.476     3.930     6.739    13.680
ARG  HID   0.00003    41.395    53.001    95.374     1.000     1.000     1.000
ARG  HID   0.00001    65.996    81.420    79.059     1.000     1.000     1.000
ARG  HID   0.00007   -85.853   -67.818  -177.330    17.267     2.872    13.875
ARG  HID   0.00426   -61.926   -63.709    96.496     2.694     4.116     2.443
ARG  HID   0.00789   -52.607   -55.560   136.777     1.000     1.000     1.000
ARG  HID   0.00001  -101.230   -70.551    15.623     1.000     1.000     1.000
ARG  HID   0.01625  -172.438   175.710    86.456     1.844     5.120     2.380
ARG  HID   0.13851   -64.097  -176.360    92.290     0.801     0.329     0.977
ARG  HID   0.00001   -61.321  -178.612   151.636     1.000     1.000     1.000
ARG  HIE   0.00028    48.894    62.698    70.115    10.743     5.717     3.794
ARG  HIE   0.25448    62.698  -177.834    90.687     2.571    12.351    12.717
ARG  HIE   0.00021    76.000   -64.185   153.394     0.291     0.714     2.297
ARG  HIE   0.01748    66.082   -75.413    90.948     3.072     7.163     8.130
ARG  HIE   0.00643   -63.369   -66.137    96.573     0.683     0.661     1.411
ARG  HIE   0.03160   -53.304   -55.023   133.114     0.700     0.540     5.623
ARG  HIE   0.11107  -173.128   179.168    88.531     2.056     5.696     5.891
ARG  HIE   0.00594  -174.718    58.609    99.381     8.159     7.942     5.303
ARG  HIE   0.00003  -177.214    57.145    45.928     8.488     3.033    15.438
ARG  HIE   0.00067   -73.287    71.708    70.809     0.194     0.731     1.690
ARG  HIE   0.00036   -62.351    76.254    13.230     3.582     2.703     5.163
ARG  HIE   0.00050   -55.765    95.914   119.588     2.172     1.917    10.263
ARG  HIE   0.20036   -65.352  -179.842    87.632     2.617     6.081     7.114
ARG  HIE   0.00003   -58.301  -177.431   141.253     1.000     1.000     1.000
ARG  HIE   0.00016    32.596    58.402   -85.068    17.030    10.054    16.926
ARG  HIE   0.05817    64.338  -177.424   -83.220     1.256     2.891     9.638
ARG  HIE   0.01414    76.622   -60.619   -33.282     0.470     2.234     3.411
ARG  HIE   0.02085    62.304   -84.481   -98.535     4.272     7.248     3.480
ARG  HIE   0.01859   -56.145   -57.958   -60.735     5.006     5.632    16.393
ARG  HIE   0.00004   -67.085   -65.011   -13.007     1.000     1.000     1.000
ARG  HIE   0.13870   -63.753  -176.211   -88.709     0.544     0.347     0.607
ARG  HIE   0.00001   -64.453  -178.768  -152.219     1.000     1.000     1.000
ARG  HIE   0.00399   -54.784    95.566   -65.341     1.827     1.464     7.391
ARG  HIE   0.00134   -77.795    75.077  -106.790     8.035     2.899    13.346
ARG  HIE   0.00092   -70.353    69.347  -155.192     6.784     5.604    10.249
ARG  HIE   0.09805  -173.330   178.365   -90.292     1.897     4.595     5.325
ARG  HIE   0.00036  -173.626    60.300  -150.797     2.160     0.961     2.072
ARG  HIE   0.01525  -175.624    57.884   -79.971     2.095     2.635     1.876
ARG  HIP   0.01626    65.001  -178.413   -85.958     1.569     1.463     6.854
ARG  HIP   0.00089    58.261   166.192  -120.190     3.344     8.697    23.541
ARG  HIP   0.00997    65.810   -81.307  -100.569     6.951    10.586     2.098
ARG  HIP   0.02776    77.316   -59.184   -35.820     0.473     4.304     9.789
ARG  HIP   0.00024    38.465    52.915   -81.110     1.000     1.000     1.000
ARG  HIP   0.02905  -173.072   179.233   -92.037     1.045     6.755     2.440
ARG  HIP   0.15205  -174.891    56.843   -86.168     0.828     0.518     2.370
ARG  HIP   0.00001  -131.339    63.883  -155.689     1.000     1.000     1.000
ARG  HIP   0.00001  -171.199    59.118  -148.988     1.000     1.000     1.000
ARG  HIP   0.05133   -64.081  -176.359   -88.308     1.077     0.551     1.827
ARG  HIP   0.00405   -55.531    95.377   -66.279     0.583     1.134     5.221
ARG  HIP   0.06091   -72.803    68.814  -118.752     0.493     0.488     0.441
ARG  HIP   0.00060   -81.774    71.150  -149.678    18.254     2.326    10.421
ARG  HIP   0.10010   -54.744   -56.736   -74.284     1.128     1.329     2.418
ARG  HIP   0.00121  -101.673   -66.367    -4.540     0.793     2.813    14.309
ARG  HIP   0.00026   -64.114   -61.147   -29.831     3.451     3.385    14.075
ARG  HIP   0.00028  -167.556   -80.212   -34.918     1.000     1.000     1.000
ARG  HIP   0.00253    51.524    63.609    87.243     6.108     7.451     2.610
ARG  HIP   0.02070    64.929  -178.245    94.177     1.184     2.111     7.353
ARG  HIP   0.06295    76.291   -56.612   134.989     1.121     2.817     7.880
ARG  HIP   0.06745    72.507   -70.120    81.109     6.271     8.581     0.850
ARG  HIP   0.00898  -172.879   175.557    87.989     1.332     1.270     1.741
ARG  HIP   0.20465  -175.298    56.812    94.266     0.736     0.498     2.378
ARG  HIP   0.00002  -140.859   -61.068    97.462     0.010     0.022     0.037
ARG  HIP   0.08003   -54.834   -57.006   104.077     0.896     1.899     4.500
ARG  HIP   0.00001  -105.242   -67.585   179.599     1.000     1.000     1.000
ARG  HIP   0.06563   -64.420  -176.616    91.378     0.474     0.387     0.717
ARG  HIP   0.00217   -54.500    96.017   115.991     1.057     0.788     3.712
ARG  HIP   0.00011   -66.525    72.548    18.019     2.176     1.933     4.260
ARG  HIP   0.02977   -72.051    71.261    63.513     1.115     1.746     1.340
ARG  ILE   0.11956    61.593   173.699    76.825     4.147     7.219    13.657
ARG  ILE   0.00009    65.390   176.154    23.596     1.000     1.000     1.000
ARG  ILE   0.18101    73.520   -66.182   159.103     2.089     3.213     6.807
ARG  ILE   0.14087    65.035   -78.428    84.104     1.091     5.271     5.663
ARG  ILE   0.00065   -63.445   -65.507    97.675     0.828     0.279     1.666
ARG  ILE   0.00003   -67.532   -63.811   162.981     6.924     2.445    14.936
ARG  ILE   0.00264  -111.379   -75.376    48.274     1.000     1.000     1.000
ARG  ILE   0.03118  -171.904  -179.492    89.368     1.609     5.631     5.204
ARG  ILE   0.05347   -62.835  -175.879    93.582     1.622     0.915     1.403
ARG  ILE   0.05212  -176.465    57.381   103.417     0.416     0.792     0.513
ARG  ILE   0.00001  -174.929    60.880    28.251     1.000     1.000     1.000
ARG  ILE   0.00138    53.329    62.625    82.637     6.354     7.816     4.275
ARG  ILE   0.00259   -61.795    72.529  -159.352     2.350     1.921     5.045
ARG  ILE   0.01178   -52.920    88.902    97.435     1.692     6.752    15.193
ARG  ILE   0.05744    65.131   -80.148   -98.111     1.628     4.951     8.836
ARG  ILE   0.16180    75.185   -64.385   -23.038     2.344     2.628     5.886
ARG  ILE   0.00034    78.197   -76.806    23.370     1.000     1.000     1.000
ARG  ILE   0.00098    55.718    64.980  -102.115     2.733     2.762     5.739
ARG  ILE   0.07726    65.263  -179.919   -91.299     0.894     1.710     3.864
ARG  ILE   0.00409    55.629   170.740  -134.038     0.982     2.267     5.882
ARG  ILE   0.00003  -173.657    60.579  -151.801     1.518     0.478     1.673
ARG  ILE   0.01230  -179.047    58.357   -83.954     2.169     2.289    10.314
ARG  ILE   0.00151   -63.349   -65.805   -84.402     0.634     1.192     2.058
ARG  ILE   0.00002   -60.673   -60.787   -42.935     1.000     1.000     1.000
ARG  ILE   0.00576  -111.487   -75.373  -131.548     1.000     1.000     1.000
ARG  ILE   0.00017   -64.817    74.781    15.288     0.240     0.228     0.519
ARG  ILE   0.01464   -54.609    84.572   -88.084     1.024     3.294     7.942
ARG  ILE   0.06065   -63.027  -176.199   -87.398     1.216     0.369     0.924
ARG  ILE   0.00563  -172.915   174.778   -94.634     0.711     1.318     2.432
ARG  LEU   0.01909  -176.631    57.396    97.440     1.895     0.756     3.959
ARG  LEU   0.02940    65.005  -175.993    93.929     2.025     5.394     6.912
ARG  LEU   0.05421    63.491   -85.699    76.656     2.519     1.959     4.492
ARG  LEU   0.04602    74.748   -59.279   143.513     0.927     4.063     7.911
ARG  LEU   0.00043   -92.063   -67.889  -179.888    16.290     1.988     7.710
ARG  LEU   0.00176   -63.301   -66.607    96.045     0.483     0.419     1.078
ARG  LEU   0.04848   -53.671   -54.716   127.802     0.922     0.892     8.751
ARG  LEU   0.00363   -54.218    96.169   117.224     1.412     0.843     7.780
ARG  LEU   0.05219   -67.257    68.213  -144.981     2.356     2.342     4.845
ARG  LEU   0.06145  -173.824  -179.622    89.445     1.307     6.268     3.039
ARG  LEU   0.11608   -64.189  -177.220    91.995     1.419     3.505     2.117
ARG  LEU   0.03244  -178.608    57.756   -87.103     0.653     0.145     0.764
ARG  LEU   0.16236    64.023  -179.636   -92.499     3.646     9.068    14.329
ARG  LEU   0.12272    63.442   -86.753  -101.960     2.660     3.075     4.984
ARG  LEU   0.01736    76.214   -60.251   -34.450     1.000     1.000     1.000
ARG  LEU   0.00029   -97.097   -67.695     0.040    14.414     1.280     8.080
ARG  LEU   0.00169   -63.136   -66.423   -85.022     0.802     0.807     2.364
ARG  LEU   0.01150   -53.330   -55.725   -45.031     7.460     3.140     9.190
ARG  LEU   0.00149   -65.613    70.100    30.717     0.334     2.686     9.270
ARG  LEU   0.00357   -54.138    97.136   -57.858     1.599     0.357     4.629
ARG  LEU   0.00003   -87.892    67.428   -94.252     1.000     1.000     1.000
ARG  LEU   0.18804   -63.822  -176.335   -88.222     1.093     0.430     0.992
ARG  LEU   0.02577  -172.499   176.591   -93.223     1.453     3.262     4.274
ARG  LYS   0.00029   -65.913    69.637    30.763     0.671     2.880    10.342
ARG  LYS   0.11342  -175.952    57.457    98.539     1.509     0.911     3.792
ARG  LYS   0.23183    63.447  -173.712    94.790     1.164     8.280    10.746
ARG  LYS   0.00025    72.775   -66.164   156.522     1.451     0.627     3.598
ARG  LYS   0.01781    66.837   -71.681    95.190     2.319     4.299     4.063
ARG  LYS   0.04933  -172.881   174.748    85.812     0.322     0.939     3.558
ARG  LYS   0.00065   -55.143    95.231   113.486     0.600     0.453     2.805
ARG  LYS   0.15676   -65.521  -178.781    88.666     1.916     5.234     6.103
ARG  LYS   0.00086   -54.440   -55.125   138.932     0.964     0.297     2.263
ARG  LYS   0.00024   -97.188   -70.587  -168.105     9.144     2.846    10.344
ARG  LYS   0.00132   -63.302   -66.262   -86.506     0.241     0.174     1.100
ARG  LYS   0.00002  -127.827   -73.583  -105.440     1.000     1.000     1.000
ARG  LYS   0.00002  -136.417   -64.221    89.051     1.407     5.074     7.922
ARG  LYS   0.00033   -67.174   -62.999   -23.229     6.281     4.418    19.302
ARG  LYS   0.00070  -102.832   -68.947     7.191     2.784     1.886     8.796
ARG  LYS   0.00064  -111.358   -75.601    48.334     1.000     1.000     1.000
ARG  LYS   0.07742  -177.613    57.913   -84.122     1.623     0.613     4.144
ARG  LYS   0.00015   -65.685    72.460  -160.710     0.971     0.654     1.475
ARG  LYS   0.00127   -77.769    74.858  -105.688    15.082     3.539     7.255
ARG  LYS   0.00002   -54.742    95.748   -63.465     1.000     1.000     1.000
ARG  LYS   0.07458    63.976  -171.271   -82.444     1.099     6.169     7.220
ARG  LYS   0.00248    60.169   -88.332  -102.526     1.116     1.845     2.803
ARG  LYS   0.00008    64.238   -79.509   -48.060     1.000     1.000     1.000
ARG  LYS   0.08833  -171.976   177.798   -90.296     1.583     5.290     6.924
ARG  LYS   0.18119   -64.940  -177.724   -90.310     1.485     3.969     5.104
ARG  MET   0.00805  -177.379    59.118    96.709     3.127     2.703     5.312
ARG  MET   0.00002  -172.456    59.377    31.294     1.000     1.000     1.000
ARG  MET   0.00083   -55.084    96.454   117.786     0.745     0.616     5.498
ARG  MET   0.01097   -68.787    66.945  -142.982     3.017     5.715    16.042
ARG  MET   0.32130    61.878   177.819    81.938     2.988    12.459    14.809
ARG  MET   0.01155    74.888   -65.559   159.085     3.489     3.616     5.295
ARG  MET   0.02060    61.884   -85.990    80.316     3.679     3.937     4.482
ARG  MET   0.00072   -61.351   -58.866   140.778     0.866     0.546     3.908
ARG  MET   0.00286   -63.815   -66.372    96.289     0.856     1.369     4.203
ARG  MET   0.00001  -105.356   -67.386   178.422     1.000     1.000     1.000
ARG  MET   0.05571  -173.808  -178.252    89.834     0.687     6.666     2.797
ARG  MET   0.09859   -64.226  -178.991    90.862     3.237     6.077     8.392
ARG  MET   0.00005  -173.931    59.959  -149.855     0.801     0.998     2.082
ARG  MET   0.01638  -176.012    57.754   -83.173     2.548     1.584     5.118
ARG  MET   0.04117    76.076   -60.072   -34.726     1.205     0.548     1.448
ARG  MET   0.04659    64.282   -85.937  -101.322     2.501     4.746     4.411
ARG  MET   0.00022    68.292   -88.664  -143.413     1.000     1.000     1.000
ARG  MET   0.15842    63.499  -174.310   -89.076     1.989     8.129     9.100
ARG  MET   0.00001    64.349    83.092  -108.340     1.000     1.000     1.000
ARG  MET   0.00355   -63.766   -66.285   -84.362     0.770     0.891     1.820
ARG  MET   0.06995   -53.132   -54.885   -49.866     1.610     0.723     3.809
ARG  MET   0.00005  -105.362   -67.617    -0.436     1.000     1.000     1.000
ARG  MET   0.00176   -55.906    96.274   -65.798     0.414     1.680     7.406
ARG  MET   0.00981   -65.441    70.046    30.874     1.055     3.043     9.821
ARG  MET   0.01510  -172.637   177.870   -93.243     1.078     3.855     1.295
ARG  MET   0.10574   -64.664  -178.618   -90.439     2.760     5.327     7.133
ARG  PHE   0.03237    63.345   179.438   -93.519     1.370     1.958     6.600
ARG  PHE   0.02857    62.298   -85.467   -99.406     2.766     4.186     3.127
ARG  PHE   0.02720    74.658   -64.434   -22.988     0.057     0.572     0.838
ARG  PHE   0.00281    63.450   -87.208    23.595     1.000     1.000     1.000
ARG  PHE   0.07777  -172.792   176.647   -91.846     0.746     4.419     5.163
ARG  PHE   0.00159   -55.103    95.256   -64.715     3.739     3.362    12.757
ARG  PHE   0.19403   -65.456  -178.648   -92.166     2.139     5.605     6.417
ARG  PHE   0.00002   -61.375  -175.552   -35.491     1.000     1.000     1.000
ARG  PHE   0.00113   -65.132    74.329  -163.382     1.186     2.002     7.664
ARG  PHE   0.00020  -173.552    61.269  -149.817     1.630     0.056     1.531
ARG  PHE   0.12071  -175.565    57.441   -82.013     1.337     1.095     2.581
ARG  PHE   0.01262   -55.189   -56.645   -43.683     6.523     2.966     7.824
ARG  PHE   0.00043  -100.125   -72.073    20.653     1.859     2.401     8.651
ARG  PHE   0.00007  -103.740   -61.996   -17.360     1.000     1.000     1.000
ARG  PHE   0.00011  -115.837   -72.960  -120.899     0.879     0.708     1.599
ARG  PHE   0.00184   -63.033   -65.950   -84.621     0.705     0.602     1.638
ARG  PHE   0.00002  -176.628   -89.082   111.435     1.000     1.000     1.000
ARG  PHE   0.00001  -136.947   -60.896    93.500     1.000     1.000     1.000
ARG  PHE   0.00054   -72.686   -65.631   172.643    11.074     1.376     7.141
ARG  PHE   0.00313   -63.991   -66.703    95.389     1.698     1.723     1.528
ARG  PHE   0.05059   -54.009   -55.034   128.586     2.825     1.813     7.175
ARG  PHE   0.12196    63.377  -171.266    93.640     0.791     6.178     3.871
ARG  PHE   0.03032    76.286   -60.118   146.242     0.148     0.589     1.387
ARG  PHE   0.01198    59.884   -89.282    75.463     4.420     5.646     5.891
ARG  PHE   0.00145   -57.649    95.669   115.132     2.908     1.121     4.860
ARG  PHE   0.01110   -67.096    68.558    33.495     1.716     2.971     8.917
ARG  PHE   0.00002   -62.852    82.610    67.639     1.000     1.000     1.000
ARG  PHE   0.11691   -64.253  -176.043    91.420     0.877     0.826     1.305
ARG  PHE   0.06988  -172.855   176.881    88.120     1.854     4.475     5.303
ARG  PHE   0.00017  -173.922    60.675    33.096     1.049     0.760     2.169
ARG  PHE   0.08044  -175.828    57.891    98.307     1.797     1.284     3.793
ARG  PHE   0.00001    59.381    73.924    58.858     1.000     1.000     1.000
ARG  PRO   0.04262    65.050  -177.952   -84.626     1.275     2.859     2.421
ARG  PRO   0.03617    75.228   -62.792   -28.127     1.377     3.620     9.150
ARG  PRO   0.01390    69.197   -74.397   -95.859     5.551     9.121     3.856
ARG  PRO   0.00049  -173.615    60.271  -148.691     0.111     0.105     0.350
ARG  PRO   0.03401  -174.904    57.449   -82.477     1.781     2.579     3.994
ARG  PRO   0.00082  -166.825   -83.420   -42.554     3.779     0.020     1.380
ARG  PRO   0.00009  -100.767   -70.769    16.449     1.461     1.510     3.216
ARG  PRO   0.00601   -65.674   -69.222   -89.846     2.260     2.239     1.997
ARG  PRO   0.00745   -63.066   -59.828   -36.816     1.545     2.427    10.691
ARG  PRO   0.29176   -65.524  -176.878   -88.060     0.987     0.512     0.718
ARG  PRO   0.02844  -172.129   173.876   -96.189     0.833     1.009     1.813
ARG  PRO   0.00005    34.028    52.991   -88.384     2.470     2.009     1.646
ARG  PRO   0.00247   -66.555    73.121    19.174     1.745     2.340     5.151
ARG  PRO   0.00408   -55.911    96.156   -62.602     0.577     0.405     2.663
ARG  PRO   0.00005   -70.221    76.994  -109.171     1.000     1.000     1.000
ARG  PRO   0.00332    60.891    80.146    65.789    14.276    18.402    16.021
ARG  PRO   0.10495    61.299   170.254    74.458     3.881    10.127    16.394
ARG  PRO   0.04683    76.568   -60.742   146.567     2.196     4.344     8.276
ARG  PRO   0.02950    66.063   -78.870    83.582     3.429     6.831     4.811
ARG  PRO   0.01574   -64.467   -67.065    91.869     1.100     1.494     2.332
ARG  PRO   0.00613   -62.647   -59.494   138.096     4.291     3.034    15.481
ARG  PRO   0.00021   -96.397   -73.005  -159.045     1.000     1.000     1.000
ARG  PRO   0.00001  -156.013   -68.161    92.301     1.000     1.000     1.000
ARG  PRO   0.21666   -65.468  -176.309    92.496     1.137     0.440     0.522
ARG  PRO   0.09170  -172.925  -179.694    86.538     1.077     6.804     3.979
ARG  PRO   0.00045  -173.661    60.202    33.165     0.445     0.359     2.090
ARG  PRO   0.00484  -173.322    62.305   102.468     5.972    10.670     5.995
ARG  PRO   0.00416   -65.293    74.291  -163.792     1.606     2.754     6.128
ARG  PRO   0.00416   -56.187    96.452   119.029     0.912     0.713     3.894
ARG  PRO   0.00293   -52.771    84.308    86.966    11.367     4.870    13.603
ARG  SER   0.00024    55.458    68.846   -96.149     2.968     4.638     3.101
ARG  SER   0.11653    62.372  -179.454   -97.329     3.718    10.995    16.882
ARG  SER   0.02925    65.263   -84.037  -102.972     4.208     8.127     5.848
ARG  SER   0.09472    77.607   -62.612   -28.871     1.632     3.601     7.839
ARG  SER   0.00015  -175.108    59.694  -153.611     1.495     0.449     2.565
ARG  SER   0.00095  -172.400    62.092   -83.993     5.712     6.775     3.508
ARG  SER   0.00028   -64.497    74.950    15.246     1.236     0.772     1.364
ARG  SER   0.00161   -55.971    96.451   -61.268     0.460     0.515     3.645
ARG  SER   0.01588  -172.279   176.187   -94.836     2.135     5.046     1.687
ARG  SER   0.10240   -64.255  -176.862   -88.993     1.266     2.875     4.390
ARG  SER   0.03503   -55.594   -56.541   -57.798     4.552     4.206    14.570
ARG  SER   0.00002  -176.609   -80.362   -22.973     1.000     1.000     1.000
ARG  SER   0.23933    63.458  -178.247    87.767     2.427     9.917    10.305
ARG  SER   0.05606    67.904   -77.344    83.718     3.554     9.107     4.238
ARG  SER   0.06818    76.289   -56.492   137.976     2.071     7.579    15.116
ARG  SER   0.04367  -171.445   177.387    87.466     1.006     4.413     2.523
ARG  SER   0.18900   -65.590   179.044    87.072     3.029     6.386     8.110
ARG  SER   0.00232   -63.808   -66.259    96.363     0.996     1.852     3.411
ARG  SER   0.00274   -54.876   -57.355   138.393     1.000     1.000     1.000
ARG  SER   0.00006  -169.630   -77.571   160.073     1.000     1.000     1.000
ARG  SER   0.00015  -173.112    60.219    31.975     0.256     0.305     0.716
ARG  SER   0.00033  -166.148    69.124    92.494     0.454     0.214     0.362
ARG  SER   0.00015   -56.087    96.985   118.264     1.290     1.219     2.837
ARG  SER   0.00094   -64.778    74.833  -165.203     1.116     1.005     2.127
ARG  SER   0.00001    36.737    50.129    89.273     1.000     1.000     1.000
ARG  THR   0.10862    71.824   -69.527   -14.552     0.653     1.253     2.782
ARG  THR   0.09326    61.268   -87.381  -100.633     1.456     1.605     6.010
ARG  THR   0.01258    59.996    79.556  -120.331     2.551     3.554     5.644
ARG  THR   0.22200    63.071   176.625   -97.503     3.871     6.916    13.888
ARG  THR   0.00005  -172.534    59.495  -149.832     0.320     0.082     0.910
ARG  THR   0.00234  -176.663    59.503   -86.381     5.890     5.569     3.880
ARG  THR   0.00074   -61.381    78.280     8.145     3.892     9.118    20.853
ARG  THR   0.00076   -60.686    83.765   175.640     3.813     8.772    18.645
ARG  THR   0.00019   -62.674    73.781  -114.426     6.558     4.057    12.205
ARG  THR   0.02376   -54.464    84.449   -88.949     0.423     1.502     3.331
ARG  THR   0.00750   -64.523   -67.305   -86.812     1.309     1.674     1.354
ARG  THR   0.00247   -61.017   -58.778   -44.644     0.818     0.705     3.673
ARG  THR   0.04267  -172.686   174.635   -94.458     1.138     1.001     2.232
ARG  THR   0.09098   -64.082  -176.262   -87.919     0.675     0.547     0.917
ARG  THR   0.00001   -62.739  -177.879  -168.835     1.000     1.000     1.000
ARG  THR   0.00004  -172.080    59.482    33.644     1.008     0.562     3.578
ARG  THR   0.00746  -178.733    58.000    94.062     3.073     1.718     4.570
ARG  THR   0.02131   -53.590   -56.250   100.185     9.895     9.978     5.503
ARG  THR   0.00055   -72.602   -65.186   170.710    18.600     1.262     4.161
ARG  THR   0.01268  -172.611   174.128    83.558     1.238     0.783     3.045
ARG  THR   0.11798   -63.792  -176.073    93.154     0.823     0.497     0.888
ARG  THR   0.00099   -61.092    91.913    86.897     5.102     4.006    26.253
ARG  THR   0.09912    64.377   179.337    87.457     3.005     4.819    10.227
ARG  THR   0.10819    63.792   -84.438    78.804     2.393     5.575     7.910
ARG  THR   0.02373    74.533   -65.306   156.725     2.303     4.577    11.442
ARG  THR   0.00001    37.610    51.795    90.176     1.000     1.000     1.000
ARG  TRP   0.00004    43.214    65.989    81.614    21.151    12.495    12.949
ARG  TRP   0.10762    64.955  -179.419    93.980     0.973     1.026     5.173
ARG  TRP   0.02211    56.868   166.993    58.983     1.229     4.199     8.305
ARG  TRP   0.00328    76.324   -63.354   151.341     8.023     3.990     2.546
ARG  TRP   0.01405    66.776   -83.679    75.655     6.496    10.428     5.999
ARG  TRP   0.02749  -171.540   179.174    86.206     1.429     4.926     4.084
ARG  TRP   0.01783  -178.122    58.181    93.343     2.847     2.463     0.445
ARG  TRP   0.00002  -172.265    60.405    31.190     1.000     1.000     1.000
ARG  TRP   0.00108   -56.179    96.140   114.899     1.577     1.193     4.751
ARG  TRP   0.12594   -65.182  -179.083    88.604     2.519     5.622     7.121
ARG  TRP   0.00005   -58.715  -178.214   137.510     4.053     4.504    20.676
ARG  TRP   0.05084   -54.338   -55.429   125.091     3.902     4.470    13.527
ARG  TRP   0.00019   -80.242   -66.150   174.154    23.530     2.409     8.004
ARG  TRP   0.00010  -175.923   -79.723   146.968     1.000     1.000     1.000
ARG  TRP   0.16836    64.272   179.248   -90.531     2.454     4.604    10.029
ARG  TRP   0.01910    72.508   -68.782   -18.656     4.262     8.795    17.889
ARG  TRP   0.07638    65.299   -88.964  -106.427     2.616     4.272     6.190
ARG  TRP   0.00006  -173.782    59.447  -149.974     1.009     0.559     2.193
ARG  TRP   0.04037  -178.230    57.787   -87.379     0.959     0.549     3.101
ARG  TRP   0.00002    58.976    74.483  -102.937     1.000     1.000     1.000
ARG  TRP   0.02421   -68.945    66.733  -142.436     1.500     4.506    14.044
ARG  TRP   0.00002   -65.887    78.233  -117.939     1.000     1.000     1.000
ARG  TRP   0.00766   -57.383    94.899   -67.577     3.440     2.133     7.723
ARG  TRP   0.00430   -66.503    69.642    30.903     2.960     4.897    13.123
ARG  TRP   0.10199   -53.410   -54.964   -52.709     2.850     3.172     9.399
ARG  TRP   0.00010   -67.762   -65.143   -14.004     1.000     1.000     1.000
ARG  TRP   0.04382  -172.645   175.345   -93.518     1.748     3.048     3.344
ARG  TRP   0.14288   -64.050  -177.877   -90.440     2.765     4.712     6.683
ARG  TRP   0.00009   -61.693  -178.245   -27.217     1.000     1.000     1.000
ARG  TYR   0.04540    64.849   -83.259   -98.683     2.119     6.634     8.096
ARG  TYR   0.06915    75.551   -62.679   -28.116     1.198     2.091     5.941
ARG  TYR   0.00015    61.468    76.766  -116.189     1.589     5.799    10.458
ARG  TYR   0.17687    61.408   172.946  -102.683     3.790     7.944    14.879
ARG  TYR   0.12379   -63.457  -176.210   -88.752     2.088     0.903     1.943
ARG  TYR   0.00052   -63.736    76.186    12.974     1.945     1.596     3.319
ARG  TYR   0.00174   -55.273    97.195   -59.749     1.300     0.574     5.241
ARG  TYR   0.07755  -172.553   175.036   -94.548     0.893     2.016     3.138
ARG  TYR   0.00335  -174.964    59.328   -79.539     2.840     3.351     3.067
ARG  TYR   0.00008  -172.456    59.472  -150.481     1.000     1.000     1.000
ARG  TYR   0.00103   -62.100   -65.811    93.507     4.623     2.949     4.044
ARG  TYR   0.00213   -63.220   -60.351   145.813     4.212     3.721    17.458
ARG  TYR   0.00080   -63.096   -66.626   -87.493     3.380     2.714     4.517
ARG  TYR   0.00007   -98.178   -71.085    13.881     1.387     3.171    10.495
ARG  TYR   0.00120   -64.822   -62.352   -26.711     4.312     4.278    20.670
ARG  TYR   0.00001  -164.515   -74.632   -82.417     1.000     1.000     1.000
ARG  TYR   0.00002    59.478    92.574    49.462     1.000     1.000     1.000
ARG  TYR   0.00001    38.105    57.037    62.390     1.000     1.000     1.000
ARG  TYR   0.17030    61.970   173.251    81.158     4.061     9.050    14.076
ARG  TYR   0.04346    65.865   -87.777    76.160     1.467     3.274     4.309
ARG  TYR   0.01421    75.878   -63.552   152.175     1.772     7.449    14.519
ARG  TYR   0.01452  -175.812    58.207   100.890     1.701     1.849     2.143
ARG  TYR   0.00001  -172.670    59.873    34.150     1.000     1.000     1.000
ARG  TYR   0.00102   -54.401    95.699   115.463     1.670     1.130     6.890
ARG  TYR   0.00062   -65.575    74.307  -163.663     0.619     0.491     0.814
ARG  TYR   0.00003   -66.144    77.779  -117.720     1.000     1.000     1.000
ARG  TYR   0.17222   -63.902  -176.267    92.206     1.489     0.428     1.228
ARG  TYR   0.07973  -172.535   174.775    86.694     0.854     0.933     3.118
ARG  VAL   0.00474    74.517   -68.847   -16.252     0.279     5.061     7.115
ARG  VAL   0.00853    63.871   -80.589   -96.594     6.856     9.211     3.607
ARG  VAL   0.26798    63.512  -177.602   -91.594     2.300     8.046     9.495
ARG  VAL   0.00191    65.956    87.160  -131.383     1.000     1.000     1.000
ARG  VAL   0.05486  -173.193   174.765   -93.892     0.567     0.450     0.916
ARG  VAL   0.00041   -53.362    95.216   -66.909     1.562     0.907     5.405
ARG  VAL   0.18214   -63.448  -176.015   -87.297     1.411     0.476     1.566
ARG  VAL   0.02645  -177.744    58.154   -85.031     1.861     0.790     7.319
ARG  VAL   0.00461   -66.060    69.101  -146.960     0.266     1.177     4.322
ARG  VAL   0.00330   -65.167   -68.855    93.092     0.441     0.486     1.244
ARG  VAL   0.00010  -101.438   -69.847  -166.717     1.928     0.704     3.069
ARG  VAL   0.00459   -59.454   -58.794   148.149     8.489     5.694    18.059
ARG  VAL   0.00313   -63.168   -66.152   -85.884     0.801     1.031     1.072
ARG  VAL   0.00145   -71.484   -65.922    -8.935     9.460     1.441     8.086
ARG  VAL   0.09978    63.702  -173.577    91.359     3.036     9.611    10.753
ARG  VAL   0.02226    64.329   -85.821    80.027     3.090     1.351     1.472
ARG  VAL   0.00355    74.929   -65.935   155.074     0.645     5.361    12.877
ARG  VAL   0.02970  -177.180    58.160    97.669     2.123     0.711     6.015
ARG  VAL   0.00061   -53.806    94.724   109.613     0.938     0.459     0.645
ARG  VAL   0.00348   -65.994    69.583    30.825     0.546     2.858    10.488
ARG  VAL   0.00006   -66.404    77.706    64.885     1.000     1.000     1.000
ARG  VAL   0.04972  -173.528   175.105    87.024     0.371     0.584     0.635
ARG  VAL   0.22663   -65.097  -178.647    89.363     2.223     5.112     6.015
ASN  ALA   0.17544    64.940  -178.717   -88.586     1.468     1.746     2.152
ASN  ALA   0.02348    63.649   -83.853   -98.689     2.310     2.107     2.509
ASN  ALA   0.00081    73.555   -67.920   -22.337     1.648     2.437    11.977
ASN  ALA   0.15384   -64.585  -175.849   -88.090     0.455     0.806     1.850
ASN  ALA   0.07497  -172.236   173.765   -94.609     1.597     1.699     2.634
ASN  ALA   0.00001  -178.175   -91.919   -74.192     1.000     1.000     1.000
ASN  ALA   0.00105  -172.421    60.133  -148.807     0.456     0.126     0.645
ASN  ALA   0.04030  -175.714    58.922   -78.843     1.380     1.283     2.158
ASN  ALA   0.00005    32.336    53.501   -89.630     3.009     2.845     7.992
ASN  ALA   0.00028    57.177    71.601  -139.114     1.884     1.331     4.412
ASN  ALA   0.00419   -55.102    95.750   -64.848     0.819     1.307     5.589
ASN  ALA   0.00248   -64.443    74.865  -164.495     1.047     2.116     4.868
ASN  ALA   0.00126   -67.024    74.433  -122.989     3.618     6.571     4.939
ASN  ALA   0.00287   -63.875   -67.099   -85.057     1.481     2.417     4.595
ASN  ALA   0.00173   -99.421   -70.353    13.469     2.263     1.699     5.129
ASN  ALA   0.01001   -64.112   -61.405   -30.299     3.812     3.005    13.892
ASN  ALA   0.00006  -172.587   -85.664   124.127     3.262     2.933    20.143
ASN  ALA   0.00312   -64.076   -67.199    95.490     1.095     1.604     2.655
ASN  ALA   0.00115   -98.843   -71.215  -163.903     1.864     2.126     4.870
ASN  ALA   0.00752   -62.804   -60.575   147.167     5.611     3.815    18.386
ASN  ALA   0.18805   -64.251  -176.188    92.269     0.437     0.676     1.501
ASN  ALA   0.00575   -55.580    96.504   118.999     0.598     1.071     5.195
ASN  ALA   0.00049   -63.406    80.635    64.391     0.183     0.243     0.388
ASN  ALA   0.00264   -65.411    73.538    18.186     0.456     0.787     2.179
ASN  ALA   0.14874  -172.380   174.254    85.379     0.958     0.806     2.692
ASN  ALA   0.00058  -172.303    60.200    34.316     0.066     0.039     0.920
ASN  ALA   0.01820  -175.005    59.182   100.834     2.295     2.547     3.167
ASN  ALA   0.00021    57.054    71.378    43.837     1.745     0.919     1.762
ASN  ALA   0.00045    52.483    65.144    85.098     7.692     8.779     8.355
ASN  ALA   0.10764    64.729  -178.225    93.209     1.274     2.020     4.437
ASN  ALA   0.02200    63.805   -81.778    82.797     4.650     6.163     2.970
ASN  ALA   0.00064    74.323   -61.418   144.307     3.617     6.052    17.039
ASN  ARG   0.22038    62.515  -179.219    85.394     2.594    12.049    12.971
ASN  ARG   0.00012    73.067   -68.646   161.417     1.375     4.312     7.650
ASN  ARG   0.00939    66.300   -81.345    79.459     3.166     6.065     3.996
ASN  ARG   0.00009    55.045    72.379    75.801     1.000     1.000     1.000
ASN  ARG   0.13219   -64.944  -178.248    89.718     1.981     4.687     5.816
ASN  ARG   0.00128   -55.091    95.910   115.332     1.052     0.899     5.010
ASN  ARG   0.00042   -63.215    79.323  -175.810     1.000     1.000     1.000
ASN  ARG   0.14075  -172.423   178.810    88.442     1.312     5.460     2.990
ASN  ARG   0.00005  -172.925    60.163    31.252     0.970     0.771     0.337
ASN  ARG   0.01652  -177.137    58.535    96.586     2.039     1.947     5.288
ASN  ARG   0.00032   -66.083   -68.894    94.388     2.000     2.124     1.589
ASN  ARG   0.00005   -81.967   -67.124   176.318    19.633     2.624    11.363
ASN  ARG   0.00250   -64.242   -67.029   -84.219     1.261     1.443     1.804
ASN  ARG   0.00007  -101.522   -69.560     9.476     3.165     2.076    11.757
ASN  ARG   0.03197    76.695   -61.122   -31.892     1.148     1.752     4.224
ASN  ARG   0.01671    64.900   -80.531   -95.105     2.158     1.830     5.185
ASN  ARG   0.00184    61.611    81.089  -120.606     1.607     1.822     0.119
ASN  ARG   0.20255    60.977   173.979  -103.880     2.546    12.107    14.056
ASN  ARG   0.00537  -175.783    57.754   -85.578     2.649     3.441     4.126
ASN  ARG   0.00004  -173.648    60.151  -150.581     1.000     1.000     1.000
ASN  ARG   0.00034   -53.926    95.608   -66.556     1.129     0.525     6.059
ASN  ARG   0.00017   -66.172    72.094    24.734     3.083     4.913    17.261
ASN  ARG   0.06126  -173.579   177.653   -91.828     0.943     5.036     4.528
ASN  ARG   0.15561   -65.827   179.222   -93.872     2.948     6.432     7.669
ASN  ASN   0.01013  -175.864    59.062   -77.810     0.843     0.324     2.096
ASN  ASN   0.00394    61.344   -80.898   -93.613     1.495     3.469     3.035
ASN  ASN   0.09108    64.600  -178.542   -86.573     0.951     1.576     4.375
ASN  ASN   0.20262  -173.050   174.474   -94.955     0.276     0.367     1.994
ASN  ASN   0.23083   -64.261  -175.982   -87.756     0.400     0.532     1.488
ASN  ASN   0.00044   -53.674    94.696   -69.663     0.296     0.233     0.603
ASN  ASN   0.00041   -65.549    76.056  -138.288     0.709     3.650    23.680
ASN  ASN   0.00015  -119.122   -76.505    66.429     0.000     0.000     0.000
ASN  ASN   0.00136   -82.767   -67.751     0.018    15.777     2.317    12.654
ASN  ASN   0.00027  -109.865   -75.323  -132.074     0.000     0.000     0.000
ASN  ASN   0.00003   -63.485   -66.259    97.565     0.000     0.000     0.000
ASN  ASN   0.00167   -64.315   -61.574   150.908     5.759     3.973    19.587
ASN  ASN   0.01871  -175.670    57.484    97.290     0.211     1.133     4.227
ASN  ASN   0.15826    64.439  -179.099    92.974     1.307     0.955     3.081
ASN  ASN   0.00008    72.215   -65.388   159.074     0.000     0.000     0.000
ASN  ASN   0.00203    59.623   -83.012    87.983     3.223     7.585    12.415
ASN  ASN   0.13390  -172.537   174.255    85.102     0.910     0.536     2.885
ASN  ASN   0.14364   -64.574  -175.758    92.377     0.438     0.575     1.636
ASN  ASN   0.00023   -56.005    96.163   118.145     0.126     0.179     1.029
ASN  ASN   0.00021   -66.056    73.565    22.274     0.233     2.775    17.921
ASN  ASP   0.00011    58.729    74.554    66.624     3.657     3.772    21.060
ASN  ASP   0.20315    64.450  -178.787    92.243     1.063     2.080     3.682
ASN  ASP   0.00020    72.044   -66.268   160.110     0.289     0.720     0.583
ASN  ASP   0.01128    61.709   -82.077    85.278     3.028     5.211     6.186
ASN  ASP   0.00003  -128.229   -71.625    77.801     0.430     0.266     0.549
ASN  ASP   0.00001  -177.052   -89.449   115.049     1.000     1.000     1.000
ASN  ASP   0.00204   -62.976   -65.652   101.940     3.533     3.739    12.511
ASN  ASP   0.00007  -103.275   -67.464  -179.991     1.882     1.518     8.034
ASN  ASP   0.00137   -64.526   -64.665   167.169     4.196     1.534     6.444
ASN  ASP   0.06947  -171.659   173.572    85.035     1.785     0.798     2.632
ASN  ASP   0.29067   -63.678  -176.100    92.844     0.912     0.519     1.336
ASN  ASP   0.00001   -74.631   147.654    81.551     1.000     1.000     1.000
ASN  ASP   0.00180  -173.423    59.660    97.704     5.508     4.709     4.519
ASN  ASP   0.00070   -54.303    94.452   109.392     0.542     0.298     1.041
ASN  ASP   0.00213   -68.779    71.780    54.248     1.959     4.613    15.325
ASN  ASP   0.00006    57.954    74.206  -114.897     4.453     3.742    15.970
ASN  ASP   0.16019    63.834  -177.889   -86.975     1.145     1.648     3.551
ASN  ASP   0.00010    71.873   -66.508   -20.932     0.549     0.172     0.450
ASN  ASP   0.00508    60.846   -85.234   -98.930     1.701     6.068     7.599
ASN  ASP   0.00060  -173.149    59.407  -148.603     1.563     0.180     1.479
ASN  ASP   0.00249  -173.379    60.651   -79.798     4.843     4.470     5.600
ASN  ASP   0.00046   -66.541   -64.453   -17.076     2.702     1.827    10.198
ASN  ASP   0.00003  -118.192   -73.253  -115.995    11.294     3.612    18.826
ASN  ASP   0.00244   -65.062   -69.415   -88.193     4.073     4.152     5.266
ASN  ASP   0.06721  -172.680   173.644   -96.686     2.460     1.020     2.829
ASN  ASP   0.17726   -63.930  -175.922   -87.185     0.688     0.692     2.240
ASN  ASP   0.00089   -54.496    94.704   -68.225     0.291     0.815     8.388
ASN  ASP   0.00016   -66.612    78.080  -134.293     0.464     1.135    12.085
ASN  CYS   0.08698    65.814  -179.241   -88.508     0.890     1.062     3.170
ASN  CYS   0.00008    71.425   -70.432   -17.384     1.929     1.773     3.721
ASN  CYS   0.04382    60.309   -89.740  -104.054     3.060     3.282     3.678
ASN  CYS   0.00012    74.459   -61.754   -81.501     1.227     4.031    14.976
ASN  CYS   0.00859   -64.416   -66.977   -83.824     1.154     1.230     2.139
ASN  CYS   0.20875   -64.164  -176.316   -88.490     0.381     0.324     1.078
ASN  CYS   0.10690  -172.605   174.334   -94.788     0.932     0.391     1.945
ASN  CYS   0.00176  -173.112    60.113    32.641     0.518     0.209     0.597
ASN  CYS   0.00194  -173.089    62.419    92.279     8.199     7.037     0.155
ASN  CYS   0.00017  -172.705    59.991  -149.778     0.450     0.109     0.718
ASN  CYS   0.00440  -176.429    58.914   -82.491     4.022     3.735     5.399
ASN  CYS   0.00204   -66.983    73.396    16.799     1.400     1.099     3.670
ASN  CYS   0.00236   -54.553    96.190   -61.624     1.652     1.454     8.471
ASN  CYS   0.00006    60.902    75.857    71.495     2.810     3.179     0.458
ASN  CYS   0.00013    71.412   -69.832   162.852     2.631     4.309     8.781
ASN  CYS   0.10933    65.741  -178.647    93.690     1.329     0.731     3.124
ASN  CYS   0.01027    60.374   -90.688    74.133     2.120     2.466     2.990
ASN  CYS   0.00692   -56.672    95.263   111.799     0.523     1.167     4.619
ASN  CYS   0.00431   -67.234    75.136  -168.058     1.353     3.931    10.000
ASN  CYS   0.01694   -64.845   -67.217    95.536     1.363     1.685     2.039
ASN  CYS   0.13390  -172.411   174.321    86.684     1.029     0.402     0.623
ASN  CYS   0.25022   -63.904  -176.336    92.072     0.544     0.342     0.782
ASN  GLN   0.11813    64.691  -178.793   -86.874     1.333     1.099     5.084
ASN  GLN   0.02177    63.557   -83.577   -97.808     4.165     4.384     0.271
ASN  GLN   0.00043    72.500   -71.627   -14.779     1.139     3.019     4.125
ASN  GLN   0.14001  -173.022   174.354   -95.226     0.776     0.654     2.638
ASN  GLN   0.01715  -177.863    57.920   -87.505     1.047     0.684     1.385
ASN  GLN   0.00355   -61.492   -64.805   -80.007     6.074     5.829     7.279
ASN  GLN   0.00039   -80.002   -65.718   -10.868    17.542     1.667     7.604
ASN  GLN   0.20790   -64.205  -176.081   -88.480     0.659     0.528     1.071
ASN  GLN   0.00185   -54.750    96.498   -60.729     1.136     0.691     5.936
ASN  GLN   0.00068   -63.988    75.071  -164.594     2.357     1.470     2.684
ASN  GLN   0.00078   -68.080    64.892  -130.234     2.414     9.019    11.640
ASN  GLN   0.12030    64.741  -178.777    92.258     1.206     1.366     3.081
ASN  GLN   0.00008    75.750   -64.356   153.822     0.326     0.326     0.722
ASN  GLN   0.01088    63.748   -87.727    75.432     3.179     7.379     7.116
ASN  GLN   0.00045  -104.305   -67.516   178.198     1.876     1.223     5.173
ASN  GLN   0.00178   -64.230   -61.151   149.953     3.614     2.532    11.482
ASN  GLN   0.00147   -64.529   -67.886    95.951     2.701     3.078     3.811
ASN  GLN   0.00002  -139.626   -65.262    99.616     1.000     1.000     1.000
ASN  GLN   0.06063  -172.338   174.043    85.022     1.220     0.735     3.251
ASN  GLN   0.01556  -177.910    58.010    93.171     2.254     1.479     1.939
ASN  GLN   0.00065   -66.238    73.147    16.782     1.912     1.042     2.799
ASN  GLN   0.00016   -66.839    75.227    59.912     2.580     5.483     3.776
ASN  GLN   0.27276   -64.001  -176.145    92.220     0.607     0.437     0.919
ASN  GLN   0.00262   -55.309    95.979   115.051     1.218     0.943     6.654
ASN  GLU   0.09213    65.866  -178.759    93.180     1.716     1.060     2.225
ASN  GLU   0.00852    65.413   -83.364    81.007     1.652     3.779     3.984
ASN  GLU   0.00002    66.003    86.947    69.804     1.000     1.000     1.000
ASN  GLU   0.04021  -171.306   173.531    85.778     0.953     0.859     2.220
ASN  GLU   0.00015  -172.995    60.095    32.961     0.678     0.488     1.617
ASN  GLU   0.00063  -165.039    68.422    90.044     1.872     0.599     1.353
ASN  GLU   0.00829   -64.549   -67.093    97.505     1.074     1.136     1.701
ASN  GLU   0.27336   -63.970  -175.808    92.332     0.449     0.519     1.389
ASN  GLU   0.00045   -68.083    72.285  -163.722     2.190     2.794     3.359
ASN  GLU   0.00603   -55.855    96.195   115.734     1.004     1.101     5.015
ASN  GLU   0.24341    65.186  -179.063   -88.509     1.307     1.178     2.001
ASN  GLU   0.00415    60.539   -91.400  -107.122     1.643     3.163     4.803
ASN  GLU   0.00030    73.651   -66.603   -24.935     2.317     5.038    13.686
ASN  GLU   0.00001    55.974    69.956  -109.253     1.000     1.000     1.000
ASN  GLU   0.00138  -165.859    69.289   -88.536     0.924     0.705     0.839
ASN  GLU   0.00097  -172.525    59.705  -148.387     0.601     0.354     0.948
ASN  GLU   0.00088   -67.641    73.747    16.752     0.621     1.714     3.813
ASN  GLU   0.00269   -56.507    96.087   -65.320     0.998     1.045     3.865
ASN  GLU   0.00001   -56.101    91.783   -22.764     1.000     1.000     1.000
ASN  GLU   0.00001   -82.406    68.619  -100.605     1.000     1.000     1.000
ASN  GLU   0.00317   -64.737   -67.391   -83.828     1.081     1.221     1.800
ASN  GLU   0.24016   -63.843  -175.905   -87.986     0.360     0.564     1.752
ASN  GLU   0.07306  -170.863   173.460   -94.826     0.990     0.470     1.487
ASN  GLY   0.00014    44.894    56.597    86.422     7.709     8.109     8.650
ASN  GLY   0.00000    56.758    72.012    45.502     1.000     1.000     1.000
ASN  GLY   0.13808    65.826  -179.507    91.356     1.317     0.409     1.516
ASN  GLY   0.00064    73.716   -69.846   165.267     1.518     4.078     8.646
ASN  GLY   0.01990    66.221   -80.962    82.561     2.405     3.399     3.332
ASN  GLY   0.00009  -169.578   -83.821   121.606     6.652     5.515    16.078
ASN  GLY   0.00000  -128.912   -66.753    79.025     1.000     1.000     1.000
ASN  GLY   0.00236   -79.438   -66.487   175.756    14.942     1.801     9.409
ASN  GLY   0.01195   -65.089   -68.224    95.692     1.265     1.547     2.098
ASN  GLY   0.00184   -59.368   -58.483   137.287     6.854     3.893    15.946
ASN  GLY   0.27800   -64.054  -176.280    91.795     0.494     0.431     0.950
ASN  GLY   0.00384   -55.117    96.200   116.717     0.983     0.962     4.566
ASN  GLY   0.03306  -171.193   173.774    86.587     1.370     1.015     0.523
ASN  GLY   0.00123  -172.314    60.183    34.219     0.182     0.134     0.844
ASN  GLY   0.02534  -175.831    59.274    98.640     2.641     2.581     2.032
ASN  GLY   0.00028    51.453    64.932   -95.660    10.643     9.602     7.626
ASN  GLY   0.00002    56.127    71.792  -137.574     1.000     1.000     1.000
ASN  GLY   0.15452    65.864  -179.579   -89.209     1.020     0.569     1.951
ASN  GLY   0.00011    73.017   -65.654   -22.669     1.287     0.884     1.806
ASN  GLY   0.02003    66.151   -81.629   -99.044     2.682     4.054     0.901
ASN  GLY   0.00508   -55.758    96.942   -59.484     0.918     0.591     4.728
ASN  GLY   0.00002   -62.488    82.198    66.196     0.415     0.188     0.317
ASN  GLY   0.00245   -64.908    75.181    14.274     1.531     1.865     5.655
ASN  GLY   0.00030   -62.466    82.049  -116.590     0.352     1.094     2.423
ASN  GLY   0.00124   -64.773    74.271  -163.147     0.972     1.148     2.706
ASN  GLY   0.00064  -172.434    60.067  -148.149     0.308     0.080     0.284
ASN  GLY   0.02253  -175.879    59.460   -79.088     3.337     3.047     4.118
ASN  GLY   0.08766  -172.196   174.264   -94.348     1.076     0.643     1.595
ASN  GLY   0.17411   -63.848  -176.223   -88.487     0.461     0.452     1.403
ASN  GLY   0.00002  -170.954   -81.424   -30.839     0.700     0.319     1.946
ASN  GLY   0.00001  -177.939   -91.237   -73.632     1.000     1.000     1.000
ASN  GLY   0.01148   -63.696   -66.358   -82.907     0.979     1.121     1.623
ASN  GLY   0.00026   -99.434   -68.854     8.103     0.657     0.500     0.663
ASN  GLY   0.00275   -65.210   -62.011   -28.344     5.057     3.770    17.447
ASN  HID   0.00068   -65.165    74.083  -165.004     1.028     1.214     2.795
ASN  HID   0.00025   -65.010    78.439  -119.289     1.686     1.844     6.886
ASN  HID   0.21076   -64.165  -176.246   -88.829     0.574     0.413     1.306
ASN  HID   0.00231   -55.044    96.316   -63.591     1.201     0.966     5.479
ASN  HID   0.00007  -173.616    60.074  -148.861     0.528     0.638     1.477
ASN  HID   0.02699  -174.669    57.196   -83.803     0.376     0.587     1.659
ASN  HID   0.16681  -173.056   174.479   -94.698     0.645     0.535     1.806
ASN  HID   0.00003  -173.916   -85.577   -72.888     2.770     4.223     2.557
ASN  HID   0.07344    64.965  -178.895   -87.087     1.590     0.927     2.546
ASN  HID   0.00020    71.582   -68.415   -20.750     1.212     2.107     2.964
ASN  HID   0.03770    71.028   -73.421   -99.149     4.544     8.312     4.878
ASN  HID   0.00002    56.079    71.184  -139.144     1.000     1.000     1.000
ASN  HID   0.00430   -59.125   -61.577   -79.047     4.769     4.988     5.120
ASN  HID   0.00016   -99.474   -66.298    -1.018     2.929     1.657     7.075
ASN  HID   0.00107   -65.880   -62.930   -22.174     3.210     2.537    10.627
ASN  HID   0.00100  -114.500   -75.250    59.522     1.754     0.000     4.780
ASN  HID   0.00287   -63.329   -66.417    96.013     1.143     1.147     1.895
ASN  HID   0.00042  -108.714   -75.400  -135.286     0.033     0.063     0.075
ASN  HID   0.00087   -66.465   -62.501   156.720     8.895     4.007    19.368
ASN  HID   0.24414   -64.115  -176.357    91.660     0.503     0.411     1.424
ASN  HID   0.00113   -56.020    94.964   111.370     1.975     0.837     2.971
ASN  HID   0.00132   -68.345    68.920    46.513     2.365     6.652    14.439
ASN  HID   0.12885  -173.045   174.574    86.385     0.595     0.382     1.097
ASN  HID   0.00028  -172.932    60.085    31.223     0.113     0.015     0.477
ASN  HID   0.05601  -174.893    57.447    96.890     0.724     1.002     2.691
ASN  HID   0.00006    56.288    71.300    43.913     0.382     0.188     0.274
ASN  HID   0.03448    64.710  -178.382    92.601     1.571     1.762     2.977
ASN  HID   0.00362    59.087   -89.236    76.145     2.196     7.250     8.950
ASN  HID   0.00008    72.890   -55.452   119.932     0.045     0.004     0.120
ASN  HID   0.00008    71.561   -66.635   160.366     0.570     0.120     0.929
ASN  HIE   0.00012    56.665    71.141    59.423     3.724     4.360    19.246
ASN  HIE   0.11055    64.752  -179.120    91.763     1.529     0.800     2.235
ASN  HIE   0.00178    73.899   -67.454   159.536     0.666     2.560     4.488
ASN  HIE   0.00936    65.098   -83.227    79.501     3.654     6.734     7.052
ASN  HIE   0.00211   -64.577   -67.392    96.681     1.313     1.921     4.745
ASN  HIE   0.00022   -91.285   -67.861  -174.622    18.697     2.227    12.432
ASN  HIE   0.27463   -64.109  -176.082    91.743     0.691     0.473     0.936
ASN  HIE   0.13849  -172.755   174.422    85.908     0.861     0.918     2.298
ASN  HIE   0.00001  -177.111   -90.154   110.969     1.000     1.000     1.000
ASN  HIE   0.00031  -172.583    60.216    32.563     0.544     0.294     1.464
ASN  HIE   0.00273  -172.377    61.970    96.584     5.663     6.415     4.631
ASN  HIE   0.00173   -55.767    96.195   117.780     1.864     0.929     4.438
ASN  HIE   0.00092   -69.321    71.978    41.771     3.952     3.285    23.023
ASN  HIE   0.00006    56.324    70.561  -111.908     3.136     4.461    15.263
ASN  HIE   0.08673    64.597  -179.204   -89.513     1.590     1.309     2.961
ASN  HIE   0.00137    74.029   -66.829   -23.494     1.871     1.454     0.831
ASN  HIE   0.00450    60.977   -87.911  -102.677     2.174     4.274     7.089
ASN  HIE   0.00223   -66.565    74.129  -164.429     3.800     4.937    10.636
ASN  HIE   0.00051  -172.892    60.345  -149.515     0.936     0.297     1.703
ASN  HIE   0.02569  -175.212    58.040   -82.759     1.919     2.482     4.305
ASN  HIE   0.01448   -64.617   -67.259   -84.020     1.369     1.699     2.474
ASN  HIE   0.00015  -113.460   -74.483  -124.219     1.000     1.000     1.000
ASN  HIE   0.00003   -68.970   -65.549   -12.240     1.000     1.000     1.000
ASN  HIE   0.23125   -64.462  -176.014   -88.691     0.632     0.487     1.106
ASN  HIE   0.00224   -55.655    95.934   -63.487     2.047     1.278     6.774
ASN  HIE   0.08779  -172.626   174.333   -95.555     0.884     0.748     2.759
ASN  HIE   0.00001  -177.222   -90.197   -71.270     1.000     1.000     1.000
ASN  HIP   0.00469    53.600    66.584   -96.855     7.925     6.958     1.631
ASN  HIP   0.00055  -174.299    59.973  -152.755     1.272     0.064     3.248
ASN  HIP   0.07983  -175.286    56.749   -86.734     1.002     1.178     1.482
ASN  HIP   0.00137   -54.849    96.138   -62.779     1.684     0.835     5.437
ASN  HIP   0.00151   -67.812    72.225  -161.892     1.801     1.620     3.785
ASN  HIP   0.03361   -73.000    70.244  -118.969     1.642     2.229     3.096
ASN  HIP   0.06215    64.142  -177.081   -88.494     1.773     5.710     5.054
ASN  HIP   0.00340    76.787   -58.535   -41.520     2.762     2.375     6.368
ASN  HIP   0.02844    67.447   -73.662   -90.545     5.888    10.336    14.151
ASN  HIP   0.03682   -55.500   -57.992   -76.261     4.032     4.150     4.602
ASN  HIP   0.00010   -61.649   -66.216   -11.710     0.592     3.434    16.849
ASN  HIP   0.15535   -64.080  -176.442   -88.567     0.617     0.360     1.192
ASN  HIP   0.06451  -172.332   174.698   -93.393     0.957     1.655     2.222
ASN  HIP   0.00001  -173.945   -80.117   -17.716     1.000     1.000     1.000
ASN  HIP   0.00308    53.342    66.183    85.721     4.378     3.503     2.132
ASN  HIP   0.09857    66.210  -178.605    93.952     1.862     0.995     2.735
ASN  HIP   0.02907    69.132   -74.706    80.630     5.805    11.345     6.437
ASN  HIP   0.01565    75.839   -56.701   132.009     2.553     1.654     4.230
ASN  HIP   0.03218  -172.231   173.997    84.533     0.549     1.307     3.962
ASN  HIP   0.00010  -173.686    59.830    29.662     1.271     0.459     1.843
ASN  HIP   0.12172  -175.498    56.659    94.184     0.664     0.679     1.552
ASN  HIP   0.05660   -54.626   -57.250   104.490     2.684     2.617     3.303
ASN  HIP   0.00004   -61.797   -68.917  -176.882     1.000     1.000     1.000
ASN  HIP   0.13320   -63.948  -176.411    92.592     0.742     0.552     2.050
ASN  HIP   0.00268   -54.857    96.391   117.665     1.655     0.579     3.324
ASN  HIP   0.03407   -73.151    70.072    61.824     0.357     1.372     1.042
ASN  HIP   0.00070   -66.787    74.172    15.717     2.512     1.403     2.718
ASN  ILE   0.05502    65.559  -178.104   -85.753     1.330     1.175     3.065
ASN  ILE   0.07154    60.791   -87.160   -99.267     1.890     3.151     4.098
ASN  ILE   0.00040    76.013   -59.723   -38.082     1.984     7.263    15.674
ASN  ILE   0.00028  -173.144    59.626  -149.474     0.742     0.180     1.892
ASN  ILE   0.03194  -175.407    56.551   -87.115     1.586     2.138     2.810
ASN  ILE   0.01112   -59.396   -62.811   -78.673     8.267     8.062     9.986
ASN  ILE   0.00069   -61.713   -61.070   -41.929     4.645     2.265    16.213
ASN  ILE   0.00114   -63.504    75.451    13.629     3.320     2.040     1.261
ASN  ILE   0.00351   -54.591    96.571   -60.895     1.206     0.783     7.465
ASN  ILE   0.21633   -63.933  -175.857   -87.229     1.104     0.669     1.553
ASN  ILE   0.05655  -172.336   173.825   -96.108     1.521     0.722     2.534
ASN  ILE   0.00044  -173.912    59.791    31.009     0.192     0.102     0.546
ASN  ILE   0.04800  -175.398    56.831    94.644     0.792     1.049     4.029
ASN  ILE   0.10535    65.421  -178.787    92.724     1.640     1.543     3.071
ASN  ILE   0.06624    61.080   -86.283    80.566     1.659     2.658     2.539
ASN  ILE   0.00046    70.087   -69.348   165.287     1.000     1.000     1.000
ASN  ILE   0.00005   -80.551   -68.303  -178.019    19.029     5.204    19.798
ASN  ILE   0.00468   -64.210   -67.723    95.341     3.422     2.234     3.345
ASN  ILE   0.00006   -99.269   -69.284    12.425     0.021     0.007     0.029
ASN  ILE   0.00009  -111.805   -75.232    52.901     1.000     1.000     1.000
ASN  ILE   0.00477   -55.551    95.837   114.270     1.328     1.182     8.618
ASN  ILE   0.00079   -64.935    73.911  -161.095     3.373     3.980    13.047
ASN  ILE   0.23092   -63.797  -175.953    93.037     0.807     0.617     1.176
ASN  ILE   0.08961  -172.442   174.018    84.643     1.404     0.942     2.708
ASN  LEU   0.03075  -176.517    57.669    95.011     2.611     1.651     3.742
ASN  LEU   0.00001  -174.260    60.392    32.469     1.000     1.000     1.000
ASN  LEU   0.04829    62.528   -86.281    80.820     2.417     3.082     3.215
ASN  LEU   0.00002    75.532   -56.945   132.854     1.000     1.000     1.000
ASN  LEU   0.04412    64.854  -178.529    93.434     1.506     1.577     3.100
ASN  LEU   0.00001    68.224    86.415    75.663     1.000     1.000     1.000
ASN  LEU   0.00028   -69.756   -66.547   175.193     3.782     1.052     3.311
ASN  LEU   0.00539   -61.852   -64.861    98.609     5.999     5.959    10.167
ASN  LEU   0.10928  -171.230   173.925    86.249     1.801     0.857     1.446
ASN  LEU   0.19139   -64.046  -175.910    92.574     1.219     0.603     1.447
ASN  LEU   0.00022   -64.067    75.178  -168.976     1.386     0.456     3.409
ASN  LEU   0.00541   -54.259    95.857   115.021     1.195     1.112     7.589
ASN  LEU   0.00030  -171.246    59.597  -146.886     1.502     1.329     2.756
ASN  LEU   0.03374  -176.423    58.497   -80.726     1.677     0.916     4.306
ASN  LEU   0.12948    65.726  -178.527   -86.097     1.273     1.093     3.934
ASN  LEU   0.07936    60.835   -87.142   -98.805     1.784     2.959     3.115
ASN  LEU   0.00010    75.655   -65.008   -25.519     2.331     4.217    10.684
ASN  LEU   0.01042   -63.816   -66.745   -84.190     3.383     2.024     3.363
ASN  LEU   0.00010  -112.096   -75.097  -126.681     1.000     1.000     1.000
ASN  LEU   0.00004   -62.398   -66.736    -7.567     1.000     1.000     1.000
ASN  LEU   0.09359  -173.209   174.561   -95.939     1.553     0.822     2.829
ASN  LEU   0.20507   -63.981  -176.241   -88.329     0.920     0.494     0.878
ASN  LEU   0.00235   -60.904    77.348    11.367     2.312     1.743     3.714
ASN  LEU   0.01026   -53.578    96.200   -65.731     2.178     0.924     3.427
ASN  LYS   0.01890  -176.064    58.797   -77.648     0.588     0.408     1.259
ASN  LYS   0.15049  -173.045   174.531   -94.818     0.443     0.587     2.300
ASN  LYS   0.23948   -64.266  -175.899   -88.254     0.811     0.581     1.438
ASN  LYS   0.00013   -53.349    96.926   -55.535     0.504     1.951    11.590
ASN  LYS   0.00003   -66.586    78.103  -130.575     1.000     1.000     1.000
ASN  LYS   0.16792    64.585  -179.117   -89.085     1.330     1.222     1.947
ASN  LYS   0.00010    71.964   -65.735   -21.516     0.489     0.928     1.122
ASN  LYS   0.00341    61.973   -79.863   -93.041     2.493     3.262     3.926
ASN  LYS   0.00001    56.253    71.577  -139.177     1.000     1.000     1.000
ASN  LYS   0.00003  -100.112   -69.954    15.242     1.762     0.701     1.275
ASN  LYS   0.00069   -70.082   -66.090    -8.981     5.249     1.928     7.216
ASN  LYS   0.00024   -66.105   -70.648    88.718     2.895     4.784     8.987
ASN  LYS   0.00002  -113.805   -74.609    56.890     1.000     1.000     1.000
ASN  LYS   0.00022   -63.734   -67.212   -87.207     2.275     3.311     5.434
ASN  LYS   0.00021   -99.097   -70.390  -164.551     2.220     2.020     3.841
ASN  LYS   0.00117   -63.584   -60.645   150.264     5.048     3.171    13.160
ASN  LYS   0.07682  -178.626    57.916    94.223     1.163     0.264     3.163
ASN  LYS   0.06788    64.039  -178.918    92.623     1.047     1.249     3.623
ASN  LYS   0.00667    61.132   -83.603    83.900     3.033     3.594     4.072
ASN  LYS   0.00001    71.952   -65.596   159.485     1.000     1.000     1.000
ASN  LYS   0.07014  -172.829   174.583    85.434     0.903     0.902     2.799
ASN  LYS   0.19542   -64.222  -176.018    92.273     0.695     0.612     1.286
ASN  LYS   0.00002   -53.904    94.458   110.042     1.000     1.000     1.000
ASN  MET   0.00009   -69.690    71.172    22.421     2.032     2.705     5.996
ASN  MET   0.00632  -176.301    57.973    95.323     2.401     2.653     4.546
ASN  MET   0.16929    64.865  -178.730    93.456     1.257     1.127     4.021
ASN  MET   0.00018    71.551   -68.173   158.617     0.333     1.371     0.711
ASN  MET   0.00049    64.295   -68.655   111.219     5.747    11.417     3.277
ASN  MET   0.00443    61.578   -85.097    80.328     2.642     5.747     7.929
ASN  MET   0.05233  -173.133   174.607    85.434     0.994     0.656     2.852
ASN  MET   0.24283   -64.441  -175.865    92.487     1.701     0.898     2.277
ASN  MET   0.00009   -54.466    94.197   108.917     0.416     0.257     1.041
ASN  MET   0.00002   -55.894    92.385   151.377     1.000     1.000     1.000
ASN  MET   0.00257   -64.262   -66.621   -83.900     1.229     1.108     2.169
ASN  MET   0.00042   -84.261   -66.475    -5.642    18.841     1.480     7.765
ASN  MET   0.00097   -63.512   -66.339    95.712     2.242     0.982     2.347
ASN  MET   0.00026   -77.915   -66.611   175.492    14.495     0.768     3.337
ASN  MET   0.01676  -177.344    57.868   -84.598     1.368     0.517     3.366
ASN  MET   0.00003  -172.838    60.203  -150.727     1.000     1.000     1.000
ASN  MET   0.11630    64.007  -178.547   -87.508     1.271     1.189     3.050
ASN  MET   0.01597    62.628   -86.909  -100.229     1.236     5.820     8.019
ASN  MET   0.00008    71.874   -63.303   -35.398     0.630     9.307    22.978
ASN  MET   0.08344  -173.274   173.663   -97.038     0.698     1.577     4.358
ASN  MET   0.28623   -65.184  -175.263   -85.580     1.929     1.252     4.201
ASN  MET   0.00057   -57.646    94.314   -71.726     2.962     1.126     7.656
ASN  MET   0.00032   -69.541    70.441  -137.489     0.713     1.160    23.240
ASN  PHE   0.01983  -175.339    58.025   -83.155     2.107     2.456     4.601
ASN  PHE   0.00002  -175.321   -87.435   -71.075     0.917     1.260     0.478
ASN  PHE   0.17213  -172.919   174.704   -94.371     0.776     0.699     2.002
ASN  PHE   0.00154   -65.627    73.535  -160.539     4.208     4.280    12.303
ASN  PHE   0.13628   -64.543  -176.041   -88.381     0.567     0.513     1.384
ASN  PHE   0.00493   -55.397    95.838   -66.062     1.166     0.555     4.807
ASN  PHE   0.00008    57.188    71.955  -135.903     1.445     1.478    12.788
ASN  PHE   0.13345    64.779  -178.477   -87.855     1.556     1.813     4.063
ASN  PHE   0.01550    61.343   -85.955   -99.184     1.747     4.108     3.908
ASN  PHE   0.00074    73.455   -66.755   -22.907     1.222     1.353     5.954
ASN  PHE   0.00012   -99.480   -70.023    13.334     3.185     1.408     3.850
ASN  PHE   0.00102   -68.014   -64.716   -15.579     3.855     1.916     9.589
ASN  PHE   0.00024  -116.876   -74.597  -117.855     1.792     1.990     3.725
ASN  PHE   0.00564   -62.544   -65.598   -82.179     2.912     2.840     3.764
ASN  PHE   0.00053  -100.483   -70.157  -166.699     0.360     0.127     0.861
ASN  PHE   0.00501   -66.739   -63.561   161.555     3.715     2.911    13.801
ASN  PHE   0.00524   -62.754   -65.908    96.887     3.851     3.644     4.796
ASN  PHE   0.00033  -118.108   -74.385    64.590     6.701     0.780    12.868
ASN  PHE   0.00001    33.801    51.855    82.003     1.000     1.000     1.000
ASN  PHE   0.00001    57.165    71.926    43.540     1.000     1.000     1.000
ASN  PHE   0.12355    63.730  -177.847    93.486     1.249     1.767     3.800
ASN  PHE   0.00027    76.205   -65.308   156.649     1.299     0.133     0.937
ASN  PHE   0.01780    63.140   -84.289    80.892     3.948     5.830     4.929
ASN  PHE   0.25562   -64.302  -176.004    91.939     0.956     0.641     2.332
ASN  PHE   0.00146   -54.667    96.665   121.013     1.210     0.657     4.740
ASN  PHE   0.00021   -66.664    72.460    42.451     2.363     7.490    17.332
ASN  PHE   0.01350  -175.479    58.675   100.471     1.274     1.268     4.048
ASN  PHE   0.00001  -175.241    58.991    31.251     1.000     1.000     1.000
ASN  PHE   0.00004  -176.265   -88.812   111.487     0.573     0.887     0.006
ASN  PHE   0.08489  -173.210   174.872    86.240     0.356     0.426     1.871
ASN  PRO   0.09590    64.928  -179.092    95.626     1.162     1.456     4.425
ASN  PRO   0.00153    73.111   -66.808   158.040     1.204     0.984     6.492
ASN  PRO   0.00772    62.844   -80.066    87.214     0.462     3.384     4.079
ASN  PRO   0.20058  -172.740   174.596    85.544     0.836     0.297     1.758
ASN  PRO   0.24282   -65.272  -175.978    93.079     0.697     0.819     1.731
ASN  PRO   0.00814  -171.341    66.627   102.327     4.734     9.008     3.897
ASN  PRO   0.00006  -172.970    60.115    33.875     1.000     1.000     1.000
ASN  PRO   0.00000    56.286    81.138    62.633     2.448     1.813     2.486
ASN  PRO   0.00001    25.227    56.685    87.675     5.254     0.266     2.491
ASN  PRO   0.00391   -55.811    96.843   121.089     0.806     1.056     4.697
ASN  PRO   0.00177   -64.709    75.775    12.631     0.978     1.907     2.432
ASN  PRO   0.00053   -66.041    79.372    57.616     2.728     2.017     8.154
ASN  PRO   0.00087   -65.242   -68.877    92.982     4.697     4.206     4.402
ASN  PRO   0.00029   -98.185   -69.840  -167.666     1.121     1.858     4.306
ASN  PRO   0.01023   -63.349   -60.089   146.218     2.328     2.004     9.433
ASN  PRO   0.00001   -45.594   -49.983   -65.200     6.274     1.927    11.744
ASN  PRO   0.01504   -64.848   -68.638   -90.353     1.340     1.693     4.022
ASN  PRO   0.00014   -95.900   -70.544    12.880     2.017     2.874     7.860
ASN  PRO   0.00673   -64.873   -62.090   -26.091     2.997     3.028    13.098
ASN  PRO   0.00000  -159.925   -88.713   -56.190     1.000     1.000     1.000
ASN  PRO   0.04541   -64.840  -175.442   -85.591     0.997     0.987     2.402
ASN  PRO   0.00478   -55.190    95.188   -67.801     0.643     1.006     5.085
ASN  PRO   0.00054   -64.205    76.962  -169.633     1.015     2.035     4.735
ASN  PRO   0.00134   -70.648    70.241  -123.648     7.352     6.827     6.263
ASN  PRO   0.19047  -172.443   174.645   -96.290     0.915     0.387     2.110
ASN  PRO   0.00078  -172.930    60.137  -147.944     0.010     0.072     0.218
ASN  PRO   0.01639  -174.248    61.990   -78.611     4.739     6.921     4.252
ASN  PRO   0.00006    34.860    52.640   -90.976     6.675     3.045     2.636
ASN  PRO   0.00005    54.735    69.980  -122.056     0.766     3.495    17.938
ASN  PRO   0.14086    65.293  -177.654   -84.523     0.892     1.560     3.803
ASN  PRO   0.00197    63.275   -82.403   -96.800     2.119     3.149     1.828
ASN  PRO   0.00107    72.740   -66.810   -22.650     0.912     1.467     8.311
ASN  SER   0.00994    61.250   -86.851    77.432     3.297     7.784    10.082
ASN  SER   0.00107    69.688   -75.766   176.423     1.755     7.543    13.566
ASN  SER   0.00163    71.728   -55.483   117.957     4.076     9.331    12.595
ASN  SER   0.00021    63.068    79.198    73.115     2.624     3.731     3.592
ASN  SER   0.15133    65.111  -178.454    93.331     1.305     1.344     3.112
ASN  SER   0.13137   -64.425  -176.058    91.822     0.558     0.500     0.554
ASN  SER   0.08565  -172.213   174.269    85.185     0.946     0.422     2.670
ASN  SER   0.00042  -172.913    60.197    32.376     0.507     0.260     1.194
ASN  SER   0.02796  -175.920    59.070   101.957     1.859     1.879     2.381
ASN  SER   0.00179   -68.741    72.848    19.623     2.505     1.846     4.168
ASN  SER   0.00239   -62.768    87.090    71.000     0.476     1.246     2.451
ASN  SER   0.00469   -57.124    95.878   114.395     0.527     0.621     3.263
ASN  SER   0.00001  -169.748   -81.568   150.706     1.000     1.000     1.000
ASN  SER   0.00003  -176.683   -89.560   110.880     1.000     1.000     1.000
ASN  SER   0.00130   -61.002   -63.808    99.061     6.707     6.774     7.030
ASN  SER   0.00267   -67.909   -64.904   168.935     0.641     0.103     0.459
ASN  SER   0.00051  -100.882   -70.341  -165.637     0.655     0.439     1.751
ASN  SER   0.01301   -65.572   -68.510   -87.135     1.718     2.062     2.648
ASN  SER   0.00013  -115.786   -76.056  -120.324     5.994     0.766    11.483
ASN  SER   0.00109  -113.145   -75.812    54.951     5.404     0.661    10.514
ASN  SER   0.00030  -100.291   -70.166    14.275     2.280     0.844     2.952
ASN  SER   0.00113   -68.045   -64.465   -15.634     2.929     2.053     7.711
ASN  SER   0.00009    60.174    75.258  -120.487     2.857     3.240    17.603
ASN  SER   0.17781    64.395  -178.491   -87.296     0.933     1.537     3.258
ASN  SER   0.01447    68.795   -74.538  -100.151     8.612    18.056     8.651
ASN  SER   0.00513    72.224   -62.764   -38.446     3.734     7.477    17.874
ASN  SER   0.15481   -64.363  -176.092   -88.180     0.431     0.542     1.352
ASN  SER   0.00590   -57.321    94.992   -69.269     0.835     0.770     2.500
ASN  SER   0.00066   -62.715    87.177  -110.709     1.000     1.000     1.000
ASN  SER   0.19068  -172.683   174.376   -94.988     0.758     0.481     2.396
ASN  SER   0.00004  -176.708   -89.646   -71.472     1.000     1.000     1.000
ASN  SER   0.00370   -68.477    73.368  -162.745     2.438     4.258     9.745
ASN  SER   0.00137  -172.676    60.081  -149.578     0.244     0.207     0.642
ASN  SER   0.00671  -173.861    60.331   -82.712     4.742     5.921     3.403
ASN  THR   0.21949   -64.306  -175.918    93.032     0.497     0.738     1.511
ASN  THR   0.00129   -54.548    94.270   109.114     0.263     0.368     1.759
ASN  THR   0.00033   -64.864    74.756    10.651     0.641     1.284     4.433
ASN  THR   0.00230   -63.267    85.054    69.094     1.975     5.920     8.215
ASN  THR   0.15070  -172.805   174.088    83.157     0.507     0.588     3.286
ASN  THR   0.03460  -177.855    58.147    95.153     1.384     0.735     5.510
ASN  THR   0.16767    63.706  -178.188    94.023     0.482     1.350     3.001
ASN  THR   0.00008    72.507   -65.852   159.115     1.119     0.511     1.057
ASN  THR   0.00812    60.805   -82.009    85.624     2.117     4.318     4.021
ASN  THR   0.00001    55.486    71.004    45.819     1.000     1.000     1.000
ASN  THR   0.00015   -98.767   -69.156  -168.981     1.903     0.586     2.165
ASN  THR   0.00275   -63.168   -60.930   149.098     3.247     2.916    14.090
ASN  THR   0.00311   -63.615   -66.809    95.903     1.911     2.074     3.418
ASN  THR   0.00006  -118.680   -76.705    65.764     1.000     1.000     1.000
ASN  THR   0.00003  -128.825   -80.174   -99.799     0.115     1.202     2.195
ASN  THR   0.00003  -176.749   -89.764   -71.620     1.000     1.000     1.000
ASN  THR   0.00101   -62.622   -66.101   -83.691     3.360     3.594     5.563
ASN  THR   0.00039   -99.098   -69.248    10.516     1.118     0.456     1.677
ASN  THR   0.00405   -67.219   -64.178   -16.954     2.853     2.260    10.241
ASN  THR   0.04200  -176.336    58.441   -81.091     0.786     0.746     4.819
ASN  THR   0.00005    55.276    70.724  -137.868     1.143     0.273     1.665
ASN  THR   0.00017   -54.182    94.602   -69.454     0.807     1.107     4.780
ASN  THR   0.00052   -65.776    72.837  -165.489     0.550     1.337     2.629
ASN  THR   0.00079   -62.970    86.357  -111.703     2.372     5.987    12.025
ASN  THR   0.05184    64.228  -179.038   -86.943     1.018     1.842     5.680
ASN  THR   0.00158    62.482   -80.134   -93.612     0.818     3.012     3.841
ASN  THR   0.00001    71.753   -66.481   -20.472     1.000     1.000     1.000
ASN  THR   0.12731  -172.948   174.297   -96.280     0.434     0.581     2.892
ASN  THR   0.17956   -64.633  -175.715   -87.396     0.471     0.847     2.024
ASN  TRP   0.03794  -176.647    58.996   -85.641     3.421     4.462     5.143
ASN  TRP   0.00016  -176.324    59.839  -154.410     1.000     1.000     1.000
ASN  TRP   0.00005    33.894    53.027   -87.674     0.098     0.024     0.070
ASN  TRP   0.00012    57.073    72.072  -135.391     2.386     2.527    11.856
ASN  TRP   0.00095   -55.447    96.716   -58.014     2.467     1.341     8.626
ASN  TRP   0.00172   -63.130    76.463  -151.456     2.367     2.050    23.906
ASN  TRP   0.09789    64.396  -179.299   -83.775     1.111     1.091     5.574
ASN  TRP   0.00099    73.965   -64.517   -25.447     1.534     1.431     2.055
ASN  TRP   0.01265    63.913   -84.402  -101.005     3.251     2.992     4.396
ASN  TRP   0.24278   -64.164  -175.642   -88.955     1.150     1.312     4.466
ASN  TRP   0.00004  -176.898   -90.063   -71.278     0.751     1.516     0.348
ASN  TRP   0.15187  -173.014   174.478   -95.011     0.790     0.386     2.166
ASN  TRP   0.00025   -98.808   -68.786  -171.585     3.692     1.762     8.906
ASN  TRP   0.00222   -67.347   -63.940   163.496     4.074     2.673    13.105
ASN  TRP   0.00312   -63.830   -67.781    96.137     1.608     1.927     3.750
ASN  TRP   0.00036  -111.334   -77.935    57.257    14.374     2.430    19.186
ASN  TRP   0.00151   -84.727   -67.648    -0.031    15.121     2.773    13.205
ASN  TRP   0.01134   -61.678   -65.233   -79.973     2.252     1.460     3.832
ASN  TRP   0.00049  -117.324   -76.965  -116.546     1.000     1.000     1.000
ASN  TRP   0.02406  -176.762    58.777    96.316     2.358     2.063     6.040
ASN  TRP   0.00016    57.640    72.186    43.413     1.593     1.220     1.183
ASN  TRP   0.00012    38.188    52.021    91.865     4.057     0.769     0.920
ASN  TRP   0.00098   -52.968    96.476   118.207     2.661     0.401     1.064
ASN  TRP   0.00087   -65.727    73.895    17.812     3.368     2.659     5.344
ASN  TRP   0.00010   -68.897    75.526    62.631     5.971     6.588     7.329
ASN  TRP   0.10454    64.625  -179.390    93.397     0.779     1.240     4.315
ASN  TRP   0.00001    66.245   179.571   146.579     1.000     1.000     1.000
ASN  TRP   0.02609    63.696   -86.868    76.864     3.388     4.300     4.690
ASN  TRP   0.00130    75.394   -59.649   146.643     1.946     6.392    10.781
ASN  TRP   0.14686   -63.991  -176.285    91.430     1.167     0.848     3.573
ASN  TRP   0.00004  -177.211   -90.001   110.938     0.076     0.052     0.637
ASN  TRP   0.12846  -172.932   174.461    86.245     1.000     0.426     1.796
ASN  TYR   0.14534    65.219  -179.300   -88.541     1.340     1.511     5.594
ASN  TYR   0.00026    74.195   -66.780   -23.796     3.303     2.218     1.695
ASN  TYR   0.05176    60.492   -88.466  -100.673     1.684     2.732     2.790
ASN  TYR   0.00603   -63.907   -67.161   -83.889     2.584     2.365     3.194
ASN  TYR   0.00083   -61.483   -61.499   -39.184     1.140     2.315    15.443
ASN  TYR   0.03895  -172.415   174.172   -94.592     2.026     1.432     3.558
ASN  TYR   0.19539   -64.428  -175.991   -89.883     0.864     0.664     2.847
ASN  TYR   0.11200    64.953  -178.808    91.828     1.698     1.755     5.255
ASN  TYR   0.01334    64.572   -85.539    78.856     2.969     6.463     5.166
ASN  TYR   0.00009    70.460   -72.407   168.298     1.000     1.000     1.000
ASN  TYR   0.00007   -63.622   -61.927   146.219     5.521     1.858     1.431
ASN  TYR   0.01155   -59.292   -62.762   100.083     5.157     4.914     7.054
ASN  TYR   0.20373  -172.636   174.478    85.986     1.286     0.875     2.217
ASN  TYR   0.18780   -64.306  -175.977    89.853     0.913     0.867     2.905
ASN  TYR   0.00037  -173.047    59.325    31.896     1.507     0.712     1.769
ASN  TYR   0.00888  -175.002    59.844    98.968     6.796     7.229     5.478
ASN  TYR   0.00026  -173.884    59.503  -150.818     1.614     0.767     1.644
ASN  TYR   0.01294  -175.105    56.826   -86.997     8.121     8.023     1.761
ASN  TYR   0.00449   -54.197    96.242   116.816     2.005     0.963     7.003
ASN  TYR   0.00272   -64.797    74.213  -165.312     3.042     2.906     7.218
ASN  TYR   0.00179   -55.622    95.929   -65.816     2.588     1.056     4.539
ASN  TYR   0.00142   -66.153    73.514    16.176     3.449     2.903     5.417
ASN  TYR   0.00001    39.251    50.445   -89.478     1.000     1.000     1.000
ASN  VAL   0.00002    57.201    73.128  -125.692     4.838     3.835    18.415
ASN  VAL   0.09238    63.691  -179.086   -89.076     1.279     1.474     4.263
ASN  VAL   0.00005    74.658   -65.680   -25.453     1.038     0.820     1.852
ASN  VAL   0.03344    60.043   -87.290   -99.102     1.726     3.047     5.237
ASN  VAL   0.25006   -64.321  -175.961   -87.613     1.399     0.676     1.568
ASN  VAL   0.00396   -53.336    95.955   -66.099     1.746     0.666     4.019
ASN  VAL   0.05707  -172.741   174.200   -95.022     0.791     0.761     1.892
ASN  VAL   0.00001  -177.194   -90.144   -71.568     1.000     1.000     1.000
ASN  VAL   0.00032   -68.418    71.124  -146.701     2.011     1.479    19.267
ASN  VAL   0.00012  -173.452    60.466  -150.329     0.440     0.027     1.365
ASN  VAL   0.03141  -176.426    58.383   -81.434     1.190     0.539     4.378
ASN  VAL   0.00166   -63.752   -66.914   -84.180     0.424     0.542     1.421
ASN  VAL   0.00072  -101.878   -68.804     6.678     2.850     1.797    10.031
ASN  VAL   0.00110   -68.331   -64.944   -14.740     2.523     1.852     8.270
ASN  VAL   0.00057   -99.846   -69.915  -169.675     3.816     2.651    10.042
ASN  VAL   0.00305   -64.101   -61.142   150.880     4.751     3.161    14.616
ASN  VAL   0.00019  -118.706   -76.577    65.842     0.087     0.060     0.282
ASN  VAL   0.00109   -65.244   -68.102    95.458     1.487     1.424     1.499
ASN  VAL   0.11919    64.015  -179.089    90.998     1.609     1.205     3.903
ASN  VAL   0.00026    73.361   -69.127   164.491     0.922     3.164     5.557
ASN  VAL   0.06395    60.877   -85.468    82.076     1.101     1.135     0.702
ASN  VAL   0.15108   -64.046  -175.996    92.533     0.892     0.537     1.152
ASN  VAL   0.00560   -54.476    95.725   112.564     0.597     0.286     2.268
ASN  VAL   0.00069   -65.415    74.497    12.649     1.293     2.721     3.884
ASN  VAL   0.00028   -68.012    68.122    47.320     1.659     8.454     6.516
ASN  VAL   0.07536  -177.578    58.002    94.421     1.354     0.543     4.057
ASN  VAL   0.10637  -172.883   174.132    83.916     0.696     0.741     3.157
ASN  VAL   0.00001  -175.594   -87.239   110.826     1.000     1.000     1.000
ASP  ALA   0.00001    31.439    54.462    86.274     1.431     0.825     1.663
ASP  ALA   0.00010    57.583    72.120    44.045     3.073     1.547     4.684
ASP  ALA   0.07463   -64.745  -175.970    92.249     0.400     0.668     1.194
ASP  ALA   0.00071   -55.668    96.205   119.530     0.584     0.298     6.563
ASP  ALA   0.00060   -65.086    73.483    18.667     0.877     1.765     5.127
ASP  ALA   0.00023   -63.916    79.343    59.001     1.086     2.705     6.311
ASP  ALA   0.18526    63.812  -177.109    93.964     0.652     2.142     2.935
ASP  ALA   0.00867    63.974   -82.544    83.100     1.137     2.948     2.263
ASP  ALA   0.00027    73.972   -66.148   157.601     0.657     0.895     1.345
ASP  ALA   0.01101  -175.750    58.546    98.405     0.938     0.870     3.006
ASP  ALA   0.14129  -173.454   174.115    82.974     0.810     0.690     2.679
ASP  ALA   0.00026  -126.616   -72.320    75.865     2.134     2.316     4.214
ASP  ALA   0.00008  -175.662   -88.936   111.497     1.541     2.309     2.730
ASP  ALA   0.00630   -63.959   -67.192    96.583     1.719     1.846     3.604
ASP  ALA   0.00060   -99.014   -69.575  -168.701     1.922     0.514     2.795
ASP  ALA   0.00449   -65.116   -62.169   154.528     3.569     2.836    13.120
ASP  ALA   0.00099  -100.744   -70.435    13.640     2.240     2.242     9.539
ASP  ALA   0.00561   -63.268   -62.181   -29.737     3.592     3.380    19.022
ASP  ALA   0.01037   -64.636   -68.387   -87.376     2.383     3.046     5.249
ASP  ALA   0.00040  -111.503   -75.023  -128.127     5.764     1.588    10.006
ASP  ALA   0.00001    30.859    54.222   -96.516     2.386     0.705     1.402
ASP  ALA   0.00010    56.750    71.752  -138.328     2.598     1.242     4.246
ASP  ALA   0.00123    63.255   -82.602   -97.468     2.778     4.665     2.849
ASP  ALA   0.00109    73.840   -65.930   -24.550     1.398     0.729     3.649
ASP  ALA   0.09502    64.586  -178.990   -87.902     0.906     2.204     6.798
ASP  ALA   0.00000    64.622   110.498   -64.926     1.000     1.000     1.000
ASP  ALA   0.24779   -64.677  -175.652   -87.262     0.655     1.225     1.940
ASP  ALA   0.00024   -55.599    96.340   -62.013     0.547     0.252     2.781
ASP  ALA   0.00051   -65.141    73.507  -161.589     0.907     2.048     5.067
ASP  ALA   0.00148   -64.200    80.252  -118.070     3.463     2.940     4.641
ASP  ALA   0.01088  -176.243    58.460   -81.265     1.269     0.765     5.343
ASP  ALA   0.18973  -172.626   174.476   -96.065     0.543     0.608     2.954
ASP  ALA   0.00005  -175.958   -88.919   -69.709     1.480     1.286     1.828
ASP  ALA   0.00001  -157.667  -131.746  -100.418     1.000     1.000     1.000
ASP  ARG   0.01717    64.482   -85.498  -101.872     2.665     7.296    10.378
ASP  ARG   0.15106    65.341  -179.266   -90.435     1.174     3.039     3.359
ASP  ARG   0.01293   -64.665   -67.509   -85.096     2.359     2.573     3.467
ASP  ARG   0.01457   -60.379   -60.181   -50.156     1.992     1.363     9.503
ASP  ARG   0.17961   -63.515  -176.434   -88.703     1.716     2.037     2.458
ASP  ARG   0.00415   -57.161    95.840   -64.024     0.858     1.290     7.623
ASP  ARG   0.00023   -65.041    74.257  -163.186     3.823     1.001     2.018
ASP  ARG   0.00010   -76.643    74.749  -110.745     7.094     1.306    18.856
ASP  ARG   0.09003  -171.389   174.791   -93.252     2.012     1.556     1.723
ASP  ARG   0.00515  -176.699    59.889   -87.321     6.638     4.795     0.962
ASP  ARG   0.00076  -172.836    59.923  -148.001     1.000     1.000     1.000
ASP  ARG   0.12274    66.277  -179.558    89.803     0.967     2.539     2.343
ASP  ARG   0.00004    78.168   -63.291   153.339     4.669     2.221     6.742
ASP  ARG   0.00904    63.515   -84.452    78.862     4.109     8.561    10.508
ASP  ARG   0.00120    68.198   -81.388     4.378     1.000     1.000     1.000
ASP  ARG   0.00198   -66.348    73.237    19.460     2.292     2.787     7.902
ASP  ARG   0.00086  -172.081    59.594    33.761     0.563     0.211     0.568
ASP  ARG   0.00296  -166.882    69.338    90.140     1.020     0.870     2.592
ASP  ARG   0.03369  -171.407   174.496    86.901     1.068     0.888     1.124
ASP  ARG   0.00151   -57.565    95.179   113.275     1.502     0.687     3.844
ASP  ARG   0.32723   -63.994  -176.438    91.842     0.816     1.496     1.753
ASP  ARG   0.02254   -63.922   -66.364   100.918     0.391     0.406     3.978
ASP  ARG   0.00041   -53.947   -55.422   138.100     9.065     7.093    22.910
ASP  ARG   0.00004  -169.719   -81.513   150.604     1.000     1.000     1.000
ASP  ASN   0.00011    58.729    74.554    66.624     3.657     3.772    21.060
ASP  ASN   0.20315    64.450  -178.787    92.243     1.063     2.080     3.682
ASP  ASN   0.00020    72.044   -66.268   160.110     0.289     0.720     0.583
ASP  ASN   0.01128    61.709   -82.077    85.278     3.028     5.211     6.186
ASP  ASN   0.00003  -128.229   -71.625    77.801     0.430     0.266     0.549
ASP  ASN   0.00001  -177.052   -89.449   115.049     1.000     1.000     1.000
ASP  ASN   0.00204   -62.976   -65.652   101.940     3.533     3.739    12.511
ASP  ASN   0.00007  -103.275   -67.464  -179.991     1.882     1.518     8.034
ASP  ASN   0.00137   -64.526   -64.665   167.169     4.196     1.534     6.444
ASP  ASN   0.06947  -171.659   173.572    85.035     1.785     0.798     2.632
ASP  ASN   0.29067   -63.678  -176.100    92.844     0.912     0.519     1.336
ASP  ASN   0.00001   -74.631   147.654    81.551     1.000     1.000     1.000
ASP  ASN   0.00180  -173.423    59.660    97.704     5.508     4.709     4.519
ASP  ASN   0.00070   -54.303    94.452   109.392     0.542     0.298     1.041
ASP  ASN   0.00213   -68.779    71.780    54.248     1.959     4.613    15.325
ASP  ASN   0.00006    57.954    74.206  -114.897     4.453     3.742    15.970
ASP  ASN   0.16019    63.834  -177.889   -86.975     1.145     1.648     3.551
ASP  ASN   0.00010    71.873   -66.508   -20.932     0.549     0.172     0.450
ASP  ASN   0.00508    60.846   -85.234   -98.930     1.701     6.068     7.599
ASP  ASN   0.00060  -173.149    59.407  -148.603     1.563     0.180     1.479
ASP  ASN   0.00249  -173.379    60.651   -79.798     4.843     4.470     5.600
ASP  ASN   0.00046   -66.541   -64.453   -17.076     2.702     1.827    10.198
ASP  ASN   0.00003  -118.192   -73.253  -115.995    11.294     3.612    18.826
ASP  ASN   0.00244   -65.062   -69.415   -88.193     4.073     4.152     5.266
ASP  ASN   0.06721  -172.680   173.644   -96.686     2.460     1.020     2.829
ASP  ASN   0.17726   -63.930  -175.922   -87.185     0.688     0.692     2.240
ASP  ASN   0.00089   -54.496    94.704   -68.225     0.291     0.815     8.388
ASP  ASN   0.00016   -66.612    78.080  -134.293     0.464     1.135    12.085
ASP  ASP   0.00001    36.754    52.015    83.635     0.000     0.000     0.000
ASP  ASP   0.00018    56.381    72.520    48.009     1.662     1.083     1.389
ASP  ASP   0.13846    63.684   179.876    87.205     0.814     2.238     8.596
ASP  ASP   0.00176    60.385   -84.112    83.998     1.497     3.737     3.695
ASP  ASP   0.00050    72.292   -65.627   157.134     1.192     1.125     5.945
ASP  ASP   0.19054   -64.654  -175.118    93.715     0.952     1.359     0.945
ASP  ASP   0.00071   -54.516    95.457   114.566     0.848     0.613     7.445
ASP  ASP   0.00032   -65.128    75.225    28.320     1.182     3.274    17.949
ASP  ASP   0.00723  -175.296    60.058   103.488     0.777     2.419     1.553
ASP  ASP   0.27810  -172.663   174.208    84.447     0.580     0.445     2.816
ASP  ASP   0.00009  -113.552   -74.829    57.494     0.000     0.000     0.000
ASP  ASP   0.00003  -176.578   -89.763   114.542     1.334     1.747     0.601
ASP  ASP   0.00193   -66.180   -64.172   163.303     2.658     1.711     7.922
ASP  ASP   0.00309   -65.538   -69.262    98.052     4.576     6.069     9.638
ASP  ASP   0.00186   -64.109   -62.350   -27.230     3.505     3.127    14.747
ASP  ASP   0.00056  -112.514   -75.179  -125.387     0.385     0.151     1.003
ASP  ASP   0.00370   -66.373   -70.735   -90.739     2.086     2.975     5.932
ASP  ASP   0.08079    63.758  -178.494   -88.107     0.874     1.610     7.582
ASP  ASP   0.00050    73.153   -65.827   -24.400     1.226     0.501     1.618
ASP  ASP   0.00452    62.260   -81.520   -95.041     2.460     3.919     3.449
ASP  ASP   0.01021  -175.100    59.129   -77.022     0.171     0.491     0.355
ASP  ASP   0.00001  -177.308   -90.376   -67.843     0.317     0.633     0.375
ASP  ASP   0.16547  -172.707   174.356   -94.958     0.355     0.202     1.546
ASP  ASP   0.00003    36.087    53.404  -101.196     0.000     0.000     0.000
ASP  ASP   0.00014    55.386    71.710  -134.910     1.459     0.998     1.298
ASP  ASP   0.10747   -64.308  -175.756   -86.581     0.659     0.533     1.607
ASP  ASP   0.00125   -54.582    95.893   -61.985     0.967     0.860     7.290
ASP  ASP   0.00022   -64.724    74.681  -167.908     0.257     0.833     4.170
ASP  ASP   0.00031   -70.993    75.469  -120.175     5.105     5.463    13.216
ASP  CYS   0.00001  -172.231    59.888    34.702     0.359     0.114     0.959
ASP  CYS   0.02364  -176.187    58.283    98.143     1.821     1.252     2.217
ASP  CYS   0.00008    53.420    70.322    50.583     0.723     0.418     1.003
ASP  CYS   0.00109   -56.476    96.097   115.227     1.316     0.616     2.775
ASP  CYS   0.00031   -67.410    72.937    25.696     2.150     3.449    13.689
ASP  CYS   0.07287    65.216  -179.680    93.077     1.361     1.635     5.686
ASP  CYS   0.00253    62.445   -83.911    81.082     1.038     8.699    13.517
ASP  CYS   0.00010    71.340   -65.948   155.908     1.113     1.768    13.873
ASP  CYS   0.00010  -100.453   -69.688  -169.083     1.632     1.203     5.745
ASP  CYS   0.00120   -66.734   -64.388   166.591     2.691     1.488     6.652
ASP  CYS   0.00692   -65.424   -68.237    95.940     1.481     2.765     8.311
ASP  CYS   0.00001  -111.699   -75.382    53.394     1.000     1.000     1.000
ASP  CYS   0.27125   -64.171  -176.011    92.574     0.638     0.592     1.283
ASP  CYS   0.12056  -172.748   173.909    84.822     0.818     0.847     3.013
ASP  CYS   0.00001  -176.998   -89.525   115.080     1.000     1.000     1.000
ASP  CYS   0.07089    63.780  -178.463   -90.796     2.106     1.315     4.987
ASP  CYS   0.00345    61.843   -82.532   -96.773     3.459     5.609     4.327
ASP  CYS   0.00030    71.860   -66.280   -22.467     0.469     0.937     6.810
ASP  CYS   0.00004  -172.604    60.075  -147.781     0.366     0.241     0.660
ASP  CYS   0.02188  -177.387    58.621   -86.490     4.212     3.763     4.405
ASP  CYS   0.00242   -56.229    95.648   -67.926     1.393     0.878     3.212
ASP  CYS   0.00111   -66.526    73.604  -154.509     1.222     3.177    13.742
ASP  CYS   0.00001    53.492    70.260  -133.256     1.000     1.000     1.000
ASP  CYS   0.00002  -143.431   -68.015   -78.190    13.210    13.501     2.016
ASP  CYS   0.00002  -111.694   -75.336  -127.680     1.000     1.000     1.000
ASP  CYS   0.00721   -64.220   -67.438   -84.899     1.586     2.285     4.276
ASP  CYS   0.00179   -68.920   -65.110   -13.040     6.907     0.833     4.926
ASP  CYS   0.21119   -64.335  -175.518   -87.497     0.783     0.814     2.274
ASP  CYS   0.17902  -172.268   173.328   -99.159     0.590     0.687     2.714
ASP  GLN   0.15600    64.606  -179.073   -87.562     1.076     2.182     6.290
ASP  GLN   0.00048    61.132   -88.244  -103.699     3.578     6.698     8.153
ASP  GLN   0.00002  -128.516   -71.493  -101.308     1.000     1.000     1.000
ASP  GLN   0.00001  -177.079   -89.441   -67.748     1.000     1.000     1.000
ASP  GLN   0.00609   -64.065   -67.278   -85.678     1.629     1.699     3.647
ASP  GLN   0.00140   -64.761   -63.912   -20.137     2.268     2.007     9.836
ASP  GLN   0.00001  -104.257   -66.634    -4.484     1.000     1.000     1.000
ASP  GLN   0.00031  -173.260    59.574  -149.150     0.579     0.494     2.079
ASP  GLN   0.01835  -177.925    57.958   -86.723     2.798     2.093     5.347
ASP  GLN   0.04726  -172.217   173.578   -96.555     1.363     1.160     2.448
ASP  GLN   0.20846   -64.161  -175.788   -87.351     0.762     0.527     1.908
ASP  GLN   0.00025   -65.294    75.405  -156.368     1.711     2.973    17.361
ASP  GLN   0.00064   -55.680    94.650   -56.967     1.720     1.100    20.402
ASP  GLN   0.00042   -63.731    75.673    21.427     3.022     2.160    18.065
ASP  GLN   0.00009  -173.804    59.490    34.051     1.345     0.579     1.920
ASP  GLN   0.00072  -170.685    63.072    95.010     5.805     6.282     5.221
ASP  GLN   0.00007    72.289   -68.270   158.894     0.909     1.691     1.857
ASP  GLN   0.00918    61.044   -84.052    83.320     3.419     4.595     4.660
ASP  GLN   0.22894    64.312  -178.368    93.119     1.429     1.656     3.468
ASP  GLN   0.00002    64.472    83.369    75.959     1.000     1.000     1.000
ASP  GLN   0.00032   -65.976   -64.573   165.041     2.144     0.606     4.316
ASP  GLN   0.00463   -65.191   -67.946    95.608     2.167     1.950     2.664
ASP  GLN   0.00005  -128.582   -71.468    78.278     1.000     1.000     1.000
ASP  GLN   0.10467  -172.819   173.844    83.658     1.361     0.511     2.684
ASP  GLN   0.21090   -64.485  -175.777    93.669     1.287     0.645     1.954
ASP  GLN   0.00070   -55.522    95.679   113.397     1.670     1.659     6.350
ASP  GLU   0.00001    32.768    55.252   -85.903     1.000     1.000     1.000
ASP  GLU   0.00002    53.344    70.312  -132.181     1.000     1.000     1.000
ASP  GLU   0.15862    64.872  -178.850   -87.366     0.958     1.365     2.293
ASP  GLU   0.00028    74.560   -68.146   -20.370     1.766     3.967     7.447
ASP  GLU   0.01033    65.341   -82.506   -98.666     2.868     6.887     6.141
ASP  GLU   0.00013  -112.102   -75.154  -126.172     0.087     0.026     0.101
ASP  GLU   0.00010  -100.263   -70.081  -166.724     1.000     1.000     1.000
ASP  GLU   0.00290   -66.265   -69.235   -85.140     2.470     2.697     4.166
ASP  GLU   0.00011  -100.039   -69.703    11.507     0.058     0.190     1.204
ASP  GLU   0.00202   -62.810   -61.625   -34.969     4.160     3.539    20.605
ASP  GLU   0.00001  -166.311   -83.342   -40.375     1.000     1.000     1.000
ASP  GLU   0.06136  -171.628   173.439   -95.838     1.122     0.808     2.545
ASP  GLU   0.19558   -64.340  -175.496   -86.592     0.723     0.520     1.851
ASP  GLU   0.19519    64.662  -178.464    92.918     0.797     1.255     2.355
ASP  GLU   0.00026    75.146   -66.706   158.919     2.157     1.464     3.324
ASP  GLU   0.00103    67.034   -80.739    81.310     4.616     2.708     2.191
ASP  GLU   0.01069   -64.314   -67.175    97.253     1.899     2.096     3.070
ASP  GLU   0.00160   -62.271   -62.113   143.117     2.162     1.953    15.068
ASP  GLU   0.27153   -64.258  -175.767    93.379     1.009     0.607     1.952
ASP  GLU   0.07549  -172.410   173.870    84.797     1.307     0.762     2.233
ASP  GLU   0.00116  -172.959    59.718  -146.867     1.007     0.162     1.203
ASP  GLU   0.00395  -172.998    61.283   -80.709     4.666     4.613     6.025
ASP  GLU   0.00044  -172.774    59.562    35.222     1.072     0.160     2.036
ASP  GLU   0.00341  -172.567    61.921    96.435     4.759     6.063     5.286
ASP  GLU   0.00131   -64.628    74.536    17.031     1.841     1.756     3.226
ASP  GLU   0.00070   -55.692    96.787   -52.592     1.060     2.254    15.665
ASP  GLU   0.00059   -55.452    95.778   116.936     0.294     0.801     7.622
ASP  GLU   0.00117   -65.783    73.551  -159.281     1.701     2.233    10.794
ASP  GLY   0.00010    40.237    52.937   -89.055     2.378     1.636     1.635
ASP  GLY   0.00023    56.943    72.445  -130.964     3.293     2.361    11.631
ASP  GLY   0.13069    64.748  -179.077   -89.521     1.000     1.352     1.883
ASP  GLY   0.00023    74.021   -65.801   -25.362     0.221     0.146     0.488
ASP  GLY   0.00362    64.255   -86.806  -104.311     3.678     8.650     8.162
ASP  GLY   0.15923   -64.599  -175.860   -88.510     0.826     0.309     1.130
ASP  GLY   0.00107   -56.871    96.873   -61.001     0.906     0.632     2.951
ASP  GLY   0.00060   -61.662    83.309  -116.187     0.343     0.530     0.161
ASP  GLY   0.00209   -65.414    73.311  -160.745     1.432     1.157     2.345
ASP  GLY   0.00588  -169.520    65.067   -85.731     5.015     4.529     7.761
ASP  GLY   0.00005  -172.559    59.801  -146.289     1.000     1.000     1.000
ASP  GLY   0.13466  -172.707   174.371   -94.373     0.802     0.269     0.414
ASP  GLY   0.00012  -172.887   -86.121   -68.487     3.473     3.344     2.487
ASP  GLY   0.00015  -124.442   -68.189  -103.678     1.000     1.000     1.000
ASP  GLY   0.00006    38.224    53.033    91.045     3.725     3.123     3.581
ASP  GLY   0.00040    59.951    76.392    59.689     4.494     4.777    12.011
ASP  GLY   0.10257    65.059   179.954    90.226     0.916     0.766     1.584
ASP  GLY   0.00100    72.899   -66.401   155.999     2.332     0.908     0.605
ASP  GLY   0.00789    64.109   -82.167    83.251     2.933     4.754     3.279
ASP  GLY   0.01377   -63.848   -66.989    96.544     1.650     1.575     2.596
ASP  GLY   0.00508   -61.974   -60.502   143.457     3.452     3.043    16.610
ASP  GLY   0.00004  -100.216   -69.964  -167.761     1.000     1.000     1.000
ASP  GLY   0.00028  -111.049   -75.322    52.696     0.353     0.006     0.902
ASP  GLY   0.00006  -100.099   -70.088    12.422     1.000     1.000     1.000
ASP  GLY   0.00412   -65.224   -62.810   -25.240     3.704     3.290    15.964
ASP  GLY   0.00237   -64.079   -67.041   -81.828     2.071     1.802     4.036
ASP  GLY   0.23623   -64.397  -176.013    92.138     0.731     0.407     0.980
ASP  GLY   0.00181   -56.294    95.967   117.077     1.488     1.232    10.323
ASP  GLY   0.00021   -61.237    83.823    66.225     0.422     0.629     0.135
ASP  GLY   0.00068   -66.417    72.632    20.670     1.740     0.939     1.981
ASP  GLY   0.00055  -172.663    60.161    35.896     0.081     0.236     0.221
ASP  GLY   0.01015  -174.364    59.893   100.569     2.961     3.165     3.925
ASP  GLY   0.17376  -172.190   174.347    85.310     1.055     0.937     2.908
ASP  GLY   0.00024  -171.174   -83.935   122.945     4.223     4.583    18.148
ASP  HID   0.00005    57.953    74.538    63.387     2.409     2.438    12.447
ASP  HID   0.19026    65.488  -179.676    89.682     0.761     1.598     6.207
ASP  HID   0.00059    74.343   -68.498   162.216     1.213     1.619     3.110
ASP  HID   0.01129    61.844   -91.156    70.717     2.547     6.845     9.510
ASP  HID   0.00001  -137.968   -62.474    98.402     1.000     1.000     1.000
ASP  HID   0.00001  -173.793   -85.404   113.675     1.000     1.000     1.000
ASP  HID   0.00022  -100.856   -66.086   179.130     0.809     3.350    13.965
ASP  HID   0.00169   -65.860   -62.586   152.074     6.293     2.717    16.821
ASP  HID   0.00515   -64.752   -67.590    96.478     1.579     1.870     2.541
ASP  HID   0.00001  -112.060   -75.241    53.568     1.000     1.000     1.000
ASP  HID   0.25576   -63.752  -175.641    92.276     0.712     0.836     0.979
ASP  HID   0.07643  -172.381   174.242    84.985     1.213     0.785     3.428
ASP  HID   0.00006  -170.699    59.902    35.879     0.003     0.001     0.077
ASP  HID   0.04570  -175.168    57.723    97.236     1.150     1.383     3.087
ASP  HID   0.00254   -55.808    96.125   116.366     1.744     0.879     4.082
ASP  HID   0.00002   -62.826    81.576  -118.406     0.765     1.043     0.127
ASP  HID   0.00109   -64.934    74.424  -164.050     1.865     2.520     5.198
ASP  HID   0.00003    57.646    72.220  -138.797     3.009     1.222     4.962
ASP  HID   0.00001    36.057    51.740   -89.540     1.000     1.000     1.000
ASP  HID   0.12752    65.756  -179.762   -89.121     0.944     1.220     5.149
ASP  HID   0.00037    73.578   -68.638   -19.036     0.469     3.190     4.783
ASP  HID   0.00372    63.954   -84.421  -100.230     2.762     4.659     6.874
ASP  HID   0.00022  -103.760   -67.720     0.422     2.454     2.032     9.219
ASP  HID   0.00057   -65.961   -63.458   -23.606     3.934     2.592    15.577
ASP  HID   0.00188   -65.470   -67.767   -85.217     2.628     2.613     5.279
ASP  HID   0.00016  -116.414   -74.775  -117.506     7.364     1.503    11.224
ASP  HID   0.00001  -166.157   -81.090   -39.182     1.000     1.000     1.000
ASP  HID   0.00024  -172.126    59.468  -148.235     1.316     0.304     0.770
ASP  HID   0.01887  -177.522    58.143   -86.947     3.530     2.543     4.609
ASP  HID   0.00018   -64.469    74.570    17.418     1.336     1.428     1.815
ASP  HID   0.00018   -55.038    96.342   -60.587     2.116     1.203     8.345
ASP  HID   0.21041   -63.716  -176.005   -88.373     0.616     0.628     0.936
ASP  HID   0.04476  -172.350   174.052   -95.884     1.638     1.390     3.856
ASP  HIE   0.00003    37.470    51.777    89.981     0.195     0.209     0.297
ASP  HIE   0.00010    59.946    76.758    65.104     4.094     4.409    10.779
ASP  HIE   0.13088    64.267  -178.632    92.538     1.255     1.602     4.444
ASP  HIE   0.00096    73.810   -65.468   154.229     2.156     2.946     6.787
ASP  HIE   0.00369    62.762   -88.653    71.924     6.574     9.076     5.091
ASP  HIE   0.17809   -64.331  -175.536    92.846     0.898     0.732     4.840
ASP  HIE   0.00246   -55.467    96.640   119.170     2.079     0.952     3.658
ASP  HIE   0.00028   -65.177    73.912    17.616     1.227     1.615     3.221
ASP  HIE   0.00005   -63.408    81.650    59.879     3.188     2.156     7.230
ASP  HIE   0.00044  -172.498    59.663    35.504     0.651     0.102     1.411
ASP  HIE   0.00190  -172.093    61.879    97.750     5.160     5.548     5.596
ASP  HIE   0.14850  -172.576   174.073    84.949     1.137     1.129     2.692
ASP  HIE   0.00005  -174.635   -87.371   121.919     3.034     3.458    18.219
ASP  HIE   0.00907   -64.706   -67.479   -84.207     1.948     1.662     2.999
ASP  HIE   0.00273   -65.297   -63.853   -23.217     3.677     1.888    12.332
ASP  HIE   0.00186   -67.056   -64.613   165.283     5.904     2.286    12.920
ASP  HIE   0.00526   -65.766   -68.836    95.542     2.359     3.055     4.749
ASP  HIE   0.00001  -111.201   -75.547    52.358     1.000     1.000     1.000
ASP  HIE   0.00002    35.970    53.461   -88.707     2.397     2.554     2.629
ASP  HIE   0.00009    59.452    75.470  -117.585     5.681     6.349    11.187
ASP  HIE   0.20016    64.479  -179.345   -89.515     1.243     1.724     3.543
ASP  HIE   0.00036    74.196   -65.700   -25.131     2.306     2.180     3.757
ASP  HIE   0.00662    64.861   -81.065   -97.094     3.608     6.891     7.918
ASP  HIE   0.20110   -64.190  -175.768   -87.942     0.825     0.603     1.822
ASP  HIE   0.00184   -55.217    95.840   -61.611     1.872     1.220    11.626
ASP  HIE   0.00093   -62.950    79.361  -137.996     3.162     4.588    22.730
ASP  HIE   0.00064  -173.758    59.559  -149.233     1.039     0.713     2.196
ASP  HIE   0.00922  -175.136    58.838   -80.183     2.287     2.329     3.098
ASP  HIE   0.09264  -172.542   173.821   -96.315     1.057     1.298     2.511
ASP  HIE   0.00004  -174.666   -87.502   -62.712     3.173     3.260    17.249
ASP  HIP   0.00031    66.184    83.209   -99.653     1.307     1.535     0.539
ASP  HIP   0.00002    38.468    51.336   -93.463     1.506     4.092    10.806
ASP  HIP   0.00679    68.728   -74.535   -96.467     4.976     9.945     4.457
ASP  HIP   0.00175    74.708   -70.157   -14.852     3.541     7.161    16.868
ASP  HIP   0.00023    68.676   -84.436    12.987     1.000     1.000     1.000
ASP  HIP   0.14628    66.350  -179.108   -87.558     1.218     0.803     1.865
ASP  HIP   0.00001    72.285  -176.179  -175.886     1.000     1.000     1.000
ASP  HIP   0.05705  -171.376   174.871   -93.173     2.666     1.038     0.840
ASP  HIP   0.00062  -173.002    59.505  -149.020     1.960     0.067     1.614
ASP  HIP   0.00157  -167.145    67.201   -87.405     4.448     3.841     4.296
ASP  HIP   0.18023   -63.434  -175.998   -88.063     0.784     0.537     1.107
ASP  HIP   0.00006   -63.413    81.910  -113.365     1.363     1.711     0.475
ASP  HIP   0.00541   -63.433    90.172   -76.008     5.858     3.726     5.308
ASP  HIP   0.00002  -171.229   -80.991   -25.943     6.945     0.073    14.174
ASP  HIP   0.00002  -172.694   -84.427   -70.487     1.000     1.000     1.000
ASP  HIP   0.03211   -63.090   -66.108   -85.005     1.507     1.420     4.318
ASP  HIP   0.00000  -102.343   -69.954  -167.104     1.000     1.000     1.000
ASP  HIP   0.00001  -122.685   -68.318  -107.246     1.000     1.000     1.000
ASP  HIP   0.00091    48.479    62.737    77.096    11.660    12.748     5.025
ASP  HIP   0.20165    66.184   179.973    88.647     1.152     1.231     5.492
ASP  HIP   0.00013    73.804   -71.182   167.592     4.184     5.142     4.954
ASP  HIP   0.01218    63.436   -86.099    78.422     2.791     7.735    11.301
ASP  HIP   0.00548    73.519   -59.867   110.089     0.441     1.294    14.113
ASP  HIP   0.00001  -172.975    59.436    30.685     0.910     0.143     1.749
ASP  HIP   0.00330  -169.233    65.881    95.742     6.104     5.481     5.882
ASP  HIP   0.00002   -63.470    81.890    68.921     0.881     1.309     0.035
ASP  HIP   0.00118   -67.975    71.713    22.328     5.110     4.094     7.101
ASP  HIP   0.00358   -67.610    73.793  -164.563     4.480     3.386     5.686
ASP  HIP   0.00808   -61.704    92.424   108.488     5.216     3.536     7.240
ASP  HIP   0.21267   -63.635  -176.066    92.513     0.819     0.577     0.924
ASP  HIP   0.09100  -171.731   174.534    86.933     1.336     1.065     1.164
ASP  HIP   0.00000  -171.707   -79.501   163.085     1.000     1.000     1.000
ASP  HIP   0.00001  -176.050   -87.672   113.272     1.000     1.000     1.000
ASP  HIP   0.01410   -63.292   -66.029    95.654     1.608     1.487     2.477
ASP  HIP   0.01322   -60.675   -60.618   129.782     1.702     1.317    12.914
ASP  HIP   0.00001  -121.115   -69.219    71.618     1.000     1.000     1.000
ASP  ILE   0.11659    64.041  -177.707   -86.118     0.857     1.143     4.872
ASP  ILE   0.00022    73.775   -67.101   -21.959     0.823     1.556     1.017
ASP  ILE   0.00300    63.335   -82.123   -96.448     1.527     2.211     2.161
ASP  ILE   0.15838   -64.653  -175.550   -87.354     0.766     1.360     1.529
ASP  ILE   0.14991  -173.525   174.484   -96.214     0.671     0.663     2.359
ASP  ILE   0.00403  -176.431    58.943   -81.377     1.804     1.085     4.484
ASP  ILE   0.00013   -55.247    96.129   -63.056     0.205     0.089     0.921
ASP  ILE   0.00008   -65.563    79.601  -128.361     1.091     0.949     5.115
ASP  ILE   0.00014   -64.545    74.969  -167.712     1.317     2.851     5.526
ASP  ILE   0.00001    55.272    72.005  -138.197     1.000     1.000     1.000
ASP  ILE   0.00155  -100.010   -69.856  -166.545     2.026     0.884     3.007
ASP  ILE   0.00255   -66.652   -64.889   167.676     3.268     1.061     5.100
ASP  ILE   0.00037   -63.400   -66.500   -83.258     0.541     0.873     2.026
ASP  ILE   0.00015  -115.228   -74.427  -122.459    10.407     2.298    16.859
ASP  ILE   0.00052  -101.308   -70.603    15.480     0.593     0.428     2.029
ASP  ILE   0.00160   -64.742   -61.950   -29.251     4.738     3.442    16.827
ASP  ILE   0.00463   -63.282   -65.867   102.166     1.905     1.507     5.858
ASP  ILE   0.00070  -112.992   -75.054    55.104     8.201     1.790    12.388
ASP  ILE   0.03831  -175.951    58.469   100.474     0.763     0.510     2.130
ASP  ILE   0.00004    58.322    72.675    41.797     0.552     1.097     1.962
ASP  ILE   0.00072   -55.129    95.835   116.067     1.468     0.768     4.563
ASP  ILE   0.00031   -64.713    75.108    23.976     0.896     2.765    16.192
ASP  ILE   0.12576    64.365  -177.865    92.894     1.227     1.821     6.476
ASP  ILE   0.00084    61.530   -84.437    81.939     3.404     5.301     3.164
ASP  ILE   0.00001    72.537   -65.290   159.104     1.000     1.000     1.000
ASP  ILE   0.18691   -64.476  -176.018    92.757     0.502     0.802     1.101
ASP  ILE   0.20254  -173.392   174.203    83.867     0.848     0.612     2.688
ASP  LEU   0.05053  -177.267    58.208    96.329     1.641     0.581     5.226
ASP  LEU   0.00012    55.926    71.748    47.440     2.867     1.686     3.927
ASP  LEU   0.00027   -64.302    75.608    14.394     1.000     1.000     1.000
ASP  LEU   0.10888    64.397  -178.567    92.189     1.287     1.847     4.334
ASP  LEU   0.00054    74.227   -65.963   156.919     0.179     0.126     0.190
ASP  LEU   0.00460    60.747   -82.309    85.767     2.208     3.993     3.392
ASP  LEU   0.13393  -173.537   174.461    83.569     0.781     0.629     2.706
ASP  LEU   0.00032   -53.732    94.803   110.030     0.880     0.519     2.951
ASP  LEU   0.17404   -64.411  -175.553    93.009     0.906     1.258     0.872
ASP  LEU   0.00016  -101.509   -69.502  -170.395     4.161     2.622    14.924
ASP  LEU   0.00211   -64.496   -62.754   157.425     3.267     2.966    14.397
ASP  LEU   0.00080   -64.130   -67.443    95.199     3.352     4.632     8.808
ASP  LEU   0.00021  -112.973   -74.847    55.907     1.000     1.000     1.000
ASP  LEU   0.00005  -134.986   -61.456    94.409     1.000     1.000     1.000
ASP  LEU   0.00050  -101.166   -69.710    11.912     0.114     1.537     6.781
ASP  LEU   0.00384   -71.440   -65.369   -11.705     2.604     0.644     3.006
ASP  LEU   0.00002  -109.799   -75.534  -131.751     2.076     0.288     4.649
ASP  LEU   0.00338   -63.406   -66.155   -82.426     0.885     1.334     2.294
ASP  LEU   0.03772  -176.291    57.890   -83.205     1.017     0.644     3.802
ASP  LEU   0.00002   -54.643    95.613   -65.365     1.585     1.473    10.313
ASP  LEU   0.00027   -65.198    74.094  -151.053     0.764     2.926    17.239
ASP  LEU   0.07661    64.269  -178.965   -88.620     1.218     1.384     3.076
ASP  LEU   0.00024    74.155   -66.292   -24.073     0.203     1.973     4.411
ASP  LEU   0.00650    61.915   -81.699   -94.739     2.538     3.105     2.487
ASP  LEU   0.19553  -173.177   174.272   -97.183     0.593     0.787     3.532
ASP  LEU   0.19882   -64.282  -175.474   -86.792     1.009     0.852     1.518
ASP  LYS   0.12795    65.769  -179.089    92.594     1.239     1.787     3.616
ASP  LYS   0.00026    73.803   -68.423   161.666     0.550     0.511     1.754
ASP  LYS   0.01874    63.537   -85.991    76.818     2.823     6.736     8.013
ASP  LYS   0.00554   -59.848   -65.078    92.978     5.167     1.618     4.192
ASP  LYS   0.00004   -99.583   -72.633  -159.866     1.543     2.498     5.529
ASP  LYS   0.00088   -65.324   -64.748   167.581     2.679     1.066     3.620
ASP  LYS   0.04598  -171.914   174.650    86.218     3.478     0.902     2.025
ASP  LYS   0.19192   -63.899  -176.136    92.107     1.424     0.543     0.989
ASP  LYS   0.00031  -167.259    65.108    94.726     6.935     4.331     7.291
ASP  LYS   0.00003  -170.137    61.717    31.246     1.000     1.000     1.000
ASP  LYS   0.00351   -67.577    72.878    18.695     1.983     1.001     2.079
ASP  LYS   0.00083   -55.682    96.122   115.422     0.787     0.950     5.005
ASP  LYS   0.00001   -64.586    75.352    75.216     1.000     1.000     1.000
ASP  LYS   0.00034  -173.929    60.622   -80.303     4.263     4.566     5.573
ASP  LYS   0.07013    65.316  -179.577   -89.905     2.462     3.029     3.126
ASP  LYS   0.01106    64.776   -82.785   -99.168     5.047     2.922     0.976
ASP  LYS   0.00001    72.190   -66.155   -21.499     1.000     1.000     1.000
ASP  LYS   0.00009   -64.836   -64.911   -15.131     1.989     0.107     0.878
ASP  LYS   0.00391   -62.914   -66.683   -85.562     3.460     2.722     4.907
ASP  LYS   0.00150   -56.573    96.360   -65.919     1.580     0.651     3.333
ASP  LYS   0.00011   -67.047    78.546  -124.827     0.242     0.203     0.341
ASP  LYS   0.00022   -65.714    73.747  -165.401     0.015     0.401     2.687
ASP  LYS   0.45332   -63.942  -176.060   -88.461     1.299     0.380     0.767
ASP  LYS   0.06330  -171.915   174.153   -94.145     2.588     0.574     0.893
ASP  MET   0.01322  -176.591    58.404    98.218     1.459     0.975     4.557
ASP  MET   0.00004    56.082    71.924    48.116     2.160     1.272     2.008
ASP  MET   0.00070   -56.487    95.326   113.385     1.652     1.340     6.432
ASP  MET   0.00073   -65.120    73.048    19.717     0.352     0.184     0.799
ASP  MET   0.00027   -64.319    79.262    61.833     1.088     1.286     1.342
ASP  MET   0.13671    64.886  -178.868    92.499     1.414     1.167     2.778
ASP  MET   0.00008    74.163   -65.864   157.628     0.002     0.025     0.039
ASP  MET   0.00354    62.452   -83.839    82.535     0.687     1.765     1.154
ASP  MET   0.20818   -64.781  -175.528    93.388     1.353     0.854     2.097
ASP  MET   0.09650  -172.846   174.179    85.296     0.593     1.233     3.002
ASP  MET   0.00460   -62.673   -66.260    96.060     0.351     0.662     2.927
ASP  MET   0.00031  -100.933   -69.044  -171.767     2.129     1.276     6.863
ASP  MET   0.00157   -65.821   -63.572   162.054     2.398     2.643    11.290
ASP  MET   0.00013  -102.518   -68.356     3.413     2.187     1.598     8.385
ASP  MET   0.00167   -66.890   -64.414   -16.784     2.891     2.105     9.234
ASP  MET   0.00011  -110.645   -75.430  -129.232     1.130     0.184     2.852
ASP  MET   0.00219   -62.605   -66.318   -85.356     0.485     0.571     2.736
ASP  MET   0.13645    65.455  -178.719   -86.556     1.811     1.203     3.712
ASP  MET   0.00027    74.484   -66.239   -23.638     0.432     0.859     2.208
ASP  MET   0.00231    64.234   -80.022   -94.727     2.155     5.219     4.798
ASP  MET   0.11744  -172.502   174.076   -94.732     1.015     0.861     1.372
ASP  MET   0.26429   -64.543  -175.429   -86.141     0.995     0.833     4.073
ASP  MET   0.00006    55.664    71.954  -135.198     1.317     1.426     2.444
ASP  MET   0.00803  -176.949    58.092   -83.683     1.455     0.638     4.091
ASP  MET   0.00033   -66.055    72.054  -157.987     1.920     2.061     5.532
ASP  MET   0.00025   -68.206    77.012  -116.241     6.431     4.771     5.588
ASP  MET   0.00001   -55.246    95.987   -63.542     1.000     1.000     1.000
ASP  PHE   0.08499   -64.019  -175.580    91.685     1.057     0.743     3.659
ASP  PHE   0.00242   -55.317    96.833   124.837     2.302     0.767     8.309
ASP  PHE   0.00021   -64.065    75.418    14.599     0.595     1.322     3.286
ASP  PHE   0.00038   -64.217    79.310    60.872     2.223     3.024     2.634
ASP  PHE   0.00109  -173.472    59.363    34.815     1.690     0.871     3.055
ASP  PHE   0.00870  -174.758    58.978   100.240     3.491     2.296     3.684
ASP  PHE   0.12094  -171.780   173.630    87.066     1.784     1.522     2.677
ASP  PHE   0.00002  -174.176   -86.924   132.202     4.447     4.273    23.753
ASP  PHE   0.00000  -173.103  -109.946    65.128     1.000     1.000     1.000
ASP  PHE   0.00011    55.117    72.321    47.784     0.840     1.440     2.191
ASP  PHE   0.00002    36.222    53.020    86.240     4.181     2.432     4.722
ASP  PHE   0.13037    65.676  -178.616    95.229     1.516     1.729     6.352
ASP  PHE   0.00076    74.801   -65.691   156.531     1.523     1.065     2.068
ASP  PHE   0.00838    61.391   -88.415    78.023     2.163     6.527     7.551
ASP  PHE   0.00009  -100.099   -70.049  -167.176     0.020     0.179     0.787
ASP  PHE   0.00010  -114.869   -73.753  -121.449     3.829     1.664     7.547
ASP  PHE   0.00449   -63.559   -62.397   150.554     4.110     2.706    18.734
ASP  PHE   0.00353   -64.062   -67.505    96.029     2.737     2.476     3.763
ASP  PHE   0.00003   -99.010   -71.405    14.517     1.435     2.705     6.177
ASP  PHE   0.00015  -110.469   -75.409    51.334     1.918     0.398     4.027
ASP  PHE   0.01019   -66.406   -70.055   -87.618     2.946     4.119     6.820
ASP  PHE   0.00601   -61.716   -61.254   -34.465     2.499     2.536    12.871
ASP  PHE   0.00004    40.495    52.525   -89.335     3.025     1.025     0.950
ASP  PHE   0.00017    56.338    72.728  -126.906     2.650     2.757    14.817
ASP  PHE   0.23104    64.536  -179.253   -89.099     1.406     2.150     3.924
ASP  PHE   0.00029    70.988   -65.417   -27.858     4.722     1.175     1.904
ASP  PHE   0.00903    62.570   -85.842  -100.521     3.067     6.605     6.175
ASP  PHE   0.20386   -64.327  -175.921   -88.424     0.853     0.561     3.419
ASP  PHE   0.00433   -55.238    96.307   -61.997     2.327     0.635     6.781
ASP  PHE   0.00049   -65.222    72.914  -160.028     2.303     2.207     3.770
ASP  PHE   0.00023   -63.548    80.461  -121.191     3.758     3.298     4.595
ASP  PHE   0.00081  -174.885    59.670  -148.762     1.892     0.094     2.823
ASP  PHE   0.00462  -173.903    61.591   -79.330     3.979     4.868     4.896
ASP  PHE   0.16203  -172.715   174.362   -94.247     1.247     1.087     2.587
ASP  PHE   0.00006  -174.093   -87.830   -65.303     5.989     2.868     8.382
ASP  PRO   0.00004    56.209    74.474    53.365     5.119     4.438    10.632
ASP  PRO   0.00011    35.028    52.790    92.151     3.935     2.052     2.301
ASP  PRO   0.10762    65.023  -177.958    94.740     0.841     1.334     3.281
ASP  PRO   0.00135    73.807   -67.706   159.661     1.005     1.652     2.461
ASP  PRO   0.01622    63.844   -83.548    82.188     1.886     3.282     3.528
ASP  PRO   0.10368  -172.035   174.742    85.574     0.928     0.923     2.078
ASP  PRO   0.00042  -172.408    60.093    35.196     0.787     0.122     0.918
ASP  PRO   0.00579  -171.777    67.288   100.905     4.580    10.915     6.982
ASP  PRO   0.23619   -65.249  -175.781    93.551     1.377     1.143     2.190
ASP  PRO   0.00000  -151.613   -64.584    91.481     0.458     0.297     0.012
ASP  PRO   0.00002  -172.517   -88.085   125.165     7.334     3.770    15.772
ASP  PRO   0.00779   -62.561   -60.248   143.210     1.768     2.657    15.276
ASP  PRO   0.01223   -65.857   -69.422    91.119     1.246     1.224     2.842
ASP  PRO   0.00269   -64.637    75.388  -165.971     1.160     1.976     4.703
ASP  PRO   0.00006   -66.003    80.021  -122.891     3.133     0.475    18.037
ASP  PRO   0.00172   -55.520    96.599   119.791     0.975     0.730     4.496
ASP  PRO   0.00035   -81.101    68.854    74.958    11.441     1.255    11.862
ASP  PRO   0.00018    56.133    72.088  -120.977     2.593     2.410    17.329
ASP  PRO   0.00007    36.310    52.110   -90.662     4.862     2.347     2.757
ASP  PRO   0.00070   -65.114    74.813    16.377     1.003     2.339     5.681
ASP  PRO   0.00404   -55.547    96.876   -57.971     0.814     0.376     3.903
ASP  PRO   0.11502    65.034  -178.631   -87.446     0.990     1.684     4.354
ASP  PRO   0.00768    66.245   -81.022   -98.199     1.426     2.921     1.747
ASP  PRO   0.00054    73.533   -65.964   -24.369     0.866     0.743     3.332
ASP  PRO   0.00004  -172.657   -87.261   -58.427     7.299     4.780    14.179
ASP  PRO   0.01317   -65.075   -67.310   -82.969     0.950     1.841     3.553
ASP  PRO   0.00678   -63.080   -60.723   -33.707     1.482     1.849     9.141
ASP  PRO   0.00028  -101.544   -70.856    18.324     4.560     2.762    17.427
ASP  PRO   0.00124  -172.155    60.323  -145.239     0.975     0.544     2.270
ASP  PRO   0.00554  -171.391    66.035   -77.083     5.253    10.272     6.423
ASP  PRO   0.20445   -64.622  -175.809   -86.387     1.046     0.587     1.922
ASP  PRO   0.14400  -171.899   175.054   -97.515     0.878     1.263     2.020
ASP  SER   0.00010    59.785    73.397    43.444     0.829     0.736    12.296
ASP  SER   0.16110    65.232  -179.420    92.457     0.982     1.102     4.837
ASP  SER   0.00007    71.385   -67.012   160.455     1.848     3.850     5.936
ASP  SER   0.02041    61.161   -90.649    73.128     3.258     9.068     9.092
ASP  SER   0.00004  -136.717   -62.050    94.496     1.608     0.605     1.850
ASP  SER   0.00000  -171.879   -86.134   108.629     1.000     1.000     1.000
ASP  SER   0.02104   -65.138   -68.005    94.921     1.578     2.301     4.414
ASP  SER   0.00226   -72.183   -64.640   165.804    12.750     2.667    12.374
ASP  SER   0.15343   -64.297  -175.627    92.423     0.831     0.903     1.057
ASP  SER   0.17112  -172.293   173.779    84.128     1.047     0.937     3.453
ASP  SER   0.00010  -172.348    60.177    34.419     0.286     0.178     1.448
ASP  SER   0.01652  -175.341    59.153    95.676     3.165     3.488     7.179
ASP  SER   0.00050   -55.727    95.633   113.834     1.118     0.432     2.325
ASP  SER   0.00499   -66.746    73.723    16.990     0.840     1.324     3.329
ASP  SER   0.00017   -66.352    76.566    69.340     0.623     4.823    15.395
ASP  SER   0.00010    59.744    72.934  -143.139     1.402     0.755     7.428
ASP  SER   0.00045   -69.348    70.673  -155.917     3.150     2.353     5.292
ASP  SER   0.00199  -172.248    59.937  -149.251     0.253     0.130     0.679
ASP  SER   0.03625  -176.839    57.915   -84.723     1.566     1.336     6.521
ASP  SER   0.04338    65.110   179.887   -84.936     0.857     1.964     5.504
ASP  SER   0.00042    70.759   -67.389   -21.966     1.409     1.563     2.712
ASP  SER   0.00546    63.023   -88.291  -107.788     3.029     7.270    14.172
ASP  SER   0.00268   -80.506   -65.698   -11.151    18.799     3.554    15.471
ASP  SER   0.00172   -64.347   -67.183   -83.849     1.111     1.359     1.636
ASP  SER   0.00002  -113.576   -76.487  -124.450     7.227     2.049    13.271
ASP  SER   0.00001  -138.461   -61.791   -78.524     1.000     1.000     1.000
ASP  SER   0.10483  -172.403   174.118   -97.017     0.667     0.849     4.049
ASP  SER   0.22943   -64.247  -175.798   -88.210     1.022     0.959     0.688
ASP  SER   0.02142   -56.125    95.989   -65.144     0.237     0.154     0.796
ASP  THR   0.00001    40.401    53.414    94.887     0.130     0.414     0.113
ASP  THR   0.00007    55.207    72.001    52.733     3.804     3.997    10.606
ASP  THR   0.12724    65.063  -179.291    91.221     1.363     1.271     2.421
ASP  THR   0.00009    72.689   -68.750   162.978     0.841     1.275     2.827
ASP  THR   0.00464    59.334   -89.473    82.636     3.567     5.242     9.832
ASP  THR   0.00012  -172.756    59.739    33.455     1.261     0.044     0.806
ASP  THR   0.00553  -175.095    59.199   103.201     1.513     1.483     2.393
ASP  THR   0.05718  -172.319   174.151    86.210     1.109     0.306     0.734
ASP  THR   0.17270   -64.119  -175.685    93.480     0.918     0.836     1.528
ASP  THR   0.00052   -65.278    73.884    17.908     0.641     0.706     1.800
ASP  THR   0.00003   -64.165    79.641    62.893     2.145     2.248     5.015
ASP  THR   0.00088   -67.669    72.128  -159.422     2.925     1.852     3.580
ASP  THR   0.00034   -56.891    96.287   128.411     3.107     1.316    13.930
ASP  THR   0.00531   -56.730   -60.610   -79.907     9.583     9.842    10.633
ASP  THR   0.00329   -63.653   -62.045   -26.265     2.634     2.220    10.286
ASP  THR   0.00043  -100.427   -70.133    13.362     0.419     0.661     3.009
ASP  THR   0.00008  -110.754   -75.498    51.372     1.000     1.000     1.000
ASP  THR   0.00089   -64.172   -67.737    95.143     1.910     2.660     3.438
ASP  THR   0.00069   -66.841   -64.861   167.015     0.266     0.306     1.320
ASP  THR   0.00005   -99.480   -71.902  -162.383     1.119     2.918     7.260
ASP  THR   0.00009    73.616   -66.432   -22.958     0.744     1.204     2.363
ASP  THR   0.00203    61.885   -95.633  -124.607     2.704     8.865    20.377
ASP  THR   0.17872    65.857  -179.765   -89.684     1.045     0.708     1.611
ASP  THR   0.00001    63.851    81.019  -105.374     1.000     1.000     1.000
ASP  THR   0.00007  -171.690    59.415  -148.426     0.028     0.462     4.214
ASP  THR   0.00215  -166.784    67.815   -87.296     4.503     4.761     4.410
ASP  THR   0.26701   -64.003  -175.546   -86.920     1.030     0.590     2.057
ASP  THR   0.00119   -55.341    96.112   -63.622     1.366     0.867     5.350
ASP  THR   0.16861  -172.525   174.208   -95.007     1.076     0.459     2.188
ASP  THR   0.00004  -177.013   -89.513   -67.810     1.000     1.000     1.000
ASP  TRP   0.28477   -64.467  -175.934    91.607     0.930     0.579     3.472
ASP  TRP   0.00334   -56.559    95.846   116.819     2.861     1.356     9.556
ASP  TRP   0.00028   -65.326    73.321    19.350     0.962     1.029     2.230
ASP  TRP   0.00027   -61.968    82.190    62.299    11.512     8.714     9.069
ASP  TRP   0.08827  -172.337   173.446    83.340     1.543     1.205     4.584
ASP  TRP   0.00007  -166.060   173.268   130.541     1.000     1.000     1.000
ASP  TRP   0.00006  -173.384    60.181    33.694     2.655     0.557     3.872
ASP  TRP   0.03496  -176.998    58.526    94.579     3.127     3.758     4.794
ASP  TRP   0.00413    61.507   -83.062    84.516     3.420     7.304     8.267
ASP  TRP   0.02472    64.448  -179.577    87.760     1.456     2.453     5.803
ASP  TRP   0.00029    65.559   179.325   150.139     1.000     1.000     1.000
ASP  TRP   0.00001    54.985    71.177    49.121     1.000     1.000     1.000
ASP  TRP   0.00013  -104.377   -67.303    -2.322     1.721     1.265     6.242
ASP  TRP   0.00074   -64.699   -62.880   -23.065     3.436     2.679    11.503
ASP  TRP   0.00798   -64.632   -67.198   -84.097     0.850     1.250     2.576
ASP  TRP   0.00003  -112.372   -75.034  -125.767     1.000     1.000     1.000
ASP  TRP   0.00013  -101.061   -68.618  -174.141     3.365     1.908     8.392
ASP  TRP   0.00186   -65.497   -64.710   166.425     2.016     0.736     3.761
ASP  TRP   0.00504   -64.676   -67.000    96.999     1.256     1.599     2.214
ASP  TRP   0.00010  -124.599   -72.518    72.631     8.657     2.584    12.299
ASP  TRP   0.10777    64.187  -178.612   -87.639     1.360     1.934     5.961
ASP  TRP   0.00004    76.434   -64.260   -28.076     2.747     2.314     4.111
ASP  TRP   0.00391    64.245   -79.904   -95.854     4.437     5.425     6.010
ASP  TRP   0.13601  -173.016   173.801   -97.523     1.408     1.092     3.899
ASP  TRP   0.22752   -63.886  -175.757   -88.096     1.352     0.525     3.692
ASP  TRP   0.06222  -177.654    58.249   -87.107     2.131     2.183     2.751
ASP  TRP   0.00032  -174.948    60.294  -151.894     1.000     1.000     1.000
ASP  TRP   0.00419   -56.643    95.573   -68.005     2.183     1.135     4.526
ASP  TRP   0.00084   -66.061    75.211  -146.741     3.883     3.723    22.741
ASP  TRP   0.00001    57.253    71.833  -139.870     1.000     1.000     1.000
ASP  TYR   0.11667    64.230  -178.942   -89.034     1.065     1.578     2.482
ASP  TYR   0.00021    74.332   -65.666   -24.082     0.635     0.404     0.104
ASP  TYR   0.01000    62.722   -83.545   -97.459     3.763     5.820     5.170
ASP  TYR   0.15065   -65.023  -175.706   -89.014     0.575     0.476     2.812
ASP  TYR   0.00005  -175.872   -89.001   -70.585     1.119     1.141     0.355
ASP  TYR   0.14305  -173.723   174.267   -97.423     0.805     0.497     2.770
ASP  TYR   0.00009    56.348    72.672  -138.423     2.617     1.453     3.530
ASP  TYR   0.01210  -176.090    58.463   -80.857     1.157     0.849     3.568
ASP  TYR   0.00021   -56.199    95.447   -65.387     2.135     1.719     5.509
ASP  TYR   0.00039   -64.581    73.618  -162.069     0.400     1.386     3.585
ASP  TYR   0.00045   -68.460    75.845  -117.643     5.422     3.773     5.599
ASP  TYR   0.00154   -63.574   -66.185   -80.748     0.661     0.354     2.359
ASP  TYR   0.00025  -101.290   -69.238     6.356     2.660     2.417     9.434
ASP  TYR   0.00123   -67.974   -64.301   -18.615     4.128     2.687    12.819
ASP  TYR   0.00033  -100.945   -69.125  -172.111     2.428     1.913     8.003
ASP  TYR   0.00609   -63.632   -61.568   151.200     3.723     2.835    13.703
ASP  TYR   0.00085   -65.394   -69.238    92.909     0.679     1.045     2.204
ASP  TYR   0.00010  -121.991   -72.839    69.077    10.137     1.335    13.461
ASP  TYR   0.00001  -175.046   -87.331   111.525     1.000     1.000     1.000
ASP  TYR   0.01850  -176.503    58.793    99.017     1.143     0.778     4.856
ASP  TYR   0.00034   -55.399    96.108   117.181     0.213     0.059     0.342
ASP  TYR   0.00026   -64.845    73.996    18.099     0.576     1.527     3.611
ASP  TYR   0.00021   -65.345    77.265    62.434     3.137     3.419     3.011
ASP  TYR   0.15453   -64.812  -175.795    92.096     0.837     0.613     1.965
ASP  TYR   0.10690  -173.122   174.378    84.622     1.076     0.491     2.870
ASP  TYR   0.00004    57.490    72.063    43.239     1.062     1.215     2.437
ASP  TYR   0.27231    65.150  -177.991    95.671     1.452     2.072     5.573
ASP  TYR   0.00260    62.982   -83.180    83.136     2.862     7.128     6.886
ASP  TYR   0.00001    54.995   -97.430    56.350     1.000     1.000     1.000
ASP  TYR   0.00002    74.345   -65.843   157.668     1.000     1.000     1.000
ASP  VAL   0.00007    56.495    71.960    46.042     2.262     1.327     2.648
ASP  VAL   0.11145    63.638  -179.310    90.840     1.036     1.925     3.174
ASP  VAL   0.00115    73.869   -66.109   157.810     0.621     0.547     0.515
ASP  VAL   0.00606    61.474   -82.807    84.370     3.926     5.964     3.849
ASP  VAL   0.14584   -65.644  -175.462    93.818     1.301     0.755     2.144
ASP  VAL   0.00024   -64.908    73.091    19.758     0.333     0.562     1.023
ASP  VAL   0.00046   -54.601    95.970   116.409     1.677     0.755     3.773
ASP  VAL   0.00002   -66.437    77.894    61.974     7.358     7.776    24.086
ASP  VAL   0.07954  -176.602    58.486    98.254     1.386     0.615     5.225
ASP  VAL   0.10993  -172.737   174.318    83.733     0.651     0.708     3.499
ASP  VAL   0.00007  -176.512   -89.458   111.957     1.629     1.844     1.580
ASP  VAL   0.00000  -149.810   -65.299    89.626     1.000     1.000     1.000
ASP  VAL   0.00002  -156.936  -127.619    78.893     1.000     1.000     1.000
ASP  VAL   0.00257   -62.339   -66.477    94.825     5.107     3.013     3.739
ASP  VAL   0.00571   -65.280   -62.711   157.776     4.036     2.755    12.355
ASP  VAL   0.00139   -98.043   -70.203  -167.113     1.904     1.820     4.761
ASP  VAL   0.00001  -110.778   -75.425  -129.192     1.000     1.000     1.000
ASP  VAL   0.00078   -64.795   -68.710   -86.905     2.689     2.335     3.028
ASP  VAL   0.00529   -63.904   -61.453   -31.953     4.696     3.465    16.996
ASP  VAL   0.00129   -98.902   -71.055    18.279     4.913     2.564    13.638
ASP  VAL   0.11553   -64.650  -176.029   -88.011     1.069     0.732     1.698
ASP  VAL   0.00159   -53.835    95.713   -67.171     1.444     0.374     3.226
ASP  VAL   0.00005   -64.005    75.834  -167.312     0.558     1.031     2.452
ASP  VAL   0.00059   -65.125    77.028  -127.306     3.053     2.252     6.810
ASP  VAL   0.05396  -177.201    58.417   -83.956     2.050     1.019     6.504
ASP  VAL   0.26249  -172.967   174.289   -96.073     0.682     0.473     2.571
ASP  VAL   0.00003  -176.046   -89.030   -70.036     2.800     3.004     1.115
ASP  VAL   0.00004  -133.658   -61.109   -83.881     1.000     1.000     1.000
ASP  VAL   0.00005    56.908    72.393  -137.789     2.135     1.336     3.101
ASP  VAL   0.00000    30.684    54.599   -94.762     1.000     1.000     1.000
ASP  VAL   0.08952    63.548  -179.091   -90.833     0.993     1.161     3.101
ASP  VAL   0.00049    74.065   -66.621   -23.160     0.556     1.258     2.531
ASP  VAL   0.00380    62.521   -83.195   -96.912     1.118     2.186     2.567
CYS  ALA   0.00008    57.329    71.294    41.595     2.296     1.175     2.496
CYS  ALA   0.00009    60.921    76.519    77.391    12.096    14.332     8.644
CYS  ALA   0.11161    65.425  -179.093    93.422     1.116     1.373     4.607
CYS  ALA   0.00617    63.090   -88.149    72.828     5.498    11.882     4.794
CYS  ALA   0.00032    72.409   -64.661   147.616     1.333     6.311    19.412
CYS  ALA   0.00005  -138.458   -62.478    95.252     7.736     3.397     0.516
CYS  ALA   0.00005  -173.674   -87.189   116.721     4.272     3.099    16.158
CYS  ALA   0.00001  -158.477  -120.436    84.419     1.000     1.000     1.000
CYS  ALA   0.00594   -64.479   -67.225    96.119     1.420     1.731     2.626
CYS  ALA   0.00127  -101.057   -69.636  -173.512     2.686     2.154     8.528
CYS  ALA   0.00274   -62.043   -59.466   141.121     1.808     1.369     6.801
CYS  ALA   0.00007   -62.769    81.385    64.769     0.631     0.738     0.312
CYS  ALA   0.00155   -65.788    73.824    18.310     0.979     0.790     2.294
CYS  ALA   0.18030   -64.581  -175.792    92.585     0.536     0.724     1.806
CYS  ALA   0.00231   -56.599    96.210   115.771     1.003     0.508     3.025
CYS  ALA   0.17711  -172.286   174.207    84.563     0.658     0.809     3.348
CYS  ALA   0.00316  -172.614    60.042    33.314     0.364     0.063     1.615
CYS  ALA   0.02880  -176.644    58.324    95.187     2.325     1.907     3.910
CYS  ALA   0.00083  -172.877    60.093  -149.644     0.175     0.058     0.812
CYS  ALA   0.02157  -175.628    58.718   -84.114     2.782     2.457     2.858
CYS  ALA   0.00006    39.726    52.117   -87.637     3.745     2.007     1.734
CYS  ALA   0.00010    60.432    75.322  -115.980     4.269     5.575    15.769
CYS  ALA   0.00322   -57.029    95.948   -65.762     1.306     0.595     4.760
CYS  ALA   0.00136   -65.688    73.254  -161.132     1.760     1.391     2.957
CYS  ALA   0.00029   -64.028    80.267  -120.867     1.223     0.724     5.312
CYS  ALA   0.07445    64.692  -178.224   -83.690     1.084     1.395     6.264
CYS  ALA   0.00190    71.713   -69.773   -19.316     1.449     2.330     3.374
CYS  ALA   0.00672    62.336   -88.868  -106.486     3.364     6.636     3.840
CYS  ALA   0.27323   -64.190  -176.213   -88.354     0.651     0.526     1.368
CYS  ALA   0.07597  -172.205   173.789   -97.297     0.862     0.773     3.655
CYS  ALA   0.00001  -168.356   -81.683   -34.463     1.709     0.440     2.227
CYS  ALA   0.00007  -170.101   -83.082   -76.565     7.503     7.656     4.891
CYS  ALA   0.00002  -136.890   -61.995   -80.212     1.000     1.000     1.000
CYS  ALA   0.01057   -64.688   -67.615   -85.430     1.397     2.141     3.590
CYS  ALA   0.00051  -102.404   -69.094     4.872     2.759     3.124    12.266
CYS  ALA   0.00752   -62.911   -60.371   -35.969     3.336     2.486    12.456
CYS  ARG   0.21241    62.989  -175.309   -91.005     2.007    12.088    13.101
CYS  ARG   0.00326    74.150   -64.858   -22.949     0.379     0.755     6.350
CYS  ARG   0.02220    66.371   -82.914   -98.538     3.154     3.271     4.760
CYS  ARG   0.01009  -176.469    58.634   -84.113     2.410     1.936     3.837
CYS  ARG   0.05222  -172.974   174.090   -96.958     0.875     1.378     4.737
CYS  ARG   0.25464   -64.448  -177.663   -89.983     2.248     4.324     5.484
CYS  ARG   0.00027   -65.099    73.544    18.238     1.464     1.525     2.720
CYS  ARG   0.00190   -56.480    96.652   -63.593     1.319     0.848     6.261
CYS  ARG   0.00011   -64.760    74.552  -163.646     0.362     0.822     1.348
CYS  ARG   0.00003   -66.100    78.117  -124.045     1.130     2.070     6.833
CYS  ARG   0.00001    27.558    53.438   -97.124     1.000     1.000     1.000
CYS  ARG   0.00414   -63.977   -66.722   -84.469     1.240     1.932     2.915
CYS  ARG   0.00007   -99.825   -73.359    23.446     0.582     3.491     7.867
CYS  ARG   0.00099   -65.413   -63.893   -18.821     4.808     2.039     9.730
CYS  ARG   0.00009  -101.176   -70.098  -167.719     1.895     1.266     9.532
CYS  ARG   0.00236   -63.922   -66.714    96.030     0.871     0.893     1.483
CYS  ARG   0.00374   -61.623   -59.128   138.535     1.010     1.152     5.867
CYS  ARG   0.00990  -175.914    58.805    97.997     2.224     2.436     3.980
CYS  ARG   0.00001  -172.333    58.862    34.251     1.000     1.000     1.000
CYS  ARG   0.17135    64.343  -177.328    92.996     1.634     5.711    11.315
CYS  ARG   0.00760    66.564   -85.143    77.187     3.477     7.850     9.223
CYS  ARG   0.05823    75.966   -63.723   152.919     2.918     3.867     9.402
CYS  ARG   0.04615  -172.857   174.386    83.247     1.095     2.342     3.260
CYS  ARG   0.13789   -64.107  -176.259    92.397     0.772     0.547     1.341
CYS  ARG   0.00032   -54.257    97.143   125.015     1.928     0.866     7.552
CYS  ASN   0.08698    65.814  -179.241   -88.508     0.890     1.062     3.170
CYS  ASN   0.00008    71.425   -70.432   -17.384     1.929     1.773     3.721
CYS  ASN   0.04382    60.309   -89.740  -104.054     3.060     3.282     3.678
CYS  ASN   0.00012    74.459   -61.754   -81.501     1.227     4.031    14.976
CYS  ASN   0.00859   -64.416   -66.977   -83.824     1.154     1.230     2.139
CYS  ASN   0.20875   -64.164  -176.316   -88.490     0.381     0.324     1.078
CYS  ASN   0.10690  -172.605   174.334   -94.788     0.932     0.391     1.945
CYS  ASN   0.00176  -173.112    60.113    32.641     0.518     0.209     0.597
CYS  ASN   0.00194  -173.089    62.419    92.279     8.199     7.037     0.155
CYS  ASN   0.00017  -172.705    59.991  -149.778     0.450     0.109     0.718
CYS  ASN   0.00440  -176.429    58.914   -82.491     4.022     3.735     5.399
CYS  ASN   0.00204   -66.983    73.396    16.799     1.400     1.099     3.670
CYS  ASN   0.00236   -54.553    96.190   -61.624     1.652     1.454     8.471
CYS  ASN   0.00006    60.902    75.857    71.495     2.810     3.179     0.458
CYS  ASN   0.00013    71.412   -69.832   162.852     2.631     4.309     8.781
CYS  ASN   0.10933    65.741  -178.647    93.690     1.329     0.731     3.124
CYS  ASN   0.01027    60.374   -90.688    74.133     2.120     2.466     2.990
CYS  ASN   0.00692   -56.672    95.263   111.799     0.523     1.167     4.619
CYS  ASN   0.00431   -67.234    75.136  -168.058     1.353     3.931    10.000
CYS  ASN   0.01694   -64.845   -67.217    95.536     1.363     1.685     2.039
CYS  ASN   0.13390  -172.411   174.321    86.684     1.029     0.402     0.623
CYS  ASN   0.25022   -63.904  -176.336    92.072     0.544     0.342     0.782
CYS  ASP   0.00001  -172.231    59.888    34.702     0.359     0.114     0.959
CYS  ASP   0.02364  -176.187    58.283    98.143     1.821     1.252     2.217
CYS  ASP   0.00008    53.420    70.322    50.583     0.723     0.418     1.003
CYS  ASP   0.00109   -56.476    96.097   115.227     1.316     0.616     2.775
CYS  ASP   0.00031   -67.410    72.937    25.696     2.150     3.449    13.689
CYS  ASP   0.07287    65.216  -179.680    93.077     1.361     1.635     5.686
CYS  ASP   0.00253    62.445   -83.911    81.082     1.038     8.699    13.517
CYS  ASP   0.00010    71.340   -65.948   155.908     1.113     1.768    13.873
CYS  ASP   0.00010  -100.453   -69.688  -169.083     1.632     1.203     5.745
CYS  ASP   0.00120   -66.734   -64.388   166.591     2.691     1.488     6.652
CYS  ASP   0.00692   -65.424   -68.237    95.940     1.481     2.765     8.311
CYS  ASP   0.00001  -111.699   -75.382    53.394     1.000     1.000     1.000
CYS  ASP   0.27125   -64.171  -176.011    92.574     0.638     0.592     1.283
CYS  ASP   0.12056  -172.748   173.909    84.822     0.818     0.847     3.013
CYS  ASP   0.00001  -176.998   -89.525   115.080     1.000     1.000     1.000
CYS  ASP   0.07089    63.780  -178.463   -90.796     2.106     1.315     4.987
CYS  ASP   0.00345    61.843   -82.532   -96.773     3.459     5.609     4.327
CYS  ASP   0.00030    71.860   -66.280   -22.467     0.469     0.937     6.810
CYS  ASP   0.00004  -172.604    60.075  -147.781     0.366     0.241     0.660
CYS  ASP   0.02188  -177.387    58.621   -86.490     4.212     3.763     4.405
CYS  ASP   0.00242   -56.229    95.648   -67.926     1.393     0.878     3.212
CYS  ASP   0.00111   -66.526    73.604  -154.509     1.222     3.177    13.742
CYS  ASP   0.00001    53.492    70.260  -133.256     1.000     1.000     1.000
CYS  ASP   0.00002  -143.431   -68.015   -78.190    13.210    13.501     2.016
CYS  ASP   0.00002  -111.694   -75.336  -127.680     1.000     1.000     1.000
CYS  ASP   0.00721   -64.220   -67.438   -84.899     1.586     2.285     4.276
CYS  ASP   0.00179   -68.920   -65.110   -13.040     6.907     0.833     4.926
CYS  ASP   0.21119   -64.335  -175.518   -87.497     0.783     0.814     2.274
CYS  ASP   0.17902  -172.268   173.328   -99.159     0.590     0.687     2.714
CYS  CYS   0.08711    65.795  -177.255   102.779     0.685     0.554     3.202
CYS  CYS   0.00031    73.388   -66.564   158.161     0.522     0.115     0.651
CYS  CYS   0.00533    63.054   -83.773    82.033     1.346     1.845     2.151
CYS  CYS   0.09481   -64.800  -175.327    94.018     0.500     1.033     2.434
CYS  CYS   0.00040   -54.766    95.215   112.822     1.061     0.466     2.162
CYS  CYS   0.00021   -63.021    81.329    63.759     1.138     0.792     3.472
CYS  CYS   0.22065  -172.537   172.593    79.453     0.583     0.265     0.760
CYS  CYS   0.05712  -178.109    57.970    93.265     1.273     0.280     2.499
CYS  CYS   0.00014  -137.811   -61.952   -79.291     0.010     0.029     0.027
CYS  CYS   0.00241   -63.375   -66.025   -83.716     1.958     2.231     1.543
CYS  CYS   0.00353   -87.033   -66.724    -2.924    15.238     2.149    11.788
CYS  CYS   0.00008  -155.865   -79.533   102.821     0.000     0.000     0.000
CYS  CYS   0.00101   -63.591   -66.340    96.460     0.000     0.000     0.000
CYS  CYS   0.00043  -104.729   -66.847   175.812     1.803     0.641     4.286
CYS  CYS   0.00128   -66.765   -63.597   162.097     2.787     2.109     9.512
CYS  CYS   0.00010   -65.451    73.902  -165.379     0.671     1.480     1.225
CYS  CYS   0.00007    56.946    71.068  -144.875     0.921     0.509     2.265
CYS  CYS   0.21358    65.202  -177.806   -76.453     0.642     1.138     1.435
CYS  CYS   0.00003    71.650   -67.129   -20.470     0.000     0.000     0.000
CYS  CYS   0.00145    61.867   -84.742   -98.651     1.929     2.067     2.040
CYS  CYS   0.00181   -54.792    95.745   -65.134     0.111     0.174     0.723
CYS  CYS   0.14403   -65.053  -175.270   -87.356     0.469     0.938     2.391
CYS  CYS   0.12076  -172.149   172.713  -100.915     0.196     0.453     0.892
CYS  CYS   0.04335  -177.394    58.218   -85.512     1.447     0.379     2.856
CYS  GLN   0.08965    66.404  -177.475    95.437     1.228     1.220     4.856
CYS  GLN   0.00002    73.649   -66.157   159.509     1.506     1.521     1.272
CYS  GLN   0.01377    64.666   -82.998    80.019     4.562     8.193     6.497
CYS  GLN   0.00001    57.354    71.213    38.345     1.000     1.000     1.000
CYS  GLN   0.02663  -177.026    58.419    95.720     2.395     1.666     3.839
CYS  GLN   0.00001  -172.310    59.561    32.026     1.000     1.000     1.000
CYS  GLN   0.00276   -64.586   -67.637    95.976     1.333     1.788     3.699
CYS  GLN   0.00109   -74.972   -65.568   170.894    14.766     1.810     9.087
CYS  GLN   0.00004  -155.321   -78.983   102.184     1.000     1.000     1.000
CYS  GLN   0.00093   -65.375    73.626  -164.765     1.094     1.258     1.518
CYS  GLN   0.00201   -54.959    95.335   114.782     1.218     1.665    10.539
CYS  GLN   0.27783   -64.289  -176.138    91.871     0.696     0.457     0.951
CYS  GLN   0.08732  -172.288   172.810    81.219     0.844     0.732     3.162
CYS  GLN   0.00066  -172.555    59.645  -148.966     0.492     0.224     1.026
CYS  GLN   0.01615  -177.197    58.257   -84.439     1.527     0.786     3.742
CYS  GLN   0.13380    65.191  -178.431   -85.514     0.599     1.532     6.263
CYS  GLN   0.00849    62.465   -86.360  -102.255     1.862     9.072    11.515
CYS  GLN   0.00041    77.731   -58.933   -35.767     2.813     1.808     7.375
CYS  GLN   0.00374   -64.113   -66.833   -84.209     1.001     1.061     1.480
CYS  GLN   0.00058   -76.877   -65.722   -10.598    19.964     1.133     7.291
CYS  GLN   0.00038   -66.316    74.056    17.370     1.586     1.809     4.400
CYS  GLN   0.00109   -54.612    94.795   -66.862     0.890     1.652    16.801
CYS  GLN   0.29591   -64.083  -176.248   -88.482     0.659     0.382     0.843
CYS  GLN   0.03672  -171.925   172.948   -98.543     0.636     0.709     3.800
CYS  GLU   0.00001    34.308    52.743    82.583     1.000     1.000     1.000
CYS  GLU   0.00001    56.804    70.948    37.457     1.000     1.000     1.000
CYS  GLU   0.13956    63.866  -179.784    93.912     1.035     1.666     7.412
CYS  GLU   0.00007    71.902   -66.297   159.388     0.455     0.580     0.779
CYS  GLU   0.01610    60.112   -83.979    84.444     0.933     2.090     1.775
CYS  GLU   0.13953   -64.569  -175.858    93.076     1.001     0.945     2.486
CYS  GLU   0.00046   -53.816    95.323   111.890     0.731     0.525     2.154
CYS  GLU   0.00017   -65.828    72.574    16.011     0.244     0.854     1.856
CYS  GLU   0.00023   -65.313    79.731    55.946     0.116     0.189     1.628
CYS  GLU   0.20463  -173.017   173.911    83.453     0.472     0.859     3.417
CYS  GLU   0.03804  -177.692    58.123    94.795     1.371     0.489     3.712
CYS  GLU   0.00009  -155.564   -75.456   -78.606    15.470    11.937     8.466
CYS  GLU   0.00343   -65.183   -69.094   -87.584     1.594     2.632     4.997
CYS  GLU   0.00059  -100.559   -68.508     5.934     4.035     1.572     8.961
CYS  GLU   0.00198   -64.105   -61.269   -31.271     3.169     2.465    11.276
CYS  GLU   0.00672   -66.977   -62.995   158.784     8.795     3.202    16.142
CYS  GLU   0.00011  -157.641   -80.098   103.248    16.340     8.945     7.660
CYS  GLU   0.00002  -134.757   -60.938    92.829     1.000     1.000     1.000
CYS  GLU   0.03847  -176.376    58.393   -82.574     0.700     0.412     3.474
CYS  GLU   0.04907  -172.644   173.220   -99.839     0.566     0.838     3.160
CYS  GLU   0.24247   -65.001  -175.324   -86.553     1.053     0.894     2.458
CYS  GLU   0.00125   -54.383    94.927   -69.438     0.108     0.938     4.592
CYS  GLU   0.00010   -64.691    80.232  -125.746     1.830     1.422     5.708
CYS  GLU   0.00002    56.935    71.724  -140.441     1.539     0.180     6.150
CYS  GLU   0.10950    64.328  -178.769   -86.056     1.144     1.465     5.397
CYS  GLU   0.00030    71.699   -66.528   -21.240     0.462     0.507     1.172
CYS  GLU   0.00707    60.451   -85.208   -97.757     1.429     0.771     0.765
CYS  GLY   0.00006    58.154    71.556  -141.988     2.364     1.356     2.103
CYS  GLY   0.00027    45.550    59.424   -93.110    11.501    11.772     8.751
CYS  GLY   0.11972    66.028  -179.297   -89.040     1.039     1.216     2.620
CYS  GLY   0.02099    65.715   -83.350   -99.485     0.887     1.590     1.128
CYS  GLY   0.00070    73.953   -69.380   -18.195     0.676     2.567     5.713
CYS  GLY   0.00005  -169.977   -82.848   -38.848     3.648     3.430    14.553
CYS  GLY   0.00066   -98.601   -71.357    11.341     2.486     1.780     8.434
CYS  GLY   0.01764   -63.731   -66.576   -82.463     1.321     1.599     2.061
CYS  GLY   0.00384   -61.911   -60.236   -41.256     2.149     1.992     7.924
CYS  GLY   0.25288   -64.020  -176.184   -88.153     0.663     0.549     1.440
CYS  GLY   0.00278   -55.300    96.836   -59.582     1.018     0.309     2.265
CYS  GLY   0.06068  -171.176   174.051   -94.157     0.848     0.558     1.387
CYS  GLY   0.00070  -172.364    59.929  -147.585     0.372     0.186     1.628
CYS  GLY   0.00199  -165.949    68.867   -89.843     0.456     0.526     0.537
CYS  GLY   0.00005    58.250    71.997    43.645     2.369     1.205     1.548
CYS  GLY   0.00029    46.456    58.448    88.184     9.831    11.098     6.979
CYS  GLY   0.00456   -55.371    96.734   119.901     0.648     0.306     2.076
CYS  GLY   0.00013   -61.998    82.277  -115.934     0.060     0.377     0.132
CYS  GLY   0.00171   -64.299    74.891  -164.093     1.132     1.258     3.341
CYS  GLY   0.00019   -61.984    82.725    66.358     0.161     0.103     0.137
CYS  GLY   0.00189   -64.794    74.512    17.500     1.201     1.299     3.136
CYS  GLY   0.00081  -172.431    59.866    34.140     1.319     0.523     2.070
CYS  GLY   0.00883  -173.406    60.893    96.276     5.454     5.134     3.994
CYS  GLY   0.08649    65.769  -178.887    92.074     0.981     1.749     3.485
CYS  GLY   0.02203    65.761   -83.258    80.560     1.072     2.170     0.736
CYS  GLY   0.00117    74.160   -67.857   160.192     1.150     2.599     5.837
CYS  GLY   0.00003  -169.920   -81.647   150.888     0.632     0.080     0.766
CYS  GLY   0.00000  -176.846   -90.022   110.787     1.000     1.000     1.000
CYS  GLY   0.00002  -134.375   -61.016    92.622     1.000     1.000     1.000
CYS  GLY   0.01491   -64.313   -67.141    97.103     1.371     1.724     2.205
CYS  GLY   0.00147   -62.168   -59.975   141.258     5.724     4.178    21.951
CYS  GLY   0.00001   -99.389   -72.670  -164.511     1.000     1.000     1.000
CYS  GLY   0.26971   -64.090  -176.107    92.311     0.636     0.511     1.183
CYS  GLY   0.10274  -171.769   174.101    85.160     2.779     0.922     2.559
CYS  HID   0.00003    56.661    71.353    44.050     0.497     0.299     0.599
CYS  HID   0.00011    42.061    52.884    93.785     1.000     1.000     1.000
CYS  HID   0.01865  -177.163    58.269    95.841     2.112     1.600     4.117
CYS  HID   0.00008  -173.856    60.034    32.568     1.000     1.000     1.000
CYS  HID   0.00002  -126.019    67.304    54.225     1.000     1.000     1.000
CYS  HID   0.00279   -54.631    95.463   115.474     0.246     0.993     5.395
CYS  HID   0.00011   -66.602    72.257    20.014     0.971     1.864     4.683
CYS  HID   0.00013   -64.369    79.576    62.078     3.777     4.629     6.457
CYS  HID   0.08843    64.860  -177.737    98.371     1.102     1.268     8.597
CYS  HID   0.01020    65.250   -84.396    78.928     2.793     5.256     3.535
CYS  HID   0.00010    72.225   -66.288   159.831     1.000     1.000     1.000
CYS  HID   0.09008  -172.470   173.723    83.498     0.841     0.948     3.537
CYS  HID   0.31427   -64.168  -176.064    92.307     0.590     0.584     1.618
CYS  HID   0.00004  -150.255   -74.780   -79.151    11.834    10.454     3.035
CYS  HID   0.00995   -63.347   -65.566   -82.939     2.809     4.239     3.136
CYS  HID   0.00037  -101.530   -68.549     4.764     3.177     2.189     9.734
CYS  HID   0.00206   -65.995   -63.286   -21.690     3.005     2.814    13.035
CYS  HID   0.00001  -176.536   -89.549   111.419     1.000     1.000     1.000
CYS  HID   0.00001  -137.608   -62.085    96.103     1.000     1.000     1.000
CYS  HID   0.00131   -64.951   -68.009    95.125     1.912     2.214     5.307
CYS  HID   0.00014  -103.981   -67.333   178.093     4.582     1.624    10.491
CYS  HID   0.00216   -64.259   -61.337   150.915     4.133     3.061    14.773
CYS  HID   0.08524    64.501  -178.055   -83.993     1.013     1.667     4.760
CYS  HID   0.00015    73.192   -65.920   -23.743     1.426     0.364     1.063
CYS  HID   0.04112    71.450   -72.852   -98.601     6.973    10.382     2.365
CYS  HID   0.06265  -172.561   174.143   -96.524     0.862     1.359     3.455
CYS  HID   0.00251   -55.321    96.374   -60.977     0.885     1.518     5.104
CYS  HID   0.23030   -64.231  -176.140   -88.474     0.611     0.594     1.265
CYS  HID   0.03466  -174.943    57.511   -83.621     1.785     1.463     3.135
CYS  HID   0.00200   -67.906    73.286  -144.907     4.643     5.148    23.241
CYS  HID   0.00007    55.654    70.712  -139.680     1.262     1.244     0.770
CYS  HID   0.00023    41.775    51.928   -86.595     1.000     1.000     1.000
CYS  HIE   0.07206    64.228  -179.327   -85.038     1.330     2.221     8.476
CYS  HIE   0.00252    62.217   -81.817   -95.339     1.243     6.897     9.592
CYS  HIE   0.00011    73.997   -65.317   -27.240     1.269     4.253    14.543
CYS  HIE   0.20338   -64.568  -175.422   -87.659     0.876     0.704     2.367
CYS  HIE   0.18885  -172.752   174.040   -96.108     0.631     0.896     3.590
CYS  HIE   0.00103  -173.648    60.374  -149.492     0.565     0.330     0.843
CYS  HIE   0.03035  -177.502    58.335   -85.069     1.718     1.285     4.313
CYS  HIE   0.00156   -56.582    95.694   -65.938     0.917     0.605     2.731
CYS  HIE   0.00061   -67.361    74.090  -155.747     3.204     4.180    16.877
CYS  HIE   0.00723   -63.592   -66.242    96.187     1.204     1.216     1.029
CYS  HIE   0.00011  -105.066   -66.645   175.900     0.470     0.213     1.606
CYS  HIE   0.00158   -67.300   -64.534   167.463     2.829     1.334     6.083
CYS  HIE   0.00001  -132.229   -69.939   -97.677     1.000     1.000     1.000
CYS  HIE   0.00002  -164.904   -80.553   -40.407     1.000     1.000     1.000
CYS  HIE   0.00826   -63.783   -66.299   -84.151     0.938     1.451     1.964
CYS  HIE   0.00023  -105.702   -67.065    -2.162     0.658     1.026     3.335
CYS  HIE   0.00153   -65.174   -63.542   -18.804     3.341     1.629     5.922
CYS  HIE   0.00045  -173.288    60.255    33.087     0.607     0.216     0.917
CYS  HIE   0.04989  -176.335    58.436    99.155     0.754     0.565     2.114
CYS  HIE   0.00007   -56.657    95.186   112.175     1.453     1.114     4.443
CYS  HIE   0.00067   -69.969    70.812    22.076     3.778     5.441    10.714
CYS  HIE   0.00051   -72.625    71.836    66.746     6.064     6.377     9.148
CYS  HIE   0.17824   -64.981  -175.371    92.123     0.552     0.587     2.016
CYS  HIE   0.10660  -172.822   174.199    84.659     0.623     0.691     3.425
CYS  HIE   0.00001  -176.984   -89.725   110.971     1.000     1.000     1.000
CYS  HIE   0.00003    64.934    80.771    63.602     6.456     7.399    17.882
CYS  HIE   0.14160    64.275  -178.555    94.088     1.071     1.731     4.768
CYS  HIE   0.00243    62.446   -85.111    79.659     2.659     8.968    12.115
CYS  HIE   0.00008    71.963   -66.702   159.885     1.000     1.000     1.000
CYS  HIP   0.00027    38.493    56.121   -83.749    15.289    13.810     9.610
CYS  HIP   0.04860    65.444  -178.038   -84.008     1.673     2.102     5.425
CYS  HIP   0.05800    70.165   -71.715   -93.959     6.196     8.330    11.317
CYS  HIP   0.00628    76.918   -56.416   -44.755     0.894     2.207     4.464
CYS  HIP   0.03126   -73.241    70.057  -119.084     0.189     0.485     0.337
CYS  HIP   0.00037   -67.050    74.368  -162.887     6.572     2.758     6.059
CYS  HIP   0.04086  -174.803    56.470   -85.093     1.350     1.514     1.947
CYS  HIP   0.00009  -172.773    60.617  -150.524     1.000     1.000     1.000
CYS  HIP   0.00018   -99.224   -70.353    12.902     1.337     1.739     3.938
CYS  HIP   0.00322  -112.985   -76.484    54.622     1.000     1.000     1.000
CYS  HIP   0.03301   -56.024   -58.219   -75.849     3.747     4.142     3.780
CYS  HIP   0.01284   -61.900   -59.136   -45.536     3.035     2.820    14.988
CYS  HIP   0.02031  -172.326   174.362   -96.803     1.201     3.175     3.455
CYS  HIP   0.00144   -55.648    96.538   -60.779     0.513     0.756     2.991
CYS  HIP   0.22251   -64.232  -176.465   -88.678     0.893     1.241     1.517
CYS  HIP   0.01576    52.840    66.748    83.253     8.010    10.172     7.004
CYS  HIP   0.05336    65.489  -177.015    94.409     1.318     4.547     5.658
CYS  HIP   0.05614    73.631   -68.528    80.820     3.421     7.248     3.348
CYS  HIP   0.00035    74.946   -65.233   155.255     2.626     2.374     5.719
CYS  HIP   0.00066    64.967   -71.921   109.745     3.261     7.173    10.151
CYS  HIP   0.01839   -58.660   -61.104   100.656     5.347     5.763     6.626
CYS  HIP   0.00009  -100.365   -70.064  -166.897     1.045     0.459     1.553
CYS  HIP   0.00815   -61.603   -58.952   134.847     1.240     1.169     6.438
CYS  HIP   0.12836   -64.230  -176.359    92.085     0.867     1.161     1.183
CYS  HIP   0.00185   -53.326    95.797   117.410     1.373     0.786     4.129
CYS  HIP   0.00052   -63.039    78.859     6.600     2.030     2.931     5.634
CYS  HIP   0.02217   -73.420    69.342    62.304     0.386     0.463     0.504
CYS  HIP   0.00017  -171.794    60.302    33.773     0.118     0.917     0.128
CYS  HIP   0.17943  -175.351    56.613    94.026     0.678     0.483     1.269
CYS  HIP   0.03536  -171.803   173.599    82.874     0.834     1.616     2.471
CYS  HIP   0.00001  -177.665   -92.482   109.776     1.000     1.000     1.000
CYS  ILE   0.00212    63.239   -84.494    81.355     2.602     3.243     2.547
CYS  ILE   0.05412    64.901  -178.262    97.298     1.591     1.883     7.402
CYS  ILE   0.12562  -172.917   173.906    83.373     0.906     1.094     3.541
CYS  ILE   0.04607  -176.982    58.445    97.780     1.313     0.534     4.965
CYS  ILE   0.00355   -65.118   -67.970    96.175     1.558     1.690     1.444
CYS  ILE   0.00023  -103.072   -68.047  -177.655     2.255     1.835     9.994
CYS  ILE   0.00161   -66.910   -63.018   159.500     4.789     3.145    15.805
CYS  ILE   0.41184   -64.349  -175.793    92.615     0.561     0.787     1.511
CYS  ILE   0.00089   -54.740    95.830   115.544     1.155     0.215     1.884
CYS  ILE   0.00036   -65.284    78.031    45.359     0.565     2.853    19.029
CYS  ILE   0.00038  -100.499   -68.596     7.724     3.010     1.215     8.805
CYS  ILE   0.00125   -66.949   -63.315   -20.771     4.616     3.175    13.706
CYS  ILE   0.00002  -110.211   -75.456    49.432     1.000     1.000     1.000
CYS  ILE   0.00348   -64.971   -67.944   -84.867     1.472     1.414     1.030
CYS  ILE   0.00003  -129.331   -72.740  -101.285     0.314     1.032     0.657
CYS  ILE   0.00001  -176.286   -89.259   -71.309     1.000     1.000     1.000
CYS  ILE   0.04005  -176.445    58.340   -81.366     0.964     0.473     3.286
CYS  ILE   0.05851    65.224  -177.903   -85.691     1.960     1.422     4.048
CYS  ILE   0.00025    73.776   -66.228   -23.818     0.671     0.557     0.527
CYS  ILE   0.00263    64.654   -83.030  -101.084     2.442     6.064    10.184
CYS  ILE   0.10123  -172.921   173.481   -98.577     0.871     0.956     2.811
CYS  ILE   0.14553   -64.614  -175.281   -86.997     0.624     0.843     1.952
CYS  ILE   0.00016   -54.842    95.313   -66.971     0.845     1.110     4.965
CYS  ILE   0.00009   -66.237    76.956  -134.660     1.470     5.386    15.810
CYS  LEU   0.03632  -176.811    58.519    98.578     1.223     0.630     4.820
CYS  LEU   0.08666  -172.793   173.663    82.332     0.781     1.099     3.487
CYS  LEU   0.19963   -64.525  -175.902    92.483     0.465     0.786     1.559
CYS  LEU   0.00013   -54.375    94.166   108.178     1.000     1.000     1.000
CYS  LEU   0.00003    54.627    71.189    46.634     0.004     0.043     0.131
CYS  LEU   0.10970    64.169  -178.185    96.878     1.160     1.749     6.766
CYS  LEU   0.00035    73.679   -66.224   157.224     1.062     0.535     1.799
CYS  LEU   0.00266    61.123   -82.773    84.936     2.279     3.907     4.090
CYS  LEU   0.00197  -100.133   -70.068  -168.292     1.324     1.128     3.556
CYS  LEU   0.00242   -65.901   -62.688   157.848     3.592     2.922    14.102
CYS  LEU   0.00088  -110.825   -75.323    51.433     0.951     0.110     2.159
CYS  LEU   0.00039   -63.416   -66.007    98.431     1.000     1.000     1.000
CYS  LEU   0.00025  -101.833   -68.670     6.977     2.172     1.253     7.897
CYS  LEU   0.00255   -65.833   -62.991   -22.524     3.964     3.039    13.288
CYS  LEU   0.00530   -63.919   -67.216   -85.232     0.859     1.385     2.726
CYS  LEU   0.00050  -112.387   -74.955  -126.130     1.000     1.000     1.000
CYS  LEU   0.06777    64.363  -177.544   -82.793     0.971     1.093     5.498
CYS  LEU   0.00007    72.124   -65.141   -22.922     0.472     0.948     1.235
CYS  LEU   0.00705    59.613   -84.176   -95.579     1.537     2.769     2.083
CYS  LEU   0.05421  -176.273    58.469   -80.322     0.813     0.583     3.213
CYS  LEU   0.10724  -172.459   173.518   -98.538     0.670     1.086     3.386
CYS  LEU   0.00006  -159.960   -81.136   -76.401    13.685     5.452     5.157
CYS  LEU   0.31297   -64.554  -175.637   -87.291     0.492     0.832     1.925
CYS  LEU   0.00067   -54.942    95.489   -65.836     1.786     1.099     5.402
CYS  LEU   0.00005   -65.341    74.128    17.604     0.390     4.319    10.976
CYS  LEU   0.00018   -66.518    73.331  -155.218     0.957     2.753    15.114
CYS  LEU   0.00001    57.381    72.373  -139.144     1.000     1.000     1.000
CYS  LYS   0.01044  -176.196    58.282    99.389     1.082     0.747     3.084
CYS  LYS   0.07105    64.044  -178.766    94.518     1.237     1.949     5.171
CYS  LYS   0.00032    61.422   -83.538    83.485     1.917     4.280     4.945
CYS  LYS   0.00002    73.743   -66.820   159.484     1.000     1.000     1.000
CYS  LYS   0.00036   -65.554    73.073  -161.493     0.113     0.126     0.148
CYS  LYS   0.00129   -55.715    95.622   115.329     1.023     0.697     3.344
CYS  LYS   0.23744   -64.560  -176.128    91.666     0.481     0.603     0.744
CYS  LYS   0.09543  -172.759   174.010    83.182     1.006     1.190     3.562
CYS  LYS   0.00054   -63.128   -65.994    95.554     1.598     2.773     4.296
CYS  LYS   0.00087  -101.771   -70.328  -165.654     1.010     0.776     5.134
CYS  LYS   0.00277   -65.686   -62.343   154.684     4.552     3.635    18.120
CYS  LYS   0.00089   -63.243   -66.135   -86.114     0.033     0.211     0.928
CYS  LYS   0.00017  -101.422   -70.631    16.966     1.469     0.689     1.835
CYS  LYS   0.00257   -64.465   -61.525   -31.069     4.410     3.434    17.478
CYS  LYS   0.00001  -154.354   -78.770   -78.867     1.000     1.000     1.000
CYS  LYS   0.06184  -176.387    58.584   -80.518     1.266     0.586     4.238
CYS  LYS   0.15843    64.667  -179.141   -88.367     1.237     1.422     3.512
CYS  LYS   0.00009    73.341   -66.708   -23.271     0.174     0.450     0.798
CYS  LYS   0.00907    67.272   -80.354   -97.256     3.373     2.991     2.617
CYS  LYS   0.00015   -65.600    73.032    19.219     0.325     0.386     0.959
CYS  LYS   0.00049   -55.821    95.780   -64.297     0.321     0.150     0.956
CYS  LYS   0.21922   -64.446  -176.177   -88.721     0.691     0.578     1.134
CYS  LYS   0.12655  -173.103   174.015   -97.230     0.723     1.196     3.301
CYS  MET   0.00878  -177.744    58.248    94.882     1.691     0.712     4.535
CYS  MET   0.00005  -170.301    58.622    36.698     1.000     1.000     1.000
CYS  MET   0.06482    65.471  -177.565    99.322     1.743     1.858     5.644
CYS  MET   0.03260    65.001   -84.882    81.263     2.061     2.380     1.244
CYS  MET   0.00013    73.183   -69.741   166.205     1.309     3.047     7.607
CYS  MET   0.00006  -100.980   -68.631  -174.428     4.485     1.818    10.856
CYS  MET   0.00311   -63.965   -67.211    96.474     1.102     1.769     3.182
CYS  MET   0.00043   -62.545   -60.731   144.057     2.759     2.148     9.969
CYS  MET   0.00015   -54.586    96.947   125.484     1.180     0.792     8.000
CYS  MET   0.00082   -64.977    74.870  -148.198     1.417     1.827    22.151
CYS  MET   0.08982  -172.941   174.102    83.233     1.356     0.879     3.358
CYS  MET   0.17988   -64.150  -175.871    91.904     0.894     0.641     1.862
CYS  MET   0.01811  -176.781    58.219   -84.324     2.287     1.926     3.022
CYS  MET   0.16623    65.177  -178.564   -85.102     1.729     1.831     5.779
CYS  MET   0.00007    71.904   -66.833   -21.229     1.173     0.171     1.503
CYS  MET   0.06576    61.823   -87.410  -101.142     3.444     3.762     2.796
CYS  MET   0.00353   -64.100   -67.220   -83.315     0.922     1.375     3.244
CYS  MET   0.00275   -73.808   -65.725   -10.311     9.113     1.242     7.084
CYS  MET   0.00004   -68.860    70.380    23.609     0.591     0.753     7.299
CYS  MET   0.00133   -57.112    95.389   -68.037     2.280     1.852     8.025
CYS  MET   0.07814  -172.884   174.109   -95.954     1.014     1.133     3.258
CYS  MET   0.28338   -63.972  -175.679   -87.531     1.240     0.874     3.576
CYS  PHE   0.00004    58.493    72.670    39.670     1.573     0.909     4.700
CYS  PHE   0.10690    64.953  -178.678    93.462     1.058     1.489     4.336
CYS  PHE   0.00071    73.746   -66.834   158.334     0.406     0.878     0.708
CYS  PHE   0.00941    63.960   -83.267    81.924     1.508     1.976     2.203
CYS  PHE   0.25368   -64.722  -175.957    91.880     0.593     0.635     2.058
CYS  PHE   0.00156   -55.536    96.225   118.386     0.427     0.638     4.207
CYS  PHE   0.00054   -65.338    72.847    20.185     0.183     0.404     0.783
CYS  PHE   0.00019   -62.730    81.117    61.050     1.887     2.759     2.747
CYS  PHE   0.00025  -172.236    60.887    33.164     1.434     0.454     0.578
CYS  PHE   0.01226  -175.667    58.604    99.022     1.374     1.291     2.454
CYS  PHE   0.09858  -173.182   174.539    83.915     0.579     0.582     3.476
CYS  PHE   0.00005  -176.026   -88.770   111.219     0.631     0.758     0.346
CYS  PHE   0.00001  -137.637   -61.971    96.127     1.000     1.000     1.000
CYS  PHE   0.00118   -64.619   -67.720    95.174     1.377     1.840     3.151
CYS  PHE   0.00007  -102.668   -68.422  -175.396     2.475     1.663     8.679
CYS  PHE   0.00864   -63.475   -61.374   149.926     4.496     3.275    16.415
CYS  PHE   0.00011  -162.152   -79.780   -74.921    18.183    12.928     4.862
CYS  PHE   0.00311   -64.182   -66.798   -83.449     1.412     1.498     2.065
CYS  PHE   0.00004  -109.679   -74.768  -130.303     3.606     1.244     5.489
CYS  PHE   0.00048   -99.536   -68.907     7.820     3.726     1.405     7.019
CYS  PHE   0.00351   -67.857   -64.209   -17.537     3.422     2.294    10.333
CYS  PHE   0.00002  -107.549   -73.661    45.518     1.000     1.000     1.000
CYS  PHE   0.14927    65.049  -177.431   -82.131     1.068     1.852     6.100
CYS  PHE   0.01125    64.019   -84.806   -99.573     0.816     1.903     1.832
CYS  PHE   0.00023    73.413   -66.284   -24.487     0.683     2.075     4.401
CYS  PHE   0.14246  -173.169   174.117   -98.327     0.552     0.725     2.928
CYS  PHE   0.17788   -64.498  -175.982   -88.066     0.510     0.658     1.934
CYS  PHE   0.00043   -55.257    96.090   -62.960     1.060     0.400     2.134
CYS  PHE   0.01646  -175.895    59.227   -79.663     1.336     1.645     2.829
CYS  PHE   0.00001  -174.414    60.926  -148.335     1.000     1.000     1.000
CYS  PHE   0.00010    57.805    71.678  -125.424     1.514     0.834    20.623
CYS  PHE   0.00004   -61.803    82.360  -122.193     0.326     0.206     4.021
CYS  PHE   0.00054   -64.354    75.589  -166.987     1.166     2.162     4.515
CYS  PRO   0.09682  -172.031   174.585    81.243     0.457     2.178     2.473
CYS  PRO   0.02000  -175.834    59.361    96.910     2.284     4.924     6.571
CYS  PRO   0.00165   -67.242    73.232    18.414     0.942     2.437     4.977
CYS  PRO   0.00002   -77.241    72.611    69.755     5.726    15.733     6.578
CYS  PRO   0.27507   -65.596  -176.068    93.575     1.175     0.784     2.216
CYS  PRO   0.00086   -56.001    95.521   113.856     1.014     0.972     4.802
CYS  PRO   0.00001    25.537    56.075    85.845     4.241     0.994     2.042
CYS  PRO   0.00004    56.712    71.352    40.221     2.222     3.186    12.866
CYS  PRO   0.08978    65.455  -177.586   102.573     0.935     1.115     6.257
CYS  PRO   0.00059    62.126   -84.521    81.979     2.821     1.080     0.339
CYS  PRO   0.00092    72.809   -66.279   157.334     1.247     1.025     4.789
CYS  PRO   0.00010  -139.105   -64.391   -80.038     7.989     7.466     1.783
CYS  PRO   0.00000  -174.261   -89.463   -68.528    11.861     4.046    13.689
CYS  PRO   0.01256   -64.821   -67.466   -87.811     0.864     1.704     2.375
CYS  PRO   0.00124  -100.937   -68.645     5.864     2.051     1.044     4.981
CYS  PRO   0.00759   -63.227   -60.607   -38.152     2.282     2.789    17.086
CYS  PRO   0.00008  -152.360   -73.791   101.951    19.217    14.325     7.416
CYS  PRO   0.00823   -65.405   -68.529    92.277     1.707     2.090     2.408
CYS  PRO   0.00054   -98.250   -71.606  -165.263     2.205     2.588     7.792
CYS  PRO   0.01292   -62.568   -60.025   142.604     2.532     2.096    13.097
CYS  PRO   0.22765   -65.599  -176.035   -86.303     1.295     1.212     2.640
CYS  PRO   0.00093   -55.946    95.387   -66.962     0.625     0.877     4.095
CYS  PRO   0.00013   -66.944    79.040  -122.641     3.349     2.423     5.848
CYS  PRO   0.00046   -64.781    75.180  -165.799     1.577     1.230     3.388
CYS  PRO   0.09314  -172.116   174.086   -99.722     0.677     2.090     1.812
CYS  PRO   0.01429  -175.543    59.511   -84.595     2.702     5.171     5.218
CYS  PRO   0.00002    28.825    55.526   -95.371     2.766     0.842     1.211
CYS  PRO   0.00003    54.940    72.558  -135.547     2.106     3.834     6.262
CYS  PRO   0.12831    64.435  -177.270   -82.868     1.581     0.965     6.169
CYS  PRO   0.00082    73.372   -66.094   -24.689     0.746     0.357     0.954
CYS  PRO   0.00518    62.703   -83.675   -97.662     2.204     2.247     2.695
CYS  SER   0.02786  -177.275    58.214   -84.570     1.486     0.565     3.449
CYS  SER   0.15121  -172.452   173.644   -98.429     0.966     0.756     3.003
CYS  SER   0.19664   -64.632  -175.443   -87.387     1.181     0.858     2.289
CYS  SER   0.00038   -54.971    94.837   -68.871     0.606     1.126     5.305
CYS  SER   0.00004   -65.540    72.985  -161.188     0.071     0.030     0.162
CYS  SER   0.00010   -63.612    80.323  -118.165     0.170     0.395     0.513
CYS  SER   0.12934    64.300  -178.017   -82.551     0.821     1.783     5.875
CYS  SER   0.00203    63.612   -82.645   -97.370     0.909     3.102     4.269
CYS  SER   0.00004    73.599   -66.601   -23.564     1.000     1.000     1.000
CYS  SER   0.00001    55.978    70.674  -138.264     1.000     1.000     1.000
CYS  SER   0.00105   -61.560   -65.728   -85.804     5.038     2.514     4.922
CYS  SER   0.00007  -101.938   -68.516     5.969     2.065     1.482     8.744
CYS  SER   0.00258   -64.532   -61.622   -29.857     3.451     3.140    15.058
CYS  SER   0.00070   -55.461   -62.599    90.601     4.576     2.350     4.019
CYS  SER   0.00004  -102.638   -69.744  -173.060     3.809     4.132    16.743
CYS  SER   0.00221   -67.076   -64.036   163.938     2.350     1.516     7.081
CYS  SER   0.03660  -177.263    58.246    95.440     1.331     0.975     5.379
CYS  SER   0.15111    64.113  -178.247    96.496     0.682     1.774     4.746
CYS  SER   0.00006    73.880   -66.201   157.472     0.530     0.177     0.254
CYS  SER   0.00066    62.748   -78.371    89.391     1.000     1.000     1.000
CYS  SER   0.00035   -55.014    95.811   115.695     0.837     0.395     2.627
CYS  SER   0.00002   -63.571    80.263    63.988     0.274     0.047     0.553
CYS  SER   0.00010   -66.003    72.320    21.900     1.390     1.485     5.208
CYS  SER   0.22696   -64.442  -175.672    92.807     1.263     0.854     1.876
CYS  SER   0.06984  -172.278   173.432    81.586     1.531     0.722     2.373
CYS  THR   0.14283    64.824  -178.015   -80.855     0.851     1.333     6.996
CYS  THR   0.00002    73.458   -67.550   -21.122     0.689     2.025     3.888
CYS  THR   0.00236    58.318   -90.589   -90.208     3.461     5.532     6.588
CYS  THR   0.09084  -172.534   173.671   -98.458     0.465     0.856     3.109
CYS  THR   0.12672   -64.848  -175.419   -87.190     0.508     0.821     1.989
CYS  THR   0.00018   -55.107    95.809   -63.921     0.871     0.568     3.000
CYS  THR   0.00412   -62.841    86.888  -110.602     1.000     1.000     1.000
CYS  THR   0.03906  -177.979    58.246   -86.296     1.143     0.340     3.476
CYS  THR   0.00023   -64.579    75.127  -166.039     1.014     1.751     4.745
CYS  THR   0.00041   -64.180   -67.326    94.810     1.174     1.594     2.648
CYS  THR   0.00007   -99.077   -69.346  -169.912     2.069     0.873     3.563
CYS  THR   0.00144   -65.665   -62.782   158.766     3.709     2.881    13.601
CYS  THR   0.00435   -49.734   -52.589   -70.187    11.174    11.334    11.422
CYS  THR   0.00017  -100.015   -71.340    17.833     4.395     2.560    14.110
CYS  THR   0.00193   -64.707   -61.863   -28.569     4.007     3.086    14.726
CYS  THR   0.00001  -109.555   -63.487   -24.786     1.000     1.000     1.000
CYS  THR   0.09619    64.294  -178.059    97.143     1.045     1.438     5.407
CYS  THR   0.00006    74.130   -66.222   157.431     0.171     0.170     0.152
CYS  THR   0.00028    62.504   -82.079    84.318     0.283     2.978     4.215
CYS  THR   0.26093   -64.747  -175.489    93.250     0.510     0.798     1.978
CYS  THR   0.00016   -55.424    95.393   114.124     0.566     0.532     2.871
CYS  THR   0.00016   -65.879    73.679    27.502     1.020     3.073    14.990
CYS  THR   0.02164  -176.495    58.728    98.961     1.661     0.705     5.707
CYS  THR   0.20582  -172.661   173.401    81.406     0.627     0.917     3.377
CYS  THR   0.00001  -175.861   -89.357   111.906     1.000     1.000     1.000
CYS  TRP   0.16068   -64.121  -175.412   -87.690     1.663     0.688     6.033
CYS  TRP   0.22413  -172.953   173.859   -97.443     0.467     0.853     3.731
CYS  TRP   0.02942  -177.017    58.361   -83.356     1.961     1.077     5.413
CYS  TRP   0.00158   -55.230    96.336   -52.635     1.969     1.560    12.389
CYS  TRP   0.00037   -64.934    75.885  -151.945     2.430     3.552    19.286
CYS  TRP   0.06039    64.021  -177.859   -87.181     1.572     1.891     3.781
CYS  TRP   0.00097    74.217   -64.559   -25.488     2.552     1.016     1.121
CYS  TRP   0.00143    62.109   -83.396   -96.718     2.589     6.540     6.411
CYS  TRP   0.00001    58.072    72.853  -139.577     1.000     1.000     1.000
CYS  TRP   0.00302   -65.384   -63.368   157.560     3.804     2.057    12.305
CYS  TRP   0.00134  -100.619   -70.400  -165.288     2.829     2.062    10.044
CYS  TRP   0.00017  -110.303   -75.338    49.419     0.576     0.046     1.205
CYS  TRP   0.00781   -63.866   -66.809    98.039     1.095     1.321     3.288
CYS  TRP   0.00008  -134.966   -64.737   -84.954     8.048     7.764    16.693
CYS  TRP   0.00002  -177.214   -90.022   -70.759     1.000     1.000     1.000
CYS  TRP   0.00170   -64.620   -68.336   -85.508     2.828     3.523     4.140
CYS  TRP   0.00071  -101.761   -68.168     3.151     2.441     1.359     7.995
CYS  TRP   0.00219   -65.668   -63.295   -24.677     4.342     2.452    14.971
CYS  TRP   0.26752   -63.952  -175.344    94.720     1.793     1.315     5.524
CYS  TRP   0.00737   -55.359    95.532   112.361     1.637     0.527     2.944
CYS  TRP   0.00042   -61.453    76.462    13.959     2.357     0.791     0.688
CYS  TRP   0.00020   -65.780    79.408    55.159     1.384     0.860     3.730
CYS  TRP   0.00004  -174.203    59.256    32.925     0.747     1.838     3.855
CYS  TRP   0.02689  -177.125    58.379    96.324     1.755     1.305     4.603
CYS  TRP   0.00002  -178.008   -89.999   111.491     0.093     2.337     0.933
CYS  TRP   0.09277  -172.656   174.189    83.243     0.822     0.761     3.758
CYS  TRP   0.00006    57.220    71.943    43.389     1.011     1.037     1.297
CYS  TRP   0.00004    38.750    50.891    89.260     0.956     1.001     7.298
CYS  TRP   0.10225    64.744  -179.328    93.132     1.614     1.702     5.670
CYS  TRP   0.00031    75.845   -64.598   155.143     2.487     0.897     1.759
CYS  TRP   0.00608    60.581   -87.090    79.793     2.251     4.531     4.491
CYS  TYR   0.15877   -64.264  -176.056    91.042     0.853     0.480     2.583
CYS  TYR   0.00017   -66.013    79.221    54.678     0.975     0.475     1.548
CYS  TYR   0.00530   -54.526    96.273   118.510     2.541     0.995     7.378
CYS  TYR   0.15343  -172.811   174.212    84.519     0.986     0.961     3.450
CYS  TYR   0.00008  -175.739   167.051    42.671     1.000     1.000     1.000
CYS  TYR   0.00017  -172.619    59.739    33.398     1.430     0.278     2.401
CYS  TYR   0.03701  -176.421    58.908    98.836     1.527     1.766     2.473
CYS  TYR   0.00006    58.188    72.285    39.920     1.152     0.595     2.455
CYS  TYR   0.00086    61.098   174.732    45.645     0.011     0.381     5.858
CYS  TYR   0.12816    64.328  -178.692    94.344     1.581     2.077     6.270
CYS  TYR   0.00698    65.158   -83.310    81.024     3.441     5.425     4.128
CYS  TYR   0.00002    77.052   -63.531   152.234     1.000     1.000     1.000
CYS  TYR   0.00111   -95.555   -68.899  -174.275    11.835     1.707     8.056
CYS  TYR   0.00583   -64.774   -67.539   -85.045     1.533     2.186     4.100
CYS  TYR   0.00009  -142.889   -66.903   -78.605    11.248    10.288     1.629
CYS  TYR   0.00100  -100.383   -70.457    13.305     0.905     1.454     4.600
CYS  TYR   0.00041   -64.010   -61.290   -29.595     3.644     3.376    14.547
CYS  TYR   0.00006  -136.999   -61.832    95.141     1.608     0.570     1.747
CYS  TYR   0.00327   -64.629   -67.098    96.194     0.740     1.256     2.693
CYS  TYR   0.00002   -62.684   -60.024   146.114     1.000     1.000     1.000
CYS  TYR   0.26987   -63.727  -175.680   -87.128     1.377     1.049     4.320
CYS  TYR   0.00501   -53.646    96.712   -59.304     1.943     0.662     4.036
CYS  TYR   0.00120   -64.585    74.546  -162.684     1.605     1.310     6.968
CYS  TYR   0.09406  -173.154   174.211   -95.739     0.795     0.777     2.811
CYS  TYR   0.00104  -175.218    59.744  -152.114     0.208     0.022     0.531
CYS  TYR   0.02640  -177.746    58.220   -84.503     1.604     0.708     3.922
CYS  TYR   0.00024    61.009   174.189  -140.035     0.421     0.792     0.348
CYS  TYR   0.09275    64.201  -176.962   -82.943     1.928     0.985     4.556
CYS  TYR   0.00018    72.464   -65.135   -23.971     1.993     1.459     3.052
CYS  TYR   0.00646    62.457   -86.373  -101.622     2.113     4.196     4.801
CYS  TYR   0.00001    56.395    70.968  -138.945     1.000     1.000     1.000
CYS  VAL   0.09538    65.769  -178.508   -85.937     1.674     1.161     4.460
CYS  VAL   0.00108    73.649   -68.942   -18.732     0.456     2.204     4.641
CYS  VAL   0.00986    64.711   -84.106  -100.312     1.965     2.830     1.940
CYS  VAL   0.00060  -172.782    59.838  -150.826     0.289     0.253     0.569
CYS  VAL   0.01310  -177.282    58.064   -86.028     2.370     1.617     3.056
CYS  VAL   0.23554   -64.435  -175.935   -87.716     1.389     0.748     1.604
CYS  VAL   0.12251  -172.199   173.062   -98.491     0.752     0.524     2.865
CYS  VAL   0.00530   -56.149    96.030   -64.486     0.771     0.825     5.379
CYS  VAL   0.00251   -67.117    74.212    15.662     0.818     1.098     2.200
CYS  VAL   0.00008   -66.150    77.868    57.623     1.000     1.000     1.000
CYS  VAL   0.00001    28.904    55.074   -89.340     1.000     1.000     1.000
CYS  VAL   0.00245   -63.889   -66.373   -82.074     0.886     1.051     1.941
CYS  VAL   0.00092   -79.021   -66.119    -8.008    16.346     2.076    10.266
CYS  VAL   0.00002  -144.886   -65.370    93.127     9.967     3.971     1.741
CYS  VAL   0.00684   -64.585   -68.120    92.933     1.522     2.090     4.459
CYS  VAL   0.00146   -71.719   -64.758   167.086    10.016     2.911    14.202
CYS  VAL   0.13775    65.024  -178.964    95.634     1.462     1.194     5.728
CYS  VAL   0.00058    71.723   -73.591   171.202     2.111     2.943     5.134
CYS  VAL   0.01836    64.167   -84.419    78.849     3.123     5.565     4.345
CYS  VAL   0.00041  -172.687    60.061    32.403     0.468     0.757     1.773
CYS  VAL   0.00809  -175.063    59.238    98.651     2.680     2.773     4.747
CYS  VAL   0.00600   -55.186    96.079   116.206     1.556     0.742     5.563
CYS  VAL   0.00178   -66.602    75.141  -166.651     2.031     2.151     5.314
CYS  VAL   0.23991   -63.973  -176.170    92.547     0.625     0.420     1.216
CYS  VAL   0.08947  -172.478   173.586    82.897     0.866     0.901     3.362
GLN  ALA   0.06792  -176.398    58.061   -82.163     1.261     0.713     3.974
GLN  ALA   0.00018    57.572    71.829  -140.045     2.129     1.172     1.814
GLN  ALA   0.00001    34.082    54.692   -98.804     1.000     1.000     1.000
GLN  ALA   0.00082   -56.012    95.788   -65.060     0.353     0.228     0.971
GLN  ALA   0.00061   -64.312    79.313  -117.902     0.411     0.515     0.014
GLN  ALA   0.00069   -65.826    72.495  -160.965     0.119     0.125     2.525
GLN  ALA   0.10783    64.043  -178.568   -88.176     0.774     1.245     2.156
GLN  ALA   0.00023    73.536   -66.153   -23.732     0.712     0.628     0.672
GLN  ALA   0.00379    60.892   -82.785   -95.662     2.419     4.607     3.618
GLN  ALA   0.17570   -64.782  -175.817   -88.493     0.539     0.519     1.219
GLN  ALA   0.07315  -172.668   174.535   -94.977     0.618     0.646     2.841
GLN  ALA   0.00002  -171.986   -85.194   -73.918     6.467     6.120     5.112
GLN  ALA   0.00346   -63.599   -66.476   -84.012     0.238     0.297     0.430
GLN  ALA   0.00231  -100.582   -69.936    12.436     2.139     1.175     4.737
GLN  ALA   0.00539   -65.140   -62.214   -26.222     3.891     3.093    13.787
GLN  ALA   0.00831   -63.741   -66.797    95.494     0.878     1.197     1.743
GLN  ALA   0.00231   -98.535   -69.955  -168.719     3.380     2.118     7.339
GLN  ALA   0.00386   -65.342   -62.206   154.739     4.954     3.321    16.221
GLN  ALA   0.23254   -64.721  -176.059    91.977     0.574     0.606     1.313
GLN  ALA   0.00157   -55.665    95.702   115.232     0.997     0.581     3.030
GLN  ALA   0.00061   -65.647    72.490    18.290     0.554     0.931     3.421
GLN  ALA   0.00192   -64.967    78.520    64.231     0.916     0.964     2.650
GLN  ALA   0.05870  -176.334    58.133    96.588     1.520     0.450     3.864
GLN  ALA   0.00005  -170.919    69.266  -177.633     1.000     1.000     1.000
GLN  ALA   0.00002  -173.928   -86.527   109.810     0.316     0.432     0.146
GLN  ALA   0.14882  -172.793   174.571    85.489     0.498     0.596     2.809
GLN  ALA   0.00018    56.481    71.338    44.353     1.495     0.753     1.374
GLN  ALA   0.08482    64.009  -177.911    94.821     0.838     2.581     4.592
GLN  ALA   0.00025    72.743   -66.500   159.169     1.739     0.414     2.116
GLN  ALA   0.01393    62.096   -83.238    83.384     1.477     3.168     2.992
GLN  ARG   0.01996  -176.899    57.462    96.964     2.002     0.816     4.364
GLN  ARG   0.00025  -173.306    59.870    31.183     1.000     1.000     1.000
GLN  ARG   0.16338    62.139  -179.404    83.162     2.834    12.700    14.694
GLN  ARG   0.02660    76.940   -61.160   148.395     2.764     1.880     5.002
GLN  ARG   0.03501    66.273   -78.321    87.188     1.748     7.936     9.345
GLN  ARG   0.08164  -173.486   177.497    88.290     1.050     3.858     1.362
GLN  ARG   0.15765   -65.271   179.975    87.857     2.773     6.049     7.455
GLN  ARG   0.00005   -66.882    71.203  -159.196     3.157     3.765     3.808
GLN  ARG   0.00285   -55.827    95.578   111.973     0.825     0.813     6.559
GLN  ARG   0.00052  -104.056   -65.651    -7.507     2.558     3.697    18.075
GLN  ARG   0.00075   -63.026   -62.522   -21.934     9.339     3.742    13.140
GLN  ARG   0.00214   -63.320   -65.890   -83.340     0.219     0.555     0.896
GLN  ARG   0.00008  -119.691   -71.860  -106.885     1.000     1.000     1.000
GLN  ARG   0.00063   -64.295   -68.108    91.808     2.665     3.706     4.466
GLN  ARG   0.00010  -103.762   -68.597  -176.298     2.160     2.017     8.306
GLN  ARG   0.00042   -67.867   -64.534   166.406     3.290     2.965    13.945
GLN  ARG   0.00712  -176.333    57.264   -83.459     1.675     0.949     2.913
GLN  ARG   0.00006  -173.160    60.639  -150.651     1.000     1.000     1.000
GLN  ARG   0.03290  -172.166   175.146   -93.355     2.212     2.012     1.698
GLN  ARG   0.18008   -65.801   179.345   -93.406     2.667     6.428     7.740
GLN  ARG   0.00004   -63.470    74.957    15.909     2.398     1.848     3.296
GLN  ARG   0.00296   -55.152    95.829   -65.554     0.830     1.241     6.202
GLN  ARG   0.02102    76.769   -60.606   -33.391     0.289     0.752     1.233
GLN  ARG   0.00638    64.173   -87.664  -106.978     4.567     9.978     8.746
GLN  ARG   0.00120    60.989    80.050  -118.638     0.463     2.372     0.318
GLN  ARG   0.25623    62.340  -178.561   -96.431     2.467    12.253    13.804
GLN  ASN   0.11813    64.691  -178.793   -86.874     1.333     1.099     5.084
GLN  ASN   0.02177    63.557   -83.577   -97.808     4.165     4.384     0.271
GLN  ASN   0.00043    72.500   -71.627   -14.779     1.139     3.019     4.125
GLN  ASN   0.14001  -173.022   174.354   -95.226     0.776     0.654     2.638
GLN  ASN   0.01715  -177.863    57.920   -87.505     1.047     0.684     1.385
GLN  ASN   0.00355   -61.492   -64.805   -80.007     6.074     5.829     7.279
GLN  ASN   0.00039   -80.002   -65.718   -10.868    17.542     1.667     7.604
GLN  ASN   0.20790   -64.205  -176.081   -88.480     0.659     0.528     1.071
GLN  ASN   0.00185   -54.750    96.498   -60.729     1.136     0.691     5.936
GLN  ASN   0.00068   -63.988    75.071  -164.594     2.357     1.470     2.684
GLN  ASN   0.00078   -68.080    64.892  -130.234     2.414     9.019    11.640
GLN  ASN   0.12030    64.741  -178.777    92.258     1.206     1.366     3.081
GLN  ASN   0.00008    75.750   -64.356   153.822     0.326     0.326     0.722
GLN  ASN   0.01088    63.748   -87.727    75.432     3.179     7.379     7.116
GLN  ASN   0.00045  -104.305   -67.516   178.198     1.876     1.223     5.173
GLN  ASN   0.00178   -64.230   -61.151   149.953     3.614     2.532    11.482
GLN  ASN   0.00147   -64.529   -67.886    95.951     2.701     3.078     3.811
GLN  ASN   0.00002  -139.626   -65.262    99.616     1.000     1.000     1.000
GLN  ASN   0.06063  -172.338   174.043    85.022     1.220     0.735     3.251
GLN  ASN   0.01556  -177.910    58.010    93.171     2.254     1.479     1.939
GLN  ASN   0.00065   -66.238    73.147    16.782     1.912     1.042     2.799
GLN  ASN   0.00016   -66.839    75.227    59.912     2.580     5.483     3.776
GLN  ASN   0.27276   -64.001  -176.145    92.220     0.607     0.437     0.919
GLN  ASN   0.00262   -55.309    95.979   115.051     1.218     0.943     6.654
GLN  ASP   0.15600    64.606  -179.073   -87.562     1.076     2.182     6.290
GLN  ASP   0.00048    61.132   -88.244  -103.699     3.578     6.698     8.153
GLN  ASP   0.00002  -128.516   -71.493  -101.308     1.000     1.000     1.000
GLN  ASP   0.00001  -177.079   -89.441   -67.748     1.000     1.000     1.000
GLN  ASP   0.00609   -64.065   -67.278   -85.678     1.629     1.699     3.647
GLN  ASP   0.00140   -64.761   -63.912   -20.137     2.268     2.007     9.836
GLN  ASP   0.00001  -104.257   -66.634    -4.484     1.000     1.000     1.000
GLN  ASP   0.00031  -173.260    59.574  -149.150     0.579     0.494     2.079
GLN  ASP   0.01835  -177.925    57.958   -86.723     2.798     2.093     5.347
GLN  ASP   0.04726  -172.217   173.578   -96.555     1.363     1.160     2.448
GLN  ASP   0.20846   -64.161  -175.788   -87.351     0.762     0.527     1.908
GLN  ASP   0.00025   -65.294    75.405  -156.368     1.711     2.973    17.361
GLN  ASP   0.00064   -55.680    94.650   -56.967     1.720     1.100    20.402
GLN  ASP   0.00042   -63.731    75.673    21.427     3.022     2.160    18.065
GLN  ASP   0.00009  -173.804    59.490    34.051     1.345     0.579     1.920
GLN  ASP   0.00072  -170.685    63.072    95.010     5.805     6.282     5.221
GLN  ASP   0.00007    72.289   -68.270   158.894     0.909     1.691     1.857
GLN  ASP   0.00918    61.044   -84.052    83.320     3.419     4.595     4.660
GLN  ASP   0.22894    64.312  -178.368    93.119     1.429     1.656     3.468
GLN  ASP   0.00002    64.472    83.369    75.959     1.000     1.000     1.000
GLN  ASP   0.00032   -65.976   -64.573   165.041     2.144     0.606     4.316
GLN  ASP   0.00463   -65.191   -67.946    95.608     2.167     1.950     2.664
GLN  ASP   0.00005  -128.582   -71.468    78.278     1.000     1.000     1.000
GLN  ASP   0.10467  -172.819   173.844    83.658     1.361     0.511     2.684
GLN  ASP   0.21090   -64.485  -175.777    93.669     1.287     0.645     1.954
GLN  ASP   0.00070   -55.522    95.679   113.397     1.670     1.659     6.350
GLN  CYS   0.08965    66.404  -177.475    95.437     1.228     1.220     4.856
GLN  CYS   0.00002    73.649   -66.157   159.509     1.506     1.521     1.272
GLN  CYS   0.01377    64.666   -82.998    80.019     4.562     8.193     6.497
GLN  CYS   0.00001    57.354    71.213    38.345     1.000     1.000     1.000
GLN  CYS   0.02663  -177.026    58.419    95.720     2.395     1.666     3.839
GLN  CYS   0.00001  -172.310    59.561    32.026     1.000     1.000     1.000
GLN  CYS   0.00276   -64.586   -67.637    95.976     1.333     1.788     3.699
GLN  CYS   0.00109   -74.972   -65.568   170.894    14.766     1.810     9.087
GLN  CYS   0.00004  -155.321   -78.983   102.184     1.000     1.000     1.000
GLN  CYS   0.00093   -65.375    73.626  -164.765     1.094     1.258     1.518
GLN  CYS   0.00201   -54.959    95.335   114.782     1.218     1.665    10.539
GLN  CYS   0.27783   -64.289  -176.138    91.871     0.696     0.457     0.951
GLN  CYS   0.08732  -172.288   172.810    81.219     0.844     0.732     3.162
GLN  CYS   0.00066  -172.555    59.645  -148.966     0.492     0.224     1.026
GLN  CYS   0.01615  -177.197    58.257   -84.439     1.527     0.786     3.742
GLN  CYS   0.13380    65.191  -178.431   -85.514     0.599     1.532     6.263
GLN  CYS   0.00849    62.465   -86.360  -102.255     1.862     9.072    11.515
GLN  CYS   0.00041    77.731   -58.933   -35.767     2.813     1.808     7.375
GLN  CYS   0.00374   -64.113   -66.833   -84.209     1.001     1.061     1.480
GLN  CYS   0.00058   -76.877   -65.722   -10.598    19.964     1.133     7.291
GLN  CYS   0.00038   -66.316    74.056    17.370     1.586     1.809     4.400
GLN  CYS   0.00109   -54.612    94.795   -66.862     0.890     1.652    16.801
GLN  CYS   0.29591   -64.083  -176.248   -88.482     0.659     0.382     0.843
GLN  CYS   0.03672  -171.925   172.948   -98.543     0.636     0.709     3.800
GLN  GLN   0.05352    61.527   -85.916   -98.786     0.546     1.505     1.462
GLN  GLN   0.07050    64.452  -178.549   -86.635     0.831     1.513     4.119
GLN  GLN   0.31297   -64.340  -175.931   -87.803     0.535     0.587     1.526
GLN  GLN   0.00005   -65.954    72.493    15.379     0.000     0.000     0.000
GLN  GLN   0.00073   -54.595    94.418   -70.493     0.621     0.666     3.187
GLN  GLN   0.03043  -177.279    57.584   -85.001     1.084     0.172     2.605
GLN  GLN   0.03312  -173.015   174.852   -94.838     0.461     0.918     3.505
GLN  GLN   0.00078  -104.364   -67.455    -0.425     1.463     0.974     5.922
GLN  GLN   0.00081   -63.627   -66.619   -83.926     0.000     0.000     0.000
GLN  GLN   0.00011   -54.840   -55.777   -45.081     4.649     2.462     5.587
GLN  GLN   0.00029   -63.754   -66.891    96.515     0.000     0.000     0.000
GLN  GLN   0.00033  -103.043   -68.252  -175.681     1.851     1.397     8.721
GLN  GLN   0.00055   -70.315   -64.970   168.136     3.058     1.983     8.866
GLN  GLN   0.05346  -178.228    57.835    92.854     0.749     0.136     0.961
GLN  GLN   0.00079    60.220   -84.387    82.700     1.711     3.659     3.465
GLN  GLN   0.04429    64.320  -178.559    94.315     0.761     1.063     5.487
GLN  GLN   0.00106   -54.630    94.242   109.090     0.000     0.000     0.000
GLN  GLN   0.00017   -65.874    72.816  -165.668     0.000     0.000     0.000
GLN  GLN   0.27362   -64.258  -176.270    91.891     0.569     0.483     0.713
GLN  GLN   0.12243  -173.334   174.493    85.051     0.252     0.589     2.877
GLN  GLU   0.00043  -173.231    59.565  -147.835     0.831     0.160     0.285
GLN  GLU   0.02633  -176.975    58.032   -86.830     2.752     2.305     2.574
GLN  GLU   0.16997    65.445  -178.061   -86.384     1.479     1.781     4.864
GLN  GLU   0.00808    60.117   -86.005   -98.426     2.837     3.873     4.151
GLN  GLU   0.00033    73.560   -65.667   -27.709     2.259     1.949    12.536
GLN  GLU   0.10854  -173.211   173.731   -98.531     1.244     0.777     3.244
GLN  GLU   0.21608   -64.158  -175.941   -87.792     1.052     0.577     1.285
GLN  GLU   0.00160   -55.372    94.313   -72.312     1.190     0.635     4.872
GLN  GLU   0.00091   -64.991   -68.852   -86.266     2.086     1.662     2.070
GLN  GLU   0.00152   -77.933   -65.511   -11.878    17.738     1.722     7.168
GLN  GLU   0.00002  -136.020   -62.670    93.289     1.000     1.000     1.000
GLN  GLU   0.00001  -169.525   -81.815   150.041     1.000     1.000     1.000
GLN  GLU   0.00318   -65.507   -68.808    95.297     1.386     1.715     3.270
GLN  GLU   0.00034  -103.111   -68.477  -178.893     3.174     2.949    10.501
GLN  GLU   0.00164   -66.072   -62.763   157.474     4.833     3.578    17.135
GLN  GLU   0.05159  -177.354    57.748    92.563     1.652     1.277     1.518
GLN  GLU   0.00007  -173.010    59.991    33.212     1.000     1.000     1.000
GLN  GLU   0.00071   -66.295    70.444    20.555     1.955     2.219     5.820
GLN  GLU   0.00004   -65.711    77.186    60.923     1.000     1.000     1.000
GLN  GLU   0.00039   -64.004    75.500  -165.841     3.213     3.311     5.883
GLN  GLU   0.00065   -54.813    95.493   113.266     1.175     1.610     6.458
GLN  GLU   0.11405    64.960  -178.804    93.098     1.047     1.540     5.059
GLN  GLU   0.00008    76.088   -63.836   152.606     2.677     0.581     4.595
GLN  GLU   0.00593    64.113   -85.712    79.071     3.834     5.724     5.261
GLN  GLU   0.18350   -64.150  -176.217    92.300     0.666     0.594     1.173
GLN  GLU   0.10401  -173.297   173.930    82.447     1.245     0.536     2.946
GLN  GLY   0.00007    57.147    72.764  -125.565     1.407     1.711    16.507
GLN  GLY   0.00001    32.894    54.524   -85.665     1.000     1.000     1.000
GLN  GLY   0.12734    64.720  -179.155   -88.157     1.498     2.263     2.123
GLN  GLY   0.00162    67.255   -80.754   -99.337     2.351     3.433     0.579
GLN  GLY   0.00098    73.088   -67.652   -22.472     0.937     1.465     2.852
GLN  GLY   0.00789   -63.648   -66.341   -82.796     0.512     0.645     0.769
GLN  GLY   0.00180   -74.986   -65.770   -10.389    13.906     2.231    11.977
GLN  GLY   0.07090  -171.816   173.977   -94.045     1.106     1.040     0.793
GLN  GLY   0.32744   -64.233  -176.207   -88.596     0.556     0.474     1.133
GLN  GLY   0.00020  -171.676    59.706  -146.913     0.675     0.503     1.265
GLN  GLY   0.00256  -170.469    64.781   -85.754     5.477     5.544     3.959
GLN  GLY   0.00222  -172.695    60.065    32.537     0.734     0.383     1.843
GLN  GLY   0.00549  -173.187    61.981    96.612     6.736     6.743     4.810
GLN  GLY   0.00621   -54.586    96.225   116.193     0.932     0.689     6.386
GLN  GLY   0.00006   -65.166    79.480  -113.300     3.670     2.728     1.582
GLN  GLY   0.00204   -64.869    74.999  -166.843     1.599     1.114     4.119
GLN  GLY   0.00251   -55.122    96.943   -60.324     1.409     0.615     3.843
GLN  GLY   0.00017   -64.887    78.502    62.347     1.944     3.168     3.767
GLN  GLY   0.00210   -65.416    74.197    16.997     0.459     0.512     3.355
GLN  GLY   0.00008    57.356    71.966    45.065     1.930     0.841     1.264
GLN  GLY   0.00007    49.449    61.069    85.699     7.442     9.485     7.074
GLN  GLY   0.07989    66.194  -179.351    92.195     1.214     0.530     2.049
GLN  GLY   0.00014    74.290   -66.233   157.816     0.938     1.821     2.252
GLN  GLY   0.01477    65.324   -83.085    81.103     1.826     3.566     1.216
GLN  GLY   0.01352   -63.697   -66.456    97.584     0.818     1.016     1.636
GLN  GLY   0.00005   -99.155   -69.252  -169.154     0.282     0.190     2.054
GLN  GLY   0.00074   -66.917   -64.037   161.461     4.896     2.513    14.462
GLN  GLY   0.26330   -63.783  -175.992    92.903     0.724     0.590     1.724
GLN  GLY   0.06583  -172.117   173.857    85.587     1.169     0.940     1.602
GLN  HID   0.00064   -64.286    74.547    17.348     2.190     2.695     7.939
GLN  HID   0.00031  -173.127    59.590    32.316     0.566     0.146     0.576
GLN  HID   0.02874  -177.286    57.740    94.814     1.528     0.651     2.484
GLN  HID   0.00066    76.442   -65.053   155.474     3.198     4.144     6.488
GLN  HID   0.03541    65.158  -179.570    90.608     0.472     0.990     3.720
GLN  HID   0.00574    61.062   -94.497    67.801     1.954     1.570     1.824
GLN  HID   0.00052  -104.151   -67.642  -179.402     1.589     1.102     6.492
GLN  HID   0.00056   -69.381   -64.262   165.125     4.418     2.840    12.587
GLN  HID   0.00005  -137.285   -61.945    95.051     0.049     0.014     0.003
GLN  HID   0.01291   -56.184   -58.121    98.546     2.201     2.323     1.871
GLN  HID   0.03333  -172.984   173.759    82.426     0.823     0.804     3.952
GLN  HID   0.00127   -55.491    96.623   118.269     1.201     1.388     7.420
GLN  HID   0.36545   -63.710  -176.258    92.326     0.942     0.522     1.222
GLN  HID   0.15166    65.542  -178.525   -88.075     0.909     1.440     3.452
GLN  HID   0.00006    73.905   -68.118   -21.513     1.615     0.628     0.689
GLN  HID   0.01393    64.696   -85.803  -103.005     3.299     6.981     7.199
GLN  HID   0.00001    62.565    80.646  -122.766     1.000     1.000     1.000
GLN  HID   0.00006  -142.451   -64.650   -79.179    13.259    11.375     0.333
GLN  HID   0.01536   -59.125   -61.734   -79.890     5.533     5.967     7.137
GLN  HID   0.00048   -91.750   -66.389    -6.924    17.986     0.657     3.403
GLN  HID   0.15799   -63.926  -175.949   -87.554     0.840     0.481     1.439
GLN  HID   0.00999   -56.571    95.755   -65.969     0.560     0.891     4.227
GLN  HID   0.00168   -67.363    72.701  -161.072     2.440     1.975     2.895
GLN  HID   0.00157   -69.236    66.468  -135.154     5.087     7.117    13.969
GLN  HID   0.09075  -173.039   174.055   -96.411     0.710     0.652     3.244
GLN  HID   0.00021  -172.920    59.873  -149.615     1.206     0.554     1.123
GLN  HID   0.07067  -175.254    57.394   -84.732     1.292     0.832     1.175
GLN  HIE   0.17715   -64.247  -176.007    91.766     0.709     0.551     0.439
GLN  HIE   0.00160   -58.059    93.714   107.288     2.386     1.066     2.351
GLN  HIE   0.00102   -71.119    68.694    27.030     2.947     3.185     8.874
GLN  HIE   0.00031  -173.554    60.341    31.771     1.484     0.586     2.893
GLN  HIE   0.00854  -175.863    58.251    99.093     2.553     3.170     3.580
GLN  HIE   0.19841  -172.777   174.361    85.272     0.580     0.668     2.646
GLN  HIE   0.00002  -176.975   -89.718   111.502     1.000     1.000     1.000
GLN  HIE   0.00006    55.466    70.804    45.389     0.155     0.043     0.195
GLN  HIE   0.10895    63.936  -179.387    91.098     1.054     1.981     1.857
GLN  HIE   0.00046    71.425   -67.183   160.212     1.211     2.520     3.366
GLN  HIE   0.00420    58.772   -87.070    80.459     1.711     2.785     6.390
GLN  HIE   0.01209   -63.271   -65.902    97.499     0.616     0.460     1.071
GLN  HIE   0.00023   -67.894   -64.865   167.959     2.539     1.719     8.306
GLN  HIE   0.00125   -68.152   -65.091   -12.994     1.821     0.165     1.019
GLN  HIE   0.01129   -63.089   -65.874   -83.211     1.094     1.467     4.055
GLN  HIE   0.00001  -111.003   -75.326  -129.142     1.000     1.000     1.000
GLN  HIE   0.13569    63.638  -179.474   -89.604     1.100     1.311     2.972
GLN  HIE   0.00014    72.145   -65.966   -22.835     1.057     2.400     0.736
GLN  HIE   0.00365    61.583   -80.676   -94.029     1.878     4.542     6.296
GLN  HIE   0.00001    55.191    70.572  -137.416     1.000     1.000     1.000
GLN  HIE   0.20654   -64.049  -175.702   -88.537     0.914     0.397     0.986
GLN  HIE   0.10897  -172.537   174.010   -95.320     1.144     0.894     2.151
GLN  HIE   0.00002  -176.955   -89.851   -71.217     1.000     1.000     1.000
GLN  HIE   0.00029  -173.233    59.594  -150.872     0.585     0.338     0.575
GLN  HIE   0.01811  -175.590    58.387   -80.001     1.429     2.030     3.301
GLN  HIE   0.00075   -58.340    94.182   -72.081     1.058     1.136     3.559
GLN  HIE   0.00025   -69.631    71.023  -152.580     2.121     3.743    11.420
GLN  HIP   0.19425  -175.384    56.804   -86.600     0.786     0.545     1.859
GLN  HIP   0.07345    65.147  -177.428   -87.869     1.119     1.659     2.351
GLN  HIP   0.01780    74.177   -55.954   -42.118     0.445     3.084     5.533
GLN  HIP   0.00387    71.716   -71.363  -100.154     7.827    19.606    13.945
GLN  HIP   0.04105  -172.670   174.387   -95.413     0.828     1.311     3.624
GLN  HIP   0.21790   -64.452  -176.635   -88.770     0.489     0.533     1.008
GLN  HIP   0.00161   -55.648    95.718   -63.576     1.207     1.060     3.104
GLN  HIP   0.00386   -63.044   -66.045   -86.213     0.610     0.794     1.069
GLN  HIP   0.00332  -100.695   -66.675    -3.619     2.256     2.061     6.137
GLN  HIP   0.00044   -64.632   -61.508   -29.414     4.092     3.585    15.931
GLN  HIP   0.00373   -63.353   -66.231    94.408     0.920     1.465     2.408
GLN  HIP   0.00880   -62.304   -59.186   141.242     1.759     1.479     6.987
GLN  HIP   0.00059   -99.614   -71.601  -162.467     2.514     1.436     3.177
GLN  HIP   0.00126  -113.639   -76.353  -124.290     1.000     1.000     1.000
GLN  HIP   0.01715    53.546    66.835    85.135     0.408     0.700     0.841
GLN  HIP   0.00003    58.751    72.253    41.505     1.246     0.107     2.197
GLN  HIP   0.05509    64.760  -178.515    91.466     1.141     1.257     2.448
GLN  HIP   0.00498    60.551   -86.187    80.333     2.850     4.751     8.855
GLN  HIP   0.01777    74.290   -55.993   134.623     0.255     2.330     5.342
GLN  HIP   0.14739  -174.970    56.598    94.909     0.718     0.752     2.042
GLN  HIP   0.16411   -64.028  -176.642    91.748     1.096     0.372     0.988
GLN  HIP   0.02026  -172.872   174.907    86.507     0.626     1.046     2.618
GLN  HIP   0.00053   -64.090    74.436    16.703     2.114     1.805     2.483
GLN  HIP   0.00004   -66.085    76.204    59.515     2.466     6.288    13.554
GLN  HIP   0.00026   -64.429    74.559  -163.376     1.666     1.888     3.570
GLN  HIP   0.00044   -55.239    95.513   113.269     1.551     0.894     5.062
GLN  ILE   0.01801  -177.756    58.085   -86.803     2.095     1.634     2.091
GLN  ILE   0.00001  -173.827    61.352  -145.067     1.000     1.000     1.000
GLN  ILE   0.07521    65.351  -178.577   -88.308     1.408     1.295     3.292
GLN  ILE   0.07612    61.537   -86.469  -100.018     2.356     3.007     1.983
GLN  ILE   0.00012    74.441   -66.532   -24.668     0.805     5.051    10.660
GLN  ILE   0.00001    56.116    71.610  -139.362     1.000     1.000     1.000
GLN  ILE   0.00198   -63.993   -67.011   -83.677     0.986     0.482     0.964
GLN  ILE   0.00078   -61.980   -60.406   -35.630     3.483     3.199    14.120
GLN  ILE   0.00386   -54.267    96.152   -64.336     0.477     0.559     5.743
GLN  ILE   0.00082   -61.312    77.029    11.911     2.580     2.002     3.947
GLN  ILE   0.22602   -63.651  -176.111   -87.865     0.798     0.426     1.040
GLN  ILE   0.08413  -173.394   174.894   -94.247     0.612     0.543     0.911
GLN  ILE   0.00468  -177.438    58.014    93.378     1.551     0.494     2.033
GLN  ILE   0.09729    65.032  -179.033    91.546     1.077     1.085     3.020
GLN  ILE   0.00057    74.677   -64.325   152.996     1.256     2.422     5.445
GLN  ILE   0.14154    61.080   -86.486    81.047     1.245     1.323     1.216
GLN  ILE   0.00039   -77.444   -66.627   176.590    20.050     3.297    15.600
GLN  ILE   0.00102   -62.415   -66.284   100.506     6.085     6.754    17.951
GLN  ILE   0.00038   -63.763    74.577  -165.572     3.641     4.003     5.627
GLN  ILE   0.00242   -51.908    95.776   115.905     2.931     1.120     6.973
GLN  ILE   0.03252  -173.517   174.774    86.020     0.709     0.468     1.059
GLN  ILE   0.23213   -64.094  -175.889    93.147     1.104     0.702     1.443
GLN  LEU   0.10967    65.018  -178.763    91.827     1.476     1.140     2.044
GLN  LEU   0.00070    77.671   -63.081   152.106     2.599     3.398     5.999
GLN  LEU   0.05506    60.850   -87.742    79.553     2.039     4.735     7.398
GLN  LEU   0.00001    54.607    71.262    46.614     1.000     1.000     1.000
GLN  LEU   0.00011  -173.566    60.128    33.344     1.237     0.527     0.666
GLN  LEU   0.04540  -176.175    58.441    99.788     1.004     1.080     3.422
GLN  LEU   0.04577  -173.648   175.038    85.976     0.999     1.104     2.764
GLN  LEU   0.24879   -64.190  -175.844    92.891     0.686     0.608     1.129
GLN  LEU   0.00324   -55.834    94.694   109.167     1.541     0.969     6.188
GLN  LEU   0.00023   -65.188    74.898    22.412     0.747     2.642    20.255
GLN  LEU   0.00152   -64.504   -67.242   -84.495     0.746     0.782     0.406
GLN  LEU   0.00090   -88.111   -67.021    -2.004    18.638     1.804    10.955
GLN  LEU   0.00001  -169.988   -82.727   -32.875     1.000     1.000     1.000
GLN  LEU   0.00040  -111.354   -75.200  -128.220     1.021     0.175     2.194
GLN  LEU   0.00075   -86.466   -68.088  -177.495    15.475     3.096    12.901
GLN  LEU   0.00378   -63.916   -67.195    97.353     0.413     0.433     2.516
GLN  LEU   0.00011  -111.079   -75.235    51.723     1.000     1.000     1.000
GLN  LEU   0.04817  -176.890    58.169   -83.069     1.677     1.335     4.408
GLN  LEU   0.00001  -172.701    59.615  -149.960     1.000     1.000     1.000
GLN  LEU   0.08145    64.714  -179.468   -88.884     1.578     1.318     3.024
GLN  LEU   0.05265    62.301   -86.017   -99.027     3.000     3.505     3.386
GLN  LEU   0.07681  -173.099   174.266   -95.663     1.148     0.856     2.430
GLN  LEU   0.22334   -64.198  -175.976   -87.669     1.194     0.702     1.328
GLN  LEU   0.00062   -55.610    97.158   -62.146     1.057     1.042     5.114
GLN  LEU   0.00049   -67.724    72.487  -161.682     3.188     3.436    11.856
GLN  LYS   0.00031  -101.032   -70.465  -165.349     0.112     0.020     0.308
GLN  LYS   0.00068   -67.673   -65.380   170.459     1.117     0.381     1.491
GLN  LYS   0.00167   -63.658   -66.719    96.770     2.202     2.501     5.009
GLN  LYS   0.00001  -136.897   -61.756    94.059     1.000     1.000     1.000
GLN  LYS   0.14164    65.185  -178.414    91.717     1.592     1.443     1.804
GLN  LYS   0.05972    62.386   -86.429    79.558     2.527     4.070     5.561
GLN  LYS   0.00002    75.182   -62.226   148.133     1.000     1.000     1.000
GLN  LYS   0.17356   -63.629  -176.292    92.694     0.561     0.401     0.797
GLN  LYS   0.06351  -172.855   174.833    86.457     1.216     2.147     0.949
GLN  LYS   0.00007   -64.227    75.268    28.444     2.147     2.563    21.861
GLN  LYS   0.00113   -54.439    95.954   115.701     2.001     0.701     5.255
GLN  LYS   0.00056   -67.108    71.793  -161.454     3.311     6.792    12.326
GLN  LYS   0.00004    54.389    67.981  -116.114     1.237     3.275    25.381
GLN  LYS   0.12779    64.553  -179.189   -88.851     1.415     1.664     1.948
GLN  LYS   0.00037    71.733   -66.743   -20.565     1.389     0.605     1.098
GLN  LYS   0.10900    61.209   -86.834   -99.664     1.055     1.412     1.767
GLN  LYS   0.00199   -63.533   -66.181   -83.707     0.452     0.456     1.387
GLN  LYS   0.00025   -71.236   -66.232    -8.575     9.673     1.278     8.503
GLN  LYS   0.00180   -54.900    95.856   -64.313     0.798     1.115     8.101
GLN  LYS   0.16671   -64.075  -176.159   -88.053     0.798     0.696     1.201
GLN  LYS   0.11276  -172.962   174.753   -94.335     0.763     1.628     1.702
GLN  LYS   0.00001  -175.325   -86.159   -73.045     1.000     1.000     1.000
GLN  LYS   0.00008  -171.328    58.842    34.331     0.014     0.040     0.142
GLN  LYS   0.01210  -175.814    58.213   100.751     0.828     1.364     2.173
GLN  LYS   0.00019  -173.380    60.087  -149.739     0.109     0.039     2.102
GLN  LYS   0.02405  -177.217    57.860   -83.400     1.587     0.835     4.655
GLN  MET   0.06453    66.211  -178.592    93.016     1.130     1.522     3.930
GLN  MET   0.03610    62.851   -86.742    79.612     2.091     1.969     1.017
GLN  MET   0.00002    76.354   -65.584   156.640     1.000     1.000     1.000
GLN  MET   0.00001    62.982    79.105    77.836     1.000     1.000     1.000
GLN  MET   0.00017  -173.158    60.358    33.083     0.768     0.613     1.886
GLN  MET   0.00080  -165.780    68.773    92.238     0.893     0.605     1.119
GLN  MET   0.00296   -63.655   -66.784    97.065     0.861     1.076     2.105
GLN  MET   0.00074   -61.820    76.745  -168.308     3.051     2.121     4.062
GLN  MET   0.00578   -56.669    95.178   111.628     1.994     1.401     7.306
GLN  MET   0.09233  -172.287   174.033    85.731     1.136     1.198     2.603
GLN  MET   0.24619   -63.925  -176.030    92.126     1.198     0.436     1.603
GLN  MET   0.00035  -165.347    68.606   -89.304     1.652     0.980     0.894
GLN  MET   0.00008  -171.706    59.045  -147.415     1.017     0.205     2.857
GLN  MET   0.07797    66.333  -178.697   -86.256     1.047     1.039     4.232
GLN  MET   0.10790    62.298   -86.447   -99.646     2.828     2.880     1.941
GLN  MET   0.00005    78.044   -63.613   -28.591     1.000     1.000     1.000
GLN  MET   0.00033   -65.805    73.994    17.550     1.673     1.176     1.977
GLN  MET   0.00187   -54.060    96.682   -61.364     1.465     0.808     7.724
GLN  MET   0.00354   -63.665   -66.477   -83.389     3.871     4.327     6.882
GLN  MET   0.26148   -63.889  -175.918   -87.726     1.464     0.749     2.354
GLN  MET   0.09680  -173.370   175.144   -93.583     0.805     0.625     0.435
GLN  PHE   0.10930    65.728  -179.713    90.142     1.642     1.100     4.296
GLN  PHE   0.00066    71.669   -69.020   160.323     1.610     2.102     3.119
GLN  PHE   0.03457    61.390   -87.685    79.102     1.938     3.578     3.963
GLN  PHE   0.01156   -63.314   -66.227    97.151     1.544     1.248     1.577
GLN  PHE   0.00008  -100.000   -70.087  -167.425     2.949     0.700     0.914
GLN  PHE   0.00143   -62.566   -60.358   145.710     4.092     3.513    17.363
GLN  PHE   0.23331   -64.202  -176.061    92.380     0.909     0.535     1.457
GLN  PHE   0.00004  -176.845   -89.776   111.399     0.006     0.011     0.028
GLN  PHE   0.12662  -172.707   174.374    85.715     0.720     0.972     2.564
GLN  PHE   0.22326   -63.854  -176.075   -88.716     0.857     0.613     1.192
GLN  PHE   0.06346  -171.633   173.979   -93.895     1.205     1.522     3.519
GLN  PHE   0.00005  -173.901   -85.826   -64.966     2.414     2.726    16.801
GLN  PHE   0.01257   -63.673   -66.611   -84.020     1.152     1.282     1.871
GLN  PHE   0.00274   -61.299   -59.372   -40.625     2.942     3.205    13.453
GLN  PHE   0.00004   -96.473   -69.870    10.981     1.000     1.000     1.000
GLN  PHE   0.00005    43.283    56.020   -92.141     7.246     7.352     8.205
GLN  PHE   0.00002    56.347    71.284  -138.718     1.000     1.000     1.000
GLN  PHE   0.10585    65.883  -179.468   -89.234     1.473     1.609     3.751
GLN  PHE   0.00007    74.921   -65.633   -24.487     3.228     1.714     2.328
GLN  PHE   0.03924    63.979   -87.131  -104.697     1.126     2.818     4.222
GLN  PHE   0.00004    59.811    72.731    41.774     2.001     0.756     1.534
GLN  PHE   0.00050  -174.128    60.181    30.067     1.012     0.788     2.859
GLN  PHE   0.00809  -174.174    60.566   101.282     3.926     3.286     3.940
GLN  PHE   0.00068  -173.410    60.061  -151.099     1.193     0.678     1.704
GLN  PHE   0.01342  -177.208    58.525   -83.884     2.205     2.198     5.140
GLN  PHE   0.00300   -58.047    95.909   -63.464     3.071     1.214     6.706
GLN  PHE   0.00062   -64.394    76.743    11.042     2.205     2.912     6.464
GLN  PHE   0.00003   -63.764    78.338    61.146     1.000     1.000     1.000
GLN  PHE   0.00719   -54.255    96.404   118.512     1.993     0.719     5.857
GLN  PHE   0.00006   -64.551    79.344  -120.230     2.444     2.886     3.502
GLN  PHE   0.00144   -67.615    72.479  -160.770     5.140     5.366    11.109
GLN  PRO   0.07788    66.119  -178.148   -85.224     1.127     1.567     2.822
GLN  PRO   0.00002    66.534  -176.969   -37.915     1.000     1.000     1.000
GLN  PRO   0.00211    72.686   -66.933   -23.462     0.903     0.663     1.576
GLN  PRO   0.02933    64.746   -82.287   -98.387     2.893     2.623     2.225
GLN  PRO   0.00605   -62.969   -60.508   -35.429     1.576     2.149     9.069
GLN  PRO   0.00003   -99.651   -68.805     8.008     1.000     1.000     1.000
GLN  PRO   0.00711   -65.489   -69.233   -89.631     2.484     2.692     3.536
GLN  PRO   0.00000   -70.993   -78.790  -139.733     1.000     1.000     1.000
GLN  PRO   0.00014    34.811    52.489   -88.586     4.038     1.377     1.893
GLN  PRO   0.00159   -63.798    77.381     9.701     1.127     1.976     2.651
GLN  PRO   0.00283   -55.520    96.990   -57.720     0.341     0.268     2.602
GLN  PRO   0.00017  -173.024    60.418  -149.082     0.407     0.244     0.463
GLN  PRO   0.00124  -166.479    70.758   -87.173     0.349     3.226     4.658
GLN  PRO   0.29584   -65.046  -176.245   -87.581     0.881     0.676     1.331
GLN  PRO   0.08975  -172.118   174.331   -95.954     1.032     1.765     1.614
GLN  PRO   0.10554    65.150  -177.819    96.955     1.059     1.874     2.065
GLN  PRO   0.00078    72.668   -67.825   159.526     0.662     1.225     1.255
GLN  PRO   0.05765    66.434   -80.226    81.611     2.949     2.801     2.431
GLN  PRO   0.04423  -171.875   175.488    82.740     0.629     3.418     2.199
GLN  PRO   0.00014  -173.148    60.195    34.431     0.098     0.410     3.029
GLN  PRO   0.00408  -166.342    74.112    99.639     0.152     4.025     7.345
GLN  PRO   0.00674   -55.502    96.954   122.634     0.700     0.422     3.084
GLN  PRO   0.00165   -65.347    74.378  -162.372     2.158     2.535     9.367
GLN  PRO   0.24745   -64.056  -176.205    92.784     1.105     0.492     1.133
GLN  PRO   0.01480   -65.948   -69.899    89.623     1.527     1.422     2.965
GLN  PRO   0.00281   -64.239   -61.371   152.524     1.965     2.531    11.845
GLN  PRO   0.00001  -168.729   -78.392   152.396     1.000     1.000     1.000
GLN  SER   0.11650  -177.587    57.876    94.258     1.160     0.426     3.331
GLN  SER   0.00018   -54.949    95.506   114.958     2.016     1.219     5.594
GLN  SER   0.00035   -65.734    72.184    16.482     0.697     1.558     2.733
GLN  SER   0.00083   -63.044    86.854    70.832     3.885     7.688     9.138
GLN  SER   0.00001    58.038    71.858    36.320     1.000     1.000     1.000
GLN  SER   0.04460    64.386  -177.431   102.090     0.869     1.718     5.386
GLN  SER   0.00681    59.504   -84.981    83.250     1.613     3.774     3.551
GLN  SER   0.23433   -64.614  -175.968    91.910     0.753     0.794     1.386
GLN  SER   0.17755  -173.113   173.845    81.964     0.655     0.912     3.131
GLN  SER   0.03015    63.626  -178.942   -85.767     0.956     1.369     5.750
GLN  SER   0.00174    62.337   -78.950   -92.362     0.886     1.360     0.790
GLN  SER   0.00009    71.028   -65.056   -31.716     1.242     3.081    24.638
GLN  SER   0.00002    57.136    70.954  -144.739     1.000     1.000     1.000
GLN  SER   0.19463   -64.765  -175.617   -88.276     0.746     0.645     1.303
GLN  SER   0.00099   -54.959    94.514   -70.168     0.509     0.742     2.980
GLN  SER   0.00021   -65.727    72.872  -165.124     0.693     0.492     2.690
GLN  SER   0.00020   -64.713    80.179  -119.286     1.883     4.530     6.637
GLN  SER   0.07084  -172.955   173.810   -99.074     0.424     0.738     3.403
GLN  SER   0.11047  -177.404    57.809   -85.889     1.186     0.353     2.745
GLN  SER   0.00010  -143.114   -66.564   -78.964    14.835    10.965     4.346
GLN  SER   0.00138   -63.285   -66.226   -83.703     0.210     0.350     1.416
GLN  SER   0.00054  -101.892   -69.267     7.038     2.134     1.527     6.901
GLN  SER   0.00377   -67.634   -62.859   -21.775     5.511     3.664    14.402
GLN  SER   0.00002  -164.262   -83.492   107.577    11.866     5.463     5.411
GLN  SER   0.00001  -136.434   -61.702    93.962     1.000     1.000     1.000
GLN  SER   0.00365   -75.728   -65.904   173.010    12.074     1.404     7.023
GLN  SER   0.00001   -57.342   -56.456   134.100     1.000     1.000     1.000
GLN  THR   0.18017    64.733  -178.581    95.053     1.014     1.542     6.522
GLN  THR   0.01440    64.336   -85.888    77.134     4.451     6.614     5.619
GLN  THR   0.00028    75.361   -70.630   165.599     1.000     1.000     1.000
GLN  THR   0.00660   -56.004   -58.884   101.141    10.371    10.411     6.854
GLN  THR   0.00272   -61.637   -59.206   141.172     4.023     3.254    15.593
GLN  THR   0.00063   -65.418    73.742    18.567     1.963     2.157     4.101
GLN  THR   0.00424   -69.060    72.679    71.093     7.037     8.559    17.621
GLN  THR   0.00016   -56.209    96.272   115.431     0.014     0.924     2.354
GLN  THR   0.00031   -56.955    88.019   165.740     1.334     2.304     5.858
GLN  THR   0.19496   -64.258  -175.769    92.827     0.946     0.769     1.231
GLN  THR   0.07887  -172.815   174.482    84.947     1.145     0.904     3.102
GLN  THR   0.11054    64.922  -178.210   -87.684     1.770     2.015     2.799
GLN  THR   0.00055    76.825   -63.673   -29.318     1.806     2.491     5.801
GLN  THR   0.01423    61.250   -85.400   -98.392     2.137     3.044     3.507
GLN  THR   0.11158  -172.648   173.732   -97.403     0.902     1.022     4.009
GLN  THR   0.22251   -64.216  -176.191   -88.445     0.721     0.454     1.250
GLN  THR   0.00156   -56.168    95.915   -67.250     1.242     0.389     1.539
GLN  THR   0.00032   -70.229    74.325  -122.092    10.562    17.838    15.737
GLN  THR   0.00002  -170.666   -82.485   -32.639     1.363     0.522     0.438
GLN  THR   0.00013   -64.004   -61.508   -31.159     4.013     3.444    16.901
GLN  THR   0.00830   -56.212   -59.718   -79.755    11.482    11.322     7.599
GLN  THR   0.00001  -101.366   -75.006  -146.904     1.000     1.000     1.000
GLN  THR   0.00013  -173.534    60.236    34.740     1.172     0.827     3.353
GLN  THR   0.01844  -176.390    58.811    99.494     1.501     0.749     5.738
GLN  THR   0.00003  -172.595    59.500  -149.723     0.072     0.305     1.737
GLN  THR   0.02834  -177.875    58.193   -86.656     1.760     0.787     2.714
GLN  TRP   0.00010    53.227    69.380  -112.882     3.269     1.804    22.954
GLN  TRP   0.14426    64.986  -179.199   -86.612     0.951     0.811     2.870
GLN  TRP   0.00060    76.038   -64.499   -27.139     1.671     1.453     2.770
GLN  TRP   0.05925    64.832   -86.062  -103.606     4.672     3.831     4.613
GLN  TRP   0.00002  -173.666    59.004  -151.174     0.186     0.030     2.154
GLN  TRP   0.01803  -177.954    58.233   -86.561     2.821     2.571     3.620
GLN  TRP   0.08341  -172.655   174.166   -96.022     1.188     0.729     4.123
GLN  TRP   0.00001  -173.745   -86.457   -71.370     1.000     1.000     1.000
GLN  TRP   0.00017  -100.081   -69.391    13.028     0.474     1.304     0.815
GLN  TRP   0.00109   -60.407   -61.636   -31.710     5.916     2.730    14.109
GLN  TRP   0.00353   -64.719   -67.538   -84.613     1.044     1.362     2.513
GLN  TRP   0.00006   -97.222   -78.510  -126.845    26.052     5.583     2.926
GLN  TRP   0.24463   -62.663  -175.506   -87.602     2.060     0.879     2.719
GLN  TRP   0.00763   -55.117    97.017   -61.009     1.021     0.347     1.744
GLN  TRP   0.00007   -63.934    80.790  -122.157     4.047     3.583     7.308
GLN  TRP   0.00068   -61.717    76.399  -166.907     1.000     1.000     1.000
GLN  TRP   0.00003    63.224    81.687    59.411     1.000     1.000     1.000
GLN  TRP   0.00001    32.829    54.952    92.873     1.000     1.000     1.000
GLN  TRP   0.13953    64.727  -179.314    91.698     1.456     1.074     2.717
GLN  TRP   0.00117    73.491   -65.963   155.655     1.506     5.709    12.032
GLN  TRP   0.01513    66.197   -83.684    78.004     3.205     6.452     5.817
GLN  TRP   0.00017   -73.967   -83.571    54.481     0.108     0.061     0.408
GLN  TRP   0.00463   -64.287   -67.142    94.962     0.519     0.819     3.076
GLN  TRP   0.00531   -61.367   -63.271   157.136     4.035     2.295    11.026
GLN  TRP   0.00003  -100.086   -68.958  -170.446     1.000     1.000     1.000
GLN  TRP   0.00461  -174.827    60.159   101.922     3.699     3.067     3.436
GLN  TRP   0.05699  -172.613   174.514    85.662     1.040     0.734     2.952
GLN  TRP   0.00135   -65.120    73.900    17.402     1.904     1.867     3.389
GLN  TRP   0.00291   -55.240    97.183   122.044     1.788     0.380     3.513
GLN  TRP   0.20459   -63.927  -176.053    92.165     0.973     0.762     2.186
GLN  TYR   0.00028  -174.817    59.881  -152.351     0.882     0.268     0.846
GLN  TYR   0.03360  -177.416    58.061   -84.478     2.169     1.758     2.818
GLN  TYR   0.15315    65.683  -178.848   -85.619     1.529     1.598     5.919
GLN  TYR   0.02872    64.129   -90.385  -108.928     5.214     6.322     3.967
GLN  TYR   0.00377   -55.428    95.686   -66.356     1.495     1.463     7.025
GLN  TYR   0.00110   -65.734    74.209    17.349     2.078     1.036     4.668
GLN  TYR   0.28858   -63.304  -176.100   -87.758     1.177     0.587     3.166
GLN  TYR   0.05982  -172.152   173.731   -96.556     1.242     0.658     4.007
GLN  TYR   0.00043   -64.985   -62.807   158.406     2.263     2.085     5.785
GLN  TYR   0.00175  -102.678   -69.477  -173.378     2.188     2.418     9.877
GLN  TYR   0.00006  -138.030   -63.158    92.282     2.618     2.148     3.382
GLN  TYR   0.00300   -63.954   -66.927    94.744     0.783     1.032     2.613
GLN  TYR   0.00766   -64.280   -66.750   -84.420     0.391     0.611     1.255
GLN  TYR   0.00075  -101.891   -68.995     4.710     6.166     2.614    10.684
GLN  TYR   0.07798    66.233  -178.934    91.673     1.252     1.265     2.337
GLN  TYR   0.00005    61.900   174.437    53.813     1.000     1.000     1.000
GLN  TYR   0.00023    73.171   -64.537   155.896     2.582     0.809     0.078
GLN  TYR   0.02695    60.936   -87.081    80.066     0.642     2.964     3.977
GLN  TYR   0.00164   -66.396    73.576  -164.665     1.491     0.865     1.931
GLN  TYR   0.00396   -57.333    95.839   114.521     1.993     1.091     4.718
GLN  TYR   0.08738  -172.440   174.062    84.780     1.316     0.948     3.204
GLN  TYR   0.19395   -63.928  -176.314    91.664     0.777     0.428     2.116
GLN  TYR   0.00002    58.724    75.054    72.527     2.245     2.133     0.412
GLN  TYR   0.00014  -174.356    59.687    30.404     1.118     0.275     2.400
GLN  TYR   0.02500  -177.956    58.158    93.683     2.148     2.123     1.681
GLN  VAL   0.00009  -172.419    60.519    31.674     3.723     1.173     2.628
GLN  VAL   0.04373  -177.578    57.791    94.005     1.535     0.593     2.586
GLN  VAL   0.10610    64.194  -178.462    91.118     1.803     1.187     4.587
GLN  VAL   0.07603    60.139   -87.156    80.465     1.373     2.695     3.001
GLN  VAL   0.00002    71.361   -66.092   158.857     1.000     1.000     1.000
GLN  VAL   0.08753  -172.857   174.657    86.019     1.494     1.065     2.337
GLN  VAL   0.17595   -64.040  -175.894    93.063     1.644     0.926     1.384
GLN  VAL   0.00562   -56.034    95.356   111.919     1.753     1.420     6.182
GLN  VAL   0.00001   -65.478    72.327  -159.902     1.000     1.000     1.000
GLN  VAL   0.00002   -64.604   -61.482   152.479     2.817     2.468    11.553
GLN  VAL   0.00061  -101.990   -68.263  -175.271     4.666     1.313     8.429
GLN  VAL   0.00570   -64.523   -68.270    93.419     5.290     3.027     2.137
GLN  VAL   0.00002  -120.275   -74.447    70.847     1.000     1.000     1.000
GLN  VAL   0.00135   -99.123   -68.272     5.240    10.469     1.183     7.797
GLN  VAL   0.00002  -136.137   -61.260   -81.769     0.944     0.819     1.331
GLN  VAL   0.00365   -60.352   -65.650   -87.505     6.499     3.572     3.718
GLN  VAL   0.02775  -177.655    57.979   -86.565     2.258     1.929     1.726
GLN  VAL   0.00001  -168.020    61.239  -151.217     1.000     1.000     1.000
GLN  VAL   0.09597  -173.038   174.423   -95.691     1.498     0.758     3.324
GLN  VAL   0.19903   -63.711  -176.041   -87.531     1.849     0.749     1.222
GLN  VAL   0.02130   -55.415    95.414   -68.436     1.696     0.769     3.995
GLN  VAL   0.00052   -64.797    74.980    15.497     1.000     1.000     1.000
GLN  VAL   0.00002    60.501    82.739  -153.851     2.324    12.578     8.220
GLN  VAL   0.04976    62.614   -84.037   -98.136     4.790     4.226     1.778
GLN  VAL   0.09922    63.897  -179.647   -88.781     1.177     1.026     5.527
GLU  ALA   0.07317    64.185  -177.351   -84.070     1.335     1.250     5.876
GLU  ALA   0.01338    61.082   -83.529   -96.579     1.976     3.405     2.490
GLU  ALA   0.00008    69.903   -65.546   -43.906     2.684     5.307    20.587
GLU  ALA   0.15128   -64.696  -175.853   -88.286     0.447     0.691     1.277
GLU  ALA   0.27884  -172.958   174.268   -96.567     0.653     0.741     3.558
GLU  ALA   0.04483  -175.970    58.387   -82.780     0.892     0.716     4.691
GLU  ALA   0.00000  -159.983    79.276   -23.107     1.000     1.000     1.000
GLU  ALA   0.00001    28.540    53.100   -98.321     1.702     1.066     2.085
GLU  ALA   0.00014    56.367    71.360  -138.871     1.327     0.459     4.343
GLU  ALA   0.00103   -54.470    94.682   -70.879     0.600     0.738     4.151
GLU  ALA   0.00041   -66.013    75.430  -147.976     0.683     3.719    17.827
GLU  ALA   0.00005  -154.941   -73.171   -79.378    20.070    11.265     2.204
GLU  ALA   0.00120   -63.710   -67.035   -83.902     0.683     0.829     0.917
GLU  ALA   0.01256   -63.240   -60.892   -33.953     4.057     2.956    14.231
GLU  ALA   0.00191  -100.938   -68.635     5.514     3.428     1.981     8.582
GLU  ALA   0.00028  -110.683   -75.397    51.378     1.000     1.000     1.000
GLU  ALA   0.00015  -136.135   -62.463    93.780     1.846     1.213     1.319
GLU  ALA   0.00001  -175.189   -94.131   103.902     3.225     9.809    14.103
GLU  ALA   0.00327   -64.002   -67.620    95.568     2.131     2.382     4.416
GLU  ALA   0.00550   -62.485   -60.220   144.183     3.474     2.665    13.575
GLU  ALA   0.00202  -100.315   -70.368  -167.096     1.269     2.348     7.453
GLU  ALA   0.00008  -109.965   -75.380  -130.952     1.000     1.000     1.000
GLU  ALA   0.08359    64.246  -177.745    95.685     1.211     1.862     4.460
GLU  ALA   0.00593    61.799   -82.688    83.862     2.927     4.380     2.808
GLU  ALA   0.00059    73.108   -66.235   155.938     1.395     1.230    10.137
GLU  ALA   0.11519   -64.839  -175.570    92.322     0.854     0.631     1.577
GLU  ALA   0.12686  -173.055   173.891    81.614     0.783     0.846     3.457
GLU  ALA   0.07643  -176.592    57.990    96.226     1.267     0.623     4.270
GLU  ALA   0.00008    56.158    71.058    42.460     1.448     0.970     2.161
GLU  ALA   0.00056   -55.601    95.849   115.336     1.469     1.017     4.980
GLU  ALA   0.00055   -65.368    76.758    40.267     1.382     4.096    22.574
GLU  ARG   0.00071    71.259   -68.215   157.054     3.783     5.597     9.694
GLU  ARG   0.00620    65.718   -82.645    80.006     1.832     4.342     3.165
GLU  ARG   0.10933    64.544  -179.219    90.533     1.226     0.751     2.341
GLU  ARG   0.00031    66.695   172.750    49.393     1.000     1.000     1.000
GLU  ARG   0.00001    65.517    86.187    69.654     1.000     1.000     1.000
GLU  ARG   0.12231  -173.215   175.250    87.063     1.541     1.116     1.411
GLU  ARG   0.00003  -172.402    59.641    30.600     0.029     0.234     0.208
GLU  ARG   0.03846  -178.449    58.167    93.807     1.902     1.355     3.129
GLU  ARG   0.00308   -63.733   -66.268    95.500     0.274     0.292     1.366
GLU  ARG   0.01042   -54.937   -55.695   131.741     9.805     7.340    26.998
GLU  ARG   0.00000  -158.002   -69.850    94.258     1.000     1.000     1.000
GLU  ARG   0.15056   -64.580  -177.656    91.022     2.060     4.796     6.000
GLU  ARG   0.00108   -54.927    96.671   120.539     1.292     0.947     5.397
GLU  ARG   0.00020   -60.285    77.155  -170.147     4.187     2.659     6.175
GLU  ARG   0.00027   -65.422    76.426  -126.962     1.000     1.000     1.000
GLU  ARG   0.02014  -178.171    58.155   -86.241     2.444     1.625     2.077
GLU  ARG   0.00001  -172.798    59.759  -150.797     1.000     1.000     1.000
GLU  ARG   0.00000    30.524    54.160   -97.929     1.000     1.000     1.000
GLU  ARG   0.00002    65.758    86.434  -112.709     1.000     1.000     1.000
GLU  ARG   0.20434    64.994  -178.802   -89.042     0.728     1.110     2.342
GLU  ARG   0.06894    64.527   -85.282  -103.307     1.995     4.432     6.150
GLU  ARG   0.00003    72.542   -68.674   -21.345     1.000     1.000     1.000
GLU  ARG   0.00309   -64.555   -66.340   -77.846     2.534     0.606     3.525
GLU  ARG   0.00213   -62.067   -60.234   -37.195     1.706     2.310     9.713
GLU  ARG   0.00000  -102.224   -71.170    18.356     1.000     1.000     1.000
GLU  ARG   0.00157   -56.987    95.590   -67.048     0.967     1.155     4.513
GLU  ARG   0.00213   -65.462    70.270    30.746     4.182     5.452    15.817
GLU  ARG   0.08116  -172.713   175.137   -93.518     1.856     1.279     2.010
GLU  ARG   0.17346   -64.420  -176.856   -89.376     1.718     3.612     4.280
GLU  ASN   0.09213    65.866  -178.759    93.180     1.716     1.060     2.225
GLU  ASN   0.00852    65.413   -83.364    81.007     1.652     3.779     3.984
GLU  ASN   0.00002    66.003    86.947    69.804     1.000     1.000     1.000
GLU  ASN   0.04021  -171.306   173.531    85.778     0.953     0.859     2.220
GLU  ASN   0.00015  -172.995    60.095    32.961     0.678     0.488     1.617
GLU  ASN   0.00063  -165.039    68.422    90.044     1.872     0.599     1.353
GLU  ASN   0.00829   -64.549   -67.093    97.505     1.074     1.136     1.701
GLU  ASN   0.27336   -63.970  -175.808    92.332     0.449     0.519     1.389
GLU  ASN   0.00045   -68.083    72.285  -163.722     2.190     2.794     3.359
GLU  ASN   0.00603   -55.855    96.195   115.734     1.004     1.101     5.015
GLU  ASN   0.24341    65.186  -179.063   -88.509     1.307     1.178     2.001
GLU  ASN   0.00415    60.539   -91.400  -107.122     1.643     3.163     4.803
GLU  ASN   0.00030    73.651   -66.603   -24.935     2.317     5.038    13.686
GLU  ASN   0.00001    55.974    69.956  -109.253     1.000     1.000     1.000
GLU  ASN   0.00138  -165.859    69.289   -88.536     0.924     0.705     0.839
GLU  ASN   0.00097  -172.525    59.705  -148.387     0.601     0.354     0.948
GLU  ASN   0.00088   -67.641    73.747    16.752     0.621     1.714     3.813
GLU  ASN   0.00269   -56.507    96.087   -65.320     0.998     1.045     3.865
GLU  ASN   0.00001   -56.101    91.783   -22.764     1.000     1.000     1.000
GLU  ASN   0.00001   -82.406    68.619  -100.605     1.000     1.000     1.000
GLU  ASN   0.00317   -64.737   -67.391   -83.828     1.081     1.221     1.800
GLU  ASN   0.24016   -63.843  -175.905   -87.986     0.360     0.564     1.752
GLU  ASN   0.07306  -170.863   173.460   -94.826     0.990     0.470     1.487
GLU  ASP   0.00002    53.344    70.312  -132.181     1.000     1.000     1.000
GLU  ASP   0.00001    32.768    55.252   -85.903     1.000     1.000     1.000
GLU  ASP   0.15862    64.872  -178.850   -87.366     0.958     1.365     2.293
GLU  ASP   0.00028    74.560   -68.146   -20.370     1.766     3.967     7.447
GLU  ASP   0.01033    65.341   -82.506   -98.666     2.868     6.887     6.141
GLU  ASP   0.00013  -112.102   -75.154  -126.172     0.087     0.026     0.101
GLU  ASP   0.00010  -100.263   -70.081  -166.724     1.000     1.000     1.000
GLU  ASP   0.00290   -66.265   -69.235   -85.140     2.470     2.697     4.166
GLU  ASP   0.00011  -100.039   -69.703    11.507     0.058     0.190     1.204
GLU  ASP   0.00202   -62.810   -61.625   -34.969     4.160     3.539    20.605
GLU  ASP   0.00001  -166.311   -83.342   -40.375     1.000     1.000     1.000
GLU  ASP   0.06136  -171.628   173.439   -95.838     1.122     0.808     2.545
GLU  ASP   0.19558   -64.340  -175.496   -86.592     0.723     0.520     1.851
GLU  ASP   0.19519    64.662  -178.464    92.918     0.797     1.255     2.355
GLU  ASP   0.00026    75.146   -66.706   158.919     2.157     1.464     3.324
GLU  ASP   0.00103    67.034   -80.739    81.310     4.616     2.708     2.191
GLU  ASP   0.01069   -64.314   -67.175    97.253     1.899     2.096     3.070
GLU  ASP   0.00160   -62.271   -62.113   143.117     2.162     1.953    15.068
GLU  ASP   0.27153   -64.258  -175.767    93.379     1.009     0.607     1.952
GLU  ASP   0.07549  -172.410   173.870    84.797     1.307     0.762     2.233
GLU  ASP   0.00116  -172.959    59.718  -146.867     1.007     0.162     1.203
GLU  ASP   0.00395  -172.998    61.283   -80.709     4.666     4.613     6.025
GLU  ASP   0.00044  -172.774    59.562    35.222     1.072     0.160     2.036
GLU  ASP   0.00341  -172.567    61.921    96.435     4.759     6.063     5.286
GLU  ASP   0.00131   -64.628    74.536    17.031     1.841     1.756     3.226
GLU  ASP   0.00070   -55.692    96.787   -52.592     1.060     2.254    15.665
GLU  ASP   0.00059   -55.452    95.778   116.936     0.294     0.801     7.622
GLU  ASP   0.00117   -65.783    73.551  -159.281     1.701     2.233    10.794
GLU  CYS   0.00001    56.804    70.948    37.457     1.000     1.000     1.000
GLU  CYS   0.00001    34.308    52.743    82.583     1.000     1.000     1.000
GLU  CYS   0.13956    63.866  -179.784    93.912     1.035     1.666     7.412
GLU  CYS   0.00007    71.902   -66.297   159.388     0.455     0.580     0.779
GLU  CYS   0.01610    60.112   -83.979    84.444     0.933     2.090     1.775
GLU  CYS   0.13953   -64.569  -175.858    93.076     1.001     0.945     2.486
GLU  CYS   0.00046   -53.816    95.323   111.890     0.731     0.525     2.154
GLU  CYS   0.00017   -65.828    72.574    16.011     0.244     0.854     1.856
GLU  CYS   0.00023   -65.313    79.731    55.946     0.116     0.189     1.628
GLU  CYS   0.20463  -173.017   173.911    83.453     0.472     0.859     3.417
GLU  CYS   0.03804  -177.692    58.123    94.795     1.371     0.489     3.712
GLU  CYS   0.00009  -155.564   -75.456   -78.606    15.470    11.937     8.466
GLU  CYS   0.00343   -65.183   -69.094   -87.584     1.594     2.632     4.997
GLU  CYS   0.00059  -100.559   -68.508     5.934     4.035     1.572     8.961
GLU  CYS   0.00198   -64.105   -61.269   -31.271     3.169     2.465    11.276
GLU  CYS   0.00672   -66.977   -62.995   158.784     8.795     3.202    16.142
GLU  CYS   0.00011  -157.641   -80.098   103.248    16.340     8.945     7.660
GLU  CYS   0.00002  -134.757   -60.938    92.829     1.000     1.000     1.000
GLU  CYS   0.03847  -176.376    58.393   -82.574     0.700     0.412     3.474
GLU  CYS   0.04907  -172.644   173.220   -99.839     0.566     0.838     3.160
GLU  CYS   0.24247   -65.001  -175.324   -86.553     1.053     0.894     2.458
GLU  CYS   0.00125   -54.383    94.927   -69.438     0.108     0.938     4.592
GLU  CYS   0.00010   -64.691    80.232  -125.746     1.830     1.422     5.708
GLU  CYS   0.00002    56.935    71.724  -140.441     1.539     0.180     6.150
GLU  CYS   0.10950    64.328  -178.769   -86.056     1.144     1.465     5.397
GLU  CYS   0.00030    71.699   -66.528   -21.240     0.462     0.507     1.172
GLU  CYS   0.00707    60.451   -85.208   -97.757     1.429     0.771     0.765
GLU  GLN   0.00043  -173.231    59.565  -147.835     0.831     0.160     0.285
GLU  GLN   0.02633  -176.975    58.032   -86.830     2.752     2.305     2.574
GLU  GLN   0.16997    65.445  -178.061   -86.384     1.479     1.781     4.864
GLU  GLN   0.00808    60.117   -86.005   -98.426     2.837     3.873     4.151
GLU  GLN   0.00033    73.560   -65.667   -27.709     2.259     1.949    12.536
GLU  GLN   0.10854  -173.211   173.731   -98.531     1.244     0.777     3.244
GLU  GLN   0.21608   -64.158  -175.941   -87.792     1.052     0.577     1.285
GLU  GLN   0.00160   -55.372    94.313   -72.312     1.190     0.635     4.872
GLU  GLN   0.00091   -64.991   -68.852   -86.266     2.086     1.662     2.070
GLU  GLN   0.00152   -77.933   -65.511   -11.878    17.738     1.722     7.168
GLU  GLN   0.00001  -169.525   -81.815   150.041     1.000     1.000     1.000
GLU  GLN   0.00002  -136.020   -62.670    93.289     1.000     1.000     1.000
GLU  GLN   0.00318   -65.507   -68.808    95.297     1.386     1.715     3.270
GLU  GLN   0.00034  -103.111   -68.477  -178.893     3.174     2.949    10.501
GLU  GLN   0.00164   -66.072   -62.763   157.474     4.833     3.578    17.135
GLU  GLN   0.05159  -177.354    57.748    92.563     1.652     1.277     1.518
GLU  GLN   0.00007  -173.010    59.991    33.212     1.000     1.000     1.000
GLU  GLN   0.00071   -66.295    70.444    20.555     1.955     2.219     5.820
GLU  GLN   0.00004   -65.711    77.186    60.923     1.000     1.000     1.000
GLU  GLN   0.00039   -64.004    75.500  -165.841     3.213     3.311     5.883
GLU  GLN   0.00065   -54.813    95.493   113.266     1.175     1.610     6.458
GLU  GLN   0.11405    64.960  -178.804    93.098     1.047     1.540     5.059
GLU  GLN   0.00008    76.088   -63.836   152.606     2.677     0.581     4.595
GLU  GLN   0.00593    64.113   -85.712    79.071     3.834     5.724     5.261
GLU  GLN   0.18350   -64.150  -176.217    92.300     0.666     0.594     1.173
GLU  GLN   0.10401  -173.297   173.930    82.447     1.245     0.536     2.946
GLU  GLU   0.00004   -63.887   -64.051   -24.126     0.000     0.000     0.000
GLU  GLU   0.01726   -63.864   -66.471   -82.990     1.187     1.126     1.343
GLU  GLU   0.00003    64.749    84.070  -113.064     0.000     0.000     0.000
GLU  GLU   0.00202    60.625   -91.688  -108.029     0.176     1.094     1.959
GLU  GLU   0.30067    65.178  -177.421   -87.636     1.600     1.490     2.830
GLU  GLU   0.14663   -64.390  -175.380   -88.597     0.531     0.842     1.316
GLU  GLU   0.00976   -57.437    95.648   -66.645     0.160     0.203     0.943
GLU  GLU   0.00008   -65.282    78.514  -120.829     0.000     0.000     0.000
GLU  GLU   0.00147   -68.417    72.064  -160.265     0.013     0.151     0.290
GLU  GLU   0.15085  -172.208   174.070   -94.439     1.001     0.352     0.662
GLU  GLU   0.00122  -172.894    60.099  -147.521     0.592     0.132     0.188
GLU  GLU   0.00924  -170.652    64.414   -84.993     4.895     5.073     7.374
GLU  GLU   0.00059  -172.616    60.328    33.653     0.155     0.144     0.304
GLU  GLU   0.00505  -173.488    61.027    99.803     4.674     4.348     6.993
GLU  GLU   0.00151   -57.506    95.445   112.700     0.158     0.285     1.362
GLU  GLU   0.00002   -65.097    78.544    61.033     0.000     0.000     0.000
GLU  GLU   0.00085   -67.972    72.370    19.914     0.298     0.322     0.724
GLU  GLU   0.00022    70.686   -71.650   165.365     0.000     0.000     0.000
GLU  GLU   0.00012    61.145   -89.840    74.729     0.908     1.076     0.266
GLU  GLU   0.09274    64.542  -179.509    90.762     1.304     0.792     0.886
GLU  GLU   0.00999   -66.165   -68.823    95.441     0.206     0.231     0.247
GLU  GLU   0.00212   -63.845   -64.208   159.802     0.629     0.697     3.869
GLU  GLU   0.14728   -64.289  -175.013    91.614     0.459     1.084     0.986
GLU  GLU   0.10023  -171.671   173.337    86.067     1.075     0.966     0.448
GLU  GLY   0.02699    65.851  -179.497    90.996     0.763     0.704     2.090
GLU  GLY   0.00053    72.528   -67.775   158.924     1.223     0.872     1.590
GLU  GLY   0.00552    64.828   -80.310    84.320     2.169     4.582     3.032
GLU  GLY   0.16674   -64.561  -176.045    92.023     0.618     0.613     1.179
GLU  GLY   0.15712  -172.848   174.127    83.927     0.932     0.685     3.407
GLU  GLY   0.00001  -178.259   -91.047   112.047     1.000     1.000     1.000
GLU  GLY   0.00002  -172.859    60.240    34.169     0.111     0.006     0.309
GLU  GLY   0.02463  -175.853    58.357    95.624     0.978     1.321     5.383
GLU  GLY   0.00009    57.337    72.319    44.582     0.913     0.288     2.009
GLU  GLY   0.00012    55.962    70.298    81.622     9.671     7.264     5.270
GLU  GLY   0.00044   -55.572    96.181   118.029     0.713     0.266     2.237
GLU  GLY   0.00010   -62.285    82.631    66.226     0.227     0.236     0.059
GLU  GLY   0.00097   -67.137    72.528    20.570     1.869     1.247     2.575
GLU  GLY   0.00467   -63.614   -66.466   -83.055     1.151     0.531     1.983
GLU  GLY   0.00031  -104.048   -67.105    -3.863     2.656     1.669     6.585
GLU  GLY   0.00928   -63.823   -61.328   -32.031     3.550     2.795    13.440
GLU  GLY   0.00614   -63.290   -66.099    98.985     0.907     0.336     2.242
GLU  GLY   0.00067  -102.445   -68.822  -178.144     3.124     2.964    11.063
GLU  GLY   0.01051   -63.504   -61.193   148.850     4.001     3.068    15.101
GLU  GLY   0.00008    55.439    71.035  -125.321     5.416     4.750    17.061
GLU  GLY   0.14350    64.761  -178.849   -88.338     1.061     1.256     3.084
GLU  GLY   0.00031    74.124   -65.920   -25.474     0.475     0.374     0.425
GLU  GLY   0.00319    64.104   -81.429   -96.537     1.384     4.384     2.654
GLU  GLY   0.19751   -64.739  -175.900   -88.947     0.444     0.563     1.284
GLU  GLY   0.00217   -56.566    95.958   -64.966     0.993     0.381     1.742
GLU  GLY   0.00011   -62.275    82.700  -116.234     0.252     0.268     0.052
GLU  GLY   0.00096   -64.691    73.870  -162.372     1.905     1.299     2.794
GLU  GLY   0.00034  -172.710    60.362  -147.838     0.211     0.071     0.624
GLU  GLY   0.02665  -175.990    58.649   -82.889     2.133     2.333     4.672
GLU  GLY   0.00004  -177.273   -89.879   -68.992     0.007     0.080     0.059
GLU  GLY   0.21029  -172.887   174.516   -94.948     0.765     0.508     2.241
GLU  HID   0.00010    72.928   -66.665   -24.372     1.024     1.494     4.283
GLU  HID   0.00415    66.922   -76.548   -98.058     5.416     9.951     5.333
GLU  HID   0.15298    64.619  -177.129   -88.347     1.580     4.900     6.130
GLU  HID   0.00001    68.464    84.787  -102.881     1.000     1.000     1.000
GLU  HID   0.00533   -66.788   -69.119   -78.103     2.496     2.057     4.960
GLU  HID   0.00149   -61.741   -59.281   -39.595     1.023     1.478     4.250
GLU  HID   0.00010  -102.529   -68.708    -2.068     1.000     1.000     1.000
GLU  HID   0.00001  -164.031   -81.411   -37.629     1.000     1.000     1.000
GLU  HID   0.00016  -172.894    59.760  -150.133     0.656     0.140     1.256
GLU  HID   0.02116  -176.256    57.372   -85.257     1.532     0.612     2.496
GLU  HID   0.00129   -56.154    95.868   -65.351     1.552     0.267     2.296
GLU  HID   0.00008   -64.206    79.610  -119.941     1.978     2.846     1.086
GLU  HID   0.00086   -64.726    74.416  -164.025     2.162     1.554     2.604
GLU  HID   0.20805   -64.097  -176.183   -88.623     0.626     0.443     0.890
GLU  HID   0.08079  -172.248   173.853   -96.051     1.312     0.614     2.960
GLU  HID   0.00002    52.295    68.925    83.553    14.900    14.576     7.107
GLU  HID   0.19848    65.234  -178.456    94.089     0.977     1.251     3.652
GLU  HID   0.00086    73.521   -66.890   159.109     0.790     1.109     1.534
GLU  HID   0.00426    63.592   -86.088    76.621     3.247     7.210     8.956
GLU  HID   0.00002  -173.028   -79.187   160.603     3.656     1.333     2.784
GLU  HID   0.00003  -135.816   -62.553    93.225     0.034     0.016     0.007
GLU  HID   0.00005  -112.056   -75.405    53.451     1.000     1.000     1.000
GLU  HID   0.00175   -64.603   -67.184    95.784     1.634     1.614     1.935
GLU  HID   0.00011  -104.319   -67.398   177.290     3.949     3.783    13.635
GLU  HID   0.00108   -62.160   -59.696   143.184     2.129     2.341     9.576
GLU  HID   0.20152   -64.013  -175.936    92.455     0.497     0.525     1.465
GLU  HID   0.06199  -172.577   173.874    84.285     1.365     0.483     3.344
GLU  HID   0.00003  -172.391    59.684    33.980     0.177     0.141     0.875
GLU  HID   0.04918  -175.772    57.705    94.282     1.386     0.937     2.591
GLU  HID   0.00001  -160.414    80.244   147.541     1.000     1.000     1.000
GLU  HID   0.00254   -55.807    96.107   116.031     1.482     0.620     2.810
GLU  HID   0.00084   -64.355    78.659    61.060     0.168     0.329     1.017
GLU  HID   0.00065   -67.646    72.212    20.290     1.847     1.285     3.200
GLU  HIE   0.00005    55.868    71.896  -140.593     0.015     1.729     3.219
GLU  HIE   0.10855    64.847  -178.948   -88.448     1.936     1.538     5.382
GLU  HIE   0.00021    73.505   -69.009   -19.145     4.224     7.113    12.359
GLU  HIE   0.00082    65.743   -76.727   -93.911     2.128     6.710     7.940
GLU  HIE   0.14483   -64.853  -175.494   -88.870     0.918     0.632     1.108
GLU  HIE   0.08219  -172.806   174.364   -95.441     0.749     0.902     3.295
GLU  HIE   0.04233  -177.318    57.721   -86.419     1.224     0.819     2.785
GLU  HIE   0.00002  -172.789    60.615  -150.375     1.000     1.000     1.000
GLU  HIE   0.00055   -71.510    68.790  -153.281     4.387     3.646     7.294
GLU  HIE   0.00150   -57.755    94.829   -68.445     1.704     1.588     5.096
GLU  HIE   0.00017   -61.662    83.197  -117.457     5.749     2.380    13.826
GLU  HIE   0.00007  -104.629   -66.802    -4.650     0.128     0.284     0.709
GLU  HIE   0.00047   -65.364   -64.158   -18.889     3.161     2.311    10.499
GLU  HIE   0.00483   -63.293   -65.953   -82.833     0.600     0.659     1.065
GLU  HIE   0.00010  -124.009   -72.287  -106.974     7.937     6.274    16.788
GLU  HIE   0.01249   -63.295   -66.160    97.333     0.959     0.856     1.591
GLU  HIE   0.00029   -99.361   -67.660  -178.763    12.678     1.326     7.338
GLU  HIE   0.00027  -172.885    60.337    33.171     0.352     0.268     0.985
GLU  HIE   0.04059  -177.459    57.938    94.643     1.051     0.705     3.254
GLU  HIE   0.12177  -172.817   174.390    85.063     0.935     0.837     3.089
GLU  HIE   0.00003  -177.168   -90.211   113.327     1.000     1.000     1.000
GLU  HIE   0.25340   -64.592  -175.768    91.869     0.703     0.529     1.116
GLU  HIE   0.00038   -56.729    95.464   117.726     2.380     2.363    11.040
GLU  HIE   0.00033   -66.090    72.567    20.405     1.646     0.411     0.842
GLU  HIE   0.00010   -61.929    82.380    59.613     1.428     0.881     5.321
GLU  HIE   0.00004    55.994    70.914    41.969     0.374     0.606     4.683
GLU  HIE   0.18305    64.306  -178.477    93.851     0.664     1.703     4.838
GLU  HIE   0.00058    64.030   -81.119    82.018     2.514     9.731    11.767
GLU  HIE   0.00001    73.710   -66.790   158.911     1.000     1.000     1.000
GLU  HIP   0.13746    65.709  -178.727   -86.985     1.501     1.102     3.316
GLU  HIP   0.00004    72.355   -68.235   -20.334     5.155     3.787    13.215
GLU  HIP   0.01190    62.037   -90.856  -111.697     4.375     9.842    10.885
GLU  HIP   0.15591  -172.424   174.624   -94.029     1.470     1.219     2.094
GLU  HIP   0.15531   -64.056  -176.040   -88.189     1.114     0.672     1.480
GLU  HIP   0.00050   -53.829    96.343   -65.089     1.768     1.244     4.424
GLU  HIP   0.00004   -63.934    83.085  -108.899     1.000     1.000     1.000
GLU  HIP   0.04103  -175.706    57.369   -84.662     1.161     1.595     4.164
GLU  HIP   0.00008  -172.486    60.148  -152.019     1.000     1.000     1.000
GLU  HIP   0.00030    62.455    77.620   -97.829     1.000     1.000     1.000
GLU  HIP   0.00052   -99.947   -67.605   179.417     1.920     2.224     9.551
GLU  HIP   0.00026   -65.010   -63.617   160.447     4.870     2.183    10.636
GLU  HIP   0.00105  -113.985   -76.263    57.018     0.311     0.006     0.473
GLU  HIP   0.00695   -56.250   -58.760   105.398     6.166     6.533     7.347
GLU  HIP   0.00037   -66.397   -63.608   -19.694     3.383     2.703    11.153
GLU  HIP   0.00042  -101.818   -66.614    -1.937     0.958     2.803    11.921
GLU  HIP   0.00010  -117.742   -74.338  -114.842     0.389     0.192     0.570
GLU  HIP   0.00293   -53.683   -57.185   -66.662     7.626     7.752    14.109
GLU  HIP   0.00559    65.384   -81.688    79.712     5.190     9.088     2.872
GLU  HIP   0.00233    73.872   -66.331   153.858     7.346    13.659    28.088
GLU  HIP   0.08733    64.331  -178.960    92.099     1.848     0.900     2.442
GLU  HIP   0.00077    56.879    71.196    82.932     6.018     6.633     0.194
GLU  HIP   0.00009  -172.569    60.274    29.955     0.295     0.645     1.917
GLU  HIP   0.03890  -176.813    57.482    94.440     2.155     1.239     2.471
GLU  HIP   0.00008   -66.469    72.512    19.373     1.884     1.939     3.248
GLU  HIP   0.00033   -68.006    75.146    68.681     3.024     4.534     0.026
GLU  HIP   0.00015   -64.687    74.666  -164.816     2.162     1.962     2.976
GLU  HIP   0.00216   -56.932    95.121   111.894     1.723     1.700     9.716
GLU  HIP   0.13067  -173.236   174.941    86.689     0.701     0.677     1.231
GLU  HIP   0.21645   -64.292  -175.811    92.851     0.973     0.835     1.747
GLU  ILE   0.00005  -174.183    60.282  -150.648     2.054     0.492     0.559
GLU  ILE   0.02152  -175.897    58.793   -78.834     0.777     0.983     1.836
GLU  ILE   0.00010   -66.188    72.048  -159.040     3.852     1.405     1.108
GLU  ILE   0.00002    55.135    71.249  -135.631     1.000     1.000     1.000
GLU  ILE   0.14472    65.022  -178.065   -85.854     1.570     1.585     4.527
GLU  ILE   0.00754    62.467   -80.420   -94.175     1.843     3.971     4.214
GLU  ILE   0.00008    73.818   -67.866   -20.526     1.000     1.000     1.000
GLU  ILE   0.13404  -172.849   174.270   -94.752     0.913     0.792     1.398
GLU  ILE   0.20877   -64.621  -175.621   -87.900     1.185     0.710     2.186
GLU  ILE   0.00193   -56.901    95.913   -64.822     1.625     0.812     5.490
GLU  ILE   0.00689   -63.658   -66.639    97.722     1.153     1.138     2.618
GLU  ILE   0.00228   -65.780   -64.454   163.889     2.480     1.001     7.254
GLU  ILE   0.00435   -63.890   -66.763   -82.483     1.265     0.514     2.307
GLU  ILE   0.00004   -98.015   -69.475    11.076     3.842     1.036     3.064
GLU  ILE   0.00121   -67.293   -65.027   -14.088     1.252     1.019     4.325
GLU  ILE   0.00851  -175.767    58.599   101.116     0.936     0.715     1.799
GLU  ILE   0.00007    55.160    71.800    48.322     0.894     0.012     1.113
GLU  ILE   0.00013   -53.939    95.582   113.768     2.539     0.189     0.532
GLU  ILE   0.00011   -64.882    73.837    17.986     1.003     1.295     2.913
GLU  ILE   0.00005   -65.209    79.555    57.773     1.000     1.000     1.000
GLU  ILE   0.00791    63.768   -84.056    80.967     2.010     1.839     2.437
GLU  ILE   0.07130    64.769  -178.599    92.387     1.990     1.671     3.252
GLU  ILE   0.18284   -64.415  -175.284    92.432     0.654     0.650     1.672
GLU  ILE   0.19555  -173.160   174.479    85.872     0.523     0.747     1.571
GLU  LEU   0.00784  -175.757    58.285   100.038     0.496     1.195     2.809
GLU  LEU   0.10476  -172.060   172.928    84.801     0.890     1.115     1.847
GLU  LEU   0.20644   -64.282  -175.873    92.240     0.656     0.544     1.071
GLU  LEU   0.00139   -57.169    95.499   112.914     0.975     0.155     1.084
GLU  LEU   0.00025   -72.618    76.294    76.773     1.000     1.000     1.000
GLU  LEU   0.17540    64.911  -178.187    94.033     1.687     1.766     3.819
GLU  LEU   0.00919    61.077   -85.713    80.811     2.621     4.873     7.495
GLU  LEU   0.00007    74.092   -66.775   159.828     1.000     1.000     1.000
GLU  LEU   0.00002    58.440    72.622    46.507     1.000     1.000     1.000
GLU  LEU   0.00313   -63.671   -66.385   -83.728     0.749     0.656     0.620
GLU  LEU   0.00040  -100.658   -70.150    13.736     0.844     0.227     0.720
GLU  LEU   0.00221   -66.120   -63.785   -19.302     3.121     2.649    12.329
GLU  LEU   0.00002   -98.488   -69.933  -167.499     3.345     0.693     2.429
GLU  LEU   0.00001  -111.559   -75.441  -127.106     1.000     1.000     1.000
GLU  LEU   0.00187   -63.193   -66.248    97.720     0.761     0.890     2.058
GLU  LEU   0.00160   -61.070   -59.526   140.439     4.669     3.896    19.054
GLU  LEU   0.01115  -175.894    58.738   -80.501     1.489     1.382     3.717
GLU  LEU   0.00055  -173.541    60.149  -150.008     1.000     1.000     1.000
GLU  LEU   0.00002    54.770    71.313  -135.055     1.153     0.093     0.549
GLU  LEU   0.00043   -66.559    73.240  -162.434     1.170     1.092     2.934
GLU  LEU   0.07626    65.608  -177.435   -84.145     1.670     1.916     4.665
GLU  LEU   0.00317    59.665   -84.503   -96.239     2.500     3.769     5.096
GLU  LEU   0.00002    73.853   -67.384   -21.332     1.000     1.000     1.000
GLU  LEU   0.00003   -65.555    73.065    19.744     0.098     0.788     1.719
GLU  LEU   0.00117   -54.981    95.704   -64.975     1.175     1.269     7.056
GLU  LEU   0.24337   -64.443  -175.580   -87.647     0.527     0.741     1.718
GLU  LEU   0.14923  -172.852   173.959   -96.057     0.670     0.979     3.221
GLU  LEU   0.00001  -176.200   -88.451   -69.148     1.000     1.000     1.000
GLU  LYS   0.00009  -172.901    59.516  -149.019     0.015     0.056     0.658
GLU  LYS   0.01987  -177.557    57.836   -84.258     1.448     0.833     3.690
GLU  LYS   0.00002    60.463    77.385  -123.170     7.188     8.884    16.735
GLU  LYS   0.06337    64.249  -179.323   -89.552     1.282     1.116     1.427
GLU  LYS   0.00008    75.073   -68.579   -19.317     4.020     4.235     3.342
GLU  LYS   0.00256    64.905   -81.903   -98.536     3.108     4.127     4.513
GLU  LYS   0.00005  -110.300   -75.438  -130.476     0.844     0.018     1.923
GLU  LYS   0.00001  -134.658   -68.923   -96.739     1.000     1.000     1.000
GLU  LYS   0.00506   -64.240   -67.206   -84.039     1.305     1.299     1.600
GLU  LYS   0.00038   -64.150   -62.447   -31.240     3.441     3.332    21.826
GLU  LYS   0.10023  -173.078   174.605   -93.913     0.831     0.871     0.915
GLU  LYS   0.29531   -63.975  -176.171   -87.999     0.815     0.419     1.084
GLU  LYS   0.00067   -55.283    96.843   -61.779     0.701     0.965     3.773
GLU  LYS   0.03215  -178.136    57.913    94.746     1.503     0.374     3.133
GLU  LYS   0.00014   -65.529    78.911    65.426     1.155     1.565     0.682
GLU  LYS   0.00062   -61.888    76.556    13.931     2.603     1.978     3.168
GLU  LYS   0.00035   -55.812    96.549   116.864     0.815     1.302     2.000
GLU  LYS   0.00061   -63.967    75.570  -165.407     1.916     1.291     1.759
GLU  LYS   0.13503    65.588  -178.820    91.884     1.733     2.396     2.765
GLU  LYS   0.00030    74.058   -68.616   162.140     1.695     2.714     3.764
GLU  LYS   0.05570    62.550   -87.940    77.140     1.756     5.054     5.910
GLU  LYS   0.00008   -98.796   -70.504    15.032     3.369     1.394     4.871
GLU  LYS   0.00852   -62.871   -65.714    96.037     0.487     0.566     0.947
GLU  LYS   0.00055   -66.850   -64.975   167.481     3.032     2.272    19.193
GLU  LYS   0.17145   -64.211  -175.977    92.334     0.813     0.402     1.091
GLU  LYS   0.10679  -172.595   174.359    86.245     1.088     0.735     1.586
GLU  MET   0.08162  -177.849    57.665    92.720     0.756     0.300     1.974
GLU  MET   0.16236    64.452  -177.767    97.926     1.218     1.688     5.393
GLU  MET   0.00013    73.158   -66.501   158.300     1.431     0.368     0.822
GLU  MET   0.00230    63.112   -82.663    83.273     1.800     3.324     3.288
GLU  MET   0.10697  -173.040   173.884    82.541     0.725     0.778     3.332
GLU  MET   0.13582   -65.138  -175.168    94.894     0.900     0.831     4.375
GLU  MET   0.00004   -52.697    94.737   109.944     0.727     0.691     2.197
GLU  MET   0.00012   -65.790    76.747    48.136     0.390     3.071    20.084
GLU  MET   0.00310   -73.291   -62.854   157.855    19.310     3.887    18.127
GLU  MET   0.00010   -65.785   -69.014    99.433     4.982     5.696     7.808
GLU  MET   0.00002  -129.740   -71.897    79.908     1.000     1.000     1.000
GLU  MET   0.00191   -74.503   -62.962   -22.875    20.426     4.155    19.654
GLU  MET   0.00026   -60.209   -66.048   -88.506     1.153     0.133     2.037
GLU  MET   0.00013  -130.983   -69.606   -96.397     3.005     5.018     8.744
GLU  MET   0.00001  -175.353   -88.145   -69.783     1.000     1.000     1.000
GLU  MET   0.03312  -177.386    57.591   -86.279     1.172     0.215     2.700
GLU  MET   0.12336    64.132  -178.593   -84.740     0.890     1.601     6.056
GLU  MET   0.00187    60.068   -84.023   -95.965     3.208     4.801     4.313
GLU  MET   0.00002    71.947   -65.600   -23.060     1.000     1.000     1.000
GLU  MET   0.16955  -173.545   174.354   -97.152     0.705     0.750     3.019
GLU  MET   0.17665   -64.756  -175.630   -87.557     0.804     0.821     3.787
GLU  MET   0.00050   -54.196    94.598   -71.135     0.723     0.600     2.885
GLU  MET   0.00005   -65.796    74.910  -156.503     0.257     4.559    26.208
GLU  PHE   0.00003    56.465    71.718    44.046     1.000     1.000     1.000
GLU  PHE   0.00001    32.547    55.050    94.039     1.000     1.000     1.000
GLU  PHE   0.20552    63.986  -179.899    93.039     1.369     1.341     3.749
GLU  PHE   0.00042    71.945   -66.477   159.407     0.689     2.431     1.620
GLU  PHE   0.02963    61.255   -85.754    81.578     1.884     4.508     4.838
GLU  PHE   0.16491   -64.167  -175.777    92.856     1.381     0.652     2.028
GLU  PHE   0.00004  -174.406   -86.204   111.316     0.705     0.656     1.524
GLU  PHE   0.16017  -172.734   174.262    84.236     1.034     0.804     3.093
GLU  PHE   0.01569  -175.430    59.090    98.496     3.732     3.189     5.431
GLU  PHE   0.01715   -52.628    96.483   115.730     1.460     0.664     4.286
GLU  PHE   0.00081   -63.267    75.487  -165.228     1.958     1.623     3.752
GLU  PHE   0.00003   -70.123    77.707  -111.476     1.000     1.000     1.000
GLU  PHE   0.00738   -64.005   -66.861   -83.264     1.280     1.021     1.233
GLU  PHE   0.00172   -68.315   -63.789   -18.095    11.436     2.371    10.752
GLU  PHE   0.00153   -74.613   -66.070   173.520    13.897     1.640     9.843
GLU  PHE   0.00054  -109.202   -75.426  -133.249     1.000     1.000     1.000
GLU  PHE   0.00340   -64.563   -67.500    96.848     1.136     1.312     2.493
GLU  PHE   0.00015  -110.861   -75.547    51.030     1.000     1.000     1.000
GLU  PHE   0.00005    57.152    71.752  -139.873     0.331     0.149     0.086
GLU  PHE   0.05374    64.767  -178.552   -85.329     1.462     2.160     6.032
GLU  PHE   0.00026    75.239   -67.586   -20.817     0.150     0.667     1.649
GLU  PHE   0.01520    60.902   -87.397  -100.110     2.911     3.540     1.809
GLU  PHE   0.00046  -172.572    59.683  -148.196     0.695     0.357     1.027
GLU  PHE   0.01830  -176.605    58.420   -82.571     1.677     1.420     4.773
GLU  PHE   0.00488   -54.397    96.777   -60.959     2.049     0.902     6.232
GLU  PHE   0.00197   -64.212    75.831    16.185     2.064     1.284     9.728
GLU  PHE   0.16610   -63.777  -175.632   -87.870     1.330     0.602     2.900
GLU  PHE   0.12987  -172.606   174.373   -96.156     0.879     0.639     2.786
GLU  PHE   0.00005  -176.410   -89.187   -70.867     1.000     1.000     1.000
GLU  PRO   0.00005    35.412    52.131   -90.276     1.000     1.000     1.000
GLU  PRO   0.00004    55.531    71.324  -135.490     1.000     1.000     1.000
GLU  PRO   0.00018    73.377   -66.278   -24.626     0.146     0.085     0.312
GLU  PRO   0.02152    63.580   -83.383   -98.083     2.984     2.620     1.709
GLU  PRO   0.05085    65.989  -178.386   -82.418     0.886     1.083     5.545
GLU  PRO   0.00000    64.967   110.320   -51.166     1.000     1.000     1.000
GLU  PRO   0.03027  -176.009    58.134   -83.579     2.125     2.979     3.962
GLU  PRO   0.00014  -172.543    60.404  -146.204     1.000     1.000     1.000
GLU  PRO   0.00042   -65.065    74.485    14.746     1.201     1.582     1.305
GLU  PRO   0.00200   -55.587    96.997   -57.242     0.530     0.481     3.268
GLU  PRO   0.00006  -160.878   -79.779   -81.116     5.781    10.493    11.300
GLU  PRO   0.00465   -66.893   -71.558   -92.260     2.630     2.531     6.514
GLU  PRO   0.00048  -103.758   -67.611    -1.772     2.141     1.423     7.142
GLU  PRO   0.00288   -64.538   -62.664   -24.989     2.185     1.982     9.578
GLU  PRO   0.27233   -64.935  -176.062   -87.159     1.039     0.784     1.898
GLU  PRO   0.12090  -172.684   174.437   -97.278     1.186     0.581     2.761
GLU  PRO   0.00001    28.598    56.198    89.891     0.326     0.019     0.237
GLU  PRO   0.00004    55.394    71.745    48.400     3.612     3.031     8.734
GLU  PRO   0.11740    65.259  -177.831    96.905     0.953     1.262     3.694
GLU  PRO   0.00857    64.428   -80.342    84.698     1.237     2.641     2.843
GLU  PRO   0.00070    72.029   -66.045   158.828     0.843     1.148     6.411
GLU  PRO   0.00003  -135.911   -62.659    93.554     0.314     0.092     0.405
GLU  PRO   0.00005  -164.991   -86.240   113.525     1.428     2.703    26.357
GLU  PRO   0.00728   -67.133   -71.004    91.740     0.869     0.534     2.658
GLU  PRO   0.00023   -99.823   -70.762  -168.933     2.231     2.458     7.221
GLU  PRO   0.00932   -63.163   -60.745   147.785     1.912     1.863     8.682
GLU  PRO   0.09821  -172.263   174.215    81.798     1.224     0.909     3.155
GLU  PRO   0.02517  -175.706    58.864    94.712     2.756     4.255     4.706
GLU  PRO   0.22566   -64.400  -176.024    93.313     0.986     0.784     1.953
GLU  PRO   0.00039   -66.216    73.257  -157.646     1.069     3.468    14.004
GLU  PRO   0.00017   -55.387    96.458   119.160     0.305     0.383     2.383
GLU  PRO   0.00000   -80.763    70.269    79.421     1.000     1.000     1.000
GLU  SER   0.00018    58.145    74.715  -110.797     2.840     3.017    14.444
GLU  SER   0.13394    65.659  -178.790   -88.397     1.100     1.167     1.073
GLU  SER   0.00440    66.493   -77.447   -95.202     4.282     8.430     4.391
GLU  SER   0.00022    70.460   -74.871    -7.230     3.606     8.267    15.970
GLU  SER   0.00068    74.041   -53.336   -59.088     1.000     1.000     1.000
GLU  SER   0.19586   -64.129  -175.742   -87.746     0.776     0.648     1.902
GLU  SER   0.00099   -56.501    95.728   -66.352     0.672     0.591     2.823
GLU  SER   0.00051   -63.390    80.415  -118.198     0.183     0.251     0.847
GLU  SER   0.00064   -66.037    73.285  -161.556     1.830     1.053     1.443
GLU  SER   0.00037  -172.524    60.101  -148.284     0.494     0.302     0.741
GLU  SER   0.00056  -172.603    61.302   -83.752     5.973     6.608     5.468
GLU  SER   0.07927  -172.327   174.085   -94.625     1.439     0.826     1.729
GLU  SER   0.00001  -177.184   -89.834   -69.008     1.000     1.000     1.000
GLU  SER   0.00014   -97.449   -70.083    12.998     2.862     2.503     7.243
GLU  SER   0.00196   -65.516   -63.295   -22.524     3.635     3.076    15.081
GLU  SER   0.00021   -65.088   -67.816   -84.550     1.472     1.634     2.466
GLU  SER   0.00004  -112.142   -74.936  -126.143     1.000     1.000     1.000
GLU  SER   0.00001  -173.784   -80.772   156.553     4.067     0.633     5.631
GLU  SER   0.01083   -53.170   -56.377   105.283     9.595     9.268     6.714
GLU  SER   0.00101   -63.269   -61.256   148.506     5.091     3.940    20.945
GLU  SER   0.33295    64.957  -179.527    91.627     0.816     0.707     1.564
GLU  SER   0.01585    61.817   -86.425    80.039     1.445     4.601     6.554
GLU  SER   0.00064    76.842   -52.300   121.251     4.357     2.346     5.484
GLU  SER   0.00020    70.965   -71.257   164.657     1.475     4.999    11.168
GLU  SER   0.00001    51.231    64.820    79.732     1.000     1.000     1.000
GLU  SER   0.14039   -63.789  -175.860    92.834     0.800     0.826     2.073
GLU  SER   0.07103  -170.628   173.394    85.506     2.036     0.929     1.347
GLU  SER   0.00016  -172.986    60.185    34.543     0.273     0.130     0.883
GLU  SER   0.00647  -173.825    60.600    99.913     3.918     4.243     4.558
GLU  SER   0.00019   -55.554    96.499   119.531     1.588     0.621     4.384
GLU  SER   0.00024   -66.488    74.238    16.371     1.880     2.344     5.583
GLU  SER   0.00008   -67.982    76.866    65.083     8.668     4.717    14.112
GLU  THR   0.06872  -177.679    57.516    92.704     0.663     0.304     2.030
GLU  THR   0.14686  -173.382   173.700    81.219     0.780     0.759     2.817
GLU  THR   0.06938   -64.599  -175.640    92.538     0.895     0.665     1.321
GLU  THR   0.00213   -55.269    96.256   115.868     2.780     0.667     3.466
GLU  THR   0.00034   -73.993    75.589    29.628     6.726     2.328    15.687
GLU  THR   0.18245    64.905  -178.470    93.802     1.293     1.255     5.402
GLU  THR   0.00008    72.047   -66.591   159.814     1.151     1.794     2.719
GLU  THR   0.00367    61.891   -84.709    82.101     2.065     3.077     1.789
GLU  THR   0.00000    56.371    71.798    44.501     1.000     1.000     1.000
GLU  THR   0.00030   -64.059   -66.941    97.294     0.876     1.356     1.324
GLU  THR   0.00027   -87.412   -66.713   176.142    18.814     1.791     9.780
GLU  THR   0.00046   -63.291   -65.949   -81.330     1.525     2.060     3.585
GLU  THR   0.00078   -73.509   -64.817   -15.274    13.875     2.632    11.373
GLU  THR   0.00001  -142.665   -68.057   -83.386     1.000     1.000     1.000
GLU  THR   0.00080   -72.111    76.022  -158.197     7.656     1.450    12.008
GLU  THR   0.00001   -64.314    79.203  -121.941     1.000     1.000     1.000
GLU  THR   0.01938  -177.367    57.752   -85.832     1.197     0.498     2.937
GLU  THR   0.00000  -174.181    59.903  -147.369     1.000     1.000     1.000
GLU  THR   0.07341  -173.252   174.069   -97.681     1.871     0.751     2.337
GLU  THR   0.00092   -52.015    96.874   -61.854     2.228     0.656     1.767
GLU  THR   0.18082   -64.486  -175.566   -87.767     0.810     0.935     1.441
GLU  THR   0.24457    65.275  -178.437   -84.575     0.472     1.010     4.902
GLU  THR   0.00006    74.678   -68.378   -19.440     1.710     1.449     1.553
GLU  THR   0.00457    61.093   -86.266   -98.845     2.147     2.286     1.376
GLU  THR   0.00000    57.466    74.508   -94.990     1.000     1.000     1.000
GLU  TRP   0.00004    56.980    71.809    43.821     0.419     0.020     0.841
GLU  TRP   0.02296  -177.312    57.775    93.912     1.117     0.610     3.997
GLU  TRP   0.00428    63.255   -84.176    80.111     2.410     7.506     8.337
GLU  TRP   0.06464    65.473  -179.298    93.415     0.946     1.582     7.094
GLU  TRP   0.00018   -60.009    94.614   115.054     6.577     1.738     4.474
GLU  TRP   0.00026   -65.163    73.189    19.105     0.712     1.041     2.449
GLU  TRP   0.00002   -61.598    82.783    63.756     1.000     1.000     1.000
GLU  TRP   0.21545   -64.335  -175.270    91.756     0.780     1.852     1.378
GLU  TRP   0.09578  -173.060   174.075    83.440     0.858     0.797     4.132
GLU  TRP   0.00095   -62.912   -65.865   -80.367     1.650     1.017     2.958
GLU  TRP   0.00022   -99.827   -67.750     2.132     5.627     1.082     8.598
GLU  TRP   0.00369   -64.971   -61.992   -28.146     4.266     3.208    14.262
GLU  TRP   0.00063  -103.897   -67.091   177.224     1.843     0.866     5.288
GLU  TRP   0.00192   -64.304   -61.880   152.865     4.231     3.453    16.571
GLU  TRP   0.00021  -109.045   -75.427  -133.554     1.000     1.000     1.000
GLU  TRP   0.00002  -137.127   -61.997    95.797     1.000     1.000     1.000
GLU  TRP   0.00001  -177.022   -90.086   111.446     1.000     1.000     1.000
GLU  TRP   0.00018  -109.622   -75.480    48.617     0.651     0.051     1.754
GLU  TRP   0.00185   -63.674   -66.505    98.274     0.611     0.443     0.922
GLU  TRP   0.05689  -177.370    57.944   -86.066     1.282     0.660     4.048
GLU  TRP   0.00018   -55.519    95.688   -64.941     0.303     0.270     1.065
GLU  TRP   0.00022   -65.524    74.128  -153.407     2.915     4.574    16.247
GLU  TRP   0.00001    57.455    71.905  -140.053     1.000     1.000     1.000
GLU  TRP   0.15048    64.330  -178.894   -87.481     0.970     2.181     7.993
GLU  TRP   0.00007    73.910   -66.309   -23.489     0.066     0.062     0.074
GLU  TRP   0.02975    62.580   -86.639  -102.564     2.449     3.420     5.710
GLU  TRP   0.15849  -173.296   174.244   -97.280     0.634     0.747     3.809
GLU  TRP   0.19064   -64.500  -175.016   -89.024     0.977     2.042     0.922
GLU  TYR   0.09200  -177.433    57.546    93.669     0.955     0.837     2.051
GLU  TYR   0.00073  -175.204    59.661    30.695     1.000     1.000     1.000
GLU  TYR   0.00182   -56.560    96.779   116.823     0.739     1.312     4.149
GLU  TYR   0.00039   -65.717    76.727    63.166     0.356     0.574     0.319
GLU  TYR   0.00084   -65.966    73.506    19.640     0.764     0.470     0.651
GLU  TYR   0.10575    64.720  -178.119    95.476     1.116     1.964     5.900
GLU  TYR   0.00004    74.323   -65.789   158.027     0.010     0.033     0.037
GLU  TYR   0.00099    64.895   -77.582    85.877     2.167     5.623     7.246
GLU  TYR   0.18636   -64.615  -175.853    91.264     1.008     0.577     2.777
GLU  TYR   0.17342  -173.057   174.649    85.472     0.712     0.803     3.340
GLU  TYR   0.00027  -105.026   -66.600   174.863     0.392     0.756     1.682
GLU  TYR   0.00127   -67.109   -64.131   163.484     3.332     2.370    11.953
GLU  TYR   0.00427   -65.303   -67.840    96.994     0.633     0.759     2.151
GLU  TYR   0.00006  -128.117   -71.652    78.178     6.548     7.710    12.863
GLU  TYR   0.00039  -108.839   -75.469    46.446     1.000     1.000     1.000
GLU  TYR   0.00120  -104.161   -67.662     2.885     2.466     1.366     7.393
GLU  TYR   0.00369   -63.983   -61.789   -29.806     4.281     2.995    13.613
GLU  TYR   0.00408   -64.844   -67.274   -84.192     0.455     0.439     0.737
GLU  TYR   0.00005  -134.198   -64.386   -87.026     6.423     8.282    15.328
GLU  TYR   0.00003  -107.104   -74.307  -135.036     1.000     1.000     1.000
GLU  TYR   0.11199    64.068  -177.459   -84.396     1.145     1.726     5.341
GLU  TYR   0.00447    64.078   -78.104   -92.157     1.393     4.480     6.427
GLU  TYR   0.00001    76.087   -64.765   -23.973     1.000     1.000     1.000
GLU  TYR   0.15103   -64.959  -175.482   -88.553     0.495     0.670     2.349
GLU  TYR   0.00308   -54.567    96.250   -64.573     2.415     0.993     6.466
GLU  TYR   0.00089   -65.964    73.939  -154.066     1.749     1.523    16.740
GLU  TYR   0.03545  -176.665    58.132   -83.365     1.237     0.968     4.869
GLU  TYR   0.00032  -175.785    60.317  -152.924     1.000     1.000     1.000
GLU  TYR   0.00002  -176.387   -89.656   -71.294     0.807     3.103     3.787
GLU  TYR   0.11509  -173.361   174.445   -96.519     0.712     0.723     3.207
GLU  VAL   0.00003    55.526    71.293    47.429     0.657     0.324     1.671
GLU  VAL   0.13861    63.640  -179.889    90.466     1.503     1.472     2.795
GLU  VAL   0.00010    74.284   -69.687   165.270     0.675     1.235     2.774
GLU  VAL   0.07576    61.356   -84.514    82.582     1.288     1.043     0.604
GLU  VAL   0.00015  -173.292    60.364    34.262     0.577     1.022     3.814
GLU  VAL   0.02424  -176.933    58.695    97.054     2.731     2.038     6.180
GLU  VAL   0.00343   -64.214   -61.573   150.085     5.202     3.516    18.785
GLU  VAL   0.00003  -112.339   -75.094    54.712     1.061     0.059     2.351
GLU  VAL   0.00207   -63.861   -67.222    96.508     2.318     2.934     4.239
GLU  VAL   0.22880   -63.939  -175.807    93.000     1.623     0.599     1.442
GLU  VAL   0.08334  -172.784   174.343    85.662     0.947     0.905     2.160
GLU  VAL   0.00014   -64.728    76.559    36.659     1.352     2.805    22.288
GLU  VAL   0.00085   -64.080    74.529  -162.568     0.565     1.190     1.221
GLU  VAL   0.00871   -53.546    96.336   115.686     0.936     0.725     6.539
GLU  VAL   0.00007    56.484    72.657  -129.166     3.534     2.784    21.588
GLU  VAL   0.12783    64.236  -179.992   -90.394     1.165     1.294     3.735
GLU  VAL   0.00087    73.464   -66.188   -22.710     1.869     0.889     1.236
GLU  VAL   0.03079    61.534   -85.423   -98.091     1.747     1.896     0.975
GLU  VAL   0.11169  -173.151   174.200   -95.763     0.847     0.821     2.224
GLU  VAL   0.03989  -177.055    58.441   -84.403     2.840     2.141     5.993
GLU  VAL   0.00015  -172.721    59.129  -148.497     1.000     1.000     1.000
GLU  VAL   0.00695   -63.708   -67.070   -84.158     2.833     1.790     2.675
GLU  VAL   0.00052  -102.597   -67.271    -1.038     6.216     1.906    11.326
GLU  VAL   0.00125   -66.595   -64.482   -17.584     2.552     2.127    10.874
GLU  VAL   0.00002  -110.982   -75.409  -128.737     1.000     1.000     1.000
GLU  VAL   0.11004   -64.611  -175.842   -87.406     1.897     0.790     1.920
GLU  VAL   0.00366   -53.773    95.966   -66.578     0.883     0.779     3.746
GLY  ALA   0.15038   -64.856  -175.888    91.639     0.356     0.564     1.479
GLY  ALA   0.16892  -172.433   174.328    84.945     0.437     0.850     3.547
GLY  ALA   0.05962  -176.210    58.924    98.335     1.152     0.947     3.139
GLY  ALA   0.00025    57.255    71.546    43.607     1.859     1.045     1.253
GLY  ALA   0.00002    40.802    61.963    84.227    17.974    17.028     2.692
GLY  ALA   0.00112   -63.334    80.764    64.498     0.020     0.076     0.043
GLY  ALA   0.00127   -64.891    74.165    17.778     0.241     1.152     3.159
GLY  ALA   0.00086   -55.911    95.897   115.742     1.000     1.000     1.000
GLY  ALA   0.00155    74.037   -66.046   -24.893     0.453     0.175     0.644
GLY  ALA   0.00100    64.146   -84.151   -98.938     1.000     1.000     1.000
GLY  ALA   0.11178    64.418  -177.993    95.841     0.993     1.951     4.029
GLY  ALA   0.00103    74.039   -65.765   155.897     0.481     0.283     0.533
GLY  ALA   0.00623    63.156   -83.295    83.015     0.351     0.963     0.807
GLY  ALA   0.00235   -99.371   -71.031    12.167     2.630     2.240     8.630
GLY  ALA   0.02070   -62.805   -60.447   -36.231     2.873     2.531    12.798
GLY  ALA   0.02358   -63.638   -66.471   -83.140     1.078     1.366     1.978
GLY  ALA   0.00006  -136.666   -61.752    95.059     0.704     0.592     0.250
GLY  ALA   0.00019  -173.365   -87.244   117.498     0.017     0.015     0.062
GLY  ALA   0.00003  -158.342  -120.865    84.121     1.000     1.000     1.000
GLY  ALA   0.00977   -64.431   -67.621    95.577     0.789     1.379     2.357
GLY  ALA   0.00124   -98.449   -69.694  -169.359     2.431     1.673     3.167
GLY  ALA   0.02017   -63.726   -60.869   148.317     3.688     2.695    12.787
GLY  ALA   0.03677  -176.494    58.346   -83.176     1.394     0.494     3.241
GLY  ALA   0.13748  -172.508   174.241   -95.882     0.472     0.722     3.512
GLY  ALA   0.00026  -171.584   -85.199   -68.958     2.486     2.191     3.550
GLY  ALA   0.00004  -136.906   -61.982   -80.168     1.000     1.000     1.000
GLY  ALA   0.21013   -64.735  -175.979   -88.671     0.477     0.653     1.485
GLY  ALA   0.00211   -56.117    96.236   -63.796     0.095     0.066     0.147
GLY  ALA   0.00158   -63.099    81.122  -117.585     0.580     0.936     0.917
GLY  ALA   0.00173   -65.425    73.179  -160.720     0.921     1.599     3.792
GLY  ALA   0.02743    65.619  -179.494   -88.608     0.059     0.011     0.080
GLY  ALA   0.00033    57.543    71.914  -139.048     2.049     0.848     2.473
GLY  ARG   0.00050  -173.291    60.060    31.883     0.358     0.165     1.516
GLY  ARG   0.02963  -176.118    58.873    99.054     0.826     0.697     1.374
GLY  ARG   0.17459   -64.552  -176.454    91.290     0.496     0.450     1.060
GLY  ARG   0.00026   -60.546  -175.197   141.466     0.572     2.217     3.057
GLY  ARG   0.00005  -171.496   -84.670   114.680     2.121     3.501     3.451
GLY  ARG   0.17281  -173.283   178.972    88.497     0.472     6.346     2.332
GLY  ARG   0.00370    41.863    56.599    99.393    11.196     3.211     5.264
GLY  ARG   0.00037    47.450    65.266    57.997    10.598     7.779    14.841
GLY  ARG   0.08480    63.503   178.407    84.708     2.990     4.355    14.140
GLY  ARG   0.01671    65.443   -82.689    80.892     2.422     1.602     1.281
GLY  ARG   0.00111    73.386   -68.508   160.403     1.284     2.827     5.338
GLY  ARG   0.00833   -63.661   -66.200    97.268     0.289     0.227     0.592
GLY  ARG   0.00023   -98.357   -70.576  -168.117     1.409     1.569     3.188
GLY  ARG   0.00464   -66.459   -63.166   158.720     4.079     3.288    15.089
GLY  ARG   0.00099  -166.766   -83.827   -43.117     3.042     4.587    14.172
GLY  ARG   0.00713   -63.802   -66.634   -84.123     0.717     1.132     2.041
GLY  ARG   0.00062   -99.547   -69.942    12.107     0.899     1.358     5.245
GLY  ARG   0.00534   -64.566   -61.559   -30.218     3.884     3.243    14.765
GLY  ARG   0.00281    63.273    83.028  -122.010     4.814     8.127    11.284
GLY  ARG   0.00001    32.719    54.649   -84.888     1.000     1.000     1.000
GLY  ARG   0.19304    63.058   175.373   -97.382     3.054     8.094    14.154
GLY  ARG   0.00033    62.403   176.723  -136.978     1.000     1.000     1.000
GLY  ARG   0.00893    65.028   -82.834   -98.779     2.665     3.152     1.742
GLY  ARG   0.01443    76.718   -60.531   -33.812     1.797     4.292     8.792
GLY  ARG   0.00141   -55.997    96.963   119.549     0.183     0.348     1.252
GLY  ARG   0.00080   -64.800    73.879  -162.189     0.768     0.470     0.980
GLY  ARG   0.00191   -55.420    96.481   -59.838     0.860     0.462     3.623
GLY  ARG   0.00199   -65.124    73.877    18.515     0.307     0.472     0.569
GLY  ARG   0.00027   -67.954    74.988    64.428     0.132     0.474     2.159
GLY  ARG   0.00012  -173.385    60.086  -150.539     0.178     0.071     0.500
GLY  ARG   0.01225  -175.680    60.186   -81.730     3.131     3.227     2.415
GLY  ARG   0.16160   -64.308  -176.379   -88.739     0.515     0.399     0.925
GLY  ARG   0.08831  -172.654   175.902   -92.003     0.812     3.574     6.167
GLY  ASN   0.00014    44.894    56.597    86.422     7.709     8.109     8.650
GLY  ASN   0.00000    56.758    72.012    45.502     1.000     1.000     1.000
GLY  ASN   0.13808    65.826  -179.507    91.356     1.317     0.409     1.516
GLY  ASN   0.00064    73.716   -69.846   165.267     1.518     4.078     8.646
GLY  ASN   0.01990    66.221   -80.962    82.561     2.405     3.399     3.332
GLY  ASN   0.00009  -169.578   -83.821   121.606     6.652     5.515    16.078
GLY  ASN   0.00000  -128.912   -66.753    79.025     1.000     1.000     1.000
GLY  ASN   0.00236   -79.438   -66.487   175.756    14.942     1.801     9.409
GLY  ASN   0.01195   -65.089   -68.224    95.692     1.265     1.547     2.098
GLY  ASN   0.00184   -59.368   -58.483   137.287     6.854     3.893    15.946
GLY  ASN   0.27800   -64.054  -176.280    91.795     0.494     0.431     0.950
GLY  ASN   0.00384   -55.117    96.200   116.717     0.983     0.962     4.566
GLY  ASN   0.03306  -171.193   173.774    86.587     1.370     1.015     0.523
GLY  ASN   0.00123  -172.314    60.183    34.219     0.182     0.134     0.844
GLY  ASN   0.02534  -175.831    59.274    98.640     2.641     2.581     2.032
GLY  ASN   0.00028    51.453    64.932   -95.660    10.643     9.602     7.626
GLY  ASN   0.00002    56.127    71.792  -137.574     1.000     1.000     1.000
GLY  ASN   0.15452    65.864  -179.579   -89.209     1.020     0.569     1.951
GLY  ASN   0.00011    73.017   -65.654   -22.669     1.287     0.884     1.806
GLY  ASN   0.02003    66.151   -81.629   -99.044     2.682     4.054     0.901
GLY  ASN   0.00508   -55.758    96.942   -59.484     0.918     0.591     4.728
GLY  ASN   0.00002   -62.488    82.198    66.196     0.415     0.188     0.317
GLY  ASN   0.00245   -64.908    75.181    14.274     1.531     1.865     5.655
GLY  ASN   0.00030   -62.466    82.049  -116.590     0.352     1.094     2.423
GLY  ASN   0.00124   -64.773    74.271  -163.147     0.972     1.148     2.706
GLY  ASN   0.00064  -172.434    60.067  -148.149     0.308     0.080     0.284
GLY  ASN   0.02253  -175.879    59.460   -79.088     3.337     3.047     4.118
GLY  ASN   0.08766  -172.196   174.264   -94.348     1.076     0.643     1.595
GLY  ASN   0.17411   -63.848  -176.223   -88.487     0.461     0.452     1.403
GLY  ASN   0.00002  -170.954   -81.424   -30.839     0.700     0.319     1.946
GLY  ASN   0.00001  -177.939   -91.237   -73.632     1.000     1.000     1.000
GLY  ASN   0.01148   -63.696   -66.358   -82.907     0.979     1.121     1.623
GLY  ASN   0.00026   -99.434   -68.854     8.103     0.657     0.500     0.663
GLY  ASN   0.00275   -65.210   -62.011   -28.344     5.057     3.770    17.447
GLY  ASP   0.00010    40.237    52.937   -89.055     2.378     1.636     1.635
GLY  ASP   0.00023    56.943    72.445  -130.964     3.293     2.361    11.631
GLY  ASP   0.13069    64.748  -179.077   -89.521     1.000     1.352     1.883
GLY  ASP   0.00023    74.021   -65.801   -25.362     0.221     0.146     0.488
GLY  ASP   0.00362    64.255   -86.806  -104.311     3.678     8.650     8.162
GLY  ASP   0.15923   -64.599  -175.860   -88.510     0.826     0.309     1.130
GLY  ASP   0.00107   -56.871    96.873   -61.001     0.906     0.632     2.951
GLY  ASP   0.00060   -61.662    83.309  -116.187     0.343     0.530     0.161
GLY  ASP   0.00209   -65.414    73.311  -160.745     1.432     1.157     2.345
GLY  ASP   0.00588  -169.520    65.067   -85.731     5.015     4.529     7.761
GLY  ASP   0.00005  -172.559    59.801  -146.289     1.000     1.000     1.000
GLY  ASP   0.13466  -172.707   174.371   -94.373     0.802     0.269     0.414
GLY  ASP   0.00012  -172.887   -86.121   -68.487     3.473     3.344     2.487
GLY  ASP   0.00015  -124.442   -68.189  -103.678     1.000     1.000     1.000
GLY  ASP   0.00006    38.224    53.033    91.045     3.725     3.123     3.581
GLY  ASP   0.00040    59.951    76.392    59.689     4.494     4.777    12.011
GLY  ASP   0.10257    65.059   179.954    90.226     0.916     0.766     1.584
GLY  ASP   0.00100    72.899   -66.401   155.999     2.332     0.908     0.605
GLY  ASP   0.00789    64.109   -82.167    83.251     2.933     4.754     3.279
GLY  ASP   0.01377   -63.848   -66.989    96.544     1.650     1.575     2.596
GLY  ASP   0.00508   -61.974   -60.502   143.457     3.452     3.043    16.610
GLY  ASP   0.00004  -100.216   -69.964  -167.761     1.000     1.000     1.000
GLY  ASP   0.00028  -111.049   -75.322    52.696     0.353     0.006     0.902
GLY  ASP   0.00006  -100.099   -70.088    12.422     1.000     1.000     1.000
GLY  ASP   0.00412   -65.224   -62.810   -25.240     3.704     3.290    15.964
GLY  ASP   0.00237   -64.079   -67.041   -81.828     2.071     1.802     4.036
GLY  ASP   0.23623   -64.397  -176.013    92.138     0.731     0.407     0.980
GLY  ASP   0.00181   -56.294    95.967   117.077     1.488     1.232    10.323
GLY  ASP   0.00021   -61.237    83.823    66.225     0.422     0.629     0.135
GLY  ASP   0.00068   -66.417    72.632    20.670     1.740     0.939     1.981
GLY  ASP   0.00055  -172.663    60.161    35.896     0.081     0.236     0.221
GLY  ASP   0.01015  -174.364    59.893   100.569     2.961     3.165     3.925
GLY  ASP   0.17376  -172.190   174.347    85.310     1.055     0.937     2.908
GLY  ASP   0.00024  -171.174   -83.935   122.945     4.223     4.583    18.148
GLY  CYS   0.00006    58.154    71.556  -141.988     2.364     1.356     2.103
GLY  CYS   0.00027    45.550    59.424   -93.110    11.501    11.772     8.751
GLY  CYS   0.11972    66.028  -179.297   -89.040     1.039     1.216     2.620
GLY  CYS   0.02099    65.715   -83.350   -99.485     0.887     1.590     1.128
GLY  CYS   0.00070    73.953   -69.380   -18.195     0.676     2.567     5.713
GLY  CYS   0.00005  -169.977   -82.848   -38.848     3.648     3.430    14.553
GLY  CYS   0.00066   -98.601   -71.357    11.341     2.486     1.780     8.434
GLY  CYS   0.01764   -63.731   -66.576   -82.463     1.321     1.599     2.061
GLY  CYS   0.00384   -61.911   -60.236   -41.256     2.149     1.992     7.924
GLY  CYS   0.25288   -64.020  -176.184   -88.153     0.663     0.549     1.440
GLY  CYS   0.00278   -55.300    96.836   -59.582     1.018     0.309     2.265
GLY  CYS   0.06068  -171.176   174.051   -94.157     0.848     0.558     1.387
GLY  CYS   0.00070  -172.364    59.929  -147.585     0.372     0.186     1.628
GLY  CYS   0.00199  -165.949    68.867   -89.843     0.456     0.526     0.537
GLY  CYS   0.00005    58.250    71.997    43.645     2.369     1.205     1.548
GLY  CYS   0.00029    46.456    58.448    88.184     9.831    11.098     6.979
GLY  CYS   0.00456   -55.371    96.734   119.901     0.648     0.306     2.076
GLY  CYS   0.00013   -61.998    82.277  -115.934     0.060     0.377     0.132
GLY  CYS   0.00171   -64.299    74.891  -164.093     1.132     1.258     3.341
GLY  CYS   0.00019   -61.984    82.725    66.358     0.161     0.103     0.137
GLY  CYS   0.00189   -64.794    74.512    17.500     1.201     1.299     3.136
GLY  CYS   0.00081  -172.431    59.866    34.140     1.319     0.523     2.070
GLY  CYS   0.00883  -173.406    60.893    96.276     5.454     5.134     3.994
GLY  CYS   0.08649    65.769  -178.887    92.074     0.981     1.749     3.485
GLY  CYS   0.02203    65.761   -83.258    80.560     1.072     2.170     0.736
GLY  CYS   0.00117    74.160   -67.857   160.192     1.150     2.599     5.837
GLY  CYS   0.00003  -169.920   -81.647   150.888     0.632     0.080     0.766
GLY  CYS   0.00000  -176.846   -90.022   110.787     1.000     1.000     1.000
GLY  CYS   0.00002  -134.375   -61.016    92.622     1.000     1.000     1.000
GLY  CYS   0.01491   -64.313   -67.141    97.103     1.371     1.724     2.205
GLY  CYS   0.00147   -62.168   -59.975   141.258     5.724     4.178    21.951
GLY  CYS   0.00001   -99.389   -72.670  -164.511     1.000     1.000     1.000
GLY  CYS   0.26971   -64.090  -176.107    92.311     0.636     0.511     1.183
GLY  CYS   0.10274  -171.769   174.101    85.160     2.779     0.922     2.559
GLY  GLN   0.00007    57.147    72.764  -125.565     1.407     1.711    16.507
GLY  GLN   0.00001    32.894    54.524   -85.665     1.000     1.000     1.000
GLY  GLN   0.12734    64.720  -179.155   -88.157     1.498     2.263     2.123
GLY  GLN   0.00162    67.255   -80.754   -99.337     2.351     3.433     0.579
GLY  GLN   0.00098    73.088   -67.652   -22.472     0.937     1.465     2.852
GLY  GLN   0.00789   -63.648   -66.341   -82.796     0.512     0.645     0.769
GLY  GLN   0.00180   -74.986   -65.770   -10.389    13.906     2.231    11.977
GLY  GLN   0.07090  -171.816   173.977   -94.045     1.106     1.040     0.793
GLY  GLN   0.32744   -64.233  -176.207   -88.596     0.556     0.474     1.133
GLY  GLN   0.00020  -171.676    59.706  -146.913     0.675     0.503     1.265
GLY  GLN   0.00256  -170.469    64.781   -85.754     5.477     5.544     3.959
GLY  GLN   0.00222  -172.695    60.065    32.537     0.734     0.383     1.843
GLY  GLN   0.00549  -173.187    61.981    96.612     6.736     6.743     4.810
GLY  GLN   0.00621   -54.586    96.225   116.193     0.932     0.689     6.386
GLY  GLN   0.00006   -65.166    79.480  -113.300     3.670     2.728     1.582
GLY  GLN   0.00204   -64.869    74.999  -166.843     1.599     1.114     4.119
GLY  GLN   0.00251   -55.122    96.943   -60.324     1.409     0.615     3.843
GLY  GLN   0.00017   -64.887    78.502    62.347     1.944     3.168     3.767
GLY  GLN   0.00210   -65.416    74.197    16.997     0.459     0.512     3.355
GLY  GLN   0.00008    57.356    71.966    45.065     1.930     0.841     1.264
GLY  GLN   0.00007    49.449    61.069    85.699     7.442     9.485     7.074
GLY  GLN   0.07989    66.194  -179.351    92.195     1.214     0.530     2.049
GLY  GLN   0.00014    74.290   -66.233   157.816     0.938     1.821     2.252
GLY  GLN   0.01477    65.324   -83.085    81.103     1.826     3.566     1.216
GLY  GLN   0.01352   -63.697   -66.456    97.584     0.818     1.016     1.636
GLY  GLN   0.00005   -99.155   -69.252  -169.154     0.282     0.190     2.054
GLY  GLN   0.00074   -66.917   -64.037   161.461     4.896     2.513    14.462
GLY  GLN   0.26330   -63.783  -175.992    92.903     0.724     0.590     1.724
GLY  GLN   0.06583  -172.117   173.857    85.587     1.169     0.940     1.602
GLY  GLU   0.02699    65.851  -179.497    90.996     0.763     0.704     2.090
GLY  GLU   0.00053    72.528   -67.775   158.924     1.223     0.872     1.590
GLY  GLU   0.00552    64.828   -80.310    84.320     2.169     4.582     3.032
GLY  GLU   0.16674   -64.561  -176.045    92.023     0.618     0.613     1.179
GLY  GLU   0.15712  -172.848   174.127    83.927     0.932     0.685     3.407
GLY  GLU   0.00001  -178.259   -91.047   112.047     1.000     1.000     1.000
GLY  GLU   0.00002  -172.859    60.240    34.169     0.111     0.006     0.309
GLY  GLU   0.02463  -175.853    58.357    95.624     0.978     1.321     5.383
GLY  GLU   0.00009    57.337    72.319    44.582     0.913     0.288     2.009
GLY  GLU   0.00012    55.962    70.298    81.622     9.671     7.264     5.270
GLY  GLU   0.00044   -55.572    96.181   118.029     0.713     0.266     2.237
GLY  GLU   0.00010   -62.285    82.631    66.226     0.227     0.236     0.059
GLY  GLU   0.00097   -67.137    72.528    20.570     1.869     1.247     2.575
GLY  GLU   0.00467   -63.614   -66.466   -83.055     1.151     0.531     1.983
GLY  GLU   0.00031  -104.048   -67.105    -3.863     2.656     1.669     6.585
GLY  GLU   0.00928   -63.823   -61.328   -32.031     3.550     2.795    13.440
GLY  GLU   0.00614   -63.290   -66.099    98.985     0.907     0.336     2.242
GLY  GLU   0.00067  -102.445   -68.822  -178.144     3.124     2.964    11.063
GLY  GLU   0.01051   -63.504   -61.193   148.850     4.001     3.068    15.101
GLY  GLU   0.00008    55.439    71.035  -125.321     5.416     4.750    17.061
GLY  GLU   0.14350    64.761  -178.849   -88.338     1.061     1.256     3.084
GLY  GLU   0.00031    74.124   -65.920   -25.474     0.475     0.374     0.425
GLY  GLU   0.00319    64.104   -81.429   -96.537     1.384     4.384     2.654
GLY  GLU   0.19751   -64.739  -175.900   -88.947     0.444     0.563     1.284
GLY  GLU   0.00217   -56.566    95.958   -64.966     0.993     0.381     1.742
GLY  GLU   0.00011   -62.275    82.700  -116.234     0.252     0.268     0.052
GLY  GLU   0.00096   -64.691    73.870  -162.372     1.905     1.299     2.794
GLY  GLU   0.00034  -172.710    60.362  -147.838     0.211     0.071     0.624
GLY  GLU   0.02665  -175.990    58.649   -82.889     2.133     2.333     4.672
GLY  GLU   0.00004  -177.273   -89.879   -68.992     0.007     0.080     0.059
GLY  GLU   0.21029  -172.887   174.516   -94.948     0.765     0.508     2.241
GLY  GLY   0.00113   -99.313   -68.970  -171.685     0.000     0.000     0.000
GLY  GLY   0.01636   -63.458   -66.103    98.156     0.085     0.294     1.394
GLY  GLY   0.02629   -62.159   -59.912   142.464     2.159     1.786     9.083
GLY  GLY   0.00051    57.327    71.961    45.063     1.447     0.569     1.112
GLY  GLY   0.00342    63.176   -84.281    82.053     0.000     0.000     0.000
GLY  GLY   0.05750    65.695  -179.557    91.848     0.013     0.005     0.092
GLY  GLY   0.14213   -64.701  -176.259    90.820     0.505     0.559     0.124
GLY  GLY   0.00147   -56.121    96.257   116.493     0.000     0.000     0.000
GLY  GLY   0.00079   -65.253    74.262    17.680     0.000     0.000     0.000
GLY  GLY   0.00187   -62.284    82.440    66.234     0.000     0.000     0.000
GLY  GLY   0.03329  -176.399    59.107    99.536     0.214     0.709     1.353
GLY  GLY   0.00011  -172.223   -86.086   115.845     0.000     0.000     0.000
GLY  GLY   0.14761  -172.445   174.865    87.377     0.330     0.205     0.600
GLY  GLY   0.00074   -65.142    73.096  -159.600     0.000     0.000     0.000
GLY  GLY   0.00008    60.223    72.953  -140.378     0.000     0.000     0.000
GLY  GLY   0.14706    64.251  -179.428   -87.699     0.817     0.318     0.703
GLY  GLY   0.00347    74.320   -65.594   -26.167     0.222     0.085     0.048
GLY  GLY   0.01030    63.714   -83.478   -97.635     0.303     0.738     0.540
GLY  GLY   0.13952   -64.798  -176.204   -89.485     0.504     0.573     0.172
GLY  GLY   0.00571   -69.021   -65.211   -13.577     1.125     0.216     0.634
GLY  GLY   0.01338   -64.069   -67.129   -84.270     0.810     1.166     1.133
GLY  GLY   0.02531  -175.283    59.906   -80.848     0.259     0.833     1.736
GLY  GLY   0.22147  -172.581   174.753   -93.577     0.287     0.232     0.695
GLY  GLY   0.00047  -173.096   -87.013   -65.453     0.619     0.583     0.818
GLY  HID   0.00019    58.854    72.406    42.713     2.058     1.402     1.832
GLY  HID   0.00207    41.460    54.648    92.591     7.366     5.335     5.525
GLY  HID   0.09742    66.422  -179.400    92.607     1.133     1.747     2.724
GLY  HID   0.03916    66.639   -81.654    80.744     1.524     3.395     1.490
GLY  HID   0.00164    73.702   -68.990   161.321     1.031     3.083     5.490
GLY  HID   0.15536   -64.159  -176.407    91.575     0.661     0.251     0.570
GLY  HID   0.06382  -171.782   173.855    84.488     1.028     1.830     6.486
GLY  HID   0.00046  -170.886   -84.077   137.097     3.631     3.983    22.130
GLY  HID   0.01265   -63.558   -66.116    97.765     0.342     0.242     0.772
GLY  HID   0.00054  -100.025   -72.068  -161.068     2.018     4.384    14.715
GLY  HID   0.00335   -63.424   -61.142   147.729     4.339     3.227    17.541
GLY  HID   0.00197  -172.237    60.100  -148.616     1.035     0.342     0.975
GLY  HID   0.01396  -174.110    60.311   -82.000     4.226     4.377     3.777
GLY  HID   0.00117  -173.057    60.139    33.065     1.452     0.225     2.572
GLY  HID   0.00150  -167.124    67.350    92.551     3.325     4.766     4.301
GLY  HID   0.00346   -65.365    73.799  -161.733     0.687     0.814     1.756
GLY  HID   0.00462   -55.007    96.676   119.597     1.619     0.485     3.090
GLY  HID   0.00539   -55.581    96.602   -61.640     0.537     0.558     1.966
GLY  HID   0.00001   -29.646    85.361   -24.794     1.000     1.000     1.000
GLY  HID   0.00033   -63.402    80.946    65.042     1.713     2.364     2.227
GLY  HID   0.00249   -64.427    73.979    18.188     0.589     1.383     3.441
GLY  HID   0.00437    50.770    63.351   -96.659     8.135     7.492     7.627
GLY  HID   0.00018    58.035    72.589  -131.881     2.138     2.556    15.856
GLY  HID   0.06924    66.453  -178.544   -85.700     1.590     2.088     6.576
GLY  HID   0.09162    72.526   -71.176   -97.831     2.163     3.872     0.930
GLY  HID   0.00099    74.726   -64.591   -27.775     1.382     4.861    10.957
GLY  HID   0.33999   -64.216  -176.160   -88.293     0.497     0.598     1.341
GLY  HID   0.06807  -172.420   174.708   -94.235     1.180     0.877     2.266
GLY  HID   0.00046  -171.382   -84.075   -43.799     3.106     3.402    20.647
GLY  HID   0.01154   -63.386   -66.064   -83.085     0.774     0.557     0.978
GLY  HID   0.00196   -91.423   -66.284    -4.080    18.206     1.528     9.052
GLY  HIE   0.11369    65.283  -179.474   -88.436     1.614     0.629     2.071
GLY  HIE   0.00218    74.075   -66.756   -23.812     0.547     1.446     2.195
GLY  HIE   0.03773    66.032   -82.703   -99.338     2.214     1.533     1.238
GLY  HIE   0.15701  -172.828   174.751   -94.180     0.650     0.476     1.189
GLY  HIE   0.18209   -64.470  -175.692   -87.415     0.804     1.037     5.641
GLY  HIE   0.00037  -171.894    60.083  -148.064     0.513     0.376     0.420
GLY  HIE   0.02435  -175.806    59.749   -80.683     3.025     2.835     3.331
GLY  HIE   0.00017    58.045    72.374  -139.374     1.985     1.007     1.864
GLY  HIE   0.00011    39.832    52.275   -92.972     4.078     0.947     7.454
GLY  HIE   0.00272   -54.461    96.478   -60.731     1.174     0.395     2.314
GLY  HIE   0.00139   -65.456    73.347  -160.531     0.705     1.034     2.533
GLY  HIE   0.00025   -62.266    82.369  -117.178     0.457     0.426     5.378
GLY  HIE   0.00505   -63.898   -66.917    96.127     1.132     1.843     4.403
GLY  HIE   0.00012  -118.170   -72.514    65.952     1.000     1.000     1.000
GLY  HIE   0.00459   -69.820   -63.631   160.783    11.188     4.065    19.430
GLY  HIE   0.00009  -110.596   -75.698  -129.720     1.000     1.000     1.000
GLY  HIE   0.00006  -173.687   -86.892   -56.122     4.830     4.611    20.752
GLY  HIE   0.00000  -154.426   -67.047   -91.129     1.000     1.000     1.000
GLY  HIE   0.01192   -63.921   -66.670   -83.665     1.203     1.814     3.302
GLY  HIE   0.00154   -99.462   -69.343     9.709     0.888     1.044     3.422
GLY  HIE   0.00290   -69.486   -64.317   -17.788     6.778     3.067    14.681
GLY  HIE   0.25788   -64.003  -176.000    93.049     0.725     0.897     4.224
GLY  HIE   0.00343   -55.421    96.646   118.511     1.527     0.740     2.980
GLY  HIE   0.00153   -65.267    73.868    18.656     0.426     0.387     2.069
GLY  HIE   0.00018   -64.735    79.352    61.520     2.063     2.984     6.131
GLY  HIE   0.00111  -172.181    60.174    33.408     0.611     0.267     0.676
GLY  HIE   0.01366  -175.490    59.817    99.242     2.951     2.834     2.938
GLY  HIE   0.08040  -172.819   174.676    86.803     0.772     0.612     0.628
GLY  HIE   0.00007  -175.146   -88.558   114.458     2.645     2.184     3.612
GLY  HIE   0.00016    56.378    71.668    44.811     1.522     1.443     2.487
GLY  HIE   0.00014    48.506    61.167    83.331    10.216    11.162     9.489
GLY  HIE   0.08600    64.500  -179.165    92.529     1.623     0.532     1.869
GLY  HIE   0.00645    64.650   -82.536    82.953     2.323     3.571     4.161
GLY  HIE   0.00066    74.153   -66.655   157.800     0.812     1.634     4.703
GLY  HIP   0.00194    38.583    47.210    83.376     2.877     3.566     6.693
GLY  HIP   0.00008    57.327    71.079    60.503     2.389     3.312    19.832
GLY  HIP   0.08634    65.911  -179.459    92.323     1.190     1.624     4.975
GLY  HIP   0.00044    74.160   -66.801   156.327     1.238     1.411     2.795
GLY  HIP   0.10018    71.456   -72.524    80.646     9.124    13.859     4.367
GLY  HIP   0.00000    61.041   -96.651    39.312     1.000     1.000     1.000
GLY  HIP   0.00098  -172.082    60.409    32.813     1.391     0.364     1.388
GLY  HIP   0.07089  -175.726    57.359    94.822     1.410     2.090     5.567
GLY  HIP   0.05185  -172.542   175.025    86.996     0.841     1.079     1.955
GLY  HIP   0.00185  -171.317   -82.693   149.948     2.700     3.525    25.948
GLY  HIP   0.01214   -63.180   -65.602    97.026     0.582     0.581     2.444
GLY  HIP   0.00079   -63.932   -61.045   150.693     5.251     4.117    18.271
GLY  HIP   0.00006  -101.743   -69.821  -167.430     1.000     1.000     1.000
GLY  HIP   0.00292   -55.919    96.446   117.664     0.566     1.537     5.761
GLY  HIP   0.00003   -60.569    82.231    66.996    10.523     0.230     4.986
GLY  HIP   0.22965   -64.339  -176.658    91.405     0.324     0.329     0.530
GLY  HIP   0.00002   -66.540  -177.355   171.088     1.000     1.000     1.000
GLY  HIP   0.10213  -174.590    56.856   -85.962     1.400     2.161     2.459
GLY  HIP   0.00075  -172.612    60.045  -149.214     0.784     0.238     1.500
GLY  HIP   0.00002  -119.452    61.427  -143.018     1.000     1.000     1.000
GLY  HIP   0.00005   -62.507    82.085  -116.130     0.001     0.147     0.025
GLY  HIP   0.00174   -65.236    74.146  -162.661     0.699     0.620     1.524
GLY  HIP   0.00000   -15.583    78.128   162.702     1.000     1.000     1.000
GLY  HIP   0.01652    44.782    55.409   -87.074     7.071     1.357     1.900
GLY  HIP   0.01734    53.665    66.103   -96.717     3.123     4.423    28.231
GLY  HIP   0.00051   -66.106    73.293    18.498     1.781     1.600     2.981
GLY  HIP   0.00209   -56.330    96.302   -63.147     1.074     0.914     3.930
GLY  HIP   0.09524    66.610  -179.064   -86.276     2.643     3.558     4.008
GLY  HIP   0.01417    67.110   -77.806   -97.909     5.162    10.491     3.941
GLY  HIP   0.02795    77.073   -56.858   -45.509     2.445     7.813    16.695
GLY  HIP   0.07565   -64.470  -176.239   -88.413     0.518     0.779     1.874
GLY  HIP   0.04573  -171.920   175.526   -93.570     1.417     4.925     2.308
GLY  HIP   0.00000  -144.511  -151.874   -91.366     1.000     1.000     1.000
GLY  HIP   0.02239   -57.949   -59.559   -82.691     5.158     5.944     1.430
GLY  HIP   0.01465   -61.747   -59.028   -43.167     0.362     0.121     0.780
GLY  HIP   0.00279  -117.087   -74.636  -115.661     1.000     1.000     1.000
GLY  HIP   0.00007  -171.469   -84.367   -59.026     4.415     4.163    18.236
GLY  HIP   0.00005   -96.400   -72.398    18.963     1.000     1.000     1.000
GLY  ILE   0.00013    56.415    71.679  -137.954     0.609     0.326     0.509
GLY  ILE   0.00001    41.442    51.716   -88.731     1.000     1.000     1.000
GLY  ILE   0.16122    64.853  -179.155   -88.718     1.541     1.729     1.551
GLY  ILE   0.00012    73.406   -67.195   -21.654     0.281     2.492     2.906
GLY  ILE   0.00615    66.426   -81.520   -99.371     2.781     2.925     2.539
GLY  ILE   0.11758   -64.052  -176.282   -88.805     0.611     0.310     0.475
GLY  ILE   0.00220   -55.718    96.787   -60.967     0.791     0.422     1.964
GLY  ILE   0.00078  -172.668    60.219  -147.960     1.605     0.159     3.382
GLY  ILE   0.01408  -175.060    60.148   -81.207     3.571     4.480     3.321
GLY  ILE   0.08915  -173.032   173.969   -94.968     0.737     1.214     1.414
GLY  ILE   0.00002  -171.126   -85.005   -68.480     1.000     1.000     1.000
GLY  ILE   0.01043   -64.089   -67.014   -84.646     0.872     1.760     3.874
GLY  ILE   0.00080  -100.320   -69.801    11.956     1.251     1.216     4.666
GLY  ILE   0.00288   -68.867   -65.035   -14.128     2.376     1.681     6.785
GLY  ILE   0.00002  -168.334   -81.546   133.061     1.380     1.917    18.535
GLY  ILE   0.00821   -63.278   -66.077    98.304     1.170     0.532     1.951
GLY  ILE   0.00013   -98.392   -69.180  -170.078     2.781     0.873     2.864
GLY  ILE   0.00233   -62.723   -60.597   145.551     3.356     2.665    13.378
GLY  ILE   0.28687   -63.593  -175.802    93.245     1.321     0.736     1.875
GLY  ILE   0.10219  -172.660   173.875    85.070     0.904     1.197     2.367
GLY  ILE   0.00066  -173.436    60.206    31.442     0.651     0.094     1.475
GLY  ILE   0.02499  -176.150    59.094    98.872     1.629     1.759     1.447
GLY  ILE   0.00119   -65.507    73.552    19.354     0.303     0.461     0.536
GLY  ILE   0.00011   -66.107    78.113    59.064     2.750     2.985     5.676
GLY  ILE   0.00850   -55.126    96.468   115.607     2.140     0.439     2.401
GLY  ILE   0.00111   -65.765    74.289  -159.002     1.079     2.070    11.829
GLY  ILE   0.00017    56.359    71.777    45.631     0.332     0.240     0.357
GLY  ILE   0.13147    64.783  -178.718    92.317     2.223     2.252     2.502
GLY  ILE   0.00109    72.586   -67.435   157.968     1.575     1.191     1.532
GLY  ILE   0.02540    64.183   -83.642    80.931     2.663     2.217     2.394
GLY  LEU   0.07165    66.779  -178.313    93.820     2.556     2.012     3.053
GLY  LEU   0.00013    74.018   -66.475   157.993     0.798     1.452     3.307
GLY  LEU   0.02308    65.684   -81.718    81.797     2.924     2.391     3.338
GLY  LEU   0.27802   -64.482  -176.040    91.832     0.546     0.621     1.156
GLY  LEU   0.00009  -171.906   -85.622   115.213     0.451     0.484     0.722
GLY  LEU   0.13563  -172.919   174.286    85.352     0.833     0.980     2.278
GLY  LEU   0.00003    57.460    72.398  -138.800     2.285     0.953     1.935
GLY  LEU   0.00000    26.621    52.436   -99.735     1.000     1.000     1.000
GLY  LEU   0.00100   -56.012    96.421   119.215     0.284     0.420     2.983
GLY  LEU   0.00146   -65.214    73.747  -162.230     0.853     1.980     5.249
GLY  LEU   0.00062   -62.642    82.047  -116.313     1.611     1.565     5.356
GLY  LEU   0.03489  -175.313    58.906   100.323     0.687     1.112     1.882
GLY  LEU   0.00089   -64.862    73.363    17.656     2.285     1.539     3.506
GLY  LEU   0.00049   -62.190    82.445    66.350     2.734     2.440     9.499
GLY  LEU   0.00008    56.685    71.923    45.574     1.000     1.000     1.000
GLY  LEU   0.00949   -63.574   -66.055    98.258     0.300     0.299     1.582
GLY  LEU   0.01262   -64.895   -62.167   155.069     2.872     2.312    10.719
GLY  LEU   0.00195  -110.060   -75.387  -130.881     0.605     0.053     1.473
GLY  LEU   0.00210  -100.235   -70.042  -169.262     1.564     2.121     4.788
GLY  LEU   0.00770   -63.614   -66.458   -83.754     0.451     0.589     1.160
GLY  LEU   0.00926   -65.210   -62.194   -27.768     4.614     3.299    15.746
GLY  LEU   0.00089  -100.957   -70.151    12.880     1.603     1.836     8.520
GLY  LEU   0.00003  -110.974   -75.576    52.201     1.000     1.000     1.000
GLY  LEU   0.00242    62.084   -84.010   -97.683     2.596     1.881     0.821
GLY  LEU   0.08737    64.288  -179.106   -87.430     1.208     1.069     3.284
GLY  LEU   0.24236   -64.591  -175.763   -88.041     0.455     0.663     1.433
GLY  LEU   0.00232   -55.499    95.766   -65.410     1.158     1.197     5.651
GLY  LEU   0.02439  -176.003    58.694   -81.228     0.606     1.403     1.746
GLY  LEU   0.00006  -172.714    60.598  -148.058     1.000     1.000     1.000
GLY  LEU   0.04888  -172.689   174.467   -94.333     0.897     0.773     2.478
GLY  LEU   0.00009  -173.051   -87.129   -63.091     4.775     3.169    14.310
GLY  LYS   0.00006    53.782    68.411  -124.486     1.366     4.050    22.349
GLY  LYS   0.02915    64.987  -179.415   -88.431     1.388     0.447     1.675
GLY  LYS   0.00011    62.083   174.076  -136.930     1.000     1.000     1.000
GLY  LYS   0.00208    73.972   -65.639   -26.600     3.046     0.497     4.333
GLY  LYS   0.01841    64.578   -84.032   -99.197     1.666     0.921     0.818
GLY  LYS   0.13670  -172.588   174.722   -94.511     0.603     2.512     2.012
GLY  LYS   0.24896   -64.165  -176.296   -88.511     0.523     0.407     0.951
GLY  LYS   0.00192  -173.610    60.131  -150.968     0.061     0.056     0.476
GLY  LYS   0.02783  -176.038    59.017   -79.852     1.558     1.706     3.018
GLY  LYS   0.00019   -65.651    73.608  -153.850     2.033     3.601    19.494
GLY  LYS   0.00129   -64.896    75.188    13.076     1.190     2.157     1.592
GLY  LYS   0.00209   -55.779    96.562   -62.246     1.204     1.732     5.652
GLY  LYS   0.00809   -63.627   -66.327   -84.361     0.752     0.703     1.483
GLY  LYS   0.00019   -98.840   -70.805    14.075     1.159     2.114     6.070
GLY  LYS   0.00868   -62.889   -60.439   -39.834     4.952     3.997    21.413
GLY  LYS   0.00001  -166.739   -79.673   -67.052     1.000     1.000     1.000
GLY  LYS   0.01126   -63.614   -66.337    96.868     0.955     1.006     1.164
GLY  LYS   0.00044   -99.555   -69.253  -170.357     0.597     1.102     2.926
GLY  LYS   0.00043   -61.907   -61.088   150.492     4.935     2.935    15.025
GLY  LYS   0.00001  -168.347   -81.088   116.640     1.000     1.000     1.000
GLY  LYS   0.10106    65.608  -179.506    92.759     2.034     2.712     2.320
GLY  LYS   0.00742    63.952   -83.840    81.145     2.894     1.034     1.378
GLY  LYS   0.00096    74.207   -67.577   158.348     0.903     2.358     3.714
GLY  LYS   0.00001    38.189    50.042    89.084     1.000     1.000     1.000
GLY  LYS   0.00022  -173.085    60.069    32.592     1.038     0.078     1.332
GLY  LYS   0.01685  -175.169    59.967   101.439     3.004     3.639     4.141
GLY  LYS   0.09832  -172.327   174.575    85.616     0.819     1.926     2.326
GLY  LYS   0.27554   -64.348  -176.299    91.764     0.428     0.587     1.435
GLY  LYS   0.00169   -55.826    97.010   120.365     0.286     0.826     2.780
GLY  MET   0.02547  -177.121    58.280    95.911     1.158     0.708     3.358
GLY  MET   0.00013    56.702    71.992    45.166     2.193     1.270     2.293
GLY  MET   0.00001    35.265    52.860    81.800     1.000     1.000     1.000
GLY  MET   0.00121   -65.293    72.878    20.413     0.670     0.312     2.214
GLY  MET   0.00004   -62.084    82.781    66.392     1.000     1.000     1.000
GLY  MET   0.04032    64.522  -178.961    93.419     1.098     1.516     5.242
GLY  MET   0.00713    61.903   -80.713    86.300     1.668     3.293     3.218
GLY  MET   0.00009    72.064   -65.987   159.734     1.000     1.000     1.000
GLY  MET   0.00065   -53.526    95.411   112.827     1.205     0.484     2.009
GLY  MET   0.29765   -63.855  -175.979    92.558     1.083     0.777     2.722
GLY  MET   0.04911  -172.786   174.279    85.112     0.706     0.947     3.308
GLY  MET   0.00001  -172.897   -86.004   116.150     1.000     1.000     1.000
GLY  MET   0.00110   -63.979   -67.503    95.104     0.596     2.207     6.360
GLY  MET   0.00058  -100.320   -68.774  -172.872     2.658     1.217     6.774
GLY  MET   0.00444   -65.065   -62.336   155.568     3.821     2.921    13.748
GLY  MET   0.00122   -63.490   -66.026   -81.244     0.535     0.815     2.207
GLY  MET   0.00320   -81.441   -66.728    -5.513    13.839     1.487     8.905
GLY  MET   0.00009   -71.017   -79.004    33.533     1.000     1.000     1.000
GLY  MET   0.39982   -64.177  -175.949   -88.390     0.805     0.915     2.695
GLY  MET   0.00119   -54.011    95.778   -64.804     1.244     0.689     3.927
GLY  MET   0.00030   -65.273    72.952  -161.070     0.768     0.659     2.806
GLY  MET   0.00015   -65.202    79.772  -123.409     2.025     1.987     7.037
GLY  MET   0.08672  -173.007   174.688   -94.159     0.350     0.440     1.312
GLY  MET   0.03605  -177.095    58.563   -83.890     1.079     0.839     3.449
GLY  MET   0.00015    56.768    72.316  -137.705     1.765     1.525     1.005
GLY  MET   0.00000    34.691    52.602   -99.515     1.000     1.000     1.000
GLY  MET   0.03928    64.585  -179.524   -88.273     1.540     0.921     4.356
GLY  MET   0.00356    62.987   -80.814   -94.699     2.303     4.655     4.512
GLY  MET   0.00036    73.140   -65.676   -24.541     1.484     1.182     7.975
GLY  PHE   0.10670    64.402  -178.988   -87.228     1.665     1.305     3.769
GLY  PHE   0.01088    64.252   -83.303   -98.489     2.050     2.151     2.690
GLY  PHE   0.00113    73.896   -69.073   -18.327     1.524     4.916     9.401
GLY  PHE   0.00018    57.006    71.808  -138.863     2.051     0.807     1.774
GLY  PHE   0.00025    47.541    61.953   -96.475    11.055     9.170     9.057
GLY  PHE   0.00137   -53.374    96.580   -59.745     2.324     0.616     3.206
GLY  PHE   0.00166   -65.654    73.468  -161.187     1.363     1.248     2.199
GLY  PHE   0.00070   -62.502    82.145  -118.919     1.501     1.161     5.187
GLY  PHE   0.00010  -172.972    59.888  -148.984     1.896     0.979     0.748
GLY  PHE   0.02077  -174.645    60.013   -80.094     3.054     3.184     3.771
GLY  PHE   0.20866  -173.035   174.866   -93.933     0.676     0.657     1.378
GLY  PHE   0.13274   -64.600  -175.745   -88.019     1.079     1.101     3.713
GLY  PHE   0.00018  -169.814   -83.827   -58.652     4.159     3.097    13.809
GLY  PHE   0.00000  -145.666   -63.330   -95.749     1.000     1.000     1.000
GLY  PHE   0.01453   -63.817   -66.900   -84.187     1.890     2.052     2.886
GLY  PHE   0.00148   -98.353   -69.941    11.219     1.931     1.719     4.552
GLY  PHE   0.00322   -62.292   -59.970   -37.863     6.109     4.465    20.428
GLY  PHE   0.00004  -168.382   -81.233   148.339     0.946     1.579     1.090
GLY  PHE   0.00014  -165.041   -80.294   106.050    16.681    12.690     7.419
GLY  PHE   0.00004  -123.201   -68.796    74.767     1.000     1.000     1.000
GLY  PHE   0.01150   -63.661   -66.353    97.599     1.335     1.750     3.041
GLY  PHE   0.00033  -100.537   -69.654  -169.609     1.917     1.176     5.592
GLY  PHE   0.00593   -65.769   -62.675   156.737     4.096     3.265    15.275
GLY  PHE   0.00188   -65.837    73.049    19.739     1.763     1.794     3.325
GLY  PHE   0.00038   -67.682    74.538    63.295     4.998     6.655     2.833
GLY  PHE   0.25000   -64.306  -175.966    91.789     1.278     0.468     1.237
GLY  PHE   0.00564   -56.317    96.328   116.953     1.083     0.874     4.127
GLY  PHE   0.12597  -173.016   174.680    85.907     0.752     1.165     3.942
GLY  PHE   0.00076  -173.921    60.290    32.930     1.377     0.299     3.188
GLY  PHE   0.02898  -176.165    59.396   100.320     1.556     1.552     2.277
GLY  PHE   0.00009    38.416    52.695    93.384     4.768     1.549     1.518
GLY  PHE   0.00010    57.355    72.076    45.514     3.183     3.747    13.258
GLY  PHE   0.05755    64.016  -178.964    92.386     1.395     1.039     1.906
GLY  PHE   0.00034    73.431   -66.087   157.476     1.802     0.889     1.463
GLY  PHE   0.00578    65.651   -79.949    80.915     3.652     9.659     2.785
GLY  PRO   0.10165    65.774  -177.324   -82.884     0.838     1.412     5.462
GLY  PRO   0.00729    62.866   -84.574   -98.393     0.675     0.403     0.681
GLY  PRO   0.00080    73.945   -66.362   -24.934     0.640     0.147     0.819
GLY  PRO   0.00154   -65.996    73.246  -160.420     1.352     1.877     5.303
GLY  PRO   0.00002    29.955    56.821   -93.688     0.259     0.240     0.371
GLY  PRO   0.00027    57.544    72.001  -138.673     2.667     1.346     2.027
GLY  PRO   0.00215   -55.541    96.302   -62.626     0.086     0.037     0.110
GLY  PRO   0.12482   -64.901  -175.267   -85.270     0.807     0.725     2.346
GLY  PRO   0.00882  -177.373    58.059   -86.605     1.419     0.187     3.629
GLY  PRO   0.10397  -171.805   174.695   -96.533     0.835     1.106     3.574
GLY  PRO   0.00063   -98.697   -71.549    12.152     3.598     1.629     8.204
GLY  PRO   0.00786   -63.815   -60.367   -34.644     5.201     4.883    21.284
GLY  PRO   0.00003  -137.409   -61.382   -78.780     0.522     0.480     0.142
GLY  PRO   0.01277   -64.643   -68.494   -89.718     1.865     2.027     1.384
GLY  PRO   0.00015  -173.180   -87.218   117.657     8.534     2.624     9.097
GLY  PRO   0.00013  -138.675   -75.682    86.844    18.691     3.850    14.966
GLY  PRO   0.02476   -64.340   -68.244    89.720     1.054     1.237     1.762
GLY  PRO   0.00011  -102.118   -70.509  -175.399     1.829     0.923     4.680
GLY  PRO   0.01365   -64.894   -62.190   156.559     2.693     2.088     8.691
GLY  PRO   0.00006    55.229    72.788    52.298     2.706     4.733    19.462
GLY  PRO   0.13071    65.098  -177.890    97.390     0.999     1.970     3.107
GLY  PRO   0.00637    62.743   -84.268    82.186     0.585     0.170     0.377
GLY  PRO   0.00100    73.614   -66.344   156.871     0.549     0.113     0.578
GLY  PRO   0.22585   -65.197  -176.583    92.067     0.801     0.489     0.801
GLY  PRO   0.00413   -56.322    96.509   117.714     0.312     0.105     0.512
GLY  PRO   0.00110   -63.998    81.353    66.187     1.000     1.000     1.000
GLY  PRO   0.00094   -64.586    75.109    15.300     1.000     1.000     1.000
GLY  PRO   0.19079  -172.217   174.838    85.448     0.618     0.524     2.788
GLY  PRO   0.02763  -175.010    61.002    98.680     3.915     6.757     4.002
GLY  SER   0.00023  -165.206   -81.834   108.351    12.175     8.202     7.560
GLY  SER   0.00861   -60.759   -63.446    99.743     6.285     6.440     5.873
GLY  SER   0.00139   -98.537   -69.196  -171.213     3.724     1.738     6.780
GLY  SER   0.00427   -63.128   -60.574   145.141     4.720     3.435    17.728
GLY  SER   0.00025    57.504    71.805    43.478     1.818     0.621     1.595
GLY  SER   0.04098  -176.082    58.809    99.280     1.006     0.747     2.433
GLY  SER   0.00116   -56.007    95.039   114.867     0.589     3.282     8.552
GLY  SER   0.00117   -63.416    80.503    64.404     0.704     1.136     1.231
GLY  SER   0.00112   -65.962    72.437    21.334     0.537     0.528     1.712
GLY  SER   0.12797    64.082  -178.553    93.470     0.930     1.309     3.147
GLY  SER   0.00057    74.005   -65.761   156.597     0.344     0.210     0.802
GLY  SER   0.00736    63.143   -81.933    84.441     1.260     3.367     4.039
GLY  SER   0.18051   -64.496  -176.016    92.671     0.297     0.912     2.666
GLY  SER   0.21427  -172.630   174.462    85.350     0.609     0.869     3.038
GLY  SER   0.00013    58.754    72.598  -141.595     1.931     1.707     3.293
GLY  SER   0.05020  -177.137    58.120   -85.281     1.030     0.990     4.531
GLY  SER   0.09942    64.288  -179.468   -88.596     1.088     0.810     1.057
GLY  SER   0.00417    62.730   -82.893   -96.648     1.159     3.086     3.847
GLY  SER   0.00107    72.876   -65.955   -26.166     2.440     1.090    10.086
GLY  SER   0.00012  -168.718   -83.807   -72.045     7.622     4.492     4.946
GLY  SER   0.00096  -123.028   -76.113  -109.606     7.674     6.941    14.088
GLY  SER   0.00511   -63.300   -66.181   -83.216     0.965     0.850     0.848
GLY  SER   0.00114   -97.081   -69.692    10.009     3.295     2.705     9.077
GLY  SER   0.00395   -65.083   -62.121   -27.880     4.140     3.188    15.285
GLY  SER   0.00011   -56.191    95.603   -65.947     0.997     0.912     5.457
GLY  SER   0.00093   -65.523    72.932  -160.465     0.358     0.315     1.359
GLY  SER   0.00046   -62.945    81.107  -117.845     1.256     2.211     2.171
GLY  SER   0.16584   -64.692  -176.266   -89.330     0.431     0.487     0.259
GLY  SER   0.07653  -172.680   174.118   -96.115     0.501     1.265     3.980
GLY  THR   0.18253   -64.497  -176.064   -88.628     0.674     0.521     1.309
GLY  THR   0.00090   -55.918    96.492   -62.473     0.515     0.762     3.017
GLY  THR   0.00089   -65.895    72.715  -159.432     0.427     0.700     1.437
GLY  THR   0.01312   -62.727    86.819  -110.675     0.189     0.785     1.053
GLY  THR   0.02315  -177.933    58.588   -85.959     1.829     1.495     6.240
GLY  THR   0.00003  -172.880    60.020  -148.805     1.000     1.000     1.000
GLY  THR   0.06633  -172.374   174.023   -97.092     0.481     0.991     4.265
GLY  THR   0.00001  -172.304   -86.000   -67.242     1.208     1.136     1.503
GLY  THR   0.00002  -127.535   -80.248  -101.320     1.000     1.000     1.000
GLY  THR   0.00009    57.158    71.334  -142.373     1.366     0.737     4.252
GLY  THR   0.00001    42.149    51.822   -88.585     1.000     1.000     1.000
GLY  THR   0.25924    64.822  -178.486   -84.574     1.178     2.006     6.109
GLY  THR   0.00036    73.885   -66.207   -23.381     0.787     2.438     4.117
GLY  THR   0.00608    63.535   -84.102   -98.796     1.250     1.031     0.907
GLY  THR   0.00818   -63.585   -66.386    96.577     0.106     0.138     0.825
GLY  THR   0.00020   -99.805   -68.883  -173.810     2.181     0.416     5.199
GLY  THR   0.00858   -61.811   -59.485   141.847     1.683     1.469     7.302
GLY  THR   0.00149   -63.509   -66.270   -83.342     0.213     0.296     1.028
GLY  THR   0.00065  -103.119   -67.855    -1.975     2.542     1.361     6.077
GLY  THR   0.00248   -65.245   -62.604   -25.924     3.717     3.105    15.194
GLY  THR   0.15347   -64.624  -175.814    92.407     0.571     1.078     1.604
GLY  THR   0.00115   -55.984    96.100   116.239     1.483     0.869     3.206
GLY  THR   0.00792   -62.705    86.396    70.915     0.680     3.610     4.109
GLY  THR   0.00036   -65.005    74.376    16.032     1.215     2.909     7.164
GLY  THR   0.02316  -176.406    58.850    99.230     0.800     0.645     3.331
GLY  THR   0.00013  -172.844    59.992    33.064     1.000     1.000     1.000
GLY  THR   0.18516  -172.724   174.137    84.515     0.343     0.981     3.950
GLY  THR   0.00017  -173.393   -87.092   116.995     0.457     0.418     1.876
GLY  THR   0.00002  -128.345   -79.794    80.717     1.000     1.000     1.000
GLY  THR   0.00007    56.801    71.532    45.104     1.631     0.839     1.641
GLY  THR   0.00002    42.248    57.847    81.872    15.460    12.740     1.705
GLY  THR   0.05125    64.374  -179.789    91.421     1.204     0.559     1.517
GLY  THR   0.00031    74.191   -66.376   157.714     0.620     1.278     3.192
GLY  THR   0.00248    64.502   -84.543    80.735     2.595     3.037     3.001
GLY  TRP   0.21290   -63.520  -175.931    92.286     1.359     0.692     2.441
GLY  TRP   0.08681  -172.923   174.707    86.159     1.473     0.698     1.969
GLY  TRP   0.00023  -172.807    59.841    34.442     1.350     0.032     2.287
GLY  TRP   0.00604  -173.780    61.656   100.125     4.304     4.646     5.609
GLY  TRP   0.00222   -56.144    96.342   117.624     2.752     0.991     3.914
GLY  TRP   0.00096   -66.116    73.165    19.765     1.147     1.387     3.025
GLY  TRP   0.00031   -63.308    80.689    66.121     1.651     2.418     7.475
GLY  TRP   0.00023    57.832    73.437    49.345     1.835     2.262    13.918
GLY  TRP   0.00001    32.762    54.074    95.092     1.000     1.000     1.000
GLY  TRP   0.13548    64.339   179.889    90.480     1.642     1.232     4.050
GLY  TRP   0.00013    73.730   -64.063   150.632     0.773     2.853    11.416
GLY  TRP   0.01112    63.527   -84.280    81.051     3.005     4.330     5.363
GLY  TRP   0.01724   -64.135   -67.034   -84.641     1.030     1.334     2.081
GLY  TRP   0.00035   -99.885   -68.752     6.794     3.032     1.291     7.578
GLY  TRP   0.00302   -65.855   -62.831   -25.794     4.962     2.909    15.724
GLY  TRP   0.00009  -172.358   -85.317   124.192     2.033     3.116    16.488
GLY  TRP   0.00002  -137.144   -62.009    95.744     1.000     1.000     1.000
GLY  TRP   0.01353   -63.311   -66.431    96.887     2.482     1.842     2.995
GLY  TRP   0.00226   -65.152   -62.697   156.782     3.700     2.963    14.500
GLY  TRP   0.00055   -96.584   -69.555  -170.133     2.983     2.661     8.807
GLY  TRP   0.00011    57.234    72.199  -139.972     1.247     0.968     2.827
GLY  TRP   0.00004    34.088    53.957   -96.924     8.950     3.646     5.027
GLY  TRP   0.00001    60.076    88.510   -89.903     1.000     1.000     1.000
GLY  TRP   0.09016    64.372  -179.315   -88.197     1.857     1.701     4.911
GLY  TRP   0.00824    64.777   -83.279  -100.057     2.501     4.282     3.857
GLY  TRP   0.00066    73.352   -65.305   -25.026     1.446     1.356     4.981
GLY  TRP   0.29868   -64.280  -175.789   -88.398     1.232     0.777     3.228
GLY  TRP   0.00228   -54.662    96.239   -63.085     1.808     1.268     5.705
GLY  TRP   0.00175   -64.001    75.207  -166.409     1.844     3.065     7.035
GLY  TRP   0.00021   -62.103    81.791  -120.777     2.903     2.725     7.652
GLY  TRP   0.00007  -173.552    59.776  -148.340     1.573     0.978     5.193
GLY  TRP   0.00760  -175.634    60.128   -81.564     4.028     3.544     3.659
GLY  TRP   0.09660  -172.546   174.648   -94.101     1.398     1.092     3.558
GLY  TRP   0.00007  -173.028   -85.895   -57.657     3.238     4.307    19.473
GLY  TYR   0.12889   -64.658  -176.049    91.482     0.829     0.553     1.325
GLY  TYR   0.00205   -55.340    95.979   116.234     1.883     1.015     4.314
GLY  TYR   0.00052   -64.322    79.431    63.828     3.432     4.369     3.674
GLY  TYR   0.00077   -65.826    73.371    20.371     1.249     1.533     4.911
GLY  TYR   0.13310  -173.144   174.759    85.578     0.598     0.984     3.952
GLY  TYR   0.06102  -177.143    58.773    96.582     1.965     1.481     5.013
GLY  TYR   0.00002  -170.960    58.831    36.391     1.000     1.000     1.000
GLY  TYR   0.00005    41.786    54.153    98.284     0.097     0.963     0.272
GLY  TYR   0.00016    57.589    72.270    44.051     1.846     0.432     1.434
GLY  TYR   0.15995    63.168  -179.222    93.403     0.787     1.046     3.011
GLY  TYR   0.00224    74.138   -67.214   157.926     0.836     3.002     6.272
GLY  TYR   0.00139    64.588   -81.890    81.310     5.092     7.021     4.475
GLY  TYR   0.00030  -154.332   -75.722   -79.676    18.615    10.149    10.012
GLY  TYR   0.00001  -116.448   -73.477  -117.322     1.000     1.000     1.000
GLY  TYR   0.00345   -61.784   -65.346   -82.980     2.539     1.534     1.344
GLY  TYR   0.00094   -98.506   -70.694    14.199     1.375     2.557     7.366
GLY  TYR   0.00297   -65.544   -63.100   -25.514     5.344     3.264    18.449
GLY  TYR   0.00008  -169.328   -83.933   111.413    13.069     9.106     7.487
GLY  TYR   0.00678   -63.648   -66.399    96.669     1.315     1.124     2.714
GLY  TYR   0.00133  -101.740   -69.351  -171.842     2.227     1.708     8.852
GLY  TYR   0.00945   -63.227   -60.750   147.096     3.557     2.827    13.462
GLY  TYR   0.19638   -65.201  -175.841   -89.259     0.655     0.658     1.620
GLY  TYR   0.00213   -55.165    96.831   -59.216     2.167     0.676     4.751
GLY  TYR   0.00046   -62.631    81.976  -116.184     0.244     0.329     0.065
GLY  TYR   0.00143   -65.449    73.684  -161.362     0.215     0.769     1.384
GLY  TYR   0.16948  -173.067   174.683   -95.309     0.825     1.062     3.386
GLY  TYR   0.02502  -175.662    59.227   -81.077     2.779     2.508     3.644
GLY  TYR   0.00004  -174.738    58.403  -150.167     1.000     1.000     1.000
GLY  TYR   0.00004    42.096    52.231   -83.524     0.171     0.524     0.682
GLY  TYR   0.00021    56.902    71.809  -139.020     1.180     0.958     1.624
GLY  TYR   0.07523    65.758  -178.551   -86.715     1.335     1.623     4.895
GLY  TYR   0.00073    61.410   174.214  -127.505     1.000     1.000     1.000
GLY  TYR   0.01303    66.091   -82.651   -99.150     2.538     3.096     1.748
GLY  TYR   0.00037    71.906   -63.227   -27.339     2.313     3.719     8.937
GLY  VAL   0.00000    28.983    50.770    84.079     4.345     1.065     0.099
GLY  VAL   0.00017    56.418    71.885    45.797     1.630     1.006     1.546
GLY  VAL   0.09505    63.481   179.592    89.509     1.566     1.573     2.913
GLY  VAL   0.00728    63.835   -83.639    81.983     1.155     4.234     4.450
GLY  VAL   0.00047    73.875   -66.202   157.306     0.364     1.009     2.658
GLY  VAL   0.14280   -64.214  -176.149    92.228     1.254     0.634     1.202
GLY  VAL   0.00262   -53.603    95.738   113.091     1.158     0.678     3.557
GLY  VAL   0.00018   -65.660    73.081    20.335     0.614     1.201     2.097
GLY  VAL   0.00016   -63.001    82.087    64.585     1.841     2.234     4.181
GLY  VAL   0.03303  -175.713    59.162    97.572     2.171     2.498     5.660
GLY  VAL   0.00003  -173.834    60.282    33.112     1.000     1.000     1.000
GLY  VAL   0.13103  -172.894   174.403    85.320     0.554     0.641     2.717
GLY  VAL   0.00006  -174.450   -87.742   113.192     2.627     2.380     2.379
GLY  VAL   0.00012  -134.165   -61.817    90.951     1.000     1.000     1.000
GLY  VAL   0.00416   -64.251   -68.109    92.913     1.275     2.145     4.382
GLY  VAL   0.00064   -98.782   -68.858  -171.482     2.211     0.781     4.028
GLY  VAL   0.00521   -67.257   -63.377   161.595     4.205     2.685    11.934
GLY  VAL   0.00068  -100.484   -70.585    15.776     3.096     1.698     8.521
GLY  VAL   0.00560   -64.860   -62.092   -26.305     3.889     2.661    11.476
GLY  VAL   0.00032  -109.224   -75.359  -133.782     2.441     0.279     5.752
GLY  VAL   0.00356   -63.986   -67.465   -85.926     1.138     2.170     5.137
GLY  VAL   0.00006    59.190    73.114  -141.320     1.783     0.858     3.068
GLY  VAL   0.00000    33.577    52.282   -92.075    10.358     2.168     4.757
GLY  VAL   0.06418    64.338  -178.685   -86.610     1.136     1.349     6.556
GLY  VAL   0.00011    74.294   -67.549   -21.571     0.971     2.801     4.648
GLY  VAL   0.00268    59.581   -86.033   -98.106     3.593     3.297     2.025
GLY  VAL   0.37935   -63.857  -176.243   -88.382     0.859     0.406     0.659
GLY  VAL   0.00224   -55.730    96.506   -62.760     1.175     1.266     5.447
GLY  VAL   0.00042   -65.686    72.651  -159.895     0.618     0.689     1.801
GLY  VAL   0.00028   -63.253    81.526  -117.133     2.903     3.162     4.328
GLY  VAL   0.06473  -176.998    58.386   -82.733     1.381     0.653     5.818
[truncated: 704,997 more chars]
