# Supplementary material for: Exploiting Sequence-Dependent Rotamer Information in Global Optimization of Proteins
Source: J Phys Chem B. 2022 Oct 18;126(42):8381–90. doi: 10.1021/acs.jpcb.2c04647 (PMC9623586; doi:10.1021/acs.jpcb.2c04647)
Supplement: Supplementary file 1 — jp2c04647_si_001.zip [file jp2c04647_si_001.zip › LibraryForSubmission/LEU.txt]

ALA  ALA   0.00907    79.078   -62.930     2.349     1.682
ALA  ALA   0.00863    79.911   176.392     0.545     0.131
ALA  ALA   0.00214    58.254    67.918     5.966     3.336
ALA  ALA   0.02842   -72.195   -57.528     0.244     0.262
ALA  ALA   0.00139  -159.388   -69.230    19.068     8.350
ALA  ALA   0.67017   -62.588   177.251     3.605     2.599
ALA  ALA   0.01998   -74.702    73.193     6.477    12.486
ALA  ALA   0.14053  -175.843    63.208     1.128     1.075
ALA  ALA   0.11967  -175.337  -178.920     3.797     7.532
ALA  ARG   0.00014    63.887    71.369     6.587     0.847
ALA  ARG   0.00264    80.390   -63.272     1.095     1.004
ALA  ARG   0.00255    69.692  -178.211    11.283     6.643
ALA  ARG   0.01872  -176.189    62.814     1.533     3.253
ALA  ARG   0.02803   -73.441    67.173     3.018     1.845
ALA  ARG   0.00201  -166.566   -76.502     6.311    10.725
ALA  ARG   0.07970  -176.550  -176.665     0.812     1.820
ALA  ARG   0.57949   -61.291   -61.807     2.052     1.951
ALA  ARG   0.28672   -62.580   178.452     5.099     2.734
ALA  ASN   0.00008    72.719   -54.109     1.392     2.266
ALA  ASN   0.00562    79.651   176.524     2.005     0.471
ALA  ASN   0.00163    56.474    67.471     2.681     3.290
ALA  ASN   0.01608   -71.467   -56.461     1.075     1.461
ALA  ASN   0.00068  -171.291   -75.063     3.497     3.988
ALA  ASN   0.00000  -126.151   -58.432     1.000     1.000
ALA  ASN   0.09598  -175.997    62.752     1.087     0.954
ALA  ASN   0.00079  -169.755   157.716     8.632    10.887
ALA  ASN   0.84384   -61.628   177.474     2.533     2.176
ALA  ASN   0.03528   -77.938    67.261     3.287     6.107
ALA  ASP   0.00117    78.906   -60.089     3.884     3.848
ALA  ASP   0.00320    55.253    65.768     3.423     3.587
ALA  ASP   0.00746    78.114   177.233     6.266     1.225
ALA  ASP   0.13119   -61.404   -60.528     4.482     1.904
ALA  ASP   0.00087  -172.462   -78.843     2.838     6.886
ALA  ASP   0.00019  -129.501   -59.196    13.906     0.685
ALA  ASP   0.04129   -76.743    68.877     4.424     7.813
ALA  ASP   0.08629  -176.254    62.481     1.387     1.086
ALA  ASP   0.00001  -131.912    65.166     1.000     1.000
ALA  ASP   0.70103   -61.478   177.693     2.873     2.143
ALA  ASP   0.02728  -175.234   179.647     3.626     6.542
ALA  CYS   0.00550    78.608   -63.318     1.195     0.669
ALA  CYS   0.00021    61.759    68.884    11.174     4.137
ALA  CYS   0.00256    69.516  -179.543    11.255     5.684
ALA  CYS   0.01257   -72.317    67.012     1.340     0.700
ALA  CYS   0.01097  -174.346    61.840     1.317     3.388
ALA  CYS   0.00003  -125.654    64.791     1.000     1.000
ALA  CYS   0.00181  -173.056   -87.585     5.280     8.202
ALA  CYS   0.07926  -176.137  -176.845     0.917     0.516
ALA  CYS   0.65813   -61.257   -61.925     2.840     2.409
ALA  CYS   0.22896   -62.074   178.722     4.904     3.505
ALA  GLN   0.00273    80.053   -63.272     1.681     1.478
ALA  GLN   0.00043    59.511    69.584     5.030     1.400
ALA  GLN   0.00274    71.074  -179.101    11.275     6.139
ALA  GLN   0.02052   -74.122    67.109     3.236     3.500
ALA  GLN   0.03190  -176.585    63.128     0.889     1.684
ALA  GLN   0.00000  -134.960    66.472     1.000     1.000
ALA  GLN   0.00240  -168.103   -78.051     6.302     9.743
ALA  GLN   0.04153  -176.532  -176.916     1.154     1.796
ALA  GLN   0.44911   -61.459   -61.945     2.493     2.278
ALA  GLN   0.44865   -62.368   177.772     4.165     3.214
ALA  GLU   0.00030    77.545   -60.540     3.304     4.128
ALA  GLU   0.00291    54.081    65.192     4.160     4.361
ALA  GLU   0.00736    76.235   177.658     8.202     3.505
ALA  GLU   0.20093   -62.054   -61.900     4.623     3.478
ALA  GLU   0.00002  -127.271   -58.437     1.845     0.399
ALA  GLU   0.00130  -172.826   -80.660     2.096     7.748
ALA  GLU   0.10677  -176.211    62.805     0.843     1.052
ALA  GLU   0.03187   -74.849    70.597     5.064     9.085
ALA  GLU   0.03635  -176.137  -177.812     2.874     5.651
ALA  GLU   0.61219   -60.961   178.194     2.853     2.342
ALA  GLY   0.00029    73.069   -53.054     1.356     1.177
ALA  GLY   0.00311    56.342    68.278     2.834     1.997
ALA  GLY   0.01579    73.972   178.919     9.723     5.217
ALA  GLY   0.29675   -61.081   -60.796     3.867     1.110
ALA  GLY   0.00230  -172.515   -80.297     1.933     8.665
ALA  GLY   0.07889  -176.636    63.136     1.458     1.422
ALA  GLY   0.05560   -76.914    68.016     4.344     7.497
ALA  GLY   0.47775   -63.051   176.316     2.540     2.311
ALA  GLY   0.06953  -175.412  -177.629     3.087     5.250
ALA  HID   0.00296    78.488   -63.061     1.786     2.492
ALA  HID   0.00000    72.517   -97.546     1.000     1.000
ALA  HID   0.00255    56.932    68.661     4.574     3.547
ALA  HID   0.00465    74.600   179.396     7.868     6.069
ALA  HID   0.38507   -61.531   -61.592     2.803     2.193
ALA  HID   0.00005  -132.866   -58.720     3.391     2.474
ALA  HID   0.00215  -173.146   -83.889     3.035     8.498
ALA  HID   0.02441   -75.891    66.988     3.415     4.167
ALA  HID   0.07693  -176.700    63.062     1.184     1.432
ALA  HID   0.05434  -175.937  -178.153     2.541     6.267
ALA  HID   0.44690   -62.181   177.828     3.825     3.222
ALA  HIE   0.00170    77.141   -63.249     3.066     5.442
ALA  HIE   0.00247    56.917    68.217     4.173     2.796
ALA  HIE   0.00627    78.320   177.057     5.441     2.663
ALA  HIE   0.00000   120.348   173.154     1.000     1.000
ALA  HIE   0.22854   -62.677   -62.720     4.217     3.113
ALA  HIE   0.00255  -171.925   -78.809     2.343     7.338
ALA  HIE   0.00001  -128.384   -57.696     1.000     1.000
ALA  HIE   0.02742   -77.044    67.647     3.913     6.294
ALA  HIE   0.11328  -176.251    62.758     0.802     1.013
ALA  HIE   0.00003  -134.063    67.028     1.000     1.000
ALA  HIE   0.56112   -62.018   177.431     3.038     2.534
ALA  HIE   0.05661  -176.509  -178.110     3.247     6.733
ALA  HIP   0.00028    65.567    67.536     9.394     5.645
ALA  HIP   0.00380    79.150   -63.598     1.435     1.078
ALA  HIP   0.00489    65.919  -175.787    11.499     6.641
ALA  HIP   0.60211   -61.534   -61.991     2.067     2.019
ALA  HIP   0.00312  -167.605   -78.709     7.406    10.472
ALA  HIP   0.03589  -176.510    62.381     1.679     2.176
ALA  HIP   0.02129   -75.094    66.843     3.880     4.605
ALA  HIP   0.26531   -62.945   178.885     5.921     2.954
ALA  HIP   0.06330  -176.012  -177.279     1.491     4.222
ALA  ILE   0.00691    78.832   -63.015     1.665     0.878
ALA  ILE   0.00072    58.861    68.465     6.531     4.352
ALA  ILE   0.00349    69.386  -177.641    12.729     7.562
ALA  ILE   0.02803   -74.033    69.612     4.687     7.693
ALA  ILE   0.00001  -125.030    65.154     4.063     0.552
ALA  ILE   0.02975  -176.490    62.644     1.553     2.752
ALA  ILE   0.09364  -176.516  -176.815     1.512     1.960
ALA  ILE   0.00235  -169.509   -80.798     6.940    11.476
ALA  ILE   0.00000  -124.905   -58.884     1.000     1.000
ALA  ILE   0.52425   -61.314   -62.235     3.503     2.692
ALA  ILE   0.31085   -62.042   178.565     4.470     3.550
ALA  LEU   0.00064    57.997    66.561     6.076     5.119
ALA  LEU   0.00427    78.598   -63.212     1.783     1.086
ALA  LEU   0.00194    65.269  -174.970    11.992     5.572
ALA  LEU   0.02933   -73.708    68.891     4.435     6.839
ALA  LEU   0.04867  -176.442    62.787     1.214     1.998
ALA  LEU   0.00001  -127.539    65.244     1.000     1.000
ALA  LEU   0.62756   -61.192   -61.693     2.430     2.145
ALA  LEU   0.00275  -167.055   -74.117     5.907     8.360
ALA  LEU   0.20315   -61.547   179.373     5.455     5.474
ALA  LEU   0.08167  -176.534  -177.251     1.298     3.440
ALA  LYS   0.00258    78.764   -63.503     1.536     0.687
ALA  LYS   0.00086    58.343    68.913     4.502     1.914
ALA  LYS   0.00196    74.352   179.031    11.533     5.213
ALA  LYS   0.03041   -74.895    67.121     4.591     1.890
ALA  LYS   0.05372  -176.478    63.276     0.653     0.971
ALA  LYS   0.00291  -170.414   -82.186     4.516     8.837
ALA  LYS   0.04404  -176.756  -176.826     1.125     3.413
ALA  LYS   0.21481   -62.729   -62.707     3.373     2.856
ALA  LYS   0.64870   -61.525   178.079     2.953     2.327
ALA  MET   0.00063    78.971   -62.400     2.673     3.340
ALA  MET   0.00091    56.582    67.151     3.057     4.290
ALA  MET   0.00244    76.145   178.994     8.760     4.936
ALA  MET   0.21091   -62.708   -62.785     3.453     2.922
ALA  MET   0.00100  -172.738   -81.307     2.907     9.032
ALA  MET   0.06627  -176.589    63.076     1.312     1.178
ALA  MET   0.01869   -76.571    66.970     3.709     4.486
ALA  MET   0.68189   -61.229   178.057     2.731     2.160
ALA  MET   0.01726  -176.569  -177.310     2.473     5.521
ALA  PHE   0.00391    79.384   -63.502     2.163     1.940
ALA  PHE   0.00286    57.033    71.535     4.402     3.421
ALA  PHE   0.00739    71.947  -179.898    11.354     5.657
ALA  PHE   0.00000   109.985   173.723     1.000     1.000
ALA  PHE   0.35632   -61.662   -61.615     3.037     2.464
ALA  PHE   0.00405  -169.018   -78.866     7.116     9.940
ALA  PHE   0.02932   -75.169    67.724     3.789     5.241
ALA  PHE   0.10379  -177.231    63.050     1.837     1.529
ALA  PHE   0.39433   -62.413   177.620     4.517     2.709
ALA  PHE   0.09802  -175.962  -178.506     2.530     5.544
ALA  PRO   0.00303    79.220   -63.115     2.041     2.315
ALA  PRO   0.00122    53.514    70.771     6.424     7.100
ALA  PRO   0.00818    77.611   177.758     7.880     3.921
ALA  PRO   0.17945   -63.201   -62.527     5.245     2.703
ALA  PRO   0.00217  -163.530   -71.608     4.167     6.553
ALA  PRO   0.03876   -79.457    65.659     3.735     0.752
ALA  PRO   0.07577  -174.101    65.657     3.740     5.269
ALA  PRO   0.03228  -175.182  -178.947     3.054     7.642
ALA  PRO   0.65913   -63.472   177.629     3.650     2.129
ALA  SER   0.00260    78.880   -63.180     1.829     1.713
ALA  SER   0.00391    72.705  -179.919    11.146     5.737
ALA  SER   0.00169    54.833    66.094     6.292     3.103
ALA  SER   0.38482   -62.260   -62.732     3.179     2.722
ALA  SER   0.00159  -168.985   -79.809     6.843    10.862
ALA  SER   0.00009  -128.149   -58.212     1.000     1.000
ALA  SER   0.06143  -175.764    62.642     1.137     1.450
ALA  SER   0.02999   -74.592    69.860     4.891     8.786
ALA  SER   0.46545   -61.956   178.191     3.524     3.602
ALA  SER   0.04843  -176.226  -177.235     0.820     3.446
ALA  THR   0.00146    80.270   -60.611     3.898     4.472
ALA  THR   0.00618    76.796   176.912     6.938     1.893
ALA  THR   0.00116    57.597    67.466     4.280     3.388
ALA  THR   0.12306   -60.930   -59.949     5.245     1.685
ALA  THR   0.00003  -128.894   -57.999     5.827     1.283
ALA  THR   0.00155  -172.109   -81.267     4.552     9.764
ALA  THR   0.11394  -176.554    62.905     0.761     0.717
ALA  THR   0.02707   -76.292    69.365     4.324     7.820
ALA  THR   0.68681   -61.288   178.064     2.824     2.146
ALA  THR   0.03876  -175.060  -178.432     2.633     5.908
ALA  TRP   0.00569    78.994   -62.163     1.417     1.744
ALA  TRP   0.00181    57.642    67.522     6.841     3.266
ALA  TRP   0.00000    70.113  -141.636     0.012     0.013
ALA  TRP   0.00581    65.096   179.902    14.400     4.257
ALA  TRP   0.02805   -75.368    68.440     5.135     6.583
ALA  TRP   0.00007  -127.868    65.330     1.871     0.366
ALA  TRP   0.07120  -176.005    62.605     1.137     1.780
ALA  TRP   0.31153   -60.882   -61.662     2.863     2.070
ALA  TRP   0.00169  -171.304   -83.412    12.427    10.896
ALA  TRP   0.50517   -61.688   177.911     4.170     2.963
ALA  TRP   0.00005  -141.228   176.379     8.880     1.103
ALA  TRP   0.06894  -175.471  -177.868     1.675     3.588
ALA  TYR   0.00477    78.684   -63.176     1.844     1.821
ALA  TYR   0.00229    57.567    69.116     5.876     2.606
ALA  TYR   0.00582    67.661  -178.695    12.438     5.914
ALA  TYR   0.03139   -72.376    67.906     2.457     1.887
ALA  TYR   0.00011  -127.397    65.494     0.676     0.281
ALA  TYR   0.05399  -176.467    62.790     1.574     2.614
ALA  TYR   0.14147  -176.586  -177.006     1.275     2.679
ALA  TYR   0.00495  -166.661   -76.708     6.080     9.319
ALA  TYR   0.00004  -133.848   -56.897     1.000     1.000
ALA  TYR   0.56869   -62.336   -63.009     2.738     2.430
ALA  TYR   0.18648   -64.618   178.396     6.412     4.790
ALA  VAL   0.00452    80.653   -63.216     1.932     1.178
ALA  VAL   0.00215    57.303    69.001     3.823     3.274
ALA  VAL   0.00643    74.702   178.604    10.179     4.411
ALA  VAL   0.06289  -175.901    62.851     1.203     1.690
ALA  VAL   0.02352   -74.709    67.989     4.385     4.891
ALA  VAL   0.34948   -61.398   -61.928     3.189     2.469
ALA  VAL   0.00347  -169.355   -79.874     6.387    10.584
ALA  VAL   0.00006  -125.545   -58.517     1.000     1.000
ALA  VAL   0.46728   -61.807   178.282     4.435     2.702
ALA  VAL   0.08020  -176.464  -177.527     0.982     3.891
ARG  ALA   0.00014    63.887    71.369     6.587     0.847
ARG  ALA   0.00264    80.390   -63.272     1.095     1.004
ARG  ALA   0.00255    69.692  -178.211    11.283     6.643
ARG  ALA   0.01872  -176.189    62.814     1.533     3.253
ARG  ALA   0.02803   -73.441    67.173     3.018     1.845
ARG  ALA   0.00201  -166.566   -76.502     6.311    10.725
ARG  ALA   0.07970  -176.550  -176.665     0.812     1.820
ARG  ALA   0.57949   -61.291   -61.807     2.052     1.951
ARG  ALA   0.28672   -62.580   178.452     5.099     2.734
ARG  ARG   0.00041    82.419   176.559     0.564     0.870
ARG  ARG   0.00835   -79.443    64.623     0.640     0.532
ARG  ARG   0.00002  -177.586   149.174     0.000     0.000
ARG  ARG   0.01444  -175.557    60.890     0.265     0.119
ARG  ARG   0.00269   -70.381   -54.821     1.248     2.158
ARG  ARG   0.97408   -59.184   179.614     0.945     0.392
ARG  ASN   0.00092    78.772   -63.433     1.170     1.288
ARG  ASN   0.00012    56.762    69.286     2.646     1.594
ARG  ASN   0.00048    71.632  -179.196    11.206     6.251
ARG  ASN   0.01081   -77.000    65.765     2.765     1.090
ARG  ASN   0.02451  -178.039    62.720     1.945     1.506
ARG  ASN   0.47345   -62.204   -62.729     2.563     2.469
ARG  ASN   0.43755   -61.311   178.275     3.530     2.101
ARG  ASN   0.00041  -172.002   -75.835     2.169     9.210
ARG  ASN   0.05174  -176.759  -176.681     1.549     1.509
ARG  ASP   0.00545    80.090   176.269     0.606     1.508
ARG  ASP   0.03486  -177.217  -177.765     1.696     1.644
ARG  ASP   0.00037    57.244    64.836     2.630     7.314
ARG  ASP   0.00004    70.580   -55.675     1.000     1.000
ARG  ASP   0.02632  -176.164    61.773     1.600     1.472
ARG  ASP   0.01421   -77.650    66.573     3.388     2.694
ARG  ASP   0.58070   -59.648   179.025     2.298     1.237
ARG  ASP   0.33800   -60.005   -60.621     2.151     1.655
ARG  ASP   0.00006  -164.886   -69.264     7.822     7.129
ARG  CYS   0.00195    79.552   176.580     1.520     0.621
ARG  CYS   0.00065    55.475    63.138     1.779     3.839
ARG  CYS   0.03167  -176.881    62.432     2.001     1.144
ARG  CYS   0.01429   -78.272    65.849     1.663     0.905
ARG  CYS   0.00032  -170.693   -72.820     1.209     1.413
ARG  CYS   0.00638   -71.060   -56.070     2.963     2.856
ARG  CYS   0.94443   -60.777   178.176     1.967     1.702
ARG  CYS   0.00031  -167.301   161.320     8.164    11.678
ARG  GLN   0.00075    82.539   -61.391     1.972     1.734
ARG  GLN   0.01994   -78.125    65.976     2.595     0.843
ARG  GLN   0.07474  -177.808    62.769     1.703     1.037
ARG  GLN   0.00001    56.034    68.776     1.000     1.000
ARG  GLN   0.16268   -60.764   -61.020     1.560     1.066
ARG  GLN   0.71233   -61.054   178.275     2.044     1.429
ARG  GLN   0.00017    75.003  -178.776    10.600     6.826
ARG  GLN   0.00012  -173.812   -83.226     1.930     9.138
ARG  GLN   0.02926  -177.651  -177.322     2.643     1.735
ARG  GLU   0.00041    81.368   -63.490     1.849     1.269
ARG  GLU   0.00334    55.640    67.345     4.104     8.026
ARG  GLU   0.00011    58.104  -175.077     5.463     3.486
ARG  GLU   0.14293  -178.140    62.295     1.677     1.228
ARG  GLU   0.01200   -76.075    67.410     5.258     3.479
ARG  GLU   0.21682   -62.450   -62.721     3.526     2.719
ARG  GLU   0.52492   -61.971   177.154     2.198     1.789
ARG  GLU   0.00142  -167.815   -70.036     5.978     6.428
ARG  GLU   0.09803  -178.365  -177.282     2.542     2.432
ARG  GLY   0.00030    57.180    63.661     6.177     3.833
ARG  GLY   0.00201    78.450   -63.365     1.572     1.099
ARG  GLY   0.00116    62.075  -175.123    10.885     4.664
ARG  GLY   0.03132  -175.600    62.756     1.074     1.831
ARG  GLY   0.00788   -73.767    67.384     4.953     3.205
ARG  GLY   0.00084  -167.321   -77.953     7.609    13.134
ARG  GLY   0.04504  -177.215  -176.691     1.404     1.251
ARG  GLY   0.41092   -61.137   -61.946     2.634     2.161
ARG  GLY   0.50053   -61.466   178.053     3.612     2.485
ARG  HID   0.00112    79.367   -63.723     1.114     0.182
ARG  HID   0.00046    59.769    70.982     3.675     2.097
ARG  HID   0.00053    71.611  -179.412    12.679     6.645
ARG  HID   0.01099   -74.201    66.516     2.960     0.806
ARG  HID   0.02224  -176.605    63.277     0.911     1.600
ARG  HID   0.00165  -168.155   -78.228     6.115    10.774
ARG  HID   0.04240  -176.804  -177.101     1.074     4.238
ARG  HID   0.46013   -61.429   -61.840     2.175     1.954
ARG  HID   0.46047   -61.905   178.070     3.574     2.251
ARG  HIE   0.00013    55.605    64.019     2.053     3.542
ARG  HIE   0.00070    79.247   -63.464     1.302     0.127
ARG  HIE   0.00052    69.474  -176.014    13.382     6.158
ARG  HIE   0.01946   -75.472    66.104     3.354     1.405
ARG  HIE   0.07166  -177.191    62.528     0.999     1.463
ARG  HIE   0.00055  -174.908   -90.078     0.574     3.442
ARG  HIE   0.03795  -176.331  -176.673     0.315     1.179
ARG  HIE   0.34269   -61.351   -61.909     1.881     2.040
ARG  HIE   0.52634   -60.148   178.986     2.960     1.322
ARG  HIP   0.00063    80.913   -63.618     1.464     2.100
ARG  HIP   0.00027    61.547    74.048     4.998     8.296
ARG  HIP   0.00065    75.130   179.194     8.720     5.931
ARG  HIP   0.01582   -77.669    65.579     2.604     0.478
ARG  HIP   0.06444  -177.224    63.553     1.105     0.586
ARG  HIP   0.00111  -171.120   -74.981     1.610     6.313
ARG  HIP   0.01303  -175.503  -177.815     1.781     6.117
ARG  HIP   0.23572   -61.253   -61.051     2.523     0.998
ARG  HIP   0.66833   -61.158   178.299     2.141     1.519
ARG  ILE   0.00104    79.893   -63.236     1.629     0.892
ARG  ILE   0.00023    64.135  -173.694    10.916     6.687
ARG  ILE   0.00005    56.939    72.823     1.000     1.000
ARG  ILE   0.00792   -76.247    66.005     4.090     1.440
ARG  ILE   0.01520  -176.472    62.449     1.803     2.772
ARG  ILE   0.00104  -164.271   -72.265     5.875    10.769
ARG  ILE   0.03406  -176.996  -177.004     1.188     0.938
ARG  ILE   0.35595   -61.933   -62.462     2.540     2.473
ARG  ILE   0.58449   -60.325   178.735     3.372     2.031
ARG  LEU   0.00037    79.958   -61.969     2.511     1.155
ARG  LEU   0.00006    61.061    70.840     6.217     2.021
ARG  LEU   0.00154    73.737   178.609    11.656     5.119
ARG  LEU   0.03991  -177.117    63.218     1.303     1.405
ARG  LEU   0.02143   -75.674    66.248     4.161     2.003
ARG  LEU   0.15463   -61.160   -62.009     3.312     2.636
ARG  LEU   0.00013  -163.709   -68.372     5.679     6.934
ARG  LEU   0.01454  -177.503  -177.146     1.678     4.165
ARG  LEU   0.76740   -60.980   178.143     2.549     1.967
ARG  LYS   0.00002    57.816    70.393     1.737     1.730
ARG  LYS   0.00026    80.227   -63.373     0.991     0.105
ARG  LYS   0.00055    73.402   179.997    10.278     7.399
ARG  LYS   0.02964  -176.887    63.231     1.049     1.201
ARG  LYS   0.00738   -74.233    66.168     3.204     1.358
ARG  LYS   0.30233   -61.031   -61.429     1.793     1.669
ARG  LYS   0.63971   -60.564   178.578     2.252     1.445
ARG  LYS   0.00012  -168.420   -76.213     5.218     9.686
ARG  LYS   0.01999  -176.181  -176.584     0.811     2.942
ARG  MET   0.00038    81.619   177.741     1.478     1.450
ARG  MET   0.00020    56.159    66.249     1.042     5.812
ARG  MET   0.00001    81.568   -63.240     1.000     1.000
ARG  MET   0.00403   -78.451    65.796     3.487     3.901
ARG  MET   0.04661  -177.705    62.527     1.800     1.035
ARG  MET   0.00024  -170.981   158.580     6.723    10.830
ARG  MET   0.88399   -60.366   178.372     1.657     1.365
ARG  MET   0.06438   -58.697   -59.463     3.285     1.225
ARG  MET   0.00015  -167.786   -69.148     4.184     8.196
ARG  PHE   0.00076    79.541   -63.913     1.484     0.573
ARG  PHE   0.00048    58.011    70.164     4.764     1.287
ARG  PHE   0.00080    77.188   177.724     7.581     4.389
ARG  PHE   0.19024   -61.604   -61.883     3.573     2.433
ARG  PHE   0.00058  -170.471   -77.518     4.797     9.244
ARG  PHE   0.04927  -176.691    63.229     1.105     0.889
ARG  PHE   0.01604   -77.288    65.899     3.525     2.138
ARG  PHE   0.72808   -61.288   178.045     2.718     1.945
ARG  PHE   0.01374  -176.761  -178.455     1.908     7.091
ARG  PRO   0.00004    74.464   -52.885     0.072     0.088
ARG  PRO   0.00288    80.046   175.957     1.220     0.881
ARG  PRO   0.00059    59.113    71.220     4.032     6.153
ARG  PRO   0.02478   -74.406   -59.370     2.534     2.117
ARG  PRO   0.00028  -168.700   -71.995     4.335     5.144
ARG  PRO   0.04597   -80.644    65.274     1.858     0.786
ARG  PRO   0.06931  -175.571    64.661     3.175     3.921
ARG  PRO   0.85522   -62.589   177.815     2.486     1.386
ARG  PRO   0.00094  -163.189   167.269     5.566     8.318
ARG  SER   0.00002    73.886   -52.877     1.321     0.084
ARG  SER   0.00199    79.554   176.220     1.065     0.179
ARG  SER   0.00040    59.014    69.614     2.548     1.816
ARG  SER   0.00858   -72.124   -57.473     0.687     0.605
ARG  SER   0.00030  -170.121   -73.782     1.904     1.862
ARG  SER   0.92858   -61.056   178.112     1.546     1.499
ARG  SER   0.01965   -78.769    65.730     0.842     1.503
ARG  SER   0.04012  -176.534    63.457     0.686     0.240
ARG  SER   0.00036  -172.966   153.012     4.280     6.795
ARG  THR   0.00010    80.980   -62.811     2.904     4.316
ARG  THR   0.00158    80.171   177.165     1.331     0.681
ARG  THR   0.02017  -176.662  -178.375     1.612     2.221
ARG  THR   0.63856   -61.267   177.864     2.423     1.863
ARG  THR   0.24757   -61.601   -61.293     2.758     2.135
ARG  THR   0.00092  -171.492   -74.256     3.091     8.279
ARG  THR   0.00106    56.686    68.497     2.583     2.161
ARG  THR   0.01902   -77.871    66.458     2.861     1.655
ARG  THR   0.07101  -178.054    62.982     1.623     0.852
ARG  TRP   0.00026    75.481   -61.834     7.726     1.098
ARG  TRP   0.00312    78.120   178.524     0.821     1.015
ARG  TRP   0.00161    55.500    67.114     3.369     4.627
ARG  TRP   0.16850   -61.687   -62.037     4.496     2.951
ARG  TRP   0.00091  -168.459   -71.698     6.723     3.811
ARG  TRP   0.08072  -177.761    62.881     2.349     0.950
ARG  TRP   0.02203   -75.368    68.306     4.973     5.685
ARG  TRP   0.70947   -61.208   177.752     1.935     1.783
ARG  TRP   0.01337  -175.964  -178.439     4.402     5.707
ARG  TYR   0.00171    76.173   -63.849     2.125     7.858
ARG  TYR   0.00039    59.754    70.081     2.178     0.900
ARG  TYR   0.00187    70.939   178.918    15.091     4.565
ARG  TYR   0.04864  -176.655    63.184     2.873     0.698
ARG  TYR   0.01641   -77.965    65.697     2.270     1.086
ARG  TYR   0.00043  -170.713   -73.664     1.378     3.233
ARG  TYR   0.14332   -62.701   -63.079     4.225     2.706
ARG  TYR   0.76212   -60.617   178.039     2.848     1.741
ARG  TYR   0.02511  -176.639  -176.929     0.812     4.270
ARG  TYR   0.00001  -119.619   173.827     1.000     1.000
ARG  VAL   0.00001    73.305   -51.751     0.353     0.606
ARG  VAL   0.00428    79.558   176.939     1.340     0.968
ARG  VAL   0.00057    57.885    71.020     2.374     3.071
ARG  VAL   0.05475  -177.123    63.011     2.013     0.888
ARG  VAL   0.01019   -78.177    65.960     1.711     1.546
ARG  VAL   0.00039  -170.494   -73.123     1.506     2.570
ARG  VAL   0.00987   -71.123   -56.178     4.531     4.265
ARG  VAL   0.91828   -60.767   178.017     2.820     2.157
ARG  VAL   0.00166  -164.507   167.789     5.202     8.703
ASN  ALA   0.00008    72.719   -54.109     1.392     2.266
ASN  ALA   0.00562    79.651   176.524     2.005     0.471
ASN  ALA   0.00163    56.474    67.471     2.681     3.290
ASN  ALA   0.01608   -71.467   -56.461     1.075     1.461
ASN  ALA   0.00068  -171.291   -75.063     3.497     3.988
ASN  ALA   0.00000  -126.151   -58.432     1.000     1.000
ASN  ALA   0.09598  -175.997    62.752     1.087     0.954
ASN  ALA   0.00079  -169.755   157.716     8.632    10.887
ASN  ALA   0.84384   -61.628   177.474     2.533     2.176
ASN  ALA   0.03528   -77.938    67.261     3.287     6.107
ASN  ARG   0.00092    78.772   -63.433     1.170     1.288
ASN  ARG   0.00012    56.762    69.286     2.646     1.594
ASN  ARG   0.00048    71.632  -179.196    11.206     6.251
ASN  ARG   0.01081   -77.000    65.765     2.765     1.090
ASN  ARG   0.02451  -178.039    62.720     1.945     1.506
ASN  ARG   0.47345   -62.204   -62.729     2.563     2.469
ASN  ARG   0.43755   -61.311   178.275     3.530     2.101
ASN  ARG   0.00041  -172.002   -75.835     2.169     9.210
ASN  ARG   0.05174  -176.759  -176.681     1.549     1.509
ASN  ASN   0.00003    72.103   -52.874     0.281     0.096
ASN  ASN   0.00228    78.823   176.501     1.391     0.365
ASN  ASN   0.00105    54.996    66.996     2.988     3.053
ASN  ASN   0.01258   -77.634    67.002     2.687     4.905
ASN  ASN   0.07259  -176.485    62.617     0.933     0.967
ASN  ASN   0.00034  -173.922   151.981     3.196     5.146
ASN  ASN   0.70303   -60.634   178.235     2.178     1.825
ASN  ASN   0.00055  -171.719   -75.397     0.698     1.121
ASN  ASN   0.20757   -59.603   -60.001     2.954     1.211
ASN  ASP   0.00160    79.624   -62.516     2.329     0.993
ASN  ASP   0.00008    57.397    67.459     5.864     3.923
ASN  ASP   0.00414    77.679   177.411     6.383     2.332
ASN  ASP   0.01564   -74.932    67.021     4.309     1.647
ASN  ASP   0.01268  -175.721    62.167     1.147     1.528
ASN  ASP   0.40549   -61.730   -62.082     2.769     2.669
ASN  ASP   0.54047   -60.453   178.582     2.956     1.848
ASN  ASP   0.00018  -173.963   -86.342     2.284     8.416
ASN  ASP   0.01972  -176.013  -178.661     0.776     2.897
ASN  CYS   0.00125    81.371   -63.668     1.157     0.863
ASN  CYS   0.00014    58.011  -173.230     5.514     9.749
ASN  CYS   0.00089  -176.248    61.387     2.248     7.247
ASN  CYS   0.00731   -72.548    67.943     3.017     3.247
ASN  CYS   0.00001    49.405    64.194     1.000     1.000
ASN  CYS   0.69688   -60.228   -60.963     1.825     1.592
ASN  CYS   0.25406   -61.979   178.535     4.499     2.474
ASN  CYS   0.03925  -175.990  -178.706     0.518     0.842
ASN  CYS   0.00016  -174.860   -91.240     2.235     2.292
ASN  CYS   0.00004  -147.301   -65.053     9.967     1.841
ASN  GLN   0.00027    56.751    67.777     2.895     2.813
ASN  GLN   0.00071    80.217   -63.473     2.609     2.629
ASN  GLN   0.00085    75.662   179.663     7.805     7.921
ASN  GLN   0.00945   -77.663    66.001     2.219     0.791
ASN  GLN   0.01645  -176.454    62.657     1.019     1.801
ASN  GLN   0.19930   -61.311   -61.280     2.624     2.072
ASN  GLN   0.74332   -61.569   177.815     3.163     2.334
ASN  GLN   0.00018  -172.497   -86.892     5.373     7.573
ASN  GLN   0.02947  -176.111  -178.345     0.965     2.983
ASN  GLU   0.00084    77.836   -63.057     2.558     2.586
ASN  GLU   0.00089    55.139    67.210     2.116     5.170
ASN  GLU   0.00256    76.586   178.315     6.901     4.270
ASN  GLU   0.03822  -176.390    63.015     1.167     1.241
ASN  GLU   0.01281   -74.788    67.977     3.538     5.457
ASN  GLU   0.36235   -62.447   -62.830     2.841     2.854
ASN  GLU   0.54728   -60.989   178.181     3.534     2.438
ASN  GLU   0.00064  -171.021   -81.714     5.880    10.344
ASN  GLU   0.03441  -176.645  -177.045     0.718     2.414
ASN  GLY   0.00223    78.655   -63.022     2.416     1.527
ASN  GLY   0.00160    57.379    67.073     2.479     3.601
ASN  GLY   0.00362    75.088   178.437    11.132     3.868
ASN  GLY   0.01645   -76.075    66.180     4.249     1.122
ASN  GLY   0.06793  -175.879    62.653     1.031     1.224
ASN  GLY   0.04286  -176.067  -177.091     2.141     1.800
ASN  GLY   0.00115  -171.594   -78.625     4.841     7.894
ASN  GLY   0.00003  -128.382   -58.210     1.000     1.000
ASN  GLY   0.41360   -61.104   -61.721     2.925     2.323
ASN  GLY   0.45051   -61.802   178.225     3.601     3.259
ASN  HID   0.00036    80.491   -63.081     2.422     0.927
ASN  HID   0.00010    55.451    74.311     2.643     2.851
ASN  HID   0.00057    61.698  -175.326    10.584     6.502
ASN  HID   0.03897  -176.140    63.142     1.474     0.696
ASN  HID   0.00909   -73.749    68.462     3.723     5.228
ASN  HID   0.32749   -61.998   -62.422     2.784     2.512
ASN  HID   0.57672   -61.135   178.342     2.883     1.960
ASN  HID   0.04634  -176.434  -177.054     0.850     1.166
ASN  HID   0.00036  -172.564   -88.072     3.749     6.463
ASN  HIE   0.00170    78.716   -63.302     1.459     1.363
ASN  HIE   0.00093    54.487    67.141     4.980     2.263
ASN  HIE   0.00352    73.828   179.058     9.075     4.308
ASN  HIE   0.05350  -176.579    63.155     1.203     0.934
ASN  HIE   0.01318   -73.505    67.673     2.984     2.597
ASN  HIE   0.02115  -176.538  -177.177     2.548     2.931
ASN  HIE   0.00063  -174.061   -87.665     1.983     6.800
ASN  HIE   0.00001  -133.362   -56.506     1.000     1.000
ASN  HIE   0.34679   -61.872   -62.556     2.567     2.439
ASN  HIE   0.55860   -62.324   177.433     4.011     3.123
ASN  HIP   0.00053    60.511    69.481     3.774     3.753
ASN  HIP   0.00350    80.646   -63.300     1.218     0.828
ASN  HIP   0.00062    58.055  -171.534     5.584     4.698
ASN  HIP   0.01774   -74.458    66.371     3.321     1.144
ASN  HIP   0.02274  -175.868    61.948     1.359     2.496
ASN  HIP   0.41212   -60.861   -61.452     1.998     1.925
ASN  HIP   0.50292   -61.191   178.905     3.762     1.746
ASN  HIP   0.00196  -168.293   -80.312     5.415     8.320
ASN  HIP   0.03787  -176.483  -177.089     1.990     1.517
ASN  ILE   0.06586  -176.785    63.400     0.714     0.412
ASN  ILE   0.01544   -77.244    68.010     3.889     6.546
ASN  ILE   0.00033    55.786    67.263     1.798     2.830
ASN  ILE   0.00002    76.904   -59.702     6.006     6.326
ASN  ILE   0.09433   -62.700   -62.226     3.299     3.251
ASN  ILE   0.00026  -171.819   -75.469     1.092     4.173
ASN  ILE   0.81461   -61.789   177.265     3.127     2.518
ASN  ILE   0.00252    78.566   176.759     1.069     0.275
ASN  ILE   0.00664  -176.415  -179.364     3.446    11.565
ASN  LEU   0.00270    78.533   -63.335     1.542     0.238
ASN  LEU   0.00042    59.842    69.846     9.585     2.669
ASN  LEU   0.00130    67.301  -177.248    10.959     6.336
ASN  LEU   0.01700   -71.565    67.609     1.267     1.171
ASN  LEU   0.01047  -176.478    63.145     1.762     2.708
ASN  LEU   0.67022   -61.407   -62.168     2.407     2.306
ASN  LEU   0.25150   -62.946   177.983     4.848     4.169
ASN  LEU   0.00045  -166.679   -77.193     7.169    11.800
ASN  LEU   0.04594  -176.497  -176.937     1.097     1.024
ASN  LYS   0.00040    78.556   -63.630     1.206     0.517
ASN  LYS   0.00016    56.199    68.439     3.549     0.805
ASN  LYS   0.00151    73.288   179.931    11.996     6.589
ASN  LYS   0.01247   -75.444    66.778     3.777     1.811
ASN  LYS   0.01641  -176.056    63.489     0.787     0.770
ASN  LYS   0.00040  -162.950   -69.468     5.341     2.951
ASN  LYS   0.50936   -61.198   -61.807     2.649     2.269
ASN  LYS   0.05272  -177.263  -176.733     0.961     1.783
ASN  LYS   0.40658   -61.216   178.066     2.638     1.928
ASN  MET   0.00076    80.694   176.375     2.617     1.898
ASN  MET   0.00021    57.615    68.410     3.168     5.957
ASN  MET   0.01205   -78.588    66.028     1.494     1.244
ASN  MET   0.05402  -176.916    62.124     0.947     1.082
ASN  MET   0.00018  -175.016   150.154     2.678     2.930
ASN  MET   0.93014   -60.888   178.060     1.930     1.701
ASN  MET   0.00003  -172.962   -78.059     1.073     2.044
ASN  MET   0.00260   -72.020   -56.919     1.207     1.076
ASN  PHE   0.00100    78.808   -63.172     1.622     2.120
ASN  PHE   0.00112    57.016    69.160     4.442     2.391
ASN  PHE   0.00219    72.554   179.349    10.810     5.373
ASN  PHE   0.29639   -63.217   -63.641     3.274     2.569
ASN  PHE   0.00172  -171.140   -81.290     5.306     9.332
ASN  PHE   0.06936  -176.736    63.066     0.982     1.369
ASN  PHE   0.02055   -74.879    68.086     4.724     4.289
ASN  PHE   0.52422   -62.127   177.717     3.224     4.128
ASN  PHE   0.08345  -177.029  -177.087     1.547     3.092
ASN  PRO   0.00271    79.094   -62.731     2.295     2.057
ASN  PRO   0.00066    52.097    66.013     4.534     1.917
ASN  PRO   0.00369    67.218  -179.315    12.913     5.156
ASN  PRO   0.34065   -62.093   -61.922     3.789     2.106
ASN  PRO   0.00140  -168.028   -80.038     8.227    11.879
ASN  PRO   0.02988   -78.125    66.537     4.376     4.207
ASN  PRO   0.03258  -171.823    68.033     2.556     4.285
ASN  PRO   0.00005  -127.591    65.081     1.000     1.000
ASN  PRO   0.52075   -64.318   177.035     3.494     2.378
ASN  PRO   0.06764  -175.620  -177.250     1.735     2.726
ASN  SER   0.00081    55.906    68.293     1.562     0.585
ASN  SER   0.00080    55.738  -174.686     2.660     3.254
ASN  SER   0.00147    79.230   -63.040     1.463     0.976
ASN  SER   0.02063  -176.703    62.928     1.668     1.594
ASN  SER   0.01324   -73.959    67.465     3.776     4.434
ASN  SER   0.40785   -61.509   -62.139     2.591     2.304
ASN  SER   0.50103   -61.737   177.967     3.412     2.301
ASN  SER   0.00047  -169.180   -80.868     7.973    11.796
ASN  SER   0.05370  -176.727  -176.702     0.607     0.973
ASN  THR   0.00008    78.553   -61.812     2.212     4.069
ASN  THR   0.00019    60.815    72.079     7.675     5.112
ASN  THR   0.00088    79.619   177.018     9.183     4.380
ASN  THR   0.06281  -176.956    62.079     1.176     0.956
ASN  THR   0.02555   -75.808    66.939     4.393     2.165
ASN  THR   0.00044  -173.061   -82.466     4.028     8.586
ASN  THR   0.05437  -175.984  -177.064     1.117     2.577
ASN  THR   0.40489   -62.282   -62.695     3.024     2.600
ASN  THR   0.45080   -61.395   178.078     2.875     2.335
ASN  TRP   0.00102    55.761    67.098     4.096     3.433
ASN  TRP   0.00099    78.064   -63.364     1.357     1.606
ASN  TRP   0.00172    61.656  -175.992    11.265     4.927
ASN  TRP   0.05225  -176.392    63.236     1.098     1.283
ASN  TRP   0.00005  -117.769    61.707     3.509     0.783
ASN  TRP   0.01686   -74.732    67.895     3.856     4.332
ASN  TRP   0.59459   -61.189   -61.988     2.560     2.262
ASN  TRP   0.00096  -169.941   -78.011     7.802     9.122
ASN  TRP   0.28272   -61.090   178.519     4.189     3.259
ASN  TRP   0.04884  -176.190  -177.292     1.262     2.870
ASN  TYR   0.00102    77.284   -63.693     2.618     2.824
ASN  TYR   0.00058    59.545    71.587     3.078     7.126
ASN  TYR   0.00164    77.551   178.359     8.076     4.768
ASN  TYR   0.44261   -60.875   -62.280     4.169     2.620
ASN  TYR   0.00028  -170.581   -76.271     5.588     6.687
ASN  TYR   0.03867  -176.610    63.145     0.928     0.671
ASN  TYR   0.00992   -75.034    67.982     4.566     5.595
ASN  TYR   0.45203   -61.328   178.020     3.007     2.251
ASN  TYR   0.05325  -177.613  -177.285     1.525     3.503
ASN  VAL   0.00004    73.063   -52.199     0.466     1.263
ASN  VAL   0.00343    79.206   176.574     1.534     1.019
ASN  VAL   0.00257    56.966    70.124     2.528     3.218
ASN  VAL   0.00056  -170.940   -74.213     0.954     1.595
ASN  VAL   0.01097   -70.407   -55.354     2.357     2.152
ASN  VAL   0.05202  -176.107    62.884     0.969     0.880
ASN  VAL   0.00108  -170.819   155.341     7.792     9.642
ASN  VAL   0.91469   -61.338   177.707     3.099     2.368
ASN  VAL   0.01464   -77.528    67.636     3.708     6.319
ASP  ALA   0.00117    78.906   -60.089     3.884     3.848
ASP  ALA   0.00320    55.253    65.768     3.423     3.587
ASP  ALA   0.00746    78.114   177.233     6.266     1.225
ASP  ALA   0.13119   -61.404   -60.528     4.482     1.904
ASP  ALA   0.00087  -172.462   -78.843     2.838     6.886
ASP  ALA   0.00019  -129.501   -59.196    13.906     0.685
ASP  ALA   0.04129   -76.743    68.877     4.424     7.813
ASP  ALA   0.08629  -176.254    62.481     1.387     1.086
ASP  ALA   0.00001  -131.912    65.166     1.000     1.000
ASP  ALA   0.70103   -61.478   177.693     2.873     2.143
ASP  ALA   0.02728  -175.234   179.647     3.626     6.542
ASP  ARG   0.00545    80.090   176.269     0.606     1.508
ASP  ARG   0.03486  -177.217  -177.765     1.696     1.644
ASP  ARG   0.00037    57.244    64.836     2.630     7.314
ASP  ARG   0.00004    70.580   -55.675     1.000     1.000
ASP  ARG   0.02632  -176.164    61.773     1.600     1.472
ASP  ARG   0.01421   -77.650    66.573     3.388     2.694
ASP  ARG   0.58070   -59.648   179.025     2.298     1.237
ASP  ARG   0.33800   -60.005   -60.621     2.151     1.655
ASP  ARG   0.00006  -164.886   -69.264     7.822     7.129
ASP  ASN   0.00160    79.624   -62.516     2.329     0.993
ASP  ASN   0.00008    57.397    67.459     5.864     3.923
ASP  ASN   0.00414    77.679   177.411     6.383     2.332
ASP  ASN   0.01564   -74.932    67.021     4.309     1.647
ASP  ASN   0.01268  -175.721    62.167     1.147     1.528
ASP  ASN   0.40549   -61.730   -62.082     2.769     2.669
ASP  ASN   0.54047   -60.453   178.582     2.956     1.848
ASP  ASN   0.00018  -173.963   -86.342     2.284     8.416
ASP  ASN   0.01972  -176.013  -178.661     0.776     2.897
ASP  ASP   0.00146    78.201   -63.473     1.264     0.306
ASP  ASP   0.00015    67.426    71.294     7.015     3.130
ASP  ASP   0.00142    59.703  -174.729    10.105     4.797
ASP  ASP   0.00548   -70.159    69.256     3.911     2.512
ASP  ASP   0.00006  -124.572    64.352     1.576     0.325
ASP  ASP   0.00139  -173.756    58.506     2.523     7.408
ASP  ASP   0.09295  -176.629  -177.220     0.597     1.135
ASP  ASP   0.00001  -147.188   -63.496     0.000     0.000
ASP  ASP   0.00047  -175.705   -91.694     0.511     0.370
ASP  ASP   0.82018   -62.166   -62.697     2.347     1.913
ASP  ASP   0.07643   -64.017   179.432     6.233     4.901
ASP  CYS   0.00002    72.130   -53.320     0.737     1.169
ASP  CYS   0.00238    79.178   176.789     3.595     1.090
ASP  CYS   0.00068    56.175    67.437     4.991     8.230
ASP  CYS   0.01794   -77.648    66.560     2.409     3.277
ASP  CYS   0.06021  -176.212    62.082     0.685     0.938
ASP  CYS   0.00654  -176.330   179.582     1.392    11.561
ASP  CYS   0.86219   -61.379   177.769     2.775     2.188
ASP  CYS   0.04987   -61.841   -60.256     4.415     1.604
ASP  CYS   0.00016  -174.342   -85.004     3.166     9.511
ASP  CYS   0.00000  -127.053   -58.218     1.000     1.000
ASP  GLN   0.00048    56.423    68.315     2.929     0.869
ASP  GLN   0.00064    82.822   -62.597     2.109     1.276
ASP  GLN   0.00135    70.759  -176.623     9.731     9.899
ASP  GLN   0.22869   -59.472   -60.506     3.004     0.680
ASP  GLN   0.00005  -129.582   -63.662     0.884     0.450
ASP  GLN   0.00020  -174.258   -83.677     2.355     7.849
ASP  GLN   0.02644  -176.480    62.833     0.845     1.112
ASP  GLN   0.01510   -75.929    67.779     4.622     5.500
ASP  GLN   0.02019  -175.820  -179.365     2.552     4.101
ASP  GLN   0.70684   -61.884   177.597     3.320     2.393
ASP  GLU   0.00004    71.311   -52.954     1.291     1.445
ASP  GLU   0.00248    78.611   176.515     1.127     0.906
ASP  GLU   0.00119    56.481    70.185     4.615     5.417
ASP  GLU   0.00953   -71.221   -56.076     1.039     1.741
ASP  GLU   0.00026  -169.212   -74.066     7.579     6.698
ASP  GLU   0.07038  -177.481    62.411     2.233     0.786
ASP  GLU   0.00052  -175.948   149.135     1.571     1.129
ASP  GLU   0.00015  -146.607   178.839     1.112     2.585
ASP  GLU   0.88207   -61.181   177.857     2.323     1.947
ASP  GLU   0.03339   -77.310    68.927     4.311     7.855
ASP  GLY   0.00021    72.180   -53.081     1.160     1.864
ASP  GLY   0.00397    55.989    66.717     1.662     2.370
ASP  GLY   0.00000   116.413   176.139     6.764     0.591
ASP  GLY   0.00853    79.530   176.634     1.642     0.513
ASP  GLY   0.01706   -71.688   -56.775     1.669     1.581
ASP  GLY   0.00197  -171.446   -75.406     0.821     1.065
ASP  GLY   0.00014  -124.121   -59.099     3.573     0.903
ASP  GLY   0.12489  -176.387    62.714     0.700     0.845
ASP  GLY   0.01752  -176.393  -179.943     3.296    22.616
ASP  GLY   0.78768   -62.413   176.865     2.555     2.061
ASP  GLY   0.03802   -78.200    66.839     3.017     5.104
ASP  HID   0.00081    79.859   -65.295     1.893     4.176
ASP  HID   0.00078    57.037    66.017     2.603     3.396
ASP  HID   0.00191    78.880   177.773     8.873     3.535
ASP  HID   0.11958   -60.244   -60.324     3.047     1.209
ASP  HID   0.00026  -172.281   -78.337     1.995     4.828
ASP  HID   0.00004  -129.026   -63.813     1.000     1.000
ASP  HID   0.02471   -76.871    66.352     3.684     1.506
ASP  HID   0.04552  -176.456    61.851     1.213     1.174
ASP  HID   0.80041   -60.333   178.702     2.114     1.275
ASP  HID   0.00598  -176.025   178.967     1.312     8.992
ASP  HIE   0.00059    77.883   -63.032     3.093     3.223
ASP  HIE   0.00163    56.616    67.919     1.575     1.362
ASP  HIE   0.00399    74.571   178.247     8.409     4.975
ASP  HIE   0.09794   -63.711   -63.495     3.885     3.372
ASP  HIE   0.00037  -172.395   -79.602     2.006     7.791
ASP  HIE   0.01199   -75.962    67.522     3.448     4.694
ASP  HIE   0.10257  -177.031    63.088     0.614     0.535
ASP  HIE   0.00001  -129.945    65.887     1.000     1.000
ASP  HIE   0.01293  -174.888   179.086     5.292     8.898
ASP  HIE   0.76799   -61.569   177.731     2.964     2.138
ASP  HIP   0.00031    80.636   -63.479     2.027     1.834
ASP  HIP   0.00051    59.782    71.886     5.854     7.620
ASP  HIP   0.00511    79.725   176.831     6.031     3.672
ASP  HIP   0.09299   -60.387   -60.322     4.792     2.517
ASP  HIP   0.00080  -170.909   -73.863     4.996     8.775
ASP  HIP   0.00000  -133.210   -62.978     1.000     1.000
ASP  HIP   0.02001   -78.171    66.064     2.685     1.222
ASP  HIP   0.05804  -177.719    62.051     2.115     1.200
ASP  HIP   0.00000  -134.732    66.457     1.000     1.000
ASP  HIP   0.79659   -60.679   178.316     2.508     1.822
ASP  HIP   0.02562  -174.873  -179.689     6.038     6.783
ASP  ILE   0.00382    78.332   -63.157     0.566     0.381
ASP  ILE   0.00102    56.028  -171.851     3.180     2.840
ASP  ILE   0.00001    72.733    74.026     1.000     1.000
ASP  ILE   0.01751   -71.626    68.943     3.731     2.450
ASP  ILE   0.00003  -122.502    63.999     4.503     1.442
ASP  ILE   0.00558  -176.854    61.494     1.778     3.789
ASP  ILE   0.08845  -177.143  -177.018     1.193     0.658
ASP  ILE   0.00066  -173.590   -87.895     6.110    10.016
ASP  ILE   0.75028   -62.458   -63.118     2.998     2.412
ASP  ILE   0.13263   -62.478   179.281     5.715     4.769
ASP  LEU   0.00828    79.259   -63.590     1.461     1.172
ASP  LEU   0.00009    54.867    66.123    10.896     4.345
ASP  LEU   0.00111    66.565  -177.121    11.993     6.460
ASP  LEU   0.01549  -176.453    62.608     0.894     1.858
ASP  LEU   0.01493   -71.201    68.915     3.560     3.319
ASP  LEU   0.63158   -61.153   -61.898     2.447     2.260
ASP  LEU   0.24266   -62.904   178.796     5.862     3.805
ASP  LEU   0.00028  -173.900   -86.941     3.791     8.782
ASP  LEU   0.08558  -176.994  -178.106     1.032     1.574
ASP  LYS   0.00065    55.729    67.776     3.300     1.845
ASP  LYS   0.00030    81.607   -62.979     0.618     1.105
ASP  LYS   0.00099    78.414   177.287     4.383     5.956
ASP  LYS   0.04044  -176.486    62.831     0.626     0.571
ASP  LYS   0.01516   -77.913    66.429     3.850     4.152
ASP  LYS   0.40148   -61.016   -61.590     1.836     1.329
ASP  LYS   0.46780   -62.185   177.472     3.181     2.384
ASP  LYS   0.00024  -171.576   -76.994     2.904     6.472
ASP  LYS   0.07295  -176.903  -177.024     0.704     2.424
ASP  MET   0.00071    80.786   -63.081     1.941     0.996
ASP  MET   0.00052    56.460    66.848     2.405     4.457
ASP  MET   0.00106    79.106   177.740     7.740     3.726
ASP  MET   0.02789  -176.969    62.821     1.172     1.576
ASP  MET   0.00854   -75.634    67.561     4.882     3.959
ASP  MET   0.01522  -177.082  -177.784     0.799     4.045
ASP  MET   0.00033  -169.984   -77.480     6.600     8.420
ASP  MET   0.00001  -122.856   -59.503     1.000     1.000
ASP  MET   0.30434   -60.873   -61.716     2.569     2.135
ASP  MET   0.64140   -61.866   177.698     3.219     2.347
ASP  PHE   0.00114    78.013   -62.389     1.898     2.492
ASP  PHE   0.00095    58.905    73.800     5.134     7.329
ASP  PHE   0.00226    67.629   179.813    12.889     5.118
ASP  PHE   0.01134   -75.711    66.935     4.280     2.067
ASP  PHE   0.11455  -178.479    62.220     2.267     1.172
ASP  PHE   0.05346  -176.059  -178.982     1.743     3.711
ASP  PHE   0.00116  -170.777   -82.011     5.915    10.298
ASP  PHE   0.00000  -135.307   -62.040     1.000     1.000
ASP  PHE   0.25789   -61.256   -61.710     3.334     2.555
ASP  PHE   0.55725   -62.290   176.969     3.195     2.301
ASP  PRO   0.00314    78.214   -63.295     1.971     2.474
ASP  PRO   0.00193    54.669    66.941     4.259     2.496
ASP  PRO   0.00723    77.408   177.358     5.191     3.755
ASP  PRO   0.00000    69.995   145.509     1.000     1.000
ASP  PRO   0.02195   -78.645    66.019     1.107     0.810
ASP  PRO   0.04883  -175.135    63.501     2.152     2.844
ASP  PRO   0.34513   -65.382   -63.435     3.425     2.179
ASP  PRO   0.00015  -124.701   -59.161     3.291     0.854
ASP  PRO   0.00129  -168.611   -76.487     4.897     4.388
ASP  PRO   0.55359   -63.700   176.747     3.443     2.727
ASP  PRO   0.01677  -172.684  -174.288     5.182    11.430
ASP  SER   0.00131    55.372    64.578     2.470     3.933
ASP  SER   0.00301    69.315   178.644    13.240     2.791
ASP  SER   0.02047  -175.842    61.665     0.781     1.133
ASP  SER   0.03184   -75.766    67.100     4.630     2.283
ASP  SER   0.68309   -60.503   178.299     2.515     1.856
ASP  SER   0.00682  -175.050   179.334     1.203     6.774
ASP  SER   0.00001  -133.016   176.398     1.000     1.000
ASP  SER   0.25195   -59.552   -60.572     2.090     0.898
ASP  SER   0.00125    81.276   -62.887     1.938     1.813
ASP  SER   0.00025  -173.073   -80.155     2.273     7.827
ASP  THR   0.00825    79.945   -62.928     1.936     2.139
ASP  THR   0.00303    62.475    74.666     6.648    12.978
ASP  THR   0.00134    59.036  -177.640    10.207     3.575
ASP  THR   0.00884   -69.969    69.420     3.145     2.086
ASP  THR   0.00001  -122.612    63.921     1.994     0.549
ASP  THR   0.00507  -174.500    60.218     1.154     2.832
ASP  THR   0.82898   -61.248   -62.164     2.599     2.248
ASP  THR   0.06787   -64.855  -178.820     8.729     4.314
ASP  THR   0.07636  -176.164  -177.915     0.923     1.062
ASP  THR   0.00024  -175.349   -87.508     3.690     7.307
ASP  TRP   0.00352    78.204   -61.947     1.356     1.820
ASP  TRP   0.00015    56.420    64.615    10.116     7.602
ASP  TRP   0.00300    71.038  -179.989    12.069     3.984
ASP  TRP   0.01382   -72.213    68.442     4.287     5.445
ASP  TRP   0.00003  -121.770    63.243     7.797     2.642
ASP  TRP   0.01230  -175.989    62.204     1.637     2.759
ASP  TRP   0.53433   -62.069   -62.728     2.812     2.237
ASP  TRP   0.00147  -166.245   -75.974     6.843    10.433
ASP  TRP   0.00013  -126.593   -62.663    19.170     1.615
ASP  TRP   0.37342   -61.053   178.579     4.009     2.505
ASP  TRP   0.00004  -127.373   178.614     4.203     3.195
ASP  TRP   0.05779  -176.710  -177.073     0.737     1.992
ASP  TYR   0.00015    69.076    71.182     6.572     4.243
ASP  TYR   0.00354    77.346   -64.290     1.534     1.855
ASP  TYR   0.00195    59.483  -174.307     9.813     5.196
ASP  TYR   0.01280   -72.442    68.229     4.088     2.428
ASP  TYR   0.00004  -123.690    64.295     3.138     0.918
ASP  TYR   0.01240  -176.581    62.247     1.705     3.384
ASP  TYR   0.00063  -174.036   -88.204     4.591     7.716
ASP  TYR   0.08695  -176.947  -177.414     1.032     1.630
ASP  TYR   0.77373   -61.282   -62.140     2.592     2.118
ASP  TYR   0.10781   -63.131   179.218     6.343     4.723
ASP  VAL   0.00148    79.457   -62.664     2.415     1.759
ASP  VAL   0.00054    53.945    66.655     4.556     2.794
ASP  VAL   0.00216    73.270   178.663    10.099     4.583
ASP  VAL   0.05656  -176.484    62.863     0.918     0.755
ASP  VAL   0.01097   -73.717    70.105     5.782     8.326
ASP  VAL   0.05471  -176.737  -177.359     0.814     2.523
ASP  VAL   0.00008  -119.736   -60.080     6.878     1.698
ASP  VAL   0.00151  -168.037   -77.132     8.187    11.724
ASP  VAL   0.40543   -61.186   -61.939     2.752     2.291
ASP  VAL   0.46656   -62.925   177.043     3.875     2.678
CYS  ALA   0.00550    78.608   -63.318     1.195     0.669
CYS  ALA   0.00021    61.759    68.884    11.174     4.137
CYS  ALA   0.00256    69.516  -179.543    11.255     5.684
CYS  ALA   0.01257   -72.317    67.012     1.340     0.700
CYS  ALA   0.01097  -174.346    61.840     1.317     3.388
CYS  ALA   0.00003  -125.654    64.791     1.000     1.000
CYS  ALA   0.00181  -173.056   -87.585     5.280     8.202
CYS  ALA   0.07926  -176.137  -176.845     0.917     0.516
CYS  ALA   0.65813   -61.257   -61.925     2.840     2.409
CYS  ALA   0.22896   -62.074   178.722     4.904     3.505
CYS  ARG   0.00195    79.552   176.580     1.520     0.621
CYS  ARG   0.00065    55.475    63.138     1.779     3.839
CYS  ARG   0.03167  -176.881    62.432     2.001     1.144
CYS  ARG   0.01429   -78.272    65.849     1.663     0.905
CYS  ARG   0.00032  -170.693   -72.820     1.209     1.413
CYS  ARG   0.00638   -71.060   -56.070     2.963     2.856
CYS  ARG   0.94443   -60.777   178.176     1.967     1.702
CYS  ARG   0.00031  -167.301   161.320     8.164    11.678
CYS  ASN   0.00125    81.371   -63.668     1.157     0.863
CYS  ASN   0.00014    58.011  -173.230     5.514     9.749
CYS  ASN   0.00089  -176.248    61.387     2.248     7.247
CYS  ASN   0.00731   -72.548    67.943     3.017     3.247
CYS  ASN   0.00001    49.405    64.194     1.000     1.000
CYS  ASN   0.69688   -60.228   -60.963     1.825     1.592
CYS  ASN   0.25406   -61.979   178.535     4.499     2.474
CYS  ASN   0.03925  -175.990  -178.706     0.518     0.842
CYS  ASN   0.00016  -174.860   -91.240     2.235     2.292
CYS  ASN   0.00004  -147.301   -65.053     9.967     1.841
CYS  ASP   0.00002    72.130   -53.320     0.737     1.169
CYS  ASP   0.00238    79.178   176.789     3.595     1.090
CYS  ASP   0.00068    56.175    67.437     4.991     8.230
CYS  ASP   0.01794   -77.648    66.560     2.409     3.277
CYS  ASP   0.06021  -176.212    62.082     0.685     0.938
CYS  ASP   0.00654  -176.330   179.582     1.392    11.561
CYS  ASP   0.86219   -61.379   177.769     2.775     2.188
CYS  ASP   0.04987   -61.841   -60.256     4.415     1.604
CYS  ASP   0.00016  -174.342   -85.004     3.166     9.511
CYS  ASP   0.00000  -127.053   -58.218     1.000     1.000
CYS  CYS   0.00006    54.254    65.254     1.116     1.087
CYS  CYS   0.00115    81.057   177.377     1.227     0.906
CYS  CYS   0.01181   -78.343    66.491     1.453     2.719
CYS  CYS   0.05302  -175.493    62.667     0.773     0.670
CYS  CYS   0.00020  -171.723   154.942     5.573     8.956
CYS  CYS   0.91483   -61.225   177.980     2.121     1.686
CYS  CYS   0.00029  -166.500   -71.767     4.500     3.175
CYS  CYS   0.01863   -68.636   -61.605     3.752     4.745
CYS  GLN   0.00137    79.057   175.523     2.026     1.076
CYS  GLN   0.00005    61.175    73.975     6.108    11.269
CYS  GLN   0.00001    68.344   -52.837     1.000     1.000
CYS  GLN   0.01003   -78.088    67.213     3.140     6.212
CYS  GLN   0.04660  -176.234    63.003     0.759     0.898
CYS  GLN   0.00017  -173.211   151.197     5.173     4.653
CYS  GLN   0.00007  -131.746   176.287     1.000     1.000
CYS  GLN   0.93665   -61.320   177.768     2.344     1.984
CYS  GLN   0.00493   -71.922   -56.942     1.090     0.973
CYS  GLN   0.00011  -169.554   -74.034     4.253     3.435
CYS  GLN   0.00001  -129.247   -57.887     1.000     1.000
CYS  GLU   0.00265    80.390   -62.493     1.067     1.367
CYS  GLU   0.00102    55.890    68.074     2.601     1.314
CYS  GLU   0.00249    66.997   179.209    14.175     2.780
CYS  GLU   0.02295   -76.105    67.684     5.330     2.697
CYS  GLU   0.04422  -176.243    62.617     0.690     1.098
CYS  GLU   0.25321   -59.195   -59.972     1.478     0.685
CYS  GLU   0.63896   -62.096   177.727     3.720     2.644
CYS  GLU   0.03419  -175.741  -179.278     1.446     2.047
CYS  GLU   0.00030  -173.415   -83.000     3.014     9.670
CYS  GLU   0.00001  -133.259   -62.318     1.000     1.000
CYS  GLY   0.00019    75.649   -58.667     4.422     5.412
CYS  GLY   0.00102    55.424    66.020     3.288     3.733
CYS  GLY   0.00728    78.450   177.460     4.516     2.161
CYS  GLY   0.07370   -62.625   -61.930     4.683     3.710
CYS  GLY   0.00071  -170.214   -75.115     3.639     5.260
CYS  GLY   0.00012  -131.612   -58.776     8.647     1.537
CYS  GLY   0.09320  -175.968    62.997     0.938     0.624
CYS  GLY   0.00282  -173.966   174.408     5.616    15.725
CYS  GLY   0.02801   -77.613    67.277     3.033     5.533
CYS  GLY   0.79294   -61.023   177.980     2.489     1.961
CYS  HID   0.00054    77.787   -63.236     1.246     2.430
CYS  HID   0.00071    59.471    69.954     3.748     3.130
CYS  HID   0.00195    75.364   178.695     8.234     5.118
CYS  HID   0.04510  -176.239    62.948     1.326     1.143
CYS  HID   0.01152   -77.608    66.418     2.456     2.808
CYS  HID   0.18953   -61.772   -61.866     3.025     2.352
CYS  HID   0.00029  -171.427   -76.429     2.884     5.014
CYS  HID   0.01127  -176.289  -178.291     2.839     6.069
CYS  HID   0.73909   -61.345   177.794     2.580     2.068
CYS  HIE   0.00009    79.607   -63.278     3.670     0.537
CYS  HIE   0.00115    54.997    68.125     4.678     4.065
CYS  HIE   0.00124    78.421   178.348     6.126     7.602
CYS  HIE   0.12368   -61.676   -61.303     3.180     2.153
CYS  HIE   0.00047  -172.216   -78.791     4.461     8.549
CYS  HIE   0.00001  -127.592   -58.212     1.000     1.000
CYS  HIE   0.07919  -176.584    62.878     1.148     0.863
CYS  HIE   0.01715   -77.291    66.459     3.205     4.276
CYS  HIE   0.76771   -62.420   176.971     3.034     2.299
CYS  HIE   0.00931  -176.043   178.235     2.706    12.166
CYS  HIP   0.00055    80.970   -62.788     0.535     1.381
CYS  HIP   0.00043    56.908    67.730     3.959     5.112
CYS  HIP   0.00171    70.153  -178.832    11.645     6.017
CYS  HIP   0.01279   -74.750    66.791     3.148     1.614
CYS  HIP   0.03375  -177.454    63.297     1.521     0.837
CYS  HIP   0.30870   -60.985   -61.567     2.985     2.429
CYS  HIP   0.60855   -60.883   178.547     3.031     1.931
CYS  HIP   0.00051  -170.203   -74.417     3.524     7.226
CYS  HIP   0.03301  -174.628  -178.740     2.932     5.255
CYS  ILE   0.00100    80.222   -63.164     1.778     0.877
CYS  ILE   0.00071    75.962   178.188     6.868     4.300
CYS  ILE   0.00026    53.392    66.592     5.352     2.787
CYS  ILE   0.03448  -176.450    62.969     1.138     1.003
CYS  ILE   0.01022   -74.991    67.773     3.900     5.580
CYS  ILE   0.34975   -61.891   -62.345     2.945     2.677
CYS  ILE   0.57866   -62.386   177.215     3.406     2.615
CYS  ILE   0.00048  -173.825   -85.241     2.273     8.041
CYS  ILE   0.02443  -176.798  -177.414     1.452     2.089
CYS  LEU   0.00038    54.674    63.300     2.472     2.906
CYS  LEU   0.00099    78.941   -63.783     0.998     0.973
CYS  LEU   0.00133    78.360   177.742     6.007     4.568
CYS  LEU   0.06895  -176.670    62.764     1.051     0.977
CYS  LEU   0.01270   -75.401    69.980     4.465     8.348
CYS  LEU   0.00031  -169.221   -75.348     4.504     6.827
CYS  LEU   0.00420  -176.534  -179.333     1.634    10.659
CYS  LEU   0.20912   -62.266   -62.370     2.812     2.490
CYS  LEU   0.70202   -62.091   177.350     3.173     2.545
CYS  LYS   0.00053    78.909   -63.543     1.220     1.403
CYS  LYS   0.00042    57.321    70.372     2.335     1.297
CYS  LYS   0.00071    78.465   176.864     4.491     2.763
CYS  LYS   0.01064   -76.269    66.287     2.975     0.674
CYS  LYS   0.03058  -176.880    63.457     0.753     1.097
CYS  LYS   0.21545   -60.936   -61.367     2.264     1.893
CYS  LYS   0.72475   -60.932   178.298     2.694     1.864
CYS  LYS   0.00042  -172.856   -81.732     2.729     9.250
CYS  LYS   0.01649  -176.238  -177.730     0.980     2.814
CYS  MET   0.00017    78.126   -63.865     0.861     0.484
CYS  MET   0.00012    58.718    69.678     4.078     6.266
CYS  MET   0.00046    69.877  -179.982    14.496     6.518
CYS  MET   0.00675   -75.901    66.538     3.974     1.341
CYS  MET   0.01526  -176.924    62.661     1.584     0.920
CYS  MET   0.51972   -61.006   -61.890     2.157     1.977
CYS  MET   0.43588   -61.070   178.498     3.223     2.369
CYS  MET   0.00004  -175.319   -85.329     2.715     8.865
CYS  MET   0.02161  -176.803  -176.862     0.955     2.641
CYS  PHE   0.00110    54.469    64.945     2.719     4.388
CYS  PHE   0.00091    78.676   -65.795     1.936     2.268
CYS  PHE   0.00248    77.960   177.669     3.406     3.442
CYS  PHE   0.01759   -77.758    66.572     2.918     3.561
CYS  PHE   0.08042  -176.288    62.760     1.359     0.757
CYS  PHE   0.00722  -177.423   179.503     3.946     7.888
CYS  PHE   0.85686   -60.878   178.102     2.226     1.815
CYS  PHE   0.03279   -64.767   -61.122     4.719     3.880
CYS  PHE   0.00001  -129.426   -57.156     0.661     0.243
CYS  PHE   0.00061  -171.415   -76.450     4.368     7.616
CYS  PRO   0.00063    78.380   -62.444     3.485     4.396
CYS  PRO   0.00064    55.939    69.222     4.966     5.297
CYS  PRO   0.00385    78.889   176.465     2.389     2.365
CYS  PRO   0.14602   -66.451   -63.604     4.451     2.869
CYS  PRO   0.00005  -125.035   -59.066     0.569     0.061
CYS  PRO   0.00080  -167.724   -73.898     5.437     5.287
CYS  PRO   0.06217  -174.314    64.496     2.447     3.587
CYS  PRO   0.02627   -78.060    66.642     3.014     3.693
CYS  PRO   0.00970  -174.621  -178.019     4.633     9.811
CYS  PRO   0.74988   -62.975   177.459     3.087     1.858
CYS  SER   0.00014    58.889    66.553     7.061     4.646
CYS  SER   0.00134    78.618   -63.263     1.148     0.406
CYS  SER   0.00057    68.848  -177.192    11.862     6.189
CYS  SER   0.01003   -76.830    66.573     3.604     1.731
CYS  SER   0.00003  -127.701    65.372     1.511     0.152
CYS  SER   0.01767  -175.739    62.603     1.185     1.656
CYS  SER   0.03585  -176.423  -177.333     0.810     1.274
CYS  SER   0.00040  -174.984   -89.254     5.080     8.878
CYS  SER   0.00001  -129.112   -57.557     1.000     1.000
CYS  SER   0.45646   -61.575   -62.226     2.983     2.558
CYS  SER   0.47751   -61.510   177.977     2.765     2.157
CYS  THR   0.00019    61.359    69.796     4.888     1.176
CYS  THR   0.00179    79.515   -62.437     0.985     0.892
CYS  THR   0.00168    73.685   179.391     9.379     6.566
CYS  THR   0.07151  -177.170    62.735     0.946     0.290
CYS  THR   0.01012   -74.472    67.855     4.584     2.913
CYS  THR   0.47474   -61.031   -61.627     2.575     2.065
CYS  THR   0.37265   -61.539   177.941     3.011     2.244
CYS  THR   0.00034  -175.043   -86.188     5.325     9.885
CYS  THR   0.06699  -176.076  -177.779     0.850     2.060
CYS  TRP   0.00219    77.142   -61.678     0.714     1.570
CYS  TRP   0.00048    57.811    70.463     4.360     3.692
CYS  TRP   0.00065    74.057   177.783    11.991     3.659
CYS  TRP   0.38648   -61.735   -62.648     2.804     2.244
CYS  TRP   0.00049  -169.834   -79.309    10.227    12.096
CYS  TRP   0.01100   -75.055    68.084     4.804     4.620
CYS  TRP   0.00004  -130.161    65.987     1.845     0.455
CYS  TRP   0.02531  -176.139    61.762     2.996     1.811
CYS  TRP   0.55747   -61.084   178.082     3.191     2.203
CYS  TRP   0.01588  -176.020  -177.310     1.417     3.926
CYS  TYR   0.00040    79.804   -63.362     2.396     2.543
CYS  TYR   0.27278   -61.415   -61.724     2.803     2.219
CYS  TYR   0.00069  -170.562   -75.587     5.311     6.011
CYS  TYR   0.61260   -61.306   177.263     3.210     1.944
CYS  TYR   0.00121    79.437   176.893     5.546     2.350
CYS  TYR   0.02951  -176.489  -177.452     1.079     4.149
CYS  TYR   0.00056    56.768    68.714     4.991     2.942
CYS  TYR   0.06837  -176.704    62.673     1.026     0.857
CYS  TYR   0.01388   -76.304    66.875     3.813     3.004
CYS  VAL   0.00219    79.243   176.217     1.216     0.427
CYS  VAL   0.00072    56.836    68.188     4.234     3.087
CYS  VAL   0.00000    70.571   -48.731     1.000     1.000
CYS  VAL   0.01509   -78.507    66.383     2.076     3.510
CYS  VAL   0.09689  -176.354    62.912     1.232     0.766
CYS  VAL   0.00031  -171.030   154.233     6.804     9.007
CYS  VAL   0.87492   -60.914   178.104     2.489     1.896
CYS  VAL   0.00929   -71.290   -56.528     1.985     1.724
CYS  VAL   0.00059  -170.482   -73.977     3.823     4.678
GLN  ALA   0.00273    80.053   -63.272     1.681     1.478
GLN  ALA   0.00043    59.511    69.584     5.030     1.400
GLN  ALA   0.00274    71.074  -179.101    11.275     6.139
GLN  ALA   0.02052   -74.122    67.109     3.236     3.500
GLN  ALA   0.03190  -176.585    63.128     0.889     1.684
GLN  ALA   0.00000  -134.960    66.472     1.000     1.000
GLN  ALA   0.00240  -168.103   -78.051     6.302     9.743
GLN  ALA   0.04153  -176.532  -176.916     1.154     1.796
GLN  ALA   0.44911   -61.459   -61.945     2.493     2.278
GLN  ALA   0.44865   -62.368   177.772     4.165     3.214
GLN  ARG   0.00075    82.539   -61.391     1.972     1.734
GLN  ARG   0.01994   -78.125    65.976     2.595     0.843
GLN  ARG   0.07474  -177.808    62.769     1.703     1.037
GLN  ARG   0.00001    56.034    68.776     1.000     1.000
GLN  ARG   0.16268   -60.764   -61.020     1.560     1.066
GLN  ARG   0.71233   -61.054   178.275     2.044     1.429
GLN  ARG   0.00017    75.003  -178.776    10.600     6.826
GLN  ARG   0.00012  -173.812   -83.226     1.930     9.138
GLN  ARG   0.02926  -177.651  -177.322     2.643     1.735
GLN  ASN   0.00027    56.751    67.777     2.895     2.813
GLN  ASN   0.00071    80.217   -63.473     2.609     2.629
GLN  ASN   0.00085    75.662   179.663     7.805     7.921
GLN  ASN   0.00945   -77.663    66.001     2.219     0.791
GLN  ASN   0.01645  -176.454    62.657     1.019     1.801
GLN  ASN   0.19930   -61.311   -61.280     2.624     2.072
GLN  ASN   0.74332   -61.569   177.815     3.163     2.334
GLN  ASN   0.00018  -172.497   -86.892     5.373     7.573
GLN  ASN   0.02947  -176.111  -178.345     0.965     2.983
GLN  ASP   0.00048    56.423    68.315     2.929     0.869
GLN  ASP   0.00064    82.822   -62.597     2.109     1.276
GLN  ASP   0.00135    70.759  -176.623     9.731     9.899
GLN  ASP   0.22869   -59.472   -60.506     3.004     0.680
GLN  ASP   0.00005  -129.582   -63.662     0.884     0.450
GLN  ASP   0.00020  -174.258   -83.677     2.355     7.849
GLN  ASP   0.02644  -176.480    62.833     0.845     1.112
GLN  ASP   0.01510   -75.929    67.779     4.622     5.500
GLN  ASP   0.02019  -175.820  -179.365     2.552     4.101
GLN  ASP   0.70684   -61.884   177.597     3.320     2.393
GLN  CYS   0.00137    79.057   175.523     2.026     1.076
GLN  CYS   0.00005    61.175    73.975     6.108    11.269
GLN  CYS   0.00001    68.344   -52.837     1.000     1.000
GLN  CYS   0.01003   -78.088    67.213     3.140     6.212
GLN  CYS   0.04660  -176.234    63.003     0.759     0.898
GLN  CYS   0.00017  -173.211   151.197     5.173     4.653
GLN  CYS   0.00007  -131.746   176.287     1.000     1.000
GLN  CYS   0.93665   -61.320   177.768     2.344     1.984
GLN  CYS   0.00493   -71.922   -56.942     1.090     0.973
GLN  CYS   0.00011  -169.554   -74.034     4.253     3.435
GLN  CYS   0.00001  -129.247   -57.887     1.000     1.000
GLN  GLN   0.00032    80.578   -62.856     0.750     0.364
GLN  GLN   0.00028    57.090  -173.944     1.792     3.795
GLN  GLN   0.00045  -170.835    51.328     0.760     1.066
GLN  GLN   0.00873   -71.839    67.058     0.994     0.995
GLN  GLN   0.92951   -61.342   -62.050     1.956     2.008
GLN  GLN   0.02165   -72.705  -176.031     8.755     3.772
GLN  GLN   0.03827  -176.659  -176.559     0.609     0.520
GLN  GLN   0.00079  -172.035   -86.525     4.569     7.999
GLN  GLU   0.00217    81.164   177.539     0.986     1.750
GLN  GLU   0.00030    58.458    70.450     6.801    12.786
GLN  GLU   0.01282   -78.309    65.871     0.968     0.569
GLN  GLU   0.05544  -176.681    61.813     1.128     1.265
GLN  GLU   0.00009  -174.720   152.011     7.117     9.669
GLN  GLU   0.92264   -60.663   178.177     2.367     1.947
GLN  GLU   0.00009  -171.625   -75.648     2.140     4.237
GLN  GLU   0.00644   -69.941   -55.197     1.224     1.643
GLN  GLY   0.00212    78.704   -63.437     1.198     0.940
GLN  GLY   0.00045    57.706    68.660     4.795     2.471
GLN  GLY   0.00177    71.244  -179.876    11.669     5.576
GLN  GLY   0.02360   -75.878    66.325     3.237     1.623
GLN  GLY   0.03751  -176.150    63.113     1.385     1.749
GLN  GLY   0.34500   -60.932   -61.296     2.069     1.427
GLN  GLY   0.00151  -169.618   -78.904     7.005    10.174
GLN  GLY   0.00001  -131.964   -61.259     1.000     1.000
GLN  GLY   0.53526   -62.035   177.920     3.697     2.595
GLN  GLY   0.05275  -176.423  -176.886     0.770     2.856
GLN  HID   0.00005    64.726    69.617     8.703     4.148
GLN  HID   0.00159    78.590   -63.616     1.432     0.505
GLN  HID   0.00026    65.164  -172.314     9.786     7.931
GLN  HID   0.00926   -73.604    66.790     3.243     1.207
GLN  HID   0.01988  -176.444    62.865     0.976     1.823
GLN  HID   0.00125  -169.705   -82.901     4.781     7.960
GLN  HID   0.02809  -176.821  -176.783     0.652     0.723
GLN  HID   0.33096   -61.642   -62.376     2.280     2.324
GLN  HID   0.60865   -61.221   178.112     2.371     1.842
GLN  HIE   0.00013    83.242   -61.221     3.406     3.753
GLN  HIE   0.00036    57.904    68.266     2.877     2.826
GLN  HIE   0.00133    78.122   176.453     4.255     1.188
GLN  HIE   0.00002    73.569  -134.724     1.000     1.000
GLN  HIE   0.05301  -177.260    63.170     0.970     0.387
GLN  HIE   0.01860   -76.589    67.229     3.779     4.690
GLN  HIE   0.13499   -60.268   -60.893     2.509     1.420
GLN  HIE   0.00043  -171.687   -76.959     1.640     6.040
GLN  HIE   0.00001  -124.372   -58.958     1.000     1.000
GLN  HIE   0.78279   -61.256   177.934     2.898     1.972
GLN  HIE   0.00833  -176.244   179.872     1.938     7.333
GLN  HIP   0.00101    80.784   -63.517     0.985     0.797
GLN  HIP   0.00017    59.925    72.178     4.091     8.843
GLN  HIP   0.00126    71.885  -178.004     9.856     6.542
GLN  HIP   0.00060  -170.582   -72.959     0.492     1.570
GLN  HIP   0.05093   -63.460   -60.580     4.476     2.646
GLN  HIP   0.01465   -77.910    65.597     2.454     0.768
GLN  HIP   0.04710  -177.835    63.357     1.293     0.706
GLN  HIP   0.88124   -60.571   178.537     2.173     1.451
GLN  HIP   0.00304  -172.986   178.527     5.443    10.038
GLN  ILE   0.00052    56.639    68.792     2.344     3.634
GLN  ILE   0.00080    77.662   178.816     8.340     5.529
GLN  ILE   0.05461  -177.344    63.297     0.510     0.477
GLN  ILE   0.01001   -78.046    66.560     2.025     3.542
GLN  ILE   0.00015  -171.366   -73.806     0.988     1.393
GLN  ILE   0.06280   -61.703   -60.595     4.109     2.279
GLN  ILE   0.86826   -61.555   177.508     2.479     2.131
GLN  ILE   0.00285  -176.057  -179.814     3.853    12.062
GLN  LEU   0.00013    56.269    65.404     3.201     4.234
GLN  LEU   0.00027    78.858   -62.760     1.992     2.949
GLN  LEU   0.03871  -177.068    62.698     1.197     1.037
GLN  LEU   0.01535   -77.478    66.248     2.042     2.273
GLN  LEU   0.00011  -169.633   -72.892     2.781     1.045
GLN  LEU   0.30648   -62.561   -63.020     2.674     2.645
GLN  LEU   0.62161   -61.806   177.491     2.539     2.611
GLN  LEU   0.00082    78.517   176.487     2.126     0.715
GLN  LEU   0.01651  -176.711  -177.907     1.613     4.782
GLN  LYS   0.00018    77.280   -63.926     0.799     0.293
GLN  LYS   0.00014    60.982    71.031     0.261     0.665
GLN  LYS   0.00062    71.985   179.424    11.803     6.252
GLN  LYS   0.01350   -76.643    66.282     3.764     1.429
GLN  LYS   0.04851  -176.491    63.385     0.964     0.715
GLN  LYS   0.24682   -62.016   -62.471     2.693     2.447
GLN  LYS   0.00009  -167.609   -74.868     6.257     9.466
GLN  LYS   0.68493   -61.012   178.184     1.904     1.695
GLN  LYS   0.00520  -177.345  -176.638     1.663     3.089
GLN  MET   0.00006    56.541    70.095     0.676     1.722
GLN  MET   0.00053    79.065   -63.526     1.749     0.409
GLN  MET   0.00012    66.658  -176.511    13.092     8.764
GLN  MET   0.00598   -74.340    67.289     4.756     2.195
GLN  MET   0.01808  -176.705    63.277     1.864     1.601
GLN  MET   0.54066   -60.406   -61.332     1.681     1.534
GLN  MET   0.41975   -61.094   178.367     2.473     1.650
GLN  MET   0.01469  -177.544  -176.889     1.624     1.159
GLN  MET   0.00014  -174.261   -84.479     5.129    10.213
GLN  PHE   0.00002    73.056   -52.579     0.825     0.167
GLN  PHE   0.00150    79.601   176.425     2.288     0.828
GLN  PHE   0.00057    56.968    70.740     2.147     3.693
GLN  PHE   0.01813   -78.251    66.091     1.425     1.612
GLN  PHE   0.08034  -176.823    63.053     0.766     0.747
GLN  PHE   0.00071  -171.342   156.099     6.052     9.377
GLN  PHE   0.89111   -61.487   177.417     2.665     1.995
GLN  PHE   0.00733   -71.082   -55.769     1.596     1.743
GLN  PHE   0.00028  -170.733   -74.509     2.163     2.539
GLN  PRO   0.00128    81.017   -62.059     2.313     2.187
GLN  PRO   0.00075    53.424    67.078     4.324     1.858
GLN  PRO   0.00225    76.052   178.257     7.985     5.213
GLN  PRO   0.38448   -61.951   -61.837     3.549     1.812
GLN  PRO   0.00053  -166.382   -77.218     7.153    11.014
GLN  PRO   0.01930  -172.175    68.307     3.196     3.926
GLN  PRO   0.02655   -77.841    65.543     3.672     1.571
GLN  PRO   0.03855  -176.494  -176.545     2.663     1.650
GLN  PRO   0.52631   -63.993   177.416     3.542     2.336
GLN  SER   0.00057    79.085   -63.252     1.002     0.377
GLN  SER   0.00038    55.359    68.188     1.941     1.584
GLN  SER   0.00112    75.405   177.820     7.343     4.320
GLN  SER   0.31426   -60.377   -61.102     2.235     1.499
GLN  SER   0.00034  -171.144   -76.901     3.181     6.518
GLN  SER   0.03132  -176.656    63.182     0.593     0.644
GLN  SER   0.00870   -76.935    67.056     3.452     5.019
GLN  SER   0.62306   -61.887   177.392     2.548     2.138
GLN  SER   0.02025  -176.787  -177.094     1.300     4.549
GLN  THR   0.00039    78.837   -62.806     1.503     2.563
GLN  THR   0.00055    55.121    66.335     2.358     2.825
GLN  THR   0.00166    77.173   177.926     6.397     3.780
GLN  THR   0.06044  -177.040    62.881     0.830     0.792
GLN  THR   0.00587   -75.375    67.108     2.953     1.478
GLN  THR   0.14122   -61.868   -62.065     2.686     2.676
GLN  THR   0.77964   -61.585   177.673     2.636     2.116
GLN  THR   0.00020  -170.160   -79.948     5.465    10.165
GLN  THR   0.01003  -175.390  -177.858     2.877     3.466
GLN  TRP   0.00003    73.143   -52.774     0.975     0.373
GLN  TRP   0.00248    78.566   176.397     1.039     0.511
GLN  TRP   0.00079    56.008    69.261     2.940     3.574
GLN  TRP   0.01296   -72.036   -57.098     1.884     1.853
GLN  TRP   0.00072  -171.072   -74.345     1.744     1.828
GLN  TRP   0.00001  -127.797   -58.079     1.000     1.000
GLN  TRP   0.00005  -115.181   175.099     0.179     0.003
GLN  TRP   0.89602   -61.247   177.622     2.274     1.758
GLN  TRP   0.01464   -76.774    68.551     4.215     6.920
GLN  TRP   0.07166  -176.481    63.102     0.749     0.501
GLN  TRP   0.00063  -171.721   154.583     6.783     9.375
GLN  TYR   0.00005    62.324    70.939     6.728     1.352
GLN  TYR   0.00282    78.303   -63.106     1.528     1.259
GLN  TYR   0.00059    57.933  -170.646     3.707     5.232
GLN  TYR   0.01072   -71.165    68.108     2.546     1.748
GLN  TYR   0.02085  -176.274    62.807     1.953     2.849
GLN  TYR   0.00081  -172.871   -86.456     6.585     9.714
GLN  TYR   0.07229  -176.876  -176.653     0.958     1.602
GLN  TYR   0.58492   -61.064   -62.503     2.721     2.030
GLN  TYR   0.30695   -62.276   177.968     3.820     2.942
GLN  VAL   0.00007    79.164   -62.672     2.029     3.420
GLN  VAL   0.00030    56.459    69.524     3.482     2.486
GLN  VAL   0.00408    78.678   176.986     5.009     2.656
GLN  VAL   0.00040  -171.688   -76.123     1.698     6.093
GLN  VAL   0.09017   -62.594   -61.477     3.708     2.948
GLN  VAL   0.06084  -176.913    62.904     0.967     0.895
GLN  VAL   0.00995   -76.925    66.937     2.652     3.847
GLN  VAL   0.00520  -175.216  -177.941     4.376     6.198
GLN  VAL   0.82900   -60.786   178.165     2.685     2.110
GLU  ALA   0.00030    77.545   -60.540     3.304     4.128
GLU  ALA   0.00291    54.081    65.192     4.160     4.361
GLU  ALA   0.00736    76.235   177.658     8.202     3.505
GLU  ALA   0.20093   -62.054   -61.900     4.623     3.478
GLU  ALA   0.00002  -127.271   -58.437     1.845     0.399
GLU  ALA   0.00130  -172.826   -80.660     2.096     7.748
GLU  ALA   0.10677  -176.211    62.805     0.843     1.052
GLU  ALA   0.03187   -74.849    70.597     5.064     9.085
GLU  ALA   0.03635  -176.137  -177.812     2.874     5.651
GLU  ALA   0.61219   -60.961   178.194     2.853     2.342
GLU  ARG   0.00041    81.368   -63.490     1.849     1.269
GLU  ARG   0.00334    55.640    67.345     4.104     8.026
GLU  ARG   0.00011    58.104  -175.077     5.463     3.486
GLU  ARG   0.14293  -178.140    62.295     1.677     1.228
GLU  ARG   0.01200   -76.075    67.410     5.258     3.479
GLU  ARG   0.21682   -62.450   -62.721     3.526     2.719
GLU  ARG   0.52492   -61.971   177.154     2.198     1.789
GLU  ARG   0.00142  -167.815   -70.036     5.978     6.428
GLU  ARG   0.09803  -178.365  -177.282     2.542     2.432
GLU  ASN   0.00084    77.836   -63.057     2.558     2.586
GLU  ASN   0.00089    55.139    67.210     2.116     5.170
GLU  ASN   0.00256    76.586   178.315     6.901     4.270
GLU  ASN   0.03822  -176.390    63.015     1.167     1.241
GLU  ASN   0.01281   -74.788    67.977     3.538     5.457
GLU  ASN   0.36235   -62.447   -62.830     2.841     2.854
GLU  ASN   0.54728   -60.989   178.181     3.534     2.438
GLU  ASN   0.00064  -171.021   -81.714     5.880    10.344
GLU  ASN   0.03441  -176.645  -177.045     0.718     2.414
GLU  ASP   0.00004    71.311   -52.954     1.291     1.445
GLU  ASP   0.00248    78.611   176.515     1.127     0.906
GLU  ASP   0.00119    56.481    70.185     4.615     5.417
GLU  ASP   0.00953   -71.221   -56.076     1.039     1.741
GLU  ASP   0.00026  -169.212   -74.066     7.579     6.698
GLU  ASP   0.07038  -177.481    62.411     2.233     0.786
GLU  ASP   0.00052  -175.948   149.135     1.571     1.129
GLU  ASP   0.00015  -146.607   178.839     1.112     2.585
GLU  ASP   0.88207   -61.181   177.857     2.323     1.947
GLU  ASP   0.03339   -77.310    68.927     4.311     7.855
GLU  CYS   0.00265    80.390   -62.493     1.067     1.367
GLU  CYS   0.00102    55.890    68.074     2.601     1.314
GLU  CYS   0.00249    66.997   179.209    14.175     2.780
GLU  CYS   0.02295   -76.105    67.684     5.330     2.697
GLU  CYS   0.04422  -176.243    62.617     0.690     1.098
GLU  CYS   0.25321   -59.195   -59.972     1.478     0.685
GLU  CYS   0.63896   -62.096   177.727     3.720     2.644
GLU  CYS   0.03419  -175.741  -179.278     1.446     2.047
GLU  CYS   0.00030  -173.415   -83.000     3.014     9.670
GLU  CYS   0.00001  -133.259   -62.318     1.000     1.000
GLU  GLN   0.00217    81.164   177.539     0.986     1.750
GLU  GLN   0.00030    58.458    70.450     6.801    12.786
GLU  GLN   0.01282   -78.309    65.871     0.968     0.569
GLU  GLN   0.05544  -176.681    61.813     1.128     1.265
GLU  GLN   0.00009  -174.720   152.011     7.117     9.669
GLU  GLN   0.92264   -60.663   178.177     2.367     1.947
GLU  GLN   0.00009  -171.625   -75.648     2.140     4.237
GLU  GLN   0.00644   -69.941   -55.197     1.224     1.643
GLU  GLU   0.00219    78.064   -62.827     1.580     2.397
GLU  GLU   0.00124    56.553    67.866     4.594     1.354
GLU  GLU   0.00770    73.189   179.287    10.317     5.256
GLU  GLU   0.38762   -62.747   -62.481     4.220     3.395
GLU  GLU   0.00001  -126.561   -58.267     0.000     0.000
GLU  GLU   0.00038  -171.366   -76.031     2.642     3.711
GLU  GLU   0.02411   -74.816    71.712     6.238    10.529
GLU  GLU   0.41170   -63.579   176.283     3.820     2.924
GLU  GLU   0.03435  -175.938    62.916     0.995     1.499
GLU  GLU   0.13070  -176.590  -176.886     0.663     1.688
GLU  GLY   0.00008    71.973   -52.937     1.318     1.784
GLU  GLY   0.00135    56.445    68.381     3.734     6.273
GLU  GLY   0.00698    78.383   176.365     3.707     1.120
GLU  GLY   0.03810   -66.030   -58.892     5.743     3.565
GLU  GLY   0.00108  -169.551   -73.696     5.480     6.471
GLU  GLY   0.12286  -176.362    63.136     0.965     0.548
GLU  GLY   0.00720  -174.886   178.659     6.971    13.191
GLU  GLY   0.78449   -61.167   177.781     2.746     2.165
GLU  GLY   0.03786   -76.777    68.298     3.742     7.129
GLU  HID   0.00005    71.574    68.482     0.874     2.076
GLU  HID   0.00265    80.731   -62.480     1.312     1.172
GLU  HID   0.00139    58.143  -170.183     3.104     4.359
GLU  HID   0.00917   -69.611    69.547     2.437     2.860
GLU  HID   0.00207  -175.618    62.539     4.220     9.957
GLU  HID   0.69899   -60.271   -61.210     1.602     1.567
GLU  HID   0.21895   -62.485   178.706     5.175     2.888
GLU  HID   0.06652  -176.384  -178.242     0.936     1.291
GLU  HID   0.00021  -171.170   -83.089     8.432    12.478
GLU  HIE   0.00033    53.332    60.893     1.933     1.941
GLU  HIE   0.00079    78.975   -61.631     2.224     2.744
GLU  HIE   0.00163    74.913   179.969    11.780     6.867
GLU  HIE   0.01516   -76.020    66.445     3.624     1.280
GLU  HIE   0.04358  -176.894    62.468     1.075     1.315
GLU  HIE   0.00000  -127.303    64.997     1.000     1.000
GLU  HIE   0.45855   -59.944   -60.932     2.438     1.971
GLU  HIE   0.45222   -61.304   178.136     3.816     2.678
GLU  HIE   0.02741  -176.962  -178.244     2.615     2.291
GLU  HIE   0.00032  -176.847   -88.536     4.366     7.647
GLU  HIP   0.00017    79.976   -61.777     2.455     4.101
GLU  HIP   0.00124    79.091   176.458     1.478     0.736
GLU  HIP   0.00028    57.427    69.324     3.269     3.827
GLU  HIP   0.01745   -75.620    67.651     4.954     5.017
GLU  HIP   0.22252  -177.515    62.971     1.447     0.640
GLU  HIP   0.00097  -169.035   165.210     7.919    12.244
GLU  HIP   0.66676   -62.622   176.767     3.176     2.266
GLU  HIP   0.08978   -58.860   -59.566     3.766     1.059
GLU  HIP   0.00081  -170.087   -72.559     1.259     1.848
GLU  ILE   0.00212    78.258   -63.104     0.633     0.332
GLU  ILE   0.00060    56.788    69.148     4.285     2.015
GLU  ILE   0.00134    68.750  -178.743    13.541     5.883
GLU  ILE   0.07818  -177.106    63.053     1.115     1.026
GLU  ILE   0.01805   -75.621    68.033     3.921     4.798
GLU  ILE   0.00066  -173.408   -85.125     2.595     8.895
GLU  ILE   0.03182  -176.516  -177.287     0.887     3.974
GLU  ILE   0.20106   -63.408   -64.068     2.846     2.849
GLU  ILE   0.66618   -61.903   177.356     3.966     2.965
GLU  LEU   0.00004    72.100   -53.066     1.108     1.284
GLU  LEU   0.00243    79.023   176.420     1.608     1.149
GLU  LEU   0.00070    56.568    69.493     6.529    11.267
GLU  LEU   0.02523   -77.559    67.452     2.665     5.176
GLU  LEU   0.06184  -176.364    62.212     0.927     1.151
GLU  LEU   0.00036  -172.741   154.173     6.121     9.569
GLU  LEU   0.88921   -61.012   177.878     2.542     2.184
GLU  LEU   0.01993   -70.230   -55.445     1.739     2.236
GLU  LEU   0.00026  -171.052   -74.305     1.144     1.699
GLU  LEU   0.00001  -127.615   -57.955     1.000     1.000
GLU  LYS   0.00067    79.667   175.903     1.501     0.669
GLU  LYS   0.00057    53.985    64.029     3.670     4.972
GLU  LYS   0.01848   -78.003    66.290     1.629     2.704
GLU  LYS   0.08440  -176.920    63.016     1.290     0.876
GLU  LYS   0.00030  -172.113   154.078     4.457     6.663
GLU  LYS   0.89160   -61.057   177.746     2.459     2.133
GLU  LYS   0.00359   -70.886   -55.744     1.686     1.898
GLU  LYS   0.00039  -169.095   -70.932     1.776     2.722
GLU  MET   0.00101    79.313   176.810     1.861     0.727
GLU  MET   0.00084    55.836    68.240     1.664     1.568
GLU  MET   0.01647   -77.791    67.213     2.882     5.278
GLU  MET   0.03881  -176.954    62.851     0.861     0.754
GLU  MET   0.00026  -167.854   161.295     7.764    11.599
GLU  MET   0.93570   -60.772   177.947     2.331     1.912
GLU  MET   0.00669   -70.662   -55.871     2.019     2.025
GLU  MET   0.00021  -170.580   -73.716     2.985     3.826
GLU  PHE   0.00069    56.924    67.387     3.849     3.244
GLU  PHE   0.00169    79.549   -62.684     1.923     1.326
GLU  PHE   0.00155    65.896  -176.990    12.721     6.837
GLU  PHE   0.04056  -176.679    62.790     0.977     1.184
GLU  PHE   0.01535   -74.792    68.891     4.576     6.124
GLU  PHE   0.48105   -59.448   -60.471     2.488     1.852
GLU  PHE   0.43631   -62.003   177.674     3.504     2.621
GLU  PHE   0.02238  -176.613  -179.552     2.277     4.693
GLU  PHE   0.00005  -129.766   -63.540     0.321     0.144
GLU  PHE   0.00038  -174.298   -84.056     2.722     9.510
GLU  PRO   0.00188    78.744   -63.509     2.125     2.324
GLU  PRO   0.00025    59.508    69.027     9.880     5.104
GLU  PRO   0.00406    70.034  -179.245    12.381     5.963
GLU  PRO   0.29497   -63.032   -62.517     3.592     2.197
GLU  PRO   0.00146  -168.304   -77.115     6.551     9.005
GLU  PRO   0.00007  -124.267   -59.368     1.000     1.000
GLU  PRO   0.03136   -78.006    66.495     3.004     4.883
GLU  PRO   0.07298  -174.950    64.328     2.915     3.258
GLU  PRO   0.58436   -64.521   177.046     4.334     2.370
GLU  PRO   0.00862  -174.205   178.754     5.821    11.140
GLU  SER   0.00113    56.071    67.091     1.814     2.563
GLU  SER   0.00873    79.659   178.216     1.041     1.092
GLU  SER   0.00000    73.005   -55.161     1.000     1.000
GLU  SER   0.02345   -78.225    66.914     2.812     5.130
GLU  SER   0.06989  -176.169    62.328     1.200     1.551
GLU  SER   0.00035  -171.222   154.596     8.834    10.437
GLU  SER   0.89033   -61.865   177.104     2.705     2.243
GLU  SER   0.00011  -171.856   -75.851     1.326     1.986
GLU  SER   0.00600   -70.090   -54.382     2.132     2.868
GLU  THR   0.00002    71.635   -55.176     1.122     1.492
GLU  THR   0.00061    54.422    64.986     3.032     4.083
GLU  THR   0.00281    77.885   177.846     6.605     2.528
GLU  THR   0.00046  -170.410   -74.569     1.729     2.347
GLU  THR   0.06860   -63.371   -61.297     5.306     4.365
GLU  THR   0.07330  -176.158    62.823     0.919     0.747
GLU  THR   0.01903   -76.758    68.622     3.714     7.279
GLU  THR   0.83403   -61.352   177.652     2.858     2.206
GLU  THR   0.00113  -168.044   166.340     7.398    12.130
GLU  TRP   0.00189    79.519   -61.379     2.148     2.148
GLU  TRP   0.00037    56.849    67.267     8.785     3.885
GLU  TRP   0.00292    74.047   179.964    10.086     4.640
GLU  TRP   0.01756   -70.380    72.036     5.036     6.844
GLU  TRP   0.04132  -176.903    62.910     0.885     1.479
GLU  TRP   0.00002  -128.607    65.609     1.000     1.000
GLU  TRP   0.47099   -60.390   -61.410     3.098     2.369
GLU  TRP   0.39844   -61.405   178.275     4.686     2.709
GLU  TRP   0.06523  -176.975  -177.894     1.513     4.177
GLU  TRP   0.00126  -171.095   -79.003     5.497     8.995
GLU  TYR   0.00637    78.009   -62.728     0.790     0.949
GLU  TYR   0.00027    56.329    65.765     8.597    10.305
GLU  TYR   0.00273    74.584   177.663    11.248     3.955
GLU  TYR   0.11414  -177.063    62.732     0.942     1.244
GLU  TYR   0.02293   -72.568    69.863     4.757     6.497
GLU  TYR   0.00002  -122.017    64.042     1.000     1.000
GLU  TYR   0.37886   -61.294   -62.369     2.854     2.679
GLU  TYR   0.00117  -166.304   -77.053     7.643    10.846
GLU  TYR   0.00001  -129.544   -57.786     1.000     1.000
GLU  TYR   0.45215   -60.993   178.260     4.059     3.151
GLU  TYR   0.02135  -176.690  -177.726     1.401     3.135
GLU  VAL   0.00003    65.340    66.170    10.121     9.958
GLU  VAL   0.00361    77.986   -63.275     1.357     0.684
GLU  VAL   0.00188    56.449  -170.828     1.923     1.710
GLU  VAL   0.01513   -71.217    68.612     2.682     1.749
GLU  VAL   0.05442  -176.160    62.661     1.128     2.171
GLU  VAL   0.00176  -170.972   -84.382     5.805     9.678
GLU  VAL   0.07796  -176.788  -176.926     0.748     2.037
GLU  VAL   0.75992   -61.836   -62.670     3.133     2.643
GLU  VAL   0.08529   -66.495   176.498     4.927     5.544
GLY  ALA   0.00029    73.069   -53.054     1.356     1.177
GLY  ALA   0.00311    56.342    68.278     2.834     1.997
GLY  ALA   0.01579    73.972   178.919     9.723     5.217
GLY  ALA   0.29675   -61.081   -60.796     3.867     1.110
GLY  ALA   0.00230  -172.515   -80.297     1.933     8.665
GLY  ALA   0.07889  -176.636    63.136     1.458     1.422
GLY  ALA   0.05560   -76.914    68.016     4.344     7.497
GLY  ALA   0.47775   -63.051   176.316     2.540     2.311
GLY  ALA   0.06953  -175.412  -177.629     3.087     5.250
GLY  ARG   0.00030    57.180    63.661     6.177     3.833
GLY  ARG   0.00201    78.450   -63.365     1.572     1.099
GLY  ARG   0.00116    62.075  -175.123    10.885     4.664
GLY  ARG   0.03132  -175.600    62.756     1.074     1.831
GLY  ARG   0.00788   -73.767    67.384     4.953     3.205
GLY  ARG   0.00084  -167.321   -77.953     7.609    13.134
GLY  ARG   0.04504  -177.215  -176.691     1.404     1.251
GLY  ARG   0.41092   -61.137   -61.946     2.634     2.161
GLY  ARG   0.50053   -61.466   178.053     3.612     2.485
GLY  ASN   0.00223    78.655   -63.022     2.416     1.527
GLY  ASN   0.00160    57.379    67.073     2.479     3.601
GLY  ASN   0.00362    75.088   178.437    11.132     3.868
GLY  ASN   0.01645   -76.075    66.180     4.249     1.122
GLY  ASN   0.06793  -175.879    62.653     1.031     1.224
GLY  ASN   0.04286  -176.067  -177.091     2.141     1.800
GLY  ASN   0.00115  -171.594   -78.625     4.841     7.894
GLY  ASN   0.00003  -128.382   -58.210     1.000     1.000
GLY  ASN   0.41360   -61.104   -61.721     2.925     2.323
GLY  ASN   0.45051   -61.802   178.225     3.601     3.259
GLY  ASP   0.00021    72.180   -53.081     1.160     1.864
GLY  ASP   0.00397    55.989    66.717     1.662     2.370
GLY  ASP   0.00000   116.413   176.139     6.764     0.591
GLY  ASP   0.00853    79.530   176.634     1.642     0.513
GLY  ASP   0.01706   -71.688   -56.775     1.669     1.581
GLY  ASP   0.00197  -171.446   -75.406     0.821     1.065
GLY  ASP   0.00014  -124.121   -59.099     3.573     0.903
GLY  ASP   0.12489  -176.387    62.714     0.700     0.845
GLY  ASP   0.01752  -176.393  -179.943     3.296    22.616
GLY  ASP   0.78768   -62.413   176.865     2.555     2.061
GLY  ASP   0.03802   -78.200    66.839     3.017     5.104
GLY  CYS   0.00019    75.649   -58.667     4.422     5.412
GLY  CYS   0.00102    55.424    66.020     3.288     3.733
GLY  CYS   0.00728    78.450   177.460     4.516     2.161
GLY  CYS   0.07370   -62.625   -61.930     4.683     3.710
GLY  CYS   0.00071  -170.214   -75.115     3.639     5.260
GLY  CYS   0.00012  -131.612   -58.776     8.647     1.537
GLY  CYS   0.09320  -175.968    62.997     0.938     0.624
GLY  CYS   0.00282  -173.966   174.408     5.616    15.725
GLY  CYS   0.02801   -77.613    67.277     3.033     5.533
GLY  CYS   0.79294   -61.023   177.980     2.489     1.961
GLY  GLN   0.00212    78.704   -63.437     1.198     0.940
GLY  GLN   0.00045    57.706    68.660     4.795     2.471
GLY  GLN   0.00177    71.244  -179.876    11.669     5.576
GLY  GLN   0.02360   -75.878    66.325     3.237     1.623
GLY  GLN   0.03751  -176.150    63.113     1.385     1.749
GLY  GLN   0.34500   -60.932   -61.296     2.069     1.427
GLY  GLN   0.00151  -169.618   -78.904     7.005    10.174
GLY  GLN   0.00001  -131.964   -61.259     1.000     1.000
GLY  GLN   0.53526   -62.035   177.920     3.697     2.595
GLY  GLN   0.05275  -176.423  -176.886     0.770     2.856
GLY  GLU   0.00008    71.973   -52.937     1.318     1.784
GLY  GLU   0.00135    56.445    68.381     3.734     6.273
GLY  GLU   0.00698    78.383   176.365     3.707     1.120
GLY  GLU   0.03810   -66.030   -58.892     5.743     3.565
GLY  GLU   0.00108  -169.551   -73.696     5.480     6.471
GLY  GLU   0.12286  -176.362    63.136     0.965     0.548
GLY  GLU   0.00720  -174.886   178.659     6.971    13.191
GLY  GLU   0.78449   -61.167   177.781     2.746     2.165
GLY  GLU   0.03786   -76.777    68.298     3.742     7.129
GLY  GLY   0.00237    78.255   -62.613     1.913     3.575
GLY  GLY   0.00244    58.039    68.806     4.512     1.415
GLY  GLY   0.00000   118.506   174.890     0.000     0.000
GLY  GLY   0.00404    72.887   179.589    12.878     5.581
GLY  GLY   0.10110   -66.762   -64.202     3.248     4.108
GLY  GLY   0.00188  -172.071   -79.216     2.342     8.440
GLY  GLY   0.03297   -76.370    66.101     3.430     0.551
GLY  GLY   0.00103  -131.785    65.707     0.000     0.000
GLY  GLY   0.05219  -176.226    63.319     0.519     1.198
GLY  GLY   0.77171   -60.818   178.407     2.767     1.791
GLY  GLY   0.03028  -175.360  -178.618     4.312     9.131
GLY  HID   0.00109    77.975   -62.269     2.975     5.344
GLY  HID   0.00354    58.115    69.687     4.420     3.217
GLY  HID   0.00652    77.874   177.055     5.846     2.870
GLY  HID   0.00136  -169.641   -73.447     3.375     2.738
GLY  HID   0.10431   -63.585   -62.317     4.416     3.161
GLY  HID   0.12020  -176.176    63.258     1.146     0.633
GLY  HID   0.04234  -176.449  -178.948     1.798     8.988
GLY  HID   0.67829   -61.938   177.496     2.566     2.084
GLY  HID   0.04235   -77.190    68.427     3.961     7.588
GLY  HIE   0.00000   120.216   -66.533     1.707     1.526
GLY  HIE   0.00000    71.331   -97.334     1.553     1.285
GLY  HIE   0.00294    79.411   -63.255     2.161     2.031
GLY  HIE   0.00132    56.511    67.807     5.479     1.976
GLY  HIE   0.00481    66.531  -177.231    11.743     6.244
GLY  HIE   0.28846   -62.673   -62.956     2.832     2.671
GLY  HIE   0.00153  -169.717   -81.595    11.020    10.791
GLY  HIE   0.03085   -75.882    67.392     3.854     5.818
GLY  HIE   0.04699  -176.735    62.925     1.447     2.125
GLY  HIE   0.55153   -61.800   177.219     3.138     2.146
GLY  HIE   0.07157  -176.299  -177.340     1.308     4.106
GLY  HIP   0.00026    77.489   -60.699     5.134     6.583
GLY  HIP   0.00132    57.897    68.877     5.098     5.359
GLY  HIP   0.00452    75.340   177.826     9.546     4.813
GLY  HIP   0.14848   -62.766   -61.653     4.446     2.861
GLY  HIP   0.00200  -166.977   -74.074     8.893     6.697
GLY  HIP   0.03598   -78.370    65.954     2.579     2.779
GLY  HIP   0.11830  -176.242    62.973     1.639     1.121
GLY  HIP   0.65869   -61.263   178.324     2.608     1.678
GLY  HIP   0.03044  -175.292   179.568     3.499     9.709
GLY  ILE   0.00290    79.184   -63.151     1.850     1.555
GLY  ILE   0.00185    56.037    69.560     3.341     2.200
GLY  ILE   0.00404    73.161   179.420    10.018     5.160
GLY  ILE   0.08358  -176.809    63.272     0.530     0.921
GLY  ILE   0.02261   -75.745    67.619     4.008     5.399
GLY  ILE   0.00142  -170.809   -83.606     5.505     9.675
GLY  ILE   0.04631  -176.240  -177.348     1.828     3.356
GLY  ILE   0.37803   -62.073   -62.599     2.976     2.666
GLY  ILE   0.45927   -61.771   178.181     4.155     2.624
GLY  LEU   0.00005    75.897   -58.619     3.404     7.048
GLY  LEU   0.00192    56.569    67.534     2.765     2.991
GLY  LEU   0.00483    77.780   177.037     4.982     3.779
GLY  LEU   0.04008   -64.909   -59.449     6.794     3.089
GLY  LEU   0.00037  -167.268   -72.149     6.972     7.131
GLY  LEU   0.06301  -176.455    62.771     0.702     0.918
GLY  LEU   0.02665   -77.777    66.819     2.422     4.393
GLY  LEU   0.84803   -61.245   177.855     2.178     1.945
GLY  LEU   0.01505  -176.071  -178.098     5.433    11.338
GLY  LYS   0.00022    62.012    67.765     8.268     4.313
GLY  LYS   0.00267    80.787   -63.289     1.762     0.782
GLY  LYS   0.00135    59.484  -172.507     6.627     3.990
GLY  LYS   0.01800   -74.837    66.367     2.966     0.609
GLY  LYS   0.03438  -176.907    63.270     1.173     1.227
GLY  LYS   0.00036  -174.552   -89.347     4.765     7.536
GLY  LYS   0.04048  -175.313  -178.332     0.681     1.519
GLY  LYS   0.55854   -61.537   -61.980     2.133     2.104
GLY  LYS   0.34400   -61.802   178.131     4.158     2.453
GLY  MET   0.00015    62.024    72.385     4.476     5.655
GLY  MET   0.00340    79.252   -63.588     1.327     0.851
GLY  MET   0.00154    65.705  -176.531    11.579     6.554
GLY  MET   0.01615   -73.806    66.922     3.815     1.593
GLY  MET   0.01597  -176.240    62.694     1.487     2.863
GLY  MET   0.00112  -170.679   -80.851     6.306    11.008
GLY  MET   0.05853  -176.829  -176.946     0.687     2.722
GLY  MET   0.61317   -61.376   -62.216     2.167     2.071
GLY  MET   0.28997   -62.828   178.038     4.553     3.168
GLY  PHE   0.00226    78.746   -63.305     2.815     2.410
GLY  PHE   0.00226    52.261    65.395     4.297     3.765
GLY  PHE   0.00709    75.050   179.600     8.270     4.645
GLY  PHE   0.35258   -63.509   -63.386     2.829     2.801
GLY  PHE   0.00093  -166.833   -73.013     8.939     8.828
GLY  PHE   0.10018  -176.002    62.578     1.659     1.280
GLY  PHE   0.04030   -76.908    67.994     4.170     6.998
GLY  PHE   0.44761   -62.157   177.163     3.754     2.444
GLY  PHE   0.04680  -176.293  -177.600     2.483     6.311
GLY  PRO   0.00009    71.967    72.586     1.605     1.727
GLY  PRO   0.00198    54.089  -172.650     3.361     1.900
GLY  PRO   0.00905    79.149   -63.466     1.609     0.861
GLY  PRO   0.01446   -76.593    63.227     4.900     4.417
GLY  PRO   0.00064  -167.199    53.349     5.267     4.333
GLY  PRO   0.04944  -173.070  -172.936     3.849     3.995
GLY  PRO   0.00168  -165.416   -77.925     9.142    12.221
GLY  PRO   0.89587   -63.173   -62.941     3.541     2.450
GLY  PRO   0.02679   -79.681  -173.482     3.400     3.489
GLY  SER   0.00255    79.517   -63.183     1.671     1.770
GLY  SER   0.00111    56.374    67.045     4.920     3.126
GLY  SER   0.00272    70.435  -178.677    11.895     5.376
GLY  SER   0.35387   -61.484   -61.905     2.661     2.229
GLY  SER   0.00158  -169.988   -81.563     5.939    10.197
GLY  SER   0.00003  -128.777   -58.335     1.000     1.000
GLY  SER   0.02965  -175.829    62.864     1.265     1.999
GLY  SER   0.01813   -75.791    68.008     4.195     6.433
GLY  SER   0.54560   -61.628   178.236     3.876     2.367
GLY  SER   0.04475  -176.107  -177.824     1.607     4.484
GLY  THR   0.00029    77.820   -61.599     3.366     4.674
GLY  THR   0.00074    52.340    66.686     6.118     5.182
GLY  THR   0.00708    77.338   177.520     5.251     2.196
GLY  THR   0.11204   -62.208   -60.895     4.073     2.705
GLY  THR   0.00133  -166.346   -75.386    12.080     9.588
GLY  THR   0.05752  -176.618    62.864     1.645     0.773
GLY  THR   0.02108   -76.587    68.010     3.352     5.360
GLY  THR   0.74222   -61.985   177.446     3.164     2.493
GLY  THR   0.05770  -176.471  -177.519     2.920     5.115
GLY  TRP   0.00460    77.818   -62.296     1.545     2.143
GLY  TRP   0.00156    57.548    69.114     4.494     3.856
GLY  TRP   0.00317    66.717  -179.482    14.107     5.203
GLY  TRP   0.03352   -74.665    67.298     5.393     2.137
GLY  TRP   0.05090  -175.961    62.128     1.985     2.140
GLY  TRP   0.40363   -60.704   -62.108     3.157     1.947
GLY  TRP   0.00006  -126.092   -58.605     2.976     1.363
GLY  TRP   0.00300  -171.900   -83.724     5.725     9.217
GLY  TRP   0.42846   -62.044   178.208     3.330     3.536
GLY  TRP   0.07110  -176.438  -177.269     2.247     3.256
GLY  TYR   0.00173    79.106   -62.560     2.845     3.659
GLY  TYR   0.00267    55.653    68.190     3.376     2.192
GLY  TYR   0.00856    72.264   179.292    10.098     5.916
GLY  TYR   0.22837   -62.826   -62.679     3.857     3.185
GLY  TYR   0.00320  -170.891   -80.101     4.274     8.564
GLY  TYR   0.02322   -75.691    68.056     4.113     6.778
GLY  TYR   0.10703  -176.879    62.964     1.590     1.123
GLY  TYR   0.54590   -61.033   178.184     3.752     2.130
GLY  TYR   0.07933  -176.520  -177.228     1.810     3.801
GLY  VAL   0.00132    78.424   -63.361     1.966     2.309
GLY  VAL   0.00031    61.181    69.795     8.103     3.333
GLY  VAL   0.00408    73.778  -179.781    11.030     5.989
GLY  VAL   0.19818   -61.176   -61.380     3.326     2.521
GLY  VAL   0.00131  -169.596   -79.406     6.797     9.835
GLY  VAL   0.07968  -176.455    62.932     0.977     0.941
GLY  VAL   0.02344   -76.181    68.126     4.498     6.731
GLY  VAL   0.65743   -61.205   178.145     3.273     2.186
GLY  VAL   0.03426  -175.806  -178.155     2.775     6.701
HID  ALA   0.00296    78.488   -63.061     1.786     2.492
HID  ALA   0.00000    72.517   -97.546     1.000     1.000
HID  ALA   0.00255    56.932    68.661     4.574     3.547
HID  ALA   0.00465    74.600   179.396     7.868     6.069
HID  ALA   0.38507   -61.531   -61.592     2.803     2.193
HID  ALA   0.00005  -132.866   -58.720     3.391     2.474
HID  ALA   0.00215  -173.146   -83.889     3.035     8.498
HID  ALA   0.02441   -75.891    66.988     3.415     4.167
HID  ALA   0.07693  -176.700    63.062     1.184     1.432
HID  ALA   0.05434  -175.937  -178.153     2.541     6.267
HID  ALA   0.44690   -62.181   177.828     3.825     3.222
HID  ARG   0.00112    79.367   -63.723     1.114     0.182
HID  ARG   0.00046    59.769    70.982     3.675     2.097
HID  ARG   0.00053    71.611  -179.412    12.679     6.645
HID  ARG   0.01099   -74.201    66.516     2.960     0.806
HID  ARG   0.02224  -176.605    63.277     0.911     1.600
HID  ARG   0.00165  -168.155   -78.228     6.115    10.774
HID  ARG   0.04240  -176.804  -177.101     1.074     4.238
HID  ARG   0.46013   -61.429   -61.840     2.175     1.954
HID  ARG   0.46047   -61.905   178.070     3.574     2.251
HID  ASN   0.00036    80.491   -63.081     2.422     0.927
HID  ASN   0.00010    55.451    74.311     2.643     2.851
HID  ASN   0.00057    61.698  -175.326    10.584     6.502
HID  ASN   0.03897  -176.140    63.142     1.474     0.696
HID  ASN   0.00909   -73.749    68.462     3.723     5.228
HID  ASN   0.32749   -61.998   -62.422     2.784     2.512
HID  ASN   0.57672   -61.135   178.342     2.883     1.960
HID  ASN   0.04634  -176.434  -177.054     0.850     1.166
HID  ASN   0.00036  -172.564   -88.072     3.749     6.463
HID  ASP   0.00081    79.859   -65.295     1.893     4.176
HID  ASP   0.00078    57.037    66.017     2.603     3.396
HID  ASP   0.00191    78.880   177.773     8.873     3.535
HID  ASP   0.11958   -60.244   -60.324     3.047     1.209
HID  ASP   0.00026  -172.281   -78.337     1.995     4.828
HID  ASP   0.00004  -129.026   -63.813     1.000     1.000
HID  ASP   0.02471   -76.871    66.352     3.684     1.506
HID  ASP   0.04552  -176.456    61.851     1.213     1.174
HID  ASP   0.80041   -60.333   178.702     2.114     1.275
HID  ASP   0.00598  -176.025   178.967     1.312     8.992
HID  CYS   0.00054    77.787   -63.236     1.246     2.430
HID  CYS   0.00071    59.471    69.954     3.748     3.130
HID  CYS   0.00195    75.364   178.695     8.234     5.118
HID  CYS   0.04510  -176.239    62.948     1.326     1.143
HID  CYS   0.01152   -77.608    66.418     2.456     2.808
HID  CYS   0.18953   -61.772   -61.866     3.025     2.352
HID  CYS   0.00029  -171.427   -76.429     2.884     5.014
HID  CYS   0.01127  -176.289  -178.291     2.839     6.069
HID  CYS   0.73909   -61.345   177.794     2.580     2.068
HID  GLN   0.00005    64.726    69.617     8.703     4.148
HID  GLN   0.00159    78.590   -63.616     1.432     0.505
HID  GLN   0.00026    65.164  -172.314     9.786     7.931
HID  GLN   0.00926   -73.604    66.790     3.243     1.207
HID  GLN   0.01988  -176.444    62.865     0.976     1.823
HID  GLN   0.00125  -169.705   -82.901     4.781     7.960
HID  GLN   0.02809  -176.821  -176.783     0.652     0.723
HID  GLN   0.33096   -61.642   -62.376     2.280     2.324
HID  GLN   0.60865   -61.221   178.112     2.371     1.842
HID  GLU   0.00005    71.574    68.482     0.874     2.076
HID  GLU   0.00265    80.731   -62.480     1.312     1.172
HID  GLU   0.00139    58.143  -170.183     3.104     4.359
HID  GLU   0.00917   -69.611    69.547     2.437     2.860
HID  GLU   0.00207  -175.618    62.539     4.220     9.957
HID  GLU   0.69899   -60.271   -61.210     1.602     1.567
HID  GLU   0.21895   -62.485   178.706     5.175     2.888
HID  GLU   0.06652  -176.384  -178.242     0.936     1.291
HID  GLU   0.00021  -171.170   -83.089     8.432    12.478
HID  GLY   0.00109    77.975   -62.269     2.975     5.344
HID  GLY   0.00354    58.115    69.687     4.420     3.217
HID  GLY   0.00652    77.874   177.055     5.846     2.870
HID  GLY   0.00136  -169.641   -73.447     3.375     2.738
HID  GLY   0.10431   -63.585   -62.317     4.416     3.161
HID  GLY   0.12020  -176.176    63.258     1.146     0.633
HID  GLY   0.04234  -176.449  -178.948     1.798     8.988
HID  GLY   0.67829   -61.938   177.496     2.566     2.084
HID  GLY   0.04235   -77.190    68.427     3.961     7.588
HID  HID   0.00011    63.602    69.280     9.912     3.824
HID  HID   0.00167    79.552   -63.476     1.137     1.093
HID  HID   0.00127    59.901  -168.171     4.603     5.645
HID  HID   0.01638   -72.408    66.571     0.824     0.656
HID  HID   0.00210  -173.678    57.526     2.484     7.209
HID  HID   0.05982  -176.696  -176.595     0.739     0.125
HID  HID   0.00214  -172.337   -86.934     4.423     7.169
HID  HID   0.71991   -61.611   -62.145     1.951     2.040
HID  HID   0.19660   -62.861   179.597     6.269     3.195
HID  HIE   0.00044    59.079    69.379     3.839     2.353
HID  HIE   0.00093    66.829  -176.131    10.510     6.715
HID  HIE   0.00279    79.942   -63.517     1.821     3.197
HID  HIE   0.06253  -176.902    62.938     1.378     1.705
HID  HIE   0.01792   -74.962    66.914     4.083     3.062
HID  HIE   0.39588   -60.720   -61.416     2.067     1.746
HID  HIE   0.00005  -137.397   -60.692     3.919     3.352
HID  HIE   0.00104  -172.202   -83.194     4.771     9.697
HID  HIE   0.47996   -61.544   178.363     3.890     2.286
HID  HIE   0.03846  -176.218  -177.910     1.667     3.041
HID  HIP   0.00025    63.706    71.077     6.998     7.343
HID  HIP   0.00190    79.769   -63.485     1.648     1.856
HID  HIP   0.00096    65.522  -171.741     8.608     8.210
HID  HIP   0.01704   -73.881    66.666     3.268     1.613
HID  HIP   0.00733  -175.843    61.318     2.551     5.193
HID  HIP   0.00508  -168.529   -80.986     3.798     5.561
HID  HIP   0.04533  -176.461  -176.530     1.140     1.506
HID  HIP   0.51458   -61.242   -61.741     1.766     1.760
HID  HIP   0.40752   -61.179   179.046     4.213     1.836
HID  ILE   0.00179    79.127   176.692     1.350     0.956
HID  ILE   0.00103    58.428    70.736     2.601     2.794
HID  ILE   0.01453   -77.983    66.940     2.718     4.839
HID  ILE   0.06663  -177.117    63.125     0.876     0.502
HID  ILE   0.00049  -171.447   155.280     5.677     9.256
HID  ILE   0.90340   -60.374   178.493     2.424     1.723
HID  ILE   0.00027  -170.725   -73.740     0.953     1.720
HID  ILE   0.01187   -71.538   -56.655     1.356     1.534
HID  LEU   0.00002    68.323    70.754    10.265     3.198
HID  LEU   0.00315    78.540   -63.708     0.892     0.743
HID  LEU   0.00176    59.742  -172.648     9.391     4.409
HID  LEU   0.01261   -72.289    67.311     2.772     1.052
HID  LEU   0.00762  -175.982    60.716     2.202     4.156
HID  LEU   0.75523   -62.063   -62.817     2.432     2.493
HID  LEU   0.14711   -62.636   179.277     5.785     4.085
HID  LEU   0.07149  -176.883  -176.682     0.548     0.211
HID  LEU   0.00101  -170.461   -83.394     6.120    10.202
HID  LYS   0.00003    65.346    69.795     7.999     3.304
HID  LYS   0.00060    79.247   -63.590     1.039     0.206
HID  LYS   0.00017    64.447  -174.252    10.384     6.585
HID  LYS   0.00914   -75.105    66.120     3.440     0.936
HID  LYS   0.03219  -176.744    62.642     1.418     2.586
HID  LYS   0.00070  -174.082   -88.285     2.296     5.543
HID  LYS   0.05277  -176.794  -176.503     0.594     0.899
HID  LYS   0.46910   -61.554   -62.287     1.887     2.065
HID  LYS   0.43531   -61.549   178.193     3.146     2.073
HID  MET   0.00072    80.348   176.473     1.531     1.123
HID  MET   0.00035    56.494    67.886     2.654     4.656
HID  MET   0.01505   -78.427    65.777     2.136     1.031
HID  MET   0.03279  -175.963    62.022     1.675     1.835
HID  MET   0.00037  -176.140   174.924     2.007    21.935
HID  MET   0.83829   -60.706   178.221     2.160     1.809
HID  MET   0.11233   -61.076   -60.769     2.499     1.299
HID  MET   0.00010  -172.739   -78.628     3.252    10.011
HID  PHE   0.00061    76.872   -61.993     2.439     5.110
HID  PHE   0.00301    56.819    69.425     2.937     3.107
HID  PHE   0.00408    76.654  -179.823     5.942     8.192
HID  PHE   0.25172   -62.602   -62.680     2.855     2.509
HID  PHE   0.00002  -133.813   -56.617     3.523     1.140
HID  PHE   0.00171  -171.399   -78.789     3.531     8.020
HID  PHE   0.06929  -176.683    63.115     0.940     1.130
HID  PHE   0.01932   -77.089    67.143     3.756     4.775
HID  PHE   0.02925  -176.062  -178.028     2.385     6.562
HID  PHE   0.62100   -61.357   177.917     2.798     2.134
HID  PRO   0.00363    78.547   -63.350     0.918     1.316
HID  PRO   0.00000    73.409   -98.592     1.000     1.000
HID  PRO   0.00330    70.179  -177.408    10.993     7.365
HID  PRO   0.00026    66.499    76.373     8.242     7.263
HID  PRO   0.33472   -62.644   -62.698     3.368     2.154
HID  PRO   0.00647  -167.313   -78.289     4.278     7.163
HID  PRO   0.04792  -174.785    64.949     3.516     5.243
HID  PRO   0.02515   -78.800    65.932     4.026     2.492
HID  PRO   0.08450  -176.629  -177.124     1.789     3.924
HID  PRO   0.49404   -64.288   177.613     2.893     1.923
HID  SER   0.00104    79.427   -63.345     1.075     0.905
HID  SER   0.00062    56.063    68.176     3.757     2.621
HID  SER   0.00135    71.713   179.839    11.395     5.636
HID  SER   0.02233  -176.627    63.190     0.964     1.364
HID  SER   0.01570   -75.136    66.909     3.287     2.947
HID  SER   0.00051  -171.126   -80.589     5.490     9.702
HID  SER   0.01992  -176.236  -177.660     1.381     4.975
HID  SER   0.48408   -61.292   -61.842     2.167     1.917
HID  SER   0.45445   -61.910   177.588     3.091     2.577
HID  THR   0.00004    76.392   -58.939     3.044     6.157
HID  THR   0.00169    56.578    69.168     2.436     2.298
HID  THR   0.00414    78.475   177.092     2.676     1.840
HID  THR   0.13013  -176.763    62.895     1.378     0.727
HID  THR   0.01527   -76.785    67.064     2.288     2.330
HID  THR   0.05935   -62.586   -61.385     3.880     2.789
HID  THR   0.00065  -171.231   -75.951     2.705     5.508
HID  THR   0.00361  -175.012   177.583     3.352    11.723
HID  THR   0.78511   -61.036   178.041     2.370     1.825
HID  TRP   0.00793    78.444   -61.019     1.324     2.087
HID  TRP   0.00051    64.113    71.351     7.625     3.727
HID  TRP   0.00315    56.017  -175.151     6.338     5.437
HID  TRP   0.01597   -71.645    69.052     4.816     5.715
HID  TRP   0.01727  -175.837    62.313     1.558     3.084
HID  TRP   0.00001  -122.559    62.899     1.000     1.000
HID  TRP   0.08915  -176.604  -177.147     1.277     1.478
HID  TRP   0.00002  -121.791   -60.197     8.431     2.663
HID  TRP   0.00156  -168.403   -78.317     6.952    10.706
HID  TRP   0.62354   -61.207   -62.240     2.145     1.935
HID  TRP   0.24089   -63.386   178.168     4.495     4.118
HID  TYR   0.00079    78.926   -61.860     1.804     2.634
HID  TYR   0.00083    57.561    67.719     5.132     4.382
HID  TYR   0.00222    71.207  -176.381    12.627     9.593
HID  TYR   0.17208   -61.590   -62.179     3.933     2.756
HID  TYR   0.00151  -171.759   -82.882     4.015     8.648
HID  TYR   0.02074   -76.729    66.614     4.026     2.446
HID  TYR   0.04262  -176.474    62.042     1.167     1.736
HID  TYR   0.00001  -132.404    66.170     1.000     1.000
HID  TYR   0.05183  -177.491  -177.457     1.419     3.106
HID  TYR   0.70736   -60.985   177.838     3.027     2.035
HID  VAL   0.00163    79.684   -63.472     1.292     1.536
HID  VAL   0.00118    59.252    70.088     2.597     3.025
HID  VAL   0.00137    71.501  -179.454    11.373     6.033
HID  VAL   0.01393   -75.841    66.630     3.186     0.972
HID  VAL   0.05724  -177.012    63.145     1.113     1.090
HID  VAL   0.42350   -61.228   -61.629     2.297     2.031
HID  VAL   0.46669   -61.676   178.098     4.141     2.635
HID  VAL   0.00113  -170.880   -79.998     5.218     9.798
HID  VAL   0.03333  -176.354  -177.424     0.932     2.627
HIE  ALA   0.00170    77.141   -63.249     3.066     5.442
HIE  ALA   0.00247    56.917    68.217     4.173     2.796
HIE  ALA   0.00627    78.320   177.057     5.441     2.663
HIE  ALA   0.00000   120.348   173.154     1.000     1.000
HIE  ALA   0.22854   -62.677   -62.720     4.217     3.113
HIE  ALA   0.00255  -171.925   -78.809     2.343     7.338
HIE  ALA   0.00001  -128.384   -57.696     1.000     1.000
HIE  ALA   0.02742   -77.044    67.647     3.913     6.294
HIE  ALA   0.11328  -176.251    62.758     0.802     1.013
HIE  ALA   0.00003  -134.063    67.028     1.000     1.000
HIE  ALA   0.56112   -62.018   177.431     3.038     2.534
HIE  ALA   0.05661  -176.509  -178.110     3.247     6.733
HIE  ARG   0.00013    55.605    64.019     2.053     3.542
HIE  ARG   0.00070    79.247   -63.464     1.302     0.127
HIE  ARG   0.00052    69.474  -176.014    13.382     6.158
HIE  ARG   0.01946   -75.472    66.104     3.354     1.405
HIE  ARG   0.07166  -177.191    62.528     0.999     1.463
HIE  ARG   0.00055  -174.908   -90.078     0.574     3.442
HIE  ARG   0.03795  -176.331  -176.673     0.315     1.179
HIE  ARG   0.34269   -61.351   -61.909     1.881     2.040
HIE  ARG   0.52634   -60.148   178.986     2.960     1.322
HIE  ASN   0.00170    78.716   -63.302     1.459     1.363
HIE  ASN   0.00093    54.487    67.141     4.980     2.263
HIE  ASN   0.00352    73.828   179.058     9.075     4.308
HIE  ASN   0.05350  -176.579    63.155     1.203     0.934
HIE  ASN   0.01318   -73.505    67.673     2.984     2.597
HIE  ASN   0.02115  -176.538  -177.177     2.548     2.931
HIE  ASN   0.00063  -174.061   -87.665     1.983     6.800
HIE  ASN   0.00001  -133.362   -56.506     1.000     1.000
HIE  ASN   0.34679   -61.872   -62.556     2.567     2.439
HIE  ASN   0.55860   -62.324   177.433     4.011     3.123
HIE  ASP   0.00059    77.883   -63.032     3.093     3.223
HIE  ASP   0.00163    56.616    67.919     1.575     1.362
HIE  ASP   0.00399    74.571   178.247     8.409     4.975
HIE  ASP   0.09794   -63.711   -63.495     3.885     3.372
HIE  ASP   0.00037  -172.395   -79.602     2.006     7.791
HIE  ASP   0.01199   -75.962    67.522     3.448     4.694
HIE  ASP   0.10257  -177.031    63.088     0.614     0.535
HIE  ASP   0.00001  -129.945    65.887     1.000     1.000
HIE  ASP   0.01293  -174.888   179.086     5.292     8.898
HIE  ASP   0.76799   -61.569   177.731     2.964     2.138
HIE  CYS   0.00009    79.607   -63.278     3.670     0.537
HIE  CYS   0.00115    54.997    68.125     4.678     4.065
HIE  CYS   0.00124    78.421   178.348     6.126     7.602
HIE  CYS   0.12368   -61.676   -61.303     3.180     2.153
HIE  CYS   0.00047  -172.216   -78.791     4.461     8.549
HIE  CYS   0.00001  -127.592   -58.212     1.000     1.000
HIE  CYS   0.07919  -176.584    62.878     1.148     0.863
HIE  CYS   0.01715   -77.291    66.459     3.205     4.276
HIE  CYS   0.76771   -62.420   176.971     3.034     2.299
HIE  CYS   0.00931  -176.043   178.235     2.706    12.166
HIE  GLN   0.00013    83.242   -61.221     3.406     3.753
HIE  GLN   0.00036    57.904    68.266     2.877     2.826
HIE  GLN   0.00133    78.122   176.453     4.255     1.188
HIE  GLN   0.00002    73.569  -134.724     1.000     1.000
HIE  GLN   0.05301  -177.260    63.170     0.970     0.387
HIE  GLN   0.01860   -76.589    67.229     3.779     4.690
HIE  GLN   0.13499   -60.268   -60.893     2.509     1.420
HIE  GLN   0.00043  -171.687   -76.959     1.640     6.040
HIE  GLN   0.00001  -124.372   -58.958     1.000     1.000
HIE  GLN   0.78279   -61.256   177.934     2.898     1.972
HIE  GLN   0.00833  -176.244   179.872     1.938     7.333
HIE  GLU   0.00033    53.332    60.893     1.933     1.941
HIE  GLU   0.00079    78.975   -61.631     2.224     2.744
HIE  GLU   0.00163    74.913   179.969    11.780     6.867
HIE  GLU   0.01516   -76.020    66.445     3.624     1.280
HIE  GLU   0.04358  -176.894    62.468     1.075     1.315
HIE  GLU   0.00000  -127.303    64.997     1.000     1.000
HIE  GLU   0.45855   -59.944   -60.932     2.438     1.971
HIE  GLU   0.45222   -61.304   178.136     3.816     2.678
HIE  GLU   0.02741  -176.962  -178.244     2.615     2.291
HIE  GLU   0.00032  -176.847   -88.536     4.366     7.647
HIE  GLY   0.00000   120.216   -66.533     1.707     1.526
HIE  GLY   0.00000    71.331   -97.334     1.553     1.285
HIE  GLY   0.00294    79.411   -63.255     2.161     2.031
HIE  GLY   0.00132    56.511    67.807     5.479     1.976
HIE  GLY   0.00481    66.531  -177.231    11.743     6.244
HIE  GLY   0.28846   -62.673   -62.956     2.832     2.671
HIE  GLY   0.00153  -169.717   -81.595    11.020    10.791
HIE  GLY   0.03085   -75.882    67.392     3.854     5.818
HIE  GLY   0.04699  -176.735    62.925     1.447     2.125
HIE  GLY   0.55153   -61.800   177.219     3.138     2.146
HIE  GLY   0.07157  -176.299  -177.340     1.308     4.106
HIE  HID   0.00044    59.079    69.379     3.839     2.353
HIE  HID   0.00093    66.829  -176.131    10.510     6.715
HIE  HID   0.00279    79.942   -63.517     1.821     3.197
HIE  HID   0.06253  -176.902    62.938     1.378     1.705
HIE  HID   0.01792   -74.962    66.914     4.083     3.062
HIE  HID   0.39588   -60.720   -61.416     2.067     1.746
HIE  HID   0.00005  -137.397   -60.692     3.919     3.352
HIE  HID   0.00104  -172.202   -83.194     4.771     9.697
HIE  HID   0.47996   -61.544   178.363     3.890     2.286
HIE  HID   0.03846  -176.218  -177.910     1.667     3.041
HIE  HIE   0.00008    72.229   -52.319     0.237     0.147
HIE  HIE   0.00499    77.677   175.968     1.412     0.395
HIE  HIE   0.00254    56.673    69.441     1.982     1.731
HIE  HIE   0.01492   -71.003   -56.352     0.909     1.949
HIE  HIE   0.00001  -135.451   -56.269     0.000     0.000
HIE  HIE   0.00189  -171.220   -74.823     0.841     1.102
HIE  HIE   0.13315  -177.175    63.113     0.732     0.276
HIE  HIE   0.00406  -167.738   161.013     7.234    11.461
HIE  HIE   0.81717   -61.531   177.459     3.148     2.261
HIE  HIE   0.02119   -77.239    67.315     3.408     6.593
HIE  HIP   0.00012    64.467    69.911    10.594     5.698
HIE  HIP   0.00268    80.017   -63.768     1.661     0.900
HIE  HIP   0.00172    64.562  -173.908    10.235     5.897
HIE  HIP   0.02021  -177.441    62.735     1.771     2.284
HIE  HIP   0.01599   -75.281    65.743     2.896     1.135
HIE  HIP   0.07665  -176.635  -176.858     1.752     1.408
HIE  HIP   0.00087  -170.218   -81.680     6.336    10.857
HIE  HIP   0.00000  -139.847   -62.019     1.000     1.000
HIE  HIP   0.59187   -60.876   -61.309     1.730     1.391
HIE  HIP   0.28988   -61.594   178.932     5.425     2.371
HIE  ILE   0.02001   -70.474   -55.488     1.355     1.918
HIE  ILE   0.00085  -170.549   -73.466     2.248     2.453
HIE  ILE   0.84397   -61.658   177.354     2.948     2.225
HIE  ILE   0.02434   -76.986    67.977     3.621     6.798
HIE  ILE   0.10617  -176.901    62.809     0.733     0.808
HIE  ILE   0.00062  -170.680   156.979     7.379    11.162
HIE  ILE   0.00003    72.364   -52.197     0.478     0.669
HIE  ILE   0.00233    78.758   176.587     1.702     0.547
HIE  ILE   0.00169    57.248    71.034     4.082     6.213
HIE  LEU   0.00005    58.865    64.947     8.364     4.805
HIE  LEU   0.00544    77.708   -64.083     2.645     0.374
HIE  LEU   0.00194    63.960  -173.484    13.116     9.364
HIE  LEU   0.02706  -177.051    62.780     0.932     1.508
HIE  LEU   0.01711   -73.792    67.925     4.517     3.425
HIE  LEU   0.55992   -60.910   -61.719     2.736     2.297
HIE  LEU   0.30489   -62.964   178.163     5.280     3.901
HIE  LEU   0.00063  -173.198   -84.900     3.204     8.081
HIE  LEU   0.08296  -177.484  -177.249     0.998     1.082
HIE  LYS   0.00152    80.196   -63.521     2.143     0.414
HIE  LYS   0.00064    58.172  -170.774     4.404     6.935
HIE  LYS   0.00003    61.544    72.093     1.000     1.000
HIE  LYS   0.01712  -176.526    62.888     1.152     2.953
HIE  LYS   0.01601   -73.152    66.988     3.348     1.994
HIE  LYS   0.57781   -61.015   -61.800     1.841     1.941
HIE  LYS   0.31329   -61.203   178.269     3.814     2.220
HIE  LYS   0.00068  -168.552   -79.519     8.272    13.539
HIE  LYS   0.07289  -176.915  -176.965     0.991     0.841
HIE  MET   0.00028    77.363   -63.419     3.252     5.139
HIE  MET   0.00067    56.721    69.796     2.797     2.417
HIE  MET   0.00192    76.692   177.930     7.066     3.535
HIE  MET   0.21557   -61.692   -62.107     2.940     2.376
HIE  MET   0.00038  -171.852   -75.373     1.333     4.245
HIE  MET   0.10909  -177.819    63.122     0.910     0.491
HIE  MET   0.00963   -75.823    68.207     3.786     6.359
HIE  MET   0.06546  -178.128  -176.986     2.011     2.723
HIE  MET   0.59700   -61.134   177.815     2.715     2.054
HIE  PHE   0.00323    77.543   -63.273     1.921     2.754
HIE  PHE   0.00334    57.574    70.925     3.303     4.685
HIE  PHE   0.00720    70.923  -176.066     9.853     9.989
HIE  PHE   0.21216   -63.629   -63.240     3.411     2.991
HIE  PHE   0.00154  -172.388   -81.358     2.513     7.927
HIE  PHE   0.00000  -132.675   -57.927     1.000     1.000
HIE  PHE   0.11459  -177.197    63.005     1.162     1.345
HIE  PHE   0.02014   -75.651    67.236     3.943     4.539
HIE  PHE   0.05289  -177.436  -177.158     1.643     3.732
HIE  PHE   0.58491   -62.202   177.184     3.515     2.713
HIE  PRO   0.00199    81.700   -62.454     3.078     2.480
HIE  PRO   0.00000    68.662   -97.079     1.000     1.000
HIE  PRO   0.00194    56.707    68.493     3.776     1.942
HIE  PRO   0.00784    78.461   176.513     5.200     1.538
HIE  PRO   0.16530   -64.132   -62.660     4.815     2.538
HIE  PRO   0.00392  -162.284   -68.155     6.254     6.640
HIE  PRO   0.09072  -175.800    64.487     3.664     4.177
HIE  PRO   0.04270   -78.081    65.803     3.257     3.827
HIE  PRO   0.63867   -63.948   176.956     3.789     2.623
HIE  PRO   0.04693  -172.506  -175.209     4.040     8.665
HIE  SER   0.00243    77.967   -63.821     2.214     1.348
HIE  SER   0.00104    58.527    69.478     3.788     1.783
HIE  SER   0.00204    66.863  -177.898    13.490     6.359
HIE  SER   0.07168  -176.485    63.056     1.016     0.834
HIE  SER   0.01549   -75.534    67.520     4.285     5.339
HIE  SER   0.30420   -61.543   -62.172     3.404     2.518
HIE  SER   0.00098  -170.233   -77.970     7.056     8.989
HIE  SER   0.56366   -62.209   177.610     3.383     2.928
HIE  SER   0.03849  -176.706  -177.575     1.848     4.611
HIE  THR   0.00016    58.172    61.833    10.196     7.870
HIE  THR   0.00513    78.725   -62.975     1.769     0.664
HIE  THR   0.00082    68.599   179.769    14.443     6.380
HIE  THR   0.01742   -73.807    69.800     5.577     9.158
HIE  THR   0.00002  -131.662    66.582     0.193     0.282
HIE  THR   0.09590  -178.566    62.334     1.731     1.335
HIE  THR   0.00171  -173.598   -88.504     5.393     8.115
HIE  THR   0.07137  -176.635  -177.071     0.909     2.051
HIE  THR   0.38880   -62.165   -62.781     3.060     2.621
HIE  THR   0.41868   -62.393   177.254     3.767     2.949
HIE  TRP   0.00150    77.375   -62.119     1.900     2.332
HIE  TRP   0.00109    55.445    66.287     4.807     4.439
HIE  TRP   0.00398    75.049   179.141     8.281     3.380
HIE  TRP   0.18613   -62.879   -63.517     3.950     2.888
HIE  TRP   0.00005  -129.608   -58.023     2.212     0.468
HIE  TRP   0.00084  -174.154   -83.845     3.264     8.431
HIE  TRP   0.04005  -176.407    62.428     1.155     1.615
HIE  TRP   0.01659   -73.203    69.783     4.359     5.594
HIE  TRP   0.66919   -62.447   176.880     3.462     2.291
HIE  TRP   0.08056  -177.578  -177.318     1.899     3.298
HIE  TRP   0.00001  -131.119   176.453     1.000     1.000
HIE  TYR   0.00087    77.838   -62.228     1.855     2.414
HIE  TYR   0.00082    56.778    68.473     3.869     2.961
HIE  TYR   0.00591    73.744   178.417     8.209     6.015
HIE  TYR   0.00002    66.941   141.591     1.000     1.000
HIE  TYR   0.01484   -73.772    68.080     4.074     3.262
HIE  TYR   0.08708  -177.457    62.959     0.860     1.243
HIE  TYR   0.00001  -126.240    65.001     1.000     1.000
HIE  TYR   0.06565  -177.563  -177.615     1.523     4.520
HIE  TYR   0.00180  -172.070   -82.784     5.669     9.321
HIE  TYR   0.14746   -60.612   -61.732     2.608     2.193
HIE  TYR   0.67554   -61.379   177.562     3.302     2.360
HIE  VAL   0.00080    81.172   -62.267     2.917     3.635
HIE  VAL   0.00135    56.513    70.527     5.518     6.932
HIE  VAL   0.00300    75.441   178.377    10.187     4.163
HIE  VAL   0.07207  -176.647    62.985     0.845     1.040
HIE  VAL   0.00996   -71.781    68.569     4.341     2.757
HIE  VAL   0.34441   -61.416   -61.997     3.371     2.822
HIE  VAL   0.51522   -61.087   178.371     3.786     2.561
HIE  VAL   0.00076  -171.713   -81.965     4.848     9.543
HIE  VAL   0.05243  -176.099  -177.851     2.313     3.640
HIP  ALA   0.00028    65.567    67.536     9.394     5.645
HIP  ALA   0.00380    79.150   -63.598     1.435     1.078
HIP  ALA   0.00489    65.919  -175.787    11.499     6.641
HIP  ALA   0.60211   -61.534   -61.991     2.067     2.019
HIP  ALA   0.00312  -167.605   -78.709     7.406    10.472
HIP  ALA   0.03589  -176.510    62.381     1.679     2.176
HIP  ALA   0.02129   -75.094    66.843     3.880     4.605
HIP  ALA   0.26531   -62.945   178.885     5.921     2.954
HIP  ALA   0.06330  -176.012  -177.279     1.491     4.222
HIP  ARG   0.00063    80.913   -63.618     1.464     2.100
HIP  ARG   0.00027    61.547    74.048     4.998     8.296
HIP  ARG   0.00065    75.130   179.194     8.720     5.931
HIP  ARG   0.01582   -77.669    65.579     2.604     0.478
HIP  ARG   0.06444  -177.224    63.553     1.105     0.586
HIP  ARG   0.00111  -171.120   -74.981     1.610     6.313
HIP  ARG   0.01303  -175.503  -177.815     1.781     6.117
HIP  ARG   0.23572   -61.253   -61.051     2.523     0.998
HIP  ARG   0.66833   -61.158   178.299     2.141     1.519
HIP  ASN   0.00053    60.511    69.481     3.774     3.753
HIP  ASN   0.00350    80.646   -63.300     1.218     0.828
HIP  ASN   0.00062    58.055  -171.534     5.584     4.698
HIP  ASN   0.01774   -74.458    66.371     3.321     1.144
HIP  ASN   0.02274  -175.868    61.948     1.359     2.496
HIP  ASN   0.41212   -60.861   -61.452     1.998     1.925
HIP  ASN   0.50292   -61.191   178.905     3.762     1.746
HIP  ASN   0.00196  -168.293   -80.312     5.415     8.320
HIP  ASN   0.03787  -176.483  -177.089     1.990     1.517
HIP  ASP   0.00031    80.636   -63.479     2.027     1.834
HIP  ASP   0.00051    59.782    71.886     5.854     7.620
HIP  ASP   0.00511    79.725   176.831     6.031     3.672
HIP  ASP   0.09299   -60.387   -60.322     4.792     2.517
HIP  ASP   0.00080  -170.909   -73.863     4.996     8.775
HIP  ASP   0.00000  -133.210   -62.978     1.000     1.000
HIP  ASP   0.02001   -78.171    66.064     2.685     1.222
HIP  ASP   0.05804  -177.719    62.051     2.115     1.200
HIP  ASP   0.00000  -134.732    66.457     1.000     1.000
HIP  ASP   0.79659   -60.679   178.316     2.508     1.822
HIP  ASP   0.02562  -174.873  -179.689     6.038     6.783
HIP  CYS   0.00055    80.970   -62.788     0.535     1.381
HIP  CYS   0.00043    56.908    67.730     3.959     5.112
HIP  CYS   0.00171    70.153  -178.832    11.645     6.017
HIP  CYS   0.01279   -74.750    66.791     3.148     1.614
HIP  CYS   0.03375  -177.454    63.297     1.521     0.837
HIP  CYS   0.30870   -60.985   -61.567     2.985     2.429
HIP  CYS   0.60855   -60.883   178.547     3.031     1.931
HIP  CYS   0.00051  -170.203   -74.417     3.524     7.226
HIP  CYS   0.03301  -174.628  -178.740     2.932     5.255
HIP  GLN   0.00101    80.784   -63.517     0.985     0.797
HIP  GLN   0.00017    59.925    72.178     4.091     8.843
HIP  GLN   0.00126    71.885  -178.004     9.856     6.542
HIP  GLN   0.00060  -170.582   -72.959     0.492     1.570
HIP  GLN   0.05093   -63.460   -60.580     4.476     2.646
HIP  GLN   0.01465   -77.910    65.597     2.454     0.768
HIP  GLN   0.04710  -177.835    63.357     1.293     0.706
HIP  GLN   0.88124   -60.571   178.537     2.173     1.451
HIP  GLN   0.00304  -172.986   178.527     5.443    10.038
HIP  GLU   0.00017    79.976   -61.777     2.455     4.101
HIP  GLU   0.00124    79.091   176.458     1.478     0.736
HIP  GLU   0.00028    57.427    69.324     3.269     3.827
HIP  GLU   0.01745   -75.620    67.651     4.954     5.017
HIP  GLU   0.22252  -177.515    62.971     1.447     0.640
HIP  GLU   0.00097  -169.035   165.210     7.919    12.244
HIP  GLU   0.66676   -62.622   176.767     3.176     2.266
HIP  GLU   0.08978   -58.860   -59.566     3.766     1.059
HIP  GLU   0.00081  -170.087   -72.559     1.259     1.848
HIP  GLY   0.00026    77.489   -60.699     5.134     6.583
HIP  GLY   0.00132    57.897    68.877     5.098     5.359
HIP  GLY   0.00452    75.340   177.826     9.546     4.813
HIP  GLY   0.14848   -62.766   -61.653     4.446     2.861
HIP  GLY   0.00200  -166.977   -74.074     8.893     6.697
HIP  GLY   0.03598   -78.370    65.954     2.579     2.779
HIP  GLY   0.11830  -176.242    62.973     1.639     1.121
HIP  GLY   0.65869   -61.263   178.324     2.608     1.678
HIP  GLY   0.03044  -175.292   179.568     3.499     9.709
HIP  HID   0.00025    63.706    71.077     6.998     7.343
HIP  HID   0.00190    79.769   -63.485     1.648     1.856
HIP  HID   0.00096    65.522  -171.741     8.608     8.210
HIP  HID   0.01704   -73.881    66.666     3.268     1.613
HIP  HID   0.00733  -175.843    61.318     2.551     5.193
HIP  HID   0.00508  -168.529   -80.986     3.798     5.561
HIP  HID   0.04533  -176.461  -176.530     1.140     1.506
HIP  HID   0.51458   -61.242   -61.741     1.766     1.760
HIP  HID   0.40752   -61.179   179.046     4.213     1.836
HIP  HIE   0.00012    64.467    69.911    10.594     5.698
HIP  HIE   0.00268    80.017   -63.768     1.661     0.900
HIP  HIE   0.00172    64.562  -173.908    10.235     5.897
HIP  HIE   0.02021  -177.441    62.735     1.771     2.284
HIP  HIE   0.01599   -75.281    65.743     2.896     1.135
HIP  HIE   0.07665  -176.635  -176.858     1.752     1.408
HIP  HIE   0.00087  -170.218   -81.680     6.336    10.857
HIP  HIE   0.00000  -139.847   -62.019     1.000     1.000
HIP  HIE   0.59187   -60.876   -61.309     1.730     1.391
HIP  HIE   0.28988   -61.594   178.932     5.425     2.371
HIP  HIP   0.00006    73.250   -55.081     1.355     2.786
HIP  HIP   0.00165    61.771    73.495     2.449     4.813
HIP  HIP   0.00374    79.395   177.118     4.521     4.662
HIP  HIP   0.05584   -62.824   -61.123     5.105     2.192
HIP  HIP   0.00092  -171.646   -76.911     1.475     5.704
HIP  HIP   0.08491  -176.319    63.655     1.398     0.894
HIP  HIP   0.02113  -176.596   179.845     2.852    11.636
HIP  HIP   0.81317   -61.256   178.414     2.579     1.540
HIP  HIP   0.01857   -77.782    65.726     3.052     1.595
HIP  ILE   0.00225    81.344   176.764     1.325     0.658
HIP  ILE   0.00083    60.406    71.060     3.162     4.017
HIP  ILE   0.00000    72.990   -51.551     1.000     1.000
HIP  ILE   0.01479   -78.462    66.424     2.587     4.370
HIP  ILE   0.07229  -177.341    63.177     1.662     0.730
HIP  ILE   0.00063  -170.422   158.170     6.905    10.867
HIP  ILE   0.89478   -60.389   178.565     2.056     1.441
HIP  ILE   0.00039  -170.398   -72.922     1.523     2.307
HIP  ILE   0.01403   -71.753   -56.971     2.036     1.628
HIP  LEU   0.00017    59.287    69.753     7.878     1.572
HIP  LEU   0.00128    78.413   -62.822     2.352     1.653
HIP  LEU   0.00034    66.363  -176.053    11.936     7.666
HIP  LEU   0.02107   -74.358    66.550     3.680     1.387
HIP  LEU   0.03267  -175.797    63.033     2.242     1.179
HIP  LEU   0.04075  -177.546  -176.498     1.329     0.713
HIP  LEU   0.00152  -163.336   -71.116     3.097     4.826
HIP  LEU   0.37322   -60.365   -61.288     2.644     1.941
HIP  LEU   0.52898   -61.661   178.363     3.216     2.269
HIP  LYS   0.00030    80.786   -63.296     0.965     1.580
HIP  LYS   0.00016    62.709    72.442     5.331     7.882
HIP  LYS   0.00106    75.280   179.752     9.154     6.673
HIP  LYS   0.10197   -62.110   -60.873     4.100     1.527
HIP  LYS   0.00116  -170.730   -74.461     1.350     4.940
HIP  LYS   0.01160   -77.608    65.822     2.582     0.522
HIP  LYS   0.05596  -176.941    63.633     1.029     0.526
HIP  LYS   0.82101   -61.061   178.286     1.661     1.321
HIP  LYS   0.00679  -174.244   175.898     3.186    13.386
HIP  MET   0.00027    81.624   -62.398     1.170     1.359
HIP  MET   0.00013    56.031    67.418     2.461     4.597
HIP  MET   0.00096    63.010  -179.538    15.251     4.252
HIP  MET   0.01546  -176.229    62.402     0.803     1.138
HIP  MET   0.01149   -77.255    66.190     4.653     2.345
HIP  MET   0.31025   -60.353   -61.365     2.473     2.022
HIP  MET   0.63948   -61.372   178.208     2.477     1.762
HIP  MET   0.02173  -177.696  -176.632     0.880     1.769
HIP  MET   0.00024  -167.128   -75.629     9.134     8.396
HIP  PHE   0.00129    80.302   -62.593     2.858     3.295
HIP  PHE   0.00162    58.953    71.867     4.176     7.510
HIP  PHE   0.00353    77.103   178.189     6.834     4.632
HIP  PHE   0.33324   -60.376   -61.097     2.650     1.244
HIP  PHE   0.00068  -168.532   -72.441     5.465     6.778
HIP  PHE   0.04527  -177.087    63.123     2.113     1.424
HIP  PHE   0.01672   -76.402    67.282     4.087     5.048
HIP  PHE   0.56499   -60.867   178.142     2.825     1.937
HIP  PHE   0.03266  -176.732  -177.623     2.130     4.950
HIP  PHE   0.00002  -136.568   177.282     1.000     1.000
HIP  PRO   0.00089    80.193   -62.569     3.057     3.069
HIP  PRO   0.00105    56.372    70.481     5.299     7.213
HIP  PRO   0.00528    79.121   177.368     5.388     5.100
HIP  PRO   0.17459   -62.365   -60.900     5.486     0.924
HIP  PRO   0.00075  -167.524   -73.705     7.212    10.618
HIP  PRO   0.04215   -79.789    66.009     3.117     3.337
HIP  PRO   0.07421  -176.276    64.127     3.071     3.316
HIP  PRO   0.68312   -64.073   177.125     2.972     1.746
HIP  PRO   0.01796  -174.098   179.568     5.852     8.877
HIP  SER   0.00007    73.546    72.203     1.362     1.439
HIP  SER   0.00234    80.256   -63.518     1.255     0.621
HIP  SER   0.00089    59.928  -170.349     5.293     4.682
HIP  SER   0.01791   -73.304    66.528     2.444     1.029
HIP  SER   0.00342  -174.907    59.469     2.688     4.959
HIP  SER   0.00137  -167.140   -77.805     5.970     9.978
HIP  SER   0.05263  -175.831  -177.666     1.725     4.794
HIP  SER   0.69321   -61.789   -62.291     1.951     2.057
HIP  SER   0.22816   -62.744   178.660     5.278     2.964
HIP  THR   0.00261    80.157   -62.969     2.153     0.749
HIP  THR   0.00038    58.320    68.484     6.608     4.313
HIP  THR   0.00277    67.950  -178.923    13.839     6.944
HIP  THR   0.41800   -60.422   -61.404     2.735     1.922
HIP  THR   0.00119  -165.024   -72.489     5.565     8.598
HIP  THR   0.01529   -74.467    67.971     6.165     3.326
HIP  THR   0.01859  -174.604    62.079     2.116     1.751
HIP  THR   0.49551   -61.595   178.722     3.065     2.177
HIP  THR   0.04565  -177.197  -177.067     1.712     3.267
HIP  TRP   0.00056    81.263   -62.855     2.081     2.738
HIP  TRP   0.00128    57.797    69.140     4.019     5.965
HIP  TRP   0.00175    77.196   177.750     7.142     4.409
HIP  TRP   0.13609   -62.620   -61.250     3.579     2.336
HIP  TRP   0.00003  -121.234   -61.555     9.141     5.295
HIP  TRP   0.00054  -170.827   -73.981     1.926     3.897
HIP  TRP   0.03630  -176.878    63.094     1.166     0.731
HIP  TRP   0.00833  -173.616   178.061     4.815    10.322
HIP  TRP   0.02463   -76.729    67.955     4.640     5.142
HIP  TRP   0.00001  -121.375    62.639     1.000     1.000
HIP  TRP   0.79048   -60.816   178.138     2.630     1.616
HIP  TRP   0.00001  -115.700   175.145     1.000     1.000
HIP  TYR   0.00012    66.112    71.769     5.627     5.055
HIP  TYR   0.00514    79.908   -61.492     1.303     2.356
HIP  TYR   0.00148    58.677  -172.810     5.440     4.632
HIP  TYR   0.00641  -177.118    62.182     4.595     8.183
HIP  TYR   0.02514   -72.137    67.490     2.172     2.119
HIP  TYR   0.04837  -176.131  -177.036     1.692     1.334
HIP  TYR   0.00152  -169.628   -79.820     6.988    10.625
HIP  TYR   0.62981   -61.051   -61.977     1.955     1.691
HIP  TYR   0.28201   -60.429   179.020     5.325     2.740
HIP  VAL   0.00153    79.058   -63.418     1.575     1.335
HIP  VAL   0.00130    57.707    67.083     4.007     3.937
HIP  VAL   0.00155    73.762  -179.866    10.770     7.218
HIP  VAL   0.01394   -76.385    65.954     3.384     0.880
HIP  VAL   0.01792  -175.407    62.190     1.520     2.204
HIP  VAL   0.32761   -61.384   -61.829     2.048     1.982
HIP  VAL   0.00230  -166.504   -75.486     5.552     8.249
HIP  VAL   0.58839   -60.874   178.549     3.763     2.371
HIP  VAL   0.04544  -176.479  -176.770     1.122     2.479
ILE  ALA   0.00691    78.832   -63.015     1.665     0.878
ILE  ALA   0.00072    58.861    68.465     6.531     4.352
ILE  ALA   0.00349    69.386  -177.641    12.729     7.562
ILE  ALA   0.02803   -74.033    69.612     4.687     7.693
ILE  ALA   0.00001  -125.030    65.154     4.063     0.552
ILE  ALA   0.02975  -176.490    62.644     1.553     2.752
ILE  ALA   0.09364  -176.516  -176.815     1.512     1.960
ILE  ALA   0.00235  -169.509   -80.798     6.940    11.476
ILE  ALA   0.00000  -124.905   -58.884     1.000     1.000
ILE  ALA   0.52425   -61.314   -62.235     3.503     2.692
ILE  ALA   0.31085   -62.042   178.565     4.470     3.550
ILE  ARG   0.00104    79.893   -63.236     1.629     0.892
ILE  ARG   0.00023    64.135  -173.694    10.916     6.687
ILE  ARG   0.00005    56.939    72.823     1.000     1.000
ILE  ARG   0.00792   -76.247    66.005     4.090     1.440
ILE  ARG   0.01520  -176.472    62.449     1.803     2.772
ILE  ARG   0.00104  -164.271   -72.265     5.875    10.769
ILE  ARG   0.03406  -176.996  -177.004     1.188     0.938
ILE  ARG   0.35595   -61.933   -62.462     2.540     2.473
ILE  ARG   0.58449   -60.325   178.735     3.372     2.031
ILE  ASN   0.06586  -176.785    63.400     0.714     0.412
ILE  ASN   0.01544   -77.244    68.010     3.889     6.546
ILE  ASN   0.00033    55.786    67.263     1.798     2.830
ILE  ASN   0.00002    76.904   -59.702     6.006     6.326
ILE  ASN   0.09433   -62.700   -62.226     3.299     3.251
ILE  ASN   0.00026  -171.819   -75.469     1.092     4.173
ILE  ASN   0.81461   -61.789   177.265     3.127     2.518
ILE  ASN   0.00252    78.566   176.759     1.069     0.275
ILE  ASN   0.00664  -176.415  -179.364     3.446    11.565
ILE  ASP   0.00382    78.332   -63.157     0.566     0.381
ILE  ASP   0.00102    56.028  -171.851     3.180     2.840
ILE  ASP   0.00001    72.733    74.026     1.000     1.000
ILE  ASP   0.01751   -71.626    68.943     3.731     2.450
ILE  ASP   0.00003  -122.502    63.999     4.503     1.442
ILE  ASP   0.00558  -176.854    61.494     1.778     3.789
ILE  ASP   0.08845  -177.143  -177.018     1.193     0.658
ILE  ASP   0.00066  -173.590   -87.895     6.110    10.016
ILE  ASP   0.75028   -62.458   -63.118     2.998     2.412
ILE  ASP   0.13263   -62.478   179.281     5.715     4.769
ILE  CYS   0.00100    80.222   -63.164     1.778     0.877
ILE  CYS   0.00071    75.962   178.188     6.868     4.300
ILE  CYS   0.00026    53.392    66.592     5.352     2.787
ILE  CYS   0.03448  -176.450    62.969     1.138     1.003
ILE  CYS   0.01022   -74.991    67.773     3.900     5.580
ILE  CYS   0.34975   -61.891   -62.345     2.945     2.677
ILE  CYS   0.57866   -62.386   177.215     3.406     2.615
ILE  CYS   0.00048  -173.825   -85.241     2.273     8.041
ILE  CYS   0.02443  -176.798  -177.414     1.452     2.089
ILE  GLN   0.00052    56.639    68.792     2.344     3.634
ILE  GLN   0.00080    77.662   178.816     8.340     5.529
ILE  GLN   0.05461  -177.344    63.297     0.510     0.477
ILE  GLN   0.01001   -78.046    66.560     2.025     3.542
ILE  GLN   0.00015  -171.366   -73.806     0.988     1.393
ILE  GLN   0.06280   -61.703   -60.595     4.109     2.279
ILE  GLN   0.86826   -61.555   177.508     2.479     2.131
ILE  GLN   0.00285  -176.057  -179.814     3.853    12.062
ILE  GLU   0.00212    78.258   -63.104     0.633     0.332
ILE  GLU   0.00060    56.788    69.148     4.285     2.015
ILE  GLU   0.00134    68.750  -178.743    13.541     5.883
ILE  GLU   0.07818  -177.106    63.053     1.115     1.026
ILE  GLU   0.01805   -75.621    68.033     3.921     4.798
ILE  GLU   0.00066  -173.408   -85.125     2.595     8.895
ILE  GLU   0.03182  -176.516  -177.287     0.887     3.974
ILE  GLU   0.20106   -63.408   -64.068     2.846     2.849
ILE  GLU   0.66618   -61.903   177.356     3.966     2.965
ILE  GLY   0.00290    79.184   -63.151     1.850     1.555
ILE  GLY   0.00185    56.037    69.560     3.341     2.200
ILE  GLY   0.00404    73.161   179.420    10.018     5.160
ILE  GLY   0.08358  -176.809    63.272     0.530     0.921
ILE  GLY   0.02261   -75.745    67.619     4.008     5.399
ILE  GLY   0.00142  -170.809   -83.606     5.505     9.675
ILE  GLY   0.04631  -176.240  -177.348     1.828     3.356
ILE  GLY   0.37803   -62.073   -62.599     2.976     2.666
ILE  GLY   0.45927   -61.771   178.181     4.155     2.624
ILE  HID   0.00179    79.127   176.692     1.350     0.956
ILE  HID   0.00103    58.428    70.736     2.601     2.794
ILE  HID   0.01453   -77.983    66.940     2.718     4.839
ILE  HID   0.06663  -177.117    63.125     0.876     0.502
ILE  HID   0.00049  -171.447   155.280     5.677     9.256
ILE  HID   0.90340   -60.374   178.493     2.424     1.723
ILE  HID   0.00027  -170.725   -73.740     0.953     1.720
ILE  HID   0.01187   -71.538   -56.655     1.356     1.534
ILE  HIE   0.02001   -70.474   -55.488     1.355     1.918
ILE  HIE   0.00085  -170.549   -73.466     2.248     2.453
ILE  HIE   0.84397   -61.658   177.354     2.948     2.225
ILE  HIE   0.02434   -76.986    67.977     3.621     6.798
ILE  HIE   0.10617  -176.901    62.809     0.733     0.808
ILE  HIE   0.00062  -170.680   156.979     7.379    11.162
ILE  HIE   0.00003    72.364   -52.197     0.478     0.669
ILE  HIE   0.00233    78.758   176.587     1.702     0.547
ILE  HIE   0.00169    57.248    71.034     4.082     6.213
ILE  HIP   0.00225    81.344   176.764     1.325     0.658
ILE  HIP   0.00083    60.406    71.060     3.162     4.017
ILE  HIP   0.00000    72.990   -51.551     1.000     1.000
ILE  HIP   0.01479   -78.462    66.424     2.587     4.370
ILE  HIP   0.07229  -177.341    63.177     1.662     0.730
ILE  HIP   0.00063  -170.422   158.170     6.905    10.867
ILE  HIP   0.89478   -60.389   178.565     2.056     1.441
ILE  HIP   0.00039  -170.398   -72.922     1.523     2.307
ILE  HIP   0.01403   -71.753   -56.971     2.036     1.628
ILE  ILE   0.00003    72.742   -51.993     0.228     0.456
ILE  ILE   0.00278    78.267   176.384     0.769     0.386
ILE  ILE   0.00142    57.777    72.459     1.299     2.723
ILE  ILE   0.00912   -78.379    66.211     1.673     2.906
ILE  ILE   0.19346  -177.984    63.438     0.543     0.340
ILE  ILE   0.00155  -171.787   156.020     6.028     9.452
ILE  ILE   0.77209   -62.070   176.954     3.267     2.400
ILE  ILE   0.00050  -170.516   -72.469     1.544     1.929
ILE  ILE   0.01905   -70.516   -55.411     1.311     1.449
ILE  LEU   0.00058    79.293   -62.981     1.590     1.889
ILE  LEU   0.00032    59.764    73.602     7.007     9.138
ILE  LEU   0.00215    73.804   178.886    11.009     5.502
ILE  LEU   0.01433   -73.894    67.907     4.385     1.535
ILE  LEU   0.03441  -177.410    63.219     1.315     1.280
ILE  LEU   0.47609   -63.357   -63.736     3.048     2.943
ILE  LEU   0.44231   -63.870   175.783     3.086     2.479
ILE  LEU   0.00025  -166.643   -76.467     6.130    10.380
ILE  LEU   0.02957  -177.659  -177.060     1.664     1.851
ILE  LYS   0.00027    78.347   -62.819     2.115     2.351
ILE  LYS   0.00010    57.177    69.405     5.440     1.420
ILE  LYS   0.00135    73.598   178.971     9.751     5.706
ILE  LYS   0.03689  -177.394    63.025     0.954     1.269
ILE  LYS   0.01539   -74.439    67.540     5.149     2.754
ILE  LYS   0.00033  -161.999   -67.286     4.309     2.928
ILE  LYS   0.34377   -62.049   -62.754     3.203     2.981
ILE  LYS   0.04623  -177.559  -176.481     0.544     0.781
ILE  LYS   0.55566   -61.939   177.777     3.226     2.586
ILE  MET   0.00227    79.340   -62.673     1.330     1.245
ILE  MET   0.00035    56.526  -171.438     2.086     2.460
ILE  MET   0.00001    72.819    72.922     1.000     1.000
ILE  MET   0.00044  -170.561    51.615     1.756     2.367
ILE  MET   0.00744   -70.693    68.478     1.396     1.645
ILE  MET   0.76034   -61.546   -62.648     2.848     2.679
ILE  MET   0.16698   -64.317   176.841     5.182     3.748
ILE  MET   0.06158  -177.397  -176.803     1.181     0.764
ILE  MET   0.00060  -165.006   -73.604     7.960    12.687
ILE  PHE   0.00186    78.108   -63.138     1.307     2.184
ILE  PHE   0.00040    56.666    67.721     5.198     6.572
ILE  PHE   0.00457    75.875   178.102     7.725     3.954
ILE  PHE   0.04331   -65.673   -63.463     3.719     5.292
ILE  PHE   0.00157  -171.132   -76.830     4.517     8.934
ILE  PHE   0.00001  -128.720   -58.007     1.000     1.000
ILE  PHE   0.14054  -177.121    63.194     0.916     0.852
ILE  PHE   0.01088   -75.595    69.200     4.643     7.506
ILE  PHE   0.77575   -61.930   177.257     2.793     2.165
ILE  PHE   0.02111  -176.484  -178.183     3.711     7.597
ILE  PRO   0.00004    67.143    72.775    10.742     0.560
ILE  PRO   0.00229    79.628   -63.707     1.875     1.697
ILE  PRO   0.00154    58.286  -171.495     6.300     4.007
ILE  PRO   0.00916  -174.644    62.797     2.878     4.313
ILE  PRO   0.02021   -75.042    65.901     3.393     4.111
ILE  PRO   0.06013  -176.062  -175.708     2.890     3.338
ILE  PRO   0.21425   -64.967   177.629     5.569     4.122
ILE  PRO   0.69151   -63.141   -62.426     3.520     2.020
ILE  PRO   0.00088  -161.979   -70.481     6.822    10.611
ILE  SER   0.00043    78.083   -63.296     1.233     0.610
ILE  SER   0.00021    57.825    69.100     2.560     2.290
ILE  SER   0.00097    70.243  -179.697    12.659     6.330
ILE  SER   0.04299  -176.796    62.975     0.869     1.377
ILE  SER   0.01163   -74.426    68.462     4.847     4.907
ILE  SER   0.00060  -170.188   -79.407     5.220     9.827
ILE  SER   0.04336  -176.154  -177.090     1.312     2.133
ILE  SER   0.34669   -61.854   -62.580     3.046     2.696
ILE  SER   0.55312   -62.160   177.430     3.115     2.515
ILE  THR   0.00001    71.539   -54.722     0.941     2.374
ILE  THR   0.00263    79.587   177.084     1.501     1.618
ILE  THR   0.00045    55.145    67.697     2.088     1.889
ILE  THR   0.01436   -76.504    68.377     3.215     5.670
ILE  THR   0.11846  -176.779    62.978     1.269     0.608
ILE  THR   0.00054  -165.636   165.167     7.809    11.865
ILE  THR   0.85531   -62.191   177.077     3.052     2.321
ILE  THR   0.00032  -170.822   -73.782     1.184     1.157
ILE  THR   0.00792   -69.959   -54.484     2.135     2.173
ILE  TRP   0.00329    77.428   -62.186     1.308     1.823
ILE  TRP   0.00014    59.629    70.103     5.895     3.005
ILE  TRP   0.00130    59.833  -176.815    11.269     5.142
ILE  TRP   0.02885  -176.804    63.085     0.825     1.096
ILE  TRP   0.00957   -72.500    68.560     5.068     3.247
ILE  TRP   0.38737   -61.042   -62.385     2.589     2.151
ILE  TRP   0.00057  -174.891   -88.869     1.647     2.377
ILE  TRP   0.00001  -128.154   -60.711     8.536     1.598
ILE  TRP   0.50987   -62.844   176.455     2.464     2.241
ILE  TRP   0.05902  -178.638  -176.940     2.740     2.060
ILE  TYR   0.00006    65.925    70.328     9.234     3.749
ILE  TYR   0.00453    78.352   -63.152     0.917     0.920
ILE  TYR   0.00146    57.613  -173.843     7.861     4.455
ILE  TYR   0.01146   -70.766    70.441     3.396     6.000
ILE  TYR   0.00002  -131.393    66.583     2.322     0.242
ILE  TYR   0.04006  -177.350    63.113     0.562     1.070
ILE  TYR   0.00183  -169.273   -79.731     7.418    11.250
ILE  TYR   0.08788  -176.660  -176.891     1.257     2.060
ILE  TYR   0.67072   -62.162   -63.232     2.425     2.142
ILE  TYR   0.18199   -62.828   178.333     5.467     4.228
ILE  VAL   0.00234    78.245   -63.087     1.051     1.207
ILE  VAL   0.00124    57.807    71.390     2.528     2.901
ILE  VAL   0.00348    75.657   177.880     8.263     4.377
ILE  VAL   0.11304   -62.807   -62.751     3.504     3.487
ILE  VAL   0.00088  -170.320   -76.455     4.402     7.809
ILE  VAL   0.00007  -124.456   -58.859     1.000     1.000
ILE  VAL   0.09724  -177.491    63.147     1.134     0.704
ILE  VAL   0.02496   -75.271    68.468     4.288     5.681
ILE  VAL   0.02880  -177.267  -178.767     1.841     8.177
ILE  VAL   0.72795   -61.420   177.675     3.189     2.701
LEU  ALA   0.00064    57.997    66.561     6.076     5.119
LEU  ALA   0.00427    78.598   -63.212     1.783     1.086
LEU  ALA   0.00194    65.269  -174.970    11.992     5.572
LEU  ALA   0.02933   -73.708    68.891     4.435     6.839
LEU  ALA   0.04867  -176.442    62.787     1.214     1.998
LEU  ALA   0.00001  -127.539    65.244     1.000     1.000
LEU  ALA   0.62756   -61.192   -61.693     2.430     2.145
LEU  ALA   0.00275  -167.055   -74.117     5.907     8.360
LEU  ALA   0.20315   -61.547   179.373     5.455     5.474
LEU  ALA   0.08167  -176.534  -177.251     1.298     3.440
LEU  ARG   0.00037    79.958   -61.969     2.511     1.155
LEU  ARG   0.00006    61.061    70.840     6.217     2.021
LEU  ARG   0.00154    73.737   178.609    11.656     5.119
LEU  ARG   0.03991  -177.117    63.218     1.303     1.405
LEU  ARG   0.02143   -75.674    66.248     4.161     2.003
LEU  ARG   0.15463   -61.160   -62.009     3.312     2.636
LEU  ARG   0.00013  -163.709   -68.372     5.679     6.934
LEU  ARG   0.01454  -177.503  -177.146     1.678     4.165
LEU  ARG   0.76740   -60.980   178.143     2.549     1.967
LEU  ASN   0.00270    78.533   -63.335     1.542     0.238
LEU  ASN   0.00042    59.842    69.846     9.585     2.669
LEU  ASN   0.00130    67.301  -177.248    10.959     6.336
LEU  ASN   0.01700   -71.565    67.609     1.267     1.171
LEU  ASN   0.01047  -176.478    63.145     1.762     2.708
LEU  ASN   0.67022   -61.407   -62.168     2.407     2.306
LEU  ASN   0.25150   -62.946   177.983     4.848     4.169
LEU  ASN   0.00045  -166.679   -77.193     7.169    11.800
LEU  ASN   0.04594  -176.497  -176.937     1.097     1.024
LEU  ASP   0.00828    79.259   -63.590     1.461     1.172
LEU  ASP   0.00009    54.867    66.123    10.896     4.345
LEU  ASP   0.00111    66.565  -177.121    11.993     6.460
LEU  ASP   0.01549  -176.453    62.608     0.894     1.858
LEU  ASP   0.01493   -71.201    68.915     3.560     3.319
LEU  ASP   0.63158   -61.153   -61.898     2.447     2.260
LEU  ASP   0.24266   -62.904   178.796     5.862     3.805
LEU  ASP   0.00028  -173.900   -86.941     3.791     8.782
LEU  ASP   0.08558  -176.994  -178.106     1.032     1.574
LEU  CYS   0.00038    54.674    63.300     2.472     2.906
LEU  CYS   0.00099    78.941   -63.783     0.998     0.973
LEU  CYS   0.00133    78.360   177.742     6.007     4.568
LEU  CYS   0.06895  -176.670    62.764     1.051     0.977
LEU  CYS   0.01270   -75.401    69.980     4.465     8.348
LEU  CYS   0.00031  -169.221   -75.348     4.504     6.827
LEU  CYS   0.00420  -176.534  -179.333     1.634    10.659
LEU  CYS   0.20912   -62.266   -62.370     2.812     2.490
LEU  CYS   0.70202   -62.091   177.350     3.173     2.545
LEU  GLN   0.00013    56.269    65.404     3.201     4.234
LEU  GLN   0.00027    78.858   -62.760     1.992     2.949
LEU  GLN   0.03871  -177.068    62.698     1.197     1.037
LEU  GLN   0.01535   -77.478    66.248     2.042     2.273
LEU  GLN   0.00011  -169.633   -72.892     2.781     1.045
LEU  GLN   0.30648   -62.561   -63.020     2.674     2.645
LEU  GLN   0.62161   -61.806   177.491     2.539     2.611
LEU  GLN   0.00082    78.517   176.487     2.126     0.715
LEU  GLN   0.01651  -176.711  -177.907     1.613     4.782
LEU  GLU   0.00004    72.100   -53.066     1.108     1.284
LEU  GLU   0.00243    79.023   176.420     1.608     1.149
LEU  GLU   0.00070    56.568    69.493     6.529    11.267
LEU  GLU   0.02523   -77.559    67.452     2.665     5.176
LEU  GLU   0.06184  -176.364    62.212     0.927     1.151
LEU  GLU   0.00036  -172.741   154.173     6.121     9.569
LEU  GLU   0.88921   -61.012   177.878     2.542     2.184
LEU  GLU   0.01993   -70.230   -55.445     1.739     2.236
LEU  GLU   0.00026  -171.052   -74.305     1.144     1.699
LEU  GLU   0.00001  -127.615   -57.955     1.000     1.000
LEU  GLY   0.00005    75.897   -58.619     3.404     7.048
LEU  GLY   0.00192    56.569    67.534     2.765     2.991
LEU  GLY   0.00483    77.780   177.037     4.982     3.779
LEU  GLY   0.04008   -64.909   -59.449     6.794     3.089
LEU  GLY   0.00037  -167.268   -72.149     6.972     7.131
LEU  GLY   0.06301  -176.455    62.771     0.702     0.918
LEU  GLY   0.02665   -77.777    66.819     2.422     4.393
LEU  GLY   0.84803   -61.245   177.855     2.178     1.945
LEU  GLY   0.01505  -176.071  -178.098     5.433    11.338
LEU  HID   0.00002    68.323    70.754    10.265     3.198
LEU  HID   0.00315    78.540   -63.708     0.892     0.743
LEU  HID   0.00176    59.742  -172.648     9.391     4.409
LEU  HID   0.01261   -72.289    67.311     2.772     1.052
LEU  HID   0.00762  -175.982    60.716     2.202     4.156
LEU  HID   0.75523   -62.063   -62.817     2.432     2.493
LEU  HID   0.14711   -62.636   179.277     5.785     4.085
LEU  HID   0.07149  -176.883  -176.682     0.548     0.211
LEU  HID   0.00101  -170.461   -83.394     6.120    10.202
LEU  HIE   0.00005    58.865    64.947     8.364     4.805
LEU  HIE   0.00544    77.708   -64.083     2.645     0.374
LEU  HIE   0.00194    63.960  -173.484    13.116     9.364
LEU  HIE   0.02706  -177.051    62.780     0.932     1.508
LEU  HIE   0.01711   -73.792    67.925     4.517     3.425
LEU  HIE   0.55992   -60.910   -61.719     2.736     2.297
LEU  HIE   0.30489   -62.964   178.163     5.280     3.901
LEU  HIE   0.00063  -173.198   -84.900     3.204     8.081
LEU  HIE   0.08296  -177.484  -177.249     0.998     1.082
LEU  HIP   0.00017    59.287    69.753     7.878     1.572
LEU  HIP   0.00128    78.413   -62.822     2.352     1.653
LEU  HIP   0.00034    66.363  -176.053    11.936     7.666
LEU  HIP   0.02107   -74.358    66.550     3.680     1.387
LEU  HIP   0.03267  -175.797    63.033     2.242     1.179
LEU  HIP   0.04075  -177.546  -176.498     1.329     0.713
LEU  HIP   0.00152  -163.336   -71.116     3.097     4.826
LEU  HIP   0.37322   -60.365   -61.288     2.644     1.941
LEU  HIP   0.52898   -61.661   178.363     3.216     2.269
LEU  ILE   0.00058    79.293   -62.981     1.590     1.889
LEU  ILE   0.00032    59.764    73.602     7.007     9.138
LEU  ILE   0.00215    73.804   178.886    11.009     5.502
LEU  ILE   0.01433   -73.894    67.907     4.385     1.535
LEU  ILE   0.03441  -177.410    63.219     1.315     1.280
LEU  ILE   0.47609   -63.357   -63.736     3.048     2.943
LEU  ILE   0.44231   -63.870   175.783     3.086     2.479
LEU  ILE   0.00025  -166.643   -76.467     6.130    10.380
LEU  ILE   0.02957  -177.659  -177.060     1.664     1.851
LEU  LEU   0.00099    77.380   -63.201     1.368     2.416
LEU  LEU   0.00061    55.257    66.273     1.077     5.025
LEU  LEU   0.00467    75.056   178.414     8.514     4.481
LEU  LEU   0.00065  -170.992   -72.885     1.800     2.482
LEU  LEU   0.17715   -61.705   -61.387     3.896     2.819
LEU  LEU   0.06090  -177.767    62.362     2.000     1.165
LEU  LEU   0.02169   -77.364    66.644     2.117     2.744
LEU  LEU   0.71398   -61.886   177.325     3.228     2.509
LEU  LEU   0.01936  -177.114  -176.786     3.041     2.269
LEU  LYS   0.00023    59.902    69.742     7.445     1.959
LEU  LYS   0.00136    80.253   -64.152     1.367     0.479
LEU  LYS   0.00147    70.573  -174.792    11.340    10.128
LEU  LYS   0.01238   -75.837    66.571     3.631     1.210
LEU  LYS   0.03090  -176.539    63.303     0.802     1.209
LEU  LYS   0.39050   -60.121   -60.752     1.696     1.191
LEU  LYS   0.51816   -61.577   178.294     3.534     2.077
LEU  LYS   0.00007  -176.475   -91.347     0.661     0.511
LEU  LYS   0.04492  -176.291  -178.068     1.482     4.012
LEU  MET   0.00026    78.405   -63.957     2.220     0.756
LEU  MET   0.00011    56.350    71.417     0.793     0.246
LEU  MET   0.00084    70.881  -177.661     9.828     7.174
LEU  MET   0.00828   -72.350    67.553     3.368     1.222
LEU  MET   0.02795  -178.265    62.731     1.498     1.314
LEU  MET   0.37208   -61.950   -62.532     2.537     2.502
LEU  MET   0.57065   -61.514   177.893     3.249     2.279
LEU  MET   0.00043  -172.529   -81.044     3.768    11.414
LEU  MET   0.01940  -177.513  -177.165     2.455     2.864
LEU  PHE   0.00051    78.074   -62.806     2.193     3.741
LEU  PHE   0.00062    56.897    69.539     3.879     2.805
LEU  PHE   0.00407    73.736   178.892     9.981     5.017
LEU  PHE   0.12159  -176.528    62.443     1.481     1.432
LEU  PHE   0.01583   -76.755    67.199     3.268     3.999
LEU  PHE   0.08231   -63.041   -60.970     4.899     3.180
LEU  PHE   0.00088  -166.880   -73.674     6.125    10.486
LEU  PHE   0.00001  -126.423   -58.763     1.000     1.000
LEU  PHE   0.75062   -61.782   177.579     3.518     2.513
LEU  PHE   0.02357  -176.477  -178.271     3.253     7.029
LEU  PRO   0.00057    78.827   -62.496     3.380     2.465
LEU  PRO   0.00120    55.277    66.241     3.546     5.180
LEU  PRO   0.00877    78.756   176.940     4.048     2.158
LEU  PRO   0.23599   -62.740   -62.150     5.011     2.409
LEU  PRO   0.00159  -158.290   -67.885    18.473     6.933
LEU  PRO   0.06642  -174.451    65.108     3.657     4.420
LEU  PRO   0.03261   -78.535    67.641     3.594     6.724
LEU  PRO   0.03066  -176.694  -176.969     4.465     4.034
LEU  PRO   0.62219   -63.775   176.979     3.283     2.197
LEU  SER   0.00146    78.270   -63.317     1.290     1.734
LEU  SER   0.00023    55.995    68.661     5.087     3.868
LEU  SER   0.00370    77.001   177.075     3.735     2.851
LEU  SER   0.03612  -176.480    63.135     0.679     0.551
LEU  SER   0.02073   -76.311    67.077     3.413     3.481
LEU  SER   0.28802   -62.673   -63.073     3.138     2.791
LEU  SER   0.00029  -169.099   -73.241     5.289     7.172
LEU  SER   0.62783   -61.541   177.653     2.707     2.302
LEU  SER   0.02161  -176.930  -177.290     1.019     5.289
LEU  THR   0.00471    78.967   -63.150     0.946     0.530
LEU  THR   0.00134    74.494  -179.991    10.976     6.470
LEU  THR   0.03254  -177.127  -177.872     1.910     6.921
LEU  THR   0.52938   -61.357   178.318     3.574     2.563
LEU  THR   0.37636   -60.835   -61.488     2.327     1.779
LEU  THR   0.00028  -163.175   -69.761     5.029     7.105
LEU  THR   0.00044    57.506    67.062     3.338     5.968
LEU  THR   0.01339   -76.225    67.552     4.676     2.800
LEU  THR   0.04157  -175.661    61.287     0.648     0.979
LEU  TRP   0.00026    54.700    66.703     2.223     1.350
LEU  TRP   0.00154    78.179   -62.687     1.585     1.203
LEU  TRP   0.00079    66.185  -177.085    12.878     6.650
LEU  TRP   0.04887  -177.782    63.037     2.108     0.973
LEU  TRP   0.01254   -72.797    69.391     4.992     5.915
LEU  TRP   0.18219   -60.949   -61.283     2.929     2.334
LEU  TRP   0.72180   -62.401   177.334     3.651     2.640
LEU  TRP   0.00051  -169.736   -81.541     9.503    14.689
LEU  TRP   0.03151  -177.290  -178.152     0.969     1.730
LEU  TYR   0.00053    55.454    64.789     6.559     3.766
LEU  TYR   0.00230    78.093   -62.623     2.238     1.643
LEU  TYR   0.00178    67.211  -174.055    10.348     7.186
LEU  TYR   0.01537   -72.884    68.069     3.667     3.305
LEU  TYR   0.02791  -176.092    62.398     1.614     2.172
LEU  TYR   0.00101  -168.618   -78.858     6.756    10.795
LEU  TYR   0.08857  -176.842  -177.432     2.074     2.284
LEU  TYR   0.53281   -61.845   -62.662     2.524     2.340
LEU  TYR   0.32972   -61.049   178.128     3.989     3.099
LEU  VAL   0.00135    79.575   -64.073     2.004     1.371
LEU  VAL   0.00009    57.041    68.536     4.808     1.844
LEU  VAL   0.00261    77.138   177.388     6.085     3.551
LEU  VAL   0.05649  -176.872    63.220     1.113     0.707
LEU  VAL   0.02261   -75.337    68.864     4.190     7.048
LEU  VAL   0.04878  -177.132  -176.913     1.238     1.067
LEU  VAL   0.00183  -168.594   -77.031     7.503    11.379
LEU  VAL   0.19476   -61.815   -62.202     3.227     2.929
LEU  VAL   0.67149   -61.715   177.838     3.931     2.633
LYS  ALA   0.00258    78.764   -63.503     1.536     0.687
LYS  ALA   0.00086    58.343    68.913     4.502     1.914
LYS  ALA   0.00196    74.352   179.031    11.533     5.213
LYS  ALA   0.03041   -74.895    67.121     4.591     1.890
LYS  ALA   0.05372  -176.478    63.276     0.653     0.971
LYS  ALA   0.00291  -170.414   -82.186     4.516     8.837
LYS  ALA   0.04404  -176.756  -176.826     1.125     3.413
LYS  ALA   0.21481   -62.729   -62.707     3.373     2.856
LYS  ALA   0.64870   -61.525   178.079     2.953     2.327
LYS  ARG   0.00002    57.816    70.393     1.737     1.730
LYS  ARG   0.00026    80.227   -63.373     0.991     0.105
LYS  ARG   0.00055    73.402   179.997    10.278     7.399
LYS  ARG   0.02964  -176.887    63.231     1.049     1.201
LYS  ARG   0.00738   -74.233    66.168     3.204     1.358
LYS  ARG   0.30233   -61.031   -61.429     1.793     1.669
LYS  ARG   0.63971   -60.564   178.578     2.252     1.445
LYS  ARG   0.00012  -168.420   -76.213     5.218     9.686
LYS  ARG   0.01999  -176.181  -176.584     0.811     2.942
LYS  ASN   0.00040    78.556   -63.630     1.206     0.517
LYS  ASN   0.00016    56.199    68.439     3.549     0.805
LYS  ASN   0.00151    73.288   179.931    11.996     6.589
LYS  ASN   0.01247   -75.444    66.778     3.777     1.811
LYS  ASN   0.01641  -176.056    63.489     0.787     0.770
LYS  ASN   0.00040  -162.950   -69.468     5.341     2.951
LYS  ASN   0.50936   -61.198   -61.807     2.649     2.269
LYS  ASN   0.05272  -177.263  -176.733     0.961     1.783
LYS  ASN   0.40658   -61.216   178.066     2.638     1.928
LYS  ASP   0.00065    55.729    67.776     3.300     1.845
LYS  ASP   0.00030    81.607   -62.979     0.618     1.105
LYS  ASP   0.00099    78.414   177.287     4.383     5.956
LYS  ASP   0.04044  -176.486    62.831     0.626     0.571
LYS  ASP   0.01516   -77.913    66.429     3.850     4.152
LYS  ASP   0.40148   -61.016   -61.590     1.836     1.329
LYS  ASP   0.46780   -62.185   177.472     3.181     2.384
LYS  ASP   0.00024  -171.576   -76.994     2.904     6.472
LYS  ASP   0.07295  -176.903  -177.024     0.704     2.424
LYS  CYS   0.00053    78.909   -63.543     1.220     1.403
LYS  CYS   0.00042    57.321    70.372     2.335     1.297
LYS  CYS   0.00071    78.465   176.864     4.491     2.763
LYS  CYS   0.01064   -76.269    66.287     2.975     0.674
LYS  CYS   0.03058  -176.880    63.457     0.753     1.097
LYS  CYS   0.21545   -60.936   -61.367     2.264     1.893
LYS  CYS   0.72475   -60.932   178.298     2.694     1.864
LYS  CYS   0.00042  -172.856   -81.732     2.729     9.250
LYS  CYS   0.01649  -176.238  -177.730     0.980     2.814
LYS  GLN   0.00018    77.280   -63.926     0.799     0.293
LYS  GLN   0.00014    60.982    71.031     0.261     0.665
LYS  GLN   0.00062    71.985   179.424    11.803     6.252
LYS  GLN   0.01350   -76.643    66.282     3.764     1.429
LYS  GLN   0.04851  -176.491    63.385     0.964     0.715
LYS  GLN   0.24682   -62.016   -62.471     2.693     2.447
LYS  GLN   0.00009  -167.609   -74.868     6.257     9.466
LYS  GLN   0.68493   -61.012   178.184     1.904     1.695
LYS  GLN   0.00520  -177.345  -176.638     1.663     3.089
LYS  GLU   0.00067    79.667   175.903     1.501     0.669
LYS  GLU   0.00057    53.985    64.029     3.670     4.972
LYS  GLU   0.01848   -78.003    66.290     1.629     2.704
LYS  GLU   0.08440  -176.920    63.016     1.290     0.876
LYS  GLU   0.00030  -172.113   154.078     4.457     6.663
LYS  GLU   0.89160   -61.057   177.746     2.459     2.133
LYS  GLU   0.00359   -70.886   -55.744     1.686     1.898
LYS  GLU   0.00039  -169.095   -70.932     1.776     2.722
LYS  GLY   0.00022    62.012    67.765     8.268     4.313
LYS  GLY   0.00267    80.787   -63.289     1.762     0.782
LYS  GLY   0.00135    59.484  -172.507     6.627     3.990
LYS  GLY   0.01800   -74.837    66.367     2.966     0.609
LYS  GLY   0.03438  -176.907    63.270     1.173     1.227
LYS  GLY   0.00036  -174.552   -89.347     4.765     7.536
LYS  GLY   0.04048  -175.313  -178.332     0.681     1.519
LYS  GLY   0.55854   -61.537   -61.980     2.133     2.104
LYS  GLY   0.34400   -61.802   178.131     4.158     2.453
LYS  HID   0.00003    65.346    69.795     7.999     3.304
LYS  HID   0.00060    79.247   -63.590     1.039     0.206
LYS  HID   0.00017    64.447  -174.252    10.384     6.585
LYS  HID   0.00914   -75.105    66.120     3.440     0.936
LYS  HID   0.03219  -176.744    62.642     1.418     2.586
LYS  HID   0.00070  -174.082   -88.285     2.296     5.543
LYS  HID   0.05277  -176.794  -176.503     0.594     0.899
LYS  HID   0.46910   -61.554   -62.287     1.887     2.065
LYS  HID   0.43531   -61.549   178.193     3.146     2.073
LYS  HIE   0.00152    80.196   -63.521     2.143     0.414
LYS  HIE   0.00064    58.172  -170.774     4.404     6.935
LYS  HIE   0.00003    61.544    72.093     1.000     1.000
LYS  HIE   0.01712  -176.526    62.888     1.152     2.953
LYS  HIE   0.01601   -73.152    66.988     3.348     1.994
LYS  HIE   0.57781   -61.015   -61.800     1.841     1.941
LYS  HIE   0.31329   -61.203   178.269     3.814     2.220
LYS  HIE   0.00068  -168.552   -79.519     8.272    13.539
LYS  HIE   0.07289  -176.915  -176.965     0.991     0.841
LYS  HIP   0.00030    80.786   -63.296     0.965     1.580
LYS  HIP   0.00016    62.709    72.442     5.331     7.882
LYS  HIP   0.00106    75.280   179.752     9.154     6.673
LYS  HIP   0.10197   -62.110   -60.873     4.100     1.527
LYS  HIP   0.00116  -170.730   -74.461     1.350     4.940
LYS  HIP   0.01160   -77.608    65.822     2.582     0.522
LYS  HIP   0.05596  -176.941    63.633     1.029     0.526
LYS  HIP   0.82101   -61.061   178.286     1.661     1.321
LYS  HIP   0.00679  -174.244   175.898     3.186    13.386
LYS  ILE   0.00027    78.347   -62.819     2.115     2.351
LYS  ILE   0.00010    57.177    69.405     5.440     1.420
LYS  ILE   0.00135    73.598   178.971     9.751     5.706
LYS  ILE   0.03689  -177.394    63.025     0.954     1.269
LYS  ILE   0.01539   -74.439    67.540     5.149     2.754
LYS  ILE   0.00033  -161.999   -67.286     4.309     2.928
LYS  ILE   0.34377   -62.049   -62.754     3.203     2.981
LYS  ILE   0.04623  -177.559  -176.481     0.544     0.781
LYS  ILE   0.55566   -61.939   177.777     3.226     2.586
LYS  LEU   0.00023    59.902    69.742     7.445     1.959
LYS  LEU   0.00136    80.253   -64.152     1.367     0.479
LYS  LEU   0.00147    70.573  -174.792    11.340    10.128
LYS  LEU   0.01238   -75.837    66.571     3.631     1.210
LYS  LEU   0.03090  -176.539    63.303     0.802     1.209
LYS  LEU   0.39050   -60.121   -60.752     1.696     1.191
LYS  LEU   0.51816   -61.577   178.294     3.534     2.077
LYS  LEU   0.00007  -176.475   -91.347     0.661     0.511
LYS  LEU   0.04492  -176.291  -178.068     1.482     4.012
LYS  LYS   0.00002    74.488    72.627     0.000     0.000
LYS  LYS   0.00049    80.454   -63.436     0.478     0.057
LYS  LYS   0.00033    56.619  -171.704     2.178     0.820
LYS  LYS   0.00063  -170.594    51.127     0.381     0.552
LYS  LYS   0.00852   -72.353    66.692     1.063     0.357
LYS  LYS   0.49886   -60.930   -61.694     1.389     1.683
LYS  LYS   0.43848   -61.176   178.674     3.392     1.841
LYS  LYS   0.05236  -176.403  -176.362     0.107     0.091
LYS  LYS   0.00033  -170.515   -83.809     5.844     9.989
LYS  MET   0.00068    78.780   -63.414     0.919     0.236
LYS  MET   0.00005    57.986    73.634     3.784     4.575
LYS  MET   0.00019    71.000  -177.731    11.641     7.786
LYS  MET   0.00926   -75.816    66.411     4.321     1.466
LYS  MET   0.02302  -176.722    63.435     2.308     1.677
LYS  MET   0.36854   -61.555   -62.285     2.247     2.210
LYS  MET   0.00050  -165.487   -70.910     6.278     7.886
LYS  MET   0.54919   -61.291   178.134     2.562     1.946
LYS  MET   0.04857  -177.383  -176.543     0.971     1.337
LYS  PHE   0.00083    78.891   -61.808     2.085     2.553
LYS  PHE   0.00073    57.482    69.249     3.720     2.515
LYS  PHE   0.00334    76.248   178.460     8.052     3.800
LYS  PHE   0.01086   -77.271    66.222     3.750     2.070
LYS  PHE   0.10084  -176.948    63.200     1.391     0.822
LYS  PHE   0.32027   -61.637   -62.060     2.284     2.128
LYS  PHE   0.00043  -169.481   -76.364     5.279     8.580
LYS  PHE   0.54007   -61.179   177.980     3.055     2.006
LYS  PHE   0.02264  -176.475  -177.145     2.915     3.995
LYS  PRO   0.00281    80.329   -62.938     1.613     1.897
LYS  PRO   0.00004    69.006    73.667     8.255     4.636
LYS  PRO   0.00081    72.788  -178.966    12.331     8.922
LYS  PRO   0.02967   -77.383    65.455     3.852     1.349
LYS  PRO   0.00378  -174.512    63.726     3.918     6.379
LYS  PRO   0.52567   -62.555   -62.127     3.045     1.703
LYS  PRO   0.40759   -64.584   177.733     4.377     2.661
LYS  PRO   0.00087  -170.957   -83.313     5.180     9.616
LYS  PRO   0.02877  -175.044  -175.269     3.678     4.708
LYS  SER   0.00003    81.133   -62.236     2.941     4.273
LYS  SER   0.00017    59.279    69.533     2.259     1.297
LYS  SER   0.00083    79.166   176.302     3.672     1.729
LYS  SER   0.06509  -176.529    63.020     1.424     1.012
LYS  SER   0.01130   -78.789    65.651     1.116     0.934
LYS  SER   0.00011  -171.099   -74.140     1.139     1.585
LYS  SER   0.00988   -69.327   -58.091     5.331     1.848
LYS  SER   0.91181   -60.983   178.066     1.824     1.641
LYS  SER   0.00078  -170.718   172.728     6.703    11.635
LYS  THR   0.00053    79.675   -62.910     1.739     2.981
LYS  THR   0.00099    55.329    67.872     0.852     2.348
LYS  THR   0.00061    75.584   179.030     8.686     5.259
LYS  THR   0.01776   -75.513    67.424     2.613     1.246
LYS  THR   0.07277  -177.104    63.047     1.531     1.136
LYS  THR   0.22384   -61.280   -61.517     1.748     1.797
LYS  THR   0.00042  -171.329   -78.969     5.121     9.876
LYS  THR   0.66611   -60.871   178.322     2.444     1.645
LYS  THR   0.01697  -175.180  -179.044     2.132     8.288
LYS  TRP   0.00043    56.911    67.543     5.105     2.540
LYS  TRP   0.00847    77.282   -62.217     1.259     1.109
LYS  TRP   0.00063    65.445  -175.866    11.918     7.025
LYS  TRP   0.01349   -73.952    66.969     4.966     2.229
LYS  TRP   0.02586  -176.991    63.163     1.303     1.386
LYS  TRP   0.53421   -60.398   -61.775     2.108     1.549
LYS  TRP   0.36874   -62.620   177.350     3.504     2.718
LYS  TRP   0.00037  -170.375   -84.450     9.415    12.333
LYS  TRP   0.04780  -176.657  -177.165     1.867     2.325
LYS  TYR   0.00028    78.090   -62.038     3.947     4.035
LYS  TYR   0.00105    57.676    69.162     2.953     1.228
LYS  TYR   0.00036    73.947  -179.857    10.118     7.243
LYS  TYR   0.43223   -61.137   -61.995     2.855     2.334
LYS  TYR   0.00062  -171.241   -78.844     3.412     9.257
LYS  TYR   0.06209  -176.655    63.394     0.722     0.247
LYS  TYR   0.01482   -75.764    67.098     3.684     4.595
LYS  TYR   0.46183   -60.435   178.123     3.409     1.750
LYS  TYR   0.02672  -176.264  -177.166     1.874     4.718
LYS  VAL   0.05198  -177.079    63.398     1.267     0.540
LYS  VAL   0.01648   -78.030    65.692     2.425     0.635
LYS  VAL   0.00023    56.481    69.399     1.503     1.925
LYS  VAL   0.00002    75.277   -60.910     2.746     8.464
LYS  VAL   0.31053   -60.405   -60.754     3.081     2.087
LYS  VAL   0.00111  -167.173   -75.555     3.635     3.106
LYS  VAL   0.59267   -60.888   178.017     2.514     2.151
LYS  VAL   0.00138    80.405   177.138     2.144     1.147
LYS  VAL   0.02563  -177.316  -177.866     2.664     5.736
MET  ALA   0.00063    78.971   -62.400     2.673     3.340
MET  ALA   0.00091    56.582    67.151     3.057     4.290
MET  ALA   0.00244    76.145   178.994     8.760     4.936
MET  ALA   0.21091   -62.708   -62.785     3.453     2.922
MET  ALA   0.00100  -172.738   -81.307     2.907     9.032
MET  ALA   0.06627  -176.589    63.076     1.312     1.178
MET  ALA   0.01869   -76.571    66.970     3.709     4.486
MET  ALA   0.68189   -61.229   178.057     2.731     2.160
MET  ALA   0.01726  -176.569  -177.310     2.473     5.521
MET  ARG   0.00038    81.619   177.741     1.478     1.450
MET  ARG   0.00020    56.159    66.249     1.042     5.812
MET  ARG   0.00001    81.568   -63.240     1.000     1.000
MET  ARG   0.00403   -78.451    65.796     3.487     3.901
MET  ARG   0.04661  -177.705    62.527     1.800     1.035
MET  ARG   0.00024  -170.981   158.580     6.723    10.830
MET  ARG   0.88399   -60.366   178.372     1.657     1.365
MET  ARG   0.06438   -58.697   -59.463     3.285     1.225
MET  ARG   0.00015  -167.786   -69.148     4.184     8.196
MET  ASN   0.00076    80.694   176.375     2.617     1.898
MET  ASN   0.00021    57.615    68.410     3.168     5.957
MET  ASN   0.01205   -78.588    66.028     1.494     1.244
MET  ASN   0.05402  -176.916    62.124     0.947     1.082
MET  ASN   0.00018  -175.016   150.154     2.678     2.930
MET  ASN   0.93014   -60.888   178.060     1.930     1.701
MET  ASN   0.00003  -172.962   -78.059     1.073     2.044
MET  ASN   0.00260   -72.020   -56.919     1.207     1.076
MET  ASP   0.00071    80.786   -63.081     1.941     0.996
MET  ASP   0.00052    56.460    66.848     2.405     4.457
MET  ASP   0.00106    79.106   177.740     7.740     3.726
MET  ASP   0.02789  -176.969    62.821     1.172     1.576
MET  ASP   0.00854   -75.634    67.561     4.882     3.959
MET  ASP   0.01522  -177.082  -177.784     0.799     4.045
MET  ASP   0.00033  -169.984   -77.480     6.600     8.420
MET  ASP   0.00001  -122.856   -59.503     1.000     1.000
MET  ASP   0.30434   -60.873   -61.716     2.569     2.135
MET  ASP   0.64140   -61.866   177.698     3.219     2.347
MET  CYS   0.00017    78.126   -63.865     0.861     0.484
MET  CYS   0.00012    58.718    69.678     4.078     6.266
MET  CYS   0.00046    69.877  -179.982    14.496     6.518
MET  CYS   0.00675   -75.901    66.538     3.974     1.341
MET  CYS   0.01526  -176.924    62.661     1.584     0.920
MET  CYS   0.51972   -61.006   -61.890     2.157     1.977
MET  CYS   0.43588   -61.070   178.498     3.223     2.369
MET  CYS   0.00004  -175.319   -85.329     2.715     8.865
MET  CYS   0.02161  -176.803  -176.862     0.955     2.641
MET  GLN   0.00006    56.541    70.095     0.676     1.722
MET  GLN   0.00053    79.065   -63.526     1.749     0.409
MET  GLN   0.00012    66.658  -176.511    13.092     8.764
MET  GLN   0.00598   -74.340    67.289     4.756     2.195
MET  GLN   0.01808  -176.705    63.277     1.864     1.601
MET  GLN   0.54066   -60.406   -61.332     1.681     1.534
MET  GLN   0.41975   -61.094   178.367     2.473     1.650
MET  GLN   0.01469  -177.544  -176.889     1.624     1.159
MET  GLN   0.00014  -174.261   -84.479     5.129    10.213
MET  GLU   0.00101    79.313   176.810     1.861     0.727
MET  GLU   0.00084    55.836    68.240     1.664     1.568
MET  GLU   0.01647   -77.791    67.213     2.882     5.278
MET  GLU   0.03881  -176.954    62.851     0.861     0.754
MET  GLU   0.00026  -167.854   161.295     7.764    11.599
MET  GLU   0.93570   -60.772   177.947     2.331     1.912
MET  GLU   0.00669   -70.662   -55.871     2.019     2.025
MET  GLU   0.00021  -170.580   -73.716     2.985     3.826
MET  GLY   0.00015    62.024    72.385     4.476     5.655
MET  GLY   0.00340    79.252   -63.588     1.327     0.851
MET  GLY   0.00154    65.705  -176.531    11.579     6.554
MET  GLY   0.01615   -73.806    66.922     3.815     1.593
MET  GLY   0.01597  -176.240    62.694     1.487     2.863
MET  GLY   0.00112  -170.679   -80.851     6.306    11.008
MET  GLY   0.05853  -176.829  -176.946     0.687     2.722
MET  GLY   0.61317   -61.376   -62.216     2.167     2.071
MET  GLY   0.28997   -62.828   178.038     4.553     3.168
MET  HID   0.00072    80.348   176.473     1.531     1.123
MET  HID   0.00035    56.494    67.886     2.654     4.656
MET  HID   0.01505   -78.427    65.777     2.136     1.031
MET  HID   0.03279  -175.963    62.022     1.675     1.835
MET  HID   0.00037  -176.140   174.924     2.007    21.935
MET  HID   0.83829   -60.706   178.221     2.160     1.809
MET  HID   0.11233   -61.076   -60.769     2.499     1.299
MET  HID   0.00010  -172.739   -78.628     3.252    10.011
MET  HIE   0.00028    77.363   -63.419     3.252     5.139
MET  HIE   0.00067    56.721    69.796     2.797     2.417
MET  HIE   0.00192    76.692   177.930     7.066     3.535
MET  HIE   0.21557   -61.692   -62.107     2.940     2.376
MET  HIE   0.00038  -171.852   -75.373     1.333     4.245
MET  HIE   0.10909  -177.819    63.122     0.910     0.491
MET  HIE   0.00963   -75.823    68.207     3.786     6.359
MET  HIE   0.06546  -178.128  -176.986     2.011     2.723
MET  HIE   0.59700   -61.134   177.815     2.715     2.054
MET  HIP   0.00027    81.624   -62.398     1.170     1.359
MET  HIP   0.00013    56.031    67.418     2.461     4.597
MET  HIP   0.00096    63.010  -179.538    15.251     4.252
MET  HIP   0.01546  -176.229    62.402     0.803     1.138
MET  HIP   0.01149   -77.255    66.190     4.653     2.345
MET  HIP   0.31025   -60.353   -61.365     2.473     2.022
MET  HIP   0.63948   -61.372   178.208     2.477     1.762
MET  HIP   0.02173  -177.696  -176.632     0.880     1.769
MET  HIP   0.00024  -167.128   -75.629     9.134     8.396
MET  ILE   0.00227    79.340   -62.673     1.330     1.245
MET  ILE   0.00035    56.526  -171.438     2.086     2.460
MET  ILE   0.00001    72.819    72.922     1.000     1.000
MET  ILE   0.00044  -170.561    51.615     1.756     2.367
MET  ILE   0.00744   -70.693    68.478     1.396     1.645
MET  ILE   0.76034   -61.546   -62.648     2.848     2.679
MET  ILE   0.16698   -64.317   176.841     5.182     3.748
MET  ILE   0.06158  -177.397  -176.803     1.181     0.764
MET  ILE   0.00060  -165.006   -73.604     7.960    12.687
MET  LEU   0.00026    78.405   -63.957     2.220     0.756
MET  LEU   0.00011    56.350    71.417     0.793     0.246
MET  LEU   0.00084    70.881  -177.661     9.828     7.174
MET  LEU   0.00828   -72.350    67.553     3.368     1.222
MET  LEU   0.02795  -178.265    62.731     1.498     1.314
MET  LEU   0.37208   -61.950   -62.532     2.537     2.502
MET  LEU   0.57065   -61.514   177.893     3.249     2.279
MET  LEU   0.00043  -172.529   -81.044     3.768    11.414
MET  LEU   0.01940  -177.513  -177.165     2.455     2.864
MET  LYS   0.00068    78.780   -63.414     0.919     0.236
MET  LYS   0.00005    57.986    73.634     3.784     4.575
MET  LYS   0.00019    71.000  -177.731    11.641     7.786
MET  LYS   0.00926   -75.816    66.411     4.321     1.466
MET  LYS   0.02302  -176.722    63.435     2.308     1.677
MET  LYS   0.36854   -61.555   -62.285     2.247     2.210
MET  LYS   0.00050  -165.487   -70.910     6.278     7.886
MET  LYS   0.54919   -61.291   178.134     2.562     1.946
MET  LYS   0.04857  -177.383  -176.543     0.971     1.337
MET  MET   0.00055    78.407   -63.640     0.216     0.141
MET  MET   0.00014    57.479    69.298     1.846     0.791
MET  MET   0.00046    73.090   179.990    10.784     5.891
MET  MET   0.02618  -177.220    63.029     1.012     0.940
MET  MET   0.01281   -76.864    66.526     2.241     2.126
MET  MET   0.00062  -172.671   -83.046     4.569    11.229
MET  MET   0.01161  -176.781  -177.505     1.191     3.479
MET  MET   0.32728   -61.492   -62.162     2.089     2.083
MET  MET   0.62036   -60.916   177.984     2.251     1.840
MET  PHE   0.00001    60.875    65.310    16.062     8.893
MET  PHE   0.00110    77.979   -63.801     1.180     0.510
MET  PHE   0.00081    66.830  -173.914    11.413     8.642
MET  PHE   0.06344  -177.465    62.912     0.980     1.475
MET  PHE   0.00803   -74.445    67.552     4.320     5.375
MET  PHE   0.25167   -64.400   -64.009     3.608     2.955
MET  PHE   0.00019  -161.768   -70.892     8.531    13.107
MET  PHE   0.64962   -60.470   178.397     3.138     2.253
MET  PHE   0.02513  -177.462  -177.029     0.701     1.642
MET  PRO   0.00114    79.775   -63.276     1.566     0.441
MET  PRO   0.00025    51.549    68.130     4.649     4.397
MET  PRO   0.00126    69.469  -178.099    11.459     6.795
MET  PRO   0.29508   -62.115   -62.056     3.581     2.128
MET  PRO   0.00064  -169.481   -80.764     6.926    12.544
MET  PRO   0.01562  -173.375    68.011     5.114     6.059
MET  PRO   0.01434   -77.177    66.668     4.145     3.139
MET  PRO   0.03271  -176.388  -176.965     2.695     1.694
MET  PRO   0.63896   -64.125   176.874     2.880     1.860
MET  SER   0.00025    79.617   -63.708     1.447     0.304
MET  SER   0.00037    55.574    69.432     1.398     1.759
MET  SER   0.00074    74.755   178.947     7.398     6.873
MET  SER   0.02806  -176.843    63.139     0.765     0.841
MET  SER   0.00720   -75.250    66.731     3.340     3.363
MET  SER   0.28828   -61.213   -61.761     1.949     1.856
MET  SER   0.00020  -171.189   -82.278     6.979    10.616
MET  SER   0.65649   -60.809   178.237     2.482     1.825
MET  SER   0.01841  -176.677  -176.798     2.106     4.109
MET  THR   0.00769    80.267   176.104     1.113     0.425
MET  THR   0.00066    56.598    72.844     7.004    10.871
MET  THR   0.00000    72.275   -53.794     1.000     1.000
MET  THR   0.01801   -77.328    66.688     1.207     1.176
MET  THR   0.05921  -176.914    63.064     2.434     1.516
MET  THR   0.00016  -172.936   154.884     7.280    10.356
MET  THR   0.90790   -61.249   177.791     2.416     1.911
MET  THR   0.00009  -172.309   -76.105     2.064     2.666
MET  THR   0.00627   -69.958   -55.122     2.604     2.326
MET  TRP   0.00024    78.445   -62.988     1.941     2.540
MET  TRP   0.00173    72.356  -178.390    10.545     8.020
MET  TRP   0.01045  -177.997  -177.246     1.766     4.189
MET  TRP   0.65588   -60.384   177.990     2.524     1.705
MET  TRP   0.24274   -61.732   -62.061     2.824     2.308
MET  TRP   0.00055  -172.680   -83.077     4.969    10.717
MET  TRP   0.00035    55.564    67.949     3.544     4.306
MET  TRP   0.07025  -176.184    63.177     2.471     1.990
MET  TRP   0.01780   -73.703    69.741     4.668     7.391
MET  TYR   0.00007    51.572    66.595     4.826     2.433
MET  TYR   0.00024    77.703   -63.964     1.587     0.600
MET  TYR   0.00167    75.587   178.307     9.631     5.684
MET  TYR   0.04685  -177.411    63.025     0.913     1.212
MET  TYR   0.00840   -75.152    67.975     4.180     4.440
MET  TYR   0.49191   -61.121   -62.010     2.461     2.277
MET  TYR   0.42291   -61.230   177.506     3.342     2.008
MET  TYR   0.00019  -173.897   -84.250     2.517     8.879
MET  TYR   0.02776  -177.006  -177.456     1.720     3.316
MET  VAL   0.00090    79.907   -63.845     1.176     1.096
MET  VAL   0.23132   -59.986   -60.605     3.404     2.410
MET  VAL   0.00042  -170.659   -73.977     1.997     5.390
MET  VAL   0.66811   -60.924   178.034     2.118     1.795
MET  VAL   0.00125    79.143   176.700     2.560     1.447
MET  VAL   0.02125  -177.137  -177.345     1.982     4.063
MET  VAL   0.00031    58.779    69.393     3.738     3.148
MET  VAL   0.06774  -177.751    63.044     1.088     0.690
MET  VAL   0.00870   -77.445    66.605     3.569     1.682
PHE  ALA   0.00391    79.384   -63.502     2.163     1.940
PHE  ALA   0.00286    57.033    71.535     4.402     3.421
PHE  ALA   0.00739    71.947  -179.898    11.354     5.657
PHE  ALA   0.00000   109.985   173.723     1.000     1.000
PHE  ALA   0.35632   -61.662   -61.615     3.037     2.464
PHE  ALA   0.00405  -169.018   -78.866     7.116     9.940
PHE  ALA   0.02932   -75.169    67.724     3.789     5.241
PHE  ALA   0.10379  -177.231    63.050     1.837     1.529
PHE  ALA   0.39433   -62.413   177.620     4.517     2.709
PHE  ALA   0.09802  -175.962  -178.506     2.530     5.544
PHE  ARG   0.00076    79.541   -63.913     1.484     0.573
PHE  ARG   0.00048    58.011    70.164     4.764     1.287
PHE  ARG   0.00080    77.188   177.724     7.581     4.389
PHE  ARG   0.19024   -61.604   -61.883     3.573     2.433
PHE  ARG   0.00058  -170.471   -77.518     4.797     9.244
PHE  ARG   0.04927  -176.691    63.229     1.105     0.889
PHE  ARG   0.01604   -77.288    65.899     3.525     2.138
PHE  ARG   0.72808   -61.288   178.045     2.718     1.945
PHE  ARG   0.01374  -176.761  -178.455     1.908     7.091
PHE  ASN   0.00100    78.808   -63.172     1.622     2.120
PHE  ASN   0.00112    57.016    69.160     4.442     2.391
PHE  ASN   0.00219    72.554   179.349    10.810     5.373
PHE  ASN   0.29639   -63.217   -63.641     3.274     2.569
PHE  ASN   0.00172  -171.140   -81.290     5.306     9.332
PHE  ASN   0.06936  -176.736    63.066     0.982     1.369
PHE  ASN   0.02055   -74.879    68.086     4.724     4.289
PHE  ASN   0.52422   -62.127   177.717     3.224     4.128
PHE  ASN   0.08345  -177.029  -177.087     1.547     3.092
PHE  ASP   0.00114    78.013   -62.389     1.898     2.492
PHE  ASP   0.00095    58.905    73.800     5.134     7.329
PHE  ASP   0.00226    67.629   179.813    12.889     5.118
PHE  ASP   0.01134   -75.711    66.935     4.280     2.067
PHE  ASP   0.11455  -178.479    62.220     2.267     1.172
PHE  ASP   0.05346  -176.059  -178.982     1.743     3.711
PHE  ASP   0.00116  -170.777   -82.011     5.915    10.298
PHE  ASP   0.00000  -135.307   -62.040     1.000     1.000
PHE  ASP   0.25789   -61.256   -61.710     3.334     2.555
PHE  ASP   0.55725   -62.290   176.969     3.195     2.301
PHE  CYS   0.00110    54.469    64.945     2.719     4.388
PHE  CYS   0.00091    78.676   -65.795     1.936     2.268
PHE  CYS   0.00248    77.960   177.669     3.406     3.442
PHE  CYS   0.01759   -77.758    66.572     2.918     3.561
PHE  CYS   0.08042  -176.288    62.760     1.359     0.757
PHE  CYS   0.00722  -177.423   179.503     3.946     7.888
PHE  CYS   0.85686   -60.878   178.102     2.226     1.815
PHE  CYS   0.03279   -64.767   -61.122     4.719     3.880
PHE  CYS   0.00001  -129.426   -57.156     0.661     0.243
PHE  CYS   0.00061  -171.415   -76.450     4.368     7.616
PHE  GLN   0.00002    73.056   -52.579     0.825     0.167
PHE  GLN   0.00150    79.601   176.425     2.288     0.828
PHE  GLN   0.00057    56.968    70.740     2.147     3.693
PHE  GLN   0.01813   -78.251    66.091     1.425     1.612
PHE  GLN   0.08034  -176.823    63.053     0.766     0.747
PHE  GLN   0.00071  -171.342   156.099     6.052     9.377
PHE  GLN   0.89111   -61.487   177.417     2.665     1.995
PHE  GLN   0.00733   -71.082   -55.769     1.596     1.743
PHE  GLN   0.00028  -170.733   -74.509     2.163     2.539
PHE  GLU   0.00069    56.924    67.387     3.849     3.244
PHE  GLU   0.00169    79.549   -62.684     1.923     1.326
PHE  GLU   0.00155    65.896  -176.990    12.721     6.837
PHE  GLU   0.04056  -176.679    62.790     0.977     1.184
PHE  GLU   0.01535   -74.792    68.891     4.576     6.124
PHE  GLU   0.48105   -59.448   -60.471     2.488     1.852
PHE  GLU   0.43631   -62.003   177.674     3.504     2.621
PHE  GLU   0.02238  -176.613  -179.552     2.277     4.693
PHE  GLU   0.00005  -129.766   -63.540     0.321     0.144
PHE  GLU   0.00038  -174.298   -84.056     2.722     9.510
PHE  GLY   0.00226    78.746   -63.305     2.815     2.410
PHE  GLY   0.00226    52.261    65.395     4.297     3.765
PHE  GLY   0.00709    75.050   179.600     8.270     4.645
PHE  GLY   0.35258   -63.509   -63.386     2.829     2.801
PHE  GLY   0.00093  -166.833   -73.013     8.939     8.828
PHE  GLY   0.10018  -176.002    62.578     1.659     1.280
PHE  GLY   0.04030   -76.908    67.994     4.170     6.998
PHE  GLY   0.44761   -62.157   177.163     3.754     2.444
PHE  GLY   0.04680  -176.293  -177.600     2.483     6.311
PHE  HID   0.00061    76.872   -61.993     2.439     5.110
PHE  HID   0.00301    56.819    69.425     2.937     3.107
PHE  HID   0.00408    76.654  -179.823     5.942     8.192
PHE  HID   0.25172   -62.602   -62.680     2.855     2.509
PHE  HID   0.00002  -133.813   -56.617     3.523     1.140
PHE  HID   0.00171  -171.399   -78.789     3.531     8.020
PHE  HID   0.06929  -176.683    63.115     0.940     1.130
PHE  HID   0.01932   -77.089    67.143     3.756     4.775
PHE  HID   0.02925  -176.062  -178.028     2.385     6.562
PHE  HID   0.62100   -61.357   177.917     2.798     2.134
PHE  HIE   0.00323    77.543   -63.273     1.921     2.754
PHE  HIE   0.00334    57.574    70.925     3.303     4.685
PHE  HIE   0.00720    70.923  -176.066     9.853     9.989
PHE  HIE   0.21216   -63.629   -63.240     3.411     2.991
PHE  HIE   0.00154  -172.388   -81.358     2.513     7.927
PHE  HIE   0.00000  -132.675   -57.927     1.000     1.000
PHE  HIE   0.11459  -177.197    63.005     1.162     1.345
PHE  HIE   0.02014   -75.651    67.236     3.943     4.539
PHE  HIE   0.05289  -177.436  -177.158     1.643     3.732
PHE  HIE   0.58491   -62.202   177.184     3.515     2.713
PHE  HIP   0.00129    80.302   -62.593     2.858     3.295
PHE  HIP   0.00162    58.953    71.867     4.176     7.510
PHE  HIP   0.00353    77.103   178.189     6.834     4.632
PHE  HIP   0.33324   -60.376   -61.097     2.650     1.244
PHE  HIP   0.00068  -168.532   -72.441     5.465     6.778
PHE  HIP   0.04527  -177.087    63.123     2.113     1.424
PHE  HIP   0.01672   -76.402    67.282     4.087     5.048
PHE  HIP   0.56499   -60.867   178.142     2.825     1.937
PHE  HIP   0.03266  -176.732  -177.623     2.130     4.950
PHE  HIP   0.00002  -136.568   177.282     1.000     1.000
PHE  ILE   0.00186    78.108   -63.138     1.307     2.184
PHE  ILE   0.00040    56.666    67.721     5.198     6.572
PHE  ILE   0.00457    75.875   178.102     7.725     3.954
PHE  ILE   0.04331   -65.673   -63.463     3.719     5.292
PHE  ILE   0.00157  -171.132   -76.830     4.517     8.934
PHE  ILE   0.00001  -128.720   -58.007     1.000     1.000
PHE  ILE   0.14054  -177.121    63.194     0.916     0.852
PHE  ILE   0.01088   -75.595    69.200     4.643     7.506
PHE  ILE   0.77575   -61.930   177.257     2.793     2.165
PHE  ILE   0.02111  -176.484  -178.183     3.711     7.597
PHE  LEU   0.00051    78.074   -62.806     2.193     3.741
PHE  LEU   0.00062    56.897    69.539     3.879     2.805
PHE  LEU   0.00407    73.736   178.892     9.981     5.017
PHE  LEU   0.12159  -176.528    62.443     1.481     1.432
PHE  LEU   0.01583   -76.755    67.199     3.268     3.999
PHE  LEU   0.08231   -63.041   -60.970     4.899     3.180
PHE  LEU   0.00088  -166.880   -73.674     6.125    10.486
PHE  LEU   0.00001  -126.423   -58.763     1.000     1.000
PHE  LEU   0.75062   -61.782   177.579     3.518     2.513
PHE  LEU   0.02357  -176.477  -178.271     3.253     7.029
PHE  LYS   0.00083    78.891   -61.808     2.085     2.553
PHE  LYS   0.00073    57.482    69.249     3.720     2.515
PHE  LYS   0.00334    76.248   178.460     8.052     3.800
PHE  LYS   0.01086   -77.271    66.222     3.750     2.070
PHE  LYS   0.10084  -176.948    63.200     1.391     0.822
PHE  LYS   0.32027   -61.637   -62.060     2.284     2.128
PHE  LYS   0.00043  -169.481   -76.364     5.279     8.580
PHE  LYS   0.54007   -61.179   177.980     3.055     2.006
PHE  LYS   0.02264  -176.475  -177.145     2.915     3.995
PHE  MET   0.00001    60.875    65.310    16.062     8.893
PHE  MET   0.00110    77.979   -63.801     1.180     0.510
PHE  MET   0.00081    66.830  -173.914    11.413     8.642
PHE  MET   0.06344  -177.465    62.912     0.980     1.475
PHE  MET   0.00803   -74.445    67.552     4.320     5.375
PHE  MET   0.25167   -64.400   -64.009     3.608     2.955
PHE  MET   0.00019  -161.768   -70.892     8.531    13.107
PHE  MET   0.64962   -60.470   178.397     3.138     2.253
PHE  MET   0.02513  -177.462  -177.029     0.701     1.642
PHE  PHE   0.00020    71.653   -54.360     1.993     4.345
PHE  PHE   0.00329    79.839   176.558     1.895     1.403
PHE  PHE   0.00444    56.158    67.975     2.816     5.816
PHE  PHE   0.01506   -70.706   -56.131     2.451     1.668
PHE  PHE   0.00139  -170.202   -74.331     6.417     3.465
PHE  PHE   0.20451  -176.950    62.828     1.290     0.882
PHE  PHE   0.00155  -168.739   159.071     7.519    10.267
PHE  PHE   0.74522   -61.458   177.654     2.401     1.850
PHE  PHE   0.02435   -77.365    67.815     3.573     6.524
PHE  PRO   0.00544    78.499   -63.243     1.420     2.119
PHE  PRO   0.00000    35.181   -74.953     1.000     1.000
PHE  PRO   0.00286    55.287    67.640     5.433     3.813
PHE  PRO   0.00594    74.336   179.124    11.529     4.624
PHE  PRO   0.30984   -64.529   -63.123     4.227     2.638
PHE  PRO   0.00173  -168.895   -78.673     7.599    11.224
PHE  PRO   0.00008  -122.456   -65.102     1.000     1.000
PHE  PRO   0.03294   -77.102    65.391     2.424     2.024
PHE  PRO   0.11246  -173.983    66.134     3.342     3.995
PHE  PRO   0.48429   -62.977   177.462     4.344     2.914
PHE  PRO   0.04442  -173.092  -174.312     4.423     7.595
PHE  SER   0.00285    77.941   -62.320     0.988     1.768
PHE  SER   0.00087    55.827    67.386     3.966     4.225
PHE  SER   0.00264    75.192   178.174    10.566     4.451
PHE  SER   0.20635   -62.018   -62.884     2.645     2.178
PHE  SER   0.00098  -168.518   -76.883     6.928     9.709
PHE  SER   0.00001  -127.871   -57.762     1.000     1.000
PHE  SER   0.02119   -75.850    67.091     4.335     3.349
PHE  SER   0.00003  -127.155    65.334     2.163     0.941
PHE  SER   0.06246  -177.027    62.703     1.050     1.308
PHE  SER   0.67369   -61.831   177.702     2.851     2.399
PHE  SER   0.02894  -176.839  -177.440     1.579     4.034
PHE  THR   0.00101    81.321   -60.935     3.316     3.216
PHE  THR   0.00074    55.039    67.794     4.405     4.436
PHE  THR   0.00560    78.894   176.728     2.849     4.095
PHE  THR   0.03742   -76.466    67.793     4.298     3.345
PHE  THR   0.09951  -176.015    61.672     3.054     1.474
PHE  THR   0.00209  -175.310   169.770     1.822    17.326
PHE  THR   0.79721   -61.321   177.722     2.796     2.011
PHE  THR   0.05592   -62.086   -58.987     5.828     3.199
PHE  THR   0.00049  -170.988   -75.002     2.464     3.604
PHE  THR   0.00001  -134.492   -57.333     1.000     1.000
PHE  TRP   0.00101    79.570   -60.779     3.216     3.975
PHE  TRP   0.00195    57.298    71.814     3.351     4.785
PHE  TRP   0.00253    75.879   178.404     7.672     5.349
PHE  TRP   0.38431   -59.998   -60.864     2.388     1.585
PHE  TRP   0.00005  -126.636   -58.343     1.699     0.352
PHE  TRP   0.00098  -172.266   -81.228     5.523     9.947
PHE  TRP   0.01816   -73.705    69.499     5.517     7.230
PHE  TRP   0.00002  -134.571    65.586     6.408     0.141
PHE  TRP   0.12331  -177.386    62.959     0.896     0.788
PHE  TRP   0.04967  -176.243  -179.503     1.977     2.933
PHE  TRP   0.41803   -62.076   177.290     3.924     2.557
PHE  TYR   0.00141    80.484   -61.961     3.507     2.824
PHE  TYR   0.00067    56.403    67.954     5.007     4.426
PHE  TYR   0.00891    75.620   179.561     6.509     5.402
PHE  TYR   0.13079   -62.186   -62.080     3.742     3.250
PHE  TYR   0.00144  -171.180   -77.294     3.762     7.724
PHE  TYR   0.00001  -130.260   -56.971     1.000     1.000
PHE  TYR   0.22251  -177.221    62.953     0.964     0.873
PHE  TYR   0.01925   -75.105    68.161     4.330     4.311
PHE  TYR   0.59197   -61.729   177.434     3.209     2.316
PHE  TYR   0.02303  -176.640  -177.927     1.725     5.884
PHE  VAL   0.00214    78.397   -63.273     1.728     2.395
PHE  VAL   0.00037    62.501    75.839     5.923     8.812
PHE  VAL   0.00382    71.393  -178.776    10.193     8.144
PHE  VAL   0.01812   -74.589    67.520     3.752     3.842
PHE  VAL   0.05327  -176.771    62.962     1.518     1.507
PHE  VAL   0.00002  -133.799    65.925     1.000     1.000
PHE  VAL   0.34488   -62.663   -63.189     3.070     2.502
PHE  VAL   0.00165  -169.442   -79.481     6.940    11.171
PHE  VAL   0.00001  -133.123   -56.983     1.000     1.000
PHE  VAL   0.48620   -61.363   178.381     4.145     3.018
PHE  VAL   0.08952  -176.832  -176.984     1.269     2.444
PRO  ALA   0.00303    79.220   -63.115     2.041     2.315
PRO  ALA   0.00122    53.514    70.771     6.424     7.100
PRO  ALA   0.00818    77.611   177.758     7.880     3.921
PRO  ALA   0.17945   -63.201   -62.527     5.245     2.703
PRO  ALA   0.00217  -163.530   -71.608     4.167     6.553
PRO  ALA   0.03876   -79.457    65.659     3.735     0.752
PRO  ALA   0.07577  -174.101    65.657     3.740     5.269
PRO  ALA   0.03228  -175.182  -178.947     3.054     7.642
PRO  ALA   0.65913   -63.472   177.629     3.650     2.129
PRO  ARG   0.00004    74.464   -52.885     0.072     0.088
PRO  ARG   0.00288    80.046   175.957     1.220     0.881
PRO  ARG   0.00059    59.113    71.220     4.032     6.153
PRO  ARG   0.02478   -74.406   -59.370     2.534     2.117
PRO  ARG   0.00028  -168.700   -71.995     4.335     5.144
PRO  ARG   0.04597   -80.644    65.274     1.858     0.786
PRO  ARG   0.06931  -175.571    64.661     3.175     3.921
PRO  ARG   0.85522   -62.589   177.815     2.486     1.386
PRO  ARG   0.00094  -163.189   167.269     5.566     8.318
PRO  ASN   0.00271    79.094   -62.731     2.295     2.057
PRO  ASN   0.00066    52.097    66.013     4.534     1.917
PRO  ASN   0.00369    67.218  -179.315    12.913     5.156
PRO  ASN   0.34065   -62.093   -61.922     3.789     2.106
PRO  ASN   0.00140  -168.028   -80.038     8.227    11.879
PRO  ASN   0.02988   -78.125    66.537     4.376     4.207
PRO  ASN   0.03258  -171.823    68.033     2.556     4.285
PRO  ASN   0.00005  -127.591    65.081     1.000     1.000
PRO  ASN   0.52075   -64.318   177.035     3.494     2.378
PRO  ASN   0.06764  -175.620  -177.250     1.735     2.726
PRO  ASP   0.00314    78.214   -63.295     1.971     2.474
PRO  ASP   0.00193    54.669    66.941     4.259     2.496
PRO  ASP   0.00723    77.408   177.358     5.191     3.755
PRO  ASP   0.00000    69.995   145.509     1.000     1.000
PRO  ASP   0.02195   -78.645    66.019     1.107     0.810
PRO  ASP   0.04883  -175.135    63.501     2.152     2.844
PRO  ASP   0.34513   -65.382   -63.435     3.425     2.179
PRO  ASP   0.00015  -124.701   -59.161     3.291     0.854
PRO  ASP   0.00129  -168.611   -76.487     4.897     4.388
PRO  ASP   0.55359   -63.700   176.747     3.443     2.727
PRO  ASP   0.01677  -172.684  -174.288     5.182    11.430
PRO  CYS   0.00063    78.380   -62.444     3.485     4.396
PRO  CYS   0.00064    55.939    69.222     4.966     5.297
PRO  CYS   0.00385    78.889   176.465     2.389     2.365
PRO  CYS   0.14602   -66.451   -63.604     4.451     2.869
PRO  CYS   0.00005  -125.035   -59.066     0.569     0.061
PRO  CYS   0.00080  -167.724   -73.898     5.437     5.287
PRO  CYS   0.06217  -174.314    64.496     2.447     3.587
PRO  CYS   0.02627   -78.060    66.642     3.014     3.693
PRO  CYS   0.00970  -174.621  -178.019     4.633     9.811
PRO  CYS   0.74988   -62.975   177.459     3.087     1.858
PRO  GLN   0.00128    81.017   -62.059     2.313     2.187
PRO  GLN   0.00075    53.424    67.078     4.324     1.858
PRO  GLN   0.00225    76.052   178.257     7.985     5.213
PRO  GLN   0.38448   -61.951   -61.837     3.549     1.812
PRO  GLN   0.00053  -166.382   -77.218     7.153    11.014
PRO  GLN   0.01930  -172.175    68.307     3.196     3.926
PRO  GLN   0.02655   -77.841    65.543     3.672     1.571
PRO  GLN   0.03855  -176.494  -176.545     2.663     1.650
PRO  GLN   0.52631   -63.993   177.416     3.542     2.336
PRO  GLU   0.00188    78.744   -63.509     2.125     2.324
PRO  GLU   0.00025    59.508    69.027     9.880     5.104
PRO  GLU   0.00406    70.034  -179.245    12.381     5.963
PRO  GLU   0.29497   -63.032   -62.517     3.592     2.197
PRO  GLU   0.00146  -168.304   -77.115     6.551     9.005
PRO  GLU   0.00007  -124.267   -59.368     1.000     1.000
PRO  GLU   0.03136   -78.006    66.495     3.004     4.883
PRO  GLU   0.07298  -174.950    64.328     2.915     3.258
PRO  GLU   0.58436   -64.521   177.046     4.334     2.370
PRO  GLU   0.00862  -174.205   178.754     5.821    11.140
PRO  GLY   0.00009    71.967    72.586     1.605     1.727
PRO  GLY   0.00198    54.089  -172.650     3.361     1.900
PRO  GLY   0.00905    79.149   -63.466     1.609     0.861
PRO  GLY   0.01446   -76.593    63.227     4.900     4.417
PRO  GLY   0.00064  -167.199    53.349     5.267     4.333
PRO  GLY   0.04944  -173.070  -172.936     3.849     3.995
PRO  GLY   0.00168  -165.416   -77.925     9.142    12.221
PRO  GLY   0.89587   -63.173   -62.941     3.541     2.450
PRO  GLY   0.02679   -79.681  -173.482     3.400     3.489
PRO  HID   0.00363    78.547   -63.350     0.918     1.316
PRO  HID   0.00000    73.409   -98.592     1.000     1.000
PRO  HID   0.00330    70.179  -177.408    10.993     7.365
PRO  HID   0.00026    66.499    76.373     8.242     7.263
PRO  HID   0.33472   -62.644   -62.698     3.368     2.154
PRO  HID   0.00647  -167.313   -78.289     4.278     7.163
PRO  HID   0.04792  -174.785    64.949     3.516     5.243
PRO  HID   0.02515   -78.800    65.932     4.026     2.492
PRO  HID   0.08450  -176.629  -177.124     1.789     3.924
PRO  HID   0.49404   -64.288   177.613     2.893     1.923
PRO  HIE   0.00199    81.700   -62.454     3.078     2.480
PRO  HIE   0.00000    68.662   -97.079     1.000     1.000
PRO  HIE   0.00194    56.707    68.493     3.776     1.942
PRO  HIE   0.00784    78.461   176.513     5.200     1.538
PRO  HIE   0.16530   -64.132   -62.660     4.815     2.538
PRO  HIE   0.00392  -162.284   -68.155     6.254     6.640
PRO  HIE   0.09072  -175.800    64.487     3.664     4.177
PRO  HIE   0.04270   -78.081    65.803     3.257     3.827
PRO  HIE   0.63867   -63.948   176.956     3.789     2.623
PRO  HIE   0.04693  -172.506  -175.209     4.040     8.665
PRO  HIP   0.00089    80.193   -62.569     3.057     3.069
PRO  HIP   0.00105    56.372    70.481     5.299     7.213
PRO  HIP   0.00528    79.121   177.368     5.388     5.100
PRO  HIP   0.17459   -62.365   -60.900     5.486     0.924
PRO  HIP   0.00075  -167.524   -73.705     7.212    10.618
PRO  HIP   0.04215   -79.789    66.009     3.117     3.337
PRO  HIP   0.07421  -176.276    64.127     3.071     3.316
PRO  HIP   0.68312   -64.073   177.125     2.972     1.746
PRO  HIP   0.01796  -174.098   179.568     5.852     8.877
PRO  ILE   0.00004    67.143    72.775    10.742     0.560
PRO  ILE   0.00229    79.628   -63.707     1.875     1.697
PRO  ILE   0.00154    58.286  -171.495     6.300     4.007
PRO  ILE   0.00916  -174.644    62.797     2.878     4.313
PRO  ILE   0.02021   -75.042    65.901     3.393     4.111
PRO  ILE   0.06013  -176.062  -175.708     2.890     3.338
PRO  ILE   0.21425   -64.967   177.629     5.569     4.122
PRO  ILE   0.69151   -63.141   -62.426     3.520     2.020
PRO  ILE   0.00088  -161.979   -70.481     6.822    10.611
PRO  LEU   0.00057    78.827   -62.496     3.380     2.465
PRO  LEU   0.00120    55.277    66.241     3.546     5.180
PRO  LEU   0.00877    78.756   176.940     4.048     2.158
PRO  LEU   0.23599   -62.740   -62.150     5.011     2.409
PRO  LEU   0.00159  -158.290   -67.885    18.473     6.933
PRO  LEU   0.06642  -174.451    65.108     3.657     4.420
PRO  LEU   0.03261   -78.535    67.641     3.594     6.724
PRO  LEU   0.03066  -176.694  -176.969     4.465     4.034
PRO  LEU   0.62219   -63.775   176.979     3.283     2.197
PRO  LYS   0.00281    80.329   -62.938     1.613     1.897
PRO  LYS   0.00004    69.006    73.667     8.255     4.636
PRO  LYS   0.00081    72.788  -178.966    12.331     8.922
PRO  LYS   0.02967   -77.383    65.455     3.852     1.349
PRO  LYS   0.00378  -174.512    63.726     3.918     6.379
PRO  LYS   0.52567   -62.555   -62.127     3.045     1.703
PRO  LYS   0.40759   -64.584   177.733     4.377     2.661
PRO  LYS   0.00087  -170.957   -83.313     5.180     9.616
PRO  LYS   0.02877  -175.044  -175.269     3.678     4.708
PRO  MET   0.00114    79.775   -63.276     1.566     0.441
PRO  MET   0.00025    51.549    68.130     4.649     4.397
PRO  MET   0.00126    69.469  -178.099    11.459     6.795
PRO  MET   0.29508   -62.115   -62.056     3.581     2.128
PRO  MET   0.00064  -169.481   -80.764     6.926    12.544
PRO  MET   0.01562  -173.375    68.011     5.114     6.059
PRO  MET   0.01434   -77.177    66.668     4.145     3.139
PRO  MET   0.03271  -176.388  -176.965     2.695     1.694
PRO  MET   0.63896   -64.125   176.874     2.880     1.860
PRO  PHE   0.00544    78.499   -63.243     1.420     2.119
PRO  PHE   0.00000    35.181   -74.953     1.000     1.000
PRO  PHE   0.00286    55.287    67.640     5.433     3.813
PRO  PHE   0.00594    74.336   179.124    11.529     4.624
PRO  PHE   0.30984   -64.529   -63.123     4.227     2.638
PRO  PHE   0.00173  -168.895   -78.673     7.599    11.224
PRO  PHE   0.00008  -122.456   -65.102     1.000     1.000
PRO  PHE   0.03294   -77.102    65.391     2.424     2.024
PRO  PHE   0.11246  -173.983    66.134     3.342     3.995
PRO  PHE   0.48429   -62.977   177.462     4.344     2.914
PRO  PHE   0.04442  -173.092  -174.312     4.423     7.595
PRO  PRO   0.00005    71.211   -53.121     1.512     1.660
PRO  PRO   0.00636    79.458   175.986     0.851     0.428
PRO  PRO   0.00155    52.086    68.628     6.831     6.724
PRO  PRO   0.03316   -76.405   -60.904     0.710     0.422
PRO  PRO   0.00027  -161.590   -64.620     0.271     2.160
PRO  PRO   0.04648   -81.150    65.525     0.478     0.514
PRO  PRO   0.03420  -169.452    71.805     0.988     1.816
PRO  PRO   0.87625   -64.959   176.738     2.554     1.361
PRO  PRO   0.00167  -158.759   167.618     2.105     3.956
PRO  SER   0.00079    77.915   -62.498     3.668     4.466
PRO  SER   0.00158    53.805    67.291     4.161     4.154
PRO  SER   0.00551    78.123   176.676     3.109     3.023
PRO  SER   0.23231   -65.338   -63.025     2.748     2.149
PRO  SER   0.00084  -164.795   -72.569    13.346     6.165
PRO  SER   0.05846  -175.824    63.844     2.222     2.583
PRO  SER   0.02523   -78.223    65.529     3.197     3.739
PRO  SER   0.67062   -62.433   177.244     3.844     2.523
PRO  SER   0.00466  -166.923  -171.164     4.901    13.462
PRO  THR   0.00165    79.299   -63.072     2.169     2.496
PRO  THR   0.00170    55.069    71.704     3.916     4.216
PRO  THR   0.00361    77.375   176.802     5.722     4.615
PRO  THR   0.02462   -76.526    66.423     3.731     2.303
PRO  THR   0.06151  -176.933    62.692     2.008     1.562
PRO  THR   0.00004  -125.271    64.696     1.000     1.000
PRO  THR   0.33904   -63.304   177.594     4.596     2.955
PRO  THR   0.02595  -171.821  -173.234     4.114     8.690
PRO  THR   0.54106   -64.371   -63.051     3.527     2.146
PRO  THR   0.00082  -164.302   -75.638     8.860    10.815
PRO  TRP   0.00107    60.246    70.726     5.778     4.177
PRO  TRP   0.00194    74.570  -178.903     8.388     9.499
PRO  TRP   0.00281    77.796   -63.882     2.109     2.877
PRO  TRP   0.24672   -66.535   -63.423     4.689     2.994
PRO  TRP   0.00193  -163.651   -73.073    12.764     6.225
PRO  TRP   0.01914   -75.887    70.311     6.238     9.772
PRO  TRP   0.01900  -175.141    63.650     4.219     3.660
PRO  TRP   0.66552   -63.794   176.855     4.580     2.561
PRO  TRP   0.04186  -175.234  -176.424     3.445     6.557
PRO  TYR   0.00137    77.886   -63.184     1.772     3.024
PRO  TYR   0.00130    54.961    70.783     6.496     5.984
PRO  TYR   0.00371    73.937   177.240    10.825     4.855
PRO  TYR   0.37881   -66.072   -63.742     4.205     3.229
PRO  TYR   0.00001  -126.467   -58.708     0.945     0.141
PRO  TYR   0.00102  -165.037   -71.789     6.316     5.382
PRO  TYR   0.05275  -175.695    62.971     2.409     3.785
PRO  TYR   0.04475   -76.936    66.118     2.728     4.447
PRO  TYR   0.48737   -62.107   177.883     4.317     3.249
PRO  TYR   0.00046  -176.336   149.318     1.848     1.794
PRO  TYR   0.02847  -169.852  -167.102     3.148     3.223
PRO  VAL   0.00271    79.393   -63.363     1.450     1.686
PRO  VAL   0.00689    75.186   178.007    10.167     4.131
PRO  VAL   0.00104    57.545    71.173     5.837     7.429
PRO  VAL   0.35723   -65.046   -63.407     4.696     2.796
PRO  VAL   0.00303  -165.346   -75.990     7.942    10.276
PRO  VAL   0.05803  -172.147    67.552     3.407     4.583
PRO  VAL   0.02341   -77.308    65.210     2.890     1.778
PRO  VAL   0.49202   -62.903   178.272     4.463     2.672
PRO  VAL   0.05564  -174.692  -176.148     4.194     4.676
SER  ALA   0.00260    78.880   -63.180     1.829     1.713
SER  ALA   0.00391    72.705  -179.919    11.146     5.737
SER  ALA   0.00169    54.833    66.094     6.292     3.103
SER  ALA   0.38482   -62.260   -62.732     3.179     2.722
SER  ALA   0.00159  -168.985   -79.809     6.843    10.862
SER  ALA   0.00009  -128.149   -58.212     1.000     1.000
SER  ALA   0.06143  -175.764    62.642     1.137     1.450
SER  ALA   0.02999   -74.592    69.860     4.891     8.786
SER  ALA   0.46545   -61.956   178.191     3.524     3.602
SER  ALA   0.04843  -176.226  -177.235     0.820     3.446
SER  ARG   0.00002    73.886   -52.877     1.321     0.084
SER  ARG   0.00199    79.554   176.220     1.065     0.179
SER  ARG   0.00040    59.014    69.614     2.548     1.816
SER  ARG   0.00858   -72.124   -57.473     0.687     0.605
SER  ARG   0.00030  -170.121   -73.782     1.904     1.862
SER  ARG   0.92858   -61.056   178.112     1.546     1.499
SER  ARG   0.01965   -78.769    65.730     0.842     1.503
SER  ARG   0.04012  -176.534    63.457     0.686     0.240
SER  ARG   0.00036  -172.966   153.012     4.280     6.795
SER  ASN   0.00081    55.906    68.293     1.562     0.585
SER  ASN   0.00080    55.738  -174.686     2.660     3.254
SER  ASN   0.00147    79.230   -63.040     1.463     0.976
SER  ASN   0.02063  -176.703    62.928     1.668     1.594
SER  ASN   0.01324   -73.959    67.465     3.776     4.434
SER  ASN   0.40785   -61.509   -62.139     2.591     2.304
SER  ASN   0.50103   -61.737   177.967     3.412     2.301
SER  ASN   0.00047  -169.180   -80.868     7.973    11.796
SER  ASN   0.05370  -176.727  -176.702     0.607     0.973
SER  ASP   0.00131    55.372    64.578     2.470     3.933
SER  ASP   0.00301    69.315   178.644    13.240     2.791
SER  ASP   0.02047  -175.842    61.665     0.781     1.133
SER  ASP   0.03184   -75.766    67.100     4.630     2.283
SER  ASP   0.68309   -60.503   178.299     2.515     1.856
SER  ASP   0.00682  -175.050   179.334     1.203     6.774
SER  ASP   0.00001  -133.016   176.398     1.000     1.000
SER  ASP   0.25195   -59.552   -60.572     2.090     0.898
SER  ASP   0.00125    81.276   -62.887     1.938     1.813
SER  ASP   0.00025  -173.073   -80.155     2.273     7.827
SER  CYS   0.00014    58.889    66.553     7.061     4.646
SER  CYS   0.00134    78.618   -63.263     1.148     0.406
SER  CYS   0.00057    68.848  -177.192    11.862     6.189
SER  CYS   0.01003   -76.830    66.573     3.604     1.731
SER  CYS   0.00003  -127.701    65.372     1.511     0.152
SER  CYS   0.01767  -175.739    62.603     1.185     1.656
SER  CYS   0.03585  -176.423  -177.333     0.810     1.274
SER  CYS   0.00040  -174.984   -89.254     5.080     8.878
SER  CYS   0.00001  -129.112   -57.557     1.000     1.000
SER  CYS   0.45646   -61.575   -62.226     2.983     2.558
SER  CYS   0.47751   -61.510   177.977     2.765     2.157
SER  GLN   0.00057    79.085   -63.252     1.002     0.377
SER  GLN   0.00038    55.359    68.188     1.941     1.584
SER  GLN   0.00112    75.405   177.820     7.343     4.320
SER  GLN   0.31426   -60.377   -61.102     2.235     1.499
SER  GLN   0.00034  -171.144   -76.901     3.181     6.518
SER  GLN   0.03132  -176.656    63.182     0.593     0.644
SER  GLN   0.00870   -76.935    67.056     3.452     5.019
SER  GLN   0.62306   -61.887   177.392     2.548     2.138
SER  GLN   0.02025  -176.787  -177.094     1.300     4.549
SER  GLU   0.00113    56.071    67.091     1.814     2.563
SER  GLU   0.00873    79.659   178.216     1.041     1.092
SER  GLU   0.00000    73.005   -55.161     1.000     1.000
SER  GLU   0.02345   -78.225    66.914     2.812     5.130
SER  GLU   0.06989  -176.169    62.328     1.200     1.551
SER  GLU   0.00035  -171.222   154.596     8.834    10.437
SER  GLU   0.89033   -61.865   177.104     2.705     2.243
SER  GLU   0.00011  -171.856   -75.851     1.326     1.986
SER  GLU   0.00600   -70.090   -54.382     2.132     2.868
SER  GLY   0.00255    79.517   -63.183     1.671     1.770
SER  GLY   0.00111    56.374    67.045     4.920     3.126
SER  GLY   0.00272    70.435  -178.677    11.895     5.376
SER  GLY   0.35387   -61.484   -61.905     2.661     2.229
SER  GLY   0.00158  -169.988   -81.563     5.939    10.197
SER  GLY   0.00003  -128.777   -58.335     1.000     1.000
SER  GLY   0.02965  -175.829    62.864     1.265     1.999
SER  GLY   0.01813   -75.791    68.008     4.195     6.433
SER  GLY   0.54560   -61.628   178.236     3.876     2.367
SER  GLY   0.04475  -176.107  -177.824     1.607     4.484
SER  HID   0.00104    79.427   -63.345     1.075     0.905
SER  HID   0.00062    56.063    68.176     3.757     2.621
SER  HID   0.00135    71.713   179.839    11.395     5.636
SER  HID   0.02233  -176.627    63.190     0.964     1.364
SER  HID   0.01570   -75.136    66.909     3.287     2.947
SER  HID   0.00051  -171.126   -80.589     5.490     9.702
SER  HID   0.01992  -176.236  -177.660     1.381     4.975
SER  HID   0.48408   -61.292   -61.842     2.167     1.917
SER  HID   0.45445   -61.910   177.588     3.091     2.577
SER  HIE   0.00243    77.967   -63.821     2.214     1.348
SER  HIE   0.00104    58.527    69.478     3.788     1.783
SER  HIE   0.00204    66.863  -177.898    13.490     6.359
SER  HIE   0.07168  -176.485    63.056     1.016     0.834
SER  HIE   0.01549   -75.534    67.520     4.285     5.339
SER  HIE   0.30420   -61.543   -62.172     3.404     2.518
SER  HIE   0.00098  -170.233   -77.970     7.056     8.989
SER  HIE   0.56366   -62.209   177.610     3.383     2.928
SER  HIE   0.03849  -176.706  -177.575     1.848     4.611
SER  HIP   0.00007    73.546    72.203     1.362     1.439
SER  HIP   0.00234    80.256   -63.518     1.255     0.621
SER  HIP   0.00089    59.928  -170.349     5.293     4.682
SER  HIP   0.01791   -73.304    66.528     2.444     1.029
SER  HIP   0.00342  -174.907    59.469     2.688     4.959
SER  HIP   0.00137  -167.140   -77.805     5.970     9.978
SER  HIP   0.05263  -175.831  -177.666     1.725     4.794
SER  HIP   0.69321   -61.789   -62.291     1.951     2.057
SER  HIP   0.22816   -62.744   178.660     5.278     2.964
SER  ILE   0.00043    78.083   -63.296     1.233     0.610
SER  ILE   0.00021    57.825    69.100     2.560     2.290
SER  ILE   0.00097    70.243  -179.697    12.659     6.330
SER  ILE   0.04299  -176.796    62.975     0.869     1.377
SER  ILE   0.01163   -74.426    68.462     4.847     4.907
SER  ILE   0.00060  -170.188   -79.407     5.220     9.827
SER  ILE   0.04336  -176.154  -177.090     1.312     2.133
SER  ILE   0.34669   -61.854   -62.580     3.046     2.696
SER  ILE   0.55312   -62.160   177.430     3.115     2.515
SER  LEU   0.00146    78.270   -63.317     1.290     1.734
SER  LEU   0.00023    55.995    68.661     5.087     3.868
SER  LEU   0.00370    77.001   177.075     3.735     2.851
SER  LEU   0.03612  -176.480    63.135     0.679     0.551
SER  LEU   0.02073   -76.311    67.077     3.413     3.481
SER  LEU   0.28802   -62.673   -63.073     3.138     2.791
SER  LEU   0.00029  -169.099   -73.241     5.289     7.172
SER  LEU   0.62783   -61.541   177.653     2.707     2.302
SER  LEU   0.02161  -176.930  -177.290     1.019     5.289
SER  LYS   0.00003    81.133   -62.236     2.941     4.273
SER  LYS   0.00017    59.279    69.533     2.259     1.297
SER  LYS   0.00083    79.166   176.302     3.672     1.729
SER  LYS   0.06509  -176.529    63.020     1.424     1.012
SER  LYS   0.01130   -78.789    65.651     1.116     0.934
SER  LYS   0.00011  -171.099   -74.140     1.139     1.585
SER  LYS   0.00988   -69.327   -58.091     5.331     1.848
SER  LYS   0.91181   -60.983   178.066     1.824     1.641
SER  LYS   0.00078  -170.718   172.728     6.703    11.635
SER  MET   0.00025    79.617   -63.708     1.447     0.304
SER  MET   0.00037    55.574    69.432     1.398     1.759
SER  MET   0.00074    74.755   178.947     7.398     6.873
SER  MET   0.02806  -176.843    63.139     0.765     0.841
SER  MET   0.00720   -75.250    66.731     3.340     3.363
SER  MET   0.28828   -61.213   -61.761     1.949     1.856
SER  MET   0.00020  -171.189   -82.278     6.979    10.616
SER  MET   0.65649   -60.809   178.237     2.482     1.825
SER  MET   0.01841  -176.677  -176.798     2.106     4.109
SER  PHE   0.00285    77.941   -62.320     0.988     1.768
SER  PHE   0.00087    55.827    67.386     3.966     4.225
SER  PHE   0.00264    75.192   178.174    10.566     4.451
SER  PHE   0.20635   -62.018   -62.884     2.645     2.178
SER  PHE   0.00098  -168.518   -76.883     6.928     9.709
SER  PHE   0.00001  -127.871   -57.762     1.000     1.000
SER  PHE   0.02119   -75.850    67.091     4.335     3.349
SER  PHE   0.00003  -127.155    65.334     2.163     0.941
SER  PHE   0.06246  -177.027    62.703     1.050     1.308
SER  PHE   0.67369   -61.831   177.702     2.851     2.399
SER  PHE   0.02894  -176.839  -177.440     1.579     4.034
SER  PRO   0.00079    77.915   -62.498     3.668     4.466
SER  PRO   0.00158    53.805    67.291     4.161     4.154
SER  PRO   0.00551    78.123   176.676     3.109     3.023
SER  PRO   0.23231   -65.338   -63.025     2.748     2.149
SER  PRO   0.00084  -164.795   -72.569    13.346     6.165
SER  PRO   0.05846  -175.824    63.844     2.222     2.583
SER  PRO   0.02523   -78.223    65.529     3.197     3.739
SER  PRO   0.67062   -62.433   177.244     3.844     2.523
SER  PRO   0.00466  -166.923  -171.164     4.901    13.462
SER  SER   0.00006    71.877    72.665     1.940     0.347
SER  SER   0.00285    78.624   -63.486     1.190     0.183
SER  SER   0.00151    63.713  -175.072    10.703     5.637
SER  SER   0.00649   -71.915    66.962     0.652     0.239
SER  SER   0.01446  -175.031    62.338     1.352     3.169
SER  SER   0.00155  -166.656   -77.245     6.220    10.194
SER  SER   0.06209  -176.385  -176.796     0.775     0.777
SER  SER   0.45687   -62.159   -62.717     2.398     2.321
SER  SER   0.45413   -62.231   177.920     3.740     2.586
SER  THR   0.00149    78.346   -62.757     0.983     1.166
SER  THR   0.00036    57.011    68.029     3.871     2.240
SER  THR   0.00246    69.963  -179.276    12.329     5.750
SER  THR   0.00894   -73.005    68.371     4.408     3.562
SER  THR   0.02302  -175.617    62.989     0.765     1.045
SER  THR   0.00003  -127.385    65.455     1.000     1.000
SER  THR   0.00047  -171.920   -81.526     5.980     9.354
SER  THR   0.06066  -176.285  -177.330     1.001     2.395
SER  THR   0.61474   -62.085   -62.537     2.644     2.481
SER  THR   0.28782   -61.779   178.242     3.773     2.582
SER  TRP   0.00049    77.482   -60.514     5.772     5.798
SER  TRP   0.00239    53.845    64.079     2.890     4.732
SER  TRP   0.00629    77.489   178.630     4.198     2.349
SER  TRP   0.00107  -170.406   -74.661     3.180     3.882
SER  TRP   0.00002  -118.577   -61.233     2.742     0.695
SER  TRP   0.09962   -62.421   -61.434     3.558     3.153
SER  TRP   0.09030  -176.703    62.915     1.017     0.737
SER  TRP   0.00996  -176.760  -179.194     1.775     9.475
SER  TRP   0.01556   -75.836    68.540     3.637     6.263
SER  TRP   0.77430   -61.176   177.665     2.633     1.926
SER  TRP   0.00001  -115.085   175.106     1.000     1.000
SER  TYR   0.00147    79.498   -63.498     1.477     0.573
SER  TYR   0.00074    56.856    66.319     3.783     3.015
SER  TYR   0.00249    73.862   178.571     9.293     6.164
SER  TYR   0.07883  -177.312    62.581     1.752     1.270
SER  TYR   0.01570   -75.404    66.457     3.115     2.534
SER  TYR   0.00086  -167.160   -76.224     6.618    10.343
SER  TYR   0.04664  -176.302  -176.964     1.104     1.956
SER  TYR   0.39908   -61.193   -61.575     2.261     1.890
SER  TYR   0.45421   -62.209   177.110     4.282     3.277
SER  VAL   0.00045    78.799   -62.327     3.082     5.169
SER  VAL   0.00222    71.644   179.541    11.948     5.673
SER  VAL   0.00063    58.376    69.769     3.317     5.119
SER  VAL   0.21211   -61.632   -62.365     4.368     3.344
SER  VAL   0.00065  -170.579   -75.192     4.560     6.329
SER  VAL   0.04162  -176.322    62.968     0.830     0.769
SER  VAL   0.01207   -75.932    67.171     4.727     3.671
SER  VAL   0.02966  -175.553  -177.857     2.187     5.648
SER  VAL   0.70059   -60.970   178.251     2.293     2.227
THR  ALA   0.00146    80.270   -60.611     3.898     4.472
THR  ALA   0.00618    76.796   176.912     6.938     1.893
THR  ALA   0.00116    57.597    67.466     4.280     3.388
THR  ALA   0.12306   -60.930   -59.949     5.245     1.685
THR  ALA   0.00003  -128.894   -57.999     5.827     1.283
THR  ALA   0.00155  -172.109   -81.267     4.552     9.764
THR  ALA   0.11394  -176.554    62.905     0.761     0.717
THR  ALA   0.02707   -76.292    69.365     4.324     7.820
THR  ALA   0.68681   -61.288   178.064     2.824     2.146
THR  ALA   0.03876  -175.060  -178.432     2.633     5.908
THR  ARG   0.00010    80.980   -62.811     2.904     4.316
THR  ARG   0.00158    80.171   177.165     1.331     0.681
THR  ARG   0.02017  -176.662  -178.375     1.612     2.221
THR  ARG   0.63856   -61.267   177.864     2.423     1.863
THR  ARG   0.24757   -61.601   -61.293     2.758     2.135
THR  ARG   0.00092  -171.492   -74.256     3.091     8.279
THR  ARG   0.00106    56.686    68.497     2.583     2.161
THR  ARG   0.01902   -77.871    66.458     2.861     1.655
THR  ARG   0.07101  -178.054    62.982     1.623     0.852
THR  ASN   0.00008    78.553   -61.812     2.212     4.069
THR  ASN   0.00019    60.815    72.079     7.675     5.112
THR  ASN   0.00088    79.619   177.018     9.183     4.380
THR  ASN   0.06281  -176.956    62.079     1.176     0.956
THR  ASN   0.02555   -75.808    66.939     4.393     2.165
THR  ASN   0.00044  -173.061   -82.466     4.028     8.586
THR  ASN   0.05437  -175.984  -177.064     1.117     2.577
THR  ASN   0.40489   -62.282   -62.695     3.024     2.600
THR  ASN   0.45080   -61.395   178.078     2.875     2.335
THR  ASP   0.00825    79.945   -62.928     1.936     2.139
THR  ASP   0.00303    62.475    74.666     6.648    12.978
THR  ASP   0.00134    59.036  -177.640    10.207     3.575
THR  ASP   0.00884   -69.969    69.420     3.145     2.086
THR  ASP   0.00001  -122.612    63.921     1.994     0.549
THR  ASP   0.00507  -174.500    60.218     1.154     2.832
THR  ASP   0.82898   -61.248   -62.164     2.599     2.248
THR  ASP   0.06787   -64.855  -178.820     8.729     4.314
THR  ASP   0.07636  -176.164  -177.915     0.923     1.062
THR  ASP   0.00024  -175.349   -87.508     3.690     7.307
THR  CYS   0.00019    61.359    69.796     4.888     1.176
THR  CYS   0.00179    79.515   -62.437     0.985     0.892
THR  CYS   0.00168    73.685   179.391     9.379     6.566
THR  CYS   0.07151  -177.170    62.735     0.946     0.290
THR  CYS   0.01012   -74.472    67.855     4.584     2.913
THR  CYS   0.47474   -61.031   -61.627     2.575     2.065
THR  CYS   0.37265   -61.539   177.941     3.011     2.244
THR  CYS   0.00034  -175.043   -86.188     5.325     9.885
THR  CYS   0.06699  -176.076  -177.779     0.850     2.060
THR  GLN   0.00039    78.837   -62.806     1.503     2.563
THR  GLN   0.00055    55.121    66.335     2.358     2.825
THR  GLN   0.00166    77.173   177.926     6.397     3.780
THR  GLN   0.06044  -177.040    62.881     0.830     0.792
THR  GLN   0.00587   -75.375    67.108     2.953     1.478
THR  GLN   0.14122   -61.868   -62.065     2.686     2.676
THR  GLN   0.77964   -61.585   177.673     2.636     2.116
THR  GLN   0.00020  -170.160   -79.948     5.465    10.165
THR  GLN   0.01003  -175.390  -177.858     2.877     3.466
THR  GLU   0.00002    71.635   -55.176     1.122     1.492
THR  GLU   0.00061    54.422    64.986     3.032     4.083
THR  GLU   0.00281    77.885   177.846     6.605     2.528
THR  GLU   0.00046  -170.410   -74.569     1.729     2.347
THR  GLU   0.06860   -63.371   -61.297     5.306     4.365
THR  GLU   0.07330  -176.158    62.823     0.919     0.747
THR  GLU   0.01903   -76.758    68.622     3.714     7.279
THR  GLU   0.83403   -61.352   177.652     2.858     2.206
THR  GLU   0.00113  -168.044   166.340     7.398    12.130
THR  GLY   0.00029    77.820   -61.599     3.366     4.674
THR  GLY   0.00074    52.340    66.686     6.118     5.182
THR  GLY   0.00708    77.338   177.520     5.251     2.196
THR  GLY   0.11204   -62.208   -60.895     4.073     2.705
THR  GLY   0.00133  -166.346   -75.386    12.080     9.588
THR  GLY   0.05752  -176.618    62.864     1.645     0.773
THR  GLY   0.02108   -76.587    68.010     3.352     5.360
THR  GLY   0.74222   -61.985   177.446     3.164     2.493
THR  GLY   0.05770  -176.471  -177.519     2.920     5.115
THR  HID   0.00004    76.392   -58.939     3.044     6.157
THR  HID   0.00169    56.578    69.168     2.436     2.298
THR  HID   0.00414    78.475   177.092     2.676     1.840
THR  HID   0.13013  -176.763    62.895     1.378     0.727
THR  HID   0.01527   -76.785    67.064     2.288     2.330
THR  HID   0.05935   -62.586   -61.385     3.880     2.789
THR  HID   0.00065  -171.231   -75.951     2.705     5.508
THR  HID   0.00361  -175.012   177.583     3.352    11.723
THR  HID   0.78511   -61.036   178.041     2.370     1.825
THR  HIE   0.00016    58.172    61.833    10.196     7.870
THR  HIE   0.00513    78.725   -62.975     1.769     0.664
THR  HIE   0.00082    68.599   179.769    14.443     6.380
THR  HIE   0.01742   -73.807    69.800     5.577     9.158
THR  HIE   0.00002  -131.662    66.582     0.193     0.282
THR  HIE   0.09590  -178.566    62.334     1.731     1.335
THR  HIE   0.00171  -173.598   -88.504     5.393     8.115
THR  HIE   0.07137  -176.635  -177.071     0.909     2.051
THR  HIE   0.38880   -62.165   -62.781     3.060     2.621
THR  HIE   0.41868   -62.393   177.254     3.767     2.949
THR  HIP   0.00261    80.157   -62.969     2.153     0.749
THR  HIP   0.00038    58.320    68.484     6.608     4.313
THR  HIP   0.00277    67.950  -178.923    13.839     6.944
THR  HIP   0.41800   -60.422   -61.404     2.735     1.922
THR  HIP   0.00119  -165.024   -72.489     5.565     8.598
THR  HIP   0.01529   -74.467    67.971     6.165     3.326
THR  HIP   0.01859  -174.604    62.079     2.116     1.751
THR  HIP   0.49551   -61.595   178.722     3.065     2.177
THR  HIP   0.04565  -177.197  -177.067     1.712     3.267
THR  ILE   0.00001    71.539   -54.722     0.941     2.374
THR  ILE   0.00263    79.587   177.084     1.501     1.618
THR  ILE   0.00045    55.145    67.697     2.088     1.889
THR  ILE   0.01436   -76.504    68.377     3.215     5.670
THR  ILE   0.11846  -176.779    62.978     1.269     0.608
THR  ILE   0.00054  -165.636   165.167     7.809    11.865
THR  ILE   0.85531   -62.191   177.077     3.052     2.321
THR  ILE   0.00032  -170.822   -73.782     1.184     1.157
THR  ILE   0.00792   -69.959   -54.484     2.135     2.173
THR  LEU   0.00471    78.967   -63.150     0.946     0.530
THR  LEU   0.00134    74.494  -179.991    10.976     6.470
THR  LEU   0.03254  -177.127  -177.872     1.910     6.921
THR  LEU   0.52938   -61.357   178.318     3.574     2.563
THR  LEU   0.37636   -60.835   -61.488     2.327     1.779
THR  LEU   0.00028  -163.175   -69.761     5.029     7.105
THR  LEU   0.00044    57.506    67.062     3.338     5.968
THR  LEU   0.01339   -76.225    67.552     4.676     2.800
THR  LEU   0.04157  -175.661    61.287     0.648     0.979
THR  LYS   0.00053    79.675   -62.910     1.739     2.981
THR  LYS   0.00099    55.329    67.872     0.852     2.348
THR  LYS   0.00061    75.584   179.030     8.686     5.259
THR  LYS   0.01776   -75.513    67.424     2.613     1.246
THR  LYS   0.07277  -177.104    63.047     1.531     1.136
THR  LYS   0.22384   -61.280   -61.517     1.748     1.797
THR  LYS   0.00042  -171.329   -78.969     5.121     9.876
THR  LYS   0.66611   -60.871   178.322     2.444     1.645
THR  LYS   0.01697  -175.180  -179.044     2.132     8.288
THR  MET   0.00769    80.267   176.104     1.113     0.425
THR  MET   0.00066    56.598    72.844     7.004    10.871
THR  MET   0.00000    72.275   -53.794     1.000     1.000
THR  MET   0.01801   -77.328    66.688     1.207     1.176
THR  MET   0.05921  -176.914    63.064     2.434     1.516
THR  MET   0.00016  -172.936   154.884     7.280    10.356
THR  MET   0.90790   -61.249   177.791     2.416     1.911
THR  MET   0.00009  -172.309   -76.105     2.064     2.666
THR  MET   0.00627   -69.958   -55.122     2.604     2.326
THR  PHE   0.00101    81.321   -60.935     3.316     3.216
THR  PHE   0.00074    55.039    67.794     4.405     4.436
THR  PHE   0.00560    78.894   176.728     2.849     4.095
THR  PHE   0.03742   -76.466    67.793     4.298     3.345
THR  PHE   0.09951  -176.015    61.672     3.054     1.474
THR  PHE   0.00209  -175.310   169.770     1.822    17.326
THR  PHE   0.79721   -61.321   177.722     2.796     2.011
THR  PHE   0.05592   -62.086   -58.987     5.828     3.199
THR  PHE   0.00049  -170.988   -75.002     2.464     3.604
THR  PHE   0.00001  -134.492   -57.333     1.000     1.000
THR  PRO   0.00165    79.299   -63.072     2.169     2.496
THR  PRO   0.00170    55.069    71.704     3.916     4.216
THR  PRO   0.00361    77.375   176.802     5.722     4.615
THR  PRO   0.02462   -76.526    66.423     3.731     2.303
THR  PRO   0.06151  -176.933    62.692     2.008     1.562
THR  PRO   0.00004  -125.271    64.696     1.000     1.000
THR  PRO   0.33904   -63.304   177.594     4.596     2.955
THR  PRO   0.02595  -171.821  -173.234     4.114     8.690
THR  PRO   0.54106   -64.371   -63.051     3.527     2.146
THR  PRO   0.00082  -164.302   -75.638     8.860    10.815
THR  SER   0.00149    78.346   -62.757     0.983     1.166
THR  SER   0.00036    57.011    68.029     3.871     2.240
THR  SER   0.00246    69.963  -179.276    12.329     5.750
THR  SER   0.00894   -73.005    68.371     4.408     3.562
THR  SER   0.02302  -175.617    62.989     0.765     1.045
THR  SER   0.00003  -127.385    65.455     1.000     1.000
THR  SER   0.00047  -171.920   -81.526     5.980     9.354
THR  SER   0.06066  -176.285  -177.330     1.001     2.395
THR  SER   0.61474   -62.085   -62.537     2.644     2.481
THR  SER   0.28782   -61.779   178.242     3.773     2.582
THR  THR   0.00001    72.542   -53.710     0.000     0.000
THR  THR   0.00217    78.524   177.176     0.640     0.379
THR  THR   0.00009    58.394    69.395     2.554     1.002
THR  THR   0.00041  -170.948   -74.709     0.482     0.464
THR  THR   0.00286   -72.912   -57.101     1.571     1.197
THR  THR   0.88337   -61.721   177.535     2.478     1.987
THR  THR   0.01355   -76.566    67.479     1.628     1.828
THR  THR   0.09722  -176.010    62.892     0.839     0.513
THR  THR   0.00032  -172.387   154.285     5.284     7.931
THR  TRP   0.00101    80.672   -60.991     2.334     1.752
THR  TRP   0.00047    53.698    66.259     6.621     3.339
THR  TRP   0.00453    76.201   178.801     5.866     3.229
THR  TRP   0.09883  -176.473    62.789     1.232     0.827
THR  TRP   0.00005  -128.006    65.150     8.389     2.737
THR  TRP   0.00926   -73.535    69.776     4.547     5.982
THR  TRP   0.27540   -61.439   -62.169     2.984     2.505
THR  TRP   0.00003  -131.285   -57.882     1.648     1.362
THR  TRP   0.00097  -172.886   -82.865     3.517     9.259
THR  TRP   0.59375   -61.382   177.578     2.714     1.933
THR  TRP   0.01570  -176.644  -177.487     1.861     5.109
THR  TYR   0.00025    61.985    74.074     9.352     1.449
THR  TYR   0.00125    79.042   -63.503     1.906     0.800
THR  TYR   0.00174    64.155  -177.684    12.593     5.629
THR  TYR   0.01074   -71.762    67.953     2.890     1.462
THR  TYR   0.04492  -176.880    62.619     1.189     1.390
THR  TYR   0.71187   -61.662   -62.905     3.270     2.337
THR  TYR   0.14780   -63.252   178.676     6.166     3.992
THR  TYR   0.00030  -169.482   -80.770     6.926    11.773
THR  TYR   0.08112  -176.320  -177.195     1.357     1.137
THR  VAL   0.00064    54.506    67.144     4.073     1.871
THR  VAL   0.00182    79.019   -63.348     1.038     1.174
THR  VAL   0.00215    65.140  -175.363    11.244     7.565
THR  VAL   0.08893  -176.210    62.969     1.114     0.807
THR  VAL   0.01649   -73.021    69.082     4.220     4.946
THR  VAL   0.00068  -170.066   -82.171     6.222    10.849
THR  VAL   0.06008  -175.839  -177.449     1.436     2.044
THR  VAL   0.26408   -61.937   -62.426     2.816     2.685
THR  VAL   0.56512   -61.883   177.901     3.904     2.928
TRP  ALA   0.00569    78.994   -62.163     1.417     1.744
TRP  ALA   0.00181    57.642    67.522     6.841     3.266
TRP  ALA   0.00000    70.113  -141.636     0.012     0.013
TRP  ALA   0.00581    65.096   179.902    14.400     4.257
TRP  ALA   0.02805   -75.368    68.440     5.135     6.583
TRP  ALA   0.00007  -127.868    65.330     1.871     0.366
TRP  ALA   0.07120  -176.005    62.605     1.137     1.780
TRP  ALA   0.31153   -60.882   -61.662     2.863     2.070
TRP  ALA   0.00169  -171.304   -83.412    12.427    10.896
TRP  ALA   0.50517   -61.688   177.911     4.170     2.963
TRP  ALA   0.00005  -141.228   176.379     8.880     1.103
TRP  ALA   0.06894  -175.471  -177.868     1.675     3.588
TRP  ARG   0.00026    75.481   -61.834     7.726     1.098
TRP  ARG   0.00312    78.120   178.524     0.821     1.015
TRP  ARG   0.00161    55.500    67.114     3.369     4.627
TRP  ARG   0.16850   -61.687   -62.037     4.496     2.951
TRP  ARG   0.00091  -168.459   -71.698     6.723     3.811
TRP  ARG   0.08072  -177.761    62.881     2.349     0.950
TRP  ARG   0.02203   -75.368    68.306     4.973     5.685
TRP  ARG   0.70947   -61.208   177.752     1.935     1.783
TRP  ARG   0.01337  -175.964  -178.439     4.402     5.707
TRP  ASN   0.00102    55.761    67.098     4.096     3.433
TRP  ASN   0.00099    78.064   -63.364     1.357     1.606
TRP  ASN   0.00172    61.656  -175.992    11.265     4.927
TRP  ASN   0.05225  -176.392    63.236     1.098     1.283
TRP  ASN   0.00005  -117.769    61.707     3.509     0.783
TRP  ASN   0.01686   -74.732    67.895     3.856     4.332
TRP  ASN   0.59459   -61.189   -61.988     2.560     2.262
TRP  ASN   0.00096  -169.941   -78.011     7.802     9.122
TRP  ASN   0.28272   -61.090   178.519     4.189     3.259
TRP  ASN   0.04884  -176.190  -177.292     1.262     2.870
TRP  ASP   0.00352    78.204   -61.947     1.356     1.820
TRP  ASP   0.00015    56.420    64.615    10.116     7.602
TRP  ASP   0.00300    71.038  -179.989    12.069     3.984
TRP  ASP   0.01382   -72.213    68.442     4.287     5.445
TRP  ASP   0.00003  -121.770    63.243     7.797     2.642
TRP  ASP   0.01230  -175.989    62.204     1.637     2.759
TRP  ASP   0.53433   -62.069   -62.728     2.812     2.237
TRP  ASP   0.00147  -166.245   -75.974     6.843    10.433
TRP  ASP   0.00013  -126.593   -62.663    19.170     1.615
TRP  ASP   0.37342   -61.053   178.579     4.009     2.505
TRP  ASP   0.00004  -127.373   178.614     4.203     3.195
TRP  ASP   0.05779  -176.710  -177.073     0.737     1.992
TRP  CYS   0.00219    77.142   -61.678     0.714     1.570
TRP  CYS   0.00048    57.811    70.463     4.360     3.692
TRP  CYS   0.00065    74.057   177.783    11.991     3.659
TRP  CYS   0.38648   -61.735   -62.648     2.804     2.244
TRP  CYS   0.00049  -169.834   -79.309    10.227    12.096
TRP  CYS   0.01100   -75.055    68.084     4.804     4.620
TRP  CYS   0.00004  -130.161    65.987     1.845     0.455
TRP  CYS   0.02531  -176.139    61.762     2.996     1.811
TRP  CYS   0.55747   -61.084   178.082     3.191     2.203
TRP  CYS   0.01588  -176.020  -177.310     1.417     3.926
TRP  GLN   0.00003    73.143   -52.774     0.975     0.373
TRP  GLN   0.00248    78.566   176.397     1.039     0.511
TRP  GLN   0.00079    56.008    69.261     2.940     3.574
TRP  GLN   0.01296   -72.036   -57.098     1.884     1.853
TRP  GLN   0.00072  -171.072   -74.345     1.744     1.828
TRP  GLN   0.00001  -127.797   -58.079     1.000     1.000
TRP  GLN   0.00005  -115.181   175.099     0.179     0.003
TRP  GLN   0.89602   -61.247   177.622     2.274     1.758
TRP  GLN   0.01464   -76.774    68.551     4.215     6.920
TRP  GLN   0.07166  -176.481    63.102     0.749     0.501
TRP  GLN   0.00063  -171.721   154.583     6.783     9.375
TRP  GLU   0.00189    79.519   -61.379     2.148     2.148
TRP  GLU   0.00037    56.849    67.267     8.785     3.885
TRP  GLU   0.00292    74.047   179.964    10.086     4.640
TRP  GLU   0.01756   -70.380    72.036     5.036     6.844
TRP  GLU   0.04132  -176.903    62.910     0.885     1.479
TRP  GLU   0.00002  -128.607    65.609     1.000     1.000
TRP  GLU   0.47099   -60.390   -61.410     3.098     2.369
TRP  GLU   0.39844   -61.405   178.275     4.686     2.709
TRP  GLU   0.06523  -176.975  -177.894     1.513     4.177
TRP  GLU   0.00126  -171.095   -79.003     5.497     8.995
TRP  GLY   0.00460    77.818   -62.296     1.545     2.143
TRP  GLY   0.00156    57.548    69.114     4.494     3.856
TRP  GLY   0.00317    66.717  -179.482    14.107     5.203
TRP  GLY   0.03352   -74.665    67.298     5.393     2.137
TRP  GLY   0.05090  -175.961    62.128     1.985     2.140
TRP  GLY   0.40363   -60.704   -62.108     3.157     1.947
TRP  GLY   0.00006  -126.092   -58.605     2.976     1.363
TRP  GLY   0.00300  -171.900   -83.724     5.725     9.217
TRP  GLY   0.42846   -62.044   178.208     3.330     3.536
TRP  GLY   0.07110  -176.438  -177.269     2.247     3.256
TRP  HID   0.00793    78.444   -61.019     1.324     2.087
TRP  HID   0.00051    64.113    71.351     7.625     3.727
TRP  HID   0.00315    56.017  -175.151     6.338     5.437
TRP  HID   0.01597   -71.645    69.052     4.816     5.715
TRP  HID   0.01727  -175.837    62.313     1.558     3.084
TRP  HID   0.00001  -122.559    62.899     1.000     1.000
TRP  HID   0.08915  -176.604  -177.147     1.277     1.478
TRP  HID   0.00002  -121.791   -60.197     8.431     2.663
TRP  HID   0.00156  -168.403   -78.317     6.952    10.706
TRP  HID   0.62354   -61.207   -62.240     2.145     1.935
TRP  HID   0.24089   -63.386   178.168     4.495     4.118
TRP  HIE   0.00150    77.375   -62.119     1.900     2.332
TRP  HIE   0.00109    55.445    66.287     4.807     4.439
TRP  HIE   0.00398    75.049   179.141     8.281     3.380
TRP  HIE   0.18613   -62.879   -63.517     3.950     2.888
TRP  HIE   0.00005  -129.608   -58.023     2.212     0.468
TRP  HIE   0.00084  -174.154   -83.845     3.264     8.431
TRP  HIE   0.04005  -176.407    62.428     1.155     1.615
TRP  HIE   0.01659   -73.203    69.783     4.359     5.594
TRP  HIE   0.66919   -62.447   176.880     3.462     2.291
TRP  HIE   0.08056  -177.578  -177.318     1.899     3.298
TRP  HIE   0.00001  -131.119   176.453     1.000     1.000
TRP  HIP   0.00056    81.263   -62.855     2.081     2.738
TRP  HIP   0.00128    57.797    69.140     4.019     5.965
TRP  HIP   0.00175    77.196   177.750     7.142     4.409
TRP  HIP   0.13609   -62.620   -61.250     3.579     2.336
TRP  HIP   0.00003  -121.234   -61.555     9.141     5.295
TRP  HIP   0.00054  -170.827   -73.981     1.926     3.897
TRP  HIP   0.03630  -176.878    63.094     1.166     0.731
TRP  HIP   0.00833  -173.616   178.061     4.815    10.322
TRP  HIP   0.02463   -76.729    67.955     4.640     5.142
TRP  HIP   0.00001  -121.375    62.639     1.000     1.000
TRP  HIP   0.79048   -60.816   178.138     2.630     1.616
TRP  HIP   0.00001  -115.700   175.145     1.000     1.000
TRP  ILE   0.00329    77.428   -62.186     1.308     1.823
TRP  ILE   0.00014    59.629    70.103     5.895     3.005
TRP  ILE   0.00130    59.833  -176.815    11.269     5.142
TRP  ILE   0.02885  -176.804    63.085     0.825     1.096
TRP  ILE   0.00957   -72.500    68.560     5.068     3.247
TRP  ILE   0.38737   -61.042   -62.385     2.589     2.151
TRP  ILE   0.00057  -174.891   -88.869     1.647     2.377
TRP  ILE   0.00001  -128.154   -60.711     8.536     1.598
TRP  ILE   0.50987   -62.844   176.455     2.464     2.241
TRP  ILE   0.05902  -178.638  -176.940     2.740     2.060
TRP  LEU   0.00026    54.700    66.703     2.223     1.350
TRP  LEU   0.00154    78.179   -62.687     1.585     1.203
TRP  LEU   0.00079    66.185  -177.085    12.878     6.650
TRP  LEU   0.04887  -177.782    63.037     2.108     0.973
TRP  LEU   0.01254   -72.797    69.391     4.992     5.915
TRP  LEU   0.18219   -60.949   -61.283     2.929     2.334
TRP  LEU   0.72180   -62.401   177.334     3.651     2.640
TRP  LEU   0.00051  -169.736   -81.541     9.503    14.689
TRP  LEU   0.03151  -177.290  -178.152     0.969     1.730
TRP  LYS   0.00043    56.911    67.543     5.105     2.540
TRP  LYS   0.00847    77.282   -62.217     1.259     1.109
TRP  LYS   0.00063    65.445  -175.866    11.918     7.025
TRP  LYS   0.01349   -73.952    66.969     4.966     2.229
TRP  LYS   0.02586  -176.991    63.163     1.303     1.386
TRP  LYS   0.53421   -60.398   -61.775     2.108     1.549
TRP  LYS   0.36874   -62.620   177.350     3.504     2.718
TRP  LYS   0.00037  -170.375   -84.450     9.415    12.333
TRP  LYS   0.04780  -176.657  -177.165     1.867     2.325
TRP  MET   0.00024    78.445   -62.988     1.941     2.540
TRP  MET   0.00173    72.356  -178.390    10.545     8.020
TRP  MET   0.01045  -177.997  -177.246     1.766     4.189
TRP  MET   0.65588   -60.384   177.990     2.524     1.705
TRP  MET   0.24274   -61.732   -62.061     2.824     2.308
TRP  MET   0.00055  -172.680   -83.077     4.969    10.717
TRP  MET   0.00035    55.564    67.949     3.544     4.306
TRP  MET   0.07025  -176.184    63.177     2.471     1.990
TRP  MET   0.01780   -73.703    69.741     4.668     7.391
TRP  PHE   0.00101    79.570   -60.779     3.216     3.975
TRP  PHE   0.00195    57.298    71.814     3.351     4.785
TRP  PHE   0.00253    75.879   178.404     7.672     5.349
TRP  PHE   0.38431   -59.998   -60.864     2.388     1.585
TRP  PHE   0.00005  -126.636   -58.343     1.699     0.352
TRP  PHE   0.00098  -172.266   -81.228     5.523     9.947
TRP  PHE   0.01816   -73.705    69.499     5.517     7.230
TRP  PHE   0.00002  -134.571    65.586     6.408     0.141
TRP  PHE   0.12331  -177.386    62.959     0.896     0.788
TRP  PHE   0.04967  -176.243  -179.503     1.977     2.933
TRP  PHE   0.41803   -62.076   177.290     3.924     2.557
TRP  PRO   0.00107    60.246    70.726     5.778     4.177
TRP  PRO   0.00194    74.570  -178.903     8.388     9.499
TRP  PRO   0.00281    77.796   -63.882     2.109     2.877
TRP  PRO   0.24672   -66.535   -63.423     4.689     2.994
TRP  PRO   0.00193  -163.651   -73.073    12.764     6.225
TRP  PRO   0.01914   -75.887    70.311     6.238     9.772
TRP  PRO   0.01900  -175.141    63.650     4.219     3.660
TRP  PRO   0.66552   -63.794   176.855     4.580     2.561
TRP  PRO   0.04186  -175.234  -176.424     3.445     6.557
TRP  SER   0.00049    77.482   -60.514     5.772     5.798
TRP  SER   0.00239    53.845    64.079     2.890     4.732
TRP  SER   0.00629    77.489   178.630     4.198     2.349
TRP  SER   0.00107  -170.406   -74.661     3.180     3.882
TRP  SER   0.00002  -118.577   -61.233     2.742     0.695
TRP  SER   0.09962   -62.421   -61.434     3.558     3.153
TRP  SER   0.09030  -176.703    62.915     1.017     0.737
TRP  SER   0.00996  -176.760  -179.194     1.775     9.475
TRP  SER   0.01556   -75.836    68.540     3.637     6.263
TRP  SER   0.77430   -61.176   177.665     2.633     1.926
TRP  SER   0.00001  -115.085   175.106     1.000     1.000
TRP  THR   0.00101    80.672   -60.991     2.334     1.752
TRP  THR   0.00047    53.698    66.259     6.621     3.339
TRP  THR   0.00453    76.201   178.801     5.866     3.229
TRP  THR   0.09883  -176.473    62.789     1.232     0.827
TRP  THR   0.00005  -128.006    65.150     8.389     2.737
TRP  THR   0.00926   -73.535    69.776     4.547     5.982
TRP  THR   0.27540   -61.439   -62.169     2.984     2.505
TRP  THR   0.00003  -131.285   -57.882     1.648     1.362
TRP  THR   0.00097  -172.886   -82.865     3.517     9.259
TRP  THR   0.59375   -61.382   177.578     2.714     1.933
TRP  THR   0.01570  -176.644  -177.487     1.861     5.109
TRP  TRP   0.00173    78.218   -61.877     1.366     2.807
TRP  TRP   0.00107    53.619  -174.094     4.248     4.619
TRP  TRP   0.00018    70.194    71.825     2.751     5.652
TRP  TRP   0.00730   -69.377    70.399     3.967     5.239
TRP  TRP   0.00001  -131.363    65.349     0.000     0.000
TRP  TRP   0.03112  -178.038    62.886     0.857     1.912
TRP  TRP   0.00037  -175.548   -91.649     1.255     1.766
TRP  TRP   0.10452  -175.837  -178.784     1.026     1.681
TRP  TRP   0.18212   -62.109   177.766     4.324     3.439
TRP  TRP   0.00003  -115.211   -64.902     0.000     0.000
TRP  TRP   0.67154   -61.295   -62.810     2.720     2.116
TRP  TYR   0.00228    77.220   -61.756     2.311     2.630
TRP  TYR   0.00055    54.913    64.267     5.834     8.363
TRP  TYR   0.00595    74.782   179.818     8.085     3.079
TRP  TYR   0.26958   -61.545   -62.561     3.059     2.635
TRP  TYR   0.00170  -168.177   -78.768     7.117    10.676
TRP  TYR   0.02047   -71.702    70.028     4.822     4.854
TRP  TYR   0.00004  -127.341    65.364     3.642     0.986
TRP  TYR   0.05502  -176.866    61.928     1.625     2.141
TRP  TYR   0.58227   -61.486   177.451     3.563     2.293
TRP  TYR   0.06213  -177.004  -177.013     1.570     2.163
TRP  VAL   0.00308    78.710   -62.651     1.279     1.481
TRP  VAL   0.00119    55.976    68.958     2.750     2.506
TRP  VAL   0.00544    75.957   177.232     5.830     4.841
TRP  VAL   0.09625  -177.262    63.083     1.505     0.506
TRP  VAL   0.02486   -73.101    69.258     6.030     5.387
TRP  VAL   0.00182  -172.282   -77.744     4.332     8.403
TRP  VAL   0.05023  -176.911  -178.720     1.653     2.739
TRP  VAL   0.34999   -60.803   -61.155     3.814     2.700
TRP  VAL   0.46715   -61.836   177.972     4.126     2.598
TYR  ALA   0.00477    78.684   -63.176     1.844     1.821
TYR  ALA   0.00229    57.567    69.116     5.876     2.606
TYR  ALA   0.00582    67.661  -178.695    12.438     5.914
TYR  ALA   0.03139   -72.376    67.906     2.457     1.887
TYR  ALA   0.00011  -127.397    65.494     0.676     0.281
TYR  ALA   0.05399  -176.467    62.790     1.574     2.614
TYR  ALA   0.14147  -176.586  -177.006     1.275     2.679
TYR  ALA   0.00495  -166.661   -76.708     6.080     9.319
TYR  ALA   0.00004  -133.848   -56.897     1.000     1.000
TYR  ALA   0.56869   -62.336   -63.009     2.738     2.430
TYR  ALA   0.18648   -64.618   178.396     6.412     4.790
TYR  ARG   0.00171    76.173   -63.849     2.125     7.858
TYR  ARG   0.00039    59.754    70.081     2.178     0.900
TYR  ARG   0.00187    70.939   178.918    15.091     4.565
TYR  ARG   0.04864  -176.655    63.184     2.873     0.698
TYR  ARG   0.01641   -77.965    65.697     2.270     1.086
TYR  ARG   0.00043  -170.713   -73.664     1.378     3.233
TYR  ARG   0.14332   -62.701   -63.079     4.225     2.706
TYR  ARG   0.76212   -60.617   178.039     2.848     1.741
TYR  ARG   0.02511  -176.639  -176.929     0.812     4.270
TYR  ARG   0.00001  -119.619   173.827     1.000     1.000
TYR  ASN   0.00102    77.284   -63.693     2.618     2.824
TYR  ASN   0.00058    59.545    71.587     3.078     7.126
TYR  ASN   0.00164    77.551   178.359     8.076     4.768
TYR  ASN   0.44261   -60.875   -62.280     4.169     2.620
TYR  ASN   0.00028  -170.581   -76.271     5.588     6.687
TYR  ASN   0.03867  -176.610    63.145     0.928     0.671
TYR  ASN   0.00992   -75.034    67.982     4.566     5.595
TYR  ASN   0.45203   -61.328   178.020     3.007     2.251
TYR  ASN   0.05325  -177.613  -177.285     1.525     3.503
TYR  ASP   0.00015    69.076    71.182     6.572     4.243
TYR  ASP   0.00354    77.346   -64.290     1.534     1.855
TYR  ASP   0.00195    59.483  -174.307     9.813     5.196
TYR  ASP   0.01280   -72.442    68.229     4.088     2.428
TYR  ASP   0.00004  -123.690    64.295     3.138     0.918
TYR  ASP   0.01240  -176.581    62.247     1.705     3.384
TYR  ASP   0.00063  -174.036   -88.204     4.591     7.716
TYR  ASP   0.08695  -176.947  -177.414     1.032     1.630
TYR  ASP   0.77373   -61.282   -62.140     2.592     2.118
TYR  ASP   0.10781   -63.131   179.218     6.343     4.723
TYR  CYS   0.00040    79.804   -63.362     2.396     2.543
TYR  CYS   0.27278   -61.415   -61.724     2.803     2.219
TYR  CYS   0.00069  -170.562   -75.587     5.311     6.011
TYR  CYS   0.61260   -61.306   177.263     3.210     1.944
TYR  CYS   0.00121    79.437   176.893     5.546     2.350
TYR  CYS   0.02951  -176.489  -177.452     1.079     4.149
TYR  CYS   0.00056    56.768    68.714     4.991     2.942
TYR  CYS   0.06837  -176.704    62.673     1.026     0.857
TYR  CYS   0.01388   -76.304    66.875     3.813     3.004
TYR  GLN   0.00005    62.324    70.939     6.728     1.352
TYR  GLN   0.00282    78.303   -63.106     1.528     1.259
TYR  GLN   0.00059    57.933  -170.646     3.707     5.232
TYR  GLN   0.01072   -71.165    68.108     2.546     1.748
TYR  GLN   0.02085  -176.274    62.807     1.953     2.849
TYR  GLN   0.00081  -172.871   -86.456     6.585     9.714
TYR  GLN   0.07229  -176.876  -176.653     0.958     1.602
TYR  GLN   0.58492   -61.064   -62.503     2.721     2.030
TYR  GLN   0.30695   -62.276   177.968     3.820     2.942
TYR  GLU   0.00637    78.009   -62.728     0.790     0.949
TYR  GLU   0.00027    56.329    65.765     8.597    10.305
TYR  GLU   0.00273    74.584   177.663    11.248     3.955
TYR  GLU   0.11414  -177.063    62.732     0.942     1.244
TYR  GLU   0.02293   -72.568    69.863     4.757     6.497
TYR  GLU   0.00002  -122.017    64.042     1.000     1.000
TYR  GLU   0.37886   -61.294   -62.369     2.854     2.679
TYR  GLU   0.00117  -166.304   -77.053     7.643    10.846
TYR  GLU   0.00001  -129.544   -57.786     1.000     1.000
TYR  GLU   0.45215   -60.993   178.260     4.059     3.151
TYR  GLU   0.02135  -176.690  -177.726     1.401     3.135
TYR  GLY   0.00173    79.106   -62.560     2.845     3.659
TYR  GLY   0.00267    55.653    68.190     3.376     2.192
TYR  GLY   0.00856    72.264   179.292    10.098     5.916
TYR  GLY   0.22837   -62.826   -62.679     3.857     3.185
TYR  GLY   0.00320  -170.891   -80.101     4.274     8.564
TYR  GLY   0.02322   -75.691    68.056     4.113     6.778
TYR  GLY   0.10703  -176.879    62.964     1.590     1.123
TYR  GLY   0.54590   -61.033   178.184     3.752     2.130
TYR  GLY   0.07933  -176.520  -177.228     1.810     3.801
TYR  HID   0.00079    78.926   -61.860     1.804     2.634
TYR  HID   0.00083    57.561    67.719     5.132     4.382
TYR  HID   0.00222    71.207  -176.381    12.627     9.593
TYR  HID   0.17208   -61.590   -62.179     3.933     2.756
TYR  HID   0.00151  -171.759   -82.882     4.015     8.648
TYR  HID   0.02074   -76.729    66.614     4.026     2.446
TYR  HID   0.04262  -176.474    62.042     1.167     1.736
TYR  HID   0.00001  -132.404    66.170     1.000     1.000
TYR  HID   0.05183  -177.491  -177.457     1.419     3.106
TYR  HID   0.70736   -60.985   177.838     3.027     2.035
TYR  HIE   0.00087    77.838   -62.228     1.855     2.414
TYR  HIE   0.00082    56.778    68.473     3.869     2.961
TYR  HIE   0.00591    73.744   178.417     8.209     6.015
TYR  HIE   0.00002    66.941   141.591     1.000     1.000
TYR  HIE   0.01484   -73.772    68.080     4.074     3.262
TYR  HIE   0.08708  -177.457    62.959     0.860     1.243
TYR  HIE   0.00001  -126.240    65.001     1.000     1.000
TYR  HIE   0.06565  -177.563  -177.615     1.523     4.520
TYR  HIE   0.00180  -172.070   -82.784     5.669     9.321
TYR  HIE   0.14746   -60.612   -61.732     2.608     2.193
TYR  HIE   0.67554   -61.379   177.562     3.302     2.360
TYR  HIP   0.00012    66.112    71.769     5.627     5.055
TYR  HIP   0.00514    79.908   -61.492     1.303     2.356
TYR  HIP   0.00148    58.677  -172.810     5.440     4.632
TYR  HIP   0.00641  -177.118    62.182     4.595     8.183
TYR  HIP   0.02514   -72.137    67.490     2.172     2.119
TYR  HIP   0.04837  -176.131  -177.036     1.692     1.334
TYR  HIP   0.00152  -169.628   -79.820     6.988    10.625
TYR  HIP   0.62981   -61.051   -61.977     1.955     1.691
TYR  HIP   0.28201   -60.429   179.020     5.325     2.740
TYR  ILE   0.00006    65.925    70.328     9.234     3.749
TYR  ILE   0.00453    78.352   -63.152     0.917     0.920
TYR  ILE   0.00146    57.613  -173.843     7.861     4.455
TYR  ILE   0.01146   -70.766    70.441     3.396     6.000
TYR  ILE   0.00002  -131.393    66.583     2.322     0.242
TYR  ILE   0.04006  -177.350    63.113     0.562     1.070
TYR  ILE   0.00183  -169.273   -79.731     7.418    11.250
TYR  ILE   0.08788  -176.660  -176.891     1.257     2.060
TYR  ILE   0.67072   -62.162   -63.232     2.425     2.142
TYR  ILE   0.18199   -62.828   178.333     5.467     4.228
TYR  LEU   0.00053    55.454    64.789     6.559     3.766
TYR  LEU   0.00230    78.093   -62.623     2.238     1.643
TYR  LEU   0.00178    67.211  -174.055    10.348     7.186
TYR  LEU   0.01537   -72.884    68.069     3.667     3.305
TYR  LEU   0.02791  -176.092    62.398     1.614     2.172
TYR  LEU   0.00101  -168.618   -78.858     6.756    10.795
TYR  LEU   0.08857  -176.842  -177.432     2.074     2.284
TYR  LEU   0.53281   -61.845   -62.662     2.524     2.340
TYR  LEU   0.32972   -61.049   178.128     3.989     3.099
TYR  LYS   0.00028    78.090   -62.038     3.947     4.035
TYR  LYS   0.00105    57.676    69.162     2.953     1.228
TYR  LYS   0.00036    73.947  -179.857    10.118     7.243
TYR  LYS   0.43223   -61.137   -61.995     2.855     2.334
TYR  LYS   0.00062  -171.241   -78.844     3.412     9.257
TYR  LYS   0.06209  -176.655    63.394     0.722     0.247
TYR  LYS   0.01482   -75.764    67.098     3.684     4.595
TYR  LYS   0.46183   -60.435   178.123     3.409     1.750
TYR  LYS   0.02672  -176.264  -177.166     1.874     4.718
TYR  MET   0.00007    51.572    66.595     4.826     2.433
TYR  MET   0.00024    77.703   -63.964     1.587     0.600
TYR  MET   0.00167    75.587   178.307     9.631     5.684
TYR  MET   0.04685  -177.411    63.025     0.913     1.212
TYR  MET   0.00840   -75.152    67.975     4.180     4.440
TYR  MET   0.49191   -61.121   -62.010     2.461     2.277
TYR  MET   0.42291   -61.230   177.506     3.342     2.008
TYR  MET   0.00019  -173.897   -84.250     2.517     8.879
TYR  MET   0.02776  -177.006  -177.456     1.720     3.316
TYR  PHE   0.00141    80.484   -61.961     3.507     2.824
TYR  PHE   0.00067    56.403    67.954     5.007     4.426
TYR  PHE   0.00891    75.620   179.561     6.509     5.402
TYR  PHE   0.13079   -62.186   -62.080     3.742     3.250
TYR  PHE   0.00144  -171.180   -77.294     3.762     7.724
TYR  PHE   0.00001  -130.260   -56.971     1.000     1.000
TYR  PHE   0.22251  -177.221    62.953     0.964     0.873
TYR  PHE   0.01925   -75.105    68.161     4.330     4.311
TYR  PHE   0.59197   -61.729   177.434     3.209     2.316
TYR  PHE   0.02303  -176.640  -177.927     1.725     5.884
TYR  PRO   0.00137    77.886   -63.184     1.772     3.024
TYR  PRO   0.00130    54.961    70.783     6.496     5.984
TYR  PRO   0.00371    73.937   177.240    10.825     4.855
TYR  PRO   0.37881   -66.072   -63.742     4.205     3.229
TYR  PRO   0.00001  -126.467   -58.708     0.945     0.141
TYR  PRO   0.00102  -165.037   -71.789     6.316     5.382
TYR  PRO   0.05275  -175.695    62.971     2.409     3.785
TYR  PRO   0.04475   -76.936    66.118     2.728     4.447
TYR  PRO   0.48737   -62.107   177.883     4.317     3.249
TYR  PRO   0.00046  -176.336   149.318     1.848     1.794
TYR  PRO   0.02847  -169.852  -167.102     3.148     3.223
TYR  SER   0.00147    79.498   -63.498     1.477     0.573
TYR  SER   0.00074    56.856    66.319     3.783     3.015
TYR  SER   0.00249    73.862   178.571     9.293     6.164
TYR  SER   0.07883  -177.312    62.581     1.752     1.270
TYR  SER   0.01570   -75.404    66.457     3.115     2.534
TYR  SER   0.00086  -167.160   -76.224     6.618    10.343
TYR  SER   0.04664  -176.302  -176.964     1.104     1.956
TYR  SER   0.39908   -61.193   -61.575     2.261     1.890
TYR  SER   0.45421   -62.209   177.110     4.282     3.277
TYR  THR   0.00025    61.985    74.074     9.352     1.449
TYR  THR   0.00125    79.042   -63.503     1.906     0.800
TYR  THR   0.00174    64.155  -177.684    12.593     5.629
TYR  THR   0.01074   -71.762    67.953     2.890     1.462
TYR  THR   0.04492  -176.880    62.619     1.189     1.390
TYR  THR   0.71187   -61.662   -62.905     3.270     2.337
TYR  THR   0.14780   -63.252   178.676     6.166     3.992
TYR  THR   0.00030  -169.482   -80.770     6.926    11.773
TYR  THR   0.08112  -176.320  -177.195     1.357     1.137
TYR  TRP   0.00228    77.220   -61.756     2.311     2.630
TYR  TRP   0.00055    54.913    64.267     5.834     8.363
TYR  TRP   0.00595    74.782   179.818     8.085     3.079
TYR  TRP   0.26958   -61.545   -62.561     3.059     2.635
TYR  TRP   0.00170  -168.177   -78.768     7.117    10.676
TYR  TRP   0.02047   -71.702    70.028     4.822     4.854
TYR  TRP   0.00004  -127.341    65.364     3.642     0.986
TYR  TRP   0.05502  -176.866    61.928     1.625     2.141
TYR  TRP   0.58227   -61.486   177.451     3.563     2.293
TYR  TRP   0.06213  -177.004  -177.013     1.570     2.163
TYR  TYR   0.00189    82.041   -62.493     1.969     2.191
TYR  TYR   0.00012    58.313    65.211     3.526     2.428
TYR  TYR   0.00236    68.233  -176.775    12.241     8.480
TYR  TYR   0.03013  -177.037    61.248     1.226     1.311
TYR  TYR   0.01726   -74.236    67.974     4.403     4.242
TYR  TYR   0.08546  -177.436  -177.168     1.035     1.388
TYR  TYR   0.00035  -171.986   -85.149     7.122     9.685
TYR  TYR   0.32725   -59.790   -61.625     3.450     2.152
TYR  TYR   0.53517   -60.640   178.279     3.040     1.727
TYR  VAL   0.00014    79.786   -58.380     6.782     6.841
TYR  VAL   0.00096    56.968    69.562     4.622     7.361
TYR  VAL   0.00226    73.622   179.097     9.925     6.071
TYR  VAL   0.00000    71.745  -139.997     1.000     1.000
TYR  VAL   0.11370   -60.478   -61.256     4.393     2.654
TYR  VAL   0.00103  -170.132   -78.649     9.000    10.345
TYR  VAL   0.02140   -76.642    67.744     4.017     5.936
TYR  VAL   0.18570  -176.721    63.151     1.375     0.503
TYR  VAL   0.65115   -61.792   177.222     2.673     2.170
TYR  VAL   0.02361  -175.634  -178.657     3.789     7.254
TYR  VAL   0.00004  -128.954   175.910     1.000     1.000
VAL  ALA   0.00452    80.653   -63.216     1.932     1.178
VAL  ALA   0.00215    57.303    69.001     3.823     3.274
VAL  ALA   0.00643    74.702   178.604    10.179     4.411
VAL  ALA   0.06289  -175.901    62.851     1.203     1.690
VAL  ALA   0.02352   -74.709    67.989     4.385     4.891
VAL  ALA   0.34948   -61.398   -61.928     3.189     2.469
VAL  ALA   0.00347  -169.355   -79.874     6.387    10.584
VAL  ALA   0.00006  -125.545   -58.517     1.000     1.000
VAL  ALA   0.46728   -61.807   178.282     4.435     2.702
VAL  ALA   0.08020  -176.464  -177.527     0.982     3.891
VAL  ARG   0.00001    73.305   -51.751     0.353     0.606
VAL  ARG   0.00428    79.558   176.939     1.340     0.968
VAL  ARG   0.00057    57.885    71.020     2.374     3.071
VAL  ARG   0.05475  -177.123    63.011     2.013     0.888
VAL  ARG   0.01019   -78.177    65.960     1.711     1.546
VAL  ARG   0.00039  -170.494   -73.123     1.506     2.570
VAL  ARG   0.00987   -71.123   -56.178     4.531     4.265
VAL  ARG   0.91828   -60.767   178.017     2.820     2.157
VAL  ARG   0.00166  -164.507   167.789     5.202     8.703
VAL  ASN   0.00004    73.063   -52.199     0.466     1.263
VAL  ASN   0.00343    79.206   176.574     1.534     1.019
VAL  ASN   0.00257    56.966    70.124     2.528     3.218
VAL  ASN   0.00056  -170.940   -74.213     0.954     1.595
VAL  ASN   0.01097   -70.407   -55.354     2.357     2.152
VAL  ASN   0.05202  -176.107    62.884     0.969     0.880
VAL  ASN   0.00108  -170.819   155.341     7.792     9.642
VAL  ASN   0.91469   -61.338   177.707     3.099     2.368
VAL  ASN   0.01464   -77.528    67.636     3.708     6.319
VAL  ASP   0.00148    79.457   -62.664     2.415     1.759
VAL  ASP   0.00054    53.945    66.655     4.556     2.794
VAL  ASP   0.00216    73.270   178.663    10.099     4.583
VAL  ASP   0.05656  -176.484    62.863     0.918     0.755
VAL  ASP   0.01097   -73.717    70.105     5.782     8.326
VAL  ASP   0.05471  -176.737  -177.359     0.814     2.523
VAL  ASP   0.00008  -119.736   -60.080     6.878     1.698
VAL  ASP   0.00151  -168.037   -77.132     8.187    11.724
VAL  ASP   0.40543   -61.186   -61.939     2.752     2.291
VAL  ASP   0.46656   -62.925   177.043     3.875     2.678
VAL  CYS   0.00219    79.243   176.217     1.216     0.427
VAL  CYS   0.00072    56.836    68.188     4.234     3.087
VAL  CYS   0.00000    70.571   -48.731     1.000     1.000
VAL  CYS   0.01509   -78.507    66.383     2.076     3.510
VAL  CYS   0.09689  -176.354    62.912     1.232     0.766
VAL  CYS   0.00031  -171.030   154.233     6.804     9.007
VAL  CYS   0.87492   -60.914   178.104     2.489     1.896
VAL  CYS   0.00929   -71.290   -56.528     1.985     1.724
VAL  CYS   0.00059  -170.482   -73.977     3.823     4.678
VAL  GLN   0.00007    79.164   -62.672     2.029     3.420
VAL  GLN   0.00030    56.459    69.524     3.482     2.486
VAL  GLN   0.00408    78.678   176.986     5.009     2.656
VAL  GLN   0.00040  -171.688   -76.123     1.698     6.093
VAL  GLN   0.09017   -62.594   -61.477     3.708     2.948
VAL  GLN   0.06084  -176.913    62.904     0.967     0.895
VAL  GLN   0.00995   -76.925    66.937     2.652     3.847
VAL  GLN   0.00520  -175.216  -177.941     4.376     6.198
VAL  GLN   0.82900   -60.786   178.165     2.685     2.110
VAL  GLU   0.00003    65.340    66.170    10.121     9.958
VAL  GLU   0.00361    77.986   -63.275     1.357     0.684
VAL  GLU   0.00188    56.449  -170.828     1.923     1.710
VAL  GLU   0.01513   -71.217    68.612     2.682     1.749
VAL  GLU   0.05442  -176.160    62.661     1.128     2.171
VAL  GLU   0.00176  -170.972   -84.382     5.805     9.678
VAL  GLU   0.07796  -176.788  -176.926     0.748     2.037
VAL  GLU   0.75992   -61.836   -62.670     3.133     2.643
VAL  GLU   0.08529   -66.495   176.498     4.927     5.544
VAL  GLY   0.00132    78.424   -63.361     1.966     2.309
VAL  GLY   0.00031    61.181    69.795     8.103     3.333
VAL  GLY   0.00408    73.778  -179.781    11.030     5.989
VAL  GLY   0.19818   -61.176   -61.380     3.326     2.521
VAL  GLY   0.00131  -169.596   -79.406     6.797     9.835
VAL  GLY   0.07968  -176.455    62.932     0.977     0.941
VAL  GLY   0.02344   -76.181    68.126     4.498     6.731
VAL  GLY   0.65743   -61.205   178.145     3.273     2.186
VAL  GLY   0.03426  -175.806  -178.155     2.775     6.701
VAL  HID   0.00163    79.684   -63.472     1.292     1.536
VAL  HID   0.00118    59.252    70.088     2.597     3.025
VAL  HID   0.00137    71.501  -179.454    11.373     6.033
VAL  HID   0.01393   -75.841    66.630     3.186     0.972
VAL  HID   0.05724  -177.012    63.145     1.113     1.090
VAL  HID   0.42350   -61.228   -61.629     2.297     2.031
VAL  HID   0.46669   -61.676   178.098     4.141     2.635
VAL  HID   0.00113  -170.880   -79.998     5.218     9.798
VAL  HID   0.03333  -176.354  -177.424     0.932     2.627
VAL  HIE   0.00080    81.172   -62.267     2.917     3.635
VAL  HIE   0.00135    56.513    70.527     5.518     6.932
VAL  HIE   0.00300    75.441   178.377    10.187     4.163
VAL  HIE   0.07207  -176.647    62.985     0.845     1.040
VAL  HIE   0.00996   -71.781    68.569     4.341     2.757
VAL  HIE   0.34441   -61.416   -61.997     3.371     2.822
VAL  HIE   0.51522   -61.087   178.371     3.786     2.561
VAL  HIE   0.00076  -171.713   -81.965     4.848     9.543
VAL  HIE   0.05243  -176.099  -177.851     2.313     3.640
VAL  HIP   0.00153    79.058   -63.418     1.575     1.335
VAL  HIP   0.00130    57.707    67.083     4.007     3.937
VAL  HIP   0.00155    73.762  -179.866    10.770     7.218
VAL  HIP   0.01394   -76.385    65.954     3.384     0.880
VAL  HIP   0.01792  -175.407    62.190     1.520     2.204
VAL  HIP   0.32761   -61.384   -61.829     2.048     1.982
VAL  HIP   0.00230  -166.504   -75.486     5.552     8.249
VAL  HIP   0.58839   -60.874   178.549     3.763     2.371
VAL  HIP   0.04544  -176.479  -176.770     1.122     2.479
VAL  ILE   0.00234    78.245   -63.087     1.051     1.207
VAL  ILE   0.00124    57.807    71.390     2.528     2.901
VAL  ILE   0.00348    75.657   177.880     8.263     4.377
VAL  ILE   0.11304   -62.807   -62.751     3.504     3.487
VAL  ILE   0.00088  -170.320   -76.455     4.402     7.809
VAL  ILE   0.00007  -124.456   -58.859     1.000     1.000
VAL  ILE   0.09724  -177.491    63.147     1.134     0.704
VAL  ILE   0.02496   -75.271    68.468     4.288     5.681
VAL  ILE   0.02880  -177.267  -178.767     1.841     8.177
VAL  ILE   0.72795   -61.420   177.675     3.189     2.701
VAL  LEU   0.00135    79.575   -64.073     2.004     1.371
VAL  LEU   0.00009    57.041    68.536     4.808     1.844
VAL  LEU   0.00261    77.138   177.388     6.085     3.551
VAL  LEU   0.05649  -176.872    63.220     1.113     0.707
VAL  LEU   0.02261   -75.337    68.864     4.190     7.048
VAL  LEU   0.04878  -177.132  -176.913     1.238     1.067
VAL  LEU   0.00183  -168.594   -77.031     7.503    11.379
VAL  LEU   0.19476   -61.815   -62.202     3.227     2.929
VAL  LEU   0.67149   -61.715   177.838     3.931     2.633
VAL  LYS   0.05198  -177.079    63.398     1.267     0.540
VAL  LYS   0.01648   -78.030    65.692     2.425     0.635
VAL  LYS   0.00023    56.481    69.399     1.503     1.925
VAL  LYS   0.00002    75.277   -60.910     2.746     8.464
VAL  LYS   0.31053   -60.405   -60.754     3.081     2.087
VAL  LYS   0.00111  -167.173   -75.555     3.635     3.106
VAL  LYS   0.59267   -60.888   178.017     2.514     2.151
VAL  LYS   0.00138    80.405   177.138     2.144     1.147
VAL  LYS   0.02563  -177.316  -177.866     2.664     5.736
VAL  MET   0.00090    79.907   -63.845     1.176     1.096
VAL  MET   0.23132   -59.986   -60.605     3.404     2.410
VAL  MET   0.00042  -170.659   -73.977     1.997     5.390
VAL  MET   0.66811   -60.924   178.034     2.118     1.795
VAL  MET   0.00125    79.143   176.700     2.560     1.447
VAL  MET   0.02125  -177.137  -177.345     1.982     4.063
VAL  MET   0.00031    58.779    69.393     3.738     3.148
VAL  MET   0.06774  -177.751    63.044     1.088     0.690
VAL  MET   0.00870   -77.445    66.605     3.569     1.682
VAL  PHE   0.00214    78.397   -63.273     1.728     2.395
VAL  PHE   0.00037    62.501    75.839     5.923     8.812
VAL  PHE   0.00382    71.393  -178.776    10.193     8.144
VAL  PHE   0.01812   -74.589    67.520     3.752     3.842
VAL  PHE   0.05327  -176.771    62.962     1.518     1.507
VAL  PHE   0.00002  -133.799    65.925     1.000     1.000
VAL  PHE   0.34488   -62.663   -63.189     3.070     2.502
VAL  PHE   0.00165  -169.442   -79.481     6.940    11.171
VAL  PHE   0.00001  -133.123   -56.983     1.000     1.000
VAL  PHE   0.48620   -61.363   178.381     4.145     3.018
VAL  PHE   0.08952  -176.832  -176.984     1.269     2.444
VAL  PRO   0.00271    79.393   -63.363     1.450     1.686
VAL  PRO   0.00689    75.186   178.007    10.167     4.131
VAL  PRO   0.00104    57.545    71.173     5.837     7.429
VAL  PRO   0.35723   -65.046   -63.407     4.696     2.796
VAL  PRO   0.00303  -165.346   -75.990     7.942    10.276
VAL  PRO   0.05803  -172.147    67.552     3.407     4.583
VAL  PRO   0.02341   -77.308    65.210     2.890     1.778
VAL  PRO   0.49202   -62.903   178.272     4.463     2.672
VAL  PRO   0.05564  -174.692  -176.148     4.194     4.676
VAL  SER   0.00045    78.799   -62.327     3.082     5.169
VAL  SER   0.00222    71.644   179.541    11.948     5.673
VAL  SER   0.00063    58.376    69.769     3.317     5.119
VAL  SER   0.21211   -61.632   -62.365     4.368     3.344
VAL  SER   0.00065  -170.579   -75.192     4.560     6.329
VAL  SER   0.04162  -176.322    62.968     0.830     0.769
VAL  SER   0.01207   -75.932    67.171     4.727     3.671
VAL  SER   0.02966  -175.553  -177.857     2.187     5.648
VAL  SER   0.70059   -60.970   178.251     2.293     2.227
VAL  THR   0.00064    54.506    67.144     4.073     1.871
VAL  THR   0.00182    79.019   -63.348     1.038     1.174
VAL  THR   0.00215    65.140  -175.363    11.244     7.565
VAL  THR   0.08893  -176.210    62.969     1.114     0.807
VAL  THR   0.01649   -73.021    69.082     4.220     4.946
VAL  THR   0.00068  -170.066   -82.171     6.222    10.849
VAL  THR   0.06008  -175.839  -177.449     1.436     2.044
VAL  THR   0.26408   -61.937   -62.426     2.816     2.685
VAL  THR   0.56512   -61.883   177.901     3.904     2.928
VAL  TRP   0.00308    78.710   -62.651     1.279     1.481
VAL  TRP   0.00119    55.976    68.958     2.750     2.506
VAL  TRP   0.00544    75.957   177.232     5.830     4.841
VAL  TRP   0.09625  -177.262    63.083     1.505     0.506
VAL  TRP   0.02486   -73.101    69.258     6.030     5.387
VAL  TRP   0.00182  -172.282   -77.744     4.332     8.403
VAL  TRP   0.05023  -176.911  -178.720     1.653     2.739
VAL  TRP   0.34999   -60.803   -61.155     3.814     2.700
VAL  TRP   0.46715   -61.836   177.972     4.126     2.598
VAL  TYR   0.00014    79.786   -58.380     6.782     6.841
VAL  TYR   0.00096    56.968    69.562     4.622     7.361
VAL  TYR   0.00226    73.622   179.097     9.925     6.071
VAL  TYR   0.00000    71.745  -139.997     1.000     1.000
VAL  TYR   0.11370   -60.478   -61.256     4.393     2.654
VAL  TYR   0.00103  -170.132   -78.649     9.000    10.345
VAL  TYR   0.02140   -76.642    67.744     4.017     5.936
VAL  TYR   0.18570  -176.721    63.151     1.375     0.503
VAL  TYR   0.65115   -61.792   177.222     2.673     2.170
VAL  TYR   0.02361  -175.634  -178.657     3.789     7.254
VAL  TYR   0.00004  -128.954   175.910     1.000     1.000
VAL  VAL   0.00073    78.584   -62.571     1.696     3.107
VAL  VAL   0.00131    57.282    69.836     2.280     1.854
VAL  VAL   0.00164    78.900   176.634     2.561     1.161
VAL  VAL   0.04466   -68.975   -64.585     1.907     4.804
VAL  VAL   0.00126  -169.531   -72.171     2.103     6.183
VAL  VAL   0.10628  -176.781    63.125     1.011     0.314
VAL  VAL   0.02965   -77.373    67.433     2.912     5.339
VAL  VAL   0.81034   -61.512   177.614     2.982     2.310
VAL  VAL   0.00414  -171.468   168.234     6.941    14.307
