# Supplementary material for: Exploiting Sequence-Dependent Rotamer Information in Global Optimization of Proteins
Source: J Phys Chem B. 2022 Oct 18;126(42):8381–90. doi: 10.1021/acs.jpcb.2c04647 (PMC9623586; doi:10.1021/acs.jpcb.2c04647)
Supplement: Supplementary file 1 — jp2c04647_si_001.zip [file jp2c04647_si_001.zip › LibraryForSubmission/TYR.txt]

ALA  ALA   0.15516  -179.941  -101.383     0.000     0.000
ALA  ALA   0.09697    56.492   -94.537     2.458     3.428
ALA  ALA   0.09446   -60.309   -78.410     2.754     5.634
ALA  ALA   0.42863  -177.312    77.158     2.525     1.880
ALA  ALA   0.09288   -58.089   100.418     0.514     2.020
ALA  ALA   0.13190    62.164    89.946     4.223     3.468
ALA  ARG   0.07707   -57.614   -78.093     0.431     2.907
ALA  ARG   0.06630    63.292   -90.313     2.586     2.756
ALA  ARG   0.27018  -179.149  -100.876     1.229     1.235
ALA  ARG   0.43123  -178.863    77.622     1.401     1.178
ALA  ARG   0.09022   -57.646   101.741     0.704     3.435
ALA  ARG   0.06500    62.611    89.759     3.309     3.277
ALA  ASN   0.34350  -178.891    77.118     2.018     1.263
ALA  ASN   0.13027   -57.963   100.740     1.281     3.085
ALA  ASN   0.06784    63.013    90.965     3.808     2.773
ALA  ASN   0.25587  -178.844  -101.745     2.375     1.668
ALA  ASN   0.10205   -57.549   -78.462     0.892     2.938
ALA  ASN   0.10047    63.805   -89.459     3.145     2.735
ALA  ASP   0.13372    60.549   -94.621     3.158     3.067
ALA  ASP   0.17224   -58.555   -78.050     1.901     4.111
ALA  ASP   0.10660  -177.666  -102.440     2.297     4.571
ALA  ASP   0.20019    60.915    85.951     2.895     3.743
ALA  ASP   0.15565   -58.176   102.307     1.303     3.881
ALA  ASP   0.23160  -176.818    75.988     2.430     3.017
ALA  CYS   0.06045    64.586    91.515     3.651     2.947
ALA  CYS   0.12645   -58.454   100.451     2.058     2.910
ALA  CYS   0.22420  -176.306    74.258     4.524     4.741
ALA  CYS   0.09668    60.033   -90.841     3.995     3.219
ALA  CYS   0.17775   -57.728   -77.832     2.002     3.301
ALA  CYS   0.31446  -177.909  -102.079     3.657     2.167
ALA  GLN   0.33371  -178.846  -101.332     1.489     1.185
ALA  GLN   0.12615   -57.588   -77.386     1.533     3.631
ALA  GLN   0.09553    62.634   -90.029     4.068     2.880
ALA  GLN   0.23192  -179.187    76.968     1.618     1.761
ALA  GLN   0.08587    64.011    91.111     2.528     2.429
ALA  GLN   0.12681   -57.491   102.405     1.563     3.364
ALA  GLU   0.08174    63.870    89.741     2.533     2.750
ALA  GLU   0.13707   -57.945   101.165     1.044     2.536
ALA  GLU   0.24561  -177.904    76.875     2.613     1.631
ALA  GLU   0.09698    63.811   -90.290     2.060     2.673
ALA  GLU   0.11056   -58.530   -78.844     1.231     2.781
ALA  GLU   0.32804  -178.386  -101.868     2.466     1.680
ALA  GLY   0.06287    62.945   -90.666     2.871     2.918
ALA  GLY   0.10113   -58.491   -78.653     0.648     2.558
ALA  GLY   0.26891  -177.532  -102.570     2.948     2.150
ALA  GLY   0.09177    63.540    90.647     2.671     2.489
ALA  GLY   0.11845   -58.940   102.402     1.334     3.825
ALA  GLY   0.35687  -176.678    76.182     2.155     1.623
ALA  HID   0.30456  -178.471  -101.368     1.536     1.286
ALA  HID   0.06730   -57.931   -77.381     0.552     3.383
ALA  HID   0.08136    63.678   -91.109     2.617     3.812
ALA  HID   0.12193   -58.095   102.501     1.084     4.017
ALA  HID   0.11069    64.326    90.280     2.195     3.501
ALA  HID   0.31417  -178.751    77.459     1.746     1.106
ALA  HIE   0.06888   -57.909   -78.820     0.946     2.683
ALA  HIE   0.39103  -179.157  -101.572     1.185     2.066
ALA  HIE   0.08518    58.331   -92.830     4.001     3.721
ALA  HIE   0.00002    83.188   -36.433     1.000     1.000
ALA  HIE   0.11090   -58.788    99.563     1.772     3.137
ALA  HIE   0.28399  -179.222    76.762     1.022     2.390
ALA  HIE   0.05997    62.874    89.913     4.065     4.278
ALA  HIE   0.00003    84.192   142.037     1.000     1.000
ALA  HIP   0.32664  -178.356  -100.736     1.373     1.864
ALA  HIP   0.10115   -57.437   -76.278     1.361     4.210
ALA  HIP   0.05134    62.677   -90.930     3.572     3.564
ALA  HIP   0.38066  -179.114    77.627     1.393     1.298
ALA  HIP   0.08795   -57.006   105.291     0.862     3.700
ALA  HIP   0.05225    62.278    88.369     3.739     3.834
ALA  ILE   0.23228  -177.907  -102.581     3.171     3.875
ALA  ILE   0.13427   -57.857   -75.135     1.911     6.377
ALA  ILE   0.13781    65.016   -89.800     2.309     2.935
ALA  ILE   0.15687   -57.141   105.311     1.097     6.322
ALA  ILE   0.20206  -178.391    75.133     3.131     5.071
ALA  ILE   0.13671    64.753    91.609     2.190     2.576
ALA  LEU   0.22920  -177.100  -105.162     3.696     6.084
ALA  LEU   0.12977   -57.184   -75.616     1.874     3.338
ALA  LEU   0.16587    61.881   -92.323     3.393     3.579
ALA  LEU   0.23481  -178.556    74.575     2.198     5.605
ALA  LEU   0.17701   -57.305   103.051     2.286     4.051
ALA  LEU   0.06323    61.362    88.138     4.790     4.942
ALA  LEU   0.00012    87.096   134.275     1.000     1.000
ALA  LYS   0.13651   -57.805   101.381     0.449     3.232
ALA  LYS   0.07073    63.391    90.457     2.852     3.083
ALA  LYS   0.28697  -178.312    77.327     2.383     1.415
ALA  LYS   0.10572   -57.781   -76.589     0.593     3.455
ALA  LYS   0.35141  -178.913  -101.333     1.358     1.119
ALA  LYS   0.00002    86.965   -45.134     0.492     2.562
ALA  LYS   0.04863    64.107   -89.772     2.153     2.915
ALA  MET   0.05442   -58.074   -79.582     1.314     2.100
ALA  MET   0.41829  -178.924  -101.354     1.627     1.782
ALA  MET   0.04679    62.845   -89.704     3.340     2.620
ALA  MET   0.05448   -58.164   100.672     1.137     2.914
ALA  MET   0.37603  -179.033    77.039     1.147     2.091
ALA  MET   0.04998    63.872    91.474     3.046     2.336
ALA  PHE   0.09856   -57.918   -77.639     1.635     4.360
ALA  PHE   0.45142  -178.697  -101.107     2.258     1.324
ALA  PHE   0.04464    64.463   -93.992     1.480     3.823
ALA  PHE   0.00000    80.106   -49.396     1.000     1.000
ALA  PHE   0.25108  -178.340    77.505     1.919     1.567
ALA  PHE   0.07653   -57.275   104.802     2.307     4.702
ALA  PHE   0.07777    64.013    89.685     1.823     3.516
ALA  PHE   0.00000    80.254   131.970     1.000     1.000
ALA  PRO   0.07883    60.402   -89.984     6.409     5.250
ALA  PRO   0.07286   -60.241   -75.508     1.197     3.689
ALA  PRO   0.21869  -176.805  -101.671     4.660     4.023
ALA  PRO   0.07625    60.851    88.055     5.693     5.048
ALA  PRO   0.29847   -60.824   102.283     1.721     3.255
ALA  PRO   0.25491  -174.161    79.059     5.019     3.516
ALA  SER   0.09317    62.466   -89.965     3.738     2.944
ALA  SER   0.07624   -58.768   -79.303     1.911     2.850
ALA  SER   0.21517  -178.197  -102.465     3.022     3.146
ALA  SER   0.05035    65.247    92.896     3.933     4.142
ALA  SER   0.15127   -58.580   100.995     1.535     3.348
ALA  SER   0.41381  -178.482    76.050     2.702     3.171
ALA  THR   0.27822  -176.813    76.148     4.565     2.892
ALA  THR   0.21958   -57.972   101.902     2.474     3.784
ALA  THR   0.12538    63.297    89.871     4.183     4.424
ALA  THR   0.15503  -178.359  -102.314     2.629     2.235
ALA  THR   0.10727   -57.846   -74.533     2.191     4.352
ALA  THR   0.11452    62.771   -91.620     5.093     5.239
ALA  TRP   0.08707    63.419   -88.333     3.530     3.705
ALA  TRP   0.22012  -178.456  -104.691     3.129     5.046
ALA  TRP   0.05198   -57.800   -77.243     3.014     4.526
ALA  TRP   0.45215  -178.543    75.379     2.837     4.199
ALA  TRP   0.08997    61.612    90.440     6.462     4.986
ALA  TRP   0.09871   -57.119   102.175     2.554     4.144
ALA  TYR   0.07424    63.769    91.701     2.489     2.032
ALA  TYR   0.06604   -58.211   100.104     1.692     2.667
ALA  TYR   0.41831  -178.388    77.016     2.922     1.257
ALA  TYR   0.07042    63.070   -89.094     2.263     1.386
ALA  TYR   0.08362   -58.973   -80.207     1.197     2.519
ALA  TYR   0.28737  -178.477  -101.316     2.490     1.405
ALA  VAL   0.22158  -177.234    74.553     3.562     5.813
ALA  VAL   0.12161   -58.057   101.870     1.066     3.978
ALA  VAL   0.17326    59.596    85.978     4.665     5.040
ALA  VAL   0.20970  -178.279  -104.905     3.347     5.859
ALA  VAL   0.18193   -57.108   -72.170     2.304     8.651
ALA  VAL   0.09191    63.279   -90.753     4.164     3.839
ARG  ALA   0.07707   -57.614   -78.093     0.431     2.907
ARG  ALA   0.06630    63.292   -90.313     2.586     2.756
ARG  ALA   0.27018  -179.149  -100.876     1.229     1.235
ARG  ALA   0.43123  -178.863    77.622     1.401     1.178
ARG  ALA   0.09022   -57.646   101.741     0.704     3.435
ARG  ALA   0.06500    62.611    89.759     3.309     3.277
ARG  ARG   0.02258   -54.005   -70.389     0.364     3.839
ARG  ARG   0.04380    63.549   -90.282     3.076     2.300
ARG  ARG   0.21559  -179.679  -100.889     1.220     1.085
ARG  ARG   0.01721   -54.604   112.019     2.604     5.082
ARG  ARG   0.04845    62.715    89.890     2.240     2.342
ARG  ARG   0.65236  -179.363    78.120     1.123     1.555
ARG  ASN   0.03857   -57.775   -79.046     0.967     1.759
ARG  ASN   0.40157  -178.900  -101.217     0.926     1.359
ARG  ASN   0.05789    64.168   -89.164     1.979     1.761
ARG  ASN   0.08246   -57.911    99.900     0.889     0.852
ARG  ASN   0.35212  -179.400    77.589     1.477     2.194
ARG  ASN   0.06736    64.977    91.870     1.717     1.382
ARG  ASN   0.00002    90.569   131.664     1.000     1.000
ARG  ASP   0.35613  -178.055   -99.749     0.985     2.137
ARG  ASP   0.08969   -56.388   -75.979     1.340     2.875
ARG  ASP   0.21294    65.305   -91.600     2.948     1.412
ARG  ASP   0.11482   -57.360   102.244     1.915     3.394
ARG  ASP   0.12906    68.974    88.542     4.091     2.865
ARG  ASP   0.09736  -178.189    79.140     0.619     2.002
ARG  CYS   0.21324   -56.462   -76.888     1.799     3.434
ARG  CYS   0.24874  -179.232  -100.237     1.232     1.081
ARG  CYS   0.04519    63.444   -93.850     1.662     3.120
ARG  CYS   0.17396   -57.157   102.077     1.224     3.663
ARG  CYS   0.25459  -177.469    77.392     3.322     2.402
ARG  CYS   0.06428    65.185    90.466     3.147     3.909
ARG  GLN   0.04954   -56.553   -77.601     1.585     2.713
ARG  GLN   0.37585  -178.918  -100.065     0.981     1.521
ARG  GLN   0.07204    64.038   -89.792     2.683     2.315
ARG  GLN   0.04418   -57.344   101.431     0.869     3.426
ARG  GLN   0.42193  -178.673    78.847     0.921     2.566
ARG  GLN   0.03645    64.298    90.428     2.250     2.611
ARG  GLU   0.07934   -58.820   100.909     2.048     2.449
ARG  GLU   0.31859  -178.199    79.861     0.719     1.930
ARG  GLU   0.12317    65.845    91.018     2.641     1.939
ARG  GLU   0.01289   -58.885   -77.806     1.676     2.852
ARG  GLU   0.11000    67.572   -86.751     3.214     2.956
ARG  GLU   0.35602  -177.990   -99.297     0.541     2.504
ARG  GLY   0.33622  -178.217  -101.297     2.027     2.639
ARG  GLY   0.07619    61.164   -92.496     6.547     4.172
ARG  GLY   0.15797   -56.398   -75.066     2.528     3.823
ARG  GLY   0.28739  -177.096    76.395     2.880     1.905
ARG  GLY   0.09486   -57.505   103.632     1.112     3.797
ARG  GLY   0.04735    62.681    89.880     6.172     3.989
ARG  GLY   0.00001    87.428   119.999     1.000     1.000
ARG  HID   0.36473  -178.344    77.580     0.970     1.196
ARG  HID   0.05812   -57.579   103.933     0.757     3.867
ARG  HID   0.10330    63.425    89.892     1.869     2.757
ARG  HID   0.00001    88.010   120.141     1.000     1.000
ARG  HID   0.04291   -57.332   -74.940     1.190     3.426
ARG  HID   0.38986  -178.605  -101.089     1.190     1.079
ARG  HID   0.04107    63.028   -90.177     1.808     1.874
ARG  HIE   0.34526  -179.252  -101.991     1.532     2.296
ARG  HIE   0.06865   -57.565   -79.230     0.915     2.581
ARG  HIE   0.04428    63.037   -89.640     5.530     5.250
ARG  HIE   0.04334   -57.363   102.245     0.892     3.334
ARG  HIE   0.44010  -179.379    77.470     1.263     2.147
ARG  HIE   0.05838    62.560    90.954     2.822     2.699
ARG  HIP   0.37950  -178.931  -100.758     1.365     1.608
ARG  HIP   0.04620    61.876   -93.046     3.432     3.836
ARG  HIP   0.05920   -56.306   -74.430     1.622     3.773
ARG  HIP   0.44350  -178.930    77.883     1.332     1.508
ARG  HIP   0.04472    61.867    89.653     3.326     3.124
ARG  HIP   0.02687   -56.613   104.297     1.732     4.035
ARG  ILE   0.12067   -56.526   -72.055     1.196     6.081
ARG  ILE   0.19847  -179.297  -100.561     1.066     2.087
ARG  ILE   0.07358    62.909   -90.258     2.738     3.147
ARG  ILE   0.15882   -56.019   103.069     1.457     4.127
ARG  ILE   0.34615  -178.934    78.644     1.368     2.082
ARG  ILE   0.10230    63.754    91.437     1.896     1.510
ARG  LEU   0.29729  -178.332  -100.693     1.924     2.735
ARG  LEU   0.17351   -57.352   -78.653     1.434     2.406
ARG  LEU   0.11298    64.136   -89.317     2.427     2.198
ARG  LEU   0.15609   -57.430   101.296     1.596     3.222
ARG  LEU   0.05577    63.296    89.807     2.203     3.125
ARG  LEU   0.20437  -179.004    77.685     1.175     1.611
ARG  LYS   0.05460   -55.855   -74.029     1.526     5.077
ARG  LYS   0.08100    62.722   -90.093     1.956     1.497
ARG  LYS   0.27131  -179.155  -100.871     2.076     1.784
ARG  LYS   0.08625   -55.892   102.754     1.844     3.348
ARG  LYS   0.07806    62.194    89.573     1.907     2.013
ARG  LYS   0.42879  -179.527    78.004     1.550     1.218
ARG  MET   0.03453   -55.598   -75.191     2.315     5.002
ARG  MET   0.37999  -179.117  -100.404     0.971     1.195
ARG  MET   0.07113    61.497   -92.513     3.262     3.607
ARG  MET   0.03945   -56.422   102.906     1.927     3.832
ARG  MET   0.03951    64.283    90.193     2.116     2.589
ARG  MET   0.43538  -179.022    78.281     0.878     1.397
ARG  PHE   0.01820   -56.138   -71.491     2.447     5.310
ARG  PHE   0.06981    63.635   -89.228     2.782     2.016
ARG  PHE   0.38733  -178.077  -101.780     3.513     2.237
ARG  PHE   0.04619   -57.345   101.859     2.543     5.579
ARG  PHE   0.44648  -179.089    77.112     1.942     1.731
ARG  PHE   0.03198    63.245    90.278     2.698     2.836
ARG  PRO   0.28393  -178.070  -100.883     2.742     1.335
ARG  PRO   0.22065   -58.602   -76.844     1.220     3.293
ARG  PRO   0.03443    59.988   -91.603     4.617     3.969
ARG  PRO   0.00003    87.518   125.397     0.905    11.601
ARG  PRO   0.04655    61.198    89.522     3.261     3.169
ARG  PRO   0.24625  -175.370    78.443     5.017     1.855
ARG  PRO   0.16816   -58.822   102.548     0.932     3.214
ARG  SER   0.57044  -179.122    77.502     1.120     1.182
ARG  SER   0.03407   -57.376   102.256     1.404     3.714
ARG  SER   0.05903    60.823    89.566     5.123     3.400
ARG  SER   0.21745  -178.823  -101.361     1.358     0.988
ARG  SER   0.03084    61.859   -90.756     3.438     2.531
ARG  SER   0.08816   -57.010   -77.402     1.341     3.989
ARG  THR   0.05347   -56.426   -75.924     1.886     4.973
ARG  THR   0.07447    63.831   -89.333     4.340     3.601
ARG  THR   0.36616  -178.704  -101.221     1.416     5.023
ARG  THR   0.14979   -56.955   101.467     2.007     3.553
ARG  THR   0.25170  -179.471    77.161     2.236     1.926
ARG  THR   0.10440    63.608    91.414     4.364     2.881
ARG  TRP   0.50338  -179.748    77.785     1.496     1.583
ARG  TRP   0.02206   -57.032   101.777     2.302     4.515
ARG  TRP   0.13530    62.132    90.379     4.314     4.620
ARG  TRP   0.25443  -179.315  -101.034     1.325     1.162
ARG  TRP   0.03574   -55.697   -76.070     3.147     3.778
ARG  TRP   0.04910    59.718   -90.118     6.449     4.071
ARG  TYR   0.42309  -179.204    75.636     0.778     4.107
ARG  TYR   0.03857   -56.254   103.856     2.378     5.012
ARG  TYR   0.04730    63.060    91.069     2.590     1.234
ARG  TYR   0.06538   -57.168   -78.949     1.559     3.607
ARG  TYR   0.38932  -179.470  -102.117     0.965     3.526
ARG  TYR   0.03633    63.335   -89.761     2.682     2.068
ARG  VAL   0.33702  -179.225    77.384     1.165     3.459
ARG  VAL   0.05726    64.313    90.501     3.818     3.402
ARG  VAL   0.15145   -55.525   105.103     1.502     4.214
ARG  VAL   0.05507   -57.350   -76.278     1.191     5.438
ARG  VAL   0.35407  -178.593  -100.679     0.937     2.483
ARG  VAL   0.04513    64.307   -89.451     2.792     2.195
ASN  ALA   0.34350  -178.891    77.118     2.018     1.263
ASN  ALA   0.13027   -57.963   100.740     1.281     3.085
ASN  ALA   0.06784    63.013    90.965     3.808     2.773
ASN  ALA   0.25587  -178.844  -101.745     2.375     1.668
ASN  ALA   0.10205   -57.549   -78.462     0.892     2.938
ASN  ALA   0.10047    63.805   -89.459     3.145     2.735
ASN  ARG   0.03857   -57.775   -79.046     0.967     1.759
ASN  ARG   0.40157  -178.900  -101.217     0.926     1.359
ASN  ARG   0.05789    64.168   -89.164     1.979     1.761
ASN  ARG   0.08246   -57.911    99.900     0.889     0.852
ASN  ARG   0.35212  -179.400    77.589     1.477     2.194
ASN  ARG   0.06736    64.977    91.870     1.717     1.382
ASN  ARG   0.00002    90.569   131.664     1.000     1.000
ASN  ASN   0.38337  -179.574    77.104     1.510     0.711
ASN  ASN   0.06789   -57.184   100.726     0.801     2.292
ASN  ASN   0.06222    64.426    91.661     3.841     2.558
ASN  ASN   0.02613   -57.547   -78.799     1.514     2.573
ASN  ASN   0.40908  -179.600  -101.538     0.677     0.518
ASN  ASN   0.05131    64.612   -88.629     2.295     1.364
ASN  ASP   0.18281  -178.310    76.915     1.071     2.247
ASN  ASP   0.24495   -57.409   101.532     0.701     3.228
ASN  ASP   0.27509    62.417    88.469     1.776     1.652
ASN  ASP   0.16120  -176.985  -103.000     2.862     3.864
ASN  ASP   0.09618   -57.303   -78.644     0.997     2.973
ASN  ASP   0.03979    61.132   -92.212     3.809     3.423
ASN  CYS   0.27391  -179.021  -104.248     2.673     5.621
ASN  CYS   0.16481   -56.775   -78.324     1.641     3.342
ASN  CYS   0.08357    61.760   -90.800     5.640     4.116
ASN  CYS   0.29193  -178.189    76.203     3.925     2.275
ASN  CYS   0.11424   -57.483   100.183     0.531     2.184
ASN  CYS   0.07155    62.481    91.377     4.003     2.259
ASN  GLN   0.02648   -57.451   -79.203     0.467     2.136
ASN  GLN   0.28607  -179.546  -102.542     1.377     4.192
ASN  GLN   0.08639    65.067   -88.403     2.050     1.739
ASN  GLN   0.05023   -57.274   100.589     0.803     2.657
ASN  GLN   0.47094  -179.578    76.550     1.109     3.375
ASN  GLN   0.07989    65.183    92.199     1.502     1.191
ASN  GLN   0.00001    86.197   133.449     1.000     1.000
ASN  GLU   0.05698   -57.552    99.448     1.134     1.457
ASN  GLU   0.07407    63.871    90.766     2.113     2.193
ASN  GLU   0.35948  -179.094    76.954     1.451     0.823
ASN  GLU   0.06255   -57.601   -77.995     0.981     3.165
ASN  GLU   0.35842  -179.006  -101.487     1.539     1.175
ASN  GLU   0.08851    64.478   -88.813     2.507     1.770
ASN  GLY   0.09698   -58.263   -77.791     1.496     3.175
ASN  GLY   0.05404    64.238   -89.548     2.621     2.773
ASN  GLY   0.34313  -177.666  -102.663     1.854     1.227
ASN  GLY   0.07543    64.507    91.223     3.139     2.964
ASN  GLY   0.09340   -58.290   100.653     1.949     3.109
ASN  GLY   0.33702  -178.143    76.647     2.045     1.209
ASN  HID   0.00002   -58.254   145.453     0.053     0.170
ASN  HID   0.03171   -57.151   103.741     1.495     4.082
ASN  HID   0.37587  -179.447    77.232     0.962     0.885
ASN  HID   0.06479    64.411    91.381     2.842     2.636
ASN  HID   0.07265   -56.685   -75.866     0.932     2.610
ASN  HID   0.39617  -179.498  -101.337     1.317     0.965
ASN  HID   0.05876    64.275   -89.796     3.601     3.589
ASN  HID   0.00004    86.617   -45.624     1.000     1.000
ASN  HIE   0.03377   -56.880   102.331     2.124     3.458
ASN  HIE   0.36813  -179.442    77.120     0.814     0.952
ASN  HIE   0.04356    63.381    91.442     3.610     3.084
ASN  HIE   0.03661   -57.305   -78.472     1.440     2.875
ASN  HIE   0.02936    63.415   -89.260     4.406     4.603
ASN  HIE   0.48856  -179.452  -101.692     1.452     1.719
ASN  HIP   0.33049  -178.554  -100.833     1.180     1.871
ASN  HIP   0.06950   -56.890   -76.509     1.152     3.724
ASN  HIP   0.05377    61.059   -93.011     3.410     3.857
ASN  HIP   0.40269  -179.032    78.236     1.209     1.899
ASN  HIP   0.08396   -56.318   103.950     1.792     3.672
ASN  HIP   0.05959    61.565    86.442     3.133     4.166
ASN  HIP   0.00001    57.252     7.781     1.000     1.000
ASN  ILE   0.11756   -57.052   -77.619     0.873     4.094
ASN  ILE   0.22488  -179.332  -101.661     1.235     2.182
ASN  ILE   0.10350    65.097   -89.378     2.288     2.804
ASN  ILE   0.16183   -57.371   102.181     0.693     4.366
ASN  ILE   0.28387  -179.663    76.091     1.605     3.669
ASN  ILE   0.10836    64.737    90.877     2.420     2.615
ASN  LEU   0.13957   -57.351   100.248     1.058     1.964
ASN  LEU   0.04641    61.741    89.585     5.022     4.564
ASN  LEU   0.31825  -179.313    76.833     1.878     2.993
ASN  LEU   0.13629   -57.379   -78.646     1.395     2.996
ASN  LEU   0.26865  -179.215  -101.999     2.839     2.439
ASN  LEU   0.09083    64.901   -88.550     2.562     2.561
ASN  LEU   0.00001    83.999   -40.157     1.000     1.000
ASN  LYS   0.34400  -179.329  -101.298     1.132     1.353
ASN  LYS   0.16246   -56.931   -78.834     0.953     1.826
ASN  LYS   0.07529    63.739   -90.124     3.698     3.651
ASN  LYS   0.03680   -57.032   100.121     0.483     2.354
ASN  LYS   0.07544    63.430    90.710     3.307     3.469
ASN  LYS   0.30601  -179.761    77.443     1.801     1.486
ASN  MET   0.02046   -57.702   -79.626     0.986     1.981
ASN  MET   0.05350    65.133   -88.475     1.532     2.007
ASN  MET   0.48930  -179.653  -101.335     0.794     0.650
ASN  MET   0.01884   -57.534   100.251     0.997     2.039
ASN  MET   0.38595  -179.445    77.112     0.895     0.620
ASN  MET   0.03194    64.859    92.218     2.133     1.580
ASN  PHE   0.08182   -57.916   -79.014     1.524     3.392
ASN  PHE   0.32192  -179.709  -100.953     1.151     0.850
ASN  PHE   0.08050    63.504   -91.661     1.870     3.483
ASN  PHE   0.07008   -58.114   100.604     1.521     3.752
ASN  PHE   0.40004  -179.438    77.339     1.036     0.807
ASN  PHE   0.04564    62.880    91.359     3.372     1.807
ASN  PRO   0.08647    61.030   -91.025     4.503     3.618
ASN  PRO   0.16860   -60.194   -78.367     1.738     3.260
ASN  PRO   0.16884  -176.122  -100.789     6.012     2.196
ASN  PRO   0.05516    60.182    89.496     4.123     3.976
ASN  PRO   0.25989   -59.314   101.616     1.823     3.142
ASN  PRO   0.26104  -177.048    77.675     4.856     2.761
ASN  SER   0.06083   -57.758   -75.463     1.210     4.000
ASN  SER   0.09158    64.965   -89.572     2.430     3.753
ASN  SER   0.18498  -178.299  -102.147     3.040     2.714
ASN  SER   0.13450   -57.509   101.403     0.971     3.864
ASN  SER   0.44808  -179.495    76.646     1.185     0.874
ASN  SER   0.08004    64.503    90.223     2.756     3.717
ASN  THR   0.32551  -178.633    76.808     2.743     1.591
ASN  THR   0.12780   -57.384    99.800     1.713     1.831
ASN  THR   0.09311    64.205    92.591     4.603     3.361
ASN  THR   0.12839   -57.310   -79.070     2.298     2.780
ASN  THR   0.08058    63.534   -88.477     3.302     1.661
ASN  THR   0.24461  -179.102  -101.597     2.565     1.580
ASN  TRP   0.03884   -56.882   -76.393     2.139     3.992
ASN  TRP   0.37431  -179.977  -102.403     1.800     3.660
ASN  TRP   0.09472    63.081   -88.843     4.544     3.074
ASN  TRP   0.39055  -179.679    76.551     2.059     1.407
ASN  TRP   0.03998   -56.886   102.590     2.109     4.063
ASN  TRP   0.06160    62.123    89.536     4.806     4.386
ASN  TYR   0.06290   -57.447   -78.213     1.926     4.670
ASN  TYR   0.04536    61.318   -90.068     3.380     2.685
ASN  TYR   0.45249  -179.708  -101.079     1.037     0.810
ASN  TYR   0.04477   -57.547   100.259     1.406     3.065
ASN  TYR   0.05108    62.601    91.433     2.960     2.088
ASN  TYR   0.34340  -179.611    76.922     1.200     1.931
ASN  VAL   0.33264  -179.019  -101.398     2.057     1.569
ASN  VAL   0.05944   -55.764   -73.383     2.194     5.969
ASN  VAL   0.12770    62.705   -91.010     4.331     4.101
ASN  VAL   0.29240  -178.387    76.414     3.407     2.764
ASN  VAL   0.10229   -56.718   105.749     1.680     8.629
ASN  VAL   0.08553    62.722    88.930     4.525     5.071
ASP  ALA   0.13372    60.549   -94.621     3.158     3.067
ASP  ALA   0.17224   -58.555   -78.050     1.901     4.111
ASP  ALA   0.10660  -177.666  -102.440     2.297     4.571
ASP  ALA   0.20019    60.915    85.951     2.895     3.743
ASP  ALA   0.15565   -58.176   102.307     1.303     3.881
ASP  ALA   0.23160  -176.818    75.988     2.430     3.017
ASP  ARG   0.35613  -178.055   -99.749     0.985     2.137
ASP  ARG   0.08969   -56.388   -75.979     1.340     2.875
ASP  ARG   0.21294    65.305   -91.600     2.948     1.412
ASP  ARG   0.11482   -57.360   102.244     1.915     3.394
ASP  ARG   0.12906    68.974    88.542     4.091     2.865
ASP  ARG   0.09736  -178.189    79.140     0.619     2.002
ASP  ASN   0.18281  -178.310    76.915     1.071     2.247
ASP  ASN   0.24495   -57.409   101.532     0.701     3.228
ASP  ASN   0.27509    62.417    88.469     1.776     1.652
ASP  ASN   0.16120  -176.985  -103.000     2.862     3.864
ASP  ASN   0.09618   -57.303   -78.644     0.997     2.973
ASP  ASN   0.03979    61.132   -92.212     3.809     3.423
ASP  ASP   0.09507    63.981    91.374     3.000     2.527
ASP  ASP   0.02882   -59.821    98.615     2.242     3.773
ASP  ASP   0.46375  -178.231    77.277     1.327     0.853
ASP  ASP   0.07572    63.440   -88.278     4.166     2.106
ASP  ASP   0.04478   -58.701   -79.405     0.741     3.566
ASP  ASP   0.29186  -176.905  -102.089     3.254     1.742
ASP  CYS   0.05108    60.445   -89.684     3.781     1.800
ASP  CYS   0.11614   -57.479   -76.484     2.989     3.852
ASP  CYS   0.36079  -175.761  -109.377     4.385     5.807
ASP  CYS   0.06119    62.339    91.121     4.331     2.724
ASP  CYS   0.10258   -58.824    99.654     2.083     2.510
ASP  CYS   0.30822  -177.998    72.549     2.186     7.105
ASP  GLN   0.08204   -57.948   -78.354     0.615     2.912
ASP  GLN   0.47583  -179.072  -101.254     1.131     1.101
ASP  GLN   0.06828    63.690   -89.011     3.531     2.252
ASP  GLN   0.06587   -57.932    99.535     0.787     1.391
ASP  GLN   0.06264    63.908    90.970     2.784     1.746
ASP  GLN   0.24533  -178.957    77.493     1.385     2.004
ASP  GLU   0.04905    62.193    90.939     4.942     4.101
ASP  GLU   0.11147   -58.314   100.822     1.116     3.061
ASP  GLU   0.36470  -177.175    71.515     2.861     6.402
ASP  GLU   0.12842   -58.551   -78.689     1.203     3.504
ASP  GLU   0.29626  -176.710  -107.250     2.252     5.267
ASP  GLU   0.05006    62.580   -89.835     3.955     2.810
ASP  GLU   0.00003    84.299   -41.219     1.000     1.000
ASP  GLY   0.08485    62.286    90.284     3.961     2.259
ASP  GLY   0.14488   -59.236   102.416     1.211     3.434
ASP  GLY   0.24127  -176.236    76.072     2.465     1.681
ASP  GLY   0.06573    63.608   -90.107     3.971     2.804
ASP  GLY   0.39893  -176.421  -102.827     2.756     1.412
ASP  GLY   0.06434   -58.777   -76.602     1.532     3.536
ASP  HID   0.20916  -178.254  -101.391     1.652     0.838
ASP  HID   0.15862   -56.361   -74.571     1.410     3.352
ASP  HID   0.00000    80.413   -39.300     0.752     1.080
ASP  HID   0.10471    61.060   -92.450     3.616     3.034
ASP  HID   0.17039  -178.058    78.456     0.933     1.845
ASP  HID   0.25069   -56.635   103.471     1.187     2.876
ASP  HID   0.00000    81.351   140.124     1.166    10.161
ASP  HID   0.10642    60.836    87.261     3.661     3.206
ASP  HIE   0.09096   -57.873   -78.336     1.204     3.335
ASP  HIE   0.38863  -178.727  -101.212     1.271     1.198
ASP  HIE   0.11376    63.955   -90.408     2.055     3.080
ASP  HIE   0.09800   -58.070    99.580     0.736     1.438
ASP  HIE   0.22885  -177.847    76.531     2.190     2.666
ASP  HIE   0.07979    63.146    89.238     3.094     3.675
ASP  HIP   0.15847  -178.002  -100.253     1.250     2.069
ASP  HIP   0.15595   -56.505   -74.321     1.918     3.113
ASP  HIP   0.21475    62.446   -95.039     2.059     2.028
ASP  HIP   0.15481  -177.726    79.603     0.688     1.764
ASP  HIP   0.18725   -57.190   104.355     1.856     3.180
ASP  HIP   0.12878    64.860    87.711     2.038     3.020
ASP  ILE   0.07123   -57.386   103.055     1.617     4.693
ASP  ILE   0.34013  -177.848    75.626     2.302     4.384
ASP  ILE   0.18781    61.621    89.067     3.114     2.764
ASP  ILE   0.15066    62.876   -90.175     2.872     3.344
ASP  ILE   0.21930  -174.922  -106.377     4.076     3.741
ASP  ILE   0.03087   -57.865   -79.711     1.813     3.330
ASP  LEU   0.37116  -177.547    75.021     3.582     4.102
ASP  LEU   0.14735   -58.065   101.148     2.351     2.276
ASP  LEU   0.06540    62.489    90.854     5.096     3.631
ASP  LEU   0.00009    79.597   153.450     1.000     1.000
ASP  LEU   0.22122  -176.945  -102.965     3.521     3.740
ASP  LEU   0.07950   -56.325   -76.176     2.771     4.207
ASP  LEU   0.11529    61.213   -90.183     4.413     3.319
ASP  LYS   0.20358   -57.562   -78.408     0.816     2.413
ASP  LYS   0.19365  -177.484  -102.536     2.914     3.591
ASP  LYS   0.04048    63.665   -89.401     3.930     3.943
ASP  LYS   0.39212  -179.332    77.765     1.448     2.175
ASP  LYS   0.11757   -57.371   103.222     1.490     4.081
ASP  LYS   0.05261    63.196    91.123     3.589     2.634
ASP  MET   0.25681  -178.859  -101.641     0.802     0.649
ASP  MET   0.06772   -57.621   -77.155     1.547     4.119
ASP  MET   0.11776    62.256   -91.133     3.283     2.990
ASP  MET   0.28591  -178.664    77.256     1.302     0.896
ASP  MET   0.08546   -57.225   100.568     1.200     3.388
ASP  MET   0.18634    61.411    87.344     3.129     2.955
ASP  PHE   0.34411  -178.629  -101.251     2.353     1.278
ASP  PHE   0.10992   -58.141   -78.812     1.626     3.605
ASP  PHE   0.10911    62.152   -90.393     3.955     3.321
ASP  PHE   0.00000    77.810   -43.544     1.000     1.000
ASP  PHE   0.25420  -177.673    77.052     3.349     2.026
ASP  PHE   0.11064    60.251    88.211     3.664     4.247
ASP  PHE   0.07202   -58.272   100.140     1.571     3.627
ASP  PRO   0.06997    61.037    90.815     3.496     2.810
ASP  PRO   0.21482   -58.819   105.041     2.893     3.265
ASP  PRO   0.25576  -172.507    77.908     4.636     5.390
ASP  PRO   0.09249    59.868   -91.549     3.383     3.568
ASP  PRO   0.00016    86.004   -44.112     1.000     1.000
ASP  PRO   0.12412   -58.898   -75.148     2.688     3.944
ASP  PRO   0.24269  -174.030   -99.844     5.386     4.955
ASP  SER   0.05065  -177.001    76.849     2.378     2.632
ASP  SER   0.09614   -57.851   101.284     0.991     3.291
ASP  SER   0.17214    62.674    87.837     1.711     2.829
ASP  SER   0.21259    62.387   -94.310     2.087     3.223
ASP  SER   0.18586   -57.421   -76.178     1.214     3.469
ASP  SER   0.28263  -177.980  -101.679     1.939     0.876
ASP  THR   0.16278  -177.108    74.757     2.424     5.602
ASP  THR   0.15598   -57.353   101.911     2.939     3.085
ASP  THR   0.07565    63.524    90.618     4.261     3.248
ASP  THR   0.24038  -177.799  -103.334     2.494     4.985
ASP  THR   0.20295   -56.745   -76.540     3.528     3.659
ASP  THR   0.16226    61.434   -91.048     3.813     3.603
ASP  TRP   0.16432  -178.952  -101.795     1.722     0.659
ASP  TRP   0.13345    60.422   -92.924     2.673     3.198
ASP  TRP   0.18569   -57.318   -77.707     1.741     4.343
ASP  TRP   0.16770  -178.692    77.733     2.088     1.501
ASP  TRP   0.13168   -57.509   101.266     1.559     3.945
ASP  TRP   0.21716    60.789    87.723     2.942     3.956
ASP  TRP   0.00000    71.232   159.414     1.000     1.000
ASP  TRP   0.00001    59.500     3.193     1.000     1.000
ASP  TYR   0.04226    63.094   -88.891     3.447     4.231
ASP  TYR   0.06750   -58.105   -79.394     1.650     2.997
ASP  TYR   0.34505  -177.963  -103.528     2.499     4.553
ASP  TYR   0.06710    62.358    91.569     4.046     3.301
ASP  TYR   0.00004    79.508   153.899     1.000     1.000
ASP  TYR   0.41512  -178.524    75.683     1.849     3.756
ASP  TYR   0.06292   -58.330   100.561     1.510     3.109
ASP  VAL   0.08566   -57.397   103.011     1.380     4.042
ASP  VAL   0.26267  -178.050    77.424     1.488     1.640
ASP  VAL   0.13741    65.038    90.457     3.393     3.154
ASP  VAL   0.25964  -178.282  -101.335     1.863     1.144
ASP  VAL   0.19694   -56.802   -71.525     1.529     8.430
ASP  VAL   0.05768    64.575   -89.381     3.907     3.000
CYS  ALA   0.06045    64.586    91.515     3.651     2.947
CYS  ALA   0.12645   -58.454   100.451     2.058     2.910
CYS  ALA   0.22420  -176.306    74.258     4.524     4.741
CYS  ALA   0.09668    60.033   -90.841     3.995     3.219
CYS  ALA   0.17775   -57.728   -77.832     2.002     3.301
CYS  ALA   0.31446  -177.909  -102.079     3.657     2.167
CYS  ARG   0.21324   -56.462   -76.888     1.799     3.434
CYS  ARG   0.24874  -179.232  -100.237     1.232     1.081
CYS  ARG   0.04519    63.444   -93.850     1.662     3.120
CYS  ARG   0.17396   -57.157   102.077     1.224     3.663
CYS  ARG   0.25459  -177.469    77.392     3.322     2.402
CYS  ARG   0.06428    65.185    90.466     3.147     3.909
CYS  ASN   0.27391  -179.021  -104.248     2.673     5.621
CYS  ASN   0.16481   -56.775   -78.324     1.641     3.342
CYS  ASN   0.08357    61.760   -90.800     5.640     4.116
CYS  ASN   0.29193  -178.189    76.203     3.925     2.275
CYS  ASN   0.11424   -57.483   100.183     0.531     2.184
CYS  ASN   0.07155    62.481    91.377     4.003     2.259
CYS  ASP   0.05108    60.445   -89.684     3.781     1.800
CYS  ASP   0.11614   -57.479   -76.484     2.989     3.852
CYS  ASP   0.36079  -175.761  -109.377     4.385     5.807
CYS  ASP   0.06119    62.339    91.121     4.331     2.724
CYS  ASP   0.10258   -58.824    99.654     2.083     2.510
CYS  ASP   0.30822  -177.998    72.549     2.186     7.105
CYS  CYS   0.22768  -175.921    75.248     5.083     2.444
CYS  CYS   0.09962   -56.064   104.383     3.603     3.564
CYS  CYS   0.15212    60.732    89.259     6.124     4.165
CYS  CYS   0.24927  -178.288  -102.474     3.492     2.901
CYS  CYS   0.13535    60.628   -89.563     2.721     2.153
CYS  CYS   0.13596   -54.860   -75.284     2.942     3.602
CYS  GLN   0.07588   -57.557   -77.782     1.045     3.389
CYS  GLN   0.08195    63.429   -88.908     5.020     2.716
CYS  GLN   0.26084  -178.188  -101.696     3.355     2.069
CYS  GLN   0.25344  -178.860    77.189     3.777     2.029
CYS  GLN   0.22538   -58.044   100.821     0.992     2.971
CYS  GLN   0.10250    61.682    90.500     4.554     2.780
CYS  GLU   0.10573    61.439   -89.865     3.057     1.416
CYS  GLU   0.27529  -176.715  -103.095     4.250     2.257
CYS  GLU   0.07106   -58.305   -77.350     2.570     3.360
CYS  GLU   0.32566  -178.915    76.955     1.575     0.899
CYS  GLU   0.08529    60.329    88.992     5.586     4.210
CYS  GLU   0.13697   -55.564   104.415     2.600     3.326
CYS  GLY   0.29447  -175.587    71.430     4.067     5.824
CYS  GLY   0.11780   -57.787   103.177     2.425     3.607
CYS  GLY   0.07456    59.450    89.689     4.093     3.716
CYS  GLY   0.08579    59.965   -90.873     5.883     4.159
CYS  GLY   0.16305   -58.690   -77.620     1.202     3.273
CYS  GLY   0.26433  -175.712  -104.741     3.643     4.204
CYS  HID   0.30139  -178.237    77.514     2.302     1.811
CYS  HID   0.22543   -57.770   101.661     0.843     3.773
CYS  HID   0.00000    82.737   139.559     0.448     2.288
CYS  HID   0.03730    62.475    90.849     3.553     2.689
CYS  HID   0.07491    61.275   -91.165     3.832     2.933
CYS  HID   0.00000    76.818   -24.038     4.118    12.729
CYS  HID   0.11177   -57.712   -76.353     0.948     3.957
CYS  HID   0.24919  -177.434  -102.362     3.883     2.115
CYS  HIE   0.18433  -177.940    68.013     3.790     6.896
CYS  HIE   0.12684   -57.384   100.941     1.446     3.716
CYS  HIE   0.18776    58.874    85.049     3.401     4.033
CYS  HIE   0.00000    79.576   141.757     1.000     1.000
CYS  HIE   0.23806  -176.895  -106.240     4.400     5.866
CYS  HIE   0.06398   -55.973   -76.145     2.952     4.773
CYS  HIE   0.19904    59.067   -95.018     2.884     3.119
CYS  HIP   0.37928  -177.516  -100.719     3.220     2.772
CYS  HIP   0.04392    61.414   -91.809     4.115     4.423
CYS  HIP   0.17772   -57.268   -77.423     0.820     3.422
CYS  HIP   0.22927  -177.575    77.590     3.880     2.747
CYS  HIP   0.14161   -57.112   105.269     1.090     3.883
CYS  HIP   0.02819    60.873    88.666     4.919     3.936
CYS  ILE   0.12451    64.407   -88.347     4.130     2.999
CYS  ILE   0.10953   -56.959   -77.416     1.596     5.479
CYS  ILE   0.26181  -176.134  -104.886     4.917     4.768
CYS  ILE   0.22747  -178.380    73.247     3.023     6.401
CYS  ILE   0.16017   -56.407   109.383     2.317     8.381
CYS  ILE   0.11650    61.716    90.091     5.393     4.739
CYS  LEU   0.19973  -177.277  -103.039     4.437     3.719
CYS  LEU   0.11708    61.144   -91.196     3.669     3.442
CYS  LEU   0.13829   -56.843   -77.022     1.249     3.540
CYS  LEU   0.16257  -176.531    75.254     4.257     3.942
CYS  LEU   0.18637   -56.158   103.331     1.939     3.663
CYS  LEU   0.19596    58.774    86.869     3.518     3.194
CYS  LYS   0.31119  -178.388    77.353     3.271     2.111
CYS  LYS   0.18434   -57.557   100.848     0.591     2.841
CYS  LYS   0.09977    64.547    91.272     4.501     3.440
CYS  LYS   0.20894  -179.467  -101.410     2.041     4.081
CYS  LYS   0.13845   -57.618   -78.684     0.869     2.244
CYS  LYS   0.05731    61.138   -91.334     5.080     3.945
CYS  MET   0.24198  -178.700  -102.399     2.784     3.162
CYS  MET   0.16076   -57.434   -78.857     1.137     3.139
CYS  MET   0.05262    62.731   -90.218     3.838     2.676
CYS  MET   0.37924  -178.554    76.682     3.266     1.907
CYS  MET   0.09271   -56.426   102.400     1.855     3.506
CYS  MET   0.07269    60.423    88.501     3.554     2.747
CYS  PHE   0.32718  -177.908    75.258     3.728     4.667
CYS  PHE   0.18549    59.983    86.109     3.063     4.428
CYS  PHE   0.12414   -57.311   102.393     2.057     4.801
CYS  PHE   0.19069  -176.989  -105.398     4.444     6.559
CYS  PHE   0.13989   -58.229   -78.493     2.342     4.395
CYS  PHE   0.03261    61.279   -90.651     4.393     4.168
CYS  PRO   0.08008    55.891    86.276     4.294     3.720
CYS  PRO   0.24894   -58.185   105.087     3.701     2.541
CYS  PRO   0.24310  -175.006    74.767     5.041     8.337
CYS  PRO   0.03638    57.172   -92.491     6.351     4.511
CYS  PRO   0.17748   -58.740   -75.360     3.237     3.624
CYS  PRO   0.21402  -175.107  -102.189     5.201     4.083
CYS  SER   0.25327  -177.691    72.060     3.515     6.275
CYS  SER   0.08589   -57.808   101.575     2.718     3.235
CYS  SER   0.13757    62.283    91.484     4.411     3.112
CYS  SER   0.42315  -178.356  -105.133     3.463     5.821
CYS  SER   0.05080   -57.356   -75.840     4.227     4.092
CYS  SER   0.04933    58.301   -92.654     3.458     3.191
CYS  THR   0.20610  -177.341  -106.272     4.378     6.279
CYS  THR   0.10641   -55.725   -74.580     3.520     3.927
CYS  THR   0.21189    60.400   -92.177     4.354     4.533
CYS  THR   0.21687  -178.166    74.791     3.447     5.327
CYS  THR   0.07126   -54.726   105.540     3.864     3.159
CYS  THR   0.18746    60.840    87.465     5.623     5.549
CYS  TRP   0.13668    59.577    87.516     5.470     4.635
CYS  TRP   0.22747  -177.648    75.842     4.409     2.360
CYS  TRP   0.01860   -56.383   104.822     5.044     4.432
CYS  TRP   0.32980  -177.335  -106.702     4.201     7.200
CYS  TRP   0.08959   -56.742   -77.044     2.803     3.739
CYS  TRP   0.19787    61.473   -90.074     5.146     4.579
CYS  TYR   0.06440   -58.082   -79.258     2.220     2.948
CYS  TYR   0.38878  -179.201  -104.670     1.698     6.268
CYS  TYR   0.05581    61.518   -88.603     4.078     2.895
CYS  TYR   0.05071    61.122    91.358     5.115     4.880
CYS  TYR   0.35109  -177.196    76.464     4.275     2.056
CYS  TYR   0.08922   -58.973   100.070     1.969     2.714
CYS  VAL   0.23012  -178.679  -108.027     1.984     7.603
CYS  VAL   0.20254   -55.757   -72.053     2.700     6.781
CYS  VAL   0.11234    60.562   -91.950     5.019     4.060
CYS  VAL   0.28293  -178.506    69.068     2.089     7.594
CYS  VAL   0.13940   -56.269   111.891     1.723     8.322
CYS  VAL   0.03264    63.235    91.105     4.564     3.109
CYS  VAL   0.00002    84.315   141.572     1.000     1.000
GLN  ALA   0.33371  -178.846  -101.332     1.489     1.185
GLN  ALA   0.12615   -57.588   -77.386     1.533     3.631
GLN  ALA   0.09553    62.634   -90.029     4.068     2.880
GLN  ALA   0.23192  -179.187    76.968     1.618     1.761
GLN  ALA   0.08587    64.011    91.111     2.528     2.429
GLN  ALA   0.12681   -57.491   102.405     1.563     3.364
GLN  ARG   0.04954   -56.553   -77.601     1.585     2.713
GLN  ARG   0.37585  -178.918  -100.065     0.981     1.521
GLN  ARG   0.07204    64.038   -89.792     2.683     2.315
GLN  ARG   0.04418   -57.344   101.431     0.869     3.426
GLN  ARG   0.42193  -178.673    78.847     0.921     2.566
GLN  ARG   0.03645    64.298    90.428     2.250     2.611
GLN  ASN   0.02648   -57.451   -79.203     0.467     2.136
GLN  ASN   0.28607  -179.546  -102.542     1.377     4.192
GLN  ASN   0.08639    65.067   -88.403     2.050     1.739
GLN  ASN   0.05023   -57.274   100.589     0.803     2.657
GLN  ASN   0.47094  -179.578    76.550     1.109     3.375
GLN  ASN   0.07989    65.183    92.199     1.502     1.191
GLN  ASN   0.00001    86.197   133.449     1.000     1.000
GLN  ASP   0.08204   -57.948   -78.354     0.615     2.912
GLN  ASP   0.47583  -179.072  -101.254     1.131     1.101
GLN  ASP   0.06828    63.690   -89.011     3.531     2.252
GLN  ASP   0.06587   -57.932    99.535     0.787     1.391
GLN  ASP   0.06264    63.908    90.970     2.784     1.746
GLN  ASP   0.24533  -178.957    77.493     1.385     2.004
GLN  CYS   0.07588   -57.557   -77.782     1.045     3.389
GLN  CYS   0.08195    63.429   -88.908     5.020     2.716
GLN  CYS   0.26084  -178.188  -101.696     3.355     2.069
GLN  CYS   0.25344  -178.860    77.189     3.777     2.029
GLN  CYS   0.22538   -58.044   100.821     0.992     2.971
GLN  CYS   0.10250    61.682    90.500     4.554     2.780
GLN  GLN   0.05895   -56.611   -75.036     1.308     4.050
GLN  GLN   0.34934  -178.899  -100.419     1.326     0.809
GLN  GLN   0.07940    63.003   -91.927     2.959     3.544
GLN  GLN   0.36252  -179.206    76.988     2.274     2.331
GLN  GLN   0.02913   -54.315   106.015     2.157     2.745
GLN  GLN   0.12066    62.425    89.154     2.880     3.371
GLN  GLU   0.11582   -56.487   103.623     2.192     3.988
GLN  GLU   0.06612    62.972    88.022     3.393     4.088
GLN  GLU   0.38873  -178.805    77.543     1.292     2.353
GLN  GLU   0.12976   -55.999   -75.218     1.961     4.044
GLN  GLU   0.09135    64.842   -89.107     1.497     2.147
GLN  GLU   0.20822  -178.740  -100.132     0.941     1.808
GLN  GLY   0.06354    61.801   -90.892     5.596     3.802
GLN  GLY   0.39560  -177.413  -102.367     2.693     2.243
GLN  GLY   0.09915   -57.825   -77.715     1.401     3.362
GLN  GLY   0.27758  -177.395    76.364     3.391     2.856
GLN  GLY   0.11504   -56.898   103.620     2.417     3.885
GLN  GLY   0.04909    62.179    90.359     5.754     3.727
GLN  HID   0.02583   -57.437   -78.198     1.011     1.800
GLN  HID   0.05919    63.105   -89.616     3.253     2.791
GLN  HID   0.38720  -178.585  -101.521     1.354     1.324
GLN  HID   0.02663   -55.585   103.604     2.535     3.500
GLN  HID   0.00004   -58.137   145.577     1.000     1.000
GLN  HID   0.09407    63.654    91.263     3.118     1.964
GLN  HID   0.40704  -179.461    77.376     1.333     1.077
GLN  HIE   0.33161  -179.258    76.825     1.940     1.993
GLN  HIE   0.07148   -56.781   102.040     1.831     3.799
GLN  HIE   0.11489    61.002    88.557     2.690     4.531
GLN  HIE   0.32212  -178.861  -102.319     2.742     2.855
GLN  HIE   0.09872   -57.165   -78.860     1.440     3.037
GLN  HIE   0.06118    61.355   -92.005     3.359     4.361
GLN  HIP   0.37036  -178.658    78.138     1.506     1.728
GLN  HIP   0.02060    63.024    89.447     3.664     3.943
GLN  HIP   0.08653   -57.086   102.281     1.516     4.156
GLN  HIP   0.43530  -178.774   -99.892     1.311     1.577
GLN  HIP   0.02702    62.644   -90.439     3.855     3.149
GLN  HIP   0.06018   -56.564   -75.134     1.707     4.067
GLN  ILE   0.03629   -57.599   -78.936     0.749     1.474
GLN  ILE   0.32217  -178.517  -101.589     2.548     3.485
GLN  ILE   0.09959    64.678   -88.928     2.267     2.304
GLN  ILE   0.12506   -57.219   100.854     1.251     3.751
GLN  ILE   0.37510  -179.679    77.942     1.057     0.798
GLN  ILE   0.04179    63.814    91.566     2.264     1.249
GLN  LEU   0.34626  -178.203    76.958     2.483     4.374
GLN  LEU   0.04369    63.467    90.387     4.105     3.695
GLN  LEU   0.06703   -57.387   100.444     1.532     2.770
GLN  LEU   0.28937  -179.178  -101.060     2.329     2.590
GLN  LEU   0.16532   -57.194   -75.635     1.874     3.458
GLN  LEU   0.08832    62.758   -90.312     2.911     2.617
GLN  LEU   0.00001    83.548   -38.186     1.000     1.000
GLN  LYS   0.30050  -178.863    77.705     0.895     1.183
GLN  LYS   0.10498   -57.345   100.966     0.656     3.000
GLN  LYS   0.04793    63.921    91.331     1.657     1.474
GLN  LYS   0.06726   -57.618   -79.265     0.512     1.558
GLN  LYS   0.03839    63.572   -89.707     2.625     2.264
GLN  LYS   0.44094  -179.221  -101.073     1.157     0.916
GLN  MET   0.43735  -179.611  -100.886     1.063     0.902
GLN  MET   0.05288    62.936   -92.018     2.472     4.145
GLN  MET   0.03877   -56.072   -75.379     1.876     4.242
GLN  MET   0.38285  -179.341    77.467     1.541     1.448
GLN  MET   0.04221    62.018    87.571     3.320     4.768
GLN  MET   0.04594   -56.569   102.398     2.187     4.403
GLN  PHE   0.04639   -58.182   -79.813     1.335     2.236
GLN  PHE   0.45497  -178.122  -101.952     3.360     2.170
GLN  PHE   0.04164    65.034   -87.940     2.211     1.874
GLN  PHE   0.02160   -58.078   100.015     1.326     2.219
GLN  PHE   0.39341  -179.504    77.083     1.159     1.224
GLN  PHE   0.04199    65.579    93.014     3.366     2.660
GLN  PRO   0.02835    62.019    88.445     4.811     3.408
GLN  PRO   0.20143  -177.530    78.187     4.720     2.582
GLN  PRO   0.20504   -58.253   104.763     2.246     3.850
GLN  PRO   0.10190    60.162   -92.182     3.646     2.664
GLN  PRO   0.22475  -176.408  -101.119     4.309     2.214
GLN  PRO   0.23853   -57.967   -73.724     1.966     3.473
GLN  SER   0.08221   -56.900   104.040     1.066     4.092
GLN  SER   0.05843    62.649    87.850     4.801     5.059
GLN  SER   0.44205  -179.311    76.913     1.341     0.935
GLN  SER   0.03524   -57.940   -74.882     3.872     4.799
GLN  SER   0.30971  -178.911  -101.814     1.719     1.422
GLN  SER   0.07236    62.090   -91.515     5.232     5.117
GLN  THR   0.09235   -57.494   101.080     2.568     3.304
GLN  THR   0.36484  -178.268    71.425     1.514     8.055
GLN  THR   0.04854    59.904    88.708     4.585     4.505
GLN  THR   0.07817   -57.648   -76.223     0.970     3.543
GLN  THR   0.37104  -177.887  -107.763     3.010     8.126
GLN  THR   0.04506    65.057   -87.832     4.886     4.099
GLN  THR   0.00001    86.237   -42.921     1.000     1.000
GLN  TRP   0.45586  -178.648  -105.158     2.654     6.240
GLN  TRP   0.09071    62.374   -87.583     6.698     3.939
GLN  TRP   0.01792   -58.414   -78.050     1.653     2.767
GLN  TRP   0.01865   -57.473   101.001     1.120     2.257
GLN  TRP   0.35597  -178.990    74.051     2.321     6.197
GLN  TRP   0.06090    63.808    92.960     3.970     2.914
GLN  TYR   0.35689  -179.075  -101.157     1.222     0.944
GLN  TYR   0.07535    61.971   -91.900     3.328     4.007
GLN  TYR   0.05887   -57.350   -78.018     2.142     4.254
GLN  TYR   0.04582   -55.976   103.210     1.704     4.152
GLN  TYR   0.04815    62.369    90.455     2.140     3.104
GLN  TYR   0.41492  -179.391    77.233     0.959     0.918
GLN  VAL   0.08788   -56.048   -71.128     1.423     6.306
GLN  VAL   0.41139  -178.501  -101.709     1.286     3.345
GLN  VAL   0.04293    64.839   -88.795     2.271     2.281
GLN  VAL   0.10067   -56.195   107.050     1.392     5.728
GLN  VAL   0.34147  -179.268    75.513     1.344     5.424
GLN  VAL   0.01566    64.427    91.562     3.186     2.312
GLU  ALA   0.08174    63.870    89.741     2.533     2.750
GLU  ALA   0.13707   -57.945   101.165     1.044     2.536
GLU  ALA   0.24561  -177.904    76.875     2.613     1.631
GLU  ALA   0.09698    63.811   -90.290     2.060     2.673
GLU  ALA   0.11056   -58.530   -78.844     1.231     2.781
GLU  ALA   0.32804  -178.386  -101.868     2.466     1.680
GLU  ARG   0.07934   -58.820   100.909     2.048     2.449
GLU  ARG   0.31859  -178.199    79.861     0.719     1.930
GLU  ARG   0.12317    65.845    91.018     2.641     1.939
GLU  ARG   0.01289   -58.885   -77.806     1.676     2.852
GLU  ARG   0.11000    67.572   -86.751     3.214     2.956
GLU  ARG   0.35602  -177.990   -99.297     0.541     2.504
GLU  ASN   0.05698   -57.552    99.448     1.134     1.457
GLU  ASN   0.07407    63.871    90.766     2.113     2.193
GLU  ASN   0.35948  -179.094    76.954     1.451     0.823
GLU  ASN   0.06255   -57.601   -77.995     0.981     3.165
GLU  ASN   0.35842  -179.006  -101.487     1.539     1.175
GLU  ASN   0.08851    64.478   -88.813     2.507     1.770
GLU  ASP   0.04905    62.193    90.939     4.942     4.101
GLU  ASP   0.11147   -58.314   100.822     1.116     3.061
GLU  ASP   0.36470  -177.175    71.515     2.861     6.402
GLU  ASP   0.12842   -58.551   -78.689     1.203     3.504
GLU  ASP   0.29626  -176.710  -107.250     2.252     5.267
GLU  ASP   0.05006    62.580   -89.835     3.955     2.810
GLU  ASP   0.00003    84.299   -41.219     1.000     1.000
GLU  CYS   0.10573    61.439   -89.865     3.057     1.416
GLU  CYS   0.27529  -176.715  -103.095     4.250     2.257
GLU  CYS   0.07106   -58.305   -77.350     2.570     3.360
GLU  CYS   0.32566  -178.915    76.955     1.575     0.899
GLU  CYS   0.08529    60.329    88.992     5.586     4.210
GLU  CYS   0.13697   -55.564   104.415     2.600     3.326
GLU  GLN   0.11582   -56.487   103.623     2.192     3.988
GLU  GLN   0.06612    62.972    88.022     3.393     4.088
GLU  GLN   0.38873  -178.805    77.543     1.292     2.353
GLU  GLN   0.12976   -55.999   -75.218     1.961     4.044
GLU  GLN   0.09135    64.842   -89.107     1.497     2.147
GLU  GLN   0.20822  -178.740  -100.132     0.941     1.808
GLU  GLU   0.39979  -178.310    76.839     1.358     1.126
GLU  GLU   0.08131    63.911    90.202     4.132     4.366
GLU  GLU   0.08827   -57.023   103.236     2.133     2.928
GLU  GLU   0.08248    63.172   -90.083     3.641     3.250
GLU  GLU   0.30551  -178.193  -102.385     3.213     1.676
GLU  GLU   0.04265   -58.707   -76.307     2.188     6.589
GLU  GLY   0.31521  -176.429    72.855     1.962     5.774
GLU  GLY   0.07748   -57.342   103.464     2.522     5.652
GLU  GLY   0.06272    63.265    91.268     4.751     3.519
GLU  GLY   0.04177    61.110   -90.776     4.239     4.246
GLU  GLY   0.15462   -57.544   -76.941     3.007     3.749
GLU  GLY   0.34820  -177.422  -104.425     2.236     4.773
GLU  HID   0.10581   -55.966   106.156     1.468     2.576
GLU  HID   0.22341  -178.493    77.121     1.382     1.433
GLU  HID   0.07110    64.123    88.291     1.516     4.052
GLU  HID   0.22866   -56.853   -75.521     0.951     3.662
GLU  HID   0.32067  -178.573  -101.250     1.220     1.423
GLU  HID   0.05034    64.608   -90.586     2.003     3.717
GLU  HIE   0.04913    61.783   -90.053     4.197     2.628
GLU  HIE   0.04106   -58.145   -78.695     1.151     3.251
GLU  HIE   0.34030  -179.003  -101.870     1.051     2.608
GLU  HIE   0.01875   -58.014   100.027     1.186     2.410
GLU  HIE   0.50296  -178.627    76.318     1.082     3.406
GLU  HIE   0.04779    62.300    90.462     4.565     3.581
GLU  HIE   0.00001    90.176   132.457     1.000     1.000
GLU  HIP   0.30354  -178.243  -100.296     1.147     1.715
GLU  HIP   0.08415   -57.092   -78.061     2.573     4.062
GLU  HIP   0.04168    62.594   -91.487     1.952     3.230
GLU  HIP   0.45779  -178.558    77.998     1.357     1.435
GLU  HIP   0.02622    62.472    89.418     2.124     3.899
GLU  HIP   0.08662   -56.987   102.451     3.146     4.026
GLU  ILE   0.22025  -178.105  -103.017     2.675     4.111
GLU  ILE   0.20690    61.830   -91.062     3.945     2.968
GLU  ILE   0.08277   -57.379   -74.943     2.007     8.192
GLU  ILE   0.27898  -178.256    77.025     2.180     2.122
GLU  ILE   0.08095   -56.488   103.191     2.170     4.140
GLU  ILE   0.13014    62.423    89.463     2.763     3.429
GLU  LEU   0.16983   -57.972   -77.230     1.208     4.072
GLU  LEU   0.07535    64.227   -90.628     1.758     3.113
GLU  LEU   0.26005  -178.611  -102.174     1.425     2.602
GLU  LEU   0.12855   -57.335   102.226     1.728     4.256
GLU  LEU   0.11247    63.752    89.970     2.401     3.342
GLU  LEU   0.25376  -178.762    76.426     2.284     3.738
GLU  LYS   0.33083  -179.726  -101.093     1.301     1.288
GLU  LYS   0.09102    61.538   -93.023     3.776     3.868
GLU  LYS   0.11167   -57.157   -77.211     1.103     3.423
GLU  LYS   0.23558  -178.768    77.102     1.837     2.476
GLU  LYS   0.09969    62.533    88.103     3.132     3.787
GLU  LYS   0.13120   -56.596   103.396     1.543     4.451
GLU  MET   0.21884  -178.562  -101.731     1.103     0.814
GLU  MET   0.03889   -54.347   -72.652     2.032     2.453
GLU  MET   0.19704    60.694   -94.051     3.002     2.981
GLU  MET   0.06084   -56.506   102.880     1.643     4.225
GLU  MET   0.33474  -178.907    76.768     1.163     1.043
GLU  MET   0.14965    62.378    87.711     3.069     3.377
GLU  PHE   0.08475   -57.461   -78.141     2.099     3.930
GLU  PHE   0.36095  -178.973  -104.198     1.197     5.825
GLU  PHE   0.11778    62.097   -91.312     4.519     4.538
GLU  PHE   0.05187   -56.646   103.405     2.874     5.404
GLU  PHE   0.30311  -179.205    75.362     0.993     4.812
GLU  PHE   0.08153    63.489    90.728     4.318     4.155
GLU  PRO   0.09098    61.769   -91.298     2.698     2.686
GLU  PRO   0.15875  -174.416  -100.787     5.346     1.820
GLU  PRO   0.16587   -57.988   -74.674     2.578     3.696
GLU  PRO   0.07517    60.010    88.497     2.693     3.475
GLU  PRO   0.30859  -174.847    77.565     4.780     1.931
GLU  PRO   0.20064   -58.002   104.931     2.983     3.080
GLU  SER   0.06535   -56.440   101.796     1.475     3.145
GLU  SER   0.22940  -178.579    76.605     1.387     0.988
GLU  SER   0.31021    62.880    87.834     1.409     1.672
GLU  SER   0.12502   -56.631   -78.089     2.054     2.553
GLU  SER   0.19324  -177.895  -102.356     2.642     1.414
GLU  SER   0.07678    63.206   -91.118     3.976     4.168
GLU  THR   0.23906  -177.748  -104.303     2.959     5.675
GLU  THR   0.13954   -56.624   -76.446     3.324     3.845
GLU  THR   0.07531    60.041   -91.715     5.592     4.273
GLU  THR   0.00000    82.764   -35.680     1.000     1.000
GLU  THR   0.39538  -177.852    71.382     2.441     7.255
GLU  THR   0.07009   -54.710   105.418     2.655     4.761
GLU  THR   0.08062    63.841    91.678     4.566     4.014
GLU  TRP   0.23971  -179.299  -102.631     1.291     3.713
GLU  TRP   0.16381    59.314   -94.288     4.059     4.201
GLU  TRP   0.11136   -54.636   -73.236     2.471     3.061
GLU  TRP   0.25615  -178.362    73.692     1.862     6.987
GLU  TRP   0.09633   -54.592   104.931     2.749     4.223
GLU  TRP   0.13263    62.838    90.233     3.179     4.757
GLU  TYR   0.03877   -58.714   -78.324     0.946     3.948
GLU  TYR   0.44457  -178.728  -104.169     1.074     6.098
GLU  TYR   0.03166    61.772   -89.131     3.208     2.314
GLU  TYR   0.04789   -59.113    98.811     0.921     2.003
GLU  TYR   0.03233    63.553    91.990     3.708     3.266
GLU  TYR   0.40478  -178.560    75.942     1.261     4.725
GLU  VAL   0.29601  -178.137  -104.812     1.718     5.759
GLU  VAL   0.06709    65.806   -88.446     3.082     2.495
GLU  VAL   0.08949   -56.535   -74.864     1.702     6.452
GLU  VAL   0.09772   -57.334   106.390     1.237     9.110
GLU  VAL   0.38635  -178.776    75.930     1.324     4.339
GLU  VAL   0.00007    84.010   141.982     0.551     1.937
GLU  VAL   0.06327    63.771    91.386     4.084     1.962
GLY  ALA   0.06287    62.945   -90.666     2.871     2.918
GLY  ALA   0.10113   -58.491   -78.653     0.648     2.558
GLY  ALA   0.26891  -177.532  -102.570     2.948     2.150
GLY  ALA   0.09177    63.540    90.647     2.671     2.489
GLY  ALA   0.11845   -58.940   102.402     1.334     3.825
GLY  ALA   0.35687  -176.678    76.182     2.155     1.623
GLY  ARG   0.33622  -178.217  -101.297     2.027     2.639
GLY  ARG   0.07619    61.164   -92.496     6.547     4.172
GLY  ARG   0.15797   -56.398   -75.066     2.528     3.823
GLY  ARG   0.28739  -177.096    76.395     2.880     1.905
GLY  ARG   0.09486   -57.505   103.632     1.112     3.797
GLY  ARG   0.04735    62.681    89.880     6.172     3.989
GLY  ARG   0.00001    87.428   119.999     1.000     1.000
GLY  ASN   0.09698   -58.263   -77.791     1.496     3.175
GLY  ASN   0.05404    64.238   -89.548     2.621     2.773
GLY  ASN   0.34313  -177.666  -102.663     1.854     1.227
GLY  ASN   0.07543    64.507    91.223     3.139     2.964
GLY  ASN   0.09340   -58.290   100.653     1.949     3.109
GLY  ASN   0.33702  -178.143    76.647     2.045     1.209
GLY  ASP   0.08485    62.286    90.284     3.961     2.259
GLY  ASP   0.14488   -59.236   102.416     1.211     3.434
GLY  ASP   0.24127  -176.236    76.072     2.465     1.681
GLY  ASP   0.06573    63.608   -90.107     3.971     2.804
GLY  ASP   0.39893  -176.421  -102.827     2.756     1.412
GLY  ASP   0.06434   -58.777   -76.602     1.532     3.536
GLY  CYS   0.29447  -175.587    71.430     4.067     5.824
GLY  CYS   0.11780   -57.787   103.177     2.425     3.607
GLY  CYS   0.07456    59.450    89.689     4.093     3.716
GLY  CYS   0.08579    59.965   -90.873     5.883     4.159
GLY  CYS   0.16305   -58.690   -77.620     1.202     3.273
GLY  CYS   0.26433  -175.712  -104.741     3.643     4.204
GLY  GLN   0.06354    61.801   -90.892     5.596     3.802
GLY  GLN   0.39560  -177.413  -102.367     2.693     2.243
GLY  GLN   0.09915   -57.825   -77.715     1.401     3.362
GLY  GLN   0.27758  -177.395    76.364     3.391     2.856
GLY  GLN   0.11504   -56.898   103.620     2.417     3.885
GLY  GLN   0.04909    62.179    90.359     5.754     3.727
GLY  GLU   0.31521  -176.429    72.855     1.962     5.774
GLY  GLU   0.07748   -57.342   103.464     2.522     5.652
GLY  GLU   0.06272    63.265    91.268     4.751     3.519
GLY  GLU   0.04177    61.110   -90.776     4.239     4.246
GLY  GLU   0.15462   -57.544   -76.941     3.007     3.749
GLY  GLU   0.34820  -177.422  -104.425     2.236     4.773
GLY  GLY   0.09326    60.059    89.096     3.871     2.874
GLY  GLY   0.04775   -59.478   100.048     0.149     0.093
GLY  GLY   0.14741  -174.947    74.778     3.453     4.337
GLY  GLY   0.04121    62.389   -90.330     5.492     5.084
GLY  GLY   0.08009   -59.366   -78.997     0.526     2.172
GLY  GLY   0.59029  -175.361  -103.797     2.824     2.609
GLY  HID   0.04194    64.919    88.745     3.272     4.065
GLY  HID   0.00000    82.730   139.027     1.000     1.000
GLY  HID   0.10780   -57.524   106.029     0.418     3.038
GLY  HID   0.35951  -177.286    76.293     3.391     1.649
GLY  HID   0.06347    61.417   -93.308     5.830     3.283
GLY  HID   0.00001    78.041   -28.627     4.886    14.438
GLY  HID   0.13241   -57.828   -76.684     1.034     3.879
GLY  HID   0.29485  -177.395  -102.613     3.172     1.737
GLY  HIE   0.02887    63.377   -89.319     2.932     1.662
GLY  HIE   0.05241   -58.757   -79.221     0.806     1.355
GLY  HIE   0.35447  -177.873  -102.213     1.465     0.919
GLY  HIE   0.04788    64.296    91.413     2.515     1.665
GLY  HIE   0.00000    83.673   146.849     1.000     1.000
GLY  HIE   0.12869   -58.338   100.451     0.734     2.550
GLY  HIE   0.38767  -177.589    76.430     2.599     1.339
GLY  HIP   0.25226  -177.601    76.606     2.738     2.602
GLY  HIP   0.12758   -57.908   104.073     1.202     3.894
GLY  HIP   0.04445    63.213    90.315     3.158     3.284
GLY  HIP   0.39466  -177.268  -101.823     2.400     2.806
GLY  HIP   0.12236   -57.112   -75.361     1.005     3.743
GLY  HIP   0.05868    62.216   -91.595     4.220     4.428
GLY  HIP   0.00000    55.199  -170.592     1.000     1.000
GLY  ILE   0.29531  -175.968    74.706     3.602     3.368
GLY  ILE   0.14118   -57.810   106.613     1.386     6.126
GLY  ILE   0.06351    61.848    88.848     5.528     4.198
GLY  ILE   0.00001    84.568   140.225     1.000     1.000
GLY  ILE   0.28349  -175.881  -104.143     4.280     3.813
GLY  ILE   0.12675   -58.024   -77.355     1.797     3.981
GLY  ILE   0.08975    63.915   -90.423     4.491     3.355
GLY  LEU   0.32652  -176.522  -103.101     2.929     2.002
GLY  LEU   0.08902    63.712   -89.365     4.022     3.287
GLY  LEU   0.11558   -57.555   -77.003     2.288     3.740
GLY  LEU   0.25239  -177.504    76.316     3.529     1.913
GLY  LEU   0.13033   -58.079   103.200     1.463     3.007
GLY  LEU   0.08615    62.988    89.690     5.120     3.629
GLY  LEU   0.00000    75.092   157.439     1.000     1.000
GLY  LYS   0.32610  -178.109    76.039     2.623     2.844
GLY  LYS   0.09954   -57.539   102.906     0.988     4.187
GLY  LYS   0.06169    63.475    90.663     3.499     2.707
GLY  LYS   0.33524  -177.204  -102.533     1.631     1.890
GLY  LYS   0.06698    62.389   -90.407     5.146     3.396
GLY  LYS   0.11045   -57.358   -76.039     1.811     3.500
GLY  MET   0.29523  -177.351    75.711     2.040     1.242
GLY  MET   0.11310   -57.446   103.188     1.897     4.198
GLY  MET   0.03692    63.610    89.806     4.225     3.460
GLY  MET   0.40506  -177.769  -102.312     2.590     1.795
GLY  MET   0.09790   -57.020   -76.227     1.760     3.648
GLY  MET   0.05179    62.781   -91.728     5.641     3.982
GLY  PHE   0.03064    62.390   -89.426     4.731     3.990
GLY  PHE   0.28204  -177.785  -102.210     1.176     1.627
GLY  PHE   0.08894   -59.149   -78.057     2.805     3.791
GLY  PHE   0.07671    62.902    90.842     3.734     2.975
GLY  PHE   0.44685  -177.910    76.519     1.793     1.696
GLY  PHE   0.07482   -58.040   102.301     3.799     2.770
GLY  PRO   0.09377    58.284    87.913     1.408     2.705
GLY  PRO   0.24078   -61.376   102.914     2.208     3.054
GLY  PRO   0.21933  -174.880    77.052     4.150     4.233
GLY  PRO   0.04304    58.350   -93.609     4.316     3.943
GLY  PRO   0.20128   -60.165   -75.874     1.425     2.720
GLY  PRO   0.20179  -172.054  -100.421     5.277     4.837
GLY  SER   0.05464    61.877    90.099     4.098     2.538
GLY  SER   0.13785   -58.853   102.141     2.622     2.994
GLY  SER   0.30125  -176.739    74.919     3.152     3.127
GLY  SER   0.35316  -176.267  -103.578     2.489     3.017
GLY  SER   0.07283   -58.015   -76.912     2.385     3.482
GLY  SER   0.08026    60.850   -92.225     4.764     3.659
GLY  THR   0.42682  -176.138    70.297     2.987     6.812
GLY  THR   0.11145   -57.806   103.842     2.611     3.409
GLY  THR   0.02966    61.886    92.365     4.699     6.776
GLY  THR   0.23554  -176.950  -109.115     1.844     7.953
GLY  THR   0.13701   -58.153   -76.703     3.950     3.945
GLY  THR   0.05951    58.582   -93.611     6.309     5.148
GLY  TRP   0.10639    61.881    90.842     5.467     4.262
GLY  TRP   0.00007    83.357   143.281     1.000     1.000
GLY  TRP   0.35441  -177.791    75.775     2.343     3.505
GLY  TRP   0.09665   -56.637   104.862     3.199     4.804
GLY  TRP   0.00005    83.000   -38.503     7.803    10.156
GLY  TRP   0.10527    61.726   -90.615     4.930     3.494
GLY  TRP   0.25427  -177.463  -102.825     2.394     1.530
GLY  TRP   0.08289   -57.379   -76.184     3.715     5.028
GLY  TYR   0.00000    80.166   -49.807     0.022     0.427
GLY  TYR   0.11813    64.212   -90.449     1.777     3.031
GLY  TYR   0.05277   -58.688   -78.552     1.420     4.050
GLY  TYR   0.32442  -177.761  -101.723     2.057     1.655
GLY  TYR   0.08119    63.454    89.482     2.655     3.107
GLY  TYR   0.00000    80.298   131.835     1.000     1.000
GLY  TYR   0.11116   -58.824   100.683     1.176     3.815
GLY  TYR   0.31232  -177.710    77.340     1.142     0.975
GLY  VAL   0.04794    62.734   -91.055     5.718     4.592
GLY  VAL   0.20150  -177.212  -102.386     2.615     1.995
GLY  VAL   0.23778   -56.831   -72.732     2.320     5.155
GLY  VAL   0.30154  -176.491    73.109     3.796     5.807
GLY  VAL   0.10547   -58.270   104.171     1.902     7.688
GLY  VAL   0.10577    63.832    90.389     4.979     4.142
HID  ALA   0.30456  -178.471  -101.368     1.536     1.286
HID  ALA   0.06730   -57.931   -77.381     0.552     3.383
HID  ALA   0.08136    63.678   -91.109     2.617     3.812
HID  ALA   0.12193   -58.095   102.501     1.084     4.017
HID  ALA   0.11069    64.326    90.280     2.195     3.501
HID  ALA   0.31417  -178.751    77.459     1.746     1.106
HID  ARG   0.36473  -178.344    77.580     0.970     1.196
HID  ARG   0.05812   -57.579   103.933     0.757     3.867
HID  ARG   0.10330    63.425    89.892     1.869     2.757
HID  ARG   0.00001    88.010   120.141     1.000     1.000
HID  ARG   0.04291   -57.332   -74.940     1.190     3.426
HID  ARG   0.38986  -178.605  -101.089     1.190     1.079
HID  ARG   0.04107    63.028   -90.177     1.808     1.874
HID  ASN   0.00002   -58.254   145.453     0.053     0.170
HID  ASN   0.03171   -57.151   103.741     1.495     4.082
HID  ASN   0.37587  -179.447    77.232     0.962     0.885
HID  ASN   0.06479    64.411    91.381     2.842     2.636
HID  ASN   0.07265   -56.685   -75.866     0.932     2.610
HID  ASN   0.39617  -179.498  -101.337     1.317     0.965
HID  ASN   0.05876    64.275   -89.796     3.601     3.589
HID  ASN   0.00004    86.617   -45.624     1.000     1.000
HID  ASP   0.20916  -178.254  -101.391     1.652     0.838
HID  ASP   0.15862   -56.361   -74.571     1.410     3.352
HID  ASP   0.00000    80.413   -39.300     0.752     1.080
HID  ASP   0.10471    61.060   -92.450     3.616     3.034
HID  ASP   0.17039  -178.058    78.456     0.933     1.845
HID  ASP   0.25069   -56.635   103.471     1.187     2.876
HID  ASP   0.00000    81.351   140.124     1.166    10.161
HID  ASP   0.10642    60.836    87.261     3.661     3.206
HID  CYS   0.30139  -178.237    77.514     2.302     1.811
HID  CYS   0.22543   -57.770   101.661     0.843     3.773
HID  CYS   0.00000    82.737   139.559     0.448     2.288
HID  CYS   0.03730    62.475    90.849     3.553     2.689
HID  CYS   0.07491    61.275   -91.165     3.832     2.933
HID  CYS   0.00000    76.818   -24.038     4.118    12.729
HID  CYS   0.11177   -57.712   -76.353     0.948     3.957
HID  CYS   0.24919  -177.434  -102.362     3.883     2.115
HID  GLN   0.02583   -57.437   -78.198     1.011     1.800
HID  GLN   0.05919    63.105   -89.616     3.253     2.791
HID  GLN   0.38720  -178.585  -101.521     1.354     1.324
HID  GLN   0.02663   -55.585   103.604     2.535     3.500
HID  GLN   0.00004   -58.137   145.577     1.000     1.000
HID  GLN   0.09407    63.654    91.263     3.118     1.964
HID  GLN   0.40704  -179.461    77.376     1.333     1.077
HID  GLU   0.10581   -55.966   106.156     1.468     2.576
HID  GLU   0.22341  -178.493    77.121     1.382     1.433
HID  GLU   0.07110    64.123    88.291     1.516     4.052
HID  GLU   0.22866   -56.853   -75.521     0.951     3.662
HID  GLU   0.32067  -178.573  -101.250     1.220     1.423
HID  GLU   0.05034    64.608   -90.586     2.003     3.717
HID  GLY   0.04194    64.919    88.745     3.272     4.065
HID  GLY   0.00000    82.730   139.027     1.000     1.000
HID  GLY   0.10780   -57.524   106.029     0.418     3.038
HID  GLY   0.35951  -177.286    76.293     3.391     1.649
HID  GLY   0.06347    61.417   -93.308     5.830     3.283
HID  GLY   0.00001    78.041   -28.627     4.886    14.438
HID  GLY   0.13241   -57.828   -76.684     1.034     3.879
HID  GLY   0.29485  -177.395  -102.613     3.172     1.737
HID  HID   0.45928  -179.394  -101.246     1.088     0.926
HID  HID   0.01546   -56.652   -75.765     1.969     3.798
HID  HID   0.09615    64.464   -89.506     2.432     3.040
HID  HID   0.31826  -179.017    76.989     0.796     0.663
HID  HID   0.03210   -56.826   102.330     1.954     3.925
HID  HID   0.07875    63.303    89.729     2.871     3.927
HID  HIE   0.06214   -58.247   -77.691     0.798     3.561
HID  HIE   0.02107    63.269   -90.264     2.786     2.959
HID  HIE   0.52142  -179.477  -101.432     1.231     0.749
HID  HIE   0.05069   -57.881   100.235     1.012     2.938
HID  HIE   0.04280    63.881    91.184     1.539     2.370
HID  HIE   0.30187  -178.789    77.355     1.332     1.246
HID  HIP   0.42645  -178.659    77.910     1.133     1.702
HID  HIP   0.04717   -56.958   102.718     0.996     4.037
HID  HIP   0.02026    61.840    88.460     3.516     3.901
HID  HIP   0.00001    56.040     9.886     1.000     1.000
HID  HIP   0.06569   -57.486   -76.115     0.935     3.648
HID  HIP   0.41869  -178.695  -100.549     1.225     1.682
HID  HIP   0.02173    63.000   -91.496     3.165     3.755
HID  ILE   0.06380   -56.853   105.550     1.443     4.044
HID  ILE   0.20950  -178.725    77.167     0.833     1.465
HID  ILE   0.08039    62.826    86.973     3.579     4.801
HID  ILE   0.14859   -56.804   -73.475     1.741     3.059
HID  ILE   0.12699    63.834   -92.582     3.835     4.302
HID  ILE   0.37072  -176.974  -102.738     3.950     3.750
HID  LEU   0.34902  -178.649    76.359     2.749     3.098
HID  LEU   0.12986   -56.438   103.007     1.496     4.315
HID  LEU   0.18847    61.672    87.156     3.824     3.498
HID  LEU   0.14588  -178.668  -101.459     1.426     1.392
HID  LEU   0.05678   -56.620   -74.325     1.693     4.290
HID  LEU   0.12999    61.692   -93.113     3.563     3.035
HID  LYS   0.06358   -56.830   101.844     1.750     3.563
HID  LYS   0.04258    62.373    89.188     2.765     3.365
HID  LYS   0.30314  -178.385    78.063     1.990     1.538
HID  LYS   0.05493   -57.224   -76.898     0.881     3.391
HID  LYS   0.03567    61.480   -92.233     3.601     4.045
HID  LYS   0.50010  -179.028  -100.988     1.098     0.962
HID  MET   0.03082   -58.108   -76.474     0.661     3.668
HID  MET   0.38709  -178.768  -101.165     1.174     2.615
HID  MET   0.01862    63.495   -90.029     2.080     2.645
HID  MET   0.02811   -57.967   104.564     1.477     3.724
HID  MET   0.49579  -178.810    77.451     1.099     2.070
HID  MET   0.03957    64.407    91.451     1.995     2.303
HID  PHE   0.33363  -178.995  -101.159     1.577     1.034
HID  PHE   0.06212   -58.325   -79.091     1.191     3.001
HID  PHE   0.03504    63.366   -89.318     2.229     2.313
HID  PHE   0.08573   -57.884   102.509     1.056     3.914
HID  PHE   0.06120    63.079    90.202     2.304     3.153
HID  PHE   0.42227  -178.809    77.273     2.398     1.487
HID  PRO   0.07294    61.209    88.729     4.226     3.656
HID  PRO   0.00001    81.355   134.951     1.000     1.000
HID  PRO   0.20443   -58.741   103.009     1.065     3.694
HID  PRO   0.25058  -175.761    78.581     4.568     1.743
HID  PRO   0.26994  -175.980  -100.914     5.164     1.348
HID  PRO   0.14514   -58.819   -75.218     0.993     3.372
HID  PRO   0.05696    58.106   -93.675     3.818     3.697
HID  PRO   0.00000    82.700   -42.545     1.000     1.000
HID  SER   0.06791   -57.775   -79.014     0.700     2.349
HID  SER   0.05619    64.380   -89.317     2.315     2.543
HID  SER   0.42640  -178.662  -101.313     2.219     1.293
HID  SER   0.32600  -178.771    76.720     1.475     0.985
HID  SER   0.07986   -57.911   103.061     0.478     3.821
HID  SER   0.04365    61.886    89.458     3.945     3.624
HID  THR   0.39168  -177.754  -106.432     1.770     7.267
HID  THR   0.08363   -57.576   -78.432     1.038     3.103
HID  THR   0.07087    64.011   -88.609     4.807     4.262
HID  THR   0.27250  -178.660    74.138     1.426     5.697
HID  THR   0.13032   -57.505   102.861     1.525     4.099
HID  THR   0.05100    62.922    90.475     4.174     4.259
HID  TRP   0.19413  -179.847    76.439     2.413     2.024
HID  TRP   0.05071   -55.906   106.513     1.661     3.583
HID  TRP   0.14090    59.513    85.467     5.558     5.293
HID  TRP   0.00000    78.981   147.153     1.000     1.000
HID  TRP   0.48721  -178.929  -106.193     2.329     6.991
HID  TRP   0.06626   -56.158   -73.041     2.440     3.118
HID  TRP   0.06079    62.429   -91.132     5.166     5.298
HID  TRP   0.00000    80.086   -37.005     1.000     1.000
HID  TYR   0.02393   -57.999   -74.894     1.118     3.969
HID  TYR   0.39648  -179.234  -101.418     1.767     1.331
HID  TYR   0.05514    62.113   -91.264     4.433     4.284
HID  TYR   0.01972   -56.563   103.520     3.048     5.167
HID  TYR   0.44217  -179.318    77.213     1.244     0.795
HID  TYR   0.06255    65.076    92.423     3.813     4.261
HID  VAL   0.37684  -178.734  -100.935     1.176     1.030
HID  VAL   0.10137    63.193   -91.722     3.235     4.273
HID  VAL   0.11025   -55.056   -74.688     2.552     4.542
HID  VAL   0.24753  -177.817    76.047     3.514     2.739
HID  VAL   0.12320    62.616    88.914     4.649     4.977
HID  VAL   0.04082   -56.133   102.898     2.434     5.212
HIE  ALA   0.06888   -57.909   -78.820     0.946     2.683
HIE  ALA   0.39103  -179.157  -101.572     1.185     2.066
HIE  ALA   0.08518    58.331   -92.830     4.001     3.721
HIE  ALA   0.00002    83.188   -36.433     1.000     1.000
HIE  ALA   0.11090   -58.788    99.563     1.772     3.137
HIE  ALA   0.28399  -179.222    76.762     1.022     2.390
HIE  ALA   0.05997    62.874    89.913     4.065     4.278
HIE  ALA   0.00003    84.192   142.037     1.000     1.000
HIE  ARG   0.34526  -179.252  -101.991     1.532     2.296
HIE  ARG   0.06865   -57.565   -79.230     0.915     2.581
HIE  ARG   0.04428    63.037   -89.640     5.530     5.250
HIE  ARG   0.04334   -57.363   102.245     0.892     3.334
HIE  ARG   0.44010  -179.379    77.470     1.263     2.147
HIE  ARG   0.05838    62.560    90.954     2.822     2.699
HIE  ASN   0.03377   -56.880   102.331     2.124     3.458
HIE  ASN   0.36813  -179.442    77.120     0.814     0.952
HIE  ASN   0.04356    63.381    91.442     3.610     3.084
HIE  ASN   0.03661   -57.305   -78.472     1.440     2.875
HIE  ASN   0.02936    63.415   -89.260     4.406     4.603
HIE  ASN   0.48856  -179.452  -101.692     1.452     1.719
HIE  ASP   0.09096   -57.873   -78.336     1.204     3.335
HIE  ASP   0.38863  -178.727  -101.212     1.271     1.198
HIE  ASP   0.11376    63.955   -90.408     2.055     3.080
HIE  ASP   0.09800   -58.070    99.580     0.736     1.438
HIE  ASP   0.22885  -177.847    76.531     2.190     2.666
HIE  ASP   0.07979    63.146    89.238     3.094     3.675
HIE  CYS   0.18433  -177.940    68.013     3.790     6.896
HIE  CYS   0.12684   -57.384   100.941     1.446     3.716
HIE  CYS   0.18776    58.874    85.049     3.401     4.033
HIE  CYS   0.00000    79.576   141.757     1.000     1.000
HIE  CYS   0.23806  -176.895  -106.240     4.400     5.866
HIE  CYS   0.06398   -55.973   -76.145     2.952     4.773
HIE  CYS   0.19904    59.067   -95.018     2.884     3.119
HIE  GLN   0.33161  -179.258    76.825     1.940     1.993
HIE  GLN   0.07148   -56.781   102.040     1.831     3.799
HIE  GLN   0.11489    61.002    88.557     2.690     4.531
HIE  GLN   0.32212  -178.861  -102.319     2.742     2.855
HIE  GLN   0.09872   -57.165   -78.860     1.440     3.037
HIE  GLN   0.06118    61.355   -92.005     3.359     4.361
HIE  GLU   0.04913    61.783   -90.053     4.197     2.628
HIE  GLU   0.04106   -58.145   -78.695     1.151     3.251
HIE  GLU   0.34030  -179.003  -101.870     1.051     2.608
HIE  GLU   0.01875   -58.014   100.027     1.186     2.410
HIE  GLU   0.50296  -178.627    76.318     1.082     3.406
HIE  GLU   0.04779    62.300    90.462     4.565     3.581
HIE  GLU   0.00001    90.176   132.457     1.000     1.000
HIE  GLY   0.02887    63.377   -89.319     2.932     1.662
HIE  GLY   0.05241   -58.757   -79.221     0.806     1.355
HIE  GLY   0.35447  -177.873  -102.213     1.465     0.919
HIE  GLY   0.04788    64.296    91.413     2.515     1.665
HIE  GLY   0.00000    83.673   146.849     1.000     1.000
HIE  GLY   0.12869   -58.338   100.451     0.734     2.550
HIE  GLY   0.38767  -177.589    76.430     2.599     1.339
HIE  HID   0.06214   -58.247   -77.691     0.798     3.561
HIE  HID   0.02107    63.269   -90.264     2.786     2.959
HIE  HID   0.52142  -179.477  -101.432     1.231     0.749
HIE  HID   0.05069   -57.881   100.235     1.012     2.938
HIE  HID   0.04280    63.881    91.184     1.539     2.370
HIE  HID   0.30187  -178.789    77.355     1.332     1.246
HIE  HIE   0.06622   -58.300   -79.977     0.304     1.752
HIE  HIE   0.02798    62.999   -89.540     2.438     2.580
HIE  HIE   0.27920  -179.155  -101.466     2.388     1.446
HIE  HIE   0.01674   -58.950    99.220     1.600     1.641
HIE  HIE   0.04416    63.802    91.684     1.423     1.779
HIE  HIE   0.56570  -179.096    77.380     1.075     0.642
HIE  HIP   0.02557   -57.601   -77.473     1.130     3.128
HIE  HIP   0.42457  -178.936  -100.868     1.250     1.559
HIE  HIP   0.00002    92.248   -54.550     0.740     5.652
HIE  HIP   0.03670    61.768   -92.709     2.625     4.186
HIE  HIP   0.04257   -57.598   104.334     1.089     3.903
HIE  HIP   0.43929  -178.849    77.747     1.395     1.789
HIE  HIP   0.00001    91.268   127.529     1.349     2.305
HIE  HIP   0.03129    63.698    90.751     3.561     4.322
HIE  ILE   0.09945   -57.643   103.825     1.295     6.960
HIE  ILE   0.20753  -179.065    76.238     1.821     2.700
HIE  ILE   0.06947    64.268    91.939     3.558     3.442
HIE  ILE   0.05322   -57.443   -78.692     1.395     4.353
HIE  ILE   0.45173  -178.654  -103.305     2.452     4.696
HIE  ILE   0.11859    60.176   -92.281     3.793     3.507
HIE  LEU   0.39570  -178.200  -104.915     2.948     6.030
HIE  LEU   0.06580   -57.856   -79.201     1.093     1.941
HIE  LEU   0.06325    64.252   -88.908     3.323     3.124
HIE  LEU   0.05971   -57.564   100.025     1.009     1.989
HIE  LEU   0.12553    65.542    92.838     1.703     1.010
HIE  LEU   0.29002  -179.284    76.407     1.485     3.670
HIE  LYS   0.06106   -57.326   -79.310     1.279     2.890
HIE  LYS   0.03839    63.273   -89.965     2.283     2.587
HIE  LYS   0.40469  -179.042  -101.457     0.948     0.850
HIE  LYS   0.03078   -56.940   101.381     2.149     4.283
HIE  LYS   0.06079    63.429    91.731     3.221     1.621
HIE  LYS   0.40430  -179.093    77.221     1.495     1.217
HIE  MET   0.04494   -58.303   -80.231     0.515     1.367
HIE  MET   0.51790  -179.071  -101.232     1.871     1.218
HIE  MET   0.03386    63.238   -88.876     2.005     0.796
HIE  MET   0.01891   -58.305    99.204     0.705     1.703
HIE  MET   0.03115    63.361    91.820     2.075     0.876
HIE  MET   0.35325  -179.349    76.800     1.134     2.967
HIE  PHE   0.06671   -58.700   -80.064     0.511     1.575
HIE  PHE   0.03084    63.116   -89.117     3.244     2.204
HIE  PHE   0.36059  -179.146  -101.039     2.241     1.257
HIE  PHE   0.08655   -58.597    99.469     0.501     1.760
HIE  PHE   0.41364  -179.135    77.348     2.057     1.190
HIE  PHE   0.04165    63.433    91.436     1.380     1.946
HIE  PHE   0.00002    91.513   128.366     1.000     1.000
HIE  PRO   0.07796    59.197   -90.731     4.810     2.754
HIE  PRO   0.17405   -59.730   -77.737     2.587     3.831
HIE  PRO   0.30099  -176.006  -100.660     4.723     2.518
HIE  PRO   0.06050    59.901    89.772     3.375     3.118
HIE  PRO   0.00001    89.196   131.124     1.000     1.000
HIE  PRO   0.19128   -60.091   101.948     1.521     2.933
HIE  PRO   0.19521  -175.568    78.124     5.891     3.545
HIE  SER   0.06123   -57.900    99.580     0.400     1.830
HIE  SER   0.26211  -179.303    75.017     1.209     4.912
HIE  SER   0.04714    61.703    91.252     4.095     2.704
HIE  SER   0.00000    86.289   146.117     1.000     1.000
HIE  SER   0.05764   -58.107   -80.246     1.050     0.904
HIE  SER   0.54034  -178.177  -104.352     2.368     5.768
HIE  SER   0.03155    64.098   -89.701     2.059     2.625
HIE  THR   0.25958  -177.929    68.634     1.728     7.750
HIE  THR   0.15086   -57.755    99.875     2.016     2.417
HIE  THR   0.04645    62.029    90.177     4.542     4.592
HIE  THR   0.05757   -57.480   -78.078     3.482     3.730
HIE  THR   0.41702  -178.607  -105.230     2.227     6.841
HIE  THR   0.06852    63.030   -88.848     5.637     5.001
HIE  TRP   0.06941    63.452    92.699     3.915     3.082
HIE  TRP   0.37872  -179.358    77.056     2.194     0.997
HIE  TRP   0.03744   -57.905   100.539     2.033     3.494
HIE  TRP   0.03918   -57.322   -79.143     3.362     3.622
HIE  TRP   0.39322  -179.540  -101.295     1.978     1.220
HIE  TRP   0.08203    62.086   -88.193     6.144     3.741
HIE  TYR   0.05807   -58.591   -79.996     0.710     1.915
HIE  TYR   0.36659  -179.139  -100.999     1.775     1.035
HIE  TYR   0.03946    63.491   -88.616     2.051     1.404
HIE  TYR   0.00001    91.207   -50.064     1.000     1.000
HIE  TYR   0.03794   -58.426   100.101     1.142     2.349
HIE  TYR   0.47413  -179.136    77.403     1.543     0.793
HIE  TYR   0.02378    63.455    90.651     1.887     3.189
HIE  TYR   0.00002    91.489   128.502     1.000     1.000
HIE  VAL   0.12510   -57.266   104.517     1.332     7.799
HIE  VAL   0.26356  -179.029    73.293     0.843     6.579
HIE  VAL   0.04829    62.909    90.328     4.907     4.461
HIE  VAL   0.06903   -57.277   -72.545     1.325     8.995
HIE  VAL   0.43603  -179.162  -102.708     1.105     4.195
HIE  VAL   0.05798    65.095   -88.399     2.424     1.919
HIP  ALA   0.32664  -178.356  -100.736     1.373     1.864
HIP  ALA   0.10115   -57.437   -76.278     1.361     4.210
HIP  ALA   0.05134    62.677   -90.930     3.572     3.564
HIP  ALA   0.38066  -179.114    77.627     1.393     1.298
HIP  ALA   0.08795   -57.006   105.291     0.862     3.700
HIP  ALA   0.05225    62.278    88.369     3.739     3.834
HIP  ARG   0.37950  -178.931  -100.758     1.365     1.608
HIP  ARG   0.04620    61.876   -93.046     3.432     3.836
HIP  ARG   0.05920   -56.306   -74.430     1.622     3.773
HIP  ARG   0.44350  -178.930    77.883     1.332     1.508
HIP  ARG   0.04472    61.867    89.653     3.326     3.124
HIP  ARG   0.02687   -56.613   104.297     1.732     4.035
HIP  ASN   0.33049  -178.554  -100.833     1.180     1.871
HIP  ASN   0.06950   -56.890   -76.509     1.152     3.724
HIP  ASN   0.05377    61.059   -93.011     3.410     3.857
HIP  ASN   0.40269  -179.032    78.236     1.209     1.899
HIP  ASN   0.08396   -56.318   103.950     1.792     3.672
HIP  ASN   0.05959    61.565    86.442     3.133     4.166
HIP  ASN   0.00001    57.252     7.781     1.000     1.000
HIP  ASP   0.15847  -178.002  -100.253     1.250     2.069
HIP  ASP   0.15595   -56.505   -74.321     1.918     3.113
HIP  ASP   0.21475    62.446   -95.039     2.059     2.028
HIP  ASP   0.15481  -177.726    79.603     0.688     1.764
HIP  ASP   0.18725   -57.190   104.355     1.856     3.180
HIP  ASP   0.12878    64.860    87.711     2.038     3.020
HIP  CYS   0.37928  -177.516  -100.719     3.220     2.772
HIP  CYS   0.04392    61.414   -91.809     4.115     4.423
HIP  CYS   0.17772   -57.268   -77.423     0.820     3.422
HIP  CYS   0.22927  -177.575    77.590     3.880     2.747
HIP  CYS   0.14161   -57.112   105.269     1.090     3.883
HIP  CYS   0.02819    60.873    88.666     4.919     3.936
HIP  GLN   0.37036  -178.658    78.138     1.506     1.728
HIP  GLN   0.02060    63.024    89.447     3.664     3.943
HIP  GLN   0.08653   -57.086   102.281     1.516     4.156
HIP  GLN   0.43530  -178.774   -99.892     1.311     1.577
HIP  GLN   0.02702    62.644   -90.439     3.855     3.149
HIP  GLN   0.06018   -56.564   -75.134     1.707     4.067
HIP  GLU   0.30354  -178.243  -100.296     1.147     1.715
HIP  GLU   0.08415   -57.092   -78.061     2.573     4.062
HIP  GLU   0.04168    62.594   -91.487     1.952     3.230
HIP  GLU   0.45779  -178.558    77.998     1.357     1.435
HIP  GLU   0.02622    62.472    89.418     2.124     3.899
HIP  GLU   0.08662   -56.987   102.451     3.146     4.026
HIP  GLY   0.25226  -177.601    76.606     2.738     2.602
HIP  GLY   0.12758   -57.908   104.073     1.202     3.894
HIP  GLY   0.04445    63.213    90.315     3.158     3.284
HIP  GLY   0.39466  -177.268  -101.823     2.400     2.806
HIP  GLY   0.12236   -57.112   -75.361     1.005     3.743
HIP  GLY   0.05868    62.216   -91.595     4.220     4.428
HIP  GLY   0.00000    55.199  -170.592     1.000     1.000
HIP  HID   0.42645  -178.659    77.910     1.133     1.702
HIP  HID   0.04717   -56.958   102.718     0.996     4.037
HIP  HID   0.02026    61.840    88.460     3.516     3.901
HIP  HID   0.00001    56.040     9.886     1.000     1.000
HIP  HID   0.06569   -57.486   -76.115     0.935     3.648
HIP  HID   0.41869  -178.695  -100.549     1.225     1.682
HIP  HID   0.02173    63.000   -91.496     3.165     3.755
HIP  HIE   0.02557   -57.601   -77.473     1.130     3.128
HIP  HIE   0.42457  -178.936  -100.868     1.250     1.559
HIP  HIE   0.00002    92.248   -54.550     0.740     5.652
HIP  HIE   0.03670    61.768   -92.709     2.625     4.186
HIP  HIE   0.04257   -57.598   104.334     1.089     3.903
HIP  HIE   0.43929  -178.849    77.747     1.395     1.789
HIP  HIE   0.00001    91.268   127.529     1.349     2.305
HIP  HIE   0.03129    63.698    90.751     3.561     4.322
HIP  HIP   0.46032  -178.263  -100.357     1.305     1.834
HIP  HIP   0.05772    61.925   -91.886     3.765     4.380
HIP  HIP   0.07936   -57.086   -76.286     0.762     3.461
HIP  HIP   0.00508   -56.841   106.498     1.985     4.961
HIP  HIP   0.36319  -178.192    79.264     1.376     1.604
HIP  HIP   0.00002    57.376     7.062     1.071     1.538
HIP  HIP   0.03431    62.941    90.278     4.954     5.251
HIP  ILE   0.15233   -55.360   -72.826     2.271     3.447
HIP  ILE   0.27356  -178.496  -100.930     1.535     4.163
HIP  ILE   0.10178    62.028   -93.813     2.731     3.759
HIP  ILE   0.27191  -178.027    74.867     2.150     7.123
HIP  ILE   0.12119   -55.962   103.605     1.482     4.440
HIP  ILE   0.07924    62.993    88.564     2.505     3.726
HIP  LEU   0.16315   -56.671   101.423     1.686     2.985
HIP  LEU   0.05214    61.061    86.581     3.594     4.107
HIP  LEU   0.34584  -176.943    75.211     3.906     5.383
HIP  LEU   0.11778   -57.119   -76.593     1.019     3.755
HIP  LEU   0.03924    63.537   -89.984     2.424     3.212
HIP  LEU   0.28184  -178.697  -101.497     1.823     4.939
HIP  LYS   0.36717  -179.238   -99.957     1.409     1.610
HIP  LYS   0.06425   -56.696   -75.221     1.142     3.698
HIP  LYS   0.04927    61.567   -92.756     3.427     4.279
HIP  LYS   0.45432  -178.752    78.341     1.508     1.793
HIP  LYS   0.04032   -55.777   102.195     1.601     3.935
HIP  LYS   0.02468    63.075    90.023     2.204     2.418
HIP  MET   0.51627  -178.620  -101.027     1.607     1.744
HIP  MET   0.02441    63.509   -90.657     1.972     3.183
HIP  MET   0.04762   -57.194   -76.809     0.956     3.459
HIP  MET   0.36402  -178.742    78.536     1.552     1.663
HIP  MET   0.02560   -57.171   101.054     1.239     3.063
HIP  MET   0.02207    63.584    90.810     2.163     2.949
HIP  PHE   0.48843  -178.929    77.745     1.753     1.513
HIP  PHE   0.06985   -57.245   103.109     1.672     3.703
HIP  PHE   0.04092    62.478    87.919     2.068     3.771
HIP  PHE   0.31185  -178.411  -100.746     1.821     1.757
HIP  PHE   0.06503   -56.966   -77.249     1.520     3.646
HIP  PHE   0.02393    62.707   -91.690     2.716     3.584
HIP  PRO   0.05566    57.376   -94.790     3.387     3.843
HIP  PRO   0.23918   -59.238   -75.154     1.172     3.490
HIP  PRO   0.33602  -177.545   -99.858     3.687     1.996
HIP  PRO   0.13899  -178.205    77.498     4.009     2.487
HIP  PRO   0.04477    59.881    88.827     4.089     3.899
HIP  PRO   0.18539   -59.328   104.312     1.519     3.949
HIP  SER   0.27940  -177.971    77.251     2.920     2.196
HIP  SER   0.07384   -57.436   102.868     0.506     4.033
HIP  SER   0.02618    61.799    89.224     3.171     3.049
HIP  SER   0.00000    57.075     8.165     1.000     1.000
HIP  SER   0.48381  -178.651  -100.361     1.356     1.844
HIP  SER   0.11503   -57.341   -76.229     0.648     3.745
HIP  SER   0.02174    62.433   -92.786     2.612     4.253
HIP  SER   0.00000    56.338  -171.029     1.000     1.000
HIP  THR   0.11107   -56.473   104.602     1.789     3.917
HIP  THR   0.20273  -178.845    76.864     2.186     4.825
HIP  THR   0.08135    61.720    86.502     3.658     4.231
HIP  THR   0.30148  -177.831  -105.499     1.906     8.529
HIP  THR   0.23625   -56.605   -75.985     1.194     4.071
HIP  THR   0.06712    63.108   -91.969     3.819     4.261
HIP  TRP   0.23915  -178.478    77.163     2.396     3.268
HIP  TRP   0.05773    59.204    87.625     5.363     3.619
HIP  TRP   0.04911   -55.245   104.567     2.983     3.899
HIP  TRP   0.45279  -178.379  -104.737     1.665     7.010
HIP  TRP   0.07710   -55.811   -74.384     2.352     3.477
HIP  TRP   0.12410    56.604   -95.325     3.595     2.986
HIP  TRP   0.00002    77.680   -27.887     1.000     1.000
HIP  TRP   0.00000    56.973  -172.282     1.000     1.000
HIP  TYR   0.44115  -179.271  -100.829     1.410     1.304
HIP  TYR   0.01731    63.028   -90.157     2.422     3.113
HIP  TYR   0.05946   -57.493   -76.742     1.022     3.629
HIP  TYR   0.38797  -178.742    77.978     1.706     1.951
HIP  TYR   0.03406    62.860    88.764     1.898     3.365
HIP  TYR   0.06006   -57.335   101.605     1.249     3.778
HIP  VAL   0.38433  -177.488  -102.995     2.858     6.621
HIP  VAL   0.12304   -55.608   -72.922     2.589     3.527
HIP  VAL   0.03987    60.335   -95.292     3.325     3.373
HIP  VAL   0.00013    82.345   -74.667     1.127     5.691
HIP  VAL   0.20199  -177.261    76.481     3.887     3.134
HIP  VAL   0.16701   -55.403   106.233     2.450     3.283
HIP  VAL   0.08363    62.101    86.970     3.384     4.757
HIP  VAL   0.00000    80.343   149.458     1.000     1.000
ILE  ALA   0.23228  -177.907  -102.581     3.171     3.875
ILE  ALA   0.13427   -57.857   -75.135     1.911     6.377
ILE  ALA   0.13781    65.016   -89.800     2.309     2.935
ILE  ALA   0.15687   -57.141   105.311     1.097     6.322
ILE  ALA   0.20206  -178.391    75.133     3.131     5.071
ILE  ALA   0.13671    64.753    91.609     2.190     2.576
ILE  ARG   0.12067   -56.526   -72.055     1.196     6.081
ILE  ARG   0.19847  -179.297  -100.561     1.066     2.087
ILE  ARG   0.07358    62.909   -90.258     2.738     3.147
ILE  ARG   0.15882   -56.019   103.069     1.457     4.127
ILE  ARG   0.34615  -178.934    78.644     1.368     2.082
ILE  ARG   0.10230    63.754    91.437     1.896     1.510
ILE  ASN   0.11756   -57.052   -77.619     0.873     4.094
ILE  ASN   0.22488  -179.332  -101.661     1.235     2.182
ILE  ASN   0.10350    65.097   -89.378     2.288     2.804
ILE  ASN   0.16183   -57.371   102.181     0.693     4.366
ILE  ASN   0.28387  -179.663    76.091     1.605     3.669
ILE  ASN   0.10836    64.737    90.877     2.420     2.615
ILE  ASP   0.07123   -57.386   103.055     1.617     4.693
ILE  ASP   0.34013  -177.848    75.626     2.302     4.384
ILE  ASP   0.18781    61.621    89.067     3.114     2.764
ILE  ASP   0.15066    62.876   -90.175     2.872     3.344
ILE  ASP   0.21930  -174.922  -106.377     4.076     3.741
ILE  ASP   0.03087   -57.865   -79.711     1.813     3.330
ILE  CYS   0.12451    64.407   -88.347     4.130     2.999
ILE  CYS   0.10953   -56.959   -77.416     1.596     5.479
ILE  CYS   0.26181  -176.134  -104.886     4.917     4.768
ILE  CYS   0.22747  -178.380    73.247     3.023     6.401
ILE  CYS   0.16017   -56.407   109.383     2.317     8.381
ILE  CYS   0.11650    61.716    90.091     5.393     4.739
ILE  GLN   0.03629   -57.599   -78.936     0.749     1.474
ILE  GLN   0.32217  -178.517  -101.589     2.548     3.485
ILE  GLN   0.09959    64.678   -88.928     2.267     2.304
ILE  GLN   0.12506   -57.219   100.854     1.251     3.751
ILE  GLN   0.37510  -179.679    77.942     1.057     0.798
ILE  GLN   0.04179    63.814    91.566     2.264     1.249
ILE  GLU   0.22025  -178.105  -103.017     2.675     4.111
ILE  GLU   0.20690    61.830   -91.062     3.945     2.968
ILE  GLU   0.08277   -57.379   -74.943     2.007     8.192
ILE  GLU   0.27898  -178.256    77.025     2.180     2.122
ILE  GLU   0.08095   -56.488   103.191     2.170     4.140
ILE  GLU   0.13014    62.423    89.463     2.763     3.429
ILE  GLY   0.29531  -175.968    74.706     3.602     3.368
ILE  GLY   0.14118   -57.810   106.613     1.386     6.126
ILE  GLY   0.06351    61.848    88.848     5.528     4.198
ILE  GLY   0.00001    84.568   140.225     1.000     1.000
ILE  GLY   0.28349  -175.881  -104.143     4.280     3.813
ILE  GLY   0.12675   -58.024   -77.355     1.797     3.981
ILE  GLY   0.08975    63.915   -90.423     4.491     3.355
ILE  HID   0.06380   -56.853   105.550     1.443     4.044
ILE  HID   0.20950  -178.725    77.167     0.833     1.465
ILE  HID   0.08039    62.826    86.973     3.579     4.801
ILE  HID   0.14859   -56.804   -73.475     1.741     3.059
ILE  HID   0.12699    63.834   -92.582     3.835     4.302
ILE  HID   0.37072  -176.974  -102.738     3.950     3.750
ILE  HIE   0.09945   -57.643   103.825     1.295     6.960
ILE  HIE   0.20753  -179.065    76.238     1.821     2.700
ILE  HIE   0.06947    64.268    91.939     3.558     3.442
ILE  HIE   0.05322   -57.443   -78.692     1.395     4.353
ILE  HIE   0.45173  -178.654  -103.305     2.452     4.696
ILE  HIE   0.11859    60.176   -92.281     3.793     3.507
ILE  HIP   0.15233   -55.360   -72.826     2.271     3.447
ILE  HIP   0.27356  -178.496  -100.930     1.535     4.163
ILE  HIP   0.10178    62.028   -93.813     2.731     3.759
ILE  HIP   0.27191  -178.027    74.867     2.150     7.123
ILE  HIP   0.12119   -55.962   103.605     1.482     4.440
ILE  HIP   0.07924    62.993    88.564     2.505     3.726
ILE  ILE   0.15534   -58.326   -75.012     1.747     8.848
ILE  ILE   0.09178    61.699   -90.367     4.965     3.061
ILE  ILE   0.23008  -178.679  -100.180     2.158     3.072
ILE  ILE   0.05048   -56.450   115.399     0.553     5.238
ILE  ILE   0.04931    66.510    93.326     2.226     1.079
ILE  ILE   0.42301  -179.303    77.225     1.686     4.536
ILE  LEU   0.13308   -57.732   -76.192     1.617     7.314
ILE  LEU   0.07707    65.261   -88.134     2.681     1.867
ILE  LEU   0.30680  -178.858  -102.972     1.487     6.074
ILE  LEU   0.09929   -57.430   100.463     1.650     3.495
ILE  LEU   0.14549    64.073    91.566     3.006     2.694
ILE  LEU   0.23827  -178.171    76.689     3.514     4.528
ILE  LYS   0.12220   -56.715   -74.188     1.321     6.553
ILE  LYS   0.08097    64.560   -89.367     2.379     2.711
ILE  LYS   0.35077  -178.932  -103.899     1.471     6.318
ILE  LYS   0.13115   -57.689   100.468     0.542     3.339
ILE  LYS   0.07346    64.148    91.055     3.385     3.290
ILE  LYS   0.24145  -179.638    74.918     1.909     5.817
ILE  MET   0.06912   -56.636   101.630     1.833     3.816
ILE  MET   0.08727    64.654    92.044     1.774     1.617
ILE  MET   0.29173  -179.231    78.815     1.020     1.440
ILE  MET   0.01950   -57.393   -74.446     1.611     7.343
ILE  MET   0.43321  -179.205  -100.589     0.987     1.326
ILE  MET   0.09917    64.662   -89.245     2.006     2.169
ILE  PHE   0.09013   -57.947   -79.153     1.326     4.184
ILE  PHE   0.02858    65.301   -87.668     3.198     3.039
ILE  PHE   0.35960  -178.072  -102.785     3.020     3.977
ILE  PHE   0.07174   -57.406   102.289     1.266     5.452
ILE  PHE   0.38090  -177.912    74.485     3.689     5.290
ILE  PHE   0.06904    64.608    92.232     2.966     2.709
ILE  PRO   0.09277    61.596    89.929     2.998     3.187
ILE  PRO   0.00001    85.837   139.087     1.000     1.000
ILE  PRO   0.17769   -60.042   106.377     2.111     7.018
ILE  PRO   0.17118  -176.119    76.035     4.985     7.321
ILE  PRO   0.07982    59.317   -91.597     4.493     3.694
ILE  PRO   0.22056   -59.513   -73.538     1.890     6.547
ILE  PRO   0.25797  -173.053  -103.544     5.092     8.033
ILE  SER   0.08300   -56.190   107.913     1.954     6.191
ILE  SER   0.15002    63.709    90.840     2.978     3.573
ILE  SER   0.23498  -178.488    76.522     2.465     2.228
ILE  SER   0.32356  -178.279  -102.387     2.950     2.419
ILE  SER   0.07363   -55.994   -71.544     2.386     7.591
ILE  SER   0.13482    60.983   -91.965     1.991     3.066
ILE  THR   0.07353   -58.727   -79.889     3.224     4.064
ILE  THR   0.37326  -177.515  -107.196     3.537     7.510
ILE  THR   0.09081    61.922   -91.138     4.977     5.099
ILE  THR   0.12321   -55.593   108.011     2.864     8.104
ILE  THR   0.07829    60.840    87.957     4.379     4.747
ILE  THR   0.26090  -178.316    72.163     2.374     7.613
ILE  TRP   0.05300   -57.760   -80.334     1.192     1.414
ILE  TRP   0.29790  -176.672  -103.787     4.675     3.641
ILE  TRP   0.12023    63.967   -86.786     3.767     2.761
ILE  TRP   0.14114    61.664    92.056     4.971     3.101
ILE  TRP   0.36799  -178.261    75.381     3.317     4.106
ILE  TRP   0.01974   -57.966    99.747     0.710     2.984
ILE  TYR   0.06342   -58.343    99.140     0.928     2.295
ILE  TYR   0.41632  -177.497    73.325     3.704     5.965
ILE  TYR   0.05757    64.608    92.270     2.166     1.745
ILE  TYR   0.03847   -57.874   -75.956     1.476     7.517
ILE  TYR   0.36441  -177.074  -103.327     4.329     3.913
ILE  TYR   0.05982    64.622   -88.589     2.860     2.473
ILE  VAL   0.22017   -56.298   -69.386     1.116     7.534
ILE  VAL   0.26559  -178.293  -101.756     1.435     3.890
ILE  VAL   0.04039    65.410   -88.412     3.616     3.210
ILE  VAL   0.13386   -56.248   110.579     1.022     7.143
ILE  VAL   0.27078  -178.793    76.652     1.266     4.801
ILE  VAL   0.06921    64.835    91.577     3.731     3.281
LEU  ALA   0.22920  -177.100  -105.162     3.696     6.084
LEU  ALA   0.12977   -57.184   -75.616     1.874     3.338
LEU  ALA   0.16587    61.881   -92.323     3.393     3.579
LEU  ALA   0.23481  -178.556    74.575     2.198     5.605
LEU  ALA   0.17701   -57.305   103.051     2.286     4.051
LEU  ALA   0.06323    61.362    88.138     4.790     4.942
LEU  ALA   0.00012    87.096   134.275     1.000     1.000
LEU  ARG   0.29729  -178.332  -100.693     1.924     2.735
LEU  ARG   0.17351   -57.352   -78.653     1.434     2.406
LEU  ARG   0.11298    64.136   -89.317     2.427     2.198
LEU  ARG   0.15609   -57.430   101.296     1.596     3.222
LEU  ARG   0.05577    63.296    89.807     2.203     3.125
LEU  ARG   0.20437  -179.004    77.685     1.175     1.611
LEU  ASN   0.13957   -57.351   100.248     1.058     1.964
LEU  ASN   0.04641    61.741    89.585     5.022     4.564
LEU  ASN   0.31825  -179.313    76.833     1.878     2.993
LEU  ASN   0.13629   -57.379   -78.646     1.395     2.996
LEU  ASN   0.26865  -179.215  -101.999     2.839     2.439
LEU  ASN   0.09083    64.901   -88.550     2.562     2.561
LEU  ASN   0.00001    83.999   -40.157     1.000     1.000
LEU  ASP   0.37116  -177.547    75.021     3.582     4.102
LEU  ASP   0.14735   -58.065   101.148     2.351     2.276
LEU  ASP   0.06540    62.489    90.854     5.096     3.631
LEU  ASP   0.00009    79.597   153.450     1.000     1.000
LEU  ASP   0.22122  -176.945  -102.965     3.521     3.740
LEU  ASP   0.07950   -56.325   -76.176     2.771     4.207
LEU  ASP   0.11529    61.213   -90.183     4.413     3.319
LEU  CYS   0.19973  -177.277  -103.039     4.437     3.719
LEU  CYS   0.11708    61.144   -91.196     3.669     3.442
LEU  CYS   0.13829   -56.843   -77.022     1.249     3.540
LEU  CYS   0.16257  -176.531    75.254     4.257     3.942
LEU  CYS   0.18637   -56.158   103.331     1.939     3.663
LEU  CYS   0.19596    58.774    86.869     3.518     3.194
LEU  GLN   0.34626  -178.203    76.958     2.483     4.374
LEU  GLN   0.04369    63.467    90.387     4.105     3.695
LEU  GLN   0.06703   -57.387   100.444     1.532     2.770
LEU  GLN   0.28937  -179.178  -101.060     2.329     2.590
LEU  GLN   0.16532   -57.194   -75.635     1.874     3.458
LEU  GLN   0.08832    62.758   -90.312     2.911     2.617
LEU  GLN   0.00001    83.548   -38.186     1.000     1.000
LEU  GLU   0.16983   -57.972   -77.230     1.208     4.072
LEU  GLU   0.07535    64.227   -90.628     1.758     3.113
LEU  GLU   0.26005  -178.611  -102.174     1.425     2.602
LEU  GLU   0.12855   -57.335   102.226     1.728     4.256
LEU  GLU   0.11247    63.752    89.970     2.401     3.342
LEU  GLU   0.25376  -178.762    76.426     2.284     3.738
LEU  GLY   0.32652  -176.522  -103.101     2.929     2.002
LEU  GLY   0.08902    63.712   -89.365     4.022     3.287
LEU  GLY   0.11558   -57.555   -77.003     2.288     3.740
LEU  GLY   0.25239  -177.504    76.316     3.529     1.913
LEU  GLY   0.13033   -58.079   103.200     1.463     3.007
LEU  GLY   0.08615    62.988    89.690     5.120     3.629
LEU  GLY   0.00000    75.092   157.439     1.000     1.000
LEU  HID   0.34902  -178.649    76.359     2.749     3.098
LEU  HID   0.12986   -56.438   103.007     1.496     4.315
LEU  HID   0.18847    61.672    87.156     3.824     3.498
LEU  HID   0.14588  -178.668  -101.459     1.426     1.392
LEU  HID   0.05678   -56.620   -74.325     1.693     4.290
LEU  HID   0.12999    61.692   -93.113     3.563     3.035
LEU  HIE   0.39570  -178.200  -104.915     2.948     6.030
LEU  HIE   0.06580   -57.856   -79.201     1.093     1.941
LEU  HIE   0.06325    64.252   -88.908     3.323     3.124
LEU  HIE   0.05971   -57.564   100.025     1.009     1.989
LEU  HIE   0.12553    65.542    92.838     1.703     1.010
LEU  HIE   0.29002  -179.284    76.407     1.485     3.670
LEU  HIP   0.16315   -56.671   101.423     1.686     2.985
LEU  HIP   0.05214    61.061    86.581     3.594     4.107
LEU  HIP   0.34584  -176.943    75.211     3.906     5.383
LEU  HIP   0.11778   -57.119   -76.593     1.019     3.755
LEU  HIP   0.03924    63.537   -89.984     2.424     3.212
LEU  HIP   0.28184  -178.697  -101.497     1.823     4.939
LEU  ILE   0.13308   -57.732   -76.192     1.617     7.314
LEU  ILE   0.07707    65.261   -88.134     2.681     1.867
LEU  ILE   0.30680  -178.858  -102.972     1.487     6.074
LEU  ILE   0.09929   -57.430   100.463     1.650     3.495
LEU  ILE   0.14549    64.073    91.566     3.006     2.694
LEU  ILE   0.23827  -178.171    76.689     3.514     4.528
LEU  LEU   0.30940  -177.701  -102.498     3.884     3.836
LEU  LEU   0.10993   -57.563   -77.500     1.974     3.601
LEU  LEU   0.17311    63.629   -90.033     3.759     3.843
LEU  LEU   0.22639  -177.749    74.804     3.832     5.230
LEU  LEU   0.15226   -56.484   102.663     2.092     4.214
LEU  LEU   0.02890    59.762    86.131     2.704     3.685
LEU  LYS   0.18650  -179.414  -101.279     1.210     1.098
LEU  LYS   0.13781    63.525   -90.283     2.382     2.931
LEU  LYS   0.14365   -57.306   -76.196     1.758     3.983
LEU  LYS   0.27179  -179.516    77.610     1.154     1.303
LEU  LYS   0.10669    61.186    86.060     3.764     4.659
LEU  LYS   0.15357   -56.935   101.724     1.491     3.702
LEU  MET   0.06616   -57.330   -77.959     1.739     3.869
LEU  MET   0.14705    61.860   -92.424     2.985     2.988
LEU  MET   0.32139  -178.640  -100.982     2.042     2.576
LEU  MET   0.09278   -55.527   103.568     2.751     3.805
LEU  MET   0.30496  -178.708    78.078     1.677     3.411
LEU  MET   0.06766    61.387    86.669     3.189     3.520
LEU  PHE   0.05376   -57.727   -78.126     1.401     2.753
LEU  PHE   0.37773  -176.913  -103.497     4.573     3.918
LEU  PHE   0.05626    65.068   -87.969     3.509     2.637
LEU  PHE   0.05391   -57.459   100.963     1.589     2.693
LEU  PHE   0.04253    64.952    92.501     3.347     2.194
LEU  PHE   0.41581  -177.629    75.670     3.896     3.382
LEU  PRO   0.06320    58.485   -93.677     6.492     5.228
LEU  PRO   0.20849   -58.618   -75.522     2.476     2.940
LEU  PRO   0.21347  -174.313  -102.548     5.201     4.874
LEU  PRO   0.08245    58.259    87.734     4.246     3.347
LEU  PRO   0.20839  -174.469    78.218     5.783     4.962
LEU  PRO   0.22401   -58.697   103.324     2.242     3.375
LEU  SER   0.23045  -178.143  -102.995     2.960     4.280
LEU  SER   0.09124   -57.168   -77.655     1.937     3.429
LEU  SER   0.10963    62.801   -90.564     4.012     4.406
LEU  SER   0.41362  -178.043    75.018     2.904     4.980
LEU  SER   0.08111    63.288    90.699     3.500     2.530
LEU  SER   0.07396   -57.027   102.626     0.917     2.464
LEU  THR   0.17272  -177.205  -111.514     1.309     7.326
LEU  THR   0.09187   -55.536   -73.597     2.604     4.024
LEU  THR   0.13263    59.575   -93.766     3.722     4.003
LEU  THR   0.17031  -177.245    66.599     1.421     7.161
LEU  THR   0.17553   -56.173   105.305     1.641     3.443
LEU  THR   0.25692    59.521    87.368     1.677     3.509
LEU  THR   0.00001    83.631   143.515     1.000     1.000
LEU  TRP   0.19283  -178.310    75.081     1.672     4.508
LEU  TRP   0.04832   -53.947   106.794     2.385     2.675
LEU  TRP   0.15206    59.250    88.529     5.563     4.924
LEU  TRP   0.23990  -178.893  -103.950     1.981     5.590
LEU  TRP   0.02596   -55.419   -73.585     1.725     3.411
LEU  TRP   0.34093    55.608   -93.489     4.482     2.854
LEU  TYR   0.19064   -57.513   -79.672     1.745     2.686
LEU  TYR   0.32997  -177.218  -102.949     3.832     3.314
LEU  TYR   0.07826    62.909   -90.461     2.904     3.371
LEU  TYR   0.06040    63.575    90.163     2.194     3.419
LEU  TYR   0.22324  -177.476    75.029     4.449     4.213
LEU  TYR   0.11749   -57.733    99.707     1.093     2.999
LEU  VAL   0.29779  -178.147  -103.727     2.468     5.927
LEU  VAL   0.11915   -55.777   -70.891     2.043     7.297
LEU  VAL   0.06794    62.573   -90.674     4.743     4.182
LEU  VAL   0.25668  -176.425    74.865     3.493     5.310
LEU  VAL   0.12291   -55.184   106.342     2.350     5.325
LEU  VAL   0.13553    59.034    85.950     3.292     3.232
LYS  ALA   0.13651   -57.805   101.381     0.449     3.232
LYS  ALA   0.07073    63.391    90.457     2.852     3.083
LYS  ALA   0.28697  -178.312    77.327     2.383     1.415
LYS  ALA   0.10572   -57.781   -76.589     0.593     3.455
LYS  ALA   0.35141  -178.913  -101.333     1.358     1.119
LYS  ALA   0.00002    86.965   -45.134     0.492     2.562
LYS  ALA   0.04863    64.107   -89.772     2.153     2.915
LYS  ARG   0.05460   -55.855   -74.029     1.526     5.077
LYS  ARG   0.08100    62.722   -90.093     1.956     1.497
LYS  ARG   0.27131  -179.155  -100.871     2.076     1.784
LYS  ARG   0.08625   -55.892   102.754     1.844     3.348
LYS  ARG   0.07806    62.194    89.573     1.907     2.013
LYS  ARG   0.42879  -179.527    78.004     1.550     1.218
LYS  ASN   0.34400  -179.329  -101.298     1.132     1.353
LYS  ASN   0.16246   -56.931   -78.834     0.953     1.826
LYS  ASN   0.07529    63.739   -90.124     3.698     3.651
LYS  ASN   0.03680   -57.032   100.121     0.483     2.354
LYS  ASN   0.07544    63.430    90.710     3.307     3.469
LYS  ASN   0.30601  -179.761    77.443     1.801     1.486
LYS  ASP   0.20358   -57.562   -78.408     0.816     2.413
LYS  ASP   0.19365  -177.484  -102.536     2.914     3.591
LYS  ASP   0.04048    63.665   -89.401     3.930     3.943
LYS  ASP   0.39212  -179.332    77.765     1.448     2.175
LYS  ASP   0.11757   -57.371   103.222     1.490     4.081
LYS  ASP   0.05261    63.196    91.123     3.589     2.634
LYS  CYS   0.31119  -178.388    77.353     3.271     2.111
LYS  CYS   0.18434   -57.557   100.848     0.591     2.841
LYS  CYS   0.09977    64.547    91.272     4.501     3.440
LYS  CYS   0.20894  -179.467  -101.410     2.041     4.081
LYS  CYS   0.13845   -57.618   -78.684     0.869     2.244
LYS  CYS   0.05731    61.138   -91.334     5.080     3.945
LYS  GLN   0.30050  -178.863    77.705     0.895     1.183
LYS  GLN   0.10498   -57.345   100.966     0.656     3.000
LYS  GLN   0.04793    63.921    91.331     1.657     1.474
LYS  GLN   0.06726   -57.618   -79.265     0.512     1.558
LYS  GLN   0.03839    63.572   -89.707     2.625     2.264
LYS  GLN   0.44094  -179.221  -101.073     1.157     0.916
LYS  GLU   0.33083  -179.726  -101.093     1.301     1.288
LYS  GLU   0.09102    61.538   -93.023     3.776     3.868
LYS  GLU   0.11167   -57.157   -77.211     1.103     3.423
LYS  GLU   0.23558  -178.768    77.102     1.837     2.476
LYS  GLU   0.09969    62.533    88.103     3.132     3.787
LYS  GLU   0.13120   -56.596   103.396     1.543     4.451
LYS  GLY   0.32610  -178.109    76.039     2.623     2.844
LYS  GLY   0.09954   -57.539   102.906     0.988     4.187
LYS  GLY   0.06169    63.475    90.663     3.499     2.707
LYS  GLY   0.33524  -177.204  -102.533     1.631     1.890
LYS  GLY   0.06698    62.389   -90.407     5.146     3.396
LYS  GLY   0.11045   -57.358   -76.039     1.811     3.500
LYS  HID   0.06358   -56.830   101.844     1.750     3.563
LYS  HID   0.04258    62.373    89.188     2.765     3.365
LYS  HID   0.30314  -178.385    78.063     1.990     1.538
LYS  HID   0.05493   -57.224   -76.898     0.881     3.391
LYS  HID   0.03567    61.480   -92.233     3.601     4.045
LYS  HID   0.50010  -179.028  -100.988     1.098     0.962
LYS  HIE   0.06106   -57.326   -79.310     1.279     2.890
LYS  HIE   0.03839    63.273   -89.965     2.283     2.587
LYS  HIE   0.40469  -179.042  -101.457     0.948     0.850
LYS  HIE   0.03078   -56.940   101.381     2.149     4.283
LYS  HIE   0.06079    63.429    91.731     3.221     1.621
LYS  HIE   0.40430  -179.093    77.221     1.495     1.217
LYS  HIP   0.36717  -179.238   -99.957     1.409     1.610
LYS  HIP   0.06425   -56.696   -75.221     1.142     3.698
LYS  HIP   0.04927    61.567   -92.756     3.427     4.279
LYS  HIP   0.45432  -178.752    78.341     1.508     1.793
LYS  HIP   0.04032   -55.777   102.195     1.601     3.935
LYS  HIP   0.02468    63.075    90.023     2.204     2.418
LYS  ILE   0.12220   -56.715   -74.188     1.321     6.553
LYS  ILE   0.08097    64.560   -89.367     2.379     2.711
LYS  ILE   0.35077  -178.932  -103.899     1.471     6.318
LYS  ILE   0.13115   -57.689   100.468     0.542     3.339
LYS  ILE   0.07346    64.148    91.055     3.385     3.290
LYS  ILE   0.24145  -179.638    74.918     1.909     5.817
LYS  LEU   0.18650  -179.414  -101.279     1.210     1.098
LYS  LEU   0.13781    63.525   -90.283     2.382     2.931
LYS  LEU   0.14365   -57.306   -76.196     1.758     3.983
LYS  LEU   0.27179  -179.516    77.610     1.154     1.303
LYS  LEU   0.10669    61.186    86.060     3.764     4.659
LYS  LEU   0.15357   -56.935   101.724     1.491     3.702
LYS  LYS   0.47030  -178.336    77.533     1.442     1.078
LYS  LYS   0.09104    61.520    90.032     1.768     0.790
LYS  LYS   0.01905   -56.282   102.537     0.860     4.582
LYS  LYS   0.09604   -56.968   -75.887     0.633     2.624
LYS  LYS   0.02978    62.775   -90.350     1.694     1.461
LYS  LYS   0.29380  -179.478  -100.809     1.185     2.501
LYS  MET   0.02763   -58.146   -78.856     0.633     2.403
LYS  MET   0.02987    64.181   -89.233     1.858     1.948
LYS  MET   0.43398  -179.049  -100.812     1.145     1.010
LYS  MET   0.05347   -57.715   101.284     0.952     3.774
LYS  MET   0.03695    64.335    91.379     2.831     2.360
LYS  MET   0.41810  -178.871    78.125     1.247     1.064
LYS  PHE   0.02295   -57.383   102.334     0.731     3.853
LYS  PHE   0.34915  -179.528    77.431     1.098     0.911
LYS  PHE   0.03523    64.963    92.385     2.881     2.440
LYS  PHE   0.05749   -57.291   -78.251     1.610     2.958
LYS  PHE   0.50805  -179.645  -100.913     1.091     0.753
LYS  PHE   0.02714    64.145   -88.349     4.665     3.598
LYS  PRO   0.09523    58.624   -91.648     4.442     2.743
LYS  PRO   0.19324   -59.330   -78.481     1.221     2.137
LYS  PRO   0.19089  -176.730  -100.324     4.540     2.031
LYS  PRO   0.29704  -177.202    77.484     4.614     3.906
LYS  PRO   0.17671   -57.740   104.262     1.937     4.680
LYS  PRO   0.04690    60.214    88.844     5.658     4.581
LYS  SER   0.05214   -56.738   -76.623     2.246     3.149
LYS  SER   0.06092    63.852   -89.339     1.645     1.347
LYS  SER   0.43907  -178.663  -101.536     1.563     1.018
LYS  SER   0.33821  -179.010    76.952     1.072     0.796
LYS  SER   0.05650    62.372    90.425     4.577     2.779
LYS  SER   0.05317   -56.551   102.945     2.229     3.876
LYS  THR   0.30716  -179.591  -102.975     1.669     6.629
LYS  THR   0.05753    60.674   -92.105     4.868     4.514
LYS  THR   0.18136   -56.518   -76.749     2.649     4.001
LYS  THR   0.31610  -177.746    72.070     2.336     7.035
LYS  THR   0.10663   -57.035   100.399     2.608     2.867
LYS  THR   0.03123    62.861    90.168     5.154     4.826
LYS  TRP   0.39819  -179.130    76.532     2.566     1.897
LYS  TRP   0.07078    63.020    91.507     3.136     1.882
LYS  TRP   0.06586   -57.286   101.077     1.499     3.070
LYS  TRP   0.07640   -56.905   -78.094     1.779     3.586
LYS  TRP   0.04908    63.523   -89.217     1.719     1.117
LYS  TRP   0.33970  -178.799  -103.237     1.595     4.518
LYS  TYR   0.01890   -56.073   -77.927     2.261     3.496
LYS  TYR   0.42100  -179.639  -100.942     1.061     0.859
LYS  TYR   0.04606    63.703   -88.864     3.607     3.315
LYS  TYR   0.02662   -56.436   102.387     2.168     4.108
LYS  TYR   0.44386  -179.489    77.617     1.192     0.856
LYS  TYR   0.04356    64.161    92.325     2.902     2.769
LYS  VAL   0.12623   -56.449   105.160     1.791     6.983
LYS  VAL   0.37414  -179.081    78.001     1.078     1.016
LYS  VAL   0.07916    63.459    90.056     3.434     3.459
LYS  VAL   0.12118   -55.378   -68.475     1.726     5.411
LYS  VAL   0.07890    63.157   -90.896     4.338     4.000
LYS  VAL   0.22039  -179.916  -100.653     1.244     1.049
MET  ALA   0.05442   -58.074   -79.582     1.314     2.100
MET  ALA   0.41829  -178.924  -101.354     1.627     1.782
MET  ALA   0.04679    62.845   -89.704     3.340     2.620
MET  ALA   0.05448   -58.164   100.672     1.137     2.914
MET  ALA   0.37603  -179.033    77.039     1.147     2.091
MET  ALA   0.04998    63.872    91.474     3.046     2.336
MET  ARG   0.03453   -55.598   -75.191     2.315     5.002
MET  ARG   0.37999  -179.117  -100.404     0.971     1.195
MET  ARG   0.07113    61.497   -92.513     3.262     3.607
MET  ARG   0.03945   -56.422   102.906     1.927     3.832
MET  ARG   0.03951    64.283    90.193     2.116     2.589
MET  ARG   0.43538  -179.022    78.281     0.878     1.397
MET  ASN   0.02046   -57.702   -79.626     0.986     1.981
MET  ASN   0.05350    65.133   -88.475     1.532     2.007
MET  ASN   0.48930  -179.653  -101.335     0.794     0.650
MET  ASN   0.01884   -57.534   100.251     0.997     2.039
MET  ASN   0.38595  -179.445    77.112     0.895     0.620
MET  ASN   0.03194    64.859    92.218     2.133     1.580
MET  ASP   0.25681  -178.859  -101.641     0.802     0.649
MET  ASP   0.06772   -57.621   -77.155     1.547     4.119
MET  ASP   0.11776    62.256   -91.133     3.283     2.990
MET  ASP   0.28591  -178.664    77.256     1.302     0.896
MET  ASP   0.08546   -57.225   100.568     1.200     3.388
MET  ASP   0.18634    61.411    87.344     3.129     2.955
MET  CYS   0.24198  -178.700  -102.399     2.784     3.162
MET  CYS   0.16076   -57.434   -78.857     1.137     3.139
MET  CYS   0.05262    62.731   -90.218     3.838     2.676
MET  CYS   0.37924  -178.554    76.682     3.266     1.907
MET  CYS   0.09271   -56.426   102.400     1.855     3.506
MET  CYS   0.07269    60.423    88.501     3.554     2.747
MET  GLN   0.43735  -179.611  -100.886     1.063     0.902
MET  GLN   0.05288    62.936   -92.018     2.472     4.145
MET  GLN   0.03877   -56.072   -75.379     1.876     4.242
MET  GLN   0.38285  -179.341    77.467     1.541     1.448
MET  GLN   0.04221    62.018    87.571     3.320     4.768
MET  GLN   0.04594   -56.569   102.398     2.187     4.403
MET  GLU   0.21884  -178.562  -101.731     1.103     0.814
MET  GLU   0.03889   -54.347   -72.652     2.032     2.453
MET  GLU   0.19704    60.694   -94.051     3.002     2.981
MET  GLU   0.06084   -56.506   102.880     1.643     4.225
MET  GLU   0.33474  -178.907    76.768     1.163     1.043
MET  GLU   0.14965    62.378    87.711     3.069     3.377
MET  GLY   0.29523  -177.351    75.711     2.040     1.242
MET  GLY   0.11310   -57.446   103.188     1.897     4.198
MET  GLY   0.03692    63.610    89.806     4.225     3.460
MET  GLY   0.40506  -177.769  -102.312     2.590     1.795
MET  GLY   0.09790   -57.020   -76.227     1.760     3.648
MET  GLY   0.05179    62.781   -91.728     5.641     3.982
MET  HID   0.03082   -58.108   -76.474     0.661     3.668
MET  HID   0.38709  -178.768  -101.165     1.174     2.615
MET  HID   0.01862    63.495   -90.029     2.080     2.645
MET  HID   0.02811   -57.967   104.564     1.477     3.724
MET  HID   0.49579  -178.810    77.451     1.099     2.070
MET  HID   0.03957    64.407    91.451     1.995     2.303
MET  HIE   0.04494   -58.303   -80.231     0.515     1.367
MET  HIE   0.51790  -179.071  -101.232     1.871     1.218
MET  HIE   0.03386    63.238   -88.876     2.005     0.796
MET  HIE   0.01891   -58.305    99.204     0.705     1.703
MET  HIE   0.03115    63.361    91.820     2.075     0.876
MET  HIE   0.35325  -179.349    76.800     1.134     2.967
MET  HIP   0.51627  -178.620  -101.027     1.607     1.744
MET  HIP   0.02441    63.509   -90.657     1.972     3.183
MET  HIP   0.04762   -57.194   -76.809     0.956     3.459
MET  HIP   0.36402  -178.742    78.536     1.552     1.663
MET  HIP   0.02560   -57.171   101.054     1.239     3.063
MET  HIP   0.02207    63.584    90.810     2.163     2.949
MET  ILE   0.06912   -56.636   101.630     1.833     3.816
MET  ILE   0.08727    64.654    92.044     1.774     1.617
MET  ILE   0.29173  -179.231    78.815     1.020     1.440
MET  ILE   0.01950   -57.393   -74.446     1.611     7.343
MET  ILE   0.43321  -179.205  -100.589     0.987     1.326
MET  ILE   0.09917    64.662   -89.245     2.006     2.169
MET  LEU   0.06616   -57.330   -77.959     1.739     3.869
MET  LEU   0.14705    61.860   -92.424     2.985     2.988
MET  LEU   0.32139  -178.640  -100.982     2.042     2.576
MET  LEU   0.09278   -55.527   103.568     2.751     3.805
MET  LEU   0.30496  -178.708    78.078     1.677     3.411
MET  LEU   0.06766    61.387    86.669     3.189     3.520
MET  LYS   0.02763   -58.146   -78.856     0.633     2.403
MET  LYS   0.02987    64.181   -89.233     1.858     1.948
MET  LYS   0.43398  -179.049  -100.812     1.145     1.010
MET  LYS   0.05347   -57.715   101.284     0.952     3.774
MET  LYS   0.03695    64.335    91.379     2.831     2.360
MET  LYS   0.41810  -178.871    78.125     1.247     1.064
MET  MET   0.01902    65.064   -88.561     2.292     3.032
MET  MET   0.27934  -179.150  -100.679     1.665     1.679
MET  MET   0.05155   -58.677   -79.946     0.869     1.984
MET  MET   0.04572   -57.785   100.383     1.759     4.379
MET  MET   0.02071    64.235    91.988     1.334     1.691
MET  MET   0.58366  -179.191    77.685     1.233     1.135
MET  PHE   0.03534   -57.714   -78.972     1.530     4.278
MET  PHE   0.53880  -178.980  -101.147     1.951     2.297
MET  PHE   0.03617    64.554   -88.813     1.569     1.942
MET  PHE   0.01139   -58.308   101.683     2.045     5.922
MET  PHE   0.35607  -178.978    76.505     1.973     3.365
MET  PHE   0.02224    63.659    91.903     1.954     1.944
MET  PRO   0.04650    63.777   -91.091     4.293     4.722
MET  PRO   0.11260   -58.624   -77.264     1.347     3.671
MET  PRO   0.32003  -177.012  -102.188     3.660     2.441
MET  PRO   0.15371   -58.990   101.964     1.803     3.813
MET  PRO   0.32893  -175.993    77.033     3.383     2.296
MET  PRO   0.03823    65.190    89.529     4.729     5.929
MET  PRO   0.00000    77.387   139.482     1.000     1.000
MET  SER   0.52856  -178.970  -101.897     1.604     2.221
MET  SER   0.04656   -55.548   -75.621     2.520     4.123
MET  SER   0.03961    62.313   -90.352     4.224     2.744
MET  SER   0.03967   -54.721   104.810     2.498     3.590
MET  SER   0.29873  -179.265    76.753     1.582     2.523
MET  SER   0.04687    65.793    93.010     2.773     2.517
MET  THR   0.06478   -56.980   -79.354     2.292     2.621
MET  THR   0.05332    64.107   -88.048     4.646     2.849
MET  THR   0.36870  -178.733  -103.596     2.151     5.452
MET  THR   0.07459   -56.827   101.235     1.879     3.360
MET  THR   0.39362  -177.897    69.428     1.392     7.287
MET  THR   0.04491    64.779    92.851     4.250     3.204
MET  THR   0.00009    86.382   137.705     1.000     1.000
MET  TRP   0.39709  -179.664    77.035     1.256     1.013
MET  TRP   0.16271    57.588    86.077     4.264     4.092
MET  TRP   0.00960   -55.708   105.005     2.463     4.688
MET  TRP   0.22538  -179.399  -101.627     1.239     2.691
MET  TRP   0.01413   -54.051   -72.800     2.810     4.205
MET  TRP   0.19108    56.782   -93.496     4.263     3.505
MET  TYR   0.02023   -58.092   100.339     2.142     2.527
MET  TYR   0.40217  -179.183    76.296     1.495     3.948
MET  TYR   0.02122    63.551    92.031     4.383     4.060
MET  TYR   0.01704   -58.385   -79.074     1.709     2.865
MET  TYR   0.51087  -179.280  -101.608     1.729     2.587
MET  TYR   0.02847    63.337   -88.736     2.718     2.200
MET  VAL   0.09731   -56.669   108.458     1.632     9.043
MET  VAL   0.37830  -178.721    77.747     0.971     2.457
MET  VAL   0.05694    64.198    91.062     3.683     3.610
MET  VAL   0.05668   -56.336   -69.819     1.184     8.270
MET  VAL   0.36419  -179.060  -102.554     1.368     5.074
MET  VAL   0.04658    65.433   -88.997     3.542     3.141
PHE  ALA   0.09856   -57.918   -77.639     1.635     4.360
PHE  ALA   0.45142  -178.697  -101.107     2.258     1.324
PHE  ALA   0.04464    64.463   -93.992     1.480     3.823
PHE  ALA   0.00000    80.106   -49.396     1.000     1.000
PHE  ALA   0.25108  -178.340    77.505     1.919     1.567
PHE  ALA   0.07653   -57.275   104.802     2.307     4.702
PHE  ALA   0.07777    64.013    89.685     1.823     3.516
PHE  ALA   0.00000    80.254   131.970     1.000     1.000
PHE  ARG   0.01820   -56.138   -71.491     2.447     5.310
PHE  ARG   0.06981    63.635   -89.228     2.782     2.016
PHE  ARG   0.38733  -178.077  -101.780     3.513     2.237
PHE  ARG   0.04619   -57.345   101.859     2.543     5.579
PHE  ARG   0.44648  -179.089    77.112     1.942     1.731
PHE  ARG   0.03198    63.245    90.278     2.698     2.836
PHE  ASN   0.08182   -57.916   -79.014     1.524     3.392
PHE  ASN   0.32192  -179.709  -100.953     1.151     0.850
PHE  ASN   0.08050    63.504   -91.661     1.870     3.483
PHE  ASN   0.07008   -58.114   100.604     1.521     3.752
PHE  ASN   0.40004  -179.438    77.339     1.036     0.807
PHE  ASN   0.04564    62.880    91.359     3.372     1.807
PHE  ASP   0.34411  -178.629  -101.251     2.353     1.278
PHE  ASP   0.10992   -58.141   -78.812     1.626     3.605
PHE  ASP   0.10911    62.152   -90.393     3.955     3.321
PHE  ASP   0.00000    77.810   -43.544     1.000     1.000
PHE  ASP   0.25420  -177.673    77.052     3.349     2.026
PHE  ASP   0.11064    60.251    88.211     3.664     4.247
PHE  ASP   0.07202   -58.272   100.140     1.571     3.627
PHE  CYS   0.32718  -177.908    75.258     3.728     4.667
PHE  CYS   0.18549    59.983    86.109     3.063     4.428
PHE  CYS   0.12414   -57.311   102.393     2.057     4.801
PHE  CYS   0.19069  -176.989  -105.398     4.444     6.559
PHE  CYS   0.13989   -58.229   -78.493     2.342     4.395
PHE  CYS   0.03261    61.279   -90.651     4.393     4.168
PHE  GLN   0.04639   -58.182   -79.813     1.335     2.236
PHE  GLN   0.45497  -178.122  -101.952     3.360     2.170
PHE  GLN   0.04164    65.034   -87.940     2.211     1.874
PHE  GLN   0.02160   -58.078   100.015     1.326     2.219
PHE  GLN   0.39341  -179.504    77.083     1.159     1.224
PHE  GLN   0.04199    65.579    93.014     3.366     2.660
PHE  GLU   0.08475   -57.461   -78.141     2.099     3.930
PHE  GLU   0.36095  -178.973  -104.198     1.197     5.825
PHE  GLU   0.11778    62.097   -91.312     4.519     4.538
PHE  GLU   0.05187   -56.646   103.405     2.874     5.404
PHE  GLU   0.30311  -179.205    75.362     0.993     4.812
PHE  GLU   0.08153    63.489    90.728     4.318     4.155
PHE  GLY   0.03064    62.390   -89.426     4.731     3.990
PHE  GLY   0.28204  -177.785  -102.210     1.176     1.627
PHE  GLY   0.08894   -59.149   -78.057     2.805     3.791
PHE  GLY   0.07671    62.902    90.842     3.734     2.975
PHE  GLY   0.44685  -177.910    76.519     1.793     1.696
PHE  GLY   0.07482   -58.040   102.301     3.799     2.770
PHE  HID   0.33363  -178.995  -101.159     1.577     1.034
PHE  HID   0.06212   -58.325   -79.091     1.191     3.001
PHE  HID   0.03504    63.366   -89.318     2.229     2.313
PHE  HID   0.08573   -57.884   102.509     1.056     3.914
PHE  HID   0.06120    63.079    90.202     2.304     3.153
PHE  HID   0.42227  -178.809    77.273     2.398     1.487
PHE  HIE   0.06671   -58.700   -80.064     0.511     1.575
PHE  HIE   0.03084    63.116   -89.117     3.244     2.204
PHE  HIE   0.36059  -179.146  -101.039     2.241     1.257
PHE  HIE   0.08655   -58.597    99.469     0.501     1.760
PHE  HIE   0.41364  -179.135    77.348     2.057     1.190
PHE  HIE   0.04165    63.433    91.436     1.380     1.946
PHE  HIE   0.00002    91.513   128.366     1.000     1.000
PHE  HIP   0.48843  -178.929    77.745     1.753     1.513
PHE  HIP   0.06985   -57.245   103.109     1.672     3.703
PHE  HIP   0.04092    62.478    87.919     2.068     3.771
PHE  HIP   0.31185  -178.411  -100.746     1.821     1.757
PHE  HIP   0.06503   -56.966   -77.249     1.520     3.646
PHE  HIP   0.02393    62.707   -91.690     2.716     3.584
PHE  ILE   0.09013   -57.947   -79.153     1.326     4.184
PHE  ILE   0.02858    65.301   -87.668     3.198     3.039
PHE  ILE   0.35960  -178.072  -102.785     3.020     3.977
PHE  ILE   0.07174   -57.406   102.289     1.266     5.452
PHE  ILE   0.38090  -177.912    74.485     3.689     5.290
PHE  ILE   0.06904    64.608    92.232     2.966     2.709
PHE  LEU   0.05376   -57.727   -78.126     1.401     2.753
PHE  LEU   0.37773  -176.913  -103.497     4.573     3.918
PHE  LEU   0.05626    65.068   -87.969     3.509     2.637
PHE  LEU   0.05391   -57.459   100.963     1.589     2.693
PHE  LEU   0.04253    64.952    92.501     3.347     2.194
PHE  LEU   0.41581  -177.629    75.670     3.896     3.382
PHE  LYS   0.02295   -57.383   102.334     0.731     3.853
PHE  LYS   0.34915  -179.528    77.431     1.098     0.911
PHE  LYS   0.03523    64.963    92.385     2.881     2.440
PHE  LYS   0.05749   -57.291   -78.251     1.610     2.958
PHE  LYS   0.50805  -179.645  -100.913     1.091     0.753
PHE  LYS   0.02714    64.145   -88.349     4.665     3.598
PHE  MET   0.03534   -57.714   -78.972     1.530     4.278
PHE  MET   0.53880  -178.980  -101.147     1.951     2.297
PHE  MET   0.03617    64.554   -88.813     1.569     1.942
PHE  MET   0.01139   -58.308   101.683     2.045     5.922
PHE  MET   0.35607  -178.978    76.505     1.973     3.365
PHE  MET   0.02224    63.659    91.903     1.954     1.944
PHE  PHE   0.04243    62.604   -88.890     2.329     0.678
PHE  PHE   0.07313   -58.760   -79.566     1.826     2.418
PHE  PHE   0.42346  -178.116  -101.314     3.395     1.774
PHE  PHE   0.03957    63.507    92.057     1.824     1.136
PHE  PHE   0.03714   -59.051   100.324     0.652     2.661
PHE  PHE   0.38427  -179.058    77.366     2.152     1.127
PHE  PRO   0.05176    59.121   -91.086     5.093     2.954
PHE  PRO   0.17087   -60.278   -78.208     1.605     3.364
PHE  PRO   0.22903  -177.156  -101.398     3.983     3.996
PHE  PRO   0.10727    61.450    90.050     3.406     3.121
PHE  PRO   0.24515  -175.178    78.539     5.475     4.410
PHE  PRO   0.19592   -61.259    99.677     1.873     3.845
PHE  SER   0.05124   -58.113   -78.523     1.469     3.257
PHE  SER   0.32663  -178.199  -104.254     2.900     5.244
PHE  SER   0.05008    62.821   -89.522     3.513     2.976
PHE  SER   0.41261  -178.973    73.211     2.039     5.932
PHE  SER   0.12247   -58.398    99.558     1.423     2.417
PHE  SER   0.03698    63.608    91.787     3.298     2.664
PHE  THR   0.11882   -58.476   -79.754     1.972     2.379
PHE  THR   0.41458  -178.081  -106.426     1.655     7.400
PHE  THR   0.06505    63.350   -88.356     3.933     2.733
PHE  THR   0.04684   -57.043   101.767     2.062     3.444
PHE  THR   0.31319  -178.043    72.315     1.720     7.236
PHE  THR   0.04152    63.683    91.949     2.859     2.463
PHE  TRP   0.03832   -58.783   -79.913     0.795     1.887
PHE  TRP   0.34123  -179.435  -101.916     1.708     3.550
PHE  TRP   0.05876    62.835   -89.142     1.650     2.542
PHE  TRP   0.02856   -58.969   100.803     1.805     2.891
PHE  TRP   0.47459  -178.988    75.650     1.168     4.545
PHE  TRP   0.05854    62.375    91.676     2.127     2.459
PHE  TYR   0.39631  -179.820  -100.827     0.666     0.669
PHE  TYR   0.04645    62.337   -90.284     5.022     4.704
PHE  TYR   0.02208   -56.167   -75.319     3.027     4.761
PHE  TYR   0.44590  -179.054    77.681     1.736     1.016
PHE  TYR   0.02859   -56.834   104.949     2.520     4.243
PHE  TYR   0.06068    60.690    88.077     4.432     5.144
PHE  VAL   0.10295   -56.633   104.680     1.313     5.627
PHE  VAL   0.38411  -178.034    76.934     3.066     2.020
PHE  VAL   0.03857    64.306    90.839     4.449     3.961
PHE  VAL   0.07562   -57.380   -77.646     1.626     5.063
PHE  VAL   0.36204  -178.979  -101.232     0.993     0.816
PHE  VAL   0.03671    65.467   -87.987     2.865     2.138
PRO  ALA   0.07883    60.402   -89.984     6.409     5.250
PRO  ALA   0.07286   -60.241   -75.508     1.197     3.689
PRO  ALA   0.21869  -176.805  -101.671     4.660     4.023
PRO  ALA   0.07625    60.851    88.055     5.693     5.048
PRO  ALA   0.29847   -60.824   102.283     1.721     3.255
PRO  ALA   0.25491  -174.161    79.059     5.019     3.516
PRO  ARG   0.28393  -178.070  -100.883     2.742     1.335
PRO  ARG   0.22065   -58.602   -76.844     1.220     3.293
PRO  ARG   0.03443    59.988   -91.603     4.617     3.969
PRO  ARG   0.00003    87.518   125.397     0.905    11.601
PRO  ARG   0.04655    61.198    89.522     3.261     3.169
PRO  ARG   0.24625  -175.370    78.443     5.017     1.855
PRO  ARG   0.16816   -58.822   102.548     0.932     3.214
PRO  ASN   0.08647    61.030   -91.025     4.503     3.618
PRO  ASN   0.16860   -60.194   -78.367     1.738     3.260
PRO  ASN   0.16884  -176.122  -100.789     6.012     2.196
PRO  ASN   0.05516    60.182    89.496     4.123     3.976
PRO  ASN   0.25989   -59.314   101.616     1.823     3.142
PRO  ASN   0.26104  -177.048    77.675     4.856     2.761
PRO  ASP   0.06997    61.037    90.815     3.496     2.810
PRO  ASP   0.21482   -58.819   105.041     2.893     3.265
PRO  ASP   0.25576  -172.507    77.908     4.636     5.390
PRO  ASP   0.09249    59.868   -91.549     3.383     3.568
PRO  ASP   0.00016    86.004   -44.112     1.000     1.000
PRO  ASP   0.12412   -58.898   -75.148     2.688     3.944
PRO  ASP   0.24269  -174.030   -99.844     5.386     4.955
PRO  CYS   0.08008    55.891    86.276     4.294     3.720
PRO  CYS   0.24894   -58.185   105.087     3.701     2.541
PRO  CYS   0.24310  -175.006    74.767     5.041     8.337
PRO  CYS   0.03638    57.172   -92.491     6.351     4.511
PRO  CYS   0.17748   -58.740   -75.360     3.237     3.624
PRO  CYS   0.21402  -175.107  -102.189     5.201     4.083
PRO  GLN   0.02835    62.019    88.445     4.811     3.408
PRO  GLN   0.20143  -177.530    78.187     4.720     2.582
PRO  GLN   0.20504   -58.253   104.763     2.246     3.850
PRO  GLN   0.10190    60.162   -92.182     3.646     2.664
PRO  GLN   0.22475  -176.408  -101.119     4.309     2.214
PRO  GLN   0.23853   -57.967   -73.724     1.966     3.473
PRO  GLU   0.09098    61.769   -91.298     2.698     2.686
PRO  GLU   0.15875  -174.416  -100.787     5.346     1.820
PRO  GLU   0.16587   -57.988   -74.674     2.578     3.696
PRO  GLU   0.07517    60.010    88.497     2.693     3.475
PRO  GLU   0.30859  -174.847    77.565     4.780     1.931
PRO  GLU   0.20064   -58.002   104.931     2.983     3.080
PRO  GLY   0.09377    58.284    87.913     1.408     2.705
PRO  GLY   0.24078   -61.376   102.914     2.208     3.054
PRO  GLY   0.21933  -174.880    77.052     4.150     4.233
PRO  GLY   0.04304    58.350   -93.609     4.316     3.943
PRO  GLY   0.20128   -60.165   -75.874     1.425     2.720
PRO  GLY   0.20179  -172.054  -100.421     5.277     4.837
PRO  HID   0.07294    61.209    88.729     4.226     3.656
PRO  HID   0.00001    81.355   134.951     1.000     1.000
PRO  HID   0.20443   -58.741   103.009     1.065     3.694
PRO  HID   0.25058  -175.761    78.581     4.568     1.743
PRO  HID   0.26994  -175.980  -100.914     5.164     1.348
PRO  HID   0.14514   -58.819   -75.218     0.993     3.372
PRO  HID   0.05696    58.106   -93.675     3.818     3.697
PRO  HID   0.00000    82.700   -42.545     1.000     1.000
PRO  HIE   0.07796    59.197   -90.731     4.810     2.754
PRO  HIE   0.17405   -59.730   -77.737     2.587     3.831
PRO  HIE   0.30099  -176.006  -100.660     4.723     2.518
PRO  HIE   0.06050    59.901    89.772     3.375     3.118
PRO  HIE   0.00001    89.196   131.124     1.000     1.000
PRO  HIE   0.19128   -60.091   101.948     1.521     2.933
PRO  HIE   0.19521  -175.568    78.124     5.891     3.545
PRO  HIP   0.05566    57.376   -94.790     3.387     3.843
PRO  HIP   0.23918   -59.238   -75.154     1.172     3.490
PRO  HIP   0.33602  -177.545   -99.858     3.687     1.996
PRO  HIP   0.13899  -178.205    77.498     4.009     2.487
PRO  HIP   0.04477    59.881    88.827     4.089     3.899
PRO  HIP   0.18539   -59.328   104.312     1.519     3.949
PRO  ILE   0.09277    61.596    89.929     2.998     3.187
PRO  ILE   0.00001    85.837   139.087     1.000     1.000
PRO  ILE   0.17769   -60.042   106.377     2.111     7.018
PRO  ILE   0.17118  -176.119    76.035     4.985     7.321
PRO  ILE   0.07982    59.317   -91.597     4.493     3.694
PRO  ILE   0.22056   -59.513   -73.538     1.890     6.547
PRO  ILE   0.25797  -173.053  -103.544     5.092     8.033
PRO  LEU   0.06320    58.485   -93.677     6.492     5.228
PRO  LEU   0.20849   -58.618   -75.522     2.476     2.940
PRO  LEU   0.21347  -174.313  -102.548     5.201     4.874
PRO  LEU   0.08245    58.259    87.734     4.246     3.347
PRO  LEU   0.20839  -174.469    78.218     5.783     4.962
PRO  LEU   0.22401   -58.697   103.324     2.242     3.375
PRO  LYS   0.09523    58.624   -91.648     4.442     2.743
PRO  LYS   0.19324   -59.330   -78.481     1.221     2.137
PRO  LYS   0.19089  -176.730  -100.324     4.540     2.031
PRO  LYS   0.29704  -177.202    77.484     4.614     3.906
PRO  LYS   0.17671   -57.740   104.262     1.937     4.680
PRO  LYS   0.04690    60.214    88.844     5.658     4.581
PRO  MET   0.04650    63.777   -91.091     4.293     4.722
PRO  MET   0.11260   -58.624   -77.264     1.347     3.671
PRO  MET   0.32003  -177.012  -102.188     3.660     2.441
PRO  MET   0.15371   -58.990   101.964     1.803     3.813
PRO  MET   0.32893  -175.993    77.033     3.383     2.296
PRO  MET   0.03823    65.190    89.529     4.729     5.929
PRO  MET   0.00000    77.387   139.482     1.000     1.000
PRO  PHE   0.05176    59.121   -91.086     5.093     2.954
PRO  PHE   0.17087   -60.278   -78.208     1.605     3.364
PRO  PHE   0.22903  -177.156  -101.398     3.983     3.996
PRO  PHE   0.10727    61.450    90.050     3.406     3.121
PRO  PHE   0.24515  -175.178    78.539     5.475     4.410
PRO  PHE   0.19592   -61.259    99.677     1.873     3.845
PRO  PRO   0.20368    55.885   -94.419     2.894     4.061
PRO  PRO   0.19410  -168.680   -99.678     0.605     0.510
PRO  PRO   0.20644   -53.985   -73.724     7.646     2.856
PRO  PRO   0.10560  -168.516    79.902     0.648     0.503
PRO  PRO   0.13232    57.113    87.395     1.369     2.458
PRO  PRO   0.15786   -52.645   104.863     5.979     0.049
PRO  SER   0.10998    58.734   -92.413     5.469     4.207
PRO  SER   0.22934   -57.885   -75.703     3.051     3.221
PRO  SER   0.27167  -176.330  -101.866     4.604     3.129
PRO  SER   0.06432    57.332    86.522     5.705     4.372
PRO  SER   0.09904   -59.382   103.532     2.114     3.320
PRO  SER   0.22565  -174.139    77.747     5.680     2.272
PRO  THR   0.05440    56.745    87.216     8.572     7.251
PRO  THR   0.19464   -58.578   104.656     4.256     3.198
PRO  THR   0.43568  -174.592    70.673     3.922     9.231
PRO  THR   0.11735    58.082   -92.198     6.249     6.232
PRO  THR   0.08132   -60.567   -77.245     3.964     3.325
PRO  THR   0.11661  -176.260  -105.753     3.656     5.426
PRO  TRP   0.12490    60.818   -94.712     3.872     5.154
PRO  TRP   0.16245  -173.934  -102.305     5.022     5.444
PRO  TRP   0.18893   -59.630   -77.408     2.832     4.858
PRO  TRP   0.11211    61.885    85.556     3.411     5.031
PRO  TRP   0.00000    91.944   133.681     1.000     1.000
PRO  TRP   0.34457  -172.452    77.066     5.643     7.495
PRO  TRP   0.06702   -58.248   102.914     2.705     4.517
PRO  TYR   0.06478    59.263    90.645     3.927     3.127
PRO  TYR   0.20735  -174.444    78.563     5.141     1.990
PRO  TYR   0.15322   -60.581   100.977     1.652     3.230
PRO  TYR   0.07566    58.170   -90.021     4.823     1.826
PRO  TYR   0.39025  -174.233   -99.684     5.180     3.021
PRO  TYR   0.10874   -61.012   -79.342     2.383     3.882
PRO  VAL   0.15156    62.434   -91.370     4.908     3.483
PRO  VAL   0.29651  -173.512  -101.495     5.277     2.943
PRO  VAL   0.19574   -57.861   -69.107     1.658     7.322
PRO  VAL   0.07910    61.371    88.887     3.262     2.899
PRO  VAL   0.16275  -175.910    78.098     4.829     2.504
PRO  VAL   0.11433   -57.000   106.465     1.708     4.767
SER  ALA   0.09317    62.466   -89.965     3.738     2.944
SER  ALA   0.07624   -58.768   -79.303     1.911     2.850
SER  ALA   0.21517  -178.197  -102.465     3.022     3.146
SER  ALA   0.05035    65.247    92.896     3.933     4.142
SER  ALA   0.15127   -58.580   100.995     1.535     3.348
SER  ALA   0.41381  -178.482    76.050     2.702     3.171
SER  ARG   0.57044  -179.122    77.502     1.120     1.182
SER  ARG   0.03407   -57.376   102.256     1.404     3.714
SER  ARG   0.05903    60.823    89.566     5.123     3.400
SER  ARG   0.21745  -178.823  -101.361     1.358     0.988
SER  ARG   0.03084    61.859   -90.756     3.438     2.531
SER  ARG   0.08816   -57.010   -77.402     1.341     3.989
SER  ASN   0.06083   -57.758   -75.463     1.210     4.000
SER  ASN   0.09158    64.965   -89.572     2.430     3.753
SER  ASN   0.18498  -178.299  -102.147     3.040     2.714
SER  ASN   0.13450   -57.509   101.403     0.971     3.864
SER  ASN   0.44808  -179.495    76.646     1.185     0.874
SER  ASN   0.08004    64.503    90.223     2.756     3.717
SER  ASP   0.05065  -177.001    76.849     2.378     2.632
SER  ASP   0.09614   -57.851   101.284     0.991     3.291
SER  ASP   0.17214    62.674    87.837     1.711     2.829
SER  ASP   0.21259    62.387   -94.310     2.087     3.223
SER  ASP   0.18586   -57.421   -76.178     1.214     3.469
SER  ASP   0.28263  -177.980  -101.679     1.939     0.876
SER  CYS   0.25327  -177.691    72.060     3.515     6.275
SER  CYS   0.08589   -57.808   101.575     2.718     3.235
SER  CYS   0.13757    62.283    91.484     4.411     3.112
SER  CYS   0.42315  -178.356  -105.133     3.463     5.821
SER  CYS   0.05080   -57.356   -75.840     4.227     4.092
SER  CYS   0.04933    58.301   -92.654     3.458     3.191
SER  GLN   0.08221   -56.900   104.040     1.066     4.092
SER  GLN   0.05843    62.649    87.850     4.801     5.059
SER  GLN   0.44205  -179.311    76.913     1.341     0.935
SER  GLN   0.03524   -57.940   -74.882     3.872     4.799
SER  GLN   0.30971  -178.911  -101.814     1.719     1.422
SER  GLN   0.07236    62.090   -91.515     5.232     5.117
SER  GLU   0.06535   -56.440   101.796     1.475     3.145
SER  GLU   0.22940  -178.579    76.605     1.387     0.988
SER  GLU   0.31021    62.880    87.834     1.409     1.672
SER  GLU   0.12502   -56.631   -78.089     2.054     2.553
SER  GLU   0.19324  -177.895  -102.356     2.642     1.414
SER  GLU   0.07678    63.206   -91.118     3.976     4.168
SER  GLY   0.05464    61.877    90.099     4.098     2.538
SER  GLY   0.13785   -58.853   102.141     2.622     2.994
SER  GLY   0.30125  -176.739    74.919     3.152     3.127
SER  GLY   0.35316  -176.267  -103.578     2.489     3.017
SER  GLY   0.07283   -58.015   -76.912     2.385     3.482
SER  GLY   0.08026    60.850   -92.225     4.764     3.659
SER  HID   0.06791   -57.775   -79.014     0.700     2.349
SER  HID   0.05619    64.380   -89.317     2.315     2.543
SER  HID   0.42640  -178.662  -101.313     2.219     1.293
SER  HID   0.32600  -178.771    76.720     1.475     0.985
SER  HID   0.07986   -57.911   103.061     0.478     3.821
SER  HID   0.04365    61.886    89.458     3.945     3.624
SER  HIE   0.06123   -57.900    99.580     0.400     1.830
SER  HIE   0.26211  -179.303    75.017     1.209     4.912
SER  HIE   0.04714    61.703    91.252     4.095     2.704
SER  HIE   0.00000    86.289   146.117     1.000     1.000
SER  HIE   0.05764   -58.107   -80.246     1.050     0.904
SER  HIE   0.54034  -178.177  -104.352     2.368     5.768
SER  HIE   0.03155    64.098   -89.701     2.059     2.625
SER  HIP   0.27940  -177.971    77.251     2.920     2.196
SER  HIP   0.07384   -57.436   102.868     0.506     4.033
SER  HIP   0.02618    61.799    89.224     3.171     3.049
SER  HIP   0.00000    57.075     8.165     1.000     1.000
SER  HIP   0.48381  -178.651  -100.361     1.356     1.844
SER  HIP   0.11503   -57.341   -76.229     0.648     3.745
SER  HIP   0.02174    62.433   -92.786     2.612     4.253
SER  HIP   0.00000    56.338  -171.029     1.000     1.000
SER  ILE   0.08300   -56.190   107.913     1.954     6.191
SER  ILE   0.15002    63.709    90.840     2.978     3.573
SER  ILE   0.23498  -178.488    76.522     2.465     2.228
SER  ILE   0.32356  -178.279  -102.387     2.950     2.419
SER  ILE   0.07363   -55.994   -71.544     2.386     7.591
SER  ILE   0.13482    60.983   -91.965     1.991     3.066
SER  LEU   0.23045  -178.143  -102.995     2.960     4.280
SER  LEU   0.09124   -57.168   -77.655     1.937     3.429
SER  LEU   0.10963    62.801   -90.564     4.012     4.406
SER  LEU   0.41362  -178.043    75.018     2.904     4.980
SER  LEU   0.08111    63.288    90.699     3.500     2.530
SER  LEU   0.07396   -57.027   102.626     0.917     2.464
SER  LYS   0.05214   -56.738   -76.623     2.246     3.149
SER  LYS   0.06092    63.852   -89.339     1.645     1.347
SER  LYS   0.43907  -178.663  -101.536     1.563     1.018
SER  LYS   0.33821  -179.010    76.952     1.072     0.796
SER  LYS   0.05650    62.372    90.425     4.577     2.779
SER  LYS   0.05317   -56.551   102.945     2.229     3.876
SER  MET   0.52856  -178.970  -101.897     1.604     2.221
SER  MET   0.04656   -55.548   -75.621     2.520     4.123
SER  MET   0.03961    62.313   -90.352     4.224     2.744
SER  MET   0.03967   -54.721   104.810     2.498     3.590
SER  MET   0.29873  -179.265    76.753     1.582     2.523
SER  MET   0.04687    65.793    93.010     2.773     2.517
SER  PHE   0.05124   -58.113   -78.523     1.469     3.257
SER  PHE   0.32663  -178.199  -104.254     2.900     5.244
SER  PHE   0.05008    62.821   -89.522     3.513     2.976
SER  PHE   0.41261  -178.973    73.211     2.039     5.932
SER  PHE   0.12247   -58.398    99.558     1.423     2.417
SER  PHE   0.03698    63.608    91.787     3.298     2.664
SER  PRO   0.10998    58.734   -92.413     5.469     4.207
SER  PRO   0.22934   -57.885   -75.703     3.051     3.221
SER  PRO   0.27167  -176.330  -101.866     4.604     3.129
SER  PRO   0.06432    57.332    86.522     5.705     4.372
SER  PRO   0.09904   -59.382   103.532     2.114     3.320
SER  PRO   0.22565  -174.139    77.747     5.680     2.272
SER  SER   0.44052  -178.904    76.712     0.912     0.752
SER  SER   0.05967   -56.902   102.213     1.715     2.598
SER  SER   0.03450    60.216    88.634     3.572     3.600
SER  SER   0.30958  -179.354  -101.825     0.768     0.703
SER  SER   0.02576   -58.004   -79.397     1.141     2.449
SER  SER   0.12998    60.439   -90.968     5.551     4.264
SER  THR   0.09692   -57.889   -76.563     2.460     3.715
SER  THR   0.33039  -177.088  -108.336     3.146     7.775
SER  THR   0.05337    63.961   -87.843     5.131     4.547
SER  THR   0.35262  -178.089    69.966     1.525     7.472
SER  THR   0.10337   -57.289   102.106     2.278     3.558
SER  THR   0.06333    61.224    90.942     5.545     5.296
SER  TRP   0.43183  -178.551  -105.612     2.534     6.594
SER  TRP   0.06787    60.601   -88.978     6.762     3.821
SER  TRP   0.03624   -57.222   -78.632     1.143     3.800
SER  TRP   0.13360    61.030    88.824     5.414     5.173
SER  TRP   0.31282  -179.138    75.019     2.845     4.247
SER  TRP   0.01764   -58.769   100.487     3.266     4.618
SER  TYR   0.06892   -57.989   -79.159     2.256     3.094
SER  TYR   0.42635  -178.409  -104.436     2.945     6.070
SER  TYR   0.05670    63.084   -88.699     4.707     3.828
SER  TYR   0.05213   -58.174   100.333     1.440     2.037
SER  TYR   0.36405  -179.258    75.244     1.433     4.363
SER  TYR   0.03184    62.515    91.262     4.017     2.719
SER  VAL   0.07444   -56.748   -70.749     2.059     7.679
SER  VAL   0.24468  -178.037  -104.930     2.401     5.692
SER  VAL   0.06201    63.998   -89.167     4.036     3.240
SER  VAL   0.10635   -57.347   105.969     1.265     7.507
SER  VAL   0.46832  -178.152    73.801     2.455     5.452
SER  VAL   0.04420    65.084    91.357     3.430     3.296
THR  ALA   0.27822  -176.813    76.148     4.565     2.892
THR  ALA   0.21958   -57.972   101.902     2.474     3.784
THR  ALA   0.12538    63.297    89.871     4.183     4.424
THR  ALA   0.15503  -178.359  -102.314     2.629     2.235
THR  ALA   0.10727   -57.846   -74.533     2.191     4.352
THR  ALA   0.11452    62.771   -91.620     5.093     5.239
THR  ARG   0.05347   -56.426   -75.924     1.886     4.973
THR  ARG   0.07447    63.831   -89.333     4.340     3.601
THR  ARG   0.36616  -178.704  -101.221     1.416     5.023
THR  ARG   0.14979   -56.955   101.467     2.007     3.553
THR  ARG   0.25170  -179.471    77.161     2.236     1.926
THR  ARG   0.10440    63.608    91.414     4.364     2.881
THR  ASN   0.32551  -178.633    76.808     2.743     1.591
THR  ASN   0.12780   -57.384    99.800     1.713     1.831
THR  ASN   0.09311    64.205    92.591     4.603     3.361
THR  ASN   0.12839   -57.310   -79.070     2.298     2.780
THR  ASN   0.08058    63.534   -88.477     3.302     1.661
THR  ASN   0.24461  -179.102  -101.597     2.565     1.580
THR  ASP   0.16278  -177.108    74.757     2.424     5.602
THR  ASP   0.15598   -57.353   101.911     2.939     3.085
THR  ASP   0.07565    63.524    90.618     4.261     3.248
THR  ASP   0.24038  -177.799  -103.334     2.494     4.985
THR  ASP   0.20295   -56.745   -76.540     3.528     3.659
THR  ASP   0.16226    61.434   -91.048     3.813     3.603
THR  CYS   0.20610  -177.341  -106.272     4.378     6.279
THR  CYS   0.10641   -55.725   -74.580     3.520     3.927
THR  CYS   0.21189    60.400   -92.177     4.354     4.533
THR  CYS   0.21687  -178.166    74.791     3.447     5.327
THR  CYS   0.07126   -54.726   105.540     3.864     3.159
THR  CYS   0.18746    60.840    87.465     5.623     5.549
THR  GLN   0.09235   -57.494   101.080     2.568     3.304
THR  GLN   0.36484  -178.268    71.425     1.514     8.055
THR  GLN   0.04854    59.904    88.708     4.585     4.505
THR  GLN   0.07817   -57.648   -76.223     0.970     3.543
THR  GLN   0.37104  -177.887  -107.763     3.010     8.126
THR  GLN   0.04506    65.057   -87.832     4.886     4.099
THR  GLN   0.00001    86.237   -42.921     1.000     1.000
THR  GLU   0.23906  -177.748  -104.303     2.959     5.675
THR  GLU   0.13954   -56.624   -76.446     3.324     3.845
THR  GLU   0.07531    60.041   -91.715     5.592     4.273
THR  GLU   0.00000    82.764   -35.680     1.000     1.000
THR  GLU   0.39538  -177.852    71.382     2.441     7.255
THR  GLU   0.07009   -54.710   105.418     2.655     4.761
THR  GLU   0.08062    63.841    91.678     4.566     4.014
THR  GLY   0.42682  -176.138    70.297     2.987     6.812
THR  GLY   0.11145   -57.806   103.842     2.611     3.409
THR  GLY   0.02966    61.886    92.365     4.699     6.776
THR  GLY   0.23554  -176.950  -109.115     1.844     7.953
THR  GLY   0.13701   -58.153   -76.703     3.950     3.945
THR  GLY   0.05951    58.582   -93.611     6.309     5.148
THR  HID   0.39168  -177.754  -106.432     1.770     7.267
THR  HID   0.08363   -57.576   -78.432     1.038     3.103
THR  HID   0.07087    64.011   -88.609     4.807     4.262
THR  HID   0.27250  -178.660    74.138     1.426     5.697
THR  HID   0.13032   -57.505   102.861     1.525     4.099
THR  HID   0.05100    62.922    90.475     4.174     4.259
THR  HIE   0.25958  -177.929    68.634     1.728     7.750
THR  HIE   0.15086   -57.755    99.875     2.016     2.417
THR  HIE   0.04645    62.029    90.177     4.542     4.592
THR  HIE   0.05757   -57.480   -78.078     3.482     3.730
THR  HIE   0.41702  -178.607  -105.230     2.227     6.841
THR  HIE   0.06852    63.030   -88.848     5.637     5.001
THR  HIP   0.11107   -56.473   104.602     1.789     3.917
THR  HIP   0.20273  -178.845    76.864     2.186     4.825
THR  HIP   0.08135    61.720    86.502     3.658     4.231
THR  HIP   0.30148  -177.831  -105.499     1.906     8.529
THR  HIP   0.23625   -56.605   -75.985     1.194     4.071
THR  HIP   0.06712    63.108   -91.969     3.819     4.261
THR  ILE   0.07353   -58.727   -79.889     3.224     4.064
THR  ILE   0.37326  -177.515  -107.196     3.537     7.510
THR  ILE   0.09081    61.922   -91.138     4.977     5.099
THR  ILE   0.12321   -55.593   108.011     2.864     8.104
THR  ILE   0.07829    60.840    87.957     4.379     4.747
THR  ILE   0.26090  -178.316    72.163     2.374     7.613
THR  LEU   0.17272  -177.205  -111.514     1.309     7.326
THR  LEU   0.09187   -55.536   -73.597     2.604     4.024
THR  LEU   0.13263    59.575   -93.766     3.722     4.003
THR  LEU   0.17031  -177.245    66.599     1.421     7.161
THR  LEU   0.17553   -56.173   105.305     1.641     3.443
THR  LEU   0.25692    59.521    87.368     1.677     3.509
THR  LEU   0.00001    83.631   143.515     1.000     1.000
THR  LYS   0.30716  -179.591  -102.975     1.669     6.629
THR  LYS   0.05753    60.674   -92.105     4.868     4.514
THR  LYS   0.18136   -56.518   -76.749     2.649     4.001
THR  LYS   0.31610  -177.746    72.070     2.336     7.035
THR  LYS   0.10663   -57.035   100.399     2.608     2.867
THR  LYS   0.03123    62.861    90.168     5.154     4.826
THR  MET   0.06478   -56.980   -79.354     2.292     2.621
THR  MET   0.05332    64.107   -88.048     4.646     2.849
THR  MET   0.36870  -178.733  -103.596     2.151     5.452
THR  MET   0.07459   -56.827   101.235     1.879     3.360
THR  MET   0.39362  -177.897    69.428     1.392     7.287
THR  MET   0.04491    64.779    92.851     4.250     3.204
THR  MET   0.00009    86.382   137.705     1.000     1.000
THR  PHE   0.11882   -58.476   -79.754     1.972     2.379
THR  PHE   0.41458  -178.081  -106.426     1.655     7.400
THR  PHE   0.06505    63.350   -88.356     3.933     2.733
THR  PHE   0.04684   -57.043   101.767     2.062     3.444
THR  PHE   0.31319  -178.043    72.315     1.720     7.236
THR  PHE   0.04152    63.683    91.949     2.859     2.463
THR  PRO   0.05440    56.745    87.216     8.572     7.251
THR  PRO   0.19464   -58.578   104.656     4.256     3.198
THR  PRO   0.43568  -174.592    70.673     3.922     9.231
THR  PRO   0.11735    58.082   -92.198     6.249     6.232
THR  PRO   0.08132   -60.567   -77.245     3.964     3.325
THR  PRO   0.11661  -176.260  -105.753     3.656     5.426
THR  SER   0.09692   -57.889   -76.563     2.460     3.715
THR  SER   0.33039  -177.088  -108.336     3.146     7.775
THR  SER   0.05337    63.961   -87.843     5.131     4.547
THR  SER   0.35262  -178.089    69.966     1.525     7.472
THR  SER   0.10337   -57.289   102.106     2.278     3.558
THR  SER   0.06333    61.224    90.942     5.545     5.296
THR  THR   0.38082  -177.352  -110.777     2.989     8.058
THR  THR   0.12218   -57.543   -76.769     5.458     4.513
THR  THR   0.06076    61.017   -90.700     4.654     5.151
THR  THR   0.30592  -176.833    66.820     3.210     7.246
THR  THR   0.09926   -55.141   104.657     4.474     3.837
THR  THR   0.03106    64.524    93.310     4.638     3.556
THR  TRP   0.12908  -176.013  -108.088     4.123     7.715
THR  TRP   0.08460   -57.029   -77.426     3.014     4.806
THR  TRP   0.25108    56.921   -94.322     5.545     4.560
THR  TRP   0.28950  -178.013    69.914     2.602     7.390
THR  TRP   0.04531   -54.061   105.125     3.503     3.906
THR  TRP   0.20043    58.105    85.627     5.456     5.125
THR  TYR   0.07598   -58.814   -79.962     3.199     3.548
THR  TYR   0.31470  -178.313  -107.959     1.498     7.894
THR  TYR   0.08557    61.987   -89.452     5.021     3.724
THR  TYR   0.05691   -58.322   100.617     3.355     3.383
THR  TYR   0.04448    62.924    90.674     4.963     5.030
THR  TYR   0.42235  -178.459    71.544     2.223     7.201
THR  VAL   0.11507   -56.524   -74.361     2.863     5.418
THR  VAL   0.20053  -178.724  -105.274     1.472     7.462
THR  VAL   0.06171    64.268   -88.793     6.371     5.020
THR  VAL   0.00000    83.751   -39.060     1.000     1.000
THR  VAL   0.37288  -176.735    67.045     3.251     6.347
THR  VAL   0.18998   -55.876   110.440     1.683     6.308
THR  VAL   0.05982    61.344    88.568     5.460     5.991
TRP  ALA   0.08707    63.419   -88.333     3.530     3.705
TRP  ALA   0.22012  -178.456  -104.691     3.129     5.046
TRP  ALA   0.05198   -57.800   -77.243     3.014     4.526
TRP  ALA   0.45215  -178.543    75.379     2.837     4.199
TRP  ALA   0.08997    61.612    90.440     6.462     4.986
TRP  ALA   0.09871   -57.119   102.175     2.554     4.144
TRP  ARG   0.50338  -179.748    77.785     1.496     1.583
TRP  ARG   0.02206   -57.032   101.777     2.302     4.515
TRP  ARG   0.13530    62.132    90.379     4.314     4.620
TRP  ARG   0.25443  -179.315  -101.034     1.325     1.162
TRP  ARG   0.03574   -55.697   -76.070     3.147     3.778
TRP  ARG   0.04910    59.718   -90.118     6.449     4.071
TRP  ASN   0.03884   -56.882   -76.393     2.139     3.992
TRP  ASN   0.37431  -179.977  -102.403     1.800     3.660
TRP  ASN   0.09472    63.081   -88.843     4.544     3.074
TRP  ASN   0.39055  -179.679    76.551     2.059     1.407
TRP  ASN   0.03998   -56.886   102.590     2.109     4.063
TRP  ASN   0.06160    62.123    89.536     4.806     4.386
TRP  ASP   0.16432  -178.952  -101.795     1.722     0.659
TRP  ASP   0.13345    60.422   -92.924     2.673     3.198
TRP  ASP   0.18569   -57.318   -77.707     1.741     4.343
TRP  ASP   0.16770  -178.692    77.733     2.088     1.501
TRP  ASP   0.13168   -57.509   101.266     1.559     3.945
TRP  ASP   0.21716    60.789    87.723     2.942     3.956
TRP  ASP   0.00000    71.232   159.414     1.000     1.000
TRP  ASP   0.00001    59.500     3.193     1.000     1.000
TRP  CYS   0.13668    59.577    87.516     5.470     4.635
TRP  CYS   0.22747  -177.648    75.842     4.409     2.360
TRP  CYS   0.01860   -56.383   104.822     5.044     4.432
TRP  CYS   0.32980  -177.335  -106.702     4.201     7.200
TRP  CYS   0.08959   -56.742   -77.044     2.803     3.739
TRP  CYS   0.19787    61.473   -90.074     5.146     4.579
TRP  GLN   0.45586  -178.648  -105.158     2.654     6.240
TRP  GLN   0.09071    62.374   -87.583     6.698     3.939
TRP  GLN   0.01792   -58.414   -78.050     1.653     2.767
TRP  GLN   0.01865   -57.473   101.001     1.120     2.257
TRP  GLN   0.35597  -178.990    74.051     2.321     6.197
TRP  GLN   0.06090    63.808    92.960     3.970     2.914
TRP  GLU   0.23971  -179.299  -102.631     1.291     3.713
TRP  GLU   0.16381    59.314   -94.288     4.059     4.201
TRP  GLU   0.11136   -54.636   -73.236     2.471     3.061
TRP  GLU   0.25615  -178.362    73.692     1.862     6.987
TRP  GLU   0.09633   -54.592   104.931     2.749     4.223
TRP  GLU   0.13263    62.838    90.233     3.179     4.757
TRP  GLY   0.10639    61.881    90.842     5.467     4.262
TRP  GLY   0.00007    83.357   143.281     1.000     1.000
TRP  GLY   0.35441  -177.791    75.775     2.343     3.505
TRP  GLY   0.09665   -56.637   104.862     3.199     4.804
TRP  GLY   0.00005    83.000   -38.503     7.803    10.156
TRP  GLY   0.10527    61.726   -90.615     4.930     3.494
TRP  GLY   0.25427  -177.463  -102.825     2.394     1.530
TRP  GLY   0.08289   -57.379   -76.184     3.715     5.028
TRP  HID   0.19413  -179.847    76.439     2.413     2.024
TRP  HID   0.05071   -55.906   106.513     1.661     3.583
TRP  HID   0.14090    59.513    85.467     5.558     5.293
TRP  HID   0.00000    78.981   147.153     1.000     1.000
TRP  HID   0.48721  -178.929  -106.193     2.329     6.991
TRP  HID   0.06626   -56.158   -73.041     2.440     3.118
TRP  HID   0.06079    62.429   -91.132     5.166     5.298
TRP  HID   0.00000    80.086   -37.005     1.000     1.000
TRP  HIE   0.06941    63.452    92.699     3.915     3.082
TRP  HIE   0.37872  -179.358    77.056     2.194     0.997
TRP  HIE   0.03744   -57.905   100.539     2.033     3.494
TRP  HIE   0.03918   -57.322   -79.143     3.362     3.622
TRP  HIE   0.39322  -179.540  -101.295     1.978     1.220
TRP  HIE   0.08203    62.086   -88.193     6.144     3.741
TRP  HIP   0.23915  -178.478    77.163     2.396     3.268
TRP  HIP   0.05773    59.204    87.625     5.363     3.619
TRP  HIP   0.04911   -55.245   104.567     2.983     3.899
TRP  HIP   0.45279  -178.379  -104.737     1.665     7.010
TRP  HIP   0.07710   -55.811   -74.384     2.352     3.477
TRP  HIP   0.12410    56.604   -95.325     3.595     2.986
TRP  HIP   0.00002    77.680   -27.887     1.000     1.000
TRP  HIP   0.00000    56.973  -172.282     1.000     1.000
TRP  ILE   0.05300   -57.760   -80.334     1.192     1.414
TRP  ILE   0.29790  -176.672  -103.787     4.675     3.641
TRP  ILE   0.12023    63.967   -86.786     3.767     2.761
TRP  ILE   0.14114    61.664    92.056     4.971     3.101
TRP  ILE   0.36799  -178.261    75.381     3.317     4.106
TRP  ILE   0.01974   -57.966    99.747     0.710     2.984
TRP  LEU   0.19283  -178.310    75.081     1.672     4.508
TRP  LEU   0.04832   -53.947   106.794     2.385     2.675
TRP  LEU   0.15206    59.250    88.529     5.563     4.924
TRP  LEU   0.23990  -178.893  -103.950     1.981     5.590
TRP  LEU   0.02596   -55.419   -73.585     1.725     3.411
TRP  LEU   0.34093    55.608   -93.489     4.482     2.854
TRP  LYS   0.39819  -179.130    76.532     2.566     1.897
TRP  LYS   0.07078    63.020    91.507     3.136     1.882
TRP  LYS   0.06586   -57.286   101.077     1.499     3.070
TRP  LYS   0.07640   -56.905   -78.094     1.779     3.586
TRP  LYS   0.04908    63.523   -89.217     1.719     1.117
TRP  LYS   0.33970  -178.799  -103.237     1.595     4.518
TRP  MET   0.39709  -179.664    77.035     1.256     1.013
TRP  MET   0.16271    57.588    86.077     4.264     4.092
TRP  MET   0.00960   -55.708   105.005     2.463     4.688
TRP  MET   0.22538  -179.399  -101.627     1.239     2.691
TRP  MET   0.01413   -54.051   -72.800     2.810     4.205
TRP  MET   0.19108    56.782   -93.496     4.263     3.505
TRP  PHE   0.03832   -58.783   -79.913     0.795     1.887
TRP  PHE   0.34123  -179.435  -101.916     1.708     3.550
TRP  PHE   0.05876    62.835   -89.142     1.650     2.542
TRP  PHE   0.02856   -58.969   100.803     1.805     2.891
TRP  PHE   0.47459  -178.988    75.650     1.168     4.545
TRP  PHE   0.05854    62.375    91.676     2.127     2.459
TRP  PRO   0.12490    60.818   -94.712     3.872     5.154
TRP  PRO   0.16245  -173.934  -102.305     5.022     5.444
TRP  PRO   0.18893   -59.630   -77.408     2.832     4.858
TRP  PRO   0.11211    61.885    85.556     3.411     5.031
TRP  PRO   0.00000    91.944   133.681     1.000     1.000
TRP  PRO   0.34457  -172.452    77.066     5.643     7.495
TRP  PRO   0.06702   -58.248   102.914     2.705     4.517
TRP  SER   0.43183  -178.551  -105.612     2.534     6.594
TRP  SER   0.06787    60.601   -88.978     6.762     3.821
TRP  SER   0.03624   -57.222   -78.632     1.143     3.800
TRP  SER   0.13360    61.030    88.824     5.414     5.173
TRP  SER   0.31282  -179.138    75.019     2.845     4.247
TRP  SER   0.01764   -58.769   100.487     3.266     4.618
TRP  THR   0.12908  -176.013  -108.088     4.123     7.715
TRP  THR   0.08460   -57.029   -77.426     3.014     4.806
TRP  THR   0.25108    56.921   -94.322     5.545     4.560
TRP  THR   0.28950  -178.013    69.914     2.602     7.390
TRP  THR   0.04531   -54.061   105.125     3.503     3.906
TRP  THR   0.20043    58.105    85.627     5.456     5.125
TRP  TRP   0.02898   -58.384   -80.208     0.602     2.862
TRP  TRP   0.26751  -178.144  -106.669     1.454     7.328
TRP  TRP   0.02839    63.950   -88.454     1.653     1.417
TRP  TRP   0.01217   -59.050   100.519     1.471     4.693
TRP  TRP   0.63848  -179.187    71.327     1.614     6.645
TRP  TRP   0.02448    63.531    91.777     1.915     1.844
TRP  TYR   0.42096   180.000  -101.589     1.549     2.289
TRP  TYR   0.09008    57.274   -91.791     5.227     3.495
TRP  TYR   0.01317   -55.935   -75.637     2.629     3.715
TRP  TYR   0.34139  -179.660    77.399     1.104     1.088
TRP  TYR   0.11500    59.323    88.142     6.878     6.206
TRP  TYR   0.01940   -58.167   101.939     3.759     4.356
TRP  VAL   0.23071  -176.679    75.203     5.009     3.958
TRP  VAL   0.07442   -56.591   108.496     1.990     8.221
TRP  VAL   0.06594    63.303    91.534     5.846     4.472
TRP  VAL   0.10011   -56.056   -71.969     1.953     5.835
TRP  VAL   0.39778  -178.048  -102.476     3.994     3.051
TRP  VAL   0.13104    63.396   -88.431     5.386     3.657
TYR  ALA   0.07424    63.769    91.701     2.489     2.032
TYR  ALA   0.06604   -58.211   100.104     1.692     2.667
TYR  ALA   0.41831  -178.388    77.016     2.922     1.257
TYR  ALA   0.07042    63.070   -89.094     2.263     1.386
TYR  ALA   0.08362   -58.973   -80.207     1.197     2.519
TYR  ALA   0.28737  -178.477  -101.316     2.490     1.405
TYR  ARG   0.42309  -179.204    75.636     0.778     4.107
TYR  ARG   0.03857   -56.254   103.856     2.378     5.012
TYR  ARG   0.04730    63.060    91.069     2.590     1.234
TYR  ARG   0.06538   -57.168   -78.949     1.559     3.607
TYR  ARG   0.38932  -179.470  -102.117     0.965     3.526
TYR  ARG   0.03633    63.335   -89.761     2.682     2.068
TYR  ASN   0.06290   -57.447   -78.213     1.926     4.670
TYR  ASN   0.04536    61.318   -90.068     3.380     2.685
TYR  ASN   0.45249  -179.708  -101.079     1.037     0.810
TYR  ASN   0.04477   -57.547   100.259     1.406     3.065
TYR  ASN   0.05108    62.601    91.433     2.960     2.088
TYR  ASN   0.34340  -179.611    76.922     1.200     1.931
TYR  ASP   0.04226    63.094   -88.891     3.447     4.231
TYR  ASP   0.06750   -58.105   -79.394     1.650     2.997
TYR  ASP   0.34505  -177.963  -103.528     2.499     4.553
TYR  ASP   0.06710    62.358    91.569     4.046     3.301
TYR  ASP   0.00004    79.508   153.899     1.000     1.000
TYR  ASP   0.41512  -178.524    75.683     1.849     3.756
TYR  ASP   0.06292   -58.330   100.561     1.510     3.109
TYR  CYS   0.06440   -58.082   -79.258     2.220     2.948
TYR  CYS   0.38878  -179.201  -104.670     1.698     6.268
TYR  CYS   0.05581    61.518   -88.603     4.078     2.895
TYR  CYS   0.05071    61.122    91.358     5.115     4.880
TYR  CYS   0.35109  -177.196    76.464     4.275     2.056
TYR  CYS   0.08922   -58.973   100.070     1.969     2.714
TYR  GLN   0.35689  -179.075  -101.157     1.222     0.944
TYR  GLN   0.07535    61.971   -91.900     3.328     4.007
TYR  GLN   0.05887   -57.350   -78.018     2.142     4.254
TYR  GLN   0.04582   -55.976   103.210     1.704     4.152
TYR  GLN   0.04815    62.369    90.455     2.140     3.104
TYR  GLN   0.41492  -179.391    77.233     0.959     0.918
TYR  GLU   0.03877   -58.714   -78.324     0.946     3.948
TYR  GLU   0.44457  -178.728  -104.169     1.074     6.098
TYR  GLU   0.03166    61.772   -89.131     3.208     2.314
TYR  GLU   0.04789   -59.113    98.811     0.921     2.003
TYR  GLU   0.03233    63.553    91.990     3.708     3.266
TYR  GLU   0.40478  -178.560    75.942     1.261     4.725
TYR  GLY   0.00000    80.166   -49.807     0.022     0.427
TYR  GLY   0.11813    64.212   -90.449     1.777     3.031
TYR  GLY   0.05277   -58.688   -78.552     1.420     4.050
TYR  GLY   0.32442  -177.761  -101.723     2.057     1.655
TYR  GLY   0.08119    63.454    89.482     2.655     3.107
TYR  GLY   0.00000    80.298   131.835     1.000     1.000
TYR  GLY   0.11116   -58.824   100.683     1.176     3.815
TYR  GLY   0.31232  -177.710    77.340     1.142     0.975
TYR  HID   0.02393   -57.999   -74.894     1.118     3.969
TYR  HID   0.39648  -179.234  -101.418     1.767     1.331
TYR  HID   0.05514    62.113   -91.264     4.433     4.284
TYR  HID   0.01972   -56.563   103.520     3.048     5.167
TYR  HID   0.44217  -179.318    77.213     1.244     0.795
TYR  HID   0.06255    65.076    92.423     3.813     4.261
TYR  HIE   0.05807   -58.591   -79.996     0.710     1.915
TYR  HIE   0.36659  -179.139  -100.999     1.775     1.035
TYR  HIE   0.03946    63.491   -88.616     2.051     1.404
TYR  HIE   0.00001    91.207   -50.064     1.000     1.000
TYR  HIE   0.03794   -58.426   100.101     1.142     2.349
TYR  HIE   0.47413  -179.136    77.403     1.543     0.793
TYR  HIE   0.02378    63.455    90.651     1.887     3.189
TYR  HIE   0.00002    91.489   128.502     1.000     1.000
TYR  HIP   0.44115  -179.271  -100.829     1.410     1.304
TYR  HIP   0.01731    63.028   -90.157     2.422     3.113
TYR  HIP   0.05946   -57.493   -76.742     1.022     3.629
TYR  HIP   0.38797  -178.742    77.978     1.706     1.951
TYR  HIP   0.03406    62.860    88.764     1.898     3.365
TYR  HIP   0.06006   -57.335   101.605     1.249     3.778
TYR  ILE   0.06342   -58.343    99.140     0.928     2.295
TYR  ILE   0.41632  -177.497    73.325     3.704     5.965
TYR  ILE   0.05757    64.608    92.270     2.166     1.745
TYR  ILE   0.03847   -57.874   -75.956     1.476     7.517
TYR  ILE   0.36441  -177.074  -103.327     4.329     3.913
TYR  ILE   0.05982    64.622   -88.589     2.860     2.473
TYR  LEU   0.19064   -57.513   -79.672     1.745     2.686
TYR  LEU   0.32997  -177.218  -102.949     3.832     3.314
TYR  LEU   0.07826    62.909   -90.461     2.904     3.371
TYR  LEU   0.06040    63.575    90.163     2.194     3.419
TYR  LEU   0.22324  -177.476    75.029     4.449     4.213
TYR  LEU   0.11749   -57.733    99.707     1.093     2.999
TYR  LYS   0.01890   -56.073   -77.927     2.261     3.496
TYR  LYS   0.42100  -179.639  -100.942     1.061     0.859
TYR  LYS   0.04606    63.703   -88.864     3.607     3.315
TYR  LYS   0.02662   -56.436   102.387     2.168     4.108
TYR  LYS   0.44386  -179.489    77.617     1.192     0.856
TYR  LYS   0.04356    64.161    92.325     2.902     2.769
TYR  MET   0.02023   -58.092   100.339     2.142     2.527
TYR  MET   0.40217  -179.183    76.296     1.495     3.948
TYR  MET   0.02122    63.551    92.031     4.383     4.060
TYR  MET   0.01704   -58.385   -79.074     1.709     2.865
TYR  MET   0.51087  -179.280  -101.608     1.729     2.587
TYR  MET   0.02847    63.337   -88.736     2.718     2.200
TYR  PHE   0.39631  -179.820  -100.827     0.666     0.669
TYR  PHE   0.04645    62.337   -90.284     5.022     4.704
TYR  PHE   0.02208   -56.167   -75.319     3.027     4.761
TYR  PHE   0.44590  -179.054    77.681     1.736     1.016
TYR  PHE   0.02859   -56.834   104.949     2.520     4.243
TYR  PHE   0.06068    60.690    88.077     4.432     5.144
TYR  PRO   0.06478    59.263    90.645     3.927     3.127
TYR  PRO   0.20735  -174.444    78.563     5.141     1.990
TYR  PRO   0.15322   -60.581   100.977     1.652     3.230
TYR  PRO   0.07566    58.170   -90.021     4.823     1.826
TYR  PRO   0.39025  -174.233   -99.684     5.180     3.021
TYR  PRO   0.10874   -61.012   -79.342     2.383     3.882
TYR  SER   0.06892   -57.989   -79.159     2.256     3.094
TYR  SER   0.42635  -178.409  -104.436     2.945     6.070
TYR  SER   0.05670    63.084   -88.699     4.707     3.828
TYR  SER   0.05213   -58.174   100.333     1.440     2.037
TYR  SER   0.36405  -179.258    75.244     1.433     4.363
TYR  SER   0.03184    62.515    91.262     4.017     2.719
TYR  THR   0.07598   -58.814   -79.962     3.199     3.548
TYR  THR   0.31470  -178.313  -107.959     1.498     7.894
TYR  THR   0.08557    61.987   -89.452     5.021     3.724
TYR  THR   0.05691   -58.322   100.617     3.355     3.383
TYR  THR   0.04448    62.924    90.674     4.963     5.030
TYR  THR   0.42235  -178.459    71.544     2.223     7.201
TYR  TRP   0.42096   180.000  -101.589     1.549     2.289
TYR  TRP   0.09008    57.274   -91.791     5.227     3.495
TYR  TRP   0.01317   -55.935   -75.637     2.629     3.715
TYR  TRP   0.34139  -179.660    77.399     1.104     1.088
TYR  TRP   0.11500    59.323    88.142     6.878     6.206
TYR  TRP   0.01940   -58.167   101.939     3.759     4.356
TYR  TYR   0.03838    63.810    92.269     1.259     1.090
TYR  TYR   0.02565   -59.419    99.866     1.908     2.869
TYR  TYR   0.65009  -179.222    77.504     2.293     1.127
TYR  TYR   0.01824    63.419   -89.036     1.910     1.376
TYR  TYR   0.01147   -58.551   -80.224     1.191     2.322
TYR  TYR   0.25617  -178.883  -101.042     2.458     1.114
TYR  VAL   0.03359   -58.260   -76.516     1.663     8.723
TYR  VAL   0.32048  -179.189  -102.291     0.713     4.223
TYR  VAL   0.06203    66.188   -84.521     4.624     6.715
TYR  VAL   0.13265   -56.279   108.884     1.161     6.409
TYR  VAL   0.39015  -178.944    75.233     1.380     5.094
TYR  VAL   0.06110    63.808    91.064     4.560     4.221
VAL  ALA   0.22158  -177.234    74.553     3.562     5.813
VAL  ALA   0.12161   -58.057   101.870     1.066     3.978
VAL  ALA   0.17326    59.596    85.978     4.665     5.040
VAL  ALA   0.20970  -178.279  -104.905     3.347     5.859
VAL  ALA   0.18193   -57.108   -72.170     2.304     8.651
VAL  ALA   0.09191    63.279   -90.753     4.164     3.839
VAL  ARG   0.33702  -179.225    77.384     1.165     3.459
VAL  ARG   0.05726    64.313    90.501     3.818     3.402
VAL  ARG   0.15145   -55.525   105.103     1.502     4.214
VAL  ARG   0.05507   -57.350   -76.278     1.191     5.438
VAL  ARG   0.35407  -178.593  -100.679     0.937     2.483
VAL  ARG   0.04513    64.307   -89.451     2.792     2.195
VAL  ASN   0.33264  -179.019  -101.398     2.057     1.569
VAL  ASN   0.05944   -55.764   -73.383     2.194     5.969
VAL  ASN   0.12770    62.705   -91.010     4.331     4.101
VAL  ASN   0.29240  -178.387    76.414     3.407     2.764
VAL  ASN   0.10229   -56.718   105.749     1.680     8.629
VAL  ASN   0.08553    62.722    88.930     4.525     5.071
VAL  ASP   0.08566   -57.397   103.011     1.380     4.042
VAL  ASP   0.26267  -178.050    77.424     1.488     1.640
VAL  ASP   0.13741    65.038    90.457     3.393     3.154
VAL  ASP   0.25964  -178.282  -101.335     1.863     1.144
VAL  ASP   0.19694   -56.802   -71.525     1.529     8.430
VAL  ASP   0.05768    64.575   -89.381     3.907     3.000
VAL  CYS   0.23012  -178.679  -108.027     1.984     7.603
VAL  CYS   0.20254   -55.757   -72.053     2.700     6.781
VAL  CYS   0.11234    60.562   -91.950     5.019     4.060
VAL  CYS   0.28293  -178.506    69.068     2.089     7.594
VAL  CYS   0.13940   -56.269   111.891     1.723     8.322
VAL  CYS   0.03264    63.235    91.105     4.564     3.109
VAL  CYS   0.00002    84.315   141.572     1.000     1.000
VAL  GLN   0.08788   -56.048   -71.128     1.423     6.306
VAL  GLN   0.41139  -178.501  -101.709     1.286     3.345
VAL  GLN   0.04293    64.839   -88.795     2.271     2.281
VAL  GLN   0.10067   -56.195   107.050     1.392     5.728
VAL  GLN   0.34147  -179.268    75.513     1.344     5.424
VAL  GLN   0.01566    64.427    91.562     3.186     2.312
VAL  GLU   0.29601  -178.137  -104.812     1.718     5.759
VAL  GLU   0.06709    65.806   -88.446     3.082     2.495
VAL  GLU   0.08949   -56.535   -74.864     1.702     6.452
VAL  GLU   0.09772   -57.334   106.390     1.237     9.110
VAL  GLU   0.38635  -178.776    75.930     1.324     4.339
VAL  GLU   0.00007    84.010   141.982     0.551     1.937
VAL  GLU   0.06327    63.771    91.386     4.084     1.962
VAL  GLY   0.04794    62.734   -91.055     5.718     4.592
VAL  GLY   0.20150  -177.212  -102.386     2.615     1.995
VAL  GLY   0.23778   -56.831   -72.732     2.320     5.155
VAL  GLY   0.30154  -176.491    73.109     3.796     5.807
VAL  GLY   0.10547   -58.270   104.171     1.902     7.688
VAL  GLY   0.10577    63.832    90.389     4.979     4.142
VAL  HID   0.37684  -178.734  -100.935     1.176     1.030
VAL  HID   0.10137    63.193   -91.722     3.235     4.273
VAL  HID   0.11025   -55.056   -74.688     2.552     4.542
VAL  HID   0.24753  -177.817    76.047     3.514     2.739
VAL  HID   0.12320    62.616    88.914     4.649     4.977
VAL  HID   0.04082   -56.133   102.898     2.434     5.212
VAL  HIE   0.12510   -57.266   104.517     1.332     7.799
VAL  HIE   0.26356  -179.029    73.293     0.843     6.579
VAL  HIE   0.04829    62.909    90.328     4.907     4.461
VAL  HIE   0.06903   -57.277   -72.545     1.325     8.995
VAL  HIE   0.43603  -179.162  -102.708     1.105     4.195
VAL  HIE   0.05798    65.095   -88.399     2.424     1.919
VAL  HIP   0.38433  -177.488  -102.995     2.858     6.621
VAL  HIP   0.12304   -55.608   -72.922     2.589     3.527
VAL  HIP   0.03987    60.335   -95.292     3.325     3.373
VAL  HIP   0.00013    82.345   -74.667     1.127     5.691
VAL  HIP   0.20199  -177.261    76.481     3.887     3.134
VAL  HIP   0.16701   -55.403   106.233     2.450     3.283
VAL  HIP   0.08363    62.101    86.970     3.384     4.757
VAL  HIP   0.00000    80.343   149.458     1.000     1.000
VAL  ILE   0.22017   -56.298   -69.386     1.116     7.534
VAL  ILE   0.26559  -178.293  -101.756     1.435     3.890
VAL  ILE   0.04039    65.410   -88.412     3.616     3.210
VAL  ILE   0.13386   -56.248   110.579     1.022     7.143
VAL  ILE   0.27078  -178.793    76.652     1.266     4.801
VAL  ILE   0.06921    64.835    91.577     3.731     3.281
VAL  LEU   0.29779  -178.147  -103.727     2.468     5.927
VAL  LEU   0.11915   -55.777   -70.891     2.043     7.297
VAL  LEU   0.06794    62.573   -90.674     4.743     4.182
VAL  LEU   0.25668  -176.425    74.865     3.493     5.310
VAL  LEU   0.12291   -55.184   106.342     2.350     5.325
VAL  LEU   0.13553    59.034    85.950     3.292     3.232
VAL  LYS   0.12623   -56.449   105.160     1.791     6.983
VAL  LYS   0.37414  -179.081    78.001     1.078     1.016
VAL  LYS   0.07916    63.459    90.056     3.434     3.459
VAL  LYS   0.12118   -55.378   -68.475     1.726     5.411
VAL  LYS   0.07890    63.157   -90.896     4.338     4.000
VAL  LYS   0.22039  -179.916  -100.653     1.244     1.049
VAL  MET   0.09731   -56.669   108.458     1.632     9.043
VAL  MET   0.37830  -178.721    77.747     0.971     2.457
VAL  MET   0.05694    64.198    91.062     3.683     3.610
VAL  MET   0.05668   -56.336   -69.819     1.184     8.270
VAL  MET   0.36419  -179.060  -102.554     1.368     5.074
VAL  MET   0.04658    65.433   -88.997     3.542     3.141
VAL  PHE   0.10295   -56.633   104.680     1.313     5.627
VAL  PHE   0.38411  -178.034    76.934     3.066     2.020
VAL  PHE   0.03857    64.306    90.839     4.449     3.961
VAL  PHE   0.07562   -57.380   -77.646     1.626     5.063
VAL  PHE   0.36204  -178.979  -101.232     0.993     0.816
VAL  PHE   0.03671    65.467   -87.987     2.865     2.138
VAL  PRO   0.15156    62.434   -91.370     4.908     3.483
VAL  PRO   0.29651  -173.512  -101.495     5.277     2.943
VAL  PRO   0.19574   -57.861   -69.107     1.658     7.322
VAL  PRO   0.07910    61.371    88.887     3.262     2.899
VAL  PRO   0.16275  -175.910    78.098     4.829     2.504
VAL  PRO   0.11433   -57.000   106.465     1.708     4.767
VAL  SER   0.07444   -56.748   -70.749     2.059     7.679
VAL  SER   0.24468  -178.037  -104.930     2.401     5.692
VAL  SER   0.06201    63.998   -89.167     4.036     3.240
VAL  SER   0.10635   -57.347   105.969     1.265     7.507
VAL  SER   0.46832  -178.152    73.801     2.455     5.452
VAL  SER   0.04420    65.084    91.357     3.430     3.296
VAL  THR   0.11507   -56.524   -74.361     2.863     5.418
VAL  THR   0.20053  -178.724  -105.274     1.472     7.462
VAL  THR   0.06171    64.268   -88.793     6.371     5.020
VAL  THR   0.00000    83.751   -39.060     1.000     1.000
VAL  THR   0.37288  -176.735    67.045     3.251     6.347
VAL  THR   0.18998   -55.876   110.440     1.683     6.308
VAL  THR   0.05982    61.344    88.568     5.460     5.991
VAL  TRP   0.23071  -176.679    75.203     5.009     3.958
VAL  TRP   0.07442   -56.591   108.496     1.990     8.221
VAL  TRP   0.06594    63.303    91.534     5.846     4.472
VAL  TRP   0.10011   -56.056   -71.969     1.953     5.835
VAL  TRP   0.39778  -178.048  -102.476     3.994     3.051
VAL  TRP   0.13104    63.396   -88.431     5.386     3.657
VAL  TYR   0.03359   -58.260   -76.516     1.663     8.723
VAL  TYR   0.32048  -179.189  -102.291     0.713     4.223
VAL  TYR   0.06203    66.188   -84.521     4.624     6.715
VAL  TYR   0.13265   -56.279   108.884     1.161     6.409
VAL  TYR   0.39015  -178.944    75.233     1.380     5.094
VAL  TYR   0.06110    63.808    91.064     4.560     4.221
VAL  VAL   0.28871  -178.543    77.630     2.280     1.868
VAL  VAL   0.13170   -53.345   107.767     3.510     5.534
VAL  VAL   0.08439    62.630    88.933     4.709     5.144
VAL  VAL   0.23143  -177.777  -101.389     2.384     2.407
VAL  VAL   0.17673   -53.351   -68.811     2.500     4.788
VAL  VAL   0.00001    68.174    -5.658     0.000     0.000
VAL  VAL   0.08703    61.195   -92.462     5.147     4.434
