# Supplementary material for: Exploiting Sequence-Dependent Rotamer Information in Global Optimization of Proteins
Source: J Phys Chem B. 2022 Oct 18;126(42):8381–90. doi: 10.1021/acs.jpcb.2c04647 (PMC9623586; doi:10.1021/acs.jpcb.2c04647)
Supplement: Supplementary file 1 — jp2c04647_si_001.zip [file jp2c04647_si_001.zip › LibraryForSubmission/README]

The rotamer of each side chain are given in AminoAcid.txt.

The format is as follows:
Column 1 - AA1
Column 2 - AA3
Assuming the structure of the tripeptide is AA1-AA2-AA3
Column 3 - probability
Column 4 -- end - The angle of each chi dihedral, followed by the variance of each chi dihedral.
