# Supplementary material for: Exploiting Sequence-Dependent Rotamer Information in Global Optimization of Proteins
Source: J Phys Chem B. 2022 Oct 18;126(42):8381–90. doi: 10.1021/acs.jpcb.2c04647 (PMC9623586; doi:10.1021/acs.jpcb.2c04647)
Supplement: Supplementary file 1 — jp2c04647_si_001.zip [file jp2c04647_si_001.zip › LibraryForSubmission/PHE.txt]

ALA  ALA   0.21052    62.386   -90.526     2.873     2.249
ALA  ALA   0.03155    63.146    85.894     0.000     0.000
ALA  ALA   0.32499   -58.614   101.140     0.026     2.600
ALA  ALA   0.43293  -178.114    78.833     0.877     0.641
ALA  ARG   0.07312    62.992    89.323     2.887     2.599
ALA  ARG   0.16245   -58.388   103.730     0.380     3.492
ALA  ARG   0.26560  -177.858    78.721     1.749     1.502
ALA  ARG   0.06016   -58.500   -76.578     0.317     3.290
ALA  ARG   0.11067    63.421   -90.852     1.584     2.550
ALA  ARG   0.32799  -177.595   -99.776     1.438     1.460
ALA  ASN   0.07252    60.620   -91.259     3.844     2.970
ALA  ASN   0.21603   -58.538   -79.237     1.119     2.587
ALA  ASN   0.23108  -177.346  -101.150     3.188     3.193
ALA  ASN   0.25325  -178.167    78.076     1.981     3.034
ALA  ASN   0.13497    63.279    90.357     2.805     2.919
ALA  ASN   0.09215   -58.537   101.584     0.863     3.053
ALA  ASP   0.24834  -177.584    78.848     2.055     1.099
ALA  ASP   0.13808   -57.778   103.763     2.008     3.696
ALA  ASP   0.20290    62.651    90.421     3.355     2.935
ALA  ASP   0.11979    62.084   -91.923     2.948     3.379
ALA  ASP   0.20797   -58.341   -77.834     1.350     3.620
ALA  ASP   0.08293  -174.436  -102.588     3.788     3.138
ALA  CYS   0.13235    63.522    90.539     2.151     2.986
ALA  CYS   0.22033   -58.434   103.449     2.061     4.232
ALA  CYS   0.10439  -177.995    78.940     1.303     1.171
ALA  CYS   0.24487  -177.989  -100.812     1.741     1.271
ALA  CYS   0.12607   -58.173   -77.209     1.248     3.627
ALA  CYS   0.17199    59.390   -93.123     3.433     3.172
ALA  GLN   0.09148    61.780    89.232     3.245     3.105
ALA  GLN   0.17584   -57.756   101.592     1.727     3.191
ALA  GLN   0.17181  -177.585    77.689     3.053     2.727
ALA  GLN   0.31206  -177.819  -100.373     2.015     3.397
ALA  GLN   0.18563   -57.937   -77.062     2.400     4.298
ALA  GLN   0.06317    60.908   -91.008     3.451     2.708
ALA  GLU   0.14719    63.551   -90.475     2.068     1.807
ALA  GLU   0.14396   -58.753   -77.711     0.725     3.263
ALA  GLU   0.24202  -176.733  -100.750     2.775     2.319
ALA  GLU   0.09466    63.134    88.372     1.984     2.778
ALA  GLU   0.18820   -59.730   101.800     2.099     4.133
ALA  GLU   0.18397  -177.508    78.615     2.456     1.954
ALA  GLY   0.14052    62.875    89.424     3.262     3.176
ALA  GLY   0.13675   -59.136   101.747     1.610     3.707
ALA  GLY   0.31139  -177.094    77.768     2.414     2.042
ALA  GLY   0.06648    61.119   -92.599     2.788     2.701
ALA  GLY   0.19351  -174.561  -103.195     2.795     1.817
ALA  GLY   0.15135   -59.156   -76.588     1.372     3.583
ALA  HID   0.10739    62.924   -90.727     2.931     2.983
ALA  HID   0.00001    82.940   -42.538     1.000     1.000
ALA  HID   0.11404   -58.325   -76.344     0.587     3.327
ALA  HID   0.34852  -177.952  -100.268     1.838     1.393
ALA  HID   0.06623    63.885    89.337     2.320     2.971
ALA  HID   0.22797  -178.200    78.583     1.384     0.982
ALA  HID   0.13583   -58.501   102.670     1.418     4.300
ALA  HIE   0.31513  -177.865    78.263     2.181     2.924
ALA  HIE   0.06652   -58.919   100.386     1.274     3.039
ALA  HIE   0.07492    60.090    90.252     3.293     1.743
ALA  HIE   0.19653   -58.740   -79.091     0.602     2.444
ALA  HIE   0.25826  -178.088  -101.682     1.069     4.676
ALA  HIE   0.08863    63.397   -89.238     2.489     1.780
ALA  HIP   0.13984   -58.406   -77.316     1.253     3.442
ALA  HIP   0.32448  -178.301  -100.024     1.683     1.759
ALA  HIP   0.05325    62.401   -91.796     2.516     3.378
ALA  HIP   0.25034  -178.174    79.206     1.025     1.900
ALA  HIP   0.15540   -58.300   104.181     1.078     3.824
ALA  HIP   0.07668    61.981    88.852     2.940     3.492
ALA  ILE   0.11687    62.899    90.695     3.453     2.713
ALA  ILE   0.25920   -58.561   101.891     1.373     3.510
ALA  ILE   0.22760  -177.979    78.890     2.008     1.505
ALA  ILE   0.07740    63.040   -90.579     3.333     3.190
ALA  ILE   0.20196  -176.735  -103.734     3.492     6.364
ALA  ILE   0.11698   -58.665   -75.969     2.013     7.606
ALA  LEU   0.06739    58.575   -92.174     2.949     1.623
ALA  LEU   0.19813  -178.124  -100.106     1.697     1.543
ALA  LEU   0.11921   -58.956   -77.360     2.165     4.379
ALA  LEU   0.19082    63.383    90.741     2.527     2.316
ALA  LEU   0.16295   -59.370   100.358     2.035     3.346
ALA  LEU   0.26150  -178.047    77.987     0.715     4.653
ALA  LYS   0.39013  -178.051  -100.061     1.805     1.985
ALA  LYS   0.07276    63.190   -91.600     2.654     3.659
ALA  LYS   0.12027   -58.456   -78.418     0.858     2.900
ALA  LYS   0.26654  -177.897    79.345     0.721     0.710
ALA  LYS   0.09331    62.522    89.743     2.207     2.716
ALA  LYS   0.05699   -57.602   105.312     1.430     8.449
ALA  MET   0.32885  -178.495  -100.717     0.703     2.934
ALA  MET   0.07361   -58.387   -77.018     1.077     4.286
ALA  MET   0.09769    63.420   -89.452     2.491     1.456
ALA  MET   0.30955  -178.105    78.027     1.322     3.791
ALA  MET   0.12078   -58.684   100.885     1.283     3.466
ALA  MET   0.06953    63.166    90.066     2.475     3.006
ALA  PHE   0.12773    60.925    90.452     3.384     1.877
ALA  PHE   0.00001    79.825   132.468     1.000     1.000
ALA  PHE   0.15264  -177.998    78.797     2.205     1.336
ALA  PHE   0.18286   -58.896   101.006     0.584     3.339
ALA  PHE   0.17987    63.036   -89.542     2.884     2.032
ALA  PHE   0.27370  -178.034  -100.578     2.365     1.985
ALA  PHE   0.08319   -58.739   -78.905     2.288     3.541
ALA  PRO   0.08040    59.158   -91.029     1.318     3.250
ALA  PRO   0.34344   -60.532   -76.017     2.361     3.470
ALA  PRO   0.07347  -176.827  -106.961     3.711     8.692
ALA  PRO   0.04887    61.048    91.175     3.297     1.576
ALA  PRO   0.33310  -173.760    78.207     5.954     3.159
ALA  PRO   0.12073   -62.533   101.991     5.250     6.219
ALA  SER   0.07709    61.500    90.083     3.527     1.829
ALA  SER   0.15769   -58.364   101.981     1.320     3.040
ALA  SER   0.18671  -176.617    77.987     2.984     2.386
ALA  SER   0.12948    61.887   -91.041     4.086     3.741
ALA  SER   0.10041   -58.670   -77.602     2.961     4.273
ALA  SER   0.34862  -177.666  -102.414     2.523     5.200
ALA  THR   0.36590  -177.691    73.490     1.361     8.355
ALA  THR   0.14855   -59.696   102.620     2.509     4.149
ALA  THR   0.07513    65.402    92.117     3.778     4.758
ALA  THR   0.09392  -175.681  -102.520     4.502     3.623
ALA  THR   0.18749   -57.682   -77.573     1.750     3.280
ALA  THR   0.12900    59.402   -92.831     4.700     4.486
ALA  TRP   0.10094    61.652   -89.250     3.467     2.734
ALA  TRP   0.27149  -177.799  -101.239     3.016     1.955
ALA  TRP   0.12978   -57.896   -77.941     2.214     3.915
ALA  TRP   0.10450    61.242    90.213     5.779     3.664
ALA  TRP   0.05399   -59.053   101.016     1.740     3.133
ALA  TRP   0.33929  -178.046    78.140     2.266     1.472
ALA  TYR   0.09248    62.296    90.003     2.726     2.480
ALA  TYR   0.00000    79.895   132.954     1.000     1.000
ALA  TYR   0.11125   -58.439   102.946     2.266     4.939
ALA  TYR   0.26357  -178.025    78.763     2.045     1.368
ALA  TYR   0.12160    62.770   -90.897     2.387     3.089
ALA  TYR   0.18869   -58.963   -78.686     1.594     3.866
ALA  TYR   0.22241  -176.967  -100.825     3.554     2.673
ALA  VAL   0.11794    59.767   -94.550     3.383     3.917
ALA  VAL   0.24800   -58.572   -77.079     0.591     3.613
ALA  VAL   0.11273  -175.782  -102.351     5.080     4.534
ALA  VAL   0.27905  -178.010    78.732     1.440     2.140
ALA  VAL   0.14525    63.023    90.541     4.826     3.293
ALA  VAL   0.09702   -56.713   108.447     2.129     9.321
ARG  ALA   0.07312    62.992    89.323     2.887     2.599
ARG  ALA   0.16245   -58.388   103.730     0.380     3.492
ARG  ALA   0.26560  -177.858    78.721     1.749     1.502
ARG  ALA   0.06016   -58.500   -76.578     0.317     3.290
ARG  ALA   0.11067    63.421   -90.852     1.584     2.550
ARG  ALA   0.32799  -177.595   -99.776     1.438     1.460
ARG  ARG   0.21436   -57.548   100.855     0.886     1.525
ARG  ARG   0.03193    63.618    90.194     1.000     2.060
ARG  ARG   0.36437  -178.036    80.382     0.714     1.483
ARG  ARG   0.02447   -58.127   -73.891     0.207     2.469
ARG  ARG   0.11815    62.773   -90.395     1.828     1.492
ARG  ARG   0.24672  -178.097   -98.783     0.872     1.280
ARG  ASN   0.25516  -178.574   -99.503     0.676     1.978
ARG  ASN   0.07832   -57.692   -77.685     1.547     3.603
ARG  ASN   0.17991    63.121   -90.396     1.617     1.898
ARG  ASN   0.28598  -178.823    79.128     0.509     0.954
ARG  ASN   0.10354    62.475    89.253     2.209     2.590
ARG  ASN   0.09709   -57.259   101.975     1.083     2.943
ARG  ASP   0.26719   -57.279   104.966     0.997     3.401
ARG  ASP   0.06917  -176.036    79.053     2.081     2.663
ARG  ASP   0.30933    64.464    85.742     1.964     2.245
ARG  ASP   0.13075   -57.212   -73.800     1.056     3.889
ARG  ASP   0.07296  -177.067   -99.652     1.285     2.531
ARG  ASP   0.15060    67.607   -92.889     3.678     2.217
ARG  CYS   0.22927  -177.969  -100.573     1.930     5.227
ARG  CYS   0.07645    59.659   -92.394     4.545     3.200
ARG  CYS   0.10502   -57.120   -76.895     1.328     2.449
ARG  CYS   0.20978  -178.637    78.699     1.345     4.372
ARG  CYS   0.24404   -57.292   101.831     1.423     2.566
ARG  CYS   0.13544    57.473    87.921     3.380     2.075
ARG  GLN   0.13965   -56.761   106.723     1.753     2.902
ARG  GLN   0.34169  -178.044    79.882     0.690     1.017
ARG  GLN   0.14063    64.379    88.006     1.936     3.125
ARG  GLN   0.10067   -57.886   -74.038     1.138     3.958
ARG  GLN   0.10823    63.940   -92.869     1.976     2.418
ARG  GLN   0.16913  -177.765   -98.995     0.883     2.795
ARG  GLU   0.05168   -59.215   101.762     2.210     5.244
ARG  GLU   0.23297  -178.400    74.274     1.076     7.156
ARG  GLU   0.02846    62.595    89.600     3.874     3.212
ARG  GLU   0.30470  -178.118   -99.312     0.837     4.532
ARG  GLU   0.08579   -56.881   -75.879     2.499     4.667
ARG  GLU   0.29638    66.323   -88.044     5.309     3.934
ARG  GLY   0.08310    61.883   -90.062     5.013     2.469
ARG  GLY   0.14609   -58.378   -76.823     0.997     3.049
ARG  GLY   0.22244  -177.064  -101.144     3.504     3.020
ARG  GLY   0.25255  -176.998    78.172     2.262     2.626
ARG  GLY   0.18831   -58.117   104.031     1.462     3.175
ARG  GLY   0.10751    60.056    88.399     5.005     3.603
ARG  HID   0.24661  -178.368   -99.651     0.553     0.823
ARG  HID   0.15245    63.101   -91.458     1.746     2.651
ARG  HID   0.06341   -55.450   -74.920     2.810     4.557
ARG  HID   0.29297  -178.188    79.180     1.004     0.771
ARG  HID   0.15322    62.919    88.346     2.089     3.183
ARG  HID   0.09135   -55.637   106.836     2.426     4.218
ARG  HIE   0.25296  -178.337  -100.255     0.737     1.165
ARG  HIE   0.02811   -58.157   -77.057     1.433     1.854
ARG  HIE   0.27442    62.304   -92.572     2.357     2.650
ARG  HIE   0.21519  -178.316    78.732     1.042     0.664
ARG  HIE   0.07028   -57.659   101.008     1.224     3.590
ARG  HIE   0.15904    62.482    87.286     2.576     2.973
ARG  HIP   0.38131  -178.156    78.797     1.669     1.776
ARG  HIP   0.05914    60.921    87.401     3.063     3.334
ARG  HIP   0.02899   -56.656   104.412     1.677     5.148
ARG  HIP   0.39524  -178.555   -99.380     1.006     1.169
ARG  HIP   0.05949    61.217   -93.593     3.093     4.071
ARG  HIP   0.07583   -57.042   -72.127     1.430     1.650
ARG  ILE   0.30847   -55.037   107.181     2.106     5.719
ARG  ILE   0.11786    62.549    87.231     2.493     3.554
ARG  ILE   0.28004  -178.330    80.758     1.052     1.594
ARG  ILE   0.12320   -56.258   -74.426     1.245     5.748
ARG  ILE   0.10890  -179.073   -99.361     0.855     3.843
ARG  ILE   0.06153    64.071   -90.038     2.409     2.812
ARG  LEU   0.11576   -58.033   -77.745     1.009     4.113
ARG  LEU   0.12793    64.275   -90.568     1.728     2.664
ARG  LEU   0.20599  -178.254   -99.261     0.915     1.825
ARG  LEU   0.15184   -58.433   102.231     0.659     3.598
ARG  LEU   0.14938    64.199    90.983     1.512     1.869
ARG  LEU   0.24911  -177.727    79.370     1.782     2.563
ARG  LYS   0.15779   -58.096   -75.401     0.363     4.035
ARG  LYS   0.06785    64.470   -90.579     3.346     2.394
ARG  LYS   0.21613  -178.857  -100.290     1.253     1.386
ARG  LYS   0.14124   -57.495   104.986     0.861     3.870
ARG  LYS   0.08834    62.927    89.563     3.428     2.340
ARG  LYS   0.32865  -178.568    78.591     1.019     1.182
ARG  MET   0.04772   -57.546   -76.585     1.794     4.409
ARG  MET   0.08861    62.909   -90.133     1.988     1.790
ARG  MET   0.43188  -178.413   -99.205     0.747     0.960
ARG  MET   0.08129   -57.534   102.831     1.573     5.387
ARG  MET   0.04474    64.180    90.958     2.934     1.844
ARG  MET   0.30575  -178.204    80.204     0.783     1.372
ARG  PHE   0.05380   -58.441   104.922     0.520     2.912
ARG  PHE   0.32388  -178.172    79.321     0.908     1.026
ARG  PHE   0.06434    63.582    90.895     1.937     1.739
ARG  PHE   0.08426   -57.780   -78.429     1.693     2.660
ARG  PHE   0.06010    65.013   -88.723     3.820     4.551
ARG  PHE   0.41361  -178.690   -99.717     0.909     0.999
ARG  PRO   0.03377    61.588   -92.215     4.235     4.166
ARG  PRO   0.22106  -176.833   -98.666     2.982     1.847
ARG  PRO   0.28617   -59.938   -76.762     1.194     2.975
ARG  PRO   0.03437    62.425    91.162     3.579     3.116
ARG  PRO   0.25290  -176.806    79.581     3.744     1.963
ARG  PRO   0.17173   -59.549   103.682     1.177     3.609
ARG  SER   0.30153  -177.760    79.900     1.525     1.906
ARG  SER   0.10093    61.001    89.764     4.735     2.969
ARG  SER   0.08422   -57.565   101.799     1.351     3.349
ARG  SER   0.17049   -56.731   -77.118     1.291     2.255
ARG  SER   0.22054  -178.346  -100.027     0.605     1.198
ARG  SER   0.12229    62.629   -90.001     4.007     2.975
ARG  THR   0.28662  -178.369    79.792     0.788     1.502
ARG  THR   0.15141    62.185    88.521     3.479     3.555
ARG  THR   0.17234   -57.628   102.109     1.479     3.571
ARG  THR   0.12196  -178.174   -99.877     1.842     1.654
ARG  THR   0.08870   -58.289   -78.114     2.981     3.862
ARG  THR   0.17898    61.885   -92.055     3.523     3.639
ARG  TRP   0.27770  -178.521    78.552     1.659     3.759
ARG  TRP   0.02754   -54.934   108.287     1.476     5.050
ARG  TRP   0.17278    58.534    85.754     4.355     4.656
ARG  TRP   0.00002    83.456   142.024     1.000     1.000
ARG  TRP   0.18191  -178.291  -100.154     1.347     1.121
ARG  TRP   0.28647    59.084   -92.555     4.377     3.606
ARG  TRP   0.05359   -56.395   -76.829     0.863     1.742
ARG  TYR   0.04169   -58.574   100.239     0.362     1.400
ARG  TYR   0.02945    62.994    90.253     1.671     2.577
ARG  TYR   0.22700  -178.177    78.959     0.902     0.851
ARG  TYR   0.16002   -58.693   -79.915     0.475     2.738
ARG  TYR   0.08441    62.366   -91.099     1.933     2.627
ARG  TYR   0.45744  -178.397   -99.799     0.748     0.582
ARG  VAL   0.18444  -178.003    80.508     0.801     1.389
ARG  VAL   0.17266    63.375    88.396     3.074     4.023
ARG  VAL   0.16275   -56.610   105.187     1.994     4.798
ARG  VAL   0.25338  -178.382  -100.766     1.041     4.420
ARG  VAL   0.13117   -57.494   -74.836     1.566     5.903
ARG  VAL   0.09559    63.812   -91.171     2.604     2.794
ASN  ALA   0.07252    60.620   -91.259     3.844     2.970
ASN  ALA   0.21603   -58.538   -79.237     1.119     2.587
ASN  ALA   0.23108  -177.346  -101.150     3.188     3.193
ASN  ALA   0.25325  -178.167    78.076     1.981     3.034
ASN  ALA   0.13497    63.279    90.357     2.805     2.919
ASN  ALA   0.09215   -58.537   101.584     0.863     3.053
ASN  ARG   0.25516  -178.574   -99.503     0.676     1.978
ASN  ARG   0.07832   -57.692   -77.685     1.547     3.603
ASN  ARG   0.17991    63.121   -90.396     1.617     1.898
ASN  ARG   0.28598  -178.823    79.128     0.509     0.954
ASN  ARG   0.10354    62.475    89.253     2.209     2.590
ASN  ARG   0.09709   -57.259   101.975     1.083     2.943
ASN  ASN   0.24670  -178.491  -100.703     2.323     1.564
ASN  ASN   0.09823   -56.442   -74.994     1.174     2.728
ASN  ASN   0.14815    62.842   -91.379     2.696     3.487
ASN  ASN   0.20123  -178.598    78.452     1.943     1.405
ASN  ASN   0.21248    60.780    86.120     2.936     4.121
ASN  ASN   0.09322   -56.952   105.546     0.847     2.604
ASN  ASP   0.06252    63.050   -90.099     3.513     2.867
ASN  ASP   0.15380   -58.320   -79.200     0.843     1.851
ASN  ASP   0.24616  -178.046  -100.011     1.141     1.732
ASN  ASP   0.07525    62.897    90.682     3.698     2.926
ASN  ASP   0.09264   -58.651    99.689     1.519     2.401
ASN  ASP   0.36963  -178.300    78.057     1.172     1.963
ASN  CYS   0.26856  -178.514    77.310     2.042     4.343
ASN  CYS   0.20372   -57.826   100.918     1.762     2.620
ASN  CYS   0.15283    62.528    91.120     4.698     2.145
ASN  CYS   0.10958    60.888   -90.750     3.308     2.598
ASN  CYS   0.13265   -58.688   -78.376     1.579     3.031
ASN  CYS   0.13267  -177.758  -101.083     3.337     2.394
ASN  GLN   0.26171  -178.479    78.779     1.088     1.639
ASN  GLN   0.07079   -57.395   103.035     1.449     3.885
ASN  GLN   0.07753    63.658    91.163     2.133     1.679
ASN  GLN   0.31564  -178.283  -100.572     2.026     3.033
ASN  GLN   0.12165   -57.429   -75.955     1.619     3.877
ASN  GLN   0.15269    64.267   -90.323     1.431     2.353
ASN  GLU   0.15806   -57.871   101.063     0.591     3.177
ASN  GLU   0.25783  -177.976    78.635     1.542     1.170
ASN  GLU   0.07921    64.119    89.725     1.473     2.066
ASN  GLU   0.20155    63.440   -91.496     1.330     1.836
ASN  GLU   0.18017   -57.909   -77.682     0.881     3.373
ASN  GLU   0.12320  -177.177  -101.139     2.470     1.974
ASN  GLY   0.12283    63.262   -91.036     3.808     3.376
ASN  GLY   0.24131  -177.270  -101.772     2.110     1.580
ASN  GLY   0.17013   -58.033   -76.223     0.744     4.019
ASN  GLY   0.10000    64.498    86.990     3.237     2.094
ASN  GLY   0.16451   -58.630   101.559     1.603     3.672
ASN  GLY   0.20123  -177.184    77.792     2.671     1.608
ASN  HID   0.10632   -58.606   -78.365     1.065     3.335
ASN  HID   0.08202    63.370   -89.629     2.420     2.083
ASN  HID   0.28698  -178.480  -100.233     0.854     0.800
ASN  HID   0.07429   -58.362   101.449     1.020     3.365
ASN  HID   0.06620    63.027    90.283     2.828     2.624
ASN  HID   0.38420  -178.525    79.085     0.703     0.919
ASN  HIE   0.04082    62.230    90.837     2.674     0.741
ASN  HIE   0.34101  -178.423    78.651     1.834     1.287
ASN  HIE   0.14442   -58.624    99.691     0.457     1.668
ASN  HIE   0.07943    63.181   -89.306     2.646     1.479
ASN  HIE   0.29083  -177.827  -100.847     2.584     1.869
ASN  HIE   0.10348   -58.539   -79.951     0.433     1.767
ASN  HIP   0.07155    63.690   -93.659     2.565     3.114
ASN  HIP   0.16723   -57.296   -73.672     1.154     3.216
ASN  HIP   0.23992  -177.608  -100.889     2.906     2.346
ASN  HIP   0.26449  -178.135    79.570     1.967     2.119
ASN  HIP   0.16918   -56.733   104.844     1.607     3.884
ASN  HIP   0.08763    62.383    85.298     2.516     3.245
ASN  ILE   0.15457   -58.597   -79.647     0.860     2.407
ASN  ILE   0.11074    64.333   -88.449     2.133     1.085
ASN  ILE   0.27316  -178.580  -100.161     1.488     1.516
ASN  ILE   0.07215    63.633    90.509     3.982     3.903
ASN  ILE   0.25626   -58.165    99.979     0.876     2.259
ASN  ILE   0.13312  -178.375    78.195     2.376     2.572
ASN  LEU   0.21980  -178.560    77.954     1.582     3.747
ASN  LEU   0.15509   -57.341   101.575     1.462     3.059
ASN  LEU   0.11171    62.867    90.191     2.964     2.932
ASN  LEU   0.17492  -177.928  -101.130     2.781     2.866
ASN  LEU   0.17170   -57.217   -76.657     1.437     3.246
ASN  LEU   0.16678    60.659   -92.355     3.355     3.101
ASN  LYS   0.18446  -178.837  -100.045     0.867     0.761
ASN  LYS   0.16549    63.359   -91.970     2.351     2.740
ASN  LYS   0.07563   -56.886   -75.873     1.078     4.257
ASN  LYS   0.10769   -56.995   102.359     0.949     3.680
ASN  LYS   0.27340  -178.801    78.988     0.911     0.988
ASN  LYS   0.19333    62.395    88.752     3.013     2.980
ASN  MET   0.06071   -58.023   -79.451     0.815     3.152
ASN  MET   0.28681  -178.720  -100.356     0.701     1.984
ASN  MET   0.11879    63.315   -89.996     2.906     3.561
ASN  MET   0.07948   -58.069   101.436     0.862     3.949
ASN  MET   0.33702  -178.784    78.553     1.053     1.532
ASN  MET   0.11719    63.381    90.292     2.095     2.865
ASN  PHE   0.17037  -178.294    78.792     2.310     1.381
ASN  PHE   0.15850   -58.862   101.179     1.238     4.283
ASN  PHE   0.09730    61.757    89.011     4.091     4.160
ASN  PHE   0.20624    61.987   -93.146     2.854     4.061
ASN  PHE   0.00000    80.304   -52.559     1.000     1.000
ASN  PHE   0.08024   -58.561   -79.672     1.131     2.906
ASN  PHE   0.28735  -178.316  -100.569     2.248     1.403
ASN  PRO   0.07459    63.000    90.800     2.842     2.361
ASN  PRO   0.15916  -174.880    79.133     5.199     1.314
ASN  PRO   0.17863   -60.629   101.831     2.951     3.551
ASN  PRO   0.14354    58.816   -92.029     3.985     3.773
ASN  PRO   0.23735  -175.470  -100.470     4.967     2.415
ASN  PRO   0.20673   -60.045   -77.131     2.321     3.508
ASN  SER   0.10744    63.637   -89.383     2.592     1.672
ASN  SER   0.29363  -178.299  -100.701     1.541     1.143
ASN  SER   0.11441   -58.203   -79.406     0.836     1.951
ASN  SER   0.31830  -178.291    78.150     2.207     1.563
ASN  SER   0.07121   -57.422   101.789     2.111     3.203
ASN  SER   0.09500    62.523    90.738     3.896     2.480
ASN  THR   0.11041   -58.264   -78.487     2.810     3.180
ASN  THR   0.08759  -178.695  -100.624     1.005     2.641
ASN  THR   0.15940    63.436   -88.781     3.638     2.930
ASN  THR   0.14460    63.267    90.646     3.386     2.962
ASN  THR   0.34458  -177.902    78.237     3.150     1.708
ASN  THR   0.15342   -57.802   101.612     2.600     3.570
ASN  TRP   0.24730  -179.654  -100.702     1.980     0.909
ASN  TRP   0.14273    60.860   -91.924     5.271     5.388
ASN  TRP   0.08877   -56.506   -74.870     1.919     4.691
ASN  TRP   0.22153  -178.786    78.361     1.133     0.876
ASN  TRP   0.10105   -55.581   106.815     1.272     2.207
ASN  TRP   0.19863    60.658    86.274     4.350     4.498
ASN  TYR   0.08454    62.205   -89.367     2.343     0.880
ASN  TYR   0.13028   -58.663   -80.229     0.748     1.266
ASN  TYR   0.34106  -178.036  -100.363     2.337     1.637
ASN  TYR   0.08433    62.020    90.721     2.934     1.787
ASN  TYR   0.05567   -59.110    99.393     0.810     1.991
ASN  TYR   0.30410  -178.520    78.653     1.616     1.237
ASN  VAL   0.34840  -178.162    78.478     2.316     1.925
ASN  VAL   0.11777   -57.864   102.519     0.992     6.559
ASN  VAL   0.07829    64.620    90.960     3.288     3.010
ASN  VAL   0.14344   -59.013   -79.026     1.691     5.453
ASN  VAL   0.18594  -177.517  -103.437     2.717     6.754
ASN  VAL   0.12616    64.913   -89.342     2.675     2.664
ASP  ALA   0.24834  -177.584    78.848     2.055     1.099
ASP  ALA   0.13808   -57.778   103.763     2.008     3.696
ASP  ALA   0.20290    62.651    90.421     3.355     2.935
ASP  ALA   0.11979    62.084   -91.923     2.948     3.379
ASP  ALA   0.20797   -58.341   -77.834     1.350     3.620
ASP  ALA   0.08293  -174.436  -102.588     3.788     3.138
ASP  ARG   0.26719   -57.279   104.966     0.997     3.401
ASP  ARG   0.06917  -176.036    79.053     2.081     2.663
ASP  ARG   0.30933    64.464    85.742     1.964     2.245
ASP  ARG   0.13075   -57.212   -73.800     1.056     3.889
ASP  ARG   0.07296  -177.067   -99.652     1.285     2.531
ASP  ARG   0.15060    67.607   -92.889     3.678     2.217
ASP  ASN   0.06252    63.050   -90.099     3.513     2.867
ASP  ASN   0.15380   -58.320   -79.200     0.843     1.851
ASP  ASN   0.24616  -178.046  -100.011     1.141     1.732
ASP  ASN   0.07525    62.897    90.682     3.698     2.926
ASP  ASN   0.09264   -58.651    99.689     1.519     2.401
ASP  ASN   0.36963  -178.300    78.057     1.172     1.963
ASP  ASP   0.14106    64.236    92.018     2.498     1.279
ASP  ASP   0.14423   -58.742   100.689     1.566     3.323
ASP  ASP   0.10346  -177.060    79.275     2.649     1.649
ASP  ASP   0.15972    63.301   -89.059     3.176     1.794
ASP  ASP   0.09786   -61.644   -78.248     2.394     3.224
ASP  ASP   0.35367  -177.322  -100.394     1.571     0.830
ASP  CYS   0.14307    63.073    90.103     3.175     2.732
ASP  CYS   0.12307   -56.751   103.744     2.762     3.913
ASP  CYS   0.21069  -176.189    78.224     3.506     2.595
ASP  CYS   0.09689    61.081   -89.860     3.912     3.004
ASP  CYS   0.11709   -59.064   -79.370     2.547     2.961
ASP  CYS   0.30919  -177.159  -100.925     2.956     2.324
ASP  GLN   0.16411    62.937    88.516     3.398     1.951
ASP  GLN   0.11818   -58.237   102.072     1.023     4.194
ASP  GLN   0.15404  -178.524    79.235     1.424     1.345
ASP  GLN   0.16944    63.246   -90.672     3.338     1.592
ASP  GLN   0.23368  -177.942   -99.703     1.445     1.355
ASP  GLN   0.16054   -58.056   -77.996     0.962     3.216
ASP  GLU   0.20826    63.630   -89.218     3.065     2.231
ASP  GLU   0.29824  -177.356  -100.423     1.466     0.950
ASP  GLU   0.11687   -58.233   -77.572     1.757     2.732
ASP  GLU   0.05602    59.788    88.554     3.868     3.163
ASP  GLU   0.19463  -176.561    77.962     3.509     3.015
ASP  GLU   0.12598   -58.942   102.363     2.678     3.617
ASP  GLY   0.04024    61.186   -91.905     4.017     3.824
ASP  GLY   0.19670   -59.297   -77.682     1.122     3.243
ASP  GLY   0.36485  -176.130  -101.855     1.913     1.583
ASP  GLY   0.06320    62.441    89.051     3.089     3.349
ASP  GLY   0.16051   -58.986   104.634     1.615     3.282
ASP  GLY   0.17451  -175.523    78.047     2.697     2.067
ASP  HID   0.17385  -177.273    78.088     1.569     2.331
ASP  HID   0.21854   -57.996   102.744     0.817     3.231
ASP  HID   0.12614    60.693    86.125     2.417     3.835
ASP  HID   0.20753  -177.732  -100.714     1.310     2.286
ASP  HID   0.14904   -57.779   -76.549     1.228     3.705
ASP  HID   0.12490    61.830   -93.295     2.846     3.469
ASP  HIE   0.08084    62.757    91.221     2.701     1.040
ASP  HIE   0.11879   -58.908    99.486     0.502     1.644
ASP  HIE   0.26762  -177.752    78.818     1.659     1.417
ASP  HIE   0.11568    61.989   -89.873     3.402     1.597
ASP  HIE   0.17002   -59.303   -80.425     1.066     2.121
ASP  HIE   0.24705  -177.689  -102.183     1.432     4.776
ASP  HIP   0.27157    63.076    86.614     1.825     2.083
ASP  HIP   0.16134  -177.365    79.889     1.215     1.899
ASP  HIP   0.20685   -57.589   105.298     1.223     3.192
ASP  HIP   0.11322  -177.315   -98.689     0.973     1.436
ASP  HIP   0.16235   -56.764   -74.513     1.975     3.743
ASP  HIP   0.08468    63.117   -96.401     1.052     4.782
ASP  ILE   0.15890  -176.726    78.622     3.018     3.372
ASP  ILE   0.22183    62.994    90.040     2.833     3.189
ASP  ILE   0.19294   -57.187   102.155     2.582     4.712
ASP  ILE   0.12738  -176.217  -102.285     2.528     4.140
ASP  ILE   0.12293   -55.840   -71.528     1.334     6.352
ASP  ILE   0.17602    63.022   -89.798     3.181     2.483
ASP  LEU   0.12511    62.616    90.417     3.421     2.247
ASP  LEU   0.14846   -58.735   101.583     1.112     3.743
ASP  LEU   0.16241  -176.736    76.900     3.181     5.470
ASP  LEU   0.12945    63.388   -89.763     3.603     2.600
ASP  LEU   0.27670  -175.867  -104.535     2.925     6.121
ASP  LEU   0.15787   -58.365   -79.044     1.889     2.992
ASP  LYS   0.20005   -58.290   101.462     0.792     3.067
ASP  LYS   0.18394  -177.840    80.035     0.963     0.957
ASP  LYS   0.15857    63.634    89.632     2.838     1.892
ASP  LYS   0.09332   -58.385   -78.032     0.577     3.436
ASP  LYS   0.15504  -177.427   -99.782     1.023     0.637
ASP  LYS   0.20908    63.855   -90.083     2.586     2.426
ASP  MET   0.13094    63.418    89.979     3.018     3.084
ASP  MET   0.21532  -178.398    78.560     0.888     2.178
ASP  MET   0.11295   -58.918    98.935     1.147     2.709
ASP  MET   0.16685    63.574   -90.046     2.560     2.964
ASP  MET   0.27668  -177.917   -99.698     1.072     1.068
ASP  MET   0.09726   -57.260   -77.711     1.945     3.446
ASP  PHE   0.11692    63.265   -92.055     2.928     4.587
ASP  PHE   0.00000    76.248   -21.096     1.000     1.000
ASP  PHE   0.18133   -58.175   -77.692     1.383     3.744
ASP  PHE   0.14981  -177.900   -99.626     1.222     0.914
ASP  PHE   0.15976    61.006    86.588     4.845     4.601
ASP  PHE   0.13033   -57.896   104.174     1.835     3.990
ASP  PHE   0.26185  -177.953    79.103     1.603     0.994
ASP  PRO   0.10789    62.704   -91.048     6.865     6.914
ASP  PRO   0.18615   -58.902   -75.875     1.875     3.498
ASP  PRO   0.16753  -173.525  -101.403     4.545     3.090
ASP  PRO   0.11604    61.636    90.436     6.436     5.472
ASP  PRO   0.16733  -174.624    75.603     3.829     3.844
ASP  PRO   0.25507   -59.503   102.961     3.033     5.147
ASP  SER   0.11581    63.599    90.972     3.271     2.049
ASP  SER   0.13129  -177.149    78.095     2.413     1.539
ASP  SER   0.19278   -57.274   101.711     1.313     2.913
ASP  SER   0.29509    62.224   -90.764     2.882     2.495
ASP  SER   0.19906  -177.313  -100.465     1.916     1.511
ASP  SER   0.06597   -58.247   -77.015     3.159     3.754
ASP  THR   0.15168    62.740    89.957     4.873     4.341
ASP  THR   0.09491   -59.256   101.520     3.227     3.177
ASP  THR   0.12799  -177.651    75.434     1.519     8.153
ASP  THR   0.36143  -177.157  -110.040     2.386     9.407
ASP  THR   0.16903   -58.529   -76.910     3.639     3.932
ASP  THR   0.09495    60.984   -91.435     4.445     4.135
ASP  TRP   0.24351    61.767   -90.871     2.086     2.283
ASP  TRP   0.13803   -58.744   -79.436     1.073     2.597
ASP  TRP   0.13855  -177.774  -100.112     1.421     1.098
ASP  TRP   0.24995    60.925    87.725     2.706     3.512
ASP  TRP   0.10967  -176.249    78.135     3.703     2.505
ASP  TRP   0.12030   -58.336    99.882     1.526     3.072
ASP  TYR   0.11858    61.356   -89.870     2.778     1.210
ASP  TYR   0.11733   -59.621   -80.873     1.166     1.599
ASP  TYR   0.26081  -177.709   -99.780     1.795     1.734
ASP  TYR   0.09443    63.182    91.363     2.939     1.648
ASP  TYR   0.09473   -59.201    99.492     0.971     1.672
ASP  TYR   0.31412  -177.607    78.639     2.903     1.603
ASP  VAL   0.11498    62.947   -90.422     3.684     3.585
ASP  VAL   0.14026  -177.128  -100.115     2.240     2.020
ASP  VAL   0.16943   -58.779   -77.979     1.291     6.428
ASP  VAL   0.17977    64.593    91.468     3.117     2.205
ASP  VAL   0.26297  -177.479    78.265     2.115     3.806
ASP  VAL   0.13259   -58.366   106.580     1.815     9.009
CYS  ALA   0.13235    63.522    90.539     2.151     2.986
CYS  ALA   0.22033   -58.434   103.449     2.061     4.232
CYS  ALA   0.10439  -177.995    78.940     1.303     1.171
CYS  ALA   0.24487  -177.989  -100.812     1.741     1.271
CYS  ALA   0.12607   -58.173   -77.209     1.248     3.627
CYS  ALA   0.17199    59.390   -93.123     3.433     3.172
CYS  ARG   0.22927  -177.969  -100.573     1.930     5.227
CYS  ARG   0.07645    59.659   -92.394     4.545     3.200
CYS  ARG   0.10502   -57.120   -76.895     1.328     2.449
CYS  ARG   0.20978  -178.637    78.699     1.345     4.372
CYS  ARG   0.24404   -57.292   101.831     1.423     2.566
CYS  ARG   0.13544    57.473    87.921     3.380     2.075
CYS  ASN   0.26856  -178.514    77.310     2.042     4.343
CYS  ASN   0.20372   -57.826   100.918     1.762     2.620
CYS  ASN   0.15283    62.528    91.120     4.698     2.145
CYS  ASN   0.10958    60.888   -90.750     3.308     2.598
CYS  ASN   0.13265   -58.688   -78.376     1.579     3.031
CYS  ASN   0.13267  -177.758  -101.083     3.337     2.394
CYS  ASP   0.14307    63.073    90.103     3.175     2.732
CYS  ASP   0.12307   -56.751   103.744     2.762     3.913
CYS  ASP   0.21069  -176.189    78.224     3.506     2.595
CYS  ASP   0.09689    61.081   -89.860     3.912     3.004
CYS  ASP   0.11709   -59.064   -79.370     2.547     2.961
CYS  ASP   0.30919  -177.159  -100.925     2.956     2.324
CYS  CYS   0.22249    61.792    90.855     5.250     3.375
CYS  CYS   0.13586   -60.042   100.070     2.708     3.006
CYS  CYS   0.10852  -177.344    73.070     3.708     7.358
CYS  CYS   0.14101    57.669   -91.588     1.417     2.025
CYS  CYS   0.21571   -58.510   -77.153     2.532     2.920
CYS  CYS   0.17641  -174.078  -103.748     4.809     3.490
CYS  GLN   0.10620  -178.870   -99.499     0.743     0.722
CYS  GLN   0.11819    61.513   -92.007     4.870     3.876
CYS  GLN   0.18527   -56.520   -75.558     2.138     3.782
CYS  GLN   0.27188  -178.461    78.700     2.250     2.147
CYS  GLN   0.11045    62.644    88.605     3.590     4.107
CYS  GLN   0.20802   -57.598   103.264     1.755     3.540
CYS  GLU   0.23038  -177.511  -100.758     1.740     1.334
CYS  GLU   0.15748   -57.481   -76.206     2.258     3.428
CYS  GLU   0.17571    60.811   -91.909     3.989     3.371
CYS  GLU   0.13019    60.285    87.461     4.687     4.170
CYS  GLU   0.14635  -177.514    78.628     1.682     1.380
CYS  GLU   0.15989   -57.736   101.984     1.903     2.657
CYS  GLY   0.28786  -175.598    76.396     2.438     1.717
CYS  GLY   0.05265    60.092    89.921     2.534     2.240
CYS  GLY   0.15039   -58.382   103.850     2.595     3.350
CYS  GLY   0.12822    62.823   -89.679     4.010     2.403
CYS  GLY   0.20521   -58.813   -76.882     2.092     3.204
CYS  GLY   0.17567  -175.961  -106.129     3.678     6.811
CYS  HID   0.08858    63.280   -89.330     4.195     2.680
CYS  HID   0.16222   -58.474   -77.188     0.896     3.342
CYS  HID   0.30306  -176.880  -100.998     3.427     2.612
CYS  HID   0.18889  -178.040    77.954     2.542     1.851
CYS  HID   0.18572   -58.424   101.596     0.290     3.457
CYS  HID   0.07153    63.478    90.961     3.344     2.524
CYS  HIE   0.09384    61.555   -90.101     4.518     2.616
CYS  HIE   0.13904   -58.524   -79.797     1.804     2.505
CYS  HIE   0.33524  -176.988  -103.486     3.654     5.502
CYS  HIE   0.27064  -177.859    75.904     2.505     5.945
CYS  HIE   0.08357   -58.342   100.654     1.462     2.615
CYS  HIE   0.07766    62.540    91.052     3.617     1.697
CYS  HIP   0.25594  -178.083    79.017     2.326     2.198
CYS  HIP   0.20092   -58.066   103.559     0.586     3.777
CYS  HIP   0.07479    61.472    89.032     3.635     2.950
CYS  HIP   0.04323    61.023   -92.293     3.513     3.528
CYS  HIP   0.00000    82.094   -48.616     1.000     1.000
CYS  HIP   0.16790   -57.927   -76.691     0.566     3.309
CYS  HIP   0.25721  -176.796  -100.432     3.697     3.303
CYS  ILE   0.15035    64.831    92.131     4.286     2.365
CYS  ILE   0.13238  -176.951    75.348     3.723     6.417
CYS  ILE   0.18167   -57.940   101.633     2.022     5.742
CYS  ILE   0.12747    62.309   -90.028     4.072     3.133
CYS  ILE   0.24698  -177.645  -101.757     3.357     4.543
CYS  ILE   0.16115   -57.517   -74.899     2.468     7.875
CYS  LEU   0.17793    61.686    89.572     3.768     3.382
CYS  LEU   0.22486   -57.867   102.137     2.624     3.493
CYS  LEU   0.16107  -175.565    75.813     4.217     5.568
CYS  LEU   0.14393    61.400   -90.169     4.104     2.403
CYS  LEU   0.15205  -177.667  -101.048     2.800     3.312
CYS  LEU   0.14015   -58.339   -77.398     1.183     3.180
CYS  LYS   0.20595   -58.174   102.381     0.752     3.442
CYS  LYS   0.11688    63.896    90.742     4.111     3.114
CYS  LYS   0.15526  -178.303    77.930     1.060     6.149
CYS  LYS   0.12487   -57.585   -76.947     1.867     3.371
CYS  LYS   0.06833    63.577   -90.399     2.428     2.880
CYS  LYS   0.32872  -177.062  -100.905     3.685     3.248
CYS  MET   0.28800  -178.464  -100.003     1.196     1.209
CYS  MET   0.06427    60.790   -90.794     4.034     2.751
CYS  MET   0.16463   -58.396   -79.362     1.091     2.930
CYS  MET   0.16053    60.834    89.512     4.028     3.013
CYS  MET   0.17384  -177.388    77.749     3.489     2.831
CYS  MET   0.14874   -58.916    99.218     1.603     2.672
CYS  PHE   0.11236   -58.930   -79.026     1.217     2.980
CYS  PHE   0.22308  -178.380  -100.941     1.024     3.850
CYS  PHE   0.00000    79.769   -54.325     0.453     5.352
CYS  PHE   0.11531    63.490   -90.072     3.872     2.592
CYS  PHE   0.31503  -176.925    73.238     4.042     7.478
CYS  PHE   0.14758   -59.127   100.365     1.371     3.124
CYS  PHE   0.08664    61.825    89.907     3.099     2.873
CYS  PRO   0.11330    62.854    91.419     3.510     2.347
CYS  PRO   0.24940   -60.241   103.270     2.726     3.569
CYS  PRO   0.11817  -173.908    77.130     4.681     3.912
CYS  PRO   0.06589    59.076   -90.978     2.409     3.082
CYS  PRO   0.21264  -172.213  -101.335     4.671     2.879
CYS  PRO   0.24059   -60.981   -76.306     3.541     3.556
CYS  SER   0.18184    62.836    91.660     3.609     2.365
CYS  SER   0.12456   -57.807   103.124     2.851     3.154
CYS  SER   0.18933  -178.019    78.285     1.823     1.421
CYS  SER   0.09470    60.512   -90.513     4.256     2.248
CYS  SER   0.15858   -58.805   -77.301     2.416     3.231
CYS  SER   0.25098  -176.474  -101.969     3.832     2.671
CYS  THR   0.24380  -177.277    70.050     1.488     8.551
CYS  THR   0.13152   -57.181   103.934     3.968     4.019
CYS  THR   0.00009    83.824   140.734     0.130     0.807
CYS  THR   0.08133    61.656    91.572     3.282     3.330
CYS  THR   0.25476  -177.891  -109.461     0.903     9.401
CYS  THR   0.13033   -58.951   -76.904     4.025     3.927
CYS  THR   0.15808    61.054   -90.687     6.461     5.029
CYS  THR   0.00008    83.897   -40.477     1.000     1.000
CYS  TRP   0.19016    60.898   -89.845     4.467     4.066
CYS  TRP   0.10951  -177.000  -101.369     3.584     2.228
CYS  TRP   0.21796   -57.573   -76.361     1.704     3.975
CYS  TRP   0.19119  -174.889    76.296     4.247     3.420
CYS  TRP   0.15619    60.841    86.525     3.764     4.363
CYS  TRP   0.13498   -56.657   104.457     2.456     4.541
CYS  TYR   0.12894    63.261    89.700     3.574     3.500
CYS  TYR   0.25955  -177.798    78.375     2.864     1.738
CYS  TYR   0.16327   -57.874   103.124     2.211     4.083
CYS  TYR   0.00004    88.502   -69.346     6.174    15.550
CYS  TYR   0.14729    61.694   -90.412     3.692     3.106
CYS  TYR   0.16580  -177.220  -101.287     3.066     3.219
CYS  TYR   0.13510   -58.553   -77.645     1.379     4.208
CYS  VAL   0.29736  -177.040    75.356     2.776     5.701
CYS  VAL   0.09267   -57.365   108.979     1.790     9.992
CYS  VAL   0.12023    63.688    91.333     3.930     2.111
CYS  VAL   0.21909  -177.527  -103.851     2.665     6.382
CYS  VAL   0.21010   -58.210   -73.627     2.115     8.528
CYS  VAL   0.06053    60.875   -91.070     5.360     4.655
CYS  VAL   0.00000    84.011   -41.266     1.000     1.000
GLN  ALA   0.09148    61.780    89.232     3.245     3.105
GLN  ALA   0.17584   -57.756   101.592     1.727     3.191
GLN  ALA   0.17181  -177.585    77.689     3.053     2.727
GLN  ALA   0.31206  -177.819  -100.373     2.015     3.397
GLN  ALA   0.18563   -57.937   -77.062     2.400     4.298
GLN  ALA   0.06317    60.908   -91.008     3.451     2.708
GLN  ARG   0.13965   -56.761   106.723     1.753     2.902
GLN  ARG   0.34169  -178.044    79.882     0.690     1.017
GLN  ARG   0.14063    64.379    88.006     1.936     3.125
GLN  ARG   0.10067   -57.886   -74.038     1.138     3.958
GLN  ARG   0.10823    63.940   -92.869     1.976     2.418
GLN  ARG   0.16913  -177.765   -98.995     0.883     2.795
GLN  ASN   0.26171  -178.479    78.779     1.088     1.639
GLN  ASN   0.07079   -57.395   103.035     1.449     3.885
GLN  ASN   0.07753    63.658    91.163     2.133     1.679
GLN  ASN   0.31564  -178.283  -100.572     2.026     3.033
GLN  ASN   0.12165   -57.429   -75.955     1.619     3.877
GLN  ASN   0.15269    64.267   -90.323     1.431     2.353
GLN  ASP   0.16411    62.937    88.516     3.398     1.951
GLN  ASP   0.11818   -58.237   102.072     1.023     4.194
GLN  ASP   0.15404  -178.524    79.235     1.424     1.345
GLN  ASP   0.16944    63.246   -90.672     3.338     1.592
GLN  ASP   0.23368  -177.942   -99.703     1.445     1.355
GLN  ASP   0.16054   -58.056   -77.996     0.962     3.216
GLN  CYS   0.10620  -178.870   -99.499     0.743     0.722
GLN  CYS   0.11819    61.513   -92.007     4.870     3.876
GLN  CYS   0.18527   -56.520   -75.558     2.138     3.782
GLN  CYS   0.27188  -178.461    78.700     2.250     2.147
GLN  CYS   0.11045    62.644    88.605     3.590     4.107
GLN  CYS   0.20802   -57.598   103.264     1.755     3.540
GLN  GLN   0.32885  -178.595   -99.626     0.678     0.752
GLN  GLN   0.13322    62.035   -90.193     2.440     1.264
GLN  GLN   0.18803   -57.486   -78.061     1.974     3.418
GLN  GLN   0.16674  -178.806    79.381     0.559     0.950
GLN  GLN   0.04186   -56.252   103.422     1.687     2.812
GLN  GLN   0.14130    61.377    90.013     2.755     1.193
GLN  GLU   0.26921  -177.639   -99.976     1.524     1.773
GLN  GLU   0.15106   -57.071   -76.162     2.004     3.552
GLN  GLU   0.14549    62.636   -92.342     1.958     2.373
GLN  GLU   0.23125  -177.368    78.975     2.061     2.185
GLN  GLU   0.07699   -57.794   102.653     1.341     4.678
GLN  GLU   0.12600    61.627    87.849     2.449     3.384
GLN  GLY   0.05813    63.400    90.637     4.485     3.158
GLN  GLY   0.26022  -177.108    78.027     2.730     2.538
GLN  GLY   0.19455   -57.957   102.410     1.740     3.513
GLN  GLY   0.08302    59.635   -91.310     4.268     2.719
GLN  GLY   0.26260  -176.203  -102.044     3.179     2.648
GLN  GLY   0.14149   -58.587   -77.245     1.136     3.629
GLN  HID   0.09452   -57.638   -77.311     1.214     3.293
GLN  HID   0.05957    61.550   -91.654     3.079     3.260
GLN  HID   0.31615  -178.150   -99.707     1.037     1.033
GLN  HID   0.25149  -178.314    79.088     0.906     1.154
GLN  HID   0.09383   -57.679   102.146     1.328     3.198
GLN  HID   0.18444    61.744    89.364     2.574     2.704
GLN  HIE   0.07166   -56.771   -75.275     1.232     3.148
GLN  HIE   0.10029    62.563   -91.052     2.592     3.399
GLN  HIE   0.35001  -178.362   -99.961     1.276     1.227
GLN  HIE   0.09333   -58.429   101.546     0.823     3.810
GLN  HIE   0.08325    61.752    89.115     3.990     3.993
GLN  HIE   0.30147  -178.335    78.911     0.949     0.811
GLN  HIP   0.26320  -178.176    79.506     1.006     1.829
GLN  HIP   0.14681   -56.978   105.698     1.827     3.292
GLN  HIP   0.06697    63.393    89.260     1.665     3.404
GLN  HIP   0.15823   -57.111   -73.974     1.877     3.484
GLN  HIP   0.06292    63.693   -92.891     2.236     3.679
GLN  HIP   0.30188  -177.653   -99.649     2.164     2.698
GLN  ILE   0.15529   -56.911   102.232     1.947     4.156
GLN  ILE   0.11499    63.595    91.128     2.268     1.748
GLN  ILE   0.36931  -178.443    80.054     1.164     1.309
GLN  ILE   0.11670   -57.067   -74.640     2.115     6.806
GLN  ILE   0.09349    64.113   -88.987     1.885     1.068
GLN  ILE   0.15023  -178.722   -99.970     1.292     1.447
GLN  LEU   0.15118  -177.970    79.017     1.903     2.895
GLN  LEU   0.14310    62.517    89.336     2.903     2.993
GLN  LEU   0.11233   -57.959   101.964     1.164     3.633
GLN  LEU   0.20274   -58.049   -76.472     1.216     3.289
GLN  LEU   0.11482    63.053   -90.769     3.233     2.643
GLN  LEU   0.27583  -178.192   -99.223     1.081     1.563
GLN  LYS   0.22267  -177.903   -99.749     1.016     0.717
GLN  LYS   0.11775    62.368   -90.546     2.424     2.272
GLN  LYS   0.08064   -58.033   -78.997     0.991     2.298
GLN  LYS   0.11941   -57.500   101.595     1.386     3.212
GLN  LYS   0.07693    61.427    89.506     2.977     2.317
GLN  LYS   0.38260  -178.678    79.114     0.676     0.799
GLN  MET   0.14343   -58.026   100.311     1.313     2.764
GLN  MET   0.32408  -178.541    79.528     0.876     1.034
GLN  MET   0.16004    62.884    88.171     2.481     3.748
GLN  MET   0.23994  -178.328   -99.613     0.603     0.653
GLN  MET   0.04806   -57.551   -77.359     1.871     4.009
GLN  MET   0.08445    62.549   -92.819     3.037     3.173
GLN  PHE   0.15431   -58.926   -79.648     2.010     3.512
GLN  PHE   0.31003  -178.279  -100.086     1.591     1.430
GLN  PHE   0.08689    62.455   -91.065     3.237     3.379
GLN  PHE   0.23311  -177.322    78.163     3.373     1.997
GLN  PHE   0.15480   -57.981   101.826     1.759     4.005
GLN  PHE   0.06086    62.725    88.940     2.601     3.810
GLN  PRO   0.08621    60.573    89.454     3.250     1.840
GLN  PRO   0.14918  -176.101    79.930     4.603     2.960
GLN  PRO   0.30688   -59.467   104.131     2.034     3.203
GLN  PRO   0.11355    61.020   -90.823     3.494     2.262
GLN  PRO   0.12870  -176.986   -99.066     4.316     1.990
GLN  PRO   0.21548   -60.138   -75.935     2.037     3.305
GLN  SER   0.10392   -57.576   -76.417     1.479     3.969
GLN  SER   0.33154  -178.096  -100.229     1.876     1.843
GLN  SER   0.07298    64.759   -88.899     3.003     3.070
GLN  SER   0.06291   -58.167   103.353     0.704     3.799
GLN  SER   0.06238    63.330    89.543     4.220     4.504
GLN  SER   0.36627  -178.120    78.456     1.449     1.514
GLN  THR   0.10483   -57.744   103.170     1.313     3.896
GLN  THR   0.07457    63.153    88.109     4.324     4.697
GLN  THR   0.28406  -178.000    73.974     1.458     8.330
GLN  THR   0.09535    62.079   -91.753     4.921     4.358
GLN  THR   0.00001    88.773   -42.061     1.000     1.000
GLN  THR   0.22395   -58.713   -77.603     2.349     3.597
GLN  THR   0.21724  -177.513  -105.611     1.992     8.834
GLN  TRP   0.20065  -177.062  -102.105     1.533     1.805
GLN  TRP   0.08745   -58.237   -79.422     1.309     2.877
GLN  TRP   0.37058    58.632   -92.858     3.618     3.040
GLN  TRP   0.15139  -177.897    78.029     1.335     1.033
GLN  TRP   0.02669   -56.806   104.810     1.922     3.917
GLN  TRP   0.16324    57.647    84.890     4.314     3.766
GLN  TYR   0.07077    63.014    91.034     2.219     0.861
GLN  TYR   0.12268   -58.414   100.157     0.992     2.325
GLN  TYR   0.41081  -177.907    78.438     2.579     1.931
GLN  TYR   0.04199   -58.075   -78.434     1.570     4.022
GLN  TYR   0.28546  -178.054  -100.733     2.250     2.558
GLN  TYR   0.06829    63.198   -89.526     2.118     1.826
GLN  VAL   0.17848  -178.238    79.712     0.836     1.297
GLN  VAL   0.13337   -57.789   103.663     1.196     7.744
GLN  VAL   0.10748    63.010    89.629     3.215     3.366
GLN  VAL   0.12440   -57.856   -76.213     1.155     7.051
GLN  VAL   0.35933  -177.974  -100.906     2.012     4.615
GLN  VAL   0.09694    63.673   -89.943     3.581     3.609
GLU  ALA   0.14719    63.551   -90.475     2.068     1.807
GLU  ALA   0.14396   -58.753   -77.711     0.725     3.263
GLU  ALA   0.24202  -176.733  -100.750     2.775     2.319
GLU  ALA   0.09466    63.134    88.372     1.984     2.778
GLU  ALA   0.18820   -59.730   101.800     2.099     4.133
GLU  ALA   0.18397  -177.508    78.615     2.456     1.954
GLU  ARG   0.05168   -59.215   101.762     2.210     5.244
GLU  ARG   0.23297  -178.400    74.274     1.076     7.156
GLU  ARG   0.02846    62.595    89.600     3.874     3.212
GLU  ARG   0.30470  -178.118   -99.312     0.837     4.532
GLU  ARG   0.08579   -56.881   -75.879     2.499     4.667
GLU  ARG   0.29638    66.323   -88.044     5.309     3.934
GLU  ASN   0.15806   -57.871   101.063     0.591     3.177
GLU  ASN   0.25783  -177.976    78.635     1.542     1.170
GLU  ASN   0.07921    64.119    89.725     1.473     2.066
GLU  ASN   0.20155    63.440   -91.496     1.330     1.836
GLU  ASN   0.18017   -57.909   -77.682     0.881     3.373
GLU  ASN   0.12320  -177.177  -101.139     2.470     1.974
GLU  ASP   0.20826    63.630   -89.218     3.065     2.231
GLU  ASP   0.29824  -177.356  -100.423     1.466     0.950
GLU  ASP   0.11687   -58.233   -77.572     1.757     2.732
GLU  ASP   0.05602    59.788    88.554     3.868     3.163
GLU  ASP   0.19463  -176.561    77.962     3.509     3.015
GLU  ASP   0.12598   -58.942   102.363     2.678     3.617
GLU  CYS   0.23038  -177.511  -100.758     1.740     1.334
GLU  CYS   0.15748   -57.481   -76.206     2.258     3.428
GLU  CYS   0.17571    60.811   -91.909     3.989     3.371
GLU  CYS   0.13019    60.285    87.461     4.687     4.170
GLU  CYS   0.14635  -177.514    78.628     1.682     1.380
GLU  CYS   0.15989   -57.736   101.984     1.903     2.657
GLU  GLN   0.26921  -177.639   -99.976     1.524     1.773
GLU  GLN   0.15106   -57.071   -76.162     2.004     3.552
GLU  GLN   0.14549    62.636   -92.342     1.958     2.373
GLU  GLN   0.23125  -177.368    78.975     2.061     2.185
GLU  GLN   0.07699   -57.794   102.653     1.341     4.678
GLU  GLN   0.12600    61.627    87.849     2.449     3.384
GLU  GLU   0.06735    62.765   -90.130     3.520     2.863
GLU  GLU   0.42303  -177.582  -102.580     1.670     5.521
GLU  GLU   0.09729   -58.167   -77.726     0.845     3.486
GLU  GLU   0.07615   -58.783   100.224     0.488     0.540
GLU  GLU   0.19719  -177.767    76.499     0.669     4.165
GLU  GLU   0.13900    63.829    91.097     2.637     1.449
GLU  GLY   0.10672    61.187    89.702     5.308     4.875
GLU  GLY   0.20334  -176.946    76.621     1.146     4.456
GLU  GLY   0.25404   -58.506   102.432     1.952     3.342
GLU  GLY   0.20824  -175.916  -103.913     3.130     4.769
GLU  GLY   0.17943   -58.810   -78.462     1.316     2.318
GLU  GLY   0.04822    59.819   -92.423     4.240     3.336
GLU  HID   0.03680    63.362   -90.380     1.736     2.097
GLU  HID   0.10398   -58.603   -76.770     0.739     3.520
GLU  HID   0.21957  -177.325  -100.921     1.805     2.062
GLU  HID   0.16133    63.144    88.780     1.655     2.629
GLU  HID   0.00004    85.072   141.196     1.000     1.000
GLU  HID   0.31050   -57.684   102.053     1.410     3.342
GLU  HID   0.16779  -177.464    79.159     1.412     1.587
GLU  HIE   0.08670   -58.693   -78.718     1.576     3.441
GLU  HIE   0.35017  -178.004  -100.481     0.727     2.795
GLU  HIE   0.08277    62.637   -90.063     3.789     3.216
GLU  HIE   0.00001    82.638   143.419     0.737     1.762
GLU  HIE   0.05861    63.545    92.032     3.929     3.241
GLU  HIE   0.11741   -58.455   101.352     1.607     3.280
GLU  HIE   0.30433  -177.833    78.059     1.715     2.619
GLU  HIP   0.44610  -178.056  -100.879     0.801     4.032
GLU  HIP   0.13659   -58.323   -78.377     2.685     4.022
GLU  HIP   0.06091    61.546   -91.001     1.952     2.918
GLU  HIP   0.00001    83.580   -44.412     1.000     1.000
GLU  HIP   0.25015  -177.986    79.325     1.099     4.262
GLU  HIP   0.07082   -58.291   101.078     1.826     3.457
GLU  HIP   0.03542    59.256    84.387     2.044     2.872
GLU  ILE   0.21038  -177.715  -101.892     1.966     5.478
GLU  ILE   0.13867   -56.347   -74.724     1.398     5.091
GLU  ILE   0.19142    62.573   -90.332     2.588     3.196
GLU  ILE   0.17694  -177.241    76.729     2.396     5.319
GLU  ILE   0.19813    62.741    89.745     2.759     2.574
GLU  ILE   0.08446   -57.240   102.252     1.305     5.744
GLU  LEU   0.09609    61.744    89.671     3.770     3.022
GLU  LEU   0.17264  -177.455    77.562     2.381     4.412
GLU  LEU   0.22381   -57.512   102.223     1.685     3.213
GLU  LEU   0.19993  -177.857  -101.883     1.214     4.957
GLU  LEU   0.14238    64.205   -89.453     3.088     2.728
GLU  LEU   0.16515   -57.989   -78.115     1.577     4.341
GLU  LYS   0.13741   -58.629   101.807     0.550     3.071
GLU  LYS   0.25599  -177.707    79.794     0.648     1.096
GLU  LYS   0.06416    61.034    87.555     3.090     2.863
GLU  LYS   0.16873   -57.775   -76.755     1.783     3.370
GLU  LYS   0.05844    63.599   -89.791     0.965     1.972
GLU  LYS   0.31527  -177.905  -100.471     0.827     4.285
GLU  MET   0.21092  -178.436  -100.856     1.412     2.394
GLU  MET   0.12570   -57.298   -76.788     1.626     4.191
GLU  MET   0.17143    62.545   -91.595     4.308     4.196
GLU  MET   0.25493  -177.667    76.944     2.611     4.685
GLU  MET   0.12024    62.788    89.009     2.977     3.662
GLU  MET   0.11677   -57.754   102.246     1.697     5.137
GLU  PHE   0.15640    63.569   -90.118     1.875     1.857
GLU  PHE   0.27350  -177.905  -100.727     2.282     1.608
GLU  PHE   0.12533   -58.100   -78.711     1.114     3.000
GLU  PHE   0.13375    63.415    88.499     1.243     2.337
GLU  PHE   0.23156  -177.919    79.020     1.065     1.075
GLU  PHE   0.07947   -58.727   101.616     1.308     3.325
GLU  PRO   0.18346    58.439   -92.841     4.251     3.702
GLU  PRO   0.21276  -174.124   -99.728     4.592     2.498
GLU  PRO   0.19822   -59.024   -75.907     2.681     3.233
GLU  PRO   0.08244    61.749    89.532     2.700     3.250
GLU  PRO   0.15594  -172.285    80.347     5.403     3.709
GLU  PRO   0.16718   -58.989   106.223     3.247     5.353
GLU  SER   0.22390    62.682    87.678     1.119     1.168
GLU  SER   0.08575   -57.730   101.748     1.223     3.264
GLU  SER   0.20879  -177.621    78.596     0.938     1.478
GLU  SER   0.18202   -57.496   -77.460     1.260     3.041
GLU  SER   0.14811  -177.383  -101.212     2.039     2.119
GLU  SER   0.15142    63.790   -91.172     1.350     2.476
GLU  THR   0.20502    63.963   -89.417     3.310     2.403
GLU  THR   0.19749  -177.072  -103.425     2.436     6.585
GLU  THR   0.06812   -60.039   -78.185     3.427     3.877
GLU  THR   0.22586    64.943    91.088     2.211     2.269
GLU  THR   0.15517  -177.565    78.470     2.001     1.976
GLU  THR   0.14834   -57.403   102.453     2.747     3.206
GLU  TRP   0.08618   -56.434   -76.658     3.324     3.665
GLU  TRP   0.15950    64.286   -89.149     3.712     3.683
GLU  TRP   0.32112  -178.799  -100.355     1.206     1.356
GLU  TRP   0.19840  -177.950    77.331     3.285     3.767
GLU  TRP   0.18241    63.911    91.789     4.301     3.750
GLU  TRP   0.05239   -56.287   103.453     2.566     3.689
GLU  TYR   0.04785    63.539    91.629     2.651     2.036
GLU  TYR   0.28654  -178.046    78.830     1.656     0.918
GLU  TYR   0.06220   -58.339   100.562     1.263     1.973
GLU  TYR   0.13078    63.410   -89.098     2.113     1.360
GLU  TYR   0.38579  -177.996  -100.417     0.803     0.479
GLU  TYR   0.08685   -58.855   -79.487     1.226     2.947
GLU  VAL   0.19384  -177.431    79.056     2.160     2.096
GLU  VAL   0.10332   -57.591   108.264     1.456    10.070
GLU  VAL   0.09569    63.433    90.255     4.545     4.448
GLU  VAL   0.13739   -57.079   -74.456     1.425     6.779
GLU  VAL   0.34055  -177.492  -101.605     1.263     4.654
GLU  VAL   0.12922    64.717   -90.098     3.622     3.409
GLY  ALA   0.14052    62.875    89.424     3.262     3.176
GLY  ALA   0.13675   -59.136   101.747     1.610     3.707
GLY  ALA   0.31139  -177.094    77.768     2.414     2.042
GLY  ALA   0.06648    61.119   -92.599     2.788     2.701
GLY  ALA   0.19351  -174.561  -103.195     2.795     1.817
GLY  ALA   0.15135   -59.156   -76.588     1.372     3.583
GLY  ARG   0.08310    61.883   -90.062     5.013     2.469
GLY  ARG   0.14609   -58.378   -76.823     0.997     3.049
GLY  ARG   0.22244  -177.064  -101.144     3.504     3.020
GLY  ARG   0.25255  -176.998    78.172     2.262     2.626
GLY  ARG   0.18831   -58.117   104.031     1.462     3.175
GLY  ARG   0.10751    60.056    88.399     5.005     3.603
GLY  ASN   0.12283    63.262   -91.036     3.808     3.376
GLY  ASN   0.24131  -177.270  -101.772     2.110     1.580
GLY  ASN   0.17013   -58.033   -76.223     0.744     4.019
GLY  ASN   0.10000    64.498    86.990     3.237     2.094
GLY  ASN   0.16451   -58.630   101.559     1.603     3.672
GLY  ASN   0.20123  -177.184    77.792     2.671     1.608
GLY  ASP   0.04024    61.186   -91.905     4.017     3.824
GLY  ASP   0.19670   -59.297   -77.682     1.122     3.243
GLY  ASP   0.36485  -176.130  -101.855     1.913     1.583
GLY  ASP   0.06320    62.441    89.051     3.089     3.349
GLY  ASP   0.16051   -58.986   104.634     1.615     3.282
GLY  ASP   0.17451  -175.523    78.047     2.697     2.067
GLY  CYS   0.28786  -175.598    76.396     2.438     1.717
GLY  CYS   0.05265    60.092    89.921     2.534     2.240
GLY  CYS   0.15039   -58.382   103.850     2.595     3.350
GLY  CYS   0.12822    62.823   -89.679     4.010     2.403
GLY  CYS   0.20521   -58.813   -76.882     2.092     3.204
GLY  CYS   0.17567  -175.961  -106.129     3.678     6.811
GLY  GLN   0.05813    63.400    90.637     4.485     3.158
GLY  GLN   0.26022  -177.108    78.027     2.730     2.538
GLY  GLN   0.19455   -57.957   102.410     1.740     3.513
GLY  GLN   0.08302    59.635   -91.310     4.268     2.719
GLY  GLN   0.26260  -176.203  -102.044     3.179     2.648
GLY  GLN   0.14149   -58.587   -77.245     1.136     3.629
GLY  GLU   0.10672    61.187    89.702     5.308     4.875
GLY  GLU   0.20334  -176.946    76.621     1.146     4.456
GLY  GLU   0.25404   -58.506   102.432     1.952     3.342
GLY  GLU   0.20824  -175.916  -103.913     3.130     4.769
GLY  GLU   0.17943   -58.810   -78.462     1.316     2.318
GLY  GLU   0.04822    59.819   -92.423     4.240     3.336
GLY  GLY   0.15880    62.350   -91.879     2.615     2.664
GLY  GLY   0.15011   -59.098   -75.902     0.334     2.675
GLY  GLY   0.37112  -175.332  -102.242     2.145     1.923
GLY  GLY   0.05168    61.997    89.288     3.658     3.297
GLY  GLY   0.12163   -59.269   101.524     0.778     2.496
GLY  GLY   0.14666  -175.047    76.104     3.659     1.616
GLY  HID   0.20815  -177.300  -101.038     2.177     1.725
GLY  HID   0.08884    61.987   -91.028     4.591     3.302
GLY  HID   0.14901   -57.927   -75.544     1.607     3.216
GLY  HID   0.06648    63.270    90.121     3.712     3.118
GLY  HID   0.31339  -176.990    78.042     2.404     1.919
GLY  HID   0.17414   -58.511   103.489     1.108     3.538
GLY  HIE   0.08354    63.385   -90.003     1.859     2.350
GLY  HIE   0.12978   -58.797   -76.977     1.174     2.934
GLY  HIE   0.17596  -176.240  -101.681     2.066     1.382
GLY  HIE   0.09381    64.155    90.824     2.338     2.512
GLY  HIE   0.42758  -177.040    78.060     2.039     1.544
GLY  HIE   0.08933   -59.155   100.055     1.068     3.933
GLY  HIP   0.36255  -177.568   -99.757     1.283     2.345
GLY  HIP   0.18312   -58.131   -75.925     0.891     3.495
GLY  HIP   0.06204    62.888   -91.538     3.037     3.442
GLY  HIP   0.16301  -176.383    76.762     3.138     3.619
GLY  HIP   0.16704   -58.509   103.851     0.966     3.777
GLY  HIP   0.06225    59.960    86.823     4.168     3.844
GLY  ILE   0.03919    60.221    89.443     5.581     3.916
GLY  ILE   0.17286  -173.926    75.657     3.587     3.947
GLY  ILE   0.22191   -58.033   104.641     1.371     6.306
GLY  ILE   0.13569    62.931   -89.298     4.413     2.559
GLY  ILE   0.18732  -176.099  -105.248     3.537     5.769
GLY  ILE   0.24303   -59.162   -78.592     0.968     3.054
GLY  LEU   0.08024    63.015   -91.584     3.283     3.907
GLY  LEU   0.20998   -58.086   -75.012     1.863     2.985
GLY  LEU   0.19090  -174.525  -103.803     3.309     4.021
GLY  LEU   0.09122    63.783    88.541     2.417     4.408
GLY  LEU   0.24353  -177.118    78.495     2.133     2.342
GLY  LEU   0.18414   -58.396   103.313     1.593     3.800
GLY  LYS   0.05602    62.764    88.423     2.463     2.441
GLY  LYS   0.27525  -176.804    77.270     1.311     1.189
GLY  LYS   0.15404   -58.666   101.914     0.736     2.820
GLY  LYS   0.08783    62.622   -91.259     4.447     3.215
GLY  LYS   0.24893  -176.864  -100.796     2.075     2.251
GLY  LYS   0.17794   -58.404   -77.723     0.920     2.896
GLY  MET   0.27642  -177.274    77.536     1.739     1.796
GLY  MET   0.11513   -58.383   100.355     1.327     1.859
GLY  MET   0.04891    63.230    90.897     4.040     2.238
GLY  MET   0.08690    63.170   -89.685     2.684     1.599
GLY  MET   0.39984  -176.952  -101.370     1.821     2.589
GLY  MET   0.07280   -58.987   -79.243     0.909     2.045
GLY  PHE   0.09289    62.699   -89.705     2.732     2.346
GLY  PHE   0.13066   -58.701   -78.180     1.596     3.030
GLY  PHE   0.28348  -177.612  -100.746     1.365     2.014
GLY  PHE   0.15686    62.524    90.021     3.621     2.686
GLY  PHE   0.10038   -58.580   101.987     0.957     3.711
GLY  PHE   0.23573  -176.316    77.931     3.467     2.261
GLY  PRO   0.09256    61.495    89.970     2.426     3.211
GLY  PRO   0.23392   -61.596   103.484     1.049     3.155
GLY  PRO   0.27755  -174.010    78.836     4.741     4.278
GLY  PRO   0.09897    60.127   -92.757     1.844     2.823
GLY  PRO   0.22957  -172.834  -100.778     4.403     0.984
GLY  PRO   0.06743   -61.188   -76.204     7.543     6.477
GLY  SER   0.12237    60.273   -93.037     2.766     3.229
GLY  SER   0.10383   -57.744   -76.871     2.783     3.382
GLY  SER   0.29585  -177.150  -101.840     1.439     0.960
GLY  SER   0.09984    62.252    90.163     2.713     1.879
GLY  SER   0.07319   -58.576   102.922     1.487     3.304
GLY  SER   0.30492  -176.529    77.500     2.544     1.834
GLY  THR   0.08871    62.284   -91.070     4.594     5.279
GLY  THR   0.58363  -176.668  -110.133     0.965     8.523
GLY  THR   0.12786   -58.526   -77.058     3.499     4.300
GLY  THR   0.08850   -58.756   103.158     1.011     3.100
GLY  THR   0.08922  -177.056    75.685     1.566     5.437
GLY  THR   0.02209    63.670    90.408     5.425     4.741
GLY  TRP   0.12829    62.236    89.571     3.997     3.376
GLY  TRP   0.30233  -176.604    77.968     3.312     1.768
GLY  TRP   0.14289   -58.748   101.225     2.437     3.352
GLY  TRP   0.08587    59.084   -94.586     4.227     3.346
GLY  TRP   0.21636  -176.141  -101.594     3.131     1.763
GLY  TRP   0.12427   -58.141   -78.127     2.316     3.243
GLY  TYR   0.11877    63.570    91.013     2.076     2.897
GLY  TYR   0.30435  -177.243    78.504     1.804     1.718
GLY  TYR   0.09603   -58.966   103.444     1.192     4.350
GLY  TYR   0.09621    63.648   -92.500     2.822     4.041
GLY  TYR   0.28165  -177.358  -100.878     1.444     1.026
GLY  TYR   0.10299   -58.794   -77.086     1.349     4.186
GLY  VAL   0.16272    63.342    89.549     4.049     3.516
GLY  VAL   0.18578  -176.797    78.089     2.002     1.900
GLY  VAL   0.20476   -58.797   105.137     2.003     7.264
GLY  VAL   0.06196    60.465   -91.521     3.747     3.238
GLY  VAL   0.22065  -175.900  -102.198     2.871     3.694
GLY  VAL   0.16413   -57.396   -74.231     1.878     7.228
HID  ALA   0.10739    62.924   -90.727     2.931     2.983
HID  ALA   0.00001    82.940   -42.538     1.000     1.000
HID  ALA   0.11404   -58.325   -76.344     0.587     3.327
HID  ALA   0.34852  -177.952  -100.268     1.838     1.393
HID  ALA   0.06623    63.885    89.337     2.320     2.971
HID  ALA   0.22797  -178.200    78.583     1.384     0.982
HID  ALA   0.13583   -58.501   102.670     1.418     4.300
HID  ARG   0.24661  -178.368   -99.651     0.553     0.823
HID  ARG   0.15245    63.101   -91.458     1.746     2.651
HID  ARG   0.06341   -55.450   -74.920     2.810     4.557
HID  ARG   0.29297  -178.188    79.180     1.004     0.771
HID  ARG   0.15322    62.919    88.346     2.089     3.183
HID  ARG   0.09135   -55.637   106.836     2.426     4.218
HID  ASN   0.10632   -58.606   -78.365     1.065     3.335
HID  ASN   0.08202    63.370   -89.629     2.420     2.083
HID  ASN   0.28698  -178.480  -100.233     0.854     0.800
HID  ASN   0.07429   -58.362   101.449     1.020     3.365
HID  ASN   0.06620    63.027    90.283     2.828     2.624
HID  ASN   0.38420  -178.525    79.085     0.703     0.919
HID  ASP   0.17385  -177.273    78.088     1.569     2.331
HID  ASP   0.21854   -57.996   102.744     0.817     3.231
HID  ASP   0.12614    60.693    86.125     2.417     3.835
HID  ASP   0.20753  -177.732  -100.714     1.310     2.286
HID  ASP   0.14904   -57.779   -76.549     1.228     3.705
HID  ASP   0.12490    61.830   -93.295     2.846     3.469
HID  CYS   0.08858    63.280   -89.330     4.195     2.680
HID  CYS   0.16222   -58.474   -77.188     0.896     3.342
HID  CYS   0.30306  -176.880  -100.998     3.427     2.612
HID  CYS   0.18889  -178.040    77.954     2.542     1.851
HID  CYS   0.18572   -58.424   101.596     0.290     3.457
HID  CYS   0.07153    63.478    90.961     3.344     2.524
HID  GLN   0.09452   -57.638   -77.311     1.214     3.293
HID  GLN   0.05957    61.550   -91.654     3.079     3.260
HID  GLN   0.31615  -178.150   -99.707     1.037     1.033
HID  GLN   0.25149  -178.314    79.088     0.906     1.154
HID  GLN   0.09383   -57.679   102.146     1.328     3.198
HID  GLN   0.18444    61.744    89.364     2.574     2.704
HID  GLU   0.03680    63.362   -90.380     1.736     2.097
HID  GLU   0.10398   -58.603   -76.770     0.739     3.520
HID  GLU   0.21957  -177.325  -100.921     1.805     2.062
HID  GLU   0.16133    63.144    88.780     1.655     2.629
HID  GLU   0.00004    85.072   141.196     1.000     1.000
HID  GLU   0.31050   -57.684   102.053     1.410     3.342
HID  GLU   0.16779  -177.464    79.159     1.412     1.587
HID  GLY   0.20815  -177.300  -101.038     2.177     1.725
HID  GLY   0.08884    61.987   -91.028     4.591     3.302
HID  GLY   0.14901   -57.927   -75.544     1.607     3.216
HID  GLY   0.06648    63.270    90.121     3.712     3.118
HID  GLY   0.31339  -176.990    78.042     2.404     1.919
HID  GLY   0.17414   -58.511   103.489     1.108     3.538
HID  HID   0.07721   -58.457   -78.749     0.290     2.552
HID  HID   0.12196    63.929   -90.070     0.754     2.065
HID  HID   0.27383  -178.378  -100.170     0.808     0.869
HID  HID   0.01864   -58.410   104.440     1.188     7.765
HID  HID   0.36481  -178.238    78.374     1.440     1.229
HID  HID   0.14354    63.585    90.348     1.640     2.359
HID  HIE   0.13049   -58.633   -79.074     0.592     2.675
HID  HIE   0.38075  -177.777  -100.348     1.729     1.455
HID  HIE   0.07291    62.685   -91.031     2.110     2.754
HID  HIE   0.00003    91.608   -53.233     1.000     1.000
HID  HIE   0.05592   -58.628   100.840     0.490     3.056
HID  HIE   0.06990    62.745    90.648     2.146     2.019
HID  HIE   0.29001  -178.319    79.129     0.954     1.007
HID  HIP   0.11791   -57.882   -75.450     0.814     3.493
HID  HIP   0.09802    63.080   -90.856     2.032     3.077
HID  HIP   0.29587  -178.724  -100.319     0.736     0.570
HID  HIP   0.28480  -178.616    78.830     0.613     0.727
HID  HIP   0.14344   -57.907   104.570     0.834     3.079
HID  HIP   0.05996    62.498    89.614     3.190     2.834
HID  ILE   0.16790   -58.289   -77.024     0.707     3.839
HID  ILE   0.08964    63.989   -90.624     2.502     3.671
HID  ILE   0.14247  -178.643  -100.083     0.919     0.858
HID  ILE   0.18155   -57.184   104.537     1.860     4.584
HID  ILE   0.13292    63.444    88.481     2.079     3.246
HID  ILE   0.28551  -178.079    77.493     0.846     5.255
HID  LEU   0.15080    63.698   -90.396     2.616     3.167
HID  LEU   0.24937  -177.335  -101.128     2.905     3.097
HID  LEU   0.15064   -57.916   -77.722     1.078     2.608
HID  LEU   0.06014    62.452    89.925     2.663     2.884
HID  LEU   0.29089  -177.657    77.892     2.629     3.720
HID  LEU   0.09817   -58.347   101.575     0.886     3.625
HID  LYS   0.12444   -58.113   103.325     0.479     3.463
HID  LYS   0.06181    63.830    90.897     1.216     1.744
HID  LYS   0.34261  -177.941    78.659     1.994     2.161
HID  LYS   0.09886   -58.159   -76.277     0.385     3.482
HID  LYS   0.06929    62.665   -90.771     2.761     2.984
HID  LYS   0.30299  -178.178  -100.087     1.367     1.289
HID  MET   0.04980    63.644    89.778     1.596     2.840
HID  MET   0.03377   -57.757   103.021     1.421     3.500
HID  MET   0.37937  -178.437    79.001     0.765     0.764
HID  MET   0.10741   -58.282   -77.151     0.896     3.579
HID  MET   0.35924  -178.291   -99.779     0.853     0.890
HID  MET   0.07042    63.600   -91.165     2.658     3.470
HID  PHE   0.08844   -58.637   -77.873     0.962     3.804
HID  PHE   0.41316  -178.486  -100.196     1.656     0.962
HID  PHE   0.08494    63.518   -89.722     2.313     2.606
HID  PHE   0.06145   -58.038   104.063     1.566     3.694
HID  PHE   0.23404  -178.485    79.034     0.781     0.745
HID  PHE   0.11796    62.890    90.450     2.043     2.428
HID  PRO   0.00001    82.565   -43.211     1.248     4.109
HID  PRO   0.09114    60.852   -91.025     3.345     3.043
HID  PRO   0.17856  -175.841  -100.398     4.526     0.716
HID  PRO   0.18531   -60.569   -75.578     3.505     4.103
HID  PRO   0.04152    63.547    88.676     3.538     3.593
HID  PRO   0.00000    82.916   139.760     1.000     1.000
HID  PRO   0.28852  -174.492    79.408     4.571     1.077
HID  PRO   0.21493   -59.618   103.256     1.982     3.792
HID  SER   0.11216    63.406   -89.651     4.228     3.820
HID  SER   0.34370  -178.676  -100.590     0.919     0.839
HID  SER   0.11687   -58.120   -79.020     0.927     2.546
HID  SER   0.23085  -178.141    78.629     1.212     1.364
HID  SER   0.13199    63.290    90.717     3.394     2.916
HID  SER   0.06443   -57.769   101.751     2.373     3.037
HID  THR   0.15768   -58.456   103.989     1.466     3.748
HID  THR   0.16710  -177.652    68.836     0.979     8.516
HID  THR   0.12975    65.868    93.115     3.185     2.827
HID  THR   0.09262   -58.247   -77.274     0.961     3.854
HID  THR   0.38196  -178.017  -106.239     1.015     8.675
HID  THR   0.07089    62.683   -91.355     5.180     5.135
HID  TRP   0.17981    63.828    90.280     2.602     4.176
HID  TRP   0.06450   -57.938   102.129     1.582     3.326
HID  TRP   0.38002  -178.924    76.993     2.435     4.997
HID  TRP   0.24120  -178.501  -101.809     1.303     5.168
HID  TRP   0.08148    63.708   -89.592     2.598     4.652
HID  TRP   0.05300   -58.004   -74.288     1.359     3.180
HID  TYR   0.03347   -59.171   101.051     0.872     3.126
HID  TYR   0.00003   -57.919   142.407     1.000     1.000
HID  TYR   0.31202  -178.240    78.499     2.350     1.752
HID  TYR   0.08079    62.473    91.259     2.932     1.235
HID  TYR   0.06280    62.302   -90.099     2.736     2.741
HID  TYR   0.36427  -177.534  -100.224     2.444     2.072
HID  TYR   0.14663   -58.568   -78.903     0.573     3.220
HID  VAL   0.15701   -56.806   -74.311     2.092     4.703
HID  VAL   0.26902  -178.196  -100.740     0.757     3.540
HID  VAL   0.09689    64.008   -90.807     3.430     4.051
HID  VAL   0.00000    85.973   -46.968     1.000     1.000
HID  VAL   0.26352  -177.818    77.338     1.137     5.073
HID  VAL   0.12151   -57.775   103.702     1.296     5.679
HID  VAL   0.09205    62.225    87.429     4.077     4.671
HIE  ALA   0.31513  -177.865    78.263     2.181     2.924
HIE  ALA   0.06652   -58.919   100.386     1.274     3.039
HIE  ALA   0.07492    60.090    90.252     3.293     1.743
HIE  ALA   0.19653   -58.740   -79.091     0.602     2.444
HIE  ALA   0.25826  -178.088  -101.682     1.069     4.676
HIE  ALA   0.08863    63.397   -89.238     2.489     1.780
HIE  ARG   0.25296  -178.337  -100.255     0.737     1.165
HIE  ARG   0.02811   -58.157   -77.057     1.433     1.854
HIE  ARG   0.27442    62.304   -92.572     2.357     2.650
HIE  ARG   0.21519  -178.316    78.732     1.042     0.664
HIE  ARG   0.07028   -57.659   101.008     1.224     3.590
HIE  ARG   0.15904    62.482    87.286     2.576     2.973
HIE  ASN   0.04082    62.230    90.837     2.674     0.741
HIE  ASN   0.34101  -178.423    78.651     1.834     1.287
HIE  ASN   0.14442   -58.624    99.691     0.457     1.668
HIE  ASN   0.07943    63.181   -89.306     2.646     1.479
HIE  ASN   0.29083  -177.827  -100.847     2.584     1.869
HIE  ASN   0.10348   -58.539   -79.951     0.433     1.767
HIE  ASP   0.08084    62.757    91.221     2.701     1.040
HIE  ASP   0.11879   -58.908    99.486     0.502     1.644
HIE  ASP   0.26762  -177.752    78.818     1.659     1.417
HIE  ASP   0.11568    61.989   -89.873     3.402     1.597
HIE  ASP   0.17002   -59.303   -80.425     1.066     2.121
HIE  ASP   0.24705  -177.689  -102.183     1.432     4.776
HIE  CYS   0.09384    61.555   -90.101     4.518     2.616
HIE  CYS   0.13904   -58.524   -79.797     1.804     2.505
HIE  CYS   0.33524  -176.988  -103.486     3.654     5.502
HIE  CYS   0.27064  -177.859    75.904     2.505     5.945
HIE  CYS   0.08357   -58.342   100.654     1.462     2.615
HIE  CYS   0.07766    62.540    91.052     3.617     1.697
HIE  GLN   0.07166   -56.771   -75.275     1.232     3.148
HIE  GLN   0.10029    62.563   -91.052     2.592     3.399
HIE  GLN   0.35001  -178.362   -99.961     1.276     1.227
HIE  GLN   0.09333   -58.429   101.546     0.823     3.810
HIE  GLN   0.08325    61.752    89.115     3.990     3.993
HIE  GLN   0.30147  -178.335    78.911     0.949     0.811
HIE  GLU   0.08670   -58.693   -78.718     1.576     3.441
HIE  GLU   0.35017  -178.004  -100.481     0.727     2.795
HIE  GLU   0.08277    62.637   -90.063     3.789     3.216
HIE  GLU   0.00001    82.638   143.419     0.737     1.762
HIE  GLU   0.05861    63.545    92.032     3.929     3.241
HIE  GLU   0.11741   -58.455   101.352     1.607     3.280
HIE  GLU   0.30433  -177.833    78.059     1.715     2.619
HIE  GLY   0.08354    63.385   -90.003     1.859     2.350
HIE  GLY   0.12978   -58.797   -76.977     1.174     2.934
HIE  GLY   0.17596  -176.240  -101.681     2.066     1.382
HIE  GLY   0.09381    64.155    90.824     2.338     2.512
HIE  GLY   0.42758  -177.040    78.060     2.039     1.544
HIE  GLY   0.08933   -59.155   100.055     1.068     3.933
HIE  HID   0.13049   -58.633   -79.074     0.592     2.675
HIE  HID   0.38075  -177.777  -100.348     1.729     1.455
HIE  HID   0.07291    62.685   -91.031     2.110     2.754
HIE  HID   0.00003    91.608   -53.233     1.000     1.000
HIE  HID   0.05592   -58.628   100.840     0.490     3.056
HIE  HID   0.06990    62.745    90.648     2.146     2.019
HIE  HID   0.29001  -178.319    79.129     0.954     1.007
HIE  HIE   0.07614   -57.539   -76.988     2.279     3.636
HIE  HIE   0.04707    64.022   -88.636     4.523     4.342
HIE  HIE   0.21268  -178.624  -100.635     1.175     0.501
HIE  HIE   0.11298   -57.966   101.830     3.130     5.071
HIE  HIE   0.45086  -178.546    78.963     0.525     0.468
HIE  HIE   0.10027    62.246    90.787     4.589     4.034
HIE  HIP   0.09085   -58.104   -76.290     0.675     4.042
HIE  HIP   0.29068  -178.311   -99.949     1.227     1.510
HIE  HIP   0.04779    61.288   -90.738     3.874     3.491
HIE  HIP   0.00002    92.683   -60.657     1.000     1.000
HIE  HIP   0.10442   -57.721   103.537     1.030     3.584
HIE  HIP   0.40992  -178.177    79.049     1.104     2.388
HIE  HIP   0.05631    63.289    88.851     2.483     4.022
HIE  HIP   0.00000    57.929     4.835     1.000     1.000
HIE  ILE   0.21070   -58.498   -80.581     1.021     1.246
HIE  ILE   0.13765    63.456   -88.839     2.284     0.900
HIE  ILE   0.23733  -178.272  -100.369     0.905     0.676
HIE  ILE   0.04938    64.684    92.158     2.133     1.382
HIE  ILE   0.24545  -176.914    75.952     3.613     5.448
HIE  ILE   0.11949   -58.646   100.173     0.581     2.796
HIE  LEU   0.17244    64.353   -89.009     2.242     2.647
HIE  LEU   0.07919   -58.658   -78.048     2.367     3.653
HIE  LEU   0.27437  -177.782  -100.851     2.427     2.727
HIE  LEU   0.13688   -58.525   100.715     0.857     2.439
HIE  LEU   0.24891  -177.342    77.311     2.796     4.067
HIE  LEU   0.08820    63.584    91.215     2.252     1.129
HIE  LYS   0.08446   -57.484   102.739     1.348     5.514
HIE  LYS   0.08703    61.134    89.473     4.000     3.166
HIE  LYS   0.43864  -178.321    79.195     0.923     0.931
HIE  LYS   0.06308   -57.063   -77.012     1.371     3.738
HIE  LYS   0.08717    64.223   -88.249     3.272     2.988
HIE  LYS   0.23962  -178.576  -100.499     0.687     2.570
HIE  MET   0.01455   -58.532   100.374     1.337     5.558
HIE  MET   0.05631    61.774    90.066     4.392     3.886
HIE  MET   0.45492  -178.291    78.614     1.412     2.677
HIE  MET   0.03467   -58.270   -78.996     1.645     2.554
HIE  MET   0.38057  -178.444   -99.911     0.655     0.821
HIE  MET   0.05897    61.496   -90.176     4.704     4.009
HIE  PHE   0.07563    60.818   -90.611     2.668     2.470
HIE  PHE   0.15691   -58.992   -80.174     0.738     1.994
HIE  PHE   0.30370  -178.506  -100.154     1.741     0.955
HIE  PHE   0.06434    63.878    91.885     2.631     2.369
HIE  PHE   0.12899   -58.735    99.533     1.498     2.284
HIE  PHE   0.27043  -177.970    78.935     2.178     1.607
HIE  PRO   0.13652    59.674   -90.624     2.855     2.263
HIE  PRO   0.00001    87.135   -42.014     1.000     1.000
HIE  PRO   0.19191   -61.077   -78.972     1.953     2.602
HIE  PRO   0.24640  -174.783  -100.748     4.644     5.960
HIE  PRO   0.05636    62.295    89.958     3.227     3.536
HIE  PRO   0.17057   -61.402   101.007     2.964     3.042
HIE  PRO   0.19824  -175.819    77.708     4.842     4.861
HIE  SER   0.08362    62.491    90.588     4.220     3.590
HIE  SER   0.06162   -58.316   101.399     0.975     3.028
HIE  SER   0.33418  -178.402    78.254     0.756     0.647
HIE  SER   0.10484    63.919   -88.473     3.986     2.908
HIE  SER   0.00001    84.139   -36.740     1.000     1.000
HIE  SER   0.32458  -178.502  -105.828     1.242     8.754
HIE  SER   0.09115   -58.421   -78.845     1.076     3.284
HIE  THR   0.17589  -177.750    71.437     1.933     8.829
HIE  THR   0.09134   -58.473    99.906     0.743     2.289
HIE  THR   0.18798    59.048    83.897     1.994     3.408
HIE  THR   0.05924   -59.070   -79.538     1.606     2.725
HIE  THR   0.36793  -177.965  -112.063     0.933     8.772
HIE  THR   0.11759    59.979   -94.822     3.206     3.986
HIE  THR   0.00002    84.747   -33.418    10.456    13.012
HIE  TRP   0.12780    60.890    88.667     4.458     5.231
HIE  TRP   0.30661  -178.786    78.388     1.214     1.002
HIE  TRP   0.06883   -56.454   105.211     2.167     4.772
HIE  TRP   0.30105  -178.902  -100.184     1.538     0.990
HIE  TRP   0.06753   -57.351   -76.964     2.024     4.049
HIE  TRP   0.12819    60.048   -92.572     4.065     4.599
HIE  TYR   0.07315    62.070   -89.529     2.350     1.044
HIE  TYR   0.12097   -58.921   -80.113     0.615     1.537
HIE  TYR   0.29641  -178.630   -99.853     1.056     0.732
HIE  TYR   0.08470    63.113    91.527     1.241     1.055
HIE  TYR   0.09861   -58.979    99.781     0.459     2.202
HIE  TYR   0.32616  -178.191    78.776     1.744     0.986
HIE  VAL   0.08058   -58.968   100.841     0.778     2.142
HIE  VAL   0.21717  -178.017    79.004     0.656     1.123
HIE  VAL   0.15292    63.954    91.461     2.168     1.578
HIE  VAL   0.14835   -58.432   -78.123     1.008     6.126
HIE  VAL   0.34009  -178.125  -102.966     0.892     6.311
HIE  VAL   0.06089    62.693   -89.601     3.965     2.201
HIP  ALA   0.13984   -58.406   -77.316     1.253     3.442
HIP  ALA   0.32448  -178.301  -100.024     1.683     1.759
HIP  ALA   0.05325    62.401   -91.796     2.516     3.378
HIP  ALA   0.25034  -178.174    79.206     1.025     1.900
HIP  ALA   0.15540   -58.300   104.181     1.078     3.824
HIP  ALA   0.07668    61.981    88.852     2.940     3.492
HIP  ARG   0.38131  -178.156    78.797     1.669     1.776
HIP  ARG   0.05914    60.921    87.401     3.063     3.334
HIP  ARG   0.02899   -56.656   104.412     1.677     5.148
HIP  ARG   0.39524  -178.555   -99.380     1.006     1.169
HIP  ARG   0.05949    61.217   -93.593     3.093     4.071
HIP  ARG   0.07583   -57.042   -72.127     1.430     1.650
HIP  ASN   0.07155    63.690   -93.659     2.565     3.114
HIP  ASN   0.16723   -57.296   -73.672     1.154     3.216
HIP  ASN   0.23992  -177.608  -100.889     2.906     2.346
HIP  ASN   0.26449  -178.135    79.570     1.967     2.119
HIP  ASN   0.16918   -56.733   104.844     1.607     3.884
HIP  ASN   0.08763    62.383    85.298     2.516     3.245
HIP  ASP   0.27157    63.076    86.614     1.825     2.083
HIP  ASP   0.16134  -177.365    79.889     1.215     1.899
HIP  ASP   0.20685   -57.589   105.298     1.223     3.192
HIP  ASP   0.11322  -177.315   -98.689     0.973     1.436
HIP  ASP   0.16235   -56.764   -74.513     1.975     3.743
HIP  ASP   0.08468    63.117   -96.401     1.052     4.782
HIP  CYS   0.25594  -178.083    79.017     2.326     2.198
HIP  CYS   0.20092   -58.066   103.559     0.586     3.777
HIP  CYS   0.07479    61.472    89.032     3.635     2.950
HIP  CYS   0.04323    61.023   -92.293     3.513     3.528
HIP  CYS   0.00000    82.094   -48.616     1.000     1.000
HIP  CYS   0.16790   -57.927   -76.691     0.566     3.309
HIP  CYS   0.25721  -176.796  -100.432     3.697     3.303
HIP  GLN   0.26320  -178.176    79.506     1.006     1.829
HIP  GLN   0.14681   -56.978   105.698     1.827     3.292
HIP  GLN   0.06697    63.393    89.260     1.665     3.404
HIP  GLN   0.15823   -57.111   -73.974     1.877     3.484
HIP  GLN   0.06292    63.693   -92.891     2.236     3.679
HIP  GLN   0.30188  -177.653   -99.649     2.164     2.698
HIP  GLU   0.44610  -178.056  -100.879     0.801     4.032
HIP  GLU   0.13659   -58.323   -78.377     2.685     4.022
HIP  GLU   0.06091    61.546   -91.001     1.952     2.918
HIP  GLU   0.00001    83.580   -44.412     1.000     1.000
HIP  GLU   0.25015  -177.986    79.325     1.099     4.262
HIP  GLU   0.07082   -58.291   101.078     1.826     3.457
HIP  GLU   0.03542    59.256    84.387     2.044     2.872
HIP  GLY   0.36255  -177.568   -99.757     1.283     2.345
HIP  GLY   0.18312   -58.131   -75.925     0.891     3.495
HIP  GLY   0.06204    62.888   -91.538     3.037     3.442
HIP  GLY   0.16301  -176.383    76.762     3.138     3.619
HIP  GLY   0.16704   -58.509   103.851     0.966     3.777
HIP  GLY   0.06225    59.960    86.823     4.168     3.844
HIP  HID   0.11791   -57.882   -75.450     0.814     3.493
HIP  HID   0.09802    63.080   -90.856     2.032     3.077
HIP  HID   0.29587  -178.724  -100.319     0.736     0.570
HIP  HID   0.28480  -178.616    78.830     0.613     0.727
HIP  HID   0.14344   -57.907   104.570     0.834     3.079
HIP  HID   0.05996    62.498    89.614     3.190     2.834
HIP  HIE   0.09085   -58.104   -76.290     0.675     4.042
HIP  HIE   0.29068  -178.311   -99.949     1.227     1.510
HIP  HIE   0.04779    61.288   -90.738     3.874     3.491
HIP  HIE   0.00002    92.683   -60.657     1.000     1.000
HIP  HIE   0.10442   -57.721   103.537     1.030     3.584
HIP  HIE   0.40992  -178.177    79.049     1.104     2.388
HIP  HIE   0.05631    63.289    88.851     2.483     4.022
HIP  HIE   0.00000    57.929     4.835     1.000     1.000
HIP  HIP   0.46798  -178.344   -99.192     1.024     1.288
HIP  HIP   0.03210   -57.165   -75.932     1.146     4.032
HIP  HIP   0.06219    62.089   -93.102     2.240     3.629
HIP  HIP   0.29181  -178.150    79.526     0.837     1.515
HIP  HIP   0.10983   -56.707   104.080     1.448     3.701
HIP  HIP   0.03608    60.946    86.368     2.883     3.360
HIP  ILE   0.15816  -178.378   -99.267     1.242     2.270
HIP  ILE   0.09326    63.507   -92.784     2.799     3.557
HIP  ILE   0.27425   -56.016   -72.533     2.236     2.933
HIP  ILE   0.14403  -177.982    80.128     1.288     1.570
HIP  ILE   0.21490   -57.075   105.322     1.872     4.781
HIP  ILE   0.11540    61.667    84.315     2.568     3.200
HIP  LEU   0.24729  -176.873  -100.785     3.118     4.072
HIP  LEU   0.05830    63.163   -91.126     2.566     3.132
HIP  LEU   0.21263   -57.634   -74.863     0.907     3.600
HIP  LEU   0.22839  -177.861    78.560     2.493     3.503
HIP  LEU   0.04705    62.355    89.202     2.786     3.004
HIP  LEU   0.20635   -57.343   104.349     1.394     3.772
HIP  LYS   0.31716  -177.798   -99.016     0.883     1.089
HIP  LYS   0.17505   -57.182   -75.091     1.521     3.239
HIP  LYS   0.06551    63.294   -92.368     1.700     3.704
HIP  LYS   0.25783  -177.854    79.522     0.927     1.434
HIP  LYS   0.08791   -57.186   103.870     1.600     3.521
HIP  LYS   0.09654    62.784    89.536     1.809     2.659
HIP  MET   0.32394  -178.237   -99.966     1.249     1.426
HIP  MET   0.04128    62.910   -91.849     2.817     3.241
HIP  MET   0.07784   -57.339   -74.938     1.796     3.997
HIP  MET   0.05163   -56.047   105.630     1.893     4.102
HIP  MET   0.07864    61.876    86.939     2.817     4.428
HIP  MET   0.42667  -178.256    79.427     1.007     1.545
HIP  PHE   0.06379    63.481    87.761     1.871     3.230
HIP  PHE   0.09938   -58.106   103.979     0.630     4.231
HIP  PHE   0.17009  -177.325    79.766     1.790     2.303
HIP  PHE   0.11257   -58.254   -76.911     1.085     4.280
HIP  PHE   0.47525  -178.215  -100.016     1.827     1.365
HIP  PHE   0.00006    88.158   -49.595     0.195     0.698
HIP  PHE   0.07887    62.006   -91.093     2.601     3.022
HIP  PRO   0.05109    61.432    87.548     4.574     3.573
HIP  PRO   0.00001    81.669   135.681     1.000     1.000
HIP  PRO   0.28871   -59.267   104.616     0.698     3.310
HIP  PRO   0.18096  -176.989    79.316     4.383     1.204
HIP  PRO   0.04765    60.946   -91.738     2.949     3.388
HIP  PRO   0.16577   -59.588   -74.026     1.754     2.612
HIP  PRO   0.26582  -175.840   -99.242     4.331     1.818
HIP  SER   0.14420   -57.804   103.037     0.601     3.823
HIP  SER   0.15485    61.291    85.583     2.267     3.444
HIP  SER   0.17011  -178.240    79.068     1.483     1.932
HIP  SER   0.18933  -178.036  -100.152     1.060     1.304
HIP  SER   0.12707    60.360   -94.410     2.680     3.558
HIP  SER   0.21444   -57.171   -75.194     1.463     3.758
HIP  THR   0.14862  -177.660  -107.003     1.301     9.321
HIP  THR   0.12988   -57.908   -73.262     1.656     2.990
HIP  THR   0.13926    61.071   -95.486     2.786     3.155
HIP  THR   0.26583  -177.724    77.563     1.785     6.286
HIP  THR   0.24609   -57.548   102.927     1.103     3.850
HIP  THR   0.07029    60.873    89.317     4.694     3.954
HIP  THR   0.00002    79.744   139.940     1.000     1.000
HIP  TRP   0.27745  -177.617    76.674     2.878     5.449
HIP  TRP   0.07647   -57.852   104.120     1.372     4.055
HIP  TRP   0.11607    59.014    87.324     4.853     6.218
HIP  TRP   0.34303  -178.379  -100.331     2.053     3.012
HIP  TRP   0.09606   -57.594   -75.513     1.616     4.020
HIP  TRP   0.09091    61.420   -92.063     4.422     4.464
HIP  TYR   0.30647  -178.160    79.665     1.085     1.495
HIP  TYR   0.12259   -57.685   102.811     1.407     3.749
HIP  TYR   0.03118    62.113    89.777     2.631     3.232
HIP  TYR   0.40052  -178.681   -99.877     1.316     1.052
HIP  TYR   0.08514   -57.885   -75.084     1.447     4.131
HIP  TYR   0.05409    60.657   -93.848     3.582     3.733
HIP  VAL   0.25332  -178.204  -103.393     0.980     7.069
HIP  VAL   0.21385   -56.418   -75.645     1.985     3.914
HIP  VAL   0.08234    60.869   -93.968     3.257     3.925
HIP  VAL   0.18488   -56.141   105.929     2.299     3.520
HIP  VAL   0.15921  -177.190    77.990     3.584     4.163
HIP  VAL   0.10639    62.530    87.215     2.405     4.236
ILE  ALA   0.11687    62.899    90.695     3.453     2.713
ILE  ALA   0.25920   -58.561   101.891     1.373     3.510
ILE  ALA   0.22760  -177.979    78.890     2.008     1.505
ILE  ALA   0.07740    63.040   -90.579     3.333     3.190
ILE  ALA   0.20196  -176.735  -103.734     3.492     6.364
ILE  ALA   0.11698   -58.665   -75.969     2.013     7.606
ILE  ARG   0.30847   -55.037   107.181     2.106     5.719
ILE  ARG   0.11786    62.549    87.231     2.493     3.554
ILE  ARG   0.28004  -178.330    80.758     1.052     1.594
ILE  ARG   0.12320   -56.258   -74.426     1.245     5.748
ILE  ARG   0.10890  -179.073   -99.361     0.855     3.843
ILE  ARG   0.06153    64.071   -90.038     2.409     2.812
ILE  ASN   0.15457   -58.597   -79.647     0.860     2.407
ILE  ASN   0.11074    64.333   -88.449     2.133     1.085
ILE  ASN   0.27316  -178.580  -100.161     1.488     1.516
ILE  ASN   0.07215    63.633    90.509     3.982     3.903
ILE  ASN   0.25626   -58.165    99.979     0.876     2.259
ILE  ASN   0.13312  -178.375    78.195     2.376     2.572
ILE  ASP   0.15890  -176.726    78.622     3.018     3.372
ILE  ASP   0.22183    62.994    90.040     2.833     3.189
ILE  ASP   0.19294   -57.187   102.155     2.582     4.712
ILE  ASP   0.12738  -176.217  -102.285     2.528     4.140
ILE  ASP   0.12293   -55.840   -71.528     1.334     6.352
ILE  ASP   0.17602    63.022   -89.798     3.181     2.483
ILE  CYS   0.15035    64.831    92.131     4.286     2.365
ILE  CYS   0.13238  -176.951    75.348     3.723     6.417
ILE  CYS   0.18167   -57.940   101.633     2.022     5.742
ILE  CYS   0.12747    62.309   -90.028     4.072     3.133
ILE  CYS   0.24698  -177.645  -101.757     3.357     4.543
ILE  CYS   0.16115   -57.517   -74.899     2.468     7.875
ILE  GLN   0.15529   -56.911   102.232     1.947     4.156
ILE  GLN   0.11499    63.595    91.128     2.268     1.748
ILE  GLN   0.36931  -178.443    80.054     1.164     1.309
ILE  GLN   0.11670   -57.067   -74.640     2.115     6.806
ILE  GLN   0.09349    64.113   -88.987     1.885     1.068
ILE  GLN   0.15023  -178.722   -99.970     1.292     1.447
ILE  GLU   0.21038  -177.715  -101.892     1.966     5.478
ILE  GLU   0.13867   -56.347   -74.724     1.398     5.091
ILE  GLU   0.19142    62.573   -90.332     2.588     3.196
ILE  GLU   0.17694  -177.241    76.729     2.396     5.319
ILE  GLU   0.19813    62.741    89.745     2.759     2.574
ILE  GLU   0.08446   -57.240   102.252     1.305     5.744
ILE  GLY   0.03919    60.221    89.443     5.581     3.916
ILE  GLY   0.17286  -173.926    75.657     3.587     3.947
ILE  GLY   0.22191   -58.033   104.641     1.371     6.306
ILE  GLY   0.13569    62.931   -89.298     4.413     2.559
ILE  GLY   0.18732  -176.099  -105.248     3.537     5.769
ILE  GLY   0.24303   -59.162   -78.592     0.968     3.054
ILE  HID   0.16790   -58.289   -77.024     0.707     3.839
ILE  HID   0.08964    63.989   -90.624     2.502     3.671
ILE  HID   0.14247  -178.643  -100.083     0.919     0.858
ILE  HID   0.18155   -57.184   104.537     1.860     4.584
ILE  HID   0.13292    63.444    88.481     2.079     3.246
ILE  HID   0.28551  -178.079    77.493     0.846     5.255
ILE  HIE   0.21070   -58.498   -80.581     1.021     1.246
ILE  HIE   0.13765    63.456   -88.839     2.284     0.900
ILE  HIE   0.23733  -178.272  -100.369     0.905     0.676
ILE  HIE   0.04938    64.684    92.158     2.133     1.382
ILE  HIE   0.24545  -176.914    75.952     3.613     5.448
ILE  HIE   0.11949   -58.646   100.173     0.581     2.796
ILE  HIP   0.15816  -178.378   -99.267     1.242     2.270
ILE  HIP   0.09326    63.507   -92.784     2.799     3.557
ILE  HIP   0.27425   -56.016   -72.533     2.236     2.933
ILE  HIP   0.14403  -177.982    80.128     1.288     1.570
ILE  HIP   0.21490   -57.075   105.322     1.872     4.781
ILE  HIP   0.11540    61.667    84.315     2.568     3.200
ILE  ILE   0.10323   -57.769   101.863     1.544     7.817
ILE  ILE   0.31867  -178.514    81.475     0.863     0.908
ILE  ILE   0.06179    64.895    91.034     2.451     3.371
ILE  ILE   0.11446   -56.719   -69.231     1.583     8.282
ILE  ILE   0.09975    64.406   -88.727     1.741     1.844
ILE  ILE   0.30210  -178.685   -97.776     0.973     1.194
ILE  LEU   0.15307   -57.675   -76.108     1.687     7.473
ILE  LEU   0.14076    63.955   -89.477     2.858     2.477
ILE  LEU   0.18384  -177.865   -99.594     2.310     3.143
ILE  LEU   0.17198  -177.182    77.799     3.386     4.783
ILE  LEU   0.14340    61.103    88.212     3.650     3.806
ILE  LEU   0.20695   -57.133   101.723     1.695     3.818
ILE  LYS   0.08942   -57.644   -76.531     1.084     4.454
ILE  LYS   0.10892    62.908   -90.022     1.754     1.652
ILE  LYS   0.32938  -178.126   -99.230     1.615     1.768
ILE  LYS   0.20097   -57.845   100.723     1.070     2.219
ILE  LYS   0.07632    63.461    90.167     2.141     2.431
ILE  LYS   0.19498  -178.944    79.346     0.915     0.997
ILE  MET   0.14315   -58.388    99.682     1.146     2.216
ILE  MET   0.07975    64.384    91.875     1.804     1.363
ILE  MET   0.33528  -178.301    80.358     0.900     1.267
ILE  MET   0.11555   -57.747   -78.573     1.302     3.972
ILE  MET   0.24575  -178.396   -98.909     0.812     1.168
ILE  MET   0.08053    64.934   -88.842     1.666     1.374
ILE  PHE   0.12951   -58.553   100.460     1.863     5.896
ILE  PHE   0.24677  -176.870    77.054     3.641     4.883
ILE  PHE   0.12288    63.528    91.589     2.285     1.989
ILE  PHE   0.17679   -58.234   -77.438     1.165     5.713
ILE  PHE   0.24974  -177.362  -101.096     3.187     3.080
ILE  PHE   0.07431    63.442   -89.228     2.129     1.957
ILE  PRO   0.15342    61.802   -91.379     4.814     4.054
ILE  PRO   0.20233  -174.028  -100.617     4.665     3.828
ILE  PRO   0.23310   -59.449   -75.622     2.995     4.302
ILE  PRO   0.11496    61.193    89.436     3.981     3.802
ILE  PRO   0.10224  -177.164    79.433     3.774     2.682
ILE  PRO   0.19397   -58.912   107.865     3.509     8.381
ILE  SER   0.10426    64.190    91.641     2.140     1.788
ILE  SER   0.21234  -177.852    78.149     1.948     2.742
ILE  SER   0.16882   -58.121   103.672     0.939     4.941
ILE  SER   0.19220   -58.334   -76.658     1.624     6.635
ILE  SER   0.04477    63.855   -89.224     2.185     2.306
ILE  SER   0.27761  -178.311  -100.521     0.812     2.574
ILE  THR   0.31024  -176.690    66.424     2.809     6.860
ILE  THR   0.10751   -57.522   103.785     2.733     7.636
ILE  THR   0.09050    65.124    92.401     4.606     3.329
ILE  THR   0.14178   -59.127   -77.571     4.033     4.175
ILE  THR   0.29450  -178.505  -106.194     1.221     8.646
ILE  THR   0.05547    65.077   -87.277     2.934     2.067
ILE  TRP   0.08292   -57.058   -76.098     1.815     5.439
ILE  TRP   0.18114    63.050   -87.865     3.469     3.108
ILE  TRP   0.19950  -178.096  -100.620     3.041     3.489
ILE  TRP   0.00000  -176.035  -147.533     1.000     1.000
ILE  TRP   0.04451   -56.628   100.970     2.771     4.057
ILE  TRP   0.18982    64.716    92.858     2.952     2.842
ILE  TRP   0.30211  -178.280    78.574     2.020     2.120
ILE  TYR   0.10542   -57.679   -76.414     2.168     5.469
ILE  TYR   0.07732    64.730   -89.072     2.718     2.224
ILE  TYR   0.28887  -177.451  -101.204     3.058     2.939
ILE  TYR   0.10242   -58.288   100.960     1.775     5.257
ILE  TYR   0.28214  -176.297    77.406     3.711     3.765
ILE  TYR   0.14383    63.103    91.341     2.633     1.676
ILE  VAL   0.12031   -58.060   105.775     1.718    10.561
ILE  VAL   0.06595    64.801    91.459     2.728     2.720
ILE  VAL   0.19000  -177.355    79.216     2.599     3.785
ILE  VAL   0.20589   -57.354   -71.024     1.562     8.997
ILE  VAL   0.11939    65.155   -89.294     3.893     3.355
ILE  VAL   0.29846  -177.615  -102.023     2.763     6.204
LEU  ALA   0.06739    58.575   -92.174     2.949     1.623
LEU  ALA   0.19813  -178.124  -100.106     1.697     1.543
LEU  ALA   0.11921   -58.956   -77.360     2.165     4.379
LEU  ALA   0.19082    63.383    90.741     2.527     2.316
LEU  ALA   0.16295   -59.370   100.358     2.035     3.346
LEU  ALA   0.26150  -178.047    77.987     0.715     4.653
LEU  ARG   0.11576   -58.033   -77.745     1.009     4.113
LEU  ARG   0.12793    64.275   -90.568     1.728     2.664
LEU  ARG   0.20599  -178.254   -99.261     0.915     1.825
LEU  ARG   0.15184   -58.433   102.231     0.659     3.598
LEU  ARG   0.14938    64.199    90.983     1.512     1.869
LEU  ARG   0.24911  -177.727    79.370     1.782     2.563
LEU  ASN   0.21980  -178.560    77.954     1.582     3.747
LEU  ASN   0.15509   -57.341   101.575     1.462     3.059
LEU  ASN   0.11171    62.867    90.191     2.964     2.932
LEU  ASN   0.17492  -177.928  -101.130     2.781     2.866
LEU  ASN   0.17170   -57.217   -76.657     1.437     3.246
LEU  ASN   0.16678    60.659   -92.355     3.355     3.101
LEU  ASP   0.12511    62.616    90.417     3.421     2.247
LEU  ASP   0.14846   -58.735   101.583     1.112     3.743
LEU  ASP   0.16241  -176.736    76.900     3.181     5.470
LEU  ASP   0.12945    63.388   -89.763     3.603     2.600
LEU  ASP   0.27670  -175.867  -104.535     2.925     6.121
LEU  ASP   0.15787   -58.365   -79.044     1.889     2.992
LEU  CYS   0.17793    61.686    89.572     3.768     3.382
LEU  CYS   0.22486   -57.867   102.137     2.624     3.493
LEU  CYS   0.16107  -175.565    75.813     4.217     5.568
LEU  CYS   0.14393    61.400   -90.169     4.104     2.403
LEU  CYS   0.15205  -177.667  -101.048     2.800     3.312
LEU  CYS   0.14015   -58.339   -77.398     1.183     3.180
LEU  GLN   0.15118  -177.970    79.017     1.903     2.895
LEU  GLN   0.14310    62.517    89.336     2.903     2.993
LEU  GLN   0.11233   -57.959   101.964     1.164     3.633
LEU  GLN   0.20274   -58.049   -76.472     1.216     3.289
LEU  GLN   0.11482    63.053   -90.769     3.233     2.643
LEU  GLN   0.27583  -178.192   -99.223     1.081     1.563
LEU  GLU   0.09609    61.744    89.671     3.770     3.022
LEU  GLU   0.17264  -177.455    77.562     2.381     4.412
LEU  GLU   0.22381   -57.512   102.223     1.685     3.213
LEU  GLU   0.19993  -177.857  -101.883     1.214     4.957
LEU  GLU   0.14238    64.205   -89.453     3.088     2.728
LEU  GLU   0.16515   -57.989   -78.115     1.577     4.341
LEU  GLY   0.08024    63.015   -91.584     3.283     3.907
LEU  GLY   0.20998   -58.086   -75.012     1.863     2.985
LEU  GLY   0.19090  -174.525  -103.803     3.309     4.021
LEU  GLY   0.09122    63.783    88.541     2.417     4.408
LEU  GLY   0.24353  -177.118    78.495     2.133     2.342
LEU  GLY   0.18414   -58.396   103.313     1.593     3.800
LEU  HID   0.15080    63.698   -90.396     2.616     3.167
LEU  HID   0.24937  -177.335  -101.128     2.905     3.097
LEU  HID   0.15064   -57.916   -77.722     1.078     2.608
LEU  HID   0.06014    62.452    89.925     2.663     2.884
LEU  HID   0.29089  -177.657    77.892     2.629     3.720
LEU  HID   0.09817   -58.347   101.575     0.886     3.625
LEU  HIE   0.17244    64.353   -89.009     2.242     2.647
LEU  HIE   0.07919   -58.658   -78.048     2.367     3.653
LEU  HIE   0.27437  -177.782  -100.851     2.427     2.727
LEU  HIE   0.13688   -58.525   100.715     0.857     2.439
LEU  HIE   0.24891  -177.342    77.311     2.796     4.067
LEU  HIE   0.08820    63.584    91.215     2.252     1.129
LEU  HIP   0.24729  -176.873  -100.785     3.118     4.072
LEU  HIP   0.05830    63.163   -91.126     2.566     3.132
LEU  HIP   0.21263   -57.634   -74.863     0.907     3.600
LEU  HIP   0.22839  -177.861    78.560     2.493     3.503
LEU  HIP   0.04705    62.355    89.202     2.786     3.004
LEU  HIP   0.20635   -57.343   104.349     1.394     3.772
LEU  ILE   0.15307   -57.675   -76.108     1.687     7.473
LEU  ILE   0.14076    63.955   -89.477     2.858     2.477
LEU  ILE   0.18384  -177.865   -99.594     2.310     3.143
LEU  ILE   0.17198  -177.182    77.799     3.386     4.783
LEU  ILE   0.14340    61.103    88.212     3.650     3.806
LEU  ILE   0.20695   -57.133   101.723     1.695     3.818
LEU  LEU   0.12074   -58.057   103.086     1.707     4.090
LEU  LEU   0.21886    63.180    89.169     2.700     3.422
LEU  LEU   0.13587  -177.420    77.786     2.133     4.687
LEU  LEU   0.10534    63.431   -91.401     2.042     4.107
LEU  LEU   0.23014   -57.188   -76.849     2.077     3.515
LEU  LEU   0.18904  -177.038  -100.412     2.925     4.079
LEU  LYS   0.21795   -58.502   103.219     0.545     4.899
LEU  LYS   0.07072    62.933    90.152     2.054     2.964
LEU  LYS   0.19684  -177.462    78.859     2.301     2.939
LEU  LYS   0.13681   -58.681   -77.342     0.457     3.232
LEU  LYS   0.12981    64.369   -90.028     2.345     2.863
LEU  LYS   0.24787  -178.478   -99.481     0.887     0.787
LEU  MET   0.13593    62.439    90.038     3.106     2.907
LEU  MET   0.13904   -58.441    99.596     0.977     1.792
LEU  MET   0.23155  -178.237    79.852     1.318     2.550
LEU  MET   0.09909   -56.908   -76.364     2.151     3.681
LEU  MET   0.05392    61.712   -91.191     3.754     3.355
LEU  MET   0.34046  -178.198   -99.913     1.498     2.059
LEU  PHE   0.06968   -58.622   -78.566     1.369     3.123
LEU  PHE   0.06698    64.927   -88.491     2.987     2.534
LEU  PHE   0.32739  -177.899  -100.267     1.575     2.916
LEU  PHE   0.10196   -58.417   100.936     1.341     3.005
LEU  PHE   0.09879    62.509    90.355     2.419     2.307
LEU  PHE   0.33519  -177.486    77.438     2.972     3.981
LEU  PRO   0.11263    61.551   -91.500     4.348     3.690
LEU  PRO   0.24948   -60.206   -75.970     2.792     3.592
LEU  PRO   0.11905  -173.348   -99.811     5.123     3.773
LEU  PRO   0.10279    59.084    88.664     4.383     3.662
LEU  PRO   0.24445  -174.138    73.503     4.497     6.654
LEU  PRO   0.17158   -58.193   104.379     3.949     3.983
LEU  SER   0.29552  -178.358    78.387     1.336     2.217
LEU  SER   0.14337   -58.220   102.158     2.757     3.413
LEU  SER   0.09058    62.858    90.873     4.537     3.892
LEU  SER   0.12649    62.393   -90.113     4.446     2.705
LEU  SER   0.21412  -176.038  -105.421     3.850     6.435
LEU  SER   0.12993   -57.091   -76.692     2.384     3.536
LEU  THR   0.15677  -178.406    78.923     1.075     1.550
LEU  THR   0.18838   -57.294   104.648     2.857     4.023
LEU  THR   0.17128    62.769    88.509     3.078     4.414
LEU  THR   0.14214  -176.219  -102.806     3.275     4.188
LEU  THR   0.12324   -56.707   -74.807     3.425     4.633
LEU  THR   0.21819    60.649   -92.828     2.934     3.420
LEU  TRP   0.14748    64.804   -88.819     2.634     3.859
LEU  TRP   0.08620   -57.593   -75.425     1.670     3.949
LEU  TRP   0.29069  -177.530  -101.484     2.214     3.247
LEU  TRP   0.24397  -177.098    76.311     2.254     4.654
LEU  TRP   0.09385    62.170    89.306     3.358     4.511
LEU  TRP   0.13780   -56.964   102.724     1.983     4.517
LEU  TYR   0.14243    62.334    91.094     2.364     2.107
LEU  TYR   0.18819  -178.327    77.538     2.098     4.555
LEU  TYR   0.13681   -58.319   100.939     1.463     3.526
LEU  TYR   0.26223  -175.847  -102.378     4.198     4.109
LEU  TYR   0.20055   -57.684   -78.491     2.216     4.605
LEU  TYR   0.06978    61.515   -90.724     3.596     2.775
LEU  VAL   0.15054    63.731    91.420     2.405     1.261
LEU  VAL   0.15146  -177.201    77.589     2.876     4.707
LEU  VAL   0.15407   -57.788   108.041     1.524    10.244
LEU  VAL   0.08609    63.841   -90.177     2.373     2.847
LEU  VAL   0.24603  -176.766  -101.443     2.683     5.322
LEU  VAL   0.21181   -57.810   -78.550     1.742     3.606
LYS  ALA   0.39013  -178.051  -100.061     1.805     1.985
LYS  ALA   0.07276    63.190   -91.600     2.654     3.659
LYS  ALA   0.12027   -58.456   -78.418     0.858     2.900
LYS  ALA   0.26654  -177.897    79.345     0.721     0.710
LYS  ALA   0.09331    62.522    89.743     2.207     2.716
LYS  ALA   0.05699   -57.602   105.312     1.430     8.449
LYS  ARG   0.15779   -58.096   -75.401     0.363     4.035
LYS  ARG   0.06785    64.470   -90.579     3.346     2.394
LYS  ARG   0.21613  -178.857  -100.290     1.253     1.386
LYS  ARG   0.14124   -57.495   104.986     0.861     3.870
LYS  ARG   0.08834    62.927    89.563     3.428     2.340
LYS  ARG   0.32865  -178.568    78.591     1.019     1.182
LYS  ASN   0.18446  -178.837  -100.045     0.867     0.761
LYS  ASN   0.16549    63.359   -91.970     2.351     2.740
LYS  ASN   0.07563   -56.886   -75.873     1.078     4.257
LYS  ASN   0.10769   -56.995   102.359     0.949     3.680
LYS  ASN   0.27340  -178.801    78.988     0.911     0.988
LYS  ASN   0.19333    62.395    88.752     3.013     2.980
LYS  ASP   0.20005   -58.290   101.462     0.792     3.067
LYS  ASP   0.18394  -177.840    80.035     0.963     0.957
LYS  ASP   0.15857    63.634    89.632     2.838     1.892
LYS  ASP   0.09332   -58.385   -78.032     0.577     3.436
LYS  ASP   0.15504  -177.427   -99.782     1.023     0.637
LYS  ASP   0.20908    63.855   -90.083     2.586     2.426
LYS  CYS   0.20595   -58.174   102.381     0.752     3.442
LYS  CYS   0.11688    63.896    90.742     4.111     3.114
LYS  CYS   0.15526  -178.303    77.930     1.060     6.149
LYS  CYS   0.12487   -57.585   -76.947     1.867     3.371
LYS  CYS   0.06833    63.577   -90.399     2.428     2.880
LYS  CYS   0.32872  -177.062  -100.905     3.685     3.248
LYS  GLN   0.22267  -177.903   -99.749     1.016     0.717
LYS  GLN   0.11775    62.368   -90.546     2.424     2.272
LYS  GLN   0.08064   -58.033   -78.997     0.991     2.298
LYS  GLN   0.11941   -57.500   101.595     1.386     3.212
LYS  GLN   0.07693    61.427    89.506     2.977     2.317
LYS  GLN   0.38260  -178.678    79.114     0.676     0.799
LYS  GLU   0.13741   -58.629   101.807     0.550     3.071
LYS  GLU   0.25599  -177.707    79.794     0.648     1.096
LYS  GLU   0.06416    61.034    87.555     3.090     2.863
LYS  GLU   0.16873   -57.775   -76.755     1.783     3.370
LYS  GLU   0.05844    63.599   -89.791     0.965     1.972
LYS  GLU   0.31527  -177.905  -100.471     0.827     4.285
LYS  GLY   0.05602    62.764    88.423     2.463     2.441
LYS  GLY   0.27525  -176.804    77.270     1.311     1.189
LYS  GLY   0.15404   -58.666   101.914     0.736     2.820
LYS  GLY   0.08783    62.622   -91.259     4.447     3.215
LYS  GLY   0.24893  -176.864  -100.796     2.075     2.251
LYS  GLY   0.17794   -58.404   -77.723     0.920     2.896
LYS  HID   0.12444   -58.113   103.325     0.479     3.463
LYS  HID   0.06181    63.830    90.897     1.216     1.744
LYS  HID   0.34261  -177.941    78.659     1.994     2.161
LYS  HID   0.09886   -58.159   -76.277     0.385     3.482
LYS  HID   0.06929    62.665   -90.771     2.761     2.984
LYS  HID   0.30299  -178.178  -100.087     1.367     1.289
LYS  HIE   0.08446   -57.484   102.739     1.348     5.514
LYS  HIE   0.08703    61.134    89.473     4.000     3.166
LYS  HIE   0.43864  -178.321    79.195     0.923     0.931
LYS  HIE   0.06308   -57.063   -77.012     1.371     3.738
LYS  HIE   0.08717    64.223   -88.249     3.272     2.988
LYS  HIE   0.23962  -178.576  -100.499     0.687     2.570
LYS  HIP   0.31716  -177.798   -99.016     0.883     1.089
LYS  HIP   0.17505   -57.182   -75.091     1.521     3.239
LYS  HIP   0.06551    63.294   -92.368     1.700     3.704
LYS  HIP   0.25783  -177.854    79.522     0.927     1.434
LYS  HIP   0.08791   -57.186   103.870     1.600     3.521
LYS  HIP   0.09654    62.784    89.536     1.809     2.659
LYS  ILE   0.08942   -57.644   -76.531     1.084     4.454
LYS  ILE   0.10892    62.908   -90.022     1.754     1.652
LYS  ILE   0.32938  -178.126   -99.230     1.615     1.768
LYS  ILE   0.20097   -57.845   100.723     1.070     2.219
LYS  ILE   0.07632    63.461    90.167     2.141     2.431
LYS  ILE   0.19498  -178.944    79.346     0.915     0.997
LYS  LEU   0.21795   -58.502   103.219     0.545     4.899
LYS  LEU   0.07072    62.933    90.152     2.054     2.964
LYS  LEU   0.19684  -177.462    78.859     2.301     2.939
LYS  LEU   0.13681   -58.681   -77.342     0.457     3.232
LYS  LEU   0.12981    64.369   -90.028     2.345     2.863
LYS  LEU   0.24787  -178.478   -99.481     0.887     0.787
LYS  LYS   0.18161   -58.083   -75.959     0.319     3.281
LYS  LYS   0.13712  -177.341   -99.576     0.417     0.334
LYS  LYS   0.05456    62.429   -91.901     2.171     3.193
LYS  LYS   0.13115   -58.151   103.081     0.285     3.570
LYS  LYS   0.47521  -177.851    79.178     0.743     0.680
LYS  LYS   0.02035    62.553    87.335     0.971     2.996
LYS  MET   0.08963   -58.387   -78.777     0.672     3.204
LYS  MET   0.02745    63.391   -89.516     1.578     1.661
LYS  MET   0.34136  -178.318   -99.552     0.769     0.896
LYS  MET   0.06878   -58.184   101.053     1.065     3.071
LYS  MET   0.41822  -178.160    79.614     0.613     1.630
LYS  MET   0.05456    64.550    91.586     1.612     1.784
LYS  PHE   0.12733   -58.811   -79.621     1.511     3.128
LYS  PHE   0.09742    61.913   -89.856     2.388     1.816
LYS  PHE   0.26356  -177.496  -100.792     2.972     2.859
LYS  PHE   0.06879   -58.812    99.696     0.703     2.188
LYS  PHE   0.37282  -178.624    78.625     1.161     2.554
LYS  PHE   0.07008    64.751    91.900     3.837     4.334
LYS  PRO   0.12659    60.771   -92.130     4.409     2.965
LYS  PRO   0.14226   -59.013   -74.060     1.524     4.673
LYS  PRO   0.28720  -176.010  -100.085     3.858     0.885
LYS  PRO   0.09146    64.684    88.160     4.422     2.785
LYS  PRO   0.24435   -58.969   104.358     1.279     4.101
LYS  PRO   0.10815  -174.977    78.218     4.090     4.301
LYS  SER   0.28889  -178.370  -100.659     1.542     1.652
LYS  SER   0.10602    61.677   -90.920     3.691     2.589
LYS  SER   0.09421   -57.634   -77.556     1.179     3.800
LYS  SER   0.22687   -57.108   103.538     1.665     3.915
LYS  SER   0.07196    59.711    89.160     4.692     2.210
LYS  SER   0.21205  -178.442    79.408     0.789     1.176
LYS  THR   0.11864   -58.383   102.468     1.124     3.724
LYS  THR   0.10508    64.014    90.890     4.049     4.239
LYS  THR   0.30034  -178.000    78.867     1.670     2.154
LYS  THR   0.09420   -58.145   -77.725     2.044     3.695
LYS  THR   0.05815    64.347   -90.619     2.397     3.483
LYS  THR   0.32360  -177.991   -99.969     2.373     1.903
LYS  TRP   0.08797   -58.081   -77.990     1.810     3.458
LYS  TRP   0.08879    62.356   -89.155     5.253     3.036
LYS  TRP   0.24558  -178.350  -100.378     1.702     2.415
LYS  TRP   0.03864   -58.944   104.459     1.112     2.769
LYS  TRP   0.08803    64.130    93.235     4.043     3.315
LYS  TRP   0.45100  -178.958    78.072     1.533     1.374
LYS  TYR   0.32238  -178.649    78.619     1.616     1.900
LYS  TYR   0.08246   -57.753   100.822     1.227     2.348
LYS  TYR   0.09110    61.307    90.797     2.815     2.830
LYS  TYR   0.08348   -58.257   -77.639     1.586     4.488
LYS  TYR   0.09514    63.701   -88.814     2.371     2.468
LYS  TYR   0.32543  -178.172  -100.111     2.228     1.739
LYS  VAL   0.12677   -58.137   -77.710     0.953     5.547
LYS  VAL   0.33785  -177.841   -99.134     1.581     1.615
LYS  VAL   0.11507    62.503   -92.364     3.434     3.886
LYS  VAL   0.10163   -58.146   103.944     1.160     6.840
LYS  VAL   0.26994  -177.891    79.931     1.108     2.445
LYS  VAL   0.04874    62.457    88.868     2.617     3.498
MET  ALA   0.32885  -178.495  -100.717     0.703     2.934
MET  ALA   0.07361   -58.387   -77.018     1.077     4.286
MET  ALA   0.09769    63.420   -89.452     2.491     1.456
MET  ALA   0.30955  -178.105    78.027     1.322     3.791
MET  ALA   0.12078   -58.684   100.885     1.283     3.466
MET  ALA   0.06953    63.166    90.066     2.475     3.006
MET  ARG   0.04772   -57.546   -76.585     1.794     4.409
MET  ARG   0.08861    62.909   -90.133     1.988     1.790
MET  ARG   0.43188  -178.413   -99.205     0.747     0.960
MET  ARG   0.08129   -57.534   102.831     1.573     5.387
MET  ARG   0.04474    64.180    90.958     2.934     1.844
MET  ARG   0.30575  -178.204    80.204     0.783     1.372
MET  ASN   0.06071   -58.023   -79.451     0.815     3.152
MET  ASN   0.28681  -178.720  -100.356     0.701     1.984
MET  ASN   0.11879    63.315   -89.996     2.906     3.561
MET  ASN   0.07948   -58.069   101.436     0.862     3.949
MET  ASN   0.33702  -178.784    78.553     1.053     1.532
MET  ASN   0.11719    63.381    90.292     2.095     2.865
MET  ASP   0.13094    63.418    89.979     3.018     3.084
MET  ASP   0.21532  -178.398    78.560     0.888     2.178
MET  ASP   0.11295   -58.918    98.935     1.147     2.709
MET  ASP   0.16685    63.574   -90.046     2.560     2.964
MET  ASP   0.27668  -177.917   -99.698     1.072     1.068
MET  ASP   0.09726   -57.260   -77.711     1.945     3.446
MET  CYS   0.28800  -178.464  -100.003     1.196     1.209
MET  CYS   0.06427    60.790   -90.794     4.034     2.751
MET  CYS   0.16463   -58.396   -79.362     1.091     2.930
MET  CYS   0.16053    60.834    89.512     4.028     3.013
MET  CYS   0.17384  -177.388    77.749     3.489     2.831
MET  CYS   0.14874   -58.916    99.218     1.603     2.672
MET  GLN   0.14343   -58.026   100.311     1.313     2.764
MET  GLN   0.32408  -178.541    79.528     0.876     1.034
MET  GLN   0.16004    62.884    88.171     2.481     3.748
MET  GLN   0.23994  -178.328   -99.613     0.603     0.653
MET  GLN   0.04806   -57.551   -77.359     1.871     4.009
MET  GLN   0.08445    62.549   -92.819     3.037     3.173
MET  GLU   0.21092  -178.436  -100.856     1.412     2.394
MET  GLU   0.12570   -57.298   -76.788     1.626     4.191
MET  GLU   0.17143    62.545   -91.595     4.308     4.196
MET  GLU   0.25493  -177.667    76.944     2.611     4.685
MET  GLU   0.12024    62.788    89.009     2.977     3.662
MET  GLU   0.11677   -57.754   102.246     1.697     5.137
MET  GLY   0.27642  -177.274    77.536     1.739     1.796
MET  GLY   0.11513   -58.383   100.355     1.327     1.859
MET  GLY   0.04891    63.230    90.897     4.040     2.238
MET  GLY   0.08690    63.170   -89.685     2.684     1.599
MET  GLY   0.39984  -176.952  -101.370     1.821     2.589
MET  GLY   0.07280   -58.987   -79.243     0.909     2.045
MET  HID   0.04980    63.644    89.778     1.596     2.840
MET  HID   0.03377   -57.757   103.021     1.421     3.500
MET  HID   0.37937  -178.437    79.001     0.765     0.764
MET  HID   0.10741   -58.282   -77.151     0.896     3.579
MET  HID   0.35924  -178.291   -99.779     0.853     0.890
MET  HID   0.07042    63.600   -91.165     2.658     3.470
MET  HIE   0.01455   -58.532   100.374     1.337     5.558
MET  HIE   0.05631    61.774    90.066     4.392     3.886
MET  HIE   0.45492  -178.291    78.614     1.412     2.677
MET  HIE   0.03467   -58.270   -78.996     1.645     2.554
MET  HIE   0.38057  -178.444   -99.911     0.655     0.821
MET  HIE   0.05897    61.496   -90.176     4.704     4.009
MET  HIP   0.32394  -178.237   -99.966     1.249     1.426
MET  HIP   0.04128    62.910   -91.849     2.817     3.241
MET  HIP   0.07784   -57.339   -74.938     1.796     3.997
MET  HIP   0.05163   -56.047   105.630     1.893     4.102
MET  HIP   0.07864    61.876    86.939     2.817     4.428
MET  HIP   0.42667  -178.256    79.427     1.007     1.545
MET  ILE   0.14315   -58.388    99.682     1.146     2.216
MET  ILE   0.07975    64.384    91.875     1.804     1.363
MET  ILE   0.33528  -178.301    80.358     0.900     1.267
MET  ILE   0.11555   -57.747   -78.573     1.302     3.972
MET  ILE   0.24575  -178.396   -98.909     0.812     1.168
MET  ILE   0.08053    64.934   -88.842     1.666     1.374
MET  LEU   0.13593    62.439    90.038     3.106     2.907
MET  LEU   0.13904   -58.441    99.596     0.977     1.792
MET  LEU   0.23155  -178.237    79.852     1.318     2.550
MET  LEU   0.09909   -56.908   -76.364     2.151     3.681
MET  LEU   0.05392    61.712   -91.191     3.754     3.355
MET  LEU   0.34046  -178.198   -99.913     1.498     2.059
MET  LYS   0.08963   -58.387   -78.777     0.672     3.204
MET  LYS   0.02745    63.391   -89.516     1.578     1.661
MET  LYS   0.34136  -178.318   -99.552     0.769     0.896
MET  LYS   0.06878   -58.184   101.053     1.065     3.071
MET  LYS   0.41822  -178.160    79.614     0.613     1.630
MET  LYS   0.05456    64.550    91.586     1.612     1.784
MET  MET   0.04808   -57.679   -75.447     1.337     4.305
MET  MET   0.32006  -178.102   -99.336     1.169     1.386
MET  MET   0.03671    64.152   -90.380     2.013     2.287
MET  MET   0.04820   -56.713   104.021     1.053     2.649
MET  MET   0.49806  -178.435    79.397     0.702     1.136
MET  MET   0.04889    63.577    88.731     1.274     4.311
MET  PHE   0.07467   -58.277    99.935     1.141     2.802
MET  PHE   0.07029    62.034    89.767     5.184     4.690
MET  PHE   0.38591  -178.613    79.194     0.778     0.679
MET  PHE   0.04204   -58.449   -78.738     1.259     2.873
MET  PHE   0.37490  -178.667   -99.826     0.725     1.063
MET  PHE   0.05219    63.848   -89.704     2.004     2.000
MET  PRO   0.05890    60.042    89.564     3.969     3.133
MET  PRO   0.26106  -177.392    78.632     2.822     3.613
MET  PRO   0.29984   -58.710   104.222     2.512     3.567
MET  PRO   0.03309    60.501   -90.619     3.846     3.102
MET  PRO   0.16699   -61.128   -78.035     2.846     4.058
MET  PRO   0.18011  -176.094  -102.050     4.096     6.461
MET  SER   0.06847    62.278   -90.061     3.169     2.020
MET  SER   0.29011  -178.070  -100.314     1.159     2.277
MET  SER   0.10821   -58.333   -79.223     0.772     2.870
MET  SER   0.38379  -178.220    78.212     1.655     2.408
MET  SER   0.08700    63.340    91.428     2.794     1.042
MET  SER   0.06242   -58.554   100.014     0.551     1.992
MET  THR   0.20978  -177.660    74.642     2.578     7.218
MET  THR   0.19188   -57.599   101.599     2.428     3.034
MET  THR   0.06610    64.125    91.940     4.360     3.187
MET  THR   0.15583   -57.890   -78.781     2.419     3.421
MET  THR   0.28776  -178.655  -104.347     0.845     8.075
MET  THR   0.08865    64.380   -88.879     3.466     3.533
MET  TRP   0.09509   -57.107   -76.805     2.138     4.774
MET  TRP   0.47444  -178.633  -101.082     2.052     2.490
MET  TRP   0.09326    63.347   -88.552     2.420     2.852
MET  TRP   0.02796   -57.984   102.215     1.588     3.880
MET  TRP   0.07262    63.665    90.846     3.513     4.393
MET  TRP   0.23662  -178.327    77.936     2.522     2.054
MET  TYR   0.36503  -178.209   -99.790     1.557     1.178
MET  TYR   0.04549   -57.184   -75.601     2.112     4.349
MET  TYR   0.09990    60.091   -92.255     4.828     3.126
MET  TYR   0.34029  -178.648    79.185     1.179     0.907
MET  TYR   0.05152   -57.884   100.992     1.670     3.690
MET  TYR   0.09777    61.194    88.707     3.873     4.063
MET  VAL   0.06562   -58.665   -77.280     1.152     5.333
MET  VAL   0.08195    62.776   -91.026     2.280     2.922
MET  VAL   0.30822  -178.131   -99.522     0.682     0.707
MET  VAL   0.10740   -58.490   100.925     1.909     5.381
MET  VAL   0.36299  -177.874    80.165     0.728     1.250
MET  VAL   0.07381    64.450    91.011     2.877     2.619
PHE  ALA   0.12773    60.925    90.452     3.384     1.877
PHE  ALA   0.00001    79.825   132.468     1.000     1.000
PHE  ALA   0.15264  -177.998    78.797     2.205     1.336
PHE  ALA   0.18286   -58.896   101.006     0.584     3.339
PHE  ALA   0.17987    63.036   -89.542     2.884     2.032
PHE  ALA   0.27370  -178.034  -100.578     2.365     1.985
PHE  ALA   0.08319   -58.739   -78.905     2.288     3.541
PHE  ARG   0.05380   -58.441   104.922     0.520     2.912
PHE  ARG   0.32388  -178.172    79.321     0.908     1.026
PHE  ARG   0.06434    63.582    90.895     1.937     1.739
PHE  ARG   0.08426   -57.780   -78.429     1.693     2.660
PHE  ARG   0.06010    65.013   -88.723     3.820     4.551
PHE  ARG   0.41361  -178.690   -99.717     0.909     0.999
PHE  ASN   0.17037  -178.294    78.792     2.310     1.381
PHE  ASN   0.15850   -58.862   101.179     1.238     4.283
PHE  ASN   0.09730    61.757    89.011     4.091     4.160
PHE  ASN   0.20624    61.987   -93.146     2.854     4.061
PHE  ASN   0.00000    80.304   -52.559     1.000     1.000
PHE  ASN   0.08024   -58.561   -79.672     1.131     2.906
PHE  ASN   0.28735  -178.316  -100.569     2.248     1.403
PHE  ASP   0.11692    63.265   -92.055     2.928     4.587
PHE  ASP   0.00000    76.248   -21.096     1.000     1.000
PHE  ASP   0.18133   -58.175   -77.692     1.383     3.744
PHE  ASP   0.14981  -177.900   -99.626     1.222     0.914
PHE  ASP   0.15976    61.006    86.588     4.845     4.601
PHE  ASP   0.13033   -57.896   104.174     1.835     3.990
PHE  ASP   0.26185  -177.953    79.103     1.603     0.994
PHE  CYS   0.11236   -58.930   -79.026     1.217     2.980
PHE  CYS   0.22308  -178.380  -100.941     1.024     3.850
PHE  CYS   0.00000    79.769   -54.325     0.453     5.352
PHE  CYS   0.11531    63.490   -90.072     3.872     2.592
PHE  CYS   0.31503  -176.925    73.238     4.042     7.478
PHE  CYS   0.14758   -59.127   100.365     1.371     3.124
PHE  CYS   0.08664    61.825    89.907     3.099     2.873
PHE  GLN   0.15431   -58.926   -79.648     2.010     3.512
PHE  GLN   0.31003  -178.279  -100.086     1.591     1.430
PHE  GLN   0.08689    62.455   -91.065     3.237     3.379
PHE  GLN   0.23311  -177.322    78.163     3.373     1.997
PHE  GLN   0.15480   -57.981   101.826     1.759     4.005
PHE  GLN   0.06086    62.725    88.940     2.601     3.810
PHE  GLU   0.15640    63.569   -90.118     1.875     1.857
PHE  GLU   0.27350  -177.905  -100.727     2.282     1.608
PHE  GLU   0.12533   -58.100   -78.711     1.114     3.000
PHE  GLU   0.13375    63.415    88.499     1.243     2.337
PHE  GLU   0.23156  -177.919    79.020     1.065     1.075
PHE  GLU   0.07947   -58.727   101.616     1.308     3.325
PHE  GLY   0.09289    62.699   -89.705     2.732     2.346
PHE  GLY   0.13066   -58.701   -78.180     1.596     3.030
PHE  GLY   0.28348  -177.612  -100.746     1.365     2.014
PHE  GLY   0.15686    62.524    90.021     3.621     2.686
PHE  GLY   0.10038   -58.580   101.987     0.957     3.711
PHE  GLY   0.23573  -176.316    77.931     3.467     2.261
PHE  HID   0.08844   -58.637   -77.873     0.962     3.804
PHE  HID   0.41316  -178.486  -100.196     1.656     0.962
PHE  HID   0.08494    63.518   -89.722     2.313     2.606
PHE  HID   0.06145   -58.038   104.063     1.566     3.694
PHE  HID   0.23404  -178.485    79.034     0.781     0.745
PHE  HID   0.11796    62.890    90.450     2.043     2.428
PHE  HIE   0.07563    60.818   -90.611     2.668     2.470
PHE  HIE   0.15691   -58.992   -80.174     0.738     1.994
PHE  HIE   0.30370  -178.506  -100.154     1.741     0.955
PHE  HIE   0.06434    63.878    91.885     2.631     2.369
PHE  HIE   0.12899   -58.735    99.533     1.498     2.284
PHE  HIE   0.27043  -177.970    78.935     2.178     1.607
PHE  HIP   0.06379    63.481    87.761     1.871     3.230
PHE  HIP   0.09938   -58.106   103.979     0.630     4.231
PHE  HIP   0.17009  -177.325    79.766     1.790     2.303
PHE  HIP   0.11257   -58.254   -76.911     1.085     4.280
PHE  HIP   0.47525  -178.215  -100.016     1.827     1.365
PHE  HIP   0.00006    88.158   -49.595     0.195     0.698
PHE  HIP   0.07887    62.006   -91.093     2.601     3.022
PHE  ILE   0.12951   -58.553   100.460     1.863     5.896
PHE  ILE   0.24677  -176.870    77.054     3.641     4.883
PHE  ILE   0.12288    63.528    91.589     2.285     1.989
PHE  ILE   0.17679   -58.234   -77.438     1.165     5.713
PHE  ILE   0.24974  -177.362  -101.096     3.187     3.080
PHE  ILE   0.07431    63.442   -89.228     2.129     1.957
PHE  LEU   0.06968   -58.622   -78.566     1.369     3.123
PHE  LEU   0.06698    64.927   -88.491     2.987     2.534
PHE  LEU   0.32739  -177.899  -100.267     1.575     2.916
PHE  LEU   0.10196   -58.417   100.936     1.341     3.005
PHE  LEU   0.09879    62.509    90.355     2.419     2.307
PHE  LEU   0.33519  -177.486    77.438     2.972     3.981
PHE  LYS   0.12733   -58.811   -79.621     1.511     3.128
PHE  LYS   0.09742    61.913   -89.856     2.388     1.816
PHE  LYS   0.26356  -177.496  -100.792     2.972     2.859
PHE  LYS   0.06879   -58.812    99.696     0.703     2.188
PHE  LYS   0.37282  -178.624    78.625     1.161     2.554
PHE  LYS   0.07008    64.751    91.900     3.837     4.334
PHE  MET   0.07467   -58.277    99.935     1.141     2.802
PHE  MET   0.07029    62.034    89.767     5.184     4.690
PHE  MET   0.38591  -178.613    79.194     0.778     0.679
PHE  MET   0.04204   -58.449   -78.738     1.259     2.873
PHE  MET   0.37490  -178.667   -99.826     0.725     1.063
PHE  MET   0.05219    63.848   -89.704     2.004     2.000
PHE  PHE   0.10796    62.900    91.321     3.391     3.194
PHE  PHE   0.40049  -178.122    79.137     1.816     2.239
PHE  PHE   0.07324   -58.775   100.927     0.960     2.674
PHE  PHE   0.02325   -58.270   -76.328     1.733     5.151
PHE  PHE   0.30954  -177.304  -100.500     3.706     1.906
PHE  PHE   0.08551    63.159   -90.116     2.136     2.058
PHE  PRO   0.15157    61.978   -90.875     3.128     2.951
PHE  PRO   0.23099  -175.010   -99.396     4.313     2.204
PHE  PRO   0.17103   -60.340   -78.480     2.959     4.229
PHE  PRO   0.00011    93.012   118.399     0.023     0.020
PHE  PRO   0.02155    58.661    87.645     4.427     2.671
PHE  PRO   0.23545  -175.298    78.568     4.270     3.100
PHE  PRO   0.18929   -61.445   101.495     2.931     5.568
PHE  SER   0.15745    60.488    86.532     2.941     4.610
PHE  SER   0.14723   -58.330   101.654     1.860     4.171
PHE  SER   0.27173  -176.749    77.351     3.118     3.762
PHE  SER   0.21388  -178.373  -103.048     1.166     6.337
PHE  SER   0.13702   -58.261   -78.402     1.720     3.700
PHE  SER   0.07270    62.151   -91.650     3.102     3.252
PHE  THR   0.13857   -59.010   100.811     2.801     3.185
PHE  THR   0.12413    63.027    90.378     4.500     4.297
PHE  THR   0.24064  -178.642    76.599     0.765     5.419
PHE  THR   0.05911   -58.169   -76.445     3.320     4.150
PHE  THR   0.32395  -178.224  -113.051     0.898     8.896
PHE  THR   0.11361    64.387   -88.675     3.200     3.537
PHE  TRP   0.03799   -57.068   102.732     3.090     5.014
PHE  TRP   0.30419  -179.069    77.989     1.815     3.760
PHE  TRP   0.11143    63.448    91.852     4.192     4.319
PHE  TRP   0.40340  -178.704  -100.435     1.619     1.233
PHE  TRP   0.10761    64.789   -87.373     4.397     3.470
PHE  TRP   0.03538   -57.469   -76.018     2.817     3.187
PHE  TYR   0.38420  -178.592    79.243     1.440     1.004
PHE  TYR   0.12444    61.241    88.093     4.212     4.995
PHE  TYR   0.07040   -57.660   102.145     2.544     3.947
PHE  TYR   0.00000   -57.487   151.651     1.000     1.000
PHE  TYR   0.25064  -178.460   -99.811     1.663     1.535
PHE  TYR   0.09552    59.145   -93.416     4.713     3.675
PHE  TYR   0.07480   -57.409   -76.989     2.350     4.441
PHE  VAL   0.12982   -57.074   105.970     1.763     8.565
PHE  VAL   0.29991  -178.006    79.008     1.162     1.709
PHE  VAL   0.00001    84.217   139.134     0.214     1.266
PHE  VAL   0.08261    63.362    90.572     2.617     3.145
PHE  VAL   0.07079   -57.534   -74.537     1.873     7.499
PHE  VAL   0.31653  -177.932  -100.711     1.692     2.893
PHE  VAL   0.10033    63.661   -89.669     4.717     3.626
PRO  ALA   0.08040    59.158   -91.029     1.318     3.250
PRO  ALA   0.34344   -60.532   -76.017     2.361     3.470
PRO  ALA   0.07347  -176.827  -106.961     3.711     8.692
PRO  ALA   0.04887    61.048    91.175     3.297     1.576
PRO  ALA   0.33310  -173.760    78.207     5.954     3.159
PRO  ALA   0.12073   -62.533   101.991     5.250     6.219
PRO  ARG   0.03377    61.588   -92.215     4.235     4.166
PRO  ARG   0.22106  -176.833   -98.666     2.982     1.847
PRO  ARG   0.28617   -59.938   -76.762     1.194     2.975
PRO  ARG   0.03437    62.425    91.162     3.579     3.116
PRO  ARG   0.25290  -176.806    79.581     3.744     1.963
PRO  ARG   0.17173   -59.549   103.682     1.177     3.609
PRO  ASN   0.07459    63.000    90.800     2.842     2.361
PRO  ASN   0.15916  -174.880    79.133     5.199     1.314
PRO  ASN   0.17863   -60.629   101.831     2.951     3.551
PRO  ASN   0.14354    58.816   -92.029     3.985     3.773
PRO  ASN   0.23735  -175.470  -100.470     4.967     2.415
PRO  ASN   0.20673   -60.045   -77.131     2.321     3.508
PRO  ASP   0.10789    62.704   -91.048     6.865     6.914
PRO  ASP   0.18615   -58.902   -75.875     1.875     3.498
PRO  ASP   0.16753  -173.525  -101.403     4.545     3.090
PRO  ASP   0.11604    61.636    90.436     6.436     5.472
PRO  ASP   0.16733  -174.624    75.603     3.829     3.844
PRO  ASP   0.25507   -59.503   102.961     3.033     5.147
PRO  CYS   0.11330    62.854    91.419     3.510     2.347
PRO  CYS   0.24940   -60.241   103.270     2.726     3.569
PRO  CYS   0.11817  -173.908    77.130     4.681     3.912
PRO  CYS   0.06589    59.076   -90.978     2.409     3.082
PRO  CYS   0.21264  -172.213  -101.335     4.671     2.879
PRO  CYS   0.24059   -60.981   -76.306     3.541     3.556
PRO  GLN   0.08621    60.573    89.454     3.250     1.840
PRO  GLN   0.14918  -176.101    79.930     4.603     2.960
PRO  GLN   0.30688   -59.467   104.131     2.034     3.203
PRO  GLN   0.11355    61.020   -90.823     3.494     2.262
PRO  GLN   0.12870  -176.986   -99.066     4.316     1.990
PRO  GLN   0.21548   -60.138   -75.935     2.037     3.305
PRO  GLU   0.18346    58.439   -92.841     4.251     3.702
PRO  GLU   0.21276  -174.124   -99.728     4.592     2.498
PRO  GLU   0.19822   -59.024   -75.907     2.681     3.233
PRO  GLU   0.08244    61.749    89.532     2.700     3.250
PRO  GLU   0.15594  -172.285    80.347     5.403     3.709
PRO  GLU   0.16718   -58.989   106.223     3.247     5.353
PRO  GLY   0.09256    61.495    89.970     2.426     3.211
PRO  GLY   0.23392   -61.596   103.484     1.049     3.155
PRO  GLY   0.27755  -174.010    78.836     4.741     4.278
PRO  GLY   0.09897    60.127   -92.757     1.844     2.823
PRO  GLY   0.22957  -172.834  -100.778     4.403     0.984
PRO  GLY   0.06743   -61.188   -76.204     7.543     6.477
PRO  HID   0.00001    82.565   -43.211     1.248     4.109
PRO  HID   0.09114    60.852   -91.025     3.345     3.043
PRO  HID   0.17856  -175.841  -100.398     4.526     0.716
PRO  HID   0.18531   -60.569   -75.578     3.505     4.103
PRO  HID   0.04152    63.547    88.676     3.538     3.593
PRO  HID   0.00000    82.916   139.760     1.000     1.000
PRO  HID   0.28852  -174.492    79.408     4.571     1.077
PRO  HID   0.21493   -59.618   103.256     1.982     3.792
PRO  HIE   0.13652    59.674   -90.624     2.855     2.263
PRO  HIE   0.00001    87.135   -42.014     1.000     1.000
PRO  HIE   0.19191   -61.077   -78.972     1.953     2.602
PRO  HIE   0.24640  -174.783  -100.748     4.644     5.960
PRO  HIE   0.05636    62.295    89.958     3.227     3.536
PRO  HIE   0.17057   -61.402   101.007     2.964     3.042
PRO  HIE   0.19824  -175.819    77.708     4.842     4.861
PRO  HIP   0.05109    61.432    87.548     4.574     3.573
PRO  HIP   0.00001    81.669   135.681     1.000     1.000
PRO  HIP   0.28871   -59.267   104.616     0.698     3.310
PRO  HIP   0.18096  -176.989    79.316     4.383     1.204
PRO  HIP   0.04765    60.946   -91.738     2.949     3.388
PRO  HIP   0.16577   -59.588   -74.026     1.754     2.612
PRO  HIP   0.26582  -175.840   -99.242     4.331     1.818
PRO  ILE   0.15342    61.802   -91.379     4.814     4.054
PRO  ILE   0.20233  -174.028  -100.617     4.665     3.828
PRO  ILE   0.23310   -59.449   -75.622     2.995     4.302
PRO  ILE   0.11496    61.193    89.436     3.981     3.802
PRO  ILE   0.10224  -177.164    79.433     3.774     2.682
PRO  ILE   0.19397   -58.912   107.865     3.509     8.381
PRO  LEU   0.11263    61.551   -91.500     4.348     3.690
PRO  LEU   0.24948   -60.206   -75.970     2.792     3.592
PRO  LEU   0.11905  -173.348   -99.811     5.123     3.773
PRO  LEU   0.10279    59.084    88.664     4.383     3.662
PRO  LEU   0.24445  -174.138    73.503     4.497     6.654
PRO  LEU   0.17158   -58.193   104.379     3.949     3.983
PRO  LYS   0.12659    60.771   -92.130     4.409     2.965
PRO  LYS   0.14226   -59.013   -74.060     1.524     4.673
PRO  LYS   0.28720  -176.010  -100.085     3.858     0.885
PRO  LYS   0.09146    64.684    88.160     4.422     2.785
PRO  LYS   0.24435   -58.969   104.358     1.279     4.101
PRO  LYS   0.10815  -174.977    78.218     4.090     4.301
PRO  MET   0.05890    60.042    89.564     3.969     3.133
PRO  MET   0.26106  -177.392    78.632     2.822     3.613
PRO  MET   0.29984   -58.710   104.222     2.512     3.567
PRO  MET   0.03309    60.501   -90.619     3.846     3.102
PRO  MET   0.16699   -61.128   -78.035     2.846     4.058
PRO  MET   0.18011  -176.094  -102.050     4.096     6.461
PRO  PHE   0.15157    61.978   -90.875     3.128     2.951
PRO  PHE   0.23099  -175.010   -99.396     4.313     2.204
PRO  PHE   0.17103   -60.340   -78.480     2.959     4.229
PRO  PHE   0.00011    93.012   118.399     0.023     0.020
PRO  PHE   0.02155    58.661    87.645     4.427     2.671
PRO  PHE   0.23545  -175.298    78.568     4.270     3.100
PRO  PHE   0.18929   -61.445   101.495     2.931     5.568
PRO  PRO   0.10157    60.815    91.371     1.608     2.742
PRO  PRO   0.04449   -59.679   111.268     0.000     0.000
PRO  PRO   0.22973  -168.916    79.223     0.024     0.010
PRO  PRO   0.09512    57.856   -94.778     0.000     0.000
PRO  PRO   0.21601  -168.190   -99.310     0.000     0.000
PRO  PRO   0.31307   -62.647   -75.772     5.567     4.172
PRO  SER   0.07113    62.081    91.789     2.942     2.605
PRO  SER   0.29002  -176.035    77.071     3.841     4.872
PRO  SER   0.20887   -59.713   103.730     1.987     2.649
PRO  SER   0.07372    57.620   -94.018     4.404     3.714
PRO  SER   0.12995   -59.666   -75.128     4.401     3.443
PRO  SER   0.22631  -172.319  -103.894     4.707     6.826
PRO  THR   0.08498    57.591   -93.633     5.853     5.491
PRO  THR   0.13245   -60.136   -75.824     3.987     3.657
PRO  THR   0.19330  -176.004  -107.678     2.630    10.673
PRO  THR   0.04338    60.035    89.596     4.742     5.666
PRO  THR   0.26524   -60.620   103.901     4.464     3.935
PRO  THR   0.28065  -173.233    75.442     4.455    10.210
PRO  TRP   0.16916    60.441    87.524     3.327     5.033
PRO  TRP   0.07125  -174.458    78.091     3.895     3.979
PRO  TRP   0.23024   -60.126   103.084     2.785     4.690
PRO  TRP   0.05872    62.173   -89.996     3.059     3.367
PRO  TRP   0.00000    71.677   -24.038     1.000     1.000
PRO  TRP   0.11694   -60.009   -77.791     3.079     4.576
PRO  TRP   0.35370  -173.250  -100.929     5.061     4.904
PRO  TYR   0.06255    62.370   -89.143     2.059     2.115
PRO  TYR   0.27588  -177.538  -100.091     2.410     0.550
PRO  TYR   0.15299   -61.229   -80.344     2.344     4.609
PRO  TYR   0.06150    59.132    91.331     2.498     3.454
PRO  TYR   0.34621  -172.255    79.067     4.372     2.123
PRO  TYR   0.10087   -61.064   101.865     2.999     3.938
PRO  VAL   0.11667    59.592    89.272     4.259     3.862
PRO  VAL   0.07601  -172.120    80.615     5.447     4.981
PRO  VAL   0.18002   -59.453   110.406     1.897     8.113
PRO  VAL   0.14176    60.992   -92.950     5.041     3.966
PRO  VAL   0.18083   -60.171   -74.447     3.106     8.120
PRO  VAL   0.30472  -175.140  -102.178     4.646     7.387
SER  ALA   0.07709    61.500    90.083     3.527     1.829
SER  ALA   0.15769   -58.364   101.981     1.320     3.040
SER  ALA   0.18671  -176.617    77.987     2.984     2.386
SER  ALA   0.12948    61.887   -91.041     4.086     3.741
SER  ALA   0.10041   -58.670   -77.602     2.961     4.273
SER  ALA   0.34862  -177.666  -102.414     2.523     5.200
SER  ARG   0.30153  -177.760    79.900     1.525     1.906
SER  ARG   0.10093    61.001    89.764     4.735     2.969
SER  ARG   0.08422   -57.565   101.799     1.351     3.349
SER  ARG   0.17049   -56.731   -77.118     1.291     2.255
SER  ARG   0.22054  -178.346  -100.027     0.605     1.198
SER  ARG   0.12229    62.629   -90.001     4.007     2.975
SER  ASN   0.10744    63.637   -89.383     2.592     1.672
SER  ASN   0.29363  -178.299  -100.701     1.541     1.143
SER  ASN   0.11441   -58.203   -79.406     0.836     1.951
SER  ASN   0.31830  -178.291    78.150     2.207     1.563
SER  ASN   0.07121   -57.422   101.789     2.111     3.203
SER  ASN   0.09500    62.523    90.738     3.896     2.480
SER  ASP   0.11581    63.599    90.972     3.271     2.049
SER  ASP   0.13129  -177.149    78.095     2.413     1.539
SER  ASP   0.19278   -57.274   101.711     1.313     2.913
SER  ASP   0.29509    62.224   -90.764     2.882     2.495
SER  ASP   0.19906  -177.313  -100.465     1.916     1.511
SER  ASP   0.06597   -58.247   -77.015     3.159     3.754
SER  CYS   0.18184    62.836    91.660     3.609     2.365
SER  CYS   0.12456   -57.807   103.124     2.851     3.154
SER  CYS   0.18933  -178.019    78.285     1.823     1.421
SER  CYS   0.09470    60.512   -90.513     4.256     2.248
SER  CYS   0.15858   -58.805   -77.301     2.416     3.231
SER  CYS   0.25098  -176.474  -101.969     3.832     2.671
SER  GLN   0.10392   -57.576   -76.417     1.479     3.969
SER  GLN   0.33154  -178.096  -100.229     1.876     1.843
SER  GLN   0.07298    64.759   -88.899     3.003     3.070
SER  GLN   0.06291   -58.167   103.353     0.704     3.799
SER  GLN   0.06238    63.330    89.543     4.220     4.504
SER  GLN   0.36627  -178.120    78.456     1.449     1.514
SER  GLU   0.22390    62.682    87.678     1.119     1.168
SER  GLU   0.08575   -57.730   101.748     1.223     3.264
SER  GLU   0.20879  -177.621    78.596     0.938     1.478
SER  GLU   0.18202   -57.496   -77.460     1.260     3.041
SER  GLU   0.14811  -177.383  -101.212     2.039     2.119
SER  GLU   0.15142    63.790   -91.172     1.350     2.476
SER  GLY   0.12237    60.273   -93.037     2.766     3.229
SER  GLY   0.10383   -57.744   -76.871     2.783     3.382
SER  GLY   0.29585  -177.150  -101.840     1.439     0.960
SER  GLY   0.09984    62.252    90.163     2.713     1.879
SER  GLY   0.07319   -58.576   102.922     1.487     3.304
SER  GLY   0.30492  -176.529    77.500     2.544     1.834
SER  HID   0.11216    63.406   -89.651     4.228     3.820
SER  HID   0.34370  -178.676  -100.590     0.919     0.839
SER  HID   0.11687   -58.120   -79.020     0.927     2.546
SER  HID   0.23085  -178.141    78.629     1.212     1.364
SER  HID   0.13199    63.290    90.717     3.394     2.916
SER  HID   0.06443   -57.769   101.751     2.373     3.037
SER  HIE   0.08362    62.491    90.588     4.220     3.590
SER  HIE   0.06162   -58.316   101.399     0.975     3.028
SER  HIE   0.33418  -178.402    78.254     0.756     0.647
SER  HIE   0.10484    63.919   -88.473     3.986     2.908
SER  HIE   0.00001    84.139   -36.740     1.000     1.000
SER  HIE   0.32458  -178.502  -105.828     1.242     8.754
SER  HIE   0.09115   -58.421   -78.845     1.076     3.284
SER  HIP   0.14420   -57.804   103.037     0.601     3.823
SER  HIP   0.15485    61.291    85.583     2.267     3.444
SER  HIP   0.17011  -178.240    79.068     1.483     1.932
SER  HIP   0.18933  -178.036  -100.152     1.060     1.304
SER  HIP   0.12707    60.360   -94.410     2.680     3.558
SER  HIP   0.21444   -57.171   -75.194     1.463     3.758
SER  ILE   0.10426    64.190    91.641     2.140     1.788
SER  ILE   0.21234  -177.852    78.149     1.948     2.742
SER  ILE   0.16882   -58.121   103.672     0.939     4.941
SER  ILE   0.19220   -58.334   -76.658     1.624     6.635
SER  ILE   0.04477    63.855   -89.224     2.185     2.306
SER  ILE   0.27761  -178.311  -100.521     0.812     2.574
SER  LEU   0.29552  -178.358    78.387     1.336     2.217
SER  LEU   0.14337   -58.220   102.158     2.757     3.413
SER  LEU   0.09058    62.858    90.873     4.537     3.892
SER  LEU   0.12649    62.393   -90.113     4.446     2.705
SER  LEU   0.21412  -176.038  -105.421     3.850     6.435
SER  LEU   0.12993   -57.091   -76.692     2.384     3.536
SER  LYS   0.28889  -178.370  -100.659     1.542     1.652
SER  LYS   0.10602    61.677   -90.920     3.691     2.589
SER  LYS   0.09421   -57.634   -77.556     1.179     3.800
SER  LYS   0.22687   -57.108   103.538     1.665     3.915
SER  LYS   0.07196    59.711    89.160     4.692     2.210
SER  LYS   0.21205  -178.442    79.408     0.789     1.176
SER  MET   0.06847    62.278   -90.061     3.169     2.020
SER  MET   0.29011  -178.070  -100.314     1.159     2.277
SER  MET   0.10821   -58.333   -79.223     0.772     2.870
SER  MET   0.38379  -178.220    78.212     1.655     2.408
SER  MET   0.08700    63.340    91.428     2.794     1.042
SER  MET   0.06242   -58.554   100.014     0.551     1.992
SER  PHE   0.15745    60.488    86.532     2.941     4.610
SER  PHE   0.14723   -58.330   101.654     1.860     4.171
SER  PHE   0.27173  -176.749    77.351     3.118     3.762
SER  PHE   0.21388  -178.373  -103.048     1.166     6.337
SER  PHE   0.13702   -58.261   -78.402     1.720     3.700
SER  PHE   0.07270    62.151   -91.650     3.102     3.252
SER  PRO   0.07113    62.081    91.789     2.942     2.605
SER  PRO   0.29002  -176.035    77.071     3.841     4.872
SER  PRO   0.20887   -59.713   103.730     1.987     2.649
SER  PRO   0.07372    57.620   -94.018     4.404     3.714
SER  PRO   0.12995   -59.666   -75.128     4.401     3.443
SER  PRO   0.22631  -172.319  -103.894     4.707     6.826
SER  SER   0.06392    62.466   -90.568     4.231     4.400
SER  SER   0.11884   -57.530   -76.951     3.044     3.008
SER  SER   0.13079  -175.321  -101.674     3.625     3.160
SER  SER   0.14900    62.833    91.408     4.363     2.410
SER  SER   0.06971   -58.982   102.434     3.893     3.685
SER  SER   0.46773  -177.434    77.671     2.725     1.826
SER  THR   0.22619  -178.203  -104.205     1.253     7.170
SER  THR   0.09030   -58.258   -76.992     3.884     3.552
SER  THR   0.15279    63.323   -88.817     3.935     3.463
SER  THR   0.31509  -177.266    70.849     2.178     8.158
SER  THR   0.11699   -57.890   102.210     2.646     3.090
SER  THR   0.09864    61.864    90.553     4.969     4.948
SER  TRP   0.29109  -178.573  -105.026     1.674     7.495
SER  TRP   0.21480    59.400   -92.848     4.945     3.990
SER  TRP   0.07991   -56.378   -75.286     2.132     4.207
SER  TRP   0.21100  -178.986    74.013     2.425     7.391
SER  TRP   0.12399    61.690    87.664     4.479     5.700
SER  TRP   0.07922   -57.019   104.931     1.563     3.737
SER  TYR   0.15520    60.582    85.994     3.023     4.222
SER  TYR   0.00000    79.139   136.402     1.000     1.000
SER  TYR   0.16180   -57.762   102.563     1.755     4.154
SER  TYR   0.16443  -177.388    77.073     3.305     5.378
SER  TYR   0.26159  -178.532  -104.970     2.065     7.688
SER  TYR   0.16538   -58.291   -78.408     1.431     3.946
SER  TYR   0.09161    61.810   -92.173     3.256     3.053
SER  VAL   0.18585   -56.498   -70.987     1.532     6.385
SER  VAL   0.23903  -177.304  -101.329     2.724     2.404
SER  VAL   0.06151    62.262   -92.144     3.372     3.402
SER  VAL   0.23663  -176.988    78.273     2.365     3.297
SER  VAL   0.13237   -57.882   104.065     1.116     7.497
SER  VAL   0.14461    61.522    87.868     2.841     3.622
THR  ALA   0.36590  -177.691    73.490     1.361     8.355
THR  ALA   0.14855   -59.696   102.620     2.509     4.149
THR  ALA   0.07513    65.402    92.117     3.778     4.758
THR  ALA   0.09392  -175.681  -102.520     4.502     3.623
THR  ALA   0.18749   -57.682   -77.573     1.750     3.280
THR  ALA   0.12900    59.402   -92.831     4.700     4.486
THR  ARG   0.28662  -178.369    79.792     0.788     1.502
THR  ARG   0.15141    62.185    88.521     3.479     3.555
THR  ARG   0.17234   -57.628   102.109     1.479     3.571
THR  ARG   0.12196  -178.174   -99.877     1.842     1.654
THR  ARG   0.08870   -58.289   -78.114     2.981     3.862
THR  ARG   0.17898    61.885   -92.055     3.523     3.639
THR  ASN   0.11041   -58.264   -78.487     2.810     3.180
THR  ASN   0.08759  -178.695  -100.624     1.005     2.641
THR  ASN   0.15940    63.436   -88.781     3.638     2.930
THR  ASN   0.14460    63.267    90.646     3.386     2.962
THR  ASN   0.34458  -177.902    78.237     3.150     1.708
THR  ASN   0.15342   -57.802   101.612     2.600     3.570
THR  ASP   0.15168    62.740    89.957     4.873     4.341
THR  ASP   0.09491   -59.256   101.520     3.227     3.177
THR  ASP   0.12799  -177.651    75.434     1.519     8.153
THR  ASP   0.36143  -177.157  -110.040     2.386     9.407
THR  ASP   0.16903   -58.529   -76.910     3.639     3.932
THR  ASP   0.09495    60.984   -91.435     4.445     4.135
THR  CYS   0.24380  -177.277    70.050     1.488     8.551
THR  CYS   0.13152   -57.181   103.934     3.968     4.019
THR  CYS   0.00009    83.824   140.734     0.130     0.807
THR  CYS   0.08133    61.656    91.572     3.282     3.330
THR  CYS   0.25476  -177.891  -109.461     0.903     9.401
THR  CYS   0.13033   -58.951   -76.904     4.025     3.927
THR  CYS   0.15808    61.054   -90.687     6.461     5.029
THR  CYS   0.00008    83.897   -40.477     1.000     1.000
THR  GLN   0.10483   -57.744   103.170     1.313     3.896
THR  GLN   0.07457    63.153    88.109     4.324     4.697
THR  GLN   0.28406  -178.000    73.974     1.458     8.330
THR  GLN   0.09535    62.079   -91.753     4.921     4.358
THR  GLN   0.00001    88.773   -42.061     1.000     1.000
THR  GLN   0.22395   -58.713   -77.603     2.349     3.597
THR  GLN   0.21724  -177.513  -105.611     1.992     8.834
THR  GLU   0.20502    63.963   -89.417     3.310     2.403
THR  GLU   0.19749  -177.072  -103.425     2.436     6.585
THR  GLU   0.06812   -60.039   -78.185     3.427     3.877
THR  GLU   0.22586    64.943    91.088     2.211     2.269
THR  GLU   0.15517  -177.565    78.470     2.001     1.976
THR  GLU   0.14834   -57.403   102.453     2.747     3.206
THR  GLY   0.08871    62.284   -91.070     4.594     5.279
THR  GLY   0.58363  -176.668  -110.133     0.965     8.523
THR  GLY   0.12786   -58.526   -77.058     3.499     4.300
THR  GLY   0.08850   -58.756   103.158     1.011     3.100
THR  GLY   0.08922  -177.056    75.685     1.566     5.437
THR  GLY   0.02209    63.670    90.408     5.425     4.741
THR  HID   0.15768   -58.456   103.989     1.466     3.748
THR  HID   0.16710  -177.652    68.836     0.979     8.516
THR  HID   0.12975    65.868    93.115     3.185     2.827
THR  HID   0.09262   -58.247   -77.274     0.961     3.854
THR  HID   0.38196  -178.017  -106.239     1.015     8.675
THR  HID   0.07089    62.683   -91.355     5.180     5.135
THR  HIE   0.17589  -177.750    71.437     1.933     8.829
THR  HIE   0.09134   -58.473    99.906     0.743     2.289
THR  HIE   0.18798    59.048    83.897     1.994     3.408
THR  HIE   0.05924   -59.070   -79.538     1.606     2.725
THR  HIE   0.36793  -177.965  -112.063     0.933     8.772
THR  HIE   0.11759    59.979   -94.822     3.206     3.986
THR  HIE   0.00002    84.747   -33.418    10.456    13.012
THR  HIP   0.14862  -177.660  -107.003     1.301     9.321
THR  HIP   0.12988   -57.908   -73.262     1.656     2.990
THR  HIP   0.13926    61.071   -95.486     2.786     3.155
THR  HIP   0.26583  -177.724    77.563     1.785     6.286
THR  HIP   0.24609   -57.548   102.927     1.103     3.850
THR  HIP   0.07029    60.873    89.317     4.694     3.954
THR  HIP   0.00002    79.744   139.940     1.000     1.000
THR  ILE   0.31024  -176.690    66.424     2.809     6.860
THR  ILE   0.10751   -57.522   103.785     2.733     7.636
THR  ILE   0.09050    65.124    92.401     4.606     3.329
THR  ILE   0.14178   -59.127   -77.571     4.033     4.175
THR  ILE   0.29450  -178.505  -106.194     1.221     8.646
THR  ILE   0.05547    65.077   -87.277     2.934     2.067
THR  LEU   0.15677  -178.406    78.923     1.075     1.550
THR  LEU   0.18838   -57.294   104.648     2.857     4.023
THR  LEU   0.17128    62.769    88.509     3.078     4.414
THR  LEU   0.14214  -176.219  -102.806     3.275     4.188
THR  LEU   0.12324   -56.707   -74.807     3.425     4.633
THR  LEU   0.21819    60.649   -92.828     2.934     3.420
THR  LYS   0.11864   -58.383   102.468     1.124     3.724
THR  LYS   0.10508    64.014    90.890     4.049     4.239
THR  LYS   0.30034  -178.000    78.867     1.670     2.154
THR  LYS   0.09420   -58.145   -77.725     2.044     3.695
THR  LYS   0.05815    64.347   -90.619     2.397     3.483
THR  LYS   0.32360  -177.991   -99.969     2.373     1.903
THR  MET   0.20978  -177.660    74.642     2.578     7.218
THR  MET   0.19188   -57.599   101.599     2.428     3.034
THR  MET   0.06610    64.125    91.940     4.360     3.187
THR  MET   0.15583   -57.890   -78.781     2.419     3.421
THR  MET   0.28776  -178.655  -104.347     0.845     8.075
THR  MET   0.08865    64.380   -88.879     3.466     3.533
THR  PHE   0.13857   -59.010   100.811     2.801     3.185
THR  PHE   0.12413    63.027    90.378     4.500     4.297
THR  PHE   0.24064  -178.642    76.599     0.765     5.419
THR  PHE   0.05911   -58.169   -76.445     3.320     4.150
THR  PHE   0.32395  -178.224  -113.051     0.898     8.896
THR  PHE   0.11361    64.387   -88.675     3.200     3.537
THR  PRO   0.08498    57.591   -93.633     5.853     5.491
THR  PRO   0.13245   -60.136   -75.824     3.987     3.657
THR  PRO   0.19330  -176.004  -107.678     2.630    10.673
THR  PRO   0.04338    60.035    89.596     4.742     5.666
THR  PRO   0.26524   -60.620   103.901     4.464     3.935
THR  PRO   0.28065  -173.233    75.442     4.455    10.210
THR  SER   0.22619  -178.203  -104.205     1.253     7.170
THR  SER   0.09030   -58.258   -76.992     3.884     3.552
THR  SER   0.15279    63.323   -88.817     3.935     3.463
THR  SER   0.31509  -177.266    70.849     2.178     8.158
THR  SER   0.11699   -57.890   102.210     2.646     3.090
THR  SER   0.09864    61.864    90.553     4.969     4.948
THR  THR   0.40601  -177.515    66.322     0.828     7.792
THR  THR   0.07825   -59.508   101.559     3.930     3.140
THR  THR   0.14077    62.462    89.317     5.493     5.201
THR  THR   0.04365  -174.002  -103.118     5.098     3.807
THR  THR   0.21385   -57.498   -76.168     4.409     3.913
THR  THR   0.11747    61.737   -87.815     4.198     4.743
THR  TRP   0.37112  -179.455    66.372     3.241     9.026
THR  TRP   0.12933    61.283    89.128     5.623     5.435
THR  TRP   0.05516   -58.268   103.208     3.506     3.919
THR  TRP   0.16137    62.284   -89.762     4.351     4.154
THR  TRP   0.18700  -178.218  -104.017     2.110     6.179
THR  TRP   0.09601   -58.491   -78.460     2.042     3.414
THR  TYR   0.19649  -177.148    66.226     1.987     8.289
THR  TYR   0.14373    59.432    85.292     3.983     5.313
THR  TYR   0.15956   -56.242   105.616     2.889     3.823
THR  TYR   0.22659  -177.672  -112.806     1.344     8.988
THR  TYR   0.11494   -58.847   -79.037     1.437     3.942
THR  TYR   0.15857    59.344   -94.948     2.438     3.731
THR  TYR   0.00012    83.417   -39.003     1.000     1.000
THR  VAL   0.20238  -177.026  -109.983     2.934     9.199
THR  VAL   0.21194   -57.508   -72.805     2.941     8.586
THR  VAL   0.17554    62.332   -90.668     4.669     4.228
THR  VAL   0.22220  -177.993    72.457     0.789     8.940
THR  VAL   0.12500   -58.483   103.834     2.719     3.975
THR  VAL   0.06294    63.698    91.750     3.526     3.025
TRP  ALA   0.10094    61.652   -89.250     3.467     2.734
TRP  ALA   0.27149  -177.799  -101.239     3.016     1.955
TRP  ALA   0.12978   -57.896   -77.941     2.214     3.915
TRP  ALA   0.10450    61.242    90.213     5.779     3.664
TRP  ALA   0.05399   -59.053   101.016     1.740     3.133
TRP  ALA   0.33929  -178.046    78.140     2.266     1.472
TRP  ARG   0.27770  -178.521    78.552     1.659     3.759
TRP  ARG   0.02754   -54.934   108.287     1.476     5.050
TRP  ARG   0.17278    58.534    85.754     4.355     4.656
TRP  ARG   0.00002    83.456   142.024     1.000     1.000
TRP  ARG   0.18191  -178.291  -100.154     1.347     1.121
TRP  ARG   0.28647    59.084   -92.555     4.377     3.606
TRP  ARG   0.05359   -56.395   -76.829     0.863     1.742
TRP  ASN   0.24730  -179.654  -100.702     1.980     0.909
TRP  ASN   0.14273    60.860   -91.924     5.271     5.388
TRP  ASN   0.08877   -56.506   -74.870     1.919     4.691
TRP  ASN   0.22153  -178.786    78.361     1.133     0.876
TRP  ASN   0.10105   -55.581   106.815     1.272     2.207
TRP  ASN   0.19863    60.658    86.274     4.350     4.498
TRP  ASP   0.24351    61.767   -90.871     2.086     2.283
TRP  ASP   0.13803   -58.744   -79.436     1.073     2.597
TRP  ASP   0.13855  -177.774  -100.112     1.421     1.098
TRP  ASP   0.24995    60.925    87.725     2.706     3.512
TRP  ASP   0.10967  -176.249    78.135     3.703     2.505
TRP  ASP   0.12030   -58.336    99.882     1.526     3.072
TRP  CYS   0.19016    60.898   -89.845     4.467     4.066
TRP  CYS   0.10951  -177.000  -101.369     3.584     2.228
TRP  CYS   0.21796   -57.573   -76.361     1.704     3.975
TRP  CYS   0.19119  -174.889    76.296     4.247     3.420
TRP  CYS   0.15619    60.841    86.525     3.764     4.363
TRP  CYS   0.13498   -56.657   104.457     2.456     4.541
TRP  GLN   0.20065  -177.062  -102.105     1.533     1.805
TRP  GLN   0.08745   -58.237   -79.422     1.309     2.877
TRP  GLN   0.37058    58.632   -92.858     3.618     3.040
TRP  GLN   0.15139  -177.897    78.029     1.335     1.033
TRP  GLN   0.02669   -56.806   104.810     1.922     3.917
TRP  GLN   0.16324    57.647    84.890     4.314     3.766
TRP  GLU   0.08618   -56.434   -76.658     3.324     3.665
TRP  GLU   0.15950    64.286   -89.149     3.712     3.683
TRP  GLU   0.32112  -178.799  -100.355     1.206     1.356
TRP  GLU   0.19840  -177.950    77.331     3.285     3.767
TRP  GLU   0.18241    63.911    91.789     4.301     3.750
TRP  GLU   0.05239   -56.287   103.453     2.566     3.689
TRP  GLY   0.12829    62.236    89.571     3.997     3.376
TRP  GLY   0.30233  -176.604    77.968     3.312     1.768
TRP  GLY   0.14289   -58.748   101.225     2.437     3.352
TRP  GLY   0.08587    59.084   -94.586     4.227     3.346
TRP  GLY   0.21636  -176.141  -101.594     3.131     1.763
TRP  GLY   0.12427   -58.141   -78.127     2.316     3.243
TRP  HID   0.17981    63.828    90.280     2.602     4.176
TRP  HID   0.06450   -57.938   102.129     1.582     3.326
TRP  HID   0.38002  -178.924    76.993     2.435     4.997
TRP  HID   0.24120  -178.501  -101.809     1.303     5.168
TRP  HID   0.08148    63.708   -89.592     2.598     4.652
TRP  HID   0.05300   -58.004   -74.288     1.359     3.180
TRP  HIE   0.12780    60.890    88.667     4.458     5.231
TRP  HIE   0.30661  -178.786    78.388     1.214     1.002
TRP  HIE   0.06883   -56.454   105.211     2.167     4.772
TRP  HIE   0.30105  -178.902  -100.184     1.538     0.990
TRP  HIE   0.06753   -57.351   -76.964     2.024     4.049
TRP  HIE   0.12819    60.048   -92.572     4.065     4.599
TRP  HIP   0.27745  -177.617    76.674     2.878     5.449
TRP  HIP   0.07647   -57.852   104.120     1.372     4.055
TRP  HIP   0.11607    59.014    87.324     4.853     6.218
TRP  HIP   0.34303  -178.379  -100.331     2.053     3.012
TRP  HIP   0.09606   -57.594   -75.513     1.616     4.020
TRP  HIP   0.09091    61.420   -92.063     4.422     4.464
TRP  ILE   0.08292   -57.058   -76.098     1.815     5.439
TRP  ILE   0.18114    63.050   -87.865     3.469     3.108
TRP  ILE   0.19950  -178.096  -100.620     3.041     3.489
TRP  ILE   0.00000  -176.035  -147.533     1.000     1.000
TRP  ILE   0.04451   -56.628   100.970     2.771     4.057
TRP  ILE   0.18982    64.716    92.858     2.952     2.842
TRP  ILE   0.30211  -178.280    78.574     2.020     2.120
TRP  LEU   0.14748    64.804   -88.819     2.634     3.859
TRP  LEU   0.08620   -57.593   -75.425     1.670     3.949
TRP  LEU   0.29069  -177.530  -101.484     2.214     3.247
TRP  LEU   0.24397  -177.098    76.311     2.254     4.654
TRP  LEU   0.09385    62.170    89.306     3.358     4.511
TRP  LEU   0.13780   -56.964   102.724     1.983     4.517
TRP  LYS   0.08797   -58.081   -77.990     1.810     3.458
TRP  LYS   0.08879    62.356   -89.155     5.253     3.036
TRP  LYS   0.24558  -178.350  -100.378     1.702     2.415
TRP  LYS   0.03864   -58.944   104.459     1.112     2.769
TRP  LYS   0.08803    64.130    93.235     4.043     3.315
TRP  LYS   0.45100  -178.958    78.072     1.533     1.374
TRP  MET   0.09509   -57.107   -76.805     2.138     4.774
TRP  MET   0.47444  -178.633  -101.082     2.052     2.490
TRP  MET   0.09326    63.347   -88.552     2.420     2.852
TRP  MET   0.02796   -57.984   102.215     1.588     3.880
TRP  MET   0.07262    63.665    90.846     3.513     4.393
TRP  MET   0.23662  -178.327    77.936     2.522     2.054
TRP  PHE   0.03799   -57.068   102.732     3.090     5.014
TRP  PHE   0.30419  -179.069    77.989     1.815     3.760
TRP  PHE   0.11143    63.448    91.852     4.192     4.319
TRP  PHE   0.40340  -178.704  -100.435     1.619     1.233
TRP  PHE   0.10761    64.789   -87.373     4.397     3.470
TRP  PHE   0.03538   -57.469   -76.018     2.817     3.187
TRP  PRO   0.16916    60.441    87.524     3.327     5.033
TRP  PRO   0.07125  -174.458    78.091     3.895     3.979
TRP  PRO   0.23024   -60.126   103.084     2.785     4.690
TRP  PRO   0.05872    62.173   -89.996     3.059     3.367
TRP  PRO   0.00000    71.677   -24.038     1.000     1.000
TRP  PRO   0.11694   -60.009   -77.791     3.079     4.576
TRP  PRO   0.35370  -173.250  -100.929     5.061     4.904
TRP  SER   0.29109  -178.573  -105.026     1.674     7.495
TRP  SER   0.21480    59.400   -92.848     4.945     3.990
TRP  SER   0.07991   -56.378   -75.286     2.132     4.207
TRP  SER   0.21100  -178.986    74.013     2.425     7.391
TRP  SER   0.12399    61.690    87.664     4.479     5.700
TRP  SER   0.07922   -57.019   104.931     1.563     3.737
TRP  THR   0.37112  -179.455    66.372     3.241     9.026
TRP  THR   0.12933    61.283    89.128     5.623     5.435
TRP  THR   0.05516   -58.268   103.208     3.506     3.919
TRP  THR   0.16137    62.284   -89.762     4.351     4.154
TRP  THR   0.18700  -178.218  -104.017     2.110     6.179
TRP  THR   0.09601   -58.491   -78.460     2.042     3.414
TRP  TRP   0.20939  -178.255  -101.157     1.786     1.439
TRP  TRP   0.16368   -56.203   -71.903     1.595     2.826
TRP  TRP   0.08983    58.231   -95.542     4.766     1.326
TRP  TRP   0.25687  -177.441    77.638     3.609     1.073
TRP  TRP   0.09538   -55.265   104.214     1.614     3.642
TRP  TRP   0.18485    59.542    86.643     4.877     4.539
TRP  TYR   0.25492  -178.387    75.782     1.514     7.772
TRP  TYR   0.07487   -58.654   100.958     2.087     3.941
TRP  TYR   0.05110    62.258    88.053     2.679     4.008
TRP  TYR   0.40960  -178.567  -102.214     0.984     5.803
TRP  TYR   0.06105   -58.744   -78.148     3.351     4.184
TRP  TYR   0.14846    59.633   -91.503     4.152     3.100
TRP  VAL   0.28248  -178.200    78.233     0.889     2.895
TRP  VAL   0.08028   -54.120   107.998     2.538     5.611
TRP  VAL   0.16864    62.810    91.307     4.980     4.634
TRP  VAL   0.22923  -178.656  -101.323     2.747     4.670
TRP  VAL   0.17471    61.678   -92.504     4.484     4.314
TRP  VAL   0.06466   -56.342   -72.923     2.496     7.885
TYR  ALA   0.09248    62.296    90.003     2.726     2.480
TYR  ALA   0.00000    79.895   132.954     1.000     1.000
TYR  ALA   0.11125   -58.439   102.946     2.266     4.939
TYR  ALA   0.26357  -178.025    78.763     2.045     1.368
TYR  ALA   0.12160    62.770   -90.897     2.387     3.089
TYR  ALA   0.18869   -58.963   -78.686     1.594     3.866
TYR  ALA   0.22241  -176.967  -100.825     3.554     2.673
TYR  ARG   0.04169   -58.574   100.239     0.362     1.400
TYR  ARG   0.02945    62.994    90.253     1.671     2.577
TYR  ARG   0.22700  -178.177    78.959     0.902     0.851
TYR  ARG   0.16002   -58.693   -79.915     0.475     2.738
TYR  ARG   0.08441    62.366   -91.099     1.933     2.627
TYR  ARG   0.45744  -178.397   -99.799     0.748     0.582
TYR  ASN   0.08454    62.205   -89.367     2.343     0.880
TYR  ASN   0.13028   -58.663   -80.229     0.748     1.266
TYR  ASN   0.34106  -178.036  -100.363     2.337     1.637
TYR  ASN   0.08433    62.020    90.721     2.934     1.787
TYR  ASN   0.05567   -59.110    99.393     0.810     1.991
TYR  ASN   0.30410  -178.520    78.653     1.616     1.237
TYR  ASP   0.11858    61.356   -89.870     2.778     1.210
TYR  ASP   0.11733   -59.621   -80.873     1.166     1.599
TYR  ASP   0.26081  -177.709   -99.780     1.795     1.734
TYR  ASP   0.09443    63.182    91.363     2.939     1.648
TYR  ASP   0.09473   -59.201    99.492     0.971     1.672
TYR  ASP   0.31412  -177.607    78.639     2.903     1.603
TYR  CYS   0.12894    63.261    89.700     3.574     3.500
TYR  CYS   0.25955  -177.798    78.375     2.864     1.738
TYR  CYS   0.16327   -57.874   103.124     2.211     4.083
TYR  CYS   0.00004    88.502   -69.346     6.174    15.550
TYR  CYS   0.14729    61.694   -90.412     3.692     3.106
TYR  CYS   0.16580  -177.220  -101.287     3.066     3.219
TYR  CYS   0.13510   -58.553   -77.645     1.379     4.208
TYR  GLN   0.07077    63.014    91.034     2.219     0.861
TYR  GLN   0.12268   -58.414   100.157     0.992     2.325
TYR  GLN   0.41081  -177.907    78.438     2.579     1.931
TYR  GLN   0.04199   -58.075   -78.434     1.570     4.022
TYR  GLN   0.28546  -178.054  -100.733     2.250     2.558
TYR  GLN   0.06829    63.198   -89.526     2.118     1.826
TYR  GLU   0.04785    63.539    91.629     2.651     2.036
TYR  GLU   0.28654  -178.046    78.830     1.656     0.918
TYR  GLU   0.06220   -58.339   100.562     1.263     1.973
TYR  GLU   0.13078    63.410   -89.098     2.113     1.360
TYR  GLU   0.38579  -177.996  -100.417     0.803     0.479
TYR  GLU   0.08685   -58.855   -79.487     1.226     2.947
TYR  GLY   0.11877    63.570    91.013     2.076     2.897
TYR  GLY   0.30435  -177.243    78.504     1.804     1.718
TYR  GLY   0.09603   -58.966   103.444     1.192     4.350
TYR  GLY   0.09621    63.648   -92.500     2.822     4.041
TYR  GLY   0.28165  -177.358  -100.878     1.444     1.026
TYR  GLY   0.10299   -58.794   -77.086     1.349     4.186
TYR  HID   0.03347   -59.171   101.051     0.872     3.126
TYR  HID   0.00003   -57.919   142.407     1.000     1.000
TYR  HID   0.31202  -178.240    78.499     2.350     1.752
TYR  HID   0.08079    62.473    91.259     2.932     1.235
TYR  HID   0.06280    62.302   -90.099     2.736     2.741
TYR  HID   0.36427  -177.534  -100.224     2.444     2.072
TYR  HID   0.14663   -58.568   -78.903     0.573     3.220
TYR  HIE   0.07315    62.070   -89.529     2.350     1.044
TYR  HIE   0.12097   -58.921   -80.113     0.615     1.537
TYR  HIE   0.29641  -178.630   -99.853     1.056     0.732
TYR  HIE   0.08470    63.113    91.527     1.241     1.055
TYR  HIE   0.09861   -58.979    99.781     0.459     2.202
TYR  HIE   0.32616  -178.191    78.776     1.744     0.986
TYR  HIP   0.30647  -178.160    79.665     1.085     1.495
TYR  HIP   0.12259   -57.685   102.811     1.407     3.749
TYR  HIP   0.03118    62.113    89.777     2.631     3.232
TYR  HIP   0.40052  -178.681   -99.877     1.316     1.052
TYR  HIP   0.08514   -57.885   -75.084     1.447     4.131
TYR  HIP   0.05409    60.657   -93.848     3.582     3.733
TYR  ILE   0.10542   -57.679   -76.414     2.168     5.469
TYR  ILE   0.07732    64.730   -89.072     2.718     2.224
TYR  ILE   0.28887  -177.451  -101.204     3.058     2.939
TYR  ILE   0.10242   -58.288   100.960     1.775     5.257
TYR  ILE   0.28214  -176.297    77.406     3.711     3.765
TYR  ILE   0.14383    63.103    91.341     2.633     1.676
TYR  LEU   0.14243    62.334    91.094     2.364     2.107
TYR  LEU   0.18819  -178.327    77.538     2.098     4.555
TYR  LEU   0.13681   -58.319   100.939     1.463     3.526
TYR  LEU   0.26223  -175.847  -102.378     4.198     4.109
TYR  LEU   0.20055   -57.684   -78.491     2.216     4.605
TYR  LEU   0.06978    61.515   -90.724     3.596     2.775
TYR  LYS   0.32238  -178.649    78.619     1.616     1.900
TYR  LYS   0.08246   -57.753   100.822     1.227     2.348
TYR  LYS   0.09110    61.307    90.797     2.815     2.830
TYR  LYS   0.08348   -58.257   -77.639     1.586     4.488
TYR  LYS   0.09514    63.701   -88.814     2.371     2.468
TYR  LYS   0.32543  -178.172  -100.111     2.228     1.739
TYR  MET   0.36503  -178.209   -99.790     1.557     1.178
TYR  MET   0.04549   -57.184   -75.601     2.112     4.349
TYR  MET   0.09990    60.091   -92.255     4.828     3.126
TYR  MET   0.34029  -178.648    79.185     1.179     0.907
TYR  MET   0.05152   -57.884   100.992     1.670     3.690
TYR  MET   0.09777    61.194    88.707     3.873     4.063
TYR  PHE   0.38420  -178.592    79.243     1.440     1.004
TYR  PHE   0.12444    61.241    88.093     4.212     4.995
TYR  PHE   0.07040   -57.660   102.145     2.544     3.947
TYR  PHE   0.00000   -57.487   151.651     1.000     1.000
TYR  PHE   0.25064  -178.460   -99.811     1.663     1.535
TYR  PHE   0.09552    59.145   -93.416     4.713     3.675
TYR  PHE   0.07480   -57.409   -76.989     2.350     4.441
TYR  PRO   0.06255    62.370   -89.143     2.059     2.115
TYR  PRO   0.27588  -177.538  -100.091     2.410     0.550
TYR  PRO   0.15299   -61.229   -80.344     2.344     4.609
TYR  PRO   0.06150    59.132    91.331     2.498     3.454
TYR  PRO   0.34621  -172.255    79.067     4.372     2.123
TYR  PRO   0.10087   -61.064   101.865     2.999     3.938
TYR  SER   0.15520    60.582    85.994     3.023     4.222
TYR  SER   0.00000    79.139   136.402     1.000     1.000
TYR  SER   0.16180   -57.762   102.563     1.755     4.154
TYR  SER   0.16443  -177.388    77.073     3.305     5.378
TYR  SER   0.26159  -178.532  -104.970     2.065     7.688
TYR  SER   0.16538   -58.291   -78.408     1.431     3.946
TYR  SER   0.09161    61.810   -92.173     3.256     3.053
TYR  THR   0.19649  -177.148    66.226     1.987     8.289
TYR  THR   0.14373    59.432    85.292     3.983     5.313
TYR  THR   0.15956   -56.242   105.616     2.889     3.823
TYR  THR   0.22659  -177.672  -112.806     1.344     8.988
TYR  THR   0.11494   -58.847   -79.037     1.437     3.942
TYR  THR   0.15857    59.344   -94.948     2.438     3.731
TYR  THR   0.00012    83.417   -39.003     1.000     1.000
TYR  TRP   0.25492  -178.387    75.782     1.514     7.772
TYR  TRP   0.07487   -58.654   100.958     2.087     3.941
TYR  TRP   0.05110    62.258    88.053     2.679     4.008
TYR  TRP   0.40960  -178.567  -102.214     0.984     5.803
TYR  TRP   0.06105   -58.744   -78.148     3.351     4.184
TYR  TRP   0.14846    59.633   -91.503     4.152     3.100
TYR  TYR   0.49683  -178.604   -99.789     0.655     0.509
TYR  TYR   0.09930   -58.138   -79.436     2.517     3.490
TYR  TYR   0.04981    61.219   -92.415     3.135     3.488
TYR  TYR   0.21767  -178.404    79.413     1.725     1.255
TYR  TYR   0.05889   -58.585   102.089     1.781     3.095
TYR  TYR   0.07750    59.324    87.061     4.651     4.358
TYR  VAL   0.26620  -178.418   -99.966     0.846     0.638
TYR  VAL   0.13221    62.707   -90.725     4.109     4.444
TYR  VAL   0.09059   -57.303   -73.811     1.762     8.703
TYR  VAL   0.11688   -58.134   100.740     1.946     3.991
TYR  VAL   0.30369  -178.304    78.332     1.124     3.812
TYR  VAL   0.09043    64.839    92.455     2.844     2.325
VAL  ALA   0.11794    59.767   -94.550     3.383     3.917
VAL  ALA   0.24800   -58.572   -77.079     0.591     3.613
VAL  ALA   0.11273  -175.782  -102.351     5.080     4.534
VAL  ALA   0.27905  -178.010    78.732     1.440     2.140
VAL  ALA   0.14525    63.023    90.541     4.826     3.293
VAL  ALA   0.09702   -56.713   108.447     2.129     9.321
VAL  ARG   0.18444  -178.003    80.508     0.801     1.389
VAL  ARG   0.17266    63.375    88.396     3.074     4.023
VAL  ARG   0.16275   -56.610   105.187     1.994     4.798
VAL  ARG   0.25338  -178.382  -100.766     1.041     4.420
VAL  ARG   0.13117   -57.494   -74.836     1.566     5.903
VAL  ARG   0.09559    63.812   -91.171     2.604     2.794
VAL  ASN   0.34840  -178.162    78.478     2.316     1.925
VAL  ASN   0.11777   -57.864   102.519     0.992     6.559
VAL  ASN   0.07829    64.620    90.960     3.288     3.010
VAL  ASN   0.14344   -59.013   -79.026     1.691     5.453
VAL  ASN   0.18594  -177.517  -103.437     2.717     6.754
VAL  ASN   0.12616    64.913   -89.342     2.675     2.664
VAL  ASP   0.11498    62.947   -90.422     3.684     3.585
VAL  ASP   0.14026  -177.128  -100.115     2.240     2.020
VAL  ASP   0.16943   -58.779   -77.979     1.291     6.428
VAL  ASP   0.17977    64.593    91.468     3.117     2.205
VAL  ASP   0.26297  -177.479    78.265     2.115     3.806
VAL  ASP   0.13259   -58.366   106.580     1.815     9.009
VAL  CYS   0.29736  -177.040    75.356     2.776     5.701
VAL  CYS   0.09267   -57.365   108.979     1.790     9.992
VAL  CYS   0.12023    63.688    91.333     3.930     2.111
VAL  CYS   0.21909  -177.527  -103.851     2.665     6.382
VAL  CYS   0.21010   -58.210   -73.627     2.115     8.528
VAL  CYS   0.06053    60.875   -91.070     5.360     4.655
VAL  CYS   0.00000    84.011   -41.266     1.000     1.000
VAL  GLN   0.17848  -178.238    79.712     0.836     1.297
VAL  GLN   0.13337   -57.789   103.663     1.196     7.744
VAL  GLN   0.10748    63.010    89.629     3.215     3.366
VAL  GLN   0.12440   -57.856   -76.213     1.155     7.051
VAL  GLN   0.35933  -177.974  -100.906     2.012     4.615
VAL  GLN   0.09694    63.673   -89.943     3.581     3.609
VAL  GLU   0.19384  -177.431    79.056     2.160     2.096
VAL  GLU   0.10332   -57.591   108.264     1.456    10.070
VAL  GLU   0.09569    63.433    90.255     4.545     4.448
VAL  GLU   0.13739   -57.079   -74.456     1.425     6.779
VAL  GLU   0.34055  -177.492  -101.605     1.263     4.654
VAL  GLU   0.12922    64.717   -90.098     3.622     3.409
VAL  GLY   0.16272    63.342    89.549     4.049     3.516
VAL  GLY   0.18578  -176.797    78.089     2.002     1.900
VAL  GLY   0.20476   -58.797   105.137     2.003     7.264
VAL  GLY   0.06196    60.465   -91.521     3.747     3.238
VAL  GLY   0.22065  -175.900  -102.198     2.871     3.694
VAL  GLY   0.16413   -57.396   -74.231     1.878     7.228
VAL  HID   0.15701   -56.806   -74.311     2.092     4.703
VAL  HID   0.26902  -178.196  -100.740     0.757     3.540
VAL  HID   0.09689    64.008   -90.807     3.430     4.051
VAL  HID   0.00000    85.973   -46.968     1.000     1.000
VAL  HID   0.26352  -177.818    77.338     1.137     5.073
VAL  HID   0.12151   -57.775   103.702     1.296     5.679
VAL  HID   0.09205    62.225    87.429     4.077     4.671
VAL  HIE   0.08058   -58.968   100.841     0.778     2.142
VAL  HIE   0.21717  -178.017    79.004     0.656     1.123
VAL  HIE   0.15292    63.954    91.461     2.168     1.578
VAL  HIE   0.14835   -58.432   -78.123     1.008     6.126
VAL  HIE   0.34009  -178.125  -102.966     0.892     6.311
VAL  HIE   0.06089    62.693   -89.601     3.965     2.201
VAL  HIP   0.25332  -178.204  -103.393     0.980     7.069
VAL  HIP   0.21385   -56.418   -75.645     1.985     3.914
VAL  HIP   0.08234    60.869   -93.968     3.257     3.925
VAL  HIP   0.18488   -56.141   105.929     2.299     3.520
VAL  HIP   0.15921  -177.190    77.990     3.584     4.163
VAL  HIP   0.10639    62.530    87.215     2.405     4.236
VAL  ILE   0.12031   -58.060   105.775     1.718    10.561
VAL  ILE   0.06595    64.801    91.459     2.728     2.720
VAL  ILE   0.19000  -177.355    79.216     2.599     3.785
VAL  ILE   0.20589   -57.354   -71.024     1.562     8.997
VAL  ILE   0.11939    65.155   -89.294     3.893     3.355
VAL  ILE   0.29846  -177.615  -102.023     2.763     6.204
VAL  LEU   0.15054    63.731    91.420     2.405     1.261
VAL  LEU   0.15146  -177.201    77.589     2.876     4.707
VAL  LEU   0.15407   -57.788   108.041     1.524    10.244
VAL  LEU   0.08609    63.841   -90.177     2.373     2.847
VAL  LEU   0.24603  -176.766  -101.443     2.683     5.322
VAL  LEU   0.21181   -57.810   -78.550     1.742     3.606
VAL  LYS   0.12677   -58.137   -77.710     0.953     5.547
VAL  LYS   0.33785  -177.841   -99.134     1.581     1.615
VAL  LYS   0.11507    62.503   -92.364     3.434     3.886
VAL  LYS   0.10163   -58.146   103.944     1.160     6.840
VAL  LYS   0.26994  -177.891    79.931     1.108     2.445
VAL  LYS   0.04874    62.457    88.868     2.617     3.498
VAL  MET   0.06562   -58.665   -77.280     1.152     5.333
VAL  MET   0.08195    62.776   -91.026     2.280     2.922
VAL  MET   0.30822  -178.131   -99.522     0.682     0.707
VAL  MET   0.10740   -58.490   100.925     1.909     5.381
VAL  MET   0.36299  -177.874    80.165     0.728     1.250
VAL  MET   0.07381    64.450    91.011     2.877     2.619
VAL  PHE   0.12982   -57.074   105.970     1.763     8.565
VAL  PHE   0.29991  -178.006    79.008     1.162     1.709
VAL  PHE   0.00001    84.217   139.134     0.214     1.266
VAL  PHE   0.08261    63.362    90.572     2.617     3.145
VAL  PHE   0.07079   -57.534   -74.537     1.873     7.499
VAL  PHE   0.31653  -177.932  -100.711     1.692     2.893
VAL  PHE   0.10033    63.661   -89.669     4.717     3.626
VAL  PRO   0.11667    59.592    89.272     4.259     3.862
VAL  PRO   0.07601  -172.120    80.615     5.447     4.981
VAL  PRO   0.18002   -59.453   110.406     1.897     8.113
VAL  PRO   0.14176    60.992   -92.950     5.041     3.966
VAL  PRO   0.18083   -60.171   -74.447     3.106     8.120
VAL  PRO   0.30472  -175.140  -102.178     4.646     7.387
VAL  SER   0.18585   -56.498   -70.987     1.532     6.385
VAL  SER   0.23903  -177.304  -101.329     2.724     2.404
VAL  SER   0.06151    62.262   -92.144     3.372     3.402
VAL  SER   0.23663  -176.988    78.273     2.365     3.297
VAL  SER   0.13237   -57.882   104.065     1.116     7.497
VAL  SER   0.14461    61.522    87.868     2.841     3.622
VAL  THR   0.20238  -177.026  -109.983     2.934     9.199
VAL  THR   0.21194   -57.508   -72.805     2.941     8.586
VAL  THR   0.17554    62.332   -90.668     4.669     4.228
VAL  THR   0.22220  -177.993    72.457     0.789     8.940
VAL  THR   0.12500   -58.483   103.834     2.719     3.975
VAL  THR   0.06294    63.698    91.750     3.526     3.025
VAL  TRP   0.28248  -178.200    78.233     0.889     2.895
VAL  TRP   0.08028   -54.120   107.998     2.538     5.611
VAL  TRP   0.16864    62.810    91.307     4.980     4.634
VAL  TRP   0.22923  -178.656  -101.323     2.747     4.670
VAL  TRP   0.17471    61.678   -92.504     4.484     4.314
VAL  TRP   0.06466   -56.342   -72.923     2.496     7.885
VAL  TYR   0.26620  -178.418   -99.966     0.846     0.638
VAL  TYR   0.13221    62.707   -90.725     4.109     4.444
VAL  TYR   0.09059   -57.303   -73.811     1.762     8.703
VAL  TYR   0.11688   -58.134   100.740     1.946     3.991
VAL  TYR   0.30369  -178.304    78.332     1.124     3.812
VAL  TYR   0.09043    64.839    92.455     2.844     2.325
VAL  VAL   0.06622    61.074   -92.205     5.758     4.722
VAL  VAL   0.04075   -58.113   -80.510     1.157     2.390
VAL  VAL   0.36896  -177.049  -100.411     1.814     4.876
VAL  VAL   0.20898  -177.649    78.312     0.610     2.935
VAL  VAL   0.09105    61.731    86.965     3.184     3.628
VAL  VAL   0.22403   -57.837   106.646     1.384     9.536
