# Supplementary material for: Exploiting Sequence-Dependent Rotamer Information in Global Optimization of Proteins
Source: J Phys Chem B. 2022 Oct 18;126(42):8381–90. doi: 10.1021/acs.jpcb.2c04647 (PMC9623586; doi:10.1021/acs.jpcb.2c04647)
Supplement: Supplementary file 1 — jp2c04647_si_001.zip [file jp2c04647_si_001.zip › LibraryForSubmission/ARG.txt]

ALA  ALA   0.00022    55.060    68.664   172.694   -89.496  -179.671     3.403     1.477     0.309     0.516     0.018
ALA  ALA   0.00110    67.957  -179.255   -65.502   -84.813   179.826     0.000     0.000     0.000     0.000     0.000
ALA  ALA   0.00001    52.569   105.918   -77.672   -85.996  -175.948     0.000     0.000     0.000     0.000     0.000
ALA  ALA   0.00003    48.001    66.476   -86.457   -90.288  -179.134     2.006     0.301     0.024     4.412     0.799
ALA  ALA   0.00020    52.482    70.444    62.337  -171.764  -177.609     2.985     9.870     4.630    17.906     1.635
ALA  ALA   0.00629    65.581  -161.408    71.819  -176.303  -179.198     0.000     0.000     0.000     0.000     0.000
ALA  ALA   0.02939    63.607  -179.668  -179.886   179.247  -179.956     0.000     0.000     0.000     0.000     0.000
ALA  ALA   0.00952    63.982  -179.685  -178.878   -88.486   179.889     0.000     0.000     0.000     0.000     0.000
ALA  ALA   0.00154    62.145   165.952   178.627    83.677   176.684     0.000     0.000     0.000     0.000     0.000
ALA  ALA   0.00010    62.393    89.116  -168.492    87.146   178.631     0.980     0.390     0.624     0.158     0.077
ALA  ALA   0.00143    64.849   -77.643  -172.682   175.645   179.851     0.000     0.000     0.000     0.000     0.000
ALA  ALA   0.00107    73.522   -64.137  -172.178    91.696  -179.814     0.861     0.158     1.037     1.912     0.294
ALA  ALA   0.00019    77.769   -63.790   -62.856  -179.237   178.138     1.192     2.058     1.310     2.165     0.182
ALA  ALA   0.01209    61.479   174.212   -69.126   168.821  -179.946     3.627    13.535     2.417     2.541     0.346
ALA  ALA   0.00077  -176.654    62.027   -82.176   171.111   179.504     1.903     0.985     3.284    11.264     1.751
ALA  ALA   0.00161  -171.035   178.039   -67.245   111.210  -179.832     0.000     0.000     0.000     0.000     0.000
ALA  ALA   0.00033  -170.887   177.981   -67.836   168.824  -179.977     0.000     0.000     0.000     0.000     0.000
ALA  ALA   0.00010  -146.225    89.297   -56.492  -110.888   177.803     0.000     0.000     0.000     0.000     0.000
ALA  ALA   0.00001   -88.754    71.274   -84.742  -150.790  -178.283     0.000     0.000     0.000     0.000     0.000
ALA  ALA   0.00006   -88.756    65.125   -85.752   -81.039  -178.203     7.652     3.299     3.354     6.720     3.907
ALA  ALA   0.00890   -64.471  -174.091   -66.777   170.839   179.853     0.000     0.000     0.000     0.000     0.000
ALA  ALA   0.00359   -65.548  -175.564   -65.033   -84.502   179.846     0.000     0.000     0.000     0.000     0.000
ALA  ALA   0.00004   -67.937    88.799    64.546    85.440   179.772     0.000     0.000     0.000     0.000     0.000
ALA  ALA   0.00003  -123.320    63.260    56.469    81.909  -179.844     0.000     0.000     0.000     0.000     0.000
ALA  ALA   0.00015   -74.140    89.055  -179.894    80.995   179.103     1.141     1.206     1.288     0.463     0.066
ALA  ALA   0.00033  -177.523    58.799   154.623    88.644   179.515     3.702     2.993     0.727     6.743     0.661
ALA  ALA   0.00003  -151.077    76.675    81.325  -111.915  -175.708     0.000     0.000     0.000     0.000     0.000
ALA  ALA   0.00194  -174.209    58.671    61.048  -169.373   179.798     0.533     3.852     1.284     3.364     0.027
ALA  ALA   0.00234  -174.069    65.884   178.073  -179.326  -179.832     0.106     0.027     0.026     0.083     0.011
ALA  ALA   0.00086  -177.118    60.460  -179.329   -90.726  -179.865     3.790     1.654     9.046     3.904     0.191
ALA  ALA   0.00047   -77.036    73.347   172.674   -90.012  -179.722     0.000     0.000     0.000     0.000     0.000
ALA  ALA   0.00149   -86.839    60.874   173.270   174.012   178.234     0.736     1.297     1.956     1.197     1.538
ALA  ALA   0.00004  -171.281   -82.185   -60.635   -87.886  -179.812     4.397    12.931     5.757     5.765     0.306
ALA  ALA   0.00058   -62.174   -65.189   179.801   -98.776  -176.314     0.000     0.000     0.000     0.000     0.000
ALA  ALA   0.02812   -57.615   -61.830  -178.157  -176.639   179.409     3.563     3.280     0.562     0.827     0.319
ALA  ALA   0.00004   -54.340   -55.967   -61.922   -82.156  -179.436     0.000     0.000     0.000     0.000     0.000
ALA  ALA   0.00246   -62.278   -61.699   -63.547   167.244   179.581     3.379     3.245     1.003     0.247     0.094
ALA  ALA   0.00403   -65.168  -177.954    65.261    84.098   179.731     0.000     0.000     0.000     0.000     0.000
ALA  ALA   0.00002   -55.258   -72.113    65.105    65.149  -175.762     0.000     0.000     0.000     0.000     0.000
ALA  ALA   0.01608   -64.692  -177.952    68.316  -167.523  -179.798     0.093     0.203     0.032     0.366     0.086
ALA  ALA   0.01216   -65.209  -178.216    66.994  -112.983   179.894     0.159     0.521     0.181     0.824     0.070
ALA  ALA   0.00189  -172.423   174.247    66.268  -109.710   179.869     0.000     0.000     0.000     0.000     0.000
ALA  ALA   0.00784  -169.258   178.588    68.072  -169.571  -179.790     6.891    12.671     2.672     0.497     0.057
ALA  ALA   0.01055   -64.338  -176.031   179.462    88.745  -179.571     0.000     0.000     0.000     0.000     0.000
ALA  ALA   0.12934   -64.436  -176.523  -179.801   178.859  -179.950     0.155     0.301     0.140     0.342     0.082
ALA  ALA   0.04511  -171.644   175.899   179.770  -179.147  -179.985     0.607     0.423     0.082     0.365     0.046
ALA  ALA   0.00007  -172.104   -92.717  -178.986   173.847   179.381     0.000     0.000     0.000     0.000     0.000
ALA  ALA   0.00003  -172.258   -91.821  -179.535    89.342   179.802     0.000     0.000     0.000     0.000     0.000
ALA  ALA   0.00011    64.050  -164.736    55.529    59.331     8.853     0.000     0.000     0.000     0.000     0.000
ALA  ALA   0.00002    45.930    67.105   -85.486   -87.646     0.721     0.000     0.000     0.000     0.000     0.000
ALA  ALA   0.00005  -171.652    73.828   -75.378   -80.520     1.244     0.129     0.151     0.071     0.058     0.028
ALA  ALA   0.00011  -146.083    88.915   -57.080  -109.442    -1.902     0.052     0.316     0.494     2.752     0.257
ALA  ALA   0.00004   -93.325    59.563   -85.879   -91.928    -0.721     0.000     0.000     0.000     0.000     0.000
ALA  ALA   0.00003   -87.026    70.375   -84.922  -155.938     1.170     0.000     0.000     0.000     0.000     0.000
ALA  ALA   0.00083   -60.964  -177.860   -58.925   -74.216     4.385     0.000     0.000     0.000     0.000     0.000
ALA  ALA   0.00403  -170.695   177.927   -65.322   -84.414     0.116     0.176     0.480     0.276     0.048     0.112
ALA  ALA   0.00180  -174.015    55.915    59.980  -167.024    -0.316     0.271     1.220     0.404     1.518     0.093
ALA  ALA   0.00019  -103.422    65.107    58.250    84.400     0.038    18.571     5.084     3.623     5.011     0.458
ALA  ALA   0.00069   179.606    57.173  -174.220    83.507    -2.282     0.000     0.000     0.000     0.000     0.000
ALA  ALA   0.00020   -74.336    89.176  -179.726    81.118    -1.380     0.000     0.000     0.000     0.000     0.000
ALA  ALA   0.00055   -79.691    66.031   175.086   -89.288     0.398     0.000     0.000     0.000     0.000     0.000
ALA  ALA   0.00105   -74.559    77.709   179.318  -178.866     0.765    11.427    15.387     3.832     3.997     0.272
ALA  ALA   0.00018  -179.651    60.857   -87.265   154.508    -3.352     0.000     0.000     0.000     0.000     0.000
ALA  ALA   0.00025   177.230    63.056  -165.660   -96.628    -0.188     0.000     0.000     0.000     0.000     0.000
ALA  ALA   0.00243  -175.473    60.155   175.732  -179.555     0.144     0.303     1.796     0.773     0.041     0.066
ALA  ALA   0.00002    54.792   138.384    53.772  -111.399     2.603     0.000     0.000     0.000     0.000     0.000
ALA  ALA   0.00802   -64.932  -177.901    68.413  -167.724     0.061     0.000     0.000     0.000     0.000     0.000
ALA  ALA   0.00303   -65.020  -179.059    66.993  -113.002    -0.073     0.000     0.000     0.000     0.000     0.000
ALA  ALA   0.00284  -169.992   176.164    67.135  -111.545    -0.137     0.000     0.000     0.000     0.000     0.000
ALA  ALA   0.00167  -157.878  -160.386    72.840  -167.962     0.234     6.799    13.786     2.867     0.252     0.031
ALA  ALA   0.00002    57.774    93.438   -80.198   176.675     0.161     0.000     0.000     0.000     0.000     0.000
ALA  ALA   0.00272    63.245  -178.515   -67.486   110.141    -0.375     0.000     0.000     0.000     0.000     0.000
ALA  ALA   0.04518    58.585   162.383   -71.333   170.829     0.321     2.047     8.325     1.524     1.447     0.160
ALA  ALA   0.00105    58.298    72.431   170.517  -175.025    -0.353     0.000     0.000     0.000     0.000     0.000
ALA  ALA   0.00866    63.546   179.977  -178.740   -89.303    -0.175     0.000     0.000     0.000     0.000     0.000
ALA  ALA   0.00610    63.279  -179.143   179.077    89.438     0.063     0.000     0.000     0.000     0.000     0.000
ALA  ALA   0.15893    63.568  -179.537  -179.944   179.747     0.009     0.177     0.076     0.035     0.282     0.073
ALA  ALA   0.00482  -172.140   177.079   -68.161   169.438     0.081     0.000     0.000     0.000     0.000     0.000
ALA  ALA   0.00394  -170.988   177.015   -67.413   117.309     0.099     0.354     0.329     0.135     1.218     0.090
ALA  ALA   0.00250   -64.159  -174.883   -66.243   110.493    -0.117     0.000     0.000     0.000     0.000     0.000
ALA  ALA   0.02993   -65.043  -175.080   -67.096   170.229    -0.126     2.471     4.953     1.442     1.333     0.247
ALA  ALA   0.21975   -64.679  -176.505  -179.859   178.797     0.004     0.377     0.236     0.103     0.287     0.103
ALA  ALA   0.04957   -64.458  -175.929   178.976    89.779    -0.107     0.101     0.346     0.218     1.202     0.177
ALA  ALA   0.00293  -171.269   175.401   178.494    88.104    -0.196     0.000     0.000     0.000     0.000     0.000
ALA  ALA   0.04726  -171.343   176.518   179.668  -179.127    -0.073     0.135     0.210     0.020     0.030     0.086
ALA  ALA   0.00006    72.931   -72.128   -62.838   -85.294     0.164     0.000     0.000     0.000     0.000     0.000
ALA  ALA   0.00005    54.613  -101.108   -73.367   160.098    -3.643     0.000     0.000     0.000     0.000     0.000
ALA  ALA   0.00007    75.509   -65.066   -59.134   149.578     5.408     0.221     0.029     0.070     0.223     0.087
ALA  ALA   0.00007    82.327   -61.811   172.958   -86.734     1.935     0.000     0.000     0.000     0.000     0.000
ALA  ALA   0.00001    71.897   -64.112    89.248  -171.301     8.378     0.000     0.000     0.000     0.000     0.000
ALA  ALA   0.00085    73.167   -64.072  -171.749    92.487     0.315     0.000     0.000     0.000     0.000     0.000
ALA  ALA   0.00053    76.223   -65.745  -174.015   173.588    -0.375     0.000     0.000     0.000     0.000     0.000
ALA  ALA   0.00121   -60.459   -71.000    75.316  -175.967    -1.751     0.000     0.000     0.000     0.000     0.000
ALA  ALA   0.00001  -117.384   -79.602    68.079    93.567     0.476     0.000     0.000     0.000     0.000     0.000
ALA  ALA   0.00131   -60.180   -59.980   -61.329   -83.518     0.366     1.955     3.296     1.772     0.567     0.150
ALA  ALA   0.00026   -50.460   -50.876   -52.063   124.276    -4.994     0.827     0.176     0.178     0.356     0.052
ALA  ALA   0.01049   -58.011   -57.187   -61.607   167.520     0.092     3.380     3.747     1.564     0.388     0.316
ALA  ALA   0.00009  -172.115   -88.361   -65.092   178.537     0.738     0.000     0.000     0.000     0.000     0.000
ALA  ALA   0.00005  -109.765   -61.341   -54.593  -152.911     1.894     0.000     0.000     0.000     0.000     0.000
ALA  ALA   0.00009  -176.418   -92.401   174.555  -177.449    -0.652     0.000     0.000     0.000     0.000     0.000
ALA  ALA   0.00043  -152.728   -66.364  -170.053  -177.364     0.883     9.094     2.794     0.986     0.150     0.510
ALA  ALA   0.00044  -162.876  -166.585  -176.259   -81.055     4.005     0.000     0.000     0.000     0.000     0.000
ALA  ALA   0.00009  -170.842   -90.305   179.952   -87.330    -0.338     1.638     6.904    15.434     6.153     3.526
ALA  ALA   0.00697   -64.354   -64.487  -177.583   -90.422     1.635     0.143     0.064     0.013     0.283     0.044
ALA  ALA   0.00064   -48.343   -58.396   168.040    96.233     0.512     0.000     0.000     0.000     0.000     0.000
ALA  ALA   0.02016   -57.583   -60.659  -176.955  -178.657    -0.231     3.146     3.166     0.295     0.683     0.075
ALA  ARG   0.00003    50.052    64.467    59.516  -161.305     3.528     0.201     0.041     0.222     0.555     0.086
ALA  ARG   0.00002    45.192    62.276    57.011    83.256     0.499     1.000     1.000     1.000     1.000     1.000
ALA  ARG   0.00010    76.627   -64.848   -62.341   176.473    -0.533     0.513     0.004     2.690    22.739     4.759
ALA  ARG   0.00002    55.039  -100.577   -73.108   162.480    -3.931     1.000     1.000     1.000     1.000     1.000
ALA  ARG   0.00004    75.283   -64.577  -173.788    88.954    -0.419     1.082     0.150     0.320     0.049     0.051
ALA  ARG   0.00002    76.472   -66.063  -174.236   172.732    -0.365     1.000     1.000     1.000     1.000     1.000
ALA  ARG   0.00376    63.270  -178.932   -65.751   -85.581     0.316     0.824     0.767     0.848     2.384     0.110
ALA  ARG   0.02369    58.773   161.224   -71.488   171.113     0.406     1.444     6.054     1.122     1.129     0.172
ALA  ARG   0.00001    63.177  -178.251   -67.406   109.944    -0.429     1.000     1.000     1.000     1.000     1.000
ALA  ARG   0.00276    63.661  -179.237    65.239    83.525     0.161     0.481     0.944     0.262     0.991     0.174
ALA  ARG   0.00263    63.462   179.552    67.374  -111.084    -0.085     0.905     0.496     0.174     0.390     0.055
ALA  ARG   0.01260    63.413   178.628    67.475  -171.001     0.122     1.065     4.952     1.121     1.497     0.161
ALA  ARG   0.00016    55.420    70.049   170.814  -177.121    -0.329     5.649     4.351     0.846     4.083     0.245
ALA  ARG   0.00003    53.595    72.530   174.834   -90.353     0.513     1.000     1.000     1.000     1.000     1.000
ALA  ARG   0.00571    63.508   179.895   178.945    89.183    -0.098     0.611     5.365     0.158     1.991     1.341
ALA  ARG   0.00859    63.516  -179.872  -178.870   -89.148    -0.048     0.672     0.066     0.092     0.353     0.075
ALA  ARG   0.13358    63.640  -179.433  -179.959   179.781     0.029     0.823     0.141     0.059     0.479     0.058
ALA  ARG   0.00055   -84.352    67.146   173.319  -172.928    -2.492     8.119     9.337     4.112     2.175     2.634
ALA  ARG   0.00032  -173.780    66.237   178.239  -178.078     0.221     1.224     0.533     0.045     1.654     0.236
ALA  ARG   0.00016  -179.164    64.347  -170.402   -94.024     0.073     7.203     2.278    11.927     5.807     0.187
ALA  ARG   0.00022  -173.453    63.155    62.632  -175.785    -0.039     1.227     0.781     0.311     0.304     0.050
ALA  ARG   0.00002   179.156    55.517   155.411    81.759    -1.184     1.000     1.000     1.000     1.000     1.000
ALA  ARG   0.00002  -172.320    64.237    61.573    84.456    -0.300     1.000     1.000     1.000     1.000     1.000
ALA  ARG   0.00038   -59.197   -61.093   -62.533   -82.263     0.604     2.832     2.935     1.290     0.447     0.118
ALA  ARG   0.00070   -62.684   -62.583   -63.894   168.284    -0.416     0.906     0.654     0.457     0.335     0.037
ALA  ARG   0.00003   -51.181   -49.980   -52.561   125.559    -5.112     1.000     1.000     1.000     1.000     1.000
ALA  ARG   0.00051   -62.158   -64.849  -178.845    88.370    -0.287     1.317     1.476     0.590     0.241     0.070
ALA  ARG   0.00120   -63.535   -71.321    77.933  -168.965     0.083     1.287     2.083     1.923     8.073     0.812
ALA  ARG   0.00158   -64.703   -64.414  -177.562   -91.230     1.874     0.811     0.248     0.143     0.729     0.390
ALA  ARG   0.00048   -60.954   -64.456  -177.250  -178.462    -0.273     1.007     1.426     0.414     1.309     0.115
ALA  ARG   0.00390   -65.403  -179.155    65.024    84.328    -0.342     0.392     0.999     0.367     0.214     0.033
ALA  ARG   0.00218  -171.956   174.294    64.309    86.643    -0.466     0.241     0.900     0.321     0.891     0.235
ALA  ARG   0.00675   -65.649  -178.950    66.736  -113.821    -0.048     0.035     0.829     0.172     0.197     0.019
ALA  ARG   0.00361   -65.014  -178.594    68.221  -167.850     0.089     0.299     0.773     0.213     0.535     0.035
ALA  ARG   0.00106  -172.000   174.995    66.549  -110.578    -0.016     1.594     0.963     0.518     1.577     0.099
ALA  ARG   0.00446  -169.194   177.484    68.284  -168.778     0.277     5.245     9.598     1.980     0.863     0.109
ALA  ARG   0.00200   -64.632  -175.066   -66.161   111.999     0.042     0.246     0.435     0.052     0.444     0.119
ALA  ARG   0.02079   -64.537  -174.531   -66.938   169.256    -0.126     1.332     2.628     0.841     1.027     0.043
ALA  ARG   0.00103  -171.089   178.027   -68.209   170.065    -0.137     0.155     0.226     0.041     0.571     0.048
ALA  ARG   0.00025  -170.931   178.053   -67.325   111.488     0.035     1.000     1.000     1.000     1.000     1.000
ALA  ARG   0.00003  -173.702   -90.265   -65.817   179.153     0.634     1.000     1.000     1.000     1.000     1.000
ALA  ARG   0.35498   -64.572  -176.933  -179.889   178.956     0.045     0.312     0.562     0.162     0.548     0.090
ALA  ARG   0.01935   -64.821  -176.741   178.689    89.335    -0.134     0.288     0.479     0.501     0.801     0.392
ALA  ARG   0.00195  -171.995   176.393   178.293    88.486    -0.147     1.040     0.288     0.070     0.281     0.067
ALA  ARG   0.07012  -172.233   176.617   179.846  -178.875    -0.001     0.873     0.469     0.118     0.253     0.096
ALA  ARG   0.00002  -168.079   -80.257  -159.384   -95.631    -4.939     1.000     1.000     1.000     1.000     1.000
ALA  ARG   0.00001  -156.912   -68.387  -169.264  -177.458     1.001     1.000     1.000     1.000     1.000     1.000
ALA  ARG   0.00977   -64.258  -176.916  -178.360   -88.330     0.163     0.330     0.770     0.132     0.396     0.089
ALA  ARG   0.00284  -171.122   178.839  -178.849   -87.344     0.426     6.909    11.931     2.339     5.190     2.933
ALA  ARG   0.00306   -65.505  -175.706   -64.827   -84.252    -0.054     0.067     0.189     0.260     0.235     0.079
ALA  ARG   0.00088  -171.339   178.367   -65.710   -84.977     0.327     1.169     0.329     0.280     0.363     0.138
ALA  ARG   0.00007  -172.042   178.302   -67.194   113.496  -179.890     0.287     0.339     0.115     2.272     0.036
ALA  ARG   0.00145    63.671   178.717    65.870    86.836   179.288     0.014     0.049     0.013     0.094     0.025
ALA  ARG   0.00115    63.581   177.806    67.530  -169.921  -179.849     1.000     1.000     1.000     1.000     1.000
ALA  ARG   0.00027   -64.821  -177.871    65.515    84.113   179.576     0.020     0.071     0.069     0.018     0.019
ALA  ARG   0.00018  -171.962   174.658    64.398    86.244   179.553     0.246     1.240     0.597     1.376     0.505
ALA  ARG   0.00066    66.102   -76.873  -172.882   175.424   179.859     0.569     0.378     0.079     0.185     0.125
ALA  ARG   0.00002    77.118   -64.732    85.346   177.581  -179.614     1.000     1.000     1.000     1.000     1.000
ALA  ARG   0.01820    57.945   159.920   -71.889   171.064  -179.597     0.166     0.064     0.044     0.101     0.039
ALA  ARG   0.00001    65.347  -177.685   -67.195   111.454   179.862     1.000     1.000     1.000     1.000     1.000
ALA  ARG   0.00206    63.950  -177.073  -178.597   -87.849  -179.708     1.404     6.180     0.490     3.190     0.893
ALA  ARG   0.08706    64.059  -179.618  -179.914   179.589  -179.937     1.221     0.140     0.108     0.455     0.068
ALA  ARG   0.00001    62.848  -178.971   178.808    89.603  -179.828     1.000     1.000     1.000     1.000     1.000
ALA  ARG   0.00021   -65.146   -64.191  -177.660   -93.103  -177.297     0.222     0.256     0.344     3.085     1.412
ALA  ARG   0.00018   -61.363   -64.886  -177.438  -177.918   179.740     1.000     1.000     1.000     1.000     1.000
ALA  ARG   0.00007   -62.253   -64.323   -63.878   -82.709  -179.403     1.000     1.000     1.000     1.000     1.000
ALA  ARG   0.00008   -63.382   -62.711   -63.791   167.318   179.521     1.000     1.000     1.000     1.000     1.000
ALA  ARG   0.00318   -64.364  -174.189   -66.835   171.097   179.748     1.000     1.000     1.000     1.000     1.000
ALA  ARG   0.00123   -65.424  -175.669   -65.095   -84.507   179.826     1.000     1.000     1.000     1.000     1.000
ALA  ARG   0.00211   -64.630  -179.639    67.937  -168.003  -179.739     0.275     0.237     0.135     0.669     0.024
ALA  ARG   0.00007  -155.168  -155.644    73.852  -168.340  -179.614     1.000     1.000     1.000     1.000     1.000
ALA  ARG   0.00129   -64.117   -72.324    77.270  -171.763   179.767     1.000     1.000     1.000     1.000     1.000
ALA  ARG   0.00005   -69.177    87.371   177.532   -90.593  -179.863     1.000     1.000     1.000     1.000     1.000
ALA  ARG   0.00001   -63.827    92.452  -177.027  -174.078  -178.950     1.000     1.000     1.000     1.000     1.000
ALA  ARG   0.01605  -171.907   176.541   179.790  -178.840   179.984     0.930     0.242     0.147     0.317     0.115
ALA  ARG   0.15528   -64.691  -176.773  -179.913   178.767  -179.987     0.231     0.495     0.085     0.494     0.043
ALA  ARG   0.00001   -64.557  -176.641   179.416    88.435  -179.888     1.000     1.000     1.000     1.000     1.000
ALA  ARG   0.00006    51.865    64.968    59.476  -162.328  -176.832     1.000     1.000     1.000     1.000     1.000
ALA  ARG   0.00001   177.871    63.362  -165.497   -96.287   179.791     1.000     1.000     1.000     1.000     1.000
ALA  ASN   0.00052   -61.325   -64.005   -64.034   -82.663  -179.439     0.844     0.275     0.146     0.042     0.019
ALA  ASN   0.00029   -64.598  -179.174   -62.704   -79.152   179.712     5.797    13.823     1.884     9.383     5.688
ALA  ASN   0.00004    81.724   -61.753   173.139   -86.401  -177.997     1.000     1.000     1.000     1.000     1.000
ALA  ASN   0.00001    76.275   -66.178  -174.110   172.855   179.590     1.000     1.000     1.000     1.000     1.000
ALA  ASN   0.00230    63.592   179.235    65.327    84.877   179.631     0.173     1.648     0.031     1.408     0.475
ALA  ASN   0.00054    68.498  -165.268    73.400   177.655  -177.647     3.696    12.671     4.437     9.139     1.683
ALA  ASN   0.03542    58.182   159.962   -71.739   171.384  -179.578     0.304     0.171     0.106     0.238     0.070
ALA  ASN   0.00094    62.085   165.871   178.566    83.792   176.714     0.086     0.053     0.028     0.061     0.097
ALA  ASN   0.08968    63.690  -179.460  -179.946   179.508  -179.954     0.194     0.241     0.073     0.422     0.038
ALA  ASN   0.00524    63.620   179.892  -178.847   -89.424   179.699     1.000     1.000     1.000     1.000     1.000
ALA  ASN   0.00150  -173.809    66.281   178.042  -177.812  -179.858     1.417     0.511     0.010     1.939     0.151
ALA  ASN   0.00006   178.311    63.500  -165.577   -95.626   179.875     1.000     1.000     1.000     1.000     1.000
ALA  ASN   0.00005   -50.707   -50.684   -52.061   124.399   175.501     0.925     0.914     1.584     0.268     0.111
ALA  ASN   0.00012   -48.381   -58.358   168.022    95.976  -179.294     1.000     1.000     1.000     1.000     1.000
ALA  ASN   0.00003   -55.653   -54.221   106.433    89.711  -178.790     1.000     1.000     1.000     1.000     1.000
ALA  ASN   0.00019   -62.183   -69.437    80.301  -161.770  -178.378     3.370     3.855     3.648    16.881     2.078
ALA  ASN   0.01442   -56.902   -60.449  -177.483  -178.593   179.645     2.720     2.220     1.270     1.740     0.306
ALA  ASN   0.00098   -63.735   -63.441  -175.123   -90.774  -178.034     2.755     3.715     9.305     5.370     1.354
ALA  ASN   0.00003   -85.454    57.362    59.146  -162.364   176.498     1.858     4.858     0.703    15.148     3.083
ALA  ASN   0.00001  -174.621    55.907    60.123  -167.079   179.785     1.000     1.000     1.000     1.000     1.000
ALA  ASN   0.00734   -65.078  -178.307    68.269  -167.070  -179.808     0.373     0.340     0.090     0.324     0.017
ALA  ASN   0.00159   -65.475  -178.451    66.838  -113.459   179.854     2.097     0.907     0.185     1.823     0.112
ALA  ASN   0.00001  -169.520   171.187    66.051  -109.531  -179.301     1.000     1.000     1.000     1.000     1.000
ALA  ASN   0.00174  -169.813   175.574    67.985  -167.797  -179.727     1.000     1.000     1.000     1.000     1.000
ALA  ASN   0.00062  -171.002   176.756   -68.372   171.068   179.792     1.000     1.000     1.000     1.000     1.000
ALA  ASN   0.00007  -171.153   177.511   -67.346   115.451  -179.808     1.000     1.000     1.000     1.000     1.000
ALA  ASN   0.00865   -77.807   160.845   -74.878   164.379   179.457     0.890     1.859     0.520     0.282     0.034
ALA  ASN   0.00011   -64.160  -175.151   -66.223   109.923  -179.980     1.000     1.000     1.000     1.000     1.000
ALA  ASN   0.00007  -170.616   175.193   178.489    88.118   179.930     0.470     0.354     0.065     0.062     0.042
ALA  ASN   0.03277  -171.945   176.225   179.813  -178.771   179.963     0.848     0.393     0.158     0.386     0.076
ALA  ASN   0.00631   -63.792  -176.140  -177.764   -87.513   179.832     4.203     1.247     0.258     0.357     0.042
ALA  ASN   0.18134   -64.674  -176.487  -179.837   178.427  -179.965     0.235     0.110     0.106     0.352     0.070
ALA  ASN   0.00879   -64.107  -176.426   179.537    90.296   179.820     2.393     2.925     2.162     4.032     1.507
ALA  ASN   0.00001   -76.639    67.813   170.497    88.026   179.473     1.000     1.000     1.000     1.000     1.000
ALA  ASN   0.00021  -141.523    59.089    50.016    92.874     1.163    13.220     3.997     4.847     7.490     1.092
ALA  ASN   0.00008  -169.179    56.005    59.111  -167.995    -0.385     4.160     0.112     1.030     0.039     0.058
ALA  ASN   0.00005   -76.415    69.800    62.501  -165.942     4.659     1.000     1.000     1.000     1.000     1.000
ALA  ASN   0.00065  -171.685    65.433   177.337  -177.639     0.097     3.610     2.762     1.485     1.458     0.116
ALA  ASN   0.00029   179.352    62.131  -170.906   -94.292     0.072     4.119     1.916     9.944     4.283     0.154
ALA  ASN   0.00020  -176.112    61.091   -84.564   151.659    -2.019     0.458     4.267     2.538     8.214     0.807
ALA  ASN   0.00024  -179.341    57.325  -176.319    84.691    -2.446     2.371     2.029    16.932     4.945     1.337
ALA  ASN   0.00070   -61.154   -62.754   -63.092   -82.936     0.480     3.180     3.289     1.512     0.533     0.159
ALA  ASN   0.00235   -57.739   -55.636   -60.699   166.590     0.135     3.296     2.720     1.709     6.352     0.751
ALA  ASN   0.00037   -52.563   -59.958   171.317    93.942     0.350     8.720     3.771     6.730     4.355     0.386
ALA  ASN   0.00016   -61.987   -66.623    83.169  -136.589     2.102     0.070     0.231     0.047     0.631     0.063
ALA  ASN   0.00345   -61.466   -71.328    76.208  -176.224    -0.701     2.062     0.909     0.803     1.809     0.880
ALA  ASN   0.02031   -58.024   -61.825  -177.855  -177.766    -0.567     2.730     2.758     1.009     1.191     0.345
ALA  ASN   0.00058   -58.982   -58.605  -166.274   -92.819    -0.636     2.719     5.430    10.371     4.039     2.769
ALA  ASN   0.00003    62.405    89.115  -168.604    87.039    -1.455     1.074     0.130     0.447     0.609     0.145
ALA  ASN   0.00178    67.993   177.742   179.559    89.615    -0.647     4.249     8.356     0.775     4.839     1.829
ALA  ASN   0.00395    64.907  -179.898  -178.784   -89.147    -0.033     3.264     0.670     0.394     1.394     0.172
ALA  ASN   0.08849    64.408  -179.492  -179.901   179.580     0.049     1.928     0.368     0.360     0.786     0.055
ALA  ASN   0.00039    68.173  -179.111   -65.383   -85.026    -0.123     0.565     0.276     0.273     0.408     0.197
ALA  ASN   0.00032    68.652  -178.523   -67.123   110.931    -0.068     1.248     0.117     0.106     0.186     0.076
ALA  ASN   0.04556    58.625   160.949   -71.543   171.457     0.435     2.489     4.922     0.981     0.617     0.149
ALA  ASN   0.00013    75.185   -64.425  -173.949    88.609    -0.390     1.000     1.000     1.000     1.000     1.000
ALA  ASN   0.00002    84.251   -62.780  -177.399   174.923    -0.670     1.000     1.000     1.000     1.000     1.000
ALA  ASN   0.00001    84.344   -60.836   172.891   -87.877     2.087     1.000     1.000     1.000     1.000     1.000
ALA  ASN   0.00049    69.052   178.886    65.556    86.205    -0.308     0.981     0.731     0.230     0.217     0.022
ALA  ASN   0.00154   -64.853  -178.977    65.183    84.154    -0.253     1.671     0.260     0.064     0.146     0.088
ALA  ASN   0.00297  -171.292   174.968    64.791    85.138    -0.132     0.959     1.101     0.749     2.636     0.384
ALA  ASN   0.00149    68.240   177.917    66.844  -110.522     0.237     0.294     0.344     0.089     0.106     0.054
ALA  ASN   0.00078    67.955   176.436    66.952  -171.014     0.079     1.000     1.000     1.000     1.000     1.000
ALA  ASN   0.01220   -65.002  -178.654    68.144  -167.566     0.099     0.468     0.912     0.253     1.061     0.059
ALA  ASN   0.00429   -65.120  -178.417    66.982  -112.817    -0.039     1.026     0.716     0.267     0.746     0.093
ALA  ASN   0.00173  -170.628   174.636    66.718  -110.320     0.144     0.390     0.969     0.328     0.361     0.236
ALA  ASN   0.00387  -170.252   175.542    67.749  -168.623     0.218     1.155     2.140     0.634     1.613     0.108
ALA  ASN   0.00019  -171.761   177.925   -65.302   -84.455     0.181     0.648     0.833     0.304     0.487     0.107
ALA  ASN   0.00304   -65.607  -176.283   -64.633   -84.226    -0.349     2.873     6.254     2.630     6.831     2.624
ALA  ASN   0.00816   -64.407  -174.766   -66.042   112.547     0.215     0.358     0.273     0.296     1.718     0.130
ALA  ASN   0.01840   -65.116  -175.669   -67.400   169.348    -0.139     3.155     5.944     1.798     2.106     0.166
ALA  ASN   0.00526  -171.345   178.097   -68.188   170.538    -0.119     0.649     0.730     0.125     0.232     0.044
ALA  ASN   0.00279  -171.689   178.064   -67.120   112.813    -0.007     1.094     0.948     0.331     1.609     0.107
ALA  ASN   0.00001  -168.380   -89.294   -67.766   150.614    -2.360     1.000     1.000     1.000     1.000     1.000
ALA  ASN   0.00011   -62.606    93.032  -175.561  -174.477     1.144     1.000     1.000     1.000     1.000     1.000
ALA  ASN   0.00003   -69.605    87.967   177.700   -91.010     0.085     1.000     1.000     1.000     1.000     1.000
ALA  ASN   0.02927   -63.993  -176.552  -178.374   -87.802     0.066     0.708     0.560     0.396     0.451     0.157
ALA  ASN   0.04179   -64.537  -176.181   178.669    89.947    -0.310     1.087     1.431     1.003     1.094     0.754
ALA  ASN   0.24750   -64.538  -176.619  -179.870   178.790     0.049     0.832     0.327     0.449     0.898     0.095
ALA  ASN   0.00335  -171.682   176.119   178.387    87.994    -0.115     1.195     0.511     0.317     0.103     0.037
ALA  ASN   0.00006  -172.636   -88.129  -176.118  -174.652    -0.037     1.471     4.885     2.931    12.205     0.593
ALA  ASN   0.03516  -171.465   176.368   179.754  -179.010    -0.089     0.395     0.335     0.095     0.316     0.106
ALA  ASN   0.00339  -171.137   176.602  -178.978   -88.845     0.082     3.388     6.224     1.275     3.632     1.428
ALA  ASP   0.00006   -73.727    89.214   179.923    80.899   179.095     0.654     0.296     0.287     0.060     0.005
ALA  ASP   0.00001   179.762    56.415  -174.265    83.030   177.684     1.000     1.000     1.000     1.000     1.000
ALA  ASP   0.00002  -150.536    76.480    81.230  -112.806  -175.416     0.304     0.129     0.473     0.284     0.431
ALA  ASP   0.00059  -173.716    62.310    62.329  -172.739   179.761     2.110     1.350     0.401     1.165     0.071
ALA  ASP   0.00026  -147.628    56.965    48.342    97.887  -178.749    10.076     5.905     6.780     6.679     0.373
ALA  ASP   0.00001   -68.009    88.832    64.561    85.353   179.790     1.000     1.000     1.000     1.000     1.000
ALA  ASP   0.00008  -175.563    59.336   -83.047   156.285   178.764     0.845     1.189     1.585    14.595     1.194
ALA  ASP   0.00012  -146.098    89.445   -56.010  -115.699   178.079     1.667     0.889     1.144     7.059     0.687
ALA  ASP   0.00001   -96.209    69.660   -77.478  -143.574  -176.807     1.000     1.000     1.000     1.000     1.000
ALA  ASP   0.00043  -172.816    65.413   177.608   -88.252  -179.853     1.792     1.549     2.327     1.158     0.065
ALA  ASP   0.00003  -170.350    63.056  -120.471   -84.234   179.804     1.000     1.000     1.000     1.000     1.000
ALA  ASP   0.00130  -173.909    64.445   177.857  -179.246  -179.724     0.540     1.799     0.618     2.151     0.070
ALA  ASP   0.00530   -84.868    61.234   172.859   178.832   178.066     7.702     2.184     4.055     3.974     1.738
ALA  ASP   0.00001   -49.803   -49.357   -53.692   124.763   175.175     1.065     0.816     1.296     0.060     0.287
ALA  ASP   0.00352   -56.946   -55.348   -60.818   164.234  -179.920     4.442     4.066     1.794     3.527     0.747
ALA  ASP   0.02782   -59.430   -65.296    83.031  -164.287  -176.719     1.728     3.507     5.250    11.235     3.057
ALA  ASP   0.00213   -51.308   -59.855   168.126   103.853  -179.372     9.639     4.733    10.763    14.673     0.610
ALA  ASP   0.00051  -108.549   -68.214  -176.690  -176.552   179.878     0.054     1.381     0.967     1.846     0.571
ALA  ASP   0.00009  -156.238   -66.956  -169.921  -177.309  -178.922     1.000     1.000     1.000     1.000     1.000
ALA  ASP   0.00746   -61.106   -63.666  -176.876  -177.933   179.721     2.149     2.508     1.173     1.311     0.053
ALA  ASP   0.00089   -48.706   -61.549   149.930   147.441   176.117     1.000     1.000     1.000     1.000     1.000
ALA  ASP   0.00734   -78.623   -60.962   -54.360   -85.800   177.908    15.665     2.154     4.750     1.566     1.731
ALA  ASP   0.00493   -63.815   -63.603  -175.745   -90.573  -178.395     2.610     4.098     9.726     2.855     0.934
ALA  ASP   0.00118   -65.295  -177.566    65.183    83.672   179.852     2.041     0.834     0.076     0.350     0.025
ALA  ASP   0.00148  -173.014   174.328    63.007    83.982   178.900     2.627     0.603     0.799     0.010     0.749
ALA  ASP   0.00068  -171.044   175.246    66.732  -110.190   179.658     0.447     0.549     0.168     0.357     0.046
ALA  ASP   0.00374  -165.249  -175.155    69.390  -168.045  -179.802     7.842    16.078     2.937     1.954     0.110
ALA  ASP   0.00374   -65.385  -178.386    66.791  -113.261   179.766     0.586     0.550     0.137     0.713     0.063
ALA  ASP   0.00371   -64.754  -178.297    68.134  -167.863  -179.874     1.086     0.878     0.204     1.797     0.042
ALA  ASP   0.00002   -67.738    86.908    66.386  -162.701  -179.017     1.000     1.000     1.000     1.000     1.000
ALA  ASP   0.00027  -171.025   177.779   -65.499   -84.239  -179.943     4.326     1.915     0.414     0.160     0.062
ALA  ASP   0.00039   -63.182  -176.874   -63.596   -82.304  -178.905     1.870     1.404     2.934     5.876     2.150
ALA  ASP   0.00188   -64.575  -174.714   -66.168   110.911  -179.767     0.497     0.699     0.382     0.909     0.030
ALA  ASP   0.06741   -75.833   162.402   -73.238   170.701   178.524     5.248    11.204     3.128     6.168     2.469
ALA  ASP   0.00599  -171.692   177.329   -68.210   169.809   179.899     0.927     0.677     0.200     0.973     0.091
ALA  ASP   0.00004  -164.615   -84.079   -65.862   155.706   177.532     4.964     6.083     1.899     8.538     0.471
ALA  ASP   0.12824   -64.449  -176.627  -179.807   178.987  -179.920     0.758     0.624     0.514     1.029     0.054
ALA  ASP   0.00866   -64.434  -175.240   178.870    91.983   179.834     1.253     1.433     0.848     3.562     0.480
ALA  ASP   0.02135  -171.682   176.265   179.716  -179.185   179.934     0.407     0.493     0.049     0.173     0.052
ALA  ASP   0.00308  -173.357   175.511   178.148    87.757  -179.974     1.000     1.000     1.000     1.000     1.000
ALA  ASP   0.00003  -172.957   -93.028   163.671    93.680  -179.136     1.000     1.000     1.000     1.000     1.000
ALA  ASP   0.00016  -163.135  -165.897  -176.459   -80.702  -176.272     1.000     1.000     1.000     1.000     1.000
ALA  ASP   0.00002  -168.288   -81.572  -159.453   -93.972   175.036     1.000     1.000     1.000     1.000     1.000
ALA  ASP   0.00534   -64.085  -176.304  -178.432   -87.610   179.981     0.552     0.630     0.038     0.076     0.048
ALA  ASP   0.00016   -70.081    87.508   177.906   -90.314  -179.890     5.090     6.021     1.014     0.236     0.207
ALA  ASP   0.00340    66.862  -178.214   -66.828   110.311  -179.969     0.247     0.191     0.022     0.064     0.010
ALA  ASP   0.02918    58.026   159.033   -71.849   172.729   179.979     0.784     1.670     0.317     1.395     0.384
ALA  ASP   0.00001    56.662    88.841   -83.680  -167.633  -178.486     1.000     1.000     1.000     1.000     1.000
ALA  ASP   0.00236    64.636  -178.431   -65.965   -86.705  -179.609     2.519     1.104     0.951     3.096     0.622
ALA  ASP   0.00012    75.104   -68.985   -58.548   -86.808   179.592     5.275     6.824     3.980     0.013     0.247
ALA  ASP   0.00009    76.989   -64.222   -62.515   176.291   179.331     1.279     0.626     2.786    22.282     5.486
ALA  ASP   0.00009    82.686   -61.436   172.815   -85.649  -178.602     0.140     0.094     0.140     0.495     0.080
ALA  ASP   0.00003    76.335   -63.200    86.777   172.394  -177.667     0.111     0.256     0.059     0.252     0.003
ALA  ASP   0.00017    75.732   -63.988  -173.964    88.752   179.662     0.036     0.066     0.084     0.002     0.057
ALA  ASP   0.00582    73.627   -67.949  -174.448   177.701   179.012     2.553     2.424     0.877     4.152     0.432
ALA  ASP   0.00002    66.262    95.105    70.472  -143.749  -178.104     1.000     1.000     1.000     1.000     1.000
ALA  ASP   0.00001    57.442    82.408    67.150   167.297  -179.418     1.000     1.000     1.000     1.000     1.000
ALA  ASP   0.18778    68.029  -165.887    71.803  -166.935   179.195     1.636     4.336     1.616     5.110     1.029
ALA  ASP   0.00001    68.349   177.970    65.015    85.653   179.937     1.000     1.000     1.000     1.000     1.000
ALA  ASP   0.03822    64.513  -179.664  -179.929  -179.647   179.960     1.711     0.291     0.124     0.853     0.055
ALA  ASP   0.00003    67.332   179.340  -179.085   -90.633   179.660     1.000     1.000     1.000     1.000     1.000
ALA  ASP   0.00060    50.941    66.219   171.793   178.810   179.875     0.568     0.608     0.119     0.256     0.004
ALA  ASP   0.00003    57.569    65.131   172.969   -89.002  -179.747     1.000     1.000     1.000     1.000     1.000
ALA  ASP   0.00001    48.372    61.002    56.577    82.828  -179.701     1.000     1.000     1.000     1.000     1.000
ALA  ASP   0.00009    77.928   -63.706   -63.104  -179.618    -1.835     1.000     1.000     1.000     1.000     1.000
ALA  ASP   0.00002    68.614   -77.618   -63.517   -86.559    -0.139     1.000     1.000     1.000     1.000     1.000
ALA  ASP   0.00007    64.092    88.985  -169.003    86.910    -1.654     0.490     0.080     0.177     0.134     0.006
ALA  ASP   0.00325    63.266   175.761   178.957    87.455    -0.970     0.958    10.157     0.557     3.687     2.300
ALA  ASP   0.00103    63.683  -179.133    65.179    83.117     0.282     1.000     1.000     1.000     1.000     1.000
ALA  ASP   0.00004    75.792   -64.019  -174.033    88.698    -0.414     1.000     1.000     1.000     1.000     1.000
ALA  ASP   0.00098    63.553   178.483    67.055  -110.042    -0.031     0.747    24.636     4.944     0.854     1.876
ALA  ASP   0.07593    68.834  -163.843    72.813  -163.319    -1.509     1.000     1.000     1.000     1.000     1.000
ALA  ASP   0.00011    50.195    63.756    59.341  -158.444     3.252     1.000     1.000     1.000     1.000     1.000
ALA  ASP   0.00151    63.600  -179.388   -65.284   -83.886     0.306     1.909     0.713     1.054     3.013     0.078
ALA  ASP   0.00002    57.106    91.304   -81.776  -175.543     0.675     2.005     3.552     2.518    13.284     0.878
ALA  ASP   0.07338    59.854   160.501   -70.418   174.373     0.806     3.333     2.213     2.411     2.812     1.245
ALA  ASP   0.00063    63.678  -178.165   -67.173   110.280    -0.360     1.000     1.000     1.000     1.000     1.000
ALA  ASP   0.00081    58.956    73.161   170.462  -174.880    -0.387     0.210     0.016     0.009     0.001     0.042
ALA  ASP   0.00025    52.975    71.155   174.503   -90.257     0.486     1.759     3.611     0.406     0.263     0.084
ALA  ASP   0.06125    63.879  -179.631  -179.868   179.139     0.053     0.201     0.211     0.100     0.960     0.166
ALA  ASP   0.00627    64.302  -173.653  -178.072   -86.055     0.556     1.171    10.332     1.214     5.062     1.101
ALA  ASP   0.00025  -171.132    63.863    62.585  -171.355    -0.478     1.467     0.692     0.150     0.934     0.044
ALA  ASP   0.00008   -80.781    70.185    60.322   169.198     0.130     0.285     0.085     0.064     0.041     0.044
ALA  ASP   0.00000   -86.595    53.944    60.018  -154.581    -4.534     1.000     1.000     1.000     1.000     1.000
ALA  ASP   0.00004   -67.598    88.840    64.442    85.116    -0.224     1.040     0.002     0.176     0.148     0.063
ALA  ASP   0.00001  -173.407    63.204    60.671    84.226    -0.158     1.000     1.000     1.000     1.000     1.000
ALA  ASP   0.01077  -168.053   175.822    68.368  -167.166     0.205     0.011     0.242     0.056     0.233     0.067
ALA  ASP   0.00119  -126.848  -162.013    75.093  -164.723     1.006     1.000     1.000     1.000     1.000     1.000
ALA  ASP   0.01671   -65.167  -177.384    68.192  -167.508    -0.025     0.238     0.141     0.065     0.483     0.074
ALA  ASP   0.00053   -65.980  -179.274    66.555  -112.840    -0.080     1.440     0.559     0.028     0.062     0.001
ALA  ASP   0.00072  -171.420   175.072    64.867    84.370     0.087     0.445     0.498     0.034     0.032     0.048
ALA  ASP   0.00192   -65.224  -177.520    65.354    83.771    -0.267     1.000     1.000     1.000     1.000     1.000
ALA  ASP   0.00005   -85.952   -89.167    62.876    82.691    -1.168     1.000     1.000     1.000     1.000     1.000
ALA  ASP   0.00013   -50.167   -50.799   -52.207   124.729    -5.847     0.537     0.081     0.265     0.104     0.205
ALA  ASP   0.00118   -64.153   -62.779   -63.702   167.511    -0.205     2.792     0.832     2.101     2.955     0.769
ALA  ASP   0.00038   -62.300   -63.958   -63.526   -82.459     0.496     1.032     0.163     0.581     0.064     0.005
ALA  ASP   0.00002  -137.100   -61.959   -54.535   -84.333     0.054     1.000     1.000     1.000     1.000     1.000
ALA  ASP   0.00102   -63.424   -65.092  -178.900    88.435    -0.235     0.259     0.034     0.180     0.082     0.057
ALA  ASP   0.01126   -57.829   -63.371    85.173  -167.068     4.877     1.603     0.095     4.074    23.539     2.697
ALA  ASP   0.00003   -83.004   -66.441    86.302  -140.745     7.187     1.000     1.000     1.000     1.000     1.000
ALA  ASP   0.00241   -64.342   -64.315  -177.365   -90.228     1.527     1.903     2.209     3.845     0.313     0.901
ALA  ASP   0.00463   -62.205   -64.499  -177.192  -177.744    -0.384     1.908     0.994     0.145     0.066     0.091
ALA  ASP   0.00010  -156.257   -69.396  -169.246  -177.134     0.733    19.580     4.884     3.724     1.179     0.531
ALA  ASP   0.00002   -92.495    69.642   -81.568  -142.456     2.563     1.096     0.419     0.784     1.688     0.081
ALA  ASP   0.00045  -179.206    60.756   -87.895   154.288    -3.297     5.899     1.575     1.295     5.667     1.141
ALA  ASP   0.00087  -174.387    65.806   178.139  -178.581     0.297     1.754     0.615     0.411     2.109     0.227
ALA  ASP   0.00054  -179.104    64.031  -170.834   -94.936    -0.029     6.220     1.814    10.158     6.966     0.175
ALA  ASP   0.00040   -81.778    73.225   173.748  -172.130    -2.359    15.841    17.168     8.233     1.751     2.939
ALA  ASP   0.00014   -65.433    89.601  -176.534   -88.557     0.330     9.803     8.024    11.341     3.510     0.137
ALA  ASP   0.00707   -64.447  -175.964  -178.463   -87.582     0.033     0.311     0.040     0.192     0.106     0.059
ALA  ASP   0.00003  -158.366  -161.216  -179.487   -71.569    -5.390     1.000     1.000     1.000     1.000     1.000
ALA  ASP   0.00507   -65.821  -175.529   -64.848   -84.128    -0.350     1.024     2.440     0.161     2.080     0.843
ALA  ASP   0.00036  -171.815   177.570   -65.504   -84.069    -0.023     1.000     1.000     1.000     1.000     1.000
ALA  ASP   0.00072  -171.440   177.684   -67.309   111.086     0.100     0.348     0.076     0.018     0.081     0.106
ALA  ASP   0.00115  -171.652   177.525   -68.242   170.015    -0.031     0.687     0.180     0.211     0.364     0.055
ALA  ASP   0.00346   -64.632  -173.980   -66.727   169.904     0.025     0.119     0.651     0.480     0.424     0.165
ALA  ASP   0.00072   -64.560  -174.223   -65.853   110.222     0.124     1.000     1.000     1.000     1.000     1.000
ALA  ASP   0.00897   -64.606  -176.239   179.320    88.268     0.157     0.394     0.433     0.183     1.236     0.243
ALA  ASP   0.08383   -64.893  -176.253  -179.902   179.106    -0.021     0.513     0.150     0.127     0.215     0.063
ALA  ASP   0.01793  -172.317   175.884   179.722  -178.843    -0.011     0.993     0.496     0.061     0.315     0.120
ALA  ASP   0.00074  -171.694   176.010   178.378    88.118     0.017     1.000     1.000     1.000     1.000     1.000
ALA  ASP   0.00003  -173.438   -93.415   163.847    92.672     0.711     1.000     1.000     1.000     1.000     1.000
ALA  CYS   0.00254  -172.755   174.492    63.532    85.150    -0.780     0.335     0.243     0.216     0.715     0.193
ALA  CYS   0.00002   -67.957    88.896    64.707    85.567    -0.334     1.000     1.000     1.000     1.000     1.000
ALA  CYS   0.00001   -74.350    89.159   179.942    80.620    -0.970     1.000     1.000     1.000     1.000     1.000
ALA  CYS   0.00494   -62.290   -64.767  -177.404  -177.866    -0.428     0.597     0.068     0.069     0.102     0.143
ALA  CYS   0.01160   -64.185   -64.477  -177.029   -90.778     1.361     0.991     0.070     1.844     1.676     0.859
ALA  CYS   0.00002  -156.591   -69.100  -168.757   179.648     1.193     1.000     1.000     1.000     1.000     1.000
ALA  CYS   0.00165   -62.850   -65.199  -179.146    88.192    -0.260     0.095     0.078     0.035     0.479     0.030
ALA  CYS   0.00028   -63.016   -63.172   -64.383   168.604    -0.408     0.160     0.279     0.403     1.223     0.203
ALA  CYS   0.00008   -49.859   -51.067   -52.203   124.091    -4.946     1.390     0.018     0.896     0.153     0.097
ALA  CYS   0.00037  -172.213    66.431   177.534   -88.121     0.154     0.771     0.126     0.210     0.159     0.005
ALA  CYS   0.00005    52.911    71.836   174.518   -90.548     0.474     1.000     1.000     1.000     1.000     1.000
ALA  CYS   0.00140    62.462   177.610    67.138  -170.684     0.113     1.000     1.000     1.000     1.000     1.000
ALA  CYS   0.00067    63.524   179.173    67.268  -110.683    -0.092     1.000     1.000     1.000     1.000     1.000
ALA  CYS   0.00001    65.305    99.176    71.680  -141.905     2.445     1.000     1.000     1.000     1.000     1.000
ALA  CYS   0.02364    59.159   164.613   -70.914   170.251     0.268     3.491    13.315     2.432     1.709     0.207
ALA  CYS   0.00058    63.450   179.820   -65.200   -83.429     0.318     1.000     1.000     1.000     1.000     1.000
ALA  CYS   0.00188    62.831   174.783   178.832    87.115    -1.118     1.089    10.265     0.523     4.076     2.178
ALA  CYS   0.00407    63.688   179.941  -178.784   -89.270    -0.153     0.028     0.073     0.036     0.021     0.034
ALA  CYS   0.08606    63.404  -179.291  -179.990   179.930     0.022     0.343     0.511     0.115     0.766     0.134
ALA  CYS   0.00003    75.179   -64.259  -173.916    88.521    -0.344     1.000     1.000     1.000     1.000     1.000
ALA  CYS   0.00002    76.972   -64.508   -63.066  -178.490    -1.786     1.000     1.000     1.000     1.000     1.000
ALA  CYS   0.00012   -62.870   -64.157   -63.591   -82.523     0.474     0.504     0.161     0.731     0.269     0.174
ALA  CYS   0.00013  -171.697   177.762   -65.450   -84.467     0.162     1.136     0.657     0.151     0.099     0.002
ALA  CYS   0.00099   -65.082  -175.723   -64.384   -83.615     0.197     1.881     0.847     2.471     4.056     1.802
ALA  CYS   0.00034  -172.366    61.400    62.000  -172.525    -0.407     0.156     0.103     0.070     0.020     0.105
ALA  CYS   0.00271  -171.029   175.397    66.834  -110.367    -0.171     0.745     0.726     0.277     0.421     0.058
ALA  CYS   0.00053  -167.699   179.454    68.704  -168.389     0.202     6.332    11.484     2.277     1.306     0.041
ALA  CYS   0.00014   -67.910    87.251    66.610  -163.180     1.085     0.076     0.208     0.169     0.571     0.141
ALA  CYS   0.00186   -65.400  -178.036    66.914  -113.674    -0.085     0.087     0.291     0.096     0.047     0.066
ALA  CYS   0.00547   -64.898  -177.875    68.235  -167.107    -0.032     0.209     0.212     0.099     0.267     0.052
ALA  CYS   0.00733   -64.305  -176.101  -178.313   -87.766     0.024     0.129     0.031     0.060     0.035     0.027
ALA  CYS   0.00014  -162.247  -166.303  -175.726   -81.023     4.106     0.009     0.299     0.255     0.450     0.129
ALA  CYS   0.04921  -171.959   176.170   179.704  -179.049    -0.076     0.682     0.288     0.073     0.231     0.047
ALA  CYS   0.00004  -171.496   176.272   178.466    88.488    -0.086     1.000     1.000     1.000     1.000     1.000
ALA  CYS   0.00022   -63.515    92.653  -176.667  -174.212     0.996     0.733     0.245     0.591     0.222     0.032
ALA  CYS   0.00004   -68.848    88.577   178.083   -90.537     0.122     1.000     1.000     1.000     1.000     1.000
ALA  CYS   0.20751   -64.774  -176.522  -179.800   178.647     0.055     0.381     0.238     0.119     0.242     0.079
ALA  CYS   0.00188   -64.319  -176.018   179.417    88.696     0.375     1.000     1.000     1.000     1.000     1.000
ALA  CYS   0.00001  -177.316    66.919   -88.726   141.562    -3.350     1.000     1.000     1.000     1.000     1.000
ALA  CYS   0.00001   -89.149    71.235   -84.309  -150.801     1.437     1.000     1.000     1.000     1.000     1.000
ALA  CYS   0.00202  -171.508   177.457   -68.098   169.743    -0.040     0.868     0.518     0.059     0.150     0.028
ALA  CYS   0.00003  -171.992   177.625   -67.322   114.263    -0.070     1.000     1.000     1.000     1.000     1.000
ALA  CYS   0.01772   -66.351  -177.435   -67.061   115.267     0.517     1.273     2.218     0.742     2.720     0.291
ALA  CYS   0.00879   -65.421  -175.720   -67.297   169.696    -0.071     4.171     7.716     2.470     2.250     0.151
ALA  CYS   0.00190    63.361  -178.803    65.275    83.134  -179.672     0.328     0.038     0.011     0.016     0.051
ALA  CYS   0.00189  -172.189   174.273    64.058    86.301   179.330     0.317     0.075     0.002     0.046     0.092
ALA  CYS   0.00114   -64.935  -178.032    65.391    84.017   179.711     0.156     0.330     0.137     0.158     0.012
ALA  CYS   0.00002  -150.880    55.428    46.078    99.058  -178.725     1.000     1.000     1.000     1.000     1.000
ALA  CYS   0.00005   -88.821    67.893    59.340    81.449   179.176     1.000     1.000     1.000     1.000     1.000
ALA  CYS   0.00008   -80.637    70.164    60.301   169.083  -179.851     0.238     0.093     0.059     0.044     0.022
ALA  CYS   0.00002  -173.048    62.792    62.234  -172.518   179.705     1.000     1.000     1.000     1.000     1.000
ALA  CYS   0.00019   -75.518    88.932  -179.871    82.356   179.091     1.460     0.256     0.221     1.074     0.204
ALA  CYS   0.00001   179.591    55.541   155.773    82.329   179.153     1.000     1.000     1.000     1.000     1.000
ALA  CYS   0.00002    48.010    59.740   163.877    83.600   177.346     1.000     1.000     1.000     1.000     1.000
ALA  CYS   0.00006   -51.510   -51.015   -51.185   124.200   175.510     0.678     0.150     0.192     0.083     0.163
ALA  CYS   0.00190   -63.832   -62.919   -63.920   167.860   179.668     2.280     0.792     1.902     0.397     0.890
ALA  CYS   0.00065   -62.666   -64.241   -63.793   -82.736  -179.453     0.359     0.109     0.213     0.045     0.027
ALA  CYS   0.00002  -136.442   -62.016   -54.954   -82.307  -179.662     1.000     1.000     1.000     1.000     1.000
ALA  CYS   0.00195   -62.331   -64.952  -179.829    88.616   179.881     5.138     2.097     4.449     4.391     0.401
ALA  CYS   0.00551   -61.612   -64.741  -177.516  -177.448   179.691     1.133     0.155     0.452     0.626     0.140
ALA  CYS   0.00814   -64.285   -64.498  -177.684   -90.597  -178.340     0.228     0.053     0.179     0.869     0.314
ALA  CYS   0.00142   -64.218   -72.465    77.234  -172.707   179.890     1.000     1.000     1.000     1.000     1.000
ALA  CYS   0.00009    53.880    75.451    64.607   179.520  -178.421     3.726    12.608     5.865    22.643     2.060
ALA  CYS   0.00005    65.542    96.096    71.176  -145.292  -177.244     1.000     1.000     1.000     1.000     1.000
ALA  CYS   0.00170    63.517   179.196    67.272  -110.496   179.867     0.058     0.393     0.186     0.158     0.045
ALA  CYS   0.01211    64.483  -176.202    69.282  -167.944  -179.954     1.962     7.606     2.482     3.105     0.143
ALA  CYS   0.00035    52.618    71.326   174.500   -90.295  -179.658     0.152     0.241     0.217     0.011     0.001
ALA  CYS   0.00014    58.717    73.232   170.311  -174.070   179.529     0.252     0.449     0.087     0.517     0.053
ALA  CYS   0.00536    62.690  -177.633   -66.660   -88.211  -179.391     0.200     0.408     0.124     0.258     0.071
ALA  CYS   0.02592    58.156   160.635   -71.640   171.171  -179.551     1.220     4.876     0.890     0.872     0.136
ALA  CYS   0.00040    63.429   179.865  -178.905   -89.394   179.791     0.322     0.022     0.338     0.269     0.088
ALA  CYS   0.15630    63.489  -179.324  -179.968   179.700  -179.975     0.214     0.379     0.109     0.390     0.062
ALA  CYS   0.00042    62.145   165.899   178.605    83.766   176.738     1.000     1.000     1.000     1.000     1.000
ALA  CYS   0.00003    77.254   -64.159   -63.115  -178.754   178.139     1.000     1.000     1.000     1.000     1.000
ALA  CYS   0.00002    66.255   -80.365   -64.388   -87.618   179.925     1.000     1.000     1.000     1.000     1.000
ALA  CYS   0.00008    76.783   -65.855  -174.786   170.867   179.449     0.208     0.030     0.022     0.180     0.018
ALA  CYS   0.00004    74.986   -64.437  -173.889    88.546   179.766     1.000     1.000     1.000     1.000     1.000
ALA  CYS   0.00002    76.014   -63.517    87.041   172.864  -177.457     1.000     1.000     1.000     1.000     1.000
ALA  CYS   0.00106   -66.352  -175.671   -65.657   -85.844   179.856     0.790     0.109     0.735     1.734     0.137
ALA  CYS   0.00003  -146.384    89.414   -56.218  -112.137   178.005     0.073     0.283     0.278     1.725     0.122
ALA  CYS   0.00184  -170.915   177.945   -65.448   -84.622  -179.821     1.841     0.216     0.194     0.191     0.081
ALA  CYS   0.00006  -176.925    67.180   -88.747   139.808   177.324     0.048     0.001     0.056     0.048     0.009
ALA  CYS   0.01700   -66.762  -178.068   -67.283   115.886  -179.377     1.609     2.529     0.875     3.498     0.247
ALA  CYS   0.00817   -69.037   177.163   -69.961   166.717   179.845     4.949     9.559     3.354     4.480     0.099
ALA  CYS   0.00006  -168.723   -90.408   -67.741   147.937   177.828     0.921     2.053     0.541     2.926     0.244
ALA  CYS   0.00664  -171.151   177.947   -68.038   169.589   179.932     0.129     0.088     0.146     0.451     0.111
ALA  CYS   0.00172  -172.036   177.567   -67.159   111.188  -179.799     0.545     0.321     0.079     0.051     0.058
ALA  CYS   0.00017  -172.461    66.718   178.036  -176.781  -179.943     0.271     0.096     0.061     0.080     0.009
ALA  CYS   0.00030   179.811    62.840  -169.488   -93.656   179.807     4.470     0.274     6.455     4.870     0.110
ALA  CYS   0.00020   -63.719    92.496  -176.857  -174.595  -178.991     0.296     0.107     0.313     1.450     0.016
ALA  CYS   0.00019   -77.519    72.478   172.855   -90.011  -179.672     2.431     3.582     0.951     0.583     0.211
ALA  CYS   0.01676   -65.213  -178.512    68.163  -167.222  -179.842     0.632     0.718     0.125     0.179     0.033
ALA  CYS   0.00497   -65.502  -178.150    66.862  -113.623   179.872     0.115     0.059     0.061     0.248     0.014
ALA  CYS   0.00102  -171.042   175.198    66.713  -110.125   179.700     0.275     0.049     0.122     0.567     0.051
ALA  CYS   0.00239  -167.439  -178.735    68.854  -168.129  -179.785     7.108    13.500     2.781     0.778     0.079
ALA  CYS   0.02439  -172.046   176.182   179.792  -178.887   179.956     0.519     0.356     0.120     0.316     0.069
ALA  CYS   0.00106  -171.620   176.368   178.378    88.477   179.970     1.000     1.000     1.000     1.000     1.000
ALA  CYS   0.00031  -168.203  -175.144  -177.922   -84.452  -178.052     5.780    11.240     1.891     5.145     2.727
ALA  CYS   0.00002  -168.660   -81.005  -159.313   -95.647   174.974     1.000     1.000     1.000     1.000     1.000
ALA  CYS   0.00167   -64.757  -176.847  -177.873   -87.717   179.905     0.823     0.668     0.108     0.257     0.035
ALA  CYS   0.19169   -64.851  -176.598  -179.828   178.539  -179.972     0.516     0.345     0.133     0.321     0.065
ALA  CYS   0.04316   -65.436  -176.882   178.477    88.832   179.326     1.137     1.535     0.690     1.994     0.561
ALA  GLN   0.00013   -73.796    89.231   179.882    80.631    -1.079     0.038     0.053     0.085     0.301     0.114
ALA  GLN   0.00007   179.450    58.666   162.600    98.065    -0.054     0.790     2.431     7.303    14.884     1.158
ALA  GLN   0.00006  -177.383    61.734   -85.601   151.025    -2.530     1.961     4.261     2.483     8.615     0.912
ALA  GLN   0.00011  -176.663    65.161  -175.829   -91.565     0.119     6.185     2.082    10.055     5.138     0.117
ALA  GLN   0.00125  -172.559    66.811   178.185  -176.894     0.094     0.973     0.440     0.176     0.316     0.108
ALA  GLN   0.00005   171.029    62.401  -157.669  -143.105     0.866     1.000     1.000     1.000     1.000     1.000
ALA  GLN   0.00036   -62.271   -64.363   -63.958   -82.674     0.516     0.346     0.141     0.402     0.032     0.063
ALA  GLN   0.00144   -63.469   -62.974   -64.095   167.537    -0.420     0.238     0.084     0.154     0.401     0.057
ALA  GLN   0.00078   -62.771   -65.237  -179.146    88.171    -0.276     0.296     0.068     0.118     0.287     0.090
ALA  GLN   0.00336   -63.846   -72.263    77.315  -173.412    -0.129     0.449     0.300     0.425     0.888     0.194
ALA  GLN   0.00012  -161.015   -73.606  -172.605  -178.087     0.652    10.273    11.952     7.698     1.391     0.813
ALA  GLN   0.00480   -64.245   -64.566  -177.583   -90.375     1.543     0.093     0.037     0.028     0.048     0.010
ALA  GLN   0.00218   -61.872   -64.813  -177.241  -177.194    -0.292     0.434     0.203     0.313     2.142     0.044
ALA  GLN   0.00245  -172.770   174.649    63.794    85.041    -0.785     0.903     0.482     0.671     1.706     0.477
ALA  GLN   0.00140   -65.415  -177.998    65.250    83.994    -0.336     1.296     0.259     0.122     0.116     0.033
ALA  GLN   0.00232    63.762  -179.030    65.249    83.305     0.262     2.551     0.533     1.008     2.624     0.255
ALA  GLN   0.00002    44.577    60.388    56.104    81.422    -0.043     1.000     1.000     1.000     1.000     1.000
ALA  GLN   0.00008   -81.067    69.565    60.395   168.898     0.206     0.967     0.765     0.069     0.179     0.092
ALA  GLN   0.00003   -67.847    88.716    64.544    85.464    -0.393     1.000     1.000     1.000     1.000     1.000
ALA  GLN   0.00011  -172.486    63.769    62.811  -171.965    -0.358     1.210     0.732     0.123     0.335     0.060
ALA  GLN   0.00003  -150.207    56.263    46.138    97.841     1.062     1.000     1.000     1.000     1.000     1.000
ALA  GLN   0.00520   -64.733  -178.152    68.286  -167.768     0.115     0.269     0.463     0.131     0.767     0.035
ALA  GLN   0.00271   -65.407  -177.969    67.118  -112.401    -0.020     1.121     0.585     0.149     0.537     0.097
ALA  GLN   0.00148  -172.180   174.859    66.410  -110.204    -0.058     1.393     0.659     0.392     0.971     0.233
ALA  GLN   0.00188  -164.259  -174.024    70.146  -167.982     0.228     8.753    15.750     3.299     0.639     0.080
ALA  GLN   0.00127    62.872  -178.161   -66.615   -88.101     0.221     0.052     0.135     0.026     0.113     0.067
ALA  GLN   0.02379    58.315   160.167   -71.681   171.350     0.461     0.761     0.662     0.170     0.102     0.028
ALA  GLN   0.15806    63.501  -179.492  -179.938   179.680     0.055     0.294     0.102     0.047     0.472     0.073
ALA  GLN   0.00640    62.869   177.619    67.246  -170.586     0.191     0.418     0.103     0.028     0.200     0.141
ALA  GLN   0.00065    63.268   179.566    67.568  -110.309     0.065     1.000     1.000     1.000     1.000     1.000
ALA  GLN   0.01515   -63.941  -176.137  -178.143   -87.713     0.024     0.127     0.114     0.108     0.050     0.055
ALA  GLN   0.00072  -169.299  -177.707  -178.232   -85.797     1.274     6.566    11.373     2.107     4.790     2.800
ALA  GLN   0.00095  -171.863   177.992   -65.258   -84.471     0.075     1.275     0.535     0.387     0.494     0.154
ALA  GLN   0.00132   -66.550  -175.824   -65.507   -85.090    -0.315     3.336     3.970     1.359     4.198     1.752
ALA  GLN   0.00446  -171.498   177.897   -68.157   170.050    -0.026     0.590     0.500     0.098     0.068     0.060
ALA  GLN   0.00241  -172.274   177.577   -67.356   111.567    -0.016     1.032     0.470     0.034     0.298     0.032
ALA  GLN   0.00388   -64.508  -174.560   -66.100   110.982     0.224     0.065     0.095     0.077     0.216     0.024
ALA  GLN   0.00966   -64.919  -173.957   -66.495   171.262    -0.048     1.095     0.666     0.541     2.332     0.107
ALA  GLN   0.00311  -172.040   176.230   178.349    88.331    -0.084     0.697     0.383     0.051     0.238     0.030
ALA  GLN   0.06874  -172.346   176.241   179.757  -178.977    -0.020     0.636     0.262     0.132     0.426     0.081
ALA  GLN   0.18952   -64.716  -176.808  -179.975   178.767    -0.039     0.200     0.611     0.117     0.859     0.055
ALA  GLN   0.02367   -64.582  -176.251   178.910    89.052    -0.179     0.621     0.568     0.945     2.302     0.629
ALA  GLN   0.00010   -63.996    92.390  -177.093  -174.058     0.984     1.000     1.000     1.000     1.000     1.000
ALA  GLN   0.01162   -56.439   -58.645  -176.485  -178.183   179.593     1.000     1.000     1.000     1.000     1.000
ALA  GLN   0.00367   -64.229   -64.603  -177.726   -91.213  -178.353     1.000     1.000     1.000     1.000     1.000
ALA  GLN   0.00035   -64.283   -62.695   -63.556   169.690   179.359     1.000     1.000     1.000     1.000     1.000
ALA  GLN   0.00002   -62.156   -64.347   -64.128   -82.701  -179.433     1.000     1.000     1.000     1.000     1.000
ALA  GLN   0.00028  -171.673   177.897   -65.397   -84.505  -179.864     1.052     0.501     0.035     0.009     0.017
ALA  GLN   0.00002  -172.508   -93.229   171.905   -84.274  -178.572     1.000     1.000     1.000     1.000     1.000
ALA  GLN   0.00091   -64.900  -178.201    65.307    84.168   179.736     0.090     0.294     0.037     0.102     0.033
ALA  GLN   0.00116  -173.766   174.972    63.250    83.396   178.797     0.350     0.376     0.197     0.112     0.012
ALA  GLN   0.00107  -171.328   178.103   -68.071   170.064   179.865     1.000     1.000     1.000     1.000     1.000
ALA  GLN   0.00008  -171.943   177.860   -67.282   111.394  -179.907     1.000     1.000     1.000     1.000     1.000
ALA  GLN   0.01108   -64.518  -174.310   -66.898   170.063   179.840     0.177     0.346     0.286     0.403     0.050
ALA  GLN   0.00166   -64.639  -174.720   -66.070   111.234  -179.714     1.000     1.000     1.000     1.000     1.000
ALA  GLN   0.00556   -65.327  -177.961    67.171  -112.166   179.902     1.300     0.367     0.164     0.583     0.040
ALA  GLN   0.00559   -65.000  -177.943    68.347  -167.772  -179.778     1.486     0.462     0.129     0.197     0.034
ALA  GLN   0.00007  -155.885  -156.445    73.272  -168.738  -179.822     1.000     1.000     1.000     1.000     1.000
ALA  GLN   0.03465  -172.390   176.472   179.543  -179.566   179.903     0.931     0.460     0.272     0.710     0.058
ALA  GLN   0.00001  -173.151   175.731   178.256    88.009   179.902     1.000     1.000     1.000     1.000     1.000
ALA  GLN   0.24745   -64.565  -176.483  -179.812   178.576  -179.963     0.393     0.107     0.123     0.294     0.065
ALA  GLN   0.00678   -64.381  -176.158   179.373    88.724  -179.647     7.278     2.935    12.017     2.216     0.461
ALA  GLN   0.00009   -63.859    92.516  -176.982  -174.094  -179.000     1.000     1.000     1.000     1.000     1.000
ALA  GLN   0.00004    75.030   -64.766  -174.316    88.208   179.533     1.138     0.509     1.390     1.443     0.192
ALA  GLN   0.00023    77.974   -65.842  -175.725   172.178   179.137     1.434     0.159     1.971     3.503     0.800
ALA  GLN   0.00002    75.723   -66.284   -63.049  -176.643   178.212     1.000     1.000     1.000     1.000     1.000
ALA  GLN   0.00005    52.022    70.979   174.738   -90.218  -179.701     1.729     2.480     0.277     0.276     0.077
ALA  GLN   0.00004    57.579    72.123   170.758  -175.043   179.755     1.000     1.000     1.000     1.000     1.000
ALA  GLN   0.00164    63.378   179.509    65.309    85.921   179.756     0.594     2.909     0.462     5.448     1.046
ALA  GLN   0.01126    62.599   176.543    66.703  -172.158  -179.921     0.867     1.441     1.004     3.535     0.167
ALA  GLN   0.00263    63.733  -179.838    67.542  -110.928   179.820     1.443     4.840     0.549     4.978     0.985
ALA  GLN   0.00001    65.213    97.705    71.410  -143.011  -177.549     1.000     1.000     1.000     1.000     1.000
ALA  GLN   0.00004    62.681    89.273  -168.702    87.239   178.582     0.216     0.034     0.110     0.098     0.031
ALA  GLN   0.00050    62.023   165.909   178.614    83.651   176.751     0.167     0.218     0.025     0.199     0.039
ALA  GLN   0.07851    63.590  -179.534  -179.962   179.509  -179.918     0.316     0.209     0.110     0.700     0.036
ALA  GLN   0.00130    62.963   177.748  -179.157   -98.820   178.977     0.435     1.498     0.373     6.783     0.531
ALA  GLN   0.02492    58.351   160.220   -71.600   171.506  -179.488     0.584     0.508     0.181     0.209     0.062
ALA  GLN   0.00022    62.976  -178.542   -66.860   -88.355  -179.292     1.000     1.000     1.000     1.000     1.000
ALA  GLN   0.00004  -171.889    64.839    63.110  -172.729   179.790     0.921     0.872     0.291     0.297     0.014
ALA  GLN   0.00012    45.305    61.886    57.074    82.349  -179.783     0.878     0.832     0.234     0.535     0.156
ALA  GLU   0.01755   -57.496   -59.499  -176.259   179.727    -0.188     0.537     0.480     0.139     0.359     0.041
ALA  GLU   0.00004   -61.622   -64.518  -175.574   -95.723    -0.163     1.007     0.264     5.126     0.983     1.430
ALA  GLU   0.00345   -51.518   -58.360   171.142    92.762     0.853     8.557     5.059     8.587     3.730     0.943
ALA  GLU   0.00006   -58.180   -67.951    75.743    77.683    -1.045     1.000     1.000     1.000     1.000     1.000
ALA  GLU   0.00319   -66.489  -175.436   -64.981   -88.173    -0.062     2.221     0.535     0.777     4.119     0.488
ALA  GLU   0.00003  -171.090   176.931   -65.441   -83.905     0.178     1.000     1.000     1.000     1.000     1.000
ALA  GLU   0.00171   -58.482   -55.753   -60.606   166.343     0.311     0.655     0.319     0.072     0.153     0.035
ALA  GLU   0.00667   -70.442   -58.881   -51.986   -88.073    -2.883     6.672     3.706     8.661     3.929     2.461
ALA  GLU   0.00001  -133.324   -62.488   -55.635   -82.775     0.040     1.000     1.000     1.000     1.000     1.000
ALA  GLU   0.00001   177.245    57.158  -174.120    83.752    -2.326     1.000     1.000     1.000     1.000     1.000
ALA  GLU   0.00256  -172.821   175.708   178.359    87.944    -0.142     1.000     1.000     1.000     1.000     1.000
ALA  GLU   0.00047  -172.137    63.737    62.707  -171.764    -0.476     1.238     0.667     0.140     0.060     0.087
ALA  GLU   0.00003  -150.070    55.375    44.897    99.650     0.798     1.000     1.000     1.000     1.000     1.000
ALA  GLU   0.00008   -80.953    67.978   175.604  -169.607     0.651     0.220     0.008     0.073     0.157     0.001
ALA  GLU   0.00131  -175.777    59.446   175.770  -179.788     0.311     0.637     1.397     0.480     0.131     0.016
ALA  GLU   0.00035  -175.037    61.002   177.001   -88.763     0.247     2.689     4.978     0.373     0.499     0.062
ALA  GLU   0.00006  -176.772    62.271   -80.613   175.995     0.374     1.000     1.000     1.000     1.000     1.000
ALA  GLU   0.08916    65.190  -176.160    69.271  -143.254     1.392     2.086     2.420     2.065     5.332     0.837
ALA  GLU   0.05538    63.320  -179.200   179.942  -179.563     0.014     0.472     0.697     0.293     1.579     0.064
ALA  GLU   0.00207    64.941  -176.081  -176.491   -86.749     0.037     2.833     9.422     5.429     6.016     0.355
ALA  GLU   0.01243    58.655   159.739   -71.389   172.617     0.472     1.000     1.000     1.000     1.000     1.000
ALA  GLU   0.00485  -171.035   177.742   -68.050   169.111     0.026     0.209     0.464     0.132     0.853     0.082
ALA  GLU   0.00425  -170.820   177.627   -67.169   114.622     0.081     0.336     0.667     0.073     3.552     0.144
ALA  GLU   0.01920   -73.654   178.655   -74.631   135.476    -1.442     5.325     4.702     6.308    20.676     1.129
ALA  GLU   0.00234   -63.480  -173.744   -66.604   166.463     0.008     0.202     0.060     0.023     0.959     0.092
ALA  GLU   0.00003   -84.740   169.249   -79.861  -168.152    -9.980     1.000     1.000     1.000     1.000     1.000
ALA  GLU   0.02286  -172.020   175.712   179.697  -178.990     0.001     0.867     0.441     0.099     0.251     0.073
ALA  GLU   0.00314  -170.673   177.250  -178.834   -87.843     0.307     2.466     5.659     1.183     2.617     1.202
ALA  GLU   0.00135   -63.686  -176.585   178.947    89.705     0.201     0.865     0.373     0.606     1.011     0.195
ALA  GLU   0.12189   -64.960  -176.537  -179.827   178.781     0.030     1.273     0.488     0.117     0.639     0.054
ALA  GLU   0.00426   -64.332  -176.039  -178.433   -87.749     0.031     1.000     1.000     1.000     1.000     1.000
ALA  GLU   0.00009  -170.469   174.591    64.282    83.610    -0.074     0.290     0.667     0.224     0.131     0.039
ALA  GLU   0.00090   -64.862  -179.392    64.710    84.128    -0.231     1.000     1.000     1.000     1.000     1.000
ALA  GLU   0.00555   -64.561  -177.913    68.257  -168.049     0.081     0.523     0.764     0.404     0.822     0.106
ALA  GLU   0.00008   -65.229  -178.324    66.752  -113.213    -0.106     1.000     1.000     1.000     1.000     1.000
ALA  GLU   0.00285  -171.568   174.306    66.257  -109.960    -0.058     1.126     1.468     0.476     1.008     0.476
ALA  GLU   0.00683  -173.905   178.947    65.908  -175.747    -1.020     2.581     6.064     0.864    13.203     3.301
ALA  GLU   0.00013   178.890    55.922   168.252    81.947   178.422     0.723     0.806    19.776     1.371     0.701
ALA  GLU   0.00005  -175.500    59.513   175.733  -179.991  -179.737     0.466     0.793     0.069     0.343     0.003
ALA  GLU   0.00027  -175.705    59.429   179.184   -90.142  -179.886     3.857     1.939     8.096     3.421     0.169
ALA  GLU   0.00040  -175.948    61.757   -80.889   175.895  -179.819     0.523     0.298     0.141     0.057     0.060
ALA  GLU   0.00001  -172.243    72.799   -75.900   -80.607  -177.808     1.000     1.000     1.000     1.000     1.000
ALA  GLU   0.00592   -71.298   -58.728   -51.367   -87.348   176.700     7.345     3.809     9.231     3.318     2.797
ALA  GLU   0.00338   -61.012   -60.733   -63.442   167.151   179.643     3.645     3.065     1.860     0.934     0.752
ALA  GLU   0.00001   -50.272   -49.291   -53.671   125.121   175.857     1.000     1.000     1.000     1.000     1.000
ALA  GLU   0.00768   -49.678   -59.126   173.333    95.035  -178.740     8.525     3.948     5.862     6.374     1.167
ALA  GLU   0.00819   -61.742   -71.430    76.433  -176.870   179.582     1.973     1.336     1.004     4.930     0.342
ALA  GLU   0.02962   -58.862   -62.409  -177.449  -177.104   179.699     2.645     2.879     0.790     2.708     0.141
ALA  GLU   0.00071   -63.855   -64.257  -177.458   -91.202  -178.377     1.613     3.593     6.464     6.168     2.750
ALA  GLU   0.00013   -79.989    70.531   177.629  -173.179  -179.328    14.797    18.683     6.924     4.184     0.722
ALA  GLU   0.00044   -53.926    97.331  -170.765   -83.725  -178.284     1.000     1.000     1.000     1.000     1.000
ALA  GLU   0.00027   -77.794    70.490   172.165   -90.666  -179.601     1.000     1.000     1.000     1.000     1.000
ALA  GLU   0.00030  -162.793  -166.554  -176.202   -81.107  -176.131     0.081     0.066     0.036     0.036     0.046
ALA  GLU   0.01529  -171.327   176.343   179.729  -179.258   179.882     0.498     0.806     0.040     0.119     0.061
ALA  GLU   0.00834   -63.744  -176.136  -177.972   -87.544   179.925     0.064     0.078     0.075     0.005     0.029
ALA  GLU   0.19616   -64.487  -176.544  -179.855   178.757  -179.957     0.872     0.359     0.136     0.542     0.075
ALA  GLU   0.00203   -64.111   171.975  -150.841  -150.032  -177.353     1.000     1.000     1.000     1.000     1.000
ALA  GLU   0.02315   -64.396  -176.055   179.189    89.531  -179.979     0.576     1.511     1.641     3.306     2.008
ALA  GLU   0.00002   -73.488    89.056  -179.824    80.374   179.074     1.000     1.000     1.000     1.000     1.000
ALA  GLU   0.00011  -170.831   178.031   -65.211   -84.231  -179.956     0.399     0.946     0.327     0.272     0.201
ALA  GLU   0.00073  -168.924   175.879   -67.604   115.040  -179.728     0.322     0.285     0.054     0.804     0.039
ALA  GLU   0.00254  -171.064   176.520   -68.368   170.491   179.785     1.486     0.598     0.118     0.292     0.046
ALA  GLU   0.00345   -62.960  -173.410   -62.595   -86.774   179.974     5.427     3.865     3.721     6.561     0.545
ALA  GLU   0.00259   -63.922  -175.316   -66.401   109.456  -179.945     0.968     0.269     0.171     1.346     0.162
ALA  GLU   0.02331   -65.089  -174.436   -66.845   171.381   179.808     1.789     0.756     0.374     2.074     0.083
ALA  GLU   0.00010   -53.995  -175.717   -58.588  -150.076  -177.621     1.000     1.000     1.000     1.000     1.000
ALA  GLU   0.00006  -173.099    56.635    59.591    83.834   179.791     1.000     1.000     1.000     1.000     1.000
ALA  GLU   0.00004  -104.163    64.730    66.306    82.806   178.355     1.000     1.000     1.000     1.000     1.000
ALA  GLU   0.00074  -173.834    60.347    61.688  -170.865   179.731     0.616     4.943     1.401     3.502     0.048
ALA  GLU   0.00002   -76.996    69.011    61.755   174.205  -177.999     1.000     1.000     1.000     1.000     1.000
ALA  GLU   0.00025  -159.760  -147.034    73.784    99.040  -174.466     1.000     1.000     1.000     1.000     1.000
ALA  GLU   0.00001  -169.386   173.440    64.038    84.048   179.850     1.000     1.000     1.000     1.000     1.000
ALA  GLU   0.00006   -64.881  -178.001    65.337    84.031   179.724     1.000     1.000     1.000     1.000     1.000
ALA  GLU   0.00778   -64.518  -178.339    68.124  -167.685  -179.832     0.282     0.456     0.258     1.092     0.065
ALA  GLU   0.00293   -67.652  -179.005    66.668  -113.061   179.873     3.009     0.882     0.181     0.475     0.006
ALA  GLU   0.03564  -171.179  -179.183    68.881  -168.337  -179.072     5.699     6.670     2.080     7.903     0.461
ALA  GLU   0.00002  -171.971   175.524    66.988  -108.298   179.784     1.000     1.000     1.000     1.000     1.000
ALA  GLU   0.00124    65.156   178.983    67.669  -108.451  -179.906     2.489     0.577     0.408     2.010     0.281
ALA  GLU   0.08799    66.118  -175.358    68.391  -145.859  -179.107     1.959     6.222     1.353    17.765     2.790
ALA  GLU   0.00003    65.148    97.952    71.519  -142.423  -177.646     1.000     1.000     1.000     1.000     1.000
ALA  GLU   0.02888    58.935   162.117   -71.162   171.546  -179.621     2.043     9.383     1.641     2.023     0.226
ALA  GLU   0.00108    67.127   179.368   178.872    88.172   179.910     3.788     9.836     0.141     3.335     2.271
ALA  GLU   0.00001    61.710    89.205  -168.283    88.066   178.476     1.000     1.000     1.000     1.000     1.000
ALA  GLU   0.00011    76.332   -69.067  -175.707   173.753   179.703     2.618     9.685     2.290     4.752     0.732
ALA  GLU   0.00010    57.799    72.371   170.644  -175.323   179.814     0.154     0.109     0.074     0.303     0.087
ALA  GLU   0.08825    63.353  -179.270   179.971  -179.766  -179.983     0.629     0.527     0.303     1.359     0.052
ALA  GLU   0.01155    63.437   179.458  -178.402   -92.197   179.485     2.196     2.936     2.852     5.690     0.668
ALA  GLU   0.00075    77.431   -62.124   -60.546   -92.686  -178.869     1.000     1.000     1.000     1.000     1.000
ALA  GLU   0.00001    43.994    61.177    57.124    82.937  -179.476     1.000     1.000     1.000     1.000     1.000
ALA  GLY   0.00064    76.576   -65.756  -174.375   173.264   179.605     1.211     3.151     0.473     3.371     0.184
ALA  GLY   0.00017    75.939   -64.038  -174.211    88.665   179.741     1.000     1.000     1.000     1.000     1.000
ALA  GLY   0.00002    75.862   -62.909    86.978   172.361  -177.631     1.000     1.000     1.000     1.000     1.000
ALA  GLY   0.00007    82.448   -60.692   175.327   -85.954  -177.875     0.002     7.347    16.657     6.465     0.952
ALA  GLY   0.00002    73.816   -70.131   -62.511   -85.371  -179.929     1.000     1.000     1.000     1.000     1.000
ALA  GLY   0.00003    64.704    97.022    71.454  -142.852  -177.556     1.000     1.000     1.000     1.000     1.000
ALA  GLY   0.00011    51.377    64.478    59.448  -161.213  -176.685     1.000     1.000     1.000     1.000     1.000
ALA  GLY   0.01347    63.301   177.627    67.295  -170.466  -179.883     0.686     0.383     0.138     0.372     0.012
ALA  GLY   0.00045    67.274   177.769    66.813  -110.404  -179.852     1.000     1.000     1.000     1.000     1.000
ALA  GLY   0.00002    55.426   136.285    54.753  -112.260  -177.806     1.000     1.000     1.000     1.000     1.000
ALA  GLY   0.00002    49.665    82.673   -82.339   -86.769  -178.215     2.275    24.039     7.925     2.255     2.113
ALA  GLY   0.00001    51.934    87.433   -83.176  -161.401  -178.003     1.000     1.000     1.000     1.000     1.000
ALA  GLY   0.00053    52.276    71.045   174.804   -90.273  -179.665     1.330     1.178     0.077     0.159     0.057
ALA  GLY   0.00089    58.673    72.030   171.603  -175.332  -179.940     2.539     0.861     2.239     2.655     0.546
ALA  GLY   0.01934    59.340   162.449   -71.372   170.808  -179.670     6.288    16.452     3.041     2.120     0.437
ALA  GLY   0.01244    64.022  -179.737  -178.727   -88.676   179.947     0.314     0.086     0.102     0.048     0.047
ALA  GLY   0.07157    63.695  -179.633  -179.895   179.395  -179.932     0.398     0.105     0.016     0.434     0.054
ALA  GLY   0.00534    64.053  -179.215   179.071    89.566  -179.838     1.000     1.000     1.000     1.000     1.000
ALA  GLY   0.00004   -59.189   -77.669    68.542    78.244   174.942     1.000     1.000     1.000     1.000     1.000
ALA  GLY   0.00001  -149.897   -67.994    81.015    78.049   178.132     1.000     1.000     1.000     1.000     1.000
ALA  GLY   0.00560   -58.643   -62.467   178.807    90.168   179.958     6.656     4.046     6.301     4.535     0.338
ALA  GLY   0.00004  -177.200   -93.830   174.388    88.616   179.855     4.779     3.145     8.272     0.766     0.057
ALA  GLY   0.00002  -137.278   -65.176  -175.776    89.679   179.668    21.212     1.480     1.145     0.376     0.139
ALA  GLY   0.00008   -66.068    89.082    65.057    85.364   179.638     2.123     1.596     2.058     0.571     0.171
ALA  GLY   0.00027  -158.219    58.812    51.783    93.061  -179.233    13.155     4.569     8.798     7.989     0.973
ALA  GLY   0.00005  -118.428    63.357    56.750    81.428  -179.809     1.000     1.000     1.000     1.000     1.000
ALA  GLY   0.00642   -64.913  -178.009    65.415    84.042   179.693     0.638     0.241     0.127     0.159     0.028
ALA  GLY   0.00837  -171.930   174.480    64.146    86.082   179.393     0.409     0.357     0.490     1.179     0.306
ALA  GLY   0.00047   -74.291    89.232  -179.951    81.172   179.042     0.209     0.065     0.184     0.462     0.036
ALA  GLY   0.00020   179.444    55.544   155.939    82.514   179.182     1.000     1.000     1.000     1.000     1.000
ALA  GLY   0.00005    62.090    89.415  -168.527    87.560   178.751     1.000     1.000     1.000     1.000     1.000
ALA  GLY   0.00002   -80.712    61.611    60.562  -168.262  -179.809     1.000     1.000     1.000     1.000     1.000
ALA  GLY   0.00001   -60.751    95.376    72.200  -160.171  -175.581     1.000     1.000     1.000     1.000     1.000
ALA  GLY   0.00131  -173.161    62.841    62.480  -172.587   179.801     0.674     0.197     0.063     0.718     0.034
ALA  GLY   0.00006  -150.477    76.731    80.932  -110.660  -176.444     2.322     0.095     1.714     2.827     2.067
ALA  GLY   0.00003   -88.455    71.552   -82.929  -161.404  -177.387     2.739     3.079     1.961    13.311     1.451
ALA  GLY   0.00003   -85.496    66.024   -87.339   -78.978  -176.545     8.297     5.581     2.688    10.141     3.964
ALA  GLY   0.00031  -146.002    89.242   -56.694  -111.315   177.796     0.646     0.464     0.724     2.386     0.434
ALA  GLY   0.00007  -169.658    79.533   -70.670   -82.326  -178.040     2.491     4.265     4.305     1.190     0.440
ALA  GLY   0.00225  -172.557    66.319   177.914  -177.255  -179.932     0.817     0.429     0.216     0.834     0.102
ALA  GLY   0.00052  -173.216    65.833   178.923   -88.737  -179.832     3.460     1.115     5.768     2.181     0.215
ALA  GLY   0.00109   -73.477    77.898   177.577  -174.087  -179.439     9.940    15.574     4.390     1.205     0.255
ALA  GLY   0.00106   -75.663    72.466   177.318   -88.961  -179.702     8.983    11.628     7.472     1.627     0.132
ALA  GLY   0.00002  -168.012    86.379   -69.931   113.486   176.982     2.254     0.920     1.119     5.482     0.446
ALA  GLY   0.00013  -176.439    66.918   -88.817   140.132   177.342     4.777     6.432     2.123     0.665     0.326
ALA  GLY   0.00002  -178.708   -89.127   -68.463   106.937   175.252     1.172     0.233     0.281     0.129     0.061
ALA  GLY   0.00003  -168.343   -88.909   -67.717   150.898   177.637     1.000     1.000     1.000     1.000     1.000
ALA  GLY   0.00553  -171.433   177.693   -67.347   114.197  -179.891     0.947     0.654     0.165     2.496     0.048
ALA  GLY   0.00356  -171.077   177.847   -68.181   170.317   179.882     1.000     1.000     1.000     1.000     1.000
ALA  GLY   0.00559   -63.351   -62.868   -64.030   167.762   179.621     1.347     0.487     1.045     0.641     0.469
ALA  GLY   0.00017   -53.518   -52.775   -52.520   121.960   177.808    11.938     5.426     1.853     6.812     7.999
ALA  GLY   0.00722   -64.876  -175.622   -64.867   -84.889  -179.703     1.440     0.827     2.263     4.156     1.479
ALA  GLY   0.03221   -64.656  -174.285   -66.885   170.190   179.844     0.222     0.238     0.155     0.499     0.040
ALA  GLY   0.00198   -64.481  -174.566   -66.123   111.074  -179.760     1.000     1.000     1.000     1.000     1.000
ALA  GLY   0.00001  -178.529   -94.626   -69.110   -85.805  -179.442     1.198     0.585     0.433     0.051     0.014
ALA  GLY   0.00043   -60.372   -61.290   -61.955   -83.220  -179.623     1.783     3.664     2.331     0.832     0.188
ALA  GLY   0.00003  -121.163   -63.962   -55.626   -82.638   179.655    23.635     2.738     0.675     0.072     0.506
ALA  GLY   0.00593   -61.860   -64.801  -177.357  -177.704   179.768     0.064     0.010     0.030     0.055     0.050
ALA  GLY   0.00157   -56.885   -55.486  -163.188   -90.349   179.767     2.214     5.228     9.048     1.923     3.098
ALA  GLY   0.00001  -158.580   -70.245  -164.719   -86.369  -179.268     0.038     0.019     0.013     0.023     0.014
ALA  GLY   0.00031  -161.118   -73.246  -170.860  -178.935  -179.261     8.823    12.088     5.588     1.942     1.036
ALA  GLY   0.00002  -179.364  -125.081    62.701   170.033   178.752     1.780     1.240     0.782     2.397     0.101
ALA  GLY   0.00626  -163.411  -170.607    70.608  -167.998  -179.863     8.274    17.551     3.116     0.680     0.134
ALA  GLY   0.00169  -170.400   175.667    66.896  -110.738   179.649     1.000     1.000     1.000     1.000     1.000
ALA  GLY   0.01366   -64.186  -178.240    68.299  -167.619  -179.795     0.248     0.377     0.169     0.585     0.048
ALA  GLY   0.00582   -65.244  -178.063    67.035  -113.305   179.879     0.324     0.220     0.275     0.913     0.059
ALA  GLY   0.00621   -63.464   -71.840    76.947  -173.851   179.632     1.000     1.000     1.000     1.000     1.000
ALA  GLY   0.01719   -64.640  -176.287  -178.336   -88.054  -179.949     0.067     0.006     0.018     0.030     0.027
ALA  GLY   0.00072  -163.040  -166.632  -176.363   -81.000  -176.077     0.645     0.128     0.235     0.231     0.001
ALA  GLY   0.23782   -64.775  -176.726  -179.910   179.182   179.994     0.304     0.597     0.132     0.333     0.053
ALA  GLY   0.03284   -64.393  -175.841   179.026    89.995   179.800     0.104     0.186     0.388     1.065     0.480
ALA  GLY   0.06314  -171.287   176.057   179.764  -179.170   179.953     0.601     0.526     0.064     0.292     0.073
ALA  GLY   0.00372  -171.481   176.286   178.389    88.491   179.993     1.000     1.000     1.000     1.000     1.000
ALA  GLY   0.00013   -50.812   -50.294   -52.426   124.689    -4.873     1.146     0.217     0.962     0.322     0.417
ALA  GLY   0.00545   -59.647   -59.162   -62.545   167.124    -0.093     5.430     4.940     1.824     0.084     0.404
ALA  GLY   0.00114   -59.655   -61.739   -62.898   -83.111     0.451     4.384     4.076     1.618     0.669     0.210
ALA  GLY   0.00005  -115.285   -64.117   -55.888   -83.714    -0.275    19.657     3.136     0.745     3.151     0.388
ALA  GLY   0.00002  -167.318   -65.765   -51.099   -93.625    -0.315     1.000     1.000     1.000     1.000     1.000
ALA  GLY   0.00637   -65.359  -175.475   -64.769   -84.689     0.054     0.205     1.174     1.132     2.070     0.078
ALA  GLY   0.00519  -171.421   177.959   -65.475   -84.547     0.114     1.482     0.619     0.279     0.257     0.095
ALA  GLY   0.00006  -168.736    81.718   -68.388   -82.401     2.730     3.454     3.544     5.428     1.000     1.263
ALA  GLY   0.00003    54.641  -101.110   -73.363   160.117    -3.562     1.000     1.000     1.000     1.000     1.000
ALA  GLY   0.00971    57.957   159.685   -71.782   171.281     0.485     1.000     1.000     1.000     1.000     1.000
ALA  GLY   0.00041    75.139   -65.952   -60.209   -83.697     0.724     1.202     3.349     1.694     1.217     0.501
ALA  GLY   0.00130    65.709  -178.536   -66.750   -88.149     0.040     0.222     0.207     0.026     0.071     0.007
ALA  GLY   0.00006    47.401    76.920   -81.745   -85.867     0.563     2.778    14.995     4.450     4.330     1.340
ALA  GLY   0.00009    82.434   -61.055   172.974   -87.364     2.232     0.750     0.903     0.006     0.860     0.106
ALA  GLY   0.00008    75.704   -64.121    86.025   179.686     1.981     3.262     0.193     2.719     7.614     5.315
ALA  GLY   0.00131    76.751   -64.888  -174.375   175.221    -0.453     1.353     2.188     0.810     6.047     0.207
ALA  GLY   0.00017    75.643   -64.264  -174.185    88.826    -0.369     3.198     1.625     2.467     0.815     0.266
ALA  GLY   0.00000    92.900   -55.846   162.187   128.711     0.083     1.000     1.000     1.000     1.000     1.000
ALA  GLY   0.00015    63.564    89.357  -168.860    86.613    -1.425     1.837     0.164     0.387     1.138     0.215
ALA  GLY   0.00633    62.873   175.496   178.728    86.999    -0.962     1.239    10.774     0.065     4.555     2.066
ALA  GLY   0.00096    57.839    71.735   171.169  -176.850    -0.176     0.214     0.486     1.135     1.087     0.246
ALA  GLY   0.00015    58.082    74.903   174.830   -90.359     0.545     1.300     1.394     0.181     0.419     0.014
ALA  GLY   0.01184    64.333  -172.879    69.424  -173.011     0.337     1.515    14.507     3.067     4.260     0.523
ALA  GLY   0.00283    63.711   179.252    67.312  -111.289    -0.037     1.000     1.000     1.000     1.000     1.000
ALA  GLY   0.06054    64.909  -179.546  -179.907   179.910     0.101     1.918     0.265     0.128     0.677     0.054
ALA  GLY   0.00046    62.025  -166.974  -177.783   -83.098     1.817     1.000     1.000     1.000     1.000     1.000
ALA  GLY   0.00002  -168.512    85.968   -70.535   114.423    -3.243     2.234     1.004     1.290     5.495     1.332
ALA  GLY   0.00036   179.103    55.667   156.088    82.175    -0.936     1.880     1.831     0.738     4.358     0.592
ALA  GLY   0.00025  -172.416    63.318    60.952    84.488    -0.276     1.867     1.036     0.490     0.204     0.120
ALA  GLY   0.00007  -117.992    63.336    56.781    81.278     0.099     1.000     1.000     1.000     1.000     1.000
ALA  GLY   0.00008   -64.138    90.532    66.719    85.710    -0.526     0.163     0.174     0.282     0.001     0.030
ALA  GLY   0.00050   -63.946   179.926    64.738    84.463    -0.345     1.000     1.000     1.000     1.000     1.000
ALA  GLY   0.00466    63.154  -179.970    65.180    84.072     0.034     0.251     1.254     0.012     1.275     0.302
ALA  GLY   0.00047    43.893    60.800    56.831    83.049     0.378     1.000     1.000     1.000     1.000     1.000
ALA  GLY   0.00003    56.180    81.899    67.625   168.042    -0.204     1.000     1.000     1.000     1.000     1.000
ALA  GLY   0.00001   179.506   -88.060   -68.149   106.857    -4.889     1.058     1.185     0.195     0.213     0.022
ALA  GLY   0.00008  -168.757   -87.346   -65.897   156.662    -1.601     4.449     6.003     4.343    14.513     1.542
ALA  GLY   0.01428  -171.692   177.564   -68.228   170.199    -0.045     0.645     0.395     0.090     0.462     0.064
ALA  GLY   0.00129  -172.009   177.949   -67.302   114.604    -0.012     1.000     1.000     1.000     1.000     1.000
ALA  GLY   0.04535  -171.539   176.259   179.800  -178.882    -0.081     1.379     0.493     0.089     0.210     0.035
ALA  GLY   0.00444  -172.362   176.654  -179.276   -88.214     0.007     7.056    12.547     2.321     5.357     3.008
ALA  GLY   0.00057  -158.882   -70.459  -170.597  -177.825     1.009     6.263     7.877     5.290     0.150     0.625
ALA  GLY   0.00007  -175.916   -92.735   171.532    89.820    -0.089     4.623     3.278     8.923     2.159     0.330
ALA  GLY   0.00000  -150.033   -68.701    81.352    78.555    -1.872     1.000     1.000     1.000     1.000     1.000
ALA  GLY   0.00006   -54.596   -53.514   104.072    89.300     1.052     1.000     1.000     1.000     1.000     1.000
ALA  GLY   0.00123   -62.936   -65.006  -178.861    88.535    -0.243     1.000     1.000     1.000     1.000     1.000
ALA  GLY   0.02650   -59.142   -61.708  -176.668  -179.760    -0.212     2.674     2.803     0.419     1.326     0.111
ALA  GLY   0.00113   -60.941   -63.231  -173.447   -93.443    -0.613     1.000     1.000     1.000     1.000     1.000
ALA  GLY   0.00823   -64.886  -174.722   -66.903   170.150    -0.063     2.482    21.851     3.956     0.927     0.148
ALA  GLY   0.00622   -64.835  -175.076   -66.432   112.449     0.286     1.000     1.000     1.000     1.000     1.000
ALA  GLY   0.08731   -64.613  -176.823  -179.849   178.941     0.026     0.275     0.714     0.183     0.493     0.074
ALA  GLY   0.03225   -64.584  -176.118   179.047    89.233    -0.067     0.289     0.396     0.273     1.442     0.242
ALA  GLY   0.00009   -73.798    89.290   179.764    80.893    -1.058     1.000     1.000     1.000     1.000     1.000
ALA  GLY   0.00279  -173.761    65.804   178.092  -178.686     0.274     0.640     0.033     0.049     0.745     0.147
ALA  GLY   0.00004   177.019    62.766  -164.133   -95.151    -0.171     1.000     1.000     1.000     1.000     1.000
ALA  GLY   0.00004   -91.981    72.401   -80.766  -154.959     2.625     4.841     2.276     2.128    10.271     0.313
ALA  GLY   0.00324   -81.106    69.553   174.284  -173.269    -0.930     7.278     8.617     2.739     1.307     2.139
ALA  GLY   0.00077   -72.907    78.589   177.518   -89.801     0.516    10.867    14.873     7.935     2.058     0.392
ALA  GLY   0.00063  -171.459    63.958    62.798  -172.101    -0.358     0.158     0.253     0.068     0.366     0.052
ALA  GLY   0.00062   -72.448    79.400    64.439  -165.507     0.817     9.606    15.999     4.328     6.582     2.031
ALA  GLY   0.01450   -65.551  -178.606    66.826  -113.168    -0.027     0.213     0.866     0.315     0.813     0.091
ALA  GLY   0.01097   -64.477  -178.999    68.097  -167.936     0.157     0.486     1.161     0.442     0.426     0.055
ALA  GLY   0.00454  -172.160   174.618    66.498  -110.165     0.027     0.280     0.509     0.208     0.628     0.045
ALA  GLY   0.00415  -169.078   176.407    68.231  -167.828     0.130     4.290     1.892     0.087     2.797     0.026
ALA  GLY   0.00001  -177.846  -125.980    63.306   170.675    -0.782     1.000     1.000     1.000     1.000     1.000
ALA  HID   0.00024  -172.333    63.637    62.677  -172.554   179.814     1.229     0.684     0.312     0.346     0.061
ALA  HID   0.00001   -86.355    55.608    59.135  -152.847   173.799     1.000     1.000     1.000     1.000     1.000
ALA  HID   0.00020  -175.638    60.575   153.975    91.217   179.959     0.821     0.095     0.492     0.334     0.095
ALA  HID   0.00003  -164.200    61.396    55.539    89.561  -179.757    15.242     5.711    10.669     9.819     1.066
ALA  HID   0.00022  -177.908    65.914   -87.361   142.915   177.119     1.230     3.149     1.460     7.230     0.292
ALA  HID   0.00004   -83.039    66.292   -86.215   177.694   179.458     3.693     3.625     1.017    26.088     1.636
ALA  HID   0.00011   178.188    63.799  -165.596   -95.164   179.980     0.049     0.037     0.024     0.006     0.019
ALA  HID   0.00100  -172.493    66.663   177.771  -177.192   179.990     0.461     0.059     0.791     1.719     0.315
ALA  HID   0.00037   -77.668    71.493   174.800   -90.478  -179.449    12.645    16.817     7.711     2.681     0.343
ALA  HID   0.00082   -84.943    68.077   172.836  -172.782   177.123    15.730    17.907     7.291     4.022     2.923
ALA  HID   0.00003  -174.037   -92.942   165.904    91.862  -179.356     0.184     0.300     0.076     0.107     0.042
ALA  HID   0.00311  -171.627   176.616   178.351    88.495   179.972     0.389     0.081     0.122     0.049     0.007
ALA  HID   0.00398   -65.042  -178.078    65.332    84.128   179.682     0.353     0.064     0.047     0.064     0.024
ALA  HID   0.00230  -172.609   174.414    63.576    85.391   179.140     0.609     0.363     0.329     0.665     0.141
ALA  HID   0.00004    63.771  -164.437    55.539    59.226  -170.476     1.000     1.000     1.000     1.000     1.000
ALA  HID   0.00026    45.368    62.132    57.205    82.779  -179.496     1.000     1.000     1.000     1.000     1.000
ALA  HID   0.00369   -59.916   -58.969   -62.464   167.150   179.610     2.190     2.919     1.146     0.579     0.033
ALA  HID   0.00003   -51.036   -51.241   -51.237   124.195   175.432     1.000     1.000     1.000     1.000     1.000
ALA  HID   0.00013   -61.473   -63.884   -63.695   -82.655  -179.485     0.835     0.327     0.046     0.006     0.031
ALA  HID   0.00002  -169.803   -67.316   -49.432   -92.321   179.552     1.000     1.000     1.000     1.000     1.000
ALA  HID   0.00157   -55.668   -60.992   177.016    92.684  -179.800     6.736     2.449     8.563     6.928     0.644
ALA  HID   0.00003   -54.300   -52.713   102.862    90.310  -178.264     1.000     1.000     1.000     1.000     1.000
ALA  HID   0.01546   -59.496   -62.841  -177.306  -178.832   179.720     0.912     1.920     0.971     2.432     0.172
ALA  HID   0.00706   -63.682   -64.399  -177.210   -93.522  -177.666     1.593     0.782     2.653     1.144     1.685
ALA  HID   0.00020   -58.332   -62.562    83.275  -157.704  -177.208     1.000     1.000     1.000     1.000     1.000
ALA  HID   0.00418    63.576  -178.988   -65.450   -84.628  -179.517     0.285     1.550     0.561     2.380     0.473
ALA  HID   0.00003    54.116  -100.770   -73.388   160.120   176.362     0.539     0.469     0.050     0.040     0.045
ALA  HID   0.00128    63.632  -178.246   -67.310   110.071   179.787     0.008     0.358     0.091     0.106     0.022
ALA  HID   0.01301    61.076   170.627   -69.857   169.824  -179.896     3.358    14.627     2.741     3.804     0.567
ALA  HID   0.00006    82.279   -61.546   172.992   -85.677  -178.496     0.090     0.178     0.002     1.002     0.426
ALA  HID   0.00102    66.889   -75.447  -172.952   175.234   179.821     6.408     6.509     0.739     1.340     0.130
ALA  HID   0.00020    73.170   -64.426  -171.774    92.084  -179.935     1.000     1.000     1.000     1.000     1.000
ALA  HID   0.00003    76.778   -64.684    85.126   178.507   179.945     1.000     1.000     1.000     1.000     1.000
ALA  HID   0.00690    64.368  -172.106    69.495  -173.097  -179.516     1.513    12.702     2.647     3.878     0.414
ALA  HID   0.00035    63.558   179.744    67.509  -111.536   179.805     1.000     1.000     1.000     1.000     1.000
ALA  HID   0.00075    62.445  -166.961  -177.868   -82.982  -178.381     0.274     0.044     0.023     0.093     0.029
ALA  HID   0.00349    63.602  -179.019   179.011    89.513  -179.803     0.272     0.117     0.051     0.006     0.016
ALA  HID   0.13871    63.362  -179.404  -179.980   179.818  -179.994     0.415     0.095     0.029     0.468     0.061
ALA  HID   0.00001    60.625    74.394   170.135  -175.710   179.456     1.000     1.000     1.000     1.000     1.000
ALA  HID   0.00820   -65.573  -179.000    66.682  -113.566   179.846     0.260     0.815     0.190     0.061     0.045
ALA  HID   0.00547   -64.613  -178.815    68.138  -167.624  -179.807     0.394     1.231     0.391     0.198     0.019
ALA  HID   0.00529  -168.963   178.059    68.232  -167.971  -179.759     5.483    10.315     2.081     0.577     0.022
ALA  HID   0.00157  -172.407   174.164    66.301  -109.447   179.973     1.000     1.000     1.000     1.000     1.000
ALA  HID   0.00057  -162.618  -166.318  -175.853   -80.893  -175.997     0.334     0.130     0.199     0.154     0.044
ALA  HID   0.04515  -172.366   176.399   179.786  -178.945   179.990     0.660     0.534     0.106     0.182     0.071
ALA  HID   0.00379   -65.406  -177.479   178.009    89.557   179.011     5.111     6.815     5.163     6.229     3.384
ALA  HID   0.23775   -64.609  -176.837  -179.848   178.930  -179.957     0.281     0.547     0.141     0.456     0.051
ALA  HID   0.01085   -64.035  -176.298  -177.986   -87.682   179.914     0.353     0.524     0.290     0.409     0.106
ALA  HID   0.00480   -64.516  -175.614   -66.221   111.656  -179.878     0.205     0.061     0.017     0.096     0.036
ALA  HID   0.02405   -64.969  -174.963   -67.262   168.683   179.827     1.031     0.894     0.679     1.138     0.071
ALA  HID   0.00370  -170.806   178.335   -68.114   170.441   179.810     0.080     0.232     0.062     0.589     0.049
ALA  HID   0.00072  -170.683   178.561   -67.119   114.284  -179.931     1.000     1.000     1.000     1.000     1.000
ALA  HID   0.00001  -168.445   -89.900   -67.664   148.915   177.779     1.000     1.000     1.000     1.000     1.000
ALA  HID   0.00386   -65.311  -175.900   -64.770   -84.412  -179.971     0.525     0.017     0.088     0.702     0.251
ALA  HID   0.00114  -172.024   177.818   -65.107   -84.414  -179.939     1.210     0.244     0.269     0.031     0.126
ALA  HID   0.00009  -145.582    89.046   -56.518  -112.471   177.666     0.074     0.140     0.110     0.860     0.127
ALA  HID   0.00003  -170.062    81.686   -69.091   -82.807  -177.974     1.000     1.000     1.000     1.000     1.000
ALA  HID   0.00006  -117.509    63.144    56.783    81.222    -0.078     0.584     0.119     0.044     0.185     0.181
ALA  HID   0.00001   -78.300    74.747    65.155    82.790    -0.578     1.000     1.000     1.000     1.000     1.000
ALA  HID   0.00002  -173.116    63.914    61.422    84.453    -0.300     1.000     1.000     1.000     1.000     1.000
ALA  HID   0.00334   -64.836  -178.025    65.397    83.977    -0.405     0.372     0.400     0.236     0.152     0.049
ALA  HID   0.00047  -172.067   175.113    64.239    84.968    -0.487     0.234     0.774     0.772     0.725     0.496
ALA  HID   0.00125    63.644   179.489    64.967    84.424    -0.086     0.345    12.641     5.849    17.097     5.488
ALA  HID   0.00002    48.564    61.166    56.564    82.589     0.219     1.000     1.000     1.000     1.000     1.000
ALA  HID   0.00006   -50.226   -50.997   -51.897   124.266    -5.045     1.216     0.031     0.798     0.481     0.150
ALA  HID   0.00388   -62.655   -62.593   -63.822   167.210    -0.420     1.036     1.109     0.429     0.527     0.084
ALA  HID   0.00139   -60.504   -59.804  -169.449   -90.447    -0.262     4.718     5.756    10.359     1.391     2.298
ALA  HID   0.00023   -59.408   -58.378   -60.262   -83.843     0.313     1.000     1.000     1.000     1.000     1.000
ALA  HID   0.00299   -61.782   -70.294    77.725  -172.959    -0.004     1.932     5.794     4.339    11.571     1.474
ALA  HID   0.01189   -58.906   -62.178  -177.322  -179.455    -0.272     0.853     2.276     1.359     2.547     0.227
ALA  HID   0.00029   -50.192   -59.905   169.857    98.623     0.578     7.746     0.828    11.435     8.387     0.776
ALA  HID   0.02139    59.646   164.651   -70.893   170.835     0.356     2.655    10.989     1.966     2.501     0.418
ALA  HID   0.00005    63.213    89.589  -169.050    86.659    -1.560     0.316     0.425     0.039     0.221     0.010
ALA  HID   0.00091    63.465   165.750   178.396    83.712    -3.224     1.484     0.977     0.328     0.587     0.229
ALA  HID   0.00062    59.020    72.649   170.453  -174.947    -0.370     1.116     0.481     0.071     0.578     0.056
ALA  HID   0.05509    63.626  -179.488  -179.977   179.887     0.023     0.298     0.186     0.042     0.615     0.111
ALA  HID   0.00105    64.002  -179.765  -178.855   -88.555    -0.005     1.000     1.000     1.000     1.000     1.000
ALA  HID   0.00002    76.070   -64.191  -173.988    89.040    -0.345     1.000     1.000     1.000     1.000     1.000
ALA  HID   0.00001    77.000   -64.718    85.280   178.562     0.612     1.000     1.000     1.000     1.000     1.000
ALA  HID   0.00033   179.025    57.169  -178.366    83.467    -2.031     0.237     1.323    21.353     1.235     0.923
ALA  HID   0.00009   -73.644    89.267   179.860    81.967    -1.738     1.000     1.000     1.000     1.000     1.000
ALA  HID   0.00067  -174.488    59.121    61.171  -170.636    -0.277     0.640     4.120     1.298     4.591     0.116
ALA  HID   0.00001  -155.422    75.917    81.060  -111.746     5.262     1.000     1.000     1.000     1.000     1.000
ALA  HID   0.00002   -76.086    70.349    62.654  -166.101     4.918     1.000     1.000     1.000     1.000     1.000
ALA  HID   0.00110  -174.766    61.998   176.394  -178.778     0.159     1.550     4.089     1.702     1.714     0.087
ALA  HID   0.00025  -178.827    61.518  -175.136   -92.367     0.166     4.263     1.693    10.578     4.368     0.135
ALA  HID   0.00070   -77.869    71.369   176.978  -175.811     0.507     9.777    13.342     4.316     3.557     0.255
ALA  HID   0.00013   -79.647    65.958   174.921   -89.346     0.374     0.021     0.032     0.053     0.001     0.035
ALA  HID   0.00004   -56.033    94.746  -165.874   -85.187     0.445     1.000     1.000     1.000     1.000     1.000
ALA  HID   0.00131  -172.337   177.574   -67.225   111.789     0.102     0.102     0.049     0.207     3.320     0.209
ALA  HID   0.00464  -171.747   177.708   -68.117   169.792     0.009     0.509     0.361     0.069     0.528     0.102
ALA  HID   0.00004  -158.825   178.544   -60.653  -151.562     1.286     1.000     1.000     1.000     1.000     1.000
ALA  HID   0.00253   -65.453  -175.959   -66.821   113.321     0.409     1.663     0.749     0.425     1.882     0.403
ALA  HID   0.00122   -78.528   159.911   -74.951   166.952    -0.807     3.152     3.910     1.724     9.619     0.483
ALA  HID   0.00005  -145.711    88.739   -56.722  -110.190    -2.105     0.082     0.047     0.046     0.205     0.003
ALA  HID   0.00001  -171.950    74.265   -75.132   -80.477     1.257     1.000     1.000     1.000     1.000     1.000
ALA  HID   0.00002   -86.977    70.437   -84.831  -155.957     1.101     1.000     1.000     1.000     1.000     1.000
ALA  HID   0.00236  -171.734   177.556   -65.416   -84.471     0.154     0.615     0.666     0.241     0.311     0.142
ALA  HID   0.00113   -63.540  -176.462   -62.448   -80.582     1.665     2.932     1.216     3.840     5.935     2.618
ALA  HID   0.00685   -63.622  -176.236  -177.869   -87.534    -0.131     0.349     0.423     0.135     0.259     0.093
ALA  HID   0.00043  -165.388  -171.213  -176.893   -83.226     2.875     5.837     8.905     1.699     4.105     2.237
ALA  HID   0.00443   -65.191  -177.480   178.146    89.679    -0.905     3.852     5.606     3.260     4.751     2.829
ALA  HID   0.23068   -64.603  -176.749  -179.846   178.799     0.063     0.337     0.541     0.243     0.607     0.093
ALA  HID   0.00005  -176.320   -92.488   174.691  -177.738    -0.760     1.000     1.000     1.000     1.000     1.000
ALA  HID   0.00002  -174.254   -93.142   166.256    91.888     0.522     1.000     1.000     1.000     1.000     1.000
ALA  HID   0.04408  -172.141   176.276   179.790  -179.150    -0.055     0.742     0.429     0.115     0.308     0.110
ALA  HID   0.00198  -171.967   176.470   178.410    88.467    -0.053     1.000     1.000     1.000     1.000     1.000
ALA  HID   0.00100    64.086   179.451    67.282  -111.293    -0.045     1.911     1.459     0.590     0.505     0.245
ALA  HID   0.00071    63.565   178.050    67.486  -170.173     0.096     1.000     1.000     1.000     1.000     1.000
ALA  HID   0.00002    65.342    98.470    71.602  -141.016     2.238     1.000     1.000     1.000     1.000     1.000
ALA  HID   0.00991   -64.564  -178.235    68.275  -167.546     0.161     0.134     0.478     0.097     0.749     0.091
ALA  HID   0.00778   -65.317  -178.276    66.940  -112.792    -0.094     0.605     0.375     0.142     1.050     0.069
ALA  HID   0.00070  -171.766   174.486    66.442  -110.165     0.043     0.856     0.379     0.224     0.921     0.055
ALA  HID   0.00135  -169.839   174.812    67.769  -168.112     0.131     1.368     1.711     0.782     1.452     0.028
ALA  HID   0.00027    77.281   -64.217   -60.878   -84.248     0.817     1.000     1.000     1.000     1.000     1.000
ALA  HIE   0.00017    44.320    61.435    57.086    83.003     0.445     0.268     0.299     0.205     0.300     0.035
ALA  HIE   0.00007    51.901    68.487    61.575  -169.753     2.213     2.503     9.044     4.376    16.153     1.800
ALA  HIE   0.01018    63.525   178.145    67.505  -170.466     0.034     0.966     1.514     0.341     0.634     0.068
ALA  HIE   0.00104    63.390  -178.467    64.518    81.817     0.695     1.405     9.454     6.102    15.360     5.528
ALA  HIE   0.00046    66.772   -76.020  -173.019   175.264    -0.142     6.763     6.842     1.072     0.627     0.139
ALA  HIE   0.00006    82.183   -61.489   173.132   -85.435     1.390     1.000     1.000     1.000     1.000     1.000
ALA  HIE   0.00001    76.924   -64.574    85.176   178.108     0.695     1.000     1.000     1.000     1.000     1.000
ALA  HIE   0.02395    58.349   159.965   -71.574   171.713     0.450     0.401     0.429     0.056     0.045     0.063
ALA  HIE   0.00170    63.747  -178.648   -67.513   110.083    -0.289     1.000     1.000     1.000     1.000     1.000
ALA  HIE   0.00073    63.827  -177.352   -66.244   -88.695     0.375     1.000     1.000     1.000     1.000     1.000
ALA  HIE   0.00057    62.119   165.927   178.593    83.664    -3.304     0.229     0.122     0.010     0.029     0.070
ALA  HIE   0.00007    63.203    89.155  -168.880    86.800    -1.495     0.274     0.089     0.097     0.234     0.077
ALA  HIE   0.00098    57.718    72.010   170.748  -175.442    -0.316     2.851     2.297     0.630     2.140     0.124
ALA  HIE   0.00001    53.445    72.557   174.847   -90.204     0.411     1.000     1.000     1.000     1.000     1.000
ALA  HIE   0.13717    63.603  -179.304  -179.955   179.826     0.007     0.900     0.181     0.080     0.513     0.071
ALA  HIE   0.00201    64.020  -177.304  -177.769   -88.316     0.253     1.249     7.077     0.724     3.858     1.022
ALA  HIE   0.00221  -171.608   175.201    64.927    84.591     0.159     0.051     0.113     0.037     0.054     0.131
ALA  HIE   0.00437   -66.482  -178.886    65.027    84.014    -0.268     1.658     0.953     0.371     0.246     0.048
ALA  HIE   0.00015   -71.819    80.998    64.579  -166.472     0.661    11.308    17.504     5.709     9.792     1.310
ALA  HIE   0.00103  -173.514    62.372    62.302  -172.129    -0.380     0.536     1.832     0.810     1.698     0.168
ALA  HIE   0.00003  -153.636    75.960    81.370  -112.217     5.073     1.000     1.000     1.000     1.000     1.000
ALA  HIE   0.00003   -67.411    88.682    64.367    85.265    -0.298     0.674     0.057     0.079     0.153     0.063
ALA  HIE   0.00007  -118.313    63.301    56.744    81.409     0.167     0.001     0.046     0.019     0.021     0.013
ALA  HIE   0.00011  -153.090    55.906    47.510    96.081     0.517     9.491     0.703     5.691     5.298     0.386
ALA  HIE   0.00004  -175.390    60.499   154.154    91.903    -0.029     0.019     0.059     0.471     0.994     0.089
ALA  HIE   0.00002   -73.993    89.220   179.956    80.627    -1.055     1.000     1.000     1.000     1.000     1.000
ALA  HIE   0.00328   -61.214   -64.397   178.835    89.225    -0.144     6.070     2.345     5.460     5.353     0.464
ALA  HIE   0.00655   -62.797   -71.517    77.003  -173.360    -0.360     1.723     2.570     2.059     4.814     0.829
ALA  HIE   0.00422   -60.296   -64.198  -177.583  -176.214    -0.400     1.182     0.133     1.833     2.290     0.401
ALA  HIE   0.00974   -64.346   -64.436  -177.582   -92.883     2.445     1.308     1.441     2.936     1.800     0.995
ALA  HIE   0.00004   -51.454   -51.447   -50.883   123.952    -5.134     0.106     0.646     0.717     0.464     0.105
ALA  HIE   0.00203   -63.145   -62.614   -63.624   166.815    -0.337     0.763     0.302     0.389     1.180     0.065
ALA  HIE   0.00066   -61.087   -61.847   -62.414   -83.050     0.371     2.875     3.426     1.748     0.701     0.090
ALA  HIE   0.00002  -173.709   -89.324   -63.788   -84.903     0.327     1.000     1.000     1.000     1.000     1.000
ALA  HIE   0.00001  -127.319   -62.995   -57.171   -86.226    -0.831     1.000     1.000     1.000     1.000     1.000
ALA  HIE   0.00213   -64.629  -176.227   -64.029   -82.807     0.556     2.275     3.178     2.019     4.580     2.024
ALA  HIE   0.00051  -171.010   178.175   -65.298   -84.443     0.108     0.408     0.088     0.193     0.021     0.011
ALA  HIE   0.00010  -145.848    89.456   -56.078  -114.525    -1.630     0.332     0.276     0.493     3.602     0.322
ALA  HIE   0.01756   -65.606  -178.905    66.814  -112.617    -0.001     1.032     0.743     0.287     0.778     0.161
ALA  HIE   0.00684   -64.846  -178.287    68.216  -167.432     0.065     0.505     0.411     0.152     1.320     0.068
ALA  HIE   0.00354  -171.667   174.455    66.416  -109.843    -0.007     1.742     0.584     0.304     0.443     0.146
ALA  HIE   0.01010  -169.451   178.002    68.153  -168.480     0.071     6.308    10.990     2.550     1.427     0.085
ALA  HIE   0.00444   -64.507  -174.408   -65.791   111.302     0.231     0.941     0.504     0.580     0.884     0.081
ALA  HIE   0.05496   -63.602  -174.909   -66.924   171.055    -0.062     2.695     4.172     1.502     3.579     0.190
ALA  HIE   0.00358  -171.704   177.110   -68.372   169.498    -0.115     1.532     0.274     0.331     0.704     0.159
ALA  HIE   0.00212  -172.117   177.394   -67.401   111.820    -0.045     0.428     0.565     0.064     1.276     0.207
ALA  HIE   0.00004  -173.685   -90.122   -65.611   178.831     0.566     1.000     1.000     1.000     1.000     1.000
ALA  HIE   0.01875   -63.985  -176.201  -178.032   -87.685    -0.071     0.453     0.113     0.236     0.284     0.135
ALA  HIE   0.31634   -64.691  -176.469  -179.846   178.686     0.035     0.400     0.305     0.237     0.679     0.086
ALA  HIE   0.02827   -64.514  -176.241   178.842    89.933    -0.266     1.519     2.156     1.463     2.233     1.129
ALA  HIE   0.00132  -171.798   176.804  -179.244   -88.314     0.136     5.149     8.637     1.087     2.429     3.049
ALA  HIE   0.00002  -173.909   -92.760   172.039   -84.211     1.798     1.000     1.000     1.000     1.000     1.000
ALA  HIE   0.00005  -176.487   -92.159   175.316  -178.594    -0.907     0.462     0.465     0.645     2.184     0.045
ALA  HIE   0.00003  -174.312   -93.021   165.906    92.050     0.543     1.000     1.000     1.000     1.000     1.000
ALA  HIE   0.05587  -172.216   176.052   179.785  -178.820    -0.022     0.436     0.267     0.116     0.321     0.096
ALA  HIE   0.00323  -172.922   175.589   178.290    87.903    -0.038     1.000     1.000     1.000     1.000     1.000
ALA  HIE   0.00065  -176.063    63.688   -83.243   165.125    -0.763     0.514     3.184     5.526    23.324     2.217
ALA  HIE   0.00069  -172.502    66.325   177.495  -175.918    -0.054     0.521     0.493     0.797     1.803     0.120
ALA  HIE   0.00056   179.016    63.336  -168.868   -95.034    -0.021     4.559     1.777     7.771     3.937     0.180
ALA  HIE   0.00010   -78.784    69.928   172.740   -90.998     0.401     1.751     3.308     1.073     2.369     0.348
ALA  HIE   0.00008   -63.037    92.764  -175.797  -175.588     1.064     1.186     0.715     1.249     1.057     0.189
ALA  HIE   0.00017   -87.063    59.969   172.413   172.527    -2.452     1.000     1.000     1.000     1.000     1.000
ALA  HIE   0.00002    44.227    65.819   -85.970   -86.843     0.107     1.000     1.000     1.000     1.000     1.000
ALA  HIE   0.00004   -49.869   -51.386   -51.703   123.733   175.288     1.256     0.238     0.855     0.295     0.220
ALA  HIE   0.00030   -62.530   -62.617   -64.215   167.814   179.606     1.000     1.000     1.000     1.000     1.000
ALA  HIE   0.00002    76.100   -63.102   -59.260   151.323  -175.310     1.000     1.000     1.000     1.000     1.000
ALA  HIE   0.00001   -50.983   -56.123   170.648    95.084   179.814     1.000     1.000     1.000     1.000     1.000
ALA  HIE   0.00058    62.904   173.060    65.319    99.170   178.091     0.706     3.900     1.180    14.195     0.563
ALA  HIE   0.00305    63.034   178.260    67.378  -170.898  -179.882     0.542     6.230     1.315     1.538     0.215
ALA  HIE   0.00104    66.401   178.906    67.437  -109.538  -179.807     1.000     1.000     1.000     1.000     1.000
ALA  HIE   0.00001    54.683   137.262    54.505  -111.674  -177.658     1.000     1.000     1.000     1.000     1.000
ALA  HIE   0.04493    63.521  -179.327  -179.951   179.600  -179.983     0.756     0.247     0.054     0.384     0.059
ALA  HIE   0.00515    63.966   176.361  -179.453    87.085   179.384     1.324     9.963     1.760     3.917     2.296
ALA  HIE   0.00122    62.737  -178.406   -66.784   -88.294  -179.318     0.024     0.079     0.021     0.031     0.003
ALA  HIE   0.04017    58.567   161.458   -71.230   171.555  -179.538     1.930     7.108     1.084     1.125     0.216
ALA  HIE   0.00007    81.898   -61.464   172.904   -87.221  -177.743     0.150     0.185     0.054     0.544     0.205
ALA  HIE   0.00012    54.798    70.352   173.667   -89.563  -179.593     3.959     0.103     1.173     0.928     0.133
ALA  HIE   0.00018    50.998    62.766   172.429   176.000   179.735     8.934    11.776     2.291    11.010     0.205
ALA  HIE   0.00005    45.639    61.998    56.489    82.537  -179.590     1.000     1.000     1.000     1.000     1.000
ALA  HIE   0.00004  -175.144    59.707   175.500  -179.451  -179.771     1.000     1.000     1.000     1.000     1.000
ALA  HIE   0.00003  -179.690    60.657   -86.962   154.099   176.823     1.000     1.000     1.000     1.000     1.000
ALA  HIE   0.00014   -61.954   -66.597    83.126  -137.217  -177.911     1.000     1.000     1.000     1.000     1.000
ALA  HIE   0.00295   -64.289   -64.508  -177.941   -91.481  -177.915     1.000     1.000     1.000     1.000     1.000
ALA  HIE   0.00106  -166.863  -178.276    69.027  -168.054  -179.739    10.095    19.957     3.931     0.693     0.008
ALA  HIE   0.00208  -171.431   175.282    65.257    86.613   179.398     1.000     1.000     1.000     1.000     1.000
ALA  HIE   0.00165   -65.315  -178.361    66.973  -112.669   179.860     0.369     0.723     0.218     0.803     0.043
ALA  HIE   0.00002  -153.320    76.024    80.820  -115.687  -173.438     1.570     0.134     0.121     1.209     0.024
ALA  HIE   0.00030  -170.868   176.763   -65.755   -84.270  -179.731     0.575     0.258     0.070     0.076     0.034
ALA  HIE   0.00061   -65.193  -174.778   -65.192   -87.712  -179.618     2.748     2.443     1.463     6.776     0.486
ALA  HIE   0.00166   -62.334  -172.926   -64.172   109.557  -179.707     1.115     2.527     1.941     0.321     0.174
ALA  HIE   0.00801   -63.567  -173.771   -66.004   175.258  -179.932     1.203     0.401     1.008     6.470     0.232
ALA  HIE   0.00035  -170.619   177.197   -67.367   115.783  -179.858     1.000     1.000     1.000     1.000     1.000
ALA  HIE   0.00194   -64.082  -176.130  -178.156   -87.761   179.991     1.000     1.000     1.000     1.000     1.000
ALA  HIE   0.00008  -162.944  -166.532  -176.203   -81.051  -176.154     1.000     1.000     1.000     1.000     1.000
ALA  HIE   0.01316  -171.511   176.152   179.764  -179.406   179.962     0.453     0.859     0.064     0.156     0.081
ALA  HIE   0.00450   -63.210  -176.256   179.791    91.229  -179.994     1.113     0.214     0.095     3.244     0.609
ALA  HIE   0.11856   -65.062  -176.869   179.973   178.401   179.937     1.146     0.815     0.353     1.313     0.097
ALA  HIE   0.00004   -77.151    73.492   174.850  -150.534  -179.945     1.000     1.000     1.000     1.000     1.000
ALA  HIP   0.00013  -170.721   174.605   178.355    87.910   179.935     1.000     1.000     1.000     1.000     1.000
ALA  HIP   0.00001  -174.069   -93.232   165.983    92.139  -179.391     1.000     1.000     1.000     1.000     1.000
ALA  HIP   0.00038  -168.535   172.184    64.230    84.891   179.238     1.571     0.844     0.115     1.087     1.202
ALA  HIP   0.00150    63.983  -178.835    65.282    83.613  -179.710     2.727     3.716     2.197     6.086     1.804
ALA  HIP   0.00010  -172.887    56.676    60.033    84.243   179.690     0.738     0.345     0.038     0.085     0.042
ALA  HIP   0.00105  -173.790    57.067    60.715  -169.803   179.902     1.174     3.605     1.055     3.894     0.082
ALA  HIP   0.00019   -75.928    75.643   177.100  -172.408  -179.325    10.331    14.636     2.040     0.073     0.245
ALA  HIP   0.00164  -174.748    59.204   175.591  -179.426  -179.782     0.705     1.562     0.598     0.140     0.025
ALA  HIP   0.00003   178.026    63.385  -165.594   -96.394   179.842     1.000     1.000     1.000     1.000     1.000
ALA  HIP   0.00005    57.838    73.926   174.727   -90.533  -179.600     1.940     3.052     0.227     0.076     0.145
ALA  HIP   0.00481    58.315   160.033   -71.667   171.091  -179.478     1.000     1.000     1.000     1.000     1.000
ALA  HIP   0.00145    62.573  -178.360   -66.695   -87.780  -179.250     1.000     1.000     1.000     1.000     1.000
ALA  HIP   0.00152    63.474   179.480    67.349  -111.087   179.924     0.037     0.798     0.069     1.438     0.499
ALA  HIP   0.00360    62.888   177.677    67.256  -171.004  -179.823     1.000     1.000     1.000     1.000     1.000
ALA  HIP   0.03446    64.158  -179.524  -179.884   179.928  -179.908     2.051     0.271     0.262     0.957     0.092
ALA  HIP   0.00001    66.913  -158.232  -179.897   -80.297  -176.942     1.000     1.000     1.000     1.000     1.000
ALA  HIP   0.00843   -58.059   -60.456  -176.477  -179.968   179.865     3.339     3.722     0.653     1.448     0.037
ALA  HIP   0.00013   -48.642   -59.021   168.656   101.520  -179.092     1.000     1.000     1.000     1.000     1.000
ALA  HIP   0.00002   -57.720   -69.372    75.288    76.105   177.637     1.000     1.000     1.000     1.000     1.000
ALA  HIP   0.00656   -64.175  -178.295    68.330  -168.749  -179.725     0.432     0.484     0.275     1.509     0.073
ALA  HIP   0.00081   -64.980  -178.111    67.220  -112.755   179.947     1.000     1.000     1.000     1.000     1.000
ALA  HIP   0.00026  -169.246   173.156    66.095  -111.240   179.925     1.484     2.732     0.532     0.183     0.108
ALA  HIP   0.00514  -169.953   174.399    67.677  -168.534  -179.689     2.087     1.779     0.850     1.026     0.107
ALA  HIP   0.03333  -172.098   176.272   179.823  -178.988   179.981     0.668     0.471     0.089     0.414     0.067
ALA  HIP   0.00043  -161.913  -176.452  -177.697   -86.150  -178.522     3.019    10.224     1.371     5.249     2.450
ALA  HIP   0.01534   -64.036  -177.076  -178.618   -88.286  -179.886     0.958     0.682     0.301     0.403     0.119
ALA  HIP   0.23827   -64.503  -176.995  -179.963   179.055  -179.994     0.803     0.561     0.138     0.545     0.053
ALA  HIP   0.01938   -64.655  -176.858   178.542    90.137  -179.856     0.742     0.317     0.351     0.754     0.082
ALA  HIP   0.00223   -64.472  -175.585   -64.695   -85.307  -179.582     0.804     0.324     0.129     0.459     0.115
ALA  HIP   0.00016   -61.093   -63.310   -63.434   -82.716  -179.467     1.879     3.910     2.464     0.933     0.204
ALA  HIP   0.00307   -64.811  -175.031   -66.273   112.388  -179.689     0.394     0.338     0.162     0.664     0.020
ALA  HIP   0.01076   -64.544  -174.302   -66.903   169.922   179.769     0.299     0.262     0.174     1.307     0.055
ALA  HIP   0.00204  -172.205   178.142   -65.700   -84.905  -179.716     1.719     1.765     0.422     0.489     0.047
ALA  HIP   0.00268  -171.012   176.794   -68.429   170.887   179.791     3.156     2.253     0.596     0.293     0.070
ALA  HIP   0.00002   -82.456    69.970   175.784   -89.605     0.646     1.961     9.141     0.041     1.515     0.347
ALA  HIP   0.00011   177.417    63.269  -165.539   -96.422    -0.086     0.806     0.162     0.076     0.437     0.027
ALA  HIP   0.00060  -173.872    59.738   175.761  -178.942     0.186     0.939     3.749     1.321     1.134     0.059
ALA  HIP   0.00025  -175.068    61.722   -83.443   165.634    -1.151     2.486     3.121     3.791    16.926     1.730
ALA  HIP   0.00059   178.938    56.650  -177.063    83.474    -2.370     0.247     0.726    17.931     0.960     0.942
ALA  HIP   0.00233    63.685   177.579    67.458  -169.860     0.109     2.609     0.678     0.402     0.896     0.036
ALA  HIP   0.00005    67.461   178.061    66.919  -110.724     0.266     1.000     1.000     1.000     1.000     1.000
ALA  HIP   0.00001    65.341    97.444    71.424  -143.530     2.550     1.000     1.000     1.000     1.000     1.000
ALA  HIP   0.00930    58.281   159.826   -71.927   171.022     0.380     1.532     0.432     0.131     0.202     0.033
ALA  HIP   0.00025    63.311  -178.378   -66.877   -88.644     0.213     1.000     1.000     1.000     1.000     1.000
ALA  HIP   0.00045    59.174    71.922   170.424  -175.920    -0.483     3.643     4.052     0.614     3.820     0.067
ALA  HIP   0.00013    74.386   -70.362  -174.859   172.518    -0.397    10.631     8.521     2.699     3.334     0.436
ALA  HIP   0.09190    64.499  -179.587  -179.892   179.578     0.036     1.645     0.508     0.127     0.790     0.048
ALA  HIP   0.00131    64.375  -179.749  -178.214   -89.206    -0.051     1.007     3.231     0.963     1.696     0.454
ALA  HIP   0.00164    64.737   165.252   177.824    84.056    -3.465     1.389     0.363     0.440     0.131     0.070
ALA  HIP   0.00065    64.726   178.436    65.662    86.772    -0.340     2.300     0.450     0.861     3.674     0.052
ALA  HIP   0.00011    49.058    61.426    56.467    82.338     0.109     1.000     1.000     1.000     1.000     1.000
ALA  HIP   0.00484   -64.157  -178.889    65.159    84.309    -0.269     1.526     0.709     0.254     0.141     0.087
ALA  HIP   0.00154  -172.252   174.411    64.213    86.287    -0.560     0.510     0.903     0.773     1.274     0.447
ALA  HIP   0.00007  -115.174    63.646    57.403    81.534     0.160     1.267     0.140     0.170     0.354     0.083
ALA  HIP   0.00002  -149.746    56.143    46.359    97.767     0.962     1.000     1.000     1.000     1.000     1.000
ALA  HIP   0.00019  -173.527    63.101    62.804  -173.197    -0.201     1.000     1.000     1.000     1.000     1.000
ALA  HIP   0.00078   -58.900   -58.886   -60.732   -83.692     0.301     1.586     2.121     1.179     0.439     0.123
ALA  HIP   0.00674   -57.555   -56.790   -61.322   167.703     0.108     2.756     2.732     1.201     0.833     0.230
ALA  HIP   0.00002   -51.846   -51.299   -50.612   124.527    -4.925     1.000     1.000     1.000     1.000     1.000
ALA  HIP   0.00592   -62.805   -71.076    77.482  -172.464    -0.176     2.690     2.953     2.258     6.274     1.275
ALA  HIP   0.00002  -133.799   -62.537  -173.215  -177.855     0.132     1.000     1.000     1.000     1.000     1.000
ALA  HIP   0.00004  -175.441   -92.030   174.510  -177.397    -0.661     1.000     1.000     1.000     1.000     1.000
ALA  HIP   0.00564   -56.573   -59.089  -176.402  -179.515    -0.114     2.264     1.279     0.736     3.163     0.228
ALA  HIP   0.00104   -59.685   -60.576  -169.132   -93.902    -1.114     3.078     5.225     6.878     2.349     1.088
ALA  HIP   0.00246   -64.236  -176.261   -62.876   -81.176     1.350     3.055     1.109     3.983     6.177     2.879
ALA  HIP   0.00003  -145.919    88.820   -57.949  -104.953    -1.723     0.026     0.062     0.033     0.023     0.023
ALA  HIP   0.00106  -171.757   178.224   -65.851   -84.503     0.395     0.974     0.459     0.586     0.691     0.192
ALA  HIP   0.01359   -65.506  -178.878    66.900  -113.943    -0.051     0.665     0.703     0.249     1.008     0.117
ALA  HIP   0.02111   -64.649  -178.690    68.085  -168.354     0.110     0.624     0.694     0.225     1.565     0.073
ALA  HIP   0.00191  -169.652   175.602    67.020  -112.382    -0.126     0.830     1.900     0.647     0.688     0.115
ALA  HIP   0.00177  -171.119   175.233    67.460  -169.457     0.108     5.196     9.148     2.057     0.680     0.149
ALA  HIP   0.00056  -171.092   178.135   -67.233   112.180    -0.089     0.546     0.618     0.383     0.552     0.045
ALA  HIP   0.00139  -172.544   177.195   -68.472   169.813    -0.230     1.882     0.822     0.420     1.099     0.183
ALA  HIP   0.00802   -64.874  -175.395   -66.437   112.371     0.139     1.011     0.580     0.321     1.538     0.318
ALA  HIP   0.01885   -69.195   176.567   -70.103   166.129    -0.289     7.520    13.687     4.251     2.799     0.202
ALA  HIP   0.02437   -63.376  -176.506  -178.104   -87.806    -0.007     1.029     0.397     0.518     0.397     0.179
ALA  HIP   0.00081  -166.601   178.629  -178.245   -87.145     1.131     3.259    13.518     1.759     5.433     2.623
ALA  HIP   0.31487   -64.801  -176.961  -179.969   178.976     0.019     0.585     0.547     0.202     0.782     0.105
ALA  HIP   0.01475   -65.159  -177.563   178.212    88.992    -0.349     2.148     2.829     1.904     2.382     1.580
ALA  HIP   0.03724  -172.270   176.701   179.875  -179.007     0.015     1.563     1.249     0.144     0.525     0.053
ALA  HIP   0.00067  -171.315   174.971   178.589    88.112    -0.202     1.000     1.000     1.000     1.000     1.000
ALA  HIP   0.00001    86.047   -63.896   -62.416   -87.302     1.261     1.000     1.000     1.000     1.000     1.000
ALA  ILE   0.00028  -170.264   176.508   -65.679   -84.278     0.204     1.937     1.492     0.655     0.267     0.203
ALA  ILE   0.00003  -176.565    63.763   -83.986   161.890    -1.156     1.290     3.069     6.046    24.505     2.781
ALA  ILE   0.00040  -175.088    61.615   176.614  -178.205     0.203     1.589     4.546     1.786     2.950     0.110
ALA  ILE   0.00018   175.505    63.333  -163.905   -98.489    -0.186     1.184     0.524     1.053     7.217     0.282
ALA  ILE   0.00003  -172.503    59.041    60.841  -169.902    -0.323     1.654     6.721     1.810     4.123     0.127
ALA  ILE   0.00005   -78.687    64.512    60.189  -176.899     1.295     1.000     1.000     1.000     1.000     1.000
ALA  ILE   0.00008  -172.030    57.769    59.504    84.107    -0.168     5.169     2.916     0.505     0.243     0.054
ALA  ILE   0.00001   179.144    55.431   155.719    82.462    -0.687     1.000     1.000     1.000     1.000     1.000
ALA  ILE   0.00165    44.570    61.318    56.381    82.702     0.465     1.000     1.000     1.000     1.000     1.000
ALA  ILE   0.00003    56.208    81.490    67.274   167.834    -0.510     1.000     1.000     1.000     1.000     1.000
ALA  ILE   0.00043    61.850   165.212   178.587    83.709    -3.395     0.345     0.029     0.098     0.018     0.052
ALA  ILE   0.00025    62.645    89.443  -168.361    87.155    -1.555     0.311     0.051     0.132     0.053     0.125
ALA  ILE   0.00087    58.645    72.776   170.345  -175.812    -0.305     0.241     0.316     0.135     0.278     0.025
ALA  ILE   0.08668    63.335  -179.553  -179.972   179.609     0.040     0.596     0.189     0.134     0.521     0.106
ALA  ILE   0.00038    64.189   179.692  -178.769   -89.872    -0.267     2.239     0.409     0.281     1.195     0.191
ALA  ILE   0.00004    54.464    89.516   -81.774  -169.653     1.515     2.786     2.672     1.819    11.223     0.815
ALA  ILE   0.00032    63.324  -178.532   -67.246   108.516    -0.419     0.130     0.217     0.263     0.492     0.015
ALA  ILE   0.18830    58.182   158.877   -71.505   171.534     0.549     1.010     0.730     0.123     0.292     0.066
ALA  ILE   0.00029    63.584   179.548   -65.086   -83.355     0.157     1.000     1.000     1.000     1.000     1.000
ALA  ILE   0.00001    45.309    68.386   -83.579   -87.364     0.245     1.000     1.000     1.000     1.000     1.000
ALA  ILE   0.00002    76.708   -65.110   -62.563  -176.243    -1.822     1.000     1.000     1.000     1.000     1.000
ALA  ILE   0.00101   -64.613  -178.105    65.363    83.590    -0.402     0.359     0.427     0.289     0.411     0.242
ALA  ILE   0.00169  -172.947   175.943    63.249    81.712    -1.573     0.761     0.644     1.259     2.470     1.155
ALA  ILE   0.00135    63.723  -178.678    65.032    82.652     0.461     1.000     1.000     1.000     1.000     1.000
ALA  ILE   0.00164    63.567   179.451    67.220  -109.222    -0.024     0.304     0.230     0.099     0.166     0.028
ALA  ILE   0.00474    65.253  -167.455    70.308  -175.389     0.745     1.872    11.411     2.663     3.886     0.533
ALA  ILE   0.00136  -169.925   175.954    67.240  -109.210     0.064     0.852     1.631     0.305     2.300     0.298
ALA  ILE   0.00376  -173.296   174.303    66.725  -169.410     0.074    10.821    15.129     3.637     4.191     0.261
ALA  ILE   0.05735   -64.273  -178.826    68.008  -166.353     0.068     0.413     0.816     0.198     0.795     0.044
ALA  ILE   0.02314   -61.576   -70.839    76.022  -175.259    -0.940     1.346     0.723     0.492     2.630     0.274
ALA  ILE   0.00096   -48.581   -58.597   168.143   100.462     0.892     8.490     4.347    10.298     8.739     1.144
ALA  ILE   0.00948   -64.723   -64.559  -177.868   -91.115     2.042     1.183     0.156     0.788     1.016     0.197
ALA  ILE   0.00669   -58.358   -63.447  -178.434  -173.673    -0.412     2.399     3.589     0.990     2.817     0.173
ALA  ILE   0.00025   -63.644   -62.816   -63.370   165.872    -0.437     0.168     0.038     0.223     0.395     0.119
ALA  ILE   0.00736   -71.390   173.288   -70.339   166.059    -0.250    11.276    20.364     6.283     5.622     0.298
ALA  ILE   0.00261   -64.562  -174.706   -65.929   109.190     0.052     1.000     1.000     1.000     1.000     1.000
ALA  ILE   0.00003  -170.701   177.929   -67.051   108.824    -0.004     1.000     1.000     1.000     1.000     1.000
ALA  ILE   0.00031   -72.872    89.034  -179.709    81.446    -1.725     0.719     0.229     0.135     0.320     0.205
ALA  ILE   0.00455   -63.938  -176.162  -178.193   -87.767     0.022     0.380     0.116     0.182     0.083     0.041
ALA  ILE   0.00441   -64.540  -176.481   179.324    88.022     0.170     1.602     0.016     0.428     1.614     0.017
ALA  ILE   0.16739   -64.622  -176.738  -179.788   178.439     0.041     1.228     0.503     0.238     1.347     0.074
ALA  ILE   0.00276  -174.638   175.692   179.909   -90.232    -0.324     2.865     0.921     0.844     0.635     0.116
ALA  ILE   0.02589  -171.935   176.070   179.788  -178.974     0.000     0.612     0.632     0.169     0.393     0.072
ALA  ILE   0.00196  -172.787   175.785   178.408    88.030    -0.082     1.000     1.000     1.000     1.000     1.000
ALA  ILE   0.00079   -63.246   -62.875   -63.534   166.612   179.573     0.698     0.171     0.125     0.350     0.030
ALA  ILE   0.00007   -50.454   -51.357   -50.732   123.915   174.727     1.000     1.000     1.000     1.000     1.000
ALA  ILE   0.00004   -60.002   -63.080   -63.428   -82.009  -179.443     1.000     1.000     1.000     1.000     1.000
ALA  ILE   0.00110   -47.310   -59.765   163.236   100.931  -178.701     0.234     1.679     3.349     1.086     0.139
ALA  ILE   0.02115   -64.614   -71.208    77.279  -172.990   179.482     2.166     0.613     1.050     0.402     0.283
ALA  ILE   0.01121   -60.220   -64.420  -178.135  -177.131   179.658     1.401     0.458     0.850     0.925     0.173
ALA  ILE   0.02898   -63.640   -64.391  -177.577   -92.065  -177.639     1.487     1.949     3.675     1.772     1.138
ALA  ILE   0.00010  -149.934    55.706    45.054    98.202  -178.210     0.092     0.091     0.037     0.002     0.020
ALA  ILE   0.00025  -115.641    62.567    56.184    80.370   179.756    14.368     1.925     0.742     0.854     2.069
ALA  ILE   0.00005   -81.280    69.664    60.047   169.021  -179.678     1.000     1.000     1.000     1.000     1.000
ALA  ILE   0.00043   -62.874    90.031    68.517  -160.266  -179.120     1.000     1.000     1.000     1.000     1.000
ALA  ILE   0.00005  -150.645    76.972    81.285  -111.310  -175.789     0.242     0.004     0.082     0.077     0.010
ALA  ILE   0.00059  -174.862    63.420    61.730  -174.675   179.704     1.970     0.531     0.224     1.261     0.023
ALA  ILE   0.00428   -64.740  -178.275    65.092    83.988   179.820     0.089     0.015     0.008     0.030     0.030
ALA  ILE   0.00218  -173.250   176.368    63.261    80.568   178.025     0.510     0.221     1.755     1.404     0.326
ALA  ILE   0.00593   -65.207  -178.325    66.720  -110.301   179.968     0.116     0.476     0.236     0.148     0.015
ALA  ILE   0.00600   -68.012  -179.074    67.965  -165.715  -179.862     2.856     0.812     0.172     0.337     0.040
ALA  ILE   0.00280  -172.518   174.714    66.349  -108.030   179.950     0.597     0.348     0.226     0.155     0.048
ALA  ILE   0.00307  -161.262  -165.230    70.964  -168.193  -179.950    10.264    18.899     3.753     1.113     0.166
ALA  ILE   0.00060  -176.271    61.969   -85.667   151.159   177.618     0.878     5.910     4.395     8.494     1.471
ALA  ILE   0.00031   177.359    63.503  -163.962   -96.289   179.651     0.869     0.254     0.068     0.433     0.009
ALA  ILE   0.00242  -174.842    66.785   179.016  -176.200  -179.712     0.877     0.354     1.029     3.627     0.092
ALA  ILE   0.00095  -172.527   177.784   -65.238   -84.506  -179.990     0.974     0.464     0.181     0.140     0.041
ALA  ILE   0.00310   -65.389  -175.854   -64.639   -83.981   179.861     2.442     1.542     3.770     5.506     2.563
ALA  ILE   0.00092  -164.184  -168.201  -176.500   -82.610  -176.726     5.304     8.809     1.799     3.690     1.989
ALA  ILE   0.00653   -64.020  -176.283  -178.196   -87.742   179.916     0.373     0.633     0.349     0.287     0.099
ALA  ILE   0.00007   -53.953    96.393  -166.112   -85.350  -179.577     1.000     1.000     1.000     1.000     1.000
ALA  ILE   0.00468  -172.479   177.376   -67.894   169.679   179.892     1.923     0.854     0.269     0.389     0.084
ALA  ILE   0.00080  -172.713   177.562   -67.272   109.490  -179.924     1.000     1.000     1.000     1.000     1.000
ALA  ILE   0.00202   -64.585  -174.995   -66.129   109.401  -179.780     0.434     0.364     0.059     0.542     0.033
ALA  ILE   0.02169   -65.827  -175.238   -66.672   171.060   179.803     2.879     5.736     1.773     3.519     0.096
ALA  ILE   0.00227  -171.482   176.537   178.444    88.601   179.976     3.522     0.755     0.240     0.466     0.023
ALA  ILE   0.02695  -172.538   176.486   179.479  -179.582   179.914     1.438     0.396     0.117     0.140     0.062
ALA  ILE   0.00003  -176.830   -91.836   176.739   174.415  -179.668     1.000     1.000     1.000     1.000     1.000
ALA  ILE   0.00287   -85.339    67.449   172.028  -174.997   177.025    11.293    13.137     6.349     0.591     2.128
ALA  ILE   0.09989   -64.689  -176.533  -179.947   178.181  -179.974     0.205     0.236     0.050     1.016     0.078
ALA  ILE   0.00792   -64.243  -176.125   179.488    88.716  -179.597     0.762     1.120     0.307     0.818     0.198
ALA  ILE   0.00585    63.600  -179.216    65.872    84.609  -179.988     0.169     0.531     0.448     1.232     0.282
ALA  ILE   0.03309    65.947  -164.280    71.130  -176.438  -178.975     1.878     8.936     2.161     3.654     0.585
ALA  ILE   0.00049    66.845   178.244    66.689  -109.510  -179.778     1.000     1.000     1.000     1.000     1.000
ALA  ILE   0.00005    65.374    96.857    71.136  -145.252  -176.808     1.000     1.000     1.000     1.000     1.000
ALA  ILE   0.00021    71.523   -71.344  -174.029   171.678   179.656    10.086     9.185     1.702     4.536     0.464
ALA  ILE   0.00002    76.304   -63.232    86.720   171.538  -177.477     1.000     1.000     1.000     1.000     1.000
ALA  ILE   0.00031    53.068    67.787   171.030   178.865   179.642     6.098     5.611     0.668     7.087     0.147
ALA  ILE   0.00002    51.103    69.285   174.185   -90.508  -179.784     1.000     1.000     1.000     1.000     1.000
ALA  ILE   0.00011    63.914    89.056  -168.581    86.611   178.272     3.311     1.120     1.767     0.211     0.694
ALA  ILE   0.00534    62.404   174.678   178.582    87.417   178.757     0.485     9.999     0.144     3.479     2.410
ALA  ILE   0.03987    63.894  -179.485  -179.885   179.866  -179.958     1.325     0.039     0.080     0.165     0.055
ALA  ILE   0.00260    63.762  -179.286  -178.986   -88.450   179.908     0.713     4.205     0.207     1.899     0.692
ALA  ILE   0.00031    75.047   -65.497   -59.595   -83.613  -179.001     2.318     1.336     0.916     1.021     0.315
ALA  ILE   0.02274    58.526   159.068   -71.489   171.368  -179.449     0.882     1.067     0.212     1.159     0.072
ALA  ILE   0.00473    62.723  -178.923   -66.317   -86.523  -179.570     0.546     0.483     0.395     0.829     0.090
ALA  ILE   0.00002    51.580   104.274   -76.681   -85.634  -176.157     1.000     1.000     1.000     1.000     1.000
ALA  ILE   0.00014    43.881    61.146    56.564    82.646  -179.372     1.000     1.000     1.000     1.000     1.000
ALA  LEU   0.00048    61.886   166.103   178.633    83.922   176.723     0.774     0.433     0.268     0.768     0.349
ALA  LEU   0.06519    63.414  -179.496  -179.966   179.825  -179.961     0.290     0.151     0.068     0.520     0.061
ALA  LEU   0.00030    63.928  -178.906  -178.637   -88.835   179.934     1.204    10.363     1.051     5.474     1.431
ALA  LEU   0.01177    63.752  -178.438    67.844  -113.638   179.570     0.004     1.123     0.269     1.418     0.082
ALA  LEU   0.01158    64.703  -171.473    69.631  -173.808  -179.490     1.956    13.656     3.030     4.083     0.494
ALA  LEU   0.00359    63.568   179.199    65.292    85.006   179.617     1.000     1.000     1.000     1.000     1.000
ALA  LEU   0.01144    57.679   159.698   -71.772   171.301  -179.579     0.200     0.006     0.063     0.017     0.007
ALA  LEU   0.00593    63.055  -178.528   -66.288   -86.756  -179.324     0.670     0.552     0.876     2.517     0.035
ALA  LEU   0.00045    75.269   -65.320   -60.303   -83.343  -178.866     1.000     1.000     1.000     1.000     1.000
ALA  LEU   0.00037   -62.470   -65.302  -179.216    87.445   179.868     0.173     0.042     0.049     0.651     0.056
ALA  LEU   0.00391   -61.681   -64.947  -177.368  -177.787   179.750     0.647     0.188     0.173     0.244     0.015
ALA  LEU   0.00791   -64.310   -64.638  -177.899   -92.394  -177.573     0.316     0.099     0.262     1.584     0.668
ALA  LEU   0.00155   -63.660   -62.985   -63.951   167.459   179.603     0.507     0.167     0.232     0.646     0.135
ALA  LEU   0.00004   -62.658   -64.151   -63.656   -82.642  -179.439     1.000     1.000     1.000     1.000     1.000
ALA  LEU   0.00001  -102.781   -65.861   -56.140   -83.102   179.390     1.000     1.000     1.000     1.000     1.000
ALA  LEU   0.00212  -173.991    66.390   178.039  -177.843  -179.809     1.979     0.272     0.083     1.025     0.198
ALA  LEU   0.00148   -85.342    66.970   171.809  -170.847   176.528     1.000     1.000     1.000     1.000     1.000
ALA  LEU   0.00023   -77.742    71.673   172.457   -90.189  -179.717     1.000     1.000     1.000     1.000     1.000
ALA  LEU   0.00375   -64.716  -178.067    65.343    84.013   179.688     0.360     0.086     0.124     0.149     0.038
ALA  LEU   0.00004   -64.620    90.256    66.396    85.713   179.490     1.000     1.000     1.000     1.000     1.000
ALA  LEU   0.01970   -62.033   -71.686    76.598  -175.567   179.451     0.427     0.202     0.147     0.801     0.147
ALA  LEU   0.00249   -65.202  -178.226    66.967  -112.917   179.868     0.179     0.253     0.201     0.814     0.032
ALA  LEU   0.01377   -64.643  -178.640    68.161  -167.188  -179.792     0.302     0.972     0.337     0.732     0.050
ALA  LEU   0.00016  -173.686    63.165    62.551  -172.909   179.733     1.404     0.546     0.302     0.703     0.068
ALA  LEU   0.00205  -172.020   174.068    63.935    86.473   179.420     0.090     1.023     0.735     1.373     0.521
ALA  LEU   0.00938  -170.923   175.157    67.605  -168.345  -179.778     2.387     2.980     0.784     1.340     0.041
ALA  LEU   0.00891   -63.418  -176.192  -177.848   -87.487   179.862     0.322     0.157     0.265     0.223     0.130
ALA  LEU   0.00322  -173.260   176.912  -179.448   -88.581   179.911     7.828    12.257     2.348     5.569     2.966
ALA  LEU   0.00652   -65.507  -175.798   -65.010   -84.253   179.823     0.711     0.327     1.023     1.418     0.638
ALA  LEU   0.00017  -172.470   177.459   -65.499   -84.383  -179.917     1.000     1.000     1.000     1.000     1.000
ALA  LEU   0.00002  -146.105    89.868   -55.666  -116.488   178.328     1.000     1.000     1.000     1.000     1.000
ALA  LEU   0.00012  -171.015   178.043   -67.177   111.193  -179.850     0.434     0.107     0.091     0.022     0.033
ALA  LEU   0.00694  -170.977   177.908   -68.008   169.392   179.891     0.412     0.107     0.042     0.226     0.031
ALA  LEU   0.00590   -64.667  -175.125   -66.382   112.103  -179.610     0.099     0.398     0.233     0.640     0.011
ALA  LEU   0.01527   -64.527  -174.099   -66.771   170.347   179.856     0.184     0.296     0.224     0.701     0.084
ALA  LEU   0.13611   -64.561  -176.436  -179.859   178.577  -179.991     0.244     0.072     0.112     0.244     0.051
ALA  LEU   0.04534   -65.039  -176.610   178.242    88.296   179.434     0.660     0.560     0.959     1.065     0.707
ALA  LEU   0.00450  -171.975   176.375   178.306    88.470  -179.982     0.843     0.223     0.067     0.320     0.026
ALA  LEU   0.05192  -172.048   176.227   179.687  -179.254   179.931     0.612     0.285     0.184     0.555     0.069
ALA  LEU   0.00149  -171.404   178.244   -65.435   -84.428     0.104     0.732     0.271     0.051     0.070     0.033
ALA  LEU   0.00005  -146.685    89.370   -56.114  -110.638    -1.863     1.000     1.000     1.000     1.000     1.000
ALA  LEU   0.00229  -172.159   177.793   -67.272   111.283     0.042     1.338     0.221     0.122     0.284     0.029
ALA  LEU   0.00217  -171.214   177.820   -68.138   169.844    -0.105     1.000     1.000     1.000     1.000     1.000
ALA  LEU   0.00002  -166.454   -85.564   -67.048   156.740    -2.741     1.000     1.000     1.000     1.000     1.000
ALA  LEU   0.00012  -173.264    66.515   178.241  -177.026     0.122     1.000     1.000     1.000     1.000     1.000
ALA  LEU   0.00002   179.837    61.471   -88.044   152.508    -3.554     1.000     1.000     1.000     1.000     1.000
ALA  LEU   0.00035  -176.120    61.675    61.830  -175.838    -0.052     1.558     0.407     0.122     0.640     0.073
ALA  LEU   0.00045  -172.884   173.701    66.993  -169.937     0.049     1.000     1.000     1.000     1.000     1.000
ALA  LEU   0.00008  -170.767   175.472    66.760  -110.143    -0.001     1.000     1.000     1.000     1.000     1.000
ALA  LEU   0.00087    63.115   179.913    65.877    85.987     0.043     0.470     1.453     0.682     2.856     0.198
ALA  LEU   0.00015    62.315   176.372    66.315  -176.558    -0.099     1.614     2.205     1.532     8.407     0.166
ALA  LEU   0.00027    63.196   178.119    67.525  -107.727     0.450     1.000     1.000     1.000     1.000     1.000
ALA  LEU   0.01518    58.692   160.482   -71.387   171.891     0.454     0.734     2.719     0.612     0.803     0.102
ALA  LEU   0.00161    63.180  -178.520   -67.415   110.039    -0.244     1.000     1.000     1.000     1.000     1.000
ALA  LEU   0.00002    57.806    92.642   -80.880  -179.833     0.432     1.000     1.000     1.000     1.000     1.000
ALA  LEU   0.00452    62.972  -178.939   -66.097   -86.425     0.216     0.406     1.129     1.003     3.110     0.069
ALA  LEU   0.00003    68.480   -77.411   -63.536   -86.919     0.060     1.000     1.000     1.000     1.000     1.000
ALA  LEU   0.00176    69.673   -73.147  -173.615   173.981    -0.394     6.850     6.684     1.117     3.045     0.159
ALA  LEU   0.00007    81.459   -61.604   173.060   -86.509     2.004     1.000     1.000     1.000     1.000     1.000
ALA  LEU   0.00603    63.327   179.671   179.007    88.983    -0.164     1.297     4.868     0.197     1.892     1.118
ALA  LEU   0.00005    62.784    89.207  -168.729    87.249    -1.621     1.000     1.000     1.000     1.000     1.000
ALA  LEU   0.00087    58.571    72.927   170.494  -174.612    -0.451     0.678     1.133     0.140     0.656     0.080
ALA  LEU   0.08168    63.741  -179.557  -179.953   179.416     0.085     0.551     0.266     0.058     0.391     0.075
ALA  LEU   0.01213    64.472  -179.430  -178.636   -89.307    -0.142     1.773     3.333     0.373     1.924     0.487
ALA  LEU   0.00158   -63.475   -63.012   -64.024   167.366    -0.379     0.368     0.091     0.201     0.106     0.056
ALA  LEU   0.00003   -62.015   -64.563   -64.199   -82.574     0.557     1.000     1.000     1.000     1.000     1.000
ALA  LEU   0.00655   -64.393   -64.560  -177.704   -90.983     1.808     0.589     0.011     0.083     0.029     0.080
ALA  LEU   0.01594   -60.515   -64.422  -177.904  -177.385    -0.434     1.096     0.245     0.553     0.513     0.205
ALA  LEU   0.00117   -62.652   -65.181  -179.231    88.256    -0.396     1.000     1.000     1.000     1.000     1.000
ALA  LEU   0.00540   -65.119  -177.986    65.253    84.096    -0.355     0.079     0.178     0.059     0.067     0.017
ALA  LEU   0.01013   -62.814   -71.879    76.815  -174.224    -0.367     1.386     0.529     0.421     1.793     0.319
ALA  LEU   0.00118   -65.022  -178.123    66.882  -113.427    -0.096     0.464     0.006     0.024     0.215     0.005
ALA  LEU   0.02706   -64.769  -178.206    68.214  -167.184     0.122     0.334     0.106     0.051     0.277     0.031
ALA  LEU   0.00035   -66.334    87.782    66.683  -163.199     0.794     1.000     1.000     1.000     1.000     1.000
ALA  LEU   0.00189  -172.613   176.068   178.351    87.828    -0.242     0.623     0.329     0.091     0.554     0.027
ALA  LEU   0.00076  -173.473   175.909  -179.542   -88.577    -0.322     0.605     0.064     0.186     0.771     0.088
ALA  LEU   0.03257  -172.920   175.993   179.765  -178.964    -0.048     0.394     0.183     0.057     0.234     0.072
ALA  LEU   0.01252   -64.106  -174.055   -66.724   169.953    -0.037     0.339     0.075     0.102     1.518     0.089
ALA  LEU   0.00244   -64.387  -174.465   -66.021   110.829     0.165     1.000     1.000     1.000     1.000     1.000
ALA  LEU   0.00197   -63.842  -176.297  -177.773   -87.351    -0.056     0.210     0.406     0.139     0.992     0.115
ALA  LEU   0.25189   -64.547  -176.934  -179.896   178.959     0.006     0.254     0.623     0.128     0.615     0.079
ALA  LEU   0.02968   -64.913  -176.584   178.357    88.280    -0.421     1.246     1.601     1.399     0.984     1.059
ALA  LYS   0.00006  -175.040    65.735  -178.361   -90.133     0.120     7.319     2.377    11.792     5.912     0.162
ALA  LYS   0.00050   -86.251    65.270   172.450  -172.917    -3.257     1.000     1.000     1.000     1.000     1.000
ALA  LYS   0.00003   -81.609    60.772    60.987  -169.686     0.306     1.000     1.000     1.000     1.000     1.000
ALA  LYS   0.00195   -57.821   -56.415   -61.243   167.590     0.052     1.730     2.341     1.314     0.672     0.473
ALA  LYS   0.00002   -50.361   -49.763   -53.220   124.926    -4.423     1.000     1.000     1.000     1.000     1.000
ALA  LYS   0.00003   -57.822   -58.095   -60.459   -83.746     0.195     1.000     1.000     1.000     1.000     1.000
ALA  LYS   0.00227   -64.252   -72.505    77.355  -171.644    -0.060     0.029     0.041     0.036     0.019     0.018
ALA  LYS   0.00183   -64.038   -64.380  -177.583   -93.774     2.525     0.971     0.442     1.701     1.423     1.061
ALA  LYS   0.01191   -60.324   -63.722  -177.291  -178.163    -0.286     2.013     2.162     0.438     1.428     0.138
ALA  LYS   0.00010   -62.409   -65.260  -179.288    88.244    -0.374     1.000     1.000     1.000     1.000     1.000
ALA  LYS   0.00045    63.558   179.507    67.385  -110.957    -0.100     1.000     1.000     1.000     1.000     1.000
ALA  LYS   0.00005    66.367   176.442    67.017  -170.534     0.128     1.000     1.000     1.000     1.000     1.000
ALA  LYS   0.14875    63.976  -179.533  -179.944   179.548     0.064     1.329     0.179     0.081     0.353     0.049
ALA  LYS   0.00022    65.602   173.530   178.898    88.894    -2.272     4.619    11.334     0.771     7.463     1.660
ALA  LYS   0.00162    63.305  -178.336   -66.848   -88.542     0.123     0.048     0.021     0.023     0.139     0.033
ALA  LYS   0.01508    58.994   162.786   -71.369   170.539     0.356     2.893    11.559     2.139     1.941     0.244
ALA  LYS   0.00149  -172.052   174.181    64.170    86.803    -0.476     0.052     0.083     0.094     0.025     0.052
ALA  LYS   0.00436   -65.602  -179.530    64.915    84.447    -0.394     0.202     0.725     0.191     0.125     0.028
ALA  LYS   0.00662   -65.443  -178.230    66.936  -113.552    -0.030     0.366     0.335     0.241     0.800     0.093
ALA  LYS   0.01607   -64.786  -178.554    68.183  -167.322     0.124     0.270     0.704     0.260     0.383     0.042
ALA  LYS   0.00128  -172.245   174.212    66.292  -110.211     0.143     1.288     0.610     0.106     0.330     0.044
ALA  LYS   0.00227  -165.250  -176.224    69.555  -168.713     0.272     7.593    15.708     3.229     0.250     0.069
ALA  LYS   0.00390   -65.476  -175.658   -64.762   -84.382    -0.034     0.252     0.091     0.155     0.524     0.176
ALA  LYS   0.00056  -170.329   176.945   -65.888   -84.484     0.281     1.554     1.711     0.482     0.357     0.078
ALA  LYS   0.01317   -63.830  -176.375  -177.945   -87.807    -0.031     0.331     0.415     0.258     0.326     0.077
ALA  LYS   0.00142  -172.619   177.340  -179.204   -88.685     0.123     3.605     5.586     1.104     2.703     1.377
ALA  LYS   0.00823   -64.731  -174.989   -66.207   112.025     0.250     0.122     0.119     0.142     0.349     0.098
ALA  LYS   0.01414   -64.545  -174.438   -67.056   169.595    -0.117     0.721     0.353     0.162     0.554     0.068
ALA  LYS   0.00180  -172.461   177.544   -68.206   170.211    -0.056     1.256     0.810     0.233     0.478     0.070
ALA  LYS   0.00002  -171.012   178.068   -67.297   111.593     0.022     1.000     1.000     1.000     1.000     1.000
ALA  LYS   0.34113   -64.655  -176.787  -179.870   178.811     0.021     0.532     0.508     0.157     0.534     0.082
ALA  LYS   0.04565   -65.255  -176.767   178.044    89.116    -0.707     1.935     2.666     1.866     2.313     1.319
ALA  LYS   0.00481  -171.962   176.366   178.334    88.553    -0.135     0.839     0.114     0.031     0.253     0.063
ALA  LYS   0.03945  -172.107   176.345   179.805  -178.852    -0.050     0.892     0.450     0.094     0.262     0.108
ALA  LYS   0.00018    44.826    61.658    56.850    82.268  -179.826     0.314     0.037     0.161     0.457     0.171
ALA  LYS   0.00007   -62.148   -64.400   -63.968   -82.809  -179.426     0.140     0.184     0.405     0.272     0.053
ALA  LYS   0.00091   -60.456   -59.092   -62.333   167.811   179.922     3.891     4.978     2.289     0.640     0.398
ALA  LYS   0.00003   -56.492   -60.083  -176.815    88.794   179.715     1.073     0.293     0.045     0.004     0.028
ALA  LYS   0.00054   -64.017   -64.565  -177.254   -90.679  -178.610     1.353     0.463     3.270     2.536     1.486
ALA  LYS   0.00258   -61.184   -64.787  -177.346  -178.124   179.769     3.024     2.598     0.400     1.122     0.071
ALA  LYS   0.00037   -64.872   -72.513    77.639  -170.977   179.917     1.000     1.000     1.000     1.000     1.000
ALA  LYS   0.00011  -173.297    66.645   178.221  -176.975  -179.985     0.890     0.530     0.568     0.780     0.441
ALA  LYS   0.00003  -179.541    55.554  -174.331    82.543   177.594     1.000     1.000     1.000     1.000     1.000
ALA  LYS   0.00280    63.213  -179.423   -65.297   -84.118  -179.653     0.359     0.704     1.094     3.160     0.250
ALA  LYS   0.01933    57.950   159.788   -71.886   171.146  -179.571     0.531     1.631     0.304     0.260     0.060
ALA  LYS   0.00473    62.790   176.493    66.832  -170.331  -179.928     0.736     2.139     1.218     1.547     0.236
ALA  LYS   0.00197    63.590  -179.908  -178.784   -89.257   179.875     0.387     1.069     0.273     1.243     0.366
ALA  LYS   0.07098    63.829  -179.577  -179.926   179.546  -179.911     1.113     0.223     0.098     0.772     0.084
ALA  LYS   0.00012    66.525   -76.594  -172.980   175.143   179.778     1.000     1.000     1.000     1.000     1.000
ALA  LYS   0.00016    62.206   165.848   178.605    83.845   176.611     1.000     1.000     1.000     1.000     1.000
ALA  LYS   0.00003    58.123    72.410   170.448  -175.041   179.579     1.000     1.000     1.000     1.000     1.000
ALA  LYS   0.00049   -65.437  -175.650   -65.084   -84.592   179.807     0.517     0.137     0.246     1.438     0.375
ALA  LYS   0.00059  -171.339   176.724   -68.393   170.590   179.822     2.017     1.513     0.385     0.634     0.086
ALA  LYS   0.00037  -172.322   177.739   -65.644   -84.437  -179.726     0.986     0.736     0.470     0.318     0.165
ALA  LYS   0.00002  -146.156    89.775   -55.972  -114.979   178.422     1.000     1.000     1.000     1.000     1.000
ALA  LYS   0.01692   -64.288  -173.937   -66.675   170.614   179.882     0.041     0.221     0.175     0.485     0.084
ALA  LYS   0.00652   -64.432  -174.666   -66.003   111.314  -179.763     0.117     0.381     0.207     0.517     0.109
ALA  LYS   0.01455  -172.465   176.200   179.898  -178.811  -179.956     1.010     0.648     0.086     0.426     0.061
ALA  LYS   0.00040  -173.049   176.085  -179.325   -88.712   179.784     1.000     1.000     1.000     1.000     1.000
ALA  LYS   0.00010  -172.184   176.319   177.994    88.312   179.955     1.000     1.000     1.000     1.000     1.000
ALA  LYS   0.00819   -64.045  -176.315  -178.099   -87.995  -179.979     0.188     0.508     0.151     0.083     0.002
ALA  LYS   0.00017   -63.841    92.425  -177.092  -174.056  -178.973     0.053     0.014     0.066     0.056     0.033
ALA  LYS   0.00392   -64.461  -176.746   178.991    89.138  -179.805     0.480     0.268     0.460     1.137     0.071
ALA  LYS   0.14158   -64.529  -176.634  -179.903   178.691   179.993     0.252     0.433     0.136     0.411     0.064
ALA  LYS   0.00027  -171.264   174.809    64.631    84.553   179.958     1.530     1.305     0.521     0.835     0.273
ALA  LYS   0.00068   -64.937  -177.935    65.473    84.124   179.598     0.194     0.230     0.221     0.093     0.074
ALA  LYS   0.00002   -67.330    89.192    64.743    85.293   179.836     1.000     1.000     1.000     1.000     1.000
ALA  LYS   0.00500   -64.642  -179.144    68.108  -167.940  -179.735     0.092     1.072     0.306     0.118     0.009
ALA  LYS   0.00371   -65.005  -178.833    66.947  -112.774   179.904     0.095     0.919     0.135     0.883     0.088
ALA  LYS   0.00026  -169.361   172.711    67.200  -168.343  -179.666     0.523     2.700     0.859     0.054     0.004
ALA  LYS   0.00001  -170.521   175.823    66.874  -111.765   179.635     1.000     1.000     1.000     1.000     1.000
ALA  MET   0.00074  -174.782    56.365    60.399  -167.701    -0.276     1.130     1.618     0.552     0.815     0.079
ALA  MET   0.00002  -174.807    57.885    59.976    84.389    -0.295     1.000     1.000     1.000     1.000     1.000
ALA  MET   0.00017  -175.895    62.243   -80.797   175.783     0.214     0.086     0.035     0.033     0.056     0.069
ALA  MET   0.00190  -175.964    59.743   175.672  -179.820     0.245     0.824     0.244     0.171     0.469     0.015
ALA  MET   0.00015  -175.598    59.849   176.854   -88.786     0.209     1.000     1.000     1.000     1.000     1.000
ALA  MET   0.00003   179.420    57.290  -174.200    83.644    -2.289     1.000     1.000     1.000     1.000     1.000
ALA  MET   0.00163   -64.038  -178.989    65.118    84.137    -0.221     1.586     0.792     0.296     0.141     0.076
ALA  MET   0.00004  -171.426   175.888    64.526    83.502     0.012     1.000     1.000     1.000     1.000     1.000
ALA  MET   0.00113  -170.861   175.429    67.333  -109.210     0.303     0.967     3.605     1.127     2.150     0.834
ALA  MET   0.00276  -172.343   172.954    66.455  -174.981     0.143     1.242     2.128     1.176     6.934     0.244
ALA  MET   0.00001  -158.649  -137.683    68.459  -179.747    -0.201     1.000     1.000     1.000     1.000     1.000
ALA  MET   0.00043   -64.956  -179.241    66.861  -112.698    -0.025     4.935     0.254     0.035     0.524     0.064
ALA  MET   0.00473   -64.574  -178.964    67.851  -169.903     0.023     0.690     0.031     0.012     0.123     0.063
ALA  MET   0.00003   -67.321    87.301    66.274  -163.518     1.164     1.000     1.000     1.000     1.000     1.000
ALA  MET   0.00220  -171.510   177.452   -68.278   170.866    -0.089     0.995     1.067     0.175     0.147     0.092
ALA  MET   0.00097   -65.658  -177.364   -68.207   167.477    -0.232     7.599    13.362     5.020     4.655     0.230
ALA  MET   0.00353   -64.635  -177.259  -178.770   -88.282     0.155     0.077     0.062     0.027     0.117     0.062
ALA  MET   0.00289  -170.908   175.494  -178.434   -89.618    -0.115     1.845     3.044     0.780     2.318     0.728
ALA  MET   0.00002  -168.843   -96.024   171.281   -84.853     1.814     1.000     1.000     1.000     1.000     1.000
ALA  MET   0.12574   -64.303  -176.740  -179.829   178.967     0.059     0.459     0.363     0.164     0.598     0.049
ALA  MET   0.00367   -63.328  -176.500   178.823    90.328     0.111     3.250     2.126     1.153     1.500     0.768
ALA  MET   0.00003   -64.744    92.298  -179.881  -169.007    -0.216     1.000     1.000     1.000     1.000     1.000
ALA  MET   0.00005  -169.105   -88.903  -176.304  -177.167     0.161     2.445     0.790     1.639     7.452     0.888
ALA  MET   0.00091  -172.880   175.744   178.207    87.871    -0.041     1.073     0.348     0.284     0.234     0.131
ALA  MET   0.02625  -172.264   175.963   179.665  -178.760     0.002     1.141     0.647     0.202     0.777     0.031
ALA  MET   0.00021  -171.241   177.022   -65.772   -84.370     0.276     0.064     0.042     0.037     0.023     0.014
ALA  MET   0.00062    67.131   179.896   -66.055   -85.962    -0.511     0.866     0.634     0.266     2.978     0.669
ALA  MET   0.00037    68.459   178.040    65.170    86.852    -0.254     0.133     0.005     0.119     0.244     0.138
ALA  MET   0.00076    67.908   176.632    67.027  -170.750     0.093     0.063     0.068     0.020     0.065     0.053
ALA  MET   0.00037    67.051   177.387    66.731  -110.834     0.252     1.255     0.501     0.128     0.050     0.035
ALA  MET   0.00264    68.122  -178.499   -67.755   171.218    -0.073     1.114     0.922     0.208     0.635     0.129
ALA  MET   0.00040    67.411  -177.135   -66.542   108.371    -0.347     1.028     0.943     0.602     1.403     0.212
ALA  MET   0.00238    69.037   179.923  -178.157   -89.705     0.126     1.211     1.119     0.316     1.196     0.309
ALA  MET   0.00010    69.205  -179.688   179.339    88.399     0.152     0.035     0.456     0.327     0.516     0.502
ALA  MET   0.08576    64.343  -179.768  -179.927   179.238     0.028     1.410     0.614     0.140     0.780     0.054
ALA  MET   0.00001    70.690    93.183  -171.699   174.212     1.882     1.000     1.000     1.000     1.000     1.000
ALA  MET   0.00040   -60.366   -59.118   -62.370   167.144    -0.075     3.978     5.629     2.441     1.311     0.440
ALA  MET   0.00008   -62.256   -64.237   -64.004   -82.653     0.512     1.000     1.000     1.000     1.000     1.000
ALA  MET   0.00071   -53.776   -60.001   175.534    91.825     0.088     6.931     2.577     9.544     4.478     0.577
ALA  MET   0.00096   -58.272   -65.338    81.187  -160.566     1.189     0.462     3.628     5.344    15.252     2.882
ALA  MET   0.00764   -56.615   -59.794  -177.516  -179.661    -0.487     2.390     1.203     2.269     1.450     0.351
ALA  MET   0.00004   -64.191   -64.603  -178.151   -93.550     2.731     1.000     1.000     1.000     1.000     1.000
ALA  MET   0.00001    81.945   -61.749   173.037   -86.581     1.940     1.000     1.000     1.000     1.000     1.000
ALA  MET   0.00007   -75.240    81.225   177.953    83.749   178.924     5.607    16.068     6.043     3.560     0.721
ALA  MET   0.00002   178.952    57.355  -174.085    83.769   177.937     1.000     1.000     1.000     1.000     1.000
ALA  MET   0.00006   177.024    63.033  -165.545   -96.679   179.824     0.094     0.045     0.036     0.064     0.002
ALA  MET   0.00002   179.353    61.284   -87.079   153.278   176.736     1.000     1.000     1.000     1.000     1.000
ALA  MET   0.00007    81.501   -61.631   173.052   -86.503  -177.964     0.939     0.203     0.021     0.141     0.036
ALA  MET   0.00070    68.697   -72.915  -172.787   176.108   179.545     5.864     5.403     1.010     2.309     0.069
ALA  MET   0.00011    75.691   -65.189   -60.306   -83.433  -179.003     1.000     1.000     1.000     1.000     1.000
ALA  MET   0.00002    75.485   -64.749   -59.260   149.925  -174.649     1.000     1.000     1.000     1.000     1.000
ALA  MET   0.00201    62.819  -178.205   -66.776   -88.315  -179.329     0.290     0.061     0.078     0.073     0.026
ALA  MET   0.02264    57.949   159.801   -71.848   171.175  -179.571     0.181     0.083     0.023     0.056     0.022
ALA  MET   0.00002    62.906   176.353   -70.040   116.170  -179.547     1.000     1.000     1.000     1.000     1.000
ALA  MET   0.00020    58.046    72.510   170.475  -175.112   179.663     0.007     0.151     0.004     0.118     0.002
ALA  MET   0.00005    52.757    71.928   174.469   -90.100  -179.722     1.000     1.000     1.000     1.000     1.000
ALA  MET   0.00088    62.110   165.963   178.720    83.644   176.760     0.302     0.040     0.278     0.119     0.048
ALA  MET   0.00001    63.019    89.203  -168.807    86.894   178.603     1.000     1.000     1.000     1.000     1.000
ALA  MET   0.13061    63.432  -179.481  -179.981   179.667  -179.966     0.545     0.169     0.054     0.510     0.061
ALA  MET   0.00171    63.332  -177.540  -178.721   -88.063  -179.938     0.486     8.919     0.837     4.521     1.270
ALA  MET   0.00004    74.964   -63.998    86.594  -179.328  -177.178     2.788     0.554     2.334     4.362     4.635
ALA  MET   0.00286    65.813  -163.016    71.733  -177.199  -178.954     1.165     8.772     1.338     2.690     0.234
ALA  MET   0.00017    62.473   175.064    66.017  -107.209  -179.240     1.000     1.000     1.000     1.000     1.000
ALA  MET   0.00028    63.343  -178.726    63.369    80.098  -179.526     0.985    11.268     4.734    13.771     5.723
ALA  MET   0.00015    44.335    61.372    56.995    82.844  -179.558     0.246     0.083     0.033     0.018     0.089
ALA  MET   0.00002    55.418    81.484    67.646   167.643  -179.386     1.000     1.000     1.000     1.000     1.000
ALA  MET   0.00042   -47.995   -58.413   168.626    98.895  -179.163     6.702     0.949    10.599     7.266     0.789
ALA  MET   0.01279   -61.676   -71.280    76.462  -176.087   179.228     1.262     0.288     0.581     0.874     0.243
ALA  MET   0.00160   -64.360   -64.661  -177.950   -92.165  -177.734     0.702     0.159     0.451     1.393     0.396
ALA  MET   0.01111   -56.548   -60.150  -177.373  -177.227   179.748     2.644     2.024     1.488     5.075     0.163
ALA  MET   0.00211   -61.927   -61.739   -63.679   167.758   179.551     2.276     2.761     0.930     0.468     0.049
ALA  MET   0.00041   -62.123   -64.243   -63.937   -82.556  -179.474     0.144     0.108     0.050     0.032     0.017
ALA  MET   0.00002  -173.170   -87.741   -62.615   -84.748  -179.652     1.000     1.000     1.000     1.000     1.000
ALA  MET   0.00002  -133.650   -62.604   -55.607   -82.913  -179.981     1.000     1.000     1.000     1.000     1.000
ALA  MET   0.00002  -173.019   -91.214  -177.939   176.651   179.478     1.000     1.000     1.000     1.000     1.000
ALA  MET   0.00001  -175.557   -92.776   166.277    90.939  -179.495     1.000     1.000     1.000     1.000     1.000
ALA  MET   0.00245  -172.283   175.548   178.456    87.129   179.844     0.521     0.624     0.125     1.324     0.120
ALA  MET   0.05759  -172.508   176.158   179.657  -179.200   179.962     0.771     0.280     0.083     0.429     0.064
ALA  MET   0.00182  -173.129   176.031  -179.388   -88.539   179.688     1.000     1.000     1.000     1.000     1.000
ALA  MET   0.34296   -64.524  -176.735  -179.857   178.695  -179.954     0.330     0.481     0.114     0.429     0.060
ALA  MET   0.04160   -64.403  -175.968   178.967    90.349   179.684     0.967     1.316     0.983     1.432     0.662
ALA  MET   0.01839   -64.069  -176.267  -178.136   -87.711  -179.990     0.409     0.350     0.250     0.688     0.124
ALA  MET   0.00002   -56.127    94.100  -164.941   -84.946  -179.622     1.000     1.000     1.000     1.000     1.000
ALA  MET   0.00003   -80.160    67.214   172.872   -90.800  -179.403     1.000     1.000     1.000     1.000     1.000
ALA  MET   0.00098  -172.339   178.213   -65.294   -84.434  -179.907     0.469     0.613     0.249     0.070     0.032
ALA  MET   0.00347   -65.064  -176.091   -64.118   -82.766  -179.619     1.899     0.773     2.535     3.786     1.727
ALA  MET   0.00240  -172.615   177.618   -68.155   170.110   179.912     1.432     0.823     0.231     0.611     0.100
ALA  MET   0.00017  -170.450   178.885   -66.546   111.659   179.676     1.000     1.000     1.000     1.000     1.000
ALA  MET   0.00656   -64.844  -174.915   -66.152   111.761  -179.652     0.029     0.059     0.016     0.237     0.068
ALA  MET   0.02058   -65.851  -176.976   -67.802   169.403   179.780     4.260     8.296     2.535     2.059     0.122
ALA  MET   0.00018   -81.273    64.252    60.238  -172.714  -179.849     7.249    11.436     3.474     6.945     3.240
ALA  MET   0.00001  -145.255    61.783    51.203  -108.413   167.536     1.000     1.000     1.000     1.000     1.000
ALA  MET   0.00449   -65.341  -178.474    66.777  -113.286   179.848     0.806     0.182     0.069     0.327     0.044
ALA  MET   0.01158   -64.588  -178.204    68.267  -167.713  -179.792     0.560     0.288     0.131     0.380     0.036
ALA  MET   0.00060  -169.650   179.169    68.059  -169.358  -179.850    11.409    20.611     4.510     0.920     0.063
ALA  MET   0.00003  -172.821   172.871    66.377  -104.997  -179.265     1.000     1.000     1.000     1.000     1.000
ALA  MET   0.00004  -161.776    57.004    52.930    91.572  -179.759    16.136     1.920     9.728    10.257     0.599
ALA  MET   0.00672   -64.919  -179.195    64.990    84.203   179.703     0.145     1.156     0.419     0.137     0.011
ALA  MET   0.00258  -173.082   174.487    63.525    85.590   179.242     2.983     0.035     2.346     8.559     0.668
ALA  PHE   0.00113    64.508  -178.390   -66.420   -87.734     0.051     4.066     0.253     1.138     2.033     0.334
ALA  PHE   0.01430    59.524   165.794   -70.744   170.526     0.290     3.715    16.419     2.995     2.673     0.312
ALA  PHE   0.00001    67.699  -137.152   -56.438   113.777    -1.347     1.000     1.000     1.000     1.000     1.000
ALA  PHE   0.00002    75.762   -65.061   -59.177   149.436     5.360     1.000     1.000     1.000     1.000     1.000
ALA  PHE   0.00003    65.864    97.890    71.451  -143.227     2.442     0.081     0.065     0.010     0.168     0.061
ALA  PHE   0.00005    51.088    64.348    59.182  -160.554     3.129     1.000     1.000     1.000     1.000     1.000
ALA  PHE   0.00216    63.749   178.043    67.462  -170.373     0.148     0.548     0.373     0.325     0.936     0.001
ALA  PHE   0.00001    55.737   136.102    55.055  -112.626     2.334     1.000     1.000     1.000     1.000     1.000
ALA  PHE   0.00002    65.890   179.858    67.485  -109.729     0.221     1.000     1.000     1.000     1.000     1.000
ALA  PHE   0.00031    59.145    73.113   170.345  -174.158    -0.554     1.000     1.000     1.000     1.000     1.000
ALA  PHE   0.00003    63.773    89.222  -169.084    86.544    -1.601     1.000     1.000     1.000     1.000     1.000
ALA  PHE   0.10703    63.187  -179.168  -179.993   179.548     0.110     0.517     0.344     0.159     0.647     0.052
ALA  PHE   0.00004    65.022  -178.273   178.816    88.742     0.127     1.000     1.000     1.000     1.000     1.000
ALA  PHE   0.00047    70.027  -178.987  -177.475   -86.525     1.175     1.000     1.000     1.000     1.000     1.000
ALA  PHE   0.00006    82.437   -61.673   173.228   -84.998     1.502     0.264     0.043     0.002     0.074     0.009
ALA  PHE   0.00018    75.909   -65.998  -173.768   173.252    -0.446     1.000     1.000     1.000     1.000     1.000
ALA  PHE   0.00004    76.843   -64.685    85.202   178.434     0.419     1.000     1.000     1.000     1.000     1.000
ALA  PHE   0.00005  -158.437   -70.690  -167.382   175.173     1.916     1.180     1.155     0.785     0.177     0.029
ALA  PHE   0.00031   -61.724   -67.351    81.104  -143.957    -0.050     4.102     2.821     4.678    17.514     5.929
ALA  PHE   0.00874   -60.169   -63.912  -177.465  -178.131    -0.355     0.822     0.343     0.497     0.909     0.205
ALA  PHE   0.00406   -64.053   -63.839  -175.535   -90.579     1.239     2.457     3.107     7.236     2.953     1.338
ALA  PHE   0.00542   -63.533   -62.904   -63.801   168.070    -0.363     0.653     0.597     0.743     1.890     0.423
ALA  PHE   0.00025   -61.092   -64.296   -64.575   -82.520     0.562     1.000     1.000     1.000     1.000     1.000
ALA  PHE   0.00046  -170.703   178.597   -67.106   114.289     0.006     1.000     1.000     1.000     1.000     1.000
ALA  PHE   0.00010  -174.009   179.582   -67.781   169.831    -0.046     1.000     1.000     1.000     1.000     1.000
ALA  PHE   0.00392   -65.347  -174.679   -66.129   111.122     0.197     0.681     0.910     0.533     1.435     0.165
ALA  PHE   0.01490   -65.035  -174.535   -66.977   170.324    -0.093     0.770     0.280     0.148     1.134     0.063
ALA  PHE   0.00002  -172.856    74.132   -75.253   -81.029     1.343     0.084     0.138     0.207     0.019     0.042
ALA  PHE   0.00181   -65.516  -176.627   -64.790   -83.527    -0.193     6.437    14.963     0.676    12.568     5.514
ALA  PHE   0.00026  -172.407   178.508   -65.524   -84.872     0.212     1.000     1.000     1.000     1.000     1.000
ALA  PHE   0.00407   -64.435  -176.336  -178.203   -87.993     0.016     1.000     1.000     1.000     1.000     1.000
ALA  PHE   0.00031   178.679    57.432  -174.158    83.803    -2.159     1.000     1.000     1.000     1.000     1.000
ALA  PHE   0.00047  -173.789    66.029   177.984  -179.096     0.296     1.000     1.000     1.000     1.000     1.000
ALA  PHE   0.00006  -176.413    67.172   -88.660   139.257    -3.647     1.000     1.000     1.000     1.000     1.000
ALA  PHE   0.00065  -175.938    62.314    62.103  -174.129    -0.300     3.335     1.436     0.507     1.536     0.109
ALA  PHE   0.00001  -123.249    63.008    56.255    81.646    -0.013     1.000     1.000     1.000     1.000     1.000
ALA  PHE   0.00112    63.587   179.666    64.962    83.964     0.235     0.384    11.498     6.929    18.175     6.356
ALA  PHE   0.00154  -172.381   175.362    64.229    84.434    -0.331     0.981     0.209     0.851     0.189     0.682
ALA  PHE   0.00875   -65.004  -178.185    65.303    84.073    -0.349     0.275     0.275     0.105     0.084     0.049
ALA  PHE   0.08449   -64.885  -176.576  -179.861   178.581     0.047     0.391     0.298     0.070     0.452     0.074
ALA  PHE   0.04567   -65.072  -176.721   178.577    88.049    -0.485     0.754     0.947     0.881     1.609     0.642
ALA  PHE   0.00124   -74.947    77.495   174.686  -176.799    -1.582    10.672    13.661     7.300     4.328     2.441
ALA  PHE   0.00010   -66.739    89.580   178.560   -90.199     0.236     1.000     1.000     1.000     1.000     1.000
ALA  PHE   0.00006   -74.410    88.979  -179.585    81.180    -1.291     1.000     1.000     1.000     1.000     1.000
ALA  PHE   0.00918  -173.055   177.258  -179.068   -90.353     0.294     3.332     5.865     1.275     3.929     1.519
ALA  PHE   0.01636  -172.136   176.789   179.713  -179.216    -0.033     0.557     0.661     0.138     0.296     0.073
ALA  PHE   0.00081  -172.717   175.646   178.403    87.950    -0.151     1.000     1.000     1.000     1.000     1.000
ALA  PHE   0.01209   -65.072  -178.208    68.172  -167.527     0.091     0.591     0.258     0.057     0.652     0.014
ALA  PHE   0.00697   -65.378  -178.183    66.908  -112.229    -0.069     0.436     0.739     0.326     0.260     0.133
ALA  PHE   0.00088  -172.152   174.187    66.632  -109.223     0.258     1.271     0.955     1.540     1.435     1.367
ALA  PHE   0.01150  -169.982   179.440    68.246  -169.205     0.135     6.677    12.414     2.642     2.422     0.087
ALA  PHE   0.00020    59.110    72.963   170.348  -174.729   179.581     1.000     1.000     1.000     1.000     1.000
ALA  PHE   0.00006    53.952    69.847   172.880   -89.236  -179.690     1.000     1.000     1.000     1.000     1.000
ALA  PHE   0.00035   -75.408    75.051   175.059   -90.468  -179.575     8.845    14.610     2.864     0.461     0.324
ALA  PHE   0.00034   176.191    63.007  -163.953   -95.517   179.837     1.396     0.071     1.544     0.876     0.047
ALA  PHE   0.00030  -175.744    59.845   175.646  -179.588  -179.785     1.000     1.000     1.000     1.000     1.000
ALA  PHE   0.00055    44.642    61.927    56.031    82.925  -179.391     0.510     0.294     0.841     1.058     0.584
ALA  PHE   0.00016    50.562    63.791    58.544  -157.979  -176.109     1.000     1.000     1.000     1.000     1.000
ALA  PHE   0.00015   -69.718    83.958    65.718  -161.985  -179.532    13.026    21.804     5.126     6.913     5.354
ALA  PHE   0.00093  -173.450    62.867    62.281  -172.826   179.817     0.450     0.199     0.312     0.428     0.044
ALA  PHE   0.00022  -163.572    59.803    54.265    89.587  -179.778    12.616     4.307     7.842     9.127     0.479
ALA  PHE   0.00014  -176.256    67.384   -88.159   137.638   177.246     0.224     0.339     0.723     2.233     0.288
ALA  PHE   0.00020  -176.680    60.098   155.284    91.592  -179.987     2.311     2.047     1.225     4.230     0.412
ALA  PHE   0.00548    62.997  -178.360    65.156    82.689  -179.661     0.613     0.943     0.587     1.427     0.558
ALA  PHE   0.01545    63.935  -173.217    69.277  -172.735  -179.581     1.621    12.229     2.463     3.677     0.422
ALA  PHE   0.00040    63.787   178.936    67.000  -111.388   179.743     1.000     1.000     1.000     1.000     1.000
ALA  PHE   0.00002    76.815   -64.689    85.265   178.431  -179.937     1.000     1.000     1.000     1.000     1.000
ALA  PHE   0.00358    63.321  -178.053   -66.691   -88.315  -179.210     0.183     0.293     0.154     0.449     0.074
ALA  PHE   0.05649    58.098   159.600   -71.600   171.679  -179.451     0.584     0.360     0.163     0.492     0.056
ALA  PHE   0.00003    64.678    89.355  -169.407    85.729   178.889     0.072     0.032     0.054     0.002     0.003
ALA  PHE   0.00100    62.703   167.955   178.629    84.786   177.220     0.311     6.136     0.324     3.116     1.638
ALA  PHE   0.10922    63.351  -179.309  -179.954   179.925   179.999     0.722     0.285     0.095     0.615     0.076
ALA  PHE   0.00488    63.621  -177.254  -178.704   -87.564  -179.741     0.987     6.406     0.502     2.826     0.868
ALA  PHE   0.00002    75.666   -65.018   -59.143   149.383  -174.053     0.026     0.033     0.067     0.085     0.011
ALA  PHE   0.00050    73.005   -64.675  -171.970    91.312  -179.970     0.644     0.961     0.222     1.514     0.252
ALA  PHE   0.00254    66.669   -74.560  -172.627   175.407   179.677     7.318     6.611     1.019     1.453     0.020
ALA  PHE   0.00010    82.118   -61.665   173.076   -86.225  -178.274     0.336     0.139     0.137     0.889     0.364
ALA  PHE   0.00005    73.900   -69.535   -62.903   -85.596  -179.949     1.000     1.000     1.000     1.000     1.000
ALA  PHE   0.00184  -172.115   177.938   -65.261   -84.434  -179.903     0.695     0.435     0.200     0.249     0.085
ALA  PHE   0.00007  -146.120    88.451   -57.219  -107.535   177.247     0.036     0.190     0.475     1.732     0.253
ALA  PHE   0.00602   -65.189  -175.822   -64.048   -82.779  -179.670     2.357     1.068     2.555     4.165     1.923
ALA  PHE   0.00025   -64.074   -64.654   -63.679   -83.095  -179.558     1.000     1.000     1.000     1.000     1.000
ALA  PHE   0.00091  -170.953   177.758   -68.052   169.257   179.928     0.152     0.338     0.172     0.391     0.138
ALA  PHE   0.00290  -172.320   177.667   -67.283   111.693  -179.842     0.315     0.624     0.085     1.191     0.039
ALA  PHE   0.00507   -64.698  -175.249   -66.358   111.755  -179.635     0.108     0.106     0.039     0.215     0.006
ALA  PHE   0.01741   -67.089  -178.621   -68.405   168.983   179.739     6.192    11.189     3.514     3.329     0.186
ALA  PHE   0.00264   -63.222   -62.864   -64.032   167.573   179.542     1.407     0.266     0.162     0.525     0.057
ALA  PHE   0.00009   -52.794   -52.434   -52.621   122.320   177.422    18.362     8.790     2.775    10.737    12.499
ALA  PHE   0.00002  -157.084   -64.821   -53.685   177.728   179.699     1.000     1.000     1.000     1.000     1.000
ALA  PHE   0.00002  -167.293   -65.765   -51.187   -93.657   179.407     1.000     1.000     1.000     1.000     1.000
ALA  PHE   0.00090   -61.710   -64.902  -178.858    87.983   179.868     0.622     0.365     0.222     0.311     0.061
ALA  PHE   0.00007   -58.025   -65.362    78.396    78.978   178.677     1.000     1.000     1.000     1.000     1.000
ALA  PHE   0.01323   -62.796   -70.979    77.680  -172.281   179.898     2.379     3.449     2.590     5.649     1.306
ALA  PHE   0.00182   -59.356   -63.737  -177.763  -177.405   179.600     0.192     0.004     0.106     0.027     0.008
ALA  PHE   0.00152   -64.617   -64.659  -177.851   -90.864  -178.293     1.000     1.000     1.000     1.000     1.000
ALA  PHE   0.00208   -64.758  -177.776    65.450    83.964   179.698     0.066     0.387     0.079     0.192     0.007
ALA  PHE   0.00178  -172.112   175.691    64.943    84.511  -179.887     0.406     0.309     0.010     0.148     0.021
ALA  PHE   0.02625   -64.556  -176.181   178.747    90.317   179.594     1.974     2.641     1.988     2.371     1.305
ALA  PHE   0.00005   -74.252    87.871  -179.434    81.026   179.173     1.000     1.000     1.000     1.000     1.000
ALA  PHE   0.00509  -172.806   175.841   178.296    88.035   179.951     0.367     0.389     0.104     0.118     0.022
ALA  PHE   0.00003  -173.514   -91.512   161.811    90.533  -179.415     1.000     1.000     1.000     1.000     1.000
ALA  PHE   0.00355   -65.254  -178.241    67.144  -111.779   179.965     0.415     0.291     0.099     0.298     0.039
ALA  PHE   0.00408   -64.601  -178.048    68.346  -167.756  -179.793     0.272     0.370     0.130     0.114     0.019
ALA  PHE   0.00292  -172.029   174.856    66.522  -109.852   179.881     1.099     0.468     0.250     0.572     0.108
ALA  PHE   0.00632  -170.953   176.625    67.547  -169.612  -179.857     6.743    10.746     2.365     0.392     0.117
ALA  PHE   0.23214   -64.594  -176.744  -179.843   178.897  -179.973     0.314     0.430     0.119     0.328     0.059
ALA  PHE   0.02680   -63.677  -176.235  -177.911   -87.530   179.871     0.190     0.250     0.106     0.088     0.036
ALA  PHE   0.00348  -172.071   177.156  -179.203   -87.865  -179.964     7.236    12.272     2.497     5.226     2.975
ALA  PHE   0.05477  -173.150   176.704   179.736  -179.249   179.973     0.653     0.648     0.123     0.453     0.048
ALA  PHE   0.00002  -175.332   -91.930   174.611  -176.215   179.393     1.000     1.000     1.000     1.000     1.000
ALA  PRO   0.00339    61.922   164.078   178.373    82.364   176.431     1.582     0.318     0.224     0.169     0.049
ALA  PRO   0.00012    61.646    88.392  -167.885    87.082   178.979     2.064     1.056     1.340     0.795     0.331
ALA  PRO   0.00001    45.388    59.369   162.007    84.414  -179.934     1.000     1.000     1.000     1.000     1.000
ALA  PRO   0.00004    46.809    72.625   -84.640   -87.489  -179.712     3.311    11.961     2.435     2.887     1.773
ALA  PRO   0.00002    51.011    77.830   -86.020  -148.050  -178.373     1.307     5.299     0.996     1.876     1.834
ALA  PRO   0.00000    48.221    64.862  -110.373   160.132   172.712     0.297     0.491     5.754     5.015     0.672
ALA  PRO   0.00079    59.689    70.337   169.366  -179.412   179.383    10.303     6.097     2.408     3.486     0.389
ALA  PRO   0.00014    52.930    71.231   173.866   -90.106  -179.662     1.000     1.000     1.000     1.000     1.000
ALA  PRO   0.13558    64.253  -179.352  -179.863   179.756  -179.926     1.261     0.375     0.109     0.547     0.049
ALA  PRO   0.00073    63.846   179.925  -179.106   -90.577   179.556     3.885     0.925     0.735     2.289     0.109
ALA  PRO   0.00666    65.860  -177.835   -65.739   -87.221  -179.651     2.005     0.800     0.313     0.156     0.037
ALA  PRO   0.02729    58.821   161.473   -71.537   169.615  -179.738     2.511    11.137     2.061     2.482     0.263
ALA  PRO   0.00198    63.563  -177.965   -67.111   109.974   179.811     4.286    25.471     8.994     0.984     1.093
ALA  PRO   0.00001    81.559   -64.130  -177.511    90.059   179.851     1.000     1.000     1.000     1.000     1.000
ALA  PRO   0.00000    47.362  -102.171   160.945    79.005   179.224     1.000     1.000     1.000     1.000     1.000
ALA  PRO   0.00006    78.806   -62.523  -171.814   173.549  -178.899     1.000     1.000     1.000     1.000     1.000
ALA  PRO   0.00012    81.283   -61.913   172.810   -87.481  -177.341     0.529     0.370     0.378     1.437     0.902
ALA  PRO   0.00011    77.006   -64.473    86.047   177.894  -178.829     2.983     1.231     2.311     7.427     2.965
ALA  PRO   0.00008    67.345    89.783    67.168  -149.759  -177.381     1.733     0.251     0.086     0.200     0.080
ALA  PRO   0.00001    55.225    80.997    67.835   167.516  -179.345     1.000     1.000     1.000     1.000     1.000
ALA  PRO   0.00282    63.988   179.455    67.263  -111.005   179.737     2.003     0.690     0.143     1.147     0.316
ALA  PRO   0.01248    63.610   177.873    67.385  -170.171  -179.887     0.722     0.463     0.234     0.635     0.032
ALA  PRO   0.00000    50.833  -137.339    60.429   165.061   177.572     1.000     1.000     1.000     1.000     1.000
ALA  PRO   0.00323    64.358  -178.946    65.463    83.846  -179.841     2.064     1.224     1.486     5.666     0.571
ALA  PRO   0.00073    41.691    59.064    56.009    80.303   179.641     1.000     1.000     1.000     1.000     1.000
ALA  PRO   0.00284   -64.617  -177.834    65.543    83.878   179.689     0.196     0.148     0.198     0.121     0.008
ALA  PRO   0.00003   -63.802    90.498    66.938    85.842   179.524     1.000     1.000     1.000     1.000     1.000
ALA  PRO   0.00002   -54.551   -71.572    65.584    63.954  -176.721     1.000     1.000     1.000     1.000     1.000
ALA  PRO   0.00042   -68.986    87.336    66.420  -163.371  -178.945     9.418     8.829     2.061    19.352     0.316
ALA  PRO   0.00044  -173.551    62.869    62.507  -172.661   179.816     1.408     1.002     0.316     0.284     0.020
ALA  PRO   0.00001  -161.705    73.774    80.770  -106.511  -175.409     1.000     1.000     1.000     1.000     1.000
ALA  PRO   0.00004  -149.826    56.705    46.448    96.966  -178.926     1.000     1.000     1.000     1.000     1.000
ALA  PRO   0.00023  -179.555    56.271   -88.382   160.184   175.722     0.208     3.203     0.992     3.879     0.684
ALA  PRO   0.00000  -146.664    68.889  -108.877   122.907   172.313     1.000     1.000     1.000     1.000     1.000
ALA  PRO   0.00023  -174.627    65.900   178.133  -179.471  -179.732     0.620     0.230     0.084     0.449     0.033
ALA  PRO   0.00013  -172.376    66.424   177.560   -88.191  -179.821     1.000     1.000     1.000     1.000     1.000
ALA  PRO   0.00012   -93.941    65.081   -83.417   -82.839  -179.621     8.912     2.646     2.459     8.365     5.006
ALA  PRO   0.00001   -91.625    73.462   -83.388  -151.722  -178.178     1.000     1.000     1.000     1.000     1.000
ALA  PRO   0.00008  -146.252    89.562   -55.894  -114.088   178.087     1.000     1.000     1.000     1.000     1.000
ALA  PRO   0.00026   -65.297    92.612  -177.273  -172.696  -178.886     1.760     0.436     0.669     3.995     0.341
ALA  PRO   0.00040   -83.933    64.864   173.416   -91.004  -179.406     1.000     1.000     1.000     1.000     1.000
ALA  PRO   0.00012   -56.658    94.867  -165.516   -85.281  -179.637     1.000     1.000     1.000     1.000     1.000
ALA  PRO   0.00106   -58.682   -61.025   -63.130   -81.712  -179.292     2.938     3.787     2.165     0.623     0.264
ALA  PRO   0.00001  -133.287   -62.635   -55.740   -82.937   179.987     1.000     1.000     1.000     1.000     1.000
ALA  PRO   0.00405   -63.852   -61.990   -62.610   161.233   179.622     4.649     3.586     3.407    11.814     1.133
ALA  PRO   0.00000  -110.856   -59.819   -50.779  -160.708  -176.023     1.000     1.000     1.000     1.000     1.000
ALA  PRO   0.00006  -160.047   -77.611  -172.622    90.896   179.537     1.169     2.800     0.482     0.159     0.023
ALA  PRO   0.00001   177.728   -99.698   163.263    85.200   179.676     1.000     1.000     1.000     1.000     1.000
ALA  PRO   0.00193   -63.611   -65.082  -178.918    87.610   179.902     1.000     1.000     1.000     1.000     1.000
ALA  PRO   0.00138  -159.552   -69.971  -169.793  -177.286  -179.077     1.665     1.513     0.390     0.559     0.108
ALA  PRO   0.00001  -168.733   -81.248  -159.235   -95.512   174.936     1.000     1.000     1.000     1.000     1.000
ALA  PRO   0.00554   -63.901   -64.575  -177.807   -90.884  -178.471     0.102     0.021     0.062     0.291     0.053
ALA  PRO   0.01544   -61.279   -64.438  -177.713  -177.907   179.639     2.241     0.455     0.947     0.378     0.135
ALA  PRO   0.00355  -171.476   178.955   -65.251   -84.808  -179.962     0.334     0.582     0.267     0.398     0.117
ALA  PRO   0.00400   -65.715  -175.928   -63.981   -82.895  -179.578     3.694     1.762     4.005     7.264     3.128
ALA  PRO   0.00779   -65.554  -175.098   -66.081   113.768  -179.424     1.257     0.348     0.356     5.230     0.023
ALA  PRO   0.02681   -67.436  -178.955   -68.341   168.997   179.758     6.916    12.092     3.947     3.788     0.164
ALA  PRO   0.00000  -112.357   140.714   -72.504   174.523   178.513     1.000     1.000     1.000     1.000     1.000
ALA  PRO   0.00274  -172.112   178.831   -67.989   169.838   179.843     0.696     0.724     0.136     0.013     0.008
ALA  PRO   0.00179  -172.250   178.321   -67.190   110.933  -179.847     0.136     1.007     0.178     0.248     0.029
ALA  PRO   0.00006  -171.490   -88.434   -65.402   174.151  -179.913     2.559     0.213     1.849    19.359     2.134
ALA  PRO   0.00000   179.855   -89.900   -67.959   106.829   175.066     1.000     1.000     1.000     1.000     1.000
ALA  PRO   0.01885   -64.334   -71.892    77.004  -171.245   179.333     0.866     0.513     0.071     2.509     0.523
ALA  PRO   0.01009   -65.446  -177.815    67.130  -112.314   179.828     0.837     0.419     0.257     1.557     0.075
ALA  PRO   0.00697   -64.543  -178.346    68.202  -167.214  -179.751     1.000     1.000     1.000     1.000     1.000
ALA  PRO   0.00029  -172.029   174.685    66.318  -109.682   179.794     1.436     0.915     0.552     0.622     0.165
ALA  PRO   0.00461  -169.532  -177.715    69.827  -166.715  -179.718     5.071    16.400     4.445     1.927     0.193
ALA  PRO   0.00001  -174.012  -135.776    66.356   174.409   179.258     1.000     1.000     1.000     1.000     1.000
ALA  PRO   0.04404  -171.788   176.868   179.765  -178.856   179.985     0.538     0.873     0.106     0.211     0.068
ALA  PRO   0.00040  -165.800  -172.067  -176.909   -83.318  -177.418     7.070    12.316     2.596     5.403     3.058
ALA  PRO   0.00210   -63.413  -175.985  -177.931   -87.301  -179.959     0.592     0.447     0.354     0.556     0.037
ALA  PRO   0.20661   -64.711  -176.621  -179.773   178.779  -179.960     0.615     0.441     0.176     0.554     0.061
ALA  PRO   0.02958   -64.315  -176.025   179.010    90.762   179.651     2.466     2.794     2.036     2.383     1.301
ALA  PRO   0.00001   -74.807    88.851  -179.590    80.972   179.113     1.000     1.000     1.000     1.000     1.000
ALA  PRO   0.00429   -66.314  -177.719    64.900    83.174    -0.306     0.955     0.125     0.379     0.536     0.037
ALA  PRO   0.00010   -69.768    87.054    63.915    85.106    -0.333     4.315     6.372     1.088     0.907     0.082
ALA  PRO   0.00138    63.217  -177.332    65.855    83.196     0.332     0.481     0.171     0.044     0.091     0.040
ALA  PRO   0.00024  -171.492   175.169    64.907    84.644     0.176     1.000     1.000     1.000     1.000     1.000
ALA  PRO   0.00001   174.825    54.026   156.465    80.518    -1.453     1.000     1.000     1.000     1.000     1.000
ALA  PRO   0.00049  -178.912    65.840  -171.564   -98.406     0.012    11.833     6.594    11.189    15.867     0.252
ALA  PRO   0.00023  -175.060    65.646   178.211  -179.717     0.444     1.000     1.000     1.000     1.000     1.000
ALA  PRO   0.00001   -80.894    66.235   173.204   -89.664     0.447     1.000     1.000     1.000     1.000     1.000
ALA  PRO   0.00012    53.443    71.155   173.638   -90.172     0.565     0.090     1.783     0.597     0.859     0.126
ALA  PRO   0.00000    75.919   104.269  -158.531   -83.038     0.334     1.000     1.000     1.000     1.000     1.000
ALA  PRO   0.00001    53.955    87.284   -83.392  -165.014     1.312     4.826     8.600     4.555    25.232     1.538
ALA  PRO   0.00001    46.819    71.649   -85.246   -88.742     0.982     1.000     1.000     1.000     1.000     1.000
ALA  PRO   0.00074    76.084   -65.725   -60.580   -83.965     0.732     0.194     3.115     2.042     0.721     0.342
ALA  PRO   0.00066    77.988   -65.306  -174.819   172.375    -0.554     2.014     2.264     0.527     4.394     0.259
ALA  PRO   0.00018    81.991   -60.235   178.743   -85.498     2.855     2.029     4.187    13.207     5.033     0.463
ALA  PRO   0.02691    55.587   155.224   -72.834   167.541     0.174     1.354     4.792     1.140     1.141     0.041
ALA  PRO   0.00009    63.329  -173.601   -66.047   106.304    -1.150     1.000     1.000     1.000     1.000     1.000
ALA  PRO   0.00023    78.856   -63.407   -63.535   179.407    -2.007     0.949     3.730     2.303     1.394     1.303
ALA  PRO   0.00000    49.257   -94.296   -75.121   105.027    -4.751     1.000     1.000     1.000     1.000     1.000
ALA  PRO   0.00009    67.042    89.908    67.220  -149.578     2.571     1.000     1.000     1.000     1.000     1.000
ALA  PRO   0.00006    54.936    80.992    67.702   167.838    -0.388     1.000     1.000     1.000     1.000     1.000
ALA  PRO   0.00330    64.367   179.731    67.353  -111.858    -0.160     1.256     0.588     0.517     1.077     0.131
ALA  PRO   0.00001    54.448   137.609    54.177  -111.650     2.457     1.000     1.000     1.000     1.000     1.000
ALA  PRO   0.00337    62.470   177.012    67.002  -171.168     0.093     0.600     0.528     0.110     0.828     0.058
ALA  PRO   0.00000    47.586  -142.405    61.644   169.540    -3.498     1.000     1.000     1.000     1.000     1.000
ALA  PRO   0.07965    63.903  -179.316  -179.906   179.941     0.041     0.740     0.136     0.106     0.486     0.052
ALA  PRO   0.00691    63.002   179.744  -178.919   -90.053    -0.348     0.696     0.315     0.476     0.756     0.069
ALA  PRO   0.00033    63.096  -179.227   178.887    89.349     0.081     1.000     1.000     1.000     1.000     1.000
ALA  PRO   0.00003    62.199    89.058  -168.457    87.037    -1.289     1.000     1.000     1.000     1.000     1.000
ALA  PRO   0.00001  -165.304    90.247   -67.466   106.858    -1.271    18.426     3.157     0.634     7.200     3.136
ALA  PRO   0.00010  -176.782    67.162   -89.099   140.832    -3.252     0.001     0.023     0.059     0.168     0.014
ALA  PRO   0.00000  -146.857    68.894  -108.178   122.900    -8.385     1.000     1.000     1.000     1.000     1.000
ALA  PRO   0.00003   -97.168    71.956   -80.351  -141.800     2.437     1.000     1.000     1.000     1.000     1.000
ALA  PRO   0.00000   -96.410    50.113  -100.112   176.453    -6.783     1.000     1.000     1.000     1.000     1.000
ALA  PRO   0.00004  -146.233    89.323   -56.087  -111.999    -1.821     1.000     1.000     1.000     1.000     1.000
ALA  PRO   0.00664   -64.980  -175.403   -66.029   111.659     0.160     0.360     0.689     0.064     1.076     0.024
ALA  PRO   0.02568   -66.744  -177.491   -67.798   168.723    -0.167     6.232    10.022     3.160     2.953     0.115
ALA  PRO   0.00126  -171.833   177.188   -67.333   111.324     0.082     1.793     0.465     0.009     0.020     0.037
ALA  PRO   0.00160  -172.197   177.309   -68.206   169.956    -0.052     2.135     0.303     0.031     0.206     0.030
ALA  PRO   0.00001  -168.342   -89.160   -67.665   150.598    -2.310     1.000     1.000     1.000     1.000     1.000
ALA  PRO   0.00582   -66.436  -175.996   -64.885   -83.923    -0.198     0.551     0.475     0.526     0.469     0.147
ALA  PRO   0.00098  -171.949   178.895   -65.248   -84.626    -0.067     2.320     0.496     0.138     0.042     0.105
ALA  PRO   0.00312   -65.041   -61.639   -61.887   158.362    -0.172     3.261     2.327     2.000     6.944     0.449
ALA  PRO   0.00003   -50.682   -51.368   -51.105   123.983    -5.171     1.000     1.000     1.000     1.000     1.000
ALA  PRO   0.00094   -58.331   -60.644   -62.915   -80.789     0.929     3.511     3.123     0.984     1.652     0.324
ALA  PRO   0.00005  -144.843   -60.372   -53.684   -84.307     0.681    13.700     2.480     0.935     9.030     0.760
ALA  PRO   0.00002   -88.449    55.861    59.054  -151.700    -5.598     1.000     1.000     1.000     1.000     1.000
ALA  PRO   0.00001  -152.185    76.612    81.084  -111.287     4.398     1.000     1.000     1.000     1.000     1.000
ALA  PRO   0.00189  -171.543   176.681    67.218  -110.694    -0.257     0.223     1.391     0.503     0.106     0.270
ALA  PRO   0.00334   -63.537   -72.101    77.057  -174.127    -0.161     0.663     0.616     0.467     2.192     0.166
ALA  PRO   0.00808   -65.921  -177.798    67.150  -111.623     0.046     0.707     0.338     0.215     1.600     0.051
ALA  PRO   0.02957   -65.164  -179.127    68.219  -164.546     0.135     0.290     1.047     0.254     1.696     0.038
ALA  PRO   0.00002  -175.769   -92.074   174.574  -177.297    -0.768     0.795     0.410     0.048     0.281     0.042
ALA  PRO   0.02818  -171.796   176.114   179.786  -178.946     0.001     0.729     0.287     0.103     0.498     0.083
ALA  PRO   0.00052  -172.798   175.587   178.256    87.983    -0.094     1.000     1.000     1.000     1.000     1.000
ALA  PRO   0.00026  -162.892  -166.471  -176.153   -81.021     4.002     0.290     0.187     0.274     0.162     0.080
ALA  PRO   0.01018   -64.631  -176.265  -177.781   -87.731    -0.212     1.000     1.000     1.000     1.000     1.000
ALA  PRO   0.00001  -159.708   -66.598  -165.030   -85.572     1.129     1.000     1.000     1.000     1.000     1.000
ALA  PRO   0.01209   -59.293   -62.625  -177.279  -179.685    -0.383     0.052     1.915     1.622     2.720     0.278
ALA  PRO   0.00233   -58.129   -63.184   175.816    93.107     0.126     9.933     3.426     9.139     8.672     0.727
ALA  PRO   0.12452   -65.106  -177.289  -179.847   179.684    -0.008     0.659     0.769     0.304     0.532     0.097
ALA  PRO   0.00037   -63.922    92.675  -176.658  -177.792     1.097     3.893     1.462     2.281     1.782     0.229
ALA  PRO   0.00069   -63.990  -176.145   179.798    89.259     0.465     0.029     0.134     0.093     0.016     0.046
ALA  PRO   0.00057   -77.737    77.896   175.877    84.947    -0.698     3.168    15.086     5.718     4.456     0.613
ALA  SER   0.00008    75.406   -64.252  -173.818    88.837    -0.428     0.015     0.059     0.015     0.040     0.054
ALA  SER   0.00215   -62.615   -65.186  -179.042    88.055    -0.281     0.060     0.071     0.146     0.283     0.049
ALA  SER   0.00016  -165.970   -79.296  -176.402  -177.605     0.244    13.321    16.588    11.458     0.207     1.270
ALA  SER   0.00001  -168.620   -81.175  -159.240   -96.363    -5.110     1.000     1.000     1.000     1.000     1.000
ALA  SER   0.00002    82.048   -61.549   172.942   -86.559     2.007     1.000     1.000     1.000     1.000     1.000
ALA  SER   0.00136   -63.697   -63.116   -64.147   167.919    -0.366     0.380     0.098     0.144     0.498     0.035
ALA  SER   0.00034   -62.508   -64.209   -63.812   -82.638     0.523     0.884     0.064     0.297     0.052     0.020
ALA  SER   0.00825   -62.158   -71.405    76.766  -174.865    -0.484     1.849     1.987     1.003     3.906     0.371
ALA  SER   0.00753   -64.561   -64.513  -177.591   -91.232     1.867     0.428     0.102     0.080     0.223     0.054
ALA  SER   0.00628   -60.649   -63.868  -177.257  -177.905    -0.377     2.837     3.121     0.399     1.052     0.041
ALA  SER   0.00007  -146.389    89.334   -56.378  -111.286    -1.689     0.377     0.291     0.307     1.727     0.177
ALA  SER   0.00001   -89.829    70.085   -83.959  -148.093     2.571     1.000     1.000     1.000     1.000     1.000
ALA  SER   0.00002  -176.970    67.215   -88.728   139.735    -3.128     1.000     1.000     1.000     1.000     1.000
ALA  SER   0.00004  -153.352    76.129    81.203  -110.971     4.413     0.017     0.251     0.267     1.523     0.670
ALA  SER   0.00093  -173.103    63.076    62.503  -173.218    -0.288     1.586     1.069     0.377     1.768     0.210
ALA  SER   0.00119  -173.739    66.040   178.115  -178.827     0.252     0.304     0.088     0.097     0.433     0.072
ALA  SER   0.00048  -175.905    65.323  -176.676   -91.047     0.101     7.562     2.440    11.961     6.035     0.119
ALA  SER   0.00514    63.088  -179.044   -66.128   -86.157     0.195     0.363     0.830     0.986     2.724     0.189
ALA  SER   0.00109    65.893  -170.261   -64.406   177.243     0.130     1.000     1.000     1.000     1.000     1.000
ALA  SER   0.19775    63.640  -179.493  -179.921   179.678     0.078     1.120     0.127     0.076     0.402     0.061
ALA  SER   0.01250    64.003  -179.155  -177.951   -87.954     0.233     0.608     2.101     0.827     1.246     0.351
ALA  SER   0.00015    49.002    64.379   171.974   177.894    -0.095     1.561     1.514     0.033     0.970     0.035
ALA  SER   0.00010    62.426   166.193   178.823    84.050    -3.481     1.000     1.000     1.000     1.000     1.000
ALA  SER   0.00006    62.926    89.310  -168.700    87.039    -1.557     1.000     1.000     1.000     1.000     1.000
ALA  SER   0.00009    65.776   179.169    67.673    93.142     0.213     1.657     0.277     1.960     6.965     0.313
ALA  SER   0.01005    63.287   179.822    67.679  -171.402     0.142     1.354     8.737     1.844     2.505     0.205
ALA  SER   0.00262    62.600   179.078    67.113  -111.234    -0.223     1.000     1.000     1.000     1.000     1.000
ALA  SER   0.00003    56.228    82.322    67.572   167.578    -0.471     1.000     1.000     1.000     1.000     1.000
ALA  SER   0.00001    76.772   -64.345    85.544   176.796     0.669     1.000     1.000     1.000     1.000     1.000
ALA  SER   0.00443   -64.641  -178.047    68.292  -167.427     0.126     0.222     0.250     0.103     0.376     0.067
ALA  SER   0.00892   -65.383  -177.950    67.058  -112.833    -0.005     0.278     0.228     0.214     0.867     0.076
ALA  SER   0.00580  -171.572   175.221    67.296  -169.485     0.070     4.867     8.574     1.884     0.730     0.120
ALA  SER   0.00103  -170.599   175.724    66.924  -110.736    -0.209     1.000     1.000     1.000     1.000     1.000
ALA  SER   0.00030  -162.843  -166.531  -176.202   -81.061     3.941     0.264     0.084     0.145     0.072     0.049
ALA  SER   0.00439   -64.224  -176.124  -178.230   -87.745     0.015     0.185     0.083     0.208     0.134     0.067
ALA  SER   0.00068  -171.284   178.160   -65.384   -84.449     0.141     0.895     0.491     0.078     0.000     0.012
ALA  SER   0.00506   -64.975  -173.931   -64.682   -87.509     0.084     1.300     1.817     1.738     4.890     1.301
ALA  SER   0.00004   -90.152    62.526    56.014    82.101     0.066     3.946     0.527     1.270    11.629     0.367
ALA  SER   0.00002   -64.216    90.650    66.853    85.736    -0.633     1.000     1.000     1.000     1.000     1.000
ALA  SER   0.00002  -150.955    56.404    46.641    97.711     1.010     1.000     1.000     1.000     1.000     1.000
ALA  SER   0.00234   -65.207  -177.676    65.416    83.922    -0.322     0.242     0.099     0.039     0.049     0.077
ALA  SER   0.00480  -172.283   174.507    64.425    86.113    -0.303     0.444     0.637     0.434     1.071     0.322
ALA  SER   0.00759   -64.619  -174.061   -66.762   170.748    -0.099     0.160     0.230     0.127     0.714     0.095
ALA  SER   0.00858   -64.433  -174.854   -66.112   111.971     0.272     0.277     0.261     0.109     0.648     0.035
ALA  SER   0.00065  -171.713   177.765   -67.334   111.334     0.022     0.746     0.450     0.100     0.109     0.034
ALA  SER   0.00069  -171.274   177.881   -68.199   169.810    -0.075     0.376     0.184     0.042     0.139     0.020
ALA  SER   0.00001  -168.404   -88.571   -67.639   151.325    -2.356     1.000     1.000     1.000     1.000     1.000
ALA  SER   0.00016   -74.457    89.010  -179.950    81.120    -1.009     0.692     0.262     0.146     0.200     0.305
ALA  SER   0.00009  -175.370    60.233   153.909    91.166    -0.057     0.164     0.508     0.768     1.538     0.104
ALA  SER   0.00003   -61.689    91.713  -172.870   -87.968     0.326     9.181     3.964    11.628     3.398     0.098
ALA  SER   0.00046   -78.592    75.590   175.483  -173.772    -1.933    15.371    17.140     7.914     0.202     2.732
ALA  SER   0.16797   -64.798  -176.418  -179.887   178.633     0.025     0.269     0.094     0.126     0.209     0.062
ALA  SER   0.02297   -64.357  -175.602   179.151    90.523     0.079     0.307     0.484     0.444     1.218     0.302
ALA  SER   0.02968  -172.028   176.131   179.783  -178.893    -0.057     0.605     0.292     0.086     0.184     0.081
ALA  SER   0.01199  -172.255   176.062   178.365    88.235    -0.105     0.803     0.342     0.066     0.283     0.062
ALA  SER   0.00003  -174.070   -93.074   165.908    92.062     0.349     1.000     1.000     1.000     1.000     1.000
ALA  SER   0.00010  -176.697    58.452   164.591    87.654   179.175     3.073     3.070    22.861     5.457     1.662
ALA  SER   0.00010   -73.809    89.193   179.833    80.926   179.062     1.000     1.000     1.000     1.000     1.000
ALA  SER   0.00003   -67.810    88.713    64.561    85.376   179.781     1.000     1.000     1.000     1.000     1.000
ALA  SER   0.00003   -80.809    70.093    60.387   169.001  -179.891     1.000     1.000     1.000     1.000     1.000
ALA  SER   0.00050  -173.123    62.842    62.461  -172.838   179.826     1.481     1.512     0.586     2.339     0.138
ALA  SER   0.00011  -156.444    57.061    49.703    94.950  -179.147    16.699     4.052    10.062     9.587     0.985
ALA  SER   0.00010    44.884    61.666    56.975    82.770  -179.648     1.000     1.000     1.000     1.000     1.000
ALA  SER   0.00817    58.021   159.789   -71.650   171.298  -179.559     0.229     0.092     0.136     0.070     0.051
ALA  SER   0.00050    62.560  -178.085   -66.694   -88.051  -179.264     1.000     1.000     1.000     1.000     1.000
ALA  SER   0.00084    63.928   179.453    67.361  -111.291   179.799     0.047     0.173     0.139     0.082     0.029
ALA  SER   0.00613    65.122  -167.948    70.231  -174.634  -179.481     1.830    14.110     2.730     4.566     0.346
ALA  SER   0.00004    65.620    95.398    71.169  -147.289  -176.931     1.000     1.000     1.000     1.000     1.000
ALA  SER   0.00036    58.225    72.304   170.738  -174.472   179.697     3.173     1.834     1.955     7.968     0.869
ALA  SER   0.00003    52.762    71.809   174.638   -90.313  -179.699     1.000     1.000     1.000     1.000     1.000
ALA  SER   0.10159    63.267  -179.542  -179.950   179.421  -179.936     0.502     0.070     0.053     0.389     0.055
ALA  SER   0.00137    63.855  -179.686  -178.908   -88.455   179.858     1.000     1.000     1.000     1.000     1.000
ALA  SER   0.00005  -146.436    89.344   -56.325  -110.991   177.758     0.281     0.006     0.151     0.414     0.098
ALA  SER   0.00003  -178.676    59.620   -86.633   156.329   176.821     3.124     0.017     3.244     0.062     1.484
ALA  SER   0.00039   -85.518    68.281   172.003  -172.102   176.759     5.935     6.678     3.018     3.696     1.175
ALA  SER   0.00001   -68.931    88.540   178.091   -90.564  -179.920     1.000     1.000     1.000     1.000     1.000
ALA  SER   0.00108  -173.975    66.010   178.165  -178.864  -179.758     0.661     0.141     0.006     0.602     0.006
ALA  SER   0.00005   177.701    63.238  -165.293   -95.768   179.854     0.876     0.288     0.681     1.815     0.089
ALA  SER   0.00045   -65.050  -177.923    65.345    84.058   179.687     0.213     0.238     0.100     0.126     0.039
ALA  SER   0.01605   -64.648  -178.084    68.253  -167.271  -179.829     0.259     0.270     0.108     0.298     0.026
ALA  SER   0.00214   -65.360  -178.053    66.984  -112.858   179.894     0.491     0.161     0.258     1.035     0.079
ALA  SER   0.00478  -171.163   174.885    67.638  -168.477  -179.752     1.144     0.610     0.329     0.500     0.004
ALA  SER   0.00164  -171.702   175.128    66.788  -110.220   179.763     1.000     1.000     1.000     1.000     1.000
ALA  SER   0.00060   -64.542  -174.639   -66.103   111.310  -179.716     0.069     0.097     0.095     0.282     0.036
ALA  SER   0.01648   -66.095  -177.070   -67.838   170.586   179.641     5.336    10.183     3.120     2.596     0.554
ALA  SER   0.00273  -171.689   177.565   -67.232   111.440  -179.871     0.295     0.345     0.058     0.569     0.009
ALA  SER   0.00150  -171.691   177.408   -68.123   169.663   179.918     0.732     0.507     0.079     0.423     0.039
ALA  SER   0.00002  -173.982   -90.487   -65.884   178.576  -179.472     1.000     1.000     1.000     1.000     1.000
ALA  SER   0.19565   -64.558  -176.414  -179.898   178.611  -180.000     0.175     0.054     0.151     0.111     0.055
ALA  SER   0.00915   -64.646  -176.511   179.353    87.829  -179.791     1.000     1.000     1.000     1.000     1.000
ALA  SER   0.00128   -64.354  -176.228  -178.208   -87.960   179.971     1.000     1.000     1.000     1.000     1.000
ALA  SER   0.00101  -171.342   178.561  -178.897   -87.321  -179.648     7.566    12.132     2.170     4.796     3.096
ALA  SER   0.04537  -171.862   176.331   179.737  -178.957   179.925     0.589     0.205     0.064     0.217     0.064
ALA  SER   0.00001  -176.457   -92.441   174.575  -177.561   179.542     1.000     1.000     1.000     1.000     1.000
ALA  SER   0.00023  -172.867   175.648   178.381    88.029   179.936     1.000     1.000     1.000     1.000     1.000
ALA  SER   0.00092   -62.737   -65.163  -179.114    88.266   179.802     0.100     0.095     0.242     0.042     0.022
ALA  SER   0.00003    75.577   -64.414  -174.079    88.826   179.769     1.000     1.000     1.000     1.000     1.000
ALA  SER   0.00184   -61.041   -60.091   -62.922   167.301   179.628     3.262     3.533     1.286     0.621     0.033
ALA  SER   0.00003   -51.495   -51.002   -51.105   124.275   175.412     1.000     1.000     1.000     1.000     1.000
ALA  SER   0.00997   -62.160   -71.675    76.594  -175.416   179.479     1.019     0.522     0.414     1.269     0.310
ALA  SER   0.01021   -59.230   -62.109  -177.106  -178.132   179.809     3.763     3.811     0.366     0.531     0.065
ALA  SER   0.00670   -64.168   -64.251  -176.999   -90.503  -178.497     2.162     2.511     4.538     0.487     1.025
ALA  SER   0.00008  -170.607   178.267   -65.133   -84.433  -179.920     0.401     0.044     0.193     0.063     0.032
ALA  SER   0.00001  -173.156   -87.116   -62.093   -84.827  -179.740     1.000     1.000     1.000     1.000     1.000
ALA  SER   0.00029   -62.366   -64.264   -63.868   -82.692  -179.444     0.369     0.146     0.276     0.099     0.044
ALA  SER   0.00193   -65.429  -175.506   -64.741   -84.247   179.905     0.969     0.475     1.224     2.017     0.913
ALA  SER   0.00003    77.305   -64.349   -60.752   -84.046  -179.184     1.000     1.000     1.000     1.000     1.000
ALA  THR   0.00030    74.473   -64.583  -173.763    88.579    -0.467     1.050     0.487     0.213     0.009     0.049
ALA  THR   0.00052   -61.814   -64.211   -63.940   -82.600     0.533     0.138     0.165     0.064     0.046     0.021
ALA  THR   0.00194   -64.021   -62.836   -63.539   166.756    -0.337     0.192     0.107     0.131     0.391     0.068
ALA  THR   0.00688   -63.463   -72.435    76.995  -173.601    -0.103     0.314     0.051     0.041     0.552     0.064
ALA  THR   0.00045   -62.786   -65.206  -179.180    88.288    -0.288     0.122     0.057     0.029     0.051     0.048
ALA  THR   0.00225   -60.993   -64.652  -177.701  -177.187    -0.365     1.029     0.266     0.460     0.844     0.100
ALA  THR   0.00011   -64.247   -64.573  -177.600   -90.492     1.643     1.000     1.000     1.000     1.000     1.000
ALA  THR   0.00087  -174.329    65.442   178.127  -178.118     0.395     1.365     1.153     0.295     0.197     0.242
ALA  THR   0.00001   177.551    63.031  -164.785   -94.952    -0.004     1.000     1.000     1.000     1.000     1.000
ALA  THR   0.00014  -179.812    60.736   -87.112   154.247    -3.358     1.000     1.000     1.000     1.000     1.000
ALA  THR   0.00002   177.580    55.390   155.817    80.666    -1.438     1.000     1.000     1.000     1.000     1.000
ALA  THR   0.00478    62.422  -178.517   -66.591   -87.744     0.123     0.773     1.221     1.071     3.284     0.204
ALA  THR   0.01686    59.182   159.354   -71.673   171.337     0.382     1.524     2.653     0.526     0.597     0.083
ALA  THR   0.00625    63.322   178.857    67.165  -110.682    -0.089     0.348     0.298     0.130     0.303     0.082
ALA  THR   0.02254    63.355  -179.142    68.082  -170.753     0.103     1.264     8.263     1.690     2.662     0.273
ALA  THR   0.00678    62.856  -179.231   179.009    89.376     0.098     0.374     4.758     0.129     1.793     1.129
ALA  THR   0.00001    63.531    89.234  -168.875    86.383    -1.572     1.000     1.000     1.000     1.000     1.000
ALA  THR   0.01631    64.057  -179.530  -178.083   -88.432     0.175     0.273     0.474     0.729     0.958     0.281
ALA  THR   0.16129    63.512  -179.537  -179.940   179.543     0.051     1.063     0.140     0.064     0.446     0.094
ALA  THR   0.00028    58.874    73.295   170.605  -174.288    -0.323     1.000     1.000     1.000     1.000     1.000
ALA  THR   0.00512  -170.606   177.407  -178.036   -88.998     1.056     3.394     7.020     0.775     3.498     1.288
ALA  THR   0.03253  -171.657   176.040   179.671  -179.194    -0.052     0.972     0.205     0.094     0.224     0.057
ALA  THR   0.00017  -172.703   176.056   178.317    88.286    -0.055     1.000     1.000     1.000     1.000     1.000
ALA  THR   0.01291   -64.035  -176.173  -178.315   -87.664     0.026     0.161     0.089     0.042     0.187     0.082
ALA  THR   0.18385   -64.551  -176.477  -179.844   178.585     0.042     0.328     0.046     0.150     0.263     0.089
ALA  THR   0.04550   -64.211  -175.795   178.978    90.405    -0.159     0.327     0.087     0.174     0.584     0.181
ALA  THR   0.00019   -76.361    73.643   174.196   179.646     0.138    11.479    17.149     8.104     5.703     0.757
ALA  THR   0.00003   -74.371    88.985  -179.607    81.167    -1.330     1.000     1.000     1.000     1.000     1.000
ALA  THR   0.00206   -65.333  -178.193    66.888  -113.325    -0.085     0.124     0.185     0.104     0.340     0.035
ALA  THR   0.01304   -64.496  -177.961    68.349  -167.323     0.071     0.415     0.043     0.116     0.705     0.159
ALA  THR   0.00017  -171.642   174.961    66.526  -109.992     0.002     1.600     0.778     0.400     0.533     0.161
ALA  THR   0.00936  -169.016   178.872    68.294  -168.678     0.143     7.050    12.892     2.716     1.244     0.076
ALA  THR   0.00002  -153.050    76.267    81.315  -110.679     4.263     1.000     1.000     1.000     1.000     1.000
ALA  THR   0.00056  -172.430   177.334   -65.590   -84.292     0.103     1.000     1.000     1.000     1.000     1.000
ALA  THR   0.00001   -61.040  -177.915   -59.002   -74.359     4.449     1.000     1.000     1.000     1.000     1.000
ALA  THR   0.00400   -64.888  -175.007   -66.392   112.135     0.281     0.260     0.366     0.278     0.967     0.088
ALA  THR   0.01084   -64.594  -174.812   -67.066   169.850    -0.063     1.000     1.000     1.000     1.000     1.000
ALA  THR   0.00514  -172.349   177.170   -68.261   169.663     0.057     0.267     0.185     0.104     0.180     0.041
ALA  THR   0.00063  -172.465   177.471   -67.425   112.444    -0.062     0.170     0.247     0.086     1.238     0.004
ALA  THR   0.00002  -166.702   -87.578   -67.505   154.013    -2.446     1.000     1.000     1.000     1.000     1.000
ALA  THR   0.00001    44.531    61.779    56.991    83.213     0.504     1.000     1.000     1.000     1.000     1.000
ALA  THR   0.00014    49.783    63.640    59.542  -159.595     3.361     1.000     1.000     1.000     1.000     1.000
ALA  THR   0.00092    63.808   179.059    65.228    84.921    -0.300     0.467     1.298     0.082     1.055     0.000
ALA  THR   0.00099   -65.079  -177.585    65.409    83.833    -0.179     0.092     0.308     0.164     0.105     0.059
ALA  THR   0.00026  -172.365   174.750    64.572    85.576    -0.215     0.965     0.786     0.640     0.872     0.457
ALA  THR   0.00024  -173.581    58.213    60.797  -168.381   179.723     0.717     5.535     1.963     3.908     0.050
ALA  THR   0.00006  -149.503    55.847    46.524    97.847  -179.025     1.133     0.084     0.333     0.920     0.212
ALA  THR   0.00003   -87.562    62.934    55.519    75.320   179.363     1.000     1.000     1.000     1.000     1.000
ALA  THR   0.00002    55.189    55.946    56.525   165.905   178.059     1.000     1.000     1.000     1.000     1.000
ALA  THR   0.00001    75.852   -64.190    85.425   176.161  -179.365     1.000     1.000     1.000     1.000     1.000
ALA  THR   0.00040   -65.484  -175.904   -64.724   -83.714   179.939     1.618     0.749     1.984     3.340     1.527
ALA  THR   0.00208  -172.035   177.626   -65.398   -84.389  -179.870     0.693     0.381     0.141     0.109     0.037
ALA  THR   0.00007  -146.498    89.104   -56.464  -109.645   177.499     1.000     1.000     1.000     1.000     1.000
ALA  THR   0.00006   -62.491   -64.244   -63.711   -82.703  -179.469     0.014     0.013     0.018     0.017     0.029
ALA  THR   0.00015    74.622   -65.602   -58.663   -78.988   179.388     0.191     0.400     1.121     3.453     1.650
ALA  THR   0.00001    74.235   -63.701   -59.133   157.589  -176.229     1.000     1.000     1.000     1.000     1.000
ALA  THR   0.00015   -51.273   -61.029   169.788    97.406  -179.284     9.015     3.346     9.154     7.579     0.748
ALA  THR   0.00624   -63.413   -72.192    76.816  -173.565   179.719     1.342     0.856     0.236     2.345     0.363
ALA  THR   0.00544   -61.292   -64.638  -177.426  -177.252   179.827     0.130     0.146     0.037     0.247     0.047
ALA  THR   0.00985   -64.316   -64.569  -177.666   -91.161  -178.268     0.292     0.107     0.074     0.786     0.204
ALA  THR   0.00013    63.097  -179.604    65.280    84.067   179.757     0.375     1.253     0.204     0.578     0.245
ALA  THR   0.00946   -64.827  -178.362    65.269    83.916   179.665     0.139     0.936     0.203     0.131     0.110
ALA  THR   0.00278  -172.239   174.227    64.008    86.355   179.393     1.000     1.000     1.000     1.000     1.000
ALA  THR   0.00402    63.750   178.760    67.099  -110.797   179.955     2.281     0.580     0.225     0.151     0.193
ALA  THR   0.00022    63.439   178.525    67.327  -170.976  -179.813     2.571     9.002     2.077     1.784     0.197
ALA  THR   0.00855   -65.373  -178.312    66.809  -113.425   179.860     0.412     0.126     0.034     0.161     0.048
ALA  THR   0.01686   -64.379  -178.197    68.296  -166.610  -179.749     0.327     0.598     0.321     0.942     0.098
ALA  THR   0.00194  -172.312   174.414    66.368  -110.126   179.902     1.712     1.168     0.540     0.923     0.091
ALA  THR   0.00797  -170.411   174.901    67.427  -169.894  -179.766     2.472     2.160     0.834     2.899     0.084
ALA  THR   0.00138    63.566  -179.029   -65.731   -85.439  -179.460     0.503     0.884     1.080     3.127     0.114
ALA  THR   0.02366    57.642   160.599   -71.566   171.267  -179.633     2.314     8.089     1.434     1.439     0.200
ALA  THR   0.00004    63.656  -178.558   -67.457   110.120   179.771     1.000     1.000     1.000     1.000     1.000
ALA  THR   0.00091    57.899    72.430   170.556  -174.700   179.655     1.352     1.511     0.148     0.810     0.183
ALA  THR   0.00002    55.396    71.333   172.936   -89.365  -179.563     1.000     1.000     1.000     1.000     1.000
ALA  THR   0.04062    63.462  -179.447  -179.944  -179.889  -179.996     1.659     0.135     0.103     0.715     0.079
ALA  THR   0.00034    63.054  -178.164  -179.182   -87.232  -179.798     0.514     1.914     0.366     2.716     0.454
ALA  THR   0.00002    62.254   166.108   178.856    83.620   176.797     1.000     1.000     1.000     1.000     1.000
ALA  THR   0.00333   -64.657  -174.716   -66.184   111.874  -179.685     0.194     0.361     0.204     1.732     0.085
ALA  THR   0.01684   -64.542  -174.726   -66.997   170.241   179.810     2.404     4.142     1.394     1.560     0.075
ALA  THR   0.00350  -171.313   177.845   -68.185   169.675   179.857     0.700     0.446     0.091     0.323     0.019
ALA  THR   0.00039  -171.595   177.550   -67.173   112.097  -179.829     0.953     0.403     0.241     0.836     0.015
ALA  THR   0.00002   -75.243   -62.067   -55.562   111.488  -169.829     1.000     1.000     1.000     1.000     1.000
ALA  THR   0.00025   -65.284    90.705  -177.749  -174.063  -179.307    16.753    17.166     8.199     2.159     3.262
ALA  THR   0.00294  -173.548    66.129   178.026  -178.575  -179.803     1.242     0.531     0.051     1.688     0.142
ALA  THR   0.00005   171.421    62.296  -165.103  -112.134   179.528     1.000     1.000     1.000     1.000     1.000
ALA  THR   0.04362  -171.640   176.286   179.720  -179.019   179.958     0.803     0.305     0.127     0.421     0.102
ALA  THR   0.00221  -177.097   174.845   178.848   -95.347  -179.713     1.000     1.000     1.000     1.000     1.000
ALA  THR   0.00061  -172.497   175.751   178.329    88.053   179.937     0.893     0.715     0.054     0.389     0.010
ALA  THR   0.00004  -174.082   -93.058   165.885    91.979  -179.383     1.000     1.000     1.000     1.000     1.000
ALA  THR   0.01207   -63.771  -176.459  -178.434   -87.744  -179.996     0.317     0.641     0.264     0.196     0.067
ALA  THR   0.01698   -64.272  -175.461   179.044    91.092   179.933     0.130     0.328     0.176     0.823     0.178
ALA  THR   0.17636   -64.603  -176.467  -179.985   178.300   179.975     0.224     0.093     0.078     0.297     0.028
ALA  TRP   0.00167    63.334   177.432   178.884    88.087    -0.796     0.682    10.174     0.338     4.076     2.377
ALA  TRP   0.00233    64.249   178.337    65.253    92.431    -0.064     2.777     5.278     0.704    19.389     0.382
ALA  TRP   0.00174    62.878  -178.115   -66.865   -88.173     0.136     1.030     0.611     0.558     0.644     0.091
ALA  TRP   0.05563    57.996   160.877   -72.166   171.954     0.475     0.451     1.120     0.533     0.382     0.089
ALA  TRP   0.00002    68.444  -178.620   -67.116   110.994    -0.115     1.000     1.000     1.000     1.000     1.000
ALA  TRP   0.00025    64.865   177.102    67.991  -108.874     1.335     1.463     1.513     0.818     3.344     1.326
ALA  TRP   0.00788    64.871  -169.522    69.587  -176.624     0.396     3.125    15.091     4.861     6.252     1.037
ALA  TRP   0.00002    66.021    97.499    71.439  -143.366     2.558     1.000     1.000     1.000     1.000     1.000
ALA  TRP   0.07921    63.424  -179.459  -179.926   179.795     0.040     0.307     0.137     0.057     0.458     0.080
ALA  TRP   0.00643    63.977  -179.452  -177.293   -88.557    -0.320     1.946     2.998     4.469     2.107     0.807
ALA  TRP   0.00012    61.396    72.540   170.357  -175.717    -0.289     1.000     1.000     1.000     1.000     1.000
ALA  TRP   0.00005    81.907   -61.523   173.061   -86.113     1.872     0.320     0.024     0.192     1.035     0.409
ALA  TRP   0.00014    73.896   -64.704  -172.639    90.391    -0.141     2.398     0.336     1.421     1.557     0.221
ALA  TRP   0.00039    66.125   -76.726  -173.059   175.394    -0.202     1.000     1.000     1.000     1.000     1.000
ALA  TRP   0.00146  -174.212    65.458   177.856  -179.378     0.358     0.492     2.233     0.817     0.147     0.031
ALA  TRP   0.00010   179.091    61.958  -170.309   -93.973     0.085     4.787     2.184    11.240     4.469     0.224
ALA  TRP   0.00005  -179.756    60.677   -87.151   154.161    -3.224     1.000     1.000     1.000     1.000     1.000
ALA  TRP   0.00035  -170.416   175.085    66.721  -110.212     0.015     2.780     1.398     0.189     0.360     0.068
ALA  TRP   0.00020  -171.885   168.641    66.002  -170.832     0.288     2.476     8.120     2.024     4.335     0.315
ALA  TRP   0.00092  -174.239    62.459    62.682  -171.689    -0.320     0.742     1.947     0.876     1.774     0.067
ALA  TRP   0.00001  -151.290    76.613    81.321  -111.740     4.335     1.000     1.000     1.000     1.000     1.000
ALA  TRP   0.00003  -150.152    55.755    46.216    98.171     0.909     1.000     1.000     1.000     1.000     1.000
ALA  TRP   0.00158   -65.158  -177.860    65.245    84.025    -0.286     0.381     0.397     0.441     0.227     0.240
ALA  TRP   0.00139  -171.989   174.777    64.967    84.904    -0.364     3.133     7.906     1.286     4.428     3.675
ALA  TRP   0.00082   -62.649   -72.074    77.407  -178.896     0.115     0.856     0.365     0.717     5.777     0.584
ALA  TRP   0.00098   -65.526  -177.655    67.523  -110.530     0.432     1.289     0.814     0.762     1.337     0.493
ALA  TRP   0.00225   -64.260  -178.183    68.855  -167.715     0.379     0.687     1.155     1.245     2.903     0.414
ALA  TRP   0.00120   -60.024   -62.580  -178.201    88.499    -0.294     3.229     3.352     1.281     0.601     0.017
ALA  TRP   0.00035   -64.509   -64.655  -177.557   -90.677     1.739     0.261     0.065     0.036     0.703     0.239
ALA  TRP   0.01147   -59.336   -61.507  -176.460   179.610    -0.159     2.214     2.859     0.884     2.234     0.166
ALA  TRP   0.00002  -155.933   -57.824  -173.339  -159.961     1.237     1.000     1.000     1.000     1.000     1.000
ALA  TRP   0.00058   -63.026   -64.396   -63.903   -82.770     0.537     0.800     0.235     0.286     0.074     0.034
ALA  TRP   0.00076   -63.316   -63.055   -64.234   168.047    -0.381     1.000     1.000     1.000     1.000     1.000
ALA  TRP   0.00002   -51.213   -49.658   -52.880   125.277    -5.206     1.000     1.000     1.000     1.000     1.000
ALA  TRP   0.00676   -64.524  -175.985  -178.269   -87.804     0.153     0.755     0.426     0.134     1.567     0.498
ALA  TRP   0.00493  -173.063   176.591  -179.355   -88.463    -0.170     2.414     3.854     0.693     1.730     0.965
ALA  TRP   0.07152  -172.428   176.319   179.765  -179.000    -0.025     0.291     0.607     0.093     0.311     0.058
ALA  TRP   0.00357  -172.948   175.605   178.264    88.027    -0.212     0.544     0.182     0.067     0.020     0.052
ALA  TRP   0.03141   -64.646  -176.223   178.617    89.225    -0.350     0.396     0.540     0.367     1.448     0.165
ALA  TRP   0.18551   -64.779  -176.489  -179.938   178.497     0.007     0.363     0.579     0.228     0.817     0.080
ALA  TRP   0.00024   -62.955    92.035  -176.237  -177.922     1.061     1.000     1.000     1.000     1.000     1.000
ALA  TRP   0.00204   -66.420  -177.770   -66.003   -84.885     0.075     2.724     3.758     2.998     4.470     1.075
ALA  TRP   0.02274   -64.776  -174.299   -66.971   170.569    -0.114     0.429     0.430     0.471     1.183     0.108
ALA  TRP   0.00019   -81.947   152.538   -77.158   154.898    -0.750     1.000     1.000     1.000     1.000     1.000
ALA  TRP   0.00181  -174.128   176.663   -69.019   172.214     0.039     3.088     0.847     0.233     2.846     0.327
ALA  TRP   0.00063  -170.420   178.686   -67.117   111.277    -0.190     1.000     1.000     1.000     1.000     1.000
ALA  TRP   0.00061  -171.949   177.598   -65.393   -84.340     0.074     0.928     0.592     0.164     0.032     0.065
ALA  TRP   0.00010  -146.886    90.647   -52.601  -129.401    -0.071     0.901     1.753     3.660    17.645     1.830
ALA  TRP   0.00005    77.191   -62.462    87.353   168.470  -177.500     0.320     1.905     2.154     9.359     2.462
ALA  TRP   0.00018    78.113   -65.205  -175.250   171.249   179.473     0.368     0.140     0.064     0.211     0.074
ALA  TRP   0.00007    74.394   -64.753  -173.619    88.787   179.680     1.000     1.000     1.000     1.000     1.000
ALA  TRP   0.00002    82.028   -61.541   172.936   -86.444  -178.234     1.000     1.000     1.000     1.000     1.000
ALA  TRP   0.00139    62.891   177.616    66.349  -109.516   179.919     2.100     6.383     3.948     2.229     0.325
ALA  TRP   0.00421    61.737   176.179    65.366  -166.189   179.637     3.678    10.659     5.636    14.502     1.554
ALA  TRP   0.00002    66.105    95.172    70.341  -146.373  -177.359     1.000     1.000     1.000     1.000     1.000
ALA  TRP   0.00211    63.212  -178.926    65.427    84.411  -179.762     0.430     2.602     0.713     5.809     0.663
ALA  TRP   0.00021    44.182    61.315    57.010    82.867  -179.494     1.000     1.000     1.000     1.000     1.000
ALA  TRP   0.00009    51.917    70.679   174.555   -90.246  -179.697     1.000     1.000     1.000     1.000     1.000
ALA  TRP   0.00003    61.444    70.470   172.995  -172.730  -179.631     1.000     1.000     1.000     1.000     1.000
ALA  TRP   0.00094    61.978   165.916   178.648    83.732   176.708     0.068     0.013     0.019     0.029     0.015
ALA  TRP   0.00009    61.256    88.216  -167.923    86.577   179.062     2.861     1.063     1.273     0.725     0.174
ALA  TRP   0.13593    63.423  -179.280  -179.898   179.535  -179.982     0.384     0.372     0.097     0.387     0.052
ALA  TRP   0.00293    63.365   179.834  -178.902   -89.902   179.643     1.234     3.118     1.445     1.654     0.460
ALA  TRP   0.00477    61.762  -179.211   -67.243   -87.965  -179.164     1.238     1.062     0.916     1.192     0.165
ALA  TRP   0.02854    59.154   162.631   -71.137   171.147  -179.633     2.405     9.644     2.024     1.103     0.208
ALA  TRP   0.00006    63.771  -174.669   -66.589   105.075   178.864     1.000     1.000     1.000     1.000     1.000
ALA  TRP   0.00014  -170.559    64.843   176.385  -177.517   179.304     6.231     5.113     0.788     3.717     1.013
ALA  TRP   0.00016  -175.978    62.333   -80.726   175.625  -179.664     0.391     0.322     0.104     0.158     0.063
ALA  TRP   0.00002  -144.307    91.824   -54.935  -135.132  -179.244     1.000     1.000     1.000     1.000     1.000
ALA  TRP   0.00044   -64.237   -64.499  -177.261   -92.878  -177.447     1.460     0.484     3.570     1.186     2.334
ALA  TRP   0.00023   -59.918   -63.683  -177.954   178.724   179.718     2.612     3.402     2.051     6.638     0.250
ALA  TRP   0.00003   -58.326   -65.157    82.709  -149.198  -177.358     1.000     1.000     1.000     1.000     1.000
ALA  TRP   0.00007   -61.227   -63.342   -63.085   -81.416  -178.882     1.243     2.301     1.919     0.940     0.250
ALA  TRP   0.00038   -59.174   -60.020   -63.308   165.868   179.487     2.839     2.451     1.419     1.021     0.481
ALA  TRP   0.00001   -51.732   -50.580   -51.625   125.352   175.208     1.000     1.000     1.000     1.000     1.000
ALA  TRP   0.00115  -171.179   175.964    65.508    84.198  -179.816     1.263     1.599     1.061     0.208     0.232
ALA  TRP   0.00424   -63.637  -178.807    64.905    84.147   179.768     2.425     2.106     1.334     1.085     0.226
ALA  TRP   0.00003   -57.387   -65.911    78.564    81.143   178.442     1.000     1.000     1.000     1.000     1.000
ALA  TRP   0.00032   -62.813  -177.281   -61.459   -77.677  -177.333     3.723     0.671     4.850     6.476     2.940
ALA  TRP   0.00002  -163.846   179.984   -64.766   -83.986  -179.946     1.000     1.000     1.000     1.000     1.000
ALA  TRP   0.00038  -169.352   177.489   -68.256   170.046   179.864     2.939     0.879     0.017     0.454     0.019
ALA  TRP   0.02878   -62.939  -174.475   -67.040   172.538   179.725     1.113     1.707     0.724     0.868     0.173
ALA  TRP   0.00111   -64.994  -174.613   -66.016   111.446  -179.620     1.000     1.000     1.000     1.000     1.000
ALA  TRP   0.01003   -63.466  -177.995    66.941  -113.300   179.942     2.107     0.246     0.241     1.556     0.276
ALA  TRP   0.00218   -64.618  -178.297    68.582  -165.104  -179.545     1.374     1.290     1.698     2.084     1.111
ALA  TRP   0.00443  -169.516   179.318    68.083  -167.498  -179.787     7.702    13.628     3.021     2.845     0.094
ALA  TRP   0.00016  -169.651   173.402    66.283  -110.715   179.824     1.000     1.000     1.000     1.000     1.000
ALA  TRP   0.01401   -64.772  -175.944   178.583    89.527   179.544     0.234     0.192     0.182     0.645     0.093
ALA  TRP   0.18258   -64.735  -176.467  -179.841   178.814  -179.956     1.445     0.471     0.336     1.118     0.106
ALA  TRP   0.01285   -63.373  -176.290  -177.838   -87.459  -179.723     1.304     0.333     0.621     0.696     0.804
ALA  TRP   0.00002   -56.278    94.441  -165.425   -85.293  -179.597     1.000     1.000     1.000     1.000     1.000
ALA  TRP   0.00012  -162.931  -166.549  -176.199   -81.086  -176.074     1.000     1.000     1.000     1.000     1.000
ALA  TRP   0.00228  -172.041   176.137   178.202    88.346   179.959     0.757     0.964     0.137     0.179     0.037
ALA  TRP   0.03968  -172.082   176.446   179.733  -179.001   179.908     0.827     0.543     0.070     0.366     0.080
ALA  TRP   0.00001  -173.562   -92.498   166.398    92.264  -179.402     1.000     1.000     1.000     1.000     1.000
ALA  TYR   0.00007  -175.084    57.865    60.121    84.357   179.726     0.915     0.677     0.022     0.023     0.022
ALA  TYR   0.00002  -118.320    63.225    56.680    81.456  -179.937     1.000     1.000     1.000     1.000     1.000
ALA  TYR   0.00002  -175.148    60.832   154.052    92.917  -179.978     1.000     1.000     1.000     1.000     1.000
ALA  TYR   0.00171  -174.608    64.172   177.405  -179.127  -179.789     1.254     3.287     1.316     1.099     0.071
ALA  TYR   0.00016   178.005    62.574  -167.983   -95.213   179.850     6.022     3.145    12.499     4.931     0.298
ALA  TYR   0.00014   -81.458    64.830   175.652   -89.122  -179.547     0.503     0.190     0.467     0.071     0.130
ALA  TYR   0.00011   -76.204    75.082   179.094  -174.400  -179.244    14.932    19.333     6.714     0.083     0.667
ALA  TYR   0.00021  -176.155    62.615   -81.557   168.876   179.772     0.299     3.409     3.042    21.033     1.569
ALA  TYR   0.00003  -146.289    89.376   -56.372  -111.486   177.858     0.078     0.220     0.257     1.383     0.156
ALA  TYR   0.00001  -172.000    75.509   -74.149   -82.100  -178.270     1.000     1.000     1.000     1.000     1.000
ALA  TYR   0.00018  -172.153   177.395   -65.508   -84.359  -179.886     1.000     1.000     1.000     1.000     1.000
ALA  TYR   0.00006    76.024   -63.142   -59.269   148.615  -174.440     0.323     1.589     0.143     0.632     0.311
ALA  TYR   0.00003    51.944   -95.733   -72.880   160.752   176.469     1.000     1.000     1.000     1.000     1.000
ALA  TYR   0.00007    79.175   -62.409  -173.187   178.501   179.770     1.261     4.970     3.656    13.751     0.470
ALA  TYR   0.00003    75.148   -64.548  -173.808    88.997   179.661     1.000     1.000     1.000     1.000     1.000
ALA  TYR   0.00001    82.675   -60.284   172.945   -87.765  -177.851     1.000     1.000     1.000     1.000     1.000
ALA  TYR   0.00011    54.211    60.757    57.280   175.372  -179.332     3.676     3.627     1.945    26.263     2.708
ALA  TYR   0.00010    45.384    61.617    56.825    82.634  -179.677     1.000     1.000     1.000     1.000     1.000
ALA  TYR   0.00106    70.278   177.825    65.102    88.106  -179.956     2.151     1.924     3.218     4.481     0.352
ALA  TYR   0.00001    63.786  -164.513    55.573    59.279  -170.503     1.000     1.000     1.000     1.000     1.000
ALA  TYR   0.00055    70.010   178.564    67.401  -109.543  -179.510     4.366     1.238     1.207     2.071     1.153
ALA  TYR   0.02798    63.811  -179.065    68.050  -171.180  -179.767     2.330     7.466     1.553     2.174     0.259
ALA  TYR   0.01004    62.460  -177.913   -66.453   -87.389  -179.321     1.160     0.304     0.243     0.676     0.180
ALA  TYR   0.00279    65.780  -178.148   -66.956   110.097   179.896     4.720     1.128     1.255     0.293     0.167
ALA  TYR   0.03681    57.876   159.566   -71.483   171.897  -179.474     1.519     2.823     0.532     0.655     0.100
ALA  TYR   0.00018    54.602    72.269   174.018   -89.164  -179.559     0.694     2.392     1.713     1.131     0.167
ALA  TYR   0.00032    57.236    70.314   170.707  -172.810   179.541     5.311     3.672     0.813     9.290     0.342
ALA  TYR   0.00455    63.527  -179.087  -178.934   -88.417  -179.966     0.553     4.462     0.403     2.003     0.586
ALA  TYR   0.00085    66.342  -179.497   179.056    88.566  -179.909     4.357     0.373     0.084     0.648     0.148
ALA  TYR   0.18210    63.767  -179.298  -179.960   179.603  -179.958     1.507     0.417     0.077     1.100     0.098
ALA  TYR   0.00003    63.778    89.253  -169.097    86.550   178.577     1.000     1.000     1.000     1.000     1.000
ALA  TYR   0.01167   -63.059   -71.633    77.500  -172.529   179.825     2.220     2.321     2.172     9.485     1.128
ALA  TYR   0.01046   -59.391   -60.662  -176.306  -179.981   179.797     1.046     1.667     0.456     1.543     0.088
ALA  TYR   0.00090   -55.608   -62.210   174.582    92.628  -179.663     8.880     3.955     8.712     6.749     0.582
ALA  TYR   0.00291   -59.140   -58.414   -61.952   166.980   179.891     4.739     4.405     1.473     2.433     0.329
ALA  TYR   0.00003   -50.095   -50.868   -51.932   124.703   175.125     1.000     1.000     1.000     1.000     1.000
ALA  TYR   0.00018   -61.914   -64.100   -63.874   -82.640  -179.449     0.455     0.235     0.175     0.085     0.040
ALA  TYR   0.00029   -55.823   -55.240  -160.893   -91.315   177.765     1.802     2.359     4.862     0.691     0.947
ALA  TYR   0.00901   -64.931  -178.173    65.311    84.056   179.706     1.223     1.087     1.028     0.441     0.073
ALA  TYR   0.00005   -58.064   -65.319    78.356    79.116   178.625     1.000     1.000     1.000     1.000     1.000
ALA  TYR   0.00002   -79.788    69.640    61.185   176.757  -178.283     3.673     0.412     1.479    19.381     2.885
ALA  TYR   0.00463   -62.203  -178.500    66.819  -112.947   179.870     2.732     1.019     0.307     0.591     0.020
ALA  TYR   0.00994   -63.588  -178.270    68.205  -167.784  -179.705     2.899     1.148     0.817     1.896     0.434
ALA  TYR   0.00042  -170.601   175.075    66.970  -110.106   179.994     0.364     1.705     0.335     1.820     1.032
ALA  TYR   0.00319  -170.274   173.519    67.323  -168.033  -179.680     2.095     2.013     0.494     2.573     0.190
ALA  TYR   0.01620   -63.924  -176.372  -178.031   -87.725   179.922     0.310     0.214     0.225     0.218     0.096
ALA  TYR   0.15292   -64.822  -176.669  -179.894   179.024  -179.994     0.703     0.482     0.112     0.579     0.063
ALA  TYR   0.00462   -65.672  -177.981   178.069    87.823   179.204     3.444     4.378     3.727     4.421     2.476
ALA  TYR   0.01137  -171.399   175.841   179.775  -179.209   179.987     0.432     0.631     0.099     0.437     0.028
ALA  TYR   0.00064  -169.957   177.343  -177.594   -92.903  -179.770     4.246     7.426     2.737    12.733     1.639
ALA  TYR   0.00059  -171.586   176.363   178.385    88.461   179.935     1.000     1.000     1.000     1.000     1.000
ALA  TYR   0.00895   -65.072  -174.555   -64.583   -85.846  -179.871     1.925     3.978     1.493     4.212     1.636
ALA  TYR   0.00856  -172.827   178.766   -67.850   170.051   179.900     0.603     0.406     0.124     0.505     0.032
ALA  TYR   0.00810   -64.771  -175.092   -66.370   111.471  -179.598     1.142     0.276     0.218     0.760     0.230
ALA  TYR   0.01896   -66.213  -177.053   -67.787   169.430   179.768     5.273    10.047     3.104     3.075     0.186
ALA  TYR   0.00141  -174.306    60.025    61.711  -170.280    -0.346     0.984     3.727     1.412     2.796     0.145
ALA  TYR   0.00001   -86.425    55.792    59.215  -153.133    -5.437     1.000     1.000     1.000     1.000     1.000
ALA  TYR   0.00002   -81.585    69.507    60.427   167.719     0.455     1.000     1.000     1.000     1.000     1.000
ALA  TYR   0.00020  -168.060    60.116    56.531    87.169    -0.004    11.106     3.774     6.700     6.376     0.350
ALA  TYR   0.00007  -175.194    60.638   154.289    92.823    -0.431     1.000     1.000     1.000     1.000     1.000
ALA  TYR   0.00083  -171.350   175.834    65.450    84.836    -0.096     0.530     1.823     1.407     1.315     0.444
ALA  TYR   0.00071   -64.447  -177.777    65.988    84.546    -0.361     5.648     1.485     6.122     2.915     0.685
ALA  TYR   0.00001   -66.950    88.479    64.272    85.158    -0.280     1.000     1.000     1.000     1.000     1.000
ALA  TYR   0.00011    44.225    61.424    56.978    82.900     0.336     1.000     1.000     1.000     1.000     1.000
ALA  TYR   0.00335    64.965   -75.573  -172.210   175.670    -0.209    11.035     8.035     3.030     3.576     0.276
ALA  TYR   0.00001    78.956   -65.430   177.975    82.174     2.013     1.000     1.000     1.000     1.000     1.000
ALA  TYR   0.00002    82.369   -61.697   173.228   -84.968     1.563     1.000     1.000     1.000     1.000     1.000
ALA  TYR   0.00001    75.098   -64.643   -58.508   148.175     5.985     1.000     1.000     1.000     1.000     1.000
ALA  TYR   0.00001    52.474   -99.099   -73.427   159.814    -3.477     1.000     1.000     1.000     1.000     1.000
ALA  TYR   0.00144    61.685   179.252   -68.160   -88.301     0.362     0.909     2.299     1.288     0.047     0.238
ALA  TYR   0.06485    57.544   159.339   -71.494   172.026     0.617     0.436     0.271     0.191     0.298     0.134
ALA  TYR   0.00003    70.299  -177.005   -66.858   110.444     0.026     1.000     1.000     1.000     1.000     1.000
ALA  TYR   0.00019    62.132   166.164   178.590    83.516    -3.375     0.032     0.020     0.002     0.045     0.082
ALA  TYR   0.00006    69.393  -178.372    69.667    89.363    -0.520     1.000     1.000     1.000     1.000     1.000
ALA  TYR   0.00152    67.890  -169.721    70.469  -171.304     0.296     4.491    15.228     3.727     1.748     0.201
ALA  TYR   0.00014    68.794   178.086    66.923  -110.358     0.245     1.000     1.000     1.000     1.000     1.000
ALA  TYR   0.14704    63.176  -179.111  -179.968   179.608     0.015     1.090     0.268     0.065     0.388     0.035
ALA  TYR   0.00154    63.370  -168.775  -177.743   -84.132     1.774     4.777     8.905     0.373     4.659     1.171
ALA  TYR   0.00026   -63.195   -64.862  -177.694    90.857    -1.185     2.980     1.053     3.325     6.111     0.013
ALA  TYR   0.00020   -56.869   -54.319  -153.952   -81.902    -1.621     1.000     1.000     1.000     1.000     1.000
ALA  TYR   0.00020   -59.841   -61.427  -172.065  -170.015     1.589     1.000     1.000     1.000     1.000     1.000
ALA  TYR   0.00015   -58.996   -61.963   -62.551   -82.226     0.623     2.389     1.546     0.929     0.427     0.042
ALA  TYR   0.00049   -59.208   -58.337   -62.053   167.578     0.009     2.617     4.511     2.674     0.465     0.467
ALA  TYR   0.00015  -178.612    64.421  -171.814   -93.025     0.043     6.348     1.910    10.392     4.794     0.161
ALA  TYR   0.00003   174.089    63.008  -157.441  -142.004    -0.482     1.000     1.000     1.000     1.000     1.000
ALA  TYR   0.00053  -175.204    65.768   178.137  -179.451     0.330     1.000     1.000     1.000     1.000     1.000
ALA  TYR   0.00061   -85.377    66.398   172.463  -172.923    -2.598     2.414     0.202     2.698     0.154     2.591
ALA  TYR   0.00001   -73.982    89.315   179.830    80.932    -1.006     1.000     1.000     1.000     1.000     1.000
ALA  TYR   0.00116   -64.979  -176.060   -64.149   -84.315     0.406     2.699     1.403     3.530     8.994     2.756
ALA  TYR   0.00342   -60.697  -173.965   -66.464  -179.317    -0.317     4.021     0.080     0.511     2.303     0.301
ALA  TYR   0.00085   -64.620  -174.603   -66.133   111.208     0.217     1.000     1.000     1.000     1.000     1.000
ALA  TYR   0.00130  -172.623   176.949   -68.648   166.702    -0.207     1.759     1.079     0.627     3.410     0.330
ALA  TYR   0.00002  -172.555  -175.728   -67.596   102.724    -0.792     1.000     1.000     1.000     1.000     1.000
ALA  TYR   0.00056  -172.937   177.529   -66.748   -83.574     0.573     1.304     2.429     0.891     2.803     0.743
ALA  TYR   0.00002  -173.873   -88.725   -63.366   -84.916     0.347     1.000     1.000     1.000     1.000     1.000
ALA  TYR   0.00001  -146.516    89.990   -55.392  -118.783    -1.196     1.000     1.000     1.000     1.000     1.000
ALA  TYR   0.00490   -61.534   -71.109    76.172  -176.123    -0.690     2.042     0.985     0.980     2.613     0.564
ALA  TYR   0.00219  -165.002  -172.890    70.024  -168.969     0.252     8.837    16.694     3.450     0.957     0.273
ALA  TYR   0.01147   -62.229  -178.184    68.380  -168.167     0.124     3.100     0.545     0.362     1.338     0.087
ALA  TYR   0.00261   -61.256  -178.199    66.966  -113.663    -0.087     4.297     0.649     0.136     0.557     0.049
ALA  TYR   0.00038  -163.467  -167.011  -176.529   -81.616     4.525     0.429     0.587     0.842     1.783     1.137
ALA  TYR   0.00527   -63.336  -176.831  -178.252   -91.033    -0.525     1.833     1.233     1.061     8.492     2.063
ALA  TYR   0.02338   -64.469  -175.958   178.952    90.079    -0.203     0.165     0.520     0.164     1.213     0.229
ALA  TYR   0.13467   -64.803  -176.814  -179.892   178.613     0.016     1.634     0.891     0.502     1.702     0.167
ALA  TYR   0.02635  -173.181   176.750   179.697  -179.086    -0.047     0.606     0.640     0.120     0.776     0.090
ALA  TYR   0.00001  -172.681   -94.970  -179.882   177.430    -0.550     1.000     1.000     1.000     1.000     1.000
ALA  TYR   0.00027  -171.521   176.146   178.377    88.366    -0.135     1.000     1.000     1.000     1.000     1.000
ALA  VAL   0.00042   -59.519   -58.474   -60.276   -83.763     0.252     0.437     0.319     0.021     0.006     0.017
ALA  VAL   0.00234   -63.276   -59.969   -62.480   167.487    -0.167     4.388     4.503     2.163     1.032     0.483
ALA  VAL   0.00002   -50.888   -50.885   -51.748   124.476    -5.134     1.000     1.000     1.000     1.000     1.000
ALA  VAL   0.00093   -58.448   -59.887  -177.202    89.076    -0.343     1.069     0.742     0.330     0.007     0.011
ALA  VAL   0.00001   -55.692   -54.135   106.025    89.597     0.980     1.000     1.000     1.000     1.000     1.000
ALA  VAL   0.00357   -63.118   -71.641    77.087  -172.424    -0.280     0.803     6.416     4.937    17.483     1.278
ALA  VAL   0.01867   -57.538   -59.495  -176.442  -179.518    -0.278     0.368     0.700     0.077     1.297     0.199
ALA  VAL   0.00109   -61.663   -63.000  -171.833   -93.000    -0.762     3.477     6.198     8.687     1.186     1.084
ALA  VAL   0.00019  -174.947    56.275    60.371  -167.906    -0.238     0.743     0.254     0.103     1.521     0.103
ALA  VAL   0.00024   179.040    57.332  -173.989    83.934    -2.318     0.333     0.029     0.085     0.239     0.103
ALA  VAL   0.00039  -174.928    61.645   176.252  -178.923     0.182     2.160     4.193     1.490     1.722     0.067
ALA  VAL   0.00019   -86.845    60.000   172.422   172.934    -2.394     1.000     1.000     1.000     1.000     1.000
ALA  VAL   0.00518    63.358   178.193    67.509  -170.209     0.073     1.889     1.221     0.386     0.367     0.025
ALA  VAL   0.00137    63.511   179.395    66.052    86.802     0.024     0.732     1.694     0.984     3.880     0.235
ALA  VAL   0.00329   -65.149  -178.898    65.080    84.124    -0.258     0.158     0.633     0.182     0.140     0.037
ALA  VAL   0.00115  -170.642   177.683    65.716    84.918     0.116     1.000     1.000     1.000     1.000     1.000
ALA  VAL   0.00004    54.818    76.617    65.089   177.081     0.648     3.530    12.123     5.885    22.020     2.473
ALA  VAL   0.00003    59.267    73.290   170.260  -175.722    -0.459     1.000     1.000     1.000     1.000     1.000
ALA  VAL   0.00083    62.848  -179.785   -65.297   -83.586     0.205     3.001     3.578     0.561     3.661     0.126
ALA  VAL   0.04267    58.326   159.836   -71.839   171.304     0.414     0.406     0.663     0.177     0.437     0.087
ALA  VAL   0.00271    63.772  -177.949   -67.161   110.193    -0.306     1.000     1.000     1.000     1.000     1.000
ALA  VAL   0.07711    63.605  -179.349  -179.980   179.896     0.019     0.445     0.499     0.054     0.895     0.083
ALA  VAL   0.00003    62.217   178.367  -179.055   -92.180    -0.684     1.000     1.000     1.000     1.000     1.000
ALA  VAL   0.00619    63.748  -179.037   178.997    89.426     0.140     1.000     1.000     1.000     1.000     1.000
ALA  VAL   0.00023    75.673   -66.424  -173.988   172.718    -0.392     1.000     1.000     1.000     1.000     1.000
ALA  VAL   0.00250   -64.726  -175.352   -64.754   -85.178     0.472     0.160     0.018     0.020     0.056     0.013
ALA  VAL   0.00024  -171.472   177.277   -65.643   -84.355     0.286     0.944     0.427     0.005     0.320     0.030
ALA  VAL   0.00323  -171.317   177.292   -68.290   170.827    -0.044     0.414     0.340     0.059     0.200     0.109
ALA  VAL   0.00077  -170.876   178.017   -67.281   111.223     0.036     0.079     0.161     0.189     3.624     0.287
ALA  VAL   0.01324   -64.551  -174.141   -66.913   169.582    -0.111     0.473     0.386     0.046     1.557     0.006
ALA  VAL   0.00240   -67.416  -174.951   -66.345   109.052     0.054     2.599     0.004     0.132     0.975     0.142
ALA  VAL   0.00713   -65.275  -178.606    66.944  -112.555    -0.052     0.282     0.789     0.286     0.615     0.202
ALA  VAL   0.00605   -65.202  -179.571    67.834  -168.055     0.098     0.464     0.590     0.120     1.733     0.054
ALA  VAL   0.00453  -171.516   175.007    66.460  -110.698    -0.176     1.124     0.726     0.221     1.501     0.254
ALA  VAL   0.00157  -170.968   173.762    67.251  -168.396     0.158     1.046     2.080     0.727     0.757     0.050
ALA  VAL   0.14651   -64.470  -176.658  -179.868   178.903     0.059     0.212     0.362     0.157     0.557     0.089
ALA  VAL   0.00487   -64.742  -176.805   178.521    90.104     0.002     0.459     0.340     0.418     0.886     0.220
ALA  VAL   0.00073   -64.406  -177.214  -178.742   -88.064     0.096     1.000     1.000     1.000     1.000     1.000
ALA  VAL   0.00277  -171.730   175.824   178.409    88.009    -0.145     0.282     0.053     0.019     0.061     0.068
ALA  VAL   0.01735  -171.429   176.128   179.741  -179.014    -0.052     0.164     0.316     0.041     0.153     0.083
ALA  VAL   0.00124  -171.407   175.104  -178.782   -91.576    -0.283     2.046     4.207     0.733     2.444     0.980
ALA  VAL   0.00190   -64.048   -65.164  -178.947    88.262   179.795     2.035     0.101     0.056     0.252     0.027
ALA  VAL   0.00006  -170.294   -88.458   170.878    91.804  -179.619    12.163    14.714    15.896     0.855     0.777
ALA  VAL   0.00001  -157.367   -68.816  -169.296  -177.671  -178.946     1.000     1.000     1.000     1.000     1.000
ALA  VAL   0.00640   -65.694   -71.583    78.084  -173.222  -179.954     2.898     1.089     1.519     7.292     0.566
ALA  VAL   0.00336   -60.589   -63.485  -177.059  -178.647   179.793     2.735     3.299     0.715     1.544     0.066
ALA  VAL   0.00035   -57.918   -57.266  -164.963   -90.650   179.110     3.285     5.875    11.480     6.349     3.433
ALA  VAL   0.00028   -64.211   -61.871   -62.728   167.803  -179.868     6.801     2.011     5.170     1.181     2.400
ALA  VAL   0.00006   -55.922   -53.094   -52.794   121.612   178.787    18.074     9.018     2.974    11.142    12.649
ALA  VAL   0.00002   -61.619   -64.123   -63.659   -82.725  -179.456     1.000     1.000     1.000     1.000     1.000
ALA  VAL   0.00005  -172.684   -93.337   171.996   -84.311  -178.497     1.000     1.000     1.000     1.000     1.000
ALA  VAL   0.00099  -175.705    62.147   -80.790   175.717  -179.730     0.230     0.070     0.131     0.146     0.106
ALA  VAL   0.00004  -145.930    89.091   -56.782  -110.566   177.558     1.000     1.000     1.000     1.000     1.000
ALA  VAL   0.00002   -93.233    59.941   -85.116   -92.217   178.435     1.000     1.000     1.000     1.000     1.000
ALA  VAL   0.00007   177.386    63.203  -165.532   -96.336   179.838     0.574     0.202     0.043     0.379     0.039
ALA  VAL   0.00059  -175.003    61.057   175.965  -179.269  -179.823     2.624     3.946     1.433     1.633     0.086
ALA  VAL   0.00004   -81.696    64.863   175.833   -89.078  -179.608     0.543     0.306     0.318     0.027     0.097
ALA  VAL   0.00008   -74.207    78.715  -179.997  -176.881  -179.376    15.867    19.085     4.809     1.254     0.522
ALA  VAL   0.00007   178.598    55.744   160.569    81.422   178.635     0.448     1.109    21.543     1.635     0.694
ALA  VAL   0.00005   -73.226    89.009  -179.887    81.714   178.550     1.000     1.000     1.000     1.000     1.000
ALA  VAL   0.00052  -172.725    59.379    59.452    85.278   179.834     7.243     3.238     4.372     4.094     0.369
ALA  VAL   0.00003  -152.797    76.239    81.233  -111.465  -175.368     0.161     0.203     0.177     1.655     0.753
ALA  VAL   0.00053  -172.148    63.553    62.607  -173.686   179.901     1.646     1.847     0.919     2.327     0.159
ALA  VAL   0.00178  -172.034   174.202    64.092    86.468   179.375     0.652     1.533     0.757     0.781     0.283
ALA  VAL   0.00170   -65.338  -178.263    65.313    84.019   179.720     1.452     0.507     0.226     0.123     0.048
ALA  VAL   0.00001   -69.373   -84.547    74.388    85.177   176.175     1.000     1.000     1.000     1.000     1.000
ALA  VAL   0.01033  -170.231   174.969    67.681  -167.810  -179.747     1.532     3.259     0.836     0.554     0.023
ALA  VAL   0.00024  -171.242   174.585    67.154  -108.298  -179.770     1.000     1.000     1.000     1.000     1.000
ALA  VAL   0.00011   -63.788    89.616    68.299  -161.332  -179.072     1.655     1.122     0.766     1.205     0.069
ALA  VAL   0.01486   -64.651  -178.845    68.073  -167.788  -179.793     0.266     0.676     0.207     0.784     0.082
ALA  VAL   0.01114   -66.390  -178.764    66.779  -113.105   179.868     1.906     0.422     0.135     0.543     0.067
ALA  VAL   0.00715  -172.824   175.915   178.293    88.073   179.938     0.874     0.393     0.083     0.275     0.026
ALA  VAL   0.10920  -171.819   176.193   179.770  -178.951   179.957     0.639     0.358     0.081     0.281     0.063
ALA  VAL   0.00248  -172.430   176.236  -179.373   -88.463   179.735     2.022     1.570     0.194     0.440     0.122
ALA  VAL   0.00873   -67.062  -176.958  -178.257   -87.614  -179.929     2.167     0.380     0.355     0.475     0.131
ALA  VAL   0.16929   -64.553  -176.877  -179.925   178.837   179.982     0.339     0.646     0.146     0.365     0.053
ALA  VAL   0.01430   -64.718  -176.439   178.495    90.081   179.370     3.982     4.823     4.444     5.726     2.671
ALA  VAL   0.00037  -170.710   177.024   -65.703   -84.204  -179.769     2.039     1.345     0.424     0.143     0.113
ALA  VAL   0.00296   -70.058  -177.427   -66.937   -87.289   179.681     1.000     1.000     1.000     1.000     1.000
ALA  VAL   0.01300  -172.131   177.437   -68.189   169.811   179.877     0.762     0.568     0.098     0.674     0.057
ALA  VAL   0.00347  -171.137   177.824   -67.095   111.010  -179.790     0.671     0.527     0.220     0.665     0.048
ALA  VAL   0.00521   -66.438  -175.150   -66.324   109.467  -179.929     2.426     0.459     0.335     0.690     0.064
ALA  VAL   0.01197   -64.718  -174.379   -66.952   170.799   179.821     1.383     2.854     0.915     0.756     0.144
ALA  VAL   0.00084    64.936   179.164    65.082    84.731  -179.917     1.650     2.787     0.030     2.764     0.386
ALA  VAL   0.00003    53.053    58.688    57.535    98.478  -179.368     1.000     1.000     1.000     1.000     1.000
ALA  VAL   0.00001    56.009    81.906    67.703   167.498  -179.462     1.000     1.000     1.000     1.000     1.000
ALA  VAL   0.00518    63.518  -179.412   -65.288   -84.102  -179.802     0.319     0.838     0.821     2.426     0.299
ALA  VAL   0.01963    58.851   161.193   -71.469   171.650  -179.633     2.954     7.338     1.482     0.583     0.183
ALA  VAL   0.00002    64.312  -179.620   -67.491   109.617   179.899     1.000     1.000     1.000     1.000     1.000
ALA  VAL   0.00963    63.283   177.612    67.295  -170.522  -179.850     1.156     1.012     0.293     0.282     0.024
ALA  VAL   0.00069    64.085   179.597    67.577  -110.346   179.955     1.683     0.901     0.656     2.388     0.345
ALA  VAL   0.00008    53.485    68.555   171.247  -178.607   179.739     5.887     4.994     0.948     4.992     0.151
ALA  VAL   0.00141    63.762   173.320   178.837    86.623   178.484     1.876     9.101     0.386     3.473     2.081
ALA  VAL   0.00011    62.213    89.161  -168.506    87.321   178.632     1.000     1.000     1.000     1.000     1.000
ALA  VAL   0.16879    63.610  -179.333  -179.949   179.785  -179.972     0.731     0.369     0.098     0.529     0.056
ALA  VAL   0.00573    64.278  -178.951  -178.633   -88.743   179.942     1.427     5.316     0.640     3.583     0.735
ARG  ALA   0.00003    50.052    64.467    59.516  -161.305     3.528     0.201     0.041     0.222     0.555     0.086
ARG  ALA   0.00002    45.192    62.276    57.011    83.256     0.499     1.000     1.000     1.000     1.000     1.000
ARG  ALA   0.00010    76.627   -64.848   -62.341   176.473    -0.533     0.513     0.004     2.690    22.739     4.759
ARG  ALA   0.00002    55.039  -100.577   -73.108   162.480    -3.931     1.000     1.000     1.000     1.000     1.000
ARG  ALA   0.00004    75.283   -64.577  -173.788    88.954    -0.419     1.082     0.150     0.320     0.049     0.051
ARG  ALA   0.00002    76.472   -66.063  -174.236   172.732    -0.365     1.000     1.000     1.000     1.000     1.000
ARG  ALA   0.00376    63.270  -178.932   -65.751   -85.581     0.316     0.824     0.767     0.848     2.384     0.110
ARG  ALA   0.02369    58.773   161.224   -71.488   171.113     0.406     1.444     6.054     1.122     1.129     0.172
ARG  ALA   0.00001    63.177  -178.251   -67.406   109.944    -0.429     1.000     1.000     1.000     1.000     1.000
ARG  ALA   0.00276    63.661  -179.237    65.239    83.525     0.161     0.481     0.944     0.262     0.991     0.174
ARG  ALA   0.00263    63.462   179.552    67.374  -111.084    -0.085     0.905     0.496     0.174     0.390     0.055
ARG  ALA   0.01260    63.413   178.628    67.475  -171.001     0.122     1.065     4.952     1.121     1.497     0.161
ARG  ALA   0.00016    55.420    70.049   170.814  -177.121    -0.329     5.649     4.351     0.846     4.083     0.245
ARG  ALA   0.00003    53.595    72.530   174.834   -90.353     0.513     1.000     1.000     1.000     1.000     1.000
ARG  ALA   0.00571    63.508   179.895   178.945    89.183    -0.098     0.611     5.365     0.158     1.991     1.341
ARG  ALA   0.00859    63.516  -179.872  -178.870   -89.148    -0.048     0.672     0.066     0.092     0.353     0.075
ARG  ALA   0.13358    63.640  -179.433  -179.959   179.781     0.029     0.823     0.141     0.059     0.479     0.058
ARG  ALA   0.00055   -84.352    67.146   173.319  -172.928    -2.492     8.119     9.337     4.112     2.175     2.634
ARG  ALA   0.00032  -173.780    66.237   178.239  -178.078     0.221     1.224     0.533     0.045     1.654     0.236
ARG  ALA   0.00016  -179.164    64.347  -170.402   -94.024     0.073     7.203     2.278    11.927     5.807     0.187
ARG  ALA   0.00022  -173.453    63.155    62.632  -175.785    -0.039     1.227     0.781     0.311     0.304     0.050
ARG  ALA   0.00002   179.156    55.517   155.411    81.759    -1.184     1.000     1.000     1.000     1.000     1.000
ARG  ALA   0.00002  -172.320    64.237    61.573    84.456    -0.300     1.000     1.000     1.000     1.000     1.000
ARG  ALA   0.00038   -59.197   -61.093   -62.533   -82.263     0.604     2.832     2.935     1.290     0.447     0.118
ARG  ALA   0.00070   -62.684   -62.583   -63.894   168.284    -0.416     0.906     0.654     0.457     0.335     0.037
ARG  ALA   0.00003   -51.181   -49.980   -52.561   125.559    -5.112     1.000     1.000     1.000     1.000     1.000
ARG  ALA   0.00051   -62.158   -64.849  -178.845    88.370    -0.287     1.317     1.476     0.590     0.241     0.070
ARG  ALA   0.00120   -63.535   -71.321    77.933  -168.965     0.083     1.287     2.083     1.923     8.073     0.812
ARG  ALA   0.00158   -64.703   -64.414  -177.562   -91.230     1.874     0.811     0.248     0.143     0.729     0.390
ARG  ALA   0.00048   -60.954   -64.456  -177.250  -178.462    -0.273     1.007     1.426     0.414     1.309     0.115
ARG  ALA   0.00390   -65.403  -179.155    65.024    84.328    -0.342     0.392     0.999     0.367     0.214     0.033
ARG  ALA   0.00218  -171.956   174.294    64.309    86.643    -0.466     0.241     0.900     0.321     0.891     0.235
ARG  ALA   0.00675   -65.649  -178.950    66.736  -113.821    -0.048     0.035     0.829     0.172     0.197     0.019
ARG  ALA   0.00361   -65.014  -178.594    68.221  -167.850     0.089     0.299     0.773     0.213     0.535     0.035
ARG  ALA   0.00106  -172.000   174.995    66.549  -110.578    -0.016     1.594     0.963     0.518     1.577     0.099
ARG  ALA   0.00446  -169.194   177.484    68.284  -168.778     0.277     5.245     9.598     1.980     0.863     0.109
ARG  ALA   0.00200   -64.632  -175.066   -66.161   111.999     0.042     0.246     0.435     0.052     0.444     0.119
ARG  ALA   0.02079   -64.537  -174.531   -66.938   169.256    -0.126     1.332     2.628     0.841     1.027     0.043
ARG  ALA   0.00103  -171.089   178.027   -68.209   170.065    -0.137     0.155     0.226     0.041     0.571     0.048
ARG  ALA   0.00025  -170.931   178.053   -67.325   111.488     0.035     1.000     1.000     1.000     1.000     1.000
ARG  ALA   0.00003  -173.702   -90.265   -65.817   179.153     0.634     1.000     1.000     1.000     1.000     1.000
ARG  ALA   0.35498   -64.572  -176.933  -179.889   178.956     0.045     0.312     0.562     0.162     0.548     0.090
ARG  ALA   0.01935   -64.821  -176.741   178.689    89.335    -0.134     0.288     0.479     0.501     0.801     0.392
ARG  ALA   0.00195  -171.995   176.393   178.293    88.486    -0.147     1.040     0.288     0.070     0.281     0.067
ARG  ALA   0.07012  -172.233   176.617   179.846  -178.875    -0.001     0.873     0.469     0.118     0.253     0.096
ARG  ALA   0.00002  -168.079   -80.257  -159.384   -95.631    -4.939     1.000     1.000     1.000     1.000     1.000
ARG  ALA   0.00001  -156.912   -68.387  -169.264  -177.458     1.001     1.000     1.000     1.000     1.000     1.000
ARG  ALA   0.00977   -64.258  -176.916  -178.360   -88.330     0.163     0.330     0.770     0.132     0.396     0.089
ARG  ALA   0.00284  -171.122   178.839  -178.849   -87.344     0.426     6.909    11.931     2.339     5.190     2.933
ARG  ALA   0.00306   -65.505  -175.706   -64.827   -84.252    -0.054     0.067     0.189     0.260     0.235     0.079
ARG  ALA   0.00088  -171.339   178.367   -65.710   -84.977     0.327     1.169     0.329     0.280     0.363     0.138
ARG  ALA   0.00007  -172.042   178.302   -67.194   113.496  -179.890     0.287     0.339     0.115     2.272     0.036
ARG  ALA   0.00145    63.671   178.717    65.870    86.836   179.288     0.014     0.049     0.013     0.094     0.025
ARG  ALA   0.00115    63.581   177.806    67.530  -169.921  -179.849     1.000     1.000     1.000     1.000     1.000
ARG  ALA   0.00027   -64.821  -177.871    65.515    84.113   179.576     0.020     0.071     0.069     0.018     0.019
ARG  ALA   0.00018  -171.962   174.658    64.398    86.244   179.553     0.246     1.240     0.597     1.376     0.505
ARG  ALA   0.00066    66.102   -76.873  -172.882   175.424   179.859     0.569     0.378     0.079     0.185     0.125
ARG  ALA   0.00002    77.118   -64.732    85.346   177.581  -179.614     1.000     1.000     1.000     1.000     1.000
ARG  ALA   0.01820    57.945   159.920   -71.889   171.064  -179.597     0.166     0.064     0.044     0.101     0.039
ARG  ALA   0.00001    65.347  -177.685   -67.195   111.454   179.862     1.000     1.000     1.000     1.000     1.000
ARG  ALA   0.00206    63.950  -177.073  -178.597   -87.849  -179.708     1.404     6.180     0.490     3.190     0.893
ARG  ALA   0.08706    64.059  -179.618  -179.914   179.589  -179.937     1.221     0.140     0.108     0.455     0.068
ARG  ALA   0.00001    62.848  -178.971   178.808    89.603  -179.828     1.000     1.000     1.000     1.000     1.000
ARG  ALA   0.00021   -65.146   -64.191  -177.660   -93.103  -177.297     0.222     0.256     0.344     3.085     1.412
ARG  ALA   0.00018   -61.363   -64.886  -177.438  -177.918   179.740     1.000     1.000     1.000     1.000     1.000
ARG  ALA   0.00008   -63.382   -62.711   -63.791   167.318   179.521     1.000     1.000     1.000     1.000     1.000
ARG  ALA   0.00007   -62.253   -64.323   -63.878   -82.709  -179.403     1.000     1.000     1.000     1.000     1.000
ARG  ALA   0.00318   -64.364  -174.189   -66.835   171.097   179.748     1.000     1.000     1.000     1.000     1.000
ARG  ALA   0.00123   -65.424  -175.669   -65.095   -84.507   179.826     1.000     1.000     1.000     1.000     1.000
ARG  ALA   0.00211   -64.630  -179.639    67.937  -168.003  -179.739     0.275     0.237     0.135     0.669     0.024
ARG  ALA   0.00007  -155.168  -155.644    73.852  -168.340  -179.614     1.000     1.000     1.000     1.000     1.000
ARG  ALA   0.00129   -64.117   -72.324    77.270  -171.763   179.767     1.000     1.000     1.000     1.000     1.000
ARG  ALA   0.00005   -69.177    87.371   177.532   -90.593  -179.863     1.000     1.000     1.000     1.000     1.000
ARG  ALA   0.00001   -63.827    92.452  -177.027  -174.078  -178.950     1.000     1.000     1.000     1.000     1.000
ARG  ALA   0.01605  -171.907   176.541   179.790  -178.840   179.984     0.930     0.242     0.147     0.317     0.115
ARG  ALA   0.15528   -64.691  -176.773  -179.913   178.767  -179.987     0.231     0.495     0.085     0.494     0.043
ARG  ALA   0.00001   -64.557  -176.641   179.416    88.435  -179.888     1.000     1.000     1.000     1.000     1.000
ARG  ALA   0.00006    51.865    64.968    59.476  -162.328  -176.832     1.000     1.000     1.000     1.000     1.000
ARG  ALA   0.00001   177.871    63.362  -165.497   -96.287   179.791     1.000     1.000     1.000     1.000     1.000
ARG  ARG   0.00000    58.940   160.545   -71.726   171.244     0.505     0.000     0.000     0.000     0.000     0.000
ARG  ARG   0.28123    64.026  -179.644  -179.970   179.077     0.151     0.000     0.000     0.000     0.001     0.000
ARG  ARG   0.00000   -64.626  -174.377   -66.958   170.115    -0.069     0.000     0.000     0.000     0.000     0.000
ARG  ARG   0.00000  -172.518   176.614   179.724  -179.113    -0.065     0.643     0.139     0.227     0.714     0.133
ARG  ARG   0.00000   -64.956  -177.043   179.913   178.936    -0.046     0.109     0.538     0.145     0.693     0.071
ARG  ARG   0.00000    58.720   160.609   -71.651   171.234  -179.568     0.153     0.045     0.052     0.008     0.007
ARG  ARG   0.00000    63.863  -179.561  -179.961   179.382  -179.953     0.117     0.076     0.020     0.341     0.035
ARG  ARG   0.00000   -65.204  -179.509    68.042  -167.933  -179.738     0.000     0.000     0.000     0.000     0.000
ARG  ARG   0.00000   -64.316  -176.109   179.368    89.398  -179.761     0.000     0.000     0.000     0.000     0.000
ARG  ARG   0.71876   -65.026  -176.667   179.825   178.682   179.849     0.001     0.001     0.000     0.001     0.000
ARG  ASN   0.00006   -81.840    65.250   173.626   -90.957     0.785     1.241     0.975     0.313     0.458     0.101
ARG  ASN   0.00007    63.647   178.845    67.173  -110.707     0.136     1.000     1.000     1.000     1.000     1.000
ARG  ASN   0.00007    63.025   175.733    66.887  -169.466     0.126     1.000     1.000     1.000     1.000     1.000
ARG  ASN   0.00207    62.718   179.986  -179.009   -89.764    -0.101     0.289     0.204     0.059     0.282     0.087
ARG  ASN   0.12601    63.426  -179.574  -179.912   179.404     0.040     0.385     0.196     0.123     0.603     0.109
ARG  ASN   0.00078    63.275  -178.998   179.060    89.697     0.055     1.000     1.000     1.000     1.000     1.000
ARG  ASN   0.01784    59.645   165.135   -70.716   170.629     0.366     2.424    11.205     1.978     1.975     0.315
ARG  ASN   0.00001    63.958  -176.765   -66.945   109.765    -0.398     1.000     1.000     1.000     1.000     1.000
ARG  ASN   0.00006    62.759  -178.053   -66.687   -87.924     0.347     1.000     1.000     1.000     1.000     1.000
ARG  ASN   0.00013    62.618   178.702    65.136    84.751    -0.804     1.000     1.000     1.000     1.000     1.000
ARG  ASN   0.00005  -171.178   177.138   -65.461   -84.356     0.140     1.727     1.183     0.632     0.081     0.165
ARG  ASN   0.00137   -62.867  -176.135   -63.162   -82.379     1.471     1.990     1.057     3.272     5.810     2.181
ARG  ASN   0.00013   -60.811   -60.208   -62.728   167.783    -0.195     2.836     3.760     1.898     1.163     0.428
ARG  ASN   0.00024   -64.180  -175.484   -66.519   111.872     0.034     1.537     0.625     0.269     2.148     0.317
ARG  ASN   0.06460   -64.432  -174.074   -66.725   170.350    -0.078     1.453     2.649     0.882     1.016     0.057
ARG  ASN   0.00041  -169.535   176.244   -68.563   170.591    -0.125     1.877     1.556     0.313     0.623     0.048
ARG  ASN   0.00005  -170.282   178.127   -66.995   112.145     0.099     1.000     1.000     1.000     1.000     1.000
ARG  ASN   0.00246   -63.956   -72.252    77.246  -171.610    -0.246     1.152     1.141     0.755     2.409     0.384
ARG  ASN   0.00408   -56.111   -59.969  -177.326  -178.124    -0.249     1.866     2.395     0.733     0.747     0.299
ARG  ASN   0.00037   -65.032   -64.277  -177.567   -91.694     2.063     1.000     1.000     1.000     1.000     1.000
ARG  ASN   0.01482   -64.270  -176.189  -178.404   -87.935     0.117     0.647     0.296     0.224     0.157     0.068
ARG  ASN   0.29761   -64.634  -176.638  -179.958   178.708    -0.014     0.665     0.289     0.215     0.664     0.108
ARG  ASN   0.04572   -64.861  -176.507   178.556    89.020    -0.372     1.037     1.225     1.128     1.009     0.778
ARG  ASN   0.01676  -173.843   177.303   179.958  -179.181     0.011     0.891     0.528     0.080     0.153     0.052
ARG  ASN   0.00006  -173.973    58.587   175.441  -179.426     0.216     1.000     1.000     1.000     1.000     1.000
ARG  ASN   0.00159   -64.959  -178.106    65.330    84.144    -0.306     0.612     0.312     0.137     0.139     0.053
ARG  ASN   0.00035  -164.267  -173.038    70.210  -169.342     0.226    11.134    18.655     4.439     1.174     0.206
ARG  ASN   0.00101   -65.229  -178.348    66.835  -113.846    -0.065     0.210     0.425     0.198     0.691     0.074
ARG  ASN   0.01903   -64.849  -178.368    68.229  -167.104     0.109     0.225     0.239     0.084     0.375     0.073
ARG  ASN   0.00059    63.884   179.863    65.400    84.795   179.789     0.104     1.217     0.507     2.265     0.618
ARG  ASN   0.00197    65.951  -167.842    70.511  -175.097  -179.248     1.237    11.754     2.615     3.663     0.453
ARG  ASN   0.00007    64.078   179.345    67.300  -111.521   179.891     1.000     1.000     1.000     1.000     1.000
ARG  ASN   0.00242    63.308  -178.175   -66.792   -88.581  -179.167     0.105     0.069     0.040     0.135     0.088
ARG  ASN   0.05786    58.796   161.938   -71.443   171.145  -179.611     1.455     6.241     1.156     1.186     0.176
ARG  ASN   0.00077    68.505   -73.983  -173.431   175.142   179.491     0.324     0.830     0.232     0.600     0.195
ARG  ASN   0.00135    65.218   172.505   178.772    86.229   178.102     3.287     7.837     0.327     2.438     1.937
ARG  ASN   0.09637    63.762  -179.539  -179.972   179.468  -179.948     0.182     0.114     0.044     0.309     0.032
ARG  ASN   0.00530    63.882  -179.585  -178.839   -88.715   179.929     0.639     2.030     0.164     0.943     0.290
ARG  ASN   0.00504   -62.535   -72.099    76.840  -174.573   179.769     1.290     0.805     0.663     2.386     0.478
ARG  ASN   0.00164   -56.918   -59.798  -176.549   179.650   179.891     0.530     0.515     0.152     0.866     0.057
ARG  ASN   0.00121   -57.036   -60.294  -178.679    90.343   179.868     3.651     1.611     9.488     7.436     0.843
ARG  ASN   0.00081   -64.671  -178.092    68.418  -167.631  -179.735     0.023     0.189     0.136     0.273     0.000
ARG  ASN   0.00157   -65.068  -179.125    66.962  -112.484   179.870     1.405     0.361     0.132     1.077     0.048
ARG  ASN   0.00020  -174.080   175.944    66.658  -110.529   179.945     1.000     1.000     1.000     1.000     1.000
ARG  ASN   0.00003  -172.781   174.786    67.236  -169.889  -179.807     1.000     1.000     1.000     1.000     1.000
ARG  ASN   0.00222   -64.982  -176.680  -178.602   -87.291  -179.833     1.235     0.579     0.430     0.668     0.245
ARG  ASN   0.00062   -63.664  -176.615   179.758    90.489  -179.796     0.924     0.530     0.657     1.284     0.126
ARG  ASN   0.16849   -64.670  -176.713  -179.944   178.626   179.981     0.635     0.443     0.390     0.646     0.084
ARG  ASN   0.00006  -173.640   176.991   178.491    88.445   179.871     0.919     0.661     0.353     0.113     0.034
ARG  ASN   0.00263  -173.323   176.971  -179.150   -88.702   179.838     1.101     0.436     0.163     0.395     0.080
ARG  ASN   0.01690  -173.649   177.413   179.976  -179.030  -179.933     0.681     0.871     0.088     0.334     0.027
ARG  ASN   0.00132  -172.432   178.736   -66.987   114.520  -179.948     0.052     0.070     0.057     0.181     0.046
ARG  ASN   0.00047  -174.049   178.911   -68.052   170.358   179.787     1.352     0.347     0.021     0.135     0.016
ARG  ASN   0.00002  -178.694    67.553   -84.986   140.684   177.783     1.000     1.000     1.000     1.000     1.000
ARG  ASN   0.00043   -58.090   -58.444   -60.379   -83.812  -179.721     0.153     0.157     0.038     0.023     0.032
ARG  ASN   0.00056   -58.700   -57.212   -61.576   167.814  -179.971     2.070     3.596     1.835     0.600     0.342
ARG  ASN   0.00138   -63.491  -175.572   -64.810   -84.902  -179.765     2.455     0.412     0.788     1.377     0.769
ARG  ASN   0.00740   -63.633  -173.992   -66.873   170.570   179.796     1.646     0.430     0.060     1.118     0.036
ARG  ASN   0.00138   -64.634  -175.694   -66.440   111.308  -179.719     1.000     1.000     1.000     1.000     1.000
ARG  ASN   0.00007  -173.287    64.264    62.846  -173.203   179.813     0.013     0.044     0.036     0.013     0.078
ARG  ASN   0.00003  -175.503    63.202    59.834    84.477   179.806     1.000     1.000     1.000     1.000     1.000
ARG  ASN   0.00008  -174.101    66.767   178.030  -178.615  -179.841     1.000     1.000     1.000     1.000     1.000
ARG  ASN   0.00004  -173.500    63.951   177.000   -88.759  -179.770     1.000     1.000     1.000     1.000     1.000
ARG  ASN   0.00002   -82.305    64.496   171.596  -170.183   176.435     1.000     1.000     1.000     1.000     1.000
ARG  ASN   0.00041  -172.071   176.310    64.983    84.589  -179.943     0.107     0.072     0.034     0.025     0.003
ARG  ASN   0.00043   -63.881  -178.439    65.363    84.210   179.703     3.358     0.822     0.139     0.291     0.103
ARG  ASN   0.00002    45.323    62.569    57.209    83.081  -179.391     1.000     1.000     1.000     1.000     1.000
ARG  ASP   0.00181    67.478  -179.143   -65.249   -84.771    -0.177     0.349     0.271     0.100     0.442     0.062
ARG  ASP   0.00261  -175.865    60.546   176.061  -179.317     0.276     1.202     3.609     1.535     0.672     0.066
ARG  ASP   0.00011   -88.020    58.296   173.436   169.110    -2.044     1.000     1.000     1.000     1.000     1.000
ARG  ASP   0.00032  -175.477    59.680   176.808   -89.020     0.262     1.000     1.000     1.000     1.000     1.000
ARG  ASP   0.00177  -168.639  -167.916    69.504  -172.075    -1.574     0.893     0.876     0.221     6.671     1.978
ARG  ASP   0.01308   -62.947  -178.343    68.069  -170.317     0.130     1.086     0.578     0.189     0.220     0.127
ARG  ASP   0.00006   -66.035  -179.748    66.744  -112.382     0.080     1.000     1.000     1.000     1.000     1.000
ARG  ASP   0.00009   -58.529   -68.689    74.826  -178.445    -2.218     1.000     1.000     1.000     1.000     1.000
ARG  ASP   0.06744    67.419   179.937  -179.985   179.633    -0.028     1.126     0.219     0.077     0.471     0.025
ARG  ASP   0.00483    67.476   179.558  -178.749   -90.017    -0.024     1.000     1.000     1.000     1.000     1.000
ARG  ASP   0.00275    67.598   179.922   179.052    88.264     0.113     1.000     1.000     1.000     1.000     1.000
ARG  ASP   0.00045  -171.373   175.626   179.741  -179.401    -0.025     0.480     0.690     0.105     0.438     0.055
ARG  ASP   0.00158  -171.294   175.344   178.392    88.155    -0.193     1.000     1.000     1.000     1.000     1.000
ARG  ASP   0.00062   -76.062   155.833   -73.605   169.377    -1.136     0.280     0.327     0.096     0.222     0.132
ARG  ASP   0.00735   -62.537  -176.564  -178.503   -87.773     0.163     1.834     0.955     0.089     0.583     0.043
ARG  ASP   0.29817   -63.586  -177.173  -179.776  -179.838    -0.018     0.480     0.154     0.179     0.622     0.077
ARG  ASP   0.00640   -62.795  -176.923   179.131    87.741     0.150     1.000     1.000     1.000     1.000     1.000
ARG  ASP   0.00028   -56.514   -54.003  -158.977   -87.650    -1.898     1.000     1.000     1.000     1.000     1.000
ARG  ASP   0.00241   -57.619   -60.470  -177.048    88.625    -0.234     1.000     1.000     1.000     1.000     1.000
ARG  ASP   0.00027  -174.112    55.634    60.255  -167.880   179.785     0.572     0.415     0.235     0.838     0.070
ARG  ASP   0.00001  -174.398    57.665    60.186    84.345   179.765     1.000     1.000     1.000     1.000     1.000
ARG  ASP   0.00019   178.993    57.092  -174.070    83.532   177.851     1.117     0.816     0.373     0.683     0.247
ARG  ASP   0.00172  -176.433    60.310   175.728  -179.496  -179.769     1.325     1.886     0.847     0.151     0.059
ARG  ASP   0.00004  -175.289    61.876   -81.030   175.603  -179.895     1.000     1.000     1.000     1.000     1.000
ARG  ASP   0.00088    68.894   178.375    65.351    86.445   179.828     1.533     0.710     0.105     0.691     0.060
ARG  ASP   0.00026    67.119   178.572    67.014  -110.878  -179.887     0.861     0.409     0.132     0.481     0.061
ARG  ASP   0.01260    67.414  -167.770    71.595  -165.642   178.992     3.059     7.667     2.156     3.372     0.824
ARG  ASP   0.00110    66.853   179.667  -178.473   -89.761   179.814     1.797     0.933     0.646     0.806     0.044
ARG  ASP   0.05079    66.470  -179.971  -179.963   179.610  -179.977     2.846     0.464     0.187     0.659     0.039
ARG  ASP   0.00072    67.213  -179.514   179.034    87.809  -179.662     1.000     1.000     1.000     1.000     1.000
ARG  ASP   0.00139    65.526  -179.433   -65.427   -84.459   179.868     4.579     0.135     0.120     0.078     0.047
ARG  ASP   0.00494    66.805  -178.738   -67.782   170.889   179.856     4.008     2.345     0.637     0.678     0.054
ARG  ASP   0.00013    68.754  -178.833   -67.291   110.941  -179.972     1.000     1.000     1.000     1.000     1.000
ARG  ASP   0.00003    57.286   142.520   -74.520   134.566  -174.614     1.000     1.000     1.000     1.000     1.000
ARG  ASP   0.00006   -57.221   -59.050  -176.974    88.842   179.745     1.000     1.000     1.000     1.000     1.000
ARG  ASP   0.00002   -58.198   -68.012    76.225    77.735   178.045     1.000     1.000     1.000     1.000     1.000
ARG  ASP   0.00019   -58.956   -57.945   -60.272   -83.764  -179.733     1.388     0.938     0.001     0.047     0.011
ARG  ASP   0.00561   -58.208   -56.920   -61.112   164.677  -179.937     0.462     1.078     0.418     1.375     0.120
ARG  ASP   0.00493   -60.085   -69.938    74.988  -177.196   177.976     0.745     1.228     1.348     2.233     0.699
ARG  ASP   0.00415   -58.494   -59.888  -176.124   179.962   179.763     1.232     1.342     0.076     1.815     0.143
ARG  ASP   0.00124   -62.784   -64.375  -178.420   -93.633  -178.069     2.268     3.631     6.200     1.280     2.159
ARG  ASP   0.00009  -171.725   175.679    64.911    84.176  -179.836     0.253     1.150     0.055     0.526     0.058
ARG  ASP   0.00034   -65.163  -179.207    65.072    84.197   179.771     2.933     0.813     0.271     0.021     0.054
ARG  ASP   0.00664   -63.746  -178.767    67.016  -112.848   179.812     1.385     0.345     0.151     0.137     0.044
ARG  ASP   0.01593   -63.906  -178.877    67.939  -170.158  -179.820     1.097     0.227     0.080     0.658     0.020
ARG  ASP   0.00054  -170.609   174.333    66.524  -110.806   179.856     0.628     0.603     0.108     0.573     0.049
ARG  ASP   0.01628  -169.888  -169.925    68.917  -177.559   179.491     1.201     3.827     0.445     2.387     0.316
ARG  ASP   0.00136  -169.145   174.328  -178.962   -88.911   179.939     2.399     1.231     0.258     0.123     0.169
ARG  ASP   0.04540  -171.289   175.940   179.802  -179.409  -179.983     1.354     0.868     0.066     0.273     0.023
ARG  ASP   0.00383  -171.595   175.986   178.462    88.126   179.893     0.709     0.680     0.122     0.076     0.022
ARG  ASP   0.00001  -171.134   -90.260   159.332    92.511  -179.155     1.000     1.000     1.000     1.000     1.000
ARG  ASP   0.03342   -62.899  -177.089  -178.553   -87.922  -179.957     0.619     0.178     0.142     0.329     0.126
ARG  ASP   0.30906   -63.617  -177.138  -179.916   179.783   179.986     0.691     0.259     0.153     0.587     0.045
ARG  ASP   0.01603   -63.329  -176.780   179.059    89.684  -179.859     1.414     0.558     0.342     1.863     0.138
ARG  ASP   0.00369   -63.919  -176.298   -64.979   -83.925   179.967     0.930     0.480     0.159     0.722     0.225
ARG  ASP   0.01204   -63.141  -175.291   -66.425   110.557  -179.870     0.527     0.292     0.102     0.249     0.052
ARG  ASP   0.02824   -62.934  -174.544   -67.141   169.357   179.750     1.141     1.092     0.403     0.525     0.059
ARG  ASP   0.00307  -171.234   177.120   -68.313   170.555   179.836     2.526     1.554     0.306     0.398     0.013
ARG  ASP   0.00066  -173.272   178.514   -67.158   111.476  -179.898     1.000     1.000     1.000     1.000     1.000
ARG  CYS   0.00148   -57.442   -56.190   -61.703   167.383   179.637     2.140     2.349     0.840     0.046     0.465
ARG  CYS   0.01459   -55.308   -57.864  -176.711  -178.369   179.647     1.722     1.192     0.357     0.909     0.211
ARG  CYS   0.00034   -61.419   -70.275    77.776  -173.099  -179.860     2.705     6.649     5.029    10.473     2.391
ARG  CYS   0.00011  -174.224    63.283    62.342  -175.339   179.975     0.899     0.478     0.203     0.304     0.030
ARG  CYS   0.00035  -175.024    66.227   178.201  -178.689  -179.861     1.301     0.642     0.259     1.663     0.085
ARG  CYS   0.00001  -163.968    65.108   171.365    89.914  -179.863     1.000     1.000     1.000     1.000     1.000
ARG  CYS   0.00004   -64.673  -177.945    65.644    83.993   179.590     0.000     0.000     0.000     0.000     0.000
ARG  CYS   0.00026  -172.205   176.243    65.099    84.663  -179.928     0.446     0.621     0.123     0.293     0.087
ARG  CYS   0.00013   -65.064  -178.251    67.112  -112.709   179.993     0.215     0.406     0.301     0.825     0.022
ARG  CYS   0.01661   -64.668  -178.934    68.158  -168.283  -179.778     0.996     0.597     0.168     1.160     0.057
ARG  CYS   0.00027  -173.222   175.890    66.653  -110.217   179.942     0.362     0.297     0.128     0.357     0.052
ARG  CYS   0.00134  -172.762   174.179    66.991  -169.818  -179.842     0.317     0.722     0.193     0.509     0.054
ARG  CYS   0.09091    63.918  -179.385  -179.953   179.530  -179.961     0.413     0.479     0.124     0.469     0.045
ARG  CYS   0.00058   -62.752  -176.752  -178.314   -87.894  -179.983     1.035     0.467     0.278     0.129     0.066
ARG  CYS   0.00428   -63.554  -176.913   178.583    89.507  -179.864     0.092     0.298     0.041     0.719     0.010
ARG  CYS   0.26700   -64.733  -177.044  -179.870   178.767  -179.981     0.532     0.515     0.113     0.642     0.054
ARG  CYS   0.00177  -173.338   176.363   178.358    88.098   179.920     0.361     0.469     0.107     0.108     0.019
ARG  CYS   0.00049  -172.946   176.602  -179.304   -88.778   179.749     0.235     0.390     0.132     0.320     0.046
ARG  CYS   0.04008  -173.466   177.206   179.967  -179.041  -179.980     0.869     0.595     0.068     0.336     0.039
ARG  CYS   0.00021  -172.230   178.071   -65.390   -84.743  -179.835     0.161     0.322     0.204     0.323     0.091
ARG  CYS   0.00006   -63.454  -174.896   -63.285   -83.111  -179.194     1.000     1.000     1.000     1.000     1.000
ARG  CYS   0.00012   -64.949  -175.438   -66.651   113.002  -179.593     0.253     0.321     0.250     0.310     0.037
ARG  CYS   0.00977   -63.958  -174.916   -67.253   169.212   179.763     2.875     4.569     1.526     1.775     0.080
ARG  CYS   0.00330  -172.301   177.977   -68.034   169.989   179.880     0.564     0.400     0.112     0.605     0.068
ARG  CYS   0.00017  -172.307   178.351   -67.176   114.542  -179.929     0.721     0.177     0.198     3.304     0.141
ARG  CYS   0.00188    63.386  -178.436   -66.750   -88.566     0.098     0.184     0.236     0.051     0.515     0.107
ARG  CYS   0.01089    59.638   158.465   -72.142   170.594     0.360     1.535     0.895     0.186     0.451     0.113
ARG  CYS   0.00019    64.981  -176.825    68.638  -171.698     0.261     1.468    11.323     2.546     3.307     0.431
ARG  CYS   0.00029    66.831   177.750    66.560  -112.051     0.213     1.000     1.000     1.000     1.000     1.000
ARG  CYS   0.00124    62.984   175.489   178.626    87.481    -1.143     0.824    10.018     0.416     3.748     2.278
ARG  CYS   0.00089    67.533   179.507  -178.341   -90.994    -0.124     0.104     0.061     0.011     0.165     0.037
ARG  CYS   0.15269    63.959  -179.361  -179.961   179.669     0.058     1.134     0.461     0.129     0.544     0.103
ARG  CYS   0.00016   -65.640  -179.477    64.846    84.415    -0.376     0.168     1.041     0.196     0.288     0.104
ARG  CYS   0.00041  -171.606   174.232    64.492    87.023    -0.364     0.407     0.158     0.472     0.551     0.331
ARG  CYS   0.00001  -172.115   170.669    65.463  -172.827    -0.074     1.000     1.000     1.000     1.000     1.000
ARG  CYS   0.00015  -172.142   178.763   -65.374   -84.712     0.208     1.773     1.012     0.054     0.370     0.092
ARG  CYS   0.00517   -65.568  -175.835   -64.782   -84.160    -0.037     0.475     0.260     0.473     0.770     0.370
ARG  CYS   0.00257   -64.729  -175.477   -66.169   111.591     0.056     0.400     0.202     0.079     0.377     0.057
ARG  CYS   0.01834   -67.442   179.879   -68.962   167.374    -0.058     3.954     7.877     2.815     2.765     0.074
ARG  CYS   0.00140  -171.073   177.930   -68.265   170.467    -0.095     0.422     0.263     0.086     0.564     0.058
ARG  CYS   0.00002  -170.463   177.732   -67.305   111.512     0.015     1.000     1.000     1.000     1.000     1.000
ARG  CYS   0.00029   -59.686   -58.792   -62.492   168.213    -0.401     2.295     2.474     0.875     1.242     0.356
ARG  CYS   0.00001   -63.019   -63.825   -62.779   -82.144     0.306     1.000     1.000     1.000     1.000     1.000
ARG  CYS   0.00018   -51.255   -59.082   172.593    96.851     0.422     6.490     1.892     8.511     7.280     0.543
ARG  CYS   0.00853   -60.143   -62.944  -177.028  -179.633    -0.199     1.579     2.002     0.769     2.273     0.172
ARG  CYS   0.00420   -64.132   -64.472  -177.405   -90.895     1.566     0.767     1.071     2.098     1.104     0.580
ARG  CYS   0.00208   -63.163   -71.470    77.025  -173.905    -0.449     1.495     1.010     0.327     2.868     0.282
ARG  CYS   0.01025   -65.478  -178.332    66.857  -113.328    -0.034     0.228     0.158     0.048     0.169     0.073
ARG  CYS   0.01996   -64.383  -178.603    68.128  -167.964     0.127     1.583     0.672     0.133     1.490     0.095
ARG  CYS   0.01809  -171.786   176.103   179.747  -179.049    -0.107     1.732     1.054     0.100     0.420     0.121
ARG  CYS   0.00017  -173.671   176.398   178.252    88.190    -0.102     1.000     1.000     1.000     1.000     1.000
ARG  CYS   0.24901   -64.540  -177.117  -179.872   178.911     0.053     1.107     0.463     0.135     0.841     0.088
ARG  CYS   0.02332   -65.506  -177.436   178.448    87.932    -0.605     0.976     1.255     0.950     1.079     0.842
ARG  CYS   0.01331   -64.651  -177.291  -178.505   -88.466     0.145     0.171     0.804     0.222     0.343     0.044
ARG  CYS   0.00005  -166.826  -174.707  -177.973   -85.901     2.072     7.095    12.213     0.776     6.535     2.012
ARG  GLN   0.00003   -62.794   -64.978  -178.831    88.419   179.699     0.623     0.102     0.015     0.049     0.009
ARG  GLN   0.00006   -61.948   -64.359   -64.022   -82.635  -179.439     0.363     0.158     0.018     0.129     0.025
ARG  GLN   0.00131   -61.202   -60.556   -62.953   167.933   179.605     2.718     3.381     1.436     0.390     0.301
ARG  GLN   0.00078   -59.448   -63.109  -177.199  -177.210   179.885     2.007     1.737     0.312     1.327     0.140
ARG  GLN   0.00374   -64.016   -64.648  -177.935   -91.424  -178.333     0.828     0.870     1.450     0.556     0.382
ARG  GLN   0.00010   -62.842   -71.018    76.992  -175.025   179.304     1.000     1.000     1.000     1.000     1.000
ARG  GLN   0.00062  -176.361    65.490   177.841  -178.609  -179.840     2.885     1.045     0.222     0.755     0.091
ARG  GLN   0.00044   -84.401    61.754   171.845   176.344   177.210     1.000     1.000     1.000     1.000     1.000
ARG  GLN   0.00004  -175.847    60.837   153.660    91.318   179.775     1.000     1.000     1.000     1.000     1.000
ARG  GLN   0.00001   -79.420    64.843    61.163   178.073  -179.004     1.000     1.000     1.000     1.000     1.000
ARG  GLN   0.00569    63.092  -179.695   178.953    89.366   179.958     0.223     4.476     0.268     1.682     1.036
ARG  GLN   0.00168    63.467  -179.871  -178.956   -89.325   179.825     0.505     0.098     0.178     0.448     0.080
ARG  GLN   0.10521    63.631  -179.503  -179.957   179.614  -179.960     0.550     0.189     0.039     0.676     0.064
ARG  GLN   0.00018    64.191  -178.935   -65.436   -84.901  -179.593     1.664     0.482     0.913     2.221     0.280
ARG  GLN   0.00026    63.102  -178.187   -67.227   110.474   179.737     0.002     0.666     0.345     0.001     0.077
ARG  GLN   0.02842    59.684   163.725   -71.066   170.570  -179.659     2.266     9.713     1.766     1.669     0.281
ARG  GLN   0.00203  -172.646   176.277  -179.393   -88.706   179.765     1.246     1.900     0.325     0.893     0.445
ARG  GLN   0.00270  -173.847   177.186   178.508    88.428   179.899     2.143     0.985     0.228     0.472     0.219
ARG  GLN   0.09927  -172.634   176.577   179.822  -178.954  -179.983     0.858     0.606     0.223     0.635     0.066
ARG  GLN   0.00605   -63.986  -176.547  -178.163   -87.954  -179.990     0.389     0.309     0.253     0.226     0.091
ARG  GLN   0.32929   -64.643  -176.809  -179.923   178.599  -179.996     0.272     0.405     0.122     0.541     0.059
ARG  GLN   0.03381   -64.677  -176.311   178.701    89.302   179.713     0.645     0.221     0.845     0.571     0.624
ARG  GLN   0.00009  -171.411   178.180   -65.563   -84.674  -179.815     0.937     0.452     0.377     0.300     0.139
ARG  GLN   0.00340   -64.956  -175.795   -64.896   -84.433  -179.981     1.175     0.054     0.146     0.480     0.259
ARG  GLN   0.00029   -64.808  -174.794   -66.021   112.068  -179.775     0.161     0.223     0.126     0.478     0.068
ARG  GLN   0.00917   -66.294  -177.717   -68.026   168.882   179.780     5.184     9.983     3.142     2.404     0.168
ARG  GLN   0.00370  -172.531   177.717   -68.227   170.528   179.836     0.309     0.280     0.079     0.394     0.076
ARG  GLN   0.00037  -170.980   178.227   -67.241   111.511  -179.891     1.000     1.000     1.000     1.000     1.000
ARG  GLN   0.00091    63.504   179.916    67.765  -110.452   179.902     0.494     0.924     0.211     1.438     0.225
ARG  GLN   0.00714    64.570  -172.694    69.336  -173.874  -179.497     2.108    12.072     2.788     4.221     0.429
ARG  GLN   0.00350   -65.053  -178.317    68.290  -167.654  -179.774     0.128     0.891     0.284     0.304     0.019
ARG  GLN   0.00096   -64.410  -178.421    67.146  -113.193   179.827     1.127     0.478     0.087     1.197     0.165
ARG  GLN   0.00005  -172.035   174.991    66.697  -110.251   179.856     1.096     0.275     0.257     0.025     0.123
ARG  GLN   0.00385  -169.714   176.319    67.891  -169.477  -179.667     5.750    10.568     2.125     0.333     0.035
ARG  GLN   0.00067  -171.917   174.753    64.531    85.355   179.735     1.137     0.807     0.960     1.819     0.672
ARG  GLN   0.00382   -64.948  -178.106    65.396    84.190   179.604     0.401     0.220     0.162     0.080     0.045
ARG  GLN   0.00001   -64.482    90.786    66.619    85.723   179.494     1.000     1.000     1.000     1.000     1.000
ARG  GLN   0.00008    63.793  -179.646    65.150    83.690  -180.000     0.528     1.353     0.051     1.640     0.494
ARG  GLN   0.00002    46.301    63.014    57.068    83.132  -179.641     1.000     1.000     1.000     1.000     1.000
ARG  GLN   0.00004   -58.829   -59.676   -61.168   -82.742     0.327     0.493     1.711     1.216     1.093     0.179
ARG  GLN   0.00024   -57.516   -55.818   -60.725   167.665     0.265     1.000     1.000     1.000     1.000     1.000
ARG  GLN   0.00010  -174.741    59.097   175.488  -179.477     0.183     0.579     0.244     0.092     0.083     0.032
ARG  GLN   0.00003   177.543    63.581  -165.212   -95.943     0.034     1.000     1.000     1.000     1.000     1.000
ARG  GLN   0.00001   -86.705    65.886   172.515  -171.718    -3.131     1.000     1.000     1.000     1.000     1.000
ARG  GLN   0.00017    64.080  -178.679    64.390    81.888     0.993     3.685     2.917     3.391     7.896     2.765
ARG  GLN   0.00208    65.774   178.484    67.861  -165.920     0.388     2.767     4.941     2.211    15.479     0.732
ARG  GLN   0.00005    63.230   179.580    68.042  -109.157     0.291     1.000     1.000     1.000     1.000     1.000
ARG  GLN   0.00140    63.499  -179.140   178.865    89.468     0.047     2.058     0.413     0.087     0.393     0.100
ARG  GLN   0.06202    64.390  -179.679  -179.905   179.253     0.085     1.688     0.206     0.072     0.735     0.042
ARG  GLN   0.00121    67.352   178.822  -179.020   -92.858    -0.267     4.207     0.694     0.276     5.778     0.497
ARG  GLN   0.00063    63.521  -176.657   -67.518   167.041    -0.164     1.000     1.000     1.000     1.000     1.000
ARG  GLN   0.00002  -173.529   176.170    64.605    84.035    -0.592     1.000     1.000     1.000     1.000     1.000
ARG  GLN   0.00004  -175.238   175.639    67.228  -170.298     0.112     1.000     1.000     1.000     1.000     1.000
ARG  GLN   0.00004   -59.481   -70.842    75.349  -177.348    -1.495     0.001     0.004     0.066     0.249     0.061
ARG  GLN   0.00523   -64.506  -178.150    68.387  -167.742     0.067     0.655     0.460     0.332     1.967     0.019
ARG  GLN   0.00080   -55.639   -58.590  -176.922  -178.920    -0.105     1.000     1.000     1.000     1.000     1.000
ARG  GLN   0.00062  -171.589   178.198   -68.228   170.769    -0.106     1.008     1.002     0.118     0.689     0.065
ARG  GLN   0.00039   -62.735  -173.539   -66.880   168.737    -0.188     1.434     0.504     0.086     1.112     0.102
ARG  GLN   0.00010   -64.728  -174.977   -66.114   112.349     0.201     1.000     1.000     1.000     1.000     1.000
ARG  GLN   0.00130  -172.757   176.265   178.424    88.472    -0.173     0.533     0.189     0.077     0.206     0.034
ARG  GLN   0.02893  -172.440   176.736   179.835  -179.011     0.019     0.789     0.808     0.219     0.536     0.080
ARG  GLN   0.00614   -64.548  -177.676  -178.551   -88.676     0.201     0.872     0.401     0.176     0.297     0.016
ARG  GLN   0.02823   -64.691  -176.217   178.505    89.531    -0.449     0.202     0.056     0.204     0.389     0.167
ARG  GLN   0.20043   -64.562  -176.867  -179.897   178.718     0.043     0.341     0.494     0.136     0.572     0.090
ARG  GLU   0.00056  -174.307    60.009   175.555  -179.701  -179.823     3.571     2.458     0.192     0.930     0.043
ARG  GLU   0.00003  -165.094    65.484   176.493   -88.850  -179.830     1.000     1.000     1.000     1.000     1.000
ARG  GLU   0.00002  -176.269    62.177   -80.865   176.516  -179.765     1.000     1.000     1.000     1.000     1.000
ARG  GLU   0.00024  -174.263    55.407    60.038  -166.042   179.730     1.134     1.005     0.389     2.463     0.189
ARG  GLU   0.00007   -82.826    62.761    58.819  -177.189   179.260     1.000     1.000     1.000     1.000     1.000
ARG  GLU   0.00003  -177.609    60.794    59.311    84.401   179.889     1.000     1.000     1.000     1.000     1.000
ARG  GLU   0.00183  -172.201   176.542    65.095    84.613  -179.894     0.677     0.312     0.003     0.112     0.107
ARG  GLU   0.00659   -64.284  -178.253    65.386    84.006   179.768     1.075     0.669     0.294     0.156     0.065
ARG  GLU   0.00012    63.303   179.927    65.066    84.300   179.983     0.481     1.174     0.244     1.078     0.177
ARG  GLU   0.00004    46.680    62.939    56.885    83.776  -179.681     1.000     1.000     1.000     1.000     1.000
ARG  GLU   0.00761   -61.501   -60.620   -62.636   165.845   179.948     2.008     1.638     0.562     1.453     0.303
ARG  GLU   0.02182   -62.255   -71.259    76.058  -174.655   178.731     0.830     1.764     1.674     2.281     0.971
ARG  GLU   0.00028   -57.271   -60.010  -177.913    89.255   179.813     4.102     1.163     5.795     1.747     0.289
ARG  GLU   0.00012   -64.557   -64.359  -178.018   -93.859  -177.081     0.172     0.163     0.145     2.618     0.782
ARG  GLU   0.01376   -57.898   -61.904  -177.959  -177.056   179.552     1.142     1.510     1.263     2.826     0.240
ARG  GLU   0.00026    63.101   178.743    67.055  -110.128   179.993     0.218     0.119     0.054     0.196     0.051
ARG  GLU   0.00043    63.301   178.900    67.404  -170.290  -179.816     4.597    11.002     2.755     0.662     0.417
ARG  GLU   0.02942  -171.321  -179.650    69.270  -159.872  -178.698     3.127     3.551     1.919    13.685     0.992
ARG  GLU   0.00028  -172.743   174.591    66.365  -109.466  -179.959     1.000     1.000     1.000     1.000     1.000
ARG  GLU   0.00136   -64.792  -178.679    68.205  -168.185  -179.792     0.439     0.586     0.181     0.270     0.044
ARG  GLU   0.00728   -64.341  -178.006    67.121  -113.282   179.799     0.870     0.270     0.034     1.076     0.113
ARG  GLU   0.00585    60.820   166.417   -70.272   171.604  -179.748     3.873    11.980     2.063     1.342     0.276
ARG  GLU   0.00001    63.152  -178.898   -67.505   110.449   179.871     1.000     1.000     1.000     1.000     1.000
ARG  GLU   0.00066    63.819  -179.440   -65.058   -83.701  -179.909     1.000     1.000     1.000     1.000     1.000
ARG  GLU   0.00126    63.576  -179.349  -178.799   -88.570  -179.983     0.610     0.774     0.302     1.087     0.225
ARG  GLU   0.00256    65.775  -179.839   178.872    88.112  -179.748     0.588     0.718     0.013     0.799     0.044
ARG  GLU   0.01861    65.269  -179.757   179.865   178.654   179.975     0.901     0.076     0.219     0.279     0.121
ARG  GLU   0.00003    58.592    72.688   170.429  -175.371   179.557     1.000     1.000     1.000     1.000     1.000
ARG  GLU   0.01008  -173.762   176.939   178.471    88.211   179.894     0.603     0.608     0.101     0.175     0.028
ARG  GLU   0.00380  -173.503   177.573  -179.054   -88.724   179.864     0.522     0.275     0.122     0.092     0.084
ARG  GLU   0.06242  -172.079   176.343   179.882  -179.190  -179.967     2.651     1.393     0.146     0.522     0.052
ARG  GLU   0.02559   -63.365  -176.198  -178.363   -87.682  -179.974     0.758     0.416     0.127     0.230     0.050
ARG  GLU   0.00224   -64.391  -176.466   179.346    89.391  -179.892     0.496     0.158     0.172     1.279     0.109
ARG  GLU   0.26547   -64.096  -176.868  -179.869   178.970  -179.976     0.743     0.527     0.136     0.309     0.069
ARG  GLU   0.00121   -65.286  -176.289   -64.906   -83.757   179.958     2.013     0.133     0.078     0.470     0.089
ARG  GLU   0.00432  -172.395   178.593   -67.923   170.591   179.852     2.629     2.255     0.357     0.531     0.069
ARG  GLU   0.00418  -171.376   177.251   -67.382   111.793  -179.820     3.536     2.258     0.543     1.338     0.115
ARG  GLU   0.01326   -64.317  -175.378   -66.300   110.914  -179.798     0.532     0.606     0.077     1.052     0.057
ARG  GLU   0.01475   -64.968  -176.127   -67.560   169.657   179.767     3.170     5.770     1.987     2.347     0.144
ARG  GLU   0.00096   -59.427   -59.267   -62.469   168.130    -0.206     5.355     5.536     1.923     0.779     0.371
ARG  GLU   0.00066   -74.119   -64.186   -59.924   -87.019    -3.196     1.000     1.000     1.000     1.000     1.000
ARG  GLU   0.00498   -57.860   -61.533  -176.888  -179.036    -0.176     2.313     2.032     0.223     0.715     0.073
ARG  GLU   0.00002   -64.549   -64.719  -177.881   -90.176     1.759     1.000     1.000     1.000     1.000     1.000
ARG  GLU   0.00146   -58.338   -61.847  -177.675    88.668    -0.229     1.000     1.000     1.000     1.000     1.000
ARG  GLU   0.00004   -56.710   -69.030    74.540   178.593    -2.146     1.000     1.000     1.000     1.000     1.000
ARG  GLU   0.00445  -177.988    64.563   177.915  -178.444     0.308     1.000     1.000     1.000     1.000     1.000
ARG  GLU   0.00008  -175.321    60.950   176.823   -88.625     0.245     1.000     1.000     1.000     1.000     1.000
ARG  GLU   0.00442    65.484  -178.857   -65.246   -85.029    -0.237     1.057     0.357     0.114     0.329     0.097
ARG  GLU   0.01103    65.558  -179.345   -67.836   170.240    -0.047     4.356    14.416     2.724     1.363     0.226
ARG  GLU   0.00001    62.770  -176.882   -66.814   110.413    -0.187     1.000     1.000     1.000     1.000     1.000
ARG  GLU   0.00026    66.159   178.906   178.809    88.199    -0.287     1.550     0.400     0.122     0.158     0.035
ARG  GLU   0.00283    64.214  -179.828  -178.820   -88.832     0.075     1.346     1.185     0.110     1.102     0.125
ARG  GLU   0.04377    65.045  -179.789   179.884   179.176    -0.018     0.930     0.298     0.208     0.415     0.093
ARG  GLU   0.00006    64.969   178.134    66.956  -110.944     0.128     2.809     2.346     0.581     1.033     0.261
ARG  GLU   0.00040    68.185  -175.813    69.051  -170.384     0.245     5.842    15.175     4.014     0.966     0.407
ARG  GLU   0.00001    63.218  -179.060    65.041    82.828     0.357     1.000     1.000     1.000     1.000     1.000
ARG  GLU   0.00365   -64.393  -175.800   -66.392   111.876     0.254     0.200     0.534     0.307     0.763     0.137
ARG  GLU   0.00422   -65.113  -174.921   -67.093   169.516    -0.049     1.120     2.211     0.552     0.852     0.145
ARG  GLU   0.03220  -172.652   178.269    69.860  -161.243     1.363     1.663     2.848     1.957     7.394     0.928
ARG  GLU   0.00979   -65.198  -179.596    67.964  -169.025     0.071     1.000     1.000     1.000     1.000     1.000
ARG  GLU   0.00813  -174.188   177.170   178.488    88.092    -0.093     0.295     0.450     0.138     0.209     0.088
ARG  GLU   0.16395  -173.209   177.010   179.899  -179.073    -0.035     2.012     0.714     0.132     0.243     0.031
ARG  GLU   0.00028  -172.547   176.028  -179.143   -89.639    -0.216     1.000     1.000     1.000     1.000     1.000
ARG  GLU   0.00370   -65.568  -177.853  -178.663   -88.526     0.127     0.866     0.357     0.186     0.317     0.045
ARG  GLU   0.15068   -64.714  -177.495  -179.987   179.356    -0.014     0.561     0.446     0.079     0.392     0.050
ARG  GLU   0.01954   -65.694  -178.644   178.031    87.531    -0.618     1.528     2.198     1.742     3.017     1.500
ARG  GLY   0.00012   179.550    57.319  -174.146    84.115   177.686     0.273     0.269     0.185     0.993     0.291
ARG  GLY   0.00003  -174.714    59.459   176.602   -89.061  -179.723     0.561     0.309     0.146     0.047     0.082
ARG  GLY   0.00001  -172.659    66.472   177.746  -176.691   180.000     1.000     1.000     1.000     1.000     1.000
ARG  GLY   0.00148   -60.601   -62.502  -176.363   179.455   179.885     1.051     2.224     0.809     2.524     0.047
ARG  GLY   0.00064   -64.515   -72.261    77.894  -170.950  -179.928     1.366     3.876     2.841    14.360     0.786
ARG  GLY   0.00022   -60.822   -60.907   -61.656   -83.344  -179.621     1.367     3.547     2.400     0.798     0.273
ARG  GLY   0.00039   -62.099   -60.762   -62.937   168.223   179.758     1.917     3.277     1.734     0.642     0.274
ARG  GLY   0.00086   -65.222  -178.238    65.244    84.292   179.682     0.139     0.322     0.098     0.120     0.029
ARG  GLY   0.00226   -64.852  -178.210    68.242  -167.735  -179.783     0.154     0.515     0.173     2.373     0.005
ARG  GLY   0.00005  -171.947    63.963    63.178  -171.656   179.971     0.024     0.028     0.036     1.128     0.054
ARG  GLY   0.00019  -169.620   176.400    68.365  -167.826  -179.715     0.015     0.018     0.002     0.059     0.022
ARG  GLY   0.00005  -171.353   174.437    64.868    87.559   179.617     1.000     1.000     1.000     1.000     1.000
ARG  GLY   0.00022  -171.144   177.906   -65.641   -84.336  -179.718     0.359     0.835     0.303     0.251     0.097
ARG  GLY   0.00001  -145.452    88.968   -57.561  -107.323   177.678     1.000     1.000     1.000     1.000     1.000
ARG  GLY   0.00005  -175.336    61.833   -81.066   175.779   179.965     1.000     1.000     1.000     1.000     1.000
ARG  GLY   0.00026  -170.674   178.004   -67.063   112.075  -179.807     0.129     0.086     0.064     0.431     0.040
ARG  GLY   0.00078  -171.333   177.840   -68.327   169.901   179.823     0.321     0.436     0.166     0.632     0.045
ARG  GLY   0.00034   -65.479  -174.789   -64.837   -87.785   179.813     1.687     2.778     2.377     6.732     1.803
ARG  GLY   0.01394   -67.923   179.253   -68.794   168.725   179.811     7.113    13.099     4.398     3.685     0.245
ARG  GLY   0.00004    57.599    71.580   170.596  -176.450   179.754     0.084     0.059     0.042     0.029     0.033
ARG  GLY   0.00281    63.535   179.588  -178.664   -89.756   179.759     0.006     0.013     0.014     0.011     0.022
ARG  GLY   0.05268    63.762  -179.660  -179.887   179.191  -179.910     0.405     0.139     0.106     0.379     0.059
ARG  GLY   0.00003    62.645   175.540    66.792  -169.584  -179.873     1.000     1.000     1.000     1.000     1.000
ARG  GLY   0.00001    77.990   -64.723  -174.947   174.977   179.562     1.000     1.000     1.000     1.000     1.000
ARG  GLY   0.00009   -64.254  -177.195  -178.398   -88.190  -179.916     0.949     0.116     0.519     0.386     0.154
ARG  GLY   0.00007  -167.793  -177.867  -177.981   -85.945  -178.486     4.653    12.980     1.563     5.908     2.832
ARG  GLY   0.12183   -64.815  -176.784  -179.979   178.880   179.976     0.234     0.494     0.174     0.692     0.068
ARG  GLY   0.00146   -65.368  -176.683   178.357    90.526  -179.917     0.560     0.248     0.486     0.165     0.133
ARG  GLY   0.00061  -171.549   176.217   178.337    88.492   179.934     0.417     0.502     0.139     0.161     0.044
ARG  GLY   0.02543  -172.140   176.308   179.822  -178.599  -179.987     0.504     0.362     0.100     0.196     0.060
ARG  GLY   0.00002  -168.653   -94.573  -179.467   178.982   179.597     1.000     1.000     1.000     1.000     1.000
ARG  GLY   0.00045   -62.523   -64.937  -178.706    88.201    -0.291     0.269     0.036     0.011     0.007     0.075
ARG  GLY   0.00483   -61.342   -64.512  -177.321  -178.559    -0.158     0.188     0.133     0.079     0.296     0.029
ARG  GLY   0.00006   -62.013   -63.996   -63.694   -82.654     0.573     0.146     0.086     0.029     0.017     0.003
ARG  GLY   0.00112   -62.363   -62.056   -63.749   168.687    -0.466     1.698     2.031     0.907     0.328     0.095
ARG  GLY   0.03988    57.976   159.229   -72.006   171.163     0.392     1.308     0.587     0.153     0.196     0.058
ARG  GLY   0.00497    64.289  -178.346   -66.712   -88.143     0.259     1.719     0.397     0.352     1.082     0.163
ARG  GLY   0.00058    63.782   179.179    67.245  -111.532    -0.021     0.563     0.157     0.118     0.602     0.098
ARG  GLY   0.00703    63.677   178.522    67.507  -170.615     0.101     1.351     6.392     1.503     1.791     0.200
ARG  GLY   0.00107    62.682   165.406   178.484    83.248    -3.186     1.212     0.862     0.164     0.918     0.301
ARG  GLY   0.13380    63.660  -179.711  -179.938   179.533     0.090     0.322     0.147     0.066     0.401     0.055
ARG  GLY   0.00792    63.887  -179.043  -178.757   -88.432     0.129     0.338     3.700     0.298     1.780     0.515
ARG  GLY   0.00002    75.548   -67.371  -174.032   172.073    -0.387     1.000     1.000     1.000     1.000     1.000
ARG  GLY   0.00254   -65.382  -179.011    65.137    84.285    -0.361     0.194     1.036     0.334     0.231     0.046
ARG  GLY   0.00011  -172.587   174.753    64.155    85.076    -0.386     1.417     0.568     1.156     0.066     0.843
ARG  GLY   0.00301  -172.144   174.728    66.503  -110.428     0.079     0.547     0.558     0.218     0.628     0.078
ARG  GLY   0.00017  -169.246   179.830    68.297  -170.148     0.125    10.262    17.226     3.896     1.807     0.116
ARG  GLY   0.00176   -63.519   -72.401    76.872  -172.788    -0.218     0.008     0.067     0.016     0.044     0.037
ARG  GLY   0.00294   -65.419  -178.049    67.196  -112.408     0.156     0.076     0.033     0.036     0.056     0.051
ARG  GLY   0.01430   -64.935  -178.635    68.215  -167.494     0.140     0.152     0.763     0.204     0.291     0.024
ARG  GLY   0.01951   -64.379  -176.844  -178.289   -88.263     0.071     0.333     0.715     0.307     0.352     0.101
ARG  GLY   0.41313   -64.649  -176.845  -179.878   179.100     0.045     0.304     0.556     0.151     0.477     0.088
ARG  GLY   0.02437   -64.971  -176.453   178.319    89.390    -0.498     0.141     0.575     0.373     0.478     0.472
ARG  GLY   0.00139  -171.647   176.482   178.322    88.600    -0.165     0.862     0.215     0.086     0.348     0.129
ARG  GLY   0.05574  -172.280   176.435   179.840  -178.721    -0.005     0.463     0.465     0.103     0.433     0.084
ARG  GLY   0.00220  -170.846   178.949  -178.573   -88.357     0.884     3.874     7.157     1.235     3.848     1.685
ARG  GLY   0.00219   -65.452  -175.512   -64.716   -84.228     0.052     0.308     0.129     0.154     0.289     0.101
ARG  GLY   0.00016  -171.969   178.858   -65.358   -84.979     0.197     1.320     0.369     0.095     0.348     0.118
ARG  GLY   0.00068  -172.610   177.901   -68.154   170.571    -0.161     0.413     1.145     0.213     0.245     0.068
ARG  GLY   0.00283  -172.447   177.976   -67.311   113.426    -0.057     0.022     0.739     0.156     1.836     0.038
ARG  GLY   0.00437   -64.837  -174.839   -66.139   112.338     0.261     0.063     0.105     0.146     0.154     0.062
ARG  GLY   0.01685   -64.732  -174.550   -67.025   170.293    -0.147     1.079     1.924     0.631     0.791     0.056
ARG  GLY   0.00050    43.475    60.724    56.960    83.068     0.331     0.039     0.030     0.081     0.078     0.050
ARG  GLY   0.00206    63.584  -179.422    65.018    83.129     0.133     1.000     1.000     1.000     1.000     1.000
ARG  GLY   0.00024  -172.693    67.029   177.974  -176.618    -0.025     0.377     0.279     0.049     1.329     0.161
ARG  GLY   0.00003   176.702    63.261  -165.642   -97.207     0.027     1.000     1.000     1.000     1.000     1.000
ARG  GLY   0.00006  -156.030    57.930    50.013    94.120     0.330    16.902     5.588    10.624     8.806     0.582
ARG  GLY   0.00001  -114.792    63.068    57.251    80.358    -0.517     1.000     1.000     1.000     1.000     1.000
ARG  GLY   0.00011  -173.892    58.092    61.238  -170.172    -0.151     1.328     5.644     1.622     2.728     0.191
ARG  GLY   0.00002   -80.396    61.303    60.580  -170.987     0.251     1.000     1.000     1.000     1.000     1.000
ARG  HID   0.00009  -173.686    64.342    63.542  -171.674    -0.163     1.516     0.850     0.943     1.335     0.164
ARG  HID   0.00013  -175.971    65.753   177.933  -178.161     0.226     2.418     1.002     0.315     1.089     0.179
ARG  HID   0.00003   -63.809   -62.655   -63.526   166.433    -0.379     1.000     1.000     1.000     1.000     1.000
ARG  HID   0.00002   -58.218   -60.184   -62.103   -82.244     0.587     1.000     1.000     1.000     1.000     1.000
ARG  HID   0.00086   -63.852   -72.368    77.277  -173.051    -0.098     0.843     0.521     0.284     1.880     0.167
ARG  HID   0.00010  -161.382   -70.682  -170.943  -164.764     0.523     8.355    11.685     6.331    19.952     1.164
ARG  HID   0.00015   -64.241   -64.618  -177.669   -91.037     1.690     0.240     0.178     0.089     0.128     0.042
ARG  HID   0.00386   -60.723   -63.848  -177.096  -178.250    -0.201     1.946     1.720     0.115     0.566     0.096
ARG  HID   0.00004   -62.815   -64.544  -176.979    87.438    -0.523     1.000     1.000     1.000     1.000     1.000
ARG  HID   0.00040    63.465   178.841    65.006    85.635    -0.317     0.250     1.364     0.527     2.020     0.532
ARG  HID   0.00083  -172.456   176.284    65.055    84.713    -0.004     0.843     0.469     0.092     0.122     0.094
ARG  HID   0.00341   -64.999  -178.064    65.412    84.084    -0.403     0.241     0.318     0.111     0.095     0.058
ARG  HID   0.00056    62.787   177.055    67.011  -170.221     0.099     0.366     0.224     0.188     0.066     0.022
ARG  HID   0.00103    63.129   178.984    67.174  -110.530     0.057     1.074     0.139     0.057     0.183     0.097
ARG  HID   0.00390   -65.051  -178.046    67.229  -112.259     0.064     0.114     0.618     0.169     0.194     0.065
ARG  HID   0.00735   -64.813  -178.889    68.152  -168.090     0.167     0.308     0.916     0.211     0.393     0.041
ARG  HID   0.00007  -172.663   174.681    66.401  -110.176    -0.004     0.153     0.317     0.070     0.040     0.009
ARG  HID   0.00083  -172.473   174.967    67.151  -169.530     0.076     3.590     5.654     1.438     1.383     0.079
ARG  HID   0.00004    62.658   166.474   178.630    84.055    -3.536     0.213     0.298     0.100     0.519     0.167
ARG  HID   0.11681    63.735  -179.551  -179.888   179.425     0.044     0.309     0.182     0.072     0.637     0.104
ARG  HID   0.00175    63.501   179.685  -178.670   -89.942    -0.132     0.452     0.259     0.245     0.301     0.066
ARG  HID   0.00098    63.622   179.703   -65.170   -83.414     0.160     0.445     1.538     1.116     3.508     0.001
ARG  HID   0.00117    63.257  -178.866   -67.627   110.095    -0.312     0.765     0.218     0.201     0.318     0.015
ARG  HID   0.02919    59.324   162.500   -71.206   170.941     0.426     1.634     7.615     1.334     1.430     0.235
ARG  HID   0.00052  -173.497   178.336   -65.643   -83.517     0.487     0.907     0.563     0.895     0.675     0.148
ARG  HID   0.00291  -173.409   178.654   -68.054   170.286    -0.131     0.931     0.686     0.292     1.250     0.080
ARG  HID   0.00142  -173.197   176.458   178.266    88.178    -0.130     0.180     0.421     0.061     0.081     0.028
ARG  HID   0.00305  -173.747   176.770  -179.220   -88.847    -0.141     0.808     0.599     0.211     0.287     0.086
ARG  HID   0.01673  -172.593   176.695   179.951  -178.567     0.017     0.535     0.261     0.067     0.276     0.062
ARG  HID   0.00592   -64.150  -176.744  -178.379   -87.808     0.172     0.462     0.865     0.190     0.458     0.126
ARG  HID   0.00171   -64.357  -175.810   -64.810   -86.200     0.088     1.433     0.950     0.537     1.968     0.481
ARG  HID   0.00082   -64.154  -175.204   -66.169   110.520    -0.031     0.150     0.866     0.423     0.398     0.198
ARG  HID   0.01601   -64.307  -174.072   -66.695   171.277    -0.118     0.684     0.511     0.367     1.765     0.188
ARG  HID   0.03605   -64.479  -176.171   178.987    89.495    -0.016     0.284     0.329     0.540     1.023     0.357
ARG  HID   0.30857   -64.804  -176.841  -179.972   178.748     0.009     0.422     0.472     0.282     0.828     0.095
ARG  HID   0.00004  -176.303    62.329    62.225  -175.801  -179.839     1.000     1.000     1.000     1.000     1.000
ARG  HID   0.00004  -176.931    62.898    60.271    83.457   179.366     1.000     1.000     1.000     1.000     1.000
ARG  HID   0.00006  -171.502   175.895    64.987    84.891  -179.862     1.000     1.000     1.000     1.000     1.000
ARG  HID   0.00084   -64.613   -64.309  -177.459   -91.337  -178.101     0.265     0.044     0.081     0.161     0.119
ARG  HID   0.00451   -54.762   -58.690  -178.319  -175.683   179.186     5.567     4.632     1.065     2.482     0.548
ARG  HID   0.00002   -48.438   -59.843   168.169   104.032  -179.006     1.000     1.000     1.000     1.000     1.000
ARG  HID   0.00057   -59.591   -58.822   -62.457   168.692   179.488     1.874     2.227     1.005     0.099     0.127
ARG  HID   0.00002   -51.466   -50.045   -52.453   125.516   175.370     1.000     1.000     1.000     1.000     1.000
ARG  HID   0.00005   -58.227   -60.041   -62.238   -82.216  -179.393     1.000     1.000     1.000     1.000     1.000
ARG  HID   0.00109  -172.887   177.818   -68.187   170.196   179.846     0.073     0.522     0.156     0.131     0.114
ARG  HID   0.00004  -172.608   177.970   -65.735   -84.856  -179.712     0.419     0.974     0.273     0.399     0.040
ARG  HID   0.00004  -172.643   173.813    67.073  -170.982  -179.677     1.000     1.000     1.000     1.000     1.000
ARG  HID   0.00002  -172.466   174.434    66.489  -110.241   179.942     1.000     1.000     1.000     1.000     1.000
ARG  HID   0.00061  -174.542    66.310   178.142  -178.983  -179.733     0.149     0.029     0.023     0.035     0.050
ARG  HID   0.00008  -170.777  -179.503  -178.175   -87.066  -179.243     8.548    12.410     3.177     5.650     3.104
ARG  HID   0.03117  -173.234   177.041   179.918  -178.861  -179.986     0.968     0.882     0.118     0.287     0.040
ARG  HID   0.00002  -176.325   -91.625   175.278  -178.708   179.522     1.000     1.000     1.000     1.000     1.000
ARG  HID   0.01704    63.680  -179.462  -179.964   179.486  -179.958     0.065     0.189     0.142     0.813     0.095
ARG  HID   0.00032   -64.527   -72.461    77.458  -171.253   179.880     0.159     0.073     0.032     0.426     0.007
ARG  HID   0.00025   -64.851  -177.798    68.436  -167.699  -179.790     0.070     0.304     0.005     0.219     0.037
ARG  HID   0.00192   -64.807  -178.140    67.134  -112.347   179.966     1.000     1.000     1.000     1.000     1.000
ARG  HID   0.00280   -65.619  -176.046   -65.311   -84.478   179.789     0.098     2.065     0.375     2.358     0.453
ARG  HID   0.01041   -64.400  -174.034   -66.681   170.403   179.852     0.154     0.354     0.344     0.719     0.095
ARG  HID   0.00018   -64.596  -174.593   -65.894   111.196  -179.793     1.000     1.000     1.000     1.000     1.000
ARG  HID   0.00014   -78.525    68.677   173.333   -89.767  -179.719     1.000     1.000     1.000     1.000     1.000
ARG  HID   0.00003   -62.184    93.121  -174.766  -175.420  -178.601     1.000     1.000     1.000     1.000     1.000
ARG  HID   0.01005   -64.553  -177.732  -178.520   -88.742  -179.853     0.259     0.633     0.110     0.400     0.056
ARG  HID   0.34926   -64.762  -177.093  -179.944   178.936   179.986     0.278     0.595     0.131     0.613     0.069
ARG  HID   0.00110   -64.366  -176.173   179.357    89.557  -179.677     0.322     0.385     0.367     0.906     0.113
ARG  HIE   0.00017   -62.468   -60.549   -63.304   167.377   179.544     6.896     6.269     1.648     1.144     0.123
ARG  HIE   0.00062   -60.453   -61.523    83.795  -160.955  -178.371     1.755     5.993     3.821     6.698     1.105
ARG  HIE   0.00051   -55.257   -57.240  -174.927  -173.830   179.648     0.078     0.040     0.066     0.332     0.016
ARG  HIE   0.00294   -65.165   -64.538  -177.412   -90.950  -177.990     0.087     0.313     0.037     0.501     0.203
ARG  HIE   0.00002    75.134   -64.430  -173.767    88.864   179.576     1.000     1.000     1.000     1.000     1.000
ARG  HIE   0.00002    77.074   -65.614  -174.722   171.459   179.583     1.000     1.000     1.000     1.000     1.000
ARG  HIE   0.00026    62.821  -178.076   -66.014   -86.842  -179.484     0.947     0.214     1.011     2.294     0.365
ARG  HIE   0.00107    63.829  -178.505   -67.424   110.566   179.774     1.600     0.314     0.222     0.406     0.031
ARG  HIE   0.04181    58.522   160.302   -71.718   171.296  -179.691     0.855     3.851     0.708     0.856     0.174
ARG  HIE   0.00095    62.993   178.528   178.747    88.555   179.615     0.982     9.561     0.070     3.731     2.191
ARG  HIE   0.00155    63.167  -179.453  -178.958   -88.940   179.919     0.723     0.671     0.707     0.983     0.162
ARG  HIE   0.09176    64.536  -179.553  -179.822   179.607  -179.917     1.735     0.357     0.312     1.648     0.094
ARG  HIE   0.00079    62.867   178.779    67.290  -110.726  -179.757     0.491     1.940     0.837     1.196     0.596
ARG  HIE   0.00263    64.377   177.761    67.373  -172.816  -179.615     1.361     4.763     1.893     8.585     0.955
ARG  HIE   0.00032    66.531  -179.614    66.378    86.744  -179.949     1.000     1.000     1.000     1.000     1.000
ARG  HIE   0.00023   -86.183    62.264   176.215   174.753  -179.472     0.036     0.046     0.033     0.035     0.040
ARG  HIE   0.00007  -174.875    65.568   178.234  -179.492  -179.729     1.000     1.000     1.000     1.000     1.000
ARG  HIE   0.00003  -173.862    62.470    62.234  -174.764   179.980     1.000     1.000     1.000     1.000     1.000
ARG  HIE   0.00034  -171.191   174.658    64.667    85.871   179.868     0.397     1.470     0.681     1.922     0.358
ARG  HIE   0.00002   -66.906  -178.904    65.254    83.954   179.726     1.000     1.000     1.000     1.000     1.000
ARG  HIE   0.00192  -171.356   174.504    67.262  -168.208  -179.830     1.493     0.967     0.515     1.437     0.105
ARG  HIE   0.00007   -66.684  -179.301    66.764  -111.458   179.927     1.703     0.526     0.089     0.153     0.027
ARG  HIE   0.00337   -65.066  -178.068    68.328  -167.632  -179.748     1.309     0.882     0.202     0.872     0.048
ARG  HIE   0.00059  -172.842   175.912   178.209    88.106   179.947     0.546     0.250     0.060     0.162     0.044
ARG  HIE   0.04977  -172.198   176.377   179.857  -178.902  -179.985     0.775     0.624     0.126     0.558     0.087
ARG  HIE   0.00061   -71.821   168.451   177.117    81.929   176.600     0.805     3.772     2.433     0.559     0.907
ARG  HIE   0.00877   -64.238  -177.790  -178.497   -88.574  -179.907     1.750     0.544     0.103     0.559     0.090
ARG  HIE   0.43450   -64.852  -177.357   179.939   178.741   179.966     0.967     0.656     0.398     1.571     0.104
ARG  HIE   0.00113  -172.243   177.481   -68.157   169.388   179.887     0.303     0.141     0.096     0.705     0.101
ARG  HIE   0.00725   -76.793   161.771   -74.186   170.551   179.031     1.933     3.489     1.222     6.821     0.405
ARG  HIE   0.00015  -171.501   178.046   -65.250   -84.467  -179.862     0.863     0.495     0.170     0.117     0.061
ARG  HIE   0.00488   -65.309  -175.715   -64.760   -84.018  -179.883     1.095     0.147     0.227     0.827     0.571
ARG  HIE   0.00006   -62.041   -64.047   -63.627   -82.819     0.599     1.145     0.199     0.551     0.305     0.092
ARG  HIE   0.00248   -63.123   -64.627  -178.783   -92.324     1.826     1.000     1.000     1.000     1.000     1.000
ARG  HIE   0.00003   -58.801   -60.960  -175.883   177.899    -0.440     1.000     1.000     1.000     1.000     1.000
ARG  HIE   0.02176   -63.155  -173.637   -65.307   178.891     0.248     1.053     1.073     1.221     4.864     0.238
ARG  HIE   0.00258   -64.621  -175.532   -66.212   111.784     0.040     1.000     1.000     1.000     1.000     1.000
ARG  HIE   0.00140   -63.687  -175.438   -63.593   -84.523     0.471     0.925     0.433     1.079     2.085     0.898
ARG  HIE   0.00004  -170.846   177.050   -65.705   -84.413     0.342     1.000     1.000     1.000     1.000     1.000
ARG  HIE   0.04974  -172.927   176.861   179.910  -178.702     0.062     1.145     0.620     0.069     0.353     0.031
ARG  HIE   0.00332   -63.845  -176.318   179.845    93.024    -0.008     0.234     0.153     0.112     2.925     0.254
ARG  HIE   0.12147   -65.943  -177.343   179.720   177.310    -0.111     1.688     0.857     0.529     1.832     0.174
ARG  HIE   0.00003   -74.518    86.438  -178.705    81.695    -0.710     1.000     1.000     1.000     1.000     1.000
ARG  HIE   0.00173   -67.336  -178.937    67.213  -111.384     0.060     1.000     1.000     1.000     1.000     1.000
ARG  HIE   0.00097   -64.626  -178.052    68.361  -167.919     0.128     1.000     1.000     1.000     1.000     1.000
ARG  HIE   0.00003   -65.743   -72.583    78.262  -173.249     0.405     1.000     1.000     1.000     1.000     1.000
ARG  HIE   0.00010   -65.980  -178.586    65.201    84.161    -0.383     1.000     1.000     1.000     1.000     1.000
ARG  HIE   0.00006    78.637   -62.255  -175.480  -178.136    -0.627     0.703     2.680     0.194     9.036     0.100
ARG  HIE   0.00002    82.181   -61.365   173.194   -86.142     1.824     1.000     1.000     1.000     1.000     1.000
ARG  HIE   0.00048    62.369   178.788    64.712    91.859    -0.264     0.947     5.315     1.314    16.341     1.032
ARG  HIE   0.00172    64.827   179.347    67.420  -110.691     0.148     1.324     0.208     0.194     1.001     0.290
ARG  HIE   0.00524    62.164   177.502    67.062  -171.490    -0.020     0.994     1.523     1.096     3.442     0.362
ARG  HIE   0.00309    63.183   177.455   178.898    88.194    -0.647     0.919     8.914     0.132     3.994     1.891
ARG  HIE   0.00123    63.735  -179.969  -178.948   -89.434    -0.090     0.822     0.280     0.202     1.113     0.168
ARG  HIE   0.08931    64.157  -179.625  -179.927   179.531     0.111     1.325     0.216     0.097     0.760     0.101
ARG  HIE   0.00118    63.036  -178.357   -67.393   110.094    -0.331     0.093     0.508     0.470     0.538     0.091
ARG  HIE   0.03221    59.498   161.393   -71.510   171.249     0.399     1.674     5.795     1.066     1.073     0.149
ARG  HIE   0.00058    62.690  -177.996   -66.697   -88.093     0.409     1.000     1.000     1.000     1.000     1.000
ARG  HIE   0.00006  -175.173    56.438    60.671  -168.835    -0.134     1.000     1.000     1.000     1.000     1.000
ARG  HIP   0.00406    63.150  -178.036   -66.702   -88.258  -179.153     0.666     0.594     0.302     0.791     0.205
ARG  HIP   0.03765    59.346   163.740   -71.153   170.605  -179.734     2.220     8.766     1.623     1.610     0.253
ARG  HIP   0.00034    63.814  -178.185   -67.313   110.774   179.723     1.000     1.000     1.000     1.000     1.000
ARG  HIP   0.00020    66.324   -76.778  -172.995   175.363   179.818     0.034     0.002     0.011     0.015     0.005
ARG  HIP   0.00002    81.360   -61.946   173.161   -86.287  -177.871     1.000     1.000     1.000     1.000     1.000
ARG  HIP   0.00308    63.314   174.574   178.781    87.548   178.520     0.616     8.184     0.284     3.235     2.071
ARG  HIP   0.00019    58.846    72.552   170.129  -173.927   179.387     2.990     0.614     0.387     0.141     0.095
ARG  HIP   0.15055    63.949  -179.477  -179.959   179.799  -179.967     1.078     0.122     0.094     0.469     0.050
ARG  HIP   0.01065    63.602  -178.773  -178.865   -88.641  -179.893     0.659     3.660     0.271     1.752     0.523
ARG  HIP   0.00435    63.564   179.844    65.165    84.352   179.825     0.361     1.466     0.644     2.109     0.770
ARG  HIP   0.00018    64.315  -179.971    67.633  -112.104   179.889     0.096     0.419     0.210     0.442     0.062
ARG  HIP   0.01040    64.580  -174.882    69.004  -172.369  -179.616     1.385    10.129     2.143     3.066     0.303
ARG  HIP   0.00001    44.273    61.503    57.061    81.946  -179.828     1.000     1.000     1.000     1.000     1.000
ARG  HIP   0.00027   -61.466   -61.875   -64.128   169.201   179.364     1.955     3.102     1.441     1.031     0.035
ARG  HIP   0.00001   -64.614   -64.572   -64.497   -82.549  -179.403     1.000     1.000     1.000     1.000     1.000
ARG  HIP   0.00145   -64.528   -72.251    77.918  -171.914  -179.859     2.614     2.184     1.626     2.542     0.760
ARG  HIP   0.00031   -57.383   -59.195  -175.807  -177.537   179.715     0.326     1.727     1.327     4.884     0.077
ARG  HIP   0.00009   -61.995   -62.457  -174.296   -92.745  -178.474     5.279     6.808    12.054     3.106     3.348
ARG  HIP   0.00029  -172.303   178.461   -65.610   -85.338  -179.718     0.450     0.288     0.321     0.129     0.026
ARG  HIP   0.00697  -173.270   179.124   -68.045   170.622   179.772     0.131     0.161     0.048     0.337     0.023
ARG  HIP   0.00040   -64.928  -177.022   -66.505   -88.715  -179.793     0.814     1.441     1.133     2.494     0.462
ARG  HIP   0.00033   -63.364  -175.435   -66.297   109.548  -179.891     0.485     0.426     0.121     0.152     0.032
ARG  HIP   0.00652   -75.331   165.478   -73.499   164.392   179.503     9.917    17.665     5.735     5.911     0.276
ARG  HIP   0.02689  -173.383   177.479   179.951  -178.757  -179.992     0.065     0.106     0.005     0.101     0.013
ARG  HIP   0.00071  -173.163   176.488   178.302    88.376   179.800     1.069     0.752     0.139     0.175     0.125
ARG  HIP   0.00449  -173.278   177.439  -178.945   -88.902   179.969     7.095    11.112     2.187     5.539     3.116
ARG  HIP   0.01256   -64.814  -177.377  -178.367   -88.560  -179.919     1.086     0.922     0.463     0.625     0.145
ARG  HIP   0.06415   -64.955  -176.466   178.140    89.425   179.277     0.326     0.270     0.338     0.560     0.194
ARG  HIP   0.16961   -64.954  -177.019  -179.964   178.557  -179.992     0.523     0.546     0.194     0.988     0.087
ARG  HIP   0.00147   -65.012  -178.507    65.335    84.439   179.635     0.679     1.060     0.370     0.069     0.052
ARG  HIP   0.00083   -65.267  -178.885    66.828  -113.801   179.974     0.582     0.575     0.071     1.366     0.020
ARG  HIP   0.00775   -64.914  -179.936    67.903  -167.626  -179.699     0.527     0.330     0.126     0.572     0.044
ARG  HIP   0.00018  -173.516   175.512    66.595  -110.431  -179.976     0.723     0.492     0.091     0.021     0.026
ARG  HIP   0.00012  -167.642  -176.436    69.266  -169.624  -179.727    11.047    19.285     4.472     1.560     0.221
ARG  HIP   0.00001    75.874   -65.595   -60.311   -83.401  -179.042     1.000     1.000     1.000     1.000     1.000
ARG  HIP   0.00407   -58.184   -60.770  -176.555   179.364    -0.243     1.000     1.000     1.000     1.000     1.000
ARG  HIP   0.00004   -56.954   -53.790   -60.888   166.802     0.236     1.000     1.000     1.000     1.000     1.000
ARG  HIP   0.00011  -174.566    63.758   176.760  -177.635     0.067     1.862     4.559     1.869     2.119     0.261
ARG  HIP   0.00004  -172.194    64.796    63.080  -173.461    -0.285     1.000     1.000     1.000     1.000     1.000
ARG  HIP   0.00198    63.072  -177.688   -66.602   -88.344     0.333     0.956     0.094     0.080     0.069     0.047
ARG  HIP   0.01316    59.593   163.479   -71.147   170.809     0.326     2.683    10.044     1.804     1.918     0.304
ARG  HIP   0.00271    63.898  -179.422    68.085  -170.840     0.133     1.748    13.971     2.904     4.381     0.442
ARG  HIP   0.00024    63.505   179.138    65.819    86.348    -0.273     1.000     1.000     1.000     1.000     1.000
ARG  HIP   0.00017    62.823  -166.842  -178.045   -82.922     1.929     0.260     0.183     0.086     0.121     0.058
ARG  HIP   0.00008    64.232   166.110   178.660    84.239    -3.646     2.422     0.363     0.063     0.033     0.049
ARG  HIP   0.07168    65.137  -179.617  -179.907   179.386     0.077     1.859     0.224     0.090     0.501     0.072
ARG  HIP   0.00003    57.362    72.423   172.570  -177.625     0.040     1.000     1.000     1.000     1.000     1.000
ARG  HIP   0.00009   -65.550  -178.996    67.004  -113.270     0.093     0.076     0.888     0.158     0.319     0.069
ARG  HIP   0.00120   -64.936  -178.577    68.334  -167.687     0.212     1.000     1.000     1.000     1.000     1.000
ARG  HIP   0.00010  -166.174  -175.568    69.682  -168.509     0.264     9.342    16.351     3.473     0.766     0.109
ARG  HIP   0.00005  -171.710   174.049    64.099    87.845    -0.454     1.000     1.000     1.000     1.000     1.000
ARG  HIP   0.00005   -65.561  -179.843    64.934    84.661    -0.533     1.000     1.000     1.000     1.000     1.000
ARG  HIP   0.00339   -64.512  -176.492  -178.262   -88.211     0.096     0.429     1.003     0.189     0.559     0.018
ARG  HIP   0.30565   -64.953  -177.328  -179.981   179.215    -0.020     0.374     0.597     0.110     0.556     0.094
ARG  HIP   0.01698   -64.636  -176.199   178.449    90.010    -0.421     0.171     0.337     0.623     1.295     0.409
ARG  HIP   0.03715  -172.769   176.769   179.903  -178.855     0.033     0.660     0.708     0.113     0.251     0.059
ARG  HIP   0.00578  -173.455   177.124  -178.965   -89.138    -0.042     0.491     0.930     0.037     2.592     0.724
ARG  HIP   0.00049  -172.444   175.322   177.978    88.253    -0.022     1.000     1.000     1.000     1.000     1.000
ARG  HIP   0.00326   -64.552  -175.138   -66.397   112.993     0.227     0.146     0.058     0.047     0.087     0.050
ARG  HIP   0.00322   -64.923  -174.897   -67.250   170.304    -0.249     2.365     4.256     1.391     1.437     0.148
ARG  HIP   0.00118  -171.611   177.912   -68.226   170.409    -0.126     0.569     0.223     0.027     0.707     0.035
ARG  HIP   0.00002  -172.281   177.962   -65.981   -85.122     0.397     1.000     1.000     1.000     1.000     1.000
ARG  HIP   0.00004    45.020    62.292    57.241    82.950     0.425     1.000     1.000     1.000     1.000     1.000
ARG  ILE   0.00012   -61.522   -62.365   -63.659   167.493   179.407     1.000     1.000     1.000     1.000     1.000
ARG  ILE   0.00003   -60.562   -63.686   -63.673   -82.043  -179.415     1.000     1.000     1.000     1.000     1.000
ARG  ILE   0.02097   -61.103   -70.621    76.023  -175.736   178.776     2.138     0.924     0.830     3.559     0.615
ARG  ILE   0.01287   -52.221   -58.895   179.323  -173.887   179.287     1.000     1.000     1.000     1.000     1.000
ARG  ILE   0.00815   -63.788   -64.893  -178.420   -93.119  -177.034     1.000     1.000     1.000     1.000     1.000
ARG  ILE   0.00003   -48.087   -57.295   168.303    96.297  -179.254     1.000     1.000     1.000     1.000     1.000
ARG  ILE   0.00051  -174.856    58.750    60.500  -170.432   179.909     0.998     3.936     1.296     3.590     0.070
ARG  ILE   0.00001  -174.089    57.369    60.038    84.189   179.731     1.000     1.000     1.000     1.000     1.000
ARG  ILE   0.00147   179.649    57.369  -174.104    84.223   177.868     0.666     0.438    10.319     0.662     0.450
ARG  ILE   0.00007  -176.373    63.347   -82.313   165.461   179.237     1.102     4.114     3.861    21.836     2.302
ARG  ILE   0.00013   175.878    63.499  -163.476   -95.916   179.755     0.674     0.378     0.077     0.508     0.005
ARG  ILE   0.00292  -176.320    63.697   177.035  -179.530  -179.831     0.474     3.131     1.678     2.165     0.053
ARG  ILE   0.00001   -78.547    67.099   174.296   -90.164  -179.726     1.000     1.000     1.000     1.000     1.000
ARG  ILE   0.00038  -172.457   178.146   -65.253   -84.768  -179.906     0.490     0.785     0.249     0.299     0.096
ARG  ILE   0.00311   -65.737  -175.801   -64.881   -84.734   179.806     0.180     0.821     0.408     3.167     0.259
ARG  ILE   0.05668    58.306   158.971   -71.405   171.451  -179.387     0.669     0.615     0.176     0.341     0.131
ARG  ILE   0.00113  -173.037   178.173   -67.765   169.278   179.833     1.622     1.251     0.349     0.675     0.065
ARG  ILE   0.00052  -172.392   177.858   -67.229   110.367   179.995     0.887     0.736     0.265     1.142     0.033
ARG  ILE   0.00198   -64.539  -174.660   -65.797   109.564  -179.806     0.469     0.369     0.316     0.386     0.018
ARG  ILE   0.01768   -66.844  -179.308   -67.826   168.471   179.777     5.852    12.646     3.703     2.781     0.182
ARG  ILE   0.02899    63.152  -179.497   179.955   179.572   179.998     0.739     0.111     0.212     0.823     0.113
ARG  ILE   0.04956    68.001  -161.444    71.998  -177.489  -178.792     1.446     1.378     0.432     2.474     0.386
ARG  ILE   0.00817   -64.381  -176.349  -178.316   -87.983  -179.972     0.293     0.152     0.208     0.172     0.093
ARG  ILE   0.00309   -64.417  -176.615   179.046    90.843   179.959     1.326     1.236     1.277     2.116     0.464
ARG  ILE   0.18075   -65.000  -177.132  -179.933   178.052  -179.953     1.241     0.723     0.193     1.367     0.072
ARG  ILE   0.00630  -173.188   177.241   178.555    88.488   179.894     1.090     0.634     0.127     0.108     0.082
ARG  ILE   0.07445  -173.049   176.729   179.785  -179.053   179.989     0.889     0.588     0.338     0.459     0.047
ARG  ILE   0.00285  -173.226   176.119  -179.528   -89.031   179.707     0.708     0.407     0.261     0.150     0.054
ARG  ILE   0.00336   -65.050  -178.153    64.997    84.089   179.765     0.928     0.224     0.401     0.207     0.046
ARG  ILE   0.00089  -172.374   176.195    64.831    84.756  -179.999     0.575     0.553     0.715     1.421     0.572
ARG  ILE   0.00080  -172.775   175.448    66.350  -109.206   179.999     1.784     0.607     0.378     0.277     0.158
ARG  ILE   0.00926  -173.830   174.942    66.803  -169.259  -179.782     1.743     0.943     0.268     0.941     0.076
ARG  ILE   0.00156   -65.229  -177.995    66.908  -110.265   179.996     0.258     0.322     0.150     0.262     0.033
ARG  ILE   0.03124   -63.733  -178.406    67.870  -168.124  -179.804     0.999     0.175     0.300     2.837     0.020
ARG  ILE   0.00043   -67.451    87.441    66.690  -163.000  -178.564     1.000     1.000     1.000     1.000     1.000
ARG  ILE   0.00127   -56.526   -61.284  -178.076  -175.255    -0.466     0.634     1.461     1.503     3.842     0.014
ARG  ILE   0.01034   -64.019   -64.185  -178.384   -91.125     1.605     2.102     2.408     4.522     1.453     1.113
ARG  ILE   0.00790   -57.676   -56.412   -60.468   168.411     0.268     1.000     1.000     1.000     1.000     1.000
ARG  ILE   0.00002   -59.260  -178.531   -55.537   -72.011     5.775     1.000     1.000     1.000     1.000     1.000
ARG  ILE   0.00062  -174.863    56.568    59.471  -167.831    -0.198     0.291     0.217     0.348     0.119     0.044
ARG  ILE   0.00024  -177.492    60.251   175.717   179.190     0.210     1.000     1.000     1.000     1.000     1.000
ARG  ILE   0.00003  -177.297    64.217   177.345   -88.494     0.322     1.000     1.000     1.000     1.000     1.000
ARG  ILE   0.02155    66.955  -161.139    72.014  -178.220     1.200     1.312     0.069     0.414     1.458     0.319
ARG  ILE   0.00036    63.081  -178.936    65.903    84.654     0.503     1.000     1.000     1.000     1.000     1.000
ARG  ILE   0.04975    63.116  -179.429   179.946   179.951    -0.073     0.994     0.127     0.186     0.844     0.083
ARG  ILE   0.00003    65.307   -77.155  -172.687   176.287    -0.093     1.000     1.000     1.000     1.000     1.000
ARG  ILE   0.19301    58.960   159.251   -71.464   171.410     0.496     0.823     0.761     0.149     0.323     0.065
ARG  ILE   0.00073    62.560  -178.006   -67.068   108.662    -0.527     1.000     1.000     1.000     1.000     1.000
ARG  ILE   0.00041    63.496  -179.019   -66.427   -86.792     0.126     1.000     1.000     1.000     1.000     1.000
ARG  ILE   0.00116   -64.685  -178.481    65.182    83.983    -0.259     1.424     0.727     0.458     0.128     0.112
ARG  ILE   0.00036  -170.580   176.558    66.431    88.053    -0.619     1.306     1.205     1.564     2.549     0.664
ARG  ILE   0.00124  -172.395   175.201    66.321  -109.005     0.198     0.353     0.678     0.244     0.716     0.030
ARG  ILE   0.00207  -172.821   174.039    66.555  -169.711     0.146     0.229     1.721     0.541     0.853     0.051
ARG  ILE   0.00891   -65.311  -178.856    67.778  -168.057     0.172     0.687     0.257     0.316     1.090     0.057
ARG  ILE   0.00078   -59.826   -70.049    75.476  -176.036    -1.753     1.000     1.000     1.000     1.000     1.000
ARG  ILE   0.01079   -72.047   169.680   -71.240   165.596    -0.360     7.212    15.757     4.430     2.480     0.165
ARG  ILE   0.00012  -172.067   177.581   -67.145   109.535     0.009     0.350     1.072     0.118     1.478     0.110
ARG  ILE   0.00253  -172.344   178.261   -67.662   169.327    -0.098     0.937     0.777     0.087     1.012     0.136
ARG  ILE   0.07320   -64.406  -177.070  -179.801   178.665     0.062     0.530     0.424     0.218     1.392     0.043
ARG  ILE   0.00633   -63.375  -176.467  -177.718   -87.452    -0.068     1.420     0.544     0.814     0.529     0.158
ARG  ILE   0.06470  -172.579   177.198   179.929  -178.721     0.002     1.362     0.564     0.106     0.521     0.041
ARG  ILE   0.00560  -173.353   176.619  -179.254   -89.974    -0.223     1.521     2.196     0.489     3.152     0.587
ARG  ILE   0.00001  -171.508   -90.811  -178.977   169.097    -1.081     1.000     1.000     1.000     1.000     1.000
ARG  ILE   0.00390  -173.003   176.315   178.450    88.315    -0.111     0.236     0.232     0.076     0.103     0.021
ARG  ILE   0.00154   -65.035  -177.085   178.889    87.847    -0.152     5.709     7.583     6.649     4.951     3.805
ARG  LEU   0.00099   -60.679   -63.656  -178.272    88.170    -0.295     2.228     2.617     1.421     0.589     0.132
ARG  LEU   0.00623   -59.353   -63.639  -177.794  -177.380    -0.423     1.834     2.069     0.607     1.451     0.193
ARG  LEU   0.00160   -62.615   -63.155  -175.328   -91.087     1.162     5.809     7.122    11.359     0.162     2.904
ARG  LEU   0.00196   -64.620  -178.292    65.361    84.155    -0.397     0.134     0.637     0.155     0.209     0.063
ARG  LEU   0.00049  -173.816   176.531    64.902    84.693    -0.069     1.000     1.000     1.000     1.000     1.000
ARG  LEU   0.00049  -169.573   172.348    66.919  -168.949     0.195     3.719     1.893     0.059     0.263     0.116
ARG  LEU   0.00081  -172.750   174.545    66.267  -109.877     0.022     1.000     1.000     1.000     1.000     1.000
ARG  LEU   0.00311   -63.173   -72.265    77.003  -174.177     0.032     0.456     0.216     0.143     0.681     0.190
ARG  LEU   0.01224   -64.496  -178.425    68.238  -168.169     0.171     0.409     0.452     0.145     0.596     0.045
ARG  LEU   0.00110   -63.871  -178.638    67.054  -113.447    -0.076     0.944     0.186     0.071     1.144     0.145
ARG  LEU   0.00032   -61.170   -64.097   -63.963   -82.626     0.489     0.863     0.285     0.155     0.308     0.024
ARG  LEU   0.00184   -65.058  -175.999   -64.745   -84.544     0.233     2.169     0.974     2.904     5.408     2.018
ARG  LEU   0.00170   -64.219  -175.010   -66.331   111.673     0.149     0.564     0.269     0.200     1.038     0.235
ARG  LEU   0.02314   -64.517  -175.082   -67.196   170.406    -0.133     2.339     4.465     1.347     1.352     0.088
ARG  LEU   0.00150  -172.472   177.537   -68.105   169.558     0.019     0.176     0.084     0.077     0.363     0.082
ARG  LEU   0.00017  -172.625   178.704   -65.587   -85.052     0.377     1.000     1.000     1.000     1.000     1.000
ARG  LEU   0.00104    64.172   179.878  -178.671   -89.613    -0.089     0.221     0.036     0.015     0.031     0.004
ARG  LEU   0.06971    63.632  -179.438   179.998   179.734     0.037     0.449     0.218     0.060     0.768     0.087
ARG  LEU   0.00008    63.036   166.720   178.270    85.228    -3.922     1.000     1.000     1.000     1.000     1.000
ARG  LEU   0.00060  -173.158   175.991  -179.443   -89.065    -0.245     1.408     0.346     0.277     2.146     0.033
ARG  LEU   0.03638  -173.125   176.185   179.744  -179.007     0.023     0.524     0.522     0.145     0.166     0.066
ARG  LEU   0.00004  -174.347    66.671   178.122  -178.481     0.287     1.000     1.000     1.000     1.000     1.000
ARG  LEU   0.01237   -63.835  -176.486  -178.148   -87.670     0.089     0.756     0.544     0.320     0.605     0.049
ARG  LEU   0.01901   -64.448  -176.658   178.799    89.679    -0.054     0.866     0.597     0.804     0.766     0.309
ARG  LEU   0.16679   -64.480  -177.065  -179.934   178.625     0.027     0.325     0.534     0.137     0.907     0.105
ARG  LEU   0.00011   -61.596    93.213  -174.123  -174.757     1.426     1.000     1.000     1.000     1.000     1.000
ARG  LEU   0.00020    46.841    63.397    56.981    83.348  -179.556     0.394     0.190     0.118     0.046     0.080
ARG  LEU   0.00617    64.079  -179.239    65.051    83.165  -179.785     0.262     0.264     0.139     0.466     0.132
ARG  LEU   0.00066    63.800   178.815    67.082  -110.645   179.984     0.354     0.477     0.177     0.654     0.104
ARG  LEU   0.00813    63.532   177.737    67.401  -170.024  -179.852     0.931     2.360     0.596     0.903     0.098
ARG  LEU   0.00595    63.494  -178.245   -66.315   -87.391  -179.111     0.488     0.657     0.660     2.063     0.160
ARG  LEU   0.06649    59.531   160.538   -71.478   171.760  -179.502     1.107     0.681     0.151     0.223     0.063
ARG  LEU   0.00213    63.509   172.214   178.796    86.562   177.987     0.655     8.247     0.322     3.105     2.079
ARG  LEU   0.14199    63.943  -179.575  -179.929   179.202  -179.929     0.539     0.158     0.059     0.568     0.052
ARG  LEU   0.01009    64.256  -179.787  -178.714   -88.931   179.911     0.478     0.196     0.457     0.350     0.069
ARG  LEU   0.00003    77.286   -65.557  -174.390   172.980   179.602     1.000     1.000     1.000     1.000     1.000
ARG  LEU   0.00003   -62.424   -62.809   -64.109   168.336   179.466     1.000     1.000     1.000     1.000     1.000
ARG  LEU   0.00100   -58.954   -64.074  -178.290  -177.216   179.537     1.000     1.000     1.000     1.000     1.000
ARG  LEU   0.00061   -65.544  -178.390    65.176    84.266   179.733     1.000     1.000     1.000     1.000     1.000
ARG  LEU   0.00168   -64.898  -179.499    68.031  -168.201  -179.755     1.000     1.000     1.000     1.000     1.000
ARG  LEU   0.00244  -173.076   178.463   -68.019   170.549   179.802     0.553     0.892     0.224     0.457     0.076
ARG  LEU   0.01110   -64.313  -174.284   -66.887   171.113   179.824     1.000     1.000     1.000     1.000     1.000
ARG  LEU   0.02417   -64.059  -176.410  -178.250   -87.916  -179.969     0.345     0.035     0.030     0.196     0.016
ARG  LEU   0.25202   -64.671  -176.924  -179.908   178.873  -179.991     0.357     0.518     0.134     0.653     0.055
ARG  LEU   0.02833   -64.550  -176.503   178.536    88.802   179.646     0.498     0.332     0.842     0.316     0.586
ARG  LEU   0.07021  -173.008   176.721   179.783  -179.242   179.953     0.853     0.730     0.213     0.412     0.091
ARG  LEU   0.00265  -172.850   176.716  -179.334   -88.558   179.697     1.000     1.000     1.000     1.000     1.000
ARG  LEU   0.00013  -177.610    64.989   177.746  -178.677  -179.645     1.000     1.000     1.000     1.000     1.000
ARG  LYS   0.00007    62.838   166.329   178.701    84.230   176.488     0.159     0.139     0.192     0.025     0.029
ARG  LYS   0.00021    63.997   179.686  -178.539   -90.058   179.823     0.256     0.325     0.325     0.655     0.091
ARG  LYS   0.13836    63.873  -179.578  -179.923   179.196  -179.917     0.453     0.104     0.091     0.336     0.035
ARG  LYS   0.00032    63.088  -178.859   -65.947   -86.023  -179.385     0.414     0.964     0.838     2.556     0.247
ARG  LYS   0.00013    62.900  -178.767   -67.557   110.773   179.743     0.209     0.160     0.135     0.163     0.058
ARG  LYS   0.02380    58.731   161.274   -71.380   171.162  -179.562     1.332     6.110     1.064     1.003     0.190
ARG  LYS   0.00005    63.177  -179.331    65.263    83.821   179.470     0.227     0.293     0.001     0.021     0.012
ARG  LYS   0.00095    63.418   178.914    67.284  -110.450  -179.903     0.336     0.045     0.354     0.984     0.200
ARG  LYS   0.00872    62.202   177.095    67.065  -170.520  -179.930     0.337     0.310     0.145     0.214     0.043
ARG  LYS   0.00071  -172.190   173.960    67.139  -170.275  -179.762     0.250     0.479     0.022     0.186     0.014
ARG  LYS   0.00003  -171.963   174.780    66.496  -111.587  -179.932     1.000     1.000     1.000     1.000     1.000
ARG  LYS   0.00032  -174.328    63.423    62.801  -176.676  -179.896     1.000     1.000     1.000     1.000     1.000
ARG  LYS   0.00009   -64.789   -72.768    77.564  -171.011  -179.923     0.086     0.014     0.016     0.055     0.015
ARG  LYS   0.00539   -64.728  -178.803    68.247  -167.518  -179.710     0.158     0.334     0.075     0.348     0.074
ARG  LYS   0.00043   -65.560  -179.615    66.610  -113.776   179.950     0.260     1.108     0.457     0.903     0.050
ARG  LYS   0.00021   -65.254  -178.432    65.296    84.410   179.572     1.000     1.000     1.000     1.000     1.000
ARG  LYS   0.00019  -171.229   178.400   -68.180   170.336   179.796     0.143     0.123     0.044     0.794     0.051
ARG  LYS   0.00017  -171.669   178.008   -65.286   -84.658  -179.839     0.883     0.623     0.022     0.193     0.028
ARG  LYS   0.00072   -63.212  -176.552   -62.304   -81.156  -177.999     2.796     1.220     4.684     7.409     2.800
ARG  LYS   0.00023   -61.585   -62.540   -64.340   169.156   179.411     0.416     0.004     0.244     0.184     0.009
ARG  LYS   0.00009   -64.479  -175.461   -66.155   112.017  -179.942     0.138     0.077     0.051     0.285     0.000
ARG  LYS   0.02462   -64.906  -174.883   -67.301   169.466   179.730     0.729     0.935     0.543     0.577     0.056
ARG  LYS   0.00004   -65.113   -64.317  -177.393   -91.702  -177.837     0.276     0.199     0.239     0.621     0.057
ARG  LYS   0.01037   -59.560   -63.703  -177.756  -178.632   179.717     1.176     1.113     0.903     1.759     0.171
ARG  LYS   0.00051   -50.434   -59.384   171.015    98.728  -179.315     9.895     4.637     8.710     8.873     0.774
ARG  LYS   0.00172   -85.314    62.287   172.565  -178.464   177.138     0.738     1.207     0.179     4.474     0.223
ARG  LYS   0.00002   -62.667    92.313  -176.485  -176.175  -179.230     1.000     1.000     1.000     1.000     1.000
ARG  LYS   0.00001   -81.959    65.211   173.524   -91.532  -179.421     1.000     1.000     1.000     1.000     1.000
ARG  LYS   0.00345  -172.725   175.989   178.146    88.223   179.883     0.014     0.253     0.060     0.072     0.015
ARG  LYS   0.03657  -172.301   176.408   179.867  -178.767  -179.969     0.196     0.337     0.121     0.246     0.044
ARG  LYS   0.00289  -172.663   176.482  -179.137   -89.035   179.890     0.390     0.690     0.124     2.822     0.381
ARG  LYS   0.01298   -64.351  -176.884  -178.229   -88.425  -179.929     0.336     0.781     0.285     0.382     0.071
ARG  LYS   0.37612   -64.662  -177.061  -179.906   178.998  -179.970     0.290     0.541     0.145     0.689     0.063
ARG  LYS   0.02276   -64.746  -176.289   178.503    89.884   179.544     0.356     0.619     0.373     0.682     0.400
ARG  LYS   0.00226   -59.025   -62.187  -176.857   179.571    -0.127     1.847     2.529     0.621     2.116     0.037
ARG  LYS   0.00056   -64.127   -64.522  -178.120   -94.392     2.885     1.000     1.000     1.000     1.000     1.000
ARG  LYS   0.00104   -61.936   -62.797   -64.197   168.706    -0.448     1.000     1.000     1.000     1.000     1.000
ARG  LYS   0.00022   -60.825   -63.997   -64.088   -82.515     0.607     1.000     1.000     1.000     1.000     1.000
ARG  LYS   0.00148    63.018  -179.508    65.187    83.911    -0.064     0.333     0.079     0.176     0.508     0.128
ARG  LYS   0.00003    63.286   165.435   178.549    83.648    -3.505     2.379     0.412     0.350     0.178     0.084
ARG  LYS   0.00010    63.822  -179.748   -65.212   -83.791     0.319     0.352     0.079     0.002     0.162     0.035
ARG  LYS   0.02530    58.672   160.480   -71.670   171.263     0.376     0.307     0.335     0.111     0.194     0.081
ARG  LYS   0.00133    63.730  -178.359   -67.351   110.764    -0.514     1.000     1.000     1.000     1.000     1.000
ARG  LYS   0.00094    63.765   179.635    67.370  -112.125    -0.031     0.231     0.045     0.023     0.245     0.006
ARG  LYS   0.00421    62.624   177.262    67.137  -170.427     0.065     1.016     0.681     0.413     0.287     0.032
ARG  LYS   0.07400    63.750  -179.526  -179.979   179.550     0.053     0.669     0.114     0.068     0.492     0.043
ARG  LYS   0.00050    66.902  -179.616  -178.479   -90.533    -0.025     3.088     6.435     0.446     3.790     0.928
ARG  LYS   0.00009   177.378    63.622  -165.665   -96.957     0.097     0.172     0.134     0.201     0.334     0.064
ARG  LYS   0.00010  -174.597    66.776   178.129  -178.641     0.270     1.000     1.000     1.000     1.000     1.000
ARG  LYS   0.00012   -80.732    66.933   175.147  -175.317     0.349     1.000     1.000     1.000     1.000     1.000
ARG  LYS   0.00589  -172.888   176.192   178.101    88.269    -0.107     0.606     0.315     0.123     0.260     0.078
ARG  LYS   0.00022  -173.088   176.181  -179.221   -88.726    -0.209     0.347     0.134     0.114     0.166     0.024
ARG  LYS   0.06305  -172.352   176.459   179.866  -178.712    -0.013     0.346     0.246     0.148     0.325     0.104
ARG  LYS   0.00173   -64.512  -177.949  -178.530   -88.874     0.202     0.143     0.066     0.010     0.124     0.017
ARG  LYS   0.00043   -64.923  -177.135   178.449    90.113    -0.083     0.050     0.338     0.073     0.266     0.226
ARG  LYS   0.11291   -64.826  -177.300  -179.988   179.281    -0.019     0.113     0.577     0.058     0.573     0.085
ARG  LYS   0.00434   -64.984  -175.795   -64.819   -85.068     0.400     0.445     0.114     0.109     0.756     0.423
ARG  LYS   0.00922   -66.937  -178.790   -68.540   169.210    -0.270     7.327    13.187     4.210     4.209     0.188
ARG  LYS   0.00736  -172.340   177.904   -68.263   170.905    -0.222     0.314     0.187     0.078     0.339     0.049
ARG  LYS   0.00001  -173.610   178.879   -67.063   111.597    -0.078     1.000     1.000     1.000     1.000     1.000
ARG  LYS   0.00001  -173.066   177.531   -65.806   -84.379     0.282     1.000     1.000     1.000     1.000     1.000
ARG  LYS   0.00076  -171.597   175.665    65.127    84.931    -0.048     0.254     0.165     0.081     0.083     0.064
ARG  LYS   0.00001   -65.585  -179.969    64.953    84.707    -0.567     1.000     1.000     1.000     1.000     1.000
ARG  LYS   0.00351   -64.829  -178.335    67.083  -112.570     0.182     0.290     0.576     0.102     0.150     0.030
ARG  LYS   0.00002   -64.554  -179.580    68.132  -168.317     0.156     1.000     1.000     1.000     1.000     1.000
ARG  LYS   0.00293  -172.200   174.806    66.443  -111.089     0.074     0.202     0.432     0.155     0.755     0.054
ARG  LYS   0.00206  -172.392   174.260    67.153  -170.292     0.208     0.496     0.249     0.035     0.127     0.119
ARG  LYS   0.00002  -173.791    64.331    63.303  -172.554    -0.197     1.000     1.000     1.000     1.000     1.000
ARG  MET   0.00276  -172.660   176.284   178.298    88.252   179.950     0.398     0.295     0.194     0.437     0.035
ARG  MET   0.00011   178.768    57.329  -174.102    83.812   177.947     1.000     1.000     1.000     1.000     1.000
ARG  MET   0.00006  -175.685    62.731   -80.852   176.135  -179.919     0.004     0.572     0.200     0.068     0.129
ARG  MET   0.00037  -177.492    60.226   176.011   179.983  -179.788     0.371     0.067     0.089     0.436     0.017
ARG  MET   0.00002  -176.649    60.261   176.934   -88.974  -179.786     1.000     1.000     1.000     1.000     1.000
ARG  MET   0.00004   -83.561    69.568   170.896  -165.962   176.547     1.000     1.000     1.000     1.000     1.000
ARG  MET   0.00001  -175.835    56.234    60.683  -169.329   179.944     1.000     1.000     1.000     1.000     1.000
ARG  MET   0.00116   -65.243  -178.180    65.357    84.038   179.699     0.424     0.355     0.096     0.106     0.053
ARG  MET   0.00360  -172.491   176.547    65.216    84.490  -179.990     1.164     0.585     0.357     1.615     0.122
ARG  MET   0.00063  -172.694   174.799    66.458  -110.577  -179.852     1.193     0.736     0.683     0.638     0.453
ARG  MET   0.00283  -173.174   174.158    66.909  -168.412  -179.843     2.019     0.581     0.451     2.031     0.140
ARG  MET   0.00107   -65.124  -178.681    67.038  -112.120   179.967     0.409     0.283     0.112     0.102     0.018
ARG  MET   0.00400   -64.927  -178.348    68.207  -167.064  -179.759     0.248     0.058     0.150     0.711     0.053
ARG  MET   0.00005   -63.646   -72.559    77.225  -171.650   179.896     1.000     1.000     1.000     1.000     1.000
ARG  MET   0.00085    62.510   177.614    67.195  -171.002  -179.825     0.422     0.258     0.150     0.230     0.002
ARG  MET   0.02743    58.166   159.253   -72.108   170.011  -179.874     0.716     1.793     0.565     1.365     0.318
ARG  MET   0.12291    63.909  -179.269  -179.973  -179.708  -179.982     1.318     0.273     0.107     1.036     0.070
ARG  MET   0.00142    63.058  -179.045   178.821    89.527  -179.844     1.000     1.000     1.000     1.000     1.000
ARG  MET   0.00001    77.535   -65.344  -174.388   173.168   179.607     1.000     1.000     1.000     1.000     1.000
ARG  MET   0.00112  -174.045   178.606   -65.475   -83.999  -179.731     1.810     1.013     0.369     0.333     0.078
ARG  MET   0.00306  -172.904   178.390   -68.455   168.427   179.566     1.062     1.025     0.238     2.647     0.179
ARG  MET   0.00064   -65.155  -175.789   -64.765   -84.802  -179.739     0.353     0.042     0.080     0.924     0.326
ARG  MET   0.01331   -64.745  -174.298   -66.887   169.849   179.799     0.291     0.324     0.142     0.717     0.061
ARG  MET   0.00056   -65.064  -175.503   -66.404   112.729  -179.639     0.436     0.987     0.512     1.113     0.098
ARG  MET   0.00598   -60.773   -63.938  -177.145  -178.951   179.825     1.245     0.969     0.214     0.736     0.018
ARG  MET   0.00022   -64.475   -64.242  -176.852   -91.901  -178.185     2.598     0.682     3.718     0.102     1.893
ARG  MET   0.00002   -61.299   -64.251  -178.165    88.349   179.782     1.000     1.000     1.000     1.000     1.000
ARG  MET   0.00006   -61.179   -60.938   -62.758   168.548   179.568     1.000     1.000     1.000     1.000     1.000
ARG  MET   0.01686  -173.572   176.434  -179.297   -88.897   179.790     0.513     0.537     0.193     0.243     0.058
ARG  MET   0.04730  -172.610   176.754   179.876  -178.873  -179.956     0.329     0.367     0.141     0.414     0.072
ARG  MET   0.00600   -63.747  -176.448  -178.052   -87.854  -179.947     1.369     0.712     0.708     0.866     0.168
ARG  MET   0.04202   -64.426  -175.995   178.966    90.425   179.831     0.245     0.395     0.259     1.254     0.230
ARG  MET   0.32610   -64.676  -176.869  -179.923   178.695  -179.977     0.449     0.491     0.106     0.711     0.058
ARG  MET   0.00035  -179.582    55.648  -174.301    82.623    -2.470     1.000     1.000     1.000     1.000     1.000
ARG  MET   0.00001  -173.890    58.545   175.400  -179.343     0.217     1.000     1.000     1.000     1.000     1.000
ARG  MET   0.00009   -57.317   -56.597   -61.170   169.968     0.128     0.318     0.755     0.330     2.031     0.088
ARG  MET   0.00148   -55.921   -58.783  -176.729  -179.149    -0.081     0.458     0.437     0.103     0.555     0.030
ARG  MET   0.00016   -63.325   -65.002  -179.708   -98.827     3.309     1.000     1.000     1.000     1.000     1.000
ARG  MET   0.00025   -57.378   -59.655  -176.778    88.811    -0.318     1.000     1.000     1.000     1.000     1.000
ARG  MET   0.00002   -59.372   -67.194    73.430  -175.277    -2.568     1.000     1.000     1.000     1.000     1.000
ARG  MET   0.00005   -65.498  -179.384    65.172    84.262    -0.464     0.092     0.995     0.212     0.006     0.250
ARG  MET   0.00849   -64.402  -178.429    68.184  -168.343     0.152     0.764     0.406     0.152     1.850     0.034
ARG  MET   0.00071  -173.262   175.713    66.604  -110.284     0.037     0.959     0.462     0.132     0.391     0.037
ARG  MET   0.00078  -172.546   177.636    67.661  -169.170     0.103     8.086    11.578     2.839     3.884     0.105
ARG  MET   0.00003  -173.116    64.471    62.955  -172.220    -0.392     1.000     1.000     1.000     1.000     1.000
ARG  MET   0.00505   -64.029  -176.914  -178.324   -88.002     0.175     1.230     0.993     0.470     1.148     0.265
ARG  MET   0.26396   -64.659  -177.193  -179.893   178.134     0.014     0.742     0.804     0.145     2.596     0.062
ARG  MET   0.00312   -64.589  -175.903   178.870    90.720    -0.161     1.000     1.000     1.000     1.000     1.000
ARG  MET   0.00019  -170.222  -179.511  -178.408   -86.755     0.937     7.572    12.501     2.702     5.343     3.050
ARG  MET   0.03601  -173.046   177.091   179.979  -178.784    -0.001     1.059     0.506     0.041     0.323     0.045
ARG  MET   0.00002  -175.946   177.605   178.870    88.558    -0.295     1.000     1.000     1.000     1.000     1.000
ARG  MET   0.00030  -173.790   178.785   -65.257   -84.129     0.203     1.373     0.917     0.107     0.453     0.005
ARG  MET   0.00062  -172.768   177.815   -68.076   167.789     0.104     0.017     0.881     0.032     1.484     0.125
ARG  MET   0.00027   -61.733  -177.285   -60.097   -76.483     3.481     3.072     1.139     4.164     6.619     3.006
ARG  MET   0.00552   -62.616  -174.392   -67.186   172.509    -0.263     1.642     0.822     0.332     3.656     0.189
ARG  MET   0.00029   -63.037  -175.141   -66.448   109.956    -0.286     1.000     1.000     1.000     1.000     1.000
ARG  MET   0.00089    62.846  -177.320    65.488    82.699     0.379     0.085     0.478     0.023     0.545     0.078
ARG  MET   0.00010    46.156    61.146   173.373   175.608     0.170     2.517     3.677     1.457     2.245     0.349
ARG  MET   0.00002    49.296    63.847    59.498  -159.796     3.795     1.000     1.000     1.000     1.000     1.000
ARG  MET   0.00094    63.434  -178.637   -65.188   -84.110     0.303     0.530     0.479     0.570     1.539     0.067
ARG  MET   0.00103    62.907   179.321   -68.454   168.049    -0.038     2.941    12.226     2.117     1.875     0.288
ARG  MET   0.00021    63.281  -176.992   -67.007   110.315    -0.314     1.000     1.000     1.000     1.000     1.000
ARG  MET   0.00022    63.256   179.453    67.374  -109.944     0.140     1.110     3.509     2.334     2.229     0.297
ARG  MET   0.00030    62.545   178.933    67.721  -172.939     0.326     1.031     3.439     1.328     4.865     0.533
ARG  MET   0.00051    63.255  -178.914   179.260    89.784     0.061     0.170     0.100     0.655     0.423     0.041
ARG  MET   0.00054    63.167  -179.329  -178.760   -91.091    -0.358     0.417     0.849     0.562     2.350     0.312
ARG  MET   0.03490    63.314  -178.678   179.569  -174.512    -0.053     0.521     0.630     0.370     4.834     0.094
ARG  PHE   0.00020   179.469    56.912  -174.198    83.286   177.757     0.007     0.047     0.011     0.006     0.020
ARG  PHE   0.00007  -174.233    60.987   -81.170   175.250  -179.885     0.431     0.458     0.088     0.165     0.061
ARG  PHE   0.00121  -174.342    60.115   175.642  -179.062  -179.823     0.308     2.608     0.934     1.031     0.049
ARG  PHE   0.00012  -174.072    59.125   176.492   -89.165  -179.778     1.000     1.000     1.000     1.000     1.000
ARG  PHE   0.00088  -172.762   174.491    66.286  -109.939   179.946     2.118     1.021     0.216     0.896     0.101
ARG  PHE   0.00051  -175.138   173.014    65.511  -162.581   179.924     4.462     0.542     1.031     4.592     0.318
ARG  PHE   0.00036  -174.908    56.887    61.996  -163.098  -179.132     0.165     0.118     0.044     0.511     0.029
ARG  PHE   0.00005  -176.507    57.992    61.693    83.730   179.093     1.000     1.000     1.000     1.000     1.000
ARG  PHE   0.00249    63.263  -179.445   -65.282   -84.197  -179.592     0.079     0.768     0.886     2.591     0.248
ARG  PHE   0.02405    59.522   163.852   -70.972   170.520  -179.641     2.037    10.069     1.819     1.658     0.293
ARG  PHE   0.00033    63.028  -178.224   -67.241   110.323   179.731     1.000     1.000     1.000     1.000     1.000
ARG  PHE   0.01026    63.444   179.811    68.095  -169.526  -179.816     0.592     2.114     0.731     0.641     0.040
ARG  PHE   0.00056    64.139   179.433    67.369  -111.478   179.855     1.000     1.000     1.000     1.000     1.000
ARG  PHE   0.01141    63.413  -179.396  -178.887   -88.691  -179.952     0.416     0.484     0.077     0.325     0.137
ARG  PHE   0.00367    63.596  -179.028   179.070    89.432  -179.856     0.337     0.078     0.021     0.284     0.020
ARG  PHE   0.12714    63.468  -179.766   179.923  -179.700   179.964     0.740     0.861     0.474     2.058     0.172
ARG  PHE   0.00013  -169.895   175.786   -68.666   170.703   179.671     0.994     0.657     0.123     0.474     0.026
ARG  PHE   0.00040  -174.964   178.364   -66.159   -83.198  -179.632     3.088     1.381     0.042     0.834     0.029
ARG  PHE   0.00008   -60.090   -59.057   -60.357   -83.823  -179.765     0.773     0.242     0.067     0.023     0.004
ARG  PHE   0.00169   -59.068   -58.276   -61.815   166.563   179.765     2.146     1.747     0.675     1.758     0.385
ARG  PHE   0.00519   -63.736  -175.543   -64.375   -87.895   179.556     2.358     0.334     1.483     3.294     0.777
ARG  PHE   0.04801   -62.758  -174.836   -66.814   176.151   179.809     2.686     1.412     0.162     4.782     0.205
ARG  PHE   0.00132   -60.687  -174.579   -65.776   112.415  -179.794     2.822     0.442     0.325     5.534     0.301
ARG  PHE   0.00211   -64.069   -64.687  -177.621   -90.944  -178.382     0.109     0.054     1.161     1.444     0.640
ARG  PHE   0.00534   -58.915   -62.394  -177.494  -178.909   179.707     0.371     1.669     1.223     2.654     0.398
ARG  PHE   0.00011   -60.024   -60.893  -176.280    89.400   179.734     1.000     1.000     1.000     1.000     1.000
ARG  PHE   0.00161   -64.417  -179.357    64.289    84.456   179.818     0.535     0.368     0.307     0.891     0.209
ARG  PHE   0.00087   -62.052   -71.315    77.009  -173.348   179.497     3.610     1.757     1.889    13.627     1.108
ARG  PHE   0.00138   -65.696  -178.632    66.966  -112.784   179.994     1.213     0.239     0.151     0.991     0.020
ARG  PHE   0.01324   -63.362  -178.522    68.174  -169.754  -179.764     2.763     1.547     0.262     1.474     0.050
ARG  PHE   0.00456  -173.722   177.106   178.442    88.393   179.871     2.602     1.625     0.069     0.175     0.021
ARG  PHE   0.06828  -173.133   176.494   179.748  -179.175  -179.992     1.487     0.825     0.178     0.840     0.057
ARG  PHE   0.00006  -169.419   174.512  -178.922   -89.060   179.909     1.000     1.000     1.000     1.000     1.000
ARG  PHE   0.01313   -64.028  -176.411  -178.146   -87.711  -179.820     1.173     0.642     0.442     1.354     0.399
ARG  PHE   0.03699   -64.027  -176.298   179.520    88.944  -179.640     0.333     0.246     0.163     1.478     0.341
ARG  PHE   0.28500   -64.998  -177.181   179.813   178.015   179.913     1.492     0.954     0.643     2.275     0.231
ARG  PHE   0.00037    63.101   179.610    67.736  -110.422     0.194     0.987     1.584     1.431     2.805     1.583
ARG  PHE   0.02020    59.401   161.894   -71.408   170.990     0.363     2.865     7.577     1.393     1.175     0.227
ARG  PHE   0.14768    62.871  -179.861   179.711  -179.095    -0.084     0.849     1.337     0.623     2.698     0.276
ARG  PHE   0.00002    62.166   166.029   178.667    83.328    -3.405     1.000     1.000     1.000     1.000     1.000
ARG  PHE   0.00024    64.251  -179.714    64.998    83.745     0.203     1.000     1.000     1.000     1.000     1.000
ARG  PHE   0.00019   -58.562   -61.169  -177.775    88.982    -0.310     2.696     3.009     0.796     0.532     0.064
ARG  PHE   0.00042   -64.511   -64.237  -178.706   -92.980     2.119     0.580     0.404     0.211     1.417     0.614
ARG  PHE   0.00055   -57.800   -62.335  -177.919  -178.397    -0.502     2.649     1.898     1.225     0.663     0.260
ARG  PHE   0.00034   -63.926  -177.465  -178.239   -88.436     0.152     0.147     0.643     0.100     0.199     0.062
ARG  PHE   0.00030   -64.450  -176.350   -63.906   -82.162     0.743     2.026     0.806     2.296     3.953     1.584
ARG  PHE   0.00135   -64.486  -178.235    65.653    83.736    -0.557     0.605     0.369     0.278     0.271     0.054
ARG  PHE   0.00006   -64.022   -72.728    76.994  -170.732    -0.102     0.165     0.069     0.104     0.675     0.075
ARG  PHE   0.00478  -175.807   174.349    65.771  -164.756    -0.240    14.755    21.403     5.736     2.322     0.338
ARG  PHE   0.00031   -65.370  -178.853    66.993  -113.026     0.226     0.079     0.054     0.016     0.180     0.025
ARG  PHE   0.00482   -64.857  -178.720    68.179  -167.791     0.233     0.555     0.446     0.312     1.632     0.100
ARG  PHE   0.00019  -171.855   177.440   -68.417   170.914    -0.119     0.007     0.005     0.005     0.131     0.014
ARG  PHE   0.00008  -172.185   178.027   -67.278   114.636    -0.045     1.000     1.000     1.000     1.000     1.000
ARG  PHE   0.00626   -65.790  -176.913   -67.725   169.719    -0.186     5.640    10.527     3.382     3.415     0.182
ARG  PHE   0.00035   -64.735  -175.489   -66.158   113.362     0.218     1.000     1.000     1.000     1.000     1.000
ARG  PHE   0.11928   -64.890  -176.711  -179.894   178.730     0.035     0.322     0.377     0.075     0.262     0.072
ARG  PHE   0.00439   -64.522  -176.533   178.667    89.433    -0.233     0.145     0.527     0.406     0.847     0.294
ARG  PHE   0.01497  -173.211   176.577   179.892  -178.305     0.004     0.930     0.460     0.008     0.389     0.078
ARG  PHE   0.00001  -172.581   176.010  -179.149   -88.888    -0.177     1.000     1.000     1.000     1.000     1.000
ARG  PHE   0.00002  -178.243    61.312    61.676  -171.975    -0.067     1.000     1.000     1.000     1.000     1.000
ARG  PRO   0.00004  -175.419    61.996    59.133    84.646   179.844     1.000     1.000     1.000     1.000     1.000
ARG  PRO   0.00003  -176.795    60.732   155.709    93.700   179.743     1.000     1.000     1.000     1.000     1.000
ARG  PRO   0.00024  -177.690    60.265    60.992  -174.041  -179.970     1.000     1.000     1.000     1.000     1.000
ARG  PRO   0.00009   176.497    63.297  -165.119   -96.492   179.890     0.063     0.083     0.258     0.415     0.058
ARG  PRO   0.00066  -175.486    66.821   178.044  -178.073  -179.814     0.534     0.196     0.092     0.637     0.021
ARG  PRO   0.00018   -87.422    61.687   173.166  -179.508   177.389     1.000     1.000     1.000     1.000     1.000
ARG  PRO   0.00001   -63.723    92.695  -176.679  -176.346  -179.212     1.000     1.000     1.000     1.000     1.000
ARG  PRO   0.00020   -83.858    64.569   173.893   -90.815  -179.352     1.000     1.000     1.000     1.000     1.000
ARG  PRO   0.00068    61.829   177.313    67.004  -171.452  -179.898     0.030     0.036     0.025     0.029     0.030
ARG  PRO   0.00008    62.940  -177.316    65.807    83.214  -179.583     1.000     1.000     1.000     1.000     1.000
ARG  PRO   0.03323    63.291  -179.271   179.968  -179.759   179.992     0.390     0.074     0.011     0.536     0.037
ARG  PRO   0.00095    63.182  -176.382   -67.486   167.020   179.763     1.000     1.000     1.000     1.000     1.000
ARG  PRO   0.00051    62.751  -178.355   -67.401   110.052   179.683     1.000     1.000     1.000     1.000     1.000
ARG  PRO   0.00596   -66.294  -176.143   -64.620   -83.662  -179.961     1.315     0.436     1.584     2.337     1.065
ARG  PRO   0.00206  -173.163   178.577   -65.221   -84.557  -179.822     1.000     1.000     1.000     1.000     1.000
ARG  PRO   0.00190   -65.678   -61.631   -61.291   155.832   179.906     1.773     1.391     1.124     2.949     0.479
ARG  PRO   0.00354   -65.538  -175.051   -65.950   112.641  -179.663     0.443     0.224     0.130     0.802     0.125
ARG  PRO   0.00380   -66.169  -175.521   -67.142   168.860   179.826     3.380     6.365     1.971     1.577     0.077
ARG  PRO   0.00038  -172.862   178.201   -67.194   111.233  -179.882     0.937     0.194     0.037     0.131     0.010
ARG  PRO   0.00263  -173.540   178.684   -67.937   170.293   179.848     0.664     0.503     0.137     0.261     0.037
ARG  PRO   0.00057  -173.666   176.752   178.411    88.167   179.921     0.580     0.336     0.056     0.085     0.012
ARG  PRO   0.00404   -66.216  -177.409   178.676    88.582   179.882     1.902     2.427     1.997     1.975     1.396
ARG  PRO   0.00126   -66.445  -178.063    65.002    83.453   179.742     0.595     0.288     0.246     0.419     0.040
ARG  PRO   0.00013  -172.362   175.456    64.898    84.900   179.881     1.000     1.000     1.000     1.000     1.000
ARG  PRO   0.00014  -160.582   -71.493  -169.562  -176.660  -179.043     0.002     0.034     0.004     0.007     0.002
ARG  PRO   0.00173   -61.944   -64.644  -177.162  -178.224   179.811     0.735     0.603     0.225     0.548     0.034
ARG  PRO   0.00189   -63.290   -62.929  -174.965   -90.332  -178.853     3.587     4.450     7.917     1.547     1.814
ARG  PRO   0.00309   -66.518   -71.880    77.521  -167.072   179.400     0.879     0.018     0.094     1.230     0.065
ARG  PRO   0.00034  -168.251  -174.404    70.247  -168.108  -179.657     7.891    19.780     5.552     2.991     0.370
ARG  PRO   0.00011   -69.386    85.213    66.035  -167.261  -178.885     5.722     8.856     3.621    13.884     0.632
ARG  PRO   0.00342   -66.003  -178.162    67.170  -111.463   179.911     0.698     0.559     0.122     0.771     0.062
ARG  PRO   0.01934   -65.102  -178.854    68.281  -165.470  -179.738     0.699     0.708     0.188     2.112     0.047
ARG  PRO   0.05224  -172.877   177.166   179.938  -178.894  -179.988     0.656     0.408     0.097     0.150     0.063
ARG  PRO   0.00082  -173.907   177.146  -178.934   -89.292   179.969     1.064     0.855     0.247     1.236     0.353
ARG  PRO   0.02704   -65.348  -176.938  -178.292   -88.497  -179.945     0.529     0.781     0.260     0.465     0.103
ARG  PRO   0.30865   -65.993  -177.307  -179.983   179.241   179.999     1.112     0.670     0.167     0.783     0.050
ARG  PRO   0.00006  -170.166    68.249    65.074  -173.823    -0.289     1.267     2.459     1.386     2.012     0.194
ARG  PRO   0.00009  -177.613    65.096   177.833  -178.057     0.279     1.000     1.000     1.000     1.000     1.000
ARG  PRO   0.00002   176.024    63.593  -165.461   -97.748    -0.039     1.000     1.000     1.000     1.000     1.000
ARG  PRO   0.00001  -176.839    66.774   -89.394   139.273    -3.004     1.000     1.000     1.000     1.000     1.000
ARG  PRO   0.00003   -61.740   -64.331   -64.534   -81.902     0.726     0.330     0.137     0.162     1.303     0.128
ARG  PRO   0.00067   -65.685  -176.399   -65.296   -84.560    -0.166     0.746     0.287     0.322     0.390     0.339
ARG  PRO   0.00022  -171.872   177.667   -65.538   -84.546     0.252     1.893     1.304     0.413     0.317     0.069
ARG  PRO   0.00002  -146.177    89.566   -55.948  -113.675    -1.507     1.000     1.000     1.000     1.000     1.000
ARG  PRO   0.01575    55.394   154.810   -72.946   167.326     0.188     0.047     0.147     0.027     0.051     0.052
ARG  PRO   0.00181    64.316  -178.054   -65.753   -87.210     0.112     0.901     1.006     0.361     2.277     0.261
ARG  PRO   0.00005    58.759    71.644   169.012  -177.854    -0.621     0.019     0.027     0.001     0.013     0.020
ARG  PRO   0.00001    53.147    71.560   173.624   -90.346     0.678     1.000     1.000     1.000     1.000     1.000
ARG  PRO   0.00016    61.337   163.950   178.380    82.494    -3.667     0.114     0.001     0.126     0.050     0.070
ARG  PRO   0.08733    63.724  -179.361  -179.902   179.748     0.108     1.370     0.156     0.127     0.591     0.091
ARG  PRO   0.00371    61.964   176.900    66.928  -171.091     0.022     0.691     1.126     0.341     0.701     0.025
ARG  PRO   0.00002    63.101  -177.456    65.745    83.110     0.411     1.000     1.000     1.000     1.000     1.000
ARG  PRO   0.00081   -65.173  -178.169    65.352    84.039    -0.404     0.631     0.671     0.268     0.312     0.055
ARG  PRO   0.00009  -170.093   176.511    64.962    84.603     0.026     4.002     0.323     0.073     0.179     0.050
ARG  PRO   0.00013   -62.138   -58.569   -58.472   147.844    -1.520     7.516     6.008     5.742    16.572     2.911
ARG  PRO   0.00186  -172.474   178.385   -68.064   170.024    -0.061     0.425     0.777     0.104     0.485     0.083
ARG  PRO   0.00010  -172.576   177.625   -67.299   111.299     0.072     1.000     1.000     1.000     1.000     1.000
ARG  PRO   0.01097   -65.850  -174.324   -66.720   169.282    -0.165     1.050     0.297     0.123     1.421     0.107
ARG  PRO   0.00359   -65.644  -175.135   -66.162   112.895     0.411     0.998     0.387     0.193     1.660     0.182
ARG  PRO   0.00327   -65.680   -71.877    77.426  -168.284    -0.489     0.707     0.063     0.096     1.023     0.021
ARG  PRO   0.00085   -62.524   -64.545  -176.895  -178.203    -0.253     0.844     0.265     0.208     0.701     0.046
ARG  PRO   0.00165   -63.934   -64.577  -177.573   -90.096     1.413     0.542     0.177     4.086     0.900     1.243
ARG  PRO   0.00004  -160.380   -69.792  -170.108  -177.622     0.897     1.000     1.000     1.000     1.000     1.000
ARG  PRO   0.00078   -57.303   -59.664  -176.745    88.708    -0.372     1.000     1.000     1.000     1.000     1.000
ARG  PRO   0.00072   -65.665  -177.773    67.279  -111.727     0.014     0.823     0.374     0.112     0.938     0.089
ARG  PRO   0.00992   -66.175  -179.594    68.090  -165.841     0.163     1.559     1.350     0.274     2.633     0.037
ARG  PRO   0.00045  -172.512   175.923    67.498  -169.448     0.129     3.771    11.025     3.197     1.574     0.168
ARG  PRO   0.00069  -173.007   174.616    66.271  -109.729     0.025     1.000     1.000     1.000     1.000     1.000
ARG  PRO   0.01234   -64.677  -177.210  -178.427   -88.398     0.057     0.755     0.868     0.235     0.461     0.070
ARG  PRO   0.32123   -64.881  -176.967  -179.781   179.367     0.046     0.973     0.610     0.326     0.822     0.106
ARG  PRO   0.01344   -63.933  -175.795   179.591    90.893     0.133     0.919     0.953     0.676     1.796     0.493
ARG  PRO   0.00102  -173.342   176.216   178.319    88.134    -0.120     0.427     0.376     0.096     0.285     0.065
ARG  PRO   0.02314  -173.071   176.631   179.914  -178.877     0.037     0.524     0.414     0.096     0.341     0.038
ARG  PRO   0.00097  -173.305   176.255  -179.357   -88.976    -0.185     2.425     0.847     0.266     0.229     0.178
ARG  SER   0.00019  -174.678    62.839    62.354  -174.852   179.970     1.609     0.984     0.348     1.608     0.102
ARG  SER   0.00022  -175.017    65.520   178.052  -178.809  -179.746     1.075     0.531     0.210     0.598     0.057
ARG  SER   0.00016   -84.766    60.819   171.824   174.173   177.462     1.000     1.000     1.000     1.000     1.000
ARG  SER   0.00003    68.717   -69.221  -172.025  -179.885   178.832     1.000     1.000     1.000     1.000     1.000
ARG  SER   0.00001    82.104   -61.805   172.838   -87.474  -177.704     1.000     1.000     1.000     1.000     1.000
ARG  SER   0.00004    77.311   -64.561    85.259   177.030  -179.609     1.000     1.000     1.000     1.000     1.000
ARG  SER   0.02949    58.377   160.707   -71.508   171.533  -179.531     1.293     4.605     1.156     1.472     0.093
ARG  SER   0.00012    63.137  -178.331   -67.461   110.150   179.757     1.000     1.000     1.000     1.000     1.000
ARG  SER   0.00011    62.798  -179.808   -65.108   -83.618  -179.770     1.000     1.000     1.000     1.000     1.000
ARG  SER   0.00005    52.513    67.141   171.314  -179.492   179.736     7.769     6.029     1.339     4.940     0.245
ARG  SER   0.00338    63.262   178.377    67.631  -169.906  -179.866     0.650     0.373     0.079     0.024     0.036
ARG  SER   0.00683    62.658  -179.284   178.958    89.543  -179.830     0.291    10.671     0.426     4.192     2.414
ARG  SER   0.15955    63.388  -179.483  -179.930   179.408  -179.970     0.554     0.088     0.086     0.368     0.039
ARG  SER   0.01512    63.573  -179.215  -178.029   -88.151  -179.691     0.476     0.213     0.599     0.383     0.190
ARG  SER   0.00081   -62.440   -71.692    76.650  -174.394   179.412     1.604     0.751     0.533     2.030     0.336
ARG  SER   0.00364   -61.119   -64.365  -177.175  -178.208   179.817     0.974     1.025     0.482     0.433     0.093
ARG  SER   0.00030   -58.474   -56.256   -61.275   167.179   179.835     2.085     0.650     0.787     0.560     0.445
ARG  SER   0.00005   -60.715   -60.724   -61.371   -83.477  -179.646     0.262     2.604     2.294     0.716     0.181
ARG  SER   0.00053  -172.386   178.338   -65.585   -85.049  -179.771     0.066     0.133     0.069     0.082     0.033
ARG  SER   0.00258  -172.192   177.821   -68.235   169.998   179.826     0.280     0.523     0.163     0.638     0.030
ARG  SER   0.00063   -64.719  -174.944   -64.376   -85.307  -179.405     1.522     1.681     2.097     5.108     1.541
ARG  SER   0.00309   -64.402  -175.489   -66.258   111.939  -179.843     0.252     0.244     0.096     0.454     0.125
ARG  SER   0.02285   -64.522  -174.796   -67.112   170.483   179.765     0.213     0.531     0.246     0.584     0.031
ARG  SER   0.00408   -64.692  -176.961  -178.385   -88.029  -179.955     0.612     0.427     0.434     0.265     0.135
ARG  SER   0.23119   -64.501  -176.967  -179.980   178.859   180.000     0.313     0.517     0.110     0.485     0.034
ARG  SER   0.02053   -64.670  -176.314   178.617    90.081   179.711     0.188     0.555     0.198     0.510     0.288
ARG  SER   0.00003  -173.049   176.940   178.376    88.512   179.871     0.177     0.286     0.063     0.149     0.026
ARG  SER   0.01486  -172.304   176.707   179.904  -178.774  -179.987     0.238     0.214     0.096     0.140     0.045
ARG  SER   0.00143  -172.658   176.540  -179.218   -88.639   179.808     0.729     0.547     0.123     0.316     0.075
ARG  SER   0.00003  -174.747   -91.353   174.681  -175.419   179.234     1.000     1.000     1.000     1.000     1.000
ARG  SER   0.00059  -171.721   175.921    64.987    84.838  -179.970     0.742     0.542     0.077     0.222     0.049
ARG  SER   0.00214   -65.026  -178.467    65.323    84.242   179.645     0.818     0.558     0.219     0.143     0.063
ARG  SER   0.00007  -172.684   174.759    67.175  -170.178  -179.821     1.000     1.000     1.000     1.000     1.000
ARG  SER   0.00001  -172.896   175.909    66.689  -111.259   179.912     1.000     1.000     1.000     1.000     1.000
ARG  SER   0.00081   -65.142  -178.348    67.075  -112.410   179.983     0.170     0.319     0.093     0.716     0.076
ARG  SER   0.01527   -64.457  -178.428    68.313  -167.802  -179.748     0.245     0.594     0.156     0.178     0.030
ARG  SER   0.00003   -68.176    86.763    65.970  -163.851  -178.758     1.000     1.000     1.000     1.000     1.000
ARG  SER   0.00004  -160.679    58.899    53.019    90.033     0.257    12.928     3.440     7.222     7.546     0.674
ARG  SER   0.00401    63.510  -178.435   -66.676   -88.209     0.102     0.563     0.903     0.101     1.406     0.415
ARG  SER   0.00007    66.123  -174.498   -66.267   106.526    -1.056     1.812     0.929     0.243     0.535     0.080
ARG  SER   0.05546    57.903   158.530   -72.202   170.843     0.280     0.628     2.053     0.521     0.651     0.069
ARG  SER   0.00085    67.753   -75.277  -173.095   174.856    -0.273     6.931     7.258     0.948     1.772     0.081
ARG  SER   0.00011    59.452    72.363   170.193  -175.512    -0.493     2.321     1.067     0.361     0.598     0.076
ARG  SER   0.00108    62.646   165.934   178.340    83.888    -3.401     0.428     0.461     0.217     0.355     0.142
ARG  SER   0.16061    64.230  -179.577  -179.854   179.386     0.071     0.907     0.156     0.142     0.532     0.047
ARG  SER   0.00193    64.211  -179.528  -178.740   -88.738     0.016     1.388     3.723     0.337     1.880     0.508
ARG  SER   0.00624    63.896  -179.944    65.275    84.196     0.033     0.207     1.070     0.390     1.733     0.246
ARG  SER   0.01059    64.858  -174.851    69.070  -172.417     0.370     1.666    11.224     2.406     3.865     0.390
ARG  SER   0.00057    64.150   179.540    67.427  -111.450    -0.054     1.000     1.000     1.000     1.000     1.000
ARG  SER   0.00001    45.627    62.282    56.950    83.016     0.270     1.000     1.000     1.000     1.000     1.000
ARG  SER   0.00013   -63.338   -63.119   -64.247   168.224    -0.495     0.487     0.076     0.079     0.431     0.036
ARG  SER   0.00798   -64.739  -174.381   -66.877   170.221    -0.078     0.037     0.066     0.133     0.596     0.048
ARG  SER   0.00003   -65.541  -175.973   -64.978   -83.927    -0.099     1.000     1.000     1.000     1.000     1.000
ARG  SER   0.02163  -173.410   176.998   179.868  -179.119     0.017     1.171     0.869     0.214     0.173     0.018
ARG  SER   0.00012  -172.525   177.178   -68.282   169.911    -0.122     1.000     1.000     1.000     1.000     1.000
ARG  SER   0.00048   -64.656  -178.129    68.380  -167.535     0.184     0.177     0.272     0.103     0.379     0.059
ARG  SER   0.00883   -64.700  -176.689   179.135    88.476     0.112     0.763     1.023     0.841     1.441     0.508
ARG  SER   0.17797   -64.274  -176.656  -179.845   178.804     0.040     1.223     0.322     0.121     0.581     0.078
ARG  SER   0.00002   -63.358    92.090  -176.806  -176.197     0.751     1.000     1.000     1.000     1.000     1.000
ARG  SER   0.00007   -63.444  -176.090  -177.750   -87.491    -0.142     1.000     1.000     1.000     1.000     1.000
ARG  SER   0.00002   -64.644   -64.715  -177.622   -90.690     1.806     1.000     1.000     1.000     1.000     1.000
ARG  SER   0.00030    76.065   -65.503   -60.349   -83.179     0.884     1.000     1.000     1.000     1.000     1.000
ARG  THR   0.00010    63.428  -179.409    65.002    83.168  -179.845     0.042     0.072     0.084     0.084     0.002
ARG  THR   0.00006    46.818    62.970    57.141    83.061  -179.669     1.000     1.000     1.000     1.000     1.000
ARG  THR   0.00105    64.455   179.218    67.208  -111.590   179.899     0.916     0.550     0.253     0.239     0.079
ARG  THR   0.00208    64.082   177.788    67.426  -170.057  -179.835     1.287     0.520     0.232     0.446     0.032
ARG  THR   0.00031    64.325  -179.614   -65.781   -85.227  -179.734     1.392     1.139     0.884     2.952     0.227
ARG  THR   0.01481    59.064   160.861   -71.599   170.743  -179.667     1.780     7.287     1.345     1.103     0.219
ARG  THR   0.00005    65.049    89.353  -169.330    86.826   178.304     1.574     0.368     0.314     0.117     0.296
ARG  THR   0.00263    63.804   176.916   178.903    88.178   179.222     0.866     9.580     0.632     3.631     2.264
ARG  THR   0.00032    62.223    73.356   169.984  -174.927   179.333     1.437     0.602     0.285     0.385     0.133
ARG  THR   0.09729    64.346  -179.730  -179.934   179.047  -179.919     1.484     0.258     0.065     0.404     0.088
ARG  THR   0.00226    63.980  -179.771  -178.840   -88.957   179.986     1.111     0.154     0.171     0.559     0.074
ARG  THR   0.00034   -58.677   -57.240   -61.837   167.785   179.589     1.198     0.232     0.880     0.106     0.395
ARG  THR   0.00238   -60.751   -62.120  -176.157   178.559   179.941     1.431     1.789     0.672     1.856     0.080
ARG  THR   0.00016   -64.178   -72.136    77.167  -171.031   179.421     1.000     1.000     1.000     1.000     1.000
ARG  THR   0.00092  -171.419   173.273    67.122  -169.207  -179.705     1.210     0.718     0.237     0.711     0.117
ARG  THR   0.00002  -171.318   175.777    65.184    84.958  -179.862     1.000     1.000     1.000     1.000     1.000
ARG  THR   0.00003  -174.085    63.758    62.764  -173.769   179.892     1.000     1.000     1.000     1.000     1.000
ARG  THR   0.00049   -65.088  -178.892    65.208    84.313   179.688     1.550     0.524     0.210     0.067     0.049
ARG  THR   0.00028   -65.785  -178.400    66.868  -113.828   179.948     0.052     0.202     0.128     1.429     0.028
ARG  THR   0.00182   -64.589  -178.651    68.128  -168.567  -179.782     0.696     0.467     0.189     1.597     0.054
ARG  THR   0.00050  -171.449   177.449   -68.231   170.940   179.768     0.641     0.315     0.043     0.415     0.050
ARG  THR   0.00003  -171.507   178.502   -65.555   -85.027  -179.739     1.000     1.000     1.000     1.000     1.000
ARG  THR   0.00052   -64.942  -175.573   -64.770   -85.343  -179.624     0.328     0.329     0.094     0.276     0.048
ARG  THR   0.00283   -64.918  -174.866   -67.233   169.698   179.736     1.744     3.101     1.044     1.162     0.088
ARG  THR   0.00014   -85.215    61.655   172.626  -178.973   177.324     1.000     1.000     1.000     1.000     1.000
ARG  THR   0.00002  -174.108    66.687   177.946  -178.550  -179.815     1.000     1.000     1.000     1.000     1.000
ARG  THR   0.00139  -172.878   176.509   178.260    88.216   179.930     0.472     0.347     0.087     0.192     0.036
ARG  THR   0.01398  -171.047   176.380   179.660  -179.299   179.923     0.935     0.310     0.181     0.374     0.071
ARG  THR   0.00038  -172.350   176.108  -179.115   -89.103   179.844     0.931     0.496     0.664     0.387     0.136
ARG  THR   0.00815   -64.697  -177.482  -178.490   -88.586  -179.927     0.698     0.744     0.401     0.553     0.129
ARG  THR   0.08408   -64.763  -176.776   179.912   178.613   179.939     0.308     0.484     0.079     0.853     0.084
ARG  THR   0.00643   -64.560  -176.483   179.191    88.871  -179.877     0.830     0.806     0.711     1.713     0.420
ARG  THR   0.00015  -170.662   178.651   -65.310   -84.508     0.208     0.555     0.517     0.256     0.015     0.122
ARG  THR   0.00508  -171.727   177.289   -68.298   170.463    -0.114     1.197     0.714     0.250     0.847     0.084
ARG  THR   0.01775   -63.261  -174.647   -67.117   170.223    -0.142     2.238     0.833     0.186     0.785     0.043
ARG  THR   0.00105   -64.273  -174.883   -66.101   112.108     0.386     1.000     1.000     1.000     1.000     1.000
ARG  THR   0.00077   -65.550  -175.194   -65.194   -86.632     0.003     1.000     1.000     1.000     1.000     1.000
ARG  THR   0.03474    58.539   160.105   -71.613   171.270     0.460     0.368     0.350     0.201     0.489     0.058
ARG  THR   0.15803    63.498  -179.574  -179.927   179.283     0.021     0.602     0.130     0.071     0.384     0.104
ARG  THR   0.00110   -63.248   -72.375    77.039  -173.351     0.099     0.643     4.048     4.617    26.918     1.559
ARG  THR   0.02327   -57.639   -61.428  -176.746  -178.855    -0.306     3.331     3.094     0.614     1.211     0.054
ARG  THR   0.00556   -64.158   -64.645  -177.792   -91.827     1.814     1.000     1.000     1.000     1.000     1.000
ARG  THR   0.00127   -61.096   -64.018  -177.815    88.132    -0.339     1.000     1.000     1.000     1.000     1.000
ARG  THR   0.05430  -172.640   176.599   179.838  -179.106    -0.030     1.135     0.765     0.191     0.473     0.073
ARG  THR   0.00418  -172.622   176.433  -179.173   -88.690    -0.091     1.029     0.790     0.173     0.313     0.069
ARG  THR   0.00471   -62.475  -178.443    67.146  -113.104    -0.014     2.485     0.443     0.010     1.005     0.155
ARG  THR   0.01205   -63.738  -178.252    68.303  -168.114     0.140     1.538     0.140     0.119     1.308     0.059
ARG  THR   0.01559   -64.086  -176.271  -178.239   -87.911     0.085     0.474     0.080     0.086     0.220     0.055
ARG  THR   0.00559   -64.321  -175.587   178.846    91.053    -0.180     0.456     0.469     0.351     1.096     0.290
ARG  THR   0.40547   -64.468  -177.053  -179.989   178.928     0.007     0.851     0.554     0.107     0.695     0.084
ARG  THR   0.00009  -175.872    56.519    60.326  -168.073    -0.215     0.604     0.207     0.225     0.623     0.088
ARG  THR   0.00089  -173.765   176.378    64.800    84.674    -0.085     1.384     0.970     0.980     0.406     0.716
ARG  THR   0.00003  -171.120   172.414    67.002  -168.690     0.299     1.000     1.000     1.000     1.000     1.000
ARG  THR   0.00246   -65.013  -178.104    65.216    84.055    -0.249     1.000     1.000     1.000     1.000     1.000
ARG  TRP   0.00089   -59.489   -57.126   -61.059   166.535  -179.899     2.180     1.034     0.653     1.125     0.304
ARG  TRP   0.00002   -49.376   -51.025   -52.466   124.355   175.284     1.000     1.000     1.000     1.000     1.000
ARG  TRP   0.00016   -61.227   -63.087   -62.939   -83.053  -179.519     1.000     1.000     1.000     1.000     1.000
ARG  TRP   0.00081   -60.659   -70.884    76.145  -175.397   178.978     1.898     1.241     1.510     8.674     0.986
ARG  TRP   0.00271   -59.145   -61.410  -176.595  -178.238   179.960     2.484     2.704     1.013     4.526     0.285
ARG  TRP   0.00025   -58.059   -60.575  -176.765    88.783   179.719     1.000     1.000     1.000     1.000     1.000
ARG  TRP   0.00005  -156.282   -67.758  -169.797  -176.835  -178.760     1.000     1.000     1.000     1.000     1.000
ARG  TRP   0.00001  -175.289   -87.894   -70.476   106.669   175.292     1.000     1.000     1.000     1.000     1.000
ARG  TRP   0.00022    64.804   177.223    66.842  -110.094  -179.201     3.196     3.272     2.040     1.432     1.827
ARG  TRP   0.00123    66.984   175.142    66.980  -169.824  -179.701     1.000     1.000     1.000     1.000     1.000
ARG  TRP   0.00007    59.692   171.016    64.098   125.790   179.738     1.000     1.000     1.000     1.000     1.000
ARG  TRP   0.11697    63.712   179.284   179.296  -178.379   179.778     2.885     2.156     1.081     1.514     0.402
ARG  TRP   0.00234    63.534   179.970  -178.749   -89.625   179.688     3.006     1.453     3.810     3.290     0.055
ARG  TRP   0.00312    67.740  -179.366   178.930    88.450   179.864     1.000     1.000     1.000     1.000     1.000
ARG  TRP   0.00089    60.883   178.914   -69.580   109.494   179.647     4.986     1.888     1.799     1.120     0.270
ARG  TRP   0.01734    58.520   161.070   -71.683   171.979  -179.581     0.574     1.928     0.439     0.560     0.164
ARG  TRP   0.00017    67.450  -178.604   -64.935   -84.909   179.799     1.000     1.000     1.000     1.000     1.000
ARG  TRP   0.00113  -172.219   176.578    65.572    84.562  -179.915     0.954     0.478     0.346     0.242     0.040
[truncated: 4,034,815 more chars]
