# Supplementary material for: Exploiting Sequence-Dependent Rotamer Information in Global Optimization of Proteins
Source: J Phys Chem B. 2022 Oct 18;126(42):8381–90. doi: 10.1021/acs.jpcb.2c04647 (PMC9623586; doi:10.1021/acs.jpcb.2c04647)
Supplement: Supplementary file 1 — jp2c04647_si_001.zip [file jp2c04647_si_001.zip › LibraryForSubmission/THR.txt]

ALA  ALA   0.06686  -168.171     1.632
ALA  ALA   0.20799   -54.369     5.218
ALA  ALA   0.72515    51.820     2.341
ALA  ARG   0.02297  -168.071     1.160
ALA  ARG   0.85606    51.790     2.399
ALA  ARG   0.12098   -49.655     4.104
ALA  ASN   0.06720  -168.009     1.293
ALA  ASN   0.15048   -54.453     6.404
ALA  ASN   0.78232    51.854     2.221
ALA  ASP   0.06154  -168.077     1.915
ALA  ASP   0.11547   -55.807     6.038
ALA  ASP   0.82299    51.149     2.423
ALA  CYS   0.06727  -167.822     1.588
ALA  CYS   0.14521   -51.885     5.066
ALA  CYS   0.78752    51.060     2.195
ALA  GLN   0.02729  -167.988     1.502
ALA  GLN   0.89899    52.057     1.649
ALA  GLN   0.07373   -53.223     5.545
ALA  GLU   0.08106  -167.891     1.545
ALA  GLU   0.17359   -55.599     6.399
ALA  GLU   0.74535    51.569     2.079
ALA  GLY   0.09764  -168.385     1.677
ALA  GLY   0.22075   -54.202     5.332
ALA  GLY   0.68161    52.731     2.455
ALA  HID   0.05773  -167.844     1.466
ALA  HID   0.16203   -53.691     5.523
ALA  HID   0.78024    51.498     2.238
ALA  HIE   0.03911  -168.223     1.379
ALA  HIE   0.11853   -53.001     6.014
ALA  HIE   0.84237    52.105     1.438
ALA  HIP   0.02949  -167.956     1.765
ALA  HIP   0.86910    51.803     2.360
ALA  HIP   0.10141   -50.593     4.237
ALA  ILE   0.03099  -167.831     1.328
ALA  ILE   0.88051    51.988     1.332
ALA  ILE   0.08850   -51.147     5.013
ALA  LEU   0.02403  -169.659     3.353
ALA  LEU   0.04869   -50.976     5.590
ALA  LEU   0.92729    52.154     1.195
ALA  LYS   0.08117  -168.153     1.013
ALA  LYS   0.75003    50.908     1.932
ALA  LYS   0.16880   -52.955     4.273
ALA  MET   0.01484  -168.273     1.176
ALA  MET   0.94874    52.322     0.969
ALA  MET   0.03642   -52.346     4.916
ALA  PHE   0.05793  -168.989     1.800
ALA  PHE   0.10947   -53.885     6.931
ALA  PHE   0.83260    52.194     1.597
ALA  PRO   0.05881  -168.128     1.837
ALA  PRO   0.19916   -51.015     3.669
ALA  PRO   0.74203    50.710     2.867
ALA  SER   0.05146  -167.925     1.656
ALA  SER   0.12548   -54.564     5.207
ALA  SER   0.82306    51.255     1.954
ALA  THR   0.04990  -168.558     1.470
ALA  THR   0.11610   -55.810     6.049
ALA  THR   0.83399    52.157     1.869
ALA  TRP   0.03850  -168.811     1.815
ALA  TRP   0.89285    52.270     1.359
ALA  TRP   0.06866   -54.066     6.107
ALA  TYR   0.08801  -170.609     3.155
ALA  TYR   0.80617    52.329     1.762
ALA  TYR   0.10582   -53.255     5.847
ALA  VAL   0.02463  -170.720     4.804
ALA  VAL   0.83558    51.725     1.799
ALA  VAL   0.13979   -53.659     5.708
ARG  ALA   0.02297  -168.071     1.160
ARG  ALA   0.85606    51.790     2.399
ARG  ALA   0.12098   -49.655     4.104
ARG  ARG   0.02269  -167.772     0.848
ARG  ARG   0.86349    50.776     1.069
ARG  ARG   0.11382   -50.619     2.132
ARG  ASN   0.01411  -168.535     1.137
ARG  ASN   0.95151    52.213     1.392
ARG  ASN   0.03438   -52.740     3.501
ARG  ASP   0.00552  -171.438     2.746
ARG  ASP   0.91041    52.903     2.524
ARG  ASP   0.08407   -53.305     3.795
ARG  CYS   0.00567  -170.103     2.179
ARG  CYS   0.96890    52.232     1.045
ARG  CYS   0.02542   -51.289     5.366
ARG  GLN   0.01258  -168.183     1.114
ARG  GLN   0.89703    51.486     1.288
ARG  GLN   0.09039   -49.436     2.506
ARG  GLU   0.00840  -170.245     1.601
ARG  GLU   0.02585   -58.249     7.689
ARG  GLU   0.96575    53.364     3.104
ARG  GLY   0.02646  -169.154     1.041
ARG  GLY   0.90549    52.457     1.524
ARG  GLY   0.06805   -52.370     5.286
ARG  HID   0.03056  -168.029     1.055
ARG  HID   0.80562    51.106     1.596
ARG  HID   0.16383   -51.376     3.054
ARG  HIE   0.01376  -167.954     1.337
ARG  HIE   0.87827    52.680     2.002
ARG  HIE   0.10797   -49.796     3.170
ARG  HIP   0.01424  -167.635     1.502
ARG  HIP   0.85606    51.452     1.590
ARG  HIP   0.12970   -50.264     2.065
ARG  ILE   0.00517  -169.375     2.309
ARG  ILE   0.98380    51.673     0.870
ARG  ILE   0.01103   -48.071     2.032
ARG  LEU   0.01405  -168.714     1.016
ARG  LEU   0.94998    52.062     1.147
ARG  LEU   0.03597   -51.651     4.322
ARG  LYS   0.02420  -168.235     0.861
ARG  LYS   0.94697    51.603     1.375
ARG  LYS   0.02884   -50.704     3.258
ARG  MET   0.00145  -169.061     1.635
ARG  MET   0.99178    52.276     0.731
ARG  MET   0.00677   -47.499     3.075
ARG  PHE   0.02367  -169.365     1.218
ARG  PHE   0.91403    52.312     1.424
ARG  PHE   0.06230   -51.652     3.296
ARG  PRO   0.01120  -168.494     1.049
ARG  PRO   0.10157   -49.948     3.039
ARG  PRO   0.88723    50.820     2.149
ARG  SER   0.00319  -170.063     3.119
ARG  SER   0.95544    52.024     1.222
ARG  SER   0.04138   -50.949     4.958
ARG  THR   0.02841  -173.721     3.688
ARG  THR   0.90129    51.902     1.885
ARG  THR   0.07030   -52.499     3.578
ARG  TRP   0.01339  -169.125     1.978
ARG  TRP   0.95798    52.401     1.381
ARG  TRP   0.02864   -50.381     4.430
ARG  TYR   0.01296  -168.942     1.489
ARG  TYR   0.92345    52.035     1.454
ARG  TYR   0.06359   -50.577     3.786
ARG  VAL   0.05109  -169.696     3.208
ARG  VAL   0.76057    51.965     1.615
ARG  VAL   0.18834   -51.852     2.503
ASN  ALA   0.06720  -168.009     1.293
ASN  ALA   0.15048   -54.453     6.404
ASN  ALA   0.78232    51.854     2.221
ASN  ARG   0.01411  -168.535     1.137
ASN  ARG   0.95151    52.213     1.392
ASN  ARG   0.03438   -52.740     3.501
ASN  ASN   0.00795  -168.166     1.039
ASN  ASN   0.97580    52.296     1.146
ASN  ASN   0.01625   -49.951     4.605
ASN  ASP   0.01383  -170.153     3.232
ASN  ASP   0.93183    52.781     2.054
ASN  ASP   0.05433   -53.330     6.474
ASN  CYS   0.01758  -171.314     3.677
ASN  CYS   0.96436    52.274     1.199
ASN  CYS   0.01807   -52.884     5.902
ASN  GLN   0.01676  -169.020     0.691
ASN  GLN   0.96511    52.416     1.078
ASN  GLN   0.01813   -54.412     6.311
ASN  GLU   0.00428  -167.937     1.491
ASN  GLU   0.96949    52.772     2.331
ASN  GLU   0.02623   -53.074     7.373
ASN  GLY   0.05753  -169.024     0.988
ASN  GLY   0.10097   -54.392     5.705
ASN  GLY   0.84150    52.293     1.686
ASN  HID   0.03757  -168.778     1.538
ASN  HID   0.83268    51.640     2.046
ASN  HID   0.12976   -51.453     4.341
ASN  HIE   0.03604  -168.942     1.216
ASN  HIE   0.84770    52.537     1.864
ASN  HIE   0.11626   -51.967     4.970
ASN  HIP   0.00550  -167.621     1.885
ASN  HIP   0.95192    51.901     1.615
ASN  HIP   0.04257   -49.176     3.575
ASN  ILE   0.02078  -168.568     1.129
ASN  ILE   0.94129    52.212     1.412
ASN  ILE   0.03793   -53.107     6.306
ASN  LEU   0.01319  -167.848     0.869
ASN  LEU   0.94031    52.144     1.296
ASN  LEU   0.04649   -52.643     6.923
ASN  LYS   0.00642  -168.773     0.858
ASN  LYS   0.98007    52.217     0.718
ASN  LYS   0.01351   -48.091     5.540
ASN  MET   0.00418  -168.486     1.292
ASN  MET   0.98142    52.228     0.994
ASN  MET   0.01440   -50.633     6.026
ASN  PHE   0.03555  -168.635     0.887
ASN  PHE   0.90990    51.914     1.424
ASN  PHE   0.05454   -53.739     6.641
ASN  PRO   0.01659  -168.493     2.355
ASN  PRO   0.07458   -53.136     5.785
ASN  PRO   0.90884    50.560     2.292
ASN  SER   0.00953  -168.340     1.027
ASN  SER   0.95777    51.848     1.232
ASN  SER   0.03270   -48.427     4.715
ASN  THR   0.03919  -170.301     3.025
ASN  THR   0.93104    51.917     1.672
ASN  THR   0.02977   -50.575     5.078
ASN  TRP   0.02691  -169.498     2.494
ASN  TRP   0.92561    50.831     2.024
ASN  TRP   0.04748   -51.626     6.804
ASN  TYR   0.05701  -168.614     1.160
ASN  TYR   0.85662    52.303     1.702
ASN  TYR   0.08637   -52.974     4.932
ASN  VAL   0.02625  -168.568     2.241
ASN  VAL   0.88703    51.537     1.722
ASN  VAL   0.08671   -54.099     5.988
ASP  ALA   0.06154  -168.077     1.915
ASP  ALA   0.11547   -55.807     6.038
ASP  ALA   0.82299    51.149     2.423
ASP  ARG   0.00552  -171.438     2.746
ASP  ARG   0.91041    52.903     2.524
ASP  ARG   0.08407   -53.305     3.795
ASP  ASN   0.01383  -170.153     3.232
ASP  ASN   0.93183    52.781     2.054
ASP  ASN   0.05433   -53.330     6.474
ASP  ASP   0.05140  -167.820     1.216
ASP  ASP   0.40303   -56.566     5.188
ASP  ASP   0.54557    48.593     4.503
ASP  CYS   0.04321  -168.138     1.551
ASP  CYS   0.09937   -55.960     5.439
ASP  CYS   0.85742    51.269     1.999
ASP  GLN   0.01253  -167.919     1.095
ASP  GLN   0.89170    51.449     2.102
ASP  GLN   0.09577   -54.061     6.216
ASP  GLU   0.67286    50.384     2.644
ASP  GLU   0.03927  -167.885     1.374
ASP  GLU   0.28787   -57.872     5.782
ASP  GLY   0.06979  -168.792     1.360
ASP  GLY   0.14072   -56.243     6.173
ASP  GLY   0.78949    52.160     2.491
ASP  HID   0.00192  -168.413     1.820
ASP  HID   0.96909    52.159     1.987
ASP  HID   0.02899   -48.026     4.506
ASP  HIE   0.07769  -168.788     1.345
ASP  HIE   0.66403    51.227     2.726
ASP  HIE   0.25827   -56.264     6.000
ASP  HIP   0.00883  -170.247     1.694
ASP  HIP   0.91050    52.352     2.154
ASP  HIP   0.08068   -52.915     5.009
ASP  ILE   0.02816  -167.862     1.470
ASP  ILE   0.87355    51.474     2.645
ASP  ILE   0.09829   -54.485     5.830
ASP  LEU   0.01721  -167.931     1.150
ASP  LEU   0.92209    51.876     2.107
ASP  LEU   0.06070   -54.198     6.825
ASP  LYS   0.01048  -169.437     2.953
ASP  LYS   0.91938    52.029     1.982
ASP  LYS   0.07014   -51.276     4.642
ASP  MET   0.01669  -168.727     0.907
ASP  MET   0.91853    51.310     2.853
ASP  MET   0.06478   -53.499     4.018
ASP  PHE   0.03898  -168.479     1.517
ASP  PHE   0.87190    52.584     1.906
ASP  PHE   0.08912   -55.941     6.312
ASP  PRO   0.02375  -168.908     2.126
ASP  PRO   0.14748   -54.217     5.667
ASP  PRO   0.82877    50.811     2.066
ASP  SER   0.03366  -167.976     1.253
ASP  SER   0.83219    51.492     2.442
ASP  SER   0.13415   -54.479     4.543
ASP  THR   0.01518  -167.707     0.950
ASP  THR   0.93048    52.203     1.957
ASP  THR   0.05433   -54.079     8.252
ASP  TRP   0.01892  -168.661     1.437
ASP  TRP   0.88346    50.817     2.742
ASP  TRP   0.09762   -53.963     5.046
ASP  TYR   0.09404  -168.558     1.270
ASP  TYR   0.18579   -55.877     4.853
ASP  TYR   0.72017    50.804     3.010
ASP  VAL   0.04100  -167.879     1.563
ASP  VAL   0.14334   -57.317     5.759
ASP  VAL   0.81566    51.285     1.984
CYS  ALA   0.06727  -167.822     1.588
CYS  ALA   0.14521   -51.885     5.066
CYS  ALA   0.78752    51.060     2.195
CYS  ARG   0.00567  -170.103     2.179
CYS  ARG   0.96890    52.232     1.045
CYS  ARG   0.02542   -51.289     5.366
CYS  ASN   0.01758  -171.314     3.677
CYS  ASN   0.96436    52.274     1.199
CYS  ASN   0.01807   -52.884     5.902
CYS  ASP   0.04321  -168.138     1.551
CYS  ASP   0.09937   -55.960     5.439
CYS  ASP   0.85742    51.269     1.999
CYS  CYS   0.07590  -168.231     0.813
CYS  CYS   0.10980   -54.332     7.017
CYS  CYS   0.81429    51.492     2.088
CYS  GLN   0.02575  -168.225     1.075
CYS  GLN   0.93676    52.057     1.740
CYS  GLN   0.03749   -55.547     6.624
CYS  GLU   0.01921  -168.006     1.080
CYS  GLU   0.93740    52.354     1.999
CYS  GLU   0.04338   -53.676     7.080
CYS  GLY   0.10161  -168.805     1.391
CYS  GLY   0.19819   -53.974     6.120
CYS  GLY   0.70020    51.827     1.860
CYS  HID   0.00788  -167.293     1.514
CYS  HID   0.95890    52.256     1.310
CYS  HID   0.03322   -49.604     4.900
CYS  HIE   0.05138  -168.387     1.257
CYS  HIE   0.13238   -53.815     6.385
CYS  HIE   0.81624    51.642     1.977
CYS  HIP   0.00976  -167.838     1.780
CYS  HIP   0.94205    51.851     2.014
CYS  HIP   0.04819   -49.721     2.847
CYS  ILE   0.03450  -167.880     0.972
CYS  ILE   0.90350    51.701     1.550
CYS  ILE   0.06200   -51.147     5.929
CYS  LEU   0.03875  -168.333     1.341
CYS  LEU   0.90584    51.324     1.796
CYS  LEU   0.05541   -54.459     5.988
CYS  LYS   0.00731  -167.419     0.963
CYS  LYS   0.94430    51.504     1.705
CYS  LYS   0.04839   -49.834     3.088
CYS  MET   0.01289  -169.073     1.003
CYS  MET   0.96524    52.235     0.938
CYS  MET   0.02186   -49.310     5.209
CYS  PHE   0.04617  -169.131     0.904
CYS  PHE   0.88194    51.630     1.475
CYS  PHE   0.07189   -50.425     5.839
CYS  PRO   0.04887  -167.926     1.471
CYS  PRO   0.13295   -51.986     5.320
CYS  PRO   0.81818    49.749     2.364
CYS  SER   0.03231  -167.917     1.618
CYS  SER   0.06649   -53.472     5.496
CYS  SER   0.90119    51.696     1.888
CYS  THR   0.03246  -170.597     3.444
CYS  THR   0.87048    51.727     2.364
CYS  THR   0.09706   -53.472     6.884
CYS  TRP   0.09599  -168.576     1.250
CYS  TRP   0.82419    51.732     2.102
CYS  TRP   0.07982   -52.564     5.918
CYS  TYR   0.09548  -169.118     1.396
CYS  TYR   0.78738    51.925     2.073
CYS  TYR   0.11713   -54.547     5.907
CYS  VAL   0.02754  -167.690     1.197
CYS  VAL   0.06750   -53.328     6.207
CYS  VAL   0.90497    51.375     1.680
GLN  ALA   0.02729  -167.988     1.502
GLN  ALA   0.89899    52.057     1.649
GLN  ALA   0.07373   -53.223     5.545
GLN  ARG   0.01258  -168.183     1.114
GLN  ARG   0.89703    51.486     1.288
GLN  ARG   0.09039   -49.436     2.506
GLN  ASN   0.01676  -169.020     0.691
GLN  ASN   0.96511    52.416     1.078
GLN  ASN   0.01813   -54.412     6.311
GLN  ASP   0.01253  -167.919     1.095
GLN  ASP   0.89170    51.449     2.102
GLN  ASP   0.09577   -54.061     6.216
GLN  CYS   0.02575  -168.225     1.075
GLN  CYS   0.93676    52.057     1.740
GLN  CYS   0.03749   -55.547     6.624
GLN  GLN   0.00396  -168.095     1.194
GLN  GLN   0.97038    52.518     0.770
GLN  GLN   0.02566   -51.230     3.677
GLN  GLU   0.01623  -168.643     1.188
GLN  GLU   0.93782    52.272     1.536
GLN  GLU   0.04595   -53.564     5.651
GLN  GLY   0.01821  -168.400     1.089
GLN  GLY   0.92355    52.797     1.939
GLN  GLY   0.05824   -52.651     5.643
GLN  HID   0.00700  -167.425     1.583
GLN  HID   0.04221   -49.791     2.995
GLN  HID   0.95079    52.303     1.407
GLN  HIE   0.02089  -168.339     1.295
GLN  HIE   0.88358    52.792     2.044
GLN  HIE   0.09553   -52.076     4.983
GLN  HIP   0.01320  -167.753     2.073
GLN  HIP   0.91717    51.682     2.136
GLN  HIP   0.06963   -50.037     3.462
GLN  ILE   0.00414  -168.178     1.130
GLN  ILE   0.97373    52.175     0.884
GLN  ILE   0.02212   -50.979     4.887
GLN  LEU   0.00756  -167.824     1.446
GLN  LEU   0.95145    52.128     1.019
GLN  LEU   0.04099   -53.204     5.687
GLN  LYS   0.01478  -168.808     1.604
GLN  LYS   0.88977    51.421     1.728
GLN  LYS   0.09546   -49.992     3.193
GLN  MET   0.00112  -168.570     1.273
GLN  MET   0.98804    52.385     0.749
GLN  MET   0.01084   -47.894     3.242
GLN  PHE   0.01860  -168.781     0.890
GLN  PHE   0.94699    52.294     1.267
GLN  PHE   0.03442   -52.143     5.330
GLN  PRO   0.02271  -170.235     3.755
GLN  PRO   0.13553   -51.755     5.073
GLN  PRO   0.84176    50.932     2.017
GLN  SER   0.03316  -167.902     1.550
GLN  SER   0.11383   -52.556     3.965
GLN  SER   0.85301    51.060     1.887
GLN  THR   0.00837  -168.576     1.253
GLN  THR   0.96033    52.394     1.232
GLN  THR   0.03130   -54.005     6.837
GLN  TRP   0.00443  -168.702     1.418
GLN  TRP   0.96819    52.153     1.220
GLN  TRP   0.02738   -53.213     5.766
GLN  TYR   0.03626  -168.301     0.868
GLN  TYR   0.89908    52.317     1.777
GLN  TYR   0.06467   -54.495     5.804
GLN  VAL   0.05125  -172.033     3.762
GLN  VAL   0.86531    51.920     1.708
GLN  VAL   0.08344   -53.302     5.213
GLU  ALA   0.08106  -167.891     1.545
GLU  ALA   0.17359   -55.599     6.399
GLU  ALA   0.74535    51.569     2.079
GLU  ARG   0.00840  -170.245     1.601
GLU  ARG   0.02585   -58.249     7.689
GLU  ARG   0.96575    53.364     3.104
GLU  ASN   0.00428  -167.937     1.491
GLU  ASN   0.96949    52.772     2.331
GLU  ASN   0.02623   -53.074     7.373
GLU  ASP   0.67286    50.384     2.644
GLU  ASP   0.03927  -167.885     1.374
GLU  ASP   0.28787   -57.872     5.782
GLU  CYS   0.01921  -168.006     1.080
GLU  CYS   0.93740    52.354     1.999
GLU  CYS   0.04338   -53.676     7.080
GLU  GLN   0.01623  -168.643     1.188
GLU  GLN   0.93782    52.272     1.536
GLU  GLN   0.04595   -53.564     5.651
GLU  GLU   0.00199  -167.824     1.285
GLU  GLU   0.98046    51.445     1.971
GLU  GLU   0.01755   -48.686     6.106
GLU  GLY   0.01837  -168.769     1.222
GLU  GLY   0.90639    52.273     1.756
GLU  GLY   0.07524   -52.677     6.564
GLU  HID   0.01193  -173.830     2.926
GLU  HID   0.04540   -50.450     4.288
GLU  HID   0.94267    52.358     2.540
GLU  HIE   0.04149  -168.602     1.171
GLU  HIE   0.15526   -53.333     5.990
GLU  HIE   0.80325    52.029     2.078
GLU  HIP   0.00634  -168.224     2.087
GLU  HIP   0.84006    53.212     3.197
GLU  HIP   0.15360   -51.662     3.202
GLU  ILE   0.03733  -167.695     0.806
GLU  ILE   0.89846    52.843     2.474
GLU  ILE   0.06421   -52.392     5.634
GLU  LEU   0.00659  -168.084     1.496
GLU  LEU   0.03728   -50.210     5.276
GLU  LEU   0.95613    52.283     2.692
GLU  LYS   0.01219  -168.301     1.310
GLU  LYS   0.91593    52.662     2.690
GLU  LYS   0.07188   -52.674     4.364
GLU  MET   0.01011  -168.938     1.175
GLU  MET   0.91126    52.160     1.689
GLU  MET   0.07863   -53.871     5.676
GLU  PHE   0.01693  -168.372     1.236
GLU  PHE   0.89896    52.534     2.354
GLU  PHE   0.08411   -52.316     5.940
GLU  PRO   0.00931  -168.620     2.747
GLU  PRO   0.13635   -52.754     5.116
GLU  PRO   0.85434    50.851     2.023
GLU  SER   0.01400  -168.122     1.508
GLU  SER   0.92344    51.814     1.555
GLU  SER   0.06257   -54.958     7.107
GLU  THR   0.04727  -168.127     1.179
GLU  THR   0.88642    53.909     2.679
GLU  THR   0.06631   -55.761     7.009
GLU  TRP   0.04764  -169.039     1.575
GLU  TRP   0.85522    50.806     1.802
GLU  TRP   0.09714   -52.734     6.600
GLU  TYR   0.03977  -169.037     1.323
GLU  TYR   0.08943   -58.073     6.550
GLU  TYR   0.87081    52.083     2.002
GLU  VAL   0.02077  -168.042     1.161
GLU  VAL   0.91980    51.951     1.904
GLU  VAL   0.05943   -52.308     4.812
GLY  ALA   0.09764  -168.385     1.677
GLY  ALA   0.22075   -54.202     5.332
GLY  ALA   0.68161    52.731     2.455
GLY  ARG   0.02646  -169.154     1.041
GLY  ARG   0.90549    52.457     1.524
GLY  ARG   0.06805   -52.370     5.286
GLY  ASN   0.05753  -169.024     0.988
GLY  ASN   0.10097   -54.392     5.705
GLY  ASN   0.84150    52.293     1.686
GLY  ASP   0.06979  -168.792     1.360
GLY  ASP   0.14072   -56.243     6.173
GLY  ASP   0.78949    52.160     2.491
GLY  CYS   0.10161  -168.805     1.391
GLY  CYS   0.19819   -53.974     6.120
GLY  CYS   0.70020    51.827     1.860
GLY  GLN   0.01821  -168.400     1.089
GLY  GLN   0.92355    52.797     1.939
GLY  GLN   0.05824   -52.651     5.643
GLY  GLU   0.01837  -168.769     1.222
GLY  GLU   0.90639    52.273     1.756
GLY  GLU   0.07524   -52.677     6.564
GLY  GLY   0.04688  -168.419     1.192
GLY  GLY   0.80940    53.024     1.110
GLY  GLY   0.14372   -53.466     5.670
GLY  HID   0.02797  -167.978     1.865
GLY  HID   0.88166    51.515     1.991
GLY  HID   0.09037   -52.958     6.115
GLY  HIE   0.08458  -169.301     1.287
GLY  HIE   0.72328    52.856     1.523
GLY  HIE   0.19214   -53.963     5.134
GLY  HIP   0.04855  -168.401     1.333
GLY  HIP   0.81560    52.187     2.005
GLY  HIP   0.13585   -50.494     3.012
GLY  ILE   0.05156  -169.058     1.909
GLY  ILE   0.79974    52.114     1.754
GLY  ILE   0.14871   -52.954     5.463
GLY  LEU   0.07010  -168.307     1.425
GLY  LEU   0.15943   -53.237     4.854
GLY  LEU   0.77047    51.719     2.106
GLY  LYS   0.04790  -168.147     0.984
GLY  LYS   0.14523   -51.116     4.284
GLY  LYS   0.80688    51.078     2.248
GLY  MET   0.01377  -168.686     0.939
GLY  MET   0.94738    52.093     1.266
GLY  MET   0.03884   -52.411     5.805
GLY  PHE   0.03885  -168.590     1.900
GLY  PHE   0.08989   -52.437     6.037
GLY  PHE   0.87126    52.496     1.296
GLY  PRO   0.02564  -168.686     1.637
GLY  PRO   0.83712    51.594     2.803
GLY  PRO   0.13724   -51.794     5.336
GLY  SER   0.10452  -168.363     1.270
GLY  SER   0.16045   -53.466     5.142
GLY  SER   0.73503    51.877     2.129
GLY  THR   0.05562  -168.592     1.269
GLY  THR   0.83042    51.857     1.986
GLY  THR   0.11396   -52.685     6.337
GLY  TRP   0.02484  -168.662     2.499
GLY  TRP   0.91408    52.449     1.386
GLY  TRP   0.06108   -54.487     7.445
GLY  TYR   0.04142  -169.190     1.948
GLY  TYR   0.84810    52.346     1.768
GLY  TYR   0.11048   -54.184     6.136
GLY  VAL   0.03031  -167.875     1.506
GLY  VAL   0.09204   -51.510     5.280
GLY  VAL   0.87766    51.775     1.467
HID  ALA   0.05773  -167.844     1.466
HID  ALA   0.16203   -53.691     5.523
HID  ALA   0.78024    51.498     2.238
HID  ARG   0.03056  -168.029     1.055
HID  ARG   0.80562    51.106     1.596
HID  ARG   0.16383   -51.376     3.054
HID  ASN   0.03757  -168.778     1.538
HID  ASN   0.83268    51.640     2.046
HID  ASN   0.12976   -51.453     4.341
HID  ASP   0.00192  -168.413     1.820
HID  ASP   0.96909    52.159     1.987
HID  ASP   0.02899   -48.026     4.506
HID  CYS   0.00788  -167.293     1.514
HID  CYS   0.95890    52.256     1.310
HID  CYS   0.03322   -49.604     4.900
HID  GLN   0.00700  -167.425     1.583
HID  GLN   0.04221   -49.791     2.995
HID  GLN   0.95079    52.303     1.407
HID  GLU   0.01193  -173.830     2.926
HID  GLU   0.04540   -50.450     4.288
HID  GLU   0.94267    52.358     2.540
HID  GLY   0.02797  -167.978     1.865
HID  GLY   0.88166    51.515     1.991
HID  GLY   0.09037   -52.958     6.115
HID  HID   0.02610  -168.093     1.918
HID  HID   0.89670    51.572     1.913
HID  HID   0.07720   -51.816     4.857
HID  HIE   0.03328  -168.773     1.493
HID  HIE   0.08343   -52.454     5.343
HID  HIE   0.88328    51.819     1.651
HID  HIP   0.03853  -168.046     1.731
HID  HIP   0.77915    50.618     1.562
HID  HIP   0.18232   -50.696     2.232
HID  ILE   0.01592  -168.762     1.621
HID  ILE   0.90636    51.987     1.521
HID  ILE   0.07772   -51.340     4.004
HID  LEU   0.01190  -168.952     1.447
HID  LEU   0.92426    52.201     1.421
HID  LEU   0.06384   -52.245     5.248
HID  LYS   0.02471  -168.289     1.364
HID  LYS   0.87564    51.088     1.641
HID  LYS   0.09965   -50.385     3.430
HID  MET   0.00429  -171.100     3.024
HID  MET   0.96129    52.145     1.052
HID  MET   0.03442   -49.669     4.094
HID  PHE   0.01954  -168.835     1.448
HID  PHE   0.93209    52.086     1.479
HID  PHE   0.04837   -49.788     4.976
HID  PRO   0.04678  -168.451     1.435
HID  PRO   0.77115    50.272     2.247
HID  PRO   0.18208   -51.159     3.823
HID  SER   0.03149  -168.156     1.377
HID  SER   0.84166    51.457     1.708
HID  SER   0.12686   -51.579     4.413
HID  THR   0.01509  -168.084     1.142
HID  THR   0.94261    52.180     1.355
HID  THR   0.04229   -50.640     4.770
HID  TRP   0.05290  -171.114     3.240
HID  TRP   0.84670    51.888     1.748
HID  TRP   0.10040   -51.051     4.067
HID  TYR   0.02319  -169.386     1.660
HID  TYR   0.91885    52.247     1.419
HID  TYR   0.05796   -51.733     6.273
HID  VAL   0.00993  -168.709     1.187
HID  VAL   0.91826    51.927     1.164
HID  VAL   0.07181   -50.076     4.102
HIE  ALA   0.03911  -168.223     1.379
HIE  ALA   0.11853   -53.001     6.014
HIE  ALA   0.84237    52.105     1.438
HIE  ARG   0.01376  -167.954     1.337
HIE  ARG   0.87827    52.680     2.002
HIE  ARG   0.10797   -49.796     3.170
HIE  ASN   0.03604  -168.942     1.216
HIE  ASN   0.84770    52.537     1.864
HIE  ASN   0.11626   -51.967     4.970
HIE  ASP   0.07769  -168.788     1.345
HIE  ASP   0.66403    51.227     2.726
HIE  ASP   0.25827   -56.264     6.000
HIE  CYS   0.05138  -168.387     1.257
HIE  CYS   0.13238   -53.815     6.385
HIE  CYS   0.81624    51.642     1.977
HIE  GLN   0.02089  -168.339     1.295
HIE  GLN   0.88358    52.792     2.044
HIE  GLN   0.09553   -52.076     4.983
HIE  GLU   0.04149  -168.602     1.171
HIE  GLU   0.15526   -53.333     5.990
HIE  GLU   0.80325    52.029     2.078
HIE  GLY   0.08458  -169.301     1.287
HIE  GLY   0.72328    52.856     1.523
HIE  GLY   0.19214   -53.963     5.134
HIE  HID   0.03328  -168.773     1.493
HIE  HID   0.08343   -52.454     5.343
HIE  HID   0.88328    51.819     1.651
HIE  HIE   0.18968  -169.807     1.486
HIE  HIE   0.65378    53.170     1.896
HIE  HIE   0.15654   -58.379     6.075
HIE  HIP   0.01369  -168.405     1.793
HIE  HIP   0.83886    51.747     1.929
HIE  HIP   0.14745   -51.051     2.963
HIE  ILE   0.05226  -169.087     1.161
HIE  ILE   0.82958    52.226     1.789
HIE  ILE   0.11817   -52.838     5.778
HIE  LEU   0.01203  -168.769     1.127
HIE  LEU   0.93453    52.310     1.199
HIE  LEU   0.05344   -52.422     6.274
HIE  LYS   0.02836  -168.468     0.916
HIE  LYS   0.84629    52.357     1.928
HIE  LYS   0.12536   -50.968     3.732
HIE  MET   0.00767  -169.163     1.200
HIE  MET   0.96341    53.141     1.232
HIE  MET   0.02892   -51.059     6.466
HIE  PHE   0.01935  -169.390     1.784
HIE  PHE   0.91597    52.752     1.512
HIE  PHE   0.06468   -52.498     7.610
HIE  PRO   0.04257  -168.288     2.083
HIE  PRO   0.74288    50.969     1.854
HIE  PRO   0.21456   -53.064     4.574
HIE  SER   0.05030  -168.221     1.060
HIE  SER   0.81084    51.796     1.830
HIE  SER   0.13886   -53.683     6.015
HIE  THR   0.07515  -168.475     0.980
HIE  THR   0.77433    52.031     2.355
HIE  THR   0.15051   -53.352     5.839
HIE  TRP   0.04418  -169.529     1.770
HIE  TRP   0.86852    52.417     1.853
HIE  TRP   0.08730   -53.366     8.212
HIE  TYR   0.08676  -169.104     1.638
HIE  TYR   0.74990    52.716     1.429
HIE  TYR   0.16334   -54.047     5.736
HIE  VAL   0.08371  -168.865     1.301
HIE  VAL   0.74977    51.802     1.836
HIE  VAL   0.16652   -54.313     6.111
HIP  ALA   0.02949  -167.956     1.765
HIP  ALA   0.86910    51.803     2.360
HIP  ALA   0.10141   -50.593     4.237
HIP  ARG   0.01424  -167.635     1.502
HIP  ARG   0.85606    51.452     1.590
HIP  ARG   0.12970   -50.264     2.065
HIP  ASN   0.00550  -167.621     1.885
HIP  ASN   0.95192    51.901     1.615
HIP  ASN   0.04257   -49.176     3.575
HIP  ASP   0.00883  -170.247     1.694
HIP  ASP   0.91050    52.352     2.154
HIP  ASP   0.08068   -52.915     5.009
HIP  CYS   0.00976  -167.838     1.780
HIP  CYS   0.94205    51.851     2.014
HIP  CYS   0.04819   -49.721     2.847
HIP  GLN   0.01320  -167.753     2.073
HIP  GLN   0.91717    51.682     2.136
HIP  GLN   0.06963   -50.037     3.462
HIP  GLU   0.00634  -168.224     2.087
HIP  GLU   0.84006    53.212     3.197
HIP  GLU   0.15360   -51.662     3.202
HIP  GLY   0.04855  -168.401     1.333
HIP  GLY   0.81560    52.187     2.005
HIP  GLY   0.13585   -50.494     3.012
HIP  HID   0.03853  -168.046     1.731
HIP  HID   0.77915    50.618     1.562
HIP  HID   0.18232   -50.696     2.232
HIP  HIE   0.01369  -168.405     1.793
HIP  HIE   0.83886    51.747     1.929
HIP  HIE   0.14745   -51.051     2.963
HIP  HIP   0.02713  -167.880     1.658
HIP  HIP   0.79618    50.985     1.661
HIP  HIP   0.17668   -50.451     2.587
HIP  ILE   0.01143  -168.503     2.043
HIP  ILE   0.90248    51.619     1.690
HIP  ILE   0.08609   -50.663     3.022
HIP  LEU   0.00530  -169.592     0.946
HIP  LEU   0.95158    52.088     1.636
HIP  LEU   0.04313   -49.926     3.864
HIP  LYS   0.01599  -167.507     1.423
HIP  LYS   0.87930    51.706     1.904
HIP  LYS   0.10471   -50.041     1.860
HIP  MET   0.00146  -168.278     1.596
HIP  MET   0.97288    51.951     1.148
HIP  MET   0.02566   -48.807     2.673
HIP  PHE   0.02346  -168.911     2.380
HIP  PHE   0.93335    52.107     1.749
HIP  PHE   0.04319   -50.308     4.547
HIP  PRO   0.01591  -168.505     1.473
HIP  PRO   0.86446    50.549     2.360
HIP  PRO   0.11963   -49.862     2.489
HIP  SER   0.02781  -168.540     1.108
HIP  SER   0.83542    51.346     1.689
HIP  SER   0.13677   -50.756     2.511
HIP  THR   0.01404  -168.832     2.160
HIP  THR   0.94254    51.417     1.869
HIP  THR   0.04341   -49.562     3.076
HIP  TRP   0.02049  -169.203     1.676
HIP  TRP   0.90708    52.212     1.851
HIP  TRP   0.07243   -49.780     3.288
HIP  TYR   0.04283  -169.148     2.143
HIP  TYR   0.83796    51.904     2.138
HIP  TYR   0.11921   -50.592     4.365
HIP  VAL   0.01087  -168.296     2.003
HIP  VAL   0.90444    51.797     1.716
HIP  VAL   0.08469   -50.482     3.617
ILE  ALA   0.03099  -167.831     1.328
ILE  ALA   0.88051    51.988     1.332
ILE  ALA   0.08850   -51.147     5.013
ILE  ARG   0.00517  -169.375     2.309
ILE  ARG   0.98380    51.673     0.870
ILE  ARG   0.01103   -48.071     2.032
ILE  ASN   0.02078  -168.568     1.129
ILE  ASN   0.94129    52.212     1.412
ILE  ASN   0.03793   -53.107     6.306
ILE  ASP   0.02816  -167.862     1.470
ILE  ASP   0.87355    51.474     2.645
ILE  ASP   0.09829   -54.485     5.830
ILE  CYS   0.03450  -167.880     0.972
ILE  CYS   0.90350    51.701     1.550
ILE  CYS   0.06200   -51.147     5.929
ILE  GLN   0.00414  -168.178     1.130
ILE  GLN   0.97373    52.175     0.884
ILE  GLN   0.02212   -50.979     4.887
ILE  GLU   0.03733  -167.695     0.806
ILE  GLU   0.89846    52.843     2.474
ILE  GLU   0.06421   -52.392     5.634
ILE  GLY   0.05156  -169.058     1.909
ILE  GLY   0.79974    52.114     1.754
ILE  GLY   0.14871   -52.954     5.463
ILE  HID   0.01592  -168.762     1.621
ILE  HID   0.90636    51.987     1.521
ILE  HID   0.07772   -51.340     4.004
ILE  HIE   0.05226  -169.087     1.161
ILE  HIE   0.82958    52.226     1.789
ILE  HIE   0.11817   -52.838     5.778
ILE  HIP   0.01143  -168.503     2.043
ILE  HIP   0.90248    51.619     1.690
ILE  HIP   0.08609   -50.663     3.022
ILE  ILE   0.01682  -168.761     1.370
ILE  ILE   0.95103    52.112     1.202
ILE  ILE   0.03215   -56.983     6.120
ILE  LEU   0.01029  -169.498     1.755
ILE  LEU   0.95723    52.164     1.021
ILE  LEU   0.03248   -53.082     5.976
ILE  LYS   0.05452  -169.715     2.113
ILE  LYS   0.85152    51.773     1.945
ILE  LYS   0.09396   -51.413     3.550
ILE  MET   0.00242  -169.367     1.000
ILE  MET   0.98545    51.967     0.792
ILE  MET   0.01212   -51.531     6.323
ILE  PHE   0.03266  -168.851     1.055
ILE  PHE   0.91284    52.407     1.597
ILE  PHE   0.05449   -54.933     6.978
ILE  PRO   0.02786  -167.473     1.822
ILE  PRO   0.87199    51.247     1.946
ILE  PRO   0.10015   -52.150     5.112
ILE  SER   0.06650  -167.545     1.001
ILE  SER   0.79199    51.847     2.273
ILE  SER   0.14151   -54.389     3.931
ILE  THR   0.01487  -167.818     0.919
ILE  THR   0.93580    51.496     1.285
ILE  THR   0.04933   -51.343     5.023
ILE  TRP   0.05651  -168.600     0.973
ILE  TRP   0.83336    52.101     1.916
ILE  TRP   0.11013   -53.166     6.013
ILE  TYR   0.05605  -169.915     2.937
ILE  TYR   0.85612    51.893     1.396
ILE  TYR   0.08782   -52.974     5.542
ILE  VAL   0.05900  -168.218     1.068
ILE  VAL   0.83561    52.100     1.863
ILE  VAL   0.10539   -52.642     4.130
LEU  ALA   0.02403  -169.659     3.353
LEU  ALA   0.04869   -50.976     5.590
LEU  ALA   0.92729    52.154     1.195
LEU  ARG   0.01405  -168.714     1.016
LEU  ARG   0.94998    52.062     1.147
LEU  ARG   0.03597   -51.651     4.322
LEU  ASN   0.01319  -167.848     0.869
LEU  ASN   0.94031    52.144     1.296
LEU  ASN   0.04649   -52.643     6.923
LEU  ASP   0.01721  -167.931     1.150
LEU  ASP   0.92209    51.876     2.107
LEU  ASP   0.06070   -54.198     6.825
LEU  CYS   0.03875  -168.333     1.341
LEU  CYS   0.90584    51.324     1.796
LEU  CYS   0.05541   -54.459     5.988
LEU  GLN   0.00756  -167.824     1.446
LEU  GLN   0.95145    52.128     1.019
LEU  GLN   0.04099   -53.204     5.687
LEU  GLU   0.00659  -168.084     1.496
LEU  GLU   0.03728   -50.210     5.276
LEU  GLU   0.95613    52.283     2.692
LEU  GLY   0.07010  -168.307     1.425
LEU  GLY   0.15943   -53.237     4.854
LEU  GLY   0.77047    51.719     2.106
LEU  HID   0.01190  -168.952     1.447
LEU  HID   0.92426    52.201     1.421
LEU  HID   0.06384   -52.245     5.248
LEU  HIE   0.01203  -168.769     1.127
LEU  HIE   0.93453    52.310     1.199
LEU  HIE   0.05344   -52.422     6.274
LEU  HIP   0.00530  -169.592     0.946
LEU  HIP   0.95158    52.088     1.636
LEU  HIP   0.04313   -49.926     3.864
LEU  ILE   0.01029  -169.498     1.755
LEU  ILE   0.95723    52.164     1.021
LEU  ILE   0.03248   -53.082     5.976
LEU  LEU   0.01531  -168.257     1.752
LEU  LEU   0.93720    51.869     1.366
LEU  LEU   0.04749   -52.212     6.847
LEU  LYS   0.01183  -168.221     1.411
LEU  LYS   0.93974    51.762     1.139
LEU  LYS   0.04843   -49.953     3.784
LEU  MET   0.00350  -169.217     0.840
LEU  MET   0.97970    52.151     0.682
LEU  MET   0.01680   -48.480     4.029
LEU  PHE   0.04214  -169.390     1.254
LEU  PHE   0.86483    52.198     2.127
LEU  PHE   0.09303   -54.018     6.978
LEU  PRO   0.00565  -168.878     2.385
LEU  PRO   0.90415    51.201     2.153
LEU  PRO   0.09020   -50.765     4.134
LEU  SER   0.01195  -167.750     1.280
LEU  SER   0.92694    51.978     1.251
LEU  SER   0.06111   -52.012     5.374
LEU  THR   0.00632  -168.466     1.485
LEU  THR   0.02008   -50.619     6.598
LEU  THR   0.97360    51.935     1.166
LEU  TRP   0.00884  -172.839     3.678
LEU  TRP   0.95210    51.861     1.367
LEU  TRP   0.03906   -49.415     5.003
LEU  TYR   0.01544  -167.887     1.116
LEU  TYR   0.94102    51.891     1.322
LEU  TYR   0.04354   -50.404     6.042
LEU  VAL   0.02001  -168.323     1.225
LEU  VAL   0.93384    51.375     1.103
LEU  VAL   0.04614   -54.332     6.944
LYS  ALA   0.08117  -168.153     1.013
LYS  ALA   0.75003    50.908     1.932
LYS  ALA   0.16880   -52.955     4.273
LYS  ARG   0.02420  -168.235     0.861
LYS  ARG   0.94697    51.603     1.375
LYS  ARG   0.02884   -50.704     3.258
LYS  ASN   0.00642  -168.773     0.858
LYS  ASN   0.98007    52.217     0.718
LYS  ASN   0.01351   -48.091     5.540
LYS  ASP   0.01048  -169.437     2.953
LYS  ASP   0.91938    52.029     1.982
LYS  ASP   0.07014   -51.276     4.642
LYS  CYS   0.00731  -167.419     0.963
LYS  CYS   0.94430    51.504     1.705
LYS  CYS   0.04839   -49.834     3.088
LYS  GLN   0.01478  -168.808     1.604
LYS  GLN   0.88977    51.421     1.728
LYS  GLN   0.09546   -49.992     3.193
LYS  GLU   0.01219  -168.301     1.310
LYS  GLU   0.91593    52.662     2.690
LYS  GLU   0.07188   -52.674     4.364
LYS  GLY   0.04790  -168.147     0.984
LYS  GLY   0.14523   -51.116     4.284
LYS  GLY   0.80688    51.078     2.248
LYS  HID   0.02471  -168.289     1.364
LYS  HID   0.87564    51.088     1.641
LYS  HID   0.09965   -50.385     3.430
LYS  HIE   0.02836  -168.468     0.916
LYS  HIE   0.84629    52.357     1.928
LYS  HIE   0.12536   -50.968     3.732
LYS  HIP   0.01599  -167.507     1.423
LYS  HIP   0.87930    51.706     1.904
LYS  HIP   0.10471   -50.041     1.860
LYS  ILE   0.05452  -169.715     2.113
LYS  ILE   0.85152    51.773     1.945
LYS  ILE   0.09396   -51.413     3.550
LYS  LEU   0.01183  -168.221     1.411
LYS  LEU   0.93974    51.762     1.139
LYS  LEU   0.04843   -49.953     3.784
LYS  LYS   0.02241  -168.131     0.919
LYS  LYS   0.81890    51.082     1.999
LYS  LYS   0.15870   -49.389     1.559
LYS  MET   0.00744  -169.185     0.827
LYS  MET   0.96719    52.216     0.891
LYS  MET   0.02536   -50.672     3.719
LYS  PHE   0.02087  -170.040     1.812
LYS  PHE   0.86437    51.857     1.432
LYS  PHE   0.11476   -51.624     4.305
LYS  PRO   0.00299  -168.445     2.184
LYS  PRO   0.94849    50.399     2.409
LYS  PRO   0.04852   -49.286     3.314
LYS  SER   0.01628  -168.142     1.205
LYS  SER   0.91623    51.566     1.737
LYS  SER   0.06749   -50.699     4.594
LYS  THR   0.03079  -168.366     0.977
LYS  THR   0.84215    51.341     1.958
LYS  THR   0.12706   -50.077     3.235
LYS  TRP   0.04130  -168.655     1.005
LYS  TRP   0.87130    51.887     1.452
LYS  TRP   0.08740   -51.657     4.204
LYS  TYR   0.04505  -169.158     1.602
LYS  TYR   0.84014    51.583     1.533
LYS  TYR   0.11481   -51.749     4.445
LYS  VAL   0.02230  -168.339     0.822
LYS  VAL   0.75170    52.085     1.546
LYS  VAL   0.22600   -53.956     3.624
MET  ALA   0.01484  -168.273     1.176
MET  ALA   0.94874    52.322     0.969
MET  ALA   0.03642   -52.346     4.916
MET  ARG   0.00145  -169.061     1.635
MET  ARG   0.99178    52.276     0.731
MET  ARG   0.00677   -47.499     3.075
MET  ASN   0.00418  -168.486     1.292
MET  ASN   0.98142    52.228     0.994
MET  ASN   0.01440   -50.633     6.026
MET  ASP   0.01669  -168.727     0.907
MET  ASP   0.91853    51.310     2.853
MET  ASP   0.06478   -53.499     4.018
MET  CYS   0.01289  -169.073     1.003
MET  CYS   0.96524    52.235     0.938
MET  CYS   0.02186   -49.310     5.209
MET  GLN   0.00112  -168.570     1.273
MET  GLN   0.98804    52.385     0.749
MET  GLN   0.01084   -47.894     3.242
MET  GLU   0.01011  -168.938     1.175
MET  GLU   0.91126    52.160     1.689
MET  GLU   0.07863   -53.871     5.676
MET  GLY   0.01377  -168.686     0.939
MET  GLY   0.94738    52.093     1.266
MET  GLY   0.03884   -52.411     5.805
MET  HID   0.00429  -171.100     3.024
MET  HID   0.96129    52.145     1.052
MET  HID   0.03442   -49.669     4.094
MET  HIE   0.00767  -169.163     1.200
MET  HIE   0.96341    53.141     1.232
MET  HIE   0.02892   -51.059     6.466
MET  HIP   0.00146  -168.278     1.596
MET  HIP   0.97288    51.951     1.148
MET  HIP   0.02566   -48.807     2.673
MET  ILE   0.00242  -169.367     1.000
MET  ILE   0.98545    51.967     0.792
MET  ILE   0.01212   -51.531     6.323
MET  LEU   0.00350  -169.217     0.840
MET  LEU   0.97970    52.151     0.682
MET  LEU   0.01680   -48.480     4.029
MET  LYS   0.00744  -169.185     0.827
MET  LYS   0.96719    52.216     0.891
MET  LYS   0.02536   -50.672     3.719
MET  MET   0.00751  -169.115     1.342
MET  MET   0.98668    52.363     0.777
MET  MET   0.00581   -52.783     6.700
MET  PHE   0.02747  -169.901     1.406
MET  PHE   0.92170    52.323     1.160
MET  PHE   0.05084   -54.345     6.792
MET  PRO   0.00517  -169.402     2.286
MET  PRO   0.07257   -51.541     4.584
MET  PRO   0.92226    50.955     1.754
MET  SER   0.00815  -169.508     2.615
MET  SER   0.97556    52.133     1.047
MET  SER   0.01629   -50.781     5.976
MET  THR   0.06419  -171.726     3.640
MET  THR   0.87684    52.268     1.859
MET  THR   0.05897   -53.561     5.089
MET  TRP   0.01220  -170.054     2.858
MET  TRP   0.95731    52.611     1.137
MET  TRP   0.03049   -51.973     4.263
MET  TYR   0.00802  -169.778     2.742
MET  TYR   0.96811    52.400     1.002
MET  TYR   0.02387   -54.700     7.666
MET  VAL   0.02429  -171.661     3.768
MET  VAL   0.91916    51.874     1.178
MET  VAL   0.05656   -51.670     4.373
PHE  ALA   0.05793  -168.989     1.800
PHE  ALA   0.10947   -53.885     6.931
PHE  ALA   0.83260    52.194     1.597
PHE  ARG   0.02367  -169.365     1.218
PHE  ARG   0.91403    52.312     1.424
PHE  ARG   0.06230   -51.652     3.296
PHE  ASN   0.03555  -168.635     0.887
PHE  ASN   0.90990    51.914     1.424
PHE  ASN   0.05454   -53.739     6.641
PHE  ASP   0.03898  -168.479     1.517
PHE  ASP   0.87190    52.584     1.906
PHE  ASP   0.08912   -55.941     6.312
PHE  CYS   0.04617  -169.131     0.904
PHE  CYS   0.88194    51.630     1.475
PHE  CYS   0.07189   -50.425     5.839
PHE  GLN   0.01860  -168.781     0.890
PHE  GLN   0.94699    52.294     1.267
PHE  GLN   0.03442   -52.143     5.330
PHE  GLU   0.01693  -168.372     1.236
PHE  GLU   0.89896    52.534     2.354
PHE  GLU   0.08411   -52.316     5.940
PHE  GLY   0.03885  -168.590     1.900
PHE  GLY   0.08989   -52.437     6.037
PHE  GLY   0.87126    52.496     1.296
PHE  HID   0.01954  -168.835     1.448
PHE  HID   0.93209    52.086     1.479
PHE  HID   0.04837   -49.788     4.976
PHE  HIE   0.01935  -169.390     1.784
PHE  HIE   0.91597    52.752     1.512
PHE  HIE   0.06468   -52.498     7.610
PHE  HIP   0.02346  -168.911     2.380
PHE  HIP   0.93335    52.107     1.749
PHE  HIP   0.04319   -50.308     4.547
PHE  ILE   0.03266  -168.851     1.055
PHE  ILE   0.91284    52.407     1.597
PHE  ILE   0.05449   -54.933     6.978
PHE  LEU   0.04214  -169.390     1.254
PHE  LEU   0.86483    52.198     2.127
PHE  LEU   0.09303   -54.018     6.978
PHE  LYS   0.02087  -170.040     1.812
PHE  LYS   0.86437    51.857     1.432
PHE  LYS   0.11476   -51.624     4.305
PHE  MET   0.02747  -169.901     1.406
PHE  MET   0.92170    52.323     1.160
PHE  MET   0.05084   -54.345     6.792
PHE  PHE   0.06404  -170.048     1.557
PHE  PHE   0.84150    51.946     1.339
PHE  PHE   0.09446   -53.972     7.204
PHE  PRO   0.01663  -169.595     2.738
PHE  PRO   0.83271    51.030     2.032
PHE  PRO   0.15066   -54.229     5.831
PHE  SER   0.06759  -169.112     1.474
PHE  SER   0.80652    52.422     1.723
PHE  SER   0.12588   -54.791     5.658
PHE  THR   0.01358  -169.371     1.122
PHE  THR   0.95899    52.097     1.108
PHE  THR   0.02743   -50.363     7.849
PHE  TRP   0.10656  -170.592     2.829
PHE  TRP   0.76603    52.004     1.894
PHE  TRP   0.12741   -56.950     7.496
PHE  TYR   0.07126  -169.727     1.291
PHE  TYR   0.74575    51.896     1.606
PHE  TYR   0.18299   -57.389     6.550
PHE  VAL   0.13899  -174.050     3.617
PHE  VAL   0.79341    52.168     1.712
PHE  VAL   0.06759   -54.316     5.417
PRO  ALA   0.05881  -168.128     1.837
PRO  ALA   0.19916   -51.015     3.669
PRO  ALA   0.74203    50.710     2.867
PRO  ARG   0.01120  -168.494     1.049
PRO  ARG   0.10157   -49.948     3.039
PRO  ARG   0.88723    50.820     2.149
PRO  ASN   0.01659  -168.493     2.355
PRO  ASN   0.07458   -53.136     5.785
PRO  ASN   0.90884    50.560     2.292
PRO  ASP   0.02375  -168.908     2.126
PRO  ASP   0.14748   -54.217     5.667
PRO  ASP   0.82877    50.811     2.066
PRO  CYS   0.04887  -167.926     1.471
PRO  CYS   0.13295   -51.986     5.320
PRO  CYS   0.81818    49.749     2.364
PRO  GLN   0.02271  -170.235     3.755
PRO  GLN   0.13553   -51.755     5.073
PRO  GLN   0.84176    50.932     2.017
PRO  GLU   0.00931  -168.620     2.747
PRO  GLU   0.13635   -52.754     5.116
PRO  GLU   0.85434    50.851     2.023
PRO  GLY   0.02564  -168.686     1.637
PRO  GLY   0.83712    51.594     2.803
PRO  GLY   0.13724   -51.794     5.336
PRO  HID   0.04678  -168.451     1.435
PRO  HID   0.77115    50.272     2.247
PRO  HID   0.18208   -51.159     3.823
PRO  HIE   0.04257  -168.288     2.083
PRO  HIE   0.74288    50.969     1.854
PRO  HIE   0.21456   -53.064     4.574
PRO  HIP   0.01591  -168.505     1.473
PRO  HIP   0.86446    50.549     2.360
PRO  HIP   0.11963   -49.862     2.489
PRO  ILE   0.02786  -167.473     1.822
PRO  ILE   0.87199    51.247     1.946
PRO  ILE   0.10015   -52.150     5.112
PRO  LEU   0.00565  -168.878     2.385
PRO  LEU   0.90415    51.201     2.153
PRO  LEU   0.09020   -50.765     4.134
PRO  LYS   0.00299  -168.445     2.184
PRO  LYS   0.94849    50.399     2.409
PRO  LYS   0.04852   -49.286     3.314
PRO  MET   0.00517  -169.402     2.286
PRO  MET   0.07257   -51.541     4.584
PRO  MET   0.92226    50.955     1.754
PRO  PHE   0.01663  -169.595     2.738
PRO  PHE   0.83271    51.030     2.032
PRO  PHE   0.15066   -54.229     5.831
PRO  PRO   0.01106  -169.454     2.584
PRO  PRO   0.14352   -51.371     3.903
PRO  PRO   0.84542    49.963     2.692
PRO  SER   0.01178  -168.900     2.135
PRO  SER   0.11756   -51.500     5.136
PRO  SER   0.87066    50.829     1.827
PRO  THR   0.01231  -168.546     1.935
PRO  THR   0.11863   -49.521     4.441
PRO  THR   0.86906    51.006     2.115
PRO  TRP   0.05623  -169.455     2.176
PRO  TRP   0.79900    50.120     2.172
PRO  TRP   0.14477   -53.033     5.100
PRO  TYR   0.06100  -175.260     6.324
PRO  TYR   0.77356    51.672     1.767
PRO  TYR   0.16544   -56.384     6.411
PRO  VAL   0.00930  -168.311     2.618
PRO  VAL   0.87998    50.965     1.992
PRO  VAL   0.11072   -51.371     5.135
SER  ALA   0.05146  -167.925     1.656
SER  ALA   0.12548   -54.564     5.207
SER  ALA   0.82306    51.255     1.954
SER  ARG   0.00319  -170.063     3.119
SER  ARG   0.95544    52.024     1.222
SER  ARG   0.04138   -50.949     4.958
SER  ASN   0.00953  -168.340     1.027
SER  ASN   0.95777    51.848     1.232
SER  ASN   0.03270   -48.427     4.715
SER  ASP   0.03366  -167.976     1.253
SER  ASP   0.83219    51.492     2.442
SER  ASP   0.13415   -54.479     4.543
SER  CYS   0.03231  -167.917     1.618
SER  CYS   0.06649   -53.472     5.496
SER  CYS   0.90119    51.696     1.888
SER  GLN   0.03316  -167.902     1.550
SER  GLN   0.11383   -52.556     3.965
SER  GLN   0.85301    51.060     1.887
SER  GLU   0.01400  -168.122     1.508
SER  GLU   0.92344    51.814     1.555
SER  GLU   0.06257   -54.958     7.107
SER  GLY   0.10452  -168.363     1.270
SER  GLY   0.16045   -53.466     5.142
SER  GLY   0.73503    51.877     2.129
SER  HID   0.03149  -168.156     1.377
SER  HID   0.84166    51.457     1.708
SER  HID   0.12686   -51.579     4.413
SER  HIE   0.05030  -168.221     1.060
SER  HIE   0.81084    51.796     1.830
SER  HIE   0.13886   -53.683     6.015
SER  HIP   0.02781  -168.540     1.108
SER  HIP   0.83542    51.346     1.689
SER  HIP   0.13677   -50.756     2.511
SER  ILE   0.06650  -167.545     1.001
SER  ILE   0.79199    51.847     2.273
SER  ILE   0.14151   -54.389     3.931
SER  LEU   0.01195  -167.750     1.280
SER  LEU   0.92694    51.978     1.251
SER  LEU   0.06111   -52.012     5.374
SER  LYS   0.01628  -168.142     1.205
SER  LYS   0.91623    51.566     1.737
SER  LYS   0.06749   -50.699     4.594
SER  MET   0.00815  -169.508     2.615
SER  MET   0.97556    52.133     1.047
SER  MET   0.01629   -50.781     5.976
SER  PHE   0.06759  -169.112     1.474
SER  PHE   0.80652    52.422     1.723
SER  PHE   0.12588   -54.791     5.658
SER  PRO   0.01178  -168.900     2.135
SER  PRO   0.11756   -51.500     5.136
SER  PRO   0.87066    50.829     1.827
SER  SER   0.07282  -168.236     1.156
SER  SER   0.07067   -54.846     5.224
SER  SER   0.85652    51.770     1.947
SER  THR   0.06735  -168.249     1.323
SER  THR   0.09682   -52.487     5.639
SER  THR   0.83582    51.240     2.052
SER  TRP   0.02076  -171.681     3.494
SER  TRP   0.03507   -51.002     7.214
SER  TRP   0.94417    51.624     1.900
SER  TYR   0.12276  -175.394     3.843
SER  TYR   0.82877    52.386     1.858
SER  TYR   0.04847   -52.399     5.441
SER  VAL   0.06990  -170.256     4.078
SER  VAL   0.80568    51.188     1.964
SER  VAL   0.12442   -53.191     5.818
THR  ALA   0.04990  -168.558     1.470
THR  ALA   0.11610   -55.810     6.049
THR  ALA   0.83399    52.157     1.869
THR  ARG   0.02841  -173.721     3.688
THR  ARG   0.90129    51.902     1.885
THR  ARG   0.07030   -52.499     3.578
THR  ASN   0.03919  -170.301     3.025
THR  ASN   0.93104    51.917     1.672
THR  ASN   0.02977   -50.575     5.078
THR  ASP   0.01518  -167.707     0.950
THR  ASP   0.93048    52.203     1.957
THR  ASP   0.05433   -54.079     8.252
THR  CYS   0.03246  -170.597     3.444
THR  CYS   0.87048    51.727     2.364
THR  CYS   0.09706   -53.472     6.884
THR  GLN   0.00837  -168.576     1.253
THR  GLN   0.96033    52.394     1.232
THR  GLN   0.03130   -54.005     6.837
THR  GLU   0.04727  -168.127     1.179
THR  GLU   0.88642    53.909     2.679
THR  GLU   0.06631   -55.761     7.009
THR  GLY   0.05562  -168.592     1.269
THR  GLY   0.83042    51.857     1.986
THR  GLY   0.11396   -52.685     6.337
THR  HID   0.01509  -168.084     1.142
THR  HID   0.94261    52.180     1.355
THR  HID   0.04229   -50.640     4.770
THR  HIE   0.07515  -168.475     0.980
THR  HIE   0.77433    52.031     2.355
THR  HIE   0.15051   -53.352     5.839
THR  HIP   0.01404  -168.832     2.160
THR  HIP   0.94254    51.417     1.869
THR  HIP   0.04341   -49.562     3.076
THR  ILE   0.01487  -167.818     0.919
THR  ILE   0.93580    51.496     1.285
THR  ILE   0.04933   -51.343     5.023
THR  LEU   0.00632  -168.466     1.485
THR  LEU   0.02008   -50.619     6.598
THR  LEU   0.97360    51.935     1.166
THR  LYS   0.03079  -168.366     0.977
THR  LYS   0.84215    51.341     1.958
THR  LYS   0.12706   -50.077     3.235
THR  MET   0.06419  -171.726     3.640
THR  MET   0.87684    52.268     1.859
THR  MET   0.05897   -53.561     5.089
THR  PHE   0.01358  -169.371     1.122
THR  PHE   0.95899    52.097     1.108
THR  PHE   0.02743   -50.363     7.849
THR  PRO   0.01231  -168.546     1.935
THR  PRO   0.11863   -49.521     4.441
THR  PRO   0.86906    51.006     2.115
THR  SER   0.06735  -168.249     1.323
THR  SER   0.09682   -52.487     5.639
THR  SER   0.83582    51.240     2.052
THR  THR   0.01261  -168.113     1.706
THR  THR   0.86131    50.538     1.540
THR  THR   0.12608   -51.196     5.263
THR  TRP   0.04577  -168.600     1.373
THR  TRP   0.88022    51.008     2.085
THR  TRP   0.07401   -51.716     6.183
THR  TYR   0.07533  -172.975     4.337
THR  TYR   0.81586    52.857     1.999
THR  TYR   0.10880   -56.303     6.646
THR  VAL   0.02960  -168.521     2.029
THR  VAL   0.89652    51.880     1.438
THR  VAL   0.07389   -53.773     6.923
TRP  ALA   0.03850  -168.811     1.815
TRP  ALA   0.89285    52.270     1.359
TRP  ALA   0.06866   -54.066     6.107
TRP  ARG   0.01339  -169.125     1.978
TRP  ARG   0.95798    52.401     1.381
TRP  ARG   0.02864   -50.381     4.430
TRP  ASN   0.02691  -169.498     2.494
TRP  ASN   0.92561    50.831     2.024
TRP  ASN   0.04748   -51.626     6.804
TRP  ASP   0.01892  -168.661     1.437
TRP  ASP   0.88346    50.817     2.742
TRP  ASP   0.09762   -53.963     5.046
TRP  CYS   0.09599  -168.576     1.250
TRP  CYS   0.82419    51.732     2.102
TRP  CYS   0.07982   -52.564     5.918
TRP  GLN   0.00443  -168.702     1.418
TRP  GLN   0.96819    52.153     1.220
TRP  GLN   0.02738   -53.213     5.766
TRP  GLU   0.04764  -169.039     1.575
TRP  GLU   0.85522    50.806     1.802
TRP  GLU   0.09714   -52.734     6.600
TRP  GLY   0.02484  -168.662     2.499
TRP  GLY   0.91408    52.449     1.386
TRP  GLY   0.06108   -54.487     7.445
TRP  HID   0.05290  -171.114     3.240
TRP  HID   0.84670    51.888     1.748
TRP  HID   0.10040   -51.051     4.067
TRP  HIE   0.04418  -169.529     1.770
TRP  HIE   0.86852    52.417     1.853
TRP  HIE   0.08730   -53.366     8.212
TRP  HIP   0.02049  -169.203     1.676
TRP  HIP   0.90708    52.212     1.851
TRP  HIP   0.07243   -49.780     3.288
TRP  ILE   0.05651  -168.600     0.973
TRP  ILE   0.83336    52.101     1.916
TRP  ILE   0.11013   -53.166     6.013
TRP  LEU   0.00884  -172.839     3.678
TRP  LEU   0.95210    51.861     1.367
TRP  LEU   0.03906   -49.415     5.003
TRP  LYS   0.04130  -168.655     1.005
TRP  LYS   0.87130    51.887     1.452
TRP  LYS   0.08740   -51.657     4.204
TRP  MET   0.01220  -170.054     2.858
TRP  MET   0.95731    52.611     1.137
TRP  MET   0.03049   -51.973     4.263
TRP  PHE   0.10656  -170.592     2.829
TRP  PHE   0.76603    52.004     1.894
TRP  PHE   0.12741   -56.950     7.496
TRP  PRO   0.05623  -169.455     2.176
TRP  PRO   0.79900    50.120     2.172
TRP  PRO   0.14477   -53.033     5.100
TRP  SER   0.02076  -171.681     3.494
TRP  SER   0.03507   -51.002     7.214
TRP  SER   0.94417    51.624     1.900
TRP  THR   0.04577  -168.600     1.373
TRP  THR   0.88022    51.008     2.085
TRP  THR   0.07401   -51.716     6.183
TRP  TRP   0.01371  -169.570     2.067
TRP  TRP   0.93119    50.881     2.164
TRP  TRP   0.05510   -48.698     5.068
TRP  TYR   0.04896  -169.661     1.313
TRP  TYR   0.90747    52.357     1.405
TRP  TYR   0.04357   -53.293     7.709
TRP  VAL   0.01694  -168.979     1.348
TRP  VAL   0.93908    52.240     1.408
TRP  VAL   0.04398   -53.529     6.534
TYR  ALA   0.08801  -170.609     3.155
TYR  ALA   0.80617    52.329     1.762
TYR  ALA   0.10582   -53.255     5.847
TYR  ARG   0.01296  -168.942     1.489
TYR  ARG   0.92345    52.035     1.454
TYR  ARG   0.06359   -50.577     3.786
TYR  ASN   0.05701  -168.614     1.160
TYR  ASN   0.85662    52.303     1.702
TYR  ASN   0.08637   -52.974     4.932
TYR  ASP   0.09404  -168.558     1.270
TYR  ASP   0.18579   -55.877     4.853
TYR  ASP   0.72017    50.804     3.010
TYR  CYS   0.09548  -169.118     1.396
TYR  CYS   0.78738    51.925     2.073
TYR  CYS   0.11713   -54.547     5.907
TYR  GLN   0.03626  -168.301     0.868
TYR  GLN   0.89908    52.317     1.777
TYR  GLN   0.06467   -54.495     5.804
TYR  GLU   0.03977  -169.037     1.323
TYR  GLU   0.08943   -58.073     6.550
TYR  GLU   0.87081    52.083     2.002
TYR  GLY   0.04142  -169.190     1.948
TYR  GLY   0.84810    52.346     1.768
TYR  GLY   0.11048   -54.184     6.136
TYR  HID   0.02319  -169.386     1.660
TYR  HID   0.91885    52.247     1.419
TYR  HID   0.05796   -51.733     6.273
TYR  HIE   0.08676  -169.104     1.638
TYR  HIE   0.74990    52.716     1.429
TYR  HIE   0.16334   -54.047     5.736
TYR  HIP   0.04283  -169.148     2.143
TYR  HIP   0.83796    51.904     2.138
TYR  HIP   0.11921   -50.592     4.365
TYR  ILE   0.05605  -169.915     2.937
TYR  ILE   0.85612    51.893     1.396
TYR  ILE   0.08782   -52.974     5.542
TYR  LEU   0.01544  -167.887     1.116
TYR  LEU   0.94102    51.891     1.322
TYR  LEU   0.04354   -50.404     6.042
TYR  LYS   0.04505  -169.158     1.602
TYR  LYS   0.84014    51.583     1.533
TYR  LYS   0.11481   -51.749     4.445
TYR  MET   0.00802  -169.778     2.742
TYR  MET   0.96811    52.400     1.002
TYR  MET   0.02387   -54.700     7.666
TYR  PHE   0.07126  -169.727     1.291
TYR  PHE   0.74575    51.896     1.606
TYR  PHE   0.18299   -57.389     6.550
TYR  PRO   0.06100  -175.260     6.324
TYR  PRO   0.77356    51.672     1.767
TYR  PRO   0.16544   -56.384     6.411
TYR  SER   0.12276  -175.394     3.843
TYR  SER   0.82877    52.386     1.858
TYR  SER   0.04847   -52.399     5.441
TYR  THR   0.07533  -172.975     4.337
TYR  THR   0.81586    52.857     1.999
TYR  THR   0.10880   -56.303     6.646
TYR  TRP   0.04896  -169.661     1.313
TYR  TRP   0.90747    52.357     1.405
TYR  TRP   0.04357   -53.293     7.709
TYR  TYR   0.02951  -169.399     1.349
TYR  TYR   0.85154    52.256     1.415
TYR  TYR   0.11894   -58.175     6.998
TYR  VAL   0.09490  -168.932     1.038
TYR  VAL   0.82162    51.666     1.385
TYR  VAL   0.08348   -55.871     7.187
VAL  ALA   0.02463  -170.720     4.804
VAL  ALA   0.83558    51.725     1.799
VAL  ALA   0.13979   -53.659     5.708
VAL  ARG   0.05109  -169.696     3.208
VAL  ARG   0.76057    51.965     1.615
VAL  ARG   0.18834   -51.852     2.503
VAL  ASN   0.02625  -168.568     2.241
VAL  ASN   0.88703    51.537     1.722
VAL  ASN   0.08671   -54.099     5.988
VAL  ASP   0.04100  -167.879     1.563
VAL  ASP   0.14334   -57.317     5.759
VAL  ASP   0.81566    51.285     1.984
VAL  CYS   0.02754  -167.690     1.197
VAL  CYS   0.06750   -53.328     6.207
VAL  CYS   0.90497    51.375     1.680
VAL  GLN   0.05125  -172.033     3.762
VAL  GLN   0.86531    51.920     1.708
VAL  GLN   0.08344   -53.302     5.213
VAL  GLU   0.02077  -168.042     1.161
VAL  GLU   0.91980    51.951     1.904
VAL  GLU   0.05943   -52.308     4.812
VAL  GLY   0.03031  -167.875     1.506
VAL  GLY   0.09204   -51.510     5.280
VAL  GLY   0.87766    51.775     1.467
VAL  HID   0.00993  -168.709     1.187
VAL  HID   0.91826    51.927     1.164
VAL  HID   0.07181   -50.076     4.102
VAL  HIE   0.08371  -168.865     1.301
VAL  HIE   0.74977    51.802     1.836
VAL  HIE   0.16652   -54.313     6.111
VAL  HIP   0.01087  -168.296     2.003
VAL  HIP   0.90444    51.797     1.716
VAL  HIP   0.08469   -50.482     3.617
VAL  ILE   0.05900  -168.218     1.068
VAL  ILE   0.83561    52.100     1.863
VAL  ILE   0.10539   -52.642     4.130
VAL  LEU   0.02001  -168.323     1.225
VAL  LEU   0.93384    51.375     1.103
VAL  LEU   0.04614   -54.332     6.944
VAL  LYS   0.02230  -168.339     0.822
VAL  LYS   0.75170    52.085     1.546
VAL  LYS   0.22600   -53.956     3.624
VAL  MET   0.02429  -171.661     3.768
VAL  MET   0.91916    51.874     1.178
VAL  MET   0.05656   -51.670     4.373
VAL  PHE   0.13899  -174.050     3.617
VAL  PHE   0.79341    52.168     1.712
VAL  PHE   0.06759   -54.316     5.417
VAL  PRO   0.00930  -168.311     2.618
VAL  PRO   0.87998    50.965     1.992
VAL  PRO   0.11072   -51.371     5.135
VAL  SER   0.06990  -170.256     4.078
VAL  SER   0.80568    51.188     1.964
VAL  SER   0.12442   -53.191     5.818
VAL  THR   0.02960  -168.521     2.029
VAL  THR   0.89652    51.880     1.438
VAL  THR   0.07389   -53.773     6.923
VAL  TRP   0.01694  -168.979     1.348
VAL  TRP   0.93908    52.240     1.408
VAL  TRP   0.04398   -53.529     6.534
VAL  TYR   0.09490  -168.932     1.038
VAL  TYR   0.82162    51.666     1.385
VAL  TYR   0.08348   -55.871     7.187
VAL  VAL   0.02586  -168.197     1.303
VAL  VAL   0.04946   -53.788     5.361
VAL  VAL   0.92468    51.918     1.026
