# Supplementary material for: Exploiting Sequence-Dependent Rotamer Information in Global Optimization of Proteins
Source: J Phys Chem B. 2022 Oct 18;126(42):8381–90. doi: 10.1021/acs.jpcb.2c04647 (PMC9623586; doi:10.1021/acs.jpcb.2c04647)
Supplement: Supplementary file 1 — jp2c04647_si_001.zip [file jp2c04647_si_001.zip › LibraryForSubmission/HIE.txt]

ALA  ALA   0.14013    63.984   -82.287     3.176     3.805
ALA  ALA   0.02695   -63.066   -83.041     0.000     0.000
ALA  ALA   0.29801  -176.371  -105.089     1.276     4.426
ALA  ALA   0.40269  -175.871    52.479     1.113     1.479
ALA  ALA   0.05909    64.913    90.254     1.725     3.638
ALA  ALA   0.07313   -59.431   107.630     0.842     9.497
ALA  ARG   0.24976    64.722   -75.771     1.370     8.618
ALA  ARG   0.20294  -176.250  -104.123     0.921     2.736
ALA  ARG   0.05104   -61.768   -73.746     0.831     5.430
ALA  ARG   0.42687  -175.195    50.328     1.243     5.248
ALA  ARG   0.05247   -58.312   100.041     1.049     3.597
ALA  ARG   0.01691    64.685    89.351     1.639     3.839
ALA  ARG   0.00001    69.752   168.022     1.000     1.000
ALA  ASN   0.22161    67.540   -83.643     3.964     3.101
ALA  ASN   0.03251   -63.576   -81.461     1.542     4.469
ALA  ASN   0.26731  -176.710  -104.447     0.846     2.396
ALA  ASN   0.36067  -175.602    50.273     1.751     4.408
ALA  ASN   0.03231   -59.533   105.322     0.976     7.029
ALA  ASN   0.08517    64.719    91.199     1.694     3.103
ALA  ASN   0.00040    70.650   163.888     2.703     5.683
ALA  ASP   0.11262    63.995   -86.944     2.291     5.312
ALA  ASP   0.04788   -62.854   -78.512     1.465     6.202
ALA  ASP   0.27980  -176.412  -107.147     1.068     5.101
ALA  ASP   0.42756  -175.359    53.153     1.960     4.079
ALA  ASP   0.05996   -59.788   105.624     1.049     5.498
ALA  ASP   0.07203    63.859    94.083     2.389     0.408
ALA  ASP   0.00014    75.229   157.245     1.000     1.000
ALA  CYS   0.09881    64.119   -81.923     2.862     3.743
ALA  CYS   0.06323   -62.939   -75.929     1.245     5.566
ALA  CYS   0.25434  -176.286  -105.509     1.458     5.013
ALA  CYS   0.00045    70.553   165.440     0.579     1.174
ALA  CYS   0.03828    63.880    92.274     2.192     2.904
ALA  CYS   0.49598  -174.479    49.355     2.061     3.693
ALA  CYS   0.04891   -59.338   105.926     0.917     8.638
ALA  GLN   0.11797    64.532   -83.011     2.524     5.192
ALA  GLN   0.04206   -62.706   -76.981     0.651     5.910
ALA  GLN   0.26148  -176.412  -103.956     1.447     1.055
ALA  GLN   0.04119   -59.161   103.017     0.968     4.905
ALA  GLN   0.49480  -175.422    50.167     1.519     4.764
ALA  GLN   0.04249    65.367    91.809     1.047     2.311
ALA  GLN   0.00002    83.547   143.329     1.000     1.000
ALA  GLU   0.06704    65.293   -82.339     4.549    13.742
ALA  GLU   0.03303   -63.498   -80.487     1.743     6.124
ALA  GLU   0.28536  -175.591  -105.699     2.082     2.946
ALA  GLU   0.05386   -59.631   106.168     1.145     6.259
ALA  GLU   0.04812    65.286    93.303     1.051     1.655
ALA  GLU   0.51260  -175.774    47.669     1.039     6.750
ALA  GLY   0.07920    63.795   -82.166     1.237     4.839
ALA  GLY   0.21218  -175.921  -105.413     0.570     1.118
ALA  GLY   0.09156   -63.424   -78.476     1.801     6.533
ALA  GLY   0.47343  -174.807    51.214     1.590     3.916
ALA  GLY   0.07718   -59.529   106.437     0.959     8.621
ALA  GLY   0.06619    64.672    91.495     2.038     3.348
ALA  GLY   0.00026    71.092   163.971     1.000     1.000
ALA  HID   0.15940    64.758   -82.222     2.569     3.863
ALA  HID   0.05761   -62.814   -76.117     1.126     6.291
ALA  HID   0.25620  -176.495  -104.152     1.013     2.088
ALA  HID   0.05079    65.361    90.328     1.047     3.399
ALA  HID   0.00047    70.250   166.561     2.052     3.740
ALA  HID   0.43387  -175.655    51.323     1.099     3.432
ALA  HID   0.04167   -59.443   104.655     0.945     6.949
ALA  HIE   0.09714    64.096   -84.655     1.935     4.418
ALA  HIE   0.06314   -63.075   -78.721     1.248     5.792
ALA  HIE   0.29414  -176.815  -105.261     0.915     4.192
ALA  HIE   0.05000    64.291    93.747     1.760     1.522
ALA  HIE   0.00009    73.632   161.937     4.934     6.621
ALA  HIE   0.03555   -59.827   104.978     0.876     4.012
ALA  HIE   0.45995  -175.818    51.312     1.743     4.138
ALA  HIP   0.16916    62.896   -79.388     2.555     4.677
ALA  HIP   0.03759   -63.021   -75.116     1.621     7.041
ALA  HIP   0.22241  -176.163  -101.309     0.977     2.041
ALA  HIP   0.00016    69.567   168.512     0.113     0.318
ALA  HIP   0.01898    65.391    89.532     1.371     3.243
ALA  HIP   0.04819   -58.543    97.985     1.069     5.247
ALA  HIP   0.50350  -175.146    48.150     1.586     4.604
ALA  ILE   0.13142    65.386   -83.337     2.618     3.411
ALA  ILE   0.23773  -176.629  -104.593     1.245     2.398
ALA  ILE   0.05390   -63.707   -78.230     1.318     7.724
ALA  ILE   0.49270  -174.608    47.791     2.132     4.434
ALA  ILE   0.04650   -58.220   105.482     1.302     9.905
ALA  ILE   0.03737    64.876    92.330     1.091     2.826
ALA  ILE   0.00037    76.033   152.016     5.582    13.617
ALA  LEU   0.18199    64.780   -82.497     2.769     3.888
ALA  LEU   0.06946   -63.358   -76.658     1.957     7.167
ALA  LEU   0.19845  -175.667  -105.250     3.846     4.094
ALA  LEU   0.43102  -174.633    46.745     2.132     5.829
ALA  LEU   0.07483   -59.215   103.636     1.007     7.563
ALA  LEU   0.04406    64.129    91.683     2.006     3.128
ALA  LEU   0.00019    70.532   165.338     2.447     4.261
ALA  LYS   0.09535    64.440   -83.106     1.956     3.875
ALA  LYS   0.05622   -62.836   -75.683     1.135     5.970
ALA  LYS   0.22432  -176.580  -103.455     0.503     0.622
ALA  LYS   0.54154  -174.903    47.989     1.742     4.680
ALA  LYS   0.04047   -59.141   104.340     1.184     5.807
ALA  LYS   0.04198    65.076    91.768     0.449     1.501
ALA  LYS   0.00012    67.419   170.083     3.521     7.117
ALA  MET   0.16472    64.302   -81.280     1.764     4.846
ALA  MET   0.25622  -176.887  -104.605     0.786     1.821
ALA  MET   0.01027   -63.299   -81.156     2.088     6.138
ALA  MET   0.03321    65.354    92.442     1.274     3.074
ALA  MET   0.00019    71.600   161.412     2.501     4.921
ALA  MET   0.51137  -175.842    51.514     1.220     4.501
ALA  MET   0.02403   -59.397   103.573     0.992     7.259
ALA  PHE   0.10304    64.751   -83.866     2.430     4.326
ALA  PHE   0.03478   -63.517   -80.318     1.631     5.972
ALA  PHE   0.23194  -176.736  -104.332     0.884     2.854
ALA  PHE   0.54963  -175.798    51.198     1.699     4.782
ALA  PHE   0.03425   -60.014   106.666     0.860     4.401
ALA  PHE   0.04631    65.171    92.454     0.962     3.304
ALA  PHE   0.00004    70.289   165.990     1.000     1.000
ALA  PRO   0.18011    63.546   -82.758     2.779     3.505
ALA  PRO   0.18181  -175.078  -105.240     2.946     2.535
ALA  PRO   0.16044   -63.784   -77.950     2.544     8.066
ALA  PRO   0.00148    72.616   160.756     2.331     4.932
ALA  PRO   0.07822    62.017    93.058     2.206     5.052
ALA  PRO   0.13116   -60.136   102.941     1.450     7.827
ALA  PRO   0.26678  -173.610    59.091     3.345    15.464
ALA  SER   0.06342    64.987   -82.915     2.801     3.956
ALA  SER   0.05251   -62.800   -77.915     0.673     5.619
ALA  SER   0.23190  -176.417  -105.194     1.058     3.991
ALA  SER   0.57357  -174.644    49.711     1.809     3.599
ALA  SER   0.04387   -59.451   103.187     0.916     4.697
ALA  SER   0.03470    64.404    90.995     1.908     3.865
ALA  SER   0.00002    72.596   158.543     1.000     1.000
ALA  THR   0.11705    62.970   -82.232     2.674     5.955
ALA  THR   0.04607   -63.929   -81.787     1.926     5.222
ALA  THR   0.25569  -175.861  -104.533     2.010     1.276
ALA  THR   0.46163  -175.292    47.701     1.634     5.217
ALA  THR   0.05275   -59.281   103.670     1.000     5.666
ALA  THR   0.00021    71.456   163.813     1.394     3.076
ALA  THR   0.06660    65.472    92.925     1.669     4.754
ALA  TRP   0.16704    64.120   -82.293     1.713     4.694
ALA  TRP   0.23473  -176.799  -104.707     1.600     3.367
ALA  TRP   0.05376   -62.579   -77.930     1.345     6.272
ALA  TRP   0.00046    73.984   161.845     3.595     7.715
ALA  TRP   0.06726    65.265    93.661     1.328     3.434
ALA  TRP   0.04475   -58.528   103.132     1.766     6.529
ALA  TRP   0.00000  -161.142    14.630     1.195     3.472
ALA  TRP   0.43199  -176.251    51.585     2.190     5.556
ALA  TYR   0.24291    64.798   -80.797     0.979     5.094
ALA  TYR   0.04531   -62.103   -76.747     1.830     6.601
ALA  TYR   0.26892  -176.856  -105.351     0.743     4.286
ALA  TYR   0.00016  -171.364  -152.576     1.000     1.000
ALA  TYR   0.34912  -175.571    52.302     2.026     7.666
ALA  TYR   0.05203   -58.403   102.799     1.807     4.290
ALA  TYR   0.04154    65.193    92.876     0.666     3.969
ALA  TYR   0.00000    72.856   148.762     1.000     1.000
ALA  VAL   0.12628    64.907   -83.122     2.882     5.354
ALA  VAL   0.05210   -62.974   -75.745     1.497     6.470
ALA  VAL   0.28341  -176.405  -104.792     1.276     2.536
ALA  VAL   0.45731  -175.197    50.023     1.541     3.986
ALA  VAL   0.04151   -58.489   109.628     1.229    11.309
ALA  VAL   0.00036    70.481   165.576     1.425     2.653
ALA  VAL   0.03902    64.999    91.825     1.715     3.177
ARG  ALA   0.24976    64.722   -75.771     1.370     8.618
ARG  ALA   0.20294  -176.250  -104.123     0.921     2.736
ARG  ALA   0.05104   -61.768   -73.746     0.831     5.430
ARG  ALA   0.42687  -175.195    50.328     1.243     5.248
ARG  ALA   0.05247   -58.312   100.041     1.049     3.597
ARG  ALA   0.01691    64.685    89.351     1.639     3.839
ARG  ALA   0.00001    69.752   168.022     1.000     1.000
ARG  ARG   0.23742    62.798   -78.255     0.564     0.907
ARG  ARG   0.06939  -176.469  -102.627     0.296     0.874
ARG  ARG   0.03161   -62.195   -72.001     0.472     5.962
ARG  ARG   0.60704  -174.029    46.440     1.748     4.209
ARG  ARG   0.01781    64.769    90.548     0.416     1.881
ARG  ARG   0.03673   -58.327    96.054     0.616     3.394
ARG  ASN   0.12185    64.672   -78.588     2.112     6.228
ARG  ASN   0.02486   -62.241   -74.625     1.210     6.511
ARG  ASN   0.19223  -177.176  -102.734     0.665     2.568
ARG  ASN   0.62092  -176.125    51.678     1.860     6.699
ARG  ASN   0.01890   -59.123   106.020     0.882     9.309
ARG  ASN   0.00007    73.811   155.081     0.053     0.183
ARG  ASN   0.02116    64.855    91.408     0.761     1.402
ARG  ASP   0.43051    63.766   -81.993     1.169     3.616
ARG  ASP   0.09003   -60.869   -78.694     1.039     5.718
ARG  ASP   0.06072  -176.276  -104.084     1.083     4.111
ARG  ASP   0.16723   -57.654   105.278     0.698     6.335
ARG  ASP   0.21581  -176.223    62.846     2.536     8.421
ARG  ASP   0.03567    63.998    87.458     1.318     3.167
ARG  ASP   0.00003    80.535   141.785     1.000     1.000
ARG  CYS   0.12838    62.353   -80.140     2.309     6.309
ARG  CYS   0.03052   -62.493   -75.812     0.675     5.768
ARG  CYS   0.20265  -176.353  -102.979     1.510     2.502
ARG  CYS   0.61696  -174.878    48.105     2.350     3.922
ARG  CYS   0.00623   -58.645    98.339     0.522     3.160
ARG  CYS   0.01525    67.203    92.705     1.924     4.034
ARG  CYS   0.00002    68.972   169.200     1.000     1.000
ARG  GLN   0.10219    62.897   -77.744     1.080     4.881
ARG  GLN   0.14900  -175.884  -101.949     2.196     1.384
ARG  GLN   0.04272   -62.270   -72.395     0.541     6.143
ARG  GLN   0.67353  -176.024    48.569     1.802     8.272
ARG  GLN   0.02251   -58.214    96.323     0.664     2.933
ARG  GLN   0.01005    66.153    89.583     1.167     3.668
ARG  GLU   0.14167    64.753   -83.961     1.827     7.163
ARG  GLU   0.01950   -62.305   -81.987     1.833     4.741
ARG  GLU   0.14142  -176.918  -104.230     1.124     3.669
ARG  GLU   0.60085  -177.447    62.515     1.240     8.032
ARG  GLU   0.05972    65.378    91.144     0.535     1.319
ARG  GLU   0.03684   -58.684   107.290     1.687     6.174
ARG  GLY   0.10137    64.205   -80.640     1.933     4.726
ARG  GLY   0.25355  -175.721  -104.188     1.239     2.043
ARG  GLY   0.03772   -62.649   -76.358     0.889     6.118
ARG  GLY   0.56300  -174.640    46.634     0.981     4.297
ARG  GLY   0.02433   -58.834    99.624     0.826     4.679
ARG  GLY   0.02001    65.182    90.352     0.926     2.482
ARG  GLY   0.00002    75.666   156.579     1.000     1.000
ARG  HID   0.13154    64.745   -82.043     2.506     4.224
ARG  HID   0.16165  -176.404  -103.122     1.371     1.142
ARG  HID   0.01485   -62.392   -74.744     0.283     5.642
ARG  HID   0.66722  -174.908    47.610     1.971     6.768
ARG  HID   0.01526    65.056    91.225     0.747     2.116
ARG  HID   0.00948   -59.330   100.744     0.740     8.678
ARG  HIE   0.09813    63.758   -80.417     1.408     3.701
ARG  HIE   0.01650   -62.490   -74.220     0.605     5.837
ARG  HIE   0.26566  -176.697  -103.694     0.543     1.029
ARG  HIE   0.58058  -175.151    47.792     1.704     5.081
ARG  HIE   0.02231    65.203    91.618     0.626     3.574
ARG  HIE   0.01682   -59.744   102.509     1.374     6.250
ARG  HIP   0.09042    62.680   -79.278     1.121     2.764
ARG  HIP   0.00767   -61.371   -69.258     1.030     4.877
ARG  HIP   0.10632  -176.613  -100.331     0.594     2.282
ARG  HIP   0.77104  -175.146    48.100     2.458     5.827
ARG  HIP   0.02251   -57.572    95.343     0.981     4.997
ARG  HIP   0.00203    61.997    81.171     6.035    10.049
ARG  HIP   0.00001    77.451   147.807     1.000     1.000
ARG  ILE   0.11637    63.318   -77.634     1.593     5.902
ARG  ILE   0.18719  -176.955  -102.669     0.966     1.204
ARG  ILE   0.01365   -62.207   -73.912     1.883     7.348
ARG  ILE   0.66061  -175.480    50.372     1.955     4.307
ARG  ILE   0.00408    64.687    90.242     1.022     4.439
ARG  ILE   0.01810   -57.979   102.633     1.462     5.876
ARG  LEU   0.19884    65.123   -83.061     2.868     3.774
ARG  LEU   0.02443   -62.504   -79.217     0.965     4.568
ARG  LEU   0.26855  -177.038  -102.740     0.649     1.531
ARG  LEU   0.47741  -175.095    48.054     2.236     6.490
ARG  LEU   0.00928   -58.322   109.084     1.551     6.773
ARG  LEU   0.02147    64.388    92.537     0.351     1.378
ARG  LEU   0.00002    74.150   153.736     1.000     1.000
ARG  LYS   0.16716    63.216   -79.170     1.461     2.611
ARG  LYS   0.18207  -175.686  -102.201     1.373     1.161
ARG  LYS   0.03762   -62.252   -71.624     0.428     5.386
ARG  LYS   0.58623  -174.663    46.891     0.642     4.091
ARG  LYS   0.01430    65.610    88.170     0.790     3.426
ARG  LYS   0.01263   -57.802    93.416     0.380     2.038
ARG  MET   0.27546    64.340   -73.917     1.229     7.561
ARG  MET   0.21853  -176.807  -103.332     0.679     1.393
ARG  MET   0.01533   -62.551   -71.915     1.153     6.822
ARG  MET   0.00183   -59.296   108.275     1.196     4.573
ARG  MET   0.01649    64.761    92.298     0.649     3.177
ARG  MET   0.47236  -176.552    51.735     1.169     5.225
ARG  PHE   0.06150    64.239   -81.964     1.968     4.970
ARG  PHE   0.00730   -62.568   -77.197     1.463     6.662
ARG  PHE   0.26114  -176.281  -102.854     1.603     2.419
ARG  PHE   0.62725  -175.503    46.827     1.967     6.805
ARG  PHE   0.02175    65.429    91.986     0.999     3.384
ARG  PHE   0.02106   -59.039    99.132     1.142     4.597
ARG  PRO   0.00006    73.514   159.681     0.465     0.786
ARG  PRO   0.00895    62.407    87.545     2.679     5.697
ARG  PRO   0.17752   -59.246    98.509     1.513     4.120
ARG  PRO   0.25676  -173.990    55.967     2.521    13.775
ARG  PRO   0.32254    62.891   -77.593     2.185     7.452
ARG  PRO   0.07011  -174.285  -106.610     3.084     4.034
ARG  PRO   0.16406   -62.590   -75.798     0.643     6.307
ARG  SER   0.13142    63.253   -80.753     1.596     4.012
ARG  SER   0.03200   -62.512   -74.201     0.639     5.684
ARG  SER   0.23199  -175.953  -103.608     1.308     3.082
ARG  SER   0.57178  -174.510    48.943     1.452     2.612
ARG  SER   0.01984   -58.566    98.687     0.723     4.179
ARG  SER   0.00002    69.539   168.643     0.440     1.452
ARG  SER   0.01295    65.506    89.763     0.623     2.890
ARG  THR   0.15685    62.530   -80.853     1.622     3.525
ARG  THR   0.20498  -176.309  -103.268     1.885     1.697
ARG  THR   0.04338   -62.435   -77.296     1.120     6.217
ARG  THR   0.53571  -174.881    47.823     1.666     5.801
ARG  THR   0.02278   -58.740   100.340     1.481     6.703
ARG  THR   0.03629    64.905    91.140     0.952     2.230
ARG  THR   0.00001    69.418   168.238     1.000     1.000
ARG  TRP   0.05113    64.241   -82.104     1.928     4.508
ARG  TRP   0.28490  -177.127  -103.322     0.846     1.491
ARG  TRP   0.00883   -62.288   -76.004     0.896     6.586
ARG  TRP   0.61439  -175.923    47.897     1.341     5.060
ARG  TRP   0.01036   -60.081   105.685     0.597     2.934
ARG  TRP   0.00002    69.602   168.210     2.311     3.330
ARG  TRP   0.03037    65.002    92.696     0.487     1.764
ARG  TYR   0.08871    64.077   -83.171     1.799     4.704
ARG  TYR   0.00894   -63.003   -80.258     1.286     4.424
ARG  TYR   0.26265  -176.931  -103.659     0.429     0.655
ARG  TYR   0.57328  -175.324    48.139     1.621     5.412
ARG  TYR   0.00508   -59.411   109.909     0.901     4.343
ARG  TYR   0.06132    64.830    92.874     0.568     1.648
ARG  TYR   0.00002    75.904   153.181     1.000     1.000
ARG  VAL   0.14749    63.734   -80.862     1.788     4.447
ARG  VAL   0.00005    63.121   -38.520     1.000     1.000
ARG  VAL   0.02806   -62.844   -75.247     2.260     5.861
ARG  VAL   0.20468  -176.889  -103.625     0.750     1.382
ARG  VAL   0.56532  -176.199    50.693     1.487     4.707
ARG  VAL   0.02398    65.474    90.688     2.425     5.575
ARG  VAL   0.03042   -56.661   106.328     2.406     7.639
ASN  ALA   0.22161    67.540   -83.643     3.964     3.101
ASN  ALA   0.03251   -63.576   -81.461     1.542     4.469
ASN  ALA   0.26731  -176.710  -104.447     0.846     2.396
ASN  ALA   0.36067  -175.602    50.273     1.751     4.408
ASN  ALA   0.03231   -59.533   105.322     0.976     7.029
ASN  ALA   0.08517    64.719    91.199     1.694     3.103
ASN  ALA   0.00040    70.650   163.888     2.703     5.683
ASN  ARG   0.12185    64.672   -78.588     2.112     6.228
ASN  ARG   0.02486   -62.241   -74.625     1.210     6.511
ASN  ARG   0.19223  -177.176  -102.734     0.665     2.568
ASN  ARG   0.62092  -176.125    51.678     1.860     6.699
ASN  ARG   0.01890   -59.123   106.020     0.882     9.309
ASN  ARG   0.00007    73.811   155.081     0.053     0.183
ASN  ARG   0.02116    64.855    91.408     0.761     1.402
ASN  ASN   0.06325    64.313   -85.245     3.051     2.506
ASN  ASN   0.34053  -177.185  -104.012     0.203     0.229
ASN  ASN   0.01180   -63.167   -80.664     1.179     4.114
ASN  ASN   0.03993    64.423    90.732     1.691     2.274
ASN  ASN   0.00033    68.026   168.427     2.055     3.739
ASN  ASN   0.52364  -175.917    50.267     1.617     3.660
ASN  ASN   0.02052   -59.107   103.921     1.015     4.456
ASN  ASP   0.15428    64.267   -85.785     1.951     4.144
ASN  ASP   0.15260  -175.904  -109.556     1.582     2.819
ASN  ASP   0.08826   -61.643   -81.790     1.907     5.671
ASN  ASP   0.04904    64.652    92.813     1.574     2.783
ASN  ASP   0.00007    75.333   151.793     4.136    12.026
ASN  ASP   0.20127   -58.430   105.364     0.922     8.020
ASN  ASP   0.35448  -175.286    57.617     2.064     7.266
ASN  CYS   0.07977    65.401   -82.646     4.002     2.996
ASN  CYS   0.03133   -63.010   -81.083     1.198     4.658
ASN  CYS   0.19055  -176.758  -104.919     1.150     4.109
ASN  CYS   0.62601  -174.075    48.267     2.092     3.998
ASN  CYS   0.03072   -59.648   105.470     0.764     3.866
ASN  CYS   0.04148    64.317    93.153     1.219     0.860
ASN  CYS   0.00014    71.203   164.498     2.606     4.914
ASN  GLN   0.12461    66.273   -83.193     3.410     3.297
ASN  GLN   0.00526   -63.127   -76.227     1.419     7.293
ASN  GLN   0.18848  -177.077  -104.323     0.525     1.971
ASN  GLN   0.62282  -175.363    49.893     1.723     4.581
ASN  GLN   0.00892   -59.764   108.624     0.510     4.945
ASN  GLN   0.04989    65.130    92.518     0.487     0.837
ASN  GLN   0.00001    68.666   167.173     1.000     1.000
ASN  GLU   0.04774   -58.122   108.565     1.121    10.056
ASN  GLU   0.03869    65.376    93.028     1.118     2.052
ASN  GLU   0.51059  -175.658    51.179     1.334     7.625
ASN  GLU   0.12687    63.917   -83.312     2.266     5.786
ASN  GLU   0.00001    57.653     0.422     1.000     1.000
ASN  GLU   0.23978  -176.256  -105.773     1.750     2.246
ASN  GLU   0.03633   -62.522   -78.678     1.602     6.423
ASN  GLY   0.15121    66.597   -83.992     2.916     3.590
ASN  GLY   0.05305   -63.876   -79.876     2.341     6.403
ASN  GLY   0.25263  -176.254  -105.574     1.019     3.542
ASN  GLY   0.06840    65.072    92.464     1.106     1.884
ASN  GLY   0.00016    71.578   163.197     1.143     1.875
ASN  GLY   0.03943   -59.278   103.223     0.794     4.799
ASN  GLY   0.43511  -175.408    51.550     1.046     2.771
ASN  HID   0.10217    65.574   -84.589     2.905     3.239
ASN  HID   0.01045   -62.862   -78.676     1.753     6.204
ASN  HID   0.19469  -176.921  -104.037     0.654     2.018
ASN  HID   0.03762    65.057    92.401     1.089     1.353
ASN  HID   0.00017    70.471   166.197     1.527     2.683
ASN  HID   0.02060   -59.423   104.588     1.106     5.519
ASN  HID   0.63430  -176.009    52.189     1.391     4.550
ASN  HIE   0.04285    65.353   -84.804     2.261     3.792
ASN  HIE   0.01787   -63.366   -82.202     1.173     3.586
ASN  HIE   0.29700  -177.129  -104.441     0.534     1.345
ASN  HIE   0.59882  -175.298    48.765     1.790     5.229
ASN  HIE   0.01210   -60.077   106.853     0.419     2.371
ASN  HIE   0.03134    65.116    93.319     0.550     1.052
ASN  HIE   0.00002    71.468   163.854     2.602     5.231
ASN  HIP   0.16724    62.513   -78.414     1.939     1.815
ASN  HIP   0.01100   -63.485   -76.623     1.956     7.222
ASN  HIP   0.13583  -176.714  -101.753     1.202     3.909
ASN  HIP   0.64225  -175.503    49.697     2.191     5.421
ASN  HIP   0.03327   -58.301    96.644     0.736     5.589
ASN  HIP   0.01038    65.715    91.468     1.405     3.779
ASN  HIP   0.00004    74.615   157.224     4.597    10.926
ASN  ILE   0.10808    66.642   -83.984     3.274     3.361
ASN  ILE   0.01534   -64.205   -81.611     1.877     5.969
ASN  ILE   0.20780  -177.343  -104.898     1.101     2.786
ASN  ILE   0.61464  -174.599    48.040     2.224     4.690
ASN  ILE   0.02219   -59.361   110.403     0.742    10.174
ASN  ILE   0.03193    65.076    93.081     1.256     2.019
ASN  ILE   0.00001    76.546   151.424     1.000     1.000
ASN  LEU   0.21474    66.226   -81.744     3.045     4.549
ASN  LEU   0.03994   -62.515   -76.465     1.389     5.568
ASN  LEU   0.18703  -176.898  -105.183     1.593     3.680
ASN  LEU   0.47215  -174.524    47.611     2.257     5.518
ASN  LEU   0.02043   -58.637   103.511     0.884     6.571
ASN  LEU   0.00022    68.720   167.763     1.869     2.190
ASN  LEU   0.06549    64.459    92.746     1.029     1.480
ASN  LYS   0.12070    64.053   -80.952     2.575     4.089
ASN  LYS   0.02570   -61.747   -76.278     0.994     5.481
ASN  LYS   0.19913  -176.787  -103.625     0.695     2.022
ASN  LYS   0.58627  -174.851    48.143     1.747     5.615
ASN  LYS   0.03784   -58.719   100.545     1.372     4.311
ASN  LYS   0.03034    65.123    91.951     1.327     2.122
ASN  LYS   0.00001    70.322   166.305     1.000     1.000
ASN  MET   0.26445    64.294   -77.748     2.051     8.019
ASN  MET   0.00006    60.952   -42.479     1.000     1.000
ASN  MET   0.00646   -60.124   -70.795     1.186     4.770
ASN  MET   0.14975  -177.105  -104.260     1.204     2.296
ASN  MET   0.50478  -176.264    51.603     1.161     3.432
ASN  MET   0.05507    65.107    93.506     1.052     1.835
ASN  MET   0.01942   -58.781   104.483     1.258     5.309
ASN  PHE   0.12957    64.626   -80.500     1.831     4.414
ASN  PHE   0.20996  -177.099  -104.177     1.195     1.983
ASN  PHE   0.01486   -62.754   -76.754     1.259     5.899
ASN  PHE   0.57695  -175.809    50.671     1.919     4.427
ASN  PHE   0.00713   -59.271   111.057     1.192     5.930
ASN  PHE   0.06145    65.067    93.851     1.424     2.463
ASN  PHE   0.00007    69.056   166.290     3.847     7.601
ASN  PRO   0.21329    63.775   -81.391     2.770     4.067
ASN  PRO   0.00017    61.428    -7.625     1.000     1.000
ASN  PRO   0.17661   -62.956   -77.155     2.173     6.167
ASN  PRO   0.10577  -173.962  -106.991     3.592     3.957
ASN  PRO   0.00119    74.934   158.338     3.317     4.719
ASN  PRO   0.04115    62.778    93.315     1.711     5.268
ASN  PRO   0.17154   -59.768   103.243     1.338     7.410
ASN  PRO   0.29027  -173.692    58.119     3.113    14.096
ASN  SER   0.15218    66.977   -84.176     3.627     3.224
ASN  SER   0.01740   -63.032   -79.701     0.840     4.577
ASN  SER   0.19219  -176.460  -105.138     1.568     3.761
ASN  SER   0.57783  -174.538    48.541     1.956     3.967
ASN  SER   0.02737   -59.006   106.258     1.017     6.634
ASN  SER   0.03273    65.139    92.408     0.982     2.189
ASN  SER   0.00030    69.570   165.478     2.970     5.894
ASN  THR   0.12383    65.268   -84.243     4.032     3.722
ASN  THR   0.02103   -63.547   -81.425     1.883     5.420
ASN  THR   0.24203  -177.078  -104.575     0.682     2.530
ASN  THR   0.53790  -175.077    49.906     2.074     4.072
ASN  THR   0.02796   -60.032   106.952     0.459     1.954
ASN  THR   0.00019    74.480   161.335     1.358     2.543
ASN  THR   0.04706    65.579    95.210     1.418     3.375
ASN  TRP   0.16862    63.774   -81.663     2.341     3.467
ASN  TRP   0.00005    60.795   -20.646     1.000     1.000
ASN  TRP   0.31612  -177.205  -104.649     0.903     1.818
ASN  TRP   0.01367   -61.521   -75.824     2.197     6.403
ASN  TRP   0.45769  -176.453    51.005     1.889     4.490
ASN  TRP   0.01859   -57.430   104.037     1.510     3.583
ASN  TRP   0.00004   -63.938   146.498     8.082     8.203
ASN  TRP   0.00006    69.480   165.272     3.387     6.350
ASN  TRP   0.02517    65.736    93.780     1.844     5.268
ASN  TYR   0.09576    62.982   -81.501     1.159     3.419
ASN  TYR   0.32001  -177.231  -103.907     0.505     1.147
ASN  TYR   0.01847   -60.636   -71.835     1.320     4.986
ASN  TYR   0.49618  -176.192    52.008     1.640     6.022
ASN  TYR   0.06076   -58.368   100.349     1.741     6.844
ASN  TYR   0.00879    65.236    91.465     1.274     3.854
ASN  TYR   0.00003    76.147   154.051     1.000     1.000
ASN  VAL   0.00002    55.036  -121.018     0.406     0.914
ASN  VAL   0.11284    65.754   -83.423     3.281     5.114
ASN  VAL   0.03863   -62.885   -80.277     1.002     5.301
ASN  VAL   0.20033  -176.137  -104.254     1.788     1.185
ASN  VAL   0.57363  -174.878    47.789     1.994     4.602
ASN  VAL   0.03103   -59.458   105.033     0.789     5.419
ASN  VAL   0.04350    65.889    92.789     2.223     1.467
ASN  VAL   0.00002    69.922   167.537     1.749     4.631
ASP  ALA   0.11262    63.995   -86.944     2.291     5.312
ASP  ALA   0.04788   -62.854   -78.512     1.465     6.202
ASP  ALA   0.27980  -176.412  -107.147     1.068     5.101
ASP  ALA   0.42756  -175.359    53.153     1.960     4.079
ASP  ALA   0.05996   -59.788   105.624     1.049     5.498
ASP  ALA   0.07203    63.859    94.083     2.389     0.408
ASP  ALA   0.00014    75.229   157.245     1.000     1.000
ASP  ARG   0.43051    63.766   -81.993     1.169     3.616
ASP  ARG   0.09003   -60.869   -78.694     1.039     5.718
ASP  ARG   0.06072  -176.276  -104.084     1.083     4.111
ASP  ARG   0.16723   -57.654   105.278     0.698     6.335
ASP  ARG   0.21581  -176.223    62.846     2.536     8.421
ASP  ARG   0.03567    63.998    87.458     1.318     3.167
ASP  ARG   0.00003    80.535   141.785     1.000     1.000
ASP  ASN   0.15428    64.267   -85.785     1.951     4.144
ASP  ASN   0.15260  -175.904  -109.556     1.582     2.819
ASP  ASN   0.08826   -61.643   -81.790     1.907     5.671
ASP  ASN   0.04904    64.652    92.813     1.574     2.783
ASP  ASN   0.00007    75.333   151.793     4.136    12.026
ASP  ASN   0.20127   -58.430   105.364     0.922     8.020
ASP  ASN   0.35448  -175.286    57.617     2.064     7.266
ASP  ASP   0.07934    63.777   -88.488     2.760     6.669
ASP  ASP   0.06394   -62.855   -85.639     2.031     1.453
ASP  ASP   0.22197  -176.744  -108.867     0.713     2.544
ASP  ASP   0.52642  -175.848    57.056     1.740     5.356
ASP  ASP   0.05247   -59.900   114.766     0.483     5.511
ASP  ASP   0.00004    68.747   168.886     0.000     0.000
ASP  ASP   0.05583    64.059    95.139     0.996     0.923
ASP  CYS   0.06609    63.842   -86.734     3.233     4.129
ASP  CYS   0.04283   -62.962   -80.209     1.708     5.602
ASP  CYS   0.22402  -176.748  -107.778     0.982     3.871
ASP  CYS   0.02857    65.303    94.921     2.948     1.536
ASP  CYS   0.00041    71.174   164.117     3.027     4.945
ASP  CYS   0.05211   -59.901   110.737     0.858     6.427
ASP  CYS   0.58597  -174.791    51.852     1.996     5.342
ASP  GLN   0.19985    64.737   -81.597     1.557     3.596
ASP  GLN   0.01917   -62.722   -79.630     2.040     6.871
ASP  GLN   0.24353  -176.883  -105.677     0.776     2.694
ASP  GLN   0.49914  -175.588    53.221     1.801     7.328
ASP  GLN   0.01907   -59.431   106.516     1.214     6.215
ASP  GLN   0.00001    68.148   167.515     0.018     0.215
ASP  GLN   0.01923    63.818    93.106     1.397     2.628
ASP  GLU   0.09966    63.330   -85.469     2.701     7.546
ASP  GLU   0.01690   -63.202   -85.534     1.561     1.733
ASP  GLU   0.19029  -174.603  -107.857     2.542     2.166
ASP  GLU   0.64964  -174.973    45.036     1.377     7.215
ASP  GLU   0.01853   -59.888   113.575     0.715     4.852
ASP  GLU   0.00007    74.848   155.907     0.767     1.567
ASP  GLU   0.02490    65.656    95.211     2.217     2.131
ASP  GLY   0.23284    65.344   -86.269     1.272     4.892
ASP  GLY   0.04712   -63.135   -79.274     2.330     6.618
ASP  GLY   0.17627  -175.956  -108.882     1.301     4.671
ASP  GLY   0.05457    63.754    92.407     1.889     3.462
ASP  GLY   0.00045    71.942   163.693     3.846     6.265
ASP  GLY   0.09154   -58.954   108.799     1.510     7.724
ASP  GLY   0.39721  -174.507    53.708     2.127     5.429
ASP  HID   0.19404    64.269   -80.659     1.181     3.692
ASP  HID   0.03211   -60.705   -74.890     1.518     5.540
ASP  HID   0.22104  -176.522  -105.156     1.298     3.159
ASP  HID   0.02366    64.909    92.406     2.816     4.258
ASP  HID   0.00059    72.565   162.173     3.432     9.173
ASP  HID   0.09223   -58.579    99.484     1.305    10.089
ASP  HID   0.43633  -176.094    57.566     1.589     9.727
ASP  HIE   0.06661    65.036   -87.137     2.429     3.728
ASP  HIE   0.01101   -64.140   -85.205     1.353     2.416
ASP  HIE   0.32976  -176.605  -106.253     1.762     1.777
ASP  HIE   0.53150  -176.145    54.752     1.466     5.639
ASP  HIE   0.03601   -60.148   109.487     0.704     4.675
ASP  HIE   0.02507    64.546    94.338     1.172     1.920
ASP  HIE   0.00004    73.005   159.938     5.096    11.368
ASP  HIP   0.32117    65.479   -83.058     1.385     5.702
ASP  HIP   0.10393   -60.852   -76.625     1.459     3.177
ASP  HIP   0.09099  -176.373  -105.273     1.209     4.704
ASP  HIP   0.06826    64.800    87.680     1.252     1.541
ASP  HIP   0.00007    71.881   163.395     4.851    10.629
ASP  HIP   0.27594  -176.412    62.857     2.216    10.337
ASP  HIP   0.13964   -57.785   103.273     1.079     6.493
ASP  HIP   0.00001   -61.365   145.951     1.000     1.000
ASP  ILE   0.11422    64.183   -83.796     2.659     4.395
ASP  ILE   0.13123  -176.914  -108.392     1.496     4.091
ASP  ILE   0.05495   -63.402   -80.650     1.465     7.283
ASP  ILE   0.60668  -174.732    49.854     2.091     7.198
ASP  ILE   0.05626   -58.812   110.535     1.218     8.092
ASP  ILE   0.00011    71.335   163.846     3.715     7.481
ASP  ILE   0.03655    64.627    94.874     1.168     1.379
ASP  LEU   0.08860    65.124   -84.296     3.371     4.478
ASP  LEU   0.06830   -63.537   -82.591     1.553     4.973
ASP  LEU   0.15149  -174.778  -108.419     3.765     5.095
ASP  LEU   0.56491  -174.092    45.933     2.030     7.198
ASP  LEU   0.08379   -59.689   111.070     0.584     6.011
ASP  LEU   0.04288    64.374    94.054     1.263     0.796
ASP  LEU   0.00003    68.427   170.418     5.464     9.955
ASP  LYS   0.12908    63.929   -81.855     2.079     4.454
ASP  LYS   0.09920   -61.779   -75.204     1.461     6.601
ASP  LYS   0.23490  -176.596  -104.968     0.467     2.668
ASP  LYS   0.43789  -175.943    52.918     1.365     5.648
ASP  LYS   0.05601   -58.876    99.961     0.728     5.140
ASP  LYS   0.04291    64.720    93.083     0.793     1.724
ASP  LYS   0.00001    68.150   170.813     1.000     1.000
ASP  MET   0.04195    64.235   -85.982     2.170     5.009
ASP  MET   0.23221  -176.981  -106.583     0.559     2.077
ASP  MET   0.00907   -62.229   -84.896     1.864     2.072
ASP  MET   0.65720  -175.997    53.973     1.354     5.052
ASP  MET   0.02820   -59.765   106.182     0.867     5.723
ASP  MET   0.00003    65.134   177.202     0.407     4.018
ASP  MET   0.03133    64.370    94.598     1.346     1.114
ASP  PHE   0.21370    64.631   -84.002     1.919     5.215
ASP  PHE   0.03641   -63.587   -83.494     1.786     2.936
ASP  PHE   0.22595  -176.905  -106.207     0.942     2.686
ASP  PHE   0.00038    71.899   162.733     4.266     9.806
ASP  PHE   0.05753    63.819    91.663     1.597     4.465
ASP  PHE   0.06148   -60.267   108.743     1.234     3.973
ASP  PHE   0.40453  -176.110    56.285     1.829     7.461
ASP  PRO   0.13328    63.488   -83.617     2.116     4.838
ASP  PRO   0.19357   -62.599   -79.081     1.788     6.474
ASP  PRO   0.17742  -174.176  -109.520     3.227     3.244
ASP  PRO   0.04634    61.935    96.702     2.272     3.828
ASP  PRO   0.00349    76.173   153.901     4.598     8.596
ASP  PRO   0.15815   -60.294   106.507     1.557     8.255
ASP  PRO   0.28774  -173.505    61.433     3.088    12.693
ASP  SER   0.66217    64.663   -83.085     0.864     2.724
ASP  SER   0.00000    63.124   -38.754     1.000     1.000
ASP  SER   0.06598  -176.043  -108.472     1.326     3.127
ASP  SER   0.03121   -60.117   -73.823     1.920     3.368
ASP  SER   0.00020    70.776   169.817     6.246    15.059
ASP  SER   0.06955    62.523    89.152     2.467     2.984
ASP  SER   0.12959  -174.366    58.244     2.824     9.012
ASP  SER   0.04129   -57.591   101.938     1.411     4.391
ASP  SER   0.00001   -59.601   149.578     1.000     1.000
ASP  THR   0.00007    69.555   -19.979     0.269     5.359
ASP  THR   0.46107    64.295   -84.780     1.835     4.104
ASP  THR   0.03958   -61.553   -73.473     2.067     6.980
ASP  THR   0.11697  -176.727  -109.419     0.690     4.320
ASP  THR   0.07044   -58.377   108.109     1.880    12.182
ASP  THR   0.25259  -175.247    57.784     2.307     8.586
ASP  THR   0.05927    65.143    91.067     3.235     5.403
ASP  THR   0.00003    73.069   160.325     5.219    11.865
ASP  TRP   0.12060    64.677   -82.982     3.415     5.864
ASP  TRP   0.24588  -176.913  -106.867     1.740     3.080
ASP  TRP   0.01651   -62.672   -82.123     2.716     5.493
ASP  TRP   0.00000  -161.021    14.320     0.987     3.122
ASP  TRP   0.55500  -176.084    51.838     1.813     7.636
ASP  TRP   0.01740   -60.292   108.869     2.736     8.402
ASP  TRP   0.04448    65.130    95.415     1.792     3.977
ASP  TRP   0.00012    63.486   177.178     0.389     0.756
ASP  TYR   0.08618    64.004   -87.107     2.649     4.278
ASP  TYR   0.03330   -63.646   -82.814     1.170     4.068
ASP  TYR   0.25958  -176.834  -106.584     0.923     2.804
ASP  TYR   0.55936  -176.019    53.933     1.643     5.500
ASP  TYR   0.03550   -60.882   109.206     0.974     2.825
ASP  TYR   0.00008    68.806   169.466     2.244     3.864
ASP  TYR   0.02600    64.227    94.636     1.784     1.740
ASP  VAL   0.12667    64.960   -85.171     2.998     4.611
ASP  VAL   0.03119   -63.346   -82.503     1.972     5.769
ASP  VAL   0.28581  -176.338  -107.051     1.480     3.108
ASP  VAL   0.48017  -175.136    49.544     1.917     7.360
ASP  VAL   0.03710   -59.966   109.436     0.927     5.762
ASP  VAL   0.03869    65.246    94.390     2.471     1.798
ASP  VAL   0.00037    69.289   166.536     3.160     6.946
CYS  ALA   0.09881    64.119   -81.923     2.862     3.743
CYS  ALA   0.06323   -62.939   -75.929     1.245     5.566
CYS  ALA   0.25434  -176.286  -105.509     1.458     5.013
CYS  ALA   0.00045    70.553   165.440     0.579     1.174
CYS  ALA   0.03828    63.880    92.274     2.192     2.904
CYS  ALA   0.49598  -174.479    49.355     2.061     3.693
CYS  ALA   0.04891   -59.338   105.926     0.917     8.638
CYS  ARG   0.12838    62.353   -80.140     2.309     6.309
CYS  ARG   0.03052   -62.493   -75.812     0.675     5.768
CYS  ARG   0.20265  -176.353  -102.979     1.510     2.502
CYS  ARG   0.61696  -174.878    48.105     2.350     3.922
CYS  ARG   0.00623   -58.645    98.339     0.522     3.160
CYS  ARG   0.01525    67.203    92.705     1.924     4.034
CYS  ARG   0.00002    68.972   169.200     1.000     1.000
CYS  ASN   0.07977    65.401   -82.646     4.002     2.996
CYS  ASN   0.03133   -63.010   -81.083     1.198     4.658
CYS  ASN   0.19055  -176.758  -104.919     1.150     4.109
CYS  ASN   0.62601  -174.075    48.267     2.092     3.998
CYS  ASN   0.03072   -59.648   105.470     0.764     3.866
CYS  ASN   0.04148    64.317    93.153     1.219     0.860
CYS  ASN   0.00014    71.203   164.498     2.606     4.914
CYS  ASP   0.06609    63.842   -86.734     3.233     4.129
CYS  ASP   0.04283   -62.962   -80.209     1.708     5.602
CYS  ASP   0.22402  -176.748  -107.778     0.982     3.871
CYS  ASP   0.02857    65.303    94.921     2.948     1.536
CYS  ASP   0.00041    71.174   164.117     3.027     4.945
CYS  ASP   0.05211   -59.901   110.737     0.858     6.427
CYS  ASP   0.58597  -174.791    51.852     1.996     5.342
CYS  CYS   0.08725    62.515   -83.072     1.991     3.793
CYS  CYS   0.04763   -64.319   -77.935     2.436     7.416
CYS  CYS   0.05655  -175.440  -109.457     2.550     8.336
CYS  CYS   0.72685  -173.495    47.089     1.873     2.820
CYS  CYS   0.05344   -59.301   105.330     0.885     7.820
CYS  CYS   0.00010    70.813   165.301     0.555     0.963
CYS  CYS   0.02818    62.899    93.124     2.449     2.116
CYS  GLN   0.07688    62.666   -85.363     2.405     4.192
CYS  GLN   0.00610   -63.607   -78.077     1.735     6.190
CYS  GLN   0.17983  -177.002  -105.313     1.320     4.282
CYS  GLN   0.68872  -174.682    48.710     2.122     4.455
CYS  GLN   0.02525   -59.220   110.785     0.851     4.952
CYS  GLN   0.02314    67.124    93.483     1.898     2.823
CYS  GLN   0.00008    69.294   165.851     3.126     6.890
CYS  GLU   0.06322    64.012   -82.144     2.531     4.513
CYS  GLU   0.04443   -63.738   -81.100     1.862     5.318
CYS  GLU   0.17779  -176.730  -106.999     1.065     3.682
CYS  GLU   0.63411  -174.388    49.068     1.903     3.904
CYS  GLU   0.04550   -59.310   112.168     0.788     9.060
CYS  GLU   0.03492    62.944    93.976     2.019     1.093
CYS  GLU   0.00002    74.156   155.767     7.632    14.538
CYS  GLY   0.08373    63.447   -84.912     1.988     4.076
CYS  GLY   0.05288   -63.337   -77.679     1.789     5.498
CYS  GLY   0.19967  -175.833  -106.689     1.223     4.234
CYS  GLY   0.00042    71.777   161.316     1.076     3.501
CYS  GLY   0.05572    64.850    93.212     2.333     2.087
CYS  GLY   0.55193  -174.289    50.047     1.812     3.663
CYS  GLY   0.05565   -59.434   104.542     0.997     6.369
CYS  HID   0.08937    64.399   -82.650     3.499     3.526
CYS  HID   0.03112   -63.401   -75.985     2.113     7.130
CYS  HID   0.16725  -176.681  -104.200     0.847     2.430
CYS  HID   0.02637    64.577    90.819     1.205     3.387
CYS  HID   0.00019    70.592   166.207     1.568     2.873
CYS  HID   0.03000   -58.456    99.378     0.726     5.477
CYS  HID   0.65569  -174.221    49.301     2.093     4.712
CYS  HIE   0.05127    63.684   -84.931     2.670     4.747
CYS  HIE   0.01969   -63.035   -79.945     1.351     4.540
CYS  HIE   0.24451  -176.153  -104.320     1.379     2.382
CYS  HIE   0.03378    63.884    93.977     1.919     2.187
CYS  HIE   0.00006    72.106   162.869     3.022     6.144
CYS  HIE   0.62544  -175.051    49.409     1.659     4.286
CYS  HIE   0.02526   -60.510   107.427     0.697     2.077
CYS  HIP   0.13907    61.265   -79.823     1.750     2.962
CYS  HIP   0.02097   -62.986   -72.504     2.052     5.923
CYS  HIP   0.11240  -176.386  -101.310     0.550     2.051
CYS  HIP   0.00034    70.110   167.516     0.941     2.060
CYS  HIP   0.02713    65.614    90.928     1.844     3.442
CYS  HIP   0.65429  -174.841    48.987     2.594     4.441
CYS  HIP   0.04580   -58.400    96.048     0.680     4.003
CYS  ILE   0.07607    63.704   -81.662     2.866     4.797
CYS  ILE   0.03577   -64.143   -78.670     2.093     6.972
CYS  ILE   0.13805  -175.988  -104.194     1.887     1.935
CYS  ILE   0.69430  -174.264    47.764     2.065     4.477
CYS  ILE   0.02748   -59.135   107.883     0.788     9.337
CYS  ILE   0.00006    69.712   167.037     0.226     0.130
CYS  ILE   0.02828    63.841    93.945     2.287     1.128
CYS  LEU   0.15520    63.931   -81.322     3.236     3.536
CYS  LEU   0.05127   -63.411   -78.335     1.631     6.792
CYS  LEU   0.10068  -175.599  -105.351     3.202     4.536
CYS  LEU   0.62860  -174.009    45.775     2.303     5.073
CYS  LEU   0.03918   -59.090   104.256     0.866     6.377
CYS  LEU   0.00006    68.650   167.974     2.143     2.511
CYS  LEU   0.02502    63.805    92.465     1.458     2.618
CYS  LYS   0.07340    63.162   -83.109     2.910     2.889
CYS  LYS   0.05303   -62.621   -74.984     1.403     5.903
CYS  LYS   0.12940  -176.929  -102.926     0.477     0.821
CYS  LYS   0.70086  -174.324    47.287     2.457     3.978
CYS  LYS   0.02225   -58.899   100.818     0.934     9.161
CYS  LYS   0.02105    65.873    92.663     1.737     1.543
CYS  LYS   0.00001    77.543   153.766     1.000     1.000
CYS  MET   0.09670    63.468   -83.992     3.081     4.248
CYS  MET   0.16943  -176.925  -104.787     1.581     3.072
CYS  MET   0.00511   -63.731   -78.905     2.815     4.080
CYS  MET   0.68300  -174.341    47.476     2.145     4.854
CYS  MET   0.01959   -58.628   111.037     1.762     8.740
CYS  MET   0.00005    66.865   170.425     0.586     1.069
CYS  MET   0.02611    64.825    92.919     2.771     2.826
CYS  PHE   0.09227    64.581   -86.535     3.345     3.304
CYS  PHE   0.02835   -63.603   -81.312     1.105     5.151
CYS  PHE   0.16572  -177.006  -105.200     0.790     3.689
CYS  PHE   0.00050    72.808   159.232     2.517     6.258
CYS  PHE   0.03772    64.692    93.395     3.093     3.013
CYS  PHE   0.64665  -175.018    49.416     1.888     3.527
CYS  PHE   0.02880   -59.882   108.368     1.023     8.650
CYS  PRO   0.12662    61.720   -81.138     1.933     2.206
CYS  PRO   0.12266   -63.283   -76.050     2.011     6.614
CYS  PRO   0.13978  -173.860  -106.624     2.949     5.342
CYS  PRO   0.00175    73.077   160.546     1.870     3.527
CYS  PRO   0.03905    61.798    93.227     1.794     4.871
CYS  PRO   0.17939   -59.820   101.117     0.962     5.163
CYS  PRO   0.39076  -172.794    54.670     3.027    15.849
CYS  SER   0.05479    62.771   -81.718     2.448     3.838
CYS  SER   0.01698   -63.321   -77.849     1.774     6.866
CYS  SER   0.20188  -176.863  -104.704     0.517     1.615
CYS  SER   0.03078    64.811    93.189     2.426     0.982
CYS  SER   0.00027    70.952   164.368     1.256     3.652
CYS  SER   0.66376  -174.014    48.046     1.863     3.072
CYS  SER   0.03154   -59.382   104.376     1.018     6.438
CYS  THR   0.07842    63.724   -82.975     3.379     2.926
CYS  THR   0.02323   -64.891   -79.357     2.430     7.211
CYS  THR   0.18754  -175.938  -108.783     2.008     7.854
CYS  THR   0.64849  -174.269    48.296     1.937     3.953
CYS  THR   0.04160   -59.209   107.800     1.340    13.308
CYS  THR   0.02061    64.225    93.132     1.761     3.005
CYS  THR   0.00011    71.766   163.494     1.573     2.839
CYS  TRP   0.09000    64.524   -83.925     4.192     4.219
CYS  TRP   0.21444  -176.479  -104.930     1.521     3.134
CYS  TRP   0.00238   -63.796   -81.247     1.930     6.245
CYS  TRP   0.04159    64.543    94.459     2.003     3.068
CYS  TRP   0.00031    66.905   172.024     4.029     7.297
CYS  TRP   0.61826  -174.621    47.383     1.801     3.886
CYS  TRP   0.03300   -58.419   103.326     1.631     7.066
CYS  TRP   0.00002   -67.061   149.624     1.000     1.000
CYS  TYR   0.00028    62.177   -41.108     0.210     6.722
CYS  TYR   0.14290    64.131   -81.589     2.598     3.192
CYS  TYR   0.01598   -61.559   -74.597     2.230     4.651
CYS  TYR   0.24688  -177.014  -106.015     1.277     5.141
CYS  TYR   0.00036    68.147   167.750     3.687     7.989
CYS  TYR   0.04223    65.293    92.574     1.688     4.709
CYS  TYR   0.52562  -174.961    49.500     1.990     4.561
CYS  TYR   0.02505   -57.543   103.196     0.909     5.129
CYS  TYR   0.00070   -64.838   137.311     2.177     9.539
CYS  VAL   0.11640    63.935   -82.939     2.778     3.962
CYS  VAL   0.03678   -64.732   -75.567     2.549     7.939
CYS  VAL   0.18323  -176.122  -105.560     1.777     4.042
CYS  VAL   0.61856  -174.276    47.195     1.917     4.424
CYS  VAL   0.03005   -58.551   104.669     1.130     8.735
CYS  VAL   0.00010    73.895   158.264     3.886     8.124
CYS  VAL   0.01488    65.597    92.536     1.889     1.958
GLN  ALA   0.11797    64.532   -83.011     2.524     5.192
GLN  ALA   0.04206   -62.706   -76.981     0.651     5.910
GLN  ALA   0.26148  -176.412  -103.956     1.447     1.055
GLN  ALA   0.04119   -59.161   103.017     0.968     4.905
GLN  ALA   0.49480  -175.422    50.167     1.519     4.764
GLN  ALA   0.04249    65.367    91.809     1.047     2.311
GLN  ALA   0.00002    83.547   143.329     1.000     1.000
GLN  ARG   0.10219    62.897   -77.744     1.080     4.881
GLN  ARG   0.14900  -175.884  -101.949     2.196     1.384
GLN  ARG   0.04272   -62.270   -72.395     0.541     6.143
GLN  ARG   0.67353  -176.024    48.569     1.802     8.272
GLN  ARG   0.02251   -58.214    96.323     0.664     2.933
GLN  ARG   0.01005    66.153    89.583     1.167     3.668
GLN  ASN   0.12461    66.273   -83.193     3.410     3.297
GLN  ASN   0.00526   -63.127   -76.227     1.419     7.293
GLN  ASN   0.18848  -177.077  -104.323     0.525     1.971
GLN  ASN   0.62282  -175.363    49.893     1.723     4.581
GLN  ASN   0.00892   -59.764   108.624     0.510     4.945
GLN  ASN   0.04989    65.130    92.518     0.487     0.837
GLN  ASN   0.00001    68.666   167.173     1.000     1.000
GLN  ASP   0.19985    64.737   -81.597     1.557     3.596
GLN  ASP   0.01917   -62.722   -79.630     2.040     6.871
GLN  ASP   0.24353  -176.883  -105.677     0.776     2.694
GLN  ASP   0.49914  -175.588    53.221     1.801     7.328
GLN  ASP   0.01907   -59.431   106.516     1.214     6.215
GLN  ASP   0.00001    68.148   167.515     0.018     0.215
GLN  ASP   0.01923    63.818    93.106     1.397     2.628
GLN  CYS   0.07688    62.666   -85.363     2.405     4.192
GLN  CYS   0.00610   -63.607   -78.077     1.735     6.190
GLN  CYS   0.17983  -177.002  -105.313     1.320     4.282
GLN  CYS   0.68872  -174.682    48.710     2.122     4.455
GLN  CYS   0.02525   -59.220   110.785     0.851     4.952
GLN  CYS   0.02314    67.124    93.483     1.898     2.823
GLN  CYS   0.00008    69.294   165.851     3.126     6.890
GLN  GLN   0.23104    64.798   -75.186     1.096     8.481
GLN  GLN   0.10608  -176.930  -103.863     0.568     1.532
GLN  GLN   0.00701   -62.550   -72.012     0.599     3.344
GLN  GLN   0.62331  -174.494    49.232     1.806     7.572
GLN  GLN   0.00241    64.582    90.497     1.757     4.043
GLN  GLN   0.03016   -57.701    98.026     0.863     2.053
GLN  GLU   0.11911    64.772   -82.332     2.125     4.357
GLN  GLU   0.00869   -63.151   -83.063     1.026     3.187
GLN  GLU   0.21869  -176.998  -106.648     0.520     2.501
GLN  GLU   0.01318   -58.638   101.828     1.459    10.530
GLN  GLU   0.02231    64.534    92.870     1.735     2.592
GLN  GLU   0.61803  -175.842    54.160     1.586     8.269
GLN  GLY   0.12503    64.589   -82.506     1.824     4.158
GLN  GLY   0.04048   -63.254   -78.783     1.256     6.251
GLN  GLY   0.19152  -176.074  -105.494     1.210     2.793
GLN  GLY   0.57631  -174.831    49.897     1.538     4.341
GLN  GLY   0.03985    65.450    92.171     0.517     2.308
GLN  GLY   0.02680   -60.217   106.130     1.104     4.688
GLN  HID   0.07044    64.139   -80.968     2.079     3.271
GLN  HID   0.02842   -62.884   -74.715     1.312     6.101
GLN  HID   0.14904  -176.656  -103.924     0.811     1.895
GLN  HID   0.71307  -175.034    50.772     1.968     6.195
GLN  HID   0.02958   -58.959   101.751     0.868     6.292
GLN  HID   0.00936    64.555    92.971     1.090     0.817
GLN  HID   0.00010    73.352   159.679     4.107     9.284
GLN  HIE   0.07790    64.888   -87.457     2.669     2.967
GLN  HIE   0.03189   -63.112   -79.067     0.944     5.898
GLN  HIE   0.21294  -177.142  -104.491     0.448     0.594
GLN  HIE   0.62713  -175.513    49.999     2.077     5.469
GLN  HIE   0.02403    64.316    93.312     1.097     1.963
GLN  HIE   0.02610   -59.520   105.609     0.985     5.956
GLN  HIP   0.22815    62.704   -79.249     1.426     2.258
GLN  HIP   0.01456   -62.476   -72.688     0.437     5.489
GLN  HIP   0.17585  -176.508  -100.862     0.862     3.148
GLN  HIP   0.54053  -175.351    49.446     2.241     5.051
GLN  HIP   0.02694   -58.185    94.793     0.830     3.269
GLN  HIP   0.00004    70.249   167.541     0.523     2.479
GLN  HIP   0.01393    65.297    87.970     1.428     3.963
GLN  ILE   0.03922    64.030   -83.284     2.309     3.596
GLN  ILE   0.01118   -63.753   -77.517     1.507     8.130
GLN  ILE   0.20167  -177.050  -104.124     2.009     0.982
GLN  ILE   0.71814  -174.872    49.152     2.070     5.996
GLN  ILE   0.01070    64.583    93.145     0.952     1.168
GLN  ILE   0.01909   -58.905   102.419     1.037     5.716
GLN  LEU   0.30794    64.666   -76.768     2.023     5.967
GLN  LEU   0.18427  -176.313  -104.474     2.204     3.255
GLN  LEU   0.01842   -62.662   -78.721     2.491     7.304
GLN  LEU   0.43735  -174.387    48.356     2.291     8.836
GLN  LEU   0.01528    64.279    91.792     1.312     4.099
GLN  LEU   0.03674   -57.876   102.001     1.355     7.553
GLN  LYS   0.16335    63.780   -80.206     2.247     2.836
GLN  LYS   0.03579   -62.630   -74.336     0.507     6.312
GLN  LYS   0.22503  -176.557  -103.500     1.005     2.957
GLN  LYS   0.52123  -174.863    48.511     1.544     3.604
GLN  LYS   0.03936   -58.857    97.653     0.786     3.452
GLN  LYS   0.01520    64.838    91.930     0.952     2.441
GLN  LYS   0.00004    73.846   160.151     9.886    17.560
GLN  MET   0.10352    64.673   -81.195     1.862     5.756
GLN  MET   0.00149   -63.052   -76.793     1.840     8.053
GLN  MET   0.19474  -177.320  -104.035     0.327     0.693
GLN  MET   0.66710  -176.047    51.956     1.572     4.441
GLN  MET   0.01534    64.894    92.965     0.836     1.996
GLN  MET   0.01781   -59.410   104.860     0.894     5.951
GLN  PHE   0.10149    64.201   -84.423     2.165     4.440
GLN  PHE   0.00498   -63.178   -79.549     0.796     6.132
GLN  PHE   0.27605  -176.965  -103.998     0.551     0.447
GLN  PHE   0.56970  -175.839    50.277     1.668     5.166
GLN  PHE   0.01352   -60.337   106.575     1.006     3.455
GLN  PHE   0.00007    70.588   165.430     0.470     1.278
GLN  PHE   0.03419    65.041    92.460     1.061     2.614
GLN  PRO   0.16853    62.796   -81.769     3.206     2.768
GLN  PRO   0.13014  -175.137  -105.104     3.936     4.079
GLN  PRO   0.20174   -62.798   -75.257     1.436     6.386
GLN  PRO   0.00142    71.662   161.961     2.053     3.145
GLN  PRO   0.03414    62.789    92.296     2.648     5.547
GLN  PRO   0.29885  -173.915    53.887     2.461    12.668
GLN  PRO   0.16518   -59.771   102.947     0.925     7.673
GLN  PRO   0.00000   -73.422   147.559     1.000     1.000
GLN  SER   0.12281    64.313   -82.960     2.806     3.943
GLN  SER   0.00446   -62.673   -75.843     0.493     7.079
GLN  SER   0.16856  -177.104  -104.383     0.463     0.924
GLN  SER   0.67836  -174.910    48.878     1.939     4.083
GLN  SER   0.00299   -59.454   103.966     1.022     5.017
GLN  SER   0.00021    70.643   165.302     0.723     1.444
GLN  SER   0.02260    65.034    92.362     0.746     1.410
GLN  THR   0.19059    65.114   -83.368     2.873     4.059
GLN  THR   0.03633   -62.810   -78.067     0.896     5.744
GLN  THR   0.20227  -176.959  -104.773     1.070     2.519
GLN  THR   0.53511  -175.125    49.791     1.730     4.569
GLN  THR   0.01648   -59.168   105.012     0.764     6.721
GLN  THR   0.01922    64.638    92.121     1.087     1.114
GLN  THR   0.00001    73.036   158.248     1.000     1.000
GLN  TRP   0.08353    63.643   -82.571     1.807     5.168
GLN  TRP   0.01562   -60.592   -69.839     1.696     6.183
GLN  TRP   0.31354  -177.430  -104.123     1.205     1.582
GLN  TRP   0.00009    66.180   171.596     0.694     1.765
GLN  TRP   0.02151    65.316    93.163     1.562     4.715
GLN  TRP   0.54497  -175.963    49.948     2.206     5.364
GLN  TRP   0.00012   -62.654   138.836     4.213    11.087
GLN  TRP   0.02061   -57.864    93.484     1.020     5.775
GLN  TYR   0.03871    65.535   -85.063     2.731     3.689
GLN  TYR   0.00680   -63.517   -81.505     1.256     4.792
GLN  TYR   0.28335  -176.927  -104.653     0.878     3.200
GLN  TYR   0.62616  -175.277    47.417     2.046     6.418
GLN  TYR   0.00951   -58.638   102.915     0.609     8.885
GLN  TYR   0.00007    67.589   169.098     2.660     3.389
GLN  TYR   0.03540    64.541    92.793     1.301     2.260
GLN  VAL   0.08446    64.366   -82.296     2.282     3.749
GLN  VAL   0.01051   -65.184   -74.009     2.750     8.196
GLN  VAL   0.26952  -176.868  -104.742     0.754     1.758
GLN  VAL   0.61007  -175.330    49.810     1.765     4.465
GLN  VAL   0.00990   -59.216   104.632     0.746     7.032
GLN  VAL   0.01555    64.514    92.450     1.055     2.337
GLN  VAL   0.00000    69.599   169.137     1.000     1.000
GLU  ALA   0.06704    65.293   -82.339     4.549    13.742
GLU  ALA   0.03303   -63.498   -80.487     1.743     6.124
GLU  ALA   0.28536  -175.591  -105.699     2.082     2.946
GLU  ALA   0.05386   -59.631   106.168     1.145     6.259
GLU  ALA   0.04812    65.286    93.303     1.051     1.655
GLU  ALA   0.51260  -175.774    47.669     1.039     6.750
GLU  ARG   0.14167    64.753   -83.961     1.827     7.163
GLU  ARG   0.01950   -62.305   -81.987     1.833     4.741
GLU  ARG   0.14142  -176.918  -104.230     1.124     3.669
GLU  ARG   0.60085  -177.447    62.515     1.240     8.032
GLU  ARG   0.05972    65.378    91.144     0.535     1.319
GLU  ARG   0.03684   -58.684   107.290     1.687     6.174
GLU  ASN   0.04774   -58.122   108.565     1.121    10.056
GLU  ASN   0.03869    65.376    93.028     1.118     2.052
GLU  ASN   0.51059  -175.658    51.179     1.334     7.625
GLU  ASN   0.12687    63.917   -83.312     2.266     5.786
GLU  ASN   0.00001    57.653     0.422     1.000     1.000
GLU  ASN   0.23978  -176.256  -105.773     1.750     2.246
GLU  ASN   0.03633   -62.522   -78.678     1.602     6.423
GLU  ASP   0.09966    63.330   -85.469     2.701     7.546
GLU  ASP   0.01690   -63.202   -85.534     1.561     1.733
GLU  ASP   0.19029  -174.603  -107.857     2.542     2.166
GLU  ASP   0.64964  -174.973    45.036     1.377     7.215
GLU  ASP   0.01853   -59.888   113.575     0.715     4.852
GLU  ASP   0.00007    74.848   155.907     0.767     1.567
GLU  ASP   0.02490    65.656    95.211     2.217     2.131
GLU  CYS   0.06322    64.012   -82.144     2.531     4.513
GLU  CYS   0.04443   -63.738   -81.100     1.862     5.318
GLU  CYS   0.17779  -176.730  -106.999     1.065     3.682
GLU  CYS   0.63411  -174.388    49.068     1.903     3.904
GLU  CYS   0.04550   -59.310   112.168     0.788     9.060
GLU  CYS   0.03492    62.944    93.976     2.019     1.093
GLU  CYS   0.00002    74.156   155.767     7.632    14.538
GLU  GLN   0.11911    64.772   -82.332     2.125     4.357
GLU  GLN   0.00869   -63.151   -83.063     1.026     3.187
GLU  GLN   0.21869  -176.998  -106.648     0.520     2.501
GLU  GLN   0.01318   -58.638   101.828     1.459    10.530
GLU  GLN   0.02231    64.534    92.870     1.735     2.592
GLU  GLN   0.61803  -175.842    54.160     1.586     8.269
GLU  GLU   0.14264    65.112   -86.017     1.946     4.711
GLU  GLU   0.04266   -63.004   -81.207     0.736     4.989
GLU  GLU   0.20414  -176.777  -108.721     0.763     2.169
GLU  GLU   0.50182  -174.945    52.047     1.987     6.521
GLU  GLU   0.05940   -59.129   108.004     0.946     8.848
GLU  GLU   0.00004    76.106   153.633     0.000     0.000
GLU  GLU   0.04930    64.357    94.203     0.824     0.474
GLU  GLY   0.09633    64.817   -87.572     2.390     2.936
GLU  GLY   0.03782   -63.759   -83.006     1.082     3.505
GLU  GLY   0.20486  -176.466  -107.429     0.816     2.418
GLU  GLY   0.54189  -175.479    52.200     1.440     5.373
GLU  GLY   0.04598   -60.664   108.882     1.046     5.125
GLU  GLY   0.07312    65.078    93.613     0.938     2.050
GLU  GLY   0.00000    72.935   154.664     1.000     1.000
GLU  HID   0.14128    63.850   -82.653     2.098     4.713
GLU  HID   0.02115   -62.694   -75.516     1.232     7.006
GLU  HID   0.22238  -176.355  -105.307     1.442     2.658
GLU  HID   0.55631  -175.721    53.199     1.779     7.018
GLU  HID   0.00001  -150.016   -15.714     1.000     1.000
GLU  HID   0.04215   -58.783   101.478     0.796     5.483
GLU  HID   0.01630    64.601    92.038     1.514     3.085
GLU  HID   0.00041    76.769   151.618     1.351     4.375
GLU  HIE   0.03708    65.063   -87.862     1.965     3.273
GLU  HIE   0.01498   -63.199   -82.996     0.915     2.741
GLU  HIE   0.33192  -177.211  -106.009     0.403     1.540
GLU  HIE   0.56074  -176.413    52.822     1.359     6.567
GLU  HIE   0.01455   -59.378   111.277     0.901    10.509
GLU  HIE   0.04069    64.722    93.939     0.935     0.836
GLU  HIE   0.00004    71.987   160.793     7.580    13.764
GLU  HIP   0.11025    64.866   -84.353     2.447     8.977
GLU  HIP   0.06903   -62.219   -78.172     1.669     6.333
GLU  HIP   0.20677  -176.416  -105.232     1.446     4.829
GLU  HIP   0.50572  -176.121    51.928     1.433    12.090
GLU  HIP   0.06478   -57.229   109.553     2.223    10.698
GLU  HIP   0.04342    66.247    89.380     1.416     2.785
GLU  HIP   0.00002    77.239   150.953     1.000     1.000
GLU  ILE   0.07457    65.744   -84.286     2.556     3.835
GLU  ILE   0.16090  -177.149  -107.637     0.722     1.617
GLU  ILE   0.03363   -62.477   -83.485     2.202     3.528
GLU  ILE   0.64259  -174.660    49.970     2.189     6.759
GLU  ILE   0.05353    65.304    94.611     1.220     1.517
GLU  ILE   0.03478   -58.987   105.559     1.002     6.857
GLU  LEU   0.14060    65.502   -85.372     2.989     4.224
GLU  LEU   0.02688   -63.025   -80.602     1.148     4.375
GLU  LEU   0.28500  -177.108  -106.648     1.705     3.652
GLU  LEU   0.47846  -174.852    48.822     2.152     5.663
GLU  LEU   0.04836   -58.262   111.971     1.111     7.854
GLU  LEU   0.00026    75.936   153.250     0.238     0.817
GLU  LEU   0.02044    64.803    92.872     2.132     4.037
GLU  LYS   0.14920    64.179   -80.323     1.431     5.685
GLU  LYS   0.12849  -176.645  -105.867     0.626     3.623
GLU  LYS   0.02015   -62.887   -78.801     0.965     5.735
GLU  LYS   0.63568  -175.698    51.478     1.438     6.209
GLU  LYS   0.02542    64.951    91.851     0.895     2.371
GLU  LYS   0.04106   -59.343   107.236     1.061     7.545
GLU  MET   0.09599    65.426   -84.491     2.250     4.312
GLU  MET   0.00895   -63.234   -83.892     0.740     1.696
GLU  MET   0.17948  -176.981  -106.235     0.960     2.247
GLU  MET   0.66707  -176.169    52.268     1.346     4.931
GLU  MET   0.01891   -59.619   107.946     0.683     6.729
GLU  MET   0.02958    64.623    93.765     0.898     1.027
GLU  MET   0.00001    66.306   171.482     1.000     1.000
GLU  PHE   0.16195    64.505   -83.560     1.269     6.209
GLU  PHE   0.22333  -176.945  -106.389     1.061     2.925
GLU  PHE   0.01760   -63.186   -80.477     1.444     5.515
GLU  PHE   0.00010   -67.267   151.087     2.504     1.504
GLU  PHE   0.02664   -58.835   109.226     1.238    10.141
GLU  PHE   0.52628  -176.261    53.617     1.576     5.445
GLU  PHE   0.04399    64.817    91.467     1.185     4.399
GLU  PHE   0.00011    71.932   160.764     7.674    17.007
GLU  PRO   0.16950    63.199   -83.089     2.062     4.026
GLU  PRO   0.15652   -62.880   -74.369     1.565     5.118
GLU  PRO   0.16113  -174.817  -110.263     2.976     4.321
GLU  PRO   0.05015    62.475    96.803     1.361     3.835
GLU  PRO   0.00096    74.811   155.643     2.274     5.297
GLU  PRO   0.12218   -60.020   105.554     1.462     8.665
GLU  PRO   0.33957  -173.257    60.994     3.005    15.011
GLU  SER   0.29207    65.166   -87.158     1.631     5.825
GLU  SER   0.02212   -61.783   -82.174     1.605     4.931
GLU  SER   0.13114  -176.718  -107.756     0.706     1.907
GLU  SER   0.36077  -175.030    51.274     1.751     4.362
GLU  SER   0.04305   -58.180   110.116     1.323     6.856
GLU  SER   0.15086    63.614    88.172     0.705     3.134
GLU  THR   0.00008    69.061   -26.956     1.429     6.401
GLU  THR   0.29312    65.493   -86.645     1.818     5.548
GLU  THR   0.05359   -62.332   -81.112     1.580     4.922
GLU  THR   0.13046  -176.288  -108.930     1.468     2.744
GLU  THR   0.07422   -58.497   108.607     1.411     9.978
GLU  THR   0.33780  -175.308    52.931     1.475     6.830
GLU  THR   0.11063    64.624    89.753     1.470     2.395
GLU  THR   0.00011    76.214   153.772     1.000     1.000
GLU  TRP   0.12029    63.449   -84.779     2.040     3.920
GLU  TRP   0.09015   -59.723   -70.566     1.357     3.139
GLU  TRP   0.11050  -176.750  -108.230     2.024     3.067
GLU  TRP   0.03404    63.153    92.585     2.185     4.648
GLU  TRP   0.00007    75.564   154.952     1.000     1.000
GLU  TRP   0.12817   -57.370    99.261     1.664     3.790
GLU  TRP   0.51677  -175.963    54.289     2.366     7.536
GLU  TYR   0.09023    64.233   -86.882     1.838     5.637
GLU  TYR   0.34786  -177.162  -106.599     0.906     2.895
GLU  TYR   0.01760   -62.865   -79.832     1.223     4.978
GLU  TYR   0.47306  -175.914    51.309     1.708     4.435
GLU  TYR   0.01451   -59.134   112.494     1.530     7.718
GLU  TYR   0.00012    71.180   162.772     0.843     2.392
GLU  TYR   0.05662    65.170    95.279     1.565     4.058
GLU  VAL   0.10468    64.684   -83.885     2.764     4.830
GLU  VAL   0.00560   -64.786   -76.511     2.651     8.642
GLU  VAL   0.24369  -176.757  -106.809     1.031     2.513
GLU  VAL   0.59274  -175.451    49.409     1.404     5.682
GLU  VAL   0.02220   -58.884   107.329     1.015     7.643
GLU  VAL   0.03080    65.899    94.692     2.075     1.012
GLU  VAL   0.00029    73.620   158.039     3.145     5.462
GLY  ALA   0.07920    63.795   -82.166     1.237     4.839
GLY  ALA   0.21218  -175.921  -105.413     0.570     1.118
GLY  ALA   0.09156   -63.424   -78.476     1.801     6.533
GLY  ALA   0.47343  -174.807    51.214     1.590     3.916
GLY  ALA   0.07718   -59.529   106.437     0.959     8.621
GLY  ALA   0.06619    64.672    91.495     2.038     3.348
GLY  ALA   0.00026    71.092   163.971     1.000     1.000
GLY  ARG   0.10137    64.205   -80.640     1.933     4.726
GLY  ARG   0.25355  -175.721  -104.188     1.239     2.043
GLY  ARG   0.03772   -62.649   -76.358     0.889     6.118
GLY  ARG   0.56300  -174.640    46.634     0.981     4.297
GLY  ARG   0.02433   -58.834    99.624     0.826     4.679
GLY  ARG   0.02001    65.182    90.352     0.926     2.482
GLY  ARG   0.00002    75.666   156.579     1.000     1.000
GLY  ASN   0.15121    66.597   -83.992     2.916     3.590
GLY  ASN   0.05305   -63.876   -79.876     2.341     6.403
GLY  ASN   0.25263  -176.254  -105.574     1.019     3.542
GLY  ASN   0.06840    65.072    92.464     1.106     1.884
GLY  ASN   0.00016    71.578   163.197     1.143     1.875
GLY  ASN   0.03943   -59.278   103.223     0.794     4.799
GLY  ASN   0.43511  -175.408    51.550     1.046     2.771
GLY  ASP   0.23284    65.344   -86.269     1.272     4.892
GLY  ASP   0.04712   -63.135   -79.274     2.330     6.618
GLY  ASP   0.17627  -175.956  -108.882     1.301     4.671
GLY  ASP   0.05457    63.754    92.407     1.889     3.462
GLY  ASP   0.00045    71.942   163.693     3.846     6.265
GLY  ASP   0.09154   -58.954   108.799     1.510     7.724
GLY  ASP   0.39721  -174.507    53.708     2.127     5.429
GLY  CYS   0.08373    63.447   -84.912     1.988     4.076
GLY  CYS   0.05288   -63.337   -77.679     1.789     5.498
GLY  CYS   0.19967  -175.833  -106.689     1.223     4.234
GLY  CYS   0.00042    71.777   161.316     1.076     3.501
GLY  CYS   0.05572    64.850    93.212     2.333     2.087
GLY  CYS   0.55193  -174.289    50.047     1.812     3.663
GLY  CYS   0.05565   -59.434   104.542     0.997     6.369
GLY  GLN   0.12503    64.589   -82.506     1.824     4.158
GLY  GLN   0.04048   -63.254   -78.783     1.256     6.251
GLY  GLN   0.19152  -176.074  -105.494     1.210     2.793
GLY  GLN   0.57631  -174.831    49.897     1.538     4.341
GLY  GLN   0.03985    65.450    92.171     0.517     2.308
GLY  GLN   0.02680   -60.217   106.130     1.104     4.688
GLY  GLU   0.09633    64.817   -87.572     2.390     2.936
GLY  GLU   0.03782   -63.759   -83.006     1.082     3.505
GLY  GLU   0.20486  -176.466  -107.429     0.816     2.418
GLY  GLU   0.54189  -175.479    52.200     1.440     5.373
GLY  GLU   0.04598   -60.664   108.882     1.046     5.125
GLY  GLU   0.07312    65.078    93.613     0.938     2.050
GLY  GLU   0.00000    72.935   154.664     1.000     1.000
GLY  GLY   0.05226    65.229   -84.814     1.174     5.056
GLY  GLY   0.26331  -175.428  -106.312     0.417     0.598
GLY  GLY   0.06504   -64.158   -79.239     2.363     7.278
GLY  GLY   0.54866  -174.716    50.810     0.769     3.116
GLY  GLY   0.03503    65.150    92.036     1.352     3.108
GLY  GLY   0.03571   -59.991   107.142     1.030     7.922
GLY  HID   0.18792    64.571   -80.985     1.825     4.423
GLY  HID   0.17228  -176.394  -104.850     0.913     1.525
GLY  HID   0.03588   -62.727   -78.653     1.403     5.821
GLY  HID   0.05769   -59.326   103.298     1.612     4.917
GLY  HID   0.04698    65.629    90.125     0.821     4.907
GLY  HID   0.49926  -175.467    51.256     1.008     4.217
GLY  HIE   0.06926    65.162   -84.664     2.687     8.886
GLY  HIE   0.25492  -176.340  -104.981     1.050     0.896
GLY  HIE   0.02457   -63.356   -79.698     1.215     5.413
GLY  HIE   0.03426    65.943    92.000     1.195     2.620
GLY  HIE   0.00011    72.922   161.421     3.741     4.775
GLY  HIE   0.02894   -60.176   106.017     0.995     3.910
GLY  HIE   0.58794  -175.873    52.211     0.953     4.081
GLY  HIP   0.16704    64.172   -80.470     1.393     3.618
GLY  HIP   0.05166   -62.617   -73.378     0.775     5.205
GLY  HIP   0.22326  -176.099  -102.451     0.850     3.530
GLY  HIP   0.49792  -175.074    49.073     1.472     3.598
GLY  HIP   0.03415   -58.568    98.505     1.170     3.908
GLY  HIP   0.00019    76.877   151.313     3.150     6.458
GLY  HIP   0.02578    65.381    88.740     0.952     4.114
GLY  ILE   0.14450    64.310   -83.211     2.869     3.612
GLY  ILE   0.05206   -64.080   -78.961     2.183     8.062
GLY  ILE   0.17296  -176.253  -106.539     1.724     3.975
GLY  ILE   0.52250  -173.920    46.957     1.942     5.415
GLY  ILE   0.07368   -58.419   101.116     1.202     8.340
GLY  ILE   0.00030    69.460   167.577     2.133     4.306
GLY  ILE   0.03399    64.810    91.916     1.987     3.997
GLY  LEU   0.14477    65.601   -82.231     2.936     3.619
GLY  LEU   0.05879   -64.422   -79.232     2.436     7.949
GLY  LEU   0.19317  -175.666  -106.308     1.546     3.149
GLY  LEU   0.49485  -174.824    48.459     1.412     5.261
GLY  LEU   0.06906   -59.793   108.129     1.163     8.377
GLY  LEU   0.00007    72.200   162.167     1.172     1.912
GLY  LEU   0.03929    64.044    93.617     1.293     0.892
GLY  LYS   0.10303    63.258   -81.526     2.651     3.771
GLY  LYS   0.05592   -62.588   -75.078     0.446     5.555
GLY  LYS   0.16985  -176.232  -104.678     1.171     3.903
GLY  LYS   0.59964  -174.319    48.130     1.731     4.406
GLY  LYS   0.02996   -59.034   100.099     1.110     5.622
GLY  LYS   0.00019    68.135   170.979     1.429     3.974
GLY  LYS   0.04141    65.144    92.410     2.087     1.875
GLY  MET   0.00030    60.941   -42.993     0.423     2.709
GLY  MET   0.17555    65.309   -79.531     1.800     7.991
GLY  MET   0.20651  -176.157  -106.103     1.149     2.652
GLY  MET   0.02006   -62.038   -78.226     2.271     5.582
GLY  MET   0.53821  -175.284    50.502     1.099     5.374
GLY  MET   0.00000  -154.078     8.886     1.000     1.000
GLY  MET   0.03219   -58.992   103.433     1.010     7.515
GLY  MET   0.02688    65.969    90.581     1.595     5.214
GLY  MET   0.00030    76.687   153.513     3.560     5.386
GLY  PHE   0.08367    65.183   -86.219     2.037     3.556
GLY  PHE   0.06070   -63.509   -80.879     1.549     5.182
GLY  PHE   0.21816  -176.641  -104.783     0.859     2.500
GLY  PHE   0.54544  -175.457    51.502     1.798     6.339
GLY  PHE   0.05140   -60.279   105.080     1.117     4.508
GLY  PHE   0.00005    69.244   168.369     0.412     1.390
GLY  PHE   0.04059    64.687    93.741     2.118     2.236
GLY  PRO   0.17520    62.605   -82.292     2.040     3.582
GLY  PRO   0.14037   -63.264   -75.951     1.789     7.263
GLY  PRO   0.13639  -173.361  -108.241     2.977     4.570
GLY  PRO   0.05528    62.693    93.418     1.955     5.735
GLY  PRO   0.00182    73.938   157.463     3.645     8.017
GLY  PRO   0.16560   -60.319   103.486     1.772     8.094
GLY  PRO   0.32536  -172.932    58.404     2.874    16.071
GLY  SER   0.07829    64.390   -85.505     2.377     3.833
GLY  SER   0.05197   -63.391   -80.559     0.986     4.881
GLY  SER   0.21981  -175.790  -106.472     1.330     3.927
GLY  SER   0.55367  -174.100    48.414     1.697     3.521
GLY  SER   0.04246   -60.013   104.668     1.171     4.380
GLY  SER   0.00017    70.773   164.250     1.150     3.784
GLY  SER   0.05364    64.489    93.449     2.078     2.049
GLY  THR   0.08271    64.629   -84.640     2.883     3.966
GLY  THR   0.02272   -64.181   -80.516     1.964     5.761
GLY  THR   0.24054  -175.120  -106.447     1.783     4.125
GLY  THR   0.57150  -174.814    48.469     1.758     4.404
GLY  THR   0.02585   -59.722   104.898     1.667     4.597
GLY  THR   0.00027    71.626   163.136     1.438     3.105
GLY  THR   0.05642    65.279    92.826     1.270     4.783
GLY  TRP   0.13979    64.605   -81.430     1.679     4.799
GLY  TRP   0.18668  -176.293  -105.779     1.339     3.028
GLY  TRP   0.02861   -62.793   -78.757     1.634     6.466
GLY  TRP   0.00041    69.229   167.034     2.975     6.263
GLY  TRP   0.02751    65.069    92.297     2.391     5.151
GLY  TRP   0.09409   -60.366   106.565     2.281     6.301
GLY  TRP   0.00008   -67.276   149.416     1.754     2.645
GLY  TRP   0.52282  -176.225    53.420     1.780     6.213
GLY  TRP   0.00000  -160.349    12.296     1.000     1.000
GLY  TYR   0.05878    65.262    94.439     0.740     2.310
GLY  TYR   0.04718   -59.076   102.272     1.774     5.618
GLY  TYR   0.47836  -176.518    54.023     1.383     5.692
GLY  TYR   0.00006    66.106  -173.474     0.191     0.718
GLY  TYR   0.10982    64.723   -86.572     1.938     3.853
GLY  TYR   0.04053   -62.721   -78.815     2.239     7.103
GLY  TYR   0.26526  -176.840  -104.702     0.852     2.568
GLY  VAL   0.12408    64.437   -84.086     3.003     6.984
GLY  VAL   0.00001    52.454  -127.605     1.000     1.000
GLY  VAL   0.02853   -64.302   -79.269     2.013     7.171
GLY  VAL   0.21356  -175.559  -105.783     1.479     2.646
GLY  VAL   0.06192   -60.629   109.573     0.805     7.930
GLY  VAL   0.53175  -174.614    47.401     1.735     5.281
GLY  VAL   0.04001    65.931    93.024     1.623     2.856
GLY  VAL   0.00015    65.874   172.100     3.886     6.859
HID  ALA   0.15940    64.758   -82.222     2.569     3.863
HID  ALA   0.05761   -62.814   -76.117     1.126     6.291
HID  ALA   0.25620  -176.495  -104.152     1.013     2.088
HID  ALA   0.05079    65.361    90.328     1.047     3.399
HID  ALA   0.00047    70.250   166.561     2.052     3.740
HID  ALA   0.43387  -175.655    51.323     1.099     3.432
HID  ALA   0.04167   -59.443   104.655     0.945     6.949
HID  ARG   0.13154    64.745   -82.043     2.506     4.224
HID  ARG   0.16165  -176.404  -103.122     1.371     1.142
HID  ARG   0.01485   -62.392   -74.744     0.283     5.642
HID  ARG   0.66722  -174.908    47.610     1.971     6.768
HID  ARG   0.01526    65.056    91.225     0.747     2.116
HID  ARG   0.00948   -59.330   100.744     0.740     8.678
HID  ASN   0.10217    65.574   -84.589     2.905     3.239
HID  ASN   0.01045   -62.862   -78.676     1.753     6.204
HID  ASN   0.19469  -176.921  -104.037     0.654     2.018
HID  ASN   0.03762    65.057    92.401     1.089     1.353
HID  ASN   0.00017    70.471   166.197     1.527     2.683
HID  ASN   0.02060   -59.423   104.588     1.106     5.519
HID  ASN   0.63430  -176.009    52.189     1.391     4.550
HID  ASP   0.19404    64.269   -80.659     1.181     3.692
HID  ASP   0.03211   -60.705   -74.890     1.518     5.540
HID  ASP   0.22104  -176.522  -105.156     1.298     3.159
HID  ASP   0.02366    64.909    92.406     2.816     4.258
HID  ASP   0.00059    72.565   162.173     3.432     9.173
HID  ASP   0.09223   -58.579    99.484     1.305    10.089
HID  ASP   0.43633  -176.094    57.566     1.589     9.727
HID  CYS   0.08937    64.399   -82.650     3.499     3.526
HID  CYS   0.03112   -63.401   -75.985     2.113     7.130
HID  CYS   0.16725  -176.681  -104.200     0.847     2.430
HID  CYS   0.02637    64.577    90.819     1.205     3.387
HID  CYS   0.00019    70.592   166.207     1.568     2.873
HID  CYS   0.03000   -58.456    99.378     0.726     5.477
HID  CYS   0.65569  -174.221    49.301     2.093     4.712
HID  GLN   0.07044    64.139   -80.968     2.079     3.271
HID  GLN   0.02842   -62.884   -74.715     1.312     6.101
HID  GLN   0.14904  -176.656  -103.924     0.811     1.895
HID  GLN   0.71307  -175.034    50.772     1.968     6.195
HID  GLN   0.02958   -58.959   101.751     0.868     6.292
HID  GLN   0.00936    64.555    92.971     1.090     0.817
HID  GLN   0.00010    73.352   159.679     4.107     9.284
HID  GLU   0.14128    63.850   -82.653     2.098     4.713
HID  GLU   0.02115   -62.694   -75.516     1.232     7.006
HID  GLU   0.22238  -176.355  -105.307     1.442     2.658
HID  GLU   0.55631  -175.721    53.199     1.779     7.018
HID  GLU   0.00001  -150.016   -15.714     1.000     1.000
HID  GLU   0.04215   -58.783   101.478     0.796     5.483
HID  GLU   0.01630    64.601    92.038     1.514     3.085
HID  GLU   0.00041    76.769   151.618     1.351     4.375
HID  GLY   0.18792    64.571   -80.985     1.825     4.423
HID  GLY   0.17228  -176.394  -104.850     0.913     1.525
HID  GLY   0.03588   -62.727   -78.653     1.403     5.821
HID  GLY   0.05769   -59.326   103.298     1.612     4.917
HID  GLY   0.04698    65.629    90.125     0.821     4.907
HID  GLY   0.49926  -175.467    51.256     1.008     4.217
HID  HID   0.16689    65.874   -83.938     2.917     3.747
HID  HID   0.23988  -177.093  -103.423     0.418     0.816
HID  HID   0.00004   -69.218   -12.782     0.388     0.417
HID  HID   0.00909   -63.667   -77.028     3.353     7.832
HID  HID   0.00775    66.278    93.238     1.366     3.580
HID  HID   0.00032    69.954   164.516     3.420     6.869
HID  HID   0.56677  -176.513    53.717     0.906     5.254
HID  HID   0.00013   -66.687   146.394     0.577     0.159
HID  HID   0.00913   -59.982   107.660     3.103     6.905
HID  HIE   0.06802    63.882   -81.782     1.841     4.563
HID  HIE   0.28198  -176.915  -104.081     0.677     1.772
HID  HIE   0.01406   -62.991   -79.742     0.977     5.334
HID  HIE   0.02333   -59.759   104.815     1.290     5.944
HID  HIE   0.58423  -175.958    52.396     1.614     4.841
HID  HIE   0.02837    65.123    93.024     0.906     2.454
HID  HIE   0.00001    74.961   157.668     4.772     7.614
HID  HIP   0.11676    62.633   -79.425     1.803     3.042
HID  HIP   0.02559   -62.300   -69.940     0.473     3.954
HID  HIP   0.15340  -176.354  -101.386     0.788     2.049
HID  HIP   0.00035    71.018   165.871     0.773     2.598
HID  HIP   0.01637    65.823    88.133     0.985     3.729
HID  HIP   0.65162  -175.767    51.100     1.451     4.564
HID  HIP   0.03592   -58.084    94.627     0.536     2.403
HID  ILE   0.00005    62.021   -12.198     0.594     2.186
HID  ILE   0.17370    63.256   -81.056     1.731     3.539
HID  ILE   0.10728  -176.785  -104.156     0.855     1.987
HID  ILE   0.02964   -63.055   -72.739     1.739     6.104
HID  ILE   0.62249  -174.245    50.241     2.895     7.078
HID  ILE   0.05510   -57.162   101.223     1.822     6.393
HID  ILE   0.00012    74.657   156.731     3.105     6.127
HID  ILE   0.01162    65.123    89.249     1.446     3.828
HID  LEU   0.18497    65.571   -82.819     3.145     3.584
HID  LEU   0.03547   -63.473   -80.159     1.576     6.329
HID  LEU   0.13388  -176.788  -104.364     1.506     2.637
HID  LEU   0.57697  -174.138    47.153     2.354     6.905
HID  LEU   0.03599   -58.579    99.659     0.746     5.752
HID  LEU   0.00003    71.090   164.685     0.535     0.813
HID  LEU   0.03270    64.425    92.397     0.817     2.384
HID  LYS   0.12748    64.275   -80.693     2.646     3.111
HID  LYS   0.01732   -62.801   -75.705     1.447     6.637
HID  LYS   0.15516  -176.404  -103.039     0.636     0.653
HID  LYS   0.66386  -175.320    50.627     1.151     4.848
HID  LYS   0.01396   -58.119    95.283     0.437     2.520
HID  LYS   0.02221    64.908    91.702     0.648     2.425
HID  LYS   0.00001    78.390   150.563     1.000     1.000
HID  MET   0.10699    64.202   -81.339     2.221     3.838
HID  MET   0.22453  -177.068  -103.934     0.494     0.972
HID  MET   0.00478   -62.055   -76.661     1.156     5.262
HID  MET   0.00000   -69.292   -12.980     1.000     1.000
HID  MET   0.00341   -58.986   108.617     1.543     8.855
HID  MET   0.00000   -57.767    72.170     1.000     1.000
HID  MET   0.64011  -176.023    52.450     1.739     4.844
HID  MET   0.02011    65.361    93.635     1.480     2.396
HID  MET   0.00006    72.691   158.035     4.053     8.735
HID  PHE   0.15474    64.164   -81.650     2.055     4.966
HID  PHE   0.00045    63.907   -30.492     2.372    13.951
HID  PHE   0.19700  -177.010  -104.053     0.711     1.391
HID  PHE   0.01188   -61.770   -75.670     2.233     6.740
HID  PHE   0.00002   -69.405   -12.562     1.000     1.000
HID  PHE   0.02634    64.733    91.512     1.700     4.980
HID  PHE   0.00024    74.669   157.303     4.944     9.355
HID  PHE   0.01850   -57.579    97.511     1.161     3.398
HID  PHE   0.59083  -175.991    51.551     1.694     5.713
HID  PRO   0.19968    62.289   -81.748     3.099     4.469
HID  PRO   0.13414   -63.169   -71.880     1.157     3.951
HID  PRO   0.11169  -176.010  -105.009     1.824     3.531
HID  PRO   0.00237    74.413   153.887     1.414     5.052
HID  PRO   0.02638    61.900    89.999     2.548     5.345
HID  PRO   0.24118   -59.976    97.799     1.070     2.809
HID  PRO   0.28455  -174.738    53.235     2.503    10.355
HID  SER   0.09414    63.110   -82.115     2.892     3.660
HID  SER   0.25084  -176.724  -104.112     0.447     0.655
HID  SER   0.01474   -62.932   -77.505     1.064     6.151
HID  SER   0.01799    65.193    91.399     1.080     3.164
HID  SER   0.00039    71.353   164.545     2.211     4.277
HID  SER   0.02930   -59.190   102.844     0.968     6.021
HID  SER   0.59260  -174.954    50.781     1.834     3.992
HID  THR   0.17672    64.812   -81.209     4.109     2.933
HID  THR   0.03625   -63.065   -73.959     1.936     6.751
HID  THR   0.20273  -176.417  -105.898     1.393     5.927
HID  THR   0.02714    64.929    92.625     1.473     4.710
HID  THR   0.00102    70.903   164.543     1.997     5.839
HID  THR   0.03923   -59.024   101.860     1.151     9.360
HID  THR   0.51691  -174.907    50.875     2.190     4.911
HID  TRP   0.00005    63.516   -43.056     1.256     6.162
HID  TRP   0.13575    63.900   -79.459     1.350     2.390
HID  TRP   0.23651  -177.031  -104.254     1.065     1.934
HID  TRP   0.01146   -61.469   -75.913     2.373     5.576
HID  TRP   0.00001   -88.313  -113.153     1.000     1.000
HID  TRP   0.00001   -68.139   -16.605     1.000     1.000
HID  TRP   0.00012    70.495   166.263     2.402     3.222
HID  TRP   0.01875    65.926    93.985     2.172     6.026
HID  TRP   0.57689  -176.389    51.972     1.945     5.790
HID  TRP   0.00011   -65.874   146.893     2.740     7.475
HID  TRP   0.02036   -58.489   102.954     1.285     4.925
HID  TYR   0.00001    63.277   -13.750     0.795     4.954
HID  TYR   0.10354    63.620   -80.098     1.225     3.984
HID  TYR   0.01791   -61.202   -73.572     1.747     6.260
HID  TYR   0.22748  -176.970  -103.972     0.706     1.082
HID  TYR   0.00004    77.892   154.260     1.757     7.487
HID  TYR   0.00376    64.972    90.891     2.490     5.352
HID  TYR   0.02970   -57.419    97.202     1.396     7.255
HID  TYR   0.61755  -176.639    53.724     1.048     4.584
HID  VAL   0.06756    63.405   -81.484     2.406     4.754
HID  VAL   0.21370  -176.344  -103.893     1.342     1.046
HID  VAL   0.03699   -62.607   -75.277     0.518     5.807
HID  VAL   0.02303    64.753    92.173     1.449     3.280
HID  VAL   0.00012    71.852   163.282     4.365     7.711
HID  VAL   0.03724   -58.674   100.405     0.678     5.198
HID  VAL   0.62136  -175.404    48.683     1.639     6.729
HIE  ALA   0.09714    64.096   -84.655     1.935     4.418
HIE  ALA   0.06314   -63.075   -78.721     1.248     5.792
HIE  ALA   0.29414  -176.815  -105.261     0.915     4.192
HIE  ALA   0.05000    64.291    93.747     1.760     1.522
HIE  ALA   0.00009    73.632   161.937     4.934     6.621
HIE  ALA   0.03555   -59.827   104.978     0.876     4.012
HIE  ALA   0.45995  -175.818    51.312     1.743     4.138
HIE  ARG   0.09813    63.758   -80.417     1.408     3.701
HIE  ARG   0.01650   -62.490   -74.220     0.605     5.837
HIE  ARG   0.26566  -176.697  -103.694     0.543     1.029
HIE  ARG   0.58058  -175.151    47.792     1.704     5.081
HIE  ARG   0.02231    65.203    91.618     0.626     3.574
HIE  ARG   0.01682   -59.744   102.509     1.374     6.250
HIE  ASN   0.04285    65.353   -84.804     2.261     3.792
HIE  ASN   0.01787   -63.366   -82.202     1.173     3.586
HIE  ASN   0.29700  -177.129  -104.441     0.534     1.345
HIE  ASN   0.59882  -175.298    48.765     1.790     5.229
HIE  ASN   0.01210   -60.077   106.853     0.419     2.371
HIE  ASN   0.03134    65.116    93.319     0.550     1.052
HIE  ASN   0.00002    71.468   163.854     2.602     5.231
HIE  ASP   0.06661    65.036   -87.137     2.429     3.728
HIE  ASP   0.01101   -64.140   -85.205     1.353     2.416
HIE  ASP   0.32976  -176.605  -106.253     1.762     1.777
HIE  ASP   0.53150  -176.145    54.752     1.466     5.639
HIE  ASP   0.03601   -60.148   109.487     0.704     4.675
HIE  ASP   0.02507    64.546    94.338     1.172     1.920
HIE  ASP   0.00004    73.005   159.938     5.096    11.368
HIE  CYS   0.05127    63.684   -84.931     2.670     4.747
HIE  CYS   0.01969   -63.035   -79.945     1.351     4.540
HIE  CYS   0.24451  -176.153  -104.320     1.379     2.382
HIE  CYS   0.03378    63.884    93.977     1.919     2.187
HIE  CYS   0.00006    72.106   162.869     3.022     6.144
HIE  CYS   0.62544  -175.051    49.409     1.659     4.286
HIE  CYS   0.02526   -60.510   107.427     0.697     2.077
HIE  GLN   0.07790    64.888   -87.457     2.669     2.967
HIE  GLN   0.03189   -63.112   -79.067     0.944     5.898
HIE  GLN   0.21294  -177.142  -104.491     0.448     0.594
HIE  GLN   0.62713  -175.513    49.999     2.077     5.469
HIE  GLN   0.02403    64.316    93.312     1.097     1.963
HIE  GLN   0.02610   -59.520   105.609     0.985     5.956
HIE  GLU   0.03708    65.063   -87.862     1.965     3.273
HIE  GLU   0.01498   -63.199   -82.996     0.915     2.741
HIE  GLU   0.33192  -177.211  -106.009     0.403     1.540
HIE  GLU   0.56074  -176.413    52.822     1.359     6.567
HIE  GLU   0.01455   -59.378   111.277     0.901    10.509
HIE  GLU   0.04069    64.722    93.939     0.935     0.836
HIE  GLU   0.00004    71.987   160.793     7.580    13.764
HIE  GLY   0.06926    65.162   -84.664     2.687     8.886
HIE  GLY   0.25492  -176.340  -104.981     1.050     0.896
HIE  GLY   0.02457   -63.356   -79.698     1.215     5.413
HIE  GLY   0.03426    65.943    92.000     1.195     2.620
HIE  GLY   0.00011    72.922   161.421     3.741     4.775
HIE  GLY   0.02894   -60.176   106.017     0.995     3.910
HIE  GLY   0.58794  -175.873    52.211     0.953     4.081
HIE  HID   0.06802    63.882   -81.782     1.841     4.563
HIE  HID   0.28198  -176.915  -104.081     0.677     1.772
HIE  HID   0.01406   -62.991   -79.742     0.977     5.334
HIE  HID   0.02333   -59.759   104.815     1.290     5.944
HIE  HID   0.58423  -175.958    52.396     1.614     4.841
HIE  HID   0.02837    65.123    93.024     0.906     2.454
HIE  HID   0.00001    74.961   157.668     4.772     7.614
HIE  HIE   0.05965    65.081   -86.896     1.323     2.994
HIE  HIE   0.33294  -177.309  -104.463     0.446     0.445
HIE  HIE   0.01387   -63.243   -82.336     0.563     1.787
HIE  HIE   0.52229  -176.835    53.704     0.799     1.360
HIE  HIE   0.02122   -60.417   107.243     0.624     2.208
HIE  HIE   0.05000    64.939    93.937     0.688     1.611
HIE  HIE   0.00003    78.235   154.501     5.242     7.825
HIE  HIP   0.14556    63.542   -79.419     1.700     2.990
HIE  HIP   0.25690  -176.612  -101.692     0.520     2.400
HIE  HIP   0.02227   -61.934   -69.162     0.525     3.298
HIE  HIP   0.00046    71.938   162.575     3.885     9.151
HIE  HIP   0.01054    65.649    87.368     1.442     5.294
HIE  HIP   0.55228  -175.697    50.279     1.515     4.336
HIE  HIP   0.01195   -58.931    97.652     1.002     4.721
HIE  HIP   0.00004   -63.984   148.579     1.000     1.000
HIE  ILE   0.06216    64.097   -83.466     1.828     4.550
HIE  ILE   0.02715   -63.007   -71.426     1.460     5.011
HIE  ILE   0.26836  -177.131  -104.996     0.884     1.932
HIE  ILE   0.58939  -174.124    46.822     2.366     5.876
HIE  ILE   0.02471   -58.809   102.199     1.432     6.333
HIE  ILE   0.02822    65.262    94.143     1.334     1.964
HIE  ILE   0.00001    76.291   152.218     2.866     7.644
HIE  LEU   0.09752    65.549   -84.508     2.995     4.455
HIE  LEU   0.02690   -63.345   -81.107     0.852     4.673
HIE  LEU   0.21292  -176.839  -105.326     1.903     2.290
HIE  LEU   0.61243  -174.461    47.871     2.338     5.761
HIE  LEU   0.02453    63.753    93.690     1.088     1.274
HIE  LEU   0.02571   -59.352   109.253     0.893     6.364
HIE  LYS   0.10320    63.938   -81.919     1.562     4.292
HIE  LYS   0.04547   -62.292   -76.229     0.631     6.110
HIE  LYS   0.27017  -176.863  -103.716     0.494     0.905
HIE  LYS   0.52036  -174.763    47.546     1.839     5.379
HIE  LYS   0.03680   -59.585   102.839     0.973     4.976
HIE  LYS   0.02399    64.170    92.981     1.128     1.651
HIE  LYS   0.00001    70.501   166.294     1.000     1.000
HIE  MET   0.02837    64.159   -83.298     3.624     3.413
HIE  MET   0.01038   -62.916   -76.643     1.547     5.157
HIE  MET   0.32708  -177.269  -104.599     0.738     1.253
HIE  MET   0.00968   -59.523   109.831     1.141     6.688
HIE  MET   0.60720  -176.565    52.453     1.462     3.128
HIE  MET   0.01716    65.043    91.962     1.802     2.543
HIE  MET   0.00013    72.262   159.839     3.885     7.555
HIE  PHE   0.07790    64.719   -84.050     1.704     4.808
HIE  PHE   0.01478   -62.680   -77.827     1.321     6.485
HIE  PHE   0.23741  -177.017  -104.881     1.454     3.737
HIE  PHE   0.02512    65.405    92.908     1.463     3.417
HIE  PHE   0.00012    77.164   163.770     4.991     8.808
HIE  PHE   0.01735   -59.711   102.554     1.599     6.904
HIE  PHE   0.62732  -176.464    52.852     1.544     4.846
HIE  PRO   0.12924    63.475   -83.344     3.087     4.063
HIE  PRO   0.14882   -63.075   -78.205     1.510     5.455
HIE  PRO   0.19076  -174.694  -106.979     3.006     3.684
HIE  PRO   0.04779    62.594    95.452     1.803     4.685
HIE  PRO   0.00056    72.121   161.937     2.616     5.550
HIE  PRO   0.09645   -60.714   105.024     1.448     6.411
HIE  PRO   0.38638  -174.144    61.428     2.775    14.450
HIE  SER   0.05973    64.361   -86.996     3.117     3.013
HIE  SER   0.02897   -63.068   -79.541     1.747     6.627
HIE  SER   0.25695  -176.990  -105.026     0.697     2.762
HIE  SER   0.58696  -175.574    51.492     1.649     2.984
HIE  SER   0.01189   -60.259   107.232     0.719     4.090
HIE  SER   0.00021    73.117   157.402     0.014     0.281
HIE  SER   0.05529    64.954    94.284     1.531     2.087
HIE  THR   0.06283    65.822   -84.329     4.126     4.985
HIE  THR   0.02551   -64.315   -83.700     1.748     3.074
HIE  THR   0.26821  -175.145  -104.907     2.420     1.314
HIE  THR   0.02344   -60.470   109.843     0.550     6.936
HIE  THR   0.59688  -175.686    47.412     1.053     5.460
HIE  THR   0.02312    65.349    92.774     1.451     5.710
HIE  THR   0.00001    72.737   158.487     1.000     1.000
HIE  TRP   0.05954    64.608   -84.899     1.717     4.869
HIE  TRP   0.00000    61.147   -31.550     1.000     1.000
HIE  TRP   0.01918   -63.309   -79.715     1.451     6.301
HIE  TRP   0.27717  -177.239  -104.914     0.749     1.374
HIE  TRP   0.00004    70.083   165.253     2.389     5.813
HIE  TRP   0.10057    64.988    95.819     1.266     2.310
HIE  TRP   0.52927  -176.449    52.878     1.858     5.085
HIE  TRP   0.01424   -59.255   102.344     1.698     9.274
HIE  TYR   0.06617    64.561   -85.306     1.776     4.326
HIE  TYR   0.01031   -63.558   -82.494     1.307     3.733
HIE  TYR   0.28914  -177.380  -104.270     0.536     1.249
HIE  TYR   0.59026  -176.491    52.335     1.729     4.552
HIE  TYR   0.00914   -59.929   106.274     1.057     4.177
HIE  TYR   0.00003    69.379   168.215     0.850     1.718
HIE  TYR   0.03495    65.109    93.996     0.752     1.781
HIE  VAL   0.10576    65.201   -84.426     2.637     3.740
HIE  VAL   0.22679  -176.687  -104.914     1.304     0.745
HIE  VAL   0.01376   -65.484   -71.730     3.618     5.295
HIE  VAL   0.59111  -175.326    49.827     1.524     4.646
HIE  VAL   0.02301   -58.562   107.054     1.506     5.924
HIE  VAL   0.03922    65.110    93.632     1.770     1.467
HIE  VAL   0.00035    72.332   159.433     1.415     2.726
HIP  ALA   0.16916    62.896   -79.388     2.555     4.677
HIP  ALA   0.03759   -63.021   -75.116     1.621     7.041
HIP  ALA   0.22241  -176.163  -101.309     0.977     2.041
HIP  ALA   0.00016    69.567   168.512     0.113     0.318
HIP  ALA   0.01898    65.391    89.532     1.371     3.243
HIP  ALA   0.04819   -58.543    97.985     1.069     5.247
HIP  ALA   0.50350  -175.146    48.150     1.586     4.604
HIP  ARG   0.09042    62.680   -79.278     1.121     2.764
HIP  ARG   0.00767   -61.371   -69.258     1.030     4.877
HIP  ARG   0.10632  -176.613  -100.331     0.594     2.282
HIP  ARG   0.77104  -175.146    48.100     2.458     5.827
HIP  ARG   0.02251   -57.572    95.343     0.981     4.997
HIP  ARG   0.00203    61.997    81.171     6.035    10.049
HIP  ARG   0.00001    77.451   147.807     1.000     1.000
HIP  ASN   0.16724    62.513   -78.414     1.939     1.815
HIP  ASN   0.01100   -63.485   -76.623     1.956     7.222
HIP  ASN   0.13583  -176.714  -101.753     1.202     3.909
HIP  ASN   0.64225  -175.503    49.697     2.191     5.421
HIP  ASN   0.03327   -58.301    96.644     0.736     5.589
HIP  ASN   0.01038    65.715    91.468     1.405     3.779
HIP  ASN   0.00004    74.615   157.224     4.597    10.926
HIP  ASP   0.32117    65.479   -83.058     1.385     5.702
HIP  ASP   0.10393   -60.852   -76.625     1.459     3.177
HIP  ASP   0.09099  -176.373  -105.273     1.209     4.704
HIP  ASP   0.06826    64.800    87.680     1.252     1.541
HIP  ASP   0.00007    71.881   163.395     4.851    10.629
HIP  ASP   0.27594  -176.412    62.857     2.216    10.337
HIP  ASP   0.13964   -57.785   103.273     1.079     6.493
HIP  ASP   0.00001   -61.365   145.951     1.000     1.000
HIP  CYS   0.13907    61.265   -79.823     1.750     2.962
HIP  CYS   0.02097   -62.986   -72.504     2.052     5.923
HIP  CYS   0.11240  -176.386  -101.310     0.550     2.051
HIP  CYS   0.00034    70.110   167.516     0.941     2.060
HIP  CYS   0.02713    65.614    90.928     1.844     3.442
HIP  CYS   0.65429  -174.841    48.987     2.594     4.441
HIP  CYS   0.04580   -58.400    96.048     0.680     4.003
HIP  GLN   0.22815    62.704   -79.249     1.426     2.258
HIP  GLN   0.01456   -62.476   -72.688     0.437     5.489
HIP  GLN   0.17585  -176.508  -100.862     0.862     3.148
HIP  GLN   0.54053  -175.351    49.446     2.241     5.051
HIP  GLN   0.02694   -58.185    94.793     0.830     3.269
HIP  GLN   0.00004    70.249   167.541     0.523     2.479
HIP  GLN   0.01393    65.297    87.970     1.428     3.963
HIP  GLU   0.11025    64.866   -84.353     2.447     8.977
HIP  GLU   0.06903   -62.219   -78.172     1.669     6.333
HIP  GLU   0.20677  -176.416  -105.232     1.446     4.829
HIP  GLU   0.50572  -176.121    51.928     1.433    12.090
HIP  GLU   0.06478   -57.229   109.553     2.223    10.698
HIP  GLU   0.04342    66.247    89.380     1.416     2.785
HIP  GLU   0.00002    77.239   150.953     1.000     1.000
HIP  GLY   0.16704    64.172   -80.470     1.393     3.618
HIP  GLY   0.05166   -62.617   -73.378     0.775     5.205
HIP  GLY   0.22326  -176.099  -102.451     0.850     3.530
HIP  GLY   0.49792  -175.074    49.073     1.472     3.598
HIP  GLY   0.03415   -58.568    98.505     1.170     3.908
HIP  GLY   0.00019    76.877   151.313     3.150     6.458
HIP  GLY   0.02578    65.381    88.740     0.952     4.114
HIP  HID   0.11676    62.633   -79.425     1.803     3.042
HIP  HID   0.02559   -62.300   -69.940     0.473     3.954
HIP  HID   0.15340  -176.354  -101.386     0.788     2.049
HIP  HID   0.00035    71.018   165.871     0.773     2.598
HIP  HID   0.01637    65.823    88.133     0.985     3.729
HIP  HID   0.65162  -175.767    51.100     1.451     4.564
HIP  HID   0.03592   -58.084    94.627     0.536     2.403
HIP  HIE   0.14556    63.542   -79.419     1.700     2.990
HIP  HIE   0.25690  -176.612  -101.692     0.520     2.400
HIP  HIE   0.02227   -61.934   -69.162     0.525     3.298
HIP  HIE   0.00046    71.938   162.575     3.885     9.151
HIP  HIE   0.01054    65.649    87.368     1.442     5.294
HIP  HIE   0.55228  -175.697    50.279     1.515     4.336
HIP  HIE   0.01195   -58.931    97.652     1.002     4.721
HIP  HIE   0.00004   -63.984   148.579     1.000     1.000
HIP  HIP   0.09755    62.936   -78.027     1.987     2.283
HIP  HIP   0.02485   -62.117   -68.781     0.473     3.173
HIP  HIP   0.13999  -175.893   -99.885     0.959     2.452
HIP  HIP   0.00037    71.951   164.200     0.410     0.878
HIP  HIP   0.01387    66.323    84.707     0.745     2.561
HIP  HIP   0.01531   -57.915    94.352     0.709     3.780
HIP  HIP   0.70806  -174.742    46.975     2.100     5.001
HIP  ILE   0.16751    63.164   -78.848     1.333     1.702
HIP  ILE   0.05762   -62.356   -68.555     0.415     3.073
HIP  ILE   0.10778  -176.254   -99.156     0.629     1.872
HIP  ILE   0.63780  -174.459    48.678     3.130     5.829
HIP  ILE   0.01781   -58.639    96.136     1.053     7.247
HIP  ILE   0.01141    65.890    89.135     1.390     4.445
HIP  ILE   0.00006    74.833   157.081     5.033    12.306
HIP  LEU   0.00003    65.895   -28.531     7.891     1.731
HIP  LEU   0.22114    64.031   -77.198     2.193     6.970
HIP  LEU   0.13617  -175.570  -100.154     2.520     2.685
HIP  LEU   0.05789   -62.411   -72.345     1.235     6.973
HIP  LEU   0.50970  -174.368    46.128     2.677     7.019
HIP  LEU   0.06147   -58.311    96.657     1.112     4.407
HIP  LEU   0.01360    65.231    91.461     2.179     2.872
HIP  LEU   0.00000    70.753   166.128     1.000     1.000
HIP  LYS   0.14620    62.960   -78.465     1.696     1.722
HIP  LYS   0.16898  -176.086  -100.040     0.355     1.764
HIP  LYS   0.04321   -62.103   -68.031     0.462     1.399
HIP  LYS   0.59399  -174.501    47.480     2.243     5.292
HIP  LYS   0.00975    65.221    88.575     1.109     3.091
HIP  LYS   0.03787   -57.969    94.070     0.317     1.572
HIP  MET   0.27088    63.473   -79.934     1.218     2.547
HIP  MET   0.02188   -61.156   -70.410     1.552     3.195
HIP  MET   0.12587  -176.524  -102.065     0.903     2.706
HIP  MET   0.52992  -175.347    49.041     2.071     5.767
HIP  MET   0.04097   -56.729   100.236     1.659     4.332
HIP  MET   0.01047    64.170    83.544     3.018     5.329
HIP  MET   0.00000    71.305   165.342     1.000     1.000
HIP  PHE   0.20547    63.587   -78.197     1.543     5.428
HIP  PHE   0.01501   -61.893   -71.559     1.611     6.204
HIP  PHE   0.17740  -176.598  -102.187     0.891     4.161
HIP  PHE   0.02253    65.066    89.951     1.337     3.370
HIP  PHE   0.00016    70.492   166.669     0.811     1.984
HIP  PHE   0.04924   -58.609    97.887     1.103     5.883
HIP  PHE   0.53019  -175.673    49.488     1.718     5.538
HIP  PRO   0.15328    61.345   -80.983     3.087     2.623
HIP  PRO   0.13164   -62.674   -70.311     1.630     6.226
HIP  PRO   0.10840  -175.173  -101.348     2.606     4.649
HIP  PRO   0.00161    74.990   157.328     1.358     2.423
HIP  PRO   0.02405    62.670    90.533     2.764     4.563
HIP  PRO   0.23872   -59.418    96.043     1.005     3.795
HIP  PRO   0.34230  -174.979    50.110     2.226    10.292
HIP  SER   0.15583    63.085   -78.208     2.033     3.009
HIP  SER   0.00073    71.894   -30.066     0.904     3.040
HIP  SER   0.00001    65.997    10.492     1.000     1.000
HIP  SER   0.05795   -62.075   -70.112     0.444     3.421
HIP  SER   0.15984  -176.103  -101.797     1.518     3.500
HIP  SER   0.00021    69.883   167.923     1.527     4.695
HIP  SER   0.00826    64.759    83.299     2.835     4.394
HIP  SER   0.55504  -174.851    49.986     2.155     3.992
HIP  SER   0.06212   -58.092    97.232     0.666     3.332
HIP  THR   0.00105    68.921   -26.687     0.284     3.742
HIP  THR   0.36919    63.496   -78.393     1.626     4.261
HIP  THR   0.03773   -61.002   -71.153     1.179     3.049
HIP  THR   0.11239  -176.254  -102.694     1.145     4.206
HIP  THR   0.30962  -175.006    51.928     2.421     8.595
HIP  THR   0.14146   -57.920    98.067     0.865     5.231
HIP  THR   0.02851    63.766    81.352     2.129     2.459
HIP  THR   0.00005    68.751   172.452     1.000     1.000
HIP  TRP   0.14139    63.995   -79.465     1.575     2.873
HIP  TRP   0.01051   -61.578   -74.316     1.832     6.111
HIP  TRP   0.22529  -176.737  -101.436     1.019     3.054
HIP  TRP   0.00023    71.209   165.922     3.315     7.387
HIP  TRP   0.02172    65.880    91.054     2.503     6.783
HIP  TRP   0.57184  -175.691    48.435     2.600     4.231
HIP  TRP   0.00004   -65.107   148.664     3.002     2.591
HIP  TRP   0.02899   -58.468    98.220     1.880     4.606
HIP  TYR   0.16790    63.208   -79.949     2.058     3.525
HIP  TYR   0.00005    63.995   -37.405     1.000     1.000
HIP  TYR   0.01006   -61.591   -74.599     1.978     6.569
HIP  TYR   0.21944  -176.540  -101.489     0.853     2.330
HIP  TYR   0.00008    70.689   166.049     0.648     2.095
HIP  TYR   0.02851    65.660    89.698     1.164     4.632
HIP  TYR   0.01236   -58.712    98.225     1.465     3.722
HIP  TYR   0.56160  -175.728    50.747     1.554     4.642
HIP  VAL   0.19632    63.304   -80.223     1.991     3.233
HIP  VAL   0.03615   -62.449   -72.249     1.114     6.371
HIP  VAL   0.14602  -176.324  -101.161     0.591     2.640
HIP  VAL   0.57270  -174.806    48.687     2.341     4.522
HIP  VAL   0.03653   -58.527    96.658     0.899     3.671
HIP  VAL   0.00003    69.771   168.360     1.079     1.969
HIP  VAL   0.01226    65.405    89.286     0.866     3.351
ILE  ALA   0.13142    65.386   -83.337     2.618     3.411
ILE  ALA   0.23773  -176.629  -104.593     1.245     2.398
ILE  ALA   0.05390   -63.707   -78.230     1.318     7.724
ILE  ALA   0.49270  -174.608    47.791     2.132     4.434
ILE  ALA   0.04650   -58.220   105.482     1.302     9.905
ILE  ALA   0.03737    64.876    92.330     1.091     2.826
ILE  ALA   0.00037    76.033   152.016     5.582    13.617
ILE  ARG   0.11637    63.318   -77.634     1.593     5.902
ILE  ARG   0.18719  -176.955  -102.669     0.966     1.204
ILE  ARG   0.01365   -62.207   -73.912     1.883     7.348
ILE  ARG   0.66061  -175.480    50.372     1.955     4.307
ILE  ARG   0.00408    64.687    90.242     1.022     4.439
ILE  ARG   0.01810   -57.979   102.633     1.462     5.876
ILE  ASN   0.10808    66.642   -83.984     3.274     3.361
ILE  ASN   0.01534   -64.205   -81.611     1.877     5.969
ILE  ASN   0.20780  -177.343  -104.898     1.101     2.786
ILE  ASN   0.61464  -174.599    48.040     2.224     4.690
ILE  ASN   0.02219   -59.361   110.403     0.742    10.174
ILE  ASN   0.03193    65.076    93.081     1.256     2.019
ILE  ASN   0.00001    76.546   151.424     1.000     1.000
ILE  ASP   0.11422    64.183   -83.796     2.659     4.395
ILE  ASP   0.13123  -176.914  -108.392     1.496     4.091
ILE  ASP   0.05495   -63.402   -80.650     1.465     7.283
ILE  ASP   0.60668  -174.732    49.854     2.091     7.198
ILE  ASP   0.05626   -58.812   110.535     1.218     8.092
ILE  ASP   0.00011    71.335   163.846     3.715     7.481
ILE  ASP   0.03655    64.627    94.874     1.168     1.379
ILE  CYS   0.07607    63.704   -81.662     2.866     4.797
ILE  CYS   0.03577   -64.143   -78.670     2.093     6.972
ILE  CYS   0.13805  -175.988  -104.194     1.887     1.935
ILE  CYS   0.69430  -174.264    47.764     2.065     4.477
ILE  CYS   0.02748   -59.135   107.883     0.788     9.337
ILE  CYS   0.00006    69.712   167.037     0.226     0.130
ILE  CYS   0.02828    63.841    93.945     2.287     1.128
ILE  GLN   0.03922    64.030   -83.284     2.309     3.596
ILE  GLN   0.01118   -63.753   -77.517     1.507     8.130
ILE  GLN   0.20167  -177.050  -104.124     2.009     0.982
ILE  GLN   0.71814  -174.872    49.152     2.070     5.996
ILE  GLN   0.01070    64.583    93.145     0.952     1.168
ILE  GLN   0.01909   -58.905   102.419     1.037     5.716
ILE  GLU   0.07457    65.744   -84.286     2.556     3.835
ILE  GLU   0.16090  -177.149  -107.637     0.722     1.617
ILE  GLU   0.03363   -62.477   -83.485     2.202     3.528
ILE  GLU   0.64259  -174.660    49.970     2.189     6.759
ILE  GLU   0.05353    65.304    94.611     1.220     1.517
ILE  GLU   0.03478   -58.987   105.559     1.002     6.857
ILE  GLY   0.14450    64.310   -83.211     2.869     3.612
ILE  GLY   0.05206   -64.080   -78.961     2.183     8.062
ILE  GLY   0.17296  -176.253  -106.539     1.724     3.975
ILE  GLY   0.52250  -173.920    46.957     1.942     5.415
ILE  GLY   0.07368   -58.419   101.116     1.202     8.340
ILE  GLY   0.00030    69.460   167.577     2.133     4.306
ILE  GLY   0.03399    64.810    91.916     1.987     3.997
ILE  HID   0.00005    62.021   -12.198     0.594     2.186
ILE  HID   0.17370    63.256   -81.056     1.731     3.539
ILE  HID   0.10728  -176.785  -104.156     0.855     1.987
ILE  HID   0.02964   -63.055   -72.739     1.739     6.104
ILE  HID   0.62249  -174.245    50.241     2.895     7.078
ILE  HID   0.05510   -57.162   101.223     1.822     6.393
ILE  HID   0.00012    74.657   156.731     3.105     6.127
ILE  HID   0.01162    65.123    89.249     1.446     3.828
ILE  HIE   0.06216    64.097   -83.466     1.828     4.550
ILE  HIE   0.02715   -63.007   -71.426     1.460     5.011
ILE  HIE   0.26836  -177.131  -104.996     0.884     1.932
ILE  HIE   0.58939  -174.124    46.822     2.366     5.876
ILE  HIE   0.02471   -58.809   102.199     1.432     6.333
ILE  HIE   0.02822    65.262    94.143     1.334     1.964
ILE  HIE   0.00001    76.291   152.218     2.866     7.644
ILE  HIP   0.16751    63.164   -78.848     1.333     1.702
ILE  HIP   0.05762   -62.356   -68.555     0.415     3.073
ILE  HIP   0.10778  -176.254   -99.156     0.629     1.872
ILE  HIP   0.63780  -174.459    48.678     3.130     5.829
ILE  HIP   0.01781   -58.639    96.136     1.053     7.247
ILE  HIP   0.01141    65.890    89.135     1.390     4.445
ILE  HIP   0.00006    74.833   157.081     5.033    12.306
ILE  ILE   0.03388    63.754   -81.384     2.164     3.881
ILE  ILE   0.01857   -64.678   -83.789     1.154     4.476
ILE  ILE   0.15304  -177.845  -103.992     0.675     0.749
ILE  ILE   0.77614  -176.495    52.346     1.354     6.048
ILE  ILE   0.00608   -59.099   105.202     0.691     7.357
ILE  ILE   0.00007    72.139   162.217     0.000     0.000
ILE  ILE   0.01223    64.907    94.240     1.690     2.317
ILE  LEU   0.14936    64.400   -80.498     2.911     5.210
ILE  LEU   0.04568   -62.691   -75.767     1.873     7.250
ILE  LEU   0.14451  -177.076  -104.970     2.988     3.088
ILE  LEU   0.58929  -175.287    51.780     2.321     8.602
ILE  LEU   0.04987   -58.110   108.316     1.763     6.394
ILE  LEU   0.02112    64.090    92.303     1.303     3.608
ILE  LEU   0.00017    69.694   164.906     1.000     1.000
ILE  LYS   0.05403    62.813   -80.101     1.379     2.856
ILE  LYS   0.07803   -62.831   -73.453     0.549     5.732
ILE  LYS   0.19932  -176.706  -102.702     0.902     1.235
ILE  LYS   0.63128  -175.838    50.584     1.690     7.159
ILE  LYS   0.02649   -59.370   103.684     1.136     5.602
ILE  LYS   0.01084    64.635    91.023     0.749     3.351
ILE  LYS   0.00001    77.519   149.367     1.000     1.000
ILE  MET   0.02722    64.851   -84.229     2.511     3.586
ILE  MET   0.18188  -177.444  -103.914     0.869     1.234
ILE  MET   0.00419   -63.761   -80.011     2.445     6.099
ILE  MET   0.76915  -175.717    49.081     2.190     6.200
ILE  MET   0.00483   -58.694   106.454     0.821     9.178
ILE  MET   0.01271    65.049    93.518     1.495     2.559
ILE  MET   0.00002    73.550   161.871     6.886    11.741
ILE  PHE   0.12362    65.187   -83.916     2.088     4.095
ILE  PHE   0.28445  -176.788  -104.054     1.111     1.063
ILE  PHE   0.01375   -63.647   -79.625     1.575     6.729
ILE  PHE   0.53537  -174.833    47.673     2.071     5.513
ILE  PHE   0.03162    65.093    93.805     1.376     2.527
ILE  PHE   0.01119   -59.274   107.492     0.918     7.467
ILE  PRO   0.00017    53.564  -119.599     0.635     1.587
ILE  PRO   0.27232    63.476   -77.530     2.794     7.959
ILE  PRO   0.00002    62.053   -38.950     1.000     1.000
ILE  PRO   0.11045  -174.354  -108.109     3.394     4.066
ILE  PRO   0.20882   -63.428   -73.136     1.934     7.240
ILE  PRO   0.00005  -108.100  -106.784     1.000     1.000
ILE  PRO   0.00113    71.389   162.656     2.127     3.902
ILE  PRO   0.03743    64.747    95.278     3.177     7.664
ILE  PRO   0.14971   -58.953   105.063     1.334     8.262
ILE  PRO   0.21989  -172.785    53.621     2.435    14.832
ILE  SER   0.10355    64.904   -84.048     3.007     3.653
ILE  SER   0.03411   -63.372   -80.885     0.903     5.407
ILE  SER   0.20769  -176.728  -104.882     1.444     1.866
ILE  SER   0.60350  -174.423    47.667     2.057     4.029
ILE  SER   0.03524   -59.690   107.722     0.730     5.418
ILE  SER   0.01570    64.886    93.167     0.561     1.136
ILE  SER   0.00020    73.540   159.971     2.915     6.564
ILE  THR   0.04946    64.841   -78.303     5.240    12.376
ILE  THR   0.06407   -63.266   -74.067     1.641     7.290
ILE  THR   0.23511  -174.803  -104.768     2.903     0.630
ILE  THR   0.61126  -174.748    44.959     1.986     4.649
ILE  THR   0.01182   -58.517   103.947     0.848     4.433
ILE  THR   0.02829    66.405    93.913     1.107     5.208
ILE  TRP   0.07370    63.806   -84.094     2.143     3.846
ILE  TRP   0.02826   -63.657   -81.168     1.316     6.108
ILE  TRP   0.19836  -176.678  -104.671     1.519     1.406
ILE  TRP   0.65271  -173.435    47.428     2.399     5.199
ILE  TRP   0.03221    64.339    94.195     1.870     0.844
ILE  TRP   0.01477   -58.918   111.823     0.905     8.718
ILE  TYR   0.07052    64.685   -84.377     2.117     4.426
ILE  TYR   0.01533   -63.772   -80.468     1.161     5.647
ILE  TYR   0.21801  -176.926  -105.024     0.611     2.851
ILE  TYR   0.66426  -174.413    46.562     1.912     5.327
ILE  TYR   0.01455    66.035    94.951     1.715     1.283
ILE  TYR   0.01733   -59.109   103.704     1.877     8.179
ILE  VAL   0.07152    64.091   -82.938     2.191     4.312
ILE  VAL   0.03276   -64.512   -79.093     1.839     7.294
ILE  VAL   0.17502  -177.246  -104.831     1.376     1.069
ILE  VAL   0.69145  -175.215    50.449     2.006     5.578
ILE  VAL   0.01627   -58.626   101.800     0.839     7.028
ILE  VAL   0.01281    65.525    93.450     1.842     1.052
ILE  VAL   0.00017    72.969   159.935     3.605     8.231
LEU  ALA   0.18199    64.780   -82.497     2.769     3.888
LEU  ALA   0.06946   -63.358   -76.658     1.957     7.167
LEU  ALA   0.19845  -175.667  -105.250     3.846     4.094
LEU  ALA   0.43102  -174.633    46.745     2.132     5.829
LEU  ALA   0.07483   -59.215   103.636     1.007     7.563
LEU  ALA   0.04406    64.129    91.683     2.006     3.128
LEU  ALA   0.00019    70.532   165.338     2.447     4.261
LEU  ARG   0.19884    65.123   -83.061     2.868     3.774
LEU  ARG   0.02443   -62.504   -79.217     0.965     4.568
LEU  ARG   0.26855  -177.038  -102.740     0.649     1.531
LEU  ARG   0.47741  -175.095    48.054     2.236     6.490
LEU  ARG   0.00928   -58.322   109.084     1.551     6.773
LEU  ARG   0.02147    64.388    92.537     0.351     1.378
LEU  ARG   0.00002    74.150   153.736     1.000     1.000
LEU  ASN   0.21474    66.226   -81.744     3.045     4.549
LEU  ASN   0.03994   -62.515   -76.465     1.389     5.568
LEU  ASN   0.18703  -176.898  -105.183     1.593     3.680
LEU  ASN   0.47215  -174.524    47.611     2.257     5.518
LEU  ASN   0.02043   -58.637   103.511     0.884     6.571
LEU  ASN   0.00022    68.720   167.763     1.869     2.190
LEU  ASN   0.06549    64.459    92.746     1.029     1.480
LEU  ASP   0.08860    65.124   -84.296     3.371     4.478
LEU  ASP   0.06830   -63.537   -82.591     1.553     4.973
LEU  ASP   0.15149  -174.778  -108.419     3.765     5.095
LEU  ASP   0.56491  -174.092    45.933     2.030     7.198
LEU  ASP   0.08379   -59.689   111.070     0.584     6.011
LEU  ASP   0.04288    64.374    94.054     1.263     0.796
LEU  ASP   0.00003    68.427   170.418     5.464     9.955
LEU  CYS   0.15520    63.931   -81.322     3.236     3.536
LEU  CYS   0.05127   -63.411   -78.335     1.631     6.792
LEU  CYS   0.10068  -175.599  -105.351     3.202     4.536
LEU  CYS   0.62860  -174.009    45.775     2.303     5.073
LEU  CYS   0.03918   -59.090   104.256     0.866     6.377
LEU  CYS   0.00006    68.650   167.974     2.143     2.511
LEU  CYS   0.02502    63.805    92.465     1.458     2.618
LEU  GLN   0.30794    64.666   -76.768     2.023     5.967
LEU  GLN   0.18427  -176.313  -104.474     2.204     3.255
LEU  GLN   0.01842   -62.662   -78.721     2.491     7.304
LEU  GLN   0.43735  -174.387    48.356     2.291     8.836
LEU  GLN   0.01528    64.279    91.792     1.312     4.099
LEU  GLN   0.03674   -57.876   102.001     1.355     7.553
LEU  GLU   0.14060    65.502   -85.372     2.989     4.224
LEU  GLU   0.02688   -63.025   -80.602     1.148     4.375
LEU  GLU   0.28500  -177.108  -106.648     1.705     3.652
LEU  GLU   0.47846  -174.852    48.822     2.152     5.663
LEU  GLU   0.04836   -58.262   111.971     1.111     7.854
LEU  GLU   0.00026    75.936   153.250     0.238     0.817
LEU  GLU   0.02044    64.803    92.872     2.132     4.037
LEU  GLY   0.14477    65.601   -82.231     2.936     3.619
LEU  GLY   0.05879   -64.422   -79.232     2.436     7.949
LEU  GLY   0.19317  -175.666  -106.308     1.546     3.149
LEU  GLY   0.49485  -174.824    48.459     1.412     5.261
LEU  GLY   0.06906   -59.793   108.129     1.163     8.377
LEU  GLY   0.00007    72.200   162.167     1.172     1.912
LEU  GLY   0.03929    64.044    93.617     1.293     0.892
LEU  HID   0.18497    65.571   -82.819     3.145     3.584
LEU  HID   0.03547   -63.473   -80.159     1.576     6.329
LEU  HID   0.13388  -176.788  -104.364     1.506     2.637
LEU  HID   0.57697  -174.138    47.153     2.354     6.905
LEU  HID   0.03599   -58.579    99.659     0.746     5.752
LEU  HID   0.00003    71.090   164.685     0.535     0.813
LEU  HID   0.03270    64.425    92.397     0.817     2.384
LEU  HIE   0.09752    65.549   -84.508     2.995     4.455
LEU  HIE   0.02690   -63.345   -81.107     0.852     4.673
LEU  HIE   0.21292  -176.839  -105.326     1.903     2.290
LEU  HIE   0.61243  -174.461    47.871     2.338     5.761
LEU  HIE   0.02453    63.753    93.690     1.088     1.274
LEU  HIE   0.02571   -59.352   109.253     0.893     6.364
LEU  HIP   0.00003    65.895   -28.531     7.891     1.731
LEU  HIP   0.22114    64.031   -77.198     2.193     6.970
LEU  HIP   0.13617  -175.570  -100.154     2.520     2.685
LEU  HIP   0.05789   -62.411   -72.345     1.235     6.973
LEU  HIP   0.50970  -174.368    46.128     2.677     7.019
LEU  HIP   0.06147   -58.311    96.657     1.112     4.407
LEU  HIP   0.01360    65.231    91.461     2.179     2.872
LEU  HIP   0.00000    70.753   166.128     1.000     1.000
LEU  ILE   0.14936    64.400   -80.498     2.911     5.210
LEU  ILE   0.04568   -62.691   -75.767     1.873     7.250
LEU  ILE   0.14451  -177.076  -104.970     2.988     3.088
LEU  ILE   0.58929  -175.287    51.780     2.321     8.602
LEU  ILE   0.04987   -58.110   108.316     1.763     6.394
LEU  ILE   0.02112    64.090    92.303     1.303     3.608
LEU  ILE   0.00017    69.694   164.906     1.000     1.000
LEU  LEU   0.09193    67.697   -86.013     3.398     1.967
LEU  LEU   0.13083   -62.358   -76.165     0.953     6.345
LEU  LEU   0.30293  -176.863  -108.010     2.521     6.385
LEU  LEU   0.40240  -174.587    47.244     2.488     5.976
LEU  LEU   0.05892   -58.412   102.614     0.225     5.902
LEU  LEU   0.00007    72.081   161.400     1.217     2.024
LEU  LEU   0.01292    61.978    92.277     1.271     3.072
LEU  LYS   0.24599    64.361   -79.087     1.950     4.352
LEU  LYS   0.03938   -63.147   -76.705     1.743     7.684
LEU  LYS   0.21985  -176.640  -103.955     0.963     2.892
LEU  LYS   0.44711  -174.597    46.759     2.057     5.223
LEU  LYS   0.03481   -58.257    99.985     1.250     5.119
LEU  LYS   0.00004    71.686   163.692     2.400     5.024
LEU  LYS   0.01283    64.575    92.653     1.074     1.857
LEU  MET   0.16043    66.195   -83.634     2.582     3.904
LEU  MET   0.19722  -177.063  -104.280     1.202     2.439
LEU  MET   0.00431   -65.049   -83.893     1.744     8.310
LEU  MET   0.60083  -174.847    48.645     2.477     6.496
LEU  MET   0.01215    63.700    94.109     1.131     1.095
LEU  MET   0.02506   -59.038   107.142     1.032     5.768
LEU  PHE   0.25191    64.664   -79.954     1.903     4.514
LEU  PHE   0.18332  -176.834  -104.975     1.425     2.733
LEU  PHE   0.03304   -62.548   -78.113     2.137     6.853
LEU  PHE   0.36294  -174.848    48.019     2.289     5.947
LEU  PHE   0.04149    64.162    92.533     1.230     4.353
LEU  PHE   0.12730   -59.592   107.587     2.806     3.848
LEU  PRO   0.16871    63.274   -82.328     3.394     3.143
LEU  PRO   0.20405   -63.515   -76.926     2.151     6.991
LEU  PRO   0.14829  -173.195  -106.881     4.849     4.277
LEU  PRO   0.00103    72.794   160.157     1.543     3.769
LEU  PRO   0.02504    62.368    90.781     2.988     6.056
LEU  PRO   0.17737   -59.412   102.115     1.059     7.870
LEU  PRO   0.27552  -172.566    53.988     2.991    15.833
LEU  SER   0.20569    64.899   -82.441     3.122     4.185
LEU  SER   0.03160   -64.475   -81.111     2.501     5.738
LEU  SER   0.18225  -175.942  -106.963     3.136     5.242
LEU  SER   0.50336  -174.389    47.671     2.039     4.705
LEU  SER   0.03816    63.521    92.652     1.926     2.312
LEU  SER   0.03894   -59.512   111.502     0.748     8.586
LEU  THR   0.17577    63.187   -81.963     2.265     3.593
LEU  THR   0.02961   -64.573   -82.493     2.174     3.916
LEU  THR   0.15185  -176.111  -108.975     2.566     6.663
LEU  THR   0.58735  -175.161    49.921     2.129     6.464
LEU  THR   0.02105   -59.945   118.440     1.549    12.364
LEU  THR   0.03416    64.995    94.105     0.938     4.366
LEU  THR   0.00021    72.203   159.202     3.243     7.393
LEU  TRP   0.27358    64.240   -79.936     1.878     2.939
LEU  TRP   0.02689   -61.723   -76.865     2.231     5.846
LEU  TRP   0.22160  -176.048  -105.450     4.950     4.282
LEU  TRP   0.43099  -175.623    48.406     2.290     6.547
LEU  TRP   0.02619   -58.311   106.506     2.229     8.199
LEU  TRP   0.00018    66.984   170.190     3.900     7.653
LEU  TRP   0.02057    65.778    93.915     2.386     7.872
LEU  TYR   0.06945    64.439   -82.074     2.069     4.222
LEU  TYR   0.02465   -63.441   -80.163     1.704     6.553
LEU  TYR   0.18697  -176.898  -105.681     1.287     4.306
LEU  TYR   0.64165  -174.476    46.873     2.188     5.820
LEU  TYR   0.03774   -59.366   105.264     1.183     6.821
LEU  TYR   0.03952    64.511    93.215     1.070     2.855
LEU  TYR   0.00001    70.206   166.282     1.000     1.000
LEU  VAL   0.21461    65.198   -83.131     3.467     5.245
LEU  VAL   0.00001    52.612  -125.917     1.000     1.000
LEU  VAL   0.19438  -176.860  -106.720     1.714     4.688
LEU  VAL   0.05995   -64.269   -77.820     2.282     7.562
LEU  VAL   0.44569  -175.493    47.919     1.808     6.337
LEU  VAL   0.03366   -58.587   109.454     1.527     7.789
LEU  VAL   0.00002    72.253   159.517     0.166     0.369
LEU  VAL   0.05169    64.713    92.116     1.651     3.275
LYS  ALA   0.09535    64.440   -83.106     1.956     3.875
LYS  ALA   0.05622   -62.836   -75.683     1.135     5.970
LYS  ALA   0.22432  -176.580  -103.455     0.503     0.622
LYS  ALA   0.54154  -174.903    47.989     1.742     4.680
LYS  ALA   0.04047   -59.141   104.340     1.184     5.807
LYS  ALA   0.04198    65.076    91.768     0.449     1.501
LYS  ALA   0.00012    67.419   170.083     3.521     7.117
LYS  ARG   0.16716    63.216   -79.170     1.461     2.611
LYS  ARG   0.18207  -175.686  -102.201     1.373     1.161
LYS  ARG   0.03762   -62.252   -71.624     0.428     5.386
LYS  ARG   0.58623  -174.663    46.891     0.642     4.091
LYS  ARG   0.01430    65.610    88.170     0.790     3.426
LYS  ARG   0.01263   -57.802    93.416     0.380     2.038
LYS  ASN   0.12070    64.053   -80.952     2.575     4.089
LYS  ASN   0.02570   -61.747   -76.278     0.994     5.481
LYS  ASN   0.19913  -176.787  -103.625     0.695     2.022
LYS  ASN   0.58627  -174.851    48.143     1.747     5.615
LYS  ASN   0.03784   -58.719   100.545     1.372     4.311
LYS  ASN   0.03034    65.123    91.951     1.327     2.122
LYS  ASN   0.00001    70.322   166.305     1.000     1.000
LYS  ASP   0.12908    63.929   -81.855     2.079     4.454
LYS  ASP   0.09920   -61.779   -75.204     1.461     6.601
LYS  ASP   0.23490  -176.596  -104.968     0.467     2.668
LYS  ASP   0.43789  -175.943    52.918     1.365     5.648
LYS  ASP   0.05601   -58.876    99.961     0.728     5.140
LYS  ASP   0.04291    64.720    93.083     0.793     1.724
LYS  ASP   0.00001    68.150   170.813     1.000     1.000
LYS  CYS   0.07340    63.162   -83.109     2.910     2.889
LYS  CYS   0.05303   -62.621   -74.984     1.403     5.903
LYS  CYS   0.12940  -176.929  -102.926     0.477     0.821
LYS  CYS   0.70086  -174.324    47.287     2.457     3.978
LYS  CYS   0.02225   -58.899   100.818     0.934     9.161
LYS  CYS   0.02105    65.873    92.663     1.737     1.543
LYS  CYS   0.00001    77.543   153.766     1.000     1.000
LYS  GLN   0.16335    63.780   -80.206     2.247     2.836
LYS  GLN   0.03579   -62.630   -74.336     0.507     6.312
LYS  GLN   0.22503  -176.557  -103.500     1.005     2.957
LYS  GLN   0.52123  -174.863    48.511     1.544     3.604
LYS  GLN   0.03936   -58.857    97.653     0.786     3.452
LYS  GLN   0.01520    64.838    91.930     0.952     2.441
LYS  GLN   0.00004    73.846   160.151     9.886    17.560
LYS  GLU   0.14920    64.179   -80.323     1.431     5.685
LYS  GLU   0.12849  -176.645  -105.867     0.626     3.623
LYS  GLU   0.02015   -62.887   -78.801     0.965     5.735
LYS  GLU   0.63568  -175.698    51.478     1.438     6.209
LYS  GLU   0.02542    64.951    91.851     0.895     2.371
LYS  GLU   0.04106   -59.343   107.236     1.061     7.545
LYS  GLY   0.10303    63.258   -81.526     2.651     3.771
LYS  GLY   0.05592   -62.588   -75.078     0.446     5.555
LYS  GLY   0.16985  -176.232  -104.678     1.171     3.903
LYS  GLY   0.59964  -174.319    48.130     1.731     4.406
LYS  GLY   0.02996   -59.034   100.099     1.110     5.622
LYS  GLY   0.00019    68.135   170.979     1.429     3.974
LYS  GLY   0.04141    65.144    92.410     2.087     1.875
LYS  HID   0.12748    64.275   -80.693     2.646     3.111
LYS  HID   0.01732   -62.801   -75.705     1.447     6.637
LYS  HID   0.15516  -176.404  -103.039     0.636     0.653
LYS  HID   0.66386  -175.320    50.627     1.151     4.848
LYS  HID   0.01396   -58.119    95.283     0.437     2.520
LYS  HID   0.02221    64.908    91.702     0.648     2.425
LYS  HID   0.00001    78.390   150.563     1.000     1.000
LYS  HIE   0.10320    63.938   -81.919     1.562     4.292
LYS  HIE   0.04547   -62.292   -76.229     0.631     6.110
LYS  HIE   0.27017  -176.863  -103.716     0.494     0.905
LYS  HIE   0.52036  -174.763    47.546     1.839     5.379
LYS  HIE   0.03680   -59.585   102.839     0.973     4.976
LYS  HIE   0.02399    64.170    92.981     1.128     1.651
LYS  HIE   0.00001    70.501   166.294     1.000     1.000
LYS  HIP   0.14620    62.960   -78.465     1.696     1.722
LYS  HIP   0.16898  -176.086  -100.040     0.355     1.764
LYS  HIP   0.04321   -62.103   -68.031     0.462     1.399
LYS  HIP   0.59399  -174.501    47.480     2.243     5.292
LYS  HIP   0.00975    65.221    88.575     1.109     3.091
LYS  HIP   0.03787   -57.969    94.070     0.317     1.572
LYS  ILE   0.05403    62.813   -80.101     1.379     2.856
LYS  ILE   0.07803   -62.831   -73.453     0.549     5.732
LYS  ILE   0.19932  -176.706  -102.702     0.902     1.235
LYS  ILE   0.63128  -175.838    50.584     1.690     7.159
LYS  ILE   0.02649   -59.370   103.684     1.136     5.602
LYS  ILE   0.01084    64.635    91.023     0.749     3.351
LYS  ILE   0.00001    77.519   149.367     1.000     1.000
LYS  LEU   0.24599    64.361   -79.087     1.950     4.352
LYS  LEU   0.03938   -63.147   -76.705     1.743     7.684
LYS  LEU   0.21985  -176.640  -103.955     0.963     2.892
LYS  LEU   0.44711  -174.597    46.759     2.057     5.223
LYS  LEU   0.03481   -58.257    99.985     1.250     5.119
LYS  LEU   0.00004    71.686   163.692     2.400     5.024
LYS  LEU   0.01283    64.575    92.653     1.074     1.857
LYS  LYS   0.09738    63.053   -80.357     1.485     3.190
LYS  LYS   0.04225   -62.283   -70.979     0.283     4.267
LYS  LYS   0.37548  -175.772  -102.620     0.748     1.038
LYS  LYS   0.36949  -173.636    45.273     1.256     4.557
LYS  LYS   0.00354    65.722    85.456     0.677     2.214
LYS  LYS   0.11185   -58.582    98.040     0.881     4.496
LYS  MET   0.05431    63.693   -80.716     2.171     3.715
LYS  MET   0.00858   -62.778   -80.479     0.338     3.759
LYS  MET   0.16157  -176.910  -102.910     0.902     1.077
LYS  MET   0.75117  -175.809    50.582     1.794     4.924
LYS  MET   0.01048   -59.717   103.799     0.986     5.685
LYS  MET   0.01389    65.281    93.642     1.874     3.104
LYS  MET   0.00000    73.843   155.295     1.000     1.000
LYS  PHE   0.10602    64.150   -81.512     2.203     3.411
LYS  PHE   0.02701   -63.154   -78.741     0.639     5.958
LYS  PHE   0.24441  -176.859  -103.870     0.524     2.648
LYS  PHE   0.56934  -175.161    47.396     1.834     5.281
LYS  PHE   0.01835   -59.026    99.373     1.061     4.553
LYS  PHE   0.03486    64.509    92.483     1.003     2.052
LYS  PHE   0.00001    69.872   167.405     1.000     1.000
LYS  PRO   0.20219    62.327   -81.082     3.252     2.216
LYS  PRO   0.15625  -176.066  -103.224     1.616     1.417
LYS  PRO   0.21477   -62.817   -73.216     1.447     6.322
LYS  PRO   0.00082    73.155   160.388     0.768     1.945
LYS  PRO   0.03228    63.437    92.354     1.731     3.380
LYS  PRO   0.16091   -59.366    97.819     1.008     3.802
LYS  PRO   0.23277  -173.977    54.691     2.582    13.128
LYS  SER   0.11680    64.623   -79.773     3.083     4.733
LYS  SER   0.03681   -61.970   -71.672     1.211     4.497
LYS  SER   0.19598  -175.504  -103.012     2.385     3.225
LYS  SER   0.58094  -174.894    47.604     1.688     6.536
LYS  SER   0.05015   -58.344    98.271     0.803     4.232
LYS  SER   0.01930    65.810    92.586     1.340     3.475
LYS  SER   0.00002    78.249   144.991     1.000     1.000
LYS  THR   0.09006    64.367   -81.264     3.595     3.666
LYS  THR   0.03734   -62.997   -73.219     2.094     7.699
LYS  THR   0.22230  -175.532  -103.318     2.240     1.335
LYS  THR   0.58081  -175.239    46.211     1.791     5.501
LYS  THR   0.04505   -59.133   102.329     1.245     8.529
LYS  THR   0.00006    74.808   154.332     2.153     2.718
LYS  THR   0.02438    66.333    93.846     1.006     4.363
LYS  TRP   0.15113    64.185   -79.786     1.421     4.160
LYS  TRP   0.26801  -177.148  -103.432     1.067     1.730
LYS  TRP   0.00527   -62.816   -79.879     1.209     5.020
LYS  TRP   0.53486  -176.839    50.346     1.625     2.242
LYS  TRP   0.02136   -58.368    95.238     2.497     4.877
LYS  TRP   0.00001   -66.787   149.522     1.000     1.000
LYS  TRP   0.00029    72.522   158.590     0.592     1.537
LYS  TRP   0.01907    65.429    92.970     1.494     3.760
LYS  TYR   0.12591    64.212   -82.064     1.677     3.895
LYS  TYR   0.00500   -62.801   -78.971     0.674     6.378
LYS  TYR   0.16077  -176.706  -103.212     1.264     1.766
LYS  TYR   0.63535  -175.090    46.495     1.932     5.673
LYS  TYR   0.02917   -58.673    98.668     0.990     5.484
LYS  TYR   0.04380    65.016    93.021     0.726     2.284
LYS  TYR   0.00000    68.433   172.015     1.000     1.000
LYS  VAL   0.13779    64.099   -82.364     2.479     3.727
LYS  VAL   0.22527  -176.777  -103.079     0.588     1.388
LYS  VAL   0.03733   -63.626   -79.316     1.526     6.853
LYS  VAL   0.54954  -174.887    48.231     1.702     4.928
LYS  VAL   0.02841   -59.577   104.958     0.804     5.977
LYS  VAL   0.02165    65.079    91.822     0.557     2.615
LYS  VAL   0.00001    71.454   163.883     1.000     1.000
MET  ALA   0.16472    64.302   -81.280     1.764     4.846
MET  ALA   0.25622  -176.887  -104.605     0.786     1.821
MET  ALA   0.01027   -63.299   -81.156     2.088     6.138
MET  ALA   0.03321    65.354    92.442     1.274     3.074
MET  ALA   0.00019    71.600   161.412     2.501     4.921
MET  ALA   0.51137  -175.842    51.514     1.220     4.501
MET  ALA   0.02403   -59.397   103.573     0.992     7.259
MET  ARG   0.27546    64.340   -73.917     1.229     7.561
MET  ARG   0.21853  -176.807  -103.332     0.679     1.393
MET  ARG   0.01533   -62.551   -71.915     1.153     6.822
MET  ARG   0.00183   -59.296   108.275     1.196     4.573
MET  ARG   0.01649    64.761    92.298     0.649     3.177
MET  ARG   0.47236  -176.552    51.735     1.169     5.225
MET  ASN   0.26445    64.294   -77.748     2.051     8.019
MET  ASN   0.00006    60.952   -42.479     1.000     1.000
MET  ASN   0.00646   -60.124   -70.795     1.186     4.770
MET  ASN   0.14975  -177.105  -104.260     1.204     2.296
MET  ASN   0.50478  -176.264    51.603     1.161     3.432
MET  ASN   0.05507    65.107    93.506     1.052     1.835
MET  ASN   0.01942   -58.781   104.483     1.258     5.309
MET  ASP   0.04195    64.235   -85.982     2.170     5.009
MET  ASP   0.23221  -176.981  -106.583     0.559     2.077
MET  ASP   0.00907   -62.229   -84.896     1.864     2.072
MET  ASP   0.65720  -175.997    53.973     1.354     5.052
MET  ASP   0.02820   -59.765   106.182     0.867     5.723
MET  ASP   0.00003    65.134   177.202     0.407     4.018
MET  ASP   0.03133    64.370    94.598     1.346     1.114
MET  CYS   0.09670    63.468   -83.992     3.081     4.248
MET  CYS   0.16943  -176.925  -104.787     1.581     3.072
MET  CYS   0.00511   -63.731   -78.905     2.815     4.080
MET  CYS   0.68300  -174.341    47.476     2.145     4.854
MET  CYS   0.01959   -58.628   111.037     1.762     8.740
MET  CYS   0.00005    66.865   170.425     0.586     1.069
MET  CYS   0.02611    64.825    92.919     2.771     2.826
MET  GLN   0.10352    64.673   -81.195     1.862     5.756
MET  GLN   0.00149   -63.052   -76.793     1.840     8.053
MET  GLN   0.19474  -177.320  -104.035     0.327     0.693
MET  GLN   0.66710  -176.047    51.956     1.572     4.441
MET  GLN   0.01534    64.894    92.965     0.836     1.996
MET  GLN   0.01781   -59.410   104.860     0.894     5.951
MET  GLU   0.09599    65.426   -84.491     2.250     4.312
MET  GLU   0.00895   -63.234   -83.892     0.740     1.696
MET  GLU   0.17948  -176.981  -106.235     0.960     2.247
MET  GLU   0.66707  -176.169    52.268     1.346     4.931
MET  GLU   0.01891   -59.619   107.946     0.683     6.729
MET  GLU   0.02958    64.623    93.765     0.898     1.027
MET  GLU   0.00001    66.306   171.482     1.000     1.000
MET  GLY   0.00030    60.941   -42.993     0.423     2.709
MET  GLY   0.17555    65.309   -79.531     1.800     7.991
MET  GLY   0.20651  -176.157  -106.103     1.149     2.652
MET  GLY   0.02006   -62.038   -78.226     2.271     5.582
MET  GLY   0.53821  -175.284    50.502     1.099     5.374
MET  GLY   0.00000  -154.078     8.886     1.000     1.000
MET  GLY   0.03219   -58.992   103.433     1.010     7.515
MET  GLY   0.02688    65.969    90.581     1.595     5.214
MET  GLY   0.00030    76.687   153.513     3.560     5.386
MET  HID   0.10699    64.202   -81.339     2.221     3.838
MET  HID   0.22453  -177.068  -103.934     0.494     0.972
MET  HID   0.00478   -62.055   -76.661     1.156     5.262
MET  HID   0.00000   -69.292   -12.980     1.000     1.000
MET  HID   0.00341   -58.986   108.617     1.543     8.855
MET  HID   0.00000   -57.767    72.170     1.000     1.000
MET  HID   0.64011  -176.023    52.450     1.739     4.844
MET  HID   0.02011    65.361    93.635     1.480     2.396
MET  HID   0.00006    72.691   158.035     4.053     8.735
MET  HIE   0.02837    64.159   -83.298     3.624     3.413
MET  HIE   0.01038   -62.916   -76.643     1.547     5.157
MET  HIE   0.32708  -177.269  -104.599     0.738     1.253
MET  HIE   0.00968   -59.523   109.831     1.141     6.688
MET  HIE   0.60720  -176.565    52.453     1.462     3.128
MET  HIE   0.01716    65.043    91.962     1.802     2.543
MET  HIE   0.00013    72.262   159.839     3.885     7.555
MET  HIP   0.27088    63.473   -79.934     1.218     2.547
MET  HIP   0.02188   -61.156   -70.410     1.552     3.195
MET  HIP   0.12587  -176.524  -102.065     0.903     2.706
MET  HIP   0.52992  -175.347    49.041     2.071     5.767
MET  HIP   0.04097   -56.729   100.236     1.659     4.332
MET  HIP   0.01047    64.170    83.544     3.018     5.329
MET  HIP   0.00000    71.305   165.342     1.000     1.000
MET  ILE   0.02722    64.851   -84.229     2.511     3.586
MET  ILE   0.18188  -177.444  -103.914     0.869     1.234
MET  ILE   0.00419   -63.761   -80.011     2.445     6.099
MET  ILE   0.76915  -175.717    49.081     2.190     6.200
MET  ILE   0.00483   -58.694   106.454     0.821     9.178
MET  ILE   0.01271    65.049    93.518     1.495     2.559
MET  ILE   0.00002    73.550   161.871     6.886    11.741
MET  LEU   0.16043    66.195   -83.634     2.582     3.904
MET  LEU   0.19722  -177.063  -104.280     1.202     2.439
MET  LEU   0.00431   -65.049   -83.893     1.744     8.310
MET  LEU   0.60083  -174.847    48.645     2.477     6.496
MET  LEU   0.01215    63.700    94.109     1.131     1.095
MET  LEU   0.02506   -59.038   107.142     1.032     5.768
MET  LYS   0.05431    63.693   -80.716     2.171     3.715
MET  LYS   0.00858   -62.778   -80.479     0.338     3.759
MET  LYS   0.16157  -176.910  -102.910     0.902     1.077
MET  LYS   0.75117  -175.809    50.582     1.794     4.924
MET  LYS   0.01048   -59.717   103.799     0.986     5.685
MET  LYS   0.01389    65.281    93.642     1.874     3.104
MET  LYS   0.00000    73.843   155.295     1.000     1.000
MET  MET   0.05156    63.390   -83.548     2.307     4.525
MET  MET   0.22503  -177.258  -104.120     0.481     0.979
MET  MET   0.00273   -63.271   -80.803     1.524     4.092
MET  MET   0.00459   -60.120   112.132     0.893     6.695
MET  MET   0.01676    65.292    94.304     1.832     2.646
MET  MET   0.69934  -176.431    53.798     1.713     6.618
MET  PHE   0.04689    65.068   -82.518     2.707     4.284
MET  PHE   0.00841   -64.033   -82.136     2.100     5.647
MET  PHE   0.27042  -177.376  -104.202     0.543     0.952
MET  PHE   0.00471   -59.774   111.612     1.183     6.162
MET  PHE   0.65578  -176.712    52.647     1.383     4.081
MET  PHE   0.01357    64.960    92.499     1.575     3.231
MET  PHE   0.00022    73.274   157.209     1.760     3.697
MET  PRO   0.14059    62.983   -83.332     3.795     4.537
MET  PRO   0.19881   -62.424   -75.598     2.237     6.217
MET  PRO   0.08863  -175.414  -106.368     2.801     3.962
MET  PRO   0.00054    71.836   163.948     1.863     1.955
MET  PRO   0.02305    62.717    95.554     2.118     3.946
MET  PRO   0.39279  -174.468    56.758     2.893    13.444
MET  PRO   0.15554   -59.621   101.783     0.933     5.496
MET  PRO   0.00006   -68.873   152.672     1.000     1.000
MET  SER   0.01889    63.702   -83.143     3.527    10.149
MET  SER   0.00901   -63.499   -82.456     2.074     4.715
MET  SER   0.27341  -175.930  -104.326     1.883     1.939
MET  SER   0.01223   -59.655   111.011     0.889     6.788
MET  SER   0.00001   -67.504   152.070     1.000     1.000
MET  SER   0.02299    65.656    92.767     1.111     3.295
MET  SER   0.66346  -175.598    47.414     1.993     4.966
MET  THR   0.05989    64.784   -80.021     3.074     8.390
MET  THR   0.02458   -63.172   -79.251     1.544     7.061
MET  THR   0.20696  -175.801  -104.634     2.100     0.739
MET  THR   0.01029   -59.094   103.989     0.973     6.614
MET  THR   0.00000   -67.565   151.972     1.000     1.000
MET  THR   0.67505  -175.721    46.428     1.197     5.461
MET  THR   0.02323    66.036    93.673     1.975     2.704
MET  TRP   0.10702    63.796   -84.328     1.292     6.557
MET  TRP   0.00647   -61.823   -76.613     2.340     7.567
MET  TRP   0.23083  -177.217  -104.283     1.390     2.131
MET  TRP   0.61557  -175.758    50.251     2.279     6.281
MET  TRP   0.02644    65.079    94.079     0.867     3.156
MET  TRP   0.01366   -59.285   100.853     1.025     6.349
MET  TYR   0.07487    63.681   -80.744     1.405     4.682
MET  TYR   0.26443  -177.403  -104.392     0.704     1.389
MET  TYR   0.00189   -61.138   -76.192     3.367     4.996
MET  TYR   0.00606   -57.881   109.312     1.991     5.529
MET  TYR   0.63948  -176.689    51.919     1.321     4.511
MET  TYR   0.00001    73.050   157.419     1.391     4.015
MET  TYR   0.01326    65.551    92.970     1.941     4.717
MET  VAL   0.11523    63.930   -76.855     1.867     7.739
MET  VAL   0.00000    60.754   -38.303     1.000     1.000
MET  VAL   0.19880  -177.170  -104.662     0.810     1.939
MET  VAL   0.00887   -62.082   -75.838     1.917     6.330
MET  VAL   0.02799   -57.848   103.435     1.525     6.834
MET  VAL   0.64591  -176.102    51.297     1.523     4.656
MET  VAL   0.00319    65.712    88.868     2.686     5.128
MET  VAL   0.00002    71.250   163.973     1.000     1.000
PHE  ALA   0.10304    64.751   -83.866     2.430     4.326
PHE  ALA   0.03478   -63.517   -80.318     1.631     5.972
PHE  ALA   0.23194  -176.736  -104.332     0.884     2.854
PHE  ALA   0.54963  -175.798    51.198     1.699     4.782
PHE  ALA   0.03425   -60.014   106.666     0.860     4.401
PHE  ALA   0.04631    65.171    92.454     0.962     3.304
PHE  ALA   0.00004    70.289   165.990     1.000     1.000
PHE  ARG   0.06150    64.239   -81.964     1.968     4.970
PHE  ARG   0.00730   -62.568   -77.197     1.463     6.662
PHE  ARG   0.26114  -176.281  -102.854     1.603     2.419
PHE  ARG   0.62725  -175.503    46.827     1.967     6.805
PHE  ARG   0.02175    65.429    91.986     0.999     3.384
PHE  ARG   0.02106   -59.039    99.132     1.142     4.597
PHE  ASN   0.12957    64.626   -80.500     1.831     4.414
PHE  ASN   0.20996  -177.099  -104.177     1.195     1.983
PHE  ASN   0.01486   -62.754   -76.754     1.259     5.899
PHE  ASN   0.57695  -175.809    50.671     1.919     4.427
PHE  ASN   0.00713   -59.271   111.057     1.192     5.930
PHE  ASN   0.06145    65.067    93.851     1.424     2.463
PHE  ASN   0.00007    69.056   166.290     3.847     7.601
PHE  ASP   0.21370    64.631   -84.002     1.919     5.215
PHE  ASP   0.03641   -63.587   -83.494     1.786     2.936
PHE  ASP   0.22595  -176.905  -106.207     0.942     2.686
PHE  ASP   0.00038    71.899   162.733     4.266     9.806
PHE  ASP   0.05753    63.819    91.663     1.597     4.465
PHE  ASP   0.06148   -60.267   108.743     1.234     3.973
PHE  ASP   0.40453  -176.110    56.285     1.829     7.461
PHE  CYS   0.09227    64.581   -86.535     3.345     3.304
PHE  CYS   0.02835   -63.603   -81.312     1.105     5.151
PHE  CYS   0.16572  -177.006  -105.200     0.790     3.689
PHE  CYS   0.00050    72.808   159.232     2.517     6.258
PHE  CYS   0.03772    64.692    93.395     3.093     3.013
PHE  CYS   0.64665  -175.018    49.416     1.888     3.527
PHE  CYS   0.02880   -59.882   108.368     1.023     8.650
PHE  GLN   0.10149    64.201   -84.423     2.165     4.440
PHE  GLN   0.00498   -63.178   -79.549     0.796     6.132
PHE  GLN   0.27605  -176.965  -103.998     0.551     0.447
PHE  GLN   0.56970  -175.839    50.277     1.668     5.166
PHE  GLN   0.01352   -60.337   106.575     1.006     3.455
PHE  GLN   0.00007    70.588   165.430     0.470     1.278
PHE  GLN   0.03419    65.041    92.460     1.061     2.614
PHE  GLU   0.16195    64.505   -83.560     1.269     6.209
PHE  GLU   0.22333  -176.945  -106.389     1.061     2.925
PHE  GLU   0.01760   -63.186   -80.477     1.444     5.515
PHE  GLU   0.00010   -67.267   151.087     2.504     1.504
PHE  GLU   0.02664   -58.835   109.226     1.238    10.141
PHE  GLU   0.52628  -176.261    53.617     1.576     5.445
PHE  GLU   0.04399    64.817    91.467     1.185     4.399
PHE  GLU   0.00011    71.932   160.764     7.674    17.007
PHE  GLY   0.08367    65.183   -86.219     2.037     3.556
PHE  GLY   0.06070   -63.509   -80.879     1.549     5.182
PHE  GLY   0.21816  -176.641  -104.783     0.859     2.500
PHE  GLY   0.54544  -175.457    51.502     1.798     6.339
PHE  GLY   0.05140   -60.279   105.080     1.117     4.508
PHE  GLY   0.00005    69.244   168.369     0.412     1.390
PHE  GLY   0.04059    64.687    93.741     2.118     2.236
PHE  HID   0.15474    64.164   -81.650     2.055     4.966
PHE  HID   0.00045    63.907   -30.492     2.372    13.951
PHE  HID   0.19700  -177.010  -104.053     0.711     1.391
PHE  HID   0.01188   -61.770   -75.670     2.233     6.740
PHE  HID   0.00002   -69.405   -12.562     1.000     1.000
PHE  HID   0.02634    64.733    91.512     1.700     4.980
PHE  HID   0.00024    74.669   157.303     4.944     9.355
PHE  HID   0.01850   -57.579    97.511     1.161     3.398
PHE  HID   0.59083  -175.991    51.551     1.694     5.713
PHE  HIE   0.07790    64.719   -84.050     1.704     4.808
PHE  HIE   0.01478   -62.680   -77.827     1.321     6.485
PHE  HIE   0.23741  -177.017  -104.881     1.454     3.737
PHE  HIE   0.02512    65.405    92.908     1.463     3.417
PHE  HIE   0.00012    77.164   163.770     4.991     8.808
PHE  HIE   0.01735   -59.711   102.554     1.599     6.904
PHE  HIE   0.62732  -176.464    52.852     1.544     4.846
PHE  HIP   0.20547    63.587   -78.197     1.543     5.428
PHE  HIP   0.01501   -61.893   -71.559     1.611     6.204
PHE  HIP   0.17740  -176.598  -102.187     0.891     4.161
PHE  HIP   0.02253    65.066    89.951     1.337     3.370
PHE  HIP   0.00016    70.492   166.669     0.811     1.984
PHE  HIP   0.04924   -58.609    97.887     1.103     5.883
PHE  HIP   0.53019  -175.673    49.488     1.718     5.538
PHE  ILE   0.12362    65.187   -83.916     2.088     4.095
PHE  ILE   0.28445  -176.788  -104.054     1.111     1.063
PHE  ILE   0.01375   -63.647   -79.625     1.575     6.729
PHE  ILE   0.53537  -174.833    47.673     2.071     5.513
PHE  ILE   0.03162    65.093    93.805     1.376     2.527
PHE  ILE   0.01119   -59.274   107.492     0.918     7.467
PHE  LEU   0.25191    64.664   -79.954     1.903     4.514
PHE  LEU   0.18332  -176.834  -104.975     1.425     2.733
PHE  LEU   0.03304   -62.548   -78.113     2.137     6.853
PHE  LEU   0.36294  -174.848    48.019     2.289     5.947
PHE  LEU   0.04149    64.162    92.533     1.230     4.353
PHE  LEU   0.12730   -59.592   107.587     2.806     3.848
PHE  LYS   0.10602    64.150   -81.512     2.203     3.411
PHE  LYS   0.02701   -63.154   -78.741     0.639     5.958
PHE  LYS   0.24441  -176.859  -103.870     0.524     2.648
PHE  LYS   0.56934  -175.161    47.396     1.834     5.281
PHE  LYS   0.01835   -59.026    99.373     1.061     4.553
PHE  LYS   0.03486    64.509    92.483     1.003     2.052
PHE  LYS   0.00001    69.872   167.405     1.000     1.000
PHE  MET   0.04689    65.068   -82.518     2.707     4.284
PHE  MET   0.00841   -64.033   -82.136     2.100     5.647
PHE  MET   0.27042  -177.376  -104.202     0.543     0.952
PHE  MET   0.00471   -59.774   111.612     1.183     6.162
PHE  MET   0.65578  -176.712    52.647     1.383     4.081
PHE  MET   0.01357    64.960    92.499     1.575     3.231
PHE  MET   0.00022    73.274   157.209     1.760     3.697
PHE  PHE   0.03296   -57.664    95.154     1.014     5.762
PHE  PHE   0.47073  -176.836    51.042     1.199     8.372
PHE  PHE   0.00000    73.201   148.249     0.000     0.000
PHE  PHE   0.02324    66.424    91.339     1.716     4.299
PHE  PHE   0.15606    64.675   -81.690     1.855     4.796
PHE  PHE   0.01251   -62.047   -76.267     2.669     8.433
PHE  PHE   0.00001  -171.033  -159.221     0.000     0.000
PHE  PHE   0.30449  -176.650  -103.148     2.070     2.370
PHE  PRO   0.19449    63.378   -81.885     2.265     5.072
PHE  PRO   0.11344   -63.402   -78.227     2.045     6.397
PHE  PRO   0.17103  -174.590  -108.431     2.601     4.965
PHE  PRO   0.00064    69.728   165.961     1.187     3.586
PHE  PRO   0.06024    62.823    97.259     2.337     7.092
PHE  PRO   0.34014  -173.411    63.452     2.927    16.242
PHE  PRO   0.11985   -60.138   104.521     2.255     7.472
PHE  PRO   0.00019   -69.050   150.854     1.000     1.000
PHE  SER   0.09364    64.903   -84.564     2.960     4.162
PHE  SER   0.02312   -63.724   -83.313     0.878     2.150
PHE  SER   0.21524  -176.741  -104.753     1.187     2.861
PHE  SER   0.61161  -175.579    50.532     1.581     3.869
PHE  SER   0.01350   -59.894   107.602     0.550     3.099
PHE  SER   0.04271    64.504    94.383     1.555     2.368
PHE  SER   0.00018    74.352   155.363     1.375     3.785
PHE  THR   0.07572    64.335   -83.350     1.867     4.473
PHE  THR   0.02075   -63.570   -82.991     1.212     2.881
PHE  THR   0.22227  -176.920  -104.981     0.490     3.220
PHE  THR   0.02998    65.131    93.033     1.029     1.807
PHE  THR   0.00032    72.546   161.315     3.825     8.481
PHE  THR   0.62306  -175.052    50.238     1.780     3.661
PHE  THR   0.02790   -60.466   108.091     0.853     2.480
PHE  TRP   0.08114    64.298   -81.317     2.600     2.794
PHE  TRP   0.01100   -61.907   -75.352     2.934     7.114
PHE  TRP   0.43956  -177.520  -104.095     1.180     1.192
PHE  TRP   0.01878    66.786    95.826     2.079     4.648
PHE  TRP   0.00017    71.558   161.475     3.798     6.754
PHE  TRP   0.00003    52.224  -154.074     1.000     1.000
PHE  TRP   0.43428  -176.935    52.595     1.945     6.139
PHE  TRP   0.01485   -58.286    99.910     1.941    10.237
PHE  TRP   0.00020   -64.345   139.392     3.740    12.342
PHE  TYR   0.04712    65.196   -84.218     2.009     4.848
PHE  TYR   0.17607  -177.361  -103.959     0.805     1.377
PHE  TYR   0.00928   -62.960   -77.918     2.097     6.485
PHE  TYR   0.71295  -176.611    52.452     1.510     4.822
PHE  TYR   0.01700   -59.589   104.956     1.138     4.990
PHE  TYR   0.00002    71.537   163.518     4.044     7.816
PHE  TYR   0.03756    64.858    94.455     1.225     2.895
PHE  VAL   0.10366    66.790   -83.327     3.008     6.473
PHE  VAL   0.02799   -64.046   -80.642     1.952     5.872
PHE  VAL   0.30942  -176.691  -104.322     1.214     0.921
PHE  VAL   0.50639  -175.724    48.462     1.456     5.589
PHE  VAL   0.01885   -58.802   107.288     1.979     3.976
PHE  VAL   0.03343    65.536    93.036     1.613     2.624
PHE  VAL   0.00027    71.532   161.271     4.693     8.810
PRO  ALA   0.18011    63.546   -82.758     2.779     3.505
PRO  ALA   0.18181  -175.078  -105.240     2.946     2.535
PRO  ALA   0.16044   -63.784   -77.950     2.544     8.066
PRO  ALA   0.00148    72.616   160.756     2.331     4.932
PRO  ALA   0.07822    62.017    93.058     2.206     5.052
PRO  ALA   0.13116   -60.136   102.941     1.450     7.827
PRO  ALA   0.26678  -173.610    59.091     3.345    15.464
PRO  ARG   0.00006    73.514   159.681     0.465     0.786
PRO  ARG   0.00895    62.407    87.545     2.679     5.697
PRO  ARG   0.17752   -59.246    98.509     1.513     4.120
PRO  ARG   0.25676  -173.990    55.967     2.521    13.775
PRO  ARG   0.32254    62.891   -77.593     2.185     7.452
PRO  ARG   0.07011  -174.285  -106.610     3.084     4.034
PRO  ARG   0.16406   -62.590   -75.798     0.643     6.307
PRO  ASN   0.21329    63.775   -81.391     2.770     4.067
PRO  ASN   0.00017    61.428    -7.625     1.000     1.000
PRO  ASN   0.17661   -62.956   -77.155     2.173     6.167
PRO  ASN   0.10577  -173.962  -106.991     3.592     3.957
PRO  ASN   0.00119    74.934   158.338     3.317     4.719
PRO  ASN   0.04115    62.778    93.315     1.711     5.268
PRO  ASN   0.17154   -59.768   103.243     1.338     7.410
PRO  ASN   0.29027  -173.692    58.119     3.113    14.096
PRO  ASP   0.13328    63.488   -83.617     2.116     4.838
PRO  ASP   0.19357   -62.599   -79.081     1.788     6.474
PRO  ASP   0.17742  -174.176  -109.520     3.227     3.244
PRO  ASP   0.04634    61.935    96.702     2.272     3.828
PRO  ASP   0.00349    76.173   153.901     4.598     8.596
PRO  ASP   0.15815   -60.294   106.507     1.557     8.255
PRO  ASP   0.28774  -173.505    61.433     3.088    12.693
PRO  CYS   0.12662    61.720   -81.138     1.933     2.206
PRO  CYS   0.12266   -63.283   -76.050     2.011     6.614
PRO  CYS   0.13978  -173.860  -106.624     2.949     5.342
PRO  CYS   0.00175    73.077   160.546     1.870     3.527
PRO  CYS   0.03905    61.798    93.227     1.794     4.871
PRO  CYS   0.17939   -59.820   101.117     0.962     5.163
PRO  CYS   0.39076  -172.794    54.670     3.027    15.849
PRO  GLN   0.16853    62.796   -81.769     3.206     2.768
PRO  GLN   0.13014  -175.137  -105.104     3.936     4.079
PRO  GLN   0.20174   -62.798   -75.257     1.436     6.386
PRO  GLN   0.00142    71.662   161.961     2.053     3.145
PRO  GLN   0.03414    62.789    92.296     2.648     5.547
PRO  GLN   0.29885  -173.915    53.887     2.461    12.668
PRO  GLN   0.16518   -59.771   102.947     0.925     7.673
PRO  GLN   0.00000   -73.422   147.559     1.000     1.000
PRO  GLU   0.16950    63.199   -83.089     2.062     4.026
PRO  GLU   0.15652   -62.880   -74.369     1.565     5.118
PRO  GLU   0.16113  -174.817  -110.263     2.976     4.321
PRO  GLU   0.05015    62.475    96.803     1.361     3.835
PRO  GLU   0.00096    74.811   155.643     2.274     5.297
PRO  GLU   0.12218   -60.020   105.554     1.462     8.665
PRO  GLU   0.33957  -173.257    60.994     3.005    15.011
PRO  GLY   0.17520    62.605   -82.292     2.040     3.582
PRO  GLY   0.14037   -63.264   -75.951     1.789     7.263
PRO  GLY   0.13639  -173.361  -108.241     2.977     4.570
PRO  GLY   0.05528    62.693    93.418     1.955     5.735
PRO  GLY   0.00182    73.938   157.463     3.645     8.017
PRO  GLY   0.16560   -60.319   103.486     1.772     8.094
PRO  GLY   0.32536  -172.932    58.404     2.874    16.071
PRO  HID   0.19968    62.289   -81.748     3.099     4.469
PRO  HID   0.13414   -63.169   -71.880     1.157     3.951
PRO  HID   0.11169  -176.010  -105.009     1.824     3.531
PRO  HID   0.00237    74.413   153.887     1.414     5.052
PRO  HID   0.02638    61.900    89.999     2.548     5.345
PRO  HID   0.24118   -59.976    97.799     1.070     2.809
PRO  HID   0.28455  -174.738    53.235     2.503    10.355
PRO  HIE   0.12924    63.475   -83.344     3.087     4.063
PRO  HIE   0.14882   -63.075   -78.205     1.510     5.455
PRO  HIE   0.19076  -174.694  -106.979     3.006     3.684
PRO  HIE   0.04779    62.594    95.452     1.803     4.685
PRO  HIE   0.00056    72.121   161.937     2.616     5.550
PRO  HIE   0.09645   -60.714   105.024     1.448     6.411
PRO  HIE   0.38638  -174.144    61.428     2.775    14.450
PRO  HIP   0.15328    61.345   -80.983     3.087     2.623
PRO  HIP   0.13164   -62.674   -70.311     1.630     6.226
PRO  HIP   0.10840  -175.173  -101.348     2.606     4.649
PRO  HIP   0.00161    74.990   157.328     1.358     2.423
PRO  HIP   0.02405    62.670    90.533     2.764     4.563
PRO  HIP   0.23872   -59.418    96.043     1.005     3.795
PRO  HIP   0.34230  -174.979    50.110     2.226    10.292
PRO  ILE   0.00017    53.564  -119.599     0.635     1.587
PRO  ILE   0.27232    63.476   -77.530     2.794     7.959
PRO  ILE   0.00002    62.053   -38.950     1.000     1.000
PRO  ILE   0.11045  -174.354  -108.109     3.394     4.066
PRO  ILE   0.20882   -63.428   -73.136     1.934     7.240
PRO  ILE   0.00005  -108.100  -106.784     1.000     1.000
PRO  ILE   0.00113    71.389   162.656     2.127     3.902
PRO  ILE   0.03743    64.747    95.278     3.177     7.664
PRO  ILE   0.14971   -58.953   105.063     1.334     8.262
PRO  ILE   0.21989  -172.785    53.621     2.435    14.832
PRO  LEU   0.16871    63.274   -82.328     3.394     3.143
PRO  LEU   0.20405   -63.515   -76.926     2.151     6.991
PRO  LEU   0.14829  -173.195  -106.881     4.849     4.277
PRO  LEU   0.00103    72.794   160.157     1.543     3.769
PRO  LEU   0.02504    62.368    90.781     2.988     6.056
PRO  LEU   0.17737   -59.412   102.115     1.059     7.870
PRO  LEU   0.27552  -172.566    53.988     2.991    15.833
PRO  LYS   0.20219    62.327   -81.082     3.252     2.216
PRO  LYS   0.15625  -176.066  -103.224     1.616     1.417
PRO  LYS   0.21477   -62.817   -73.216     1.447     6.322
PRO  LYS   0.00082    73.155   160.388     0.768     1.945
PRO  LYS   0.03228    63.437    92.354     1.731     3.380
PRO  LYS   0.16091   -59.366    97.819     1.008     3.802
PRO  LYS   0.23277  -173.977    54.691     2.582    13.128
PRO  MET   0.14059    62.983   -83.332     3.795     4.537
PRO  MET   0.19881   -62.424   -75.598     2.237     6.217
PRO  MET   0.08863  -175.414  -106.368     2.801     3.962
PRO  MET   0.00054    71.836   163.948     1.863     1.955
PRO  MET   0.02305    62.717    95.554     2.118     3.946
PRO  MET   0.39279  -174.468    56.758     2.893    13.444
PRO  MET   0.15554   -59.621   101.783     0.933     5.496
PRO  MET   0.00006   -68.873   152.672     1.000     1.000
PRO  PHE   0.19449    63.378   -81.885     2.265     5.072
PRO  PHE   0.11344   -63.402   -78.227     2.045     6.397
PRO  PHE   0.17103  -174.590  -108.431     2.601     4.965
PRO  PHE   0.00064    69.728   165.961     1.187     3.586
PRO  PHE   0.06024    62.823    97.259     2.337     7.092
PRO  PHE   0.34014  -173.411    63.452     2.927    16.242
PRO  PHE   0.11985   -60.138   104.521     2.255     7.472
PRO  PHE   0.00019   -69.050   150.854     1.000     1.000
PRO  PRO   0.20421    61.786   -82.408     2.018     1.790
PRO  PRO   0.13192  -172.321  -108.002     2.636     1.605
PRO  PRO   0.20105   -66.704   -79.637     3.720     6.252
PRO  PRO   0.00478    74.277   153.888     0.448     3.598
PRO  PRO   0.04005    60.568    93.005     0.571     5.043
PRO  PRO   0.14551  -169.251    82.132     0.924     2.089
PRO  PRO   0.27249   -60.209    99.669     0.752     5.356
PRO  SER   0.12500    62.755   -81.150     2.936     5.648
PRO  SER   0.14940   -62.731   -73.784     0.811     4.944
PRO  SER   0.18221  -174.181  -106.392     2.865     4.724
PRO  SER   0.02600    62.666    93.428     2.599     6.335
PRO  SER   0.00123    73.098   159.433     2.036     5.296
PRO  SER   0.15994   -59.748   100.705     0.987     5.309
PRO  SER   0.35622  -173.194    58.385     3.377    16.152
PRO  THR   0.21133    62.265   -80.327     2.759     5.738
PRO  THR   0.18440   -63.265   -74.940     1.870     6.247
PRO  THR   0.17430  -172.559  -107.094     2.405     4.781
PRO  THR   0.00140    73.182   160.092     1.236     2.751
PRO  THR   0.02913    63.649    92.598     2.689     5.853
PRO  THR   0.07383   -59.538   105.108     1.050     9.110
PRO  THR   0.32561  -173.488    53.964     2.804    17.278
PRO  TRP   0.08600    64.060   -80.641     2.721     5.342
PRO  TRP   0.18973  -176.021  -103.348     1.422     5.036
PRO  TRP   0.04570   -65.440   -81.099     3.016     7.562
PRO  TRP   0.00029    70.994   162.236     3.108     5.413
PRO  TRP   0.04944    61.973    97.290     2.334     3.860
PRO  TRP   0.57426  -173.150    67.796     2.683    16.387
PRO  TRP   0.05458   -61.880   107.696     2.482     7.320
PRO  TYR   0.00092    50.868  -114.419     1.148     4.986
PRO  TYR   0.17327    63.613   -81.564     3.041     7.313
PRO  TYR   0.09659   -64.289   -81.069     2.243     6.648
PRO  TYR   0.26452  -175.279  -104.726     1.722     7.486
PRO  TYR   0.00013  -171.453  -154.842     1.000     1.000
PRO  TYR   0.05050    63.556    96.413     2.548     5.325
PRO  TYR   0.00030    71.507   168.045     1.687     9.062
PRO  TYR   0.01159  -179.365    23.120     0.451     0.367
PRO  TYR   0.32108  -173.913    62.427     2.863    15.450
PRO  TYR   0.08109   -61.637   106.820     2.551     6.194
PRO  TYR   0.00001   -68.712   150.519     1.000     1.000
PRO  VAL   0.11873    63.322   -80.251     3.926     5.849
PRO  VAL   0.00125    51.511  -113.630     2.743    13.238
PRO  VAL   0.17957   -63.990   -75.738     2.076     6.668
PRO  VAL   0.19976  -174.937  -104.130     2.169     5.565
PRO  VAL   0.00067    73.711   154.557     1.097     3.419
PRO  VAL   0.01727    65.934    92.262     5.083     4.342
PRO  VAL   0.14921   -60.070   102.006     1.506     7.413
PRO  VAL   0.33353  -173.966    51.647     2.634    14.002
SER  ALA   0.06342    64.987   -82.915     2.801     3.956
SER  ALA   0.05251   -62.800   -77.915     0.673     5.619
SER  ALA   0.23190  -176.417  -105.194     1.058     3.991
SER  ALA   0.57357  -174.644    49.711     1.809     3.599
SER  ALA   0.04387   -59.451   103.187     0.916     4.697
SER  ALA   0.03470    64.404    90.995     1.908     3.865
SER  ALA   0.00002    72.596   158.543     1.000     1.000
SER  ARG   0.13142    63.253   -80.753     1.596     4.012
SER  ARG   0.03200   -62.512   -74.201     0.639     5.684
SER  ARG   0.23199  -175.953  -103.608     1.308     3.082
SER  ARG   0.57178  -174.510    48.943     1.452     2.612
SER  ARG   0.01984   -58.566    98.687     0.723     4.179
SER  ARG   0.00002    69.539   168.643     0.440     1.452
SER  ARG   0.01295    65.506    89.763     0.623     2.890
SER  ASN   0.15218    66.977   -84.176     3.627     3.224
SER  ASN   0.01740   -63.032   -79.701     0.840     4.577
SER  ASN   0.19219  -176.460  -105.138     1.568     3.761
SER  ASN   0.57783  -174.538    48.541     1.956     3.967
SER  ASN   0.02737   -59.006   106.258     1.017     6.634
SER  ASN   0.03273    65.139    92.408     0.982     2.189
SER  ASN   0.00030    69.570   165.478     2.970     5.894
SER  ASP   0.66217    64.663   -83.085     0.864     2.724
SER  ASP   0.00000    63.124   -38.754     1.000     1.000
SER  ASP   0.06598  -176.043  -108.472     1.326     3.127
SER  ASP   0.03121   -60.117   -73.823     1.920     3.368
SER  ASP   0.00020    70.776   169.817     6.246    15.059
SER  ASP   0.06955    62.523    89.152     2.467     2.984
SER  ASP   0.12959  -174.366    58.244     2.824     9.012
SER  ASP   0.04129   -57.591   101.938     1.411     4.391
SER  ASP   0.00001   -59.601   149.578     1.000     1.000
SER  CYS   0.05479    62.771   -81.718     2.448     3.838
SER  CYS   0.01698   -63.321   -77.849     1.774     6.866
SER  CYS   0.20188  -176.863  -104.704     0.517     1.615
SER  CYS   0.03078    64.811    93.189     2.426     0.982
SER  CYS   0.00027    70.952   164.368     1.256     3.652
SER  CYS   0.66376  -174.014    48.046     1.863     3.072
SER  CYS   0.03154   -59.382   104.376     1.018     6.438
SER  GLN   0.12281    64.313   -82.960     2.806     3.943
SER  GLN   0.00446   -62.673   -75.843     0.493     7.079
SER  GLN   0.16856  -177.104  -104.383     0.463     0.924
SER  GLN   0.67836  -174.910    48.878     1.939     4.083
SER  GLN   0.00299   -59.454   103.966     1.022     5.017
SER  GLN   0.00021    70.643   165.302     0.723     1.444
SER  GLN   0.02260    65.034    92.362     0.746     1.410
SER  GLU   0.29207    65.166   -87.158     1.631     5.825
SER  GLU   0.02212   -61.783   -82.174     1.605     4.931
SER  GLU   0.13114  -176.718  -107.756     0.706     1.907
SER  GLU   0.36077  -175.030    51.274     1.751     4.362
SER  GLU   0.04305   -58.180   110.116     1.323     6.856
SER  GLU   0.15086    63.614    88.172     0.705     3.134
SER  GLY   0.07829    64.390   -85.505     2.377     3.833
SER  GLY   0.05197   -63.391   -80.559     0.986     4.881
SER  GLY   0.21981  -175.790  -106.472     1.330     3.927
SER  GLY   0.55367  -174.100    48.414     1.697     3.521
SER  GLY   0.04246   -60.013   104.668     1.171     4.380
SER  GLY   0.00017    70.773   164.250     1.150     3.784
SER  GLY   0.05364    64.489    93.449     2.078     2.049
SER  HID   0.09414    63.110   -82.115     2.892     3.660
SER  HID   0.25084  -176.724  -104.112     0.447     0.655
SER  HID   0.01474   -62.932   -77.505     1.064     6.151
SER  HID   0.01799    65.193    91.399     1.080     3.164
SER  HID   0.00039    71.353   164.545     2.211     4.277
SER  HID   0.02930   -59.190   102.844     0.968     6.021
SER  HID   0.59260  -174.954    50.781     1.834     3.992
SER  HIE   0.05973    64.361   -86.996     3.117     3.013
SER  HIE   0.02897   -63.068   -79.541     1.747     6.627
SER  HIE   0.25695  -176.990  -105.026     0.697     2.762
SER  HIE   0.58696  -175.574    51.492     1.649     2.984
SER  HIE   0.01189   -60.259   107.232     0.719     4.090
SER  HIE   0.00021    73.117   157.402     0.014     0.281
SER  HIE   0.05529    64.954    94.284     1.531     2.087
SER  HIP   0.15583    63.085   -78.208     2.033     3.009
SER  HIP   0.00073    71.894   -30.066     0.904     3.040
SER  HIP   0.00001    65.997    10.492     1.000     1.000
SER  HIP   0.05795   -62.075   -70.112     0.444     3.421
SER  HIP   0.15984  -176.103  -101.797     1.518     3.500
SER  HIP   0.00021    69.883   167.923     1.527     4.695
SER  HIP   0.00826    64.759    83.299     2.835     4.394
SER  HIP   0.55504  -174.851    49.986     2.155     3.992
SER  HIP   0.06212   -58.092    97.232     0.666     3.332
SER  ILE   0.10355    64.904   -84.048     3.007     3.653
SER  ILE   0.03411   -63.372   -80.885     0.903     5.407
SER  ILE   0.20769  -176.728  -104.882     1.444     1.866
SER  ILE   0.60350  -174.423    47.667     2.057     4.029
SER  ILE   0.03524   -59.690   107.722     0.730     5.418
SER  ILE   0.01570    64.886    93.167     0.561     1.136
SER  ILE   0.00020    73.540   159.971     2.915     6.564
SER  LEU   0.20569    64.899   -82.441     3.122     4.185
SER  LEU   0.03160   -64.475   -81.111     2.501     5.738
SER  LEU   0.18225  -175.942  -106.963     3.136     5.242
SER  LEU   0.50336  -174.389    47.671     2.039     4.705
SER  LEU   0.03816    63.521    92.652     1.926     2.312
SER  LEU   0.03894   -59.512   111.502     0.748     8.586
SER  LYS   0.11680    64.623   -79.773     3.083     4.733
SER  LYS   0.03681   -61.970   -71.672     1.211     4.497
SER  LYS   0.19598  -175.504  -103.012     2.385     3.225
SER  LYS   0.58094  -174.894    47.604     1.688     6.536
SER  LYS   0.05015   -58.344    98.271     0.803     4.232
SER  LYS   0.01930    65.810    92.586     1.340     3.475
SER  LYS   0.00002    78.249   144.991     1.000     1.000
SER  MET   0.01889    63.702   -83.143     3.527    10.149
SER  MET   0.00901   -63.499   -82.456     2.074     4.715
SER  MET   0.27341  -175.930  -104.326     1.883     1.939
SER  MET   0.01223   -59.655   111.011     0.889     6.788
SER  MET   0.00001   -67.504   152.070     1.000     1.000
SER  MET   0.02299    65.656    92.767     1.111     3.295
SER  MET   0.66346  -175.598    47.414     1.993     4.966
SER  PHE   0.09364    64.903   -84.564     2.960     4.162
SER  PHE   0.02312   -63.724   -83.313     0.878     2.150
SER  PHE   0.21524  -176.741  -104.753     1.187     2.861
SER  PHE   0.61161  -175.579    50.532     1.581     3.869
SER  PHE   0.01350   -59.894   107.602     0.550     3.099
SER  PHE   0.04271    64.504    94.383     1.555     2.368
SER  PHE   0.00018    74.352   155.363     1.375     3.785
SER  PRO   0.12500    62.755   -81.150     2.936     5.648
SER  PRO   0.14940   -62.731   -73.784     0.811     4.944
SER  PRO   0.18221  -174.181  -106.392     2.865     4.724
SER  PRO   0.02600    62.666    93.428     2.599     6.335
SER  PRO   0.00123    73.098   159.433     2.036     5.296
SER  PRO   0.15994   -59.748   100.705     0.987     5.309
SER  PRO   0.35622  -173.194    58.385     3.377    16.152
SER  SER   0.07947    64.535   -85.787     4.326     3.555
SER  SER   0.27687  -176.919  -104.875     0.231     0.316
SER  SER   0.01302   -61.890   -76.081     1.311     6.640
SER  SER   0.05046    65.121    91.579     1.111     4.575
SER  SER   0.00096    68.670   166.913     3.016     6.053
SER  SER   0.55696  -175.113    50.563     1.531     3.588
SER  SER   0.02227   -58.888   102.810     1.010     4.191
SER  THR   0.07714    63.939   -82.001     2.745     4.399
SER  THR   0.02913   -62.685   -77.793     0.483     5.793
SER  THR   0.26002  -174.876  -105.048     2.232     1.587
SER  THR   0.02095    65.606    92.679     1.064     1.849
SER  THR   0.00020    70.741   164.782     1.325     4.240
SER  THR   0.57640  -174.990    46.856     1.562     4.180
SER  THR   0.03616   -59.508   104.667     0.928     5.098
SER  TRP   0.14985    63.192   -82.174     2.143     4.953
SER  TRP   0.00002    55.750   -12.398     1.000     1.000
SER  TRP   0.01798   -63.319   -80.348     1.150     5.562
SER  TRP   0.21418  -176.104  -104.405     1.325     1.739
SER  TRP   0.01522   -60.291   109.006     0.791     3.245
SER  TRP   0.57846  -175.936    47.629     1.582     3.901
SER  TRP   0.02428    65.552    92.910     1.116     2.167
SER  TRP   0.00000    70.595   165.934     1.000     1.000
SER  TYR   0.04671    63.899   -84.216     2.012     5.024
SER  TYR   0.01225   -62.794   -79.621     0.987     5.683
SER  TYR   0.16814  -176.682  -104.730     0.830     2.591
SER  TYR   0.70923  -175.299    50.150     1.625     3.822
SER  TYR   0.02789   -60.341   106.946     0.982     3.587
SER  TYR   0.00014    71.231   164.155     1.012     3.569
SER  TYR   0.03564    64.652    93.323     1.436     3.014
SER  VAL   0.15444    64.603   -80.650     1.928     5.960
SER  VAL   0.03172   -63.684   -74.924     2.579     7.169
SER  VAL   0.20240  -176.670  -105.411     1.015     2.413
SER  VAL   0.56547  -174.424    49.381     1.747     5.031
SER  VAL   0.02799   -58.370   100.504     1.073    10.323
SER  VAL   0.00005    69.745   167.818     0.645     2.031
SER  VAL   0.01793    65.194    90.902     2.120     4.374
THR  ALA   0.11705    62.970   -82.232     2.674     5.955
THR  ALA   0.04607   -63.929   -81.787     1.926     5.222
THR  ALA   0.25569  -175.861  -104.533     2.010     1.276
THR  ALA   0.46163  -175.292    47.701     1.634     5.217
THR  ALA   0.05275   -59.281   103.670     1.000     5.666
THR  ALA   0.00021    71.456   163.813     1.394     3.076
THR  ALA   0.06660    65.472    92.925     1.669     4.754
THR  ARG   0.15685    62.530   -80.853     1.622     3.525
THR  ARG   0.20498  -176.309  -103.268     1.885     1.697
THR  ARG   0.04338   -62.435   -77.296     1.120     6.217
THR  ARG   0.53571  -174.881    47.823     1.666     5.801
THR  ARG   0.02278   -58.740   100.340     1.481     6.703
THR  ARG   0.03629    64.905    91.140     0.952     2.230
THR  ARG   0.00001    69.418   168.238     1.000     1.000
THR  ASN   0.12383    65.268   -84.243     4.032     3.722
THR  ASN   0.02103   -63.547   -81.425     1.883     5.420
THR  ASN   0.24203  -177.078  -104.575     0.682     2.530
THR  ASN   0.53790  -175.077    49.906     2.074     4.072
THR  ASN   0.02796   -60.032   106.952     0.459     1.954
THR  ASN   0.00019    74.480   161.335     1.358     2.543
THR  ASN   0.04706    65.579    95.210     1.418     3.375
THR  ASP   0.00007    69.555   -19.979     0.269     5.359
THR  ASP   0.46107    64.295   -84.780     1.835     4.104
THR  ASP   0.03958   -61.553   -73.473     2.067     6.980
THR  ASP   0.11697  -176.727  -109.419     0.690     4.320
THR  ASP   0.07044   -58.377   108.109     1.880    12.182
THR  ASP   0.25259  -175.247    57.784     2.307     8.586
THR  ASP   0.05927    65.143    91.067     3.235     5.403
THR  ASP   0.00003    73.069   160.325     5.219    11.865
THR  CYS   0.07842    63.724   -82.975     3.379     2.926
THR  CYS   0.02323   -64.891   -79.357     2.430     7.211
THR  CYS   0.18754  -175.938  -108.783     2.008     7.854
THR  CYS   0.64849  -174.269    48.296     1.937     3.953
THR  CYS   0.04160   -59.209   107.800     1.340    13.308
THR  CYS   0.02061    64.225    93.132     1.761     3.005
THR  CYS   0.00011    71.766   163.494     1.573     2.839
THR  GLN   0.19059    65.114   -83.368     2.873     4.059
THR  GLN   0.03633   -62.810   -78.067     0.896     5.744
THR  GLN   0.20227  -176.959  -104.773     1.070     2.519
THR  GLN   0.53511  -175.125    49.791     1.730     4.569
THR  GLN   0.01648   -59.168   105.012     0.764     6.721
THR  GLN   0.01922    64.638    92.121     1.087     1.114
THR  GLN   0.00001    73.036   158.248     1.000     1.000
THR  GLU   0.00008    69.061   -26.956     1.429     6.401
THR  GLU   0.29312    65.493   -86.645     1.818     5.548
THR  GLU   0.05359   -62.332   -81.112     1.580     4.922
THR  GLU   0.13046  -176.288  -108.930     1.468     2.744
THR  GLU   0.07422   -58.497   108.607     1.411     9.978
THR  GLU   0.33780  -175.308    52.931     1.475     6.830
THR  GLU   0.11063    64.624    89.753     1.470     2.395
THR  GLU   0.00011    76.214   153.772     1.000     1.000
THR  GLY   0.08271    64.629   -84.640     2.883     3.966
THR  GLY   0.02272   -64.181   -80.516     1.964     5.761
THR  GLY   0.24054  -175.120  -106.447     1.783     4.125
THR  GLY   0.57150  -174.814    48.469     1.758     4.404
THR  GLY   0.02585   -59.722   104.898     1.667     4.597
THR  GLY   0.00027    71.626   163.136     1.438     3.105
THR  GLY   0.05642    65.279    92.826     1.270     4.783
THR  HID   0.17672    64.812   -81.209     4.109     2.933
THR  HID   0.03625   -63.065   -73.959     1.936     6.751
THR  HID   0.20273  -176.417  -105.898     1.393     5.927
THR  HID   0.02714    64.929    92.625     1.473     4.710
THR  HID   0.00102    70.903   164.543     1.997     5.839
THR  HID   0.03923   -59.024   101.860     1.151     9.360
THR  HID   0.51691  -174.907    50.875     2.190     4.911
THR  HIE   0.06283    65.822   -84.329     4.126     4.985
THR  HIE   0.02551   -64.315   -83.700     1.748     3.074
THR  HIE   0.26821  -175.145  -104.907     2.420     1.314
THR  HIE   0.02344   -60.470   109.843     0.550     6.936
THR  HIE   0.59688  -175.686    47.412     1.053     5.460
THR  HIE   0.02312    65.349    92.774     1.451     5.710
THR  HIE   0.00001    72.737   158.487     1.000     1.000
THR  HIP   0.00105    68.921   -26.687     0.284     3.742
THR  HIP   0.36919    63.496   -78.393     1.626     4.261
THR  HIP   0.03773   -61.002   -71.153     1.179     3.049
THR  HIP   0.11239  -176.254  -102.694     1.145     4.206
THR  HIP   0.30962  -175.006    51.928     2.421     8.595
THR  HIP   0.14146   -57.920    98.067     0.865     5.231
THR  HIP   0.02851    63.766    81.352     2.129     2.459
THR  HIP   0.00005    68.751   172.452     1.000     1.000
THR  ILE   0.04946    64.841   -78.303     5.240    12.376
THR  ILE   0.06407   -63.266   -74.067     1.641     7.290
THR  ILE   0.23511  -174.803  -104.768     2.903     0.630
THR  ILE   0.61126  -174.748    44.959     1.986     4.649
THR  ILE   0.01182   -58.517   103.947     0.848     4.433
THR  ILE   0.02829    66.405    93.913     1.107     5.208
THR  LEU   0.17577    63.187   -81.963     2.265     3.593
THR  LEU   0.02961   -64.573   -82.493     2.174     3.916
THR  LEU   0.15185  -176.111  -108.975     2.566     6.663
THR  LEU   0.58735  -175.161    49.921     2.129     6.464
THR  LEU   0.02105   -59.945   118.440     1.549    12.364
THR  LEU   0.03416    64.995    94.105     0.938     4.366
THR  LEU   0.00021    72.203   159.202     3.243     7.393
THR  LYS   0.09006    64.367   -81.264     3.595     3.666
THR  LYS   0.03734   -62.997   -73.219     2.094     7.699
THR  LYS   0.22230  -175.532  -103.318     2.240     1.335
THR  LYS   0.58081  -175.239    46.211     1.791     5.501
THR  LYS   0.04505   -59.133   102.329     1.245     8.529
THR  LYS   0.00006    74.808   154.332     2.153     2.718
THR  LYS   0.02438    66.333    93.846     1.006     4.363
THR  MET   0.05989    64.784   -80.021     3.074     8.390
THR  MET   0.02458   -63.172   -79.251     1.544     7.061
THR  MET   0.20696  -175.801  -104.634     2.100     0.739
THR  MET   0.01029   -59.094   103.989     0.973     6.614
THR  MET   0.00000   -67.565   151.972     1.000     1.000
THR  MET   0.67505  -175.721    46.428     1.197     5.461
THR  MET   0.02323    66.036    93.673     1.975     2.704
THR  PHE   0.07572    64.335   -83.350     1.867     4.473
THR  PHE   0.02075   -63.570   -82.991     1.212     2.881
THR  PHE   0.22227  -176.920  -104.981     0.490     3.220
THR  PHE   0.02998    65.131    93.033     1.029     1.807
THR  PHE   0.00032    72.546   161.315     3.825     8.481
THR  PHE   0.62306  -175.052    50.238     1.780     3.661
THR  PHE   0.02790   -60.466   108.091     0.853     2.480
THR  PRO   0.21133    62.265   -80.327     2.759     5.738
THR  PRO   0.18440   -63.265   -74.940     1.870     6.247
THR  PRO   0.17430  -172.559  -107.094     2.405     4.781
THR  PRO   0.00140    73.182   160.092     1.236     2.751
THR  PRO   0.02913    63.649    92.598     2.689     5.853
THR  PRO   0.07383   -59.538   105.108     1.050     9.110
THR  PRO   0.32561  -173.488    53.964     2.804    17.278
THR  SER   0.07714    63.939   -82.001     2.745     4.399
THR  SER   0.02913   -62.685   -77.793     0.483     5.793
THR  SER   0.26002  -174.876  -105.048     2.232     1.587
THR  SER   0.02095    65.606    92.679     1.064     1.849
THR  SER   0.00020    70.741   164.782     1.325     4.240
THR  SER   0.57640  -174.990    46.856     1.562     4.180
THR  SER   0.03616   -59.508   104.667     0.928     5.098
THR  THR   0.05830    63.008   -82.395     3.339     5.640
THR  THR   0.02969   -62.304   -72.280     0.386     3.607
THR  THR   0.24393  -172.867  -104.906     1.573     1.143
THR  THR   0.59742  -175.040    43.203     1.203     2.519
THR  THR   0.04532   -58.391   100.269     0.829     5.613
THR  THR   0.02532    64.340    92.250     1.194     1.611
THR  THR   0.00002    73.107   158.220     2.170     6.104
THR  TRP   0.00002    54.477    -9.412     0.614     0.935
THR  TRP   0.39349    62.557   -82.101     1.758     5.165
THR  TRP   0.00848   -62.366   -74.752     1.782     7.704
THR  TRP   0.08809  -176.509  -105.907     1.201     2.887
THR  TRP   0.44441  -174.740    48.435     1.841     5.946
THR  TRP   0.03116    63.850    89.313     2.521     8.193
THR  TRP   0.03435   -56.593    93.729     2.921     7.655
THR  TRP   0.00000   -59.111   156.740     1.000     1.000
THR  TYR   0.07037    66.520   -84.768     4.174     3.732
THR  TYR   0.02318   -63.356   -79.000     2.155     6.940
THR  TYR   0.24063  -176.958  -104.534     0.517     0.909
THR  TYR   0.60934  -174.956    50.619     1.782     4.469
THR  TYR   0.02319   -60.753   114.803     1.291    11.108
THR  TYR   0.03319    64.993    93.911     2.080     5.536
THR  TYR   0.00011    68.130   168.312     3.757     7.115
THR  VAL   0.09568    64.892   -82.320     3.022     4.816
THR  VAL   0.02769   -62.864   -75.044     1.303     5.925
THR  VAL   0.22772  -175.918  -105.295     2.031     2.398
THR  VAL   0.59282  -175.191    47.529     1.426     5.460
THR  VAL   0.02340   -58.631    99.887     0.727     5.231
THR  VAL   0.00017    69.970   166.840     1.472     3.217
THR  VAL   0.03252    65.305    92.377     1.977     2.204
TRP  ALA   0.16704    64.120   -82.293     1.713     4.694
TRP  ALA   0.23473  -176.799  -104.707     1.600     3.367
TRP  ALA   0.05376   -62.579   -77.930     1.345     6.272
TRP  ALA   0.00046    73.984   161.845     3.595     7.715
TRP  ALA   0.06726    65.265    93.661     1.328     3.434
TRP  ALA   0.04475   -58.528   103.132     1.766     6.529
TRP  ALA   0.00000  -161.142    14.630     1.195     3.472
TRP  ALA   0.43199  -176.251    51.585     2.190     5.556
TRP  ARG   0.05113    64.241   -82.104     1.928     4.508
TRP  ARG   0.28490  -177.127  -103.322     0.846     1.491
TRP  ARG   0.00883   -62.288   -76.004     0.896     6.586
TRP  ARG   0.61439  -175.923    47.897     1.341     5.060
TRP  ARG   0.01036   -60.081   105.685     0.597     2.934
TRP  ARG   0.00002    69.602   168.210     2.311     3.330
TRP  ARG   0.03037    65.002    92.696     0.487     1.764
TRP  ASN   0.16862    63.774   -81.663     2.341     3.467
TRP  ASN   0.00005    60.795   -20.646     1.000     1.000
TRP  ASN   0.31612  -177.205  -104.649     0.903     1.818
TRP  ASN   0.01367   -61.521   -75.824     2.197     6.403
TRP  ASN   0.45769  -176.453    51.005     1.889     4.490
TRP  ASN   0.01859   -57.430   104.037     1.510     3.583
TRP  ASN   0.00004   -63.938   146.498     8.082     8.203
TRP  ASN   0.00006    69.480   165.272     3.387     6.350
TRP  ASN   0.02517    65.736    93.780     1.844     5.268
TRP  ASP   0.12060    64.677   -82.982     3.415     5.864
TRP  ASP   0.24588  -176.913  -106.867     1.740     3.080
TRP  ASP   0.01651   -62.672   -82.123     2.716     5.493
TRP  ASP   0.00000  -161.021    14.320     0.987     3.122
TRP  ASP   0.55500  -176.084    51.838     1.813     7.636
TRP  ASP   0.01740   -60.292   108.869     2.736     8.402
TRP  ASP   0.04448    65.130    95.415     1.792     3.977
TRP  ASP   0.00012    63.486   177.178     0.389     0.756
TRP  CYS   0.09000    64.524   -83.925     4.192     4.219
TRP  CYS   0.21444  -176.479  -104.930     1.521     3.134
TRP  CYS   0.00238   -63.796   -81.247     1.930     6.245
TRP  CYS   0.04159    64.543    94.459     2.003     3.068
TRP  CYS   0.00031    66.905   172.024     4.029     7.297
TRP  CYS   0.61826  -174.621    47.383     1.801     3.886
TRP  CYS   0.03300   -58.419   103.326     1.631     7.066
TRP  CYS   0.00002   -67.061   149.624     1.000     1.000
TRP  GLN   0.08353    63.643   -82.571     1.807     5.168
TRP  GLN   0.01562   -60.592   -69.839     1.696     6.183
TRP  GLN   0.31354  -177.430  -104.123     1.205     1.582
TRP  GLN   0.00009    66.180   171.596     0.694     1.765
TRP  GLN   0.02151    65.316    93.163     1.562     4.715
TRP  GLN   0.54497  -175.963    49.948     2.206     5.364
TRP  GLN   0.00012   -62.654   138.836     4.213    11.087
TRP  GLN   0.02061   -57.864    93.484     1.020     5.775
TRP  GLU   0.12029    63.449   -84.779     2.040     3.920
TRP  GLU   0.09015   -59.723   -70.566     1.357     3.139
TRP  GLU   0.11050  -176.750  -108.230     2.024     3.067
TRP  GLU   0.03404    63.153    92.585     2.185     4.648
TRP  GLU   0.00007    75.564   154.952     1.000     1.000
TRP  GLU   0.12817   -57.370    99.261     1.664     3.790
TRP  GLU   0.51677  -175.963    54.289     2.366     7.536
TRP  GLY   0.13979    64.605   -81.430     1.679     4.799
TRP  GLY   0.18668  -176.293  -105.779     1.339     3.028
TRP  GLY   0.02861   -62.793   -78.757     1.634     6.466
TRP  GLY   0.00041    69.229   167.034     2.975     6.263
TRP  GLY   0.02751    65.069    92.297     2.391     5.151
TRP  GLY   0.09409   -60.366   106.565     2.281     6.301
TRP  GLY   0.00008   -67.276   149.416     1.754     2.645
TRP  GLY   0.52282  -176.225    53.420     1.780     6.213
TRP  GLY   0.00000  -160.349    12.296     1.000     1.000
TRP  HID   0.00005    63.516   -43.056     1.256     6.162
TRP  HID   0.13575    63.900   -79.459     1.350     2.390
TRP  HID   0.23651  -177.031  -104.254     1.065     1.934
TRP  HID   0.01146   -61.469   -75.913     2.373     5.576
TRP  HID   0.00001   -88.313  -113.153     1.000     1.000
TRP  HID   0.00001   -68.139   -16.605     1.000     1.000
TRP  HID   0.00012    70.495   166.263     2.402     3.222
TRP  HID   0.01875    65.926    93.985     2.172     6.026
TRP  HID   0.57689  -176.389    51.972     1.945     5.790
TRP  HID   0.00011   -65.874   146.893     2.740     7.475
TRP  HID   0.02036   -58.489   102.954     1.285     4.925
TRP  HIE   0.05954    64.608   -84.899     1.717     4.869
TRP  HIE   0.00000    61.147   -31.550     1.000     1.000
TRP  HIE   0.01918   -63.309   -79.715     1.451     6.301
TRP  HIE   0.27717  -177.239  -104.914     0.749     1.374
TRP  HIE   0.00004    70.083   165.253     2.389     5.813
TRP  HIE   0.10057    64.988    95.819     1.266     2.310
TRP  HIE   0.52927  -176.449    52.878     1.858     5.085
TRP  HIE   0.01424   -59.255   102.344     1.698     9.274
TRP  HIP   0.14139    63.995   -79.465     1.575     2.873
TRP  HIP   0.01051   -61.578   -74.316     1.832     6.111
TRP  HIP   0.22529  -176.737  -101.436     1.019     3.054
TRP  HIP   0.00023    71.209   165.922     3.315     7.387
TRP  HIP   0.02172    65.880    91.054     2.503     6.783
TRP  HIP   0.57184  -175.691    48.435     2.600     4.231
TRP  HIP   0.00004   -65.107   148.664     3.002     2.591
TRP  HIP   0.02899   -58.468    98.220     1.880     4.606
TRP  ILE   0.07370    63.806   -84.094     2.143     3.846
TRP  ILE   0.02826   -63.657   -81.168     1.316     6.108
TRP  ILE   0.19836  -176.678  -104.671     1.519     1.406
TRP  ILE   0.65271  -173.435    47.428     2.399     5.199
TRP  ILE   0.03221    64.339    94.195     1.870     0.844
TRP  ILE   0.01477   -58.918   111.823     0.905     8.718
TRP  LEU   0.27358    64.240   -79.936     1.878     2.939
TRP  LEU   0.02689   -61.723   -76.865     2.231     5.846
TRP  LEU   0.22160  -176.048  -105.450     4.950     4.282
TRP  LEU   0.43099  -175.623    48.406     2.290     6.547
TRP  LEU   0.02619   -58.311   106.506     2.229     8.199
TRP  LEU   0.00018    66.984   170.190     3.900     7.653
TRP  LEU   0.02057    65.778    93.915     2.386     7.872
TRP  LYS   0.15113    64.185   -79.786     1.421     4.160
TRP  LYS   0.26801  -177.148  -103.432     1.067     1.730
TRP  LYS   0.00527   -62.816   -79.879     1.209     5.020
TRP  LYS   0.53486  -176.839    50.346     1.625     2.242
TRP  LYS   0.02136   -58.368    95.238     2.497     4.877
TRP  LYS   0.00001   -66.787   149.522     1.000     1.000
TRP  LYS   0.00029    72.522   158.590     0.592     1.537
TRP  LYS   0.01907    65.429    92.970     1.494     3.760
TRP  MET   0.10702    63.796   -84.328     1.292     6.557
TRP  MET   0.00647   -61.823   -76.613     2.340     7.567
TRP  MET   0.23083  -177.217  -104.283     1.390     2.131
TRP  MET   0.61557  -175.758    50.251     2.279     6.281
TRP  MET   0.02644    65.079    94.079     0.867     3.156
TRP  MET   0.01366   -59.285   100.853     1.025     6.349
TRP  PHE   0.08114    64.298   -81.317     2.600     2.794
TRP  PHE   0.01100   -61.907   -75.352     2.934     7.114
TRP  PHE   0.43956  -177.520  -104.095     1.180     1.192
TRP  PHE   0.01878    66.786    95.826     2.079     4.648
TRP  PHE   0.00017    71.558   161.475     3.798     6.754
TRP  PHE   0.00003    52.224  -154.074     1.000     1.000
TRP  PHE   0.43428  -176.935    52.595     1.945     6.139
TRP  PHE   0.01485   -58.286    99.910     1.941    10.237
TRP  PHE   0.00020   -64.345   139.392     3.740    12.342
TRP  PRO   0.08600    64.060   -80.641     2.721     5.342
TRP  PRO   0.18973  -176.021  -103.348     1.422     5.036
TRP  PRO   0.04570   -65.440   -81.099     3.016     7.562
TRP  PRO   0.00029    70.994   162.236     3.108     5.413
TRP  PRO   0.04944    61.973    97.290     2.334     3.860
TRP  PRO   0.57426  -173.150    67.796     2.683    16.387
TRP  PRO   0.05458   -61.880   107.696     2.482     7.320
TRP  SER   0.14985    63.192   -82.174     2.143     4.953
TRP  SER   0.00002    55.750   -12.398     1.000     1.000
TRP  SER   0.01798   -63.319   -80.348     1.150     5.562
TRP  SER   0.21418  -176.104  -104.405     1.325     1.739
TRP  SER   0.01522   -60.291   109.006     0.791     3.245
TRP  SER   0.57846  -175.936    47.629     1.582     3.901
TRP  SER   0.02428    65.552    92.910     1.116     2.167
TRP  SER   0.00000    70.595   165.934     1.000     1.000
TRP  THR   0.00002    54.477    -9.412     0.614     0.935
TRP  THR   0.39349    62.557   -82.101     1.758     5.165
TRP  THR   0.00848   -62.366   -74.752     1.782     7.704
TRP  THR   0.08809  -176.509  -105.907     1.201     2.887
TRP  THR   0.44441  -174.740    48.435     1.841     5.946
TRP  THR   0.03116    63.850    89.313     2.521     8.193
TRP  THR   0.03435   -56.593    93.729     2.921     7.655
TRP  THR   0.00000   -59.111   156.740     1.000     1.000
TRP  TRP   0.15802    63.300   -80.953     1.396     3.685
TRP  TRP   0.33230  -177.316  -104.479     1.936     2.133
TRP  TRP   0.00784   -63.183   -79.501     2.977     4.862
TRP  TRP   0.00753   -58.138   107.242     1.489     6.872
TRP  TRP   0.00025   -64.649   140.528     2.779    11.284
TRP  TRP   0.46383  -177.148    50.547     1.721     5.510
TRP  TRP   0.00001    75.175   157.069     2.865     1.638
TRP  TRP   0.03021    66.995    97.425     2.237     4.724
TRP  TYR   0.02712    63.409   -82.164     2.379     4.239
TRP  TYR   0.41926  -177.378  -104.318     0.804     1.240
TRP  TYR   0.00752   -63.525   -78.003     1.966     6.398
TRP  TYR   0.00012    71.554   161.478     2.810     6.097
TRP  TYR   0.03552    65.694    95.060     1.649     3.375
TRP  TYR   0.50235  -176.576    51.523     1.774     6.037
TRP  TYR   0.00810   -60.302   109.209     1.516     5.359
TRP  VAL   0.09004    65.125   -83.383     3.043     5.417
TRP  VAL   0.00000    54.314  -123.753     1.000     1.000
TRP  VAL   0.01230   -65.174   -75.811     3.009     7.848
TRP  VAL   0.20417  -176.357  -104.440     2.070     2.493
TRP  VAL   0.65248  -174.882    48.484     2.622     4.659
TRP  VAL   0.01070   -58.498   105.574     2.962     9.534
TRP  VAL   0.00035    74.953   153.877     3.393     7.458
TRP  VAL   0.02996    65.114    92.756     2.087     3.702
TYR  ALA   0.24291    64.798   -80.797     0.979     5.094
TYR  ALA   0.04531   -62.103   -76.747     1.830     6.601
TYR  ALA   0.26892  -176.856  -105.351     0.743     4.286
TYR  ALA   0.00016  -171.364  -152.576     1.000     1.000
TYR  ALA   0.34912  -175.571    52.302     2.026     7.666
TYR  ALA   0.05203   -58.403   102.799     1.807     4.290
TYR  ALA   0.04154    65.193    92.876     0.666     3.969
TYR  ALA   0.00000    72.856   148.762     1.000     1.000
TYR  ARG   0.08871    64.077   -83.171     1.799     4.704
TYR  ARG   0.00894   -63.003   -80.258     1.286     4.424
TYR  ARG   0.26265  -176.931  -103.659     0.429     0.655
TYR  ARG   0.57328  -175.324    48.139     1.621     5.412
TYR  ARG   0.00508   -59.411   109.909     0.901     4.343
TYR  ARG   0.06132    64.830    92.874     0.568     1.648
TYR  ARG   0.00002    75.904   153.181     1.000     1.000
TYR  ASN   0.09576    62.982   -81.501     1.159     3.419
TYR  ASN   0.32001  -177.231  -103.907     0.505     1.147
TYR  ASN   0.01847   -60.636   -71.835     1.320     4.986
TYR  ASN   0.49618  -176.192    52.008     1.640     6.022
TYR  ASN   0.06076   -58.368   100.349     1.741     6.844
TYR  ASN   0.00879    65.236    91.465     1.274     3.854
TYR  ASN   0.00003    76.147   154.051     1.000     1.000
TYR  ASP   0.08618    64.004   -87.107     2.649     4.278
TYR  ASP   0.03330   -63.646   -82.814     1.170     4.068
TYR  ASP   0.25958  -176.834  -106.584     0.923     2.804
TYR  ASP   0.55936  -176.019    53.933     1.643     5.500
TYR  ASP   0.03550   -60.882   109.206     0.974     2.825
TYR  ASP   0.00008    68.806   169.466     2.244     3.864
TYR  ASP   0.02600    64.227    94.636     1.784     1.740
TYR  CYS   0.00028    62.177   -41.108     0.210     6.722
TYR  CYS   0.14290    64.131   -81.589     2.598     3.192
TYR  CYS   0.01598   -61.559   -74.597     2.230     4.651
TYR  CYS   0.24688  -177.014  -106.015     1.277     5.141
TYR  CYS   0.00036    68.147   167.750     3.687     7.989
TYR  CYS   0.04223    65.293    92.574     1.688     4.709
TYR  CYS   0.52562  -174.961    49.500     1.990     4.561
TYR  CYS   0.02505   -57.543   103.196     0.909     5.129
TYR  CYS   0.00070   -64.838   137.311     2.177     9.539
TYR  GLN   0.03871    65.535   -85.063     2.731     3.689
TYR  GLN   0.00680   -63.517   -81.505     1.256     4.792
TYR  GLN   0.28335  -176.927  -104.653     0.878     3.200
TYR  GLN   0.62616  -175.277    47.417     2.046     6.418
TYR  GLN   0.00951   -58.638   102.915     0.609     8.885
TYR  GLN   0.00007    67.589   169.098     2.660     3.389
TYR  GLN   0.03540    64.541    92.793     1.301     2.260
TYR  GLU   0.09023    64.233   -86.882     1.838     5.637
TYR  GLU   0.34786  -177.162  -106.599     0.906     2.895
TYR  GLU   0.01760   -62.865   -79.832     1.223     4.978
TYR  GLU   0.47306  -175.914    51.309     1.708     4.435
TYR  GLU   0.01451   -59.134   112.494     1.530     7.718
TYR  GLU   0.00012    71.180   162.772     0.843     2.392
TYR  GLU   0.05662    65.170    95.279     1.565     4.058
TYR  GLY   0.05878    65.262    94.439     0.740     2.310
TYR  GLY   0.04718   -59.076   102.272     1.774     5.618
TYR  GLY   0.47836  -176.518    54.023     1.383     5.692
TYR  GLY   0.00006    66.106  -173.474     0.191     0.718
TYR  GLY   0.10982    64.723   -86.572     1.938     3.853
TYR  GLY   0.04053   -62.721   -78.815     2.239     7.103
TYR  GLY   0.26526  -176.840  -104.702     0.852     2.568
TYR  HID   0.00001    63.277   -13.750     0.795     4.954
TYR  HID   0.10354    63.620   -80.098     1.225     3.984
TYR  HID   0.01791   -61.202   -73.572     1.747     6.260
TYR  HID   0.22748  -176.970  -103.972     0.706     1.082
TYR  HID   0.00004    77.892   154.260     1.757     7.487
TYR  HID   0.00376    64.972    90.891     2.490     5.352
TYR  HID   0.02970   -57.419    97.202     1.396     7.255
TYR  HID   0.61755  -176.639    53.724     1.048     4.584
TYR  HIE   0.06617    64.561   -85.306     1.776     4.326
TYR  HIE   0.01031   -63.558   -82.494     1.307     3.733
TYR  HIE   0.28914  -177.380  -104.270     0.536     1.249
TYR  HIE   0.59026  -176.491    52.335     1.729     4.552
TYR  HIE   0.00914   -59.929   106.274     1.057     4.177
TYR  HIE   0.00003    69.379   168.215     0.850     1.718
TYR  HIE   0.03495    65.109    93.996     0.752     1.781
TYR  HIP   0.16790    63.208   -79.949     2.058     3.525
TYR  HIP   0.00005    63.995   -37.405     1.000     1.000
TYR  HIP   0.01006   -61.591   -74.599     1.978     6.569
TYR  HIP   0.21944  -176.540  -101.489     0.853     2.330
TYR  HIP   0.00008    70.689   166.049     0.648     2.095
TYR  HIP   0.02851    65.660    89.698     1.164     4.632
TYR  HIP   0.01236   -58.712    98.225     1.465     3.722
TYR  HIP   0.56160  -175.728    50.747     1.554     4.642
TYR  ILE   0.07052    64.685   -84.377     2.117     4.426
TYR  ILE   0.01533   -63.772   -80.468     1.161     5.647
TYR  ILE   0.21801  -176.926  -105.024     0.611     2.851
TYR  ILE   0.66426  -174.413    46.562     1.912     5.327
TYR  ILE   0.01455    66.035    94.951     1.715     1.283
TYR  ILE   0.01733   -59.109   103.704     1.877     8.179
TYR  LEU   0.06945    64.439   -82.074     2.069     4.222
TYR  LEU   0.02465   -63.441   -80.163     1.704     6.553
TYR  LEU   0.18697  -176.898  -105.681     1.287     4.306
TYR  LEU   0.64165  -174.476    46.873     2.188     5.820
TYR  LEU   0.03774   -59.366   105.264     1.183     6.821
TYR  LEU   0.03952    64.511    93.215     1.070     2.855
TYR  LEU   0.00001    70.206   166.282     1.000     1.000
TYR  LYS   0.12591    64.212   -82.064     1.677     3.895
TYR  LYS   0.00500   -62.801   -78.971     0.674     6.378
TYR  LYS   0.16077  -176.706  -103.212     1.264     1.766
TYR  LYS   0.63535  -175.090    46.495     1.932     5.673
TYR  LYS   0.02917   -58.673    98.668     0.990     5.484
TYR  LYS   0.04380    65.016    93.021     0.726     2.284
TYR  LYS   0.00000    68.433   172.015     1.000     1.000
TYR  MET   0.07487    63.681   -80.744     1.405     4.682
TYR  MET   0.26443  -177.403  -104.392     0.704     1.389
TYR  MET   0.00189   -61.138   -76.192     3.367     4.996
TYR  MET   0.00606   -57.881   109.312     1.991     5.529
TYR  MET   0.63948  -176.689    51.919     1.321     4.511
TYR  MET   0.00001    73.050   157.419     1.391     4.015
TYR  MET   0.01326    65.551    92.970     1.941     4.717
TYR  PHE   0.04712    65.196   -84.218     2.009     4.848
TYR  PHE   0.17607  -177.361  -103.959     0.805     1.377
TYR  PHE   0.00928   -62.960   -77.918     2.097     6.485
TYR  PHE   0.71295  -176.611    52.452     1.510     4.822
TYR  PHE   0.01700   -59.589   104.956     1.138     4.990
TYR  PHE   0.00002    71.537   163.518     4.044     7.816
TYR  PHE   0.03756    64.858    94.455     1.225     2.895
TYR  PRO   0.00092    50.868  -114.419     1.148     4.986
TYR  PRO   0.17327    63.613   -81.564     3.041     7.313
TYR  PRO   0.09659   -64.289   -81.069     2.243     6.648
TYR  PRO   0.26452  -175.279  -104.726     1.722     7.486
TYR  PRO   0.00013  -171.453  -154.842     1.000     1.000
TYR  PRO   0.05050    63.556    96.413     2.548     5.325
TYR  PRO   0.00030    71.507   168.045     1.687     9.062
TYR  PRO   0.01159  -179.365    23.120     0.451     0.367
TYR  PRO   0.32108  -173.913    62.427     2.863    15.450
TYR  PRO   0.08109   -61.637   106.820     2.551     6.194
TYR  PRO   0.00001   -68.712   150.519     1.000     1.000
TYR  SER   0.04671    63.899   -84.216     2.012     5.024
TYR  SER   0.01225   -62.794   -79.621     0.987     5.683
TYR  SER   0.16814  -176.682  -104.730     0.830     2.591
TYR  SER   0.70923  -175.299    50.150     1.625     3.822
TYR  SER   0.02789   -60.341   106.946     0.982     3.587
TYR  SER   0.00014    71.231   164.155     1.012     3.569
TYR  SER   0.03564    64.652    93.323     1.436     3.014
TYR  THR   0.07037    66.520   -84.768     4.174     3.732
TYR  THR   0.02318   -63.356   -79.000     2.155     6.940
TYR  THR   0.24063  -176.958  -104.534     0.517     0.909
TYR  THR   0.60934  -174.956    50.619     1.782     4.469
TYR  THR   0.02319   -60.753   114.803     1.291    11.108
TYR  THR   0.03319    64.993    93.911     2.080     5.536
TYR  THR   0.00011    68.130   168.312     3.757     7.115
TYR  TRP   0.02712    63.409   -82.164     2.379     4.239
TYR  TRP   0.41926  -177.378  -104.318     0.804     1.240
TYR  TRP   0.00752   -63.525   -78.003     1.966     6.398
TYR  TRP   0.00012    71.554   161.478     2.810     6.097
TYR  TRP   0.03552    65.694    95.060     1.649     3.375
TYR  TRP   0.50235  -176.576    51.523     1.774     6.037
TYR  TRP   0.00810   -60.302   109.209     1.516     5.359
TYR  TYR   0.06002    64.628   -84.692     1.622     4.693
TYR  TYR   0.00708   -63.444   -81.994     1.213     4.123
TYR  TYR   0.27403  -177.378  -103.943     0.494     0.832
TYR  TYR   0.60944  -176.665    52.634     1.557     4.739
TYR  TYR   0.00406   -60.735   106.192     1.021     3.403
TYR  TYR   0.00001    69.070   167.705     0.000     0.000
TYR  TYR   0.04537    65.097    93.977     0.793     1.656
TYR  VAL   0.16171    64.076   -79.574     1.896     6.089
TYR  VAL   0.00001    61.580   -29.962     1.000     1.000
TYR  VAL   0.03472   -62.795   -77.208     2.121     6.326
TYR  VAL   0.24089  -176.837  -105.068     0.625     1.589
TYR  VAL   0.48934  -174.769    48.819     1.888     5.416
TYR  VAL   0.03481   -58.819   108.474     2.299     6.260
TYR  VAL   0.03842    64.203    90.799     1.780     5.958
TYR  VAL   0.00009    71.462   164.429     2.611     4.936
VAL  ALA   0.12628    64.907   -83.122     2.882     5.354
VAL  ALA   0.05210   -62.974   -75.745     1.497     6.470
VAL  ALA   0.28341  -176.405  -104.792     1.276     2.536
VAL  ALA   0.45731  -175.197    50.023     1.541     3.986
VAL  ALA   0.04151   -58.489   109.628     1.229    11.309
VAL  ALA   0.00036    70.481   165.576     1.425     2.653
VAL  ALA   0.03902    64.999    91.825     1.715     3.177
VAL  ARG   0.14749    63.734   -80.862     1.788     4.447
VAL  ARG   0.00005    63.121   -38.520     1.000     1.000
VAL  ARG   0.02806   -62.844   -75.247     2.260     5.861
VAL  ARG   0.20468  -176.889  -103.625     0.750     1.382
VAL  ARG   0.56532  -176.199    50.693     1.487     4.707
VAL  ARG   0.02398    65.474    90.688     2.425     5.575
VAL  ARG   0.03042   -56.661   106.328     2.406     7.639
VAL  ASN   0.00002    55.036  -121.018     0.406     0.914
VAL  ASN   0.11284    65.754   -83.423     3.281     5.114
VAL  ASN   0.03863   -62.885   -80.277     1.002     5.301
VAL  ASN   0.20033  -176.137  -104.254     1.788     1.185
VAL  ASN   0.57363  -174.878    47.789     1.994     4.602
VAL  ASN   0.03103   -59.458   105.033     0.789     5.419
VAL  ASN   0.04350    65.889    92.789     2.223     1.467
VAL  ASN   0.00002    69.922   167.537     1.749     4.631
VAL  ASP   0.12667    64.960   -85.171     2.998     4.611
VAL  ASP   0.03119   -63.346   -82.503     1.972     5.769
VAL  ASP   0.28581  -176.338  -107.051     1.480     3.108
VAL  ASP   0.48017  -175.136    49.544     1.917     7.360
VAL  ASP   0.03710   -59.966   109.436     0.927     5.762
VAL  ASP   0.03869    65.246    94.390     2.471     1.798
VAL  ASP   0.00037    69.289   166.536     3.160     6.946
VAL  CYS   0.11640    63.935   -82.939     2.778     3.962
VAL  CYS   0.03678   -64.732   -75.567     2.549     7.939
VAL  CYS   0.18323  -176.122  -105.560     1.777     4.042
VAL  CYS   0.61856  -174.276    47.195     1.917     4.424
VAL  CYS   0.03005   -58.551   104.669     1.130     8.735
VAL  CYS   0.00010    73.895   158.264     3.886     8.124
VAL  CYS   0.01488    65.597    92.536     1.889     1.958
VAL  GLN   0.08446    64.366   -82.296     2.282     3.749
VAL  GLN   0.01051   -65.184   -74.009     2.750     8.196
VAL  GLN   0.26952  -176.868  -104.742     0.754     1.758
VAL  GLN   0.61007  -175.330    49.810     1.765     4.465
VAL  GLN   0.00990   -59.216   104.632     0.746     7.032
VAL  GLN   0.01555    64.514    92.450     1.055     2.337
VAL  GLN   0.00000    69.599   169.137     1.000     1.000
VAL  GLU   0.10468    64.684   -83.885     2.764     4.830
VAL  GLU   0.00560   -64.786   -76.511     2.651     8.642
VAL  GLU   0.24369  -176.757  -106.809     1.031     2.513
VAL  GLU   0.59274  -175.451    49.409     1.404     5.682
VAL  GLU   0.02220   -58.884   107.329     1.015     7.643
VAL  GLU   0.03080    65.899    94.692     2.075     1.012
VAL  GLU   0.00029    73.620   158.039     3.145     5.462
VAL  GLY   0.12408    64.437   -84.086     3.003     6.984
VAL  GLY   0.00001    52.454  -127.605     1.000     1.000
VAL  GLY   0.02853   -64.302   -79.269     2.013     7.171
VAL  GLY   0.21356  -175.559  -105.783     1.479     2.646
VAL  GLY   0.06192   -60.629   109.573     0.805     7.930
VAL  GLY   0.53175  -174.614    47.401     1.735     5.281
VAL  GLY   0.04001    65.931    93.024     1.623     2.856
VAL  GLY   0.00015    65.874   172.100     3.886     6.859
VAL  HID   0.06756    63.405   -81.484     2.406     4.754
VAL  HID   0.21370  -176.344  -103.893     1.342     1.046
VAL  HID   0.03699   -62.607   -75.277     0.518     5.807
VAL  HID   0.02303    64.753    92.173     1.449     3.280
VAL  HID   0.00012    71.852   163.282     4.365     7.711
VAL  HID   0.03724   -58.674   100.405     0.678     5.198
VAL  HID   0.62136  -175.404    48.683     1.639     6.729
VAL  HIE   0.10576    65.201   -84.426     2.637     3.740
VAL  HIE   0.22679  -176.687  -104.914     1.304     0.745
VAL  HIE   0.01376   -65.484   -71.730     3.618     5.295
VAL  HIE   0.59111  -175.326    49.827     1.524     4.646
VAL  HIE   0.02301   -58.562   107.054     1.506     5.924
VAL  HIE   0.03922    65.110    93.632     1.770     1.467
VAL  HIE   0.00035    72.332   159.433     1.415     2.726
VAL  HIP   0.19632    63.304   -80.223     1.991     3.233
VAL  HIP   0.03615   -62.449   -72.249     1.114     6.371
VAL  HIP   0.14602  -176.324  -101.161     0.591     2.640
VAL  HIP   0.57270  -174.806    48.687     2.341     4.522
VAL  HIP   0.03653   -58.527    96.658     0.899     3.671
VAL  HIP   0.00003    69.771   168.360     1.079     1.969
VAL  HIP   0.01226    65.405    89.286     0.866     3.351
VAL  ILE   0.07152    64.091   -82.938     2.191     4.312
VAL  ILE   0.03276   -64.512   -79.093     1.839     7.294
VAL  ILE   0.17502  -177.246  -104.831     1.376     1.069
VAL  ILE   0.69145  -175.215    50.449     2.006     5.578
VAL  ILE   0.01627   -58.626   101.800     0.839     7.028
VAL  ILE   0.01281    65.525    93.450     1.842     1.052
VAL  ILE   0.00017    72.969   159.935     3.605     8.231
VAL  LEU   0.21461    65.198   -83.131     3.467     5.245
VAL  LEU   0.00001    52.612  -125.917     1.000     1.000
VAL  LEU   0.19438  -176.860  -106.720     1.714     4.688
VAL  LEU   0.05995   -64.269   -77.820     2.282     7.562
VAL  LEU   0.44569  -175.493    47.919     1.808     6.337
VAL  LEU   0.03366   -58.587   109.454     1.527     7.789
VAL  LEU   0.00002    72.253   159.517     0.166     0.369
VAL  LEU   0.05169    64.713    92.116     1.651     3.275
VAL  LYS   0.13779    64.099   -82.364     2.479     3.727
VAL  LYS   0.22527  -176.777  -103.079     0.588     1.388
VAL  LYS   0.03733   -63.626   -79.316     1.526     6.853
VAL  LYS   0.54954  -174.887    48.231     1.702     4.928
VAL  LYS   0.02841   -59.577   104.958     0.804     5.977
VAL  LYS   0.02165    65.079    91.822     0.557     2.615
VAL  LYS   0.00001    71.454   163.883     1.000     1.000
VAL  MET   0.11523    63.930   -76.855     1.867     7.739
VAL  MET   0.00000    60.754   -38.303     1.000     1.000
VAL  MET   0.19880  -177.170  -104.662     0.810     1.939
VAL  MET   0.00887   -62.082   -75.838     1.917     6.330
VAL  MET   0.02799   -57.848   103.435     1.525     6.834
VAL  MET   0.64591  -176.102    51.297     1.523     4.656
VAL  MET   0.00319    65.712    88.868     2.686     5.128
VAL  MET   0.00002    71.250   163.973     1.000     1.000
VAL  PHE   0.10366    66.790   -83.327     3.008     6.473
VAL  PHE   0.02799   -64.046   -80.642     1.952     5.872
VAL  PHE   0.30942  -176.691  -104.322     1.214     0.921
VAL  PHE   0.50639  -175.724    48.462     1.456     5.589
VAL  PHE   0.01885   -58.802   107.288     1.979     3.976
VAL  PHE   0.03343    65.536    93.036     1.613     2.624
VAL  PHE   0.00027    71.532   161.271     4.693     8.810
VAL  PRO   0.11873    63.322   -80.251     3.926     5.849
VAL  PRO   0.00125    51.511  -113.630     2.743    13.238
VAL  PRO   0.17957   -63.990   -75.738     2.076     6.668
VAL  PRO   0.19976  -174.937  -104.130     2.169     5.565
VAL  PRO   0.00067    73.711   154.557     1.097     3.419
VAL  PRO   0.01727    65.934    92.262     5.083     4.342
VAL  PRO   0.14921   -60.070   102.006     1.506     7.413
VAL  PRO   0.33353  -173.966    51.647     2.634    14.002
VAL  SER   0.15444    64.603   -80.650     1.928     5.960
VAL  SER   0.03172   -63.684   -74.924     2.579     7.169
VAL  SER   0.20240  -176.670  -105.411     1.015     2.413
VAL  SER   0.56547  -174.424    49.381     1.747     5.031
VAL  SER   0.02799   -58.370   100.504     1.073    10.323
VAL  SER   0.00005    69.745   167.818     0.645     2.031
VAL  SER   0.01793    65.194    90.902     2.120     4.374
VAL  THR   0.09568    64.892   -82.320     3.022     4.816
VAL  THR   0.02769   -62.864   -75.044     1.303     5.925
VAL  THR   0.22772  -175.918  -105.295     2.031     2.398
VAL  THR   0.59282  -175.191    47.529     1.426     5.460
VAL  THR   0.02340   -58.631    99.887     0.727     5.231
VAL  THR   0.00017    69.970   166.840     1.472     3.217
VAL  THR   0.03252    65.305    92.377     1.977     2.204
VAL  TRP   0.09004    65.125   -83.383     3.043     5.417
VAL  TRP   0.00000    54.314  -123.753     1.000     1.000
VAL  TRP   0.01230   -65.174   -75.811     3.009     7.848
VAL  TRP   0.20417  -176.357  -104.440     2.070     2.493
VAL  TRP   0.65248  -174.882    48.484     2.622     4.659
VAL  TRP   0.01070   -58.498   105.574     2.962     9.534
VAL  TRP   0.00035    74.953   153.877     3.393     7.458
VAL  TRP   0.02996    65.114    92.756     2.087     3.702
VAL  TYR   0.16171    64.076   -79.574     1.896     6.089
VAL  TYR   0.00001    61.580   -29.962     1.000     1.000
VAL  TYR   0.03472   -62.795   -77.208     2.121     6.326
VAL  TYR   0.24089  -176.837  -105.068     0.625     1.589
VAL  TYR   0.48934  -174.769    48.819     1.888     5.416
VAL  TYR   0.03481   -58.819   108.474     2.299     6.260
VAL  TYR   0.03842    64.203    90.799     1.780     5.958
VAL  TYR   0.00009    71.462   164.429     2.611     4.936
VAL  VAL   0.17929    65.269   -81.287     3.064     5.559
VAL  VAL   0.17061  -176.401  -104.718     1.660     0.862
VAL  VAL   0.02365   -63.112   -81.582     0.368     4.916
VAL  VAL   0.55090  -175.302    49.031     1.472     4.912
VAL  VAL   0.02933    64.979    92.373     0.766     3.311
VAL  VAL   0.04622   -59.244   103.892     0.752     6.125
