# Supplementary material for: Exploiting Sequence-Dependent Rotamer Information in Global Optimization of Proteins
Source: J Phys Chem B. 2022 Oct 18;126(42):8381–90. doi: 10.1021/acs.jpcb.2c04647 (PMC9623586; doi:10.1021/acs.jpcb.2c04647)
Supplement: Supplementary file 1 — jp2c04647_si_001.zip [file jp2c04647_si_001.zip › LibraryForSubmission/HID.txt]

ALA  ALA   0.09460    57.041   -95.056     0.231     8.925
ALA  ALA   0.15436  -168.352   -89.869     4.720     9.890
ALA  ALA   0.03491   -67.322    -7.828     0.945     2.383
ALA  ALA   0.22385   -61.017   -77.408     2.348     4.035
ALA  ALA   0.07109    54.726    36.195     0.120     0.930
ALA  ALA   0.30253    62.393    84.234     0.650     5.583
ALA  ALA   0.06022   -58.123   116.007     0.000     0.000
ALA  ALA   0.05843  -168.676    71.463     0.494     0.632
ALA  ARG   0.02832    55.842    32.923     1.436     4.369
ALA  ARG   0.28467    62.599    82.376     0.644     2.971
ALA  ARG   0.07397  -176.898    73.772     2.713     1.917
ALA  ARG   0.24486   -58.272   113.798     0.671     2.137
ALA  ARG   0.05720    59.041  -100.826     2.348     3.803
ALA  ARG   0.08140  -170.277   -92.564     5.127     8.827
ALA  ARG   0.01920   -65.763   -11.696     0.753     1.996
ALA  ARG   0.21038   -60.115   -75.613     0.284     3.112
ALA  ASN   0.04282    55.156    34.529     1.341     3.876
ALA  ASN   0.32848    62.751    83.761     1.057     4.304
ALA  ASN   0.08079  -175.824    72.040     4.079     1.154
ALA  ASN   0.11732   -59.735   111.311     4.114     9.984
ALA  ASN   0.07855    58.407   -91.731     2.744     8.556
ALA  ASN   0.17864  -167.346   -87.667     3.779     7.686
ALA  ASN   0.03506   -66.809    -9.143     0.829     1.483
ALA  ASN   0.13835   -60.868   -77.400     1.584     3.724
ALA  ASP   0.22226    63.152    82.405     1.265     2.828
ALA  ASP   0.00000    65.112   -11.229     0.745     0.286
ALA  ASP   0.03203    55.386    34.094     1.312     3.977
ALA  ASP   0.05539   -58.621   114.681     0.532     2.637
ALA  ASP   0.07985   -72.187    68.933     2.228    13.110
ALA  ASP   0.00040  -177.144    24.939     0.012     0.033
ALA  ASP   0.00834  -169.352    72.726     3.436     2.024
ALA  ASP   0.41467    63.811   -82.125     3.241     8.306
ALA  ASP   0.00096  -125.329   -84.091     1.207     1.210
ALA  ASP   0.07789  -167.176   -86.920     4.308    10.165
ALA  ASP   0.02943   -67.593    -7.112     0.865     2.210
ALA  ASP   0.07879   -61.858   -77.847     2.773     4.507
ALA  CYS   0.00057    73.806   153.234     0.479     2.419
ALA  CYS   0.04624    55.074    32.959     1.012     4.901
ALA  CYS   0.38947    62.929    81.357     1.220     2.289
ALA  CYS   0.04826  -172.946    71.721     4.953     0.419
ALA  CYS   0.14584   -58.927   114.160     2.385     6.601
ALA  CYS   0.07132    58.777   -92.849     2.367     8.695
ALA  CYS   0.12126  -168.029   -88.348     4.230     8.436
ALA  CYS   0.03618   -67.260    -7.952     0.999     2.350
ALA  CYS   0.14086   -61.183   -77.030     2.245     3.946
ALA  GLN   0.03219    55.257    34.601     1.066     3.506
ALA  GLN   0.27074    62.840    84.086     0.904     5.201
ALA  GLN   0.05734  -174.960    71.733     4.441     1.156
ALA  GLN   0.17062   -59.148   112.370     3.258     8.641
ALA  GLN   0.06584    60.400   -95.721     3.242     7.211
ALA  GLN   0.13229  -170.848   -95.025     4.609     8.883
ALA  GLN   0.25231   -60.800   -75.489     1.985     4.651
ALA  GLN   0.01808   -67.137    -8.491     1.078     1.982
ALA  GLN   0.00060   -72.315    35.551     1.000     1.000
ALA  GLU   0.25498    62.868    83.994     1.093     4.600
ALA  GLU   0.04219    55.364    33.925     1.106     3.214
ALA  GLU   0.00000    67.303   -14.422     1.000     1.000
ALA  GLU   0.15456   -59.111   100.329     3.408    16.804
ALA  GLU   0.06182  -173.679    72.153     4.517     3.933
ALA  GLU   0.15550    65.744   -87.524     8.276    13.157
ALA  GLU   0.08973  -167.780   -88.460     4.388     8.369
ALA  GLU   0.02299   -67.757    -6.064     0.856     2.010
ALA  GLU   0.21821   -60.664   -76.609     1.282     3.768
ALA  GLY   0.05857    56.193    31.718     1.396     3.970
ALA  GLY   0.32956    62.039    84.046     0.979     6.531
ALA  GLY   0.09255  -173.388    72.159     4.552     0.524
ALA  GLY   0.14905   -59.308   112.969     3.150     7.158
ALA  GLY   0.09366    60.027   -96.213     2.862     5.795
ALA  GLY   0.06783  -168.176   -89.223     5.319    12.796
ALA  GLY   0.03755   -67.479    -7.535     0.481     1.471
ALA  GLY   0.17123   -61.301   -77.303     2.489     4.166
ALA  HID   0.04982    55.194    34.889     1.384     3.579
ALA  HID   0.25186    63.031    82.298     1.072     3.181
ALA  HID   0.00009    74.557   157.635     1.000     1.000
ALA  HID   0.04825  -175.162    71.863     4.677     1.014
ALA  HID   0.17564   -58.751   113.892     2.695     6.543
ALA  HID   0.06745    60.304   -97.605     1.742     6.612
ALA  HID   0.11184  -170.489   -94.836     4.604     9.335
ALA  HID   0.24704   -60.734   -77.164     1.659     3.570
ALA  HID   0.04801   -66.744    -8.745     0.984     4.401
ALA  HIE   0.03832    54.486    35.908     0.898     2.012
ALA  HIE   0.25924    62.746    84.527     0.471     5.090
ALA  HIE   0.11353  -176.497    72.749     3.481     1.077
ALA  HIE   0.05802   -59.569   111.987     3.795     9.308
ALA  HIE   0.09582    58.931   -93.927     2.316     6.895
ALA  HIE   0.00001  -117.832   -86.248     7.189     4.553
ALA  HIE   0.25664  -171.044   -94.063     4.915     9.527
ALA  HIE   0.03978   -67.158    -8.443     0.863     1.828
ALA  HIE   0.13862   -60.705   -78.656     1.099     1.616
ALA  HIP   0.06955    58.453   -92.505     1.667     7.802
ALA  HIP   0.14992  -172.925   -96.713     4.761     9.341
ALA  HIP   0.24048   -59.939   -74.014     1.166     4.029
ALA  HIP   0.01524   -66.191   -10.204     1.016     4.344
ALA  HIP   0.04457    55.758    33.117     1.637     3.722
ALA  HIP   0.00039    76.870   148.571     0.136     0.352
ALA  HIP   0.16648    63.010    82.945     1.679     6.781
ALA  HIP   0.11051  -177.291    74.945     2.040     4.885
ALA  HIP   0.20285   -58.345   113.672     1.923     5.544
ALA  ILE   0.07457    55.761    34.597     0.876     3.377
ALA  ILE   0.30271    63.174    82.392     1.154     2.996
ALA  ILE   0.06047  -174.390    72.824     4.652     2.003
ALA  ILE   0.10212   -60.186   111.960     4.750    12.775
ALA  ILE   0.13327    60.101   -89.857     2.118     8.576
ALA  ILE   0.06318  -166.493   -85.497     3.654     6.929
ALA  ILE   0.04234   -67.727    -6.577     0.442     1.259
ALA  ILE   0.22134   -60.199   -75.239     1.801     3.926
ALA  LEU   0.00067    74.144   151.809     0.686     2.705
ALA  LEU   0.05240    55.303    34.010     1.232     3.949
ALA  LEU   0.31973    62.681    84.228     1.075     5.371
ALA  LEU   0.06109  -175.648    72.320     4.133     1.367
ALA  LEU   0.14762   -60.079   110.575     4.605    11.228
ALA  LEU   0.09133    59.875   -94.286     2.794     7.607
ALA  LEU   0.16388  -167.887   -89.637     4.388     8.594
ALA  LEU   0.12710   -60.869   -77.581     1.561     4.109
ALA  LEU   0.03618   -67.148    -8.062     0.986     2.043
ALA  LYS   0.04227    55.479    33.442     1.204     2.877
ALA  LYS   0.28814    62.779    82.526     0.992     4.302
ALA  LYS   0.10929  -176.351    73.103     2.881     1.051
ALA  LYS   0.22646   -58.561   113.620     2.045     5.147
ALA  LYS   0.04861    59.162   -98.236     2.259     6.324
ALA  LYS   0.11872  -168.592   -89.294     4.625     7.911
ALA  LYS   0.01703   -65.797   -11.769     1.004     2.406
ALA  LYS   0.14948   -60.222   -75.991     0.858     3.300
ALA  MET   0.02970    54.831    34.298     1.330     3.784
ALA  MET   0.32970    63.001    82.239     1.592     2.919
ALA  MET   0.03700  -174.506    72.519     4.473     2.478
ALA  MET   0.16094   -57.721   114.101     1.680     3.983
ALA  MET   0.11245    60.078   -94.938     3.361     7.842
ALA  MET   0.00350  -160.484   -36.941     4.396     7.384
ALA  MET   0.11784  -170.573   -94.632     4.557    10.589
ALA  MET   0.19995   -60.205   -76.154     1.151     4.111
ALA  MET   0.00891   -65.963   -10.446     2.556     3.938
ALA  PHE   0.04012    53.947    36.959     1.300     1.454
ALA  PHE   0.23188    63.098    83.415     1.160     3.391
ALA  PHE   0.00015    73.048   155.628     1.000     1.000
ALA  PHE   0.14189  -176.749    72.942     3.250     1.155
ALA  PHE   0.11568   -60.319   110.793     3.652    10.733
ALA  PHE   0.06979    58.655   -95.972     2.137     8.336
ALA  PHE   0.20991  -171.593   -94.232     4.768     9.518
ALA  PHE   0.03094   -66.734    -9.126     1.208     2.011
ALA  PHE   0.15963   -61.115   -78.377     1.301     3.441
ALA  PRO   0.04406    56.039    32.370     1.577     6.007
ALA  PRO   0.33412    61.139    80.149     0.768     5.177
ALA  PRO   0.07584  -172.648    74.568     4.760     4.404
ALA  PRO   0.08881   -60.312   112.957     4.821    10.841
ALA  PRO   0.14099    57.314   -92.606     2.208     8.770
ALA  PRO   0.22808  -169.575   -87.355     3.714     9.619
ALA  PRO   0.02147   -68.835    -3.599     1.072     3.110
ALA  PRO   0.06664   -61.998   -78.130     3.813     4.497
ALA  SER   0.06676    55.001    34.931     0.687     4.167
ALA  SER   0.34654    62.797    83.146     0.974     4.542
ALA  SER   0.05872  -171.697    72.350     4.365     1.894
ALA  SER   0.17917   -58.505   114.856     2.076     5.519
ALA  SER   0.05105    59.320   -93.648     2.949    12.503
ALA  SER   0.06069  -166.870   -86.720     4.500     9.447
ALA  SER   0.21351   -60.435   -75.522     1.623     3.843
ALA  SER   0.02355   -66.691    -9.288     0.860     2.295
ALA  THR   0.00122    73.789   153.122     0.984     3.801
ALA  THR   0.04852    55.459    31.874     0.653     4.335
ALA  THR   0.33706    63.240    85.384     1.021     6.059
ALA  THR   0.05740  -172.723    71.626     4.757     0.665
ALA  THR   0.00744   -66.669    80.202     4.337     2.809
ALA  THR   0.08890   -58.108   116.889     0.351     2.524
ALA  THR   0.08918    59.278   -93.123     2.413    11.048
ALA  THR   0.18344  -168.363   -90.437     5.178     9.665
ALA  THR   0.03891   -67.493    -8.015     0.931     1.940
ALA  THR   0.14792   -61.164   -76.964     2.154     4.537
ALA  TRP   0.05045    53.899    36.520     0.781     1.066
ALA  TRP   0.34726    63.548    85.030     1.664     6.128
ALA  TRP   0.08143  -174.749    72.474     5.108     3.567
ALA  TRP   0.12890   -58.727   113.659     2.026     5.090
ALA  TRP   0.10849    59.284   -95.137     3.478     7.284
ALA  TRP   0.00007    87.577   -33.304    11.846    11.179
ALA  TRP   0.00277  -159.637   -37.562     3.483     7.803
ALA  TRP   0.12897  -167.943   -89.631     4.064    11.848
ALA  TRP   0.11928   -59.800   -73.895     0.944     4.844
ALA  TRP   0.03204   -66.985    -8.728     1.528     2.420
ALA  TRP   0.00033   -71.613    31.605     1.000     1.000
ALA  TYR   0.05034    53.515    37.349     0.971     1.296
ALA  TYR   0.34419    62.986    84.844     0.561     5.186
ALA  TYR   0.11314  -176.347    73.219     3.491     1.772
ALA  TYR   0.13021   -60.096   111.450     3.698     8.804
ALA  TYR   0.10251    58.162   -92.380     1.634     7.771
ALA  TYR   0.13663  -170.551   -91.202     4.873    11.104
ALA  TYR   0.04056   -67.146    -8.365     0.846     1.781
ALA  TYR   0.08242   -61.914   -79.881     2.020     2.457
ALA  VAL   0.08630    58.253   -99.026     2.255     8.092
ALA  VAL   0.13348  -167.331   -87.976     3.917     8.197
ALA  VAL   0.02848   -66.838    -9.399     0.591     0.927
ALA  VAL   0.21685   -60.582   -76.000     1.988     5.277
ALA  VAL   0.08585    55.259    34.336     0.974     3.292
ALA  VAL   0.22619    63.579    84.348     1.215     6.774
ALA  VAL   0.09177  -173.687    72.024     4.788     1.010
ALA  VAL   0.13108   -58.584   114.257     2.091     5.833
ARG  ALA   0.02832    55.842    32.923     1.436     4.369
ARG  ALA   0.28467    62.599    82.376     0.644     2.971
ARG  ALA   0.07397  -176.898    73.772     2.713     1.917
ARG  ALA   0.24486   -58.272   113.798     0.671     2.137
ARG  ALA   0.05720    59.041  -100.826     2.348     3.803
ARG  ALA   0.08140  -170.277   -92.564     5.127     8.827
ARG  ALA   0.01920   -65.763   -11.696     0.753     1.996
ARG  ALA   0.21038   -60.115   -75.613     0.284     3.112
ARG  ARG   0.01997    59.502  -103.335     1.129     2.440
ARG  ARG   0.03160  -165.077   -85.114     0.311     0.938
ARG  ARG   0.00236   -64.742   -14.122     0.356     0.698
ARG  ARG   0.24417   -59.884   -74.688     0.254     2.654
ARG  ARG   0.03307    56.667    29.758     0.697     2.311
ARG  ARG   0.40420    62.951    82.628     1.081     1.399
ARG  ARG   0.06991  -175.661    74.774     3.624     1.467
ARG  ARG   0.19473   -58.022   115.172     0.288     1.679
ARG  ASN   0.02118    55.721    32.515     2.349     5.208
ARG  ASN   0.30937    62.984    82.799     1.071     1.641
ARG  ASN   0.09401  -177.780    76.707     1.730     1.774
ARG  ASN   0.24562   -58.541   113.346     1.690     4.535
ARG  ASN   0.03726    61.308   -92.074     4.436    11.328
ARG  ASN   0.01527   -65.917   -11.278     0.863     2.171
ARG  ASN   0.19539   -60.058   -76.537     0.985     3.584
ARG  ASN   0.00011  -162.460   -31.901     0.169     0.150
ARG  ASN   0.08180  -170.686   -92.351     5.757     9.340
ARG  ASP   0.00005    54.320    37.738     0.139     0.682
ARG  ASP   0.09877    66.931    83.558     2.760     2.919
ARG  ASP   0.03881  -175.673    77.417     3.003     2.794
ARG  ASP   0.29921   -56.649   116.547     0.804     1.498
ARG  ASP   0.00461   -70.757    67.677     6.160     6.285
ARG  ASP   0.01018    68.876   -28.602     0.371     2.227
ARG  ASP   0.15733    66.935   -87.813     4.971    17.840
ARG  ASP   0.34159   -58.454   -71.415     1.435     5.787
ARG  ASP   0.00327   -68.976    26.154     2.988     4.341
ARG  ASP   0.00158   -60.636   -19.675     1.538     2.983
ARG  ASP   0.03554  -173.746  -111.136     1.691     5.035
ARG  ASP   0.00904  -159.036   -41.635     3.851    12.245
ARG  CYS   0.01962    55.162    31.771     0.775     4.124
ARG  CYS   0.61464    62.814    80.871     1.430     3.110
ARG  CYS   0.09769  -177.744    76.199     0.326     3.076
ARG  CYS   0.05425   -58.726   116.212     2.828     6.794
ARG  CYS   0.10258    61.181   -90.582     2.733     7.949
ARG  CYS   0.06273  -176.012   -97.261     2.437     4.382
ARG  CYS   0.04501   -60.017   -75.077     1.744     5.119
ARG  CYS   0.00349   -68.066    -5.774     0.400     1.018
ARG  CYS   0.00001   -71.899    43.485     1.000     1.000
ARG  GLN   0.06055    59.636   -97.011     2.222     8.343
ARG  GLN   0.00473   -65.738   -11.554     0.662     2.397
ARG  GLN   0.26180   -60.974   -76.238     2.107     6.512
ARG  GLN   0.00101  -161.505   -32.645     0.908     1.602
ARG  GLN   0.04092  -169.626   -92.162     6.103    11.483
ARG  GLN   0.04363    55.942    31.605     1.483     3.324
ARG  GLN   0.23680    63.427    82.962     1.835     2.603
ARG  GLN   0.13166  -177.237    77.466     2.085     3.143
ARG  GLN   0.21889   -58.136   114.809     0.790     2.771
ARG  GLU   0.10750   -59.662   112.323     3.939    10.054
ARG  GLU   0.22722  -177.882    78.056     0.494     2.246
ARG  GLU   0.00811    54.341    36.032     0.737     1.475
ARG  GLU   0.11422    65.244    87.753     2.297     6.267
ARG  GLU   0.07152    64.330   -94.924     4.988     5.888
ARG  GLU   0.16554  -175.517   -96.954     2.911     5.011
ARG  GLU   0.00013  -158.079   -41.047     1.000     1.000
ARG  GLU   0.01827   -67.466    -6.955     0.741     3.229
ARG  GLU   0.28748   -60.703   -77.255     1.969     4.424
ARG  GLY   0.00113    72.718   157.826     1.174     4.628
ARG  GLY   0.02955    56.385    33.045     1.059     2.701
ARG  GLY   0.33551    62.245    80.245     1.654     2.983
ARG  GLY   0.06214  -176.391    72.821     3.231     1.490
ARG  GLY   0.13649   -58.796   112.579     1.724     7.933
ARG  GLY   0.13382    64.962   -87.699     4.518    10.763
ARG  GLY   0.00077  -161.390   -33.836     1.369     4.024
ARG  GLY   0.09627  -172.027   -96.198     4.578     8.365
ARG  GLY   0.01813   -65.944   -11.343     1.422     3.502
ARG  GLY   0.18619   -60.523   -75.049     1.002     3.226
ARG  HID   0.07184    60.503  -101.039     1.531     2.837
ARG  HID   0.11257  -173.238   -96.079     4.723     6.449
ARG  HID   0.01144   -65.407   -12.542     0.858     2.199
ARG  HID   0.32043   -60.035   -74.901     0.286     3.255
ARG  HID   0.02554    55.867    32.383     1.360     3.091
ARG  HID   0.14636    63.550    83.452     0.970     4.311
ARG  HID   0.06854  -177.718    72.923     1.147     1.858
ARG  HID   0.24327   -58.248   114.343     0.605     2.411
ARG  HIE   0.02343    54.142    35.577     1.373     2.654
ARG  HIE   0.23235    63.496    84.035     0.992     3.581
ARG  HIE   0.12306  -176.373    73.056     2.819     1.194
ARG  HIE   0.19003   -58.396   114.801     1.233     4.198
ARG  HIE   0.06968    59.761   -94.464     2.861     7.095
ARG  HIE   0.00023  -160.170   -35.018     1.531     2.218
ARG  HIE   0.24923  -171.133   -94.591     5.014     8.641
ARG  HIE   0.10392   -59.592   -74.452     1.002     3.668
ARG  HIE   0.00806   -65.142   -13.450     0.430     0.811
ARG  HIE   0.00001   -67.513    45.515     1.000     1.000
ARG  HIP   0.03368    59.449   -96.381     1.366     9.678
ARG  HIP   0.11344  -173.291   -94.621     5.262     6.462
ARG  HIP   0.26660   -59.844   -71.496     0.622     3.285
ARG  HIP   0.01004   -65.001   -13.999     1.223     2.205
ARG  HIP   0.00058   -73.771    48.117     1.490     9.612
ARG  HIP   0.16206    63.168    82.373     1.024     3.623
ARG  HIP   0.01910    55.600    32.690     1.620     3.427
ARG  HIP   0.10241  -177.120    76.309     1.834     3.008
ARG  HIP   0.29209   -58.018   115.097     1.234     3.616
ARG  ILE   0.02798    55.038    34.969     0.682     1.810
ARG  ILE   0.19189    63.626    82.325     1.117     2.518
ARG  ILE   0.06760  -178.357    77.637     1.041     2.427
ARG  ILE   0.23641   -58.547   115.899     1.770     5.935
ARG  ILE   0.10628    61.036   -88.052     0.715     7.949
ARG  ILE   0.07868  -169.470   -89.936     5.805     7.601
ARG  ILE   0.00005  -159.410   -39.052     1.000     1.000
ARG  ILE   0.02583   -66.983    -8.436     0.997     2.581
ARG  ILE   0.26527   -58.138   -69.143     1.675     5.575
ARG  LEU   0.01921    54.807    35.138     0.751     1.512
ARG  LEU   0.22559    63.478    84.444     1.550     5.195
ARG  LEU   0.07086  -178.170    76.631     1.594     4.221
ARG  LEU   0.27429   -58.523   113.763     2.462     6.450
ARG  LEU   0.07133    60.088  -101.629     1.371     1.758
ARG  LEU   0.00024  -160.443   -50.870     4.740    10.756
ARG  LEU   0.10882  -169.566   -90.870     5.784     7.163
ARG  LEU   0.02116   -66.911    -8.345     0.769     2.189
ARG  LEU   0.20850   -60.783   -76.772     1.500     4.533
ARG  LYS   0.04751    59.663  -102.699     0.748     1.037
ARG  LYS   0.05558  -171.483   -95.148     5.237     8.774
ARG  LYS   0.00003  -155.157   -44.519     1.000     1.000
ARG  LYS   0.00370   -65.095   -13.594     0.994     1.826
ARG  LYS   0.33032   -60.144   -74.290     0.539     2.804
ARG  LYS   0.02214    55.886    32.003     1.626     3.650
ARG  LYS   0.28449    62.875    82.474     0.841     1.916
ARG  LYS   0.08111  -177.145    75.464     2.612     2.088
ARG  LYS   0.17511   -58.203   115.886     0.351     1.416
ARG  MET   0.18730   -58.200   115.614     0.547     1.527
ARG  MET   0.20901  -177.871    76.920     1.306     2.501
ARG  MET   0.01315    53.610    36.798     0.537     0.910
ARG  MET   0.24986    63.235    82.810     1.402     2.934
ARG  MET   0.01681    59.389   -96.355     1.531     6.149
ARG  MET   0.27814   -59.823   -74.659     1.268     3.896
ARG  MET   0.00204   -65.097   -12.848     1.486     2.645
ARG  MET   0.00056  -163.232   -31.226     2.930     5.386
ARG  MET   0.04314  -172.023   -94.669     5.795     9.937
ARG  PHE   0.02201    54.511    35.873     0.654     0.934
ARG  PHE   0.27157    63.667    84.342     1.123     4.108
ARG  PHE   0.12010  -177.684    74.383     1.160     3.073
ARG  PHE   0.21733   -58.465   114.094     1.359     4.059
ARG  PHE   0.11151    59.478   -92.772     1.253     7.374
ARG  PHE   0.12936  -174.053   -95.996     4.385     6.429
ARG  PHE   0.00727   -66.216   -11.116     2.441     3.810
ARG  PHE   0.12085   -60.540   -76.451     1.028     3.986
ARG  PRO   0.01273    54.676    35.404     0.857     2.387
ARG  PRO   0.37778    61.476    79.974     1.061     5.485
ARG  PRO   0.08265  -176.629    74.497     2.586     2.397
ARG  PRO   0.11093   -62.155   108.249     6.716    13.621
ARG  PRO   0.13640    57.195   -90.705     1.152     6.293
ARG  PRO   0.17074  -171.131   -90.133     3.744     9.845
ARG  PRO   0.09036   -60.934   -74.945     2.801     4.224
ARG  PRO   0.01841   -68.848     5.043     1.831    18.492
ARG  SER   0.03077    55.535    33.145     1.366     3.850
ARG  SER   0.45948    63.540    83.247     1.676     7.095
ARG  SER   0.03323  -177.496    74.052     1.900     2.195
ARG  SER   0.12995   -59.098   111.571     2.635    10.994
ARG  SER   0.05891    60.088   -90.076     3.933    11.881
ARG  SER   0.07666  -173.486   -96.767     4.292     8.082
ARG  SER   0.01713   -66.156   -11.232     1.287     2.710
ARG  SER   0.19387   -60.972   -76.753     2.360     5.500
ARG  THR   0.04576    55.163    31.389     0.582     3.695
ARG  THR   0.31606    63.673    84.645     1.127     6.905
ARG  THR   0.11471  -177.842    76.087     1.062     3.789
ARG  THR   0.14355   -58.279   114.613     0.399     2.821
ARG  THR   0.00792   -66.320    76.840     0.995     5.474
ARG  THR   0.05327    59.894   -89.228     1.567    12.400
ARG  THR   0.01515   -66.934    -9.850     1.554     2.965
ARG  THR   0.13769   -60.760   -76.017     1.686     4.262
ARG  THR   0.00062  -164.332   -26.480     6.163    13.376
ARG  THR   0.16526  -173.593   -94.284     5.378     6.739
ARG  TRP   0.04612    53.782    33.375     1.186     3.219
ARG  TRP   0.22464    63.383    81.659     2.738     5.047
ARG  TRP   0.05309  -177.038    77.755     5.108     4.712
ARG  TRP   0.18258   -58.673   115.079     2.193     2.760
ARG  TRP   0.04818    59.860  -102.009     2.641     3.007
ARG  TRP   0.37212   -59.864   -77.459     0.866     2.868
ARG  TRP   0.00056   -59.785   -21.683     7.095    12.653
ARG  TRP   0.00067  -160.626   -35.691     0.630     1.278
ARG  TRP   0.07205  -172.389   -92.379     6.349     8.608
ARG  TYR   0.04446    60.653  -102.152     2.632     3.588
ARG  TYR   0.00750   -65.158   -13.353     0.681     1.277
ARG  TYR   0.16253   -59.966   -74.774     0.791     3.640
ARG  TYR   0.16515  -173.038   -94.983     4.919     8.914
ARG  TYR   0.00009  -157.194   -41.900     1.000     1.000
ARG  TYR   0.03475    55.534    32.112     1.588     4.059
ARG  TYR   0.27251    63.954    82.722     1.240     2.957
ARG  TYR   0.00001    75.018   152.356     1.000     1.000
ARG  TYR   0.10539  -177.382    73.533     1.814     1.603
ARG  TYR   0.20764   -58.237   114.573     0.692     2.509
ARG  VAL   0.03260    54.638    35.253     0.464     1.189
ARG  VAL   0.20674    63.956    85.227     1.673     6.486
ARG  VAL   0.11429  -177.803    76.125     2.377     3.828
ARG  VAL   0.17120   -58.472   114.804     0.840     4.927
ARG  VAL   0.11656    60.324  -100.725     1.615     7.003
ARG  VAL   0.00788   -66.656   -10.055     0.819     1.613
ARG  VAL   0.22066   -60.055   -73.729     1.417     5.539
ARG  VAL   0.00132  -157.277   -41.827     3.329     6.087
ARG  VAL   0.12875  -175.354   -96.069     3.495     5.497
ASN  ALA   0.04282    55.156    34.529     1.341     3.876
ASN  ALA   0.32848    62.751    83.761     1.057     4.304
ASN  ALA   0.08079  -175.824    72.040     4.079     1.154
ASN  ALA   0.11732   -59.735   111.311     4.114     9.984
ASN  ALA   0.07855    58.407   -91.731     2.744     8.556
ASN  ALA   0.17864  -167.346   -87.667     3.779     7.686
ASN  ALA   0.03506   -66.809    -9.143     0.829     1.483
ASN  ALA   0.13835   -60.868   -77.400     1.584     3.724
ASN  ARG   0.02118    55.721    32.515     2.349     5.208
ASN  ARG   0.30937    62.984    82.799     1.071     1.641
ASN  ARG   0.09401  -177.780    76.707     1.730     1.774
ASN  ARG   0.24562   -58.541   113.346     1.690     4.535
ASN  ARG   0.03726    61.308   -92.074     4.436    11.328
ASN  ARG   0.01527   -65.917   -11.278     0.863     2.171
ASN  ARG   0.19539   -60.058   -76.537     0.985     3.584
ASN  ARG   0.00011  -162.460   -31.901     0.169     0.150
ASN  ARG   0.08180  -170.686   -92.351     5.757     9.340
ASN  ASN   0.01671    54.237    36.200     0.593     1.552
ASN  ASN   0.53209    62.817    82.944     0.797     1.721
ASN  ASN   0.03154  -174.938    70.864     4.757     0.915
ASN  ASN   0.09921   -58.616   115.885     1.777     4.251
ASN  ASN   0.02820    59.492  -100.058     3.077     6.351
ASN  ASN   0.15494  -168.948   -90.940     4.614     8.761
ASN  ASN   0.02050   -66.267   -10.039     1.290     2.199
ASN  ASN   0.11680   -60.458   -76.676     0.637     1.295
ASN  ASP   0.00797    54.444    35.409     0.688     4.441
ASN  ASP   0.19717    62.731    84.303     2.535     3.148
ASN  ASP   0.20854   -63.055    98.466     6.510    21.546
ASN  ASP   0.00018  -176.993    24.002     0.407     1.307
ASN  ASP   0.01872  -173.960    73.169     4.266     2.832
ASN  ASP   0.35852    62.764   -81.956     2.004     6.808
ASN  ASP   0.00045  -124.641   -83.914     3.766     1.809
ASN  ASP   0.02592  -167.842   -89.914     4.998    10.970
ASN  ASP   0.17586   -60.321   -75.933     1.006     3.796
ASN  ASP   0.00666   -67.985    -6.321     2.121     5.682
ASN  CYS   0.01313    55.464    33.820     1.493     4.739
ASN  CYS   0.40956    62.438    82.390     0.506     1.051
ASN  CYS   0.04727  -174.303    71.676     4.791     0.722
ASN  CYS   0.12901   -59.918   109.652     4.826    10.702
ASN  CYS   0.05044    57.695   -88.506     0.807     5.812
ASN  CYS   0.15077  -165.902   -83.967     1.289     2.572
ASN  CYS   0.03359   -67.489    -7.748     1.056     2.430
ASN  CYS   0.16623   -61.312   -77.644     2.573     4.244
ASN  GLN   0.47272    62.803    83.046     0.500     0.759
ASN  GLN   0.02020    55.362    33.534     1.754     4.524
ASN  GLN   0.02241  -175.909    71.615     5.004     1.225
ASN  GLN   0.16002   -58.820   112.263     2.628     6.302
ASN  GLN   0.04524    59.285   -92.861     1.623     7.738
ASN  GLN   0.06224  -168.373   -91.075     4.874     9.504
ASN  GLN   0.01184   -67.068    -8.491     0.953     2.016
ASN  GLN   0.20533   -60.438   -76.419     0.727     2.691
ASN  GLU   0.00070    71.398   124.030     0.973     8.163
ASN  GLU   0.02412    55.651    32.505     0.984     3.720
ASN  GLU   0.27145    63.075    82.942     1.228     1.516
ASN  GLU   0.21336   -58.205   112.134     1.501    11.293
ASN  GLU   0.05504  -176.725    72.357     2.578     5.095
ASN  GLU   0.00316    71.407   -21.819     2.291     6.669
ASN  GLU   0.09908    68.243   -82.701     8.393    13.044
ASN  GLU   0.00447  -161.753   -33.055     0.938     1.504
ASN  GLU   0.06953  -171.863   -99.581     4.775    14.072
ASN  GLU   0.24981   -60.057   -74.823     1.398     6.308
ASN  GLU   0.00927   -66.604    -8.445     1.437     4.249
ASN  GLY   0.00019    73.494   154.488     3.327     7.710
ASN  GLY   0.02158    55.232    32.418     0.620     3.188
ASN  GLY   0.43715    62.283    81.119     1.023     2.492
ASN  GLY   0.04722  -173.584    71.270     4.762     1.482
ASN  GLY   0.09857   -60.381   111.284     4.372    10.467
ASN  GLY   0.06626    59.126   -95.637     3.281     7.322
ASN  GLY   0.14527  -167.284   -86.871     3.397     7.514
ASN  GLY   0.00001  -132.627   -93.882     1.000     1.000
ASN  GLY   0.15972   -60.880   -77.231     2.040     4.117
ASN  GLY   0.02344   -67.034    -8.559     0.971     1.940
ASN  GLY   0.00058   -72.619    34.411     1.000     1.000
ASN  HID   0.45317    63.254    83.049     1.082     3.195
ASN  HID   0.02629    55.385    33.633     1.232     3.384
ASN  HID   0.00050    67.706    -8.846     3.307    12.287
ASN  HID   0.03490  -176.590    73.230     3.886     3.043
ASN  HID   0.12582   -59.328   111.939     3.623     8.829
ASN  HID   0.06411    59.529   -93.297     2.712     8.266
ASN  HID   0.00079  -162.199   -31.785     0.211     0.538
ASN  HID   0.08903  -167.709   -88.980     4.834     9.887
ASN  HID   0.18852   -60.160   -75.950     0.848     4.334
ASN  HID   0.01673   -66.869    -9.056     1.001     1.859
ASN  HID   0.00016   -72.829    43.920     1.000     1.000
ASN  HIE   0.00012    73.151   155.244     0.118     0.533
ASN  HIE   0.03193    54.194    35.996     0.698     2.169
ASN  HIE   0.41985    63.091    83.660     0.528     2.440
ASN  HIE   0.09903  -176.173    72.576     3.594     1.084
ASN  HIE   0.12248   -58.841   115.080     2.741     6.905
ASN  HIE   0.09887    59.320   -94.623     2.396     7.559
ASN  HIE   0.12229  -170.527   -92.462     5.213     9.708
ASN  HIE   0.01702   -67.349    -7.985     2.433     3.548
ASN  HIE   0.08842   -60.787   -77.401     1.138     2.806
ASN  HIP   0.02195    56.618    33.883     1.440     3.353
ASN  HIP   0.24320    63.574    82.375     2.033     3.972
ASN  HIP   0.09725  -176.971    77.300     2.552     2.913
ASN  HIP   0.15858   -57.815   116.314     1.610     3.827
ASN  HIP   0.00002    72.110   -23.946     1.445     3.242
ASN  HIP   0.07685    59.703   -95.862     2.291     9.708
ASN  HIP   0.11178  -173.016   -94.145     5.238     7.265
ASN  HIP   0.00186  -159.245   -38.274     1.432     3.332
ASN  HIP   0.27720   -59.619   -72.685     1.283     4.214
ASN  HIP   0.01130   -65.271   -13.005     1.551     3.833
ASN  ILE   0.06686    55.484    34.555     0.732     2.790
ASN  ILE   0.38429    63.519    82.289     1.050     2.158
ASN  ILE   0.04341  -175.939    73.067     3.812     1.853
ASN  ILE   0.09942   -59.654   110.624     3.992    10.385
ASN  ILE   0.19747    60.667   -85.552     1.371     3.272
ASN  ILE   0.06761  -166.063   -85.349     3.550     5.355
ASN  ILE   0.03155   -67.906    -6.165     0.693     1.504
ASN  ILE   0.10939   -59.962   -75.903     2.143     4.160
ASN  LEU   0.03512    54.566    35.527     0.760     1.832
ASN  LEU   0.29530    63.069    83.647     1.236     2.720
ASN  LEU   0.05897  -174.639    72.106     4.686     2.680
ASN  LEU   0.15692   -60.001   110.100     4.682    11.553
ASN  LEU   0.12306    59.591   -88.948     1.630     6.032
ASN  LEU   0.00006  -160.501   -36.168     0.188     0.342
ASN  LEU   0.15553  -167.828   -89.718     4.590     8.809
ASN  LEU   0.01861   -67.460    -7.875     0.789     1.543
ASN  LEU   0.15643   -61.194   -77.744     2.436     5.144
ASN  LYS   0.02691    54.442    35.866     0.368     0.637
ASN  LYS   0.43674    62.784    83.671     0.481     3.334
ASN  LYS   0.02496  -173.769    71.268     4.981     0.761
ASN  LYS   0.20241   -58.670   112.308     2.387     5.575
ASN  LYS   0.05610    58.837   -94.506     2.320     7.060
ASN  LYS   0.03970  -173.509  -100.733     2.512     4.750
ASN  LYS   0.01923   -66.441   -10.182     1.344     2.728
ASN  LYS   0.19393   -60.192   -77.140     0.730     2.109
ASN  MET   0.02855    54.062    36.503     0.702     1.236
ASN  MET   0.49236    62.936    83.184     0.673     2.176
ASN  MET   0.02669  -176.431    72.546     3.551     1.510
ASN  MET   0.12606   -58.639   113.270     1.990     5.451
ASN  MET   0.05860    59.172   -94.842     1.877     8.873
ASN  MET   0.10686  -168.710   -90.796     4.572     8.779
ASN  MET   0.14790   -60.695   -77.671     0.691     1.475
ASN  MET   0.01299   -67.372    -7.840     1.742     2.845
ASN  PHE   0.29529    63.128    83.957     0.751     3.438
ASN  PHE   0.04175    53.608    36.671     1.514     3.144
ASN  PHE   0.08295  -177.487    72.456     1.884     1.164
ASN  PHE   0.19272   -59.005   110.617     3.074     7.001
ASN  PHE   0.10159    59.598   -93.081     2.370     7.448
ASN  PHE   0.00057  -160.767   -34.761     1.775     3.901
ASN  PHE   0.09491  -168.235   -87.638     4.187     9.943
ASN  PHE   0.16480   -60.642   -77.911     1.208     4.041
ASN  PHE   0.02542   -67.359    -7.848     1.213     3.762
ASN  PRO   0.01954    55.366    33.602     1.145     4.250
ASN  PRO   0.44155    62.182    79.075     1.923     2.522
ASN  PRO   0.00015    74.981   150.300     1.000     1.000
ASN  PRO   0.07099  -173.700    74.572     4.477     4.404
ASN  PRO   0.07522   -60.421   110.888     5.668    10.874
ASN  PRO   0.10835    57.086   -91.989     2.392     7.910
ASN  PRO   0.20399  -169.835   -87.607     3.650     8.911
ASN  PRO   0.06633   -61.142   -74.677     2.866     4.143
ASN  PRO   0.01386   -68.682    -4.946     1.606     4.354
ASN  SER   0.02056    54.613    36.370     0.332     1.325
ASN  SER   0.38429    62.796    83.501     0.871     4.032
ASN  SER   0.01570  -171.910    72.148     5.001     1.690
ASN  SER   0.18321   -59.987   109.149     4.677    10.153
ASN  SER   0.11965    59.228   -89.632     1.438     6.189
ASN  SER   0.12935  -166.351   -85.173     2.943     5.459
ASN  SER   0.01489   -67.168    -8.772     1.081     1.939
ASN  SER   0.13236   -60.398   -76.773     1.295     3.545
ASN  THR   0.02709    54.842    34.142     0.903     3.468
ASN  THR   0.46234    63.051    83.724     1.099     4.028
ASN  THR   0.05642  -174.154    71.665     4.739     0.966
ASN  THR   0.09031   -59.771   111.970     4.184    10.183
ASN  THR   0.08301    60.501   -89.207     2.564     7.998
ASN  THR   0.14199  -167.004   -87.641     3.940     7.834
ASN  THR   0.12284   -60.311   -75.408     1.674     4.353
ASN  THR   0.01600   -67.250    -8.178     1.554     2.640
ASN  TRP   0.04567    53.972    36.104     0.964     2.136
ASN  TRP   0.46429    62.822    83.214     0.477     2.510
ASN  TRP   0.04416  -176.367    71.714     3.474     1.856
ASN  TRP   0.10552   -59.555   112.257     3.370     8.859
ASN  TRP   0.00001    70.118   -19.077     0.282     0.178
ASN  TRP   0.10443    58.479   -88.373     3.208     6.099
ASN  TRP   0.03986  -169.576   -91.615     4.710    12.438
ASN  TRP   0.18361   -60.884   -77.645     1.227     3.747
ASN  TRP   0.01244   -67.793    -7.437     1.957     3.895
ASN  TYR   0.00018    74.435   151.929     0.443     1.415
ASN  TYR   0.02594    54.512    35.325     0.889     2.439
ASN  TYR   0.41080    63.145    83.694     0.791     2.870
ASN  TYR   0.07418  -177.074    72.922     2.802     0.902
ASN  TYR   0.10385   -59.692   112.151     3.412     7.848
ASN  TYR   0.07584    59.595   -93.008     1.511     7.341
ASN  TYR   0.00011  -158.370   -38.586     2.923     5.359
ASN  TYR   0.19566  -168.435   -84.960     4.746    11.314
ASN  TYR   0.10129   -60.767   -78.003     1.932     3.273
ASN  TYR   0.01214   -67.383    -7.431     2.259     4.979
ASN  VAL   0.01641    54.931    35.017     0.629     1.417
ASN  VAL   0.00147    72.310   124.492     0.771     1.675
ASN  VAL   0.29888    63.885    83.486     1.344     4.947
ASN  VAL   0.09863  -176.597    72.208     3.238     2.401
ASN  VAL   0.12837   -58.449   116.062     2.483     9.007
ASN  VAL   0.08284    60.006   -90.413     2.715     7.918
ASN  VAL   0.00061  -161.087   -34.683     0.964     1.666
ASN  VAL   0.14497  -167.958   -88.682     4.347     8.235
ASN  VAL   0.20517   -60.415   -75.422     2.092     5.779
ASN  VAL   0.02168   -67.132    -8.534     0.854     1.733
ASN  VAL   0.00096   -72.756    36.202     1.000     1.000
ASP  ALA   0.22226    63.152    82.405     1.265     2.828
ASP  ALA   0.00000    65.112   -11.229     0.745     0.286
ASP  ALA   0.03203    55.386    34.094     1.312     3.977
ASP  ALA   0.05539   -58.621   114.681     0.532     2.637
ASP  ALA   0.07985   -72.187    68.933     2.228    13.110
ASP  ALA   0.00040  -177.144    24.939     0.012     0.033
ASP  ALA   0.00834  -169.352    72.726     3.436     2.024
ASP  ALA   0.41467    63.811   -82.125     3.241     8.306
ASP  ALA   0.00096  -125.329   -84.091     1.207     1.210
ASP  ALA   0.07789  -167.176   -86.920     4.308    10.165
ASP  ALA   0.02943   -67.593    -7.112     0.865     2.210
ASP  ALA   0.07879   -61.858   -77.847     2.773     4.507
ASP  ARG   0.00005    54.320    37.738     0.139     0.682
ASP  ARG   0.09877    66.931    83.558     2.760     2.919
ASP  ARG   0.03881  -175.673    77.417     3.003     2.794
ASP  ARG   0.29921   -56.649   116.547     0.804     1.498
ASP  ARG   0.00461   -70.757    67.677     6.160     6.285
ASP  ARG   0.01018    68.876   -28.602     0.371     2.227
ASP  ARG   0.15733    66.935   -87.813     4.971    17.840
ASP  ARG   0.34159   -58.454   -71.415     1.435     5.787
ASP  ARG   0.00327   -68.976    26.154     2.988     4.341
ASP  ARG   0.00158   -60.636   -19.675     1.538     2.983
ASP  ARG   0.03554  -173.746  -111.136     1.691     5.035
ASP  ARG   0.00904  -159.036   -41.635     3.851    12.245
ASP  ASN   0.00797    54.444    35.409     0.688     4.441
ASP  ASN   0.19717    62.731    84.303     2.535     3.148
ASP  ASN   0.20854   -63.055    98.466     6.510    21.546
ASP  ASN   0.00018  -176.993    24.002     0.407     1.307
ASP  ASN   0.01872  -173.960    73.169     4.266     2.832
ASP  ASN   0.35852    62.764   -81.956     2.004     6.808
ASP  ASN   0.00045  -124.641   -83.914     3.766     1.809
ASP  ASN   0.02592  -167.842   -89.914     4.998    10.970
ASP  ASN   0.17586   -60.321   -75.933     1.006     3.796
ASP  ASN   0.00666   -67.985    -6.321     2.121     5.682
ASP  ASP   0.01239    56.618    33.773     1.316     2.171
ASP  ASP   0.09063    65.158    82.948     1.908     5.027
ASP  ASP   0.18891   -70.783    74.660     2.706    11.686
ASP  ASP   0.00006  -176.587    22.847     0.645     1.975
ASP  ASP   0.00537  -168.689    73.541     2.052     2.108
ASP  ASP   0.67548    64.512   -80.563     1.737     3.974
ASP  ASP   0.00010  -118.534   -81.613     3.224     1.825
ASP  ASP   0.01424  -166.709   -86.843     4.450    12.407
ASP  ASP   0.00256   -68.331    -4.653     1.044     1.889
ASP  ASP   0.01026   -62.157   -79.819     2.084     3.217
ASP  CYS   0.31514    63.940    81.801     1.362     2.437
ASP  CYS   0.00000    64.708   -10.736     0.316     0.994
ASP  CYS   0.02285    54.807    35.217     1.064     3.261
ASP  CYS   0.00000    74.506   151.532     1.000     1.000
ASP  CYS   0.10110   -67.813    84.985     5.713    21.688
ASP  CYS   0.00005  -177.101    24.152     0.275     0.878
ASP  CYS   0.03207  -176.323    72.822     3.457     1.129
ASP  CYS   0.41104    63.317   -81.498     1.993     5.698
ASP  CYS   0.00013  -125.256   -83.539     2.203     2.259
ASP  CYS   0.06153  -168.155   -89.161     4.688     9.952
ASP  CYS   0.03915   -62.406   -76.252     2.435     2.835
ASP  CYS   0.01693   -67.430    -7.774     1.215     2.528
ASP  GLN   0.32191    63.032    82.342     0.983     3.211
ASP  GLN   0.01304    55.199    33.616     0.827     3.963
ASP  GLN   0.00009    66.186    -7.597     1.000     1.000
ASP  GLN   0.00986  -174.130    74.394     4.572     4.813
ASP  GLN   0.06472   -62.878   100.555     5.709    17.059
ASP  GLN   0.46201    64.553   -80.795     2.177     5.580
ASP  GLN   0.00129  -161.317   -33.992     1.237     2.359
ASP  GLN   0.00008  -124.564   -83.543     3.645     3.993
ASP  GLN   0.02889  -168.479   -85.593     8.335    11.236
ASP  GLN   0.08617   -60.369   -74.971     0.858     4.679
ASP  GLN   0.00687   -66.883    -8.811     1.357     3.010
ASP  GLN   0.00507   -73.418    58.883     0.867    15.961
ASP  GLU   0.02463    54.653    35.201     0.945     2.667
ASP  GLU   0.25919    63.792    82.288     1.359     2.040
ASP  GLU   0.00006    73.137   157.599     1.000     1.000
ASP  GLU   0.08324   -58.425   117.625     1.468     4.181
ASP  GLU   0.13183   -72.344    61.776     2.491    10.020
ASP  GLU   0.00025  -176.502    23.349     1.521     2.125
ASP  GLU   0.02328  -174.136    75.822     3.758     4.923
ASP  GLU   0.00005    68.831   -19.540     0.950     3.132
ASP  GLU   0.32534    64.028   -80.950     5.842     9.149
ASP  GLU   0.00239  -160.603   -36.690     0.988     1.725
ASP  GLU   0.06866  -168.479   -91.098     4.806    14.374
ASP  GLU   0.00721   -67.155    -6.463     1.861     3.090
ASP  GLU   0.07341   -60.396   -75.480     2.242     6.341
ASP  GLU   0.00047  -122.794   -83.269    15.963     4.329
ASP  GLY   0.00087    79.599   145.673     0.281     1.189
ASP  GLY   0.36888    62.648    80.818     2.844     2.625
ASP  GLY   0.00019    66.866    -9.879     3.517     3.644
ASP  GLY   0.04518    55.852    32.927     2.682     4.874
ASP  GLY   0.12801   -58.594   110.254     3.184    13.290
ASP  GLY   0.00035  -176.453    24.162     1.360     1.917
ASP  GLY   0.05063  -171.638    73.893     4.250     2.950
ASP  GLY   0.11044    64.643   -84.445     7.156    17.019
ASP  GLY   0.00284  -161.062   -34.731     0.695     1.269
ASP  GLY   0.00102  -120.982   -82.714     5.526     2.472
ASP  GLY   0.07422  -170.030   -90.339     7.321    12.406
ASP  GLY   0.02227   -66.989    -7.574     2.359     4.974
ASP  GLY   0.19510   -60.715   -76.446     1.048     4.390
ASP  HID   0.00032    72.031   160.667     0.647     2.966
ASP  HID   0.25283    64.024    81.125     1.817     2.987
ASP  HID   0.00033    68.445   -16.113     0.543     2.262
ASP  HID   0.01545    55.438    33.864     1.388     3.917
ASP  HID   0.19359   -57.827   115.904     2.058     7.212
ASP  HID   0.00007  -175.950    22.984     1.174     1.821
ASP  HID   0.04728  -174.350    77.683     2.940     3.808
ASP  HID   0.02516    66.572   -80.437     7.396    18.516
ASP  HID   0.00628  -159.893   -36.926     1.783     2.472
ASP  HID   0.00084  -121.593   -82.567     4.530     1.547
ASP  HID   0.05708  -171.809   -99.009     5.024    14.788
ASP  HID   0.38123   -60.228   -76.769     1.110     4.679
ASP  HID   0.01954   -66.148    -8.580     1.705     6.491
ASP  HIE   0.01360    54.354    35.120     1.409     3.839
ASP  HIE   0.18649    62.418    84.657     2.380     4.644
ASP  HIE   0.12577   -63.891    96.151     6.745    24.250
ASP  HIE   0.02519  -176.982    72.593     2.384     1.316
ASP  HIE   0.00011  -176.047    20.752    11.380    10.233
ASP  HIE   0.46360    63.810   -81.433     2.934     5.841
ASP  HIE   0.00021  -123.893   -83.799     3.771     1.167
ASP  HIE   0.03580  -167.604   -87.527     5.512    13.646
ASP  HIE   0.13664   -61.073   -79.151     0.775     1.270
ASP  HIE   0.01260   -67.364    -7.813     1.245     2.152
ASP  HIP   0.00225    56.859    34.514     2.305     2.692
ASP  HIP   0.18578    66.574    81.859     2.185     2.697
ASP  HIP   0.02885  -172.611    80.001     3.791     2.700
ASP  HIP   0.30631   -57.478   116.641     1.745     4.709
ASP  HIP   0.00029    64.830     1.199     3.458    15.184
ASP  HIP   0.13943    63.217   -97.525     3.256    10.087
ASP  HIP   0.03534  -174.524  -106.608     1.767     8.101
ASP  HIP   0.01311  -161.326   -33.060     1.867     4.939
ASP  HIP   0.28426   -59.207   -71.296     1.914     6.240
ASP  HIP   0.00435   -66.445     7.767     2.811    21.567
ASP  HIP   0.00003   -75.434    50.034     1.000     1.000
ASP  ILE   0.01414    55.509    34.115     0.748     3.961
ASP  ILE   0.30583    63.773    81.390     1.121     2.048
ASP  ILE   0.00004    73.916   154.644     1.000     1.000
ASP  ILE   0.08112   -69.773    80.207     3.431    12.710
ASP  ILE   0.00003  -176.101    19.312     0.017     0.144
ASP  ILE   0.00736  -175.143    75.014     4.109     1.968
ASP  ILE   0.50280    63.954   -80.978     2.566     3.423
ASP  ILE   0.03542  -163.660   -78.511     4.083     5.797
ASP  ILE   0.00039  -124.882   -83.634     1.000     1.000
ASP  ILE   0.02658   -68.071    -5.535     0.549     1.457
ASP  ILE   0.02630   -61.026   -77.951     1.751     2.346
ASP  LEU   0.02760    55.017    34.265     1.085     4.042
ASP  LEU   0.26955    63.010    83.123     1.120     3.068
ASP  LEU   0.09311   -67.273    84.884     6.505    22.989
ASP  LEU   0.04177  -176.782    73.031     2.935     1.095
ASP  LEU   0.00004  -176.911    23.645     1.000     1.000
ASP  LEU   0.41423    65.674   -80.361     3.037     5.650
ASP  LEU   0.00042  -117.540   -82.571     0.017     0.062
ASP  LEU   0.04751  -167.860   -88.635     5.037    10.852
ASP  LEU   0.08829   -61.527   -78.163     1.651     4.160
ASP  LEU   0.01748   -67.222    -8.073     1.009     1.907
ASP  LYS   0.01619    54.668    36.400     0.512     1.432
ASP  LYS   0.19845    63.060    82.791     0.941     4.526
ASP  LYS   0.13502   -62.882    99.278     6.394    21.908
ASP  LYS   0.04505  -176.563    73.827     2.550     1.232
ASP  LYS   0.00013  -177.317    25.600     1.000     1.000
ASP  LYS   0.46904    64.280   -80.621     1.975     4.874
ASP  LYS   0.03581  -168.329   -89.674     6.034    11.057
ASP  LYS   0.00883   -65.801   -12.142     1.490     3.434
ASP  LYS   0.09148   -60.409   -75.841     0.574     2.333
ASP  MET   0.01339    54.847    34.327     0.908     3.227
ASP  MET   0.29782    63.106    82.688     0.925     3.593
ASP  MET   0.00001    71.479   160.311     1.000     1.000
ASP  MET   0.12191   -63.872    95.677     6.461    21.148
ASP  MET   0.03588  -176.934    73.176     2.790     1.025
ASP  MET   0.00000  -164.246   -29.159     1.000     1.000
ASP  MET   0.00002  -175.941    20.128     1.000     1.000
ASP  MET   0.47292    64.912   -80.067     2.749     4.734
ASP  MET   0.00012  -125.629   -84.145     0.338     0.524
ASP  MET   0.02106  -166.118   -83.476     3.172     6.512
ASP  MET   0.03005   -60.965   -76.922     1.497     3.869
ASP  MET   0.00683   -66.791    -9.065     1.904     3.272
ASP  PHE   0.01697    53.778    37.719     1.598     2.121
ASP  PHE   0.27496    64.006    83.503     1.409     2.470
ASP  PHE   0.08319   -59.051   115.156     1.008     3.335
ASP  PHE   0.07497   -73.796    57.375     3.145    10.654
ASP  PHE   0.00039  -176.231    20.758     0.922     3.807
ASP  PHE   0.02096  -176.669    74.686     4.472     2.567
ASP  PHE   0.00004    66.621   -20.349     5.324     2.946
ASP  PHE   0.37896    63.663   -83.063     3.940     8.080
ASP  PHE   0.00177  -161.056   -35.985     2.468     4.820
ASP  PHE   0.00059  -123.087   -83.382     4.026     1.746
ASP  PHE   0.08337  -169.102   -89.575     6.772    13.395
ASP  PHE   0.00001  -175.027  -145.197     1.000     1.000
ASP  PHE   0.00843   -67.918    -7.689     3.685     4.610
ASP  PHE   0.05538   -60.928   -76.028     1.447     4.576
ASP  PRO   0.00014    75.203   149.730     0.262     0.784
ASP  PRO   0.03344    55.137    33.851     0.803     4.031
ASP  PRO   0.27065    62.485    81.006     0.941     6.901
ASP  PRO   0.16165   -68.772    88.484     7.969    23.145
ASP  PRO   0.02033  -169.423    76.971     2.891     4.984
ASP  PRO   0.00032  -177.012    24.618     1.000     1.000
ASP  PRO   0.30132    61.225   -83.736     3.554     5.871
ASP  PRO   0.00179  -120.770   -83.406     5.702     1.445
ASP  PRO   0.09015  -169.298   -85.442     3.271     8.783
ASP  PRO   0.01793   -69.162    -1.387     0.847     0.933
ASP  PRO   0.10227   -62.479   -75.300     4.155     5.445
ASP  SER   0.01257    54.919    37.318     1.017     6.783
ASP  SER   0.34138    64.160    82.767     2.239     3.009
ASP  SER   0.18308   -57.992   114.076     3.292    10.431
ASP  SER   0.00018  -177.247    25.411     0.065     0.110
ASP  SER   0.02471  -173.838    75.942     3.531     4.032
ASP  SER   0.12936    60.349   -92.225     2.729     7.431
ASP  SER   0.04959    75.103   -58.574     1.954    12.093
ASP  SER   0.01478   -65.917    -9.302     1.121     1.564
ASP  SER   0.00000  -115.393   -73.433     0.194     0.386
ASP  SER   0.22322   -59.535   -75.229     0.959     5.340
ASP  SER   0.00354  -155.483   -45.407     2.254     5.094
ASP  SER   0.01758  -169.675   -93.437     6.548    13.838
ASP  THR   0.41805    63.803    85.041     1.110     5.056
ASP  THR   0.04503    55.223    35.748     0.638     2.464
ASP  THR   0.00000    65.342   -11.987     1.000     1.000
ASP  THR   0.07591   -59.631   106.187     4.569    16.361
ASP  THR   0.04600  -174.185    72.739     5.156     1.263
ASP  THR   0.00000  -177.097    24.062     1.000     1.000
ASP  THR   0.17156    66.273   -76.530     7.397    13.302
ASP  THR   0.00002  -117.942   -81.314     2.929     5.037
ASP  THR   0.10553  -168.053   -90.198     5.550    11.301
ASP  THR   0.01970   -68.069    -6.460     0.718     2.443
ASP  THR   0.11819   -61.708   -81.316     2.221     3.482
ASP  TRP   0.02633    54.887    35.202     1.497     3.276
ASP  TRP   0.29826    64.640    83.266     1.775     3.220
ASP  TRP   0.00072   -66.016   146.196     0.286     0.148
ASP  TRP   0.05297   -61.554   104.794     4.651    15.123
ASP  TRP   0.00022  -175.401    20.990     2.758     5.487
ASP  TRP   0.02106  -176.049    71.822     4.348     1.905
ASP  TRP   0.00000    70.277   -22.425     0.815     1.456
ASP  TRP   0.43663    65.571   -79.082     3.468     7.353
ASP  TRP   0.00001  -154.504   -44.167     5.702     8.215
ASP  TRP   0.00072  -125.208   -82.741     3.182     2.212
ASP  TRP   0.06302  -168.329   -87.685     4.511    11.732
ASP  TRP   0.05081   -61.914   -79.127     2.692     4.637
ASP  TRP   0.00886   -67.748    -7.419     2.444     3.978
ASP  TRP   0.04039   -74.254    53.466     1.739    10.403
ASP  TYR   0.00012    71.507   159.697     0.128     0.700
ASP  TYR   0.02388    54.520    37.177     1.843     2.081
ASP  TYR   0.31735    64.111    84.029     1.454     3.642
ASP  TYR   0.00016  -178.350    25.738     0.662     0.912
ASP  TYR   0.01944  -176.188    73.127     3.368     2.117
ASP  TYR   0.02856   -73.752    57.820     1.329     7.893
ASP  TYR   0.00047   -67.449   146.039     0.226     0.392
ASP  TYR   0.07517   -63.341   100.574     5.392    16.603
ASP  TYR   0.45884    63.896   -81.973     2.516     5.805
ASP  TYR   0.00000    71.392   -22.145     1.000     1.000
ASP  TYR   0.00028  -161.025   -35.541     0.822     1.421
ASP  TYR   0.02525  -171.557   -94.960     5.046     8.916
ASP  TYR   0.00558   -70.563    -4.467     4.469     5.232
ASP  TYR   0.00031  -123.612   -83.620     3.547     0.997
ASP  TYR   0.04459   -61.501   -78.478     1.433     2.428
ASP  VAL   0.00001    75.304   149.935     2.704     7.370
ASP  VAL   0.03412    54.959    34.865     0.834     2.699
ASP  VAL   0.22128    64.816    82.444     1.664     4.478
ASP  VAL   0.07455   -58.831   117.836     1.043     5.209
ASP  VAL   0.07695   -71.425    69.561     2.454    11.256
ASP  VAL   0.05172  -177.012    72.719     2.301     1.010
ASP  VAL   0.00001  -177.098    24.414     1.000     1.000
ASP  VAL   0.38798    64.559   -82.066     2.388     7.626
ASP  VAL   0.00020  -119.035   -81.746     3.184     2.455
ASP  VAL   0.08068  -168.359   -88.911     4.953    10.730
ASP  VAL   0.01862   -67.172    -8.376     1.020     2.167
ASP  VAL   0.05387   -61.055   -75.013     1.122     3.872
CYS  ALA   0.00057    73.806   153.234     0.479     2.419
CYS  ALA   0.04624    55.074    32.959     1.012     4.901
CYS  ALA   0.38947    62.929    81.357     1.220     2.289
CYS  ALA   0.04826  -172.946    71.721     4.953     0.419
CYS  ALA   0.14584   -58.927   114.160     2.385     6.601
CYS  ALA   0.07132    58.777   -92.849     2.367     8.695
CYS  ALA   0.12126  -168.029   -88.348     4.230     8.436
CYS  ALA   0.03618   -67.260    -7.952     0.999     2.350
CYS  ALA   0.14086   -61.183   -77.030     2.245     3.946
CYS  ARG   0.01962    55.162    31.771     0.775     4.124
CYS  ARG   0.61464    62.814    80.871     1.430     3.110
CYS  ARG   0.09769  -177.744    76.199     0.326     3.076
CYS  ARG   0.05425   -58.726   116.212     2.828     6.794
CYS  ARG   0.10258    61.181   -90.582     2.733     7.949
CYS  ARG   0.06273  -176.012   -97.261     2.437     4.382
CYS  ARG   0.04501   -60.017   -75.077     1.744     5.119
CYS  ARG   0.00349   -68.066    -5.774     0.400     1.018
CYS  ARG   0.00001   -71.899    43.485     1.000     1.000
CYS  ASN   0.01313    55.464    33.820     1.493     4.739
CYS  ASN   0.40956    62.438    82.390     0.506     1.051
CYS  ASN   0.04727  -174.303    71.676     4.791     0.722
CYS  ASN   0.12901   -59.918   109.652     4.826    10.702
CYS  ASN   0.05044    57.695   -88.506     0.807     5.812
CYS  ASN   0.15077  -165.902   -83.967     1.289     2.572
CYS  ASN   0.03359   -67.489    -7.748     1.056     2.430
CYS  ASN   0.16623   -61.312   -77.644     2.573     4.244
CYS  ASP   0.31514    63.940    81.801     1.362     2.437
CYS  ASP   0.00000    64.708   -10.736     0.316     0.994
CYS  ASP   0.02285    54.807    35.217     1.064     3.261
CYS  ASP   0.00000    74.506   151.532     1.000     1.000
CYS  ASP   0.10110   -67.813    84.985     5.713    21.688
CYS  ASP   0.00005  -177.101    24.152     0.275     0.878
CYS  ASP   0.03207  -176.323    72.822     3.457     1.129
CYS  ASP   0.41104    63.317   -81.498     1.993     5.698
CYS  ASP   0.00013  -125.256   -83.539     2.203     2.259
CYS  ASP   0.06153  -168.155   -89.161     4.688     9.952
CYS  ASP   0.03915   -62.406   -76.252     2.435     2.835
CYS  ASP   0.01693   -67.430    -7.774     1.215     2.528
CYS  CYS   0.00003    72.836   157.562     0.000     0.000
CYS  CYS   0.56265    63.059    80.916     1.022     1.213
CYS  CYS   0.04239    54.749    38.324     0.483     0.865
CYS  CYS   0.02163  -169.324    71.695     0.541     0.820
CYS  CYS   0.05661   -61.112   109.865     4.098    11.359
CYS  CYS   0.04298    61.304   -86.368     1.863     6.403
CYS  CYS   0.09537  -166.384   -83.735     1.309     2.997
CYS  CYS   0.03226   -67.861    -6.598     0.907     1.823
CYS  CYS   0.14609   -61.649   -76.452     2.347     3.312
CYS  GLN   0.04676    54.222    36.438     0.638     2.834
CYS  GLN   0.44484    62.976    82.140     1.160     2.832
CYS  GLN   0.03889  -175.335    71.014     5.336     3.044
CYS  GLN   0.11383   -58.868   114.408     2.409     6.906
CYS  GLN   0.06842    62.294   -88.387     3.524     7.859
CYS  GLN   0.06905  -167.731   -88.604     4.792     8.489
CYS  GLN   0.01644   -66.700    -9.236     0.815     1.567
CYS  GLN   0.20176   -60.877   -75.319     2.001     3.456
CYS  GLU   0.02277    55.034    34.893     1.030     2.928
CYS  GLU   0.38980    63.562    82.612     1.540     4.029
CYS  GLU   0.12074   -59.230   110.979     2.996    12.283
CYS  GLU   0.04755  -173.657    72.286     4.393     1.240
CYS  GLU   0.16085    63.325   -86.708     6.636     9.541
CYS  GLU   0.06253  -166.086   -84.608     2.909     5.965
CYS  GLU   0.01512   -67.976    -5.776     0.918     1.936
CYS  GLU   0.18065   -61.413   -77.969     1.899     4.005
CYS  GLY   0.37859    62.453    80.417     0.806     1.486
CYS  GLY   0.03295    55.306    34.189     0.977     3.644
CYS  GLY   0.03314  -169.476    71.546     1.563     0.909
CYS  GLY   0.14372   -59.221   114.465     2.152     6.209
CYS  GLY   0.05920    57.385   -97.191     1.558     8.628
CYS  GLY   0.00001    71.478   160.594     1.000     1.000
CYS  GLY   0.17588  -168.875   -89.814     4.038    10.200
CYS  GLY   0.03254   -67.105    -8.562     0.789     1.620
CYS  GLY   0.14396   -60.255   -75.089     1.267     4.237
CYS  HID   0.06942    54.317    36.565     0.817     2.492
CYS  HID   0.41116    63.471    82.278     1.840     4.847
CYS  HID   0.00004    74.437   151.701     1.000     1.000
CYS  HID   0.03887  -174.479    72.691     4.769     1.807
CYS  HID   0.07654   -58.748   115.242     2.600     6.315
CYS  HID   0.13897    62.064   -90.562     3.271     8.602
CYS  HID   0.17490  -170.962   -92.912     4.812     8.921
CYS  HID   0.07641   -60.629   -75.606     1.545     3.925
CYS  HID   0.01369   -67.814    -7.276     1.622     2.758
CYS  HIE   0.34042    62.815    83.081     0.675     2.840
CYS  HIE   0.03091    54.079    36.675     1.380     2.899
CYS  HIE   0.13561  -175.398    72.424     3.886     1.131
CYS  HIE   0.11964   -61.045   108.663     5.209    12.786
CYS  HIE   0.12159    58.126   -90.185     1.157     6.576
CYS  HIE   0.00003  -118.536   -87.663     0.596     0.333
CYS  HIE   0.11559  -167.735   -86.640     4.117     9.405
CYS  HIE   0.02412   -67.734    -7.518     0.890     2.054
CYS  HIE   0.11209   -61.114   -77.570     1.960     4.333
CYS  HIP   0.02987    54.980    32.528     2.002     3.795
CYS  HIP   0.32784    63.260    80.898     1.032     4.727
CYS  HIP   0.12223  -177.380    76.908     2.035     3.103
CYS  HIP   0.16169   -59.753   111.940     3.901    10.571
CYS  HIP   0.03947    58.937   -98.308     2.680     9.886
CYS  HIP   0.00000   102.649   -50.828     1.000     1.000
CYS  HIP   0.17833  -174.521   -96.057     4.084     7.272
CYS  HIP   0.12970   -59.991   -71.268     1.712     4.508
CYS  HIP   0.01085   -65.823    -3.732     1.535    12.106
CYS  ILE   0.03174    55.267    35.387     0.503     4.562
CYS  ILE   0.51866    63.481    81.567     1.399     2.038
CYS  ILE   0.01150  -173.934    72.969     5.288     1.861
CYS  ILE   0.06532   -66.939    93.199     6.098    14.932
CYS  ILE   0.12789    60.836   -85.708     2.091     3.462
CYS  ILE   0.11530  -166.200   -83.872     2.436     4.673
CYS  ILE   0.04786   -68.531    -4.459     0.691     1.658
CYS  ILE   0.08173   -61.663   -75.691     2.970     5.078
CYS  LEU   0.06832    54.873    34.662     1.024     3.985
CYS  LEU   0.32745    62.534    82.469     1.291     2.240
CYS  LEU   0.04989  -173.617    71.454     5.032     1.452
CYS  LEU   0.14654   -59.390   113.049     3.937     9.992
CYS  LEU   0.06918    59.126   -92.524     1.623     7.667
CYS  LEU   0.14209  -167.132   -86.971     3.490     7.415
CYS  LEU   0.01480   -67.301    -7.878     1.011     1.860
CYS  LEU   0.18173   -61.412   -76.648     2.417     5.672
CYS  LYS   0.01887    55.288    34.563     1.391     3.636
CYS  LYS   0.37752    63.494    81.368     2.022     2.510
CYS  LYS   0.07061  -177.191    73.899     3.314     2.032
CYS  LYS   0.13058   -58.148   114.955     0.941     2.798
CYS  LYS   0.08813    60.816   -97.175     2.979     7.284
CYS  LYS   0.09290  -169.913   -90.248     5.457     8.671
CYS  LYS   0.00002  -163.802   -28.518     1.000     1.000
CYS  LYS   0.21458   -60.214   -73.823     1.118     3.662
CYS  LYS   0.00192   -70.926    33.518     0.902     0.059
CYS  LYS   0.00487   -67.325    -8.188     1.548     3.824
CYS  MET   0.01925    54.898    34.544     1.113     4.123
CYS  MET   0.47477    63.297    83.141     1.911     4.820
CYS  MET   0.03868  -175.489    74.651     3.690     2.402
CYS  MET   0.10472   -58.365   114.230     2.476     5.936
CYS  MET   0.14273    59.759   -88.510     3.002     6.150
CYS  MET   0.00119  -161.822   -33.601     1.779     2.870
CYS  MET   0.00002  -174.427  -135.405     1.086     3.329
CYS  MET   0.08164  -170.904   -92.638     4.571     9.866
CYS  MET   0.12939   -60.408   -74.660     1.626     5.375
CYS  MET   0.00761   -67.295    -9.025     2.680     4.139
CYS  PHE   0.02351    54.222    36.735     0.981     1.488
CYS  PHE   0.37354    63.599    83.292     1.632     4.608
CYS  PHE   0.04058  -174.681    73.337     4.287     2.758
CYS  PHE   0.10843   -59.600   112.435     3.003     7.906
CYS  PHE   0.15918    61.247   -87.992     3.253     5.875
CYS  PHE   0.16526  -168.225   -86.183     4.532     9.742
CYS  PHE   0.00001  -163.415   -29.252     1.000     1.000
CYS  PHE   0.10984   -60.619   -75.896     1.408     4.419
CYS  PHE   0.01951   -67.618    -7.227     1.085     2.039
CYS  PHE   0.00015   -71.959    39.110     1.115    10.440
CYS  PRO   0.03544    55.324    35.748     1.331     5.570
CYS  PRO   0.42033    61.980    78.333     1.804     2.206
CYS  PRO   0.02451  -171.006    72.843     4.041     4.307
CYS  PRO   0.10312   -61.188   111.562     6.040    12.530
CYS  PRO   0.16113    57.988   -89.829     2.561     7.227
CYS  PRO   0.15497  -167.809   -82.658     2.728     3.605
CYS  PRO   0.00013  -161.577   -32.945     1.000     1.000
CYS  PRO   0.08673   -61.282   -74.200     2.814     4.238
CYS  PRO   0.01364   -68.713    -2.932     0.883     3.465
CYS  SER   0.02852    54.820    35.448     0.954     4.586
CYS  SER   0.56362    62.890    81.380     0.833     1.572
CYS  SER   0.04086  -171.849    72.739     3.939     0.988
CYS  SER   0.08076   -60.838   108.284     3.974    14.091
CYS  SER   0.08489    59.265   -89.483     2.358     9.647
CYS  SER   0.09119  -167.493   -86.635     3.616     7.867
CYS  SER   0.01628   -67.143    -8.277     1.338     3.027
CYS  SER   0.09388   -61.254   -76.560     2.466     3.747
CYS  THR   0.05676    54.894    36.555     0.638     0.948
CYS  THR   0.43125    63.389    83.087     0.897     1.916
CYS  THR   0.05164  -174.964    71.458     4.682     0.978
CYS  THR   0.06367   -60.659   108.551     4.995    17.502
CYS  THR   0.08162    59.511   -91.148     2.277     9.902
CYS  THR   0.00001    69.679   -37.300     1.000     1.000
CYS  THR   0.16822  -168.093   -88.936     4.193     9.309
CYS  THR   0.02122   -68.137    -7.207     0.553     1.782
CYS  THR   0.12561   -61.351   -75.086     2.861     6.243
CYS  TRP   0.00843    53.791    36.975     1.302     1.960
CYS  TRP   0.43102    63.183    82.806     1.460     2.916
CYS  TRP   0.03913  -175.549    73.285     3.737     2.582
CYS  TRP   0.12727   -59.643   112.178     4.195     9.515
CYS  TRP   0.07990    58.734   -90.907     1.568     6.971
CYS  TRP   0.00001    72.513   -23.980     3.007     5.307
CYS  TRP   0.00032  -161.721   -36.019     4.139     5.177
CYS  TRP   0.11370  -168.459   -90.871     3.507    10.091
CYS  TRP   0.17720   -59.787   -73.652     2.616     6.685
CYS  TRP   0.02302   -68.119    -1.270     0.837    13.128
CYS  TYR   0.03712    54.427    36.505     0.905     2.458
CYS  TYR   0.48503    63.568    82.910     1.208     3.508
CYS  TYR   0.02932  -175.583    72.107     5.019     1.657
CYS  TYR   0.07032   -59.262   114.444     2.594     6.978
CYS  TYR   0.10618    61.826   -91.468     3.132     7.952
CYS  TYR   0.00021  -161.614   -33.099     0.537     1.053
CYS  TYR   0.17750  -170.702   -92.488     4.895    10.268
CYS  TYR   0.08281   -61.053   -77.824     2.113     3.708
CYS  TYR   0.01150   -67.331    -8.187     1.311     2.519
CYS  VAL   0.05539    54.991    35.701     0.515     1.666
CYS  VAL   0.40802    63.117    81.799     1.461     3.005
CYS  VAL   0.06919  -176.075    72.641     3.707     1.048
CYS  VAL   0.13395   -59.230   115.585     2.837     9.390
CYS  VAL   0.09666    58.557   -90.457     1.779     7.783
CYS  VAL   0.13601  -168.284   -89.536     4.139     9.352
CYS  VAL   0.08784   -61.493   -78.498     2.625     4.325
CYS  VAL   0.01295   -66.975    -8.361     0.827     1.773
GLN  ALA   0.03219    55.257    34.601     1.066     3.506
GLN  ALA   0.27074    62.840    84.086     0.904     5.201
GLN  ALA   0.05734  -174.960    71.733     4.441     1.156
GLN  ALA   0.17062   -59.148   112.370     3.258     8.641
GLN  ALA   0.06584    60.400   -95.721     3.242     7.211
GLN  ALA   0.13229  -170.848   -95.025     4.609     8.883
GLN  ALA   0.25231   -60.800   -75.489     1.985     4.651
GLN  ALA   0.01808   -67.137    -8.491     1.078     1.982
GLN  ALA   0.00060   -72.315    35.551     1.000     1.000
GLN  ARG   0.06055    59.636   -97.011     2.222     8.343
GLN  ARG   0.00473   -65.738   -11.554     0.662     2.397
GLN  ARG   0.26180   -60.974   -76.238     2.107     6.512
GLN  ARG   0.00101  -161.505   -32.645     0.908     1.602
GLN  ARG   0.04092  -169.626   -92.162     6.103    11.483
GLN  ARG   0.04363    55.942    31.605     1.483     3.324
GLN  ARG   0.23680    63.427    82.962     1.835     2.603
GLN  ARG   0.13166  -177.237    77.466     2.085     3.143
GLN  ARG   0.21889   -58.136   114.809     0.790     2.771
GLN  ASN   0.47272    62.803    83.046     0.500     0.759
GLN  ASN   0.02020    55.362    33.534     1.754     4.524
GLN  ASN   0.02241  -175.909    71.615     5.004     1.225
GLN  ASN   0.16002   -58.820   112.263     2.628     6.302
GLN  ASN   0.04524    59.285   -92.861     1.623     7.738
GLN  ASN   0.06224  -168.373   -91.075     4.874     9.504
GLN  ASN   0.01184   -67.068    -8.491     0.953     2.016
GLN  ASN   0.20533   -60.438   -76.419     0.727     2.691
GLN  ASP   0.32191    63.032    82.342     0.983     3.211
GLN  ASP   0.01304    55.199    33.616     0.827     3.963
GLN  ASP   0.00009    66.186    -7.597     1.000     1.000
GLN  ASP   0.00986  -174.130    74.394     4.572     4.813
GLN  ASP   0.06472   -62.878   100.555     5.709    17.059
GLN  ASP   0.46201    64.553   -80.795     2.177     5.580
GLN  ASP   0.00129  -161.317   -33.992     1.237     2.359
GLN  ASP   0.00008  -124.564   -83.543     3.645     3.993
GLN  ASP   0.02889  -168.479   -85.593     8.335    11.236
GLN  ASP   0.08617   -60.369   -74.971     0.858     4.679
GLN  ASP   0.00687   -66.883    -8.811     1.357     3.010
GLN  ASP   0.00507   -73.418    58.883     0.867    15.961
GLN  CYS   0.04676    54.222    36.438     0.638     2.834
GLN  CYS   0.44484    62.976    82.140     1.160     2.832
GLN  CYS   0.03889  -175.335    71.014     5.336     3.044
GLN  CYS   0.11383   -58.868   114.408     2.409     6.906
GLN  CYS   0.06842    62.294   -88.387     3.524     7.859
GLN  CYS   0.06905  -167.731   -88.604     4.792     8.489
GLN  CYS   0.01644   -66.700    -9.236     0.815     1.567
GLN  CYS   0.20176   -60.877   -75.319     2.001     3.456
GLN  GLN   0.00057    55.358    34.847     1.376     1.636
GLN  GLN   0.28878    63.006    83.532     0.287     0.799
GLN  GLN   0.16039  -177.358    72.310     2.488     1.158
GLN  GLN   0.09906   -60.578   109.280     5.120    12.305
GLN  GLN   0.02636    59.775   -86.383     4.802     3.259
GLN  GLN   0.12048  -170.772   -93.338     5.317     7.166
GLN  GLN   0.02063   -66.644    -9.296     0.833     1.631
GLN  GLN   0.28374   -60.890   -75.509     1.910     4.633
GLN  GLU   0.02139    54.369    35.848     0.425     0.388
GLN  GLU   0.28721    63.410    83.964     0.912     4.283
GLN  GLU   0.00001    74.448   154.613     1.000     1.000
GLN  GLU   0.17324   -58.884   113.138     3.497    10.109
GLN  GLU   0.00038  -175.953    31.639     0.159     1.151
GLN  GLU   0.07586  -176.764    73.657     2.683     2.788
GLN  GLU   0.17473    65.317   -87.355     6.224    10.591
GLN  GLU   0.00216  -162.576   -32.222     0.874     1.645
GLN  GLU   0.06634  -171.667   -97.086     4.668     9.011
GLN  GLU   0.02009   -67.979    -6.766     2.204     3.801
GLN  GLU   0.17859   -59.947   -74.294     1.451     5.239
GLN  GLY   0.01441    55.127    34.144     0.770     2.004
GLN  GLY   0.29720    62.214    81.876     1.159     3.644
GLN  GLY   0.00028    73.345   128.184     3.546    14.937
GLN  GLY   0.07039  -174.305    72.006     3.456     1.935
GLN  GLY   0.15374   -59.067   113.328     2.372     6.011
GLN  GLY   0.03931    58.160   -94.895     1.729     7.674
GLN  GLY   0.11032  -168.686   -90.519     4.357     9.435
GLN  GLY   0.02513   -66.865    -8.972     0.837     1.628
GLN  GLY   0.28921   -60.742   -75.971     1.269     3.484
GLN  HID   0.03159    55.428    33.167     1.401     3.633
GLN  HID   0.21233    63.343    83.011     0.966     2.052
GLN  HID   0.06690  -176.791    73.953     2.518     2.822
GLN  HID   0.29893   -59.119   112.729     3.460     8.799
GLN  HID   0.06111    59.672   -95.679     1.604     7.413
GLN  HID   0.11283  -171.866   -95.399     5.144     7.744
GLN  HID   0.02053   -67.051    -8.490     0.892     1.792
GLN  HID   0.19576   -60.558   -75.544     1.576     4.348
GLN  HIE   0.03331    53.900    36.414     0.504     0.932
GLN  HIE   0.37834    62.994    84.785     0.644     4.843
GLN  HIE   0.04489  -177.576    72.132     2.357     1.005
GLN  HIE   0.18653   -58.335   116.798     0.839     3.546
GLN  HIE   0.00023   -73.924    82.823     8.586     2.198
GLN  HIE   0.06828    59.529   -99.009     1.522     5.585
GLN  HIE   0.05550  -167.959   -89.824     5.749    10.249
GLN  HIE   0.00040  -161.119   -34.442     6.364    21.289
GLN  HIE   0.01618   -66.746    -9.592     0.749     1.089
GLN  HIE   0.00005   -81.170    36.794    10.879     5.382
GLN  HIE   0.21626   -60.467   -77.562     1.123     3.036
GLN  HIE   0.00003  -102.375   -73.649    14.652    12.161
GLN  HIP   0.02145    58.569   -93.014     1.121    10.621
GLN  HIP   0.08426  -173.286   -95.430     5.065     6.574
GLN  HIP   0.00980   -66.921    -9.458     1.659     4.110
GLN  HIP   0.26442   -60.278   -72.482     1.779     5.033
GLN  HIP   0.02577    56.218    32.126     1.298     3.348
GLN  HIP   0.20419    63.903    81.606     1.278     3.860
GLN  HIP   0.13498  -177.275    77.313     2.285     2.224
GLN  HIP   0.25512   -58.628   114.649     2.440     6.162
GLN  ILE   0.02716    55.380    35.072     0.537     0.806
GLN  ILE   0.40860    63.235    82.764     0.990     1.789
GLN  ILE   0.03900  -176.927    75.169     3.630     3.116
GLN  ILE   0.09408   -60.788   107.672     5.281    12.559
GLN  ILE   0.20587    60.744   -85.591     1.039     3.415
GLN  ILE   0.07080  -165.737   -85.417     2.777     4.626
GLN  ILE   0.03931   -68.034    -5.545     0.637     1.535
GLN  ILE   0.11517   -60.055   -75.915     1.268     2.905
GLN  LEU   0.03992    54.931    34.654     0.825     2.405
GLN  LEU   0.25719    63.114    84.477     0.882     3.560
GLN  LEU   0.08259  -177.547    71.928     2.785     0.913
GLN  LEU   0.12047   -61.012   107.786     5.285    13.223
GLN  LEU   0.08041    59.580   -88.712     1.569     5.341
GLN  LEU   0.10923  -168.094   -90.390     4.842     8.452
GLN  LEU   0.01913   -67.415    -7.902     0.887     1.725
GLN  LEU   0.29107   -60.544   -76.782     0.964     3.584
GLN  LYS   0.01396    55.780    30.268     1.190     4.183
GLN  LYS   0.23706    62.906    82.836     0.764     1.267
GLN  LYS   0.05768  -177.430    73.227     1.733     1.457
GLN  LYS   0.26661   -58.633   113.294     2.417     5.774
GLN  LYS   0.06248    59.613   -94.044     1.488     7.599
GLN  LYS   0.05643  -168.096   -90.539     4.740     8.517
GLN  LYS   0.01825   -66.976    -9.258     1.194     2.707
GLN  LYS   0.28751   -60.221   -74.323     1.315     4.247
GLN  MET   0.01310    54.375    35.572     0.690     1.589
GLN  MET   0.31341    63.138    83.437     0.690     2.383
GLN  MET   0.06158  -177.693    73.259     1.863     1.584
GLN  MET   0.09446   -59.706   112.933     3.646    10.624
GLN  MET   0.14266    58.924   -88.046     1.266     5.357
GLN  MET   0.14408  -172.551   -96.070     4.971     7.819
GLN  MET   0.21040   -60.620   -77.461     1.006     3.013
GLN  MET   0.02031   -66.887    -9.105     1.579     2.297
GLN  PHE   0.02454    54.581    34.206     1.325     3.921
GLN  PHE   0.34489    63.570    84.579     0.874     3.730
GLN  PHE   0.06244  -176.693    72.969     3.485     3.286
GLN  PHE   0.14998   -58.657   113.765     1.890     4.769
GLN  PHE   0.09530    59.787   -94.145     1.811     7.299
GLN  PHE   0.14681  -167.984   -87.243     4.786    10.042
GLN  PHE   0.01928   -66.442    -9.875     1.160     1.998
GLN  PHE   0.15676   -61.357   -79.391     1.722     2.752
GLN  PRO   0.00003    80.343   148.809     0.171     0.369
GLN  PRO   0.05109    54.717    35.413     1.899     2.527
GLN  PRO   0.29711    61.799    77.804     1.368     2.765
GLN  PRO   0.02129  -174.859    75.644     4.536     4.358
GLN  PRO   0.17829   -59.233   115.093     3.666     8.553
GLN  PRO   0.06921    57.946   -91.375     0.837     5.813
GLN  PRO   0.09522  -168.435   -83.644     2.950     5.042
GLN  PRO   0.01825   -67.167    -7.185     1.978     4.782
GLN  PRO   0.26950   -60.416   -73.108     1.278     4.164
GLN  SER   0.01602    55.396    34.379     1.148     3.711
GLN  SER   0.47598    63.091    82.319     1.271     3.736
GLN  SER   0.03118  -173.656    72.240     4.260     1.537
GLN  SER   0.11005   -59.157   111.587     2.660     8.509
GLN  SER   0.14528    61.899   -88.425     5.263     7.204
GLN  SER   0.06676  -168.747   -90.281     4.275     9.283
GLN  SER   0.00763   -67.488    -8.072     1.593     2.241
GLN  SER   0.14710   -60.678   -76.537     1.499     3.977
GLN  THR   0.03272    55.200    33.417     0.941     2.322
GLN  THR   0.31849    62.984    83.595     0.684     2.808
GLN  THR   0.00098    71.412   124.097     1.000     1.000
GLN  THR   0.03674  -175.804    70.313     4.285     3.857
GLN  THR   0.16088   -58.762   114.222     2.490     6.085
GLN  THR   0.11272    60.356   -89.576     1.702     7.362
GLN  THR   0.08201  -169.250   -93.587     5.313    10.929
GLN  THR   0.22988   -60.948   -75.917     1.826     4.638
GLN  THR   0.02559   -66.008   -10.648     1.042     2.037
GLN  THR   0.00000   -89.599    30.495     1.000     1.000
GLN  TRP   0.03234    54.792    34.288     1.168     3.154
GLN  TRP   0.48182    63.462    83.445     1.088     2.509
GLN  TRP   0.04986  -177.953    72.347     2.668     1.193
GLN  TRP   0.09038   -60.734   106.065     4.160    13.416
GLN  TRP   0.06228    58.753   -95.126     2.550     8.120
GLN  TRP   0.00001    68.706   165.709     1.000     1.000
GLN  TRP   0.00013  -161.450   -33.698     1.983     3.834
GLN  TRP   0.18681  -168.865   -90.182     4.807     9.095
GLN  TRP   0.09193   -60.979   -78.210     1.876     4.844
GLN  TRP   0.00444   -67.523    -7.290     2.916     6.452
GLN  TYR   0.01884    54.028    35.999     1.011     2.380
GLN  TYR   0.34123    63.978    84.966     1.334     3.740
GLN  TYR   0.11857  -176.889    72.847     2.953     2.399
GLN  TYR   0.11505   -58.668   113.396     2.399     5.982
GLN  TYR   0.11141    59.072   -90.829     1.640     7.053
GLN  TYR   0.00023  -158.702   -39.171     3.582     6.304
GLN  TYR   0.15874  -170.251   -93.305     5.053     9.925
GLN  TYR   0.12710   -60.467   -76.462     0.816     4.790
GLN  TYR   0.00869   -67.900    -7.450     3.461     3.770
GLN  TYR   0.00014   -74.496    45.526     1.000     1.000
GLN  VAL   0.03527    54.970    34.414     0.943     2.892
GLN  VAL   0.27551    63.335    84.496     1.101     4.624
GLN  VAL   0.11668  -177.839    73.389     1.540     1.619
GLN  VAL   0.15043   -59.561   115.384     3.903    11.711
GLN  VAL   0.07887    59.825   -97.072     1.913     8.494
GLN  VAL   0.16454  -170.791   -95.249     4.614     8.336
GLN  VAL   0.02147   -66.912    -8.688     0.735     1.621
GLN  VAL   0.15722   -60.611   -76.272     2.077     5.668
GLU  ALA   0.25498    62.868    83.994     1.093     4.600
GLU  ALA   0.04219    55.364    33.925     1.106     3.214
GLU  ALA   0.00000    67.303   -14.422     1.000     1.000
GLU  ALA   0.15456   -59.111   100.329     3.408    16.804
GLU  ALA   0.06182  -173.679    72.153     4.517     3.933
GLU  ALA   0.15550    65.744   -87.524     8.276    13.157
GLU  ALA   0.08973  -167.780   -88.460     4.388     8.369
GLU  ALA   0.02299   -67.757    -6.064     0.856     2.010
GLU  ALA   0.21821   -60.664   -76.609     1.282     3.768
GLU  ARG   0.10750   -59.662   112.323     3.939    10.054
GLU  ARG   0.22722  -177.882    78.056     0.494     2.246
GLU  ARG   0.00811    54.341    36.032     0.737     1.475
GLU  ARG   0.11422    65.244    87.753     2.297     6.267
GLU  ARG   0.07152    64.330   -94.924     4.988     5.888
GLU  ARG   0.16554  -175.517   -96.954     2.911     5.011
GLU  ARG   0.00013  -158.079   -41.047     1.000     1.000
GLU  ARG   0.01827   -67.466    -6.955     0.741     3.229
GLU  ARG   0.28748   -60.703   -77.255     1.969     4.424
GLU  ASN   0.00070    71.398   124.030     0.973     8.163
GLU  ASN   0.02412    55.651    32.505     0.984     3.720
GLU  ASN   0.27145    63.075    82.942     1.228     1.516
GLU  ASN   0.21336   -58.205   112.134     1.501    11.293
GLU  ASN   0.05504  -176.725    72.357     2.578     5.095
GLU  ASN   0.00316    71.407   -21.819     2.291     6.669
GLU  ASN   0.09908    68.243   -82.701     8.393    13.044
GLU  ASN   0.00447  -161.753   -33.055     0.938     1.504
GLU  ASN   0.06953  -171.863   -99.581     4.775    14.072
GLU  ASN   0.24981   -60.057   -74.823     1.398     6.308
GLU  ASN   0.00927   -66.604    -8.445     1.437     4.249
GLU  ASP   0.02463    54.653    35.201     0.945     2.667
GLU  ASP   0.25919    63.792    82.288     1.359     2.040
GLU  ASP   0.00006    73.137   157.599     1.000     1.000
GLU  ASP   0.08324   -58.425   117.625     1.468     4.181
GLU  ASP   0.13183   -72.344    61.776     2.491    10.020
GLU  ASP   0.00025  -176.502    23.349     1.521     2.125
GLU  ASP   0.02328  -174.136    75.822     3.758     4.923
GLU  ASP   0.00005    68.831   -19.540     0.950     3.132
GLU  ASP   0.32534    64.028   -80.950     5.842     9.149
GLU  ASP   0.00239  -160.603   -36.690     0.988     1.725
GLU  ASP   0.06866  -168.479   -91.098     4.806    14.374
GLU  ASP   0.00721   -67.155    -6.463     1.861     3.090
GLU  ASP   0.07341   -60.396   -75.480     2.242     6.341
GLU  ASP   0.00047  -122.794   -83.269    15.963     4.329
GLU  CYS   0.02277    55.034    34.893     1.030     2.928
GLU  CYS   0.38980    63.562    82.612     1.540     4.029
GLU  CYS   0.12074   -59.230   110.979     2.996    12.283
GLU  CYS   0.04755  -173.657    72.286     4.393     1.240
GLU  CYS   0.16085    63.325   -86.708     6.636     9.541
GLU  CYS   0.06253  -166.086   -84.608     2.909     5.965
GLU  CYS   0.01512   -67.976    -5.776     0.918     1.936
GLU  CYS   0.18065   -61.413   -77.969     1.899     4.005
GLU  GLN   0.02139    54.369    35.848     0.425     0.388
GLU  GLN   0.28721    63.410    83.964     0.912     4.283
GLU  GLN   0.00001    74.448   154.613     1.000     1.000
GLU  GLN   0.17324   -58.884   113.138     3.497    10.109
GLU  GLN   0.00038  -175.953    31.639     0.159     1.151
GLU  GLN   0.07586  -176.764    73.657     2.683     2.788
GLU  GLN   0.17473    65.317   -87.355     6.224    10.591
GLU  GLN   0.00216  -162.576   -32.222     0.874     1.645
GLU  GLN   0.06634  -171.667   -97.086     4.668     9.011
GLU  GLN   0.02009   -67.979    -6.766     2.204     3.801
GLU  GLN   0.17859   -59.947   -74.294     1.451     5.239
GLU  GLU   0.00443    54.912    34.761     1.184     0.507
GLU  GLU   0.12388    64.441    82.655     2.299     3.000
GLU  GLU   0.05420  -173.079    81.841     1.784     2.211
GLU  GLU   0.00006   -22.047    91.251     0.000     0.000
GLU  GLU   0.29334   -57.145    97.196     0.962    17.456
GLU  GLU   0.00368    70.282   -31.885     0.898     3.548
GLU  GLU   0.25946    70.186   -81.289     7.684    12.538
GLU  GLU   0.01258   -67.494    -6.159     1.377     1.369
GLU  GLU   0.18474   -58.948   -69.030     0.441     2.298
GLU  GLU   0.01304  -159.332   -38.436     0.740     1.193
GLU  GLU   0.05061  -174.283   -95.489     2.876     9.093
GLU  GLY   0.00050    74.339   152.480     0.018     0.092
GLU  GLY   0.30356    63.339    80.596     2.445     3.150
GLU  GLY   0.05708    55.819    32.496     1.136     3.005
GLU  GLY   0.00000    66.691   -13.469     1.000     1.000
GLU  GLY   0.18745   -58.803   106.169     1.891    15.730
GLU  GLY   0.02940  -171.180    77.884     3.273     5.434
GLU  GLY   0.00003  -175.683    30.054     1.000     1.000
GLU  GLY   0.12490    63.986   -91.205     7.082    11.661
GLU  GLY   0.00257  -162.305   -32.561     2.426     2.844
GLU  GLY   0.07288  -166.777   -85.987     3.179    11.362
GLU  GLY   0.03143   -67.268    -7.490     0.870     1.965
GLU  GLY   0.19020   -61.368   -79.026     1.859     3.885
GLU  GLY   0.00000  -102.815   -78.428     1.000     1.000
GLU  HID   0.00007    74.184   157.123     6.839    12.885
GLU  HID   0.01314    55.895    33.360     1.241     2.939
GLU  HID   0.11836    64.126    83.450     1.529     4.451
GLU  HID   0.40201   -58.333   106.021     2.578    15.761
GLU  HID   0.00027  -174.320    33.361     0.587     1.748
GLU  HID   0.07807  -173.318    78.967     2.741     3.742
GLU  HID   0.05323    69.022   -82.852     7.855    12.422
GLU  HID   0.00001    76.122   -26.842     1.000     1.000
GLU  HID   0.00123  -161.928   -32.686     0.411     0.794
GLU  HID   0.06185  -167.841   -91.093     5.451    13.534
GLU  HID   0.24635   -60.341   -74.996     1.652     4.480
GLU  HID   0.02542   -67.424    -7.055     1.110     4.802
GLU  HIE   0.24827    63.496    84.618     0.884     5.020
GLU  HIE   0.03233    54.261    35.863     0.284     0.900
GLU  HIE   0.09979  -177.671    73.122     1.544     1.603
GLU  HIE   0.14544   -58.963   113.877     3.101     9.814
GLU  HIE   0.00015    74.317   -30.769     0.091     0.203
GLU  HIE   0.12716    64.044   -89.367     5.671     9.850
GLU  HIE   0.03286   -67.931    -6.201     1.742     2.951
GLU  HIE   0.17859   -60.612   -76.425     1.811     5.529
GLU  HIE   0.00229  -162.796   -31.465     0.551     0.699
GLU  HIE   0.13313  -172.590   -97.059     4.587    10.096
GLU  HIP   0.09213    58.400   -91.753     3.540     9.121
GLU  HIP   0.00727  -158.397   -39.700     0.304     0.830
GLU  HIP   0.16363  -173.412   -99.580     3.668     9.311
GLU  HIP   0.00002  -172.199  -144.131     1.000     1.000
GLU  HIP   0.02462   -65.974    -9.043     2.394     3.563
GLU  HIP   0.21770   -60.403   -76.356     2.499     4.056
GLU  HIP   0.02464    53.411    38.037     1.686     3.723
GLU  HIP   0.05399    63.315    91.127     0.779     7.090
GLU  HIP   0.23118   -58.334   112.648     4.073    11.498
GLU  HIP   0.18480  -177.630    73.813     0.933     1.878
GLU  HIP   0.00001  -173.887    33.975     1.000     1.000
GLU  ILE   0.25618    64.217    82.851     1.089     3.650
GLU  ILE   0.03825    55.308    34.974     0.848     2.392
GLU  ILE   0.15301   -59.742    88.295     5.245    12.087
GLU  ILE   0.01261  -175.188    73.106     6.101     1.180
GLU  ILE   0.00001  -175.558    29.173     1.000     1.000
GLU  ILE   0.42059    72.505   -74.373     7.787     8.268
GLU  ILE   0.00028  -162.513   -31.820     2.995     4.365
GLU  ILE   0.06373  -166.982   -87.111     4.695     8.770
GLU  ILE   0.01762   -68.358    -4.452     0.881     2.283
GLU  ILE   0.03773   -60.654   -77.600     1.808     3.401
GLU  LEU   0.06541    54.440    35.794     0.506     1.391
GLU  LEU   0.34302    63.263    85.001     1.015     4.847
GLU  LEU   0.03218  -174.915    72.071     4.970     1.759
GLU  LEU   0.14817   -59.638   108.900     4.014    14.686
GLU  LEU   0.13670    67.107   -86.372     7.435    11.349
GLU  LEU   0.11486  -169.197   -91.805     5.288     8.965
GLU  LEU   0.03038   -67.885    -6.333     1.151     2.329
GLU  LEU   0.12928   -61.396   -78.105     1.917     4.144
GLU  LYS   0.05421    54.092    36.354     0.779     1.257
GLU  LYS   0.28854    63.717    83.717     1.174     3.929
GLU  LYS   0.19701   -58.323   111.224     0.803    10.668
GLU  LYS   0.05698  -177.887    75.195     1.672     1.575
GLU  LYS   0.00003  -173.393    35.018     1.000     1.000
GLU  LYS   0.09626    61.724   -98.373     3.070     6.619
GLU  LYS   0.00007  -156.414   -42.702     0.961     1.456
GLU  LYS   0.10679  -175.195   -97.979     2.998     4.528
GLU  LYS   0.18211   -60.001   -74.524     0.743     2.926
GLU  LYS   0.01799   -65.870   -11.917     1.198     2.264
GLU  MET   0.00686    54.070    35.789     0.701     0.714
GLU  MET   0.23381    63.836    82.497     1.287     1.951
GLU  MET   0.12320   -57.811   112.616     1.442     9.240
GLU  MET   0.00005  -174.048    33.977     0.008     0.017
GLU  MET   0.04563  -176.882    73.666     2.105     2.892
GLU  MET   0.39954    73.812   -75.470     6.953     8.291
GLU  MET   0.00034  -161.532   -33.602     3.354     6.373
GLU  MET   0.03844  -171.470   -96.397     5.115    10.339
GLU  MET   0.01305   -66.974    -8.474     1.019     1.732
GLU  MET   0.13908   -59.836   -75.030     1.739     6.029
GLU  PHE   0.02830    54.134    36.021     1.181     1.974
GLU  PHE   0.24560    63.983    84.922     1.081     4.183
GLU  PHE   0.18719   -57.912    95.259     2.097    16.336
GLU  PHE   0.00022  -174.050    33.956     1.196     3.211
GLU  PHE   0.08478  -176.790    73.080     2.370     1.158
GLU  PHE   0.11510    71.969   -78.528     9.054    13.956
GLU  PHE   0.00156  -159.675   -37.787     4.074     8.470
GLU  PHE   0.14673  -170.535   -93.140     4.892    10.543
GLU  PHE   0.01764   -67.801    -6.022     1.361     2.427
GLU  PHE   0.17289   -60.558   -77.635     1.282     2.783
GLU  PRO   0.04523    55.338    34.629     1.066     2.380
GLU  PRO   0.35689    61.798    81.818     1.212     7.180
GLU  PRO   0.11627   -61.848   105.768     7.086    17.251
GLU  PRO   0.04623  -173.392    74.790     4.378     5.486
GLU  PRO   0.00564  -177.888    35.089     1.776     2.389
GLU  PRO   0.14088    58.472   -89.781     3.208     5.967
GLU  PRO   0.11960  -168.854   -84.437     3.111    10.556
GLU  PRO   0.02013   -68.786    -1.995     0.469     1.070
GLU  PRO   0.14913   -60.664   -73.708     3.981     4.202
GLU  SER   0.03033    54.035    36.381     0.420     1.101
GLU  SER   0.28673    64.144    84.335     1.418     4.625
GLU  SER   0.15225   -58.423   101.049     2.575    16.945
GLU  SER   0.02500  -174.126    74.601     4.620     3.777
GLU  SER   0.00015  -174.149    33.953     1.000     1.000
GLU  SER   0.24357    68.063   -82.126     8.747    12.877
GLU  SER   0.00001    71.020   -23.362     1.000     1.000
GLU  SER   0.01929   -65.999    -9.634     1.886     2.832
GLU  SER   0.13889   -60.163   -75.802     3.191     4.639
GLU  SER   0.00470  -155.092   -47.086     6.210    12.751
GLU  SER   0.09908  -171.162   -96.408     4.427     9.714
GLU  THR   0.02925    54.600    35.971     0.654     0.952
GLU  THR   0.40342    63.397    84.749     1.091     4.837
GLU  THR   0.12702   -59.126   109.459     2.953    13.836
GLU  THR   0.03640  -174.968    72.392     4.453     5.108
GLU  THR   0.13109    60.646   -92.318     2.970     8.221
GLU  THR   0.10050  -167.731   -89.838     4.766     9.360
GLU  THR   0.02166   -67.517    -7.246     1.235     2.553
GLU  THR   0.15065   -60.716   -76.663     1.293     4.379
GLU  TRP   0.05829    54.382    34.138     1.325     2.799
GLU  TRP   0.37366    64.265    85.393     1.803     5.945
GLU  TRP   0.10415   -58.805   101.079     1.780    17.553
GLU  TRP   0.00139  -177.622    32.989     2.097     1.177
GLU  TRP   0.05543  -177.517    72.855     1.868     1.525
GLU  TRP   0.13672    70.246   -81.822     9.368    13.604
GLU  TRP   0.00002    72.149   -16.829     1.000     1.000
GLU  TRP   0.00036  -160.839   -35.494     1.375     2.745
GLU  TRP   0.13192  -166.584   -85.563     3.613     8.620
GLU  TRP   0.00972   -68.347    -6.584     2.899     3.943
GLU  TRP   0.12832   -59.516   -74.264     2.682     7.238
GLU  TYR   0.05603    54.547    35.237     1.532     3.436
GLU  TYR   0.26827    63.861    85.271     1.429     5.255
GLU  TYR   0.21611   -58.081    95.172     1.417    15.733
GLU  TYR   0.00063  -175.686    30.908     0.893     2.005
GLU  TYR   0.08002  -176.555    73.908     2.867     1.820
GLU  TYR   0.14827    65.397   -83.922     8.854    11.296
GLU  TYR   0.10274  -171.506   -93.906     4.899    11.026
GLU  TYR   0.00007  -157.871   -42.237     6.753    15.753
GLU  TYR   0.11134   -61.026   -79.241     1.261     3.649
GLU  TYR   0.01652   -67.625    -7.408     0.981     3.066
GLU  VAL   0.03937    55.344    33.932     0.812     2.707
GLU  VAL   0.27419    64.718    83.896     1.605     6.437
GLU  VAL   0.05515  -176.693    73.128     3.091     2.026
GLU  VAL   0.07469   -57.353    83.153     3.346     1.056
GLU  VAL   0.08582   -59.009   119.684     1.417     7.126
GLU  VAL   0.22520    71.077   -80.134     8.272    15.644
GLU  VAL   0.12345  -168.524   -89.992     4.882     8.584
GLU  VAL   0.03467   -67.697    -7.136     0.834     2.628
GLU  VAL   0.08746   -60.616   -78.530     1.321     4.276
GLY  ALA   0.05857    56.193    31.718     1.396     3.970
GLY  ALA   0.32956    62.039    84.046     0.979     6.531
GLY  ALA   0.09255  -173.388    72.159     4.552     0.524
GLY  ALA   0.14905   -59.308   112.969     3.150     7.158
GLY  ALA   0.09366    60.027   -96.213     2.862     5.795
GLY  ALA   0.06783  -168.176   -89.223     5.319    12.796
GLY  ALA   0.03755   -67.479    -7.535     0.481     1.471
GLY  ALA   0.17123   -61.301   -77.303     2.489     4.166
GLY  ARG   0.00113    72.718   157.826     1.174     4.628
GLY  ARG   0.02955    56.385    33.045     1.059     2.701
GLY  ARG   0.33551    62.245    80.245     1.654     2.983
GLY  ARG   0.06214  -176.391    72.821     3.231     1.490
GLY  ARG   0.13649   -58.796   112.579     1.724     7.933
GLY  ARG   0.13382    64.962   -87.699     4.518    10.763
GLY  ARG   0.00077  -161.390   -33.836     1.369     4.024
GLY  ARG   0.09627  -172.027   -96.198     4.578     8.365
GLY  ARG   0.01813   -65.944   -11.343     1.422     3.502
GLY  ARG   0.18619   -60.523   -75.049     1.002     3.226
GLY  ASN   0.00019    73.494   154.488     3.327     7.710
GLY  ASN   0.02158    55.232    32.418     0.620     3.188
GLY  ASN   0.43715    62.283    81.119     1.023     2.492
GLY  ASN   0.04722  -173.584    71.270     4.762     1.482
GLY  ASN   0.09857   -60.381   111.284     4.372    10.467
GLY  ASN   0.06626    59.126   -95.637     3.281     7.322
GLY  ASN   0.14527  -167.284   -86.871     3.397     7.514
GLY  ASN   0.00001  -132.627   -93.882     1.000     1.000
GLY  ASN   0.15972   -60.880   -77.231     2.040     4.117
GLY  ASN   0.02344   -67.034    -8.559     0.971     1.940
GLY  ASN   0.00058   -72.619    34.411     1.000     1.000
GLY  ASP   0.00087    79.599   145.673     0.281     1.189
GLY  ASP   0.36888    62.648    80.818     2.844     2.625
GLY  ASP   0.00019    66.866    -9.879     3.517     3.644
GLY  ASP   0.04518    55.852    32.927     2.682     4.874
GLY  ASP   0.12801   -58.594   110.254     3.184    13.290
GLY  ASP   0.00035  -176.453    24.162     1.360     1.917
GLY  ASP   0.05063  -171.638    73.893     4.250     2.950
GLY  ASP   0.11044    64.643   -84.445     7.156    17.019
GLY  ASP   0.00284  -161.062   -34.731     0.695     1.269
GLY  ASP   0.00102  -120.982   -82.714     5.526     2.472
GLY  ASP   0.07422  -170.030   -90.339     7.321    12.406
GLY  ASP   0.02227   -66.989    -7.574     2.359     4.974
GLY  ASP   0.19510   -60.715   -76.446     1.048     4.390
GLY  CYS   0.37859    62.453    80.417     0.806     1.486
GLY  CYS   0.03295    55.306    34.189     0.977     3.644
GLY  CYS   0.03314  -169.476    71.546     1.563     0.909
GLY  CYS   0.14372   -59.221   114.465     2.152     6.209
GLY  CYS   0.05920    57.385   -97.191     1.558     8.628
GLY  CYS   0.00001    71.478   160.594     1.000     1.000
GLY  CYS   0.17588  -168.875   -89.814     4.038    10.200
GLY  CYS   0.03254   -67.105    -8.562     0.789     1.620
GLY  CYS   0.14396   -60.255   -75.089     1.267     4.237
GLY  GLN   0.01441    55.127    34.144     0.770     2.004
GLY  GLN   0.29720    62.214    81.876     1.159     3.644
GLY  GLN   0.00028    73.345   128.184     3.546    14.937
GLY  GLN   0.07039  -174.305    72.006     3.456     1.935
GLY  GLN   0.15374   -59.067   113.328     2.372     6.011
GLY  GLN   0.03931    58.160   -94.895     1.729     7.674
GLY  GLN   0.11032  -168.686   -90.519     4.357     9.435
GLY  GLN   0.02513   -66.865    -8.972     0.837     1.628
GLY  GLN   0.28921   -60.742   -75.971     1.269     3.484
GLY  GLU   0.00050    74.339   152.480     0.018     0.092
GLY  GLU   0.30356    63.339    80.596     2.445     3.150
GLY  GLU   0.05708    55.819    32.496     1.136     3.005
GLY  GLU   0.00000    66.691   -13.469     1.000     1.000
GLY  GLU   0.18745   -58.803   106.169     1.891    15.730
GLY  GLU   0.02940  -171.180    77.884     3.273     5.434
GLY  GLU   0.00003  -175.683    30.054     1.000     1.000
GLY  GLU   0.12490    63.986   -91.205     7.082    11.661
GLY  GLU   0.00257  -162.305   -32.561     2.426     2.844
GLY  GLU   0.07288  -166.777   -85.987     3.179    11.362
GLY  GLU   0.03143   -67.268    -7.490     0.870     1.965
GLY  GLU   0.19020   -61.368   -79.026     1.859     3.885
GLY  GLU   0.00000  -102.815   -78.428     1.000     1.000
GLY  GLY   0.03497    57.326    29.113     0.000     0.000
GLY  GLY   0.38697    62.716    79.022     1.466     1.701
GLY  GLY   0.17637   -58.713   115.147     0.479     0.342
GLY  GLY   0.06541  -169.033    72.268     0.561     0.647
GLY  GLY   0.04543    55.914  -102.837     0.000     0.000
GLY  GLY   0.07631  -165.415   -81.148     0.000     0.000
GLY  GLY   0.02214   -67.050    -8.812     0.000     0.000
GLY  GLY   0.19240   -60.722   -75.861     0.168     2.739
GLY  HID   0.00215    73.935   154.678     0.708     2.213
GLY  HID   0.02214    56.243    32.076     1.528     3.540
GLY  HID   0.34900    62.635    80.470     1.493     3.250
GLY  HID   0.04424  -173.134    76.607     4.112     4.041
GLY  HID   0.18040   -58.625   114.186     2.720     8.132
GLY  HID   0.06686    60.332   -98.780     3.245     5.276
GLY  HID   0.00002    72.530   -34.638     1.000     1.000
GLY  HID   0.23150   -60.100   -72.401     1.170     4.879
GLY  HID   0.01593   -66.405    -9.224     1.335     6.080
GLY  HID   0.00441  -161.089   -34.262     1.344     2.680
GLY  HID   0.08334  -167.579   -88.119     3.619    11.477
GLY  HIE   0.04539    54.559    36.615     0.769     2.928
GLY  HIE   0.16620    62.962    82.967     1.530     5.569
GLY  HIE   0.09715  -175.901    72.775     3.076     1.651
GLY  HIE   0.22778   -58.516   113.900     1.230     3.635
GLY  HIE   0.00004    72.152   -26.588     0.753     3.159
GLY  HIE   0.14114    59.323   -93.360     2.675     7.707
GLY  HIE   0.00204  -162.318   -32.499     1.670     2.593
GLY  HIE   0.14022  -172.563   -97.067     3.905     9.007
GLY  HIE   0.01721   -66.942    -9.126     0.653     1.353
GLY  HIE   0.00013   -71.880    32.967     1.000     1.000
GLY  HIE   0.16270   -60.549   -77.690     1.153     3.249
GLY  HIE   0.00001  -112.223   -82.615     1.000     1.000
GLY  HIP   0.03448    58.145  -101.118     2.601     5.953
GLY  HIP   0.14268  -172.298   -93.847     5.100     8.216
GLY  HIP   0.18934   -60.301   -73.733     1.260     4.000
GLY  HIP   0.01271   -65.260   -13.938     1.533     3.504
GLY  HIP   0.00060   -70.045    29.789     3.237     9.471
GLY  HIP   0.00084    72.601   159.021     0.612     1.722
GLY  HIP   0.02359    56.481    30.528     1.148     3.190
GLY  HIP   0.30443    62.433    78.510     1.217     3.108
GLY  HIP   0.10038  -176.524    76.194     2.866     3.039
GLY  HIP   0.19096   -58.851   114.361     2.540     5.933
GLY  ILE   0.04382    56.132    32.385     1.064     3.026
GLY  ILE   0.42448    62.872    80.637     1.432     3.653
GLY  ILE   0.00008    73.957   154.301     1.000     1.000
GLY  ILE   0.01973  -173.600    72.632     5.039     1.770
GLY  ILE   0.12593   -61.185   109.411     5.226    13.399
GLY  ILE   0.11595    60.468   -90.091     2.284     7.584
GLY  ILE   0.00206  -163.631   -30.389     1.431     2.380
GLY  ILE   0.09335  -166.431   -84.095     2.444     4.993
GLY  ILE   0.12329   -60.538   -74.597     2.435     5.054
GLY  ILE   0.05132   -68.322    -3.210     0.894     6.992
GLY  LEU   0.02329    55.129    33.973     0.464     1.347
GLY  LEU   0.26986    62.140    82.829     1.746     5.953
GLY  LEU   0.06741  -174.400    72.503     3.227     0.593
GLY  LEU   0.10882   -59.771   112.310     3.395     9.571
GLY  LEU   0.24393    64.505   -94.345     2.982     3.358
GLY  LEU   0.08172  -171.330   -95.473     4.091    10.159
GLY  LEU   0.16460   -60.721   -75.997     1.029     3.809
GLY  LEU   0.04037   -67.194    -8.156     0.839     1.429
GLY  LYS   0.00058    72.317   158.931     0.368     1.040
GLY  LYS   0.02021    55.855    32.338     1.163     3.181
GLY  LYS   0.41124    62.451    81.168     1.253     3.230
GLY  LYS   0.04377  -175.323    73.413     3.786     1.349
GLY  LYS   0.18006   -58.904   113.413     2.376     5.779
GLY  LYS   0.05300    57.843   -97.131     2.227     7.302
GLY  LYS   0.10428  -168.524   -88.868     4.387     8.864
GLY  LYS   0.00937   -66.687   -10.214     1.096     2.578
GLY  LYS   0.17751   -60.510   -75.175     1.219     3.294
GLY  MET   0.00748    55.803    33.381     2.538     3.687
GLY  MET   0.38310    62.912    81.336     2.291     3.116
GLY  MET   0.06456  -173.638    74.520     3.557     3.500
GLY  MET   0.12963   -59.093   113.782     3.115     7.887
GLY  MET   0.06394    61.727   -98.376     3.786     5.773
GLY  MET   0.00006    71.682   -24.073     1.000     1.000
GLY  MET   0.25428   -60.033   -74.651     1.421     4.410
GLY  MET   0.01348   -66.788    -9.839     2.088     2.625
GLY  MET   0.00748  -162.750   -31.520     1.625     3.733
GLY  MET   0.07600  -169.922   -95.281     4.646    13.589
GLY  PHE   0.06325    54.283    36.637     1.478     3.984
GLY  PHE   0.24500    62.929    83.257     1.848     5.524
GLY  PHE   0.10976  -174.863    74.558     4.200     2.369
GLY  PHE   0.15849   -59.661   112.463     3.207     8.529
GLY  PHE   0.09476    60.527   -99.065     3.547     3.668
GLY  PHE   0.14873  -170.120   -89.970     5.414    10.288
GLY  PHE   0.00135  -163.752   -29.813     1.000     1.000
GLY  PHE   0.02825   -67.328    -8.142     0.682     1.210
GLY  PHE   0.15041   -61.073   -78.891     1.024     2.655
GLY  PRO   0.03912    57.517    29.865     0.651     0.385
GLY  PRO   0.34567    62.192    78.054     1.651     2.927
GLY  PRO   0.03669  -169.079    77.114     0.619     5.971
GLY  PRO   0.13518   -62.801   108.046     7.876    16.024
GLY  PRO   0.10180    56.711   -93.186     2.008     8.677
GLY  PRO   0.19354  -169.227   -85.636     3.027    10.007
GLY  PRO   0.02806   -68.688    -2.795     0.122     2.572
GLY  PRO   0.11996   -61.988   -76.262     4.201     5.393
GLY  SER   0.00034    73.992   154.034     0.092     0.385
GLY  SER   0.01446    54.884    35.206     0.341     0.827
GLY  SER   0.39638    62.109    81.369     0.893     3.538
GLY  SER   0.07072  -171.968    72.540     3.233     0.739
GLY  SER   0.12707   -59.492   113.267     3.194     7.757
GLY  SER   0.08588    58.375   -98.698     2.131     5.405
GLY  SER   0.10188  -167.933   -87.547     3.933     9.170
GLY  SER   0.03225   -67.344    -7.739     0.927     2.396
GLY  SER   0.17102   -61.543   -77.372     2.393     3.716
GLY  THR   0.00376    76.031   128.371     0.251     2.826
GLY  THR   0.05303    56.641    30.635     1.192     4.404
GLY  THR   0.35111    62.659    82.122     1.266     1.406
GLY  THR   0.05452  -173.536    71.782     4.695     0.816
GLY  THR   0.13912   -60.631   105.299     3.554    16.285
GLY  THR   0.07871    61.796   -85.326     3.997     9.296
GLY  THR   0.14313  -166.579   -86.495     3.434    10.395
GLY  THR   0.02291   -67.860    -7.741     0.844     1.562
GLY  THR   0.15373   -61.601   -75.053     2.185     5.974
GLY  TRP   0.05429    53.977    36.894     0.776     1.619
GLY  TRP   0.00013    72.604   125.114     3.229     1.874
GLY  TRP   0.26133    62.730    83.732     1.966     8.018
GLY  TRP   0.16009  -175.837    74.567     2.864     1.840
GLY  TRP   0.15297   -59.102   114.736     1.696     3.481
GLY  TRP   0.09358    58.852   -94.845     3.050     6.872
GLY  TRP   0.09824   -60.258   -75.767     1.603     5.800
GLY  TRP   0.02199   -66.663    -8.317     2.252     7.662
GLY  TRP   0.00098  -160.956   -33.732     0.980     1.853
GLY  TRP   0.15640  -174.332  -101.015     2.619     5.387
GLY  TYR   0.02458    54.184    35.867     1.989     4.074
GLY  TYR   0.24685    62.918    85.464     1.348     7.487
GLY  TYR   0.00009    71.444   159.495     1.000     1.000
GLY  TYR   0.16562  -176.148    74.954     3.264     3.505
GLY  TYR   0.14046   -59.213   113.681     2.814     7.588
GLY  TYR   0.07892    60.193   -95.808     3.290     6.726
GLY  TYR   0.00734  -162.614   -34.327     1.364     5.257
GLY  TYR   0.13316  -172.629   -95.681     4.735    10.861
GLY  TYR   0.03378   -67.337    -8.323     1.955     3.031
GLY  TYR   0.16920   -60.724   -75.714     1.698     5.637
GLY  VAL   0.09951    61.091   -98.134     2.759     5.524
GLY  VAL   0.11331  -168.476   -89.700     4.299    11.154
GLY  VAL   0.00004  -160.021   -35.929     1.000     1.000
GLY  VAL   0.02690   -67.117    -8.730     0.891     1.882
GLY  VAL   0.19254   -60.684   -74.751     2.038     5.970
GLY  VAL   0.00108    73.181   156.010     0.421     1.052
GLY  VAL   0.02114    55.482    33.218     1.047     2.704
GLY  VAL   0.35960    63.409    80.861     1.936     5.779
GLY  VAL   0.06805  -172.762    73.237     4.545     3.381
GLY  VAL   0.11783   -58.977   116.399     2.561     7.674
HID  ALA   0.04982    55.194    34.889     1.384     3.579
HID  ALA   0.25186    63.031    82.298     1.072     3.181
HID  ALA   0.00009    74.557   157.635     1.000     1.000
HID  ALA   0.04825  -175.162    71.863     4.677     1.014
HID  ALA   0.17564   -58.751   113.892     2.695     6.543
HID  ALA   0.06745    60.304   -97.605     1.742     6.612
HID  ALA   0.11184  -170.489   -94.836     4.604     9.335
HID  ALA   0.24704   -60.734   -77.164     1.659     3.570
HID  ALA   0.04801   -66.744    -8.745     0.984     4.401
HID  ARG   0.07184    60.503  -101.039     1.531     2.837
HID  ARG   0.11257  -173.238   -96.079     4.723     6.449
HID  ARG   0.01144   -65.407   -12.542     0.858     2.199
HID  ARG   0.32043   -60.035   -74.901     0.286     3.255
HID  ARG   0.02554    55.867    32.383     1.360     3.091
HID  ARG   0.14636    63.550    83.452     0.970     4.311
HID  ARG   0.06854  -177.718    72.923     1.147     1.858
HID  ARG   0.24327   -58.248   114.343     0.605     2.411
HID  ASN   0.45317    63.254    83.049     1.082     3.195
HID  ASN   0.02629    55.385    33.633     1.232     3.384
HID  ASN   0.00050    67.706    -8.846     3.307    12.287
HID  ASN   0.03490  -176.590    73.230     3.886     3.043
HID  ASN   0.12582   -59.328   111.939     3.623     8.829
HID  ASN   0.06411    59.529   -93.297     2.712     8.266
HID  ASN   0.00079  -162.199   -31.785     0.211     0.538
HID  ASN   0.08903  -167.709   -88.980     4.834     9.887
HID  ASN   0.18852   -60.160   -75.950     0.848     4.334
HID  ASN   0.01673   -66.869    -9.056     1.001     1.859
HID  ASN   0.00016   -72.829    43.920     1.000     1.000
HID  ASP   0.00032    72.031   160.667     0.647     2.966
HID  ASP   0.25283    64.024    81.125     1.817     2.987
HID  ASP   0.00033    68.445   -16.113     0.543     2.262
HID  ASP   0.01545    55.438    33.864     1.388     3.917
HID  ASP   0.19359   -57.827   115.904     2.058     7.212
HID  ASP   0.00007  -175.950    22.984     1.174     1.821
HID  ASP   0.04728  -174.350    77.683     2.940     3.808
HID  ASP   0.02516    66.572   -80.437     7.396    18.516
HID  ASP   0.00628  -159.893   -36.926     1.783     2.472
HID  ASP   0.00084  -121.593   -82.567     4.530     1.547
HID  ASP   0.05708  -171.809   -99.009     5.024    14.788
HID  ASP   0.38123   -60.228   -76.769     1.110     4.679
HID  ASP   0.01954   -66.148    -8.580     1.705     6.491
HID  CYS   0.06942    54.317    36.565     0.817     2.492
HID  CYS   0.41116    63.471    82.278     1.840     4.847
HID  CYS   0.00004    74.437   151.701     1.000     1.000
HID  CYS   0.03887  -174.479    72.691     4.769     1.807
HID  CYS   0.07654   -58.748   115.242     2.600     6.315
HID  CYS   0.13897    62.064   -90.562     3.271     8.602
HID  CYS   0.17490  -170.962   -92.912     4.812     8.921
HID  CYS   0.07641   -60.629   -75.606     1.545     3.925
HID  CYS   0.01369   -67.814    -7.276     1.622     2.758
HID  GLN   0.03159    55.428    33.167     1.401     3.633
HID  GLN   0.21233    63.343    83.011     0.966     2.052
HID  GLN   0.06690  -176.791    73.953     2.518     2.822
HID  GLN   0.29893   -59.119   112.729     3.460     8.799
HID  GLN   0.06111    59.672   -95.679     1.604     7.413
HID  GLN   0.11283  -171.866   -95.399     5.144     7.744
HID  GLN   0.02053   -67.051    -8.490     0.892     1.792
HID  GLN   0.19576   -60.558   -75.544     1.576     4.348
HID  GLU   0.00007    74.184   157.123     6.839    12.885
HID  GLU   0.01314    55.895    33.360     1.241     2.939
HID  GLU   0.11836    64.126    83.450     1.529     4.451
HID  GLU   0.40201   -58.333   106.021     2.578    15.761
HID  GLU   0.00027  -174.320    33.361     0.587     1.748
HID  GLU   0.07807  -173.318    78.967     2.741     3.742
HID  GLU   0.05323    69.022   -82.852     7.855    12.422
HID  GLU   0.00001    76.122   -26.842     1.000     1.000
HID  GLU   0.00123  -161.928   -32.686     0.411     0.794
HID  GLU   0.06185  -167.841   -91.093     5.451    13.534
HID  GLU   0.24635   -60.341   -74.996     1.652     4.480
HID  GLU   0.02542   -67.424    -7.055     1.110     4.802
HID  GLY   0.00215    73.935   154.678     0.708     2.213
HID  GLY   0.02214    56.243    32.076     1.528     3.540
HID  GLY   0.34900    62.635    80.470     1.493     3.250
HID  GLY   0.04424  -173.134    76.607     4.112     4.041
HID  GLY   0.18040   -58.625   114.186     2.720     8.132
HID  GLY   0.06686    60.332   -98.780     3.245     5.276
HID  GLY   0.00002    72.530   -34.638     1.000     1.000
HID  GLY   0.23150   -60.100   -72.401     1.170     4.879
HID  GLY   0.01593   -66.405    -9.224     1.335     6.080
HID  GLY   0.00441  -161.089   -34.262     1.344     2.680
HID  GLY   0.08334  -167.579   -88.119     3.619    11.477
HID  HID   0.03068    55.405    33.956     1.150     3.118
HID  HID   0.21614    64.144    83.170     1.176     5.830
HID  HID   0.06701  -177.357    74.860     1.297     2.193
HID  HID   0.20018   -58.672   113.144     2.094     6.893
HID  HID   0.07216    60.578   -93.164     1.409     7.959
HID  HID   0.00006  -166.519   -35.490     0.000     0.000
HID  HID   0.12368  -174.061   -98.127     3.399     5.875
HID  HID   0.26268   -60.222   -75.087     0.520     3.906
HID  HID   0.00002   -75.555    36.738     0.000     0.000
HID  HID   0.02738   -67.483    -8.278     1.287     2.047
HID  HIE   0.00019    76.851   153.618     3.284     4.841
HID  HIE   0.03275    54.271    35.539     1.060     3.010
HID  HIE   0.27927    63.560    83.706     1.081     3.798
HID  HIE   0.09580  -176.647    73.833     3.623     1.995
HID  HIE   0.18503   -58.720   114.028     2.265     5.938
HID  HIE   0.06446    59.268   -89.507     1.437     7.724
HID  HIE   0.00001  -120.790   -88.633     1.993     0.896
HID  HIE   0.11344  -173.137   -96.992     4.426     7.378
HID  HIE   0.20344   -60.501   -75.056     1.326     4.404
HID  HIE   0.02562   -66.839    -8.365     1.067     5.592
HID  HIP   0.03857    55.784    33.260     1.369     3.049
HID  HIP   0.19924    63.909    81.034     1.330     3.774
HID  HIP   0.11363  -177.508    75.466     1.372     2.869
HID  HIP   0.23450   -58.440   114.717     2.760     6.773
HID  HIP   0.00002    72.336   -24.359     0.368     1.198
HID  HIP   0.05703    59.225  -100.237     1.624     7.536
HID  HIP   0.13140  -172.539   -95.922     4.771     7.906
HID  HIP   0.20846   -59.847   -71.395     0.720     3.513
HID  HIP   0.01660   -65.706   -12.129     1.413     3.310
HID  HIP   0.00055   -69.604    27.748     3.442     9.423
HID  ILE   0.05864    55.716    32.556     1.595     3.102
HID  ILE   0.24992    63.689    82.603     1.374     2.281
HID  ILE   0.00001    73.982   154.357     1.000     1.000
HID  ILE   0.07510  -176.794    75.510     2.230     3.161
HID  ILE   0.10870   -58.779   114.468     2.938     7.882
HID  ILE   0.22503    60.878   -87.870     1.091     7.877
HID  ILE   0.14530  -169.958   -90.267     6.082     7.712
HID  ILE   0.00011  -163.989   -39.982     1.458    18.302
HID  ILE   0.10592   -59.991   -72.710     1.289     4.077
HID  ILE   0.03127   -67.764    -6.100     0.673     3.121
HID  LEU   0.04180    54.960    34.787     1.023     2.647
HID  LEU   0.22463    63.854    82.874     1.522     2.403
HID  LEU   0.12721  -176.691    73.689     3.808     2.502
HID  LEU   0.20453   -58.937   113.619     3.066     7.956
HID  LEU   0.11634    59.630   -93.309     1.171     8.184
HID  LEU   0.00003  -157.552   -41.380     6.284    12.775
HID  LEU   0.10391  -168.307   -91.476     5.254     9.518
HID  LEU   0.15406   -61.731   -78.362     2.383     5.403
HID  LEU   0.02750   -66.963    -8.559     1.006     1.800
HID  LYS   0.03753    59.336  -102.551     1.812     2.356
HID  LYS   0.10778  -172.030   -94.311     5.218     7.604
HID  LYS   0.30276   -60.099   -75.446     0.579     2.893
HID  LYS   0.01369   -65.897   -10.574     1.038     7.959
HID  LYS   0.04123    54.943    32.700     1.333     4.567
HID  LYS   0.24967    63.484    83.159     1.047     3.799
HID  LYS   0.00001    77.391   142.626     1.000     1.000
HID  LYS   0.08535  -176.553    75.117     2.709     2.468
HID  LYS   0.16198   -58.275   115.297     0.749     2.157
HID  MET   0.03193    55.277    33.377     1.950     3.623
HID  MET   0.18070    63.877    83.260     1.597     4.095
HID  MET   0.00000    77.192   147.394     1.000     1.000
HID  MET   0.08266  -177.378    74.789     1.676     2.133
HID  MET   0.21614   -58.786   113.729     2.329     6.468
HID  MET   0.00001   -72.044   147.908     1.000     1.000
HID  MET   0.14517    59.276   -89.841     2.210     7.859
HID  MET   0.13660  -170.554   -93.653     6.172     9.718
HID  MET   0.20006   -60.656   -76.339     1.026     4.151
HID  MET   0.00673   -66.821    -9.038     1.522     2.012
HID  PHE   0.00021    73.633   154.126     0.645     1.695
HID  PHE   0.02020    55.181    35.126     1.661     3.091
HID  PHE   0.30843    63.460    83.773     1.251     3.538
HID  PHE   0.09577  -178.027    74.206     1.257     2.337
HID  PHE   0.14805   -58.312   115.960     2.406     5.631
HID  PHE   0.00003    74.023   -27.436     5.681    11.836
HID  PHE   0.02943    59.565   -99.259     3.288     5.754
HID  PHE   0.19513   -59.828   -72.676     1.720     5.910
HID  PHE   0.01339   -66.878    -8.739     3.478     6.288
HID  PHE   0.04464  -158.910   -38.066     2.661     4.952
HID  PHE   0.14471  -173.397   -96.847     4.912     9.348
HID  PRO   0.04350    56.603    31.908     1.504     3.584
HID  PRO   0.38043    62.336    78.403     1.632     4.161
HID  PRO   0.00005    76.729   151.194     1.000     1.000
HID  PRO   0.12420  -175.522    74.572     3.746     3.497
HID  PRO   0.09201   -63.055   107.337     7.053    15.108
HID  PRO   0.11559    57.560   -89.990     1.069     5.484
HID  PRO   0.15437  -171.258   -91.222     4.227     9.705
HID  PRO   0.06959   -62.805   -77.155     4.496     6.463
HID  PRO   0.02026   -68.712    -2.495     0.864     3.617
HID  SER   0.13554    59.599   -88.698     1.265     5.168
HID  SER   0.01672   -66.680    -9.158     1.424     2.832
HID  SER   0.19058   -60.500   -74.631     1.750     4.330
HID  SER   0.00032  -162.723   -31.268     1.296     1.774
HID  SER   0.12914  -170.168   -92.248     4.147     9.686
HID  SER   0.03054    55.723    34.376     1.623     4.361
HID  SER   0.25578    62.865    82.515     0.884     4.220
HID  SER   0.00018    77.836   143.799     1.000     1.000
HID  SER   0.07955  -174.851    73.239     4.113     2.024
HID  SER   0.16165   -59.130   112.459     3.540     8.035
HID  THR   0.02605    54.638    33.641     1.975     2.925
HID  THR   0.32727    63.987    82.121     1.734     2.025
HID  THR   0.08279  -176.529    74.783     5.802     3.473
HID  THR   0.15599   -58.703   114.414     2.722    11.194
HID  THR   0.05538    59.573  -102.623     1.845     2.767
HID  THR   0.00256  -159.422   -38.135     1.553     2.358
HID  THR   0.12022  -170.372   -91.298     6.485     8.650
HID  THR   0.22228   -60.356   -73.958     1.549     5.103
HID  THR   0.00664   -65.660   -11.192     1.382     2.636
HID  THR   0.00082   -69.952    39.382     1.566    10.244
HID  TRP   0.00008    75.615   150.185     3.208    24.262
HID  TRP   0.02500    54.876    31.811     1.446     3.697
HID  TRP   0.28602    63.753    82.936     1.510     2.707
HID  TRP   0.15002   -59.047   113.706     3.297     8.099
HID  TRP   0.06122  -176.858    72.010     4.035     2.448
HID  TRP   0.00000  -159.381    34.229     1.000     1.000
HID  TRP   0.08189    59.404   -96.732     1.550     7.456
HID  TRP   0.00107  -162.266   -38.052     0.772     6.730
HID  TRP   0.19687  -169.962   -95.061     4.448    10.351
HID  TRP   0.01783   -67.363    -7.895     1.930     3.348
HID  TRP   0.00002   -88.714   -98.168     7.572     4.610
HID  TRP   0.17998   -60.768   -76.073     1.867     5.555
HID  TYR   0.04572    54.820    34.728     1.760     3.161
HID  TYR   0.21286    63.523    83.786     0.914     3.843
HID  TYR   0.17634  -177.056    73.656     2.170     1.724
HID  TYR   0.09430   -58.889   113.710     3.050     7.576
HID  TYR   0.14797    58.542   -89.735     1.863     7.666
HID  TYR   0.20033  -171.347   -93.861     4.922     9.066
HID  TYR   0.10636   -60.508   -75.793     1.120     4.436
HID  TYR   0.01612   -66.600    -8.922     1.004     3.646
HID  VAL   0.11594    60.849   -97.817     1.827     9.161
HID  VAL   0.00027  -158.146   -39.877     1.608     2.225
HID  VAL   0.07964  -172.071   -95.747     5.047     8.078
HID  VAL   0.20732   -59.657   -73.307     1.308     5.422
HID  VAL   0.01031   -66.071    -9.536     1.944     8.869
HID  VAL   0.00001    70.812   -19.122     4.951     8.230
HID  VAL   0.02593    55.510    34.107     1.382     3.583
HID  VAL   0.24701    64.849    82.461     1.624     5.661
HID  VAL   0.00002    77.169   144.789     1.000     1.000
HID  VAL   0.09631  -176.143    75.141     3.991     3.192
HID  VAL   0.21724   -58.577   115.338     2.827     7.452
HIE  ALA   0.03832    54.486    35.908     0.898     2.012
HIE  ALA   0.25924    62.746    84.527     0.471     5.090
HIE  ALA   0.11353  -176.497    72.749     3.481     1.077
HIE  ALA   0.05802   -59.569   111.987     3.795     9.308
HIE  ALA   0.09582    58.931   -93.927     2.316     6.895
HIE  ALA   0.00001  -117.832   -86.248     7.189     4.553
HIE  ALA   0.25664  -171.044   -94.063     4.915     9.527
HIE  ALA   0.03978   -67.158    -8.443     0.863     1.828
HIE  ALA   0.13862   -60.705   -78.656     1.099     1.616
HIE  ARG   0.02343    54.142    35.577     1.373     2.654
HIE  ARG   0.23235    63.496    84.035     0.992     3.581
HIE  ARG   0.12306  -176.373    73.056     2.819     1.194
HIE  ARG   0.19003   -58.396   114.801     1.233     4.198
HIE  ARG   0.06968    59.761   -94.464     2.861     7.095
HIE  ARG   0.00023  -160.170   -35.018     1.531     2.218
HIE  ARG   0.24923  -171.133   -94.591     5.014     8.641
HIE  ARG   0.10392   -59.592   -74.452     1.002     3.668
HIE  ARG   0.00806   -65.142   -13.450     0.430     0.811
HIE  ARG   0.00001   -67.513    45.515     1.000     1.000
HIE  ASN   0.00012    73.151   155.244     0.118     0.533
HIE  ASN   0.03193    54.194    35.996     0.698     2.169
HIE  ASN   0.41985    63.091    83.660     0.528     2.440
HIE  ASN   0.09903  -176.173    72.576     3.594     1.084
HIE  ASN   0.12248   -58.841   115.080     2.741     6.905
HIE  ASN   0.09887    59.320   -94.623     2.396     7.559
HIE  ASN   0.12229  -170.527   -92.462     5.213     9.708
HIE  ASN   0.01702   -67.349    -7.985     2.433     3.548
HIE  ASN   0.08842   -60.787   -77.401     1.138     2.806
HIE  ASP   0.01360    54.354    35.120     1.409     3.839
HIE  ASP   0.18649    62.418    84.657     2.380     4.644
HIE  ASP   0.12577   -63.891    96.151     6.745    24.250
HIE  ASP   0.02519  -176.982    72.593     2.384     1.316
HIE  ASP   0.00011  -176.047    20.752    11.380    10.233
HIE  ASP   0.46360    63.810   -81.433     2.934     5.841
HIE  ASP   0.00021  -123.893   -83.799     3.771     1.167
HIE  ASP   0.03580  -167.604   -87.527     5.512    13.646
HIE  ASP   0.13664   -61.073   -79.151     0.775     1.270
HIE  ASP   0.01260   -67.364    -7.813     1.245     2.152
HIE  CYS   0.34042    62.815    83.081     0.675     2.840
HIE  CYS   0.03091    54.079    36.675     1.380     2.899
HIE  CYS   0.13561  -175.398    72.424     3.886     1.131
HIE  CYS   0.11964   -61.045   108.663     5.209    12.786
HIE  CYS   0.12159    58.126   -90.185     1.157     6.576
HIE  CYS   0.00003  -118.536   -87.663     0.596     0.333
HIE  CYS   0.11559  -167.735   -86.640     4.117     9.405
HIE  CYS   0.02412   -67.734    -7.518     0.890     2.054
HIE  CYS   0.11209   -61.114   -77.570     1.960     4.333
HIE  GLN   0.03331    53.900    36.414     0.504     0.932
HIE  GLN   0.37834    62.994    84.785     0.644     4.843
HIE  GLN   0.04489  -177.576    72.132     2.357     1.005
HIE  GLN   0.18653   -58.335   116.798     0.839     3.546
HIE  GLN   0.00023   -73.924    82.823     8.586     2.198
HIE  GLN   0.06828    59.529   -99.009     1.522     5.585
HIE  GLN   0.05550  -167.959   -89.824     5.749    10.249
HIE  GLN   0.00040  -161.119   -34.442     6.364    21.289
HIE  GLN   0.01618   -66.746    -9.592     0.749     1.089
HIE  GLN   0.00005   -81.170    36.794    10.879     5.382
HIE  GLN   0.21626   -60.467   -77.562     1.123     3.036
HIE  GLN   0.00003  -102.375   -73.649    14.652    12.161
HIE  GLU   0.24827    63.496    84.618     0.884     5.020
HIE  GLU   0.03233    54.261    35.863     0.284     0.900
HIE  GLU   0.09979  -177.671    73.122     1.544     1.603
HIE  GLU   0.14544   -58.963   113.877     3.101     9.814
HIE  GLU   0.00015    74.317   -30.769     0.091     0.203
HIE  GLU   0.12716    64.044   -89.367     5.671     9.850
HIE  GLU   0.03286   -67.931    -6.201     1.742     2.951
HIE  GLU   0.17859   -60.612   -76.425     1.811     5.529
HIE  GLU   0.00229  -162.796   -31.465     0.551     0.699
HIE  GLU   0.13313  -172.590   -97.059     4.587    10.096
HIE  GLY   0.04539    54.559    36.615     0.769     2.928
HIE  GLY   0.16620    62.962    82.967     1.530     5.569
HIE  GLY   0.09715  -175.901    72.775     3.076     1.651
HIE  GLY   0.22778   -58.516   113.900     1.230     3.635
HIE  GLY   0.00004    72.152   -26.588     0.753     3.159
HIE  GLY   0.14114    59.323   -93.360     2.675     7.707
HIE  GLY   0.00204  -162.318   -32.499     1.670     2.593
HIE  GLY   0.14022  -172.563   -97.067     3.905     9.007
HIE  GLY   0.01721   -66.942    -9.126     0.653     1.353
HIE  GLY   0.00013   -71.880    32.967     1.000     1.000
HIE  GLY   0.16270   -60.549   -77.690     1.153     3.249
HIE  GLY   0.00001  -112.223   -82.615     1.000     1.000
HIE  HID   0.00019    76.851   153.618     3.284     4.841
HIE  HID   0.03275    54.271    35.539     1.060     3.010
HIE  HID   0.27927    63.560    83.706     1.081     3.798
HIE  HID   0.09580  -176.647    73.833     3.623     1.995
HIE  HID   0.18503   -58.720   114.028     2.265     5.938
HIE  HID   0.06446    59.268   -89.507     1.437     7.724
HIE  HID   0.00001  -120.790   -88.633     1.993     0.896
HIE  HID   0.11344  -173.137   -96.992     4.426     7.378
HIE  HID   0.20344   -60.501   -75.056     1.326     4.404
HIE  HID   0.02562   -66.839    -8.365     1.067     5.592
HIE  HIE   0.03733    53.960    36.485     0.563     0.791
HIE  HIE   0.20998    63.223    86.094     0.315     5.956
HIE  HIE   0.14187  -177.891    73.243     1.462     0.970
HIE  HIE   0.17033   -59.137   112.200     1.849     4.382
HIE  HIE   0.18606    59.047   -90.478     1.072     6.322
HIE  HIE   0.00001  -121.799   -87.376     0.544     1.542
HIE  HIE   0.08840  -172.532   -96.264     5.142     9.149
HIE  HIE   0.14989   -60.826   -78.987     0.318     1.529
HIE  HIE   0.01613   -67.081    -8.651     0.601     1.495
HIE  HIP   0.08474    59.489   -94.061     1.372     8.671
HIE  HIP   0.00001    77.375   -56.686     1.000     1.000
HIE  HIP   0.21074   -59.812   -72.682     0.761     4.281
HIE  HIP   0.01038   -66.367   -10.951     1.138     2.692
HIE  HIP   0.00180   -69.621    25.003     3.319    11.254
HIE  HIP   0.17193  -174.118   -97.258     4.058     5.792
HIE  HIP   0.00023  -162.089   -29.641     1.000     1.000
HIE  HIP   0.00007    80.085   145.214     0.737     1.642
HIE  HIP   0.03187    56.426    33.164     1.659     2.855
HIE  HIP   0.19283    63.582    81.870     1.489     2.610
HIE  HIP   0.09548  -176.942    77.015     2.716     2.885
HIE  HIP   0.19994   -58.608   116.052     1.550     4.754
HIE  ILE   0.03244    54.929    35.240     0.962     2.110
HIE  ILE   0.37361    63.524    83.750     1.073     3.431
HIE  ILE   0.03508  -175.732    72.819     4.273     0.813
HIE  ILE   0.06749   -62.146   104.887     6.066    13.930
HIE  ILE   0.27180    59.669   -85.908     1.759     3.472
HIE  ILE   0.13522  -167.640   -88.262     5.101     9.078
HIE  ILE   0.01820   -68.140    -5.495     0.557     1.341
HIE  ILE   0.06617   -61.060   -78.787     1.814     2.869
HIE  LEU   0.04520    54.246    35.228     0.882     3.591
HIE  LEU   0.24402    63.353    85.602     0.918     4.909
HIE  LEU   0.05684  -175.720    71.791     4.707     0.937
HIE  LEU   0.14268   -58.318   117.186     1.305     4.605
HIE  LEU   0.18775    59.230   -91.929     1.506     7.637
HIE  LEU   0.15295  -168.908   -91.449     5.633    10.243
HIE  LEU   0.01132   -67.020    -8.494     1.113     1.704
HIE  LEU   0.15923   -60.911   -76.674     1.490     4.629
HIE  LYS   0.03916    54.886    32.500     1.333     3.731
HIE  LYS   0.21718    63.057    84.023     0.954     4.760
HIE  LYS   0.10265  -177.393    72.590     1.117     0.490
HIE  LYS   0.16891   -58.315   115.127     0.831     3.543
HIE  LYS   0.05123    58.653   -92.134     2.394     9.301
HIE  LYS   0.00023  -153.491   -49.083     1.519     2.930
HIE  LYS   0.20307  -171.326   -95.034     4.872     8.782
HIE  LYS   0.21233   -60.036   -74.227     0.349     3.460
HIE  LYS   0.00523   -68.897    -6.920     3.315     5.302
HIE  MET   0.02520    53.914    36.366     1.168     2.238
HIE  MET   0.33004    63.474    83.765     1.220     3.355
HIE  MET   0.10902  -177.354    73.203     2.716     1.314
HIE  MET   0.14400   -59.507   111.018     3.200     7.891
HIE  MET   0.14341    59.139   -88.437     2.147     6.029
HIE  MET   0.12692  -172.364   -96.308     4.996     9.080
HIE  MET   0.00000  -121.355   -88.334     1.000     1.000
HIE  MET   0.10841   -60.774   -78.444     0.614     3.443
HIE  MET   0.01300   -67.583    -7.831     1.792     2.949
HIE  PHE   0.04294    54.941    32.900     1.041     3.848
HIE  PHE   0.31783    63.556    84.843     0.969     4.219
HIE  PHE   0.06983  -176.990    73.727     4.132     1.253
HIE  PHE   0.11180   -59.043   113.596     2.013     5.476
HIE  PHE   0.19505    58.560   -88.059     1.337     5.797
HIE  PHE   0.16304  -171.936   -93.807     5.655     9.814
HIE  PHE   0.00000  -122.964   -89.183     1.000     1.000
HIE  PHE   0.08164   -60.768   -78.079     0.813     3.421
HIE  PHE   0.01787   -68.673    -6.552     3.212     3.908
HIE  PRO   0.02986    54.957    35.366     0.979     3.108
HIE  PRO   0.31655    61.369    80.345     0.762     4.324
HIE  PRO   0.11226  -176.174    73.075     3.310     3.094
HIE  PRO   0.12402   -64.110   104.233     7.827    16.129
HIE  PRO   0.15830    57.171   -90.269     1.227     5.967
HIE  PRO   0.15583  -170.106   -86.665     3.058     9.541
HIE  PRO   0.01797   -68.936    -0.964     0.679     7.420
HIE  PRO   0.08517   -61.665   -76.216     3.763     5.241
HIE  PRO   0.00003  -108.389   -85.897     1.000     1.000
HIE  SER   0.10136    55.004    33.764     1.024     3.446
HIE  SER   0.39123    63.531    82.411     0.887     4.441
HIE  SER   0.13137  -176.049    72.380     3.594     0.980
HIE  SER   0.09807   -59.428   112.700     3.271    11.620
HIE  SER   0.07511    59.502   -86.084     1.617    11.697
HIE  SER   0.00001  -122.656   -88.677     0.157     0.522
HIE  SER   0.11144  -168.928   -88.956     4.832     9.909
HIE  SER   0.08242   -61.572   -77.549     2.607     5.047
HIE  SER   0.00900   -67.603    -8.168     3.140     5.214
HIE  THR   0.07489    55.017    34.079     1.115     2.604
HIE  THR   0.12520    62.539    84.536     1.125     4.883
HIE  THR   0.00717    72.111   126.106     1.896    10.081
HIE  THR   0.11070  -177.084    70.614     1.638     4.307
HIE  THR   0.25626   -58.615   113.415     1.828     4.690
HIE  THR   0.10248    59.463   -90.268     2.297     8.252
HIE  THR   0.10564  -170.754  -100.383     5.398    16.067
HIE  THR   0.06780   -67.414    -8.108     1.005     1.933
HIE  THR   0.14987   -60.790   -76.689     1.849     4.164
HIE  TRP   0.32921    63.966    84.982     1.471     5.671
HIE  TRP   0.03815    54.480    32.614     1.308     4.812
HIE  TRP   0.00001    72.354   158.240     1.000     1.000
HIE  TRP   0.10958  -177.643    72.588     2.275     1.913
HIE  TRP   0.10720   -58.937   113.678     1.269     3.568
HIE  TRP   0.00001   -66.089   152.602     1.000     1.000
HIE  TRP   0.00003    71.097   -21.400     0.243     0.500
HIE  TRP   0.09590    59.166   -91.655     1.848     7.657
HIE  TRP   0.00001  -120.416   -85.928     5.110     2.016
HIE  TRP   0.00037  -156.395   -44.178     3.241     3.892
HIE  TRP   0.18427  -169.016   -90.091     4.842    10.625
HIE  TRP   0.00786   -67.550    -7.319     1.875     3.308
HIE  TRP   0.12740   -60.897   -76.245     1.539     6.004
HIE  TYR   0.02478    53.526    37.025     1.045     1.716
HIE  TYR   0.23293    63.416    84.667     0.798     4.434
HIE  TYR   0.12730  -177.958    73.846     1.927     1.700
HIE  TYR   0.15808   -58.807   114.809     1.805     5.724
HIE  TYR   0.13514    59.044   -91.645     1.606     7.528
HIE  TYR   0.00146  -158.297   -39.637     2.942     5.526
HIE  TYR   0.00001  -122.436   -86.250     0.697     2.999
HIE  TYR   0.17740  -172.441   -94.898     4.849    10.162
HIE  TYR   0.12817   -60.248   -76.773     1.532     4.407
HIE  TYR   0.01469   -67.249    -8.373     0.715     1.635
HIE  TYR   0.00004   -70.349    33.268     1.000     1.000
HIE  VAL   0.24788    64.018    85.538     1.770     7.101
HIE  VAL   0.05954    54.249    35.785     0.839     1.495
HIE  VAL   0.07209  -176.122    72.311     4.669     1.196
HIE  VAL   0.20717   -58.898   114.225     2.546     7.253
HIE  VAL   0.00001    96.626   -42.365    10.144    13.159
HIE  VAL   0.14397    59.292   -91.587     1.803     8.073
HIE  VAL   0.16061  -169.583   -92.680     4.967    10.574
HIE  VAL   0.00001  -171.343  -142.179     1.000     1.000
HIE  VAL   0.08457   -61.038   -78.273     2.063     4.740
HIE  VAL   0.02410   -66.922    -9.207     0.468     0.868
HIE  VAL   0.00006   -71.593    38.736     1.000     1.000
HIP  ALA   0.06955    58.453   -92.505     1.667     7.802
HIP  ALA   0.14992  -172.925   -96.713     4.761     9.341
HIP  ALA   0.24048   -59.939   -74.014     1.166     4.029
HIP  ALA   0.01524   -66.191   -10.204     1.016     4.344
HIP  ALA   0.04457    55.758    33.117     1.637     3.722
HIP  ALA   0.00039    76.870   148.571     0.136     0.352
HIP  ALA   0.16648    63.010    82.945     1.679     6.781
HIP  ALA   0.11051  -177.291    74.945     2.040     4.885
HIP  ALA   0.20285   -58.345   113.672     1.923     5.544
HIP  ARG   0.03368    59.449   -96.381     1.366     9.678
HIP  ARG   0.11344  -173.291   -94.621     5.262     6.462
HIP  ARG   0.26660   -59.844   -71.496     0.622     3.285
HIP  ARG   0.01004   -65.001   -13.999     1.223     2.205
HIP  ARG   0.00058   -73.771    48.117     1.490     9.612
HIP  ARG   0.16206    63.168    82.373     1.024     3.623
HIP  ARG   0.01910    55.600    32.690     1.620     3.427
HIP  ARG   0.10241  -177.120    76.309     1.834     3.008
HIP  ARG   0.29209   -58.018   115.097     1.234     3.616
HIP  ASN   0.02195    56.618    33.883     1.440     3.353
HIP  ASN   0.24320    63.574    82.375     2.033     3.972
HIP  ASN   0.09725  -176.971    77.300     2.552     2.913
HIP  ASN   0.15858   -57.815   116.314     1.610     3.827
HIP  ASN   0.00002    72.110   -23.946     1.445     3.242
HIP  ASN   0.07685    59.703   -95.862     2.291     9.708
HIP  ASN   0.11178  -173.016   -94.145     5.238     7.265
HIP  ASN   0.00186  -159.245   -38.274     1.432     3.332
HIP  ASN   0.27720   -59.619   -72.685     1.283     4.214
HIP  ASN   0.01130   -65.271   -13.005     1.551     3.833
HIP  ASP   0.00225    56.859    34.514     2.305     2.692
HIP  ASP   0.18578    66.574    81.859     2.185     2.697
HIP  ASP   0.02885  -172.611    80.001     3.791     2.700
HIP  ASP   0.30631   -57.478   116.641     1.745     4.709
HIP  ASP   0.00029    64.830     1.199     3.458    15.184
HIP  ASP   0.13943    63.217   -97.525     3.256    10.087
HIP  ASP   0.03534  -174.524  -106.608     1.767     8.101
HIP  ASP   0.01311  -161.326   -33.060     1.867     4.939
HIP  ASP   0.28426   -59.207   -71.296     1.914     6.240
HIP  ASP   0.00435   -66.445     7.767     2.811    21.567
HIP  ASP   0.00003   -75.434    50.034     1.000     1.000
HIP  CYS   0.02987    54.980    32.528     2.002     3.795
HIP  CYS   0.32784    63.260    80.898     1.032     4.727
HIP  CYS   0.12223  -177.380    76.908     2.035     3.103
HIP  CYS   0.16169   -59.753   111.940     3.901    10.571
HIP  CYS   0.03947    58.937   -98.308     2.680     9.886
HIP  CYS   0.00000   102.649   -50.828     1.000     1.000
HIP  CYS   0.17833  -174.521   -96.057     4.084     7.272
HIP  CYS   0.12970   -59.991   -71.268     1.712     4.508
HIP  CYS   0.01085   -65.823    -3.732     1.535    12.106
HIP  GLN   0.02145    58.569   -93.014     1.121    10.621
HIP  GLN   0.08426  -173.286   -95.430     5.065     6.574
HIP  GLN   0.00980   -66.921    -9.458     1.659     4.110
HIP  GLN   0.26442   -60.278   -72.482     1.779     5.033
HIP  GLN   0.02577    56.218    32.126     1.298     3.348
HIP  GLN   0.20419    63.903    81.606     1.278     3.860
HIP  GLN   0.13498  -177.275    77.313     2.285     2.224
HIP  GLN   0.25512   -58.628   114.649     2.440     6.162
HIP  GLU   0.09213    58.400   -91.753     3.540     9.121
HIP  GLU   0.00727  -158.397   -39.700     0.304     0.830
HIP  GLU   0.16363  -173.412   -99.580     3.668     9.311
HIP  GLU   0.00002  -172.199  -144.131     1.000     1.000
HIP  GLU   0.02462   -65.974    -9.043     2.394     3.563
HIP  GLU   0.21770   -60.403   -76.356     2.499     4.056
HIP  GLU   0.02464    53.411    38.037     1.686     3.723
HIP  GLU   0.05399    63.315    91.127     0.779     7.090
HIP  GLU   0.23118   -58.334   112.648     4.073    11.498
HIP  GLU   0.18480  -177.630    73.813     0.933     1.878
HIP  GLU   0.00001  -173.887    33.975     1.000     1.000
HIP  GLY   0.03448    58.145  -101.118     2.601     5.953
HIP  GLY   0.14268  -172.298   -93.847     5.100     8.216
HIP  GLY   0.18934   -60.301   -73.733     1.260     4.000
HIP  GLY   0.01271   -65.260   -13.938     1.533     3.504
HIP  GLY   0.00060   -70.045    29.789     3.237     9.471
HIP  GLY   0.00084    72.601   159.021     0.612     1.722
HIP  GLY   0.02359    56.481    30.528     1.148     3.190
HIP  GLY   0.30443    62.433    78.510     1.217     3.108
HIP  GLY   0.10038  -176.524    76.194     2.866     3.039
HIP  GLY   0.19096   -58.851   114.361     2.540     5.933
HIP  HID   0.03857    55.784    33.260     1.369     3.049
HIP  HID   0.19924    63.909    81.034     1.330     3.774
HIP  HID   0.11363  -177.508    75.466     1.372     2.869
HIP  HID   0.23450   -58.440   114.717     2.760     6.773
HIP  HID   0.00002    72.336   -24.359     0.368     1.198
HIP  HID   0.05703    59.225  -100.237     1.624     7.536
HIP  HID   0.13140  -172.539   -95.922     4.771     7.906
HIP  HID   0.20846   -59.847   -71.395     0.720     3.513
HIP  HID   0.01660   -65.706   -12.129     1.413     3.310
HIP  HID   0.00055   -69.604    27.748     3.442     9.423
HIP  HIE   0.08474    59.489   -94.061     1.372     8.671
HIP  HIE   0.00001    77.375   -56.686     1.000     1.000
HIP  HIE   0.21074   -59.812   -72.682     0.761     4.281
HIP  HIE   0.01038   -66.367   -10.951     1.138     2.692
HIP  HIE   0.00180   -69.621    25.003     3.319    11.254
HIP  HIE   0.17193  -174.118   -97.258     4.058     5.792
HIP  HIE   0.00023  -162.089   -29.641     1.000     1.000
HIP  HIE   0.00007    80.085   145.214     0.737     1.642
HIP  HIE   0.03187    56.426    33.164     1.659     2.855
HIP  HIE   0.19283    63.582    81.870     1.489     2.610
HIP  HIE   0.09548  -176.942    77.015     2.716     2.885
HIP  HIE   0.19994   -58.608   116.052     1.550     4.754
HIP  HIP   0.03798    56.038    31.892     1.231     3.537
HIP  HIP   0.19354    64.157    80.849     1.213     5.302
HIP  HIP   0.16649  -177.184    76.968     1.376     2.176
HIP  HIP   0.12258   -58.054   114.911     1.758     4.457
HIP  HIP   0.00002    71.312   164.494     0.000     0.000
HIP  HIP   0.08020    58.468   -99.875     1.455     7.043
HIP  HIP   0.10120  -176.278   -97.292     2.316     2.233
HIP  HIP   0.01990   -64.668   -15.019     1.407     2.823
HIP  HIP   0.27810   -59.832   -72.133     1.300     3.926
HIP  ILE   0.03611    54.475    31.632     2.208     3.527
HIP  ILE   0.27560    64.673    80.819     2.033     3.768
HIP  ILE   0.12687  -177.336    78.795     1.159     2.327
HIP  ILE   0.16964   -58.230   116.023     2.084     5.925
HIP  ILE   0.11474    60.096   -88.483     1.324     7.785
HIP  ILE   0.10112  -172.520   -93.042     6.397     6.661
HIP  ILE   0.00004  -155.855   -42.055     1.000     1.000
HIP  ILE   0.01206   -67.085    -8.153     1.148     3.196
HIP  ILE   0.16382   -59.083   -70.345     1.586     4.545
HIP  LEU   0.09493    59.350   -93.905     1.509     8.128
HIP  LEU   0.01059   -66.717    -9.553     2.147     5.781
HIP  LEU   0.21675   -60.135   -72.037     1.732     5.792
HIP  LEU   0.00062  -159.620   -36.470     1.118     2.492
HIP  LEU   0.16792  -172.550   -95.442     5.442     7.191
HIP  LEU   0.02977    55.701    32.832     1.772     2.995
HIP  LEU   0.19006    64.134    82.051     1.922     2.332
HIP  LEU   0.08159  -177.283    77.717     1.432     2.915
HIP  LEU   0.20777   -58.173   115.132     1.917     5.108
HIP  LYS   0.04075    58.347  -101.821     1.308     4.605
HIP  LYS   0.13412  -173.063   -95.716     4.982     6.657
HIP  LYS   0.00829   -65.522   -13.045     1.297     2.757
HIP  LYS   0.20265   -59.755   -71.872     0.520     3.491
HIP  LYS   0.03115    56.526    31.021     1.472     3.332
HIP  LYS   0.25650    63.461    81.044     1.647     2.563
HIP  LYS   0.11761  -177.425    76.908     0.521     2.826
HIP  LYS   0.20893   -58.291   114.599     1.808     4.462
HIP  MET   0.00556    54.831    34.925     1.520     2.064
HIP  MET   0.21444    64.301    80.692     1.427     3.131
HIP  MET   0.00003    77.321   147.666     1.000     1.000
HIP  MET   0.13388  -177.598    75.842     0.979     3.352
HIP  MET   0.18276   -58.019   115.366     1.198     3.216
HIP  MET   0.07546    59.310  -101.981     1.065     6.420
HIP  MET   0.00000    73.971   -25.557     1.000     1.000
HIP  MET   0.22601   -59.708   -72.214     1.043     4.873
HIP  MET   0.00473   -65.956    -9.874     2.836     5.107
HIP  MET   0.00027  -161.759   -33.731     0.653     1.146
HIP  MET   0.15687  -173.960   -95.875     4.902     6.551
HIP  PHE   0.03679    55.729    34.326     1.421     2.918
HIP  PHE   0.26551    63.774    83.092     1.122     3.798
HIP  PHE   0.10875  -177.071    74.614     2.082     3.543
HIP  PHE   0.16168   -59.367   112.399     3.579     9.012
HIP  PHE   0.10665    59.053   -94.866     1.263     7.829
HIP  PHE   0.00038  -158.544   -38.755     1.224     1.543
HIP  PHE   0.09171  -171.799   -94.168     5.493     8.713
HIP  PHE   0.00004  -172.003  -135.208     1.000     1.000
HIP  PHE   0.21122   -60.226   -73.819     1.335     5.701
HIP  PHE   0.01727   -66.873    -8.778     1.923     6.089
HIP  PRO   0.03422    55.644    31.720     1.485     3.923
HIP  PRO   0.30498    62.381    77.142     1.726     4.908
HIP  PRO   0.11416  -176.075    76.378     3.967     3.703
HIP  PRO   0.13772   -61.275   110.003     5.806    12.206
HIP  PRO   0.10733    57.195   -91.286     1.340     7.687
HIP  PRO   0.15497  -173.907   -96.985     3.032     7.509
HIP  PRO   0.11634   -60.772   -72.238     3.295     5.583
HIP  PRO   0.02356   -67.849    -5.051     1.384     5.970
HIP  PRO   0.00673   -72.628    35.310     1.000     1.000
HIP  SER   0.08008    59.413   -91.082     0.927     8.043
HIP  SER   0.00017    69.821   -30.439     1.000     1.000
HIP  SER   0.10109  -172.943   -94.461     4.913     8.370
HIP  SER   0.21172   -60.092   -72.611     1.194     4.223
HIP  SER   0.00663   -65.208   -13.350     1.504     3.753
HIP  SER   0.00398   -73.039    39.380     0.940     4.051
HIP  SER   0.27615    63.054    80.290     1.024     4.820
HIP  SER   0.03366    55.118    35.981     1.201     4.175
HIP  SER   0.12436  -177.391    75.573     1.251     3.383
HIP  SER   0.16216   -58.967   113.219     3.247     7.464
HIP  THR   0.05984    59.030   -88.420     1.449    11.170
HIP  THR   0.12457  -174.765   -97.201     4.022     6.812
HIP  THR   0.00912   -66.301   -11.462     1.972     4.477
HIP  THR   0.27562   -59.624   -70.507     1.098     3.683
HIP  THR   0.05228    55.583    33.641     1.346     3.254
HIP  THR   0.17464    64.444    81.940     1.467     4.197
HIP  THR   0.00000    77.453   147.292     1.000     1.000
HIP  THR   0.13005  -176.541    74.285     2.955     5.709
HIP  THR   0.17386   -58.671   114.103     2.447    10.164
HIP  TRP   0.02933    55.244    33.076     1.264     3.293
HIP  TRP   0.22346    64.426    79.233     1.633     4.020
HIP  TRP   0.00014    78.177   145.726     1.000     1.000
HIP  TRP   0.09400  -176.640    75.534     2.953     4.224
HIP  TRP   0.17048   -58.258   115.512     1.698     4.317
HIP  TRP   0.07098    60.588  -103.733     2.123     3.866
HIP  TRP   0.00009    71.661   -25.394     1.517     4.883
HIP  TRP   0.00088  -159.614   -37.684     2.540     4.279
HIP  TRP   0.19072  -173.574   -98.403     3.709     7.229
HIP  TRP   0.19680   -59.551   -71.870     2.102     5.557
HIP  TRP   0.00000   -94.902  -107.867     1.000     1.000
HIP  TRP   0.02306   -64.209   -15.116     4.939     8.692
HIP  TRP   0.00006   -95.750    28.033     1.000     1.000
HIP  TYR   0.02728    54.174    34.517     2.355     3.909
HIP  TYR   0.27813    64.018    82.352     1.584     4.138
HIP  TYR   0.13862  -177.908    75.941     2.230     3.052
HIP  TYR   0.14097   -58.135   116.167     2.085     4.947
HIP  TYR   0.09728    59.663   -99.295     1.452     7.562
HIP  TYR   0.00010    79.997   -27.997     9.310     4.741
HIP  TYR   0.00012  -156.257   -42.788     7.026     9.728
HIP  TYR   0.16231  -174.984   -99.375     3.416     5.305
HIP  TYR   0.00008  -171.079  -135.733     1.000     1.000
HIP  TYR   0.01150   -66.882   -11.300     4.404     5.693
HIP  TYR   0.14359   -59.912   -72.077     2.025     5.144
HIP  TYR   0.00002  -105.307  -109.600     1.000     1.000
HIP  VAL   0.03659    54.773    33.984     0.893     3.516
HIP  VAL   0.20976    64.838    82.441     1.970     6.293
HIP  VAL   0.00002    77.277   146.540     1.000     1.000
HIP  VAL   0.11287  -177.049    75.608     2.309     3.056
HIP  VAL   0.13679   -58.549   116.559     2.101     6.958
HIP  VAL   0.00001    74.786   -34.555     2.875    10.445
HIP  VAL   0.06352    58.598   -95.118     1.300     9.260
HIP  VAL   0.18181  -171.985   -94.602     5.255     7.744
HIP  VAL   0.01587   -66.585   -10.052     0.956     2.247
HIP  VAL   0.24276   -59.802   -72.043     0.908     3.915
ILE  ALA   0.07457    55.761    34.597     0.876     3.377
ILE  ALA   0.30271    63.174    82.392     1.154     2.996
ILE  ALA   0.06047  -174.390    72.824     4.652     2.003
ILE  ALA   0.10212   -60.186   111.960     4.750    12.775
ILE  ALA   0.13327    60.101   -89.857     2.118     8.576
ILE  ALA   0.06318  -166.493   -85.497     3.654     6.929
ILE  ALA   0.04234   -67.727    -6.577     0.442     1.259
ILE  ALA   0.22134   -60.199   -75.239     1.801     3.926
ILE  ARG   0.02798    55.038    34.969     0.682     1.810
ILE  ARG   0.19189    63.626    82.325     1.117     2.518
ILE  ARG   0.06760  -178.357    77.637     1.041     2.427
ILE  ARG   0.23641   -58.547   115.899     1.770     5.935
ILE  ARG   0.10628    61.036   -88.052     0.715     7.949
ILE  ARG   0.07868  -169.470   -89.936     5.805     7.601
ILE  ARG   0.00005  -159.410   -39.052     1.000     1.000
ILE  ARG   0.02583   -66.983    -8.436     0.997     2.581
ILE  ARG   0.26527   -58.138   -69.143     1.675     5.575
ILE  ASN   0.06686    55.484    34.555     0.732     2.790
ILE  ASN   0.38429    63.519    82.289     1.050     2.158
ILE  ASN   0.04341  -175.939    73.067     3.812     1.853
ILE  ASN   0.09942   -59.654   110.624     3.992    10.385
ILE  ASN   0.19747    60.667   -85.552     1.371     3.272
ILE  ASN   0.06761  -166.063   -85.349     3.550     5.355
ILE  ASN   0.03155   -67.906    -6.165     0.693     1.504
ILE  ASN   0.10939   -59.962   -75.903     2.143     4.160
ILE  ASP   0.01414    55.509    34.115     0.748     3.961
ILE  ASP   0.30583    63.773    81.390     1.121     2.048
ILE  ASP   0.00004    73.916   154.644     1.000     1.000
ILE  ASP   0.08112   -69.773    80.207     3.431    12.710
ILE  ASP   0.00003  -176.101    19.312     0.017     0.144
ILE  ASP   0.00736  -175.143    75.014     4.109     1.968
ILE  ASP   0.50280    63.954   -80.978     2.566     3.423
ILE  ASP   0.03542  -163.660   -78.511     4.083     5.797
ILE  ASP   0.00039  -124.882   -83.634     1.000     1.000
ILE  ASP   0.02658   -68.071    -5.535     0.549     1.457
ILE  ASP   0.02630   -61.026   -77.951     1.751     2.346
ILE  CYS   0.03174    55.267    35.387     0.503     4.562
ILE  CYS   0.51866    63.481    81.567     1.399     2.038
ILE  CYS   0.01150  -173.934    72.969     5.288     1.861
ILE  CYS   0.06532   -66.939    93.199     6.098    14.932
ILE  CYS   0.12789    60.836   -85.708     2.091     3.462
ILE  CYS   0.11530  -166.200   -83.872     2.436     4.673
ILE  CYS   0.04786   -68.531    -4.459     0.691     1.658
ILE  CYS   0.08173   -61.663   -75.691     2.970     5.078
ILE  GLN   0.02716    55.380    35.072     0.537     0.806
ILE  GLN   0.40860    63.235    82.764     0.990     1.789
ILE  GLN   0.03900  -176.927    75.169     3.630     3.116
ILE  GLN   0.09408   -60.788   107.672     5.281    12.559
ILE  GLN   0.20587    60.744   -85.591     1.039     3.415
ILE  GLN   0.07080  -165.737   -85.417     2.777     4.626
ILE  GLN   0.03931   -68.034    -5.545     0.637     1.535
ILE  GLN   0.11517   -60.055   -75.915     1.268     2.905
ILE  GLU   0.25618    64.217    82.851     1.089     3.650
ILE  GLU   0.03825    55.308    34.974     0.848     2.392
ILE  GLU   0.15301   -59.742    88.295     5.245    12.087
ILE  GLU   0.01261  -175.188    73.106     6.101     1.180
ILE  GLU   0.00001  -175.558    29.173     1.000     1.000
ILE  GLU   0.42059    72.505   -74.373     7.787     8.268
ILE  GLU   0.00028  -162.513   -31.820     2.995     4.365
ILE  GLU   0.06373  -166.982   -87.111     4.695     8.770
ILE  GLU   0.01762   -68.358    -4.452     0.881     2.283
ILE  GLU   0.03773   -60.654   -77.600     1.808     3.401
ILE  GLY   0.04382    56.132    32.385     1.064     3.026
ILE  GLY   0.42448    62.872    80.637     1.432     3.653
ILE  GLY   0.00008    73.957   154.301     1.000     1.000
ILE  GLY   0.01973  -173.600    72.632     5.039     1.770
ILE  GLY   0.12593   -61.185   109.411     5.226    13.399
ILE  GLY   0.11595    60.468   -90.091     2.284     7.584
ILE  GLY   0.00206  -163.631   -30.389     1.431     2.380
ILE  GLY   0.09335  -166.431   -84.095     2.444     4.993
ILE  GLY   0.12329   -60.538   -74.597     2.435     5.054
ILE  GLY   0.05132   -68.322    -3.210     0.894     6.992
ILE  HID   0.05864    55.716    32.556     1.595     3.102
ILE  HID   0.24992    63.689    82.603     1.374     2.281
ILE  HID   0.00001    73.982   154.357     1.000     1.000
ILE  HID   0.07510  -176.794    75.510     2.230     3.161
ILE  HID   0.10870   -58.779   114.468     2.938     7.882
ILE  HID   0.22503    60.878   -87.870     1.091     7.877
ILE  HID   0.14530  -169.958   -90.267     6.082     7.712
ILE  HID   0.00011  -163.989   -39.982     1.458    18.302
ILE  HID   0.10592   -59.991   -72.710     1.289     4.077
ILE  HID   0.03127   -67.764    -6.100     0.673     3.121
ILE  HIE   0.03244    54.929    35.240     0.962     2.110
ILE  HIE   0.37361    63.524    83.750     1.073     3.431
ILE  HIE   0.03508  -175.732    72.819     4.273     0.813
ILE  HIE   0.06749   -62.146   104.887     6.066    13.930
ILE  HIE   0.27180    59.669   -85.908     1.759     3.472
ILE  HIE   0.13522  -167.640   -88.262     5.101     9.078
ILE  HIE   0.01820   -68.140    -5.495     0.557     1.341
ILE  HIE   0.06617   -61.060   -78.787     1.814     2.869
ILE  HIP   0.03611    54.475    31.632     2.208     3.527
ILE  HIP   0.27560    64.673    80.819     2.033     3.768
ILE  HIP   0.12687  -177.336    78.795     1.159     2.327
ILE  HIP   0.16964   -58.230   116.023     2.084     5.925
ILE  HIP   0.11474    60.096   -88.483     1.324     7.785
ILE  HIP   0.10112  -172.520   -93.042     6.397     6.661
ILE  HIP   0.00004  -155.855   -42.055     1.000     1.000
ILE  HIP   0.01206   -67.085    -8.153     1.148     3.196
ILE  HIP   0.16382   -59.083   -70.345     1.586     4.545
ILE  ILE   0.07250    55.117    35.548     0.539     1.009
ILE  ILE   0.32459    63.646    84.038     1.319     2.594
ILE  ILE   0.04128  -177.068    75.352     3.403     1.573
ILE  ILE   0.10311   -67.348    89.392     4.930    14.304
ILE  ILE   0.31587    60.907   -85.334     0.951     3.397
ILE  ILE   0.06086  -167.436   -87.793     5.728     6.092
ILE  ILE   0.01903   -68.005    -4.144     0.481     1.458
ILE  ILE   0.06277   -62.272   -81.824     2.230     3.100
ILE  LEU   0.08894    54.757    35.319     0.838     2.275
ILE  LEU   0.35235    63.502    83.317     1.198     3.265
ILE  LEU   0.03993  -174.540    73.861     5.052     3.144
ILE  LEU   0.11468   -59.236   113.605     3.671    10.258
ILE  LEU   0.13776    60.446   -87.670     1.495     6.779
ILE  LEU   0.05164  -170.774   -91.708     6.448     8.585
ILE  LEU   0.07647   -67.987    -5.583     0.700     1.289
ILE  LEU   0.13824   -61.627   -78.930     2.288     5.128
ILE  LYS   0.06432    54.381    35.901     0.530     0.859
ILE  LYS   0.37250    63.448    82.889     1.166     3.617
ILE  LYS   0.04604  -177.121    76.868     1.947     1.541
ILE  LYS   0.07405   -61.392   107.801     5.693    16.709
ILE  LYS   0.12547    60.867   -86.812     1.017     6.852
ILE  LYS   0.09623  -171.129   -91.520     5.291     7.743
ILE  LYS   0.03848   -67.462    -6.946     0.920     2.724
ILE  LYS   0.18291   -59.814   -74.623     1.470     4.033
ILE  MET   0.07318    55.278    32.297     0.918     3.248
ILE  MET   0.39773    63.416    82.730     0.999     2.466
ILE  MET   0.01192  -176.382    72.808     4.026     2.764
ILE  MET   0.06375   -60.537   108.273     5.286    13.432
ILE  MET   0.33388    59.890   -85.244     1.131     3.003
ILE  MET   0.03278  -167.354   -87.233     6.143     8.032
ILE  MET   0.07287   -61.046   -78.549     2.198     4.213
ILE  MET   0.01390   -68.346    -5.340     0.708     2.468
ILE  PHE   0.03097    55.557    34.132     1.068     3.057
ILE  PHE   0.35922    64.078    83.633     1.372     2.950
ILE  PHE   0.05797  -176.571    74.426     3.067     1.594
ILE  PHE   0.05703   -65.580    95.892     6.241    16.140
ILE  PHE   0.27658    60.090   -85.193     1.292     3.024
ILE  PHE   0.10917  -169.801   -91.311     5.599     9.105
ILE  PHE   0.03342   -68.138    -5.728     0.545     1.386
ILE  PHE   0.07564   -60.800   -77.980     1.953     3.046
ILE  PRO   0.00002    74.522   153.458     0.001     0.250
ILE  PRO   0.06995    56.063    33.068     1.156     2.938
ILE  PRO   0.37573    62.311    78.691     1.471     4.234
ILE  PRO   0.02174  -172.865    75.419     4.899     4.383
ILE  PRO   0.04926   -59.190   117.787     1.187     2.901
ILE  PRO   0.06222   -75.444    80.393     2.297     2.323
ILE  PRO   0.13241    58.429   -87.966     1.067     4.400
ILE  PRO   0.17370  -169.969   -84.339     2.437     8.676
ILE  PRO   0.05089   -69.507    -0.164     0.890     2.043
ILE  PRO   0.06408   -63.259   -77.278     5.441     7.718
ILE  SER   0.09503    55.307    35.951     0.512     1.836
ILE  SER   0.44361    63.699    81.472     0.963     2.981
ILE  SER   0.01993  -173.811    73.190     4.764     1.020
ILE  SER   0.05972   -63.448   105.102     6.232    18.994
ILE  SER   0.14585    59.999   -84.945     1.182     4.129
ILE  SER   0.11879  -167.055   -84.283     3.554     5.789
ILE  SER   0.03931   -68.155    -5.452     0.746     2.125
ILE  SER   0.07776   -59.740   -74.171     2.302     4.870
ILE  THR   0.07692    55.792    32.072     0.411     4.150
ILE  THR   0.35813    64.084    83.432     0.942     4.560
ILE  THR   0.05019  -176.466    73.932     4.138     1.619
ILE  THR   0.08579   -62.325   102.474     5.052    19.323
ILE  THR   0.11004    60.291   -84.625     1.306     7.132
ILE  THR   0.19912  -167.546   -87.930     5.561     7.817
ILE  THR   0.04620   -68.282    -5.724     0.780     1.191
ILE  THR   0.07362   -62.328   -79.591     2.269     4.698
ILE  TRP   0.04332    55.101    32.104     1.106     3.964
ILE  TRP   0.40750    63.848    83.239     1.402     2.218
ILE  TRP   0.00006    73.055   155.513     1.000     1.000
ILE  TRP   0.05386  -176.118    72.338     4.104     2.066
ILE  TRP   0.05833   -62.918   103.162     6.123    16.408
ILE  TRP   0.16870    60.838   -85.367     1.162     4.022
ILE  TRP   0.00012  -157.955   -40.676     3.381     5.689
ILE  TRP   0.14774  -167.149   -87.136     5.070     7.575
ILE  TRP   0.09485   -60.776   -78.184     1.581     2.892
ILE  TRP   0.02552   -68.608    -4.764     2.090     3.421
ILE  TYR   0.00003    75.731   151.845     1.514     7.326
ILE  TYR   0.02524    54.832    35.740     1.466     1.875
ILE  TYR   0.40686    64.344    84.205     1.574     3.612
ILE  TYR   0.00953  -175.839    73.767     4.679     1.722
ILE  TYR   0.06551   -62.970   102.532     5.913    15.330
ILE  TYR   0.25661    60.121   -85.545     1.298     3.508
ILE  TYR   0.11060  -169.258   -89.245     5.284     9.847
ILE  TYR   0.05207   -68.002    -5.651     0.542     1.190
ILE  TYR   0.07355   -60.819   -78.941     1.752     2.931
ILE  VAL   0.09568    55.260    34.525     0.503     1.714
ILE  VAL   0.33983    64.018    82.876     1.352     3.372
ILE  VAL   0.05446  -177.027    75.408     3.103     2.462
ILE  VAL   0.05657   -61.943   104.610     5.757    15.718
ILE  VAL   0.15309    60.269   -88.132     1.574     7.014
ILE  VAL   0.18281  -169.655   -90.175     5.193     7.989
ILE  VAL   0.04419   -67.862    -6.597     0.457     1.021
ILE  VAL   0.07338   -61.606   -79.490     2.680     5.049
LEU  ALA   0.00067    74.144   151.809     0.686     2.705
LEU  ALA   0.05240    55.303    34.010     1.232     3.949
LEU  ALA   0.31973    62.681    84.228     1.075     5.371
LEU  ALA   0.06109  -175.648    72.320     4.133     1.367
LEU  ALA   0.14762   -60.079   110.575     4.605    11.228
LEU  ALA   0.09133    59.875   -94.286     2.794     7.607
LEU  ALA   0.16388  -167.887   -89.637     4.388     8.594
LEU  ALA   0.12710   -60.869   -77.581     1.561     4.109
LEU  ALA   0.03618   -67.148    -8.062     0.986     2.043
LEU  ARG   0.01921    54.807    35.138     0.751     1.512
LEU  ARG   0.22559    63.478    84.444     1.550     5.195
LEU  ARG   0.07086  -178.170    76.631     1.594     4.221
LEU  ARG   0.27429   -58.523   113.763     2.462     6.450
LEU  ARG   0.07133    60.088  -101.629     1.371     1.758
LEU  ARG   0.00024  -160.443   -50.870     4.740    10.756
LEU  ARG   0.10882  -169.566   -90.870     5.784     7.163
LEU  ARG   0.02116   -66.911    -8.345     0.769     2.189
LEU  ARG   0.20850   -60.783   -76.772     1.500     4.533
LEU  ASN   0.03512    54.566    35.527     0.760     1.832
LEU  ASN   0.29530    63.069    83.647     1.236     2.720
LEU  ASN   0.05897  -174.639    72.106     4.686     2.680
LEU  ASN   0.15692   -60.001   110.100     4.682    11.553
LEU  ASN   0.12306    59.591   -88.948     1.630     6.032
LEU  ASN   0.00006  -160.501   -36.168     0.188     0.342
LEU  ASN   0.15553  -167.828   -89.718     4.590     8.809
LEU  ASN   0.01861   -67.460    -7.875     0.789     1.543
LEU  ASN   0.15643   -61.194   -77.744     2.436     5.144
LEU  ASP   0.02760    55.017    34.265     1.085     4.042
LEU  ASP   0.26955    63.010    83.123     1.120     3.068
LEU  ASP   0.09311   -67.273    84.884     6.505    22.989
LEU  ASP   0.04177  -176.782    73.031     2.935     1.095
LEU  ASP   0.00004  -176.911    23.645     1.000     1.000
LEU  ASP   0.41423    65.674   -80.361     3.037     5.650
LEU  ASP   0.00042  -117.540   -82.571     0.017     0.062
LEU  ASP   0.04751  -167.860   -88.635     5.037    10.852
LEU  ASP   0.08829   -61.527   -78.163     1.651     4.160
LEU  ASP   0.01748   -67.222    -8.073     1.009     1.907
LEU  CYS   0.06832    54.873    34.662     1.024     3.985
LEU  CYS   0.32745    62.534    82.469     1.291     2.240
LEU  CYS   0.04989  -173.617    71.454     5.032     1.452
LEU  CYS   0.14654   -59.390   113.049     3.937     9.992
LEU  CYS   0.06918    59.126   -92.524     1.623     7.667
LEU  CYS   0.14209  -167.132   -86.971     3.490     7.415
LEU  CYS   0.01480   -67.301    -7.878     1.011     1.860
LEU  CYS   0.18173   -61.412   -76.648     2.417     5.672
LEU  GLN   0.03992    54.931    34.654     0.825     2.405
LEU  GLN   0.25719    63.114    84.477     0.882     3.560
LEU  GLN   0.08259  -177.547    71.928     2.785     0.913
LEU  GLN   0.12047   -61.012   107.786     5.285    13.223
LEU  GLN   0.08041    59.580   -88.712     1.569     5.341
LEU  GLN   0.10923  -168.094   -90.390     4.842     8.452
LEU  GLN   0.01913   -67.415    -7.902     0.887     1.725
LEU  GLN   0.29107   -60.544   -76.782     0.964     3.584
LEU  GLU   0.06541    54.440    35.794     0.506     1.391
LEU  GLU   0.34302    63.263    85.001     1.015     4.847
LEU  GLU   0.03218  -174.915    72.071     4.970     1.759
LEU  GLU   0.14817   -59.638   108.900     4.014    14.686
LEU  GLU   0.13670    67.107   -86.372     7.435    11.349
LEU  GLU   0.11486  -169.197   -91.805     5.288     8.965
LEU  GLU   0.03038   -67.885    -6.333     1.151     2.329
LEU  GLU   0.12928   -61.396   -78.105     1.917     4.144
LEU  GLY   0.02329    55.129    33.973     0.464     1.347
LEU  GLY   0.26986    62.140    82.829     1.746     5.953
LEU  GLY   0.06741  -174.400    72.503     3.227     0.593
LEU  GLY   0.10882   -59.771   112.310     3.395     9.571
LEU  GLY   0.24393    64.505   -94.345     2.982     3.358
LEU  GLY   0.08172  -171.330   -95.473     4.091    10.159
LEU  GLY   0.16460   -60.721   -75.997     1.029     3.809
LEU  GLY   0.04037   -67.194    -8.156     0.839     1.429
LEU  HID   0.04180    54.960    34.787     1.023     2.647
LEU  HID   0.22463    63.854    82.874     1.522     2.403
LEU  HID   0.12721  -176.691    73.689     3.808     2.502
LEU  HID   0.20453   -58.937   113.619     3.066     7.956
LEU  HID   0.11634    59.630   -93.309     1.171     8.184
LEU  HID   0.00003  -157.552   -41.380     6.284    12.775
LEU  HID   0.10391  -168.307   -91.476     5.254     9.518
LEU  HID   0.15406   -61.731   -78.362     2.383     5.403
LEU  HID   0.02750   -66.963    -8.559     1.006     1.800
LEU  HIE   0.04520    54.246    35.228     0.882     3.591
LEU  HIE   0.24402    63.353    85.602     0.918     4.909
LEU  HIE   0.05684  -175.720    71.791     4.707     0.937
LEU  HIE   0.14268   -58.318   117.186     1.305     4.605
LEU  HIE   0.18775    59.230   -91.929     1.506     7.637
LEU  HIE   0.15295  -168.908   -91.449     5.633    10.243
LEU  HIE   0.01132   -67.020    -8.494     1.113     1.704
LEU  HIE   0.15923   -60.911   -76.674     1.490     4.629
LEU  HIP   0.09493    59.350   -93.905     1.509     8.128
LEU  HIP   0.01059   -66.717    -9.553     2.147     5.781
LEU  HIP   0.21675   -60.135   -72.037     1.732     5.792
LEU  HIP   0.00062  -159.620   -36.470     1.118     2.492
LEU  HIP   0.16792  -172.550   -95.442     5.442     7.191
LEU  HIP   0.02977    55.701    32.832     1.772     2.995
LEU  HIP   0.19006    64.134    82.051     1.922     2.332
LEU  HIP   0.08159  -177.283    77.717     1.432     2.915
LEU  HIP   0.20777   -58.173   115.132     1.917     5.108
LEU  ILE   0.08894    54.757    35.319     0.838     2.275
LEU  ILE   0.35235    63.502    83.317     1.198     3.265
LEU  ILE   0.03993  -174.540    73.861     5.052     3.144
LEU  ILE   0.11468   -59.236   113.605     3.671    10.258
LEU  ILE   0.13776    60.446   -87.670     1.495     6.779
LEU  ILE   0.05164  -170.774   -91.708     6.448     8.585
LEU  ILE   0.07647   -67.987    -5.583     0.700     1.289
LEU  ILE   0.13824   -61.627   -78.930     2.288     5.128
LEU  LEU   0.03580    56.077    30.664     1.168     3.692
LEU  LEU   0.19396    63.390    85.531     1.310     4.565
LEU  LEU   0.11229  -175.944    76.204     3.902     5.664
LEU  LEU   0.24093   -59.025   112.650     3.555     9.161
LEU  LEU   0.09683    59.626   -86.035     1.470     3.595
LEU  LEU   0.11977  -169.310   -91.208     5.967     9.145
LEU  LEU   0.17970   -61.801   -78.329     3.299     8.205
LEU  LEU   0.02072   -66.747    -8.055     0.891     5.932
LEU  LYS   0.02429    54.917    34.992     0.566     1.821
LEU  LYS   0.19150    63.092    85.571     1.290     5.655
LEU  LYS   0.07565  -176.981    74.008     2.943     2.031
LEU  LYS   0.26005   -58.777   112.736     2.619     6.825
LEU  LYS   0.09364    60.174   -96.953     1.295     6.983
LEU  LYS   0.02857   -66.017   -10.983     1.134     2.744
LEU  LYS   0.23268   -60.394   -76.612     1.124     4.383
LEU  LYS   0.00049  -163.650   -28.664     2.205     4.443
LEU  LYS   0.09312  -167.798   -89.073     5.139     8.208
LEU  MET   0.04970    54.621    33.692     1.316     3.489
LEU  MET   0.30230    63.332    84.269     1.005     2.932
LEU  MET   0.08332  -177.694    73.667     2.540     1.719
LEU  MET   0.08571   -59.813   112.560     3.906    10.803
LEU  MET   0.10852    60.086   -89.192     2.835     6.487
LEU  MET   0.13767  -170.794   -92.670     5.955     8.561
LEU  MET   0.21435   -61.287   -78.464     1.813     4.504
LEU  MET   0.01843   -66.445    -9.677     1.783     3.283
LEU  PHE   0.04166    54.287    36.365     0.868     1.094
LEU  PHE   0.32923    64.016    86.359     1.585     5.727
LEU  PHE   0.10483  -175.675    72.997     3.958     2.693
LEU  PHE   0.14033   -58.802   114.122     3.010     7.701
LEU  PHE   0.06329    59.565   -92.896     2.017     6.788
LEU  PHE   0.00099  -158.359   -40.433     1.346     1.530
LEU  PHE   0.14908  -170.953   -94.617     5.341     9.635
LEU  PHE   0.13604   -60.809   -76.820     1.693     5.700
LEU  PHE   0.03455   -67.128    -8.074     0.931     1.627
LEU  PRO   0.05595    53.120    37.064     0.332     0.367
LEU  PRO   0.37650    61.636    80.159     1.507     4.343
LEU  PRO   0.00000    70.203   163.179     1.000     1.000
LEU  PRO   0.04828  -173.920    75.061     5.496     4.150
LEU  PRO   0.00911   -75.909    80.543     2.000     1.385
LEU  PRO   0.07254   -58.667   117.257     0.911     3.230
LEU  PRO   0.06555    57.488   -96.256     1.818    10.563
LEU  PRO   0.16642  -169.063   -83.964     3.431     6.343
LEU  PRO   0.03410   -68.073    -5.465     1.581     3.695
LEU  PRO   0.00000  -103.910  -109.680     9.932     6.141
LEU  PRO   0.17155   -61.533   -74.596     2.865     5.694
LEU  SER   0.04208    54.853    36.343     1.194     3.389
LEU  SER   0.27816    62.651    83.310     0.817     4.578
LEU  SER   0.01659  -175.251    71.767     4.626     1.075
LEU  SER   0.15574   -58.664   113.850     2.394     5.806
LEU  SER   0.19081    62.741   -94.471     3.633     5.035
LEU  SER   0.09696  -169.092   -90.484     4.389     9.481
LEU  SER   0.02844   -66.751    -9.035     0.806     1.448
LEU  SER   0.19122   -61.032   -76.450     1.884     4.930
LEU  THR   0.05698    55.234    34.799     0.688     2.181
LEU  THR   0.37378    63.925    85.825     1.369     6.429
LEU  THR   0.09531  -176.196    72.736     4.590     1.833
LEU  THR   0.12688   -60.653   107.193     4.559    14.312
LEU  THR   0.11465    59.419   -90.165     1.567    10.788
LEU  THR   0.09995  -166.244   -87.884     4.315     8.048
LEU  THR   0.02092   -67.740    -7.650     1.081     1.929
LEU  THR   0.11152   -61.860   -79.197     2.105     4.600
LEU  TRP   0.13579    54.423    33.164     0.958     2.790
LEU  TRP   0.26899    63.119    84.724     0.867     4.131
LEU  TRP   0.11718  -176.928    72.199     3.886     1.782
LEU  TRP   0.15070   -58.508   114.316     2.920     7.015
LEU  TRP   0.06732    58.961   -91.281     1.859     8.495
LEU  TRP   0.12823  -168.940   -94.785     4.468     9.712
LEU  TRP   0.10998   -61.223   -78.886     1.784     3.896
LEU  TRP   0.02183   -66.603    -9.279     1.926     2.424
LEU  TYR   0.02739    54.003    36.581     0.838     0.831
LEU  TYR   0.31832    63.873    85.670     1.414     4.557
LEU  TYR   0.04495  -175.379    72.884     4.490     1.836
LEU  TYR   0.12772   -59.303   111.688     2.594     6.857
LEU  TYR   0.18972    58.712   -87.676     1.450     5.030
LEU  TYR   0.17771  -170.239   -93.162     5.305    10.439
LEU  TYR   0.01723   -67.295    -7.788     0.767     1.248
LEU  TYR   0.09695   -61.888   -81.301     2.350     3.216
LEU  VAL   0.08351    55.047    34.471     0.734     2.557
LEU  VAL   0.22153    63.460    83.868     1.192     3.892
LEU  VAL   0.03751  -174.737    73.516     4.903     2.639
LEU  VAL   0.12607   -58.446   116.081     2.113     6.218
LEU  VAL   0.09026    60.744   -95.116     1.811     8.205
LEU  VAL   0.18433  -170.941   -94.624     4.741     7.684
LEU  VAL   0.03794   -67.135    -8.196     0.761     1.752
LEU  VAL   0.21883   -60.898   -76.343     2.095     6.137
LYS  ALA   0.04227    55.479    33.442     1.204     2.877
LYS  ALA   0.28814    62.779    82.526     0.992     4.302
LYS  ALA   0.10929  -176.351    73.103     2.881     1.051
LYS  ALA   0.22646   -58.561   113.620     2.045     5.147
LYS  ALA   0.04861    59.162   -98.236     2.259     6.324
LYS  ALA   0.11872  -168.592   -89.294     4.625     7.911
LYS  ALA   0.01703   -65.797   -11.769     1.004     2.406
LYS  ALA   0.14948   -60.222   -75.991     0.858     3.300
LYS  ARG   0.04751    59.663  -102.699     0.748     1.037
LYS  ARG   0.05558  -171.483   -95.148     5.237     8.774
LYS  ARG   0.00003  -155.157   -44.519     1.000     1.000
LYS  ARG   0.00370   -65.095   -13.594     0.994     1.826
LYS  ARG   0.33032   -60.144   -74.290     0.539     2.804
LYS  ARG   0.02214    55.886    32.003     1.626     3.650
LYS  ARG   0.28449    62.875    82.474     0.841     1.916
LYS  ARG   0.08111  -177.145    75.464     2.612     2.088
LYS  ARG   0.17511   -58.203   115.886     0.351     1.416
LYS  ASN   0.02691    54.442    35.866     0.368     0.637
LYS  ASN   0.43674    62.784    83.671     0.481     3.334
LYS  ASN   0.02496  -173.769    71.268     4.981     0.761
LYS  ASN   0.20241   -58.670   112.308     2.387     5.575
LYS  ASN   0.05610    58.837   -94.506     2.320     7.060
LYS  ASN   0.03970  -173.509  -100.733     2.512     4.750
LYS  ASN   0.01923   -66.441   -10.182     1.344     2.728
LYS  ASN   0.19393   -60.192   -77.140     0.730     2.109
LYS  ASP   0.01619    54.668    36.400     0.512     1.432
LYS  ASP   0.19845    63.060    82.791     0.941     4.526
LYS  ASP   0.13502   -62.882    99.278     6.394    21.908
LYS  ASP   0.04505  -176.563    73.827     2.550     1.232
LYS  ASP   0.00013  -177.317    25.600     1.000     1.000
LYS  ASP   0.46904    64.280   -80.621     1.975     4.874
LYS  ASP   0.03581  -168.329   -89.674     6.034    11.057
LYS  ASP   0.00883   -65.801   -12.142     1.490     3.434
LYS  ASP   0.09148   -60.409   -75.841     0.574     2.333
LYS  CYS   0.01887    55.288    34.563     1.391     3.636
LYS  CYS   0.37752    63.494    81.368     2.022     2.510
LYS  CYS   0.07061  -177.191    73.899     3.314     2.032
LYS  CYS   0.13058   -58.148   114.955     0.941     2.798
LYS  CYS   0.08813    60.816   -97.175     2.979     7.284
LYS  CYS   0.09290  -169.913   -90.248     5.457     8.671
LYS  CYS   0.00002  -163.802   -28.518     1.000     1.000
LYS  CYS   0.21458   -60.214   -73.823     1.118     3.662
LYS  CYS   0.00192   -70.926    33.518     0.902     0.059
LYS  CYS   0.00487   -67.325    -8.188     1.548     3.824
LYS  GLN   0.01396    55.780    30.268     1.190     4.183
LYS  GLN   0.23706    62.906    82.836     0.764     1.267
LYS  GLN   0.05768  -177.430    73.227     1.733     1.457
LYS  GLN   0.26661   -58.633   113.294     2.417     5.774
LYS  GLN   0.06248    59.613   -94.044     1.488     7.599
LYS  GLN   0.05643  -168.096   -90.539     4.740     8.517
LYS  GLN   0.01825   -66.976    -9.258     1.194     2.707
LYS  GLN   0.28751   -60.221   -74.323     1.315     4.247
LYS  GLU   0.05421    54.092    36.354     0.779     1.257
LYS  GLU   0.28854    63.717    83.717     1.174     3.929
LYS  GLU   0.19701   -58.323   111.224     0.803    10.668
LYS  GLU   0.05698  -177.887    75.195     1.672     1.575
LYS  GLU   0.00003  -173.393    35.018     1.000     1.000
LYS  GLU   0.09626    61.724   -98.373     3.070     6.619
LYS  GLU   0.00007  -156.414   -42.702     0.961     1.456
LYS  GLU   0.10679  -175.195   -97.979     2.998     4.528
LYS  GLU   0.18211   -60.001   -74.524     0.743     2.926
LYS  GLU   0.01799   -65.870   -11.917     1.198     2.264
LYS  GLY   0.00058    72.317   158.931     0.368     1.040
LYS  GLY   0.02021    55.855    32.338     1.163     3.181
LYS  GLY   0.41124    62.451    81.168     1.253     3.230
LYS  GLY   0.04377  -175.323    73.413     3.786     1.349
LYS  GLY   0.18006   -58.904   113.413     2.376     5.779
LYS  GLY   0.05300    57.843   -97.131     2.227     7.302
LYS  GLY   0.10428  -168.524   -88.868     4.387     8.864
LYS  GLY   0.00937   -66.687   -10.214     1.096     2.578
LYS  GLY   0.17751   -60.510   -75.175     1.219     3.294
LYS  HID   0.03753    59.336  -102.551     1.812     2.356
LYS  HID   0.10778  -172.030   -94.311     5.218     7.604
LYS  HID   0.30276   -60.099   -75.446     0.579     2.893
LYS  HID   0.01369   -65.897   -10.574     1.038     7.959
LYS  HID   0.04123    54.943    32.700     1.333     4.567
LYS  HID   0.24967    63.484    83.159     1.047     3.799
LYS  HID   0.00001    77.391   142.626     1.000     1.000
LYS  HID   0.08535  -176.553    75.117     2.709     2.468
LYS  HID   0.16198   -58.275   115.297     0.749     2.157
LYS  HIE   0.03916    54.886    32.500     1.333     3.731
LYS  HIE   0.21718    63.057    84.023     0.954     4.760
LYS  HIE   0.10265  -177.393    72.590     1.117     0.490
LYS  HIE   0.16891   -58.315   115.127     0.831     3.543
LYS  HIE   0.05123    58.653   -92.134     2.394     9.301
LYS  HIE   0.00023  -153.491   -49.083     1.519     2.930
LYS  HIE   0.20307  -171.326   -95.034     4.872     8.782
LYS  HIE   0.21233   -60.036   -74.227     0.349     3.460
LYS  HIE   0.00523   -68.897    -6.920     3.315     5.302
LYS  HIP   0.04075    58.347  -101.821     1.308     4.605
LYS  HIP   0.13412  -173.063   -95.716     4.982     6.657
LYS  HIP   0.00829   -65.522   -13.045     1.297     2.757
LYS  HIP   0.20265   -59.755   -71.872     0.520     3.491
LYS  HIP   0.03115    56.526    31.021     1.472     3.332
LYS  HIP   0.25650    63.461    81.044     1.647     2.563
LYS  HIP   0.11761  -177.425    76.908     0.521     2.826
LYS  HIP   0.20893   -58.291   114.599     1.808     4.462
LYS  ILE   0.06432    54.381    35.901     0.530     0.859
LYS  ILE   0.37250    63.448    82.889     1.166     3.617
LYS  ILE   0.04604  -177.121    76.868     1.947     1.541
LYS  ILE   0.07405   -61.392   107.801     5.693    16.709
LYS  ILE   0.12547    60.867   -86.812     1.017     6.852
LYS  ILE   0.09623  -171.129   -91.520     5.291     7.743
LYS  ILE   0.03848   -67.462    -6.946     0.920     2.724
LYS  ILE   0.18291   -59.814   -74.623     1.470     4.033
LYS  LEU   0.02429    54.917    34.992     0.566     1.821
LYS  LEU   0.19150    63.092    85.571     1.290     5.655
LYS  LEU   0.07565  -176.981    74.008     2.943     2.031
LYS  LEU   0.26005   -58.777   112.736     2.619     6.825
LYS  LEU   0.09364    60.174   -96.953     1.295     6.983
LYS  LEU   0.02857   -66.017   -10.983     1.134     2.744
LYS  LEU   0.23268   -60.394   -76.612     1.124     4.383
LYS  LEU   0.00049  -163.650   -28.664     2.205     4.443
LYS  LEU   0.09312  -167.798   -89.073     5.139     8.208
LYS  LYS   0.05465    59.741   -97.769     0.873     7.508
LYS  LYS   0.09083  -170.869   -94.034     4.658     7.837
LYS  LYS   0.00700   -64.659   -14.338     0.526     0.955
LYS  LYS   0.34890   -59.822   -73.106     0.261     2.990
LYS  LYS   0.00466    56.786    29.973     0.666     2.266
LYS  LYS   0.15879    62.584    82.614     0.619     1.821
LYS  LYS   0.01187  -177.234    73.156     0.677     0.988
LYS  LYS   0.32330   -58.028   114.656     0.156     1.892
LYS  MET   0.01755    55.077    34.110     1.411     4.010
LYS  MET   0.26196    62.955    83.656     1.103     3.737
LYS  MET   0.09717  -177.069    73.943     1.958     2.196
LYS  MET   0.21994   -58.253   113.182     2.074     5.629
LYS  MET   0.11527    59.770   -91.947     1.487     7.596
LYS  MET   0.09369  -171.045   -93.645     5.136     8.461
LYS  MET   0.00001  -151.327   -53.637     1.000     1.000
LYS  MET   0.18236   -60.513   -76.728     1.540     4.423
LYS  MET   0.01126   -67.189    -9.960     2.062     2.656
LYS  MET   0.00079   -71.493    31.953     1.000     1.000
LYS  PHE   0.03764    54.785    32.114     0.813     3.478
LYS  PHE   0.18540    63.431    83.671     1.033     2.847
LYS  PHE   0.14035  -177.613    72.914     1.262     1.071
LYS  PHE   0.22156   -58.753   113.684     1.594     4.048
LYS  PHE   0.08501    59.024   -95.766     1.400     6.746
LYS  PHE   0.14610  -174.807   -99.580     2.809     4.389
LYS  PHE   0.01162   -65.954   -11.380     1.807     2.604
LYS  PHE   0.17232   -60.439   -76.550     0.537     2.691
LYS  PRO   0.06114    53.256    37.349     1.244     2.973
LYS  PRO   0.38657    61.900    80.311     1.344     4.536
LYS  PRO   0.04514  -176.910    74.639     2.896     2.233
LYS  PRO   0.01107   -76.058    80.516     0.064     0.229
LYS  PRO   0.11079   -59.338   116.613     0.959     3.104
LYS  PRO   0.06265    57.306   -90.845     0.799     6.736
LYS  PRO   0.11520  -169.369   -89.475     4.726    10.354
LYS  PRO   0.18197   -60.356   -73.375     0.735     2.710
LYS  PRO   0.01050   -71.743    32.876     0.145     0.740
LYS  PRO   0.01497   -66.684    -9.215     1.731     4.283
LYS  SER   0.08874    59.369   -88.513     1.192    11.916
LYS  SER   0.12013  -168.607   -88.082     4.627     7.838
LYS  SER   0.20425   -59.764   -74.530     0.648     2.740
LYS  SER   0.00977   -66.916    -9.758     2.011     4.107
LYS  SER   0.00010   -73.095    42.931     1.000     1.000
LYS  SER   0.04625    54.895    35.550     1.089     2.437
LYS  SER   0.32889    62.983    83.442     0.922     5.177
LYS  SER   0.06961  -177.846    74.675     1.442     1.882
LYS  SER   0.13227   -59.386   111.919     3.781     9.665
LYS  THR   0.33807    63.786    85.573     1.200     6.215
LYS  THR   0.04138    54.928    36.003     0.764     1.630
LYS  THR   0.07139  -175.272    74.223     3.627     4.189
LYS  THR   0.12777   -58.533   112.813     1.911     8.090
LYS  THR   0.09672    60.242   -84.884     1.653    11.517
LYS  THR   0.17947   -60.597   -73.808     2.207     7.284
LYS  THR   0.03095   -67.724    -8.344     1.425     3.771
LYS  THR   0.00184  -161.691   -33.134     0.171     0.401
LYS  THR   0.11241  -173.432  -100.540     4.422     9.630
LYS  TRP   0.03170    53.734    35.842     1.698     3.057
LYS  TRP   0.27871    63.287    83.651     1.173     3.677
LYS  TRP   0.11242  -176.833    71.598     1.514     1.325
LYS  TRP   0.14529   -58.818   113.063     1.614     4.541
LYS  TRP   0.07321    59.085   -98.121     1.853     5.241
LYS  TRP   0.16128  -167.931   -87.235     3.835     8.342
LYS  TRP   0.17218   -60.423   -76.475     0.998     3.678
LYS  TRP   0.02520   -66.669   -10.860     0.987     1.982
LYS  TRP   0.00001   -71.603    32.839     1.000     1.000
LYS  TYR   0.01163    55.422    34.690     1.270     1.333
LYS  TYR   0.27556    63.722    84.228     1.332     3.567
LYS  TYR   0.13842  -176.881    73.154     2.764     1.364
LYS  TYR   0.16665   -59.296   112.089     3.340     8.001
LYS  TYR   0.07145    60.164   -98.202     2.205     4.922
LYS  TYR   0.13296  -170.381   -90.893     5.119     8.831
LYS  TYR   0.00896   -66.128   -11.018     2.367     3.446
LYS  TYR   0.19438   -60.278   -75.130     0.831     4.266
LYS  VAL   0.04346    54.783    34.321     0.992     3.109
LYS  VAL   0.26189    63.590    85.032     1.630     6.290
LYS  VAL   0.00028    77.790   141.968     1.000     1.000
LYS  VAL   0.09653  -177.574    72.821     2.179     1.189
LYS  VAL   0.18437   -58.692   115.561     0.987     5.480
LYS  VAL   0.08490    59.926  -100.265     1.673     7.365
LYS  VAL   0.17304  -172.002   -94.755     4.981     7.760
LYS  VAL   0.02973   -66.368   -10.724     1.139     2.471
LYS  VAL   0.12580   -60.347   -75.224     0.870     3.980
MET  ALA   0.02970    54.831    34.298     1.330     3.784
MET  ALA   0.32970    63.001    82.239     1.592     2.919
MET  ALA   0.03700  -174.506    72.519     4.473     2.478
MET  ALA   0.16094   -57.721   114.101     1.680     3.983
MET  ALA   0.11245    60.078   -94.938     3.361     7.842
MET  ALA   0.00350  -160.484   -36.941     4.396     7.384
MET  ALA   0.11784  -170.573   -94.632     4.557    10.589
MET  ALA   0.19995   -60.205   -76.154     1.151     4.111
MET  ALA   0.00891   -65.963   -10.446     2.556     3.938
MET  ARG   0.18730   -58.200   115.614     0.547     1.527
MET  ARG   0.20901  -177.871    76.920     1.306     2.501
MET  ARG   0.01315    53.610    36.798     0.537     0.910
MET  ARG   0.24986    63.235    82.810     1.402     2.934
MET  ARG   0.01681    59.389   -96.355     1.531     6.149
MET  ARG   0.27814   -59.823   -74.659     1.268     3.896
MET  ARG   0.00204   -65.097   -12.848     1.486     2.645
MET  ARG   0.00056  -163.232   -31.226     2.930     5.386
MET  ARG   0.04314  -172.023   -94.669     5.795     9.937
MET  ASN   0.02855    54.062    36.503     0.702     1.236
MET  ASN   0.49236    62.936    83.184     0.673     2.176
MET  ASN   0.02669  -176.431    72.546     3.551     1.510
MET  ASN   0.12606   -58.639   113.270     1.990     5.451
MET  ASN   0.05860    59.172   -94.842     1.877     8.873
MET  ASN   0.10686  -168.710   -90.796     4.572     8.779
MET  ASN   0.14790   -60.695   -77.671     0.691     1.475
MET  ASN   0.01299   -67.372    -7.840     1.742     2.845
MET  ASP   0.01339    54.847    34.327     0.908     3.227
MET  ASP   0.29782    63.106    82.688     0.925     3.593
MET  ASP   0.00001    71.479   160.311     1.000     1.000
MET  ASP   0.12191   -63.872    95.677     6.461    21.148
MET  ASP   0.03588  -176.934    73.176     2.790     1.025
MET  ASP   0.00002  -175.941    20.128     1.000     1.000
MET  ASP   0.00000  -164.246   -29.159     1.000     1.000
MET  ASP   0.47292    64.912   -80.067     2.749     4.734
MET  ASP   0.00012  -125.629   -84.145     0.338     0.524
MET  ASP   0.02106  -166.118   -83.476     3.172     6.512
MET  ASP   0.03005   -60.965   -76.922     1.497     3.869
MET  ASP   0.00683   -66.791    -9.065     1.904     3.272
MET  CYS   0.01925    54.898    34.544     1.113     4.123
MET  CYS   0.47477    63.297    83.141     1.911     4.820
MET  CYS   0.03868  -175.489    74.651     3.690     2.402
MET  CYS   0.10472   -58.365   114.230     2.476     5.936
MET  CYS   0.14273    59.759   -88.510     3.002     6.150
MET  CYS   0.00119  -161.822   -33.601     1.779     2.870
MET  CYS   0.00002  -174.427  -135.405     1.086     3.329
MET  CYS   0.08164  -170.904   -92.638     4.571     9.866
MET  CYS   0.12939   -60.408   -74.660     1.626     5.375
MET  CYS   0.00761   -67.295    -9.025     2.680     4.139
MET  GLN   0.01310    54.375    35.572     0.690     1.589
MET  GLN   0.31341    63.138    83.437     0.690     2.383
MET  GLN   0.06158  -177.693    73.259     1.863     1.584
MET  GLN   0.09446   -59.706   112.933     3.646    10.624
MET  GLN   0.14266    58.924   -88.046     1.266     5.357
MET  GLN   0.14408  -172.551   -96.070     4.971     7.819
MET  GLN   0.21040   -60.620   -77.461     1.006     3.013
MET  GLN   0.02031   -66.887    -9.105     1.579     2.297
MET  GLU   0.00686    54.070    35.789     0.701     0.714
MET  GLU   0.23381    63.836    82.497     1.287     1.951
MET  GLU   0.12320   -57.811   112.616     1.442     9.240
MET  GLU   0.00005  -174.048    33.977     0.008     0.017
MET  GLU   0.04563  -176.882    73.666     2.105     2.892
MET  GLU   0.39954    73.812   -75.470     6.953     8.291
MET  GLU   0.00034  -161.532   -33.602     3.354     6.373
MET  GLU   0.03844  -171.470   -96.397     5.115    10.339
MET  GLU   0.01305   -66.974    -8.474     1.019     1.732
MET  GLU   0.13908   -59.836   -75.030     1.739     6.029
MET  GLY   0.00748    55.803    33.381     2.538     3.687
MET  GLY   0.38310    62.912    81.336     2.291     3.116
MET  GLY   0.06456  -173.638    74.520     3.557     3.500
MET  GLY   0.12963   -59.093   113.782     3.115     7.887
MET  GLY   0.06394    61.727   -98.376     3.786     5.773
MET  GLY   0.00006    71.682   -24.073     1.000     1.000
MET  GLY   0.25428   -60.033   -74.651     1.421     4.410
MET  GLY   0.01348   -66.788    -9.839     2.088     2.625
MET  GLY   0.00748  -162.750   -31.520     1.625     3.733
MET  GLY   0.07600  -169.922   -95.281     4.646    13.589
MET  HID   0.03193    55.277    33.377     1.950     3.623
MET  HID   0.18070    63.877    83.260     1.597     4.095
MET  HID   0.00000    77.192   147.394     1.000     1.000
MET  HID   0.08266  -177.378    74.789     1.676     2.133
MET  HID   0.21614   -58.786   113.729     2.329     6.468
MET  HID   0.00001   -72.044   147.908     1.000     1.000
MET  HID   0.14517    59.276   -89.841     2.210     7.859
MET  HID   0.13660  -170.554   -93.653     6.172     9.718
MET  HID   0.20006   -60.656   -76.339     1.026     4.151
MET  HID   0.00673   -66.821    -9.038     1.522     2.012
MET  HIE   0.02520    53.914    36.366     1.168     2.238
MET  HIE   0.33004    63.474    83.765     1.220     3.355
MET  HIE   0.10902  -177.354    73.203     2.716     1.314
MET  HIE   0.14400   -59.507   111.018     3.200     7.891
MET  HIE   0.14341    59.139   -88.437     2.147     6.029
MET  HIE   0.12692  -172.364   -96.308     4.996     9.080
MET  HIE   0.00000  -121.355   -88.334     1.000     1.000
MET  HIE   0.10841   -60.774   -78.444     0.614     3.443
MET  HIE   0.01300   -67.583    -7.831     1.792     2.949
MET  HIP   0.00556    54.831    34.925     1.520     2.064
MET  HIP   0.21444    64.301    80.692     1.427     3.131
MET  HIP   0.00003    77.321   147.666     1.000     1.000
MET  HIP   0.13388  -177.598    75.842     0.979     3.352
MET  HIP   0.18276   -58.019   115.366     1.198     3.216
MET  HIP   0.07546    59.310  -101.981     1.065     6.420
MET  HIP   0.00000    73.971   -25.557     1.000     1.000
MET  HIP   0.22601   -59.708   -72.214     1.043     4.873
MET  HIP   0.00473   -65.956    -9.874     2.836     5.107
MET  HIP   0.00027  -161.759   -33.731     0.653     1.146
MET  HIP   0.15687  -173.960   -95.875     4.902     6.551
MET  ILE   0.07318    55.278    32.297     0.918     3.248
MET  ILE   0.39773    63.416    82.730     0.999     2.466
MET  ILE   0.01192  -176.382    72.808     4.026     2.764
MET  ILE   0.06375   -60.537   108.273     5.286    13.432
MET  ILE   0.33388    59.890   -85.244     1.131     3.003
MET  ILE   0.03278  -167.354   -87.233     6.143     8.032
MET  ILE   0.07287   -61.046   -78.549     2.198     4.213
MET  ILE   0.01390   -68.346    -5.340     0.708     2.468
MET  LEU   0.04970    54.621    33.692     1.316     3.489
MET  LEU   0.30230    63.332    84.269     1.005     2.932
MET  LEU   0.08332  -177.694    73.667     2.540     1.719
MET  LEU   0.08571   -59.813   112.560     3.906    10.803
MET  LEU   0.10852    60.086   -89.192     2.835     6.487
MET  LEU   0.13767  -170.794   -92.670     5.955     8.561
MET  LEU   0.21435   -61.287   -78.464     1.813     4.504
MET  LEU   0.01843   -66.445    -9.677     1.783     3.283
MET  LYS   0.01755    55.077    34.110     1.411     4.010
MET  LYS   0.26196    62.955    83.656     1.103     3.737
MET  LYS   0.09717  -177.069    73.943     1.958     2.196
MET  LYS   0.21994   -58.253   113.182     2.074     5.629
MET  LYS   0.11527    59.770   -91.947     1.487     7.596
MET  LYS   0.09369  -171.045   -93.645     5.136     8.461
MET  LYS   0.00001  -151.327   -53.637     1.000     1.000
MET  LYS   0.18236   -60.513   -76.728     1.540     4.423
MET  LYS   0.01126   -67.189    -9.960     2.062     2.656
MET  LYS   0.00079   -71.493    31.953     1.000     1.000
MET  MET   0.03125    54.351    34.289     2.059     3.792
MET  MET   0.36183    63.791    84.145     1.557     4.530
MET  MET   0.09003  -176.332    72.831     3.417     2.251
MET  MET   0.00003   -74.417    78.740     0.000     0.000
MET  MET   0.09614   -58.508   114.713     0.894     3.567
MET  MET   0.19876    59.847   -89.576     1.584     7.047
MET  MET   0.16617   -60.594   -79.253     0.509     2.663
MET  MET   0.01303   -66.870   -10.031     3.032     4.217
MET  MET   0.00003  -167.147   -21.842     0.000     0.000
MET  MET   0.04272  -169.555   -90.490     4.633     9.732
MET  PHE   0.01767    54.057    36.050     1.169     2.131
MET  PHE   0.26879    63.625    83.855     1.301     3.252
MET  PHE   0.11433  -176.812    73.616     3.226     1.647
MET  PHE   0.12445   -58.752   113.051     2.432     7.193
MET  PHE   0.11092    58.701   -89.058     1.908     7.058
MET  PHE   0.00018  -166.265   -25.847     1.322     0.665
MET  PHE   0.15988  -172.150   -94.896     4.754     9.850
MET  PHE   0.01080   -67.495    -7.508     1.648     7.000
MET  PHE   0.19299   -60.973   -78.477     0.677     3.374
MET  PHE   0.00001  -102.345  -104.134     1.000     1.000
MET  PRO   0.00027    73.695   149.484     2.882    15.698
MET  PRO   0.02422    55.484    35.361     1.371     3.520
MET  PRO   0.41857    61.539    79.348     1.044     3.693
MET  PRO   0.03912  -175.511    72.839     4.184     3.031
MET  PRO   0.10749   -61.965   108.694     7.050    13.901
MET  PRO   0.14447    57.602   -89.476     1.310     5.535
MET  PRO   0.16808  -170.919   -92.272     3.788    13.792
MET  PRO   0.07827   -61.624   -75.019     3.053     4.722
MET  PRO   0.01951   -68.430    -2.759     2.060     6.713
MET  SER   0.03431    54.908    35.048     1.455     2.981
MET  SER   0.43807    63.163    83.144     1.006     4.383
MET  SER   0.06193  -175.131    72.239     4.521     1.897
MET  SER   0.14200   -58.650   113.229     2.262     9.026
MET  SER   0.08334    58.464   -88.827     1.798    10.484
MET  SER   0.07714  -171.256   -93.784     4.896     9.130
MET  SER   0.14239   -60.507   -75.895     1.909     4.443
MET  SER   0.02082   -67.315    -9.117     2.267     3.416
MET  THR   0.01929    55.394    34.806     1.081     2.310
MET  THR   0.29690    64.619    84.374     2.556     3.751
MET  THR   0.11784  -175.855    73.347     3.483     3.894
MET  THR   0.07577   -58.480   108.376     4.193    12.847
MET  THR   0.10272    61.775   -87.733     4.386    10.356
MET  THR   0.00275  -161.171   -34.437     1.837     3.900
MET  THR   0.20452  -170.776   -95.206     5.293    10.170
MET  THR   0.17358   -60.355   -73.130     2.786     7.791
MET  THR   0.00662   -67.648    -8.256     1.479     2.829
MET  TRP   0.04784    53.820    34.224     1.006     3.167
MET  TRP   0.31035    64.059    84.810     1.513     4.549
MET  TRP   0.06132  -177.165    72.346     1.861     4.045
MET  TRP   0.12759   -58.757   113.187     1.711     4.704
MET  TRP   0.11386    58.608   -90.319     2.053     7.308
MET  TRP   0.26005  -171.351   -94.859     4.637     9.418
MET  TRP   0.06750   -60.918   -78.278     1.409     4.494
MET  TRP   0.01148   -67.836    -7.273     3.379     5.605
MET  TYR   0.01908    53.656    36.036     1.359     3.115
MET  TYR   0.28555    63.637    84.816     1.522     5.261
MET  TYR   0.13357  -177.706    73.830     2.054     1.657
MET  TYR   0.12976   -58.939   113.633     1.200     4.516
MET  TYR   0.06678    58.788   -90.008     2.299     7.724
MET  TYR   0.00004  -162.913   -30.940     1.797     3.521
MET  TYR   0.20997  -172.760   -95.719     4.721     9.617
MET  TYR   0.14330   -60.830   -77.495     0.970     4.224
MET  TYR   0.01195   -66.667    -9.552     2.141     3.338
MET  VAL   0.04215    54.741    34.763     0.793     2.171
MET  VAL   0.34470    63.971    84.554     1.649     5.727
MET  VAL   0.00003    77.576   144.179     1.000     1.000
MET  VAL   0.10270  -177.404    74.335     2.191     1.855
MET  VAL   0.14883   -59.125   113.866     3.134     9.017
MET  VAL   0.08709    59.925   -93.498     1.889     8.186
MET  VAL   0.14063  -173.268   -97.877     4.102     8.427
MET  VAL   0.00004  -155.247   -43.982     1.000     1.000
MET  VAL   0.12776   -59.932   -75.482     1.571     5.722
MET  VAL   0.00593   -66.709    -8.866     1.397     2.158
MET  VAL   0.00014   -72.388    35.214     1.000     1.000
PHE  ALA   0.04012    53.947    36.959     1.300     1.454
PHE  ALA   0.23188    63.098    83.415     1.160     3.391
PHE  ALA   0.00015    73.048   155.628     1.000     1.000
PHE  ALA   0.14189  -176.749    72.942     3.250     1.155
PHE  ALA   0.11568   -60.319   110.793     3.652    10.733
PHE  ALA   0.06979    58.655   -95.972     2.137     8.336
PHE  ALA   0.20991  -171.593   -94.232     4.768     9.518
PHE  ALA   0.03094   -66.734    -9.126     1.208     2.011
PHE  ALA   0.15963   -61.115   -78.377     1.301     3.441
PHE  ARG   0.02201    54.511    35.873     0.654     0.934
PHE  ARG   0.27157    63.667    84.342     1.123     4.108
PHE  ARG   0.12010  -177.684    74.383     1.160     3.073
PHE  ARG   0.21733   -58.465   114.094     1.359     4.059
PHE  ARG   0.11151    59.478   -92.772     1.253     7.374
PHE  ARG   0.12936  -174.053   -95.996     4.385     6.429
PHE  ARG   0.00727   -66.216   -11.116     2.441     3.810
PHE  ARG   0.12085   -60.540   -76.451     1.028     3.986
PHE  ASN   0.29529    63.128    83.957     0.751     3.438
PHE  ASN   0.04175    53.608    36.671     1.514     3.144
PHE  ASN   0.08295  -177.487    72.456     1.884     1.164
PHE  ASN   0.19272   -59.005   110.617     3.074     7.001
PHE  ASN   0.10159    59.598   -93.081     2.370     7.448
PHE  ASN   0.00057  -160.767   -34.761     1.775     3.901
PHE  ASN   0.09491  -168.235   -87.638     4.187     9.943
PHE  ASN   0.16480   -60.642   -77.911     1.208     4.041
PHE  ASN   0.02542   -67.359    -7.848     1.213     3.762
PHE  ASP   0.01697    53.778    37.719     1.598     2.121
PHE  ASP   0.27496    64.006    83.503     1.409     2.470
PHE  ASP   0.08319   -59.051   115.156     1.008     3.335
PHE  ASP   0.07497   -73.796    57.375     3.145    10.654
PHE  ASP   0.00039  -176.231    20.758     0.922     3.807
PHE  ASP   0.02096  -176.669    74.686     4.472     2.567
PHE  ASP   0.00004    66.621   -20.349     5.324     2.946
PHE  ASP   0.37896    63.663   -83.063     3.940     8.080
PHE  ASP   0.00177  -161.056   -35.985     2.468     4.820
PHE  ASP   0.00059  -123.087   -83.382     4.026     1.746
PHE  ASP   0.08337  -169.102   -89.575     6.772    13.395
PHE  ASP   0.00001  -175.027  -145.197     1.000     1.000
PHE  ASP   0.00843   -67.918    -7.689     3.685     4.610
PHE  ASP   0.05538   -60.928   -76.028     1.447     4.576
PHE  CYS   0.02351    54.222    36.735     0.981     1.488
PHE  CYS   0.37354    63.599    83.292     1.632     4.608
PHE  CYS   0.04058  -174.681    73.337     4.287     2.758
PHE  CYS   0.10843   -59.600   112.435     3.003     7.906
PHE  CYS   0.15918    61.247   -87.992     3.253     5.875
PHE  CYS   0.16526  -168.225   -86.183     4.532     9.742
PHE  CYS   0.00001  -163.415   -29.252     1.000     1.000
PHE  CYS   0.10984   -60.619   -75.896     1.408     4.419
PHE  CYS   0.01951   -67.618    -7.227     1.085     2.039
PHE  CYS   0.00015   -71.959    39.110     1.115    10.440
PHE  GLN   0.02454    54.581    34.206     1.325     3.921
PHE  GLN   0.34489    63.570    84.579     0.874     3.730
PHE  GLN   0.06244  -176.693    72.969     3.485     3.286
PHE  GLN   0.14998   -58.657   113.765     1.890     4.769
PHE  GLN   0.09530    59.787   -94.145     1.811     7.299
PHE  GLN   0.14681  -167.984   -87.243     4.786    10.042
PHE  GLN   0.01928   -66.442    -9.875     1.160     1.998
PHE  GLN   0.15676   -61.357   -79.391     1.722     2.752
PHE  GLU   0.02830    54.134    36.021     1.181     1.974
PHE  GLU   0.24560    63.983    84.922     1.081     4.183
PHE  GLU   0.18719   -57.912    95.259     2.097    16.336
PHE  GLU   0.00022  -174.050    33.956     1.196     3.211
PHE  GLU   0.08478  -176.790    73.080     2.370     1.158
PHE  GLU   0.11510    71.969   -78.528     9.054    13.956
PHE  GLU   0.00156  -159.675   -37.787     4.074     8.470
PHE  GLU   0.14673  -170.535   -93.140     4.892    10.543
PHE  GLU   0.01764   -67.801    -6.022     1.361     2.427
PHE  GLU   0.17289   -60.558   -77.635     1.282     2.783
PHE  GLY   0.06325    54.283    36.637     1.478     3.984
PHE  GLY   0.24500    62.929    83.257     1.848     5.524
PHE  GLY   0.10976  -174.863    74.558     4.200     2.369
PHE  GLY   0.15849   -59.661   112.463     3.207     8.529
PHE  GLY   0.09476    60.527   -99.065     3.547     3.668
PHE  GLY   0.14873  -170.120   -89.970     5.414    10.288
PHE  GLY   0.00135  -163.752   -29.813     1.000     1.000
PHE  GLY   0.02825   -67.328    -8.142     0.682     1.210
PHE  GLY   0.15041   -61.073   -78.891     1.024     2.655
PHE  HID   0.00021    73.633   154.126     0.645     1.695
PHE  HID   0.02020    55.181    35.126     1.661     3.091
PHE  HID   0.30843    63.460    83.773     1.251     3.538
PHE  HID   0.09577  -178.027    74.206     1.257     2.337
PHE  HID   0.14805   -58.312   115.960     2.406     5.631
PHE  HID   0.00003    74.023   -27.436     5.681    11.836
PHE  HID   0.02943    59.565   -99.259     3.288     5.754
PHE  HID   0.19513   -59.828   -72.676     1.720     5.910
PHE  HID   0.01339   -66.878    -8.739     3.478     6.288
PHE  HID   0.04464  -158.910   -38.066     2.661     4.952
PHE  HID   0.14471  -173.397   -96.847     4.912     9.348
PHE  HIE   0.04294    54.941    32.900     1.041     3.848
PHE  HIE   0.31783    63.556    84.843     0.969     4.219
PHE  HIE   0.06983  -176.990    73.727     4.132     1.253
PHE  HIE   0.11180   -59.043   113.596     2.013     5.476
PHE  HIE   0.19505    58.560   -88.059     1.337     5.797
PHE  HIE   0.16304  -171.936   -93.807     5.655     9.814
PHE  HIE   0.00000  -122.964   -89.183     1.000     1.000
PHE  HIE   0.08164   -60.768   -78.079     0.813     3.421
PHE  HIE   0.01787   -68.673    -6.552     3.212     3.908
PHE  HIP   0.03679    55.729    34.326     1.421     2.918
PHE  HIP   0.26551    63.774    83.092     1.122     3.798
PHE  HIP   0.10875  -177.071    74.614     2.082     3.543
PHE  HIP   0.16168   -59.367   112.399     3.579     9.012
PHE  HIP   0.10665    59.053   -94.866     1.263     7.829
PHE  HIP   0.00038  -158.544   -38.755     1.224     1.543
PHE  HIP   0.09171  -171.799   -94.168     5.493     8.713
PHE  HIP   0.00004  -172.003  -135.208     1.000     1.000
PHE  HIP   0.21122   -60.226   -73.819     1.335     5.701
PHE  HIP   0.01727   -66.873    -8.778     1.923     6.089
PHE  ILE   0.03097    55.557    34.132     1.068     3.057
PHE  ILE   0.35922    64.078    83.633     1.372     2.950
PHE  ILE   0.05797  -176.571    74.426     3.067     1.594
PHE  ILE   0.05703   -65.580    95.892     6.241    16.140
PHE  ILE   0.27658    60.090   -85.193     1.292     3.024
PHE  ILE   0.10917  -169.801   -91.311     5.599     9.105
PHE  ILE   0.03342   -68.138    -5.728     0.545     1.386
PHE  ILE   0.07564   -60.800   -77.980     1.953     3.046
PHE  LEU   0.04166    54.287    36.365     0.868     1.094
PHE  LEU   0.32923    64.016    86.359     1.585     5.727
PHE  LEU   0.10483  -175.675    72.997     3.958     2.693
PHE  LEU   0.14033   -58.802   114.122     3.010     7.701
PHE  LEU   0.06329    59.565   -92.896     2.017     6.788
PHE  LEU   0.00099  -158.359   -40.433     1.346     1.530
PHE  LEU   0.14908  -170.953   -94.617     5.341     9.635
PHE  LEU   0.13604   -60.809   -76.820     1.693     5.700
PHE  LEU   0.03455   -67.128    -8.074     0.931     1.627
PHE  LYS   0.03764    54.785    32.114     0.813     3.478
PHE  LYS   0.18540    63.431    83.671     1.033     2.847
PHE  LYS   0.14035  -177.613    72.914     1.262     1.071
PHE  LYS   0.22156   -58.753   113.684     1.594     4.048
PHE  LYS   0.08501    59.024   -95.766     1.400     6.746
PHE  LYS   0.14610  -174.807   -99.580     2.809     4.389
PHE  LYS   0.01162   -65.954   -11.380     1.807     2.604
PHE  LYS   0.17232   -60.439   -76.550     0.537     2.691
PHE  MET   0.01767    54.057    36.050     1.169     2.131
PHE  MET   0.26879    63.625    83.855     1.301     3.252
PHE  MET   0.11433  -176.812    73.616     3.226     1.647
PHE  MET   0.12445   -58.752   113.051     2.432     7.193
PHE  MET   0.11092    58.701   -89.058     1.908     7.058
PHE  MET   0.00018  -166.265   -25.847     1.322     0.665
PHE  MET   0.15988  -172.150   -94.896     4.754     9.850
PHE  MET   0.01080   -67.495    -7.508     1.648     7.000
PHE  MET   0.19299   -60.973   -78.477     0.677     3.374
PHE  MET   0.00001  -102.345  -104.134     1.000     1.000
PHE  PHE   0.03859    53.231    37.629     1.982     3.435
PHE  PHE   0.17841    64.299    87.025     1.820     6.190
PHE  PHE   0.17300  -175.954    75.523     3.648     2.908
PHE  PHE   0.10324   -62.929   102.360     6.061    17.371
PHE  PHE   0.23513    58.833   -88.925     1.620     6.241
PHE  PHE   0.02445   -67.721    -7.195     0.926     1.881
PHE  PHE   0.12437   -62.187   -80.225     2.893     5.968
PHE  PHE   0.00250  -162.354   -31.988     0.976     1.747
PHE  PHE   0.12031  -174.825   -99.030     3.440     5.599
PHE  PRO   0.00018    74.285   152.913     0.145     0.238
PHE  PRO   0.03286    55.050    35.019     1.223     2.880
PHE  PRO   0.33108    61.654    80.630     1.162     5.140
PHE  PRO   0.07863  -175.808    73.418     3.869     3.055
PHE  PRO   0.08341   -60.617   112.274     5.608    11.542
PHE  PRO   0.15261    57.586   -90.830     0.935     6.089
PHE  PRO   0.17095  -169.949   -86.410     3.391    12.809
PHE  PRO   0.00129  -164.723   -27.983     1.000     1.000
PHE  PRO   0.12497   -61.721   -76.756     3.320     6.826
PHE  PRO   0.02402   -69.319     0.532     2.898    10.864
PHE  SER   0.05078    54.149    36.486     1.044     2.205
PHE  SER   0.30022    62.966    83.201     0.830     3.502
PHE  SER   0.08133  -177.265    72.365     1.951     1.001
PHE  SER   0.11841   -60.405   109.518     4.504    11.083
PHE  SER   0.10670    58.960   -90.682     1.817     7.138
PHE  SER   0.00062  -163.325   -30.875     0.223     0.735
PHE  SER   0.17542  -169.084   -88.154     4.343    10.764
PHE  SER   0.02340   -66.848    -8.942     0.779     1.514
PHE  SER   0.14313   -61.026   -79.267     1.262     3.447
PHE  THR   0.00009    73.473   155.540     0.207     1.225
PHE  THR   0.03000    54.854    35.617     0.793     1.385
PHE  THR   0.30379    63.954    85.508     0.913     5.134
PHE  THR   0.10926  -176.064    72.453     4.141     1.121
PHE  THR   0.07237   -60.193   108.900     3.151    13.716
PHE  THR   0.11908    58.943   -85.654     0.939     7.136
PHE  THR   0.20321  -169.569   -91.409     5.546    10.388
PHE  THR   0.01840   -68.074    -7.904     1.374     2.057
PHE  THR   0.14380   -62.074   -79.972     2.138     3.956
PHE  TRP   0.02340    54.059    35.752     1.627     2.139
PHE  TRP   0.34692    64.540    84.227     1.603     2.852
PHE  TRP   0.11314  -177.748    72.529     3.477     2.088
PHE  TRP   0.06980   -59.267   113.760     3.155     8.419
PHE  TRP   0.04062    59.592   -94.131     2.645     6.247
PHE  TRP   0.00003    70.729   -20.575     1.426     3.083
PHE  TRP   0.00038  -161.988   -36.771     5.013    10.036
PHE  TRP   0.33605  -174.429   -98.976     3.552     6.593
PHE  TRP   0.00901   -69.282    -4.979     4.278     8.314
PHE  TRP   0.06064   -60.798   -78.033     1.035     4.224
PHE  TRP   0.00000   -89.737  -105.566     1.000     1.000
PHE  TYR   0.02438    55.168    34.589     1.194     2.931
PHE  TYR   0.26853    63.880    86.415     1.686     6.289
PHE  TYR   0.17182  -178.060    74.123     1.683     1.155
PHE  TYR   0.00074   -67.233   145.935     0.248     0.709
PHE  TYR   0.05424   -59.304   112.108     1.873     7.353
PHE  TYR   0.10780    58.937   -91.746     2.976     7.825
PHE  TYR   0.27276  -173.169   -95.753     4.799     9.493
PHE  TYR   0.00146  -157.992   -41.284     2.515     4.336
PHE  TYR   0.01024   -69.593    -6.318     5.045     5.814
PHE  TYR   0.08803   -60.945   -78.454     1.031     3.327
PHE  VAL   0.04802    54.381    35.398     1.213     2.917
PHE  VAL   0.20657    64.209    84.924     1.194     6.125
PHE  VAL   0.00059    74.747   150.698     1.000     1.000
PHE  VAL   0.12021  -176.716    73.102     3.160     1.582
PHE  VAL   0.14058   -59.459   115.388     2.985     9.643
PHE  VAL   0.00006    73.205   -54.988     0.935     1.112
PHE  VAL   0.13594    59.745   -92.362     2.026     7.809
PHE  VAL   0.21654  -170.888   -92.869     5.022    10.084
PHE  VAL   0.00137  -158.742   -39.986     1.000     1.000
PHE  VAL   0.11328   -60.468   -76.335     1.529     6.045
PHE  VAL   0.01686   -66.982    -9.163     0.852     1.612
PRO  ALA   0.04406    56.039    32.370     1.577     6.007
PRO  ALA   0.33412    61.139    80.149     0.768     5.177
PRO  ALA   0.07584  -172.648    74.568     4.760     4.404
PRO  ALA   0.08881   -60.312   112.957     4.821    10.841
PRO  ALA   0.14099    57.314   -92.606     2.208     8.770
PRO  ALA   0.22808  -169.575   -87.355     3.714     9.619
PRO  ALA   0.02147   -68.835    -3.599     1.072     3.110
PRO  ALA   0.06664   -61.998   -78.130     3.813     4.497
PRO  ARG   0.01273    54.676    35.404     0.857     2.387
PRO  ARG   0.37778    61.476    79.974     1.061     5.485
PRO  ARG   0.08265  -176.629    74.497     2.586     2.397
PRO  ARG   0.11093   -62.155   108.249     6.716    13.621
PRO  ARG   0.13640    57.195   -90.705     1.152     6.293
PRO  ARG   0.17074  -171.131   -90.133     3.744     9.845
PRO  ARG   0.09036   -60.934   -74.945     2.801     4.224
PRO  ARG   0.01841   -68.848     5.043     1.831    18.492
PRO  ASN   0.01954    55.366    33.602     1.145     4.250
PRO  ASN   0.44155    62.182    79.075     1.923     2.522
PRO  ASN   0.00015    74.981   150.300     1.000     1.000
PRO  ASN   0.07099  -173.700    74.572     4.477     4.404
PRO  ASN   0.07522   -60.421   110.888     5.668    10.874
PRO  ASN   0.10835    57.086   -91.989     2.392     7.910
PRO  ASN   0.20399  -169.835   -87.607     3.650     8.911
PRO  ASN   0.06633   -61.142   -74.677     2.866     4.143
PRO  ASN   0.01386   -68.682    -4.946     1.606     4.354
PRO  ASP   0.00014    75.203   149.730     0.262     0.784
PRO  ASP   0.03344    55.137    33.851     0.803     4.031
PRO  ASP   0.27065    62.485    81.006     0.941     6.901
PRO  ASP   0.16165   -68.772    88.484     7.969    23.145
PRO  ASP   0.02033  -169.423    76.971     2.891     4.984
PRO  ASP   0.00032  -177.012    24.618     1.000     1.000
PRO  ASP   0.30132    61.225   -83.736     3.554     5.871
PRO  ASP   0.00179  -120.770   -83.406     5.702     1.445
PRO  ASP   0.09015  -169.298   -85.442     3.271     8.783
PRO  ASP   0.01793   -69.162    -1.387     0.847     0.933
PRO  ASP   0.10227   -62.479   -75.300     4.155     5.445
PRO  CYS   0.03544    55.324    35.748     1.331     5.570
PRO  CYS   0.42033    61.980    78.333     1.804     2.206
PRO  CYS   0.02451  -171.006    72.843     4.041     4.307
PRO  CYS   0.10312   -61.188   111.562     6.040    12.530
PRO  CYS   0.16113    57.988   -89.829     2.561     7.227
PRO  CYS   0.15497  -167.809   -82.658     2.728     3.605
PRO  CYS   0.00013  -161.577   -32.945     1.000     1.000
PRO  CYS   0.08673   -61.282   -74.200     2.814     4.238
PRO  CYS   0.01364   -68.713    -2.932     0.883     3.465
PRO  GLN   0.00003    80.343   148.809     0.171     0.369
PRO  GLN   0.05109    54.717    35.413     1.899     2.527
PRO  GLN   0.29711    61.799    77.804     1.368     2.765
PRO  GLN   0.02129  -174.859    75.644     4.536     4.358
PRO  GLN   0.17829   -59.233   115.093     3.666     8.553
PRO  GLN   0.06921    57.946   -91.375     0.837     5.813
PRO  GLN   0.09522  -168.435   -83.644     2.950     5.042
PRO  GLN   0.01825   -67.167    -7.185     1.978     4.782
PRO  GLN   0.26950   -60.416   -73.108     1.278     4.164
PRO  GLU   0.04523    55.338    34.629     1.066     2.380
PRO  GLU   0.35689    61.798    81.818     1.212     7.180
PRO  GLU   0.11627   -61.848   105.768     7.086    17.251
PRO  GLU   0.04623  -173.392    74.790     4.378     5.486
PRO  GLU   0.00564  -177.888    35.089     1.776     2.389
PRO  GLU   0.14088    58.472   -89.781     3.208     5.967
PRO  GLU   0.11960  -168.854   -84.437     3.111    10.556
PRO  GLU   0.02013   -68.786    -1.995     0.469     1.070
PRO  GLU   0.14913   -60.664   -73.708     3.981     4.202
PRO  GLY   0.03912    57.517    29.865     0.651     0.385
PRO  GLY   0.34567    62.192    78.054     1.651     2.927
PRO  GLY   0.03669  -169.079    77.114     0.619     5.971
PRO  GLY   0.13518   -62.801   108.046     7.876    16.024
PRO  GLY   0.10180    56.711   -93.186     2.008     8.677
PRO  GLY   0.19354  -169.227   -85.636     3.027    10.007
PRO  GLY   0.02806   -68.688    -2.795     0.122     2.572
PRO  GLY   0.11996   -61.988   -76.262     4.201     5.393
PRO  HID   0.04350    56.603    31.908     1.504     3.584
PRO  HID   0.38043    62.336    78.403     1.632     4.161
PRO  HID   0.00005    76.729   151.194     1.000     1.000
PRO  HID   0.12420  -175.522    74.572     3.746     3.497
PRO  HID   0.09201   -63.055   107.337     7.053    15.108
PRO  HID   0.11559    57.560   -89.990     1.069     5.484
PRO  HID   0.15437  -171.258   -91.222     4.227     9.705
PRO  HID   0.06959   -62.805   -77.155     4.496     6.463
PRO  HID   0.02026   -68.712    -2.495     0.864     3.617
PRO  HIE   0.02986    54.957    35.366     0.979     3.108
PRO  HIE   0.31655    61.369    80.345     0.762     4.324
PRO  HIE   0.11226  -176.174    73.075     3.310     3.094
PRO  HIE   0.12402   -64.110   104.233     7.827    16.129
PRO  HIE   0.15830    57.171   -90.269     1.227     5.967
PRO  HIE   0.15583  -170.106   -86.665     3.058     9.541
PRO  HIE   0.01797   -68.936    -0.964     0.679     7.420
PRO  HIE   0.08517   -61.665   -76.216     3.763     5.241
PRO  HIE   0.00003  -108.389   -85.897     1.000     1.000
PRO  HIP   0.03422    55.644    31.720     1.485     3.923
PRO  HIP   0.30498    62.381    77.142     1.726     4.908
PRO  HIP   0.11416  -176.075    76.378     3.967     3.703
PRO  HIP   0.13772   -61.275   110.003     5.806    12.206
PRO  HIP   0.10733    57.195   -91.286     1.340     7.687
PRO  HIP   0.15497  -173.907   -96.985     3.032     7.509
PRO  HIP   0.11634   -60.772   -72.238     3.295     5.583
PRO  HIP   0.02356   -67.849    -5.051     1.384     5.970
PRO  HIP   0.00673   -72.628    35.310     1.000     1.000
PRO  ILE   0.00002    74.522   153.458     0.001     0.250
PRO  ILE   0.06995    56.063    33.068     1.156     2.938
PRO  ILE   0.37573    62.311    78.691     1.471     4.234
PRO  ILE   0.02174  -172.865    75.419     4.899     4.383
PRO  ILE   0.04926   -59.190   117.787     1.187     2.901
PRO  ILE   0.06222   -75.444    80.393     2.297     2.323
PRO  ILE   0.13241    58.429   -87.966     1.067     4.400
PRO  ILE   0.17370  -169.969   -84.339     2.437     8.676
PRO  ILE   0.05089   -69.507    -0.164     0.890     2.043
PRO  ILE   0.06408   -63.259   -77.278     5.441     7.718
PRO  LEU   0.05595    53.120    37.064     0.332     0.367
PRO  LEU   0.37650    61.636    80.159     1.507     4.343
PRO  LEU   0.00000    70.203   163.179     1.000     1.000
PRO  LEU   0.04828  -173.920    75.061     5.496     4.150
PRO  LEU   0.00911   -75.909    80.543     2.000     1.385
PRO  LEU   0.07254   -58.667   117.257     0.911     3.230
PRO  LEU   0.06555    57.488   -96.256     1.818    10.563
PRO  LEU   0.16642  -169.063   -83.964     3.431     6.343
PRO  LEU   0.03410   -68.073    -5.465     1.581     3.695
PRO  LEU   0.00000  -103.910  -109.680     9.932     6.141
PRO  LEU   0.17155   -61.533   -74.596     2.865     5.694
PRO  LYS   0.06114    53.256    37.349     1.244     2.973
PRO  LYS   0.38657    61.900    80.311     1.344     4.536
PRO  LYS   0.04514  -176.910    74.639     2.896     2.233
PRO  LYS   0.01107   -76.058    80.516     0.064     0.229
PRO  LYS   0.11079   -59.338   116.613     0.959     3.104
PRO  LYS   0.06265    57.306   -90.845     0.799     6.736
PRO  LYS   0.11520  -169.369   -89.475     4.726    10.354
PRO  LYS   0.18197   -60.356   -73.375     0.735     2.710
PRO  LYS   0.01050   -71.743    32.876     0.145     0.740
PRO  LYS   0.01497   -66.684    -9.215     1.731     4.283
PRO  MET   0.00027    73.695   149.484     2.882    15.698
PRO  MET   0.02422    55.484    35.361     1.371     3.520
PRO  MET   0.41857    61.539    79.348     1.044     3.693
PRO  MET   0.03912  -175.511    72.839     4.184     3.031
PRO  MET   0.10749   -61.965   108.694     7.050    13.901
PRO  MET   0.14447    57.602   -89.476     1.310     5.535
PRO  MET   0.16808  -170.919   -92.272     3.788    13.792
PRO  MET   0.07827   -61.624   -75.019     3.053     4.722
PRO  MET   0.01951   -68.430    -2.759     2.060     6.713
PRO  PHE   0.00018    74.285   152.913     0.145     0.238
PRO  PHE   0.03286    55.050    35.019     1.223     2.880
PRO  PHE   0.33108    61.654    80.630     1.162     5.140
PRO  PHE   0.07863  -175.808    73.418     3.869     3.055
PRO  PHE   0.08341   -60.617   112.274     5.608    11.542
PRO  PHE   0.15261    57.586   -90.830     0.935     6.089
PRO  PHE   0.17095  -169.949   -86.410     3.391    12.809
PRO  PHE   0.00129  -164.723   -27.983     1.000     1.000
PRO  PHE   0.12497   -61.721   -76.756     3.320     6.826
PRO  PHE   0.02402   -69.319     0.532     2.898    10.864
PRO  PRO   0.00710    57.773    30.701     0.000     0.000
PRO  PRO   0.27756    60.715    78.408     0.491     1.059
PRO  PRO   0.05566  -168.758    81.469     0.549     0.191
PRO  PRO   0.03352   -77.858    81.883     0.000     0.000
PRO  PRO   0.10269   -59.538   116.100     1.036     2.572
PRO  PRO   0.13983    56.037   -92.539     0.864     9.493
PRO  PRO   0.27285  -168.965   -80.553     0.771     1.008
PRO  PRO   0.08922   -60.143   -72.615     0.222     0.711
PRO  PRO   0.02157   -70.925     1.020     1.419     1.526
PRO  SER   0.06791    54.719    35.929     1.124     4.642
PRO  SER   0.33101    62.302    81.438     1.707     4.767
PRO  SER   0.06032  -172.165    74.803     3.995     4.628
PRO  SER   0.15807   -62.502   109.238     6.361    13.340
PRO  SER   0.14651    57.256   -90.027     0.746     6.177
PRO  SER   0.09231  -169.947   -88.866     3.898    10.558
PRO  SER   0.02425   -69.522    -2.791     1.222     2.288
PRO  SER   0.11962   -61.190   -74.790     2.739     4.879
PRO  THR   0.03894    55.563    34.784     2.451     2.380
PRO  THR   0.32942    61.873    79.481     1.449     4.719
PRO  THR   0.04258  -173.043    72.794     5.100     3.317
PRO  THR   0.14198   -61.050   111.039     5.857    13.110
PRO  THR   0.11907    57.378   -93.979     1.034     7.744
PRO  THR   0.17540  -168.359   -85.350     4.158     8.175
PRO  THR   0.04240   -68.178    -6.499     2.154     3.383
PRO  THR   0.11022   -61.350   -75.338     2.793     4.461
PRO  THR   0.00000   -88.315  -106.090    11.099     6.023
PRO  TRP   0.02646    54.359    35.997     1.476     2.806
PRO  TRP   0.27591    63.310    83.112     1.824     5.474
PRO  TRP   0.00098    67.711   115.585     3.653    22.951
PRO  TRP   0.10732   -63.939   105.534     7.012    15.290
PRO  TRP   0.08562  -174.662    73.670     3.891     5.154
PRO  TRP   0.00000  -159.928    33.764     1.000     1.000
PRO  TRP   0.16226    57.156   -89.388     1.533     5.216
PRO  TRP   0.24343  -169.475   -86.457     3.397    11.716
PRO  TRP   0.00024  -162.081   -32.491     1.000     1.000
PRO  TRP   0.02378   -68.873    -1.691     0.889     1.430
PRO  TRP   0.07400   -64.380   -81.824     4.270     6.932
PRO  TYR   0.03808    54.661    36.191     1.099     3.500
PRO  TYR   0.28856    61.720    81.576     0.658     5.025
PRO  TYR   0.06927  -175.044    72.704     4.436     2.852
PRO  TYR   0.06946   -62.950   105.858     7.473    16.135
PRO  TYR   0.15344    57.622   -88.964     0.945     5.168
PRO  TYR   0.24907  -170.454   -86.192     3.004    11.291
PRO  TYR   0.10990   -62.083   -77.748     3.386     6.669
PRO  TYR   0.02221   -69.039    -0.399     0.868     8.192
PRO  VAL   0.07122    55.018    33.151     1.498     4.567
PRO  VAL   0.32190    62.438    80.595     1.262     7.299
PRO  VAL   0.08828  -175.002    75.070     4.531     3.722
PRO  VAL   0.00775   -75.927    80.750     1.236     1.736
PRO  VAL   0.10536   -59.223   118.039     1.391     5.519
PRO  VAL   0.11619    57.448   -92.793     1.794     9.504
PRO  VAL   0.17423  -170.077   -86.100     2.886     9.593
PRO  VAL   0.01516   -68.596    -6.358     1.313     2.647
PRO  VAL   0.09992   -61.677   -75.685     3.183     7.127
SER  ALA   0.06676    55.001    34.931     0.687     4.167
SER  ALA   0.34654    62.797    83.146     0.974     4.542
SER  ALA   0.05872  -171.697    72.350     4.365     1.894
SER  ALA   0.17917   -58.505   114.856     2.076     5.519
SER  ALA   0.05105    59.320   -93.648     2.949    12.503
SER  ALA   0.06069  -166.870   -86.720     4.500     9.447
SER  ALA   0.21351   -60.435   -75.522     1.623     3.843
SER  ALA   0.02355   -66.691    -9.288     0.860     2.295
SER  ARG   0.03077    55.535    33.145     1.366     3.850
SER  ARG   0.45948    63.540    83.247     1.676     7.095
SER  ARG   0.03323  -177.496    74.052     1.900     2.195
SER  ARG   0.12995   -59.098   111.571     2.635    10.994
SER  ARG   0.05891    60.088   -90.076     3.933    11.881
SER  ARG   0.07666  -173.486   -96.767     4.292     8.082
SER  ARG   0.01713   -66.156   -11.232     1.287     2.710
SER  ARG   0.19387   -60.972   -76.753     2.360     5.500
SER  ASN   0.02056    54.613    36.370     0.332     1.325
SER  ASN   0.38429    62.796    83.501     0.871     4.032
SER  ASN   0.01570  -171.910    72.148     5.001     1.690
SER  ASN   0.18321   -59.987   109.149     4.677    10.153
SER  ASN   0.11965    59.228   -89.632     1.438     6.189
SER  ASN   0.12935  -166.351   -85.173     2.943     5.459
SER  ASN   0.01489   -67.168    -8.772     1.081     1.939
SER  ASN   0.13236   -60.398   -76.773     1.295     3.545
SER  ASP   0.01257    54.919    37.318     1.017     6.783
SER  ASP   0.34138    64.160    82.767     2.239     3.009
SER  ASP   0.18308   -57.992   114.076     3.292    10.431
SER  ASP   0.00018  -177.247    25.411     0.065     0.110
SER  ASP   0.02471  -173.838    75.942     3.531     4.032
SER  ASP   0.12936    60.349   -92.225     2.729     7.431
SER  ASP   0.04959    75.103   -58.574     1.954    12.093
SER  ASP   0.01478   -65.917    -9.302     1.121     1.564
SER  ASP   0.00000  -115.393   -73.433     0.194     0.386
SER  ASP   0.22322   -59.535   -75.229     0.959     5.340
SER  ASP   0.00354  -155.483   -45.407     2.254     5.094
SER  ASP   0.01758  -169.675   -93.437     6.548    13.838
SER  CYS   0.02852    54.820    35.448     0.954     4.586
SER  CYS   0.56362    62.890    81.380     0.833     1.572
SER  CYS   0.04086  -171.849    72.739     3.939     0.988
SER  CYS   0.08076   -60.838   108.284     3.974    14.091
SER  CYS   0.08489    59.265   -89.483     2.358     9.647
SER  CYS   0.09119  -167.493   -86.635     3.616     7.867
SER  CYS   0.01628   -67.143    -8.277     1.338     3.027
SER  CYS   0.09388   -61.254   -76.560     2.466     3.747
SER  GLN   0.01602    55.396    34.379     1.148     3.711
SER  GLN   0.47598    63.091    82.319     1.271     3.736
SER  GLN   0.03118  -173.656    72.240     4.260     1.537
SER  GLN   0.11005   -59.157   111.587     2.660     8.509
SER  GLN   0.14528    61.899   -88.425     5.263     7.204
SER  GLN   0.06676  -168.747   -90.281     4.275     9.283
SER  GLN   0.00763   -67.488    -8.072     1.593     2.241
SER  GLN   0.14710   -60.678   -76.537     1.499     3.977
SER  GLU   0.03033    54.035    36.381     0.420     1.101
SER  GLU   0.28673    64.144    84.335     1.418     4.625
SER  GLU   0.15225   -58.423   101.049     2.575    16.945
SER  GLU   0.02500  -174.126    74.601     4.620     3.777
SER  GLU   0.00015  -174.149    33.953     1.000     1.000
SER  GLU   0.24357    68.063   -82.126     8.747    12.877
SER  GLU   0.00001    71.020   -23.362     1.000     1.000
SER  GLU   0.01929   -65.999    -9.634     1.886     2.832
SER  GLU   0.13889   -60.163   -75.802     3.191     4.639
SER  GLU   0.00470  -155.092   -47.086     6.210    12.751
SER  GLU   0.09908  -171.162   -96.408     4.427     9.714
SER  GLY   0.00034    73.992   154.034     0.092     0.385
SER  GLY   0.01446    54.884    35.206     0.341     0.827
SER  GLY   0.39638    62.109    81.369     0.893     3.538
SER  GLY   0.07072  -171.968    72.540     3.233     0.739
SER  GLY   0.12707   -59.492   113.267     3.194     7.757
SER  GLY   0.08588    58.375   -98.698     2.131     5.405
SER  GLY   0.10188  -167.933   -87.547     3.933     9.170
SER  GLY   0.03225   -67.344    -7.739     0.927     2.396
SER  GLY   0.17102   -61.543   -77.372     2.393     3.716
SER  HID   0.13554    59.599   -88.698     1.265     5.168
SER  HID   0.01672   -66.680    -9.158     1.424     2.832
SER  HID   0.19058   -60.500   -74.631     1.750     4.330
SER  HID   0.00032  -162.723   -31.268     1.296     1.774
SER  HID   0.12914  -170.168   -92.248     4.147     9.686
SER  HID   0.03054    55.723    34.376     1.623     4.361
SER  HID   0.25578    62.865    82.515     0.884     4.220
SER  HID   0.00018    77.836   143.799     1.000     1.000
SER  HID   0.07955  -174.851    73.239     4.113     2.024
SER  HID   0.16165   -59.130   112.459     3.540     8.035
SER  HIE   0.10136    55.004    33.764     1.024     3.446
SER  HIE   0.39123    63.531    82.411     0.887     4.441
SER  HIE   0.13137  -176.049    72.380     3.594     0.980
SER  HIE   0.09807   -59.428   112.700     3.271    11.620
SER  HIE   0.07511    59.502   -86.084     1.617    11.697
SER  HIE   0.00001  -122.656   -88.677     0.157     0.522
SER  HIE   0.11144  -168.928   -88.956     4.832     9.909
SER  HIE   0.08242   -61.572   -77.549     2.607     5.047
SER  HIE   0.00900   -67.603    -8.168     3.140     5.214
SER  HIP   0.08008    59.413   -91.082     0.927     8.043
SER  HIP   0.00017    69.821   -30.439     1.000     1.000
SER  HIP   0.10109  -172.943   -94.461     4.913     8.370
SER  HIP   0.21172   -60.092   -72.611     1.194     4.223
SER  HIP   0.00663   -65.208   -13.350     1.504     3.753
SER  HIP   0.00398   -73.039    39.380     0.940     4.051
SER  HIP   0.27615    63.054    80.290     1.024     4.820
SER  HIP   0.03366    55.118    35.981     1.201     4.175
SER  HIP   0.12436  -177.391    75.573     1.251     3.383
SER  HIP   0.16216   -58.967   113.219     3.247     7.464
SER  ILE   0.09503    55.307    35.951     0.512     1.836
SER  ILE   0.44361    63.699    81.472     0.963     2.981
SER  ILE   0.01993  -173.811    73.190     4.764     1.020
SER  ILE   0.05972   -63.448   105.102     6.232    18.994
SER  ILE   0.14585    59.999   -84.945     1.182     4.129
SER  ILE   0.11879  -167.055   -84.283     3.554     5.789
SER  ILE   0.03931   -68.155    -5.452     0.746     2.125
SER  ILE   0.07776   -59.740   -74.171     2.302     4.870
SER  LEU   0.04208    54.853    36.343     1.194     3.389
SER  LEU   0.27816    62.651    83.310     0.817     4.578
SER  LEU   0.01659  -175.251    71.767     4.626     1.075
SER  LEU   0.15574   -58.664   113.850     2.394     5.806
SER  LEU   0.19081    62.741   -94.471     3.633     5.035
SER  LEU   0.09696  -169.092   -90.484     4.389     9.481
SER  LEU   0.02844   -66.751    -9.035     0.806     1.448
SER  LEU   0.19122   -61.032   -76.450     1.884     4.930
SER  LYS   0.08874    59.369   -88.513     1.192    11.916
SER  LYS   0.12013  -168.607   -88.082     4.627     7.838
SER  LYS   0.20425   -59.764   -74.530     0.648     2.740
SER  LYS   0.00977   -66.916    -9.758     2.011     4.107
SER  LYS   0.00010   -73.095    42.931     1.000     1.000
SER  LYS   0.04625    54.895    35.550     1.089     2.437
SER  LYS   0.32889    62.983    83.442     0.922     5.177
SER  LYS   0.06961  -177.846    74.675     1.442     1.882
SER  LYS   0.13227   -59.386   111.919     3.781     9.665
SER  MET   0.03431    54.908    35.048     1.455     2.981
SER  MET   0.43807    63.163    83.144     1.006     4.383
SER  MET   0.06193  -175.131    72.239     4.521     1.897
SER  MET   0.14200   -58.650   113.229     2.262     9.026
SER  MET   0.08334    58.464   -88.827     1.798    10.484
SER  MET   0.07714  -171.256   -93.784     4.896     9.130
SER  MET   0.14239   -60.507   -75.895     1.909     4.443
SER  MET   0.02082   -67.315    -9.117     2.267     3.416
SER  PHE   0.05078    54.149    36.486     1.044     2.205
SER  PHE   0.30022    62.966    83.201     0.830     3.502
SER  PHE   0.08133  -177.265    72.365     1.951     1.001
SER  PHE   0.11841   -60.405   109.518     4.504    11.083
SER  PHE   0.10670    58.960   -90.682     1.817     7.138
SER  PHE   0.00062  -163.325   -30.875     0.223     0.735
SER  PHE   0.17542  -169.084   -88.154     4.343    10.764
SER  PHE   0.02340   -66.848    -8.942     0.779     1.514
SER  PHE   0.14313   -61.026   -79.267     1.262     3.447
SER  PRO   0.06791    54.719    35.929     1.124     4.642
SER  PRO   0.33101    62.302    81.438     1.707     4.767
SER  PRO   0.06032  -172.165    74.803     3.995     4.628
SER  PRO   0.15807   -62.502   109.238     6.361    13.340
SER  PRO   0.14651    57.256   -90.027     0.746     6.177
SER  PRO   0.09231  -169.947   -88.866     3.898    10.558
SER  PRO   0.02425   -69.522    -2.791     1.222     2.288
SER  PRO   0.11962   -61.190   -74.790     2.739     4.879
SER  SER   0.00021    73.596   154.997     0.000     0.000
SER  SER   0.04043    55.355    31.219     0.755     4.632
SER  SER   0.48606    63.144    81.820     0.969     3.651
SER  SER   0.06347  -173.037    73.020     4.080     1.134
SER  SER   0.06121   -61.353   106.162     6.115    17.596
SER  SER   0.09353    60.737   -84.781     3.875     6.235
SER  SER   0.11689  -167.539   -84.555     2.557     5.788
SER  SER   0.02047   -68.611    -6.780     1.024     1.725
SER  SER   0.11774   -60.910   -75.674     3.075     4.821
SER  THR   0.04342    55.759    34.507     1.071     4.451
SER  THR   0.39007    63.370    84.991     1.026     5.806
SER  THR   0.09060  -174.749    72.070     4.384     0.858
SER  THR   0.10509   -58.550   115.267     1.412     5.265
SER  THR   0.12414    59.715   -87.964     1.943     7.816
SER  THR   0.11476  -167.258   -87.099     4.302     8.677
SER  THR   0.01599   -67.320    -8.765     0.916     1.371
SER  THR   0.11592   -61.679   -78.389     2.293     4.663
SER  TRP   0.06602    54.018    34.989     1.168     4.209
SER  TRP   0.27817    63.811    83.170     2.044     4.765
SER  TRP   0.00028    72.912   156.018     1.000     1.000
SER  TRP   0.07613  -173.833    73.677     4.410     3.181
SER  TRP   0.14165   -58.222   118.171     1.386     3.762
SER  TRP   0.05505    58.535   -95.473     2.817    10.449
SER  TRP   0.00842  -162.761   -31.488     1.122     2.361
SER  TRP   0.12952  -171.697   -96.087     3.598     9.636
SER  TRP   0.00001   -89.792  -104.784     0.258     0.470
SER  TRP   0.22972   -59.190   -69.582     1.605     5.749
SER  TRP   0.01411   -67.901    -7.319     3.024     4.368
SER  TRP   0.00092   -73.669    49.269    12.296    15.518
SER  TYR   0.02137    54.093    37.029     1.087     1.567
SER  TYR   0.32697    62.989    83.964     0.569     4.644
SER  TYR   0.04464  -176.563    71.827     3.470     0.868
SER  TYR   0.18384   -59.500   111.925     2.976     7.412
SER  TYR   0.22197    58.835   -89.458     1.570     5.823
SER  TYR   0.09875  -171.205   -90.840     4.214    12.923
SER  TYR   0.01852   -67.099    -8.233     0.910     2.207
SER  TYR   0.08394   -60.970   -79.231     0.981     2.639
SER  VAL   0.05603    55.587    33.717     1.241     4.249
SER  VAL   0.28005    63.519    82.908     1.285     5.826
SER  VAL   0.09225  -175.660    73.068     3.447     1.075
SER  VAL   0.11792   -59.138   113.027     3.341     8.277
SER  VAL   0.10821    59.371   -91.635     1.605     7.506
SER  VAL   0.19283  -168.095   -88.696     4.074     8.622
SER  VAL   0.02758   -67.314    -7.718     1.047     2.499
SER  VAL   0.12514   -60.644   -75.487     1.421     4.243
THR  ALA   0.00122    73.789   153.122     0.984     3.801
THR  ALA   0.04852    55.459    31.874     0.653     4.335
THR  ALA   0.33706    63.240    85.384     1.021     6.059
THR  ALA   0.05740  -172.723    71.626     4.757     0.665
THR  ALA   0.00744   -66.669    80.202     4.337     2.809
THR  ALA   0.08890   -58.108   116.889     0.351     2.524
THR  ALA   0.08918    59.278   -93.123     2.413    11.048
THR  ALA   0.18344  -168.363   -90.437     5.178     9.665
THR  ALA   0.03891   -67.493    -8.015     0.931     1.940
THR  ALA   0.14792   -61.164   -76.964     2.154     4.537
THR  ARG   0.04576    55.163    31.389     0.582     3.695
THR  ARG   0.31606    63.673    84.645     1.127     6.905
THR  ARG   0.11471  -177.842    76.087     1.062     3.789
THR  ARG   0.14355   -58.279   114.613     0.399     2.821
THR  ARG   0.00792   -66.320    76.840     0.995     5.474
THR  ARG   0.05327    59.894   -89.228     1.567    12.400
THR  ARG   0.01515   -66.934    -9.850     1.554     2.965
THR  ARG   0.13769   -60.760   -76.017     1.686     4.262
THR  ARG   0.00062  -164.332   -26.480     6.163    13.376
THR  ARG   0.16526  -173.593   -94.284     5.378     6.739
THR  ASN   0.02709    54.842    34.142     0.903     3.468
THR  ASN   0.46234    63.051    83.724     1.099     4.028
THR  ASN   0.05642  -174.154    71.665     4.739     0.966
THR  ASN   0.09031   -59.771   111.970     4.184    10.183
THR  ASN   0.08301    60.501   -89.207     2.564     7.998
THR  ASN   0.14199  -167.004   -87.641     3.940     7.834
THR  ASN   0.12284   -60.311   -75.408     1.674     4.353
THR  ASN   0.01600   -67.250    -8.178     1.554     2.640
THR  ASP   0.41805    63.803    85.041     1.110     5.056
THR  ASP   0.04503    55.223    35.748     0.638     2.464
THR  ASP   0.00000    65.342   -11.987     1.000     1.000
THR  ASP   0.07591   -59.631   106.187     4.569    16.361
THR  ASP   0.04600  -174.185    72.739     5.156     1.263
THR  ASP   0.00000  -177.097    24.062     1.000     1.000
THR  ASP   0.17156    66.273   -76.530     7.397    13.302
THR  ASP   0.00002  -117.942   -81.314     2.929     5.037
THR  ASP   0.10553  -168.053   -90.198     5.550    11.301
THR  ASP   0.01970   -68.069    -6.460     0.718     2.443
THR  ASP   0.11819   -61.708   -81.316     2.221     3.482
THR  CYS   0.05676    54.894    36.555     0.638     0.948
THR  CYS   0.43125    63.389    83.087     0.897     1.916
THR  CYS   0.05164  -174.964    71.458     4.682     0.978
THR  CYS   0.06367   -60.659   108.551     4.995    17.502
THR  CYS   0.08162    59.511   -91.148     2.277     9.902
THR  CYS   0.00001    69.679   -37.300     1.000     1.000
THR  CYS   0.16822  -168.093   -88.936     4.193     9.309
THR  CYS   0.02122   -68.137    -7.207     0.553     1.782
THR  CYS   0.12561   -61.351   -75.086     2.861     6.243
THR  GLN   0.03272    55.200    33.417     0.941     2.322
THR  GLN   0.31849    62.984    83.595     0.684     2.808
THR  GLN   0.00098    71.412   124.097     1.000     1.000
THR  GLN   0.03674  -175.804    70.313     4.285     3.857
THR  GLN   0.16088   -58.762   114.222     2.490     6.085
THR  GLN   0.11272    60.356   -89.576     1.702     7.362
THR  GLN   0.08201  -169.250   -93.587     5.313    10.929
THR  GLN   0.22988   -60.948   -75.917     1.826     4.638
THR  GLN   0.02559   -66.008   -10.648     1.042     2.037
THR  GLN   0.00000   -89.599    30.495     1.000     1.000
THR  GLU   0.02925    54.600    35.971     0.654     0.952
THR  GLU   0.40342    63.397    84.749     1.091     4.837
THR  GLU   0.12702   -59.126   109.459     2.953    13.836
THR  GLU   0.03640  -174.968    72.392     4.453     5.108
THR  GLU   0.13109    60.646   -92.318     2.970     8.221
THR  GLU   0.10050  -167.731   -89.838     4.766     9.360
THR  GLU   0.02166   -67.517    -7.246     1.235     2.553
THR  GLU   0.15065   -60.716   -76.663     1.293     4.379
THR  GLY   0.00376    76.031   128.371     0.251     2.826
THR  GLY   0.05303    56.641    30.635     1.192     4.404
THR  GLY   0.35111    62.659    82.122     1.266     1.406
THR  GLY   0.05452  -173.536    71.782     4.695     0.816
THR  GLY   0.13912   -60.631   105.299     3.554    16.285
THR  GLY   0.07871    61.796   -85.326     3.997     9.296
THR  GLY   0.14313  -166.579   -86.495     3.434    10.395
THR  GLY   0.02291   -67.860    -7.741     0.844     1.562
THR  GLY   0.15373   -61.601   -75.053     2.185     5.974
THR  HID   0.02605    54.638    33.641     1.975     2.925
THR  HID   0.32727    63.987    82.121     1.734     2.025
THR  HID   0.08279  -176.529    74.783     5.802     3.473
THR  HID   0.15599   -58.703   114.414     2.722    11.194
THR  HID   0.05538    59.573  -102.623     1.845     2.767
THR  HID   0.00256  -159.422   -38.135     1.553     2.358
THR  HID   0.12022  -170.372   -91.298     6.485     8.650
THR  HID   0.22228   -60.356   -73.958     1.549     5.103
THR  HID   0.00664   -65.660   -11.192     1.382     2.636
THR  HID   0.00082   -69.952    39.382     1.566    10.244
THR  HIE   0.07489    55.017    34.079     1.115     2.604
THR  HIE   0.12520    62.539    84.536     1.125     4.883
THR  HIE   0.00717    72.111   126.106     1.896    10.081
THR  HIE   0.11070  -177.084    70.614     1.638     4.307
THR  HIE   0.25626   -58.615   113.415     1.828     4.690
THR  HIE   0.10248    59.463   -90.268     2.297     8.252
THR  HIE   0.10564  -170.754  -100.383     5.398    16.067
THR  HIE   0.06780   -67.414    -8.108     1.005     1.933
THR  HIE   0.14987   -60.790   -76.689     1.849     4.164
THR  HIP   0.05984    59.030   -88.420     1.449    11.170
THR  HIP   0.12457  -174.765   -97.201     4.022     6.812
THR  HIP   0.00912   -66.301   -11.462     1.972     4.477
THR  HIP   0.27562   -59.624   -70.507     1.098     3.683
THR  HIP   0.05228    55.583    33.641     1.346     3.254
THR  HIP   0.17464    64.444    81.940     1.467     4.197
THR  HIP   0.00000    77.453   147.292     1.000     1.000
THR  HIP   0.13005  -176.541    74.285     2.955     5.709
THR  HIP   0.17386   -58.671   114.103     2.447    10.164
THR  ILE   0.07692    55.792    32.072     0.411     4.150
THR  ILE   0.35813    64.084    83.432     0.942     4.560
THR  ILE   0.05019  -176.466    73.932     4.138     1.619
THR  ILE   0.08579   -62.325   102.474     5.052    19.323
THR  ILE   0.11004    60.291   -84.625     1.306     7.132
THR  ILE   0.19912  -167.546   -87.930     5.561     7.817
THR  ILE   0.04620   -68.282    -5.724     0.780     1.191
THR  ILE   0.07362   -62.328   -79.591     2.269     4.698
THR  LEU   0.05698    55.234    34.799     0.688     2.181
THR  LEU   0.37378    63.925    85.825     1.369     6.429
THR  LEU   0.09531  -176.196    72.736     4.590     1.833
THR  LEU   0.12688   -60.653   107.193     4.559    14.312
THR  LEU   0.11465    59.419   -90.165     1.567    10.788
THR  LEU   0.09995  -166.244   -87.884     4.315     8.048
THR  LEU   0.02092   -67.740    -7.650     1.081     1.929
THR  LEU   0.11152   -61.860   -79.197     2.105     4.600
THR  LYS   0.33807    63.786    85.573     1.200     6.215
THR  LYS   0.04138    54.928    36.003     0.764     1.630
THR  LYS   0.07139  -175.272    74.223     3.627     4.189
THR  LYS   0.12777   -58.533   112.813     1.911     8.090
THR  LYS   0.09672    60.242   -84.884     1.653    11.517
THR  LYS   0.17947   -60.597   -73.808     2.207     7.284
THR  LYS   0.03095   -67.724    -8.344     1.425     3.771
THR  LYS   0.00184  -161.691   -33.134     0.171     0.401
THR  LYS   0.11241  -173.432  -100.540     4.422     9.630
THR  MET   0.01929    55.394    34.806     1.081     2.310
THR  MET   0.29690    64.619    84.374     2.556     3.751
THR  MET   0.11784  -175.855    73.347     3.483     3.894
THR  MET   0.07577   -58.480   108.376     4.193    12.847
THR  MET   0.10272    61.775   -87.733     4.386    10.356
THR  MET   0.00275  -161.171   -34.437     1.837     3.900
THR  MET   0.20452  -170.776   -95.206     5.293    10.170
THR  MET   0.17358   -60.355   -73.130     2.786     7.791
THR  MET   0.00662   -67.648    -8.256     1.479     2.829
THR  PHE   0.00009    73.473   155.540     0.207     1.225
THR  PHE   0.03000    54.854    35.617     0.793     1.385
THR  PHE   0.30379    63.954    85.508     0.913     5.134
THR  PHE   0.10926  -176.064    72.453     4.141     1.121
THR  PHE   0.07237   -60.193   108.900     3.151    13.716
THR  PHE   0.11908    58.943   -85.654     0.939     7.136
THR  PHE   0.20321  -169.569   -91.409     5.546    10.388
THR  PHE   0.01840   -68.074    -7.904     1.374     2.057
THR  PHE   0.14380   -62.074   -79.972     2.138     3.956
THR  PRO   0.03894    55.563    34.784     2.451     2.380
THR  PRO   0.32942    61.873    79.481     1.449     4.719
THR  PRO   0.04258  -173.043    72.794     5.100     3.317
THR  PRO   0.14198   -61.050   111.039     5.857    13.110
THR  PRO   0.11907    57.378   -93.979     1.034     7.744
THR  PRO   0.17540  -168.359   -85.350     4.158     8.175
THR  PRO   0.04240   -68.178    -6.499     2.154     3.383
THR  PRO   0.11022   -61.350   -75.338     2.793     4.461
THR  PRO   0.00000   -88.315  -106.090    11.099     6.023
THR  SER   0.04342    55.759    34.507     1.071     4.451
THR  SER   0.39007    63.370    84.991     1.026     5.806
THR  SER   0.09060  -174.749    72.070     4.384     0.858
THR  SER   0.10509   -58.550   115.267     1.412     5.265
THR  SER   0.12414    59.715   -87.964     1.943     7.816
THR  SER   0.11476  -167.258   -87.099     4.302     8.677
THR  SER   0.01599   -67.320    -8.765     0.916     1.371
THR  SER   0.11592   -61.679   -78.389     2.293     4.663
THR  THR   0.30986    64.240    82.132     2.046     1.736
THR  THR   0.02780    53.775    45.122     1.636    11.438
THR  THR   0.02536  -169.694    75.439     3.219     3.969
THR  THR   0.17242   -58.607   116.069     3.373     8.582
THR  THR   0.00000    71.542   -21.216     0.000     0.000
THR  THR   0.13525    60.273   -96.353     1.483     8.541
THR  THR   0.00042  -163.328   -29.314     2.282     3.733
THR  THR   0.06274  -165.412   -86.247     4.123     7.408
THR  THR   0.01274   -67.604    -7.532     1.410     2.556
THR  THR   0.25341   -59.860   -71.984     1.353     4.456
THR  TRP   0.02718    54.485    33.781     2.009     4.686
THR  TRP   0.30143    63.527    84.323     1.366     3.891
THR  TRP   0.07637  -176.750    70.730     3.389     5.309
THR  TRP   0.10495   -60.229   110.291     4.464    11.078
THR  TRP   0.13532    59.816   -90.791     2.262     7.475
THR  TRP   0.00002    70.195   -33.734     1.000     1.000
THR  TRP   0.17047  -168.340   -91.592     5.449    12.420
THR  TRP   0.16619   -60.893   -78.536     0.918     1.551
THR  TRP   0.01805   -67.350    -8.074     1.471     2.428
THR  TRP   0.00003   -94.221    26.177     1.000     1.000
THR  TYR   0.04298    55.047    34.085     1.618     3.615
THR  TYR   0.26429    63.950    84.293     1.574     3.041
THR  TYR   0.07126  -175.464    73.196     3.696     4.114
THR  TYR   0.17211   -58.634   114.030     2.188     6.317
THR  TYR   0.11785    59.913   -91.681     1.579     7.143
THR  TYR   0.13327  -170.398   -93.759     5.392    11.460
THR  TYR   0.01571   -67.103    -8.879     1.091     2.247
THR  TYR   0.18252   -61.047   -78.154     1.529     4.361
THR  VAL   0.00073    73.768   151.491     1.594    17.350
THR  VAL   0.05952    55.476    32.887     0.611     3.868
THR  VAL   0.30409    64.397    84.846     1.289     6.613
THR  VAL   0.11895  -175.460    72.350     4.635     1.206
THR  VAL   0.11788   -59.008   117.555     2.988    10.082
THR  VAL   0.10806    60.117   -89.713     1.831    12.470
THR  VAL   0.18558  -169.856   -93.406     5.031     9.301
THR  VAL   0.02371   -67.726    -8.549     0.959     1.622
THR  VAL   0.08147   -61.743   -77.698     3.003     6.721
TRP  ALA   0.05045    53.899    36.520     0.781     1.066
TRP  ALA   0.34726    63.548    85.030     1.664     6.128
TRP  ALA   0.08143  -174.749    72.474     5.108     3.567
TRP  ALA   0.12890   -58.727   113.659     2.026     5.090
TRP  ALA   0.10849    59.284   -95.137     3.478     7.284
TRP  ALA   0.00007    87.577   -33.304    11.846    11.179
TRP  ALA   0.00277  -159.637   -37.562     3.483     7.803
TRP  ALA   0.12897  -167.943   -89.631     4.064    11.848
TRP  ALA   0.11928   -59.800   -73.895     0.944     4.844
TRP  ALA   0.03204   -66.985    -8.728     1.528     2.420
TRP  ALA   0.00033   -71.613    31.605     1.000     1.000
TRP  ARG   0.04612    53.782    33.375     1.186     3.219
TRP  ARG   0.22464    63.383    81.659     2.738     5.047
TRP  ARG   0.05309  -177.038    77.755     5.108     4.712
TRP  ARG   0.18258   -58.673   115.079     2.193     2.760
TRP  ARG   0.04818    59.860  -102.009     2.641     3.007
TRP  ARG   0.37212   -59.864   -77.459     0.866     2.868
TRP  ARG   0.00056   -59.785   -21.683     7.095    12.653
TRP  ARG   0.00067  -160.626   -35.691     0.630     1.278
TRP  ARG   0.07205  -172.389   -92.379     6.349     8.608
TRP  ASN   0.04567    53.972    36.104     0.964     2.136
TRP  ASN   0.46429    62.822    83.214     0.477     2.510
TRP  ASN   0.04416  -176.367    71.714     3.474     1.856
TRP  ASN   0.10552   -59.555   112.257     3.370     8.859
TRP  ASN   0.00001    70.118   -19.077     0.282     0.178
TRP  ASN   0.10443    58.479   -88.373     3.208     6.099
TRP  ASN   0.03986  -169.576   -91.615     4.710    12.438
TRP  ASN   0.18361   -60.884   -77.645     1.227     3.747
TRP  ASN   0.01244   -67.793    -7.437     1.957     3.895
TRP  ASP   0.02633    54.887    35.202     1.497     3.276
TRP  ASP   0.29826    64.640    83.266     1.775     3.220
TRP  ASP   0.00072   -66.016   146.196     0.286     0.148
TRP  ASP   0.05297   -61.554   104.794     4.651    15.123
TRP  ASP   0.00022  -175.401    20.990     2.758     5.487
TRP  ASP   0.02106  -176.049    71.822     4.348     1.905
TRP  ASP   0.00000    70.277   -22.425     0.815     1.456
TRP  ASP   0.43663    65.571   -79.082     3.468     7.353
TRP  ASP   0.00001  -154.504   -44.167     5.702     8.215
TRP  ASP   0.00072  -125.208   -82.741     3.182     2.212
TRP  ASP   0.06302  -168.329   -87.685     4.511    11.732
TRP  ASP   0.05081   -61.914   -79.127     2.692     4.637
TRP  ASP   0.00886   -67.748    -7.419     2.444     3.978
TRP  ASP   0.04039   -74.254    53.466     1.739    10.403
TRP  CYS   0.00843    53.791    36.975     1.302     1.960
TRP  CYS   0.43102    63.183    82.806     1.460     2.916
TRP  CYS   0.03913  -175.549    73.285     3.737     2.582
TRP  CYS   0.12727   -59.643   112.178     4.195     9.515
TRP  CYS   0.07990    58.734   -90.907     1.568     6.971
TRP  CYS   0.00001    72.513   -23.980     3.007     5.307
TRP  CYS   0.00032  -161.721   -36.019     4.139     5.177
TRP  CYS   0.11370  -168.459   -90.871     3.507    10.091
TRP  CYS   0.17720   -59.787   -73.652     2.616     6.685
TRP  CYS   0.02302   -68.119    -1.270     0.837    13.128
TRP  GLN   0.03234    54.792    34.288     1.168     3.154
TRP  GLN   0.48182    63.462    83.445     1.088     2.509
TRP  GLN   0.04986  -177.953    72.347     2.668     1.193
TRP  GLN   0.09038   -60.734   106.065     4.160    13.416
TRP  GLN   0.06228    58.753   -95.126     2.550     8.120
TRP  GLN   0.00001    68.706   165.709     1.000     1.000
TRP  GLN   0.00013  -161.450   -33.698     1.983     3.834
TRP  GLN   0.18681  -168.865   -90.182     4.807     9.095
TRP  GLN   0.09193   -60.979   -78.210     1.876     4.844
TRP  GLN   0.00444   -67.523    -7.290     2.916     6.452
TRP  GLU   0.05829    54.382    34.138     1.325     2.799
TRP  GLU   0.37366    64.265    85.393     1.803     5.945
TRP  GLU   0.10415   -58.805   101.079     1.780    17.553
TRP  GLU   0.00139  -177.622    32.989     2.097     1.177
TRP  GLU   0.05543  -177.517    72.855     1.868     1.525
TRP  GLU   0.13672    70.246   -81.822     9.368    13.604
TRP  GLU   0.00002    72.149   -16.829     1.000     1.000
TRP  GLU   0.00036  -160.839   -35.494     1.375     2.745
TRP  GLU   0.13192  -166.584   -85.563     3.613     8.620
TRP  GLU   0.00972   -68.347    -6.584     2.899     3.943
TRP  GLU   0.12832   -59.516   -74.264     2.682     7.238
TRP  GLY   0.05429    53.977    36.894     0.776     1.619
TRP  GLY   0.00013    72.604   125.114     3.229     1.874
TRP  GLY   0.26133    62.730    83.732     1.966     8.018
TRP  GLY   0.16009  -175.837    74.567     2.864     1.840
TRP  GLY   0.15297   -59.102   114.736     1.696     3.481
TRP  GLY   0.09358    58.852   -94.845     3.050     6.872
TRP  GLY   0.09824   -60.258   -75.767     1.603     5.800
TRP  GLY   0.02199   -66.663    -8.317     2.252     7.662
TRP  GLY   0.00098  -160.956   -33.732     0.980     1.853
TRP  GLY   0.15640  -174.332  -101.015     2.619     5.387
TRP  HID   0.00008    75.615   150.185     3.208    24.262
TRP  HID   0.02500    54.876    31.811     1.446     3.697
TRP  HID   0.28602    63.753    82.936     1.510     2.707
TRP  HID   0.15002   -59.047   113.706     3.297     8.099
TRP  HID   0.06122  -176.858    72.010     4.035     2.448
TRP  HID   0.00000  -159.381    34.229     1.000     1.000
TRP  HID   0.08189    59.404   -96.732     1.550     7.456
TRP  HID   0.00107  -162.266   -38.052     0.772     6.730
TRP  HID   0.19687  -169.962   -95.061     4.448    10.351
TRP  HID   0.01783   -67.363    -7.895     1.930     3.348
TRP  HID   0.00002   -88.714   -98.168     7.572     4.610
TRP  HID   0.17998   -60.768   -76.073     1.867     5.555
TRP  HIE   0.32921    63.966    84.982     1.471     5.671
TRP  HIE   0.03815    54.480    32.614     1.308     4.812
TRP  HIE   0.00001    72.354   158.240     1.000     1.000
TRP  HIE   0.10958  -177.643    72.588     2.275     1.913
TRP  HIE   0.10720   -58.937   113.678     1.269     3.568
TRP  HIE   0.00001   -66.089   152.602     1.000     1.000
TRP  HIE   0.00003    71.097   -21.400     0.243     0.500
TRP  HIE   0.09590    59.166   -91.655     1.848     7.657
TRP  HIE   0.00001  -120.416   -85.928     5.110     2.016
TRP  HIE   0.00037  -156.395   -44.178     3.241     3.892
TRP  HIE   0.18427  -169.016   -90.091     4.842    10.625
TRP  HIE   0.00786   -67.550    -7.319     1.875     3.308
TRP  HIE   0.12740   -60.897   -76.245     1.539     6.004
TRP  HIP   0.02933    55.244    33.076     1.264     3.293
TRP  HIP   0.22346    64.426    79.233     1.633     4.020
TRP  HIP   0.00014    78.177   145.726     1.000     1.000
TRP  HIP   0.09400  -176.640    75.534     2.953     4.224
TRP  HIP   0.17048   -58.258   115.512     1.698     4.317
TRP  HIP   0.07098    60.588  -103.733     2.123     3.866
TRP  HIP   0.00009    71.661   -25.394     1.517     4.883
TRP  HIP   0.00088  -159.614   -37.684     2.540     4.279
TRP  HIP   0.19072  -173.574   -98.403     3.709     7.229
TRP  HIP   0.19680   -59.551   -71.870     2.102     5.557
TRP  HIP   0.00000   -94.902  -107.867     1.000     1.000
TRP  HIP   0.02306   -64.209   -15.116     4.939     8.692
TRP  HIP   0.00006   -95.750    28.033     1.000     1.000
TRP  ILE   0.04332    55.101    32.104     1.106     3.964
TRP  ILE   0.40750    63.848    83.239     1.402     2.218
TRP  ILE   0.00006    73.055   155.513     1.000     1.000
TRP  ILE   0.05386  -176.118    72.338     4.104     2.066
TRP  ILE   0.05833   -62.918   103.162     6.123    16.408
TRP  ILE   0.16870    60.838   -85.367     1.162     4.022
TRP  ILE   0.00012  -157.955   -40.676     3.381     5.689
TRP  ILE   0.14774  -167.149   -87.136     5.070     7.575
TRP  ILE   0.09485   -60.776   -78.184     1.581     2.892
TRP  ILE   0.02552   -68.608    -4.764     2.090     3.421
TRP  LEU   0.13579    54.423    33.164     0.958     2.790
TRP  LEU   0.26899    63.119    84.724     0.867     4.131
TRP  LEU   0.11718  -176.928    72.199     3.886     1.782
TRP  LEU   0.15070   -58.508   114.316     2.920     7.015
TRP  LEU   0.06732    58.961   -91.281     1.859     8.495
TRP  LEU   0.12823  -168.940   -94.785     4.468     9.712
TRP  LEU   0.10998   -61.223   -78.886     1.784     3.896
TRP  LEU   0.02183   -66.603    -9.279     1.926     2.424
TRP  LYS   0.03170    53.734    35.842     1.698     3.057
TRP  LYS   0.27871    63.287    83.651     1.173     3.677
TRP  LYS   0.11242  -176.833    71.598     1.514     1.325
TRP  LYS   0.14529   -58.818   113.063     1.614     4.541
TRP  LYS   0.07321    59.085   -98.121     1.853     5.241
TRP  LYS   0.16128  -167.931   -87.235     3.835     8.342
TRP  LYS   0.17218   -60.423   -76.475     0.998     3.678
TRP  LYS   0.02520   -66.669   -10.860     0.987     1.982
TRP  LYS   0.00001   -71.603    32.839     1.000     1.000
TRP  MET   0.04784    53.820    34.224     1.006     3.167
TRP  MET   0.31035    64.059    84.810     1.513     4.549
TRP  MET   0.06132  -177.165    72.346     1.861     4.045
TRP  MET   0.12759   -58.757   113.187     1.711     4.704
TRP  MET   0.11386    58.608   -90.319     2.053     7.308
TRP  MET   0.26005  -171.351   -94.859     4.637     9.418
TRP  MET   0.06750   -60.918   -78.278     1.409     4.494
TRP  MET   0.01148   -67.836    -7.273     3.379     5.605
TRP  PHE   0.02340    54.059    35.752     1.627     2.139
TRP  PHE   0.34692    64.540    84.227     1.603     2.852
TRP  PHE   0.11314  -177.748    72.529     3.477     2.088
TRP  PHE   0.06980   -59.267   113.760     3.155     8.419
TRP  PHE   0.04062    59.592   -94.131     2.645     6.247
TRP  PHE   0.00003    70.729   -20.575     1.426     3.083
TRP  PHE   0.00038  -161.988   -36.771     5.013    10.036
TRP  PHE   0.33605  -174.429   -98.976     3.552     6.593
TRP  PHE   0.00901   -69.282    -4.979     4.278     8.314
TRP  PHE   0.06064   -60.798   -78.033     1.035     4.224
TRP  PHE   0.00000   -89.737  -105.566     1.000     1.000
TRP  PRO   0.02646    54.359    35.997     1.476     2.806
TRP  PRO   0.27591    63.310    83.112     1.824     5.474
TRP  PRO   0.00098    67.711   115.585     3.653    22.951
TRP  PRO   0.10732   -63.939   105.534     7.012    15.290
TRP  PRO   0.08562  -174.662    73.670     3.891     5.154
TRP  PRO   0.00000  -159.928    33.764     1.000     1.000
TRP  PRO   0.16226    57.156   -89.388     1.533     5.216
TRP  PRO   0.24343  -169.475   -86.457     3.397    11.716
TRP  PRO   0.00024  -162.081   -32.491     1.000     1.000
TRP  PRO   0.02378   -68.873    -1.691     0.889     1.430
TRP  PRO   0.07400   -64.380   -81.824     4.270     6.932
TRP  SER   0.06602    54.018    34.989     1.168     4.209
TRP  SER   0.27817    63.811    83.170     2.044     4.765
TRP  SER   0.00028    72.912   156.018     1.000     1.000
TRP  SER   0.07613  -173.833    73.677     4.410     3.181
TRP  SER   0.14165   -58.222   118.171     1.386     3.762
TRP  SER   0.05505    58.535   -95.473     2.817    10.449
TRP  SER   0.00842  -162.761   -31.488     1.122     2.361
TRP  SER   0.12952  -171.697   -96.087     3.598     9.636
TRP  SER   0.00001   -89.792  -104.784     0.258     0.470
TRP  SER   0.22972   -59.190   -69.582     1.605     5.749
TRP  SER   0.01411   -67.901    -7.319     3.024     4.368
TRP  SER   0.00092   -73.669    49.269    12.296    15.518
TRP  THR   0.02718    54.485    33.781     2.009     4.686
TRP  THR   0.30143    63.527    84.323     1.366     3.891
TRP  THR   0.07637  -176.750    70.730     3.389     5.309
TRP  THR   0.10495   -60.229   110.291     4.464    11.078
TRP  THR   0.13532    59.816   -90.791     2.262     7.475
TRP  THR   0.00002    70.195   -33.734     1.000     1.000
TRP  THR   0.17047  -168.340   -91.592     5.449    12.420
TRP  THR   0.16619   -60.893   -78.536     0.918     1.551
TRP  THR   0.01805   -67.350    -8.074     1.471     2.428
TRP  THR   0.00003   -94.221    26.177     1.000     1.000
TRP  TRP   0.03834    54.192    35.052     1.163     2.809
TRP  TRP   0.30440    64.377    84.908     1.471     4.934
TRP  TRP   0.13189  -177.700    71.645     1.373     0.688
TRP  TRP   0.08507   -59.587   112.829     2.861     7.224
TRP  TRP   0.09180    59.885   -99.058     1.346     2.811
TRP  TRP   0.24810  -171.228   -94.943     4.480    10.804
TRP  TRP   0.08586   -60.862   -78.501     0.881     2.843
TRP  TRP   0.01415   -66.697    -9.134     0.800     1.549
TRP  TRP   0.00041   -90.009    24.505     8.861     3.358
TRP  TYR   0.00053    77.500   143.347     4.132    16.453
TRP  TYR   0.23707    64.440    85.364     2.020     5.740
TRP  TYR   0.06265    54.189    34.015     1.375     3.776
TRP  TYR   0.00001    70.930   -21.003     7.038    15.006
TRP  TYR   0.20803  -177.901    73.252     2.880     1.995
TRP  TYR   0.08357   -59.355   113.801     1.763     4.982
TRP  TYR   0.04326    60.099   -99.122     1.978     4.650
TRP  TYR   0.00076  -160.280   -36.970     3.198     7.232
TRP  TYR   0.28811  -172.289   -94.334     5.568    10.662
TRP  TYR   0.06183   -60.700   -77.951     2.255     6.557
TRP  TYR   0.01392   -67.250    -8.177     2.828     5.072
TRP  TYR   0.00026   -82.868    34.506    14.203    12.689
TRP  VAL   0.03958    53.773    36.149     1.169     1.827
TRP  VAL   0.23808    63.418    83.229     1.111     3.023
TRP  VAL   0.00003    76.891   147.745     1.000     1.000
TRP  VAL   0.09241  -176.306    72.662     3.665     1.206
TRP  VAL   0.14449   -59.078   114.329     2.401     7.827
TRP  VAL   0.11743    59.253   -97.804     2.606     7.690
TRP  VAL   0.00011  -156.171   -45.267     4.236     5.711
TRP  VAL   0.21867  -167.904   -90.011     5.326     9.830
TRP  VAL   0.00941   -67.495    -7.601     1.430     2.798
TRP  VAL   0.13978   -60.653   -77.347     2.124     5.808
TYR  ALA   0.05034    53.515    37.349     0.971     1.296
TYR  ALA   0.34419    62.986    84.844     0.561     5.186
TYR  ALA   0.11314  -176.347    73.219     3.491     1.772
TYR  ALA   0.13021   -60.096   111.450     3.698     8.804
TYR  ALA   0.10251    58.162   -92.380     1.634     7.771
TYR  ALA   0.13663  -170.551   -91.202     4.873    11.104
TYR  ALA   0.04056   -67.146    -8.365     0.846     1.781
TYR  ALA   0.08242   -61.914   -79.881     2.020     2.457
TYR  ARG   0.04446    60.653  -102.152     2.632     3.588
TYR  ARG   0.00750   -65.158   -13.353     0.681     1.277
TYR  ARG   0.16253   -59.966   -74.774     0.791     3.640
TYR  ARG   0.16515  -173.038   -94.983     4.919     8.914
TYR  ARG   0.00009  -157.194   -41.900     1.000     1.000
TYR  ARG   0.03475    55.534    32.112     1.588     4.059
TYR  ARG   0.27251    63.954    82.722     1.240     2.957
TYR  ARG   0.00001    75.018   152.356     1.000     1.000
TYR  ARG   0.10539  -177.382    73.533     1.814     1.603
TYR  ARG   0.20764   -58.237   114.573     0.692     2.509
TYR  ASN   0.00018    74.435   151.929     0.443     1.415
TYR  ASN   0.02594    54.512    35.325     0.889     2.439
TYR  ASN   0.41080    63.145    83.694     0.791     2.870
TYR  ASN   0.07418  -177.074    72.922     2.802     0.902
TYR  ASN   0.10385   -59.692   112.151     3.412     7.848
TYR  ASN   0.07584    59.595   -93.008     1.511     7.341
TYR  ASN   0.00011  -158.370   -38.586     2.923     5.359
TYR  ASN   0.19566  -168.435   -84.960     4.746    11.314
TYR  ASN   0.10129   -60.767   -78.003     1.932     3.273
TYR  ASN   0.01214   -67.383    -7.431     2.259     4.979
TYR  ASP   0.00012    71.507   159.697     0.128     0.700
TYR  ASP   0.02388    54.520    37.177     1.843     2.081
TYR  ASP   0.31735    64.111    84.029     1.454     3.642
TYR  ASP   0.00016  -178.350    25.738     0.662     0.912
TYR  ASP   0.01944  -176.188    73.127     3.368     2.117
TYR  ASP   0.02856   -73.752    57.820     1.329     7.893
TYR  ASP   0.00047   -67.449   146.039     0.226     0.392
TYR  ASP   0.07517   -63.341   100.574     5.392    16.603
TYR  ASP   0.45884    63.896   -81.973     2.516     5.805
TYR  ASP   0.00000    71.392   -22.145     1.000     1.000
TYR  ASP   0.00028  -161.025   -35.541     0.822     1.421
TYR  ASP   0.02525  -171.557   -94.960     5.046     8.916
TYR  ASP   0.00558   -70.563    -4.467     4.469     5.232
TYR  ASP   0.00031  -123.612   -83.620     3.547     0.997
TYR  ASP   0.04459   -61.501   -78.478     1.433     2.428
TYR  CYS   0.03712    54.427    36.505     0.905     2.458
TYR  CYS   0.48503    63.568    82.910     1.208     3.508
TYR  CYS   0.02932  -175.583    72.107     5.019     1.657
TYR  CYS   0.07032   -59.262   114.444     2.594     6.978
TYR  CYS   0.10618    61.826   -91.468     3.132     7.952
TYR  CYS   0.00021  -161.614   -33.099     0.537     1.053
TYR  CYS   0.17750  -170.702   -92.488     4.895    10.268
TYR  CYS   0.08281   -61.053   -77.824     2.113     3.708
TYR  CYS   0.01150   -67.331    -8.187     1.311     2.519
TYR  GLN   0.01884    54.028    35.999     1.011     2.380
TYR  GLN   0.34123    63.978    84.966     1.334     3.740
TYR  GLN   0.11857  -176.889    72.847     2.953     2.399
TYR  GLN   0.11505   -58.668   113.396     2.399     5.982
TYR  GLN   0.11141    59.072   -90.829     1.640     7.053
TYR  GLN   0.00023  -158.702   -39.171     3.582     6.304
TYR  GLN   0.15874  -170.251   -93.305     5.053     9.925
TYR  GLN   0.12710   -60.467   -76.462     0.816     4.790
TYR  GLN   0.00869   -67.900    -7.450     3.461     3.770
TYR  GLN   0.00014   -74.496    45.526     1.000     1.000
TYR  GLU   0.05603    54.547    35.237     1.532     3.436
TYR  GLU   0.26827    63.861    85.271     1.429     5.255
TYR  GLU   0.21611   -58.081    95.172     1.417    15.733
TYR  GLU   0.00063  -175.686    30.908     0.893     2.005
TYR  GLU   0.08002  -176.555    73.908     2.867     1.820
TYR  GLU   0.14827    65.397   -83.922     8.854    11.296
TYR  GLU   0.10274  -171.506   -93.906     4.899    11.026
TYR  GLU   0.00007  -157.871   -42.237     6.753    15.753
TYR  GLU   0.11134   -61.026   -79.241     1.261     3.649
TYR  GLU   0.01652   -67.625    -7.408     0.981     3.066
TYR  GLY   0.02458    54.184    35.867     1.989     4.074
TYR  GLY   0.24685    62.918    85.464     1.348     7.487
TYR  GLY   0.00009    71.444   159.495     1.000     1.000
TYR  GLY   0.16562  -176.148    74.954     3.264     3.505
TYR  GLY   0.14046   -59.213   113.681     2.814     7.588
TYR  GLY   0.07892    60.193   -95.808     3.290     6.726
TYR  GLY   0.00734  -162.614   -34.327     1.364     5.257
TYR  GLY   0.13316  -172.629   -95.681     4.735    10.861
TYR  GLY   0.03378   -67.337    -8.323     1.955     3.031
TYR  GLY   0.16920   -60.724   -75.714     1.698     5.637
TYR  HID   0.04572    54.820    34.728     1.760     3.161
TYR  HID   0.21286    63.523    83.786     0.914     3.843
TYR  HID   0.17634  -177.056    73.656     2.170     1.724
TYR  HID   0.09430   -58.889   113.710     3.050     7.576
TYR  HID   0.14797    58.542   -89.735     1.863     7.666
TYR  HID   0.20033  -171.347   -93.861     4.922     9.066
TYR  HID   0.10636   -60.508   -75.793     1.120     4.436
TYR  HID   0.01612   -66.600    -8.922     1.004     3.646
TYR  HIE   0.02478    53.526    37.025     1.045     1.716
TYR  HIE   0.23293    63.416    84.667     0.798     4.434
TYR  HIE   0.12730  -177.958    73.846     1.927     1.700
TYR  HIE   0.15808   -58.807   114.809     1.805     5.724
TYR  HIE   0.13514    59.044   -91.645     1.606     7.528
TYR  HIE   0.00146  -158.297   -39.637     2.942     5.526
TYR  HIE   0.00001  -122.436   -86.250     0.697     2.999
TYR  HIE   0.17740  -172.441   -94.898     4.849    10.162
TYR  HIE   0.12817   -60.248   -76.773     1.532     4.407
TYR  HIE   0.01469   -67.249    -8.373     0.715     1.635
TYR  HIE   0.00004   -70.349    33.268     1.000     1.000
TYR  HIP   0.02728    54.174    34.517     2.355     3.909
TYR  HIP   0.27813    64.018    82.352     1.584     4.138
TYR  HIP   0.13862  -177.908    75.941     2.230     3.052
TYR  HIP   0.14097   -58.135   116.167     2.085     4.947
TYR  HIP   0.09728    59.663   -99.295     1.452     7.562
TYR  HIP   0.00010    79.997   -27.997     9.310     4.741
TYR  HIP   0.00012  -156.257   -42.788     7.026     9.728
TYR  HIP   0.16231  -174.984   -99.375     3.416     5.305
TYR  HIP   0.00008  -171.079  -135.733     1.000     1.000
TYR  HIP   0.01150   -66.882   -11.300     4.404     5.693
TYR  HIP   0.14359   -59.912   -72.077     2.025     5.144
TYR  HIP   0.00002  -105.307  -109.600     1.000     1.000
TYR  ILE   0.00003    75.731   151.845     1.514     7.326
TYR  ILE   0.02524    54.832    35.740     1.466     1.875
TYR  ILE   0.40686    64.344    84.205     1.574     3.612
TYR  ILE   0.00953  -175.839    73.767     4.679     1.722
TYR  ILE   0.06551   -62.970   102.532     5.913    15.330
TYR  ILE   0.25661    60.121   -85.545     1.298     3.508
TYR  ILE   0.11060  -169.258   -89.245     5.284     9.847
TYR  ILE   0.05207   -68.002    -5.651     0.542     1.190
TYR  ILE   0.07355   -60.819   -78.941     1.752     2.931
TYR  LEU   0.02739    54.003    36.581     0.838     0.831
TYR  LEU   0.31832    63.873    85.670     1.414     4.557
TYR  LEU   0.04495  -175.379    72.884     4.490     1.836
TYR  LEU   0.12772   -59.303   111.688     2.594     6.857
TYR  LEU   0.18972    58.712   -87.676     1.450     5.030
TYR  LEU   0.17771  -170.239   -93.162     5.305    10.439
TYR  LEU   0.01723   -67.295    -7.788     0.767     1.248
TYR  LEU   0.09695   -61.888   -81.301     2.350     3.216
TYR  LYS   0.01163    55.422    34.690     1.270     1.333
TYR  LYS   0.27556    63.722    84.228     1.332     3.567
TYR  LYS   0.13842  -176.881    73.154     2.764     1.364
TYR  LYS   0.16665   -59.296   112.089     3.340     8.001
TYR  LYS   0.07145    60.164   -98.202     2.205     4.922
TYR  LYS   0.13296  -170.381   -90.893     5.119     8.831
TYR  LYS   0.00896   -66.128   -11.018     2.367     3.446
TYR  LYS   0.19438   -60.278   -75.130     0.831     4.266
TYR  MET   0.01908    53.656    36.036     1.359     3.115
TYR  MET   0.28555    63.637    84.816     1.522     5.261
TYR  MET   0.13357  -177.706    73.830     2.054     1.657
TYR  MET   0.12976   -58.939   113.633     1.200     4.516
TYR  MET   0.06678    58.788   -90.008     2.299     7.724
TYR  MET   0.00004  -162.913   -30.940     1.797     3.521
TYR  MET   0.20997  -172.760   -95.719     4.721     9.617
TYR  MET   0.14330   -60.830   -77.495     0.970     4.224
TYR  MET   0.01195   -66.667    -9.552     2.141     3.338
TYR  PHE   0.02438    55.168    34.589     1.194     2.931
TYR  PHE   0.26853    63.880    86.415     1.686     6.289
TYR  PHE   0.17182  -178.060    74.123     1.683     1.155
TYR  PHE   0.00074   -67.233   145.935     0.248     0.709
TYR  PHE   0.05424   -59.304   112.108     1.873     7.353
TYR  PHE   0.10780    58.937   -91.746     2.976     7.825
TYR  PHE   0.27276  -173.169   -95.753     4.799     9.493
TYR  PHE   0.00146  -157.992   -41.284     2.515     4.336
TYR  PHE   0.01024   -69.593    -6.318     5.045     5.814
TYR  PHE   0.08803   -60.945   -78.454     1.031     3.327
TYR  PRO   0.03808    54.661    36.191     1.099     3.500
TYR  PRO   0.28856    61.720    81.576     0.658     5.025
TYR  PRO   0.06927  -175.044    72.704     4.436     2.852
TYR  PRO   0.06946   -62.950   105.858     7.473    16.135
TYR  PRO   0.15344    57.622   -88.964     0.945     5.168
TYR  PRO   0.24907  -170.454   -86.192     3.004    11.291
TYR  PRO   0.10990   -62.083   -77.748     3.386     6.669
TYR  PRO   0.02221   -69.039    -0.399     0.868     8.192
TYR  SER   0.02137    54.093    37.029     1.087     1.567
TYR  SER   0.32697    62.989    83.964     0.569     4.644
TYR  SER   0.04464  -176.563    71.827     3.470     0.868
TYR  SER   0.18384   -59.500   111.925     2.976     7.412
TYR  SER   0.22197    58.835   -89.458     1.570     5.823
TYR  SER   0.09875  -171.205   -90.840     4.214    12.923
TYR  SER   0.01852   -67.099    -8.233     0.910     2.207
TYR  SER   0.08394   -60.970   -79.231     0.981     2.639
TYR  THR   0.04298    55.047    34.085     1.618     3.615
TYR  THR   0.26429    63.950    84.293     1.574     3.041
TYR  THR   0.07126  -175.464    73.196     3.696     4.114
TYR  THR   0.17211   -58.634   114.030     2.188     6.317
TYR  THR   0.11785    59.913   -91.681     1.579     7.143
TYR  THR   0.13327  -170.398   -93.759     5.392    11.460
TYR  THR   0.01571   -67.103    -8.879     1.091     2.247
TYR  THR   0.18252   -61.047   -78.154     1.529     4.361
TYR  TRP   0.00053    77.500   143.347     4.132    16.453
TYR  TRP   0.23707    64.440    85.364     2.020     5.740
TYR  TRP   0.06265    54.189    34.015     1.375     3.776
TYR  TRP   0.00001    70.930   -21.003     7.038    15.006
TYR  TRP   0.20803  -177.901    73.252     2.880     1.995
TYR  TRP   0.08357   -59.355   113.801     1.763     4.982
TYR  TRP   0.04326    60.099   -99.122     1.978     4.650
TYR  TRP   0.00076  -160.280   -36.970     3.198     7.232
TYR  TRP   0.28811  -172.289   -94.334     5.568    10.662
TYR  TRP   0.06183   -60.700   -77.951     2.255     6.557
TYR  TRP   0.01392   -67.250    -8.177     2.828     5.072
TYR  TRP   0.00026   -82.868    34.506    14.203    12.689
TYR  TYR   0.01947    53.911    36.260     1.248     2.268
TYR  TYR   0.26540    63.621    88.299     1.456     6.956
TYR  TYR   0.14276  -177.533    73.831     2.577     1.184
TYR  TYR   0.07635   -59.098   113.223     2.851     6.952
TYR  TYR   0.19981    59.007   -91.523     1.556     7.106
TYR  TYR   0.19957  -172.264   -94.553     5.291     9.708
TYR  TYR   0.01736   -67.208    -8.169     0.633     1.479
TYR  TYR   0.07928   -61.199   -79.530     1.908     4.116
TYR  VAL   0.04985    54.169    36.088     1.078     1.747
TYR  VAL   0.30222    64.181    84.713     1.325     4.810
TYR  VAL   0.00033    73.697   145.334     1.139    19.662
TYR  VAL   0.14807  -177.610    73.147     2.202     1.552
TYR  VAL   0.09542   -60.271   114.388     3.700    11.964
TYR  VAL   0.05962    59.717   -99.888     2.301     5.326
TYR  VAL   0.00003    73.910   -55.856     1.000     1.000
TYR  VAL   0.00008  -166.510   -23.475     1.814     2.993
TYR  VAL   0.22807  -172.638   -97.481     3.890     7.168
TYR  VAL   0.09343   -60.959   -78.772     0.855     3.776
TYR  VAL   0.02288   -67.717    -7.873     2.856     3.995
VAL  ALA   0.08630    58.253   -99.026     2.255     8.092
VAL  ALA   0.13348  -167.331   -87.976     3.917     8.197
VAL  ALA   0.02848   -66.838    -9.399     0.591     0.927
VAL  ALA   0.21685   -60.582   -76.000     1.988     5.277
VAL  ALA   0.08585    55.259    34.336     0.974     3.292
VAL  ALA   0.22619    63.579    84.348     1.215     6.774
VAL  ALA   0.09177  -173.687    72.024     4.788     1.010
VAL  ALA   0.13108   -58.584   114.257     2.091     5.833
VAL  ARG   0.03260    54.638    35.253     0.464     1.189
VAL  ARG   0.20674    63.956    85.227     1.673     6.486
VAL  ARG   0.11429  -177.803    76.125     2.377     3.828
VAL  ARG   0.17120   -58.472   114.804     0.840     4.927
VAL  ARG   0.11656    60.324  -100.725     1.615     7.003
VAL  ARG   0.00788   -66.656   -10.055     0.819     1.613
VAL  ARG   0.22066   -60.055   -73.729     1.417     5.539
VAL  ARG   0.00132  -157.277   -41.827     3.329     6.087
VAL  ARG   0.12875  -175.354   -96.069     3.495     5.497
VAL  ASN   0.01641    54.931    35.017     0.629     1.417
VAL  ASN   0.00147    72.310   124.492     0.771     1.675
VAL  ASN   0.29888    63.885    83.486     1.344     4.947
VAL  ASN   0.09863  -176.597    72.208     3.238     2.401
VAL  ASN   0.12837   -58.449   116.062     2.483     9.007
VAL  ASN   0.08284    60.006   -90.413     2.715     7.918
VAL  ASN   0.00061  -161.087   -34.683     0.964     1.666
VAL  ASN   0.14497  -167.958   -88.682     4.347     8.235
VAL  ASN   0.20517   -60.415   -75.422     2.092     5.779
VAL  ASN   0.02168   -67.132    -8.534     0.854     1.733
VAL  ASN   0.00096   -72.756    36.202     1.000     1.000
VAL  ASP   0.00001    75.304   149.935     2.704     7.370
VAL  ASP   0.03412    54.959    34.865     0.834     2.699
VAL  ASP   0.22128    64.816    82.444     1.664     4.478
VAL  ASP   0.07455   -58.831   117.836     1.043     5.209
VAL  ASP   0.07695   -71.425    69.561     2.454    11.256
VAL  ASP   0.05172  -177.012    72.719     2.301     1.010
VAL  ASP   0.00001  -177.098    24.414     1.000     1.000
VAL  ASP   0.38798    64.559   -82.066     2.388     7.626
VAL  ASP   0.00020  -119.035   -81.746     3.184     2.455
VAL  ASP   0.08068  -168.359   -88.911     4.953    10.730
VAL  ASP   0.01862   -67.172    -8.376     1.020     2.167
VAL  ASP   0.05387   -61.055   -75.013     1.122     3.872
VAL  CYS   0.05539    54.991    35.701     0.515     1.666
VAL  CYS   0.40802    63.117    81.799     1.461     3.005
VAL  CYS   0.06919  -176.075    72.641     3.707     1.048
VAL  CYS   0.13395   -59.230   115.585     2.837     9.390
VAL  CYS   0.09666    58.557   -90.457     1.779     7.783
VAL  CYS   0.13601  -168.284   -89.536     4.139     9.352
VAL  CYS   0.08784   -61.493   -78.498     2.625     4.325
VAL  CYS   0.01295   -66.975    -8.361     0.827     1.773
VAL  GLN   0.03527    54.970    34.414     0.943     2.892
VAL  GLN   0.27551    63.335    84.496     1.101     4.624
VAL  GLN   0.11668  -177.839    73.389     1.540     1.619
VAL  GLN   0.15043   -59.561   115.384     3.903    11.711
VAL  GLN   0.07887    59.825   -97.072     1.913     8.494
VAL  GLN   0.16454  -170.791   -95.249     4.614     8.336
VAL  GLN   0.02147   -66.912    -8.688     0.735     1.621
VAL  GLN   0.15722   -60.611   -76.272     2.077     5.668
VAL  GLU   0.03937    55.344    33.932     0.812     2.707
VAL  GLU   0.27419    64.718    83.896     1.605     6.437
VAL  GLU   0.05515  -176.693    73.128     3.091     2.026
VAL  GLU   0.07469   -57.353    83.153     3.346     1.056
VAL  GLU   0.08582   -59.009   119.684     1.417     7.126
VAL  GLU   0.22520    71.077   -80.134     8.272    15.644
VAL  GLU   0.12345  -168.524   -89.992     4.882     8.584
VAL  GLU   0.03467   -67.697    -7.136     0.834     2.628
VAL  GLU   0.08746   -60.616   -78.530     1.321     4.276
VAL  GLY   0.09951    61.091   -98.134     2.759     5.524
VAL  GLY   0.11331  -168.476   -89.700     4.299    11.154
VAL  GLY   0.00004  -160.021   -35.929     1.000     1.000
VAL  GLY   0.02690   -67.117    -8.730     0.891     1.882
VAL  GLY   0.19254   -60.684   -74.751     2.038     5.970
VAL  GLY   0.00108    73.181   156.010     0.421     1.052
VAL  GLY   0.02114    55.482    33.218     1.047     2.704
VAL  GLY   0.35960    63.409    80.861     1.936     5.779
VAL  GLY   0.06805  -172.762    73.237     4.545     3.381
VAL  GLY   0.11783   -58.977   116.399     2.561     7.674
VAL  HID   0.11594    60.849   -97.817     1.827     9.161
VAL  HID   0.00027  -158.146   -39.877     1.608     2.225
VAL  HID   0.07964  -172.071   -95.747     5.047     8.078
VAL  HID   0.20732   -59.657   -73.307     1.308     5.422
VAL  HID   0.01031   -66.071    -9.536     1.944     8.869
VAL  HID   0.00001    70.812   -19.122     4.951     8.230
VAL  HID   0.02593    55.510    34.107     1.382     3.583
VAL  HID   0.24701    64.849    82.461     1.624     5.661
VAL  HID   0.00002    77.169   144.789     1.000     1.000
VAL  HID   0.09631  -176.143    75.141     3.991     3.192
VAL  HID   0.21724   -58.577   115.338     2.827     7.452
VAL  HIE   0.24788    64.018    85.538     1.770     7.101
VAL  HIE   0.05954    54.249    35.785     0.839     1.495
VAL  HIE   0.07209  -176.122    72.311     4.669     1.196
VAL  HIE   0.20717   -58.898   114.225     2.546     7.253
VAL  HIE   0.00001    96.626   -42.365    10.144    13.159
VAL  HIE   0.14397    59.292   -91.587     1.803     8.073
VAL  HIE   0.16061  -169.583   -92.680     4.967    10.574
VAL  HIE   0.00001  -171.343  -142.179     1.000     1.000
VAL  HIE   0.08457   -61.038   -78.273     2.063     4.740
VAL  HIE   0.02410   -66.922    -9.207     0.468     0.868
VAL  HIE   0.00006   -71.593    38.736     1.000     1.000
VAL  HIP   0.03659    54.773    33.984     0.893     3.516
VAL  HIP   0.20976    64.838    82.441     1.970     6.293
VAL  HIP   0.00002    77.277   146.540     1.000     1.000
VAL  HIP   0.11287  -177.049    75.608     2.309     3.056
VAL  HIP   0.13679   -58.549   116.559     2.101     6.958
VAL  HIP   0.00001    74.786   -34.555     2.875    10.445
VAL  HIP   0.06352    58.598   -95.118     1.300     9.260
VAL  HIP   0.18181  -171.985   -94.602     5.255     7.744
VAL  HIP   0.01587   -66.585   -10.052     0.956     2.247
VAL  HIP   0.24276   -59.802   -72.043     0.908     3.915
VAL  ILE   0.09568    55.260    34.525     0.503     1.714
VAL  ILE   0.33983    64.018    82.876     1.352     3.372
VAL  ILE   0.05446  -177.027    75.408     3.103     2.462
VAL  ILE   0.05657   -61.943   104.610     5.757    15.718
VAL  ILE   0.15309    60.269   -88.132     1.574     7.014
VAL  ILE   0.18281  -169.655   -90.175     5.193     7.989
VAL  ILE   0.04419   -67.862    -6.597     0.457     1.021
VAL  ILE   0.07338   -61.606   -79.490     2.680     5.049
VAL  LEU   0.08351    55.047    34.471     0.734     2.557
VAL  LEU   0.22153    63.460    83.868     1.192     3.892
VAL  LEU   0.03751  -174.737    73.516     4.903     2.639
VAL  LEU   0.12607   -58.446   116.081     2.113     6.218
VAL  LEU   0.09026    60.744   -95.116     1.811     8.205
VAL  LEU   0.18433  -170.941   -94.624     4.741     7.684
VAL  LEU   0.03794   -67.135    -8.196     0.761     1.752
VAL  LEU   0.21883   -60.898   -76.343     2.095     6.137
VAL  LYS   0.04346    54.783    34.321     0.992     3.109
VAL  LYS   0.26189    63.590    85.032     1.630     6.290
VAL  LYS   0.00028    77.790   141.968     1.000     1.000
VAL  LYS   0.09653  -177.574    72.821     2.179     1.189
VAL  LYS   0.18437   -58.692   115.561     0.987     5.480
VAL  LYS   0.08490    59.926  -100.265     1.673     7.365
VAL  LYS   0.17304  -172.002   -94.755     4.981     7.760
VAL  LYS   0.02973   -66.368   -10.724     1.139     2.471
VAL  LYS   0.12580   -60.347   -75.224     0.870     3.980
VAL  MET   0.04215    54.741    34.763     0.793     2.171
VAL  MET   0.34470    63.971    84.554     1.649     5.727
VAL  MET   0.00003    77.576   144.179     1.000     1.000
VAL  MET   0.10270  -177.404    74.335     2.191     1.855
VAL  MET   0.14883   -59.125   113.866     3.134     9.017
VAL  MET   0.08709    59.925   -93.498     1.889     8.186
VAL  MET   0.14063  -173.268   -97.877     4.102     8.427
VAL  MET   0.00004  -155.247   -43.982     1.000     1.000
VAL  MET   0.12776   -59.932   -75.482     1.571     5.722
VAL  MET   0.00593   -66.709    -8.866     1.397     2.158
VAL  MET   0.00014   -72.388    35.214     1.000     1.000
VAL  PHE   0.04802    54.381    35.398     1.213     2.917
VAL  PHE   0.20657    64.209    84.924     1.194     6.125
VAL  PHE   0.00059    74.747   150.698     1.000     1.000
VAL  PHE   0.12021  -176.716    73.102     3.160     1.582
VAL  PHE   0.14058   -59.459   115.388     2.985     9.643
VAL  PHE   0.00006    73.205   -54.988     0.935     1.112
VAL  PHE   0.13594    59.745   -92.362     2.026     7.809
VAL  PHE   0.21654  -170.888   -92.869     5.022    10.084
VAL  PHE   0.00137  -158.742   -39.986     1.000     1.000
VAL  PHE   0.11328   -60.468   -76.335     1.529     6.045
VAL  PHE   0.01686   -66.982    -9.163     0.852     1.612
VAL  PRO   0.07122    55.018    33.151     1.498     4.567
VAL  PRO   0.32190    62.438    80.595     1.262     7.299
VAL  PRO   0.08828  -175.002    75.070     4.531     3.722
VAL  PRO   0.00775   -75.927    80.750     1.236     1.736
VAL  PRO   0.10536   -59.223   118.039     1.391     5.519
VAL  PRO   0.11619    57.448   -92.793     1.794     9.504
VAL  PRO   0.17423  -170.077   -86.100     2.886     9.593
VAL  PRO   0.01516   -68.596    -6.358     1.313     2.647
VAL  PRO   0.09992   -61.677   -75.685     3.183     7.127
VAL  SER   0.05603    55.587    33.717     1.241     4.249
VAL  SER   0.28005    63.519    82.908     1.285     5.826
VAL  SER   0.09225  -175.660    73.068     3.447     1.075
VAL  SER   0.11792   -59.138   113.027     3.341     8.277
VAL  SER   0.10821    59.371   -91.635     1.605     7.506
VAL  SER   0.19283  -168.095   -88.696     4.074     8.622
VAL  SER   0.02758   -67.314    -7.718     1.047     2.499
VAL  SER   0.12514   -60.644   -75.487     1.421     4.243
VAL  THR   0.00073    73.768   151.491     1.594    17.350
VAL  THR   0.05952    55.476    32.887     0.611     3.868
VAL  THR   0.30409    64.397    84.846     1.289     6.613
VAL  THR   0.11895  -175.460    72.350     4.635     1.206
VAL  THR   0.11788   -59.008   117.555     2.988    10.082
VAL  THR   0.10806    60.117   -89.713     1.831    12.470
VAL  THR   0.18558  -169.856   -93.406     5.031     9.301
VAL  THR   0.02371   -67.726    -8.549     0.959     1.622
VAL  THR   0.08147   -61.743   -77.698     3.003     6.721
VAL  TRP   0.03958    53.773    36.149     1.169     1.827
VAL  TRP   0.23808    63.418    83.229     1.111     3.023
VAL  TRP   0.00003    76.891   147.745     1.000     1.000
VAL  TRP   0.09241  -176.306    72.662     3.665     1.206
VAL  TRP   0.14449   -59.078   114.329     2.401     7.827
VAL  TRP   0.11743    59.253   -97.804     2.606     7.690
VAL  TRP   0.00011  -156.171   -45.267     4.236     5.711
VAL  TRP   0.21867  -167.904   -90.011     5.326     9.830
VAL  TRP   0.00941   -67.495    -7.601     1.430     2.798
VAL  TRP   0.13978   -60.653   -77.347     2.124     5.808
VAL  TYR   0.04985    54.169    36.088     1.078     1.747
VAL  TYR   0.30222    64.181    84.713     1.325     4.810
VAL  TYR   0.00033    73.697   145.334     1.139    19.662
VAL  TYR   0.14807  -177.610    73.147     2.202     1.552
VAL  TYR   0.09542   -60.271   114.388     3.700    11.964
VAL  TYR   0.05962    59.717   -99.888     2.301     5.326
VAL  TYR   0.00003    73.910   -55.856     1.000     1.000
VAL  TYR   0.00008  -166.510   -23.475     1.814     2.993
VAL  TYR   0.22807  -172.638   -97.481     3.890     7.168
VAL  TYR   0.09343   -60.959   -78.772     0.855     3.776
VAL  TYR   0.02288   -67.717    -7.873     2.856     3.995
VAL  VAL   0.14881    55.322    32.279     0.577     3.688
VAL  VAL   0.18837    64.224    82.985     1.700     4.812
VAL  VAL   0.00559    75.365   134.346     2.653    10.218
VAL  VAL   0.09823  -175.480    72.531     5.056     1.601
VAL  VAL   0.00986   -70.243    83.972     1.653     1.004
VAL  VAL   0.07501   -58.767   117.264     1.053     5.858
VAL  VAL   0.12711    59.435   -99.396     1.959     9.490
VAL  VAL   0.22075  -169.800   -92.665     4.724     8.872
VAL  VAL   0.06184   -67.295    -8.608     0.478     1.544
VAL  VAL   0.06444   -61.312   -79.498     1.696     3.853
