# Supplementary material for: Exploiting Sequence-Dependent Rotamer Information in Global Optimization of Proteins
Source: J Phys Chem B. 2022 Oct 18;126(42):8381–90. doi: 10.1021/acs.jpcb.2c04647 (PMC9623586; doi:10.1021/acs.jpcb.2c04647)
Supplement: Supplementary file 1 — jp2c04647_si_001.zip [file jp2c04647_si_001.zip › LibraryForSubmission/MET.txt]

ALA  ALA   0.02216    63.598   178.999    70.237     1.347     1.427     0.527
ALA  ALA   0.00749    61.236    69.618    67.405     3.520     4.542     0.328
ALA  ALA   0.16573    73.350   -64.502   177.381     2.031     2.429     1.131
ALA  ALA   0.04494    64.305  -179.299  -179.717     2.177     0.119     0.112
ALA  ALA   0.01206    62.645    73.610  -179.886     3.813     3.606     0.598
ALA  ALA   0.16113  -177.321    56.033  -178.119     1.520     1.731     0.969
ALA  ALA   0.00139  -168.075    75.965   -92.869     1.056     8.917    13.080
ALA  ALA   0.02860   -63.618  -177.797   179.756     0.000     0.000     0.000
ALA  ALA   0.00138   -68.228    71.761  -110.919     0.000     0.000     0.000
ALA  ALA   0.05136   -61.740    78.896  -179.050     0.559     2.788     1.257
ALA  ALA   0.02990    69.998   -64.957   -67.045     1.384     0.218     2.144
ALA  ALA   0.04328    64.375  -178.568   -70.425     2.198     1.095     0.474
ALA  ALA   0.06904   -63.356   -59.768   -67.769     1.997     1.715     0.966
ALA  ALA   0.00080  -122.682   -62.785   -71.857     0.557     0.319     0.097
ALA  ALA   0.00737  -169.709   -74.902   -65.703     2.479     1.745     0.508
ALA  ALA   0.03803   -64.069  -174.170   -69.049     0.970     0.053     0.218
ALA  ALA   0.02624  -171.745   178.298   -70.660     0.895     0.418     0.190
ALA  ALA   0.00619   -62.420   -64.728    97.557     0.307     0.272     0.253
ALA  ALA   0.00417  -120.195   -63.553   179.964     0.186     0.194     0.094
ALA  ALA   0.11967   -63.952   -63.217   179.453     2.277     1.548     0.267
ALA  ALA   0.01215  -174.075   -82.516   177.115     0.777     0.977     2.514
ALA  ALA   0.03643  -172.309   176.161   179.780     1.709     0.427     0.139
ALA  ALA   0.03053   -64.157   179.574    69.890     0.486     0.083     0.036
ALA  ALA   0.00906   -62.852    77.708    68.955     2.174     1.821     0.865
ALA  ALA   0.00751  -170.775   173.911    69.205     0.326     0.239     0.140
ALA  ALA   0.06336  -174.401    53.922    64.396     1.261     1.475     1.131
ALA  ARG   0.02458   -62.325   -58.719   -67.660     0.878     0.760     0.870
ALA  ARG   0.00297  -169.116   -75.028   -66.181     0.736     1.391     0.707
ALA  ARG   0.00001  -122.654   -62.463   -71.902     1.000     1.000     1.000
ALA  ARG   0.01323    64.060  -178.510   -70.366     1.878     0.545     0.191
ALA  ARG   0.01568   -64.479  -174.325   -69.211     0.488     0.123     0.257
ALA  ARG   0.00970  -172.183   178.790   -70.562     0.464     0.466     0.086
ALA  ARG   0.01327    72.238   -62.685   -68.365     3.412     3.154     1.836
ALA  ARG   0.10719    72.107   -64.791   179.051     3.953     4.663     1.754
ALA  ARG   0.03282    63.810   179.953  -179.859     2.145     0.368     0.422
ALA  ARG   0.01008    64.318    76.229   179.482     3.419     2.951     0.608
ALA  ARG   0.00586    65.352   176.372    69.258     1.095     1.358     0.431
ALA  ARG   0.00142    61.997    68.933    67.351     5.786     5.484     1.030
ALA  ARG   0.00829   -64.284   179.832    70.086     0.282     0.995     0.327
ALA  ARG   0.00602   -61.532    75.425    69.330     1.843     0.933     0.632
ALA  ARG   0.00726  -171.727   174.932    69.562     0.860     1.393     0.459
ALA  ARG   0.09301  -174.776    53.143    64.084     0.481     0.777     0.839
ALA  ARG   0.22414  -177.490    56.130  -178.210     1.297     1.068     1.292
ALA  ARG   0.00034  -167.787    73.999   -98.189     1.979     5.262     8.159
ALA  ARG   0.03398  -173.502   176.752   179.772     0.814     0.762     0.128
ALA  ARG   0.00258  -173.264   -82.610   176.500     2.358     1.258     2.011
ALA  ARG   0.00016  -120.316   -63.222  -179.847     1.000     1.000     1.000
ALA  ARG   0.21867   -63.760   -62.986   179.360     1.018     0.963     0.792
ALA  ARG   0.00111   -62.718   -64.808    97.833     0.509     0.470     0.604
ALA  ARG   0.00002  -126.657   -63.892   111.564     1.000     1.000     1.000
ALA  ARG   0.12250   -64.133  -177.307  -179.964     0.327     0.925     0.406
ALA  ARG   0.00087   -67.178    72.760  -113.075     0.364     0.296     0.418
ALA  ARG   0.04424   -61.588    78.306  -179.299     1.112     2.112     1.170
ALA  ASN   0.01004    62.265   179.241    70.443     0.576     1.819     0.540
ALA  ASN   0.00486    61.945    72.233    68.357     1.146     1.539     1.540
ALA  ASN   0.01059   -64.696  -178.417    70.631     0.328     1.074     0.393
ALA  ASN   0.00536   -64.299    77.306    68.141     1.429     2.088     1.027
ALA  ASN   0.01231  -172.261   174.147    69.177     0.697     0.338     0.182
ALA  ASN   0.06109  -176.015    52.774    64.044     2.863     1.044     0.862
ALA  ASN   0.01230    68.838   -65.891   -66.802     0.704     0.932     1.287
ALA  ASN   0.00580    63.525  -178.466   -70.738     1.911     1.639     0.598
ALA  ASN   0.24608    71.777   -66.445   177.478     2.167     2.611     1.228
ALA  ASN   0.00000    69.667   -70.618   111.796     1.000     1.000     1.000
ALA  ASN   0.07573    63.023   179.890  -179.921     1.026     0.780     0.275
ALA  ASN   0.01885    61.998    75.851   179.604     3.513     2.243     0.743
ALA  ASN   0.00066   -68.063    71.876  -111.091     0.799     0.634     1.267
ALA  ASN   0.02790   -59.810    78.295  -179.283     2.358     1.400     0.571
ALA  ASN   0.19023  -177.681    55.653  -178.138     1.404     1.541     1.927
ALA  ASN   0.00045  -168.538    76.666   -92.611     1.186     9.344    13.800
ALA  ASN   0.00815  -171.402   178.893   -70.377     1.533     1.134     0.409
ALA  ASN   0.00260  -169.352   -75.884   -66.442     4.688     2.563     1.606
ALA  ASN   0.02708   -64.638  -174.150   -69.090     0.355     0.165     0.401
ALA  ASN   0.01475   -62.674   -59.481   -67.947     2.088     1.617     0.994
ALA  ASN   0.00098  -121.261   -63.618   179.994     0.482     0.223     0.060
ALA  ASN   0.00825  -172.563   -81.879   176.948     8.658     3.339     2.217
ALA  ASN   0.13081   -64.496   -63.979   178.476     1.776     1.346     1.087
ALA  ASN   0.00025   -62.859   -65.222    97.622     2.274     4.961     1.091
ALA  ASN   0.00001  -124.949   -64.514   110.509     1.000     1.000     1.000
ALA  ASN   0.09115   -63.968  -176.712  -179.757     0.319     0.992     0.359
ALA  ASN   0.03374  -172.514   176.285   179.662     1.067     0.548     0.211
ALA  ASP   0.00000    55.454    62.894  -112.903     1.892     1.183     1.276
ALA  ASP   0.01235    57.619    69.138  -178.811     5.357     6.937     1.736
ALA  ASP   0.03447    63.274   176.645    69.526     0.913     0.625     0.336
ALA  ASP   0.00374    59.390    67.278    66.896     5.346     5.609     1.036
ALA  ASP   0.04301    64.540   177.897  -178.696     2.058     1.729     0.965
ALA  ASP   0.02368    64.261  -177.889   -70.838     2.707     1.047     1.357
ALA  ASP   0.00897    68.941   -65.689   -66.004     0.805     1.296     2.423
ALA  ASP   0.00026    68.736   -71.847   112.543     1.308     1.572     2.910
ALA  ASP   0.17055    72.158   -66.723   177.628     2.914     2.978     1.767
ALA  ASP   0.03030   -64.548  -179.540    70.176     0.483     1.614     0.501
ALA  ASP   0.00515   -61.861    75.191    69.159     1.109     1.012     0.384
ALA  ASP   0.04627  -174.912    53.743    64.084     1.077     1.123     1.124
ALA  ASP   0.00740  -171.577   175.537    70.659     1.341     1.264     1.075
ALA  ASP   0.08514  -177.887    56.006   177.296     1.396     1.225     6.059
ALA  ASP   0.00022  -167.916    70.874   -98.624     1.737     3.300     1.433
ALA  ASP   0.00006  -166.093    92.896   -67.854     6.321     1.524     0.953
ALA  ASP   0.22883   -64.065  -176.801  -179.881     0.473     1.108     0.405
ALA  ASP   0.03644   -61.574    77.982  -179.900     1.859     1.824     0.921
ALA  ASP   0.00023   -70.018    70.487  -108.344     3.198     1.675     3.094
ALA  ASP   0.12994   -63.689   -63.453   178.976     1.679     1.468     1.190
ALA  ASP   0.00000  -123.660   -70.752    99.758     1.143     2.408     6.372
ALA  ASP   0.00095   -62.004   -66.273    95.824     1.444     5.806     5.555
ALA  ASP   0.02093  -172.810   176.240   179.729     1.045     0.285     0.104
ALA  ASP   0.00122  -125.256   -64.533  -179.698     4.934     0.723     0.397
ALA  ASP   0.00946  -174.051   -82.564   176.030     2.194     1.061     1.851
ALA  ASP   0.05220   -62.930   -59.682   -67.660     2.358     1.910     1.036
ALA  ASP   0.00011  -126.761   -62.353   -69.394     4.180     0.457     2.213
ALA  ASP   0.00152  -168.194   -75.148   -65.975     5.300     2.968     2.073
ALA  ASP   0.03742   -64.339  -174.092   -68.839     0.739     1.197     0.683
ALA  ASP   0.00919  -172.367   178.384   -70.406     0.760     0.270     0.194
ALA  CYS   0.00795    63.653   179.119    70.390     1.781     1.027     0.474
ALA  CYS   0.00151    55.054    62.959    67.569     6.444     7.641     0.271
ALA  CYS   0.01714   -64.122  -178.675    70.455     0.867     1.211     0.399
ALA  CYS   0.00729   -60.048    77.077    68.248     4.127     1.610     1.240
ALA  CYS   0.01184  -171.990   174.152    69.256     1.100     0.417     0.317
ALA  CYS   0.04915  -175.051    52.605    63.435     0.655     1.043     0.493
ALA  CYS   0.00995    62.874  -179.071   -70.461     1.574     0.748     0.256
ALA  CYS   0.03454    70.692   -64.436   -66.341     1.558     1.829     0.959
ALA  CYS   0.17588    69.583   -68.860   178.304     2.532     2.917     1.275
ALA  CYS   0.05466    62.973  -179.720   179.757     1.721     0.775     0.511
ALA  CYS   0.02405    59.828    72.431  -179.547     3.887     5.797     1.126
ALA  CYS   0.15064   -63.773  -176.752  -179.608     0.671     0.997     0.381
ALA  CYS   0.00981   -59.885    79.431  -179.143     1.814     2.662     1.040
ALA  CYS   0.00004   -70.855    70.043  -109.514     8.696     5.455     7.971
ALA  CYS   0.00014  -120.501   -63.444  -179.957     0.987     0.241     0.063
ALA  CYS   0.15939   -63.031   -63.071   178.363     2.380     1.489     0.943
ALA  CYS   0.00005  -126.665   -66.217   107.483     1.290     1.001     2.663
ALA  CYS   0.00088   -62.998   -68.151    96.452     3.727     7.184     1.395
ALA  CYS   0.01556  -172.702   176.226   179.752     1.462     0.530     0.220
ALA  CYS   0.00323  -174.154   -82.325   176.126     1.494     1.368     1.684
ALA  CYS   0.21005  -177.769    55.383  -177.654     0.767     0.743     0.616
ALA  CYS   0.00046  -168.324    74.386   -93.632     2.212     9.166    12.012
ALA  CYS   0.01630   -63.666   -60.103   -67.829     2.999     2.062     1.061
ALA  CYS   0.00036  -128.522   -62.047   -68.499     2.835     0.401     1.037
ALA  CYS   0.00350  -169.268   -74.739   -65.810     1.471     1.509     0.605
ALA  CYS   0.00812  -172.140   178.305   -70.382     0.837     0.458     0.263
ALA  CYS   0.02749   -64.257  -174.540   -69.243     0.762     0.690     0.385
ALA  GLN   0.00277    63.133  -179.893    70.908     2.938     2.887     1.381
ALA  GLN   0.00330    56.476    64.771    67.508     5.923     7.703     1.288
ALA  GLN   0.01291   -64.692  -179.743    70.166     1.196     1.227     0.356
ALA  GLN   0.00617   -59.090    75.784    68.485     2.241     0.767     0.839
ALA  GLN   0.00067  -170.001   173.181    68.997     0.990     0.652     0.233
ALA  GLN   0.03554  -174.804    53.389    64.437     0.623     1.171     1.116
ALA  GLN   0.25871    72.157   -64.565   178.054     3.226     3.816     2.209
ALA  GLN   0.01543    72.530   -62.332   -68.078     1.985     1.948     1.536
ALA  GLN   0.00980    58.906    70.831  -179.461     4.188     6.615     1.153
ALA  GLN   0.07605    63.374  -179.931  -179.877     1.457     0.708     0.296
ALA  GLN   0.00556    64.853  -178.307   -70.295     2.378     1.269     0.576
ALA  GLN   0.00167  -171.626   178.027   -70.676     1.916     0.819     0.407
ALA  GLN   0.00042  -171.591   -77.036   -66.870     4.408     4.609     2.511
ALA  GLN   0.00295   -65.713  -174.658   -69.044     3.248     0.361     0.284
ALA  GLN   0.01513   -64.389   -60.660   -67.623     3.269     2.815     1.523
ALA  GLN   0.18811  -177.929    55.164  -177.543     0.898     1.177     1.009
ALA  GLN   0.00007  -168.512    70.558   -99.335     2.232     5.021     0.851
ALA  GLN   0.06469  -172.766   176.500   179.503     0.874     0.493     0.288
ALA  GLN   0.00429  -173.375   -81.581   175.846     2.033     1.461     1.021
ALA  GLN   0.00003  -125.486   -64.038  -179.524     1.000     1.000     1.000
ALA  GLN   0.14741   -64.100   -63.612   178.832     1.904     1.414     1.050
ALA  GLN   0.00019   -63.804   -67.235    97.130     2.801     7.131     1.862
ALA  GLN   0.12641   -64.111  -176.907  -179.777     1.298     0.952     0.407
ALA  GLN   0.02169   -60.798    77.588  -179.114     1.672     1.085     0.880
ALA  GLN   0.00003   -70.527    69.158  -108.390     3.961     3.175     2.663
ALA  GLU   0.04818  -177.509    52.398    63.921     2.957     1.452     0.566
ALA  GLU   0.16182  -178.307    54.945  -178.613     1.829     1.881     2.477
ALA  GLU   0.00979    64.085   178.797    70.311     2.265     1.228     0.553
ALA  GLU   0.00350    58.220    66.591    67.222     5.147     6.165     0.933
ALA  GLU   0.01068  -171.851   174.441    69.250     1.231     0.718     0.357
ALA  GLU   0.02456   -64.468  -179.348    70.353     1.693     1.064     0.468
ALA  GLU   0.00553   -59.829    76.284    67.790     3.973     1.803     0.721
ALA  GLU   0.01947    63.939  -177.697   -70.024     2.105     0.886     0.319
ALA  GLU   0.05023    71.337   -63.858   -66.790     1.654     2.014     0.716
ALA  GLU   0.00002    67.100   -72.788   113.277     2.426     1.623     2.978
ALA  GLU   0.20921    70.287   -68.447   178.169     1.744     1.680     2.215
ALA  GLU   0.05343    63.461   179.879  -179.782     1.608     1.431     0.551
ALA  GLU   0.00559    60.178    72.956   179.933     5.885     6.026     1.080
ALA  GLU   0.02971   -62.629   -59.577   -67.360     3.678     2.855     1.475
ALA  GLU   0.00326  -168.159   -76.331   -67.067     7.561     2.383     3.086
ALA  GLU   0.01444   -63.153  -174.433   -69.000     1.135     0.674     0.596
ALA  GLU   0.00765  -172.120   178.399   -70.467     1.358     0.761     0.329
ALA  GLU   0.00010  -170.515    73.832   -98.810     2.977     4.692     0.340
ALA  GLU   0.00004  -159.530    94.296   -66.540    11.047     1.883     1.508
ALA  GLU   0.01349  -171.538   176.292   179.756     1.439     0.998     0.179
ALA  GLU   0.00554  -175.302   -82.992   176.347     1.232     1.095     1.913
ALA  GLU   0.00210  -141.001   -69.128  -179.352    13.367     3.595     0.514
ALA  GLU   0.15413   -63.225   -63.014   179.149     3.056     1.862     0.433
ALA  GLU   0.00073   -62.768   -65.997    97.627     2.602     4.525     3.062
ALA  GLU   0.13782   -63.903  -176.509  -179.777     0.743     0.788     0.306
ALA  GLU   0.02899   -59.142    80.278  -178.732     1.863     2.690     1.225
ALA  GLU   0.00000   -68.084    72.711  -113.206     1.000     1.000     1.000
ALA  GLY   0.02815   -60.629    80.214  -178.818     1.956     3.095     1.483
ALA  GLY   0.00149   -68.442    71.801  -111.192     1.718     1.139     1.855
ALA  GLY   0.20211  -177.397    56.011  -177.849     1.297     1.125     0.757
ALA  GLY   0.00092  -167.983    76.543   -90.490     1.836    10.214    13.784
ALA  GLY   0.01450    65.284  -177.877   -70.108     2.101     1.521     0.653
ALA  GLY   0.02127    69.227   -65.868   -66.857     0.863     2.007     2.139
ALA  GLY   0.04204   -63.540   -60.341   -68.112     3.055     1.949     0.792
ALA  GLY   0.00411  -168.622   -75.221   -66.307     3.327     2.263     1.517
ALA  GLY   0.00097  -125.362   -62.756   -70.240     2.310     0.981     1.913
ALA  GLY   0.01405   -63.825  -174.844   -69.445     2.355     1.576     0.701
ALA  GLY   0.00816  -171.519   178.480   -70.497     3.593     0.744     0.325
ALA  GLY   0.03164    62.640   178.883    70.252     1.445     0.875     0.300
ALA  GLY   0.00752    56.975    65.798    67.153     4.784     6.100     0.822
ALA  GLY   0.11687    71.611   -66.779   178.101     2.964     3.153     1.318
ALA  GLY   0.00013    66.705   -72.236   114.208     1.000     1.000     1.000
ALA  GLY   0.06862    63.658   179.905  -179.889     1.989     0.917     0.393
ALA  GLY   0.01980    60.715    74.214  -179.831     3.479     3.960     1.327
ALA  GLY   0.01494   -63.857  -179.758    70.196     1.531     1.423     0.503
ALA  GLY   0.01272   -62.796    76.765    68.652     2.715     2.135     0.995
ALA  GLY   0.07438  -175.039    53.268    64.153     0.599     0.954     0.954
ALA  GLY   0.00719  -171.341   174.336    69.093     3.560     0.773     0.537
ALA  GLY   0.14518   -63.851  -177.181  -179.899     0.595     0.920     0.377
ALA  GLY   0.02712  -172.358   176.310   179.776     2.563     0.303     0.131
ALA  GLY   0.00622  -172.211   -80.852   177.885     2.205     2.401     2.523
ALA  GLY   0.00001  -130.702   -61.936  -179.986    19.244     2.402     0.119
ALA  GLY   0.12734   -63.602   -63.114   179.394     2.075     1.374     0.627
ALA  GLY   0.00251   -62.153   -65.218    97.302     0.796     0.834     0.497
ALA  GLY   0.00002  -127.671   -66.193   108.998     2.263     3.686     8.408
ALA  HID   0.00550    55.515    63.281    67.371     5.340     6.639     0.557
ALA  HID   0.00696    58.589    70.443  -179.359     4.333     6.062     1.413
ALA  HID   0.03540    69.978   -64.941   -66.880     2.192     2.010     1.198
ALA  HID   0.36467    69.201   -68.623   178.762     3.041     3.260     1.651
ALA  HID   0.00002    70.528   -68.705   108.502     1.000     1.000     1.000
ALA  HID   0.00214    65.465   178.385    70.257     0.418     0.739     0.603
ALA  HID   0.01246    63.972  -178.219   -70.253     2.258     1.437     0.683
ALA  HID   0.03367    63.303  -179.399  -179.910     1.920     0.658     0.305
ALA  HID   0.02044   -64.418   179.459    69.866     0.731     0.707     0.216
ALA  HID   0.00645   -59.518    76.434    69.745     2.719     1.079     0.966
ALA  HID   0.01344  -174.956    53.208    63.622     1.599     0.911     0.444
ALA  HID   0.00628  -171.812   173.432    68.752     2.542     1.516     1.235
ALA  HID   0.00175   -63.702   -68.846    96.241     3.885     8.248     3.002
ALA  HID   0.11402   -63.988   -63.434   179.391     2.060     1.445     1.017
ALA  HID   0.00053  -116.145   -63.873   179.865     1.000     1.000     1.000
ALA  HID   0.10629   -64.154  -176.860   179.999     1.062     1.029     0.677
ALA  HID   0.03125   -58.260    78.952  -179.591     1.762     1.050     0.689
ALA  HID   0.00026   -64.872    73.622  -114.713     1.000     1.000     1.000
ALA  HID   0.01390   -64.122  -174.537   -69.275     1.150     0.387     0.372
ALA  HID   0.00602  -171.804   178.674   -70.477     2.733     0.899     0.364
ALA  HID   0.01736   -62.136   -59.120   -67.414     3.753     2.640     1.281
ALA  HID   0.00169  -169.357   -74.112   -65.745     2.543     3.587     2.059
ALA  HID   0.00001  -125.907   -62.545   -69.469     1.000     1.000     1.000
ALA  HID   0.15943  -177.696    55.752  -178.038     1.688     1.417     1.388
ALA  HID   0.00024  -167.207    70.425   -99.309     1.257     3.437     1.065
ALA  HID   0.00005  -166.698    92.726   -68.281     6.004     1.215     1.093
ALA  HID   0.01191  -173.362   -81.441   176.280     2.210     2.034     1.492
ALA  HID   0.02786  -171.783   175.986  -179.881     2.552     1.152     0.565
ALA  HIE   0.00953    62.423   179.357    70.480     1.645     1.840     0.740
ALA  HIE   0.00274    60.552    68.443    67.111     5.023     5.307     0.578
ALA  HIE   0.01720   -64.558  -179.426    70.250     0.356     1.315     0.459
ALA  HIE   0.00470   -63.209    77.294    68.722     2.579     2.330     0.857
ALA  HIE   0.00922  -171.897   174.359    69.277     0.626     0.529     0.166
ALA  HIE   0.08026  -175.029    53.282    63.815     0.710     0.924     0.866
ALA  HIE   0.01568    64.082  -178.334   -70.236     2.105     0.783     0.231
ALA  HIE   0.01374    67.807   -65.758   -65.258     0.988     0.915     2.110
ALA  HIE   0.16252    71.238   -66.633   178.024     4.375     5.003     1.325
ALA  HIE   0.00000    71.784   -66.519   108.870     1.000     1.000     1.000
ALA  HIE   0.07467    63.022   179.905   179.988     1.933     0.356     0.304
ALA  HIE   0.00898    64.123    76.633   179.366     2.817     2.013     0.967
ALA  HIE   0.00000    55.343    63.106  -101.112     1.000     1.000     1.000
ALA  HIE   0.10431   -64.743   -63.730   179.569     2.161     1.502     1.056
ALA  HIE   0.00001  -124.806   -65.397   110.380     0.215     5.402    11.638
ALA  HIE   0.00244   -63.216   -66.720    97.070     2.969     5.094     1.085
ALA  HIE   0.04359  -172.831   176.458   179.637     0.574     0.462     0.210
ALA  HIE   0.01447  -175.259   -82.954   176.255     0.492     0.638     1.594
ALA  HIE   0.00064  -124.106   -64.131  -179.953     7.503     1.420     0.652
ALA  HIE   0.01346   -62.489   -59.446   -67.236     2.811     2.458     1.389
ALA  HIE   0.00250  -170.395   -75.633   -66.128     2.240     1.760     1.120
ALA  HIE   0.00065  -126.146   -62.867   -70.054     5.202     1.679     1.571
ALA  HIE   0.03518   -64.657  -174.202   -69.272     0.742     0.373     0.348
ALA  HIE   0.00363  -171.653   178.546   -70.567     1.031     0.993     0.261
ALA  HIE   0.22671  -177.799    55.867  -177.519     1.080     1.323     0.873
ALA  HIE   0.00081  -167.862    76.152   -92.461     1.653     9.132    13.407
ALA  HIE   0.12191   -64.165  -176.794  -179.905     0.431     0.995     0.228
ALA  HIE   0.00076   -68.518    71.680  -110.543     0.378     0.463     0.541
ALA  HIE   0.02966   -61.766    80.581  -178.393     1.554     3.358     1.966
ALA  HIP   0.00800    64.282  -178.225   -70.216     2.043     1.056     0.289
ALA  HIP   0.01436    67.652   -67.791   -67.685     2.195     2.312     1.718
ALA  HIP   0.02291   -63.151   -59.537   -68.482     1.739     1.360     0.649
ALA  HIP   0.00029  -123.896   -63.239   -72.065     1.921     0.618     0.233
ALA  HIP   0.00651  -167.052   -71.890   -65.166     2.644     3.720     1.233
ALA  HIP   0.02304   -63.478  -174.559   -69.172     2.704     0.591     0.349
ALA  HIP   0.00434  -170.616   178.866   -70.389     6.824     0.895     0.387
ALA  HIP   0.00445    64.125   178.547    69.993     2.728     2.373     0.889
ALA  HIP   0.00531    63.102    71.918    68.052     3.471     3.568     0.907
ALA  HIP   0.09128    70.069   -67.333   179.624     3.359     4.078     1.863
ALA  HIP   0.03586    64.361  -179.772  -179.857     2.206     0.796     0.316
ALA  HIP   0.00739    65.332    76.612   179.343     3.200     3.554     0.516
ALA  HIP   0.01056   -64.210  -179.634    70.232     2.148     1.616     0.519
ALA  HIP   0.00788   -62.231    75.477    69.290     2.535     1.554     1.204
ALA  HIP   0.00817  -171.768   174.295    69.368     1.544     0.351     0.323
ALA  HIP   0.05845  -175.789    52.877    65.014     1.308     1.618     1.061
ALA  HIP   0.00169   -67.561    71.850  -112.049     1.322     1.064     2.972
ALA  HIP   0.05274   -61.038    77.859  -179.772     1.467     1.683     0.790
ALA  HIP   0.32916  -177.906    55.532  -178.575     0.796     1.030     1.301
ALA  HIP   0.00030  -166.300    71.989  -100.476     2.160     2.387     1.311
ALA  HIP   0.00013  -167.815    93.581   -67.468     4.748     1.435     0.985
ALA  HIP   0.07752   -63.879  -177.172  -179.866     1.761     0.996     0.518
ALA  HIP   0.02262  -172.269   176.338   179.788     2.318     0.642     0.288
ALA  HIP   0.01491  -171.550   -79.287   177.773     2.838     2.770     1.938
ALA  HIP   0.00067  -118.561   -62.696   179.810     5.605     0.515     0.205
ALA  HIP   0.00092   -62.447   -64.453    97.963     1.500     0.993     0.416
ALA  HIP   0.19054   -63.766   -62.693   179.510     1.827     1.462     0.567
ALA  ILE   0.03542    62.858   179.320    70.939     0.644     1.164     1.294
ALA  ILE   0.00048    60.603    71.716    69.116     4.496     2.819     2.205
ALA  ILE   0.01955  -172.808   174.217    69.176     0.336     0.365     0.334
ALA  ILE   0.06644  -176.770    52.182    63.929     3.560     1.116     0.797
ALA  ILE   0.02187    63.201  -178.578   -70.484     1.980     2.156     0.776
ALA  ILE   0.02581    69.629   -66.209   -69.724     3.149     4.695     4.391
ALA  ILE   0.08970    69.876   -68.507   179.784     2.263     2.268     1.433
ALA  ILE   0.11272    63.436  -179.553  -179.972     2.126     1.348     0.758
ALA  ILE   0.00691    62.513    76.268   179.536     3.404     1.881     0.404
ALA  ILE   0.02489   -64.792   -61.244   -68.874     2.089     1.847     0.570
ALA  ILE   0.00007  -121.918   -63.333   -72.917     3.117     0.751     1.133
ALA  ILE   0.00514  -169.410   -74.545   -65.767     1.544     2.194     0.894
ALA  ILE   0.01680   -64.593  -174.882   -69.739     0.582     0.702     0.857
ALA  ILE   0.00450  -171.910   178.468   -70.552     1.369     0.921     0.281
ALA  ILE   0.20270  -178.077    55.033  -177.461     0.966     1.235     1.286
ALA  ILE   0.00031  -168.602    73.589   -97.199     1.890     7.339     9.645
ALA  ILE   0.04835  -172.912   176.575   179.696     1.216     0.500     0.233
ALA  ILE   0.00580  -173.415   -81.653   176.244     4.580     2.004     2.192
ALA  ILE   0.00027  -116.112   -63.816   179.826     2.998     0.223     0.291
ALA  ILE   0.12308   -63.785   -63.194   179.101     3.065     2.319     1.013
ALA  ILE   0.00080   -62.604   -64.800    97.865     1.514     2.798     0.540
ALA  ILE   0.00003  -122.409   -65.441   109.263     1.000     1.000     1.000
ALA  ILE   0.02292   -65.055  -179.208    70.331     1.927     1.104     0.317
ALA  ILE   0.00612   -63.134    77.178    68.565     2.312     2.145     0.782
ALA  ILE   0.13202   -64.219  -176.704  -179.266     1.335     1.044     0.675
ALA  ILE   0.00003   -67.950    71.898  -111.208     0.461     0.362     0.608
ALA  ILE   0.02726   -60.779    78.702  -178.266     1.409     2.481     1.998
ALA  LEU   0.25330    71.022   -66.714   179.292     2.166     2.584     2.074
ALA  LEU   0.05764    70.680   -64.562   -67.253     1.206     1.420     1.300
ALA  LEU   0.00276    57.354    66.533    67.549     6.585     8.583     0.060
ALA  LEU   0.00716    59.346    71.082  -178.814     3.202     5.198     2.086
ALA  LEU   0.01085    64.845  -178.070   -70.443     1.996     0.923     0.555
ALA  LEU   0.00851    64.616   179.005    70.276     3.448     0.987     0.637
ALA  LEU   0.04134    63.297  -179.687  -179.933     1.523     0.782     0.291
ALA  LEU   0.01802   -63.091   -59.624   -68.042     2.601     1.872     0.998
ALA  LEU   0.00216  -169.814   -75.110   -66.027     1.461     1.783     0.518
ALA  LEU   0.00013  -123.795   -62.857   -72.187     1.000     1.000     1.000
ALA  LEU   0.02992   -64.567  -174.379   -69.331     0.484     0.344     0.286
ALA  LEU   0.01482  -172.111   178.481   -70.423     1.058     0.620     0.231
ALA  LEU   0.00001  -168.525    82.459   -83.704     1.705    13.659    21.841
ALA  LEU   0.03609  -172.766   176.231   179.691     0.915     0.321     0.215
ALA  LEU   0.01596  -172.465   174.381    69.342     0.854     0.832     0.509
ALA  LEU   0.05956  -175.534    52.290    63.782     2.424     1.415     0.839
ALA  LEU   0.14635  -177.964    54.881  -177.083     0.693     1.320     1.404
ALA  LEU   0.00931  -174.601   -82.523   175.790     0.865     0.405     0.305
ALA  LEU   0.00243  -134.545   -68.236  -179.695    19.152     6.322     0.526
ALA  LEU   0.11541   -64.429   -63.938   178.778     2.062     1.423     0.900
ALA  LEU   0.00106   -61.921   -64.340    97.478     1.469     1.674     1.359
ALA  LEU   0.10389   -63.799  -176.958  -179.778     0.424     1.000     0.427
ALA  LEU   0.03459   -60.989    78.068  -179.545     1.290     2.062     0.775
ALA  LEU   0.02213   -64.443  -178.202    70.605     0.176     0.694     0.261
ALA  LEU   0.00662   -62.417    76.292    67.812     4.392     2.312     0.552
ALA  LYS   0.00171    61.227    71.351    67.696     1.737     0.682     0.429
ALA  LYS   0.00533    61.789   177.385    68.532     2.144     1.476     1.994
ALA  LYS   0.00884    62.999  -174.645   -69.373     1.211     3.511     0.983
ALA  LYS   0.04120    71.070   -64.177   -67.197     2.515     2.574     1.281
ALA  LYS   0.22440    70.589   -66.824   178.758     3.768     4.509     1.318
ALA  LYS   0.02877    62.491  -178.494  -179.930     0.608     2.896     0.490
ALA  LYS   0.02058    61.568    74.890   179.896     2.748     4.254     1.033
ALA  LYS   0.01176   -62.876   -59.643   -68.324     1.982     1.587     0.419
ALA  LYS   0.00021  -125.996   -62.270   -69.396     0.063     0.021     0.023
ALA  LYS   0.00460  -169.234   -74.599   -65.928     0.964     1.521     0.462
ALA  LYS   0.00477  -172.768   178.741   -70.360     0.598     0.498     0.219
ALA  LYS   0.02066   -64.849  -174.496   -69.258     1.363     0.652     0.517
ALA  LYS   0.00014   -65.253   -72.090    96.121     4.691     9.261     1.927
ALA  LYS   0.00050  -116.405   -63.278   179.897     0.806     0.080     0.138
ALA  LYS   0.19611   -63.101   -62.598   179.249     1.797     1.443     1.007
ALA  LYS   0.02564   -64.488  -179.803    70.148     1.732     1.580     0.561
ALA  LYS   0.00843   -59.607    76.621    68.990     3.638     0.680     1.412
ALA  LYS   0.08887   -64.128  -176.491  -179.755     0.748     0.802     0.348
ALA  LYS   0.03484   -60.918    79.803  -178.890     1.436     2.991     1.550
ALA  LYS   0.00012   -66.707    72.634  -113.033     1.000     1.000     1.000
ALA  LYS   0.00778  -171.791   174.434    69.522     0.523     0.281     0.197
ALA  LYS   0.08407  -175.276    52.786    64.116     0.811     1.069     0.822
ALA  LYS   0.13659  -177.797    55.802  -178.040     1.000     1.105     0.871
ALA  LYS   0.00022  -168.384    79.060   -91.289     1.633     9.403    16.275
ALA  LYS   0.03559  -172.802   176.635   179.647     0.692     0.460     0.178
ALA  LYS   0.00826  -174.284   -81.826   175.971     1.225     1.078     0.692
ALA  MET   0.01621    62.899  -179.068   -70.516     0.623     0.419     0.268
ALA  MET   0.01353    70.472   -64.154   -67.175     1.317     1.401     1.856
ALA  MET   0.00570    63.047   178.685    70.298     1.824     0.300     0.220
ALA  MET   0.00177    61.372    71.060    67.544     2.128     2.747     0.589
ALA  MET   0.13480    72.228   -65.875   178.026     2.036     2.853     1.968
ALA  MET   0.04637    62.803   179.573   179.890     1.378     0.819     0.546
ALA  MET   0.01056    62.892    76.625   179.508     1.780     1.711     0.393
ALA  MET   0.20988   -64.786   -63.925   179.061     1.708     1.291     0.858
ALA  MET   0.00154   -63.588   -68.789    95.178     2.749     8.977     7.140
ALA  MET   0.10641   -64.064  -176.562  -179.725     0.758     0.872     0.480
ALA  MET   0.01762   -61.593    79.487  -178.877     1.330     3.033     1.392
ALA  MET   0.01005   -64.688  -178.656    70.520     0.473     0.856     0.315
ALA  MET   0.00447   -63.404    77.600    68.054     2.311     2.110     0.818
ALA  MET   0.00686   -66.428   -61.758   -67.785     2.389     1.680     1.344
ALA  MET   0.00022  -122.996   -62.955   -71.577     1.069     0.474     1.091
ALA  MET   0.00667  -169.704   -75.220   -66.129     2.009     1.597     0.746
ALA  MET   0.00261  -171.454   178.141   -70.622     1.143     0.735     0.245
ALA  MET   0.01479   -64.858  -174.304   -69.215     0.460     0.187     0.249
ALA  MET   0.02233  -175.315    53.083    63.693     2.203     1.291     0.706
ALA  MET   0.01401  -172.464   174.370    69.200     0.876     0.641     0.590
ALA  MET   0.29962  -178.181    55.348  -177.175     0.857     1.172     1.099
ALA  MET   0.00037  -168.558    76.043   -92.783     1.585     9.067    13.007
ALA  MET   0.05107  -173.098   176.395   179.601     0.492     0.248     0.204
ALA  MET   0.00214  -174.999   -82.908   176.298     0.561     0.905     1.679
ALA  MET   0.00038  -122.902   -64.667   179.151     5.728     1.967     0.848
ALA  PHE   0.00330    58.206    66.630    67.050     5.425     6.646     0.527
ALA  PHE   0.01808    60.529    74.141  -179.921     3.312     4.315     0.804
ALA  PHE   0.00003    53.409    63.863  -112.423     1.000     1.000     1.000
ALA  PHE   0.01307    65.352  -177.634   -70.156     2.946     1.345     0.658
ALA  PHE   0.01795    68.213   -66.815   -67.290     1.052     1.635     2.011
ALA  PHE   0.22393    69.623   -68.167   178.209     3.860     3.996     1.835
ALA  PHE   0.05843    63.776   179.847   179.815     2.193     1.242     0.729
ALA  PHE   0.02206    63.089   178.448    69.968     2.065     2.099     2.074
ALA  PHE   0.01063  -174.777   -82.256   176.137     0.662     1.023     2.061
ALA  PHE   0.00492  -117.463   -63.451   179.737     2.363     0.269     0.212
ALA  PHE   0.09415   -63.960   -63.731   178.742     2.325     1.566     0.915
ALA  PHE   0.00003  -121.700   -66.197   108.119     0.871     0.841     2.513
ALA  PHE   0.00152   -65.042   -70.884    96.307     4.776     8.060     4.533
ALA  PHE   0.01036  -171.662   173.696    69.270     1.572     2.525     0.222
ALA  PHE   0.04324  -173.176   176.577   179.743     0.877     0.331     0.079
ALA  PHE   0.01537   -63.870  -179.168    70.371     1.491     0.924     0.345
ALA  PHE   0.01055   -59.310    77.112    68.442     4.538     1.364     0.803
ALA  PHE   0.13892   -64.091  -176.631  -179.764     0.528     0.876     0.328
ALA  PHE   0.00055   -68.131    71.928  -111.605     0.277     0.358     0.974
ALA  PHE   0.03206   -61.132    80.115  -178.568     2.181     2.473     1.047
ALA  PHE   0.00783   -60.304   -57.358   -65.757     1.646     0.575     0.133
ALA  PHE   0.00044  -123.063   -62.640   -70.572     1.709     0.518     1.349
ALA  PHE   0.00306  -170.766   -75.621   -66.043     2.449     2.316     1.280
ALA  PHE   0.02027   -63.870  -174.554   -68.781     0.741     1.150     0.990
ALA  PHE   0.00372  -170.485   177.889   -70.514     4.599     1.502     0.264
ALA  PHE   0.05470  -175.249    53.151    63.594     0.469     0.806     0.603
ALA  PHE   0.18991  -177.928    56.019  -177.449     1.109     1.356     0.883
ALA  PHE   0.00090  -168.443    76.435   -93.281     2.614     8.380    12.883
ALA  PRO   0.03433    70.237   -64.130   -66.011     1.810     2.432     1.197
ALA  PRO   0.17424    68.857   -69.652   177.515     1.514     1.544     1.239
ALA  PRO   0.00011    66.277   -71.913   113.813     1.000     1.000     1.000
ALA  PRO   0.01476    63.924   179.524    70.394     1.980     1.678     0.710
ALA  PRO   0.00335    54.364    63.349    67.994     7.417     9.789     0.702
ALA  PRO   0.01511    59.119    71.998  -179.637     4.954     6.445     1.076
ALA  PRO   0.00000    53.402    68.264  -119.209     3.613     1.340    17.346
ALA  PRO   0.01261    64.229  -178.915   -70.479     2.454     0.858     0.273
ALA  PRO   0.06674    63.491  -178.909   179.958     2.044     0.690     0.315
ALA  PRO   0.03628   -66.732   -62.546   -71.629     2.328     1.564     1.349
ALA  PRO   0.00022  -123.218   -62.977   -71.811     0.324     0.107     0.034
ALA  PRO   0.00394  -169.227   -75.296   -66.049     4.403     2.606     1.055
ALA  PRO   0.00157  -120.258   -63.620   179.926     0.823     0.181     0.075
ALA  PRO   0.00546  -171.600   -81.594   176.418     6.856     2.552     1.138
ALA  PRO   0.24824   -66.649   -63.817   179.101     3.764     1.886     0.697
ALA  PRO   0.00000  -125.965   -72.418    93.933     3.386     0.737     1.702
ALA  PRO   0.00539   -64.305   -65.638    98.342     3.900     4.671     0.946
ALA  PRO   0.01387   -65.813  -178.132    70.538     1.983     1.486     0.373
ALA  PRO   0.01049   -65.129    76.999    68.328     4.410     1.658     1.668
ALA  PRO   0.01818  -172.190   175.282    69.598     0.661     1.587     0.705
ALA  PRO   0.02786  -173.531    55.219    64.475     2.857     6.211     1.720
ALA  PRO   0.04531   -65.234  -175.003   -69.566     1.492     0.966     0.547
ALA  PRO   0.02160  -172.724   176.438   179.647     0.484     0.288     0.113
ALA  PRO   0.10640   -64.996  -177.087  -179.807     1.136     1.041     0.459
ALA  PRO   0.03414   -60.079    80.326  -177.900     4.280     3.029     1.397
ALA  PRO   0.00182   -70.275    70.404  -108.502     3.009     2.049     3.246
ALA  PRO   0.08872  -176.528    58.020  -177.568     3.545     6.324     0.845
ALA  PRO   0.00872  -172.206   179.801   -70.204     0.928     1.575     0.410
ALA  PRO   0.00027  -169.023    69.198   -99.594     3.210     4.836     1.330
ALA  PRO   0.00023  -168.771    94.976   -66.017     3.116     3.945     3.036
ALA  SER   0.01747    62.947   179.261    70.427     1.334     1.151     0.476
ALA  SER   0.00262    55.482    62.818    67.459     5.770     6.417     1.202
ALA  SER   0.18552    71.435   -66.416   178.146     2.968     3.660     1.393
ALA  SER   0.06059    62.819  -179.862  -179.962     0.579     0.659     0.200
ALA  SER   0.01332    60.468    72.878  -179.881     3.586     5.340     0.964
ALA  SER   0.01221    70.032   -65.046   -67.456     1.455     1.365     0.986
ALA  SER   0.01591    64.867  -178.175   -70.227     2.130     1.089     0.455
ALA  SER   0.01828   -64.167   -60.565   -67.856     2.848     2.268     1.110
ALA  SER   0.00026  -120.827   -62.782   -71.347     4.173     0.351     0.876
ALA  SER   0.00328  -170.347   -75.950   -66.146     1.690     1.524     0.777
ALA  SER   0.00487  -171.959   178.327   -70.603     0.928     0.369     0.155
ALA  SER   0.02894   -64.263  -174.542   -69.271     0.850     1.044     0.565
ALA  SER   0.22400  -177.781    55.624  -177.841     0.838     0.864     0.968
ALA  SER   0.00056  -167.956    72.196   -99.213     1.362     2.647     1.079
ALA  SER   0.00021  -168.851    92.410   -67.966     4.026     0.819     0.601
ALA  SER   0.07475   -63.934  -176.864  -179.877     0.471     0.970     0.370
ALA  SER   0.00096   -66.995    72.685  -112.724     1.187     0.888     1.815
ALA  SER   0.00962   -61.637    79.440  -178.778     1.145     3.575     1.693
ALA  SER   0.01738   -64.378  -178.920    70.386     0.594     1.442     0.485
ALA  SER   0.00372   -63.654    78.386    68.753     3.094     1.263     1.120
ALA  SER   0.01646  -172.180   174.126    69.163     0.721     0.360     0.230
ALA  SER   0.07544  -175.102    52.639    63.534     0.737     0.929     0.565
ALA  SER   0.00014  -118.403   -63.812   179.905     0.727     0.401     0.167
ALA  SER   0.16160   -63.366   -63.087   178.970     1.771     1.294     0.964
ALA  SER   0.00160   -63.558   -68.390    96.604     3.792     7.812     1.557
ALA  SER   0.00000  -134.543   -69.170    96.125    14.667     5.201     4.487
ALA  SER   0.03933  -172.866   176.191   179.679     0.463     0.317     0.091
ALA  SER   0.01097  -174.421   -82.586   175.960     0.922     0.757     1.190
ALA  THR   0.00612    64.350   178.368    70.244     1.736     0.674     0.342
ALA  THR   0.00219    54.103    62.681    65.771     5.735     6.964     1.776
ALA  THR   0.02098   -64.318  -178.767    70.541     0.336     1.601     0.465
ALA  THR   0.00231   -61.137    77.317    68.171     5.532     2.415     1.072
ALA  THR   0.00433  -172.083   174.143    69.241     1.112     0.393     0.209
ALA  THR   0.12606  -179.185    52.146    64.241     3.619     1.171     0.749
ALA  THR   0.01430    63.714  -177.644   -70.626     2.395     0.895     0.836
ALA  THR   0.01328    70.758   -63.810   -66.702     1.407     2.109     1.378
ALA  THR   0.15028    70.629   -68.215   177.184     2.555     3.108     1.713
ALA  THR   0.09687    62.791   178.417  -179.414     1.080     1.595     0.748
ALA  THR   0.00837    57.686    72.569   179.206     2.989     2.075     0.820
ALA  THR   0.04283   -63.213   -59.868   -68.030     1.926     1.598     0.841
ALA  THR   0.00039  -122.588   -62.954   -71.899     3.254     0.357     0.409
ALA  THR   0.00438  -167.240   -72.419   -65.099     3.708     3.575     0.998
ALA  THR   0.04225   -64.347  -174.160   -69.173     0.565     0.376     0.305
ALA  THR   0.00476  -172.162   178.873   -70.478     1.069     0.435     0.127
ALA  THR   0.00025  -121.882   -63.868   179.918     1.774     0.288     0.099
ALA  THR   0.01008  -161.293   -77.033   178.324    13.260     5.396     2.897
ALA  THR   0.11737   -64.288   -63.574   179.276     2.283     1.559     0.370
ALA  THR   0.00158   -64.147   -70.426    95.976     4.245    10.405     2.563
ALA  THR   0.08641   -63.920  -176.581  -179.872     0.328     1.107     0.210
ALA  THR   0.07128  -172.639   176.383   179.725     0.914     0.388     0.175
ALA  THR   0.00002   -75.150    65.043  -105.674     1.038     0.646     0.552
ALA  THR   0.01460   -61.070    80.377  -178.852     2.692     4.132     1.625
ALA  THR   0.15861  -178.197    55.168  -178.859     1.617     1.389     3.832
ALA  THR   0.00010  -167.332    70.948   -96.766     0.876     6.478     8.342
ALA  TRP   0.22426  -178.254    55.343  -176.727     1.450     1.386     1.644
ALA  TRP   0.00113  -168.545    77.285   -90.163     2.102     9.659    13.868
ALA  TRP   0.02289    63.141  -178.676   -70.443     1.726     0.781     0.377
ALA  TRP   0.01602    69.654   -65.058   -66.522     1.670     1.407     2.093
ALA  TRP   0.01211   -64.110   -60.128   -67.373     4.971     2.838     1.429
ALA  TRP   0.00023  -122.731   -62.815   -72.672     3.541     0.537     3.263
ALA  TRP   0.00360  -170.352   -76.070   -66.700     2.085     2.389     1.512
ALA  TRP   0.02506   -64.430  -174.168   -69.078     1.590     0.665     0.946
ALA  TRP   0.01179  -171.737   178.587   -70.491     2.490     0.674     0.522
ALA  TRP   0.00340    60.962    69.613    67.388     2.921     4.106     0.416
ALA  TRP   0.01290    63.489    76.910   179.416     3.086     2.606     0.531
ALA  TRP   0.00002    53.767    67.649  -117.943     1.000     1.000     1.000
ALA  TRP   0.22086    70.883   -66.948   177.457     3.834     3.877     1.743
ALA  TRP   0.00010    65.407   -72.645   114.750     1.000     1.000     1.000
ALA  TRP   0.02781    62.780   179.340    70.422     1.992     1.276     0.505
ALA  TRP   0.08778    62.366   179.655   179.789     1.410     2.031     0.925
ALA  TRP   0.00403   -64.975    77.749    68.182     2.202     2.079     0.812
ALA  TRP   0.00718   -64.740  -177.524    70.894     0.739     1.733     0.714
ALA  TRP   0.09084  -174.924    52.418    63.317     1.156     1.321     0.816
ALA  TRP   0.01192  -171.980   174.035    69.177     2.123     1.875     0.373
ALA  TRP   0.07488   -63.599  -176.448  -179.468     1.574     1.021     1.058
ALA  TRP   0.00687   -60.977    81.614  -177.947     1.247     2.928     1.312
ALA  TRP   0.00008   -68.698    71.287  -110.218     1.000     1.000     1.000
ALA  TRP   0.10214   -64.847   -63.996   178.858     2.718     1.452     0.925
ALA  TRP   0.00332   -64.360   -68.074    96.950     4.825     6.601     1.101
ALA  TRP   0.00015  -122.098   -64.821   110.564     3.663     1.235     2.253
ALA  TRP   0.02089  -172.899   176.291   179.751     0.807     0.428     0.098
ALA  TRP   0.00708  -174.620   -82.897   176.190     1.043     1.059     1.368
ALA  TRP   0.00064  -125.539   -64.982   179.035    11.988     3.465     1.211
ALA  TYR   0.01921    62.448   179.534    70.579     2.143     0.874     0.529
ALA  TYR   0.00158    52.843    61.107    67.480     7.413     8.352     0.907
ALA  TYR   0.00650   -59.722    75.841    68.902     2.425     1.165     1.230
ALA  TYR   0.01902   -64.916  -178.089    70.612     0.717     0.965     0.319
ALA  TYR   0.01810  -172.553   174.617    69.357     1.554     0.440     0.222
ALA  TYR   0.08258  -175.470    53.075    63.469     1.479     0.772     0.242
ALA  TYR   0.01196    67.984   -64.886   -64.540     0.734     1.425     1.572
ALA  TYR   0.00755    63.706  -178.423   -70.881     1.969     0.633     1.199
ALA  TYR   0.12063    71.232   -66.484   178.387     4.118     4.478     2.157
ALA  TYR   0.03474    63.256  -179.926  -179.999     1.659     0.564     0.215
ALA  TYR   0.00555    63.210    76.001   179.850     4.073     4.899     1.427
ALA  TYR   0.02184   -64.608   -60.675   -68.078     2.651     1.897     0.669
ALA  TYR   0.00027  -131.703   -61.525   -67.647     4.371     0.592     1.803
ALA  TYR   0.00467  -169.111   -74.518   -65.626     2.245     2.022     0.730
ALA  TYR   0.02748   -64.704  -174.325   -69.180     0.906     0.579     0.239
ALA  TYR   0.00109  -171.326   178.677   -70.471     2.746     1.157     0.567
ALA  TYR   0.28870  -178.553    55.889  -177.147     1.858     1.184     0.951
ALA  TYR   0.00050  -168.771    77.570   -89.895     2.686    10.489    14.739
ALA  TYR   0.01487  -174.975   -82.642   175.562     0.583     0.516     1.118
ALA  TYR   0.06270  -173.119   176.459   179.647     0.986     0.437     0.149
ALA  TYR   0.12303   -64.930   -64.143   178.724     2.583     1.509     0.973
ALA  TYR   0.00468  -115.283   -63.723   179.683     2.236     0.316     0.248
ALA  TYR   0.00004  -122.637   -66.312   107.805     1.801     1.427     3.246
ALA  TYR   0.00085   -62.272   -67.708    96.293     3.821     6.644     1.384
ALA  TYR   0.10095   -63.987  -176.606  -179.746     1.234     0.980     0.247
ALA  TYR   0.00025   -67.121    72.535  -112.059     1.147     0.604     0.923
ALA  TYR   0.02066   -61.056    78.831  -179.123     2.058     2.232     0.891
ALA  VAL   0.02095    62.796   178.958    70.778     1.060     0.844     0.967
ALA  VAL   0.00331    60.190    69.396    68.580     4.878     6.594     3.134
ALA  VAL   0.01113   -64.007   179.770    70.006     0.199     1.418     0.438
ALA  VAL   0.01354   -61.774    76.218    69.089     2.483     1.875     0.794
ALA  VAL   0.01060  -172.021   176.051    70.236     0.536     1.660     0.878
ALA  VAL   0.06608  -175.741    52.714    63.875     2.452     1.099     0.828
ALA  VAL   0.01370    64.605  -179.004   -70.696     1.663     1.095     0.596
ALA  VAL   0.05375    69.050   -65.672   -67.416     1.642     1.929     2.607
ALA  VAL   0.15043    70.516   -67.652   178.257     3.375     4.098     2.036
ALA  VAL   0.05717    63.186  -179.744   179.932     1.685     0.651     0.724
ALA  VAL   0.01790    60.933    75.119   179.421     4.137     2.550     0.372
ALA  VAL   0.12390   -64.190  -177.070  -179.789     1.179     0.848     0.457
ALA  VAL   0.00079   -66.910    72.408  -112.254     1.192     1.146     1.552
ALA  VAL   0.01683   -60.981    79.066  -178.993     0.977     2.567     1.318
ALA  VAL   0.22752   -62.950   -62.639   178.668     2.642     1.981     0.859
ALA  VAL   0.00184  -116.050   -63.612   179.753     3.498     0.222     0.072
ALA  VAL   0.00051   -61.963   -64.696    97.024     0.873     0.903     0.790
ALA  VAL   0.00006  -124.819   -65.115   110.592     0.721     1.231     2.817
ALA  VAL   0.04020  -172.948   176.506   179.676     0.374     0.337     0.062
ALA  VAL   0.00786  -167.789   -80.283   176.863    11.349     3.974     2.270
ALA  VAL   0.11366  -177.181    56.221  -178.739     1.704     1.679     1.551
ALA  VAL   0.00044  -169.595    79.886   -86.990     2.168    10.540    15.500
ALA  VAL   0.01473   -64.747   -60.369   -67.470     4.880     3.388     1.778
ALA  VAL   0.00030  -120.464   -62.677   -72.050     3.366     0.309     0.282
ALA  VAL   0.00343  -168.643   -74.363   -65.779     2.299     2.352     1.324
ALA  VAL   0.02275   -64.393  -174.280   -69.184     0.826     0.466     0.608
ALA  VAL   0.00661  -172.111   178.506   -70.536     0.748     0.416     0.231
ARG  ALA   0.02458   -62.325   -58.719   -67.660     0.878     0.760     0.870
ARG  ALA   0.00297  -169.116   -75.028   -66.181     0.736     1.391     0.707
ARG  ALA   0.00001  -122.654   -62.463   -71.902     1.000     1.000     1.000
ARG  ALA   0.01323    64.060  -178.510   -70.366     1.878     0.545     0.191
ARG  ALA   0.01568   -64.479  -174.325   -69.211     0.488     0.123     0.257
ARG  ALA   0.00970  -172.183   178.790   -70.562     0.464     0.466     0.086
ARG  ALA   0.01327    72.238   -62.685   -68.365     3.412     3.154     1.836
ARG  ALA   0.10719    72.107   -64.791   179.051     3.953     4.663     1.754
ARG  ALA   0.03282    63.810   179.953  -179.859     2.145     0.368     0.422
ARG  ALA   0.01008    64.318    76.229   179.482     3.419     2.951     0.608
ARG  ALA   0.00586    65.352   176.372    69.258     1.095     1.358     0.431
ARG  ALA   0.00142    61.997    68.933    67.351     5.786     5.484     1.030
ARG  ALA   0.00829   -64.284   179.832    70.086     0.282     0.995     0.327
ARG  ALA   0.00602   -61.532    75.425    69.330     1.843     0.933     0.632
ARG  ALA   0.00726  -171.727   174.932    69.562     0.860     1.393     0.459
ARG  ALA   0.09301  -174.776    53.143    64.084     0.481     0.777     0.839
ARG  ALA   0.22414  -177.490    56.130  -178.210     1.297     1.068     1.292
ARG  ALA   0.00034  -167.787    73.999   -98.189     1.979     5.262     8.159
ARG  ALA   0.03398  -173.502   176.752   179.772     0.814     0.762     0.128
ARG  ALA   0.00258  -173.264   -82.610   176.500     2.358     1.258     2.011
ARG  ALA   0.00016  -120.316   -63.222  -179.847     1.000     1.000     1.000
ARG  ALA   0.21867   -63.760   -62.986   179.360     1.018     0.963     0.792
ARG  ALA   0.00111   -62.718   -64.808    97.833     0.509     0.470     0.604
ARG  ALA   0.00002  -126.657   -63.892   111.564     1.000     1.000     1.000
ARG  ALA   0.12250   -64.133  -177.307  -179.964     0.327     0.925     0.406
ARG  ALA   0.00087   -67.178    72.760  -113.075     0.364     0.296     0.418
ARG  ALA   0.04424   -61.588    78.306  -179.299     1.112     2.112     1.170
ARG  ARG   0.00136    51.787    58.537    67.903     3.026     3.957     0.187
ARG  ARG   0.00829    56.509    66.022  -178.128     2.678     3.217     1.446
ARG  ARG   0.43360    70.485   -67.507   178.693     3.843     3.773     1.227
ARG  ARG   0.01227    71.920   -63.592   -67.771     1.820     1.793     0.190
ARG  ARG   0.00012    67.235   177.194    69.565     0.452     0.071     0.095
ARG  ARG   0.00110    67.420  -176.343   -69.496     0.179     0.064     0.077
ARG  ARG   0.04151    62.694  -179.677  -179.966     1.950     0.829     0.371
ARG  ARG   0.03265  -177.013    54.120    65.226     1.339     0.684     0.688
ARG  ARG   0.20847  -178.942    56.971  -178.010     0.977     0.531     0.937
ARG  ARG   0.00043  -173.217   174.209    69.073     0.109     0.207     0.128
ARG  ARG   0.01426  -172.767   176.831   179.693     0.945     0.504     0.092
ARG  ARG   0.00302  -173.993   -80.238   176.868     1.909     2.321     1.605
ARG  ARG   0.00111   -68.241  -176.856   -71.746     2.331     0.746     0.816
ARG  ARG   0.00177   -58.560   -56.763   -66.168     2.177     2.294     1.454
ARG  ARG   0.00015  -171.054   -76.401   -66.771     4.426     3.000     1.706
ARG  ARG   0.00004   -63.690   -66.699    98.619     1.597     2.528     0.799
ARG  ARG   0.11563   -62.907   -62.150   179.476     2.919     1.819     0.949
ARG  ARG   0.08262   -64.118  -177.299  -179.834     1.009     0.932     0.409
ARG  ARG   0.03923   -58.100    78.520  -179.085     2.284     1.954     1.207
ARG  ARG   0.00018   -63.522  -178.673    70.606     1.280     0.379     0.174
ARG  ARG   0.00219   -57.805    76.531    68.669     0.974     0.646     0.319
ARG  ASN   0.08939    72.643   -63.681   -68.580     1.177     1.094     0.808
ARG  ASN   0.30179    71.696   -66.743   178.685     2.088     2.702     1.457
ARG  ASN   0.00935    62.198   178.971    70.332     0.710     0.912     0.796
ARG  ASN   0.00033    61.547    71.931    68.491     1.816     1.449     0.460
ARG  ASN   0.00703    59.939    71.780  -179.157     3.412     4.988     1.739
ARG  ASN   0.00450    63.750  -177.605   -70.103     2.734     1.445     0.524
ARG  ASN   0.05234    62.904  -179.773  -179.957     1.686     0.664     0.396
ARG  ASN   0.00121  -172.303   179.120   -70.399     0.631     0.589     0.105
ARG  ASN   0.00061  -169.892   -75.361   -66.192     2.405     2.449     0.715
ARG  ASN   0.00008  -129.191   -61.786   -68.399     1.000     1.000     1.000
ARG  ASN   0.00956   -64.449  -174.506   -69.343     0.537     0.513     0.491
ARG  ASN   0.01051   -61.966   -58.748   -67.937     1.690     1.321     1.186
ARG  ASN   0.00734  -172.504   174.048    69.255     0.386     0.380     0.126
ARG  ASN   0.00297   -64.301  -179.435    70.284     0.248     1.572     0.455
ARG  ASN   0.00024   -62.553    76.976    69.690     4.937     1.991     2.321
ARG  ASN   0.00041   -61.330   -63.926    97.157     0.435     1.095     0.438
ARG  ASN   0.10647   -63.941   -63.392   179.168     2.244     1.589     0.810
ARG  ASN   0.08384   -64.168  -177.136  -179.879     0.817     0.971     0.494
ARG  ASN   0.04271   -58.929    79.006  -179.286     2.590     1.947     1.130
ARG  ASN   0.00887  -173.157   -79.499   177.738     2.692     3.525     2.035
ARG  ASN   0.01773  -173.099   176.498   179.670     0.563     0.366     0.129
ARG  ASN   0.05074  -175.136    52.942    63.823     1.135     0.463     0.610
ARG  ASN   0.00006  -166.409    72.315  -100.291     1.987     1.188     0.541
ARG  ASN   0.19192  -178.323    55.787  -178.365     1.164     1.078     1.641
ARG  ASP   0.02588    66.011   177.397    69.554     1.752     0.437     0.187
ARG  ASP   0.00351    53.210    61.281    68.018     4.632     5.703     1.079
ARG  ASP   0.02958    70.374   -64.224   -67.041     0.850     0.849     1.164
ARG  ASP   0.00672    65.828  -177.537   -69.758     1.594     1.005     0.274
ARG  ASP   0.12737    72.916   -65.640   178.953     2.013     1.671     1.150
ARG  ASP   0.00003    64.116   -71.634   115.568     1.000     1.000     1.000
ARG  ASP   0.05181    67.184  -179.356  -179.473     1.228     0.463     0.205
ARG  ASP   0.01900    57.294    67.705  -178.588     5.544     6.303     1.382
ARG  ASP   0.01103  -177.736    54.078    64.830     0.861     0.580     0.766
ARG  ASP   0.06895  -177.456    57.894  -177.890     3.266     1.654     1.344
ARG  ASP   0.00032  -171.377   174.051    69.212     0.956     0.535     0.162
ARG  ASP   0.02668  -172.111   176.842   179.910     1.049     0.505     0.111
ARG  ASP   0.00609  -172.210   -79.223   176.914     2.735     2.928     1.556
ARG  ASP   0.07936   -62.765  -174.753   -69.131     0.665     0.256     0.184
ARG  ASP   0.00345  -172.132   179.344   -70.330     1.210     0.663     0.296
ARG  ASP   0.00009  -160.752    94.466   -66.797     9.392     0.451     0.502
ARG  ASP   0.00007   -61.512   -66.763    97.005     1.700     1.940     0.410
ARG  ASP   0.15187   -59.521   -60.911   178.407     1.992     1.359     1.077
ARG  ASP   0.00001  -167.191   -72.383   -65.131     1.478     1.682     0.525
ARG  ASP   0.01948   -60.416   -57.058   -65.718     1.383     1.172     0.449
ARG  ASP   0.21093   -62.505  -177.392  -179.880     0.882     0.530     0.374
ARG  ASP   0.10903   -60.680    78.542  -178.855     1.211     1.355     1.202
ARG  ASP   0.03188   -63.186  -179.774    70.127     1.065     0.696     0.273
ARG  ASP   0.01687   -61.073    75.910    69.455     1.491     0.661     0.513
ARG  CYS   0.31778    72.175   -66.442   178.815     2.720     2.909     1.421
ARG  CYS   0.00439    63.323  -178.591   -70.430     1.377     0.619     0.233
ARG  CYS   0.05018    72.586   -63.118   -67.199     1.313     1.277     1.198
ARG  CYS   0.00202    65.048   177.849    69.864     1.543     0.627     0.280
ARG  CYS   0.00013    63.108    72.591    69.189     1.898     0.810     1.240
ARG  CYS   0.05120    63.681   179.841  -179.827     2.053     1.622     0.860
ARG  CYS   0.00752    57.936    70.932  -179.716     5.614     5.873     1.471
ARG  CYS   0.01236  -172.470   176.619   179.834     1.745     0.633     0.252
ARG  CYS   0.00073  -172.665   174.354    69.181     1.796     0.659     0.317
ARG  CYS   0.05547  -178.534    52.173    64.440     4.395     1.447     0.865
ARG  CYS   0.15316  -178.259    54.925  -178.657     1.733     1.207     2.134
ARG  CYS   0.00014  -120.431   -63.759   179.818     0.136     0.187     0.139
ARG  CYS   0.00077  -161.486   -79.513   179.331    10.125     3.133     1.743
ARG  CYS   0.00055   -62.298   -64.333    97.447     0.893     0.541     0.767
ARG  CYS   0.19546   -63.357   -62.694   179.371     1.420     0.971     0.578
ARG  CYS   0.01289   -64.449   -60.558   -68.049     2.095     2.096     0.834
ARG  CYS   0.00030  -164.453   -68.133   -64.826     5.452     5.911     1.689
ARG  CYS   0.01893   -64.640  -175.074   -69.484     0.809     1.140     0.636
ARG  CYS   0.00055  -172.138   178.959   -70.453     1.927     0.777     0.171
ARG  CYS   0.07616   -64.286  -176.897  -179.878     0.279     0.966     0.305
ARG  CYS   0.03795   -60.683    78.110  -179.388     2.400     2.087     1.064
ARG  CYS   0.00039   -64.672  -178.967    70.499     0.322     1.468     0.522
ARG  CYS   0.00099   -60.931    75.914    67.936     5.053     2.182     0.479
ARG  GLN   0.00183   -64.723  -179.971    70.088     0.066     1.135     0.366
ARG  GLN   0.00284   -62.169    75.162    69.044     2.072     1.348     0.537
ARG  GLN   0.00064    63.461    71.766    67.753     1.827     0.568     0.919
ARG  GLN   0.00317    62.561   179.576    70.495     0.819     0.682     0.247
ARG  GLN   0.00219    65.018  -178.209   -70.281     1.823     0.934     0.371
ARG  GLN   0.02325    72.359   -63.797   -68.145     3.398     1.068     2.682
ARG  GLN   0.09101    70.812   -66.816   179.111     2.603     3.416     2.140
ARG  GLN   0.04078    62.923   179.792   179.953     1.001     0.291     0.175
ARG  GLN   0.00557    63.053    76.247   179.391     1.857     1.668     0.263
ARG  GLN   0.01653  -176.003    53.620    65.015     1.471     0.545     0.727
ARG  GLN   0.26950  -178.203    55.201  -177.627     1.162     1.542     1.877
ARG  GLN   0.00001  -167.286    73.637  -100.698     1.000     1.000     1.000
ARG  GLN   0.00233  -173.137   174.575    69.191     0.856     0.445     0.140
ARG  GLN   0.02938  -173.146   176.781   179.757     0.334     0.219     0.037
ARG  GLN   0.00120  -172.730   -81.114   176.223     1.313     1.002     0.641
ARG  GLN   0.25495   -64.122   -63.239   179.282     0.873     0.874     0.712
ARG  GLN   0.00031  -114.729   -63.539   179.924     3.976     0.507     0.125
ARG  GLN   0.00002   -62.347   -64.259    97.931     1.000     1.000     1.000
ARG  GLN   0.15374   -64.153  -176.973  -179.819     0.350     0.827     0.364
ARG  GLN   0.06623   -59.101    78.500  -178.949     2.656     1.603     0.887
ARG  GLN   0.02775   -63.930   -60.105   -68.384     1.501     1.623     0.493
ARG  GLN   0.00091  -168.305   -72.545   -65.506     1.687     2.334     0.572
ARG  GLN   0.00173   -64.587  -174.381   -69.203     0.245     0.100     0.139
ARG  GLN   0.00412  -173.441   179.558   -70.131     0.842     0.803     0.325
ARG  GLU   0.01771    64.272   178.875    70.100     1.136     0.706     0.255
ARG  GLU   0.00506    57.373    66.503    66.061     4.286     3.645     0.540
ARG  GLU   0.01475  -173.626   174.922    69.215     0.768     0.389     0.057
ARG  GLU   0.03248   -64.298  -179.594    70.193     0.688     0.925     0.363
ARG  GLU   0.00372   -66.387    74.183    68.284     2.458     0.480     1.272
ARG  GLU   0.02494   -63.323   -59.481   -67.428     1.631     1.534     0.782
ARG  GLU   0.00620  -166.363   -69.942   -65.081     1.496     2.082     0.535
ARG  GLU   0.01201  -173.675   179.592   -69.949     0.358     0.227     0.121
ARG  GLU   0.02203   -63.984  -174.744   -69.332     0.921     0.263     0.186
ARG  GLU   0.01150    64.668  -177.670   -69.867     1.053     0.538     0.182
ARG  GLU   0.02750    71.607   -62.578   -64.261     2.222     1.680     1.492
ARG  GLU   0.02380    70.025   -66.807   179.066     3.725     2.868     1.750
ARG  GLU   0.00965    61.955  -179.296   179.921     2.244     0.501     0.276
ARG  GLU   0.03263    59.718    72.783  -177.657     1.029     1.250     0.927
ARG  GLU   0.00031   -63.141   -64.975    99.135     0.660     1.138     1.004
ARG  GLU   0.14339   -63.275   -62.880   179.252     1.002     0.734     0.378
ARG  GLU   0.08110   -63.866  -176.993  -179.878     1.013     0.825     0.179
ARG  GLU   0.04690   -62.401    79.719  -178.379     2.801     3.192     1.339
ARG  GLU   0.06270  -173.332   176.954   179.821     1.646     0.902     0.133
ARG  GLU   0.01922  -171.201   -78.037   177.833     1.629     1.922     0.912
ARG  GLU   0.08410  -176.395    53.806    64.061     0.463     0.670     0.580
ARG  GLU   0.31829  -178.640    57.377  -177.162     0.838     0.898     1.435
ARG  GLY   0.00803    68.754   -66.584   -66.838     1.201     1.699     2.109
ARG  GLY   0.01244    63.765  -178.346   -70.252     1.717     0.841     0.792
ARG  GLY   0.02687   -64.273   -60.632   -68.457     1.873     1.683     0.564
ARG  GLY   0.00034  -123.478   -61.958   -69.920     0.461     0.312     0.738
ARG  GLY   0.00063  -168.787   -75.054   -66.299     2.648     4.937     2.654
ARG  GLY   0.00509  -171.920   178.755   -70.588     1.043     0.800     0.272
ARG  GLY   0.02212   -64.537  -174.498   -69.279     0.642     0.715     0.520
ARG  GLY   0.00665    63.915   177.886    69.973     1.740     0.867     0.379
ARG  GLY   0.00128    59.057    68.250    67.713     5.512     5.747     1.376
ARG  GLY   0.15153    69.355   -68.500   179.035     4.067     4.693     1.358
ARG  GLY   0.00006    66.071   -72.594   114.439     1.000     1.000     1.000
ARG  GLY   0.03439    63.456   179.881  -179.898     1.531     0.382     0.170
ARG  GLY   0.01822    62.406    74.928   179.617     4.174     5.015     0.810
ARG  GLY   0.01127   -64.659   179.245    69.827     0.612     0.144     0.174
ARG  GLY   0.00711   -63.802    76.245    68.618     2.619     2.337     0.943
ARG  GLY   0.00476  -171.840   174.571    69.463     1.016     1.069     0.601
ARG  GLY   0.01305  -176.284    52.809    64.824     2.791     1.020     1.241
ARG  GLY   0.00266   -62.631   -64.664    97.826     0.431     0.705     0.323
ARG  GLY   0.23845   -64.020   -63.200   179.445     1.647     1.199     0.516
ARG  GLY   0.00006  -116.841   -63.326  -179.869     1.000     1.000     1.000
ARG  GLY   0.13358   -64.132  -177.027  -179.887     0.637     0.850     0.548
ARG  GLY   0.02656   -61.914    78.328  -179.686     1.378     3.288     1.516
ARG  GLY   0.00014   -69.201    71.235  -109.686     1.000     1.000     1.000
ARG  GLY   0.25538  -177.293    55.862  -178.264     0.910     1.133     1.371
ARG  GLY   0.00024  -170.176    72.646   -97.332     3.063     6.344     8.338
ARG  GLY   0.01704  -172.673   176.631   179.685     0.670     0.402     0.104
ARG  GLY   0.00207  -171.891   -79.258   177.599     4.835     5.724     2.140
ARG  HID   0.00484    62.335   177.425    70.070     1.780     1.363     0.516
ARG  HID   0.00120    57.080    66.682    68.411     6.375     9.412     2.286
ARG  HID   0.00199    63.707  -177.504   -70.276     2.721     1.271     0.785
ARG  HID   0.02214    71.944   -65.025   -68.668     1.961     2.674     0.546
ARG  HID   0.37037    71.330   -67.112   178.712     2.956     3.154     2.210
ARG  HID   0.03599    62.469   179.086  -179.619     1.359     1.207     0.618
ARG  HID   0.00812    60.259    73.581   179.505     4.054     5.915     0.556
ARG  HID   0.00117  -172.203   179.197   -70.216     1.539     0.841     0.304
ARG  HID   0.00013  -166.537   -75.721   -67.359     7.206     3.079     3.326
ARG  HID   0.01173   -64.077  -174.928   -69.294     0.896     0.433     0.503
ARG  HID   0.00751   -63.797   -60.780   -69.012     3.345     2.699     1.103
ARG  HID   0.00019  -118.253   -63.571  -179.995     5.587     0.337     0.341
ARG  HID   0.00280  -170.855   -79.752   176.939     6.838     3.861     2.355
ARG  HID   0.00012   -62.095   -64.162    97.783     0.709     0.345     0.714
ARG  HID   0.13045   -64.013   -63.239   179.295     1.869     1.404     0.270
ARG  HID   0.07843   -63.924  -176.728  -179.710     0.822     0.799     0.595
ARG  HID   0.08447   -58.850    78.658  -179.304     1.499     1.609     1.264
ARG  HID   0.00354   -64.534   179.614    69.970     0.179     1.420     0.506
ARG  HID   0.00324   -58.790    75.934    67.854     4.115     1.657     0.744
ARG  HID   0.00158  -172.616   174.350    69.145     1.330     0.616     0.192
ARG  HID   0.01526  -173.323   177.403   179.886     1.496     0.540     0.154
ARG  HID   0.05144  -176.564    52.968    64.453     2.330     1.151     0.842
ARG  HID   0.16328  -178.698    56.220  -178.598     1.732     1.369     2.801
ARG  HIE   0.01261    70.719   -64.098   -68.403     1.638     1.516     2.541
ARG  HIE   0.17982    73.566   -63.113   177.623     2.407     2.967     1.277
ARG  HIE   0.00917    62.800   178.462    70.155     1.653     0.841     0.438
ARG  HIE   0.00060    60.401    68.499    67.188     4.756     5.189     0.847
ARG  HIE   0.00305    64.451  -178.187   -70.257     2.267     0.905     0.320
ARG  HIE   0.03518    64.842  -179.506  -179.618     2.452     0.381     0.332
ARG  HIE   0.00388    61.774    73.824   179.656     2.737     3.727     1.699
ARG  HIE   0.02078  -172.634   176.581   179.698     0.668     0.565     0.141
ARG  HIE   0.00267  -174.709   -82.564   177.116     1.646     1.270     2.099
ARG  HIE   0.00435  -171.857   178.841   -70.543     0.546     0.824     0.307
ARG  HIE   0.00079  -169.611   -74.138   -65.773     3.783     3.914     1.440
ARG  HIE   0.00009  -169.049    69.665   -98.451     1.022     3.267     0.983
ARG  HIE   0.24309  -178.399    54.860  -177.084     1.140     1.407     1.024
ARG  HIE   0.00161  -172.369   175.072    69.607     0.494     0.908     0.293
ARG  HIE   0.09333  -175.156    53.323    65.027     0.390     1.493     0.996
ARG  HIE   0.00815   -63.547  -174.843   -68.999     0.250     0.361     0.109
ARG  HIE   0.01672   -62.906   -59.432   -68.067     1.407     1.197     0.707
ARG  HIE   0.00045   -61.954   -64.497    97.216     0.811     0.554     0.859
ARG  HIE   0.14358   -63.544   -62.842   179.397     2.129     1.425     0.482
ARG  HIE   0.00108  -116.609   -63.372   179.843     4.607     0.353     0.023
ARG  HIE   0.01452   -64.806  -179.252    70.298     0.360     1.394     0.412
ARG  HIE   0.00667   -61.878    75.724    69.568     2.068     0.947     1.122
ARG  HIE   0.12385   -64.123  -177.314  -179.953     0.426     1.012     0.301
ARG  HIE   0.00023   -69.489    71.013  -108.538     0.981     1.110     1.769
ARG  HIE   0.07377   -61.829    77.961  -179.473     0.733     1.898     1.008
ARG  HIP   0.00393    62.629   179.273    70.513     0.921     2.131     0.645
ARG  HIP   0.00065    64.332    72.178    68.268     2.598     1.976     0.727
ARG  HIP   0.05796  -176.754    53.628    65.790     0.823     0.343     0.633
ARG  HIP   0.00254  -173.645   174.670    69.165     1.773     1.245     0.269
ARG  HIP   0.00110  -173.563   179.833   -70.856     1.083     1.734     0.824
ARG  HIP   0.00035  -168.235   -74.279   -66.001     1.971     2.000     1.030
ARG  HIP   0.00322   -63.855  -174.887   -69.265     0.298     0.680     0.391
ARG  HIP   0.00246   -61.566   -58.174   -67.969     3.268     2.726     1.690
ARG  HIP   0.00290    63.650  -176.775   -69.868     2.025     1.285     0.635
ARG  HIP   0.02112    71.041   -65.482   -68.789     1.983     2.205     0.481
ARG  HIP   0.02008    62.036  -178.989  -179.487     1.151     1.235     0.902
ARG  HIP   0.27640    70.205   -68.405   179.297     3.122     2.771     2.229
ARG  HIP   0.20153   -63.613   -62.417   179.604     1.427     1.087     0.639
ARG  HIP   0.00092   -62.709   -64.391    98.056     1.338     2.624     0.608
ARG  HIP   0.00816   -64.722   179.663    69.989     0.536     1.091     0.368
ARG  HIP   0.00745   -60.917    75.568    70.233     4.205     2.633     0.964
ARG  HIP   0.04651   -64.326  -177.661   179.971     0.708     0.922     0.323
ARG  HIP   0.07727   -61.277    76.930   179.945     1.887     1.347     0.581
ARG  HIP   0.00004   -70.365    70.347  -108.317     1.000     1.000     1.000
ARG  HIP   0.01068  -172.611   176.948  -179.803     0.745     0.773     1.005
ARG  HIP   0.01036  -170.689   -78.088   178.581     3.606     3.142     2.087
ARG  HIP   0.00798    63.744    76.085   179.289     3.812     3.106     0.729
ARG  HIP   0.00007  -171.111    73.806   -99.517     3.719     0.158     1.879
ARG  HIP   0.23634  -178.552    55.558  -177.588     1.112     1.389     0.871
ARG  ILE   0.02914    70.755   -64.754   -68.039     1.782     1.263     1.379
ARG  ILE   0.39724    72.889   -64.498   178.873     2.959     3.232     1.287
ARG  ILE   0.00512    62.603    76.145   179.573     1.547     1.396     0.935
ARG  ILE   0.03561    63.295  -179.620  -179.975     1.912     0.599     0.469
ARG  ILE   0.00079    61.112    71.958    68.512     0.681     0.125     0.170
ARG  ILE   0.00624    62.415   179.841    70.736     0.248     0.437     1.208
ARG  ILE   0.00294    62.291  -177.930   -70.199     0.720     0.779     0.258
ARG  ILE   0.00414  -173.327   178.972   -70.347     0.335     0.389     0.241
ARG  ILE   0.01892   -63.378  -174.581   -69.345     2.104     0.782     0.570
ARG  ILE   0.14547   -62.330   -61.971   178.378     2.996     2.071     1.701
ARG  ILE   0.00038  -119.270   -63.386   179.822     3.704     0.306     0.125
ARG  ILE   0.00073  -175.341   -81.297   175.889     1.473     0.162     0.606
ARG  ILE   0.00147  -168.030   -71.625   -65.168     1.988     2.646     0.791
ARG  ILE   0.00991   -63.709   -60.851   -68.362     2.882     2.135     1.079
ARG  ILE   0.01185   -64.804  -178.566    70.516     0.613     0.657     0.195
ARG  ILE   0.00104   -64.582    78.556    68.525     4.657     1.943     0.441
ARG  ILE   0.07683   -62.587  -177.332  -179.653     1.854     0.792     0.442
ARG  ILE   0.04936   -58.586    78.591  -177.378     2.425     1.568     1.863
ARG  ILE   0.00001   -67.210    72.334  -112.548     1.000     1.000     1.000
ARG  ILE   0.00187  -173.806   174.843    69.328     0.649     0.383     0.073
ARG  ILE   0.01721  -174.035   176.813   179.511     0.441     0.293     0.143
ARG  ILE   0.02959  -176.063    52.493    63.852     1.328     0.998     0.331
ARG  ILE   0.15414  -178.700    55.298  -177.781     1.163     1.338     2.131
ARG  LEU   0.00760    62.804   178.961    70.470     1.719     0.999     0.421
ARG  LEU   0.00071    62.366    71.344    67.596     3.215     1.454     1.242
ARG  LEU   0.00889    62.927  -178.653   -70.396     0.945     0.267     0.114
ARG  LEU   0.03034    72.558   -63.567   -68.095     1.618     0.614     0.960
ARG  LEU   0.19011    72.037   -65.838   178.616     3.585     4.104     1.687
ARG  LEU   0.00559    64.332    77.019   179.244     1.844     0.626     0.337
ARG  LEU   0.03208    64.382  -179.697  -179.850     2.168     0.787     0.380
ARG  LEU   0.00789  -172.485   177.027   179.802     1.295     0.191     0.964
ARG  LEU   0.00255  -172.626   177.045    71.174     0.544     2.952     2.280
ARG  LEU   0.01409  -175.246    52.741    64.088     0.387     1.390     0.997
ARG  LEU   0.24202  -177.842    54.795  -177.134     0.901     1.470     1.783
ARG  LEU   0.01401   -64.672   -61.033   -68.469     2.002     2.037     1.096
ARG  LEU   0.00002  -122.856   -61.992   -71.951     0.582     0.486     0.518
ARG  LEU   0.00130  -166.433   -71.411   -64.782     3.701     2.508     1.159
ARG  LEU   0.00093  -172.865   179.146   -70.410     0.340     0.419     0.106
ARG  LEU   0.00810   -64.731  -174.996   -69.847     0.315     0.599     0.775
ARG  LEU   0.00049  -121.014   -63.084   179.918     0.348     0.305     0.101
ARG  LEU   0.00414  -174.255   -81.663   176.030     1.314     1.312     0.735
ARG  LEU   0.00007   -62.744   -64.674    97.671     0.761     0.459     0.668
ARG  LEU   0.20468   -63.957   -63.282   178.971     1.197     1.052     0.922
ARG  LEU   0.00439   -64.540  -179.049    70.354     0.354     1.413     0.495
ARG  LEU   0.00895   -57.439    76.441    69.270     3.534     1.199     0.344
ARG  LEU   0.08803   -63.943  -176.643  -179.584     0.544     0.717     0.464
ARG  LEU   0.12287   -57.949    78.802  -178.709     2.801     1.298     0.799
ARG  LEU   0.00016   -67.176    72.646  -112.262     3.858     2.359     3.878
ARG  LYS   0.00756    62.011  -179.667    71.012     0.922     1.954     0.906
ARG  LYS   0.00255    60.351    70.593    68.454     6.850     9.497     0.596
ARG  LYS   0.00416    64.401  -177.651   -70.072     2.741     1.021     0.444
ARG  LYS   0.02280    70.747   -64.635   -67.808     2.807     2.615     0.486
ARG  LYS   0.35995    70.405   -66.842   178.385     3.963     4.950     1.630
ARG  LYS   0.04402    61.841  -179.795   179.852     0.707     0.463     0.193
ARG  LYS   0.00789    62.327    74.882   179.759     3.581     4.666     0.814
ARG  LYS   0.02496  -176.124    52.973    64.335     0.915     0.797     0.671
ARG  LYS   0.15345  -178.642    56.199  -177.814     1.212     1.046     0.774
ARG  LYS   0.01027   -65.277   -61.896   -68.964     1.683     1.278     0.407
ARG  LYS   0.00159  -167.859   -71.793   -65.405     2.429     2.786     0.479
ARG  LYS   0.01191   -64.212  -174.727   -69.467     0.866     0.411     0.537
ARG  LYS   0.00019  -172.184   178.925   -70.388     1.831     1.278     0.495
ARG  LYS   0.00968  -170.198   -77.330   178.639     7.840     2.744     1.518
ARG  LYS   0.00025  -121.719   -63.099   179.823     1.000     1.000     1.000
ARG  LYS   0.17300   -63.126   -62.235   179.756     1.364     0.933     0.554
ARG  LYS   0.00007   -62.049   -64.026    98.026     1.000     1.000     1.000
ARG  LYS   0.00595   -64.680   179.894    70.066     0.285     1.181     0.415
ARG  LYS   0.00145   -65.455    73.659    67.578     6.921     3.181     1.492
ARG  LYS   0.11409   -64.290  -177.521  -179.947     0.617     0.604     0.310
ARG  LYS   0.03052   -60.621    77.594  -179.706     2.252     1.304     0.908
ARG  LYS   0.00042  -174.137   175.271    69.292     1.584     0.668     0.016
ARG  LYS   0.01326  -173.674   176.949   179.745     0.923     0.594     0.177
ARG  MET   0.06156    72.185   -63.855   -68.295     1.034     0.841     1.142
ARG  MET   0.34235    72.689   -65.194   178.323     2.650     3.810     2.051
ARG  MET   0.00043    56.233    63.490    65.306     2.421     3.240     1.455
ARG  MET   0.00493    59.869    72.099  -179.776     5.354     6.461     2.280
ARG  MET   0.00179    64.209   179.788    70.644     1.928     2.554     1.623
ARG  MET   0.01034    63.755  -179.864  -179.822     2.835     0.934     0.802
ARG  MET   0.00066    65.025  -178.355   -70.403     2.533     1.967     1.022
ARG  MET   0.03389  -175.332    53.104    63.892     0.822     0.622     0.769
ARG  MET   0.24668  -178.592    56.540  -177.506     1.239     0.646     1.493
ARG  MET   0.00498  -172.942   177.459   179.588     1.121     1.635     0.216
ARG  MET   0.00969  -172.158   -79.948   176.912     2.603     2.748     2.063
ARG  MET   0.00112  -171.365   178.161   -70.600     1.759     0.825     0.289
ARG  MET   0.00005  -174.231   -79.305   -68.318     7.473     2.800     1.228
ARG  MET   0.00191  -171.537   175.712    69.449     0.705     2.271     1.070
ARG  MET   0.00268   -64.369   179.884    70.029     0.710     0.761     0.309
ARG  MET   0.00112   -60.576    76.622    68.695     1.447     1.252     1.269
ARG  MET   0.00121   -63.395  -174.945   -69.128     0.795     1.424     0.729
ARG  MET   0.01380   -63.824   -60.243   -68.175     1.313     1.549     0.625
ARG  MET   0.00017   -62.472   -66.098    97.204     0.422     0.421     0.178
ARG  MET   0.16204   -63.494   -62.712   179.365     1.263     1.087     0.679
ARG  MET   0.06783   -64.133  -177.526  -179.765     0.876     0.826     0.700
ARG  MET   0.03077   -59.658    78.251  -179.193     2.224     1.013     0.679
ARG  PHE   0.38001    72.531   -65.333   177.928     2.220     2.890     1.690
ARG  PHE   0.04895    71.482   -63.258   -66.617     1.812     1.696     1.802
ARG  PHE   0.02072    62.467  -179.440  -179.866     1.929     0.635     0.188
ARG  PHE   0.00423    60.998    73.767   179.887     5.862     7.070     1.120
ARG  PHE   0.00455    64.362  -179.076    70.509     2.172     2.806     0.379
ARG  PHE   0.00315    57.280    66.142    67.217     6.136     7.206     1.463
ARG  PHE   0.00653   -63.742   -59.772   -67.918     1.412     1.634     0.551
ARG  PHE   0.00178  -168.605   -72.033   -65.678     2.126     4.398     2.520
ARG  PHE   0.00001  -125.054   -63.827   -74.174     1.000     1.000     1.000
ARG  PHE   0.00186    63.006  -179.517   -70.516     0.472     1.895     0.442
ARG  PHE   0.00240   -64.615  -174.868   -69.348     0.868     0.464     0.271
ARG  PHE   0.00190  -172.477   178.988   -70.379     0.749     1.366     0.528
ARG  PHE   0.11653   -64.032   -63.030   179.604     1.428     1.149     0.629
ARG  PHE   0.00066   -62.986   -64.644    98.155     1.135     1.051     0.631
ARG  PHE   0.00725   -65.596  -179.679    70.217     2.377     1.383     0.433
ARG  PHE   0.00207   -62.422    74.960    68.950     3.031     1.282     1.077
ARG  PHE   0.07633   -64.212  -177.367  -179.875     1.345     0.769     0.630
ARG  PHE   0.06290   -60.659    78.031  -179.267     2.409     1.570     0.929
ARG  PHE   0.03949  -176.350    53.311    64.149     1.584     0.484     0.600
ARG  PHE   0.00384  -172.801   173.840    68.583     1.943     1.079     1.821
ARG  PHE   0.17965  -178.180    56.146  -177.650     1.277     0.801     1.018
ARG  PHE   0.00002  -171.204    93.970   -66.727     1.015     0.289     0.432
ARG  PHE   0.00005  -166.189    70.645   -99.475     3.189     3.063     0.594
ARG  PHE   0.02781  -173.399   176.704   179.749     0.658     0.389     0.094
ARG  PHE   0.00721  -173.594   -80.438   175.996     2.736     3.324     1.858
ARG  PHE   0.00009  -121.175   -63.513   179.265     1.000     1.000     1.000
ARG  PRO   0.01231    64.132   179.254    70.293     1.877     1.384     0.524
ARG  PRO   0.00114    60.467    71.344    68.111     4.544     1.779     0.517
ARG  PRO   0.02580    65.474  -179.168  -179.618     1.830     0.692     0.279
ARG  PRO   0.00482    60.310    74.422   179.279     4.883     3.610     0.220
ARG  PRO   0.00007    65.697   -71.986   114.565     0.252     0.077     0.330
ARG  PRO   0.05439    68.659   -69.691   179.915     0.862     0.598     0.282
ARG  PRO   0.00790    64.651  -179.611   -70.897     1.963     1.277     0.492
ARG  PRO   0.00674    68.561   -66.731   -67.415     0.543     1.300     1.507
ARG  PRO   0.02764  -172.670   177.099   179.712     0.473     0.213     0.068
ARG  PRO   0.00200  -171.546   175.874    70.094     0.572     0.931     0.567
ARG  PRO   0.06707  -174.896    54.314    65.034     2.304     3.274     1.333
ARG  PRO   0.15589  -175.559    59.061  -178.623     3.392     4.760     1.922
ARG  PRO   0.06224   -65.039   -60.827   -70.325     1.576     1.415     1.538
ARG  PRO   0.00011  -158.070   -72.570   -66.429     1.014     2.895     2.128
ARG  PRO   0.00432  -167.132   -79.102   177.006    11.338     3.829     2.400
ARG  PRO   0.00016  -117.277   -62.622   179.938     1.000     1.000     1.000
ARG  PRO   0.00252   -64.458   -64.147    99.157     0.436     0.288     0.406
ARG  PRO   0.37005   -65.583   -63.466   179.391     2.502     1.102     0.742
ARG  PRO   0.01540   -64.651  -174.307   -68.985     0.528     0.129     0.337
ARG  PRO   0.00003  -168.802    97.874   -63.207     0.768     0.407     0.168
ARG  PRO   0.00246  -172.147   179.097   -70.466     0.359     0.284     0.105
ARG  PRO   0.02127   -65.420  -179.396    70.206     0.758     1.289     0.481
ARG  PRO   0.00405   -64.075    76.572    68.678     2.526     2.292     0.650
ARG  PRO   0.10872   -64.491  -177.304  -179.939     0.712     0.884     0.448
ARG  PRO   0.00011   -68.813    71.220  -110.197     1.713     1.312     1.533
ARG  PRO   0.04278   -62.146    77.337  -179.672     0.620     1.333     0.640
ARG  SER   0.00411    62.234   179.062    70.449     0.550     0.546     0.392
ARG  SER   0.00241    55.164    63.097    67.282     5.522     6.936     1.066
ARG  SER   0.00108  -172.473   174.027    69.093     1.311     0.422     0.144
ARG  SER   0.00014   -64.963    74.486    66.835     3.505     1.870     2.836
ARG  SER   0.01007   -64.707  -179.351    70.267     0.816     1.090     0.347
ARG  SER   0.00141  -169.231   -74.854   -66.112     1.298     1.463     0.413
ARG  SER   0.01008   -62.358   -58.996   -67.570     3.029     2.510     1.400
ARG  SER   0.00095  -172.462   178.322   -70.513     0.371     0.534     0.177
ARG  SER   0.00574   -64.415  -174.686   -69.244     1.296     0.762     1.281
ARG  SER   0.00468    66.117  -176.076   -69.437     3.058     2.193     0.462
ARG  SER   0.01387    73.530   -60.960   -65.547     3.553     4.560     1.719
ARG  SER   0.29709    70.396   -68.213   178.400     3.721     4.099     1.187
ARG  SER   0.04061    62.467  -179.829   179.980     1.409     1.059     0.599
ARG  SER   0.00511    62.573    76.161   179.481     2.339     1.528     0.126
ARG  SER   0.00017   -62.798   -65.103    97.811     0.953     1.471     0.440
ARG  SER   0.18768   -63.937   -63.350   179.262     2.118     1.516     0.779
ARG  SER   0.04397   -64.324  -177.173  -179.801     1.180     1.088     0.445
ARG  SER   0.02327   -61.938    77.660  -179.684     0.891     2.444     1.013
ARG  SER   0.03335  -173.854   177.377   179.833     0.947     0.734     0.126
ARG  SER   0.01307  -169.803   -75.938   178.764     3.254     3.846     1.545
ARG  SER   0.02882  -175.752    52.877    64.079     1.236     0.969     0.850
ARG  SER   0.27230  -178.565    56.113  -178.375     1.581     1.141     1.599
ARG  SER   0.00001  -168.634    73.392  -100.109     1.000     1.000     1.000
ARG  THR   0.00205  -170.898   179.621   -70.316     1.345     0.993     0.294
ARG  THR   0.00042  -168.890   -74.388   -65.955     2.522     2.188     1.094
ARG  THR   0.00968   -64.300  -174.264   -69.086     0.250     0.283     0.141
ARG  THR   0.00527   -61.452   -57.767   -66.464     2.195     1.810     1.188
ARG  THR   0.00358    63.263   177.374    69.900     2.332     1.560     0.443
ARG  THR   0.00015    55.227    62.787    66.528     4.703     4.677     1.393
ARG  THR   0.01000  -171.120   175.331    69.641     1.552     1.239     0.589
ARG  THR   0.00979   -63.754  -179.229    70.388     0.828     1.248     0.479
ARG  THR   0.00017   -58.227    75.264    67.673     1.632     1.443     0.966
ARG  THR   0.04076    73.219   -62.164   -66.783     1.457     1.623     0.888
ARG  THR   0.32822    72.749   -65.534   178.919     2.723     3.150     1.555
ARG  THR   0.00429    59.363    70.991  -178.977     5.680     6.459     1.844
ARG  THR   0.00005    55.349    67.673  -117.293     1.000     1.000     1.000
ARG  THR   0.00337    66.138  -176.512   -69.959     1.038     0.438     0.675
ARG  THR   0.02064    64.271  -179.419  -179.886     1.998     0.919     0.369
ARG  THR   0.00005   -61.130   -65.607    96.652     0.728     1.144     0.907
ARG  THR   0.15908   -64.121   -63.428   179.272     1.876     1.331     0.359
ARG  THR   0.11167   -64.034  -176.772  -179.868     0.261     0.982     0.208
ARG  THR   0.05015   -58.337    78.979  -179.457     2.889     2.061     0.961
ARG  THR   0.03590  -172.164   176.683   179.712     1.190     0.679     0.150
ARG  THR   0.00014  -121.188   -63.853   179.951     0.005     0.014     0.022
ARG  THR   0.00065  -176.045   -83.278   177.232     3.478     1.911     2.332
ARG  THR   0.07739  -179.972    52.657    65.442     2.322     1.468     0.337
ARG  THR   0.12643  -178.244    55.787  -177.917     1.640     1.725     2.500
ARG  THR   0.00008  -164.469    71.278  -100.592     1.000     1.000     1.000
ARG  TRP   0.07314    72.331   -62.744   -66.565     1.352     1.528     0.734
ARG  TRP   0.43746    71.183   -66.984   178.142     2.235     2.451     1.654
ARG  TRP   0.00397    64.989   179.904    69.172     2.459     1.898     1.688
ARG  TRP   0.00072    55.315    63.065    65.778     3.631     4.041     1.445
ARG  TRP   0.00452    65.354  -177.791   -70.093     1.986     1.066     0.543
ARG  TRP   0.02649    62.698  -179.325   179.961     1.973     0.741     0.750
ARG  TRP   0.00925    59.293    72.191  -178.843     3.856     5.110     1.654
ARG  TRP   0.00059  -172.464   178.390   -70.568     1.583     0.710     0.308
ARG  TRP   0.00029  -170.769   -75.889   -66.334     3.265     1.835     0.630
ARG  TRP   0.00065   -62.497  -174.846   -68.894     1.576     0.611     0.612
ARG  TRP   0.00691   -62.938   -58.435   -66.895     0.896     1.733     1.262
ARG  TRP   0.12142   -64.391   -63.209   179.586     2.084     1.396     0.514
ARG  TRP   0.00033   -62.767   -65.770    97.107     3.972     3.903     1.145
ARG  TRP   0.00480   -64.624   179.250    69.562     1.846     2.306     2.105
ARG  TRP   0.00076   -59.438    76.217    68.251     4.881     1.250     0.439
ARG  TRP   0.04094   -64.610  -177.025   179.989     1.100     1.085     0.356
ARG  TRP   0.02760   -59.587    77.746   179.001     2.882     1.172     1.900
ARG  TRP   0.00190  -172.066   173.341    68.901     2.206     2.594     0.938
ARG  TRP   0.05944  -174.838    52.319    63.309     0.555     0.882     0.801
ARG  TRP   0.00004  -164.204    70.185  -100.345     2.236     2.865     1.613
ARG  TRP   0.15907  -177.871    55.914  -177.724     1.477     1.158     2.256
ARG  TRP   0.01770  -173.522   176.606   179.765     0.769     0.714     0.114
ARG  TRP   0.00003  -134.503   -61.123   179.794     0.000     0.000     0.000
ARG  TRP   0.00196  -172.116   -78.045   178.464     2.984     4.079     2.482
ARG  TYR   0.00442    63.005   179.262    70.266     1.770     0.882     0.677
ARG  TYR   0.00494    54.155    62.714    68.280     8.258     9.660     1.233
ARG  TYR   0.00431  -175.058   173.029    67.236     2.521     1.300     2.210
ARG  TYR   0.00198   -64.729  -179.128    70.541     1.488     1.124     0.345
ARG  TYR   0.00291   -58.371    78.044    68.841     6.346     0.888     1.129
ARG  TYR   0.01269    62.690  -178.863   -70.450     0.565     0.855     0.182
ARG  TYR   0.03648    71.389   -62.853   -65.568     2.697     2.987     1.412
ARG  TYR   0.29121    71.298   -66.612   178.087     3.535     3.707     1.444
ARG  TYR   0.06284    62.744   179.421  -179.883     1.425     1.103     0.515
ARG  TYR   0.01039    58.343    71.745  -179.884     6.977     9.272     1.209
ARG  TYR   0.00874   -63.605  -175.148   -69.461     1.226     0.604     0.845
ARG  TYR   0.00211  -172.047   178.831   -70.548     3.017     1.397     0.364
ARG  TYR   0.00001  -171.131    94.182   -66.430     1.000     1.000     1.000
ARG  TYR   0.07031   -64.035  -177.147  -179.578     1.786     0.907     0.952
ARG  TYR   0.01495   -61.631    78.036  -179.611     2.204     3.403     1.704
ARG  TYR   0.14416   -63.658   -62.931   179.478     1.938     1.315     0.935
ARG  TYR   0.00024   -64.117   -66.772    98.082     4.344     4.522     2.647
ARG  TYR   0.00001  -122.565   -66.630   107.506     1.000     1.000     1.000
ARG  TYR   0.02509   -62.706   -58.924   -67.912     1.480     1.194     0.395
ARG  TYR   0.00030  -168.155   -72.074   -65.206     1.089     2.452     0.285
ARG  TYR   0.00003  -123.661   -63.084   -72.102     1.000     1.000     1.000
ARG  TYR   0.03939  -173.489   176.545   179.702     0.980     0.484     0.105
ARG  TYR   0.00905  -174.351   -81.406   175.909     1.850     1.598     0.728
ARG  TYR   0.00009  -121.006   -63.511   179.973     1.000     1.000     1.000
ARG  TYR   0.05161  -175.909    52.660    63.775     1.081     0.981     0.329
ARG  TYR   0.20173  -178.734    55.610  -177.409     1.178     1.235     1.064
ARG  VAL   0.07861    71.885   -63.233   -66.927     1.525     1.571     0.510
ARG  VAL   0.35070    70.988   -66.825   179.331     3.509     3.974     1.972
ARG  VAL   0.00062    63.855   177.315    69.848     2.153     1.772     0.885
ARG  VAL   0.00053    62.947    69.356    66.235     5.540     5.572     0.913
ARG  VAL   0.00195    59.765    71.528   179.630    10.084     9.722     1.856
ARG  VAL   0.04166    63.372  -179.675   179.980     2.161     0.848     0.904
ARG  VAL   0.00071    65.969  -177.813   -70.369     1.174     2.032     1.348
ARG  VAL   0.05022  -175.408    53.326    64.334     1.657     0.726     0.914
ARG  VAL   0.13298  -177.359    56.397  -179.730     1.366     1.356     1.281
ARG  VAL   0.00002  -165.930    71.716  -100.324     1.000     1.000     1.000
ARG  VAL   0.00103  -170.932   179.292    71.422     1.520     3.697     1.568
ARG  VAL   0.00871  -172.807   176.868   179.682     0.655     0.398     0.134
ARG  VAL   0.00450  -173.495   -80.961   175.977     1.790     0.857     1.031
ARG  VAL   0.00240   -63.936  -174.736   -69.122     0.502     0.428     0.507
ARG  VAL   0.00096  -172.067   178.880   -70.562     0.846     0.642     0.253
ARG  VAL   0.00052  -167.309   -72.024   -65.091     3.068     2.302     0.677
ARG  VAL   0.01696   -61.624   -58.030   -66.893     1.550     1.569     1.316
ARG  VAL   0.00013   -62.629   -65.171    97.569     0.901     0.913     0.573
ARG  VAL   0.17007   -62.910   -62.420   179.086     2.420     1.670     0.744
ARG  VAL   0.06529   -63.854  -177.430  -179.753     0.984     0.805     0.784
ARG  VAL   0.06528   -56.642    79.673  -177.362     3.242     1.810     1.173
ARG  VAL   0.00003   -67.303    72.226  -112.339     1.000     1.000     1.000
ARG  VAL   0.00322   -64.522   179.372    69.791     0.868     0.703     0.259
ARG  VAL   0.00291   -59.500    76.709    70.196     2.611     1.048     1.345
ASN  ALA   0.01004    62.265   179.241    70.443     0.576     1.819     0.540
ASN  ALA   0.00486    61.945    72.233    68.357     1.146     1.539     1.540
ASN  ALA   0.01059   -64.696  -178.417    70.631     0.328     1.074     0.393
ASN  ALA   0.00536   -64.299    77.306    68.141     1.429     2.088     1.027
ASN  ALA   0.01231  -172.261   174.147    69.177     0.697     0.338     0.182
ASN  ALA   0.06109  -176.015    52.774    64.044     2.863     1.044     0.862
ASN  ALA   0.01230    68.838   -65.891   -66.802     0.704     0.932     1.287
ASN  ALA   0.00580    63.525  -178.466   -70.738     1.911     1.639     0.598
ASN  ALA   0.24608    71.777   -66.445   177.478     2.167     2.611     1.228
ASN  ALA   0.00000    69.667   -70.618   111.796     1.000     1.000     1.000
ASN  ALA   0.07573    63.023   179.890  -179.921     1.026     0.780     0.275
ASN  ALA   0.01885    61.998    75.851   179.604     3.513     2.243     0.743
ASN  ALA   0.00066   -68.063    71.876  -111.091     0.799     0.634     1.267
ASN  ALA   0.02790   -59.810    78.295  -179.283     2.358     1.400     0.571
ASN  ALA   0.19023  -177.681    55.653  -178.138     1.404     1.541     1.927
ASN  ALA   0.00045  -168.538    76.666   -92.611     1.186     9.344    13.800
ASN  ALA   0.00815  -171.402   178.893   -70.377     1.533     1.134     0.409
ASN  ALA   0.00260  -169.352   -75.884   -66.442     4.688     2.563     1.606
ASN  ALA   0.02708   -64.638  -174.150   -69.090     0.355     0.165     0.401
ASN  ALA   0.01475   -62.674   -59.481   -67.947     2.088     1.617     0.994
ASN  ALA   0.00098  -121.261   -63.618   179.994     0.482     0.223     0.060
ASN  ALA   0.00825  -172.563   -81.879   176.948     8.658     3.339     2.217
ASN  ALA   0.13081   -64.496   -63.979   178.476     1.776     1.346     1.087
ASN  ALA   0.00025   -62.859   -65.222    97.622     2.274     4.961     1.091
ASN  ALA   0.00001  -124.949   -64.514   110.509     1.000     1.000     1.000
ASN  ALA   0.09115   -63.968  -176.712  -179.757     0.319     0.992     0.359
ASN  ALA   0.03374  -172.514   176.285   179.662     1.067     0.548     0.211
ASN  ARG   0.08939    72.643   -63.681   -68.580     1.177     1.094     0.808
ASN  ARG   0.30179    71.696   -66.743   178.685     2.088     2.702     1.457
ASN  ARG   0.00935    62.198   178.971    70.332     0.710     0.912     0.796
ASN  ARG   0.00033    61.547    71.931    68.491     1.816     1.449     0.460
ASN  ARG   0.00703    59.939    71.780  -179.157     3.412     4.988     1.739
ASN  ARG   0.00450    63.750  -177.605   -70.103     2.734     1.445     0.524
ASN  ARG   0.05234    62.904  -179.773  -179.957     1.686     0.664     0.396
ASN  ARG   0.00121  -172.303   179.120   -70.399     0.631     0.589     0.105
ASN  ARG   0.00061  -169.892   -75.361   -66.192     2.405     2.449     0.715
ASN  ARG   0.00008  -129.191   -61.786   -68.399     1.000     1.000     1.000
ASN  ARG   0.00956   -64.449  -174.506   -69.343     0.537     0.513     0.491
ASN  ARG   0.01051   -61.966   -58.748   -67.937     1.690     1.321     1.186
ASN  ARG   0.00734  -172.504   174.048    69.255     0.386     0.380     0.126
ASN  ARG   0.00297   -64.301  -179.435    70.284     0.248     1.572     0.455
ASN  ARG   0.00024   -62.553    76.976    69.690     4.937     1.991     2.321
ASN  ARG   0.00041   -61.330   -63.926    97.157     0.435     1.095     0.438
ASN  ARG   0.10647   -63.941   -63.392   179.168     2.244     1.589     0.810
ASN  ARG   0.08384   -64.168  -177.136  -179.879     0.817     0.971     0.494
ASN  ARG   0.04271   -58.929    79.006  -179.286     2.590     1.947     1.130
ASN  ARG   0.00887  -173.157   -79.499   177.738     2.692     3.525     2.035
ASN  ARG   0.01773  -173.099   176.498   179.670     0.563     0.366     0.129
ASN  ARG   0.05074  -175.136    52.942    63.823     1.135     0.463     0.610
ASN  ARG   0.00006  -166.409    72.315  -100.291     1.987     1.188     0.541
ASN  ARG   0.19192  -178.323    55.787  -178.365     1.164     1.078     1.641
ASN  ASN   0.02719    62.991  -178.854   -70.476     0.689     0.452     0.247
ASN  ASN   0.01765    71.910   -62.917   -66.275     2.074     1.031     1.083
ASN  ASN   0.35239    70.206   -68.160   177.968     2.235     1.407     1.603
ASN  ASN   0.03534    63.612  -179.617   179.972     2.157     0.691     0.159
ASN  ASN   0.02852    58.307    69.236  -178.911     3.989     5.760     1.163
ASN  ASN   0.00856    62.742  -179.446    70.887     1.576     1.847     0.598
ASN  ASN   0.00610    61.950    72.333    68.698     0.836     1.209     0.205
ASN  ASN   0.00294  -172.369   173.973    69.098     1.438     0.657     0.122
ASN  ASN   0.00469   -64.526  -179.583    70.176     0.452     1.108     0.360
ASN  ASN   0.00506   -63.895    78.308    68.394     3.089     1.037     1.362
ASN  ASN   0.00706   -64.657  -174.296   -69.062     0.156     0.347     0.620
ASN  ASN   0.00843   -63.623   -60.342   -68.076     1.750     1.548     0.371
ASN  ASN   0.00007   -61.930   -66.280    96.913     0.853     0.245     0.330
ASN  ASN   0.00005  -113.946   -64.080   179.882     0.000     0.000     0.000
ASN  ASN   0.07018   -63.291   -62.975   179.096     2.106     1.351     0.611
ASN  ASN   0.05834   -64.007  -176.353  -179.728     0.321     0.577     0.188
ASN  ASN   0.01339   -58.872    79.832  -178.468     1.702     2.191     1.190
ASN  ASN   0.08605  -174.984    52.769    63.394     0.336     0.535     0.094
ASN  ASN   0.00003  -171.403    73.783   -98.946     0.000     0.000     0.000
ASN  ASN   0.24527  -178.553    54.726  -177.495     0.665     0.822     1.018
ASN  ASN   0.00235  -174.176   -82.224   175.554     0.799     0.333     0.316
ASN  ASN   0.01375  -173.183   176.349   179.681     0.728     0.318     0.058
ASN  ASN   0.00517  -172.306   178.436   -70.486     0.482     0.309     0.196
ASN  ASN   0.00144  -170.946   -76.604   -66.796     1.610     1.798     0.879
ASN  ASP   0.01769    64.692   177.576    69.816     1.538     0.816     0.257
ASN  ASP   0.00027    60.408    70.707    68.021     4.027     6.582     4.845
ASN  ASP   0.00822  -171.791   174.348    69.372     1.432     1.081     0.886
ASN  ASP   0.04137   -64.001  -178.740    70.517     0.976     1.130     0.428
ASN  ASP   0.00386   -61.784    76.301    69.509     1.666     1.993     0.356
ASN  ASP   0.01438    63.163  -178.109   -71.473     3.117     1.219     1.450
ASN  ASP   0.03299    70.716   -64.002   -65.872     2.867     3.833     2.222
ASN  ASP   0.00008    70.256   -70.429   115.984     0.064     0.074     0.476
ASN  ASP   0.11083    70.100   -69.025   179.751     3.139     3.096     1.989
ASN  ASP   0.10863    65.105   179.252  -179.246     1.577     1.536     0.773
ASN  ASP   0.01514    57.970    70.757   179.403     3.601     4.548     0.848
ASN  ASP   0.04636  -176.382    52.579    63.468     2.427     0.680     0.226
ASN  ASP   0.00006  -166.915    72.414   -98.235     2.110     2.682     2.469
ASN  ASP   0.08560  -177.810    55.842   176.614     1.035     0.991     6.142
ASN  ASP   0.01699   -64.516   -60.982   -67.734     2.629     2.683     1.533
ASN  ASP   0.00004  -121.176   -62.892   -71.621     1.210     0.162     0.246
ASN  ASP   0.00132  -169.462   -75.592   -66.476     3.791     3.248     1.164
ASN  ASP   0.00294  -171.612   177.885   -70.748     1.603     0.464     0.299
ASN  ASP   0.02178   -63.143  -174.738   -69.164     1.252     0.420     0.158
ASN  ASP   0.00995  -171.774   175.913   179.733     1.790     0.723     0.391
ASN  ASP   0.00114  -174.932   -83.020   177.917     2.810     2.464     3.471
ASN  ASP   0.00069  -128.598   -65.620  -179.588    10.151     3.026     0.271
ASN  ASP   0.21277   -63.339   -63.289   178.778     2.004     1.481     0.989
ASN  ASP   0.00021   -62.455   -66.702    96.426     3.686     6.845     1.557
ASN  ASP   0.20699   -63.435  -177.073  -179.904     0.924     0.853     0.286
ASN  ASP   0.03973   -61.428    79.413  -178.905     0.714     2.686     1.041
ASN  CYS   0.03665    70.288   -64.473   -66.012     1.236     1.101     1.284
ASN  CYS   0.01112    63.443  -179.309   -70.739     1.421     1.141     0.476
ASN  CYS   0.00607    62.494   179.931    70.555     0.590     0.494     0.171
ASN  CYS   0.00099    60.886    70.438    68.069     3.267     4.344     1.472
ASN  CYS   0.14444    69.074   -69.422   178.934     2.095     2.033     1.571
ASN  CYS   0.00001    64.898   -73.659   115.222     1.000     1.000     1.000
ASN  CYS   0.07934    64.161  -179.465   179.994     2.369     0.675     0.597
ASN  CYS   0.01772    59.876    72.107  -179.523     4.346     6.396     1.318
ASN  CYS   0.08740  -176.473    51.990    63.537     3.176     0.909     0.468
ASN  CYS   0.31931  -178.207    55.158  -177.830     0.859     0.984     1.329
ASN  CYS   0.00003  -165.998    68.319   -99.013     0.522     4.638     1.683
ASN  CYS   0.00001  -158.123    95.019   -66.083     1.000     1.000     1.000
ASN  CYS   0.02463  -172.247   176.063   179.713     1.116     0.375     0.160
ASN  CYS   0.00389  -174.739   -82.685   176.235     1.145     1.083     1.972
ASN  CYS   0.00498  -171.514   178.440   -70.404     1.061     0.715     0.385
ASN  CYS   0.00189  -168.422   -73.743   -65.399     1.817     1.728     0.717
ASN  CYS   0.00717  -171.898   174.618    69.486     0.555     0.452     0.214
ASN  CYS   0.00767   -63.867  -179.271    70.266     0.884     1.374     0.413
ASN  CYS   0.00399   -63.029    75.496    68.195     3.105     2.343     1.244
ASN  CYS   0.01123   -64.464  -174.276   -69.213     0.667     0.211     0.415
ASN  CYS   0.01475   -66.820   -62.439   -68.523     2.550     1.941     0.986
ASN  CYS   0.00073   -62.345   -64.972    97.445     1.269     2.057     0.813
ASN  CYS   0.00038  -120.527   -63.627   179.959     1.204     0.111     0.071
ASN  CYS   0.09066   -63.522   -63.286   178.651     1.831     1.324     1.014
ASN  CYS   0.10666   -64.244  -176.695  -179.743     0.548     0.938     0.414
ASN  CYS   0.01826   -58.722    79.392  -178.966     3.441     2.081     1.397
ASN  GLN   0.00053    58.818    67.851    67.060     5.628     7.131     1.429
ASN  GLN   0.00871    55.096    65.780  -178.876     5.296     6.822     0.991
ASN  GLN   0.06130    72.473   -63.116   -68.154     1.740     2.150     0.548
ASN  GLN   0.43632    70.948   -67.291   179.625     2.676     2.946     2.170
ASN  GLN   0.00899    62.490   179.278    70.553     1.178     0.725     0.311
ASN  GLN   0.04419    63.764  -179.288  -179.954     1.817     0.858     0.207
ASN  GLN   0.00702    62.657  -178.663   -70.437     0.675     1.464     0.375
ASN  GLN   0.00203  -172.311   178.201   -70.559     0.762     0.362     0.202
ASN  GLN   0.00023  -170.682   -76.174   -66.487     3.281     3.211     1.137
ASN  GLN   0.01717   -64.904  -174.544   -69.383     1.355     0.132     0.136
ASN  GLN   0.00303   -64.406   -60.713   -67.918     3.957     3.444     1.702
ASN  GLN   0.00519  -171.661   174.349    69.488     0.736     0.491     0.336
ASN  GLN   0.01464  -172.726   176.198   179.567     1.135     0.475     0.300
ASN  GLN   0.02127  -174.808    52.017    63.332     0.777     0.780     0.178
ASN  GLN   0.19906  -177.978    55.092  -178.269     1.128     1.354     2.020
ASN  GLN   0.00001  -165.631    66.651   -98.575     1.000     1.000     1.000
ASN  GLN   0.00051  -121.840   -63.717   179.929     0.149     0.178     0.153
ASN  GLN   0.00301  -175.115   -82.640   175.527     1.043     0.759     0.947
ASN  GLN   0.06493   -64.381   -63.776   179.076     2.232     1.643     0.405
ASN  GLN   0.00045   -62.957   -66.457    97.137     2.699     5.798     1.461
ASN  GLN   0.05364   -63.950  -176.917  -179.802     0.821     0.997     0.355
ASN  GLN   0.04029   -59.348    78.580  -179.458     1.667     1.279     0.450
ASN  GLN   0.00290   -63.974  -179.807    70.140     0.591     1.350     0.466
ASN  GLN   0.00459   -58.996    75.774    68.038     2.892     0.734     1.039
ASN  GLU   0.00248    64.716  -176.636   -69.314     2.074     1.341     0.842
ASN  GLU   0.05528    70.050   -65.022   -66.216     2.158     1.823     1.819
ASN  GLU   0.01566    62.995   178.192    70.206     1.584     1.501     0.535
ASN  GLU   0.00016    50.228    57.491    67.549     2.693     1.491     0.871
ASN  GLU   0.35176    70.907   -67.671   178.491     2.119     2.218     2.461
ASN  GLU   0.05248    63.387  -180.000  -179.825     1.674     1.624     0.763
ASN  GLU   0.00619    58.681    72.943   179.877     3.525     4.470     1.312
ASN  GLU   0.01478   -66.311   -61.945   -68.527     4.227     2.436     1.180
ASN  GLU   0.00012  -174.792   -81.113   -68.748     6.350     4.697     1.939
ASN  GLU   0.00001  -124.682   -64.160   -74.998     1.000     1.000     1.000
ASN  GLU   0.01336   -64.473  -174.258   -69.258     0.463     0.243     0.539
ASN  GLU   0.00612  -171.780   178.613   -70.303     1.370     0.944     0.373
ASN  GLU   0.00703  -172.671   174.505    69.233     0.954     0.887     0.306
ASN  GLU   0.01103  -172.991   176.698   179.657     2.096     0.773     0.213
ASN  GLU   0.03814  -177.358    52.449    64.123     2.989     1.214     0.751
ASN  GLU   0.12446  -178.499    55.020  -178.204     1.544     1.385     2.529
ASN  GLU   0.00002  -168.735    73.930   -99.428     1.000     1.000     1.000
ASN  GLU   0.00488  -156.620   -75.906   179.172    16.921     6.948     1.718
ASN  GLU   0.08253   -62.255   -62.656   178.531     2.664     1.646     1.197
ASN  GLU   0.00027   -61.421   -66.224    96.680     3.473     4.469     0.898
ASN  GLU   0.01761   -64.487  -179.775    70.083     0.609     1.443     0.555
ASN  GLU   0.01113   -60.243    75.923    68.600     2.738     1.411     0.846
ASN  GLU   0.09477   -63.929  -177.227  -179.921     0.772     0.992     0.407
ASN  GLU   0.08973   -59.210    78.758  -179.325     1.418     1.169     0.677
ASN  GLU   0.00001   -73.552    67.556  -106.358     1.000     1.000     1.000
ASN  GLY   0.01848    63.521   178.267    69.972     2.140     1.284     0.499
ASN  GLY   0.00166    58.234    66.298    66.454     2.567     4.366     0.955
ASN  GLY   0.00741   -64.276  -179.813    69.978     0.593     1.468     0.623
ASN  GLY   0.00867   -62.603    76.458    68.944     1.204     1.916     0.734
ASN  GLY   0.00755  -172.122   173.832    68.941     1.137     0.304     0.192
ASN  GLY   0.03592  -175.017    53.176    63.519     1.151     1.026     0.348
ASN  GLY   0.01143    63.170  -178.121   -70.293     1.621     0.942     0.329
ASN  GLY   0.01666    71.005   -64.355   -66.669     1.101     1.157     1.399
ASN  GLY   0.19137    72.785   -65.405   178.656     2.691     2.800     1.330
ASN  GLY   0.00003    66.389   -73.018   115.686     1.000     1.000     1.000
ASN  GLY   0.04482    64.076  -179.952  -179.817     2.364     0.580     0.460
ASN  GLY   0.01397    62.336    74.710   179.633     2.965     3.751     0.429
ASN  GLY   0.01403   -62.746   -59.109   -66.732     3.050     2.764     1.455
ASN  GLY   0.00006  -121.846   -62.882   -71.647     0.670     0.270     0.040
ASN  GLY   0.00186  -169.290   -75.642   -66.369     2.664     2.483     1.114
ASN  GLY   0.03015   -64.448  -174.189   -69.095     0.674     0.064     0.280
ASN  GLY   0.00352  -171.748   178.157   -70.517     1.236     0.468     0.283
ASN  GLY   0.02063   -61.625    77.919  -179.626     0.982     1.420     0.966
ASN  GLY   0.00030   -69.908    70.851  -109.045     2.786     2.109     4.102
ASN  GLY   0.23574  -177.905    55.696  -178.251     1.017     1.187     1.108
ASN  GLY   0.00027  -167.935    73.348   -95.185     0.953     7.728    10.540
ASN  GLY   0.00041  -121.424   -63.410  -179.987     2.300     0.094     0.088
ASN  GLY   0.01120  -167.784   -79.632   179.792    10.151     3.882     0.535
ASN  GLY   0.13267   -62.789   -63.118   178.531     2.245     1.580     1.148
ASN  GLY   0.00004  -129.609   -65.699   109.690     0.325     0.033     0.166
ASN  GLY   0.00194   -62.167   -64.689    97.419     0.553     0.591     0.555
ASN  GLY   0.14900   -63.839  -176.642  -179.786     0.700     0.867     0.393
ASN  GLY   0.04022  -172.223   176.037   179.849     1.118     0.503     0.165
ASN  HID   0.00374    63.267   178.591    70.255     2.080     1.133     0.619
ASN  HID   0.00403    55.213    63.434    67.769     5.803     7.626     0.802
ASN  HID   0.00307  -171.867   173.913    69.065     1.240     0.564     0.322
ASN  HID   0.00239   -64.481  -178.649    70.721     0.636     1.289     0.564
ASN  HID   0.00233   -61.213    76.303    69.401     1.950     1.407     0.629
ASN  HID   0.00723    71.199   -63.998   -66.393     1.430     1.776     0.735
ASN  HID   0.00284    65.861  -176.900   -69.884     2.364     0.675     0.984
ASN  HID   0.35778    69.114   -68.684   179.286     2.493     1.531     2.764
ASN  HID   0.01865    63.205  -179.789  -179.857     2.085     1.172     0.452
ASN  HID   0.00721    62.460    76.019   179.456     1.741     2.406     0.580
ASN  HID   0.00541   -60.854   -57.479   -66.269     1.752     1.611     1.246
ASN  HID   0.00113  -170.747   -75.887   -66.147     4.073     3.772     1.369
ASN  HID   0.00004  -124.141   -63.317   -72.284     1.000     1.000     1.000
ASN  HID   0.00014  -169.823   177.436   -70.988     1.249     0.744     0.153
ASN  HID   0.01511   -64.461  -174.416   -69.246     0.649     0.191     0.323
ASN  HID   0.08356   -64.020   -63.527   179.063     2.305     1.542     1.084
ASN  HID   0.00034   -63.775   -68.055    96.780     4.814     7.452     1.479
ASN  HID   0.07731   -64.068  -176.515  -179.731     0.700     0.881     0.464
ASN  HID   0.04800   -60.588    79.034  -179.181     1.322     2.345     1.229
ASN  HID   0.00003   -66.592    72.708  -111.538     1.000     1.000     1.000
ASN  HID   0.03910  -172.235   176.197   179.810     1.230     0.233     0.173
ASN  HID   0.02072  -171.047   -80.265   176.826     9.234     3.760     1.975
ASN  HID   0.00018  -119.047   -63.194   179.873     1.000     1.000     1.000
ASN  HID   0.04697  -175.841    52.750    64.275     1.916     1.405     0.929
ASN  HID   0.25265  -178.130    55.409  -177.805     1.073     1.393     1.415
ASN  HID   0.00003  -166.341    72.904  -100.822     0.005     0.196     0.123
ASN  HID   0.00001  -169.332    93.767   -66.538     1.000     1.000     1.000
ASN  HIE   0.00794    62.268  -179.996    70.749     0.921     1.275     0.495
ASN  HIE   0.00169    62.382    72.050    67.608     2.022     2.190     0.888
ASN  HIE   0.00988  -172.732   174.279    69.170     0.688     0.338     0.205
ASN  HIE   0.06557  -175.166    52.846    63.572     0.448     0.787     0.580
ASN  HIE   0.00865    63.035  -178.493   -70.423     1.028     1.047     0.367
ASN  HIE   0.01153    70.868   -63.719   -66.540     2.771     2.389     2.494
ASN  HIE   0.27622    71.097   -67.383   177.749     2.301     2.536     2.055
ASN  HIE   0.05151    62.623  -179.633  -179.933     0.793     0.560     0.230
ASN  HIE   0.00533    62.867    76.550   179.482     1.280     1.483     0.215
ASN  HIE   0.01359   -65.397   -61.312   -68.498     3.087     2.141     0.458
ASN  HIE   0.00009  -125.240   -62.838   -73.693     2.440     0.348     1.278
ASN  HIE   0.00091  -169.631   -75.479   -66.201     2.468     2.374     0.758
ASN  HIE   0.00754  -171.740   178.466   -70.424     0.488     0.252     0.133
ASN  HIE   0.01222   -64.848  -174.152   -69.328     0.494     0.172     0.317
ASN  HIE   0.25601  -178.382    55.295  -177.352     0.848     1.065     1.050
ASN  HIE   0.00004  -170.505    94.385   -66.357     0.110     0.460     0.370
ASN  HIE   0.00017  -168.525    72.894   -99.234     2.255     2.182     0.998
ASN  HIE   0.04169  -173.150   176.487   179.651     0.469     0.173     0.119
ASN  HIE   0.00248  -175.137   -82.791   175.707     1.115     1.098     1.100
ASN  HIE   0.00095   -62.895   -65.972    97.252     3.272     4.835     0.772
ASN  HIE   0.08775   -64.017   -63.546   178.575     2.444     1.522     1.316
ASN  HIE   0.00083  -119.575   -63.669   179.823     4.685     0.101     0.144
ASN  HIE   0.11106   -64.246  -176.847  -179.907     0.974     1.028     0.310
ASN  HIE   0.01997   -61.589    80.647  -178.112     0.880     3.320     1.844
ASN  HIE   0.00468   -64.925  -178.059    70.641     0.363     0.635     0.202
ASN  HIE   0.00171   -63.564    78.170    68.948     2.176     2.081     0.892
ASN  HIP   0.04367    68.215   -66.609   -67.341     2.049     2.018     1.722
ASN  HIP   0.25562    68.964   -68.587   179.511     2.550     2.222     1.332
ASN  HIP   0.00729    64.335   177.686    69.813     2.269     2.010     0.792
ASN  HIP   0.00037    63.963    74.367    68.848     2.212     2.334     1.245
ASN  HIP   0.01509    65.700  -179.762  -179.696     2.366     0.616     0.513
ASN  HIP   0.00431    63.030    75.242   179.788     3.711     5.053     1.000
ASN  HIP   0.01918   -62.572   -58.974   -68.088     1.799     1.593     1.301
ASN  HIP   0.00118  -169.231   -73.697   -65.846     1.681     1.692     0.813
ASN  HIP   0.00066    62.082  -178.385   -70.272     0.898     0.353     0.120
ASN  HIP   0.00248  -172.791   179.743   -70.234     0.918     0.590     0.216
ASN  HIP   0.00771   -64.580  -174.967   -69.269     0.273     0.465     0.201
ASN  HIP   0.01999  -172.922   176.517   179.749     0.552     0.764     0.121
ASN  HIP   0.01114  -170.118   -77.587   178.668     2.667     2.213     1.328
ASN  HIP   0.03245  -175.932    53.244    64.696     1.633     1.092     1.095
ASN  HIP   0.00007  -171.561    74.156   -98.929     1.805     0.469     0.581
ASN  HIP   0.28021  -178.150    55.750  -178.256     1.030     1.002     1.342
ASN  HIP   0.00072  -172.171   174.682    69.299     1.057     0.240     0.145
ASN  HIP   0.00894   -64.684  -179.376    70.322     0.225     1.406     0.502
ASN  HIP   0.00233   -62.614    74.567    69.314     2.080     1.554     0.886
ASN  HIP   0.14223   -63.501   -62.685   179.253     1.460     1.180     0.989
ASN  HIP   0.00056   -62.699   -64.798    98.100     1.779     3.379     0.799
ASN  HIP   0.03673   -64.293  -177.035  -179.765     0.593     1.071     0.529
ASN  HIP   0.10708   -60.514    77.960  -179.697     1.828     1.200     0.584
ASN  ILE   0.03936    69.902   -64.504   -66.100     2.511     2.323     0.941
ASN  ILE   0.24942    69.605   -68.566   178.777     2.908     3.047     2.098
ASN  ILE   0.00886    62.819   179.706   -71.138     1.201     0.938     0.436
ASN  ILE   0.09393    63.118  -179.493   179.931     1.971     1.089     0.712
ASN  ILE   0.00551    63.029    75.766   179.597     2.268     2.544     1.291
ASN  ILE   0.01605   -64.144  -174.492   -69.126     0.775     0.225     0.219
ASN  ILE   0.00955   -64.647   -61.575   -68.757     3.253     2.322     1.216
ASN  ILE   0.00030   -62.564   -64.700    98.348     0.922     0.797     1.106
ASN  ILE   0.13746   -62.396   -62.490   178.344     2.584     2.107     1.353
ASN  ILE   0.10249   -63.760  -176.732  -179.534     0.634     1.042     0.535
ASN  ILE   0.07291   -58.492    79.044  -177.965     2.343     1.169     2.195
ASN  ILE   0.00482    63.818   178.302    70.092     2.312     1.140     0.596
ASN  ILE   0.00065    58.999    68.925    68.177     5.048     6.388     0.888
ASN  ILE   0.00545  -172.792   174.614    69.312     1.069     0.525     0.267
ASN  ILE   0.01071   -64.174  -179.151    70.286     0.703     1.322     0.417
ASN  ILE   0.00263   -57.407    75.902    67.589     2.926     1.327     0.711
ASN  ILE   0.03277  -175.802    52.358    63.595     2.123     0.957     0.468
ASN  ILE   0.18561  -178.534    54.839  -177.206     0.961     1.032     1.469
ASN  ILE   0.01618  -173.192   176.722   179.583     1.228     0.581     0.199
ASN  ILE   0.00244  -173.923   -81.781   175.707     1.505     0.969     1.240
ASN  ILE   0.00260  -172.507   178.989   -70.252     1.429     0.800     0.369
ASN  ILE   0.00031  -167.972   -71.238   -64.419     7.330     7.303     2.404
ASN  LEU   0.01601    62.757   179.477    70.465     1.386     0.953     0.367
ASN  LEU   0.00079    60.448    71.441    68.417     3.565     4.561     0.348
ASN  LEU   0.01173    63.035  -179.048   -70.708     1.360     0.878     0.575
ASN  LEU   0.03913    70.671   -63.876   -66.040     1.642     1.598     1.478
ASN  LEU   0.28915    69.367   -68.649   179.366     1.970     2.101     1.176
ASN  LEU   0.04769    62.872  -179.956  -179.930     0.969     0.821     0.683
ASN  LEU   0.01717    61.818    74.976   179.807     2.938     4.458     0.969
ASN  LEU   0.03145  -174.932    52.754    63.429     0.462     0.387     0.140
ASN  LEU   0.24419  -178.382    54.359  -176.802     0.682     0.946     1.159
ASN  LEU   0.00002  -166.992    73.820  -100.044     1.000     1.000     1.000
ASN  LEU   0.00479  -173.005   174.374    69.194     0.394     0.245     0.078
ASN  LEU   0.02189  -173.358   176.535   179.679     0.888     0.428     0.113
ASN  LEU   0.00677  -174.787   -82.484   175.792     1.158     0.567     1.095
ASN  LEU   0.01052   -66.744   -62.732   -68.957     1.223     0.933     0.477
ASN  LEU   0.00200  -167.996   -73.361   -65.192     0.109     0.326     0.326
ASN  LEU   0.00002  -129.800   -62.090   -68.227     1.000     1.000     1.000
ASN  LEU   0.01213   -63.959  -174.771   -69.610     1.534     0.467     0.611
ASN  LEU   0.00027  -171.025   177.720   -70.803     2.031     0.859     0.436
ASN  LEU   0.09578   -64.151   -63.715   178.705     2.365     1.616     0.874
ASN  LEU   0.00016  -119.060   -63.585   179.687     3.963     0.192     0.222
ASN  LEU   0.00050   -62.494   -66.271    97.058     2.329     7.409     2.188
ASN  LEU   0.00001  -126.948   -66.686   106.617     1.000     1.000     1.000
ASN  LEU   0.10492   -63.683  -176.596  -179.550     0.658     0.879     0.567
ASN  LEU   0.02392   -59.506    79.435  -178.525     2.380     2.475     1.430
ASN  LEU   0.00009   -70.785    70.228  -107.533     1.000     1.000     1.000
ASN  LEU   0.01469   -64.471  -178.328    70.579     0.153     0.826     0.335
ASN  LEU   0.00420   -57.332    76.270    67.859     2.409     1.171     0.348
ASN  LYS   0.00587    62.323   178.839    70.490     0.895     0.639     0.531
ASN  LYS   0.00334    62.605    72.058    68.350     2.380     1.049     0.705
ASN  LYS   0.00328    63.730  -178.574   -70.368     1.868     0.695     0.271
ASN  LYS   0.03216    70.729   -63.774   -65.732     1.898     1.170     1.763
ASN  LYS   0.16068    71.415   -66.047   178.785     3.086     4.091     1.537
ASN  LYS   0.03459    63.278   179.950  -179.957     2.178     0.605     0.398
ASN  LYS   0.01076    63.773    75.646  -179.915     3.276     3.600     1.115
ASN  LYS   0.00065  -169.590   -75.077   -66.141     1.203     1.481     0.527
ASN  LYS   0.01843   -63.529   -59.990   -68.227     2.783     2.406     1.055
ASN  LYS   0.00525  -172.698   178.436   -70.458     0.048     0.106     0.073
ASN  LYS   0.00969   -64.707  -174.375   -69.211     0.484     0.267     0.084
ASN  LYS   0.06539  -174.666    52.865    64.130     0.525     0.618     0.890
ASN  LYS   0.23927  -178.119    54.947  -177.907     1.091     1.298     1.369
ASN  LYS   0.00001  -166.324    73.618  -101.512     1.000     1.000     1.000
ASN  LYS   0.00221  -172.517   174.301    69.188     0.738     0.315     0.235
ASN  LYS   0.02966  -173.228   176.429   179.742     0.701     0.324     0.076
ASN  LYS   0.00372  -174.511   -81.906   176.675     1.425     1.449     1.364
ASN  LYS   0.00058   -62.497   -64.537    97.660     0.626     0.426     0.700
ASN  LYS   0.00036  -121.221   -63.522   179.931     2.572     0.041     0.004
ASN  LYS   0.24061   -63.589   -63.060   179.027     1.620     1.225     0.881
ASN  LYS   0.07737   -64.281  -177.280   179.979     0.324     0.883     0.246
ASN  LYS   0.05051   -61.015    79.753  -178.704     1.214     2.628     1.403
ASN  LYS   0.00188   -64.417  -179.630    70.242     0.692     1.561     0.505
ASN  LYS   0.00373   -62.464    76.200    68.874     3.079     2.364     0.719
ASN  MET   0.29284    71.179   -67.246   178.331     3.262     3.607     1.901
ASN  MET   0.00142    66.403  -176.291   -69.423     0.455     0.586     0.235
ASN  MET   0.02720    71.547   -64.497   -67.710     1.652     1.482     1.132
ASN  MET   0.02309    63.188  -179.719   179.954     1.653     0.903     0.456
ASN  MET   0.00652    62.509    75.858   179.703     2.769     3.728     0.937
ASN  MET   0.00420    63.080   179.268    70.385     1.260     0.959     0.263
ASN  MET   0.00117    60.075    69.593    67.317     3.840     4.449     1.122
ASN  MET   0.02486  -175.191    52.031    63.901     0.607     1.112     1.023
ASN  MET   0.34674  -178.509    55.049  -177.073     0.805     1.018     1.004
ASN  MET   0.00004  -168.271    78.422   -91.601     1.288    10.356    17.743
ASN  MET   0.00312  -172.388   174.571    69.258     0.976     0.698     0.285
ASN  MET   0.00313  -171.909   176.288   179.818     1.449     0.672     0.201
ASN  MET   0.00296  -173.480   -81.897   175.603     1.325     0.951     0.738
ASN  MET   0.00026   -63.283   -68.735    96.116     4.666     7.871     1.850
ASN  MET   0.11681   -63.919   -63.413   178.872     1.654     1.479     0.918
ASN  MET   0.00013  -117.963   -63.499  -179.711     1.000     1.000     1.000
ASN  MET   0.00616   -62.209   -58.193   -66.154     4.341     3.068     1.011
ASN  MET   0.00042  -168.052   -72.328   -64.890     0.526     0.982     0.212
ASN  MET   0.00004  -121.867   -62.573   -70.915     1.000     1.000     1.000
ASN  MET   0.00035  -171.168   177.772   -70.813     1.446     0.576     0.351
ASN  MET   0.02632   -64.202  -174.970   -69.624     1.073     1.779     1.093
ASN  MET   0.00665   -64.503  -179.935    70.037     0.465     1.215     0.441
ASN  MET   0.00147   -59.769    75.812    68.504     2.755     0.968     0.617
ASN  MET   0.06778   -63.946  -176.907  -179.717     0.406     1.004     0.429
ASN  MET   0.00017   -66.323    72.642  -112.601     1.570     1.105     1.361
ASN  MET   0.03616   -59.875    78.173  -179.354     1.975     1.173     0.587
ASN  PHE   0.00676    62.242   179.480    70.484     1.422     1.058     0.410
ASN  PHE   0.00157    59.444    69.551    69.353     6.858     8.628     2.755
ASN  PHE   0.01329  -172.717   174.439    69.261     0.979     0.546     0.268
ASN  PHE   0.04529  -176.136    52.877    63.519     1.070     0.568     0.201
ASN  PHE   0.01102    62.431  -179.328   -70.783     0.399     1.208     0.547
ASN  PHE   0.01572    67.809   -66.761   -67.001     1.400     1.568     1.897
ASN  PHE   0.36793    70.035   -67.864   178.247     3.348     3.305     2.275
ASN  PHE   0.07825    62.307  -179.546  -179.971     0.761     0.637     0.343
ASN  PHE   0.01828    63.830    78.267   179.292     1.523     1.767     0.251
ASN  PHE   0.01599   -65.634   -61.799   -68.431     1.746     1.204     0.564
ASN  PHE   0.00048  -124.614   -62.194   -72.016     1.299     0.533     0.829
ASN  PHE   0.00458  -168.357   -73.733   -65.593     3.923     2.349     1.123
ASN  PHE   0.00245  -171.885   178.521   -70.489     1.069     0.910     0.212
ASN  PHE   0.01350   -64.342  -174.404   -68.801     1.233     0.623     1.130
ASN  PHE   0.00022  -169.203    72.980   -99.131     2.094     2.296     1.007
ASN  PHE   0.19410  -178.764    55.647  -177.338     1.099     1.042     1.033
ASN  PHE   0.01431  -173.397   176.584   179.759     0.709     0.289     0.052
ASN  PHE   0.00782  -174.589   -82.279   175.309     2.155     0.952     1.430
ASN  PHE   0.00025   -62.295   -66.390    96.551     3.809     8.439     7.941
ASN  PHE   0.05768   -64.597   -63.848   179.127     3.100     1.797     0.537
ASN  PHE   0.00130  -120.680   -63.461   179.727     7.182     0.383     0.241
ASN  PHE   0.07055   -64.246  -176.485  -179.695     0.422     0.789     0.371
ASN  PHE   0.04942   -59.190    80.048  -179.270     2.072     2.020     1.831
ASN  PHE   0.00001   -69.898    71.118  -108.097     1.000     1.000     1.000
ASN  PHE   0.00475   -64.701  -179.007    70.283     0.428     1.559     0.633
ASN  PHE   0.00447   -63.407    77.052    68.304     2.257     3.249     0.919
ASN  PRO   0.16926    68.924   -65.400   -67.468     0.423     0.255     0.438
ASN  PRO   0.10259    69.000   -69.568   179.280     1.720     2.473     0.891
ASN  PRO   0.00009    66.896   -71.819   113.612     1.000     1.000     1.000
ASN  PRO   0.01823    63.208  -179.854    70.518     1.753     1.499     0.485
ASN  PRO   0.00051    55.893    67.374    67.722     2.269     4.530     1.549
ASN  PRO   0.00001    53.526    68.312  -119.480     0.971     1.208     2.810
ASN  PRO   0.00391    57.294    71.490   179.688     5.959     4.536     0.636
ASN  PRO   0.01141    64.549  -179.408   -70.752     1.727     0.865     0.350
ASN  PRO   0.06582    64.097  -179.364  -179.936     1.621     0.872     0.351
ASN  PRO   0.00191  -171.150   178.619   -70.636     0.281     0.572     0.169
ASN  PRO   0.00005  -168.553    74.230   -99.989     0.445     0.057     0.623
ASN  PRO   0.00013  -169.087    97.232   -63.855     0.793     1.938     1.755
ASN  PRO   0.01820  -174.093    53.729    64.271     2.589     4.618     0.935
ASN  PRO   0.09526  -176.544    57.749  -177.389     3.332     5.050     0.641
ASN  PRO   0.00087   -66.337    72.723  -114.351     1.455     0.782     3.062
ASN  PRO   0.09685   -60.646    78.473  -179.353     0.279     1.311     0.747
ASN  PRO   0.02462   -65.111  -174.345   -69.121     0.501     0.804     0.643
ASN  PRO   0.11536   -64.477  -176.469  -179.598     0.894     0.937     0.650
ASN  PRO   0.00391  -171.727   175.524    69.961     0.746     1.406     0.384
ASN  PRO   0.02046   -65.338  -178.963    70.236     0.665     1.578     0.509
ASN  PRO   0.00111   -63.182    75.463    69.071     4.056     2.497     0.458
ASN  PRO   0.03376   -64.590   -60.419   -69.383     2.740     1.928     1.198
ASN  PRO   0.00011  -123.257   -63.245   -72.198     1.479     0.455     1.674
ASN  PRO   0.00240  -167.019   -73.020   -65.336     4.299     2.339     0.824
ASN  PRO   0.17810   -67.528   -64.604   178.894     2.439     1.039     0.851
ASN  PRO   0.00320   -66.560   -67.651    98.510     5.568     6.486     0.713
ASN  PRO   0.02754  -172.639   176.842   179.656     0.596     0.366     0.104
ASN  PRO   0.00070  -121.461   -63.487  -179.842     0.531     0.122     0.109
ASN  PRO   0.00361  -167.964   -80.544   177.024     8.923     3.237     2.026
ASN  SER   0.00374    62.430   179.044    70.346     0.450     0.934     0.244
ASN  SER   0.00253    61.268    70.487    67.193     2.408     2.992     0.753
ASN  SER   0.00664  -172.427   173.937    69.071     0.523     0.234     0.137
ASN  SER   0.00350   -64.399  -179.674    70.131     0.199     1.457     0.508
ASN  SER   0.00297   -59.126    75.349    67.340     3.793     3.329     0.920
ASN  SER   0.00193    64.756  -178.768   -70.484     2.168     0.728     0.385
ASN  SER   0.00883    72.583   -62.089   -66.446     3.475     3.623     1.719
ASN  SER   0.29203    70.117   -68.168   178.118     3.006     3.212     1.877
ASN  SER   0.06869    62.996   179.463  -179.631     0.467     1.573     0.499
ASN  SER   0.00832    62.317    75.925   179.571     1.670     2.522     0.311
ASN  SER   0.00830   -65.103   -61.298   -68.347     2.506     2.150     0.796
ASN  SER   0.00102  -168.943   -74.675   -65.746     2.307     2.144     1.171
ASN  SER   0.00015  -129.452   -62.294   -68.586     1.000     1.000     1.000
ASN  SER   0.01545   -64.727  -174.171   -69.310     0.460     0.202     0.283
ASN  SER   0.00173  -172.449   178.363   -70.391     0.393     0.119     0.120
ASN  SER   0.00041   -62.016   -64.397    97.354     0.550     0.562     0.499
ASN  SER   0.11748   -64.330   -63.884   178.774     1.934     1.200     0.989
ASN  SER   0.09321   -63.935  -176.119  -179.637     0.299     0.754     0.411
ASN  SER   0.10010   -59.297    78.787  -179.122     1.440     1.233     0.693
ASN  SER   0.00005   -69.114    71.330  -109.025     1.000     1.000     1.000
ASN  SER   0.02353  -173.105   176.337   179.599     0.348     0.124     0.184
ASN  SER   0.00395  -175.313   -82.654   176.516     1.147     1.213     1.549
ASN  SER   0.00003  -132.191   -67.263  -179.460    21.420     3.738     0.523
ASN  SER   0.04225  -176.997    52.314    63.810     3.793     1.262     0.621
ASN  SER   0.19311  -178.122    55.344  -178.199     0.842     0.802     1.609
ASN  SER   0.00007  -168.413    74.100   -93.851     0.880     8.929    12.369
ASN  THR   0.15572    69.995   -68.440   178.133     2.613     2.681     1.417
ASN  THR   0.01504    71.421   -62.999   -65.715     2.807     3.100     1.855
ASN  THR   0.02802    62.993   177.944    70.057     1.641     0.939     0.342
ASN  THR   0.00412    50.705    57.968    67.472     3.710     4.296     0.351
ASN  THR   0.03332    59.747    72.755  -179.769     3.819     5.357     1.153
ASN  THR   0.05285    64.005   179.639  -179.610     2.114     1.769     0.625
ASN  THR   0.00823    63.307  -178.984   -70.547     2.168     1.441     0.568
ASN  THR   0.14013  -179.835    51.713    64.162     3.115     0.702     0.601
ASN  THR   0.00006  -165.878    66.802   -98.510     0.131     0.168     0.025
ASN  THR   0.16581  -178.843    54.662  -179.059     1.786     1.450     3.908
ASN  THR   0.01381  -170.497   179.610   -70.214     1.247     1.017     0.359
ASN  THR   0.00007  -174.662   -79.296   -69.505     1.669     3.676     4.248
ASN  THR   0.00468  -172.158   173.822    69.077     1.946     1.020     0.166
ASN  THR   0.02784  -171.270   176.876   179.799     1.392     0.902     0.207
ASN  THR   0.00205  -176.269   -82.942   177.654     0.971     0.516     1.998
ASN  THR   0.02238   -64.355  -174.231   -69.238     0.718     0.299     0.146
ASN  THR   0.01352   -65.306   -61.639   -68.257     2.774     2.524     1.558
ASN  THR   0.01237   -63.580  -179.444    70.288     1.187     1.069     0.426
ASN  THR   0.00170   -58.691    76.288    69.183     2.898     1.194     0.987
ASN  THR   0.13591   -64.304   -63.779   178.976     2.054     1.405     0.759
ASN  THR   0.00001  -120.797   -63.449  -179.963     1.000     1.000     1.000
ASN  THR   0.00040   -61.671   -66.466    96.562     2.730     4.472     0.887
ASN  THR   0.00002  -127.454   -66.215   107.641     1.000     1.000     1.000
ASN  THR   0.12654   -63.894  -176.487  -179.837     0.520     1.019     0.463
ASN  THR   0.03542   -56.730    80.370  -179.258     1.521     0.765     0.188
ASN  TRP   0.00248    65.774   176.918    69.963     2.004     1.305     1.429
ASN  TRP   0.00159    56.072    64.449    67.143     5.166     6.642     1.361
ASN  TRP   0.00871    64.439  -177.860   -70.219     1.915     0.440     0.359
ASN  TRP   0.01934    69.530   -65.293   -66.487     3.073     3.325     1.568
ASN  TRP   0.25046    70.794   -66.907   177.716     3.515     3.816     1.975
ASN  TRP   0.03147    62.964  -179.946  -179.984     1.996     0.544     1.060
ASN  TRP   0.02334    58.772    74.158  -179.194     2.160     1.456     1.389
ASN  TRP   0.00842   -62.732   -60.050   -67.534     3.770     2.847     1.509
ASN  TRP   0.00295  -173.552   -77.629   -66.986     4.892     3.095     1.280
ASN  TRP   0.00010  -123.222   -63.388   -71.912     4.688     0.995     0.738
ASN  TRP   0.00280  -172.220   178.522   -70.580     0.762     0.713     0.345
ASN  TRP   0.00494   -64.196  -174.841   -69.580     0.914     1.054     0.764
ASN  TRP   0.08149   -62.980   -62.846   179.146     1.911     1.257     0.696
ASN  TRP   0.00134  -120.206   -64.172   178.571     5.224     0.813     1.340
ASN  TRP   0.00128   -62.155   -66.666    96.565     4.154     4.601     1.142
ASN  TRP   0.00001   -69.082   -99.483    63.848     1.000     1.000     1.000
ASN  TRP   0.00001  -118.689   -64.319   110.318     1.000     1.000     1.000
ASN  TRP   0.00752   -64.294  -179.288    70.300     0.739     1.080     0.449
ASN  TRP   0.00496   -60.811    75.801    68.553     1.517     1.354     1.206
ASN  TRP   0.08802   -63.995  -176.351  -179.579     1.361     0.969     0.712
ASN  TRP   0.05895   -59.940    78.302   179.998     1.270     1.002     1.026
ASN  TRP   0.00591  -171.266   173.176    69.032     3.467     2.125     0.652
ASN  TRP   0.03594  -174.762    52.629    63.169     2.047     1.231     0.396
ASN  TRP   0.32481  -178.620    55.304  -178.023     1.198     0.932     1.830
ASN  TRP   0.00014  -170.997    74.707   -91.691     2.221     9.553    12.768
ASN  TRP   0.00822  -176.208   -82.842   175.950     1.699     0.101     0.775
ASN  TRP   0.02480  -173.966   176.061   179.748     1.734     0.337     0.234
ASN  TYR   0.00821   -63.810   -60.150   -67.561     3.174     2.736     1.489
ASN  TYR   0.00157  -169.712   -74.725   -65.893     1.471     1.893     0.595
ASN  TYR   0.00030  -124.646   -62.171   -72.252     1.000     1.000     1.000
ASN  TYR   0.00781   -64.507  -174.502   -69.229     0.584     0.505     0.325
ASN  TYR   0.00686  -172.882   178.792   -70.335     0.706     0.665     0.257
ASN  TYR   0.31307  -178.828    55.509  -177.190     0.671     0.886     0.901
ASN  TYR   0.00012  -169.290    72.592   -95.884     3.661     6.518     8.273
ASN  TYR   0.04392  -173.125   176.442   179.662     1.049     0.578     0.125
ASN  TYR   0.00807  -174.515   -82.025   175.983     1.487     1.510     1.288
ASN  TYR   0.00022   -64.169   -68.209    97.547     5.392     6.071     1.114
ASN  TYR   0.00041  -121.466   -63.710   179.826     1.077     0.125     0.060
ASN  TYR   0.04775   -64.632   -63.791   179.196     2.846     1.691     0.661
ASN  TYR   0.04381   -64.039  -176.869  -179.883     0.637     1.038     0.269
ASN  TYR   0.03931   -58.878    80.735  -179.516     2.722     2.398     2.399
ASN  TYR   0.00007   -69.995    70.779  -108.831     1.000     1.000     1.000
ASN  TYR   0.01056   -64.666  -178.617    70.512     1.001     1.486     0.504
ASN  TYR   0.00139   -61.487    75.477    67.854     5.108     2.768     1.671
ASN  TYR   0.02213    71.645   -62.969   -66.129     2.171     1.035     1.072
ASN  TYR   0.02297    62.634  -179.238   -70.637     1.188     0.809     0.479
ASN  TYR   0.27418    70.308   -67.696   177.955     3.207     3.323     2.475
ASN  TYR   0.09511    62.411  -179.826  -179.991     0.586     0.628     0.175
ASN  TYR   0.00958    59.509    74.532  -179.469     2.924     1.536     1.056
ASN  TYR   0.00954    63.598   179.476    70.397     2.458     2.027     0.818
ASN  TYR   0.00285    60.136    69.110    67.407     5.433     6.817     0.954
ASN  TYR   0.00281  -172.376   174.174    69.214     1.224     0.762     0.256
ASN  TYR   0.02737  -175.324    53.452    63.728     1.075     1.029     0.810
ASN  VAL   0.02054    69.429   -65.837   -67.881     1.579     1.864     3.456
ASN  VAL   0.00863    64.486  -177.811   -70.260     2.699     1.878     0.767
ASN  VAL   0.28449    70.885   -66.602   178.674     2.583     3.421     1.503
ASN  VAL   0.04815    62.996  -179.445   179.729     1.922     0.871     0.601
ASN  VAL   0.01198    61.728    75.866   179.807     2.365     2.841     0.670
ASN  VAL   0.00478    64.613   178.520    70.084     2.182     1.064     0.446
ASN  VAL   0.00028    53.645    61.540    67.818     4.025     5.564     0.381
ASN  VAL   0.00353  -172.222   174.804    69.476     1.209     1.878     0.984
ASN  VAL   0.01428   -64.451  -179.014    70.338     0.945     1.337     0.476
ASN  VAL   0.00380   -58.917    75.963    68.247     3.589     1.862     1.041
ASN  VAL   0.00532  -171.907   178.294   -70.431     1.804     0.829     0.319
ASN  VAL   0.00229  -170.353   -75.572   -66.092     2.191     2.337     1.040
ASN  VAL   0.01448   -65.424  -175.284   -69.707     2.348     1.249     0.849
ASN  VAL   0.02643   -63.256   -59.803   -67.365     3.577     2.868     1.387
ASN  VAL   0.14117   -63.896   -63.170   179.000     3.231     2.008     0.598
ASN  VAL   0.00040   -64.864   -69.382    97.371     4.217     7.263     2.133
ASN  VAL   0.08211   -64.060  -176.906  -179.681     1.375     0.916     0.384
ASN  VAL   0.03981   -58.852    79.186  -177.755     2.327     2.035     1.562
ASN  VAL   0.00008   -67.881    71.723  -111.728     1.000     1.000     1.000
ASN  VAL   0.01154  -172.570   176.268   179.649     2.335     0.998     0.170
ASN  VAL   0.00516  -175.152   -82.676   176.245     1.743     0.725     1.518
ASN  VAL   0.06166  -174.775    52.635    63.399     0.713     0.850     0.279
ASN  VAL   0.20901  -177.769    55.383  -178.459     1.231     1.286     1.968
ASN  VAL   0.00007  -166.313    70.488   -99.506     1.343     2.625     1.112
ASN  VAL   0.00002  -160.026    94.528   -66.591     1.000     1.000     1.000
ASP  ALA   0.00000    55.454    62.894  -112.903     1.892     1.183     1.276
ASP  ALA   0.01235    57.619    69.138  -178.811     5.357     6.937     1.736
ASP  ALA   0.03447    63.274   176.645    69.526     0.913     0.625     0.336
ASP  ALA   0.00374    59.390    67.278    66.896     5.346     5.609     1.036
ASP  ALA   0.04301    64.540   177.897  -178.696     2.058     1.729     0.965
ASP  ALA   0.02368    64.261  -177.889   -70.838     2.707     1.047     1.357
ASP  ALA   0.00897    68.941   -65.689   -66.004     0.805     1.296     2.423
ASP  ALA   0.00026    68.736   -71.847   112.543     1.308     1.572     2.910
ASP  ALA   0.17055    72.158   -66.723   177.628     2.914     2.978     1.767
ASP  ALA   0.03030   -64.548  -179.540    70.176     0.483     1.614     0.501
ASP  ALA   0.00515   -61.861    75.191    69.159     1.109     1.012     0.384
ASP  ALA   0.04627  -174.912    53.743    64.084     1.077     1.123     1.124
ASP  ALA   0.00740  -171.577   175.537    70.659     1.341     1.264     1.075
ASP  ALA   0.08514  -177.887    56.006   177.296     1.396     1.225     6.059
ASP  ALA   0.00022  -167.916    70.874   -98.624     1.737     3.300     1.433
ASP  ALA   0.00006  -166.093    92.896   -67.854     6.321     1.524     0.953
ASP  ALA   0.22883   -64.065  -176.801  -179.881     0.473     1.108     0.405
ASP  ALA   0.03644   -61.574    77.982  -179.900     1.859     1.824     0.921
ASP  ALA   0.00023   -70.018    70.487  -108.344     3.198     1.675     3.094
ASP  ALA   0.12994   -63.689   -63.453   178.976     1.679     1.468     1.190
ASP  ALA   0.00000  -123.660   -70.752    99.758     1.143     2.408     6.372
ASP  ALA   0.00095   -62.004   -66.273    95.824     1.444     5.806     5.555
ASP  ALA   0.02093  -172.810   176.240   179.729     1.045     0.285     0.104
ASP  ALA   0.00122  -125.256   -64.533  -179.698     4.934     0.723     0.397
ASP  ALA   0.00946  -174.051   -82.564   176.030     2.194     1.061     1.851
ASP  ALA   0.05220   -62.930   -59.682   -67.660     2.358     1.910     1.036
ASP  ALA   0.00011  -126.761   -62.353   -69.394     4.180     0.457     2.213
ASP  ALA   0.00152  -168.194   -75.148   -65.975     5.300     2.968     2.073
ASP  ALA   0.03742   -64.339  -174.092   -68.839     0.739     1.197     0.683
ASP  ALA   0.00919  -172.367   178.384   -70.406     0.760     0.270     0.194
ASP  ARG   0.02588    66.011   177.397    69.554     1.752     0.437     0.187
ASP  ARG   0.00351    53.210    61.281    68.018     4.632     5.703     1.079
ASP  ARG   0.02958    70.374   -64.224   -67.041     0.850     0.849     1.164
ASP  ARG   0.00672    65.828  -177.537   -69.758     1.594     1.005     0.274
ASP  ARG   0.12737    72.916   -65.640   178.953     2.013     1.671     1.150
ASP  ARG   0.00003    64.116   -71.634   115.568     1.000     1.000     1.000
ASP  ARG   0.05181    67.184  -179.356  -179.473     1.228     0.463     0.205
ASP  ARG   0.01900    57.294    67.705  -178.588     5.544     6.303     1.382
ASP  ARG   0.01103  -177.736    54.078    64.830     0.861     0.580     0.766
ASP  ARG   0.06895  -177.456    57.894  -177.890     3.266     1.654     1.344
ASP  ARG   0.00032  -171.377   174.051    69.212     0.956     0.535     0.162
ASP  ARG   0.02668  -172.111   176.842   179.910     1.049     0.505     0.111
ASP  ARG   0.00609  -172.210   -79.223   176.914     2.735     2.928     1.556
ASP  ARG   0.07936   -62.765  -174.753   -69.131     0.665     0.256     0.184
ASP  ARG   0.00345  -172.132   179.344   -70.330     1.210     0.663     0.296
ASP  ARG   0.00009  -160.752    94.466   -66.797     9.392     0.451     0.502
ASP  ARG   0.00007   -61.512   -66.763    97.005     1.700     1.940     0.410
ASP  ARG   0.15187   -59.521   -60.911   178.407     1.992     1.359     1.077
ASP  ARG   0.00001  -167.191   -72.383   -65.131     1.478     1.682     0.525
ASP  ARG   0.01948   -60.416   -57.058   -65.718     1.383     1.172     0.449
ASP  ARG   0.21093   -62.505  -177.392  -179.880     0.882     0.530     0.374
ASP  ARG   0.10903   -60.680    78.542  -178.855     1.211     1.355     1.202
ASP  ARG   0.03188   -63.186  -179.774    70.127     1.065     0.696     0.273
ASP  ARG   0.01687   -61.073    75.910    69.455     1.491     0.661     0.513
ASP  ASN   0.01769    64.692   177.576    69.816     1.538     0.816     0.257
ASP  ASN   0.00027    60.408    70.707    68.021     4.027     6.582     4.845
ASP  ASN   0.00822  -171.791   174.348    69.372     1.432     1.081     0.886
ASP  ASN   0.04137   -64.001  -178.740    70.517     0.976     1.130     0.428
ASP  ASN   0.00386   -61.784    76.301    69.509     1.666     1.993     0.356
ASP  ASN   0.01438    63.163  -178.109   -71.473     3.117     1.219     1.450
ASP  ASN   0.03299    70.716   -64.002   -65.872     2.867     3.833     2.222
ASP  ASN   0.00008    70.256   -70.429   115.984     0.064     0.074     0.476
ASP  ASN   0.11083    70.100   -69.025   179.751     3.139     3.096     1.989
ASP  ASN   0.10863    65.105   179.252  -179.246     1.577     1.536     0.773
ASP  ASN   0.01514    57.970    70.757   179.403     3.601     4.548     0.848
ASP  ASN   0.04636  -176.382    52.579    63.468     2.427     0.680     0.226
ASP  ASN   0.00006  -166.915    72.414   -98.235     2.110     2.682     2.469
ASP  ASN   0.08560  -177.810    55.842   176.614     1.035     0.991     6.142
ASP  ASN   0.01699   -64.516   -60.982   -67.734     2.629     2.683     1.533
ASP  ASN   0.00004  -121.176   -62.892   -71.621     1.210     0.162     0.246
ASP  ASN   0.00132  -169.462   -75.592   -66.476     3.791     3.248     1.164
ASP  ASN   0.00294  -171.612   177.885   -70.748     1.603     0.464     0.299
ASP  ASN   0.02178   -63.143  -174.738   -69.164     1.252     0.420     0.158
ASP  ASN   0.00995  -171.774   175.913   179.733     1.790     0.723     0.391
ASP  ASN   0.00114  -174.932   -83.020   177.917     2.810     2.464     3.471
ASP  ASN   0.00069  -128.598   -65.620  -179.588    10.151     3.026     0.271
ASP  ASN   0.21277   -63.339   -63.289   178.778     2.004     1.481     0.989
ASP  ASN   0.00021   -62.455   -66.702    96.426     3.686     6.845     1.557
ASP  ASN   0.20699   -63.435  -177.073  -179.904     0.924     0.853     0.286
ASP  ASN   0.03973   -61.428    79.413  -178.905     0.714     2.686     1.041
ASP  ASP   0.01042    63.051   178.326    69.879     1.024     1.615     0.662
ASP  ASP   0.00183    60.348    70.670    66.738     0.678     0.543     0.946
ASP  ASP   0.08069   -64.558  -179.209    70.298     0.491     1.738     0.533
ASP  ASP   0.00077   -62.668    77.576    68.788     4.378     1.320     1.434
ASP  ASP   0.02438  -172.249   174.073    69.051     0.557     0.211     0.160
ASP  ASP   0.10199  -178.123    53.149    63.857     2.535     0.557     0.744
ASP  ASP   0.00406    71.533   -63.549   -64.417     1.288     1.572     0.582
ASP  ASP   0.16353    71.309   -67.938   178.077     2.340     2.816     1.322
ASP  ASP   0.00079    71.636   -70.682   110.150     1.279     0.705     0.600
ASP  ASP   0.00007    56.002    67.488  -118.703     0.000     0.000     0.000
ASP  ASP   0.00100    55.221    70.347  -179.520     1.227     2.223     0.728
ASP  ASP   0.01706    65.043  -178.343  -179.946     1.295     0.432     0.042
ASP  ASP   0.01233    63.289  -179.528   -70.557     0.453     0.460     0.174
ASP  ASP   0.04355   -65.622   -61.923   -68.275     1.764     1.911     1.374
ASP  ASP   0.00003  -119.039   -63.252   -70.425     0.000     0.000     0.000
ASP  ASP   0.00017  -171.015   -77.488   -67.274     0.835     1.237     0.798
ASP  ASP   0.04936   -64.129  -174.820   -69.035     0.356     1.255     0.718
ASP  ASP   0.01094  -171.757   177.867   -70.517     0.732     0.541     0.199
ASP  ASP   0.00022  -166.334    72.266   -99.409     1.622     1.171     0.400
ASP  ASP   0.11488  -176.694    56.868   177.014     0.944     1.376     5.926
ASP  ASP   0.00374  -173.956   -82.779   175.341     0.432     0.315     0.830
ASP  ASP   0.06156  -173.143   175.942   179.524     1.234     0.332     0.459
ASP  ASP   0.00020  -118.939   -64.106  -179.820     0.000     0.000     0.000
ASP  ASP   0.12304   -65.319   -64.560   179.210     1.768     1.303     0.787
ASP  ASP   0.00002  -126.431   -66.684   106.858     0.000     0.000     0.000
ASP  ASP   0.00099   -65.239   -70.063    96.849     2.987     7.805     2.351
ASP  ASP   0.16973   -64.324  -176.849   179.915     0.345     1.206     0.323
ASP  ASP   0.00011   -66.376    73.166  -112.885     1.617     1.254     1.872
ASP  ASP   0.00252   -61.262    85.061  -176.949     1.984     1.207     0.635
ASP  CYS   0.01145    62.838   178.819    70.657     1.287     0.587     0.403
ASP  CYS   0.00032    60.340    71.174    67.621     3.324     1.862     1.750
ASP  CYS   0.02021    62.431  -178.772   -71.510     0.664     0.408     1.139
ASP  CYS   0.00515    68.779   -66.511   -67.292     1.505     1.665     1.651
ASP  CYS   0.09049    69.319   -69.331   178.700     1.983     2.540     0.901
ASP  CYS   0.09109    63.143   179.168  -179.706     1.328     1.988     1.166
ASP  CYS   0.00570    60.292    75.187   179.756     2.656     1.698     0.389
ASP  CYS   0.00935  -172.117   174.124    69.060     0.680     0.364     0.249
ASP  CYS   0.05727  -174.904    53.195    64.041     1.328     0.909     1.012
ASP  CYS   0.00013  -168.391    73.231   -98.556     2.033     0.774     1.891
ASP  CYS   0.24598  -177.607    55.657  -179.601     0.764     1.126     4.406
ASP  CYS   0.02358  -172.775   175.957   179.611     0.585     0.218     0.095
ASP  CYS   0.00187  -174.063   -82.732   175.433     1.100     0.655     1.367
ASP  CYS   0.01140   -64.451   -60.373   -67.295     2.716     2.242     1.192
ASP  CYS   0.00007  -123.134   -63.105   -72.060     0.577     0.424     0.484
ASP  CYS   0.00023  -163.867   -77.479   -68.628     5.858     3.600     2.892
ASP  CYS   0.00908  -171.906   178.058   -70.424     0.451     0.279     0.142
ASP  CYS   0.04024   -65.055  -174.372   -69.426     0.507     0.854     0.574
ASP  CYS   0.00053   -67.066   -76.028    94.499     4.320     9.578     3.705
ASP  CYS   0.00002  -118.792   -63.447  -179.969     1.188     0.096     0.054
ASP  CYS   0.14620   -64.841   -64.348   178.595     1.871     1.272     1.179
ASP  CYS   0.20943   -64.100  -176.495  -179.649     0.572     1.132     0.523
ASP  CYS   0.00806   -60.239    80.511  -177.872     3.654     3.375     0.923
ASP  CYS   0.01020   -64.763  -178.392    70.509     0.381     0.847     0.347
ASP  CYS   0.00193   -64.286    78.086    68.237     4.454     3.653     1.400
ASP  GLN   0.01867    71.911   -63.589   -66.224     2.732     1.691     1.594
ASP  GLN   0.17996    71.976   -66.496   178.764     2.960     3.116     2.186
ASP  GLN   0.06695    64.356   178.754  -179.146     0.927     2.222     1.195
ASP  GLN   0.00573    60.449    73.414  -179.066     3.636     3.869     2.382
ASP  GLN   0.00792    63.177   178.751    70.198     1.272     1.524     0.471
ASP  GLN   0.00103    54.336    62.656    65.871     3.423     4.508     1.113
ASP  GLN   0.00839    64.274  -179.002   -70.649     1.475     1.843     0.918
ASP  GLN   0.01742   -64.059  -174.907   -69.184     0.632     1.011     0.451
ASP  GLN   0.00007  -171.100   -76.874   -66.724     1.157     1.169     0.761
ASP  GLN   0.00138  -170.763   178.936   -70.258     1.384     1.567     0.525
ASP  GLN   0.00718   -65.346   -61.864   -68.737     1.203     1.586     0.741
ASP  GLN   0.16987   -64.780   -64.160   178.898     1.681     1.335     1.083
ASP  GLN   0.00055   -62.217   -64.105    96.582     1.535     2.743     0.860
ASP  GLN   0.18560   -64.179  -176.682  -179.937     0.417     1.117     0.328
ASP  GLN   0.01704   -60.693    78.752  -179.109     1.765     2.595     1.680
ASP  GLN   0.03596   -64.669  -179.370    70.226     0.216     1.551     0.535
ASP  GLN   0.00179   -61.758    76.072    68.755     2.754     2.411     0.738
ASP  GLN   0.00951  -172.450   174.182    69.076     0.854     0.483     0.123
ASP  GLN   0.03916  -177.637    52.762    63.543     2.859     0.503     0.350
ASP  GLN   0.00003  -168.011    69.652   -97.665     1.303     3.061     1.610
ASP  GLN   0.19902  -177.890    55.334   179.155     1.064     1.408     6.093
ASP  GLN   0.02123  -172.064   176.751   179.648     1.423     0.949     0.403
ASP  GLN   0.00554  -173.978   -81.780   175.785     1.533     1.484     1.612
ASP  GLU   0.01792    62.652  -178.725   -70.639     0.967     0.921     0.912
ASP  GLU   0.01014    69.719   -67.161   -70.324     1.046     2.196     4.045
ASP  GLU   0.02863    64.067   177.762    70.121     1.232     0.942     0.372
ASP  GLU   0.00128    54.719    64.031    68.274     4.493     6.588     2.575
ASP  GLU   0.00013    68.101   -72.850   109.686     2.547     1.471     1.349
ASP  GLU   0.15795    71.559   -66.787   178.198     3.363     3.138     1.672
ASP  GLU   0.07574    63.309   178.800  -179.309     1.210     1.884     0.931
ASP  GLU   0.01031    59.477    73.584  -179.840     4.023     5.608     1.149
ASP  GLU   0.02127   -66.161   -61.871   -68.081     4.120     2.644     1.738
ASP  GLU   0.00032  -122.839   -62.667   -70.299     0.308     0.354     1.663
ASP  GLU   0.00266  -168.487   -74.969   -66.109     2.637     2.437     1.337
ASP  GLU   0.00971  -173.014   178.385   -70.423     1.068     0.468     0.085
ASP  GLU   0.04342   -65.574  -174.666   -69.201     2.170     1.656     0.890
ASP  GLU   0.00035   -62.623   -67.825    95.984     3.866     8.221     1.840
ASP  GLU   0.00025  -120.429   -63.761   179.841     0.722     0.116     0.075
ASP  GLU   0.13388   -63.135   -62.855   179.247     3.646     2.143     0.581
ASP  GLU   0.18892   -64.706  -176.792   179.882     1.677     1.140     0.253
ASP  GLU   0.02018   -60.171    78.322  -177.795     2.692     1.017     2.332
ASP  GLU   0.02234   -64.545  -178.093    70.669     0.421     1.004     0.365
ASP  GLU   0.00194   -59.652    77.346    68.457     3.303     1.465     1.105
ASP  GLU   0.01822  -171.794   174.412    69.239     0.765     0.338     0.203
ASP  GLU   0.07424  -176.734    52.854    63.540     2.705     0.786     0.581
ASP  GLU   0.00008  -167.587    73.487   -99.236     2.614     0.723     2.958
ASP  GLU   0.11941  -177.673    56.049   179.858     1.358     1.372     5.419
ASP  GLU   0.03465  -172.826   176.263   179.705     0.845     0.395     0.130
ASP  GLU   0.00606  -174.867   -82.966   175.566     0.813     0.671     0.692
ASP  GLY   0.02194   -60.873    80.675  -178.717     2.073     2.083     1.017
ASP  GLY   0.00050   -72.117    69.763  -108.043     4.565     2.849     4.623
ASP  GLY   0.18759  -177.345    56.567  -178.225     0.809     0.954     0.787
ASP  GLY   0.00045  -166.483    78.660   -87.153     3.906    11.720    15.236
ASP  GLY   0.01314    64.907  -178.103   -70.068     1.807     0.972     0.343
ASP  GLY   0.00394    69.768   -66.046   -65.510     1.234     3.321     2.669
ASP  GLY   0.02910   -64.055   -60.892   -67.442     2.623     1.935     1.110
ASP  GLY   0.00015  -123.490   -62.327   -70.578     2.649     0.467     1.581
ASP  GLY   0.00294  -170.372   -76.528   -66.553     3.383     2.865     1.136
ASP  GLY   0.02906   -64.422  -174.112   -68.914     0.478     1.698     1.070
ASP  GLY   0.00539  -170.123   177.778   -70.638     4.820     0.963     0.375
ASP  GLY   0.00226    59.220    69.176    67.910     4.525     5.085     2.478
ASP  GLY   0.00842    57.456    69.247  -179.159     4.442     5.439     0.792
ASP  GLY   0.00000    53.468    66.532  -115.047     1.000     1.000     1.000
ASP  GLY   0.00056    68.271   -72.010   111.769     1.165     1.291     1.499
ASP  GLY   0.16826    71.853   -67.023   178.449     2.311     2.557     1.281
ASP  GLY   0.10723    63.377   179.854  -179.907     1.407     0.620     0.482
ASP  GLY   0.02943    63.219   178.790    70.257     1.209     1.860     0.935
ASP  GLY   0.00810   -62.137  -178.445    70.433     3.686     1.324     0.372
ASP  GLY   0.00143   -67.866    77.235    67.586     2.915     2.622     1.589
ASP  GLY   0.02706  -174.906    53.913    64.157     1.206     0.994     1.168
ASP  GLY   0.01871  -172.261   174.020    69.025     1.169     0.487     0.270
ASP  GLY   0.09026   -63.176   -63.506   178.662     3.096     1.663     1.329
ASP  GLY   0.00052  -118.054   -64.020   179.855     2.482     0.561     0.029
ASP  GLY   0.00003  -126.307   -67.680   105.823     2.997     1.834     3.412
ASP  GLY   0.00211   -63.286   -66.826    97.453     2.619     4.862     1.272
ASP  GLY   0.20957   -63.217  -177.120  -179.814     1.049     1.166     0.342
ASP  GLY   0.00981  -175.276   -83.465   175.933     1.174     0.455     1.306
ASP  GLY   0.02203  -172.286   176.020   179.794     1.059     0.486     0.108
ASP  HID   0.01158    69.352   -66.154   -66.732     2.376     2.385     1.673
ASP  HID   0.22011    69.186   -68.911  -179.724     2.648     2.386     2.221
ASP  HID   0.00003    70.414   -70.340   115.452     1.000     1.000     1.000
ASP  HID   0.02364    63.399   177.010    69.798     1.410     0.778     0.436
ASP  HID   0.00293    58.959    66.764    66.521     5.097     5.626     1.402
ASP  HID   0.00730    58.938    71.230  -179.160     4.743     5.671     2.550
ASP  HID   0.08514    64.882   179.641  -179.629     1.520     1.339     0.809
ASP  HID   0.00784    64.755  -178.017   -70.152     2.172     2.020     0.683
ASP  HID   0.02213   -64.194  -174.406   -68.873     0.637     0.384     0.334
ASP  HID   0.03175   -62.987   -59.405   -66.856     3.397     2.633     1.442
ASP  HID   0.00138   -62.243   -65.851    96.022     2.877     6.632     3.493
ASP  HID   0.00044  -119.699   -63.627   179.985     0.564     0.204     0.174
ASP  HID   0.20377   -62.866   -62.888   179.317     2.504     1.547     1.264
ASP  HID   0.01806   -63.746   179.656    69.904     0.598     0.640     0.231
ASP  HID   0.00733   -61.377    75.671    69.716     2.718     1.526     1.310
ASP  HID   0.17605   -63.473  -176.998  -179.865     1.056     0.894     0.401
ASP  HID   0.05993   -60.643    78.489  -179.223     1.319     2.076     1.132
ASP  HID   0.00642  -171.518   173.732    69.040     1.461     0.861     0.262
ASP  HID   0.04518  -175.240    53.122    63.845     1.353     1.393     1.089
ASP  HID   0.05653  -177.491    56.742  -177.809     2.266     2.114     1.119
ASP  HID   0.00021  -168.143    72.651   -96.885     2.637     5.331     6.736
ASP  HID   0.00457  -171.010   175.716   179.698     1.034     0.338     0.165
ASP  HID   0.00467  -170.944   -78.968   178.470     5.064     4.612     1.544
ASP  HID   0.00286  -170.868   177.333   -70.910     0.657     0.539     0.217
ASP  HID   0.00015  -173.479   -78.451   -67.152     3.531     3.680     1.681
ASP  HIE   0.02070    63.264  -177.062   -70.864     0.689     0.955     1.047
ASP  HIE   0.00681    69.756   -65.133   -65.274     1.965     2.247     2.325
ASP  HIE   0.18320    70.327   -68.884   177.749     3.875     3.585     1.621
ASP  HIE   0.00001    64.762   -73.068   116.323     1.000     1.000     1.000
ASP  HIE   0.10735    63.770   179.860  -179.571     1.665     1.387     0.738
ASP  HIE   0.01725    63.338    76.775   179.696     1.731     1.046     0.206
ASP  HIE   0.01195    64.815   177.603    69.881     2.329     1.553     0.588
ASP  HIE   0.00149    60.712    71.003    67.038     2.512     1.087     0.915
ASP  HIE   0.00270  -172.275   174.069    69.112     0.882     0.250     0.171
ASP  HIE   0.06196  -176.988    53.013    63.471     2.766     0.402     0.116
ASP  HIE   0.07408   -65.945   -64.876   179.150     1.832     1.016     1.239
ASP  HIE   0.00057   -65.536   -72.816    93.940     4.861    10.591     8.607
ASP  HIE   0.13158   -65.362  -176.920   179.699     1.757     1.201     0.578
ASP  HIE   0.00563   -61.882    81.229  -178.156     1.864     3.898     1.428
ASP  HIE   0.04685   -65.909   179.409    69.978     2.745     1.478     0.374
ASP  HIE   0.00162   -64.133    76.998    68.073     3.685     3.356     1.021
ASP  HIE   0.02090   -63.252   -60.658   -68.098     3.112     1.647     0.595
ASP  HIE   0.00003  -121.947   -62.942   -71.653     1.147     0.173     0.193
ASP  HIE   0.00054  -167.103   -74.838   -66.436     6.125     3.084     1.963
ASP  HIE   0.00645  -172.423   178.432   -70.323     0.339     0.195     0.140
ASP  HIE   0.03379   -63.503  -174.078   -68.171     0.937     1.773     1.817
ASP  HIE   0.20669  -177.969    56.140  -179.898     0.727     1.031     5.103
ASP  HIE   0.00029  -168.686    77.857   -92.160     2.115     8.477    14.295
ASP  HIE   0.05578  -172.754   176.165   179.695     0.731     0.445     0.098
ASP  HIE   0.00173  -175.301   -83.254   175.715     0.876     0.861     1.116
ASP  HIE   0.00007  -124.885   -64.613  -179.855     9.729     1.803     0.656
ASP  HIP   0.04000    65.865   177.639    69.566     1.157     0.519     0.239
ASP  HIP   0.00090    55.556    62.620    67.875     4.382     7.266     3.726
ASP  HIP   0.01793    67.031  -177.308   -70.085     1.020     0.415     0.166
ASP  HIP   0.07139    70.206   -65.249   -65.899     1.181     1.321     2.066
ASP  HIP   0.18387    73.195   -65.746  -177.720     2.380     2.718     4.078
ASP  HIP   0.05984    67.206   179.992  -179.098     1.304     0.920     0.449
ASP  HIP   0.00823    56.055    65.476   177.697     3.534     4.808     2.002
ASP  HIP   0.00007   -62.674   -64.685    97.461     0.771     0.760     0.634
ASP  HIP   0.00004  -117.369   -63.815  -179.923     1.948     0.478     0.002
ASP  HIP   0.10098   -62.812   -62.406   179.399     2.140     1.034     0.920
ASP  HIP   0.01426   -62.874   -59.167   -67.102     2.376     1.572     0.875
ASP  HIP   0.00002  -119.760   -62.761   -70.600     0.143     0.070     0.942
ASP  HIP   0.00096  -165.473   -68.852   -64.929     4.206     5.799     1.334
ASP  HIP   0.03763   -63.070  -174.909   -69.143     0.874     0.246     0.145
ASP  HIP   0.00244  -171.674   178.180   -70.786     1.423     0.967     0.290
ASP  HIP   0.03261  -171.718   175.879   179.820     1.705     0.486     0.259
ASP  HIP   0.01041  -171.153   -78.274   178.708     4.452     4.407     1.237
ASP  HIP   0.02967  -176.643    53.379    63.809     1.506     1.043     0.247
ASP  HIP   0.09539  -178.096    57.329  -178.390     2.110     1.438     1.607
ASP  HIP   0.00001  -165.926    72.540  -100.924     1.000     1.000     1.000
ASP  HIP   0.15497   -63.731  -177.665   179.928     0.866     0.703     0.228
ASP  HIP   0.09414   -61.003    78.406  -179.078     1.739     1.493     0.774
ASP  HIP   0.00699  -170.688   174.480    69.447     0.692     1.050     0.835
ASP  HIP   0.02825   -63.660   179.602    69.958     0.982     0.385     0.137
ASP  HIP   0.00899   -61.497    75.985    70.028     1.279     1.131     0.670
ASP  ILE   0.00598    70.173   -63.948   -65.208     2.131     1.783     1.632
ASP  ILE   0.07313    70.198   -68.595   179.589     2.561     3.021     1.378
ASP  ILE   0.02777    62.694   178.850    70.552     0.579     1.563     0.914
ASP  ILE   0.00046    60.315    71.003    67.608     1.786     2.160     0.776
ASP  ILE   0.01152    63.150  -179.357   -71.093     1.761     1.126     0.833
ASP  ILE   0.11238    63.285   179.399  -179.620     1.356     1.778     0.894
ASP  ILE   0.00300    62.869    76.740   179.477     1.706     1.270     0.183
ASP  ILE   0.01071   -64.558  -179.757    70.115     0.349     1.475     0.421
ASP  ILE   0.00070   -65.636    78.416    67.697     3.104     2.382     1.459
ASP  ILE   0.00371  -172.138   174.379    69.291     0.924     0.572     0.150
ASP  ILE   0.06746  -176.137    51.831    63.418     2.064     1.082     0.184
ASP  ILE   0.15576  -178.547    54.950  -177.761     1.070     1.362     2.952
ASP  ILE   0.00009  -168.234    74.474   -95.908     3.635     6.998    10.608
ASP  ILE   0.00309  -175.593   -82.012   176.439     0.396     0.785     0.436
ASP  ILE   0.02414  -173.222   176.321   179.592     0.890     0.439     0.187
ASP  ILE   0.00005  -121.052   -63.289   -72.600     1.626     0.645     0.152
ASP  ILE   0.00811   -64.779   -61.050   -68.364     1.918     1.531     0.733
ASP  ILE   0.00071  -172.991   178.727   -70.237     0.416     0.305     0.152
ASP  ILE   0.06525   -64.426  -174.695   -69.424     1.337     1.176     1.043
ASP  ILE   0.00028   -61.358   -64.354    96.883     2.325     3.756     0.615
ASP  ILE   0.19609   -64.642   -64.380   178.561     1.815     1.071     1.111
ASP  ILE   0.00040  -118.581   -63.529   179.851     2.110     0.228     0.090
ASP  ILE   0.21598   -63.907  -176.449  -179.446     0.943     1.049     0.644
ASP  ILE   0.01321   -58.681    79.596  -176.780     2.757     2.304     1.982
ASP  LEU   0.02046    63.398   178.668    70.133     1.444     1.556     0.549
ASP  LEU   0.00142    52.612    61.765    67.734     7.345     7.996     0.450
ASP  LEU   0.02663    62.238  -178.885   -71.809     0.488     0.559     0.710
ASP  LEU   0.02083    70.066   -64.394   -65.289     1.732     1.193     1.634
ASP  LEU   0.15023    70.698   -68.698   179.871     1.467     1.351     1.083
ASP  LEU   0.04199    64.217   179.592  -179.201     2.065     2.071     0.859
ASP  LEU   0.00887    59.626    73.159  -178.192     3.547     4.494     3.537
ASP  LEU   0.06040  -175.820    52.760    63.692     2.389     1.429     0.795
ASP  LEU   0.20651  -177.877    55.106   179.572     1.140     1.565     6.270
ASP  LEU   0.00009  -167.175    74.463   -96.619     2.406     7.727    12.397
ASP  LEU   0.01806   -64.843   -61.050   -67.813     2.172     1.939     0.690
ASP  LEU   0.00111  -127.419   -64.886  -179.499     6.111     0.487     0.327
ASP  LEU   0.00365  -175.192   -83.254   175.771     1.751     0.921     1.501
ASP  LEU   0.13728   -64.800   -64.143   179.008     1.732     1.297     0.884
ASP  LEU   0.00050   -64.266   -67.553    98.122     3.104     8.300     2.786
ASP  LEU   0.01906   -64.783  -174.513   -69.627     0.503     0.449     0.547
ASP  LEU   0.00504  -172.137   178.069   -70.547     1.237     0.454     0.258
ASP  LEU   0.00003  -171.609   -77.125   -67.127     1.000     1.000     1.000
ASP  LEU   0.03592  -172.872   176.365   179.702     1.087     0.600     0.103
ASP  LEU   0.00676  -172.471   175.083    69.534     0.730     1.920     0.874
ASP  LEU   0.19314   -63.978  -176.328  -179.658     0.537     0.981     0.510
ASP  LEU   0.01214   -60.301    83.250  -176.618     2.455     1.687     1.533
ASP  LEU   0.02773   -64.490  -178.286    70.644     0.161     1.200     0.492
ASP  LEU   0.00214   -62.142    78.574    67.824     4.492     1.639     0.661
ASP  LYS   0.00657    62.870   176.719    69.320     2.794     1.355     0.550
ASP  LYS   0.00073    59.296    66.877    65.332     1.394     3.058     1.291
ASP  LYS   0.01736    72.404   -63.089   -66.676     2.275     2.583     1.762
ASP  LYS   0.13926    72.523   -65.506   178.887     2.485     2.792     2.730
ASP  LYS   0.00361    64.930  -178.001   -70.113     2.584     1.010     0.428
ASP  LYS   0.04857    64.654  -179.707  -179.634     2.108     0.946     0.374
ASP  LYS   0.00326    61.686    75.478   179.580     1.617     2.141     1.044
ASP  LYS   0.03129   -62.894   -59.460   -67.336     2.201     1.867     1.026
ASP  LYS   0.00020   -61.920   -65.026    97.017     0.830     1.132     0.720
ASP  LYS   0.29910   -63.962   -63.329   179.346     1.810     1.401     0.654
ASP  LYS   0.00484   -64.277  -179.921    70.058     0.576     1.267     0.394
ASP  LYS   0.00321   -61.925    75.704    69.270     1.268     0.390     0.794
ASP  LYS   0.22512   -64.247  -176.805   179.997     0.515     1.147     0.177
ASP  LYS   0.00013   -65.423    73.879  -114.019     0.637     0.124     2.013
ASP  LYS   0.02053   -61.421    80.411  -178.191     0.674     2.654     1.527
ASP  LYS   0.01296   -63.922  -175.406   -69.402     0.744     0.889     0.354
ASP  LYS   0.00112  -171.920   178.045   -70.737     1.079     0.351     0.192
ASP  LYS   0.00009  -178.503   -82.973   -70.954     3.421     1.185     0.643
ASP  LYS   0.01120  -172.191   174.571    69.353     0.374     0.475     0.143
ASP  LYS   0.02898  -174.955    54.001    64.688     1.483     1.421     1.341
ASP  LYS   0.11129  -177.532    56.722  -178.250     1.726     1.326     1.153
ASP  LYS   0.00002  -166.807    71.555   -96.948     1.000     1.000     1.000
ASP  LYS   0.00179  -175.446   -82.535   177.052     2.434     2.129     2.004
ASP  LYS   0.02877  -172.955   176.294   179.687     0.846     0.457     0.181
ASP  MET   0.00498    62.236   176.862    68.216     0.756     3.183     3.167
ASP  MET   0.00177    50.891    59.226    67.547     4.443     5.820     1.607
ASP  MET   0.00833    63.618  -178.278   -70.727     2.370     0.794     0.986
ASP  MET   0.01768    71.843   -63.758   -66.312     2.153     2.253     1.198
ASP  MET   0.15764    70.347   -68.356   179.187     2.548     2.858     2.144
ASP  MET   0.03411    64.042   179.846  -179.368     1.788     2.245     1.776
ASP  MET   0.00691    58.099    70.828   179.670     4.052     5.639     1.318
ASP  MET   0.00328  -172.071   174.568    69.434     1.025     1.330     1.157
ASP  MET   0.01979  -173.110   176.373   179.557     1.148     0.443     0.369
ASP  MET   0.04830  -177.695    52.837    63.587     2.783     0.491     0.618
ASP  MET   0.23762  -178.231    55.764  -179.475     1.361     1.657     4.889
ASP  MET   0.00010  -169.348    73.619   -94.045     1.308     7.346     9.512
ASP  MET   0.05970   -62.692   -59.548   -68.102     2.228     1.911     0.703
ASP  MET   0.00013  -120.486   -63.785   -72.335     1.451     0.989     1.247
ASP  MET   0.00168  -169.138   -75.149   -66.152     3.798     1.558     0.903
ASP  MET   0.00380  -173.208   178.133   -70.459     0.994     0.436     0.240
ASP  MET   0.01579   -64.945  -174.609   -69.440     0.842     1.151     1.120
ASP  MET   0.00086  -123.131   -64.411   179.533     3.619     0.823     0.893
ASP  MET   0.00445  -172.835   -81.465   176.714     4.989     2.465     2.158
ASP  MET   0.21301   -64.623   -63.895   179.132     2.087     1.477     0.903
ASP  MET   0.00018   -68.437   -76.069    96.435     3.915     8.431     4.575
ASP  MET   0.15264   -64.407  -176.559  -179.943     1.026     1.013     0.547
ASP  MET   0.00562   -59.940    78.394  -179.838     1.208     1.159     0.719
ASP  MET   0.00044   -63.834  -179.940    70.110     2.068     1.619     0.623
ASP  MET   0.00119   -60.894    75.955    69.055     4.736     1.082     2.184
ASP  PHE   0.01523    63.240   176.912    69.783     2.086     1.543     0.845
ASP  PHE   0.00023    57.792    65.028    66.828     7.016     6.278     1.173
ASP  PHE   0.01265  -172.904   173.604    68.545     1.591     1.412     1.344
ASP  PHE   0.07356  -175.533    53.300    63.743     0.635     0.788     0.850
ASP  PHE   0.01662    62.342  -179.828   -71.689     1.463     1.964     1.117
ASP  PHE   0.03930    67.789   -64.920   -64.294     1.854     1.238     1.111
ASP  PHE   0.00018    67.984   -72.738   110.981     2.043     1.404     0.207
ASP  PHE   0.20702    68.497   -69.801   179.013     2.922     2.917     1.910
ASP  PHE   0.09434    62.780   179.367  -179.810     1.599     2.066     0.420
ASP  PHE   0.00555    58.131    70.608  -179.537     3.371     4.546     0.793
ASP  PHE   0.12460   -64.179   -63.805   179.376     2.074     1.362     0.945
ASP  PHE   0.00063   -61.539   -66.696    96.208     2.891     4.964     1.029
ASP  PHE   0.03372   -64.957  -179.589    70.184     1.472     1.050     0.487
ASP  PHE   0.00376   -60.728    77.145    69.114     3.128     1.251     1.066
ASP  PHE   0.08293   -64.606  -176.810  -179.810     2.054     1.182     0.793
ASP  PHE   0.02607   -61.536    80.803  -178.506     2.333     2.706     1.338
ASP  PHE   0.00001   -67.079    72.682  -111.911     1.000     1.000     1.000
ASP  PHE   0.00191  -171.700   178.220   -70.475     1.701     0.656     0.284
ASP  PHE   0.00065  -170.774   -76.995   -66.770     4.025     3.582     1.867
ASP  PHE   0.05719   -64.294  -174.425   -68.810     1.003     1.094     1.021
ASP  PHE   0.00303   -64.303   -60.678   -67.753     3.832     2.856     1.267
ASP  PHE   0.14283  -178.008    56.447  -179.388     0.893     1.059     4.902
ASP  PHE   0.00020  -168.220    71.062   -98.411     3.605     3.641     1.084
ASP  PHE   0.00001  -156.543    95.379   -65.772     1.000     1.000     1.000
ASP  PHE   0.00238  -175.473   -83.074   176.093     1.577     1.112     2.218
ASP  PHE   0.05541  -173.058   176.386   179.646     1.032     0.537     0.489
ASP  PRO   0.01432    64.018   179.878    70.796     1.397     2.212     0.906
ASP  PRO   0.00121    59.942    72.302    69.215     3.875     3.642     3.551
ASP  PRO   0.00000    24.035    55.682    73.380     1.000     1.000     1.000
ASP  PRO   0.04895    63.246  -178.533   -70.771     1.944     0.676     0.817
ASP  PRO   0.01177    70.540   -64.818   -67.742     1.440     1.622     2.616
ASP  PRO   0.03103    69.604   -69.453   179.345     2.731     2.746     0.627
ASP  PRO   0.12343    63.279  -179.953  -179.622     1.312     1.671     0.821
ASP  PRO   0.00003    48.805    66.130  -115.556     0.063     0.071     0.171
ASP  PRO   0.00375    61.367    75.939   179.852     2.637     2.385     0.239
ASP  PRO   0.02179  -174.935    53.868    63.276     3.927     2.943     0.481
ASP  PRO   0.07885  -174.993    61.313  -178.365     4.094     6.323     2.916
ASP  PRO   0.00030  -168.236    76.019   -93.187     2.267     8.487    12.467
ASP  PRO   0.02192   -68.636   -63.881   -71.270     2.859     1.747     2.481
ASP  PRO   0.00021  -121.595   -62.859   -71.604     1.029     0.117     0.210
ASP  PRO   0.00202  -170.948   -76.459   -66.493     1.574     1.573     1.074
ASP  PRO   0.05528   -64.708  -175.291   -69.668     0.359     0.597     0.401
ASP  PRO   0.00301  -172.257   178.294   -70.475     0.641     0.878     0.289
ASP  PRO   0.00179  -124.942   -64.523  -179.752     5.867     0.427     0.250
ASP  PRO   0.00192  -165.808   -81.080   177.784     4.774     3.458     1.305
ASP  PRO   0.23109   -68.204   -65.137   179.537     1.998     0.738     0.759
ASP  PRO   0.00002  -126.539   -66.291   107.612     1.296     0.173     0.204
ASP  PRO   0.00088   -65.374   -72.712    94.625     4.179    10.526     6.105
ASP  PRO   0.04357  -172.516   177.631   179.730     0.780     1.621     0.206
ASP  PRO   0.01249  -171.944   175.053    69.527     1.066     1.302     0.656
ASP  PRO   0.22876   -64.707  -176.187  -179.729     1.399     0.896     0.489
ASP  PRO   0.01188   -61.210    82.082  -177.980     3.397     3.694     0.690
ASP  PRO   0.04668   -64.357   179.808    69.983     1.341     1.394     0.481
ASP  PRO   0.00305   -63.227    75.385    67.326     5.858     0.896     1.500
ASP  SER   0.01226    64.537   178.289    69.893     1.844     0.894     0.398
ASP  SER   0.00027    57.882    66.574    66.620     4.254     5.793     0.892
ASP  SER   0.02428   -63.227  -179.215    70.322     1.672     1.212     0.383
ASP  SER   0.02234   -63.281    75.164    68.047     0.786     0.766     0.693
ASP  SER   0.00671  -166.607   172.923    68.907     7.146     1.632     0.448
ASP  SER   0.01308  -173.521    52.992    63.301     5.910     1.371     0.861
ASP  SER   0.01812    71.984   -64.403   -66.551     1.289     0.888     0.869
ASP  SER   0.01734    66.607  -176.994   -69.750     1.166     0.768     0.276
ASP  SER   0.20707    72.354   -66.687   178.631     1.328     1.581     1.057
ASP  SER   0.10691    63.864  -179.962  -179.920     2.179     0.623     0.289
ASP  SER   0.00673    61.480    73.670   179.645     1.843     2.651     0.666
ASP  SER   0.02027   -60.149   -57.955   -66.015     2.366     1.464     0.983
ASP  SER   0.00006  -119.419   -63.135   -71.030     1.380     0.172     0.724
ASP  SER   0.00035  -172.322   -77.558   -66.592     1.414     0.668     0.962
ASP  SER   0.02071   -62.341  -174.508   -69.077     1.513     0.360     0.248
ASP  SER   0.00072  -168.906   177.381   -71.032     3.737     1.334     0.595
ASP  SER   0.07730  -177.727    56.514  -177.803     1.442     1.312     1.057
ASP  SER   0.00008  -167.072    67.874   -98.239     2.323     3.829     0.336
ASP  SER   0.04795  -172.212   175.874   179.721     2.449     0.755     0.181
ASP  SER   0.00052  -174.190   -83.652   177.888     5.468     2.090     2.554
ASP  SER   0.00001  -121.759   -63.775   179.970     1.000     1.000     1.000
ASP  SER   0.16701   -61.785   -62.559   178.611     3.014     1.439     1.425
ASP  SER   0.00059   -62.621   -65.571    97.129     1.986     3.716     0.955
ASP  SER   0.15300   -62.301  -176.960  -179.775     1.666     0.686     0.425
ASP  SER   0.07556   -60.925    79.420  -178.477     1.152     2.187     1.193
ASP  SER   0.00076   -67.585    71.975  -110.625     2.403     1.505     2.775
ASP  THR   0.03007    63.597   176.790    69.757     2.079     1.163     0.202
ASP  THR   0.00014    60.844    71.050    67.536     2.335     2.594     1.528
ASP  THR   0.02856    70.669   -64.511   -66.693     1.140     1.538     1.184
ASP  THR   0.02617    65.450  -177.502   -70.046     2.523     1.775     0.624
ASP  THR   0.19865    71.694   -67.590   179.639     2.407     2.493     1.206
ASP  THR   0.00001    64.822   -73.814   114.338     1.000     1.000     1.000
ASP  THR   0.15830    65.490  -179.928  -179.093     2.326     2.160     0.715
ASP  THR   0.01414    66.259    78.431  -179.392     1.964     1.192     1.410
ASP  THR   0.01924   -62.618   -59.017   -67.096     1.083     1.337     1.004
ASP  THR   0.00184  -170.444   -76.121   -66.292     0.943     1.368     0.757
ASP  THR   0.00001  -119.499   -63.091   -70.404     1.000     1.000     1.000
ASP  THR   0.05477   -64.188  -174.201   -69.046     0.539     0.543     0.191
ASP  THR   0.01570  -172.707   177.998   -70.610     2.055     0.564     0.285
ASP  THR   0.01707  -172.521   176.172   179.789     0.641     0.406     0.080
ASP  THR   0.01722  -170.930   175.246    70.111     0.392     1.407     1.282
ASP  THR   0.04227  -177.307    53.258    63.720     4.149     1.887     0.977
ASP  THR   0.00003  -166.860    72.182   -97.845     0.758     0.721     2.828
ASP  THR   0.10970  -176.289    56.687   175.042     3.382     2.855     7.050
ASP  THR   0.00454  -172.626   -81.274   178.641     2.852     2.544     4.540
ASP  THR   0.00010  -124.784   -65.329  -179.861    11.003     2.994     0.327
ASP  THR   0.05935   -63.487   -63.520   178.973     2.532     1.652     0.657
ASP  THR   0.00032   -63.043   -68.052    96.251     3.060     7.783     1.996
ASP  THR   0.13309   -63.942  -177.239   179.951     0.582     1.060     0.214
ASP  THR   0.05306   -61.943    77.508  -179.775     1.262     0.964     0.400
ASP  THR   0.01499   -64.599   179.712    69.916     0.257     1.338     0.404
ASP  THR   0.00066   -60.655    77.573    69.506     4.372     2.783     1.405
ASP  TRP   0.00481    63.576  -178.494   -70.141     2.258     0.857     0.827
ASP  TRP   0.01583    67.542   -68.279   -66.767     2.383     3.428     1.922
ASP  TRP   0.16289    67.977   -70.388   178.167     3.787     3.175     1.832
ASP  TRP   0.00002    64.921   -72.789   114.816     1.000     1.000     1.000
ASP  TRP   0.08579    63.479   179.224  -179.392     1.239     1.389     0.648
ASP  TRP   0.02029    60.447    73.325  -179.485     4.816     6.446     1.717
ASP  TRP   0.00649   -62.667   -58.879   -67.278     2.010     0.565     1.267
ASP  TRP   0.00025  -169.920   -75.967   -66.634     5.097     3.348     1.533
ASP  TRP   0.00001  -122.252   -62.381   -71.132     1.000     1.000     1.000
ASP  TRP   0.00572  -173.332   178.038   -70.505     1.077     0.504     0.158
ASP  TRP   0.01150   -64.344  -173.586   -68.306     0.698     1.231     1.028
ASP  TRP   0.04652    63.444   178.611    70.320     1.867     1.373     0.567
ASP  TRP   0.00008    59.599    71.643    68.103     0.431     4.377     2.581
ASP  TRP   0.01073  -172.112   174.265    69.364     1.710     0.883     0.911
ASP  TRP   0.02474   -65.043  -179.496    70.035     0.553     2.218     1.489
ASP  TRP   0.00739   -62.456    75.191    66.732     2.618     3.537     1.581
ASP  TRP   0.06164  -178.245    53.069    63.817     2.888     0.919     0.974
ASP  TRP   0.17604  -177.965    56.085  -178.712     1.383     2.162     4.096
ASP  TRP   0.00001  -166.810    73.289  -100.268     1.000     1.000     1.000
ASP  TRP   0.05893  -174.172   176.135   179.311     1.614     0.866     0.614
ASP  TRP   0.00135  -172.612   -82.172   178.668     4.482     3.139     3.143
ASP  TRP   0.00025  -135.988   -67.193  -179.732    16.731     3.789     0.518
ASP  TRP   0.08946   -65.897   -64.580   179.622     1.910     1.083     0.633
ASP  TRP   0.00083   -62.256   -66.627    95.531     3.602     7.197     4.760
ASP  TRP   0.19672   -64.547  -176.737  -179.996     0.933     1.326     0.417
ASP  TRP   0.01172   -58.323    80.632  -179.152     2.737     2.547     1.661
ASP  TYR   0.07924    61.974   178.595    70.248     1.319     0.841     1.142
ASP  TYR   0.00065    53.025    62.758    67.001     7.005     8.229     0.924
ASP  TYR   0.00717   -64.605   178.860    69.022     1.133     1.648     1.032
ASP  TYR   0.00320   -58.776    75.900    67.107     3.666     2.059     1.909
ASP  TYR   0.00977  -172.993   174.270    69.160     1.262     0.558     0.373
ASP  TYR   0.08621  -176.747    53.199    63.780     2.456     0.744     0.910
ASP  TYR   0.00184    64.283  -179.373   -70.799     1.896     2.868     0.912
ASP  TYR   0.00837    69.178   -64.817   -65.297     3.693     3.404     1.446
ASP  TYR   0.15386    70.002   -68.559   179.048     4.040     3.611     3.640
ASP  TYR   0.09807    63.064   179.563  -179.504     1.312     1.148     1.101
ASP  TYR   0.01083    55.327    66.556  -177.445     3.234     4.901     2.043
ASP  TYR   0.00327  -173.036   176.280   -70.863     1.638     1.043     0.416
ASP  TYR   0.03375   -64.219  -174.983   -69.013     1.090     1.046     0.962
ASP  TYR   0.00450   -62.370   -59.010   -66.638     1.775     1.791     1.064
ASP  TYR   0.00050  -173.185   -78.265   -67.019     2.934     3.096     1.567
ASP  TYR   0.00003  -120.748   -62.245   -70.550     1.000     1.000     1.000
ASP  TYR   0.00054   -62.612   -67.890    94.843     3.990     9.285     5.291
ASP  TYR   0.10250   -64.600   -64.018   179.396     2.452     1.453     0.884
ASP  TYR   0.00006  -119.967   -63.706   179.799     1.000     1.000     1.000
ASP  TYR   0.02103   -59.451    81.052  -179.636     2.771     1.873     1.993
ASP  TYR   0.13229   -64.278  -177.005  -179.908     1.078     1.037     0.362
ASP  TYR   0.16555  -178.059    56.644  -179.992     1.116     1.337     4.934
ASP  TYR   0.00013  -167.831    72.725   -97.223     2.405     5.096     6.851
ASP  TYR   0.01682  -174.664   -82.613   175.253     1.197     0.742     1.265
ASP  TYR   0.05981  -173.944   176.195   179.427     1.290     0.597     0.920
ASP  VAL   0.04237   -62.892   -59.415   -67.767     5.279     3.308     1.282
ASP  VAL   0.00006  -118.652   -63.127   -70.669     1.973     0.661     0.914
ASP  VAL   0.00127  -169.868   -75.298   -66.455     4.453     4.491     2.773
ASP  VAL   0.00517  -172.569   178.242   -70.353     0.770     0.334     0.188
ASP  VAL   0.01948   -66.743  -175.730   -70.030     2.540     1.718     1.133
ASP  VAL   0.00022  -166.766    73.338   -99.370     2.116     1.056     1.777
ASP  VAL   0.18112  -177.725    55.567   177.989     1.436     1.514     6.076
ASP  VAL   0.03104  -172.571   176.327   179.625     0.855     0.455     0.089
ASP  VAL   0.00288  -174.991   -82.987   175.766     2.408     1.457     1.334
ASP  VAL   0.10417   -63.996   -63.365   179.751     2.362     1.541     0.663
ASP  VAL   0.00060  -116.569   -63.835   179.882     2.142     0.153     0.110
ASP  VAL   0.00070   -62.713   -66.077    96.800     2.142     5.142     4.115
ASP  VAL   0.00002  -122.303   -65.503   109.217     1.000     1.000     1.000
ASP  VAL   0.02159   -65.198  -179.297    70.218     1.381     1.505     0.453
ASP  VAL   0.00119   -62.107    76.881    69.040     3.988     2.136     1.055
ASP  VAL   0.16336   -64.836  -176.787  -179.714     1.525     0.934     0.523
ASP  VAL   0.03731   -60.057    78.778  -179.583     2.149     1.800     1.492
ASP  VAL   0.03065    62.705  -178.864   -71.289     1.237     1.362     0.831
ASP  VAL   0.01137    68.764   -66.910   -69.379     0.886     2.178     4.612
ASP  VAL   0.17258    72.206   -65.652   178.682     3.688     4.159     2.253
ASP  VAL   0.00002    68.116   -72.613   110.906     1.000     1.000     1.000
ASP  VAL   0.09122    63.994   179.559  -179.317     1.170     1.668     0.680
ASP  VAL   0.00835    63.004    76.407   179.687     2.453     1.032     0.196
ASP  VAL   0.00382    62.998   179.309    70.589     1.763     1.239     0.501
ASP  VAL   0.00071    60.324    71.116    68.284     4.134     3.685     2.732
ASP  VAL   0.00889  -172.805   174.196    69.064     0.342     0.274     0.156
ASP  VAL   0.05985  -175.989    53.120    63.761     2.733     0.979     0.875
CYS  ALA   0.00795    63.653   179.119    70.390     1.781     1.027     0.474
CYS  ALA   0.00151    55.054    62.959    67.569     6.444     7.641     0.271
CYS  ALA   0.01714   -64.122  -178.675    70.455     0.867     1.211     0.399
CYS  ALA   0.00729   -60.048    77.077    68.248     4.127     1.610     1.240
CYS  ALA   0.01184  -171.990   174.152    69.256     1.100     0.417     0.317
CYS  ALA   0.04915  -175.051    52.605    63.435     0.655     1.043     0.493
CYS  ALA   0.00995    62.874  -179.071   -70.461     1.574     0.748     0.256
CYS  ALA   0.03454    70.692   -64.436   -66.341     1.558     1.829     0.959
CYS  ALA   0.17588    69.583   -68.860   178.304     2.532     2.917     1.275
CYS  ALA   0.05466    62.973  -179.720   179.757     1.721     0.775     0.511
CYS  ALA   0.02405    59.828    72.431  -179.547     3.887     5.797     1.126
CYS  ALA   0.15064   -63.773  -176.752  -179.608     0.671     0.997     0.381
CYS  ALA   0.00981   -59.885    79.431  -179.143     1.814     2.662     1.040
CYS  ALA   0.00004   -70.855    70.043  -109.514     8.696     5.455     7.971
CYS  ALA   0.00014  -120.501   -63.444  -179.957     0.987     0.241     0.063
CYS  ALA   0.15939   -63.031   -63.071   178.363     2.380     1.489     0.943
CYS  ALA   0.00005  -126.665   -66.217   107.483     1.290     1.001     2.663
CYS  ALA   0.00088   -62.998   -68.151    96.452     3.727     7.184     1.395
CYS  ALA   0.01556  -172.702   176.226   179.752     1.462     0.530     0.220
CYS  ALA   0.00323  -174.154   -82.325   176.126     1.494     1.368     1.684
CYS  ALA   0.21005  -177.769    55.383  -177.654     0.767     0.743     0.616
CYS  ALA   0.00046  -168.324    74.386   -93.632     2.212     9.166    12.012
CYS  ALA   0.01630   -63.666   -60.103   -67.829     2.999     2.062     1.061
CYS  ALA   0.00036  -128.522   -62.047   -68.499     2.835     0.401     1.037
CYS  ALA   0.00350  -169.268   -74.739   -65.810     1.471     1.509     0.605
CYS  ALA   0.00812  -172.140   178.305   -70.382     0.837     0.458     0.263
CYS  ALA   0.02749   -64.257  -174.540   -69.243     0.762     0.690     0.385
CYS  ARG   0.31778    72.175   -66.442   178.815     2.720     2.909     1.421
CYS  ARG   0.00439    63.323  -178.591   -70.430     1.377     0.619     0.233
CYS  ARG   0.05018    72.586   -63.118   -67.199     1.313     1.277     1.198
CYS  ARG   0.00202    65.048   177.849    69.864     1.543     0.627     0.280
CYS  ARG   0.00013    63.108    72.591    69.189     1.898     0.810     1.240
CYS  ARG   0.05120    63.681   179.841  -179.827     2.053     1.622     0.860
CYS  ARG   0.00752    57.936    70.932  -179.716     5.614     5.873     1.471
CYS  ARG   0.01236  -172.470   176.619   179.834     1.745     0.633     0.252
CYS  ARG   0.00073  -172.665   174.354    69.181     1.796     0.659     0.317
CYS  ARG   0.05547  -178.534    52.173    64.440     4.395     1.447     0.865
CYS  ARG   0.15316  -178.259    54.925  -178.657     1.733     1.207     2.134
CYS  ARG   0.00014  -120.431   -63.759   179.818     0.136     0.187     0.139
CYS  ARG   0.00077  -161.486   -79.513   179.331    10.125     3.133     1.743
CYS  ARG   0.00055   -62.298   -64.333    97.447     0.893     0.541     0.767
CYS  ARG   0.19546   -63.357   -62.694   179.371     1.420     0.971     0.578
CYS  ARG   0.01289   -64.449   -60.558   -68.049     2.095     2.096     0.834
CYS  ARG   0.00030  -164.453   -68.133   -64.826     5.452     5.911     1.689
CYS  ARG   0.01893   -64.640  -175.074   -69.484     0.809     1.140     0.636
CYS  ARG   0.00055  -172.138   178.959   -70.453     1.927     0.777     0.171
CYS  ARG   0.07616   -64.286  -176.897  -179.878     0.279     0.966     0.305
CYS  ARG   0.03795   -60.683    78.110  -179.388     2.400     2.087     1.064
CYS  ARG   0.00039   -64.672  -178.967    70.499     0.322     1.468     0.522
CYS  ARG   0.00099   -60.931    75.914    67.936     5.053     2.182     0.479
CYS  ASN   0.03665    70.288   -64.473   -66.012     1.236     1.101     1.284
CYS  ASN   0.01112    63.443  -179.309   -70.739     1.421     1.141     0.476
CYS  ASN   0.00607    62.494   179.931    70.555     0.590     0.494     0.171
CYS  ASN   0.00099    60.886    70.438    68.069     3.267     4.344     1.472
CYS  ASN   0.14444    69.074   -69.422   178.934     2.095     2.033     1.571
CYS  ASN   0.00001    64.898   -73.659   115.222     1.000     1.000     1.000
CYS  ASN   0.07934    64.161  -179.465   179.994     2.369     0.675     0.597
CYS  ASN   0.01772    59.876    72.107  -179.523     4.346     6.396     1.318
CYS  ASN   0.08740  -176.473    51.990    63.537     3.176     0.909     0.468
CYS  ASN   0.31931  -178.207    55.158  -177.830     0.859     0.984     1.329
CYS  ASN   0.00003  -165.998    68.319   -99.013     0.522     4.638     1.683
CYS  ASN   0.00001  -158.123    95.019   -66.083     1.000     1.000     1.000
CYS  ASN   0.02463  -172.247   176.063   179.713     1.116     0.375     0.160
CYS  ASN   0.00389  -174.739   -82.685   176.235     1.145     1.083     1.972
CYS  ASN   0.00498  -171.514   178.440   -70.404     1.061     0.715     0.385
CYS  ASN   0.00189  -168.422   -73.743   -65.399     1.817     1.728     0.717
CYS  ASN   0.00717  -171.898   174.618    69.486     0.555     0.452     0.214
CYS  ASN   0.00767   -63.867  -179.271    70.266     0.884     1.374     0.413
CYS  ASN   0.00399   -63.029    75.496    68.195     3.105     2.343     1.244
CYS  ASN   0.01123   -64.464  -174.276   -69.213     0.667     0.211     0.415
CYS  ASN   0.01475   -66.820   -62.439   -68.523     2.550     1.941     0.986
CYS  ASN   0.00073   -62.345   -64.972    97.445     1.269     2.057     0.813
CYS  ASN   0.00038  -120.527   -63.627   179.959     1.204     0.111     0.071
CYS  ASN   0.09066   -63.522   -63.286   178.651     1.831     1.324     1.014
CYS  ASN   0.10666   -64.244  -176.695  -179.743     0.548     0.938     0.414
CYS  ASN   0.01826   -58.722    79.392  -178.966     3.441     2.081     1.397
CYS  ASP   0.01145    62.838   178.819    70.657     1.287     0.587     0.403
CYS  ASP   0.00032    60.340    71.174    67.621     3.324     1.862     1.750
CYS  ASP   0.02021    62.431  -178.772   -71.510     0.664     0.408     1.139
CYS  ASP   0.00515    68.779   -66.511   -67.292     1.505     1.665     1.651
CYS  ASP   0.09049    69.319   -69.331   178.700     1.983     2.540     0.901
CYS  ASP   0.09109    63.143   179.168  -179.706     1.328     1.988     1.166
CYS  ASP   0.00570    60.292    75.187   179.756     2.656     1.698     0.389
CYS  ASP   0.00935  -172.117   174.124    69.060     0.680     0.364     0.249
CYS  ASP   0.05727  -174.904    53.195    64.041     1.328     0.909     1.012
CYS  ASP   0.00013  -168.391    73.231   -98.556     2.033     0.774     1.891
CYS  ASP   0.24598  -177.607    55.657  -179.601     0.764     1.126     4.406
CYS  ASP   0.02358  -172.775   175.957   179.611     0.585     0.218     0.095
CYS  ASP   0.00187  -174.063   -82.732   175.433     1.100     0.655     1.367
CYS  ASP   0.01140   -64.451   -60.373   -67.295     2.716     2.242     1.192
CYS  ASP   0.00007  -123.134   -63.105   -72.060     0.577     0.424     0.484
CYS  ASP   0.00023  -163.867   -77.479   -68.628     5.858     3.600     2.892
CYS  ASP   0.00908  -171.906   178.058   -70.424     0.451     0.279     0.142
CYS  ASP   0.04024   -65.055  -174.372   -69.426     0.507     0.854     0.574
CYS  ASP   0.00053   -67.066   -76.028    94.499     4.320     9.578     3.705
CYS  ASP   0.00002  -118.792   -63.447  -179.969     1.188     0.096     0.054
CYS  ASP   0.14620   -64.841   -64.348   178.595     1.871     1.272     1.179
CYS  ASP   0.20943   -64.100  -176.495  -179.649     0.572     1.132     0.523
CYS  ASP   0.00806   -60.239    80.511  -177.872     3.654     3.375     0.923
CYS  ASP   0.01020   -64.763  -178.392    70.509     0.381     0.847     0.347
CYS  ASP   0.00193   -64.286    78.086    68.237     4.454     3.653     1.400
CYS  CYS   0.00326    62.764   176.907    70.249     1.751     0.129     0.395
CYS  CYS   0.00058    57.797    64.652    64.805     1.694     1.858     0.373
CYS  CYS   0.00633   -64.900   179.345    69.766     0.080     0.036     0.029
CYS  CYS   0.00315   -61.653    75.021    68.968     0.142     0.161     0.282
CYS  CYS   0.00846  -170.343   174.918    69.339     0.818     1.157     0.266
CYS  CYS   0.06386   178.500    51.132    64.156     3.395     1.148     0.499
CYS  CYS   0.00241    66.613  -176.844   -69.932     0.044     0.073     0.097
CYS  CYS   0.00477    68.360   -66.711   -69.155     0.553     0.476     0.262
CYS  CYS   0.07989    68.980   -69.202   178.688     2.601     3.732     1.175
CYS  CYS   0.09346    62.731   178.579  -179.797     1.329     1.679     0.283
CYS  CYS   0.01172    55.755    71.405  -179.701     3.330     1.162     1.100
CYS  CYS   0.00025  -168.739   179.864   -70.135     0.774     1.218     0.464
CYS  CYS   0.00043  -167.013   -78.572   -68.488     8.964     2.364     0.557
CYS  CYS   0.01998   -65.315  -175.016   -69.813     0.645     0.708     0.665
CYS  CYS   0.00713   -62.433   -58.437   -66.708     1.124     1.314     0.999
CYS  CYS   0.00017  -168.036    68.863   -98.154     0.791     0.352     0.160
CYS  CYS   0.36129  -177.636    54.877  -178.682     1.099     1.216     1.481
CYS  CYS   0.02255  -170.134   177.018  -179.992     1.339     0.971     0.132
CYS  CYS   0.01085  -160.484   -78.810  -179.725     7.238     2.613     0.101
CYS  CYS   0.00085   -61.673   -63.648    96.486     0.520     0.168     0.157
CYS  CYS   0.14779   -64.180   -63.447   178.986     2.142     1.423     0.761
CYS  CYS   0.10406   -64.098  -176.352  -179.540     0.309     0.809     0.501
CYS  CYS   0.00024   -68.451    71.025  -109.533     0.000     0.000     0.000
CYS  CYS   0.04651   -60.635    78.257  -179.042     1.683     0.848     1.067
CYS  GLN   0.00736    62.750   179.456    70.375     0.919     0.741     0.225
CYS  GLN   0.00033    58.797    67.217    67.159     2.989     5.689     3.091
CYS  GLN   0.00099  -171.694   174.249    69.208     1.309     0.655     0.439
CYS  GLN   0.00259   -60.282    76.067    69.444     1.464     0.889     0.350
CYS  GLN   0.00448   -64.432   179.838    69.950     0.478     1.101     0.485
CYS  GLN   0.01514    71.949   -63.916   -67.105     1.623     1.007     2.229
CYS  GLN   0.18303    70.250   -67.659   179.099     2.188     2.426     1.497
CYS  GLN   0.00369    63.856  -178.402   -70.321     3.270     1.301     0.491
CYS  GLN   0.07683    62.938  -179.771   179.776     1.742     0.720     0.661
CYS  GLN   0.00459    61.101    73.318  -179.510     2.160     2.979     1.345
CYS  GLN   0.02023  -172.981   176.481   179.718     1.161     0.524     0.129
CYS  GLN   0.00097  -173.318   -82.340   178.467     8.037     3.646     2.627
CYS  GLN   0.03055   179.896    51.154    64.273     4.501     1.380     0.554
CYS  GLN   0.35271  -178.045    54.975  -177.994     0.913     1.161     1.949
CYS  GLN   0.00002  -167.820    68.857   -98.216     1.000     1.000     1.000
CYS  GLN   0.00652   -63.702  -174.582   -69.125     0.716     0.391     0.283
CYS  GLN   0.00174  -170.875   177.920   -70.783     1.416     0.528     0.331
CYS  GLN   0.06029   -63.947  -176.560  -179.577     0.437     0.835     0.345
CYS  GLN   0.01621   -60.558    78.258  -179.594     1.013     0.807     0.274
CYS  GLN   0.01588   -62.619   -58.952   -67.195     1.578     1.230     1.198
CYS  GLN   0.00014   -61.983   -65.270    97.326     0.670     0.491     0.478
CYS  GLN   0.19572   -63.921   -63.562   178.466     2.077     1.377     0.923
CYS  GLU   0.01096    62.470   178.176    70.042     0.267     0.565     0.137
CYS  GLU   0.00035    61.906    72.853    68.830     2.558     4.750     4.253
CYS  GLU   0.03657    70.721   -64.268   -65.836     1.707     1.721     1.093
CYS  GLU   0.01727    63.090  -178.959   -70.625     1.582     1.537     0.880
CYS  GLU   0.26564    69.353   -69.550   178.988     2.258     2.601     2.117
CYS  GLU   0.05570    62.719   179.380  -179.952     1.357     1.833     0.858
CYS  GLU   0.00750    60.840    75.690   179.243     1.908     0.951     0.192
CYS  GLU   0.00572  -171.632   175.048    69.512     0.971     0.848     0.330
CYS  GLU   0.01997  -171.914   176.777   179.671     1.333     0.856     0.150
CYS  GLU   0.05184  -176.980    52.115    63.708     2.577     0.581     0.748
CYS  GLU   0.00014  -168.442    73.411   -98.980     0.881     0.571     1.035
CYS  GLU   0.24902  -178.270    54.839  -178.424     1.024     0.958     2.472
CYS  GLU   0.00267   -65.089   -61.301   -68.434     2.553     1.873     0.805
CYS  GLU   0.00055  -164.527   -75.953   -67.824     8.655     4.182     3.733
CYS  GLU   0.00001  -122.110   -63.043   -70.954     1.000     1.000     1.000
CYS  GLU   0.02065   -64.031  -174.560   -69.258     0.897     0.385     0.274
CYS  GLU   0.00143  -171.686   178.476   -70.501     1.410     0.715     0.317
CYS  GLU   0.00293  -148.691   -72.169   179.487    16.547     6.394     2.581
CYS  GLU   0.00019   -61.396   -64.290    97.205     1.340     0.873     0.696
CYS  GLU   0.11019   -63.862   -63.610   178.607     2.550     1.853     0.875
CYS  GLU   0.12417   -64.162  -176.315  -179.573     0.338     0.665     0.339
CYS  GLU   0.01491   -59.064    79.343  -179.076     1.544     2.063     1.165
CYS  GLU   0.00001   -68.575    71.055  -109.677     1.000     1.000     1.000
CYS  GLU   0.00085   -64.416  -177.958    70.759     0.074     0.652     0.266
CYS  GLU   0.00073   -64.090    79.271    68.495     0.785     1.297     0.277
CYS  GLY   0.00932    64.340  -176.339   -69.840     2.297     1.030     0.315
CYS  GLY   0.00431    68.956   -67.248   -68.417     2.769     3.817     2.282
CYS  GLY   0.01080   -62.033   -58.821   -67.258     2.816     2.084     1.371
CYS  GLY   0.00006  -123.490   -62.583   -70.587     0.854     0.807     1.549
CYS  GLY   0.00030  -166.749   -75.984   -67.183     7.478     4.102     1.966
CYS  GLY   0.00269  -171.067   178.079   -70.509     0.973     0.837     0.323
CYS  GLY   0.02115   -63.636  -174.860   -69.278     0.939     0.771     0.477
CYS  GLY   0.01095    64.083   178.056    70.029     2.018     2.472     0.809
CYS  GLY   0.00300    59.739    68.437    66.313     2.485     3.544     1.641
CYS  GLY   0.06258    71.093   -66.557   179.377     1.899     2.231     1.791
CYS  GLY   0.00003    67.612   -71.963   114.163     1.000     1.000     1.000
CYS  GLY   0.06698    63.323  -179.964   179.815     2.289     0.488     0.607
CYS  GLY   0.00448    59.849    73.077   179.610     3.861     3.129     0.934
CYS  GLY   0.01394   -64.128  -179.871    70.204     0.962     1.300     0.544
CYS  GLY   0.00563   -61.305    75.776    69.395     1.968     1.561     0.534
CYS  GLY   0.00179  -170.180   174.668    69.177     6.556     0.981     0.317
CYS  GLY   0.03855  -174.955    52.996    64.330     1.949     1.340     0.981
CYS  GLY   0.16766   -62.704   -62.894   178.652     2.270     1.236     1.111
CYS  GLY   0.00014   -60.903   -65.362    97.186     2.966     1.807     0.951
CYS  GLY   0.00001  -127.066   -66.259   106.148     1.000     1.000     1.000
CYS  GLY   0.16212   -63.511  -176.706  -179.618     1.128     0.975     0.328
CYS  GLY   0.00009   -68.639    71.501  -109.803     0.458     0.528     0.337
CYS  GLY   0.01615   -61.752    77.762  -179.732     1.161     1.048     0.346
CYS  GLY   0.37600  -177.757    55.435  -178.431     1.266     1.155     1.563
CYS  GLY   0.00015  -166.801    70.708   -99.615     2.599     2.604     1.405
CYS  GLY   0.00001  -153.902    95.238   -66.368     1.000     1.000     1.000
CYS  GLY   0.01811  -172.311   176.049   179.651     2.002     0.613     0.161
CYS  GLY   0.00301  -167.952   -79.993   178.291     8.582     3.095     2.259
CYS  HID   0.15779    70.670   -67.995   179.077     3.013     3.178     2.623
CYS  HID   0.03327    69.718   -65.648   -66.400     1.473     1.242     1.823
CYS  HID   0.00845    63.904  -179.003   -70.507     1.806     0.848     0.333
CYS  HID   0.03036    64.904   179.207  -179.395     2.007     1.407     0.752
CYS  HID   0.01325    63.136    76.601   179.576     2.641     0.966     0.161
CYS  HID   0.00738    62.299   179.047    70.641     0.582     1.344     0.384
CYS  HID   0.00133    61.914    72.281    68.252     0.682     0.716     1.037
CYS  HID   0.01046   -64.603  -179.957    70.063     0.338     1.211     0.392
CYS  HID   0.00258   -63.008    76.397    68.886     1.709     2.232     0.991
CYS  HID   0.00761  -171.867   174.366    69.467     0.951     0.309     0.269
CYS  HID   0.02367  -175.224    53.381    64.127     1.660     1.502     1.298
CYS  HID   0.00623   -67.895   -62.609   -68.543     2.186     1.410     0.325
CYS  HID   0.00050  -170.888   -77.330   -67.328     2.569     2.359     1.237
CYS  HID   0.00061  -172.258   178.502   -70.530     0.404     0.238     0.096
CYS  HID   0.01976   -64.496  -174.173   -69.094     0.830     0.197     0.313
CYS  HID   0.00024   -62.609   -64.628    97.932     0.425     1.087     0.397
CYS  HID   0.00087  -120.445   -63.830   179.828     0.380     0.266     0.096
CYS  HID   0.24727   -64.729   -64.049   178.660     1.748     1.239     1.076
CYS  HID   0.13398   -64.227  -176.905  -179.845     0.353     0.985     0.403
CYS  HID   0.01056   -61.839    77.462  -179.747     0.335     1.457     0.667
CYS  HID   0.00004   -67.634    72.330  -111.413     1.000     1.000     1.000
CYS  HID   0.00012  -165.915    70.903   -99.476     2.083     1.512     1.003
CYS  HID   0.26341  -178.102    55.070  -178.019     1.002     1.201     1.224
CYS  HID   0.01186  -172.568   176.304   179.636     0.864     0.444     0.346
CYS  HID   0.00840  -174.138   -81.901   176.020     1.415     1.060     1.353
CYS  HIE   0.00896    62.795  -179.557   -70.732     2.185     1.645     0.686
CYS  HIE   0.01125    69.582   -65.189   -67.249     1.789     1.230     2.216
CYS  HIE   0.01244    63.029   178.719    70.179     1.506     1.406     0.529
CYS  HIE   0.00018    61.553    71.955    67.970     0.896     0.759     1.107
CYS  HIE   0.15587    70.844   -67.426   178.022     2.608     2.598     1.802
CYS  HIE   0.00002    65.188   -73.654   114.734     1.000     1.000     1.000
CYS  HIE   0.10536    62.740   179.717  -179.773     0.889     1.208     0.449
CYS  HIE   0.00955    61.864    76.085   179.773     3.351     1.474     0.336
CYS  HIE   0.00683   -66.567   -62.104   -68.300     2.710     2.094     0.923
CYS  HIE   0.00007  -122.276   -62.889   -72.952     3.561     0.592     0.847
CYS  HIE   0.00084  -170.275   -76.721   -66.788     3.580     1.330     1.054
CYS  HIE   0.02243   -65.306  -174.674   -69.625     0.450     0.781     0.532
CYS  HIE   0.00311  -172.223   178.374   -70.529     0.781     0.459     0.187
CYS  HIE   0.00372  -172.104   174.311    69.293     1.226     0.413     0.231
CYS  HIE   0.02482  -171.804   177.355   179.742     1.573     0.834     0.147
CYS  HIE   0.08366  -175.547    52.649    63.423     0.945     0.761     0.490
CYS  HIE   0.24093  -178.657    55.715  -177.605     0.943     0.854     1.609
CYS  HIE   0.00022  -171.660    76.386   -92.461     3.806     9.061    13.423
CYS  HIE   0.00041  -120.984   -63.655   179.839     0.446     0.267     0.106
CYS  HIE   0.00537  -172.894   -81.641   175.782     5.608     2.177     1.664
CYS  HIE   0.09886   -64.585   -63.675   178.927     2.583     1.544     0.778
CYS  HIE   0.00015   -69.095   -78.190    95.108     4.005     7.895     1.753
CYS  HIE   0.00003  -127.729   -65.902   107.369     1.000     1.000     1.000
CYS  HIE   0.16859   -64.078  -176.401  -179.593     0.587     0.940     0.306
CYS  HIE   0.02089   -60.019    80.807  -177.608     1.752     2.657     1.307
CYS  HIE   0.01499   -64.843  -178.216    70.622     0.432     0.621     0.243
CYS  HIE   0.00046   -64.500    79.486    68.000     1.091     0.687     0.497
CYS  HIP   0.00117    62.983   179.297    70.392     1.213     1.562     0.536
CYS  HIP   0.00203    64.896    73.141    68.360     1.979     2.339     0.859
CYS  HIP   0.00705    64.554  -178.385   -70.348     1.999     0.721     0.338
CYS  HIP   0.01860    66.866   -68.333   -68.669     1.541     1.623     0.594
CYS  HIP   0.18615    67.654   -69.472   179.910     1.401     0.994     0.552
CYS  HIP   0.04079    64.408  -179.367  -179.647     2.218     1.029     0.453
CYS  HIP   0.00453    60.863    74.946   179.424     4.813     2.975     0.096
CYS  HIP   0.01921   -63.766   -60.153   -68.441     2.058     1.951     0.952
CYS  HIP   0.00005  -123.387   -63.070   -72.561     0.513     0.165     0.134
CYS  HIP   0.00198  -169.163   -74.579   -66.025     2.488     2.524     1.271
CYS  HIP   0.00183  -172.053   178.521   -70.434     0.929     0.517     0.272
CYS  HIP   0.01073   -64.290  -174.345   -68.905     0.395     1.087     0.697
CYS  HIP   0.03086  -173.139   177.026   179.797     0.676     0.743     0.149
CYS  HIP   0.00218  -172.770   173.973    69.125     0.910     0.316     0.391
CYS  HIP   0.06165  -176.554    53.564    65.438     1.092     0.432     0.829
CYS  HIP   0.26867  -177.923    55.868  -178.232     1.084     0.823     1.206
CYS  HIP   0.00017  -167.363    73.451   -99.305     3.175     4.018     6.102
CYS  HIP   0.00050  -119.703   -63.471   179.916     2.038     0.309     0.136
CYS  HIP   0.01978  -169.403   -77.200   178.828     1.981     1.883     1.474
CYS  HIP   0.16200   -63.647   -62.601   179.522     1.255     0.712     0.806
CYS  HIP   0.00034   -62.963   -65.604    97.767     2.080     3.691     0.886
CYS  HIP   0.00002  -126.966   -66.881   105.166     1.000     1.000     1.000
CYS  HIP   0.00933   -65.019  -178.952    70.359     0.163     1.326     0.420
CYS  HIP   0.00196   -64.273    77.027    68.550     2.430     3.134     1.138
CYS  HIP   0.11583   -64.006  -176.797  -179.708     0.638     0.988     0.591
CYS  HIP   0.00006   -69.529    70.255  -108.065     0.652     0.617     1.178
CYS  HIP   0.03252   -61.062    77.846  -179.744     1.501     1.466     0.271
CYS  ILE   0.00159   -64.893    78.384    67.900     2.658     1.858     0.819
CYS  ILE   0.00993   -66.718  -179.342    70.154     2.520     1.373     0.406
CYS  ILE   0.02426    62.651  -179.658    71.712     0.448     1.348     1.075
CYS  ILE   0.00096    60.524    72.217    69.204     1.360     2.147     1.111
CYS  ILE   0.06393    69.457   -68.265   179.670     1.904     2.475     0.618
CYS  ILE   0.00723    68.604   -66.937   -68.847     1.708     4.338     6.422
CYS  ILE   0.01742    62.528   179.336   -71.287     0.454     0.975     0.405
CYS  ILE   0.14533    62.393  -179.713   179.689     0.819     1.032     0.491
CYS  ILE   0.00617    60.016    74.662   179.473     4.161     2.511     0.196
CYS  ILE   0.01586   -63.980   -60.348   -68.037     2.816     2.287     0.951
CYS  ILE   0.00008  -123.619   -62.937   -71.594     0.117     0.168     0.780
CYS  ILE   0.00092  -169.361   -74.379   -65.559     1.059     1.394     0.508
CYS  ILE   0.00701  -172.853   178.725   -70.306     0.978     0.600     0.165
CYS  ILE   0.02072   -65.786  -175.368   -70.064     1.734     1.480     0.949
CYS  ILE   0.00030   -64.506   -67.178    98.008     4.848     7.267     1.145
CYS  ILE   0.00094  -120.531   -63.486   179.758     2.733     0.135     0.057
CYS  ILE   0.17776   -63.339   -63.129   178.784     2.470     1.958     1.062
CYS  ILE   0.14231   -63.979  -176.346  -179.195     1.038     0.845     0.612
CYS  ILE   0.01871   -60.776    78.585  -177.863     1.320     2.223     1.992
CYS  ILE   0.02298  -178.269    52.224    64.385     4.913     1.681     0.858
CYS  ILE   0.00002  -168.204    73.293   -99.356     1.015     0.526     1.194
CYS  ILE   0.28368  -178.203    54.799  -177.320     0.945     0.818     1.459
CYS  ILE   0.00168  -172.831   174.759    69.490     1.199     0.392     0.109
CYS  ILE   0.02896  -172.920   176.199   179.513     0.994     0.465     0.131
CYS  ILE   0.00124  -175.306   -82.613   175.580     0.446     0.512     1.125
CYS  LEU   0.01154    63.170   179.850    70.428     1.549     1.508     0.503
CYS  LEU   0.00095    57.891    65.549    65.370     3.316     5.467     2.686
CYS  LEU   0.00557    64.801  -176.793   -69.686     2.045     0.688     0.605
CYS  LEU   0.01701    69.610   -65.554   -66.903     1.436     1.842     1.563
CYS  LEU   0.24304    68.878   -69.252   179.042     1.638     2.149     0.963
CYS  LEU   0.05431    63.062   179.996  -179.871     1.326     1.643     0.660
CYS  LEU   0.00569    60.901    73.851  -178.455     2.388     3.876     3.155
CYS  LEU   0.00094  -171.789   175.184    69.716     0.502     0.973     0.443
CYS  LEU   0.01192  -173.042   176.304   179.676     0.779     0.410     0.109
CYS  LEU   0.24844  -177.941    54.744  -177.579     1.550     1.480     2.158
CYS  LEU   0.03840  -175.345    52.309    63.454     2.493     1.404     0.460
CYS  LEU   0.00454  -172.030   178.248   -70.496     0.951     0.491     0.222
CYS  LEU   0.02663   -64.275  -174.583   -69.384     0.771     0.579     0.272
CYS  LEU   0.01181   -65.487   -61.324   -68.226     3.633     2.946     1.569
CYS  LEU   0.00002  -122.488   -62.449   -72.023     1.000     1.000     1.000
CYS  LEU   0.00003  -121.320   -63.655   179.307     0.160     0.014     0.099
CYS  LEU   0.00064  -175.185   -83.371   177.644     1.279     1.317     2.855
CYS  LEU   0.00004   -62.608   -64.725    97.667     1.525     1.287     1.337
CYS  LEU   0.13339   -64.082   -63.535   178.681     1.769     1.351     0.926
CYS  LEU   0.01479   -64.849  -178.614    70.410     0.329     1.244     0.380
CYS  LEU   0.00219   -60.514    76.096    68.657     2.778     1.484     0.814
CYS  LEU   0.13424   -63.891  -176.385  -179.456     0.540     0.803     0.288
CYS  LEU   0.03387   -60.413    78.128  -179.331     1.827     1.163     0.714
CYS  LYS   0.00035    62.517    72.446    68.301     0.371     0.373     0.365
CYS  LYS   0.01281    62.129   179.242    70.780     0.617     0.957     0.282
CYS  LYS   0.01058    62.914  -178.554   -70.342     1.263     0.371     0.141
CYS  LYS   0.00437    68.799   -66.573   -66.602     0.728     0.683     1.557
CYS  LYS   0.18450    70.717   -67.062   178.807     3.044     3.643     1.522
CYS  LYS   0.06991    63.364  -179.664   179.840     2.127     0.665     0.685
CYS  LYS   0.02024    61.598    74.854  -179.933     2.604     4.218     1.149
CYS  LYS   0.00020  -169.436   -74.607   -66.134     1.147     0.574     0.359
CYS  LYS   0.02736   -62.640   -59.343   -67.870     1.354     1.239     1.119
CYS  LYS   0.02110   -64.737  -174.269   -69.173     0.222     0.058     0.129
CYS  LYS   0.00298  -172.559   178.917   -70.402     0.366     0.494     0.101
CYS  LYS   0.02033  -172.623   176.419   179.668     0.681     0.423     0.082
CYS  LYS   0.00723  -172.604   174.292    69.269     0.670     0.234     0.235
CYS  LYS   0.04627  -175.078    52.858    64.068     0.445     0.903     0.893
CYS  LYS   0.00002  -167.046    73.017  -100.238     0.980     1.290     1.107
CYS  LYS   0.21292  -177.618    55.332  -178.007     1.117     0.772     1.311
CYS  LYS   0.00011  -120.586   -63.461  -179.991     0.241     0.216     0.099
CYS  LYS   0.00347  -173.306   -81.054   176.544     0.972     1.041     2.903
CYS  LYS   0.17682   -63.144   -62.819   178.878     1.857     1.184     0.990
CYS  LYS   0.00035   -63.110   -65.838    97.591     2.626     5.473     1.065
CYS  LYS   0.00833   -64.689  -178.617    70.533     0.549     1.346     0.457
CYS  LYS   0.00370   -63.126    75.025    69.171     1.776     1.989     0.844
CYS  LYS   0.12512   -63.736  -176.978  -179.721     0.575     0.978     0.308
CYS  LYS   0.04083   -60.817    77.856  -179.520     1.800     1.125     0.522
CYS  LYS   0.00008   -67.607    72.001  -111.329     1.000     1.000     1.000
CYS  MET   0.00109    61.729    71.737    67.884     0.282     0.645     0.934
CYS  MET   0.01480    62.521   179.955    70.858     0.525     1.591     0.993
CYS  MET   0.01536    71.321   -63.409   -65.675     1.395     1.549     0.695
CYS  MET   0.00413    62.907  -179.194   -70.618     0.809     1.435     0.728
CYS  MET   0.26407    71.089   -67.120   179.430     2.864     3.108     2.218
CYS  MET   0.07911    62.398   179.954   179.615     1.500     1.466     1.297
CYS  MET   0.00848    59.373    73.988   179.541     5.129     3.465     0.718
CYS  MET   0.04908  -176.804    52.174    63.519     3.109     0.831     0.580
CYS  MET   0.26097  -178.302    54.788  -178.075     1.429     1.020     1.965
CYS  MET   0.00239   -61.916   -58.230   -66.793     3.770     3.165     1.848
CYS  MET   0.00059  -164.359   -77.086   -67.939     5.459     3.179     3.056
CYS  MET   0.00699   -64.189  -174.462   -69.498     1.103     0.277     0.203
CYS  MET   0.00040  -171.932   178.303   -70.231     1.106     0.709     1.460
CYS  MET   0.00002  -167.725    93.764   -66.836     1.000     1.000     1.000
CYS  MET   0.00466  -166.266   -79.776   177.936    11.271     3.610     2.731
CYS  MET   0.00016  -121.463   -63.601   179.936     1.000     1.000     1.000
CYS  MET   0.00018   -60.753   -63.312    96.112     0.628     0.114     0.146
CYS  MET   0.10166   -64.134   -63.818   178.357     2.128     1.362     1.364
CYS  MET   0.00201  -171.315   174.573    69.006     1.405     0.449     0.408
CYS  MET   0.01676  -172.757   176.009   179.659     1.221     0.528     0.160
CYS  MET   0.14262   -64.295  -176.709  -179.233     1.225     1.378     0.937
CYS  MET   0.01235   -59.408    78.474  -178.528     1.209     0.958     0.980
CYS  MET   0.01108   -64.540  -179.215    70.241     0.742     1.467     0.597
CYS  MET   0.00104   -63.753    76.240    69.585     3.717     1.694     1.612
CYS  PHE   0.00485    62.421   178.209    70.208     3.041     1.195     0.770
CYS  PHE   0.00143    59.858    68.461    66.258     2.394     4.196     1.825
CYS  PHE   0.00577   -64.201  -179.666    70.216     0.632     1.266     0.452
CYS  PHE   0.00433   -61.189    76.056    67.594     2.511     2.109     1.140
CYS  PHE   0.00666  -172.021   174.269    69.187     0.877     0.539     0.293
CYS  PHE   0.10588  -176.440    52.829    63.671     2.827     1.249     0.717
CYS  PHE   0.02072    62.214  -178.684   -70.614     1.750     0.941     0.757
CYS  PHE   0.01952    69.055   -65.664   -67.666     1.757     1.555     2.060
CYS  PHE   0.14226    70.124   -68.068   178.514     3.536     4.169     2.349
CYS  PHE   0.01062    61.416    76.067   179.486     3.450     1.301     0.636
CYS  PHE   0.07729    63.019  -179.949  -179.638     1.726     1.859     0.478
CYS  PHE   0.01213   -63.918   -60.008   -67.691     2.253     2.142     1.198
CYS  PHE   0.00063  -169.021   -74.439   -65.838     0.723     1.487     0.456
CYS  PHE   0.00007  -123.922   -62.246   -69.600     1.000     1.000     1.000
CYS  PHE   0.00057  -170.884   178.105   -70.840     0.840     0.540     0.277
CYS  PHE   0.01612   -64.607  -174.270   -68.889     0.846     0.225     0.696
CYS  PHE   0.00009  -167.900    69.172   -97.782     2.735     1.910     1.116
CYS  PHE   0.23518  -178.484    55.799  -177.639     1.349     1.118     1.796
CYS  PHE   0.02687  -172.788   176.818   179.593     1.813     0.909     0.803
CYS  PHE   0.00438  -170.932   -80.925   177.082     7.246     2.977     2.728
CYS  PHE   0.00091   -61.970   -64.658    97.309     0.912     0.580     0.681
CYS  PHE   0.11740   -65.310   -64.394   178.709     2.153     1.264     0.929
CYS  PHE   0.15204   -64.013  -176.625  -179.673     0.984     0.857     0.318
CYS  PHE   0.00024   -66.853    72.268  -112.150     0.669     0.287     0.815
CYS  PHE   0.03405   -61.425    81.686  -178.085     0.601     2.666     1.101
CYS  PRO   0.23575    67.986   -70.111   178.498     1.652     1.751     0.837
CYS  PRO   0.00614    64.607  -177.987   -70.258     2.524     1.727     0.460
CYS  PRO   0.04542    69.799   -64.292   -65.916     1.464     1.444     1.747
CYS  PRO   0.03154    63.545  -178.938  -179.801     2.061     0.721     0.459
CYS  PRO   0.00850    57.654    71.250  -179.514     3.447     5.599     1.060
CYS  PRO   0.01696    62.708  -178.922    70.843     1.254     1.562     0.482
CYS  PRO   0.00034    56.048    70.102    68.878     2.770     5.713     1.642
CYS  PRO   0.00222  -172.170  -179.704   -70.072     0.599     1.519     0.288
CYS  PRO   0.00010  -167.396    69.583   -98.354     1.775     3.326     0.154
CYS  PRO   0.00004  -165.433    97.561   -63.936     5.592     2.843     2.387
CYS  PRO   0.10761  -176.570    57.655  -178.124     3.138     5.690     1.696
CYS  PRO   0.00742  -172.301    58.356    65.188     3.864     6.964     1.265
CYS  PRO   0.00583  -172.401   175.258    69.572     0.835     2.025     0.787
CYS  PRO   0.01631   -65.912  -179.832    69.979     1.901     1.057     0.339
CYS  PRO   0.00484   -62.101    74.269    67.670     4.516     0.838     1.981
CYS  PRO   0.02279   -66.700   -62.945   -71.748     3.243     2.185     2.148
CYS  PRO   0.00003  -118.289   -63.961   -74.197     7.308     0.016     0.464
CYS  PRO   0.00092  -165.915   -73.827   -65.439     6.317     3.871     2.040
CYS  PRO   0.02055   -65.342  -174.586   -69.197     1.681     0.449     0.322
CYS  PRO   0.16756   -65.167  -177.091  -179.687     1.292     1.119     0.411
CYS  PRO   0.01410   -60.823    78.937  -178.043     3.570     2.697     1.827
CYS  PRO   0.00007   -71.620    69.119  -107.337     1.000     1.000     1.000
CYS  PRO   0.26426   -66.479   -64.033   178.831     2.894     1.303     0.838
CYS  PRO   0.00278   -65.099   -65.314    98.594     3.215     4.463     0.874
CYS  PRO   0.01679  -172.607   177.641   179.640     0.589     1.761     0.096
CYS  PRO   0.00107  -164.571   -79.719   177.826     6.964     2.620     1.234
CYS  PRO   0.00005  -121.466   -63.579   179.952     1.000     1.000     1.000
CYS  SER   0.20837    70.390   -68.680   177.398     2.002     2.023     1.557
CYS  SER   0.01781    70.396   -64.681   -67.163     2.600     2.962     1.432
CYS  SER   0.02016    62.441   179.274    70.417     0.481     0.649     0.165
CYS  SER   0.00092    58.441    68.134    68.110     4.935     6.728     1.077
CYS  SER   0.01245    55.878    70.071  -179.819     3.787     3.967     0.861
CYS  SER   0.11169    62.630   179.777   179.925     1.050     1.386     0.519
CYS  SER   0.01385    63.466  -178.723   -70.427     1.810     1.158     0.449
CYS  SER   0.01397   -63.489   -60.174   -68.014     3.459     2.662     0.743
CYS  SER   0.00005  -124.275   -62.407   -69.699     1.433     0.662     1.782
CYS  SER   0.00044  -169.239   -75.213   -66.155     3.774     3.480     1.463
CYS  SER   0.01876   -63.530  -174.675   -69.251     0.888     0.615     0.187
CYS  SER   0.00091  -171.049   178.856   -70.417     1.175     1.216     0.383
CYS  SER   0.11838   -64.148   -63.772   178.859     2.433     1.504     0.805
CYS  SER   0.00020   -63.050   -65.977    97.398     3.499     6.802     1.414
CYS  SER   0.01436   -64.243  -179.808    70.037     0.714     1.538     0.559
CYS  SER   0.00361   -62.985    77.941    68.592     4.865     1.802     1.082
CYS  SER   0.09406   -63.844  -176.205  -179.459     0.601     0.811     0.474
CYS  SER   0.01029   -60.208    79.040  -179.258     2.693     2.187     0.990
CYS  SER   0.00278  -170.745   174.568    69.499     1.391     0.767     0.482
CYS  SER   0.05772  -177.722    51.963    63.921     3.804     0.990     0.849
CYS  SER   0.25795  -178.290    55.049  -178.136     0.859     0.830     1.585
CYS  SER   0.00026  -168.139    73.260   -98.771     1.385     4.079     5.462
CYS  SER   0.01805  -171.434   176.539   179.753     1.374     0.826     0.320
CYS  SER   0.00195  -162.187   -79.144   179.007    11.433     3.338     3.032
CYS  SER   0.00102  -120.530   -63.947   179.858     1.000     1.000     1.000
CYS  THR   0.00360    62.533  -178.993   -70.482     1.307     1.262     0.384
CYS  THR   0.02435    71.481   -62.797   -64.177     0.847     0.662     0.889
CYS  THR   0.00838   -67.173   -63.015   -69.249     0.877     0.487     0.320
CYS  THR   0.00187  -159.964   -71.268   -65.921     6.692     3.288     1.080
CYS  THR   0.00276  -171.806   178.821   -70.334     0.673     0.850     0.175
CYS  THR   0.02680   -64.166  -174.807   -69.268     0.843     0.584     0.324
CYS  THR   0.02227    62.607   177.645    70.024     1.075     0.950     0.261
CYS  THR   0.00071    59.897    74.673    70.857     2.181     2.386     2.214
CYS  THR   0.06261    69.708   -68.170   179.257     2.479     3.080     0.772
CYS  THR   0.06393    63.756   179.225  -179.661     1.950     2.191     0.585
CYS  THR   0.01460    57.961    73.308   179.705     3.880     2.313     0.284
CYS  THR   0.12304   179.357    51.516    64.156     2.693     0.404     0.554
CYS  THR   0.18737  -178.434    54.893  -179.838     1.709     1.265     3.830
CYS  THR   0.00012  -169.755    88.383   -74.061     1.880    12.440    21.993
CYS  THR   0.00002  -117.352   -63.683   179.843     0.250     0.054     0.038
CYS  THR   0.00817  -153.597   -73.918  -179.870     7.300     2.685     1.096
CYS  THR   0.18596   -63.754   -63.331   178.767     1.623     1.180     0.925
CYS  THR   0.00012   -66.393   -74.373    95.730     6.799    10.642     1.533
CYS  THR   0.02063  -171.718   174.617    69.430     0.865     0.694     0.220
CYS  THR   0.06959  -171.790   176.730   179.733     1.478     0.853     0.186
CYS  THR   0.01087   -64.722  -178.780    70.638     0.294     1.617     0.694
CYS  THR   0.00186   -62.169    75.575    69.139     2.948     2.757     1.221
CYS  THR   0.15154   -64.010  -176.276  -179.689     0.245     0.940     0.320
CYS  THR   0.00879   -61.207    80.627  -178.818     1.316     3.726     1.270
CYS  THR   0.00001   -68.092    71.681  -110.995     1.000     1.000     1.000
CYS  TRP   0.00321    62.842   179.431    71.208     1.341     2.470     1.445
CYS  TRP   0.00145    60.482    71.977    68.740     1.470     1.777     1.451
CYS  TRP   0.00392  -172.130   174.354    69.252     0.893     0.395     0.261
CYS  TRP   0.01431   -65.157   179.075    68.765     1.043     1.854     1.690
CYS  TRP   0.00055   -63.902    78.553    68.370     5.185     1.548     2.049
CYS  TRP   0.00550    63.606  -177.420   -70.609     2.218     1.038     1.491
CYS  TRP   0.00554    69.588   -65.050   -66.070     1.720     1.717     1.696
CYS  TRP   0.25314    69.564   -68.639   177.741     3.122     3.109     1.626
CYS  TRP   0.05808    62.265   178.692   179.914     0.897     3.503     0.885
CYS  TRP   0.00405    61.428    74.728  -179.755     3.437     3.002     1.147
CYS  TRP   0.05407  -179.249    51.432    63.352     4.205     1.395     1.102
CYS  TRP   0.00004   -68.851    71.273  -109.787     0.582     0.298     0.925
CYS  TRP   0.00314   -60.636    79.743  -178.307     1.014     3.959     1.385
CYS  TRP   0.24232  -178.680    55.407  -177.859     1.244     1.090     1.524
CYS  TRP   0.00024  -168.765    74.812   -94.497     2.259     7.632    11.376
CYS  TRP   0.00178  -170.394   -75.148   -65.889     3.128     2.311     0.901
CYS  TRP   0.01111   -64.548   -60.829   -68.155     3.111     2.030     0.536
CYS  TRP   0.00016  -119.536   -63.060   -71.419     6.849     0.379     0.403
CYS  TRP   0.01890   -63.880  -174.336   -69.010     1.039     1.668     1.126
CYS  TRP   0.00199  -172.983   176.735   -72.820     2.668     2.611     2.992
CYS  TRP   0.00028  -117.501   -63.837   179.969     2.723     0.432     0.095
CYS  TRP   0.00752  -156.422   -75.179   179.063    16.743     6.807     2.762
CYS  TRP   0.10561   -64.957   -64.357   178.350     2.243     1.206     1.368
CYS  TRP   0.00039   -64.109   -69.118    94.701     3.928    10.014     8.027
CYS  TRP   0.00001  -126.933   -66.851   106.305     1.000     1.000     1.000
CYS  TRP   0.02079  -172.688   176.132   179.855     1.380     0.516     0.674
CYS  TRP   0.18190   -64.000  -176.509  -179.487     1.090     0.982     0.843
CYS  TYR   0.01925    62.344   178.660    70.275     0.730     1.971     1.285
CYS  TYR   0.00354    61.431    71.595    67.700     1.111     1.372     0.923
CYS  TYR   0.00559    69.696   -63.790   -64.055     1.506     0.858     0.621
CYS  TYR   0.00537    63.121  -178.778   -70.326     1.609     1.399     0.425
CYS  TYR   0.13304    71.770   -65.916   177.956     3.172     3.244     2.102
CYS  TYR   0.00002    71.408   -67.377   106.678     1.000     1.000     1.000
CYS  TYR   0.07987    62.874  -179.965  -179.894     1.601     1.068     0.347
CYS  TYR   0.00867    60.942    75.049  -179.993     2.670     2.853     1.213
CYS  TYR   0.00936   -63.595   -60.233   -68.019     1.232     1.001     0.329
CYS  TYR   0.00137  -169.802   -75.304   -65.880     2.455     2.381     0.906
CYS  TYR   0.00003  -123.574   -62.816   -71.072     1.000     1.000     1.000
CYS  TYR   0.02827   -64.608  -174.403   -69.366     0.796     0.513     0.427
CYS  TYR   0.00405  -172.279   179.042   -70.150     0.679     1.010     0.272
CYS  TYR   0.05833  -172.985   176.475   179.729     0.755     0.633     0.392
CYS  TYR   0.00243  -172.585   174.201    68.904     1.896     1.017     1.385
CYS  TYR   0.08671  -177.325    52.169    63.520     3.082     1.079     0.298
CYS  TYR   0.31014  -178.649    55.567  -178.192     1.344     0.915     1.582
CYS  TYR   0.00012  -167.970    74.433   -96.020     1.719     6.656     9.755
CYS  TYR   0.00031  -120.515   -63.782   179.532     1.508     0.258     0.455
CYS  TYR   0.00662  -172.530   -81.972   176.181     9.924     3.339     2.582
CYS  TYR   0.13738   -64.125   -63.882   178.316     2.453     1.418     1.351
CYS  TYR   0.00040   -62.493   -66.265    96.136     1.880     6.167     6.071
CYS  TYR   0.00001  -127.076   -66.591   106.264     1.000     1.000     1.000
CYS  TYR   0.00627   -64.610  -178.082    70.654     0.163     0.540     0.199
CYS  TYR   0.00218   -59.672    77.835    69.312     4.260     1.181     1.028
CYS  TYR   0.08390   -64.300  -176.292  -179.671     0.777     0.715     0.384
CYS  TYR   0.00679   -59.397    78.191   178.516     1.275     1.615     1.542
CYS  TYR   0.00002   -68.241    71.502  -110.609     1.000     1.000     1.000
CYS  VAL   0.00519    63.209  -177.343   -70.027     1.807     2.540     1.193
CYS  VAL   0.02583    68.842   -66.021   -67.096     1.353     1.870     2.851
CYS  VAL   0.00924   -66.062   -61.836   -68.361     2.082     1.976     0.970
CYS  VAL   0.00027  -170.246   -76.394   -66.751     2.968     3.633     2.299
CYS  VAL   0.00001  -122.739   -62.903   -72.529     1.000     1.000     1.000
CYS  VAL   0.00219  -170.396   179.598   -69.982     1.908     1.297     0.524
CYS  VAL   0.01933   -66.049  -175.138   -69.993     1.874     1.426     0.638
CYS  VAL   0.00790    63.279   179.462    70.616     1.901     1.758     0.611
CYS  VAL   0.00080    62.413    70.630    67.864     4.109     4.381     1.037
CYS  VAL   0.12520    69.656   -68.268   179.140     2.644     3.502     1.130
CYS  VAL   0.00001    71.400   -65.915   107.156     1.000     1.000     1.000
CYS  VAL   0.10531    62.625  -179.813   179.751     1.046     1.137     0.524
CYS  VAL   0.00420    58.583    72.855   179.683     4.538     3.935     0.779
CYS  VAL   0.22862   -63.359   -62.916   178.511     2.861     1.979     0.685
CYS  VAL   0.00052  -114.651   -63.680   179.764     3.369     0.060     0.131
CYS  VAL   0.00053   -63.324   -67.416    96.661     3.460     6.830     1.348
CYS  VAL   0.00001  -120.148   -64.647   110.423     1.000     1.000     1.000
CYS  VAL   0.10379   -64.177  -176.786  -179.570     1.023     0.925     0.443
CYS  VAL   0.03649   -59.623    78.760  -177.436     1.396     2.171     1.276
CYS  VAL   0.01734   -64.629  -179.145    70.330     0.556     1.325     0.453
CYS  VAL   0.00385   -60.523    75.764    68.216     1.745     1.547     1.600
CYS  VAL   0.00105  -171.914   174.877    69.602     1.256     0.863     0.433
CYS  VAL   0.03771  -177.569    52.668    64.694     4.536     1.608     0.560
CYS  VAL   0.23344  -177.932    55.146  -178.836     1.361     1.200     2.279
CYS  VAL   0.00012  -167.831    82.412   -82.733     1.965    11.339    16.652
CYS  VAL   0.02880  -172.098   176.743   179.660     1.929     0.664     0.293
CYS  VAL   0.00225  -167.174   -80.504   177.017     9.926     2.503     1.785
GLN  ALA   0.00277    63.133  -179.893    70.908     2.938     2.887     1.381
GLN  ALA   0.00330    56.476    64.771    67.508     5.923     7.703     1.288
GLN  ALA   0.01291   -64.692  -179.743    70.166     1.196     1.227     0.356
GLN  ALA   0.00617   -59.090    75.784    68.485     2.241     0.767     0.839
GLN  ALA   0.00067  -170.001   173.181    68.997     0.990     0.652     0.233
GLN  ALA   0.03554  -174.804    53.389    64.437     0.623     1.171     1.116
GLN  ALA   0.25871    72.157   -64.565   178.054     3.226     3.816     2.209
GLN  ALA   0.01543    72.530   -62.332   -68.078     1.985     1.948     1.536
GLN  ALA   0.00980    58.906    70.831  -179.461     4.188     6.615     1.153
GLN  ALA   0.07605    63.374  -179.931  -179.877     1.457     0.708     0.296
GLN  ALA   0.00556    64.853  -178.307   -70.295     2.378     1.269     0.576
GLN  ALA   0.00167  -171.626   178.027   -70.676     1.916     0.819     0.407
GLN  ALA   0.00042  -171.591   -77.036   -66.870     4.408     4.609     2.511
GLN  ALA   0.00295   -65.713  -174.658   -69.044     3.248     0.361     0.284
GLN  ALA   0.01513   -64.389   -60.660   -67.623     3.269     2.815     1.523
GLN  ALA   0.18811  -177.929    55.164  -177.543     0.898     1.177     1.009
GLN  ALA   0.00007  -168.512    70.558   -99.335     2.232     5.021     0.851
GLN  ALA   0.06469  -172.766   176.500   179.503     0.874     0.493     0.288
GLN  ALA   0.00429  -173.375   -81.581   175.846     2.033     1.461     1.021
GLN  ALA   0.00003  -125.486   -64.038  -179.524     1.000     1.000     1.000
GLN  ALA   0.14741   -64.100   -63.612   178.832     1.904     1.414     1.050
GLN  ALA   0.00019   -63.804   -67.235    97.130     2.801     7.131     1.862
GLN  ALA   0.12641   -64.111  -176.907  -179.777     1.298     0.952     0.407
GLN  ALA   0.02169   -60.798    77.588  -179.114     1.672     1.085     0.880
GLN  ALA   0.00003   -70.527    69.158  -108.390     3.961     3.175     2.663
GLN  ARG   0.00183   -64.723  -179.971    70.088     0.066     1.135     0.366
GLN  ARG   0.00284   -62.169    75.162    69.044     2.072     1.348     0.537
GLN  ARG   0.00064    63.461    71.766    67.753     1.827     0.568     0.919
GLN  ARG   0.00317    62.561   179.576    70.495     0.819     0.682     0.247
GLN  ARG   0.00219    65.018  -178.209   -70.281     1.823     0.934     0.371
GLN  ARG   0.02325    72.359   -63.797   -68.145     3.398     1.068     2.682
GLN  ARG   0.09101    70.812   -66.816   179.111     2.603     3.416     2.140
GLN  ARG   0.04078    62.923   179.792   179.953     1.001     0.291     0.175
GLN  ARG   0.00557    63.053    76.247   179.391     1.857     1.668     0.263
GLN  ARG   0.01653  -176.003    53.620    65.015     1.471     0.545     0.727
GLN  ARG   0.26950  -178.203    55.201  -177.627     1.162     1.542     1.877
GLN  ARG   0.00001  -167.286    73.637  -100.698     1.000     1.000     1.000
GLN  ARG   0.00233  -173.137   174.575    69.191     0.856     0.445     0.140
GLN  ARG   0.02938  -173.146   176.781   179.757     0.334     0.219     0.037
GLN  ARG   0.00120  -172.730   -81.114   176.223     1.313     1.002     0.641
GLN  ARG   0.25495   -64.122   -63.239   179.282     0.873     0.874     0.712
GLN  ARG   0.00031  -114.729   -63.539   179.924     3.976     0.507     0.125
GLN  ARG   0.00002   -62.347   -64.259    97.931     1.000     1.000     1.000
GLN  ARG   0.15374   -64.153  -176.973  -179.819     0.350     0.827     0.364
GLN  ARG   0.06623   -59.101    78.500  -178.949     2.656     1.603     0.887
GLN  ARG   0.02775   -63.930   -60.105   -68.384     1.501     1.623     0.493
GLN  ARG   0.00091  -168.305   -72.545   -65.506     1.687     2.334     0.572
GLN  ARG   0.00173   -64.587  -174.381   -69.203     0.245     0.100     0.139
GLN  ARG   0.00412  -173.441   179.558   -70.131     0.842     0.803     0.325
GLN  ASN   0.00053    58.818    67.851    67.060     5.628     7.131     1.429
GLN  ASN   0.00871    55.096    65.780  -178.876     5.296     6.822     0.991
GLN  ASN   0.06130    72.473   -63.116   -68.154     1.740     2.150     0.548
GLN  ASN   0.43632    70.948   -67.291   179.625     2.676     2.946     2.170
GLN  ASN   0.00899    62.490   179.278    70.553     1.178     0.725     0.311
GLN  ASN   0.04419    63.764  -179.288  -179.954     1.817     0.858     0.207
GLN  ASN   0.00702    62.657  -178.663   -70.437     0.675     1.464     0.375
GLN  ASN   0.00203  -172.311   178.201   -70.559     0.762     0.362     0.202
GLN  ASN   0.00023  -170.682   -76.174   -66.487     3.281     3.211     1.137
GLN  ASN   0.01717   -64.904  -174.544   -69.383     1.355     0.132     0.136
GLN  ASN   0.00303   -64.406   -60.713   -67.918     3.957     3.444     1.702
GLN  ASN   0.00519  -171.661   174.349    69.488     0.736     0.491     0.336
GLN  ASN   0.01464  -172.726   176.198   179.567     1.135     0.475     0.300
GLN  ASN   0.02127  -174.808    52.017    63.332     0.777     0.780     0.178
GLN  ASN   0.19906  -177.978    55.092  -178.269     1.128     1.354     2.020
GLN  ASN   0.00001  -165.631    66.651   -98.575     1.000     1.000     1.000
GLN  ASN   0.00051  -121.840   -63.717   179.929     0.149     0.178     0.153
GLN  ASN   0.00301  -175.115   -82.640   175.527     1.043     0.759     0.947
GLN  ASN   0.06493   -64.381   -63.776   179.076     2.232     1.643     0.405
GLN  ASN   0.00045   -62.957   -66.457    97.137     2.699     5.798     1.461
GLN  ASN   0.05364   -63.950  -176.917  -179.802     0.821     0.997     0.355
GLN  ASN   0.04029   -59.348    78.580  -179.458     1.667     1.279     0.450
GLN  ASN   0.00290   -63.974  -179.807    70.140     0.591     1.350     0.466
GLN  ASN   0.00459   -58.996    75.774    68.038     2.892     0.734     1.039
GLN  ASP   0.01867    71.911   -63.589   -66.224     2.732     1.691     1.594
GLN  ASP   0.17996    71.976   -66.496   178.764     2.960     3.116     2.186
GLN  ASP   0.06695    64.356   178.754  -179.146     0.927     2.222     1.195
GLN  ASP   0.00573    60.449    73.414  -179.066     3.636     3.869     2.382
GLN  ASP   0.00792    63.177   178.751    70.198     1.272     1.524     0.471
GLN  ASP   0.00103    54.336    62.656    65.871     3.423     4.508     1.113
GLN  ASP   0.00839    64.274  -179.002   -70.649     1.475     1.843     0.918
GLN  ASP   0.01742   -64.059  -174.907   -69.184     0.632     1.011     0.451
GLN  ASP   0.00007  -171.100   -76.874   -66.724     1.157     1.169     0.761
GLN  ASP   0.00138  -170.763   178.936   -70.258     1.384     1.567     0.525
GLN  ASP   0.00718   -65.346   -61.864   -68.737     1.203     1.586     0.741
GLN  ASP   0.16987   -64.780   -64.160   178.898     1.681     1.335     1.083
GLN  ASP   0.00055   -62.217   -64.105    96.582     1.535     2.743     0.860
GLN  ASP   0.18560   -64.179  -176.682  -179.937     0.417     1.117     0.328
GLN  ASP   0.01704   -60.693    78.752  -179.109     1.765     2.595     1.680
GLN  ASP   0.03596   -64.669  -179.370    70.226     0.216     1.551     0.535
GLN  ASP   0.00179   -61.758    76.072    68.755     2.754     2.411     0.738
GLN  ASP   0.00951  -172.450   174.182    69.076     0.854     0.483     0.123
GLN  ASP   0.03916  -177.637    52.762    63.543     2.859     0.503     0.350
GLN  ASP   0.00003  -168.011    69.652   -97.665     1.303     3.061     1.610
GLN  ASP   0.19902  -177.890    55.334   179.155     1.064     1.408     6.093
GLN  ASP   0.02123  -172.064   176.751   179.648     1.423     0.949     0.403
GLN  ASP   0.00554  -173.978   -81.780   175.785     1.533     1.484     1.612
GLN  CYS   0.00736    62.750   179.456    70.375     0.919     0.741     0.225
GLN  CYS   0.00033    58.797    67.217    67.159     2.989     5.689     3.091
GLN  CYS   0.00099  -171.694   174.249    69.208     1.309     0.655     0.439
GLN  CYS   0.00259   -60.282    76.067    69.444     1.464     0.889     0.350
GLN  CYS   0.00448   -64.432   179.838    69.950     0.478     1.101     0.485
GLN  CYS   0.01514    71.949   -63.916   -67.105     1.623     1.007     2.229
GLN  CYS   0.18303    70.250   -67.659   179.099     2.188     2.426     1.497
GLN  CYS   0.00369    63.856  -178.402   -70.321     3.270     1.301     0.491
GLN  CYS   0.07683    62.938  -179.771   179.776     1.742     0.720     0.661
GLN  CYS   0.00459    61.101    73.318  -179.510     2.160     2.979     1.345
GLN  CYS   0.02023  -172.981   176.481   179.718     1.161     0.524     0.129
GLN  CYS   0.00097  -173.318   -82.340   178.467     8.037     3.646     2.627
GLN  CYS   0.03055   179.896    51.154    64.273     4.501     1.380     0.554
GLN  CYS   0.35271  -178.045    54.975  -177.994     0.913     1.161     1.949
GLN  CYS   0.00002  -167.820    68.857   -98.216     1.000     1.000     1.000
GLN  CYS   0.00652   -63.702  -174.582   -69.125     0.716     0.391     0.283
GLN  CYS   0.00174  -170.875   177.920   -70.783     1.416     0.528     0.331
GLN  CYS   0.06029   -63.947  -176.560  -179.577     0.437     0.835     0.345
GLN  CYS   0.01621   -60.558    78.258  -179.594     1.013     0.807     0.274
GLN  CYS   0.01588   -62.619   -58.952   -67.195     1.578     1.230     1.198
GLN  CYS   0.00014   -61.983   -65.270    97.326     0.670     0.491     0.478
GLN  CYS   0.19572   -63.921   -63.562   178.466     2.077     1.377     0.923
GLN  GLN   0.00244    66.424   177.138    69.319     0.000     0.000     0.000
GLN  GLN   0.00002    55.799    62.768    64.383     0.000     0.000     0.000
GLN  GLN   0.06680    72.790   -63.403   -68.231     0.516     0.957     0.835
GLN  GLN   0.41218    70.117   -68.017   179.674     2.765     2.999     1.675
GLN  GLN   0.00238    66.636  -176.325   -69.485     0.488     0.318     0.117
GLN  GLN   0.00074    60.908    72.611  -179.737     0.148     0.350     0.590
GLN  GLN   0.03486    63.330  -179.219  -179.990     2.026     0.899     0.283
GLN  GLN   0.00003  -177.264   -82.265   -70.718     0.000     0.000     0.000
GLN  GLN   0.00079  -171.003   178.069   -70.892     0.564     0.463     0.133
GLN  GLN   0.01661   -64.448  -174.586   -69.327     0.435     0.268     0.246
GLN  GLN   0.00801   -62.720   -60.477   -67.741     0.630     1.743     0.984
GLN  GLN   0.01206  -175.331    51.733    63.855     0.319     1.627     0.978
GLN  GLN   0.21700  -178.372    54.609  -177.806     0.751     1.327     1.751
GLN  GLN   0.00161  -170.799   173.766    69.200     0.492     0.514     0.193
GLN  GLN   0.00004  -177.639   -83.901  -179.830     0.138     0.290     0.075
GLN  GLN   0.00151  -171.347   176.068   179.918     0.296     0.449     0.045
GLN  GLN   0.00006   -62.117   -63.764    96.695     0.231     0.019     0.050
GLN  GLN   0.10351   -64.854   -64.361   178.995     2.142     1.476     0.461
GLN  GLN   0.00004   -65.244   179.082    69.684     0.147     0.066     0.140
GLN  GLN   0.00222   -58.466    75.784    68.444     1.945     0.203     0.763
GLN  GLN   0.07174   -64.350  -176.645  -179.621     1.539     0.843     0.250
GLN  GLN   0.04534   -58.004    78.809  -179.136     0.971     0.400     0.392
GLN  GLU   0.00614    63.193  -178.189   -70.207     2.481     1.414     0.517
GLN  GLU   0.02675    71.616   -62.865   -65.795     2.125     2.572     0.988
GLN  GLU   0.00455    59.944    72.982  -179.722     5.152     7.546     1.560
GLN  GLU   0.00078    57.138    66.945    67.973     7.016     8.828     0.318
GLN  GLU   0.16327    70.712   -67.088   178.677     2.834     2.413     1.493
GLN  GLU   0.02674    62.804   179.302    70.888     1.430     0.638     0.667
GLN  GLU   0.08586    62.961  -179.537   179.773     2.449     0.675     0.720
GLN  GLU   0.00847  -172.336   174.227    69.111     1.149     0.488     0.232
GLN  GLU   0.03579  -174.786    53.106    63.318     0.987     0.759     0.339
GLN  GLU   0.00005  -172.364    73.968   -97.998     3.268     0.100     0.972
GLN  GLU   0.24963  -177.983    55.328  -178.048     0.974     1.385     1.680
GLN  GLU   0.03542  -173.276   176.397   179.640     0.619     0.300     0.121
GLN  GLU   0.00367  -175.042   -82.631   175.636     1.022     0.967     1.355
GLN  GLU   0.00093  -170.906   177.613   -70.767     1.953     1.052     0.490
GLN  GLU   0.00003  -175.169   -79.979   -67.977     4.924     3.204     0.282
GLN  GLU   0.00782   -63.992  -175.430   -69.550     3.226     1.121     0.864
GLN  GLU   0.01922   -62.101   -59.344   -67.390     3.239     2.444     1.381
GLN  GLU   0.00069   -61.936   -64.616    97.631     1.884     2.268     1.178
GLN  GLU   0.09154   -63.823   -63.774   178.133     4.064     2.265     1.023
GLN  GLU   0.16139   -64.060  -176.735  -179.702     1.387     0.814     0.376
GLN  GLU   0.05325   -57.523    79.493  -179.033     1.270     1.049     1.576
GLN  GLU   0.01217   -64.441  -179.168    70.280     1.022     1.713     0.572
GLN  GLU   0.00585   -57.361    76.668    68.261     2.168     0.894     1.262
GLN  GLY   0.19508    72.148   -64.975   177.618     3.838     4.765     2.156
GLN  GLY   0.00102    67.916  -176.579   -69.093     0.832     0.602     1.031
GLN  GLY   0.01122    72.936   -61.341   -68.702     6.512     5.444     2.644
GLN  GLY   0.02925    63.318   179.942  -179.985     1.701     0.429     0.429
GLN  GLY   0.00890    63.910    76.410   179.473     3.533     3.227     0.334
GLN  GLY   0.01199    62.629   179.142    70.263     1.592     2.244     0.787
GLN  GLY   0.00028    59.337    66.903    66.259     4.715     4.664     1.318
GLN  GLY   0.00862   -63.312   -59.372   -67.910     0.703     0.525     0.493
GLN  GLY   0.00081  -166.470   -71.311   -65.354     1.714     4.597     1.666
GLN  GLY   0.03470   -64.438  -174.298   -69.225     0.647     0.226     0.329
GLN  GLY   0.00234  -171.392   178.536   -70.673     1.255     0.869     0.331
GLN  GLY   0.02857  -175.107    53.456    64.505     1.217     1.655     1.113
GLN  GLY   0.00008  -168.056    71.087   -98.818     0.522     2.675     1.109
GLN  GLY   0.27715  -177.893    55.199  -177.884     0.934     1.418     1.507
GLN  GLY   0.00589  -172.590   174.469    69.354     0.799     0.974     0.473
GLN  GLY   0.02288  -172.867   176.491   179.565     0.684     0.419     0.339
GLN  GLY   0.00234  -172.770   -81.941   177.905     4.528     4.033     2.814
GLN  GLY   0.00019  -119.780   -63.462   179.883     1.000     1.000     1.000
GLN  GLY   0.00652   -64.551  -179.344    70.308     0.813     1.346     0.460
GLN  GLY   0.00496   -61.941    75.370    69.307     0.844     1.119     0.418
GLN  GLY   0.00084   -62.138   -64.731    97.033     0.348     1.513     0.524
GLN  GLY   0.19020   -63.489   -63.179   178.902     1.455     1.105     0.999
GLN  GLY   0.13709   -64.084  -176.599  -179.780     0.528     0.860     0.379
GLN  GLY   0.00030   -68.793    71.081  -109.721     0.764     0.194     0.694
GLN  GLY   0.01878   -60.453    77.935  -179.868     1.528     0.839     1.125
GLN  HID   0.24159    70.450   -67.802   179.451     2.391     2.149     2.516
GLN  HID   0.00134    66.026  -178.428   -70.475     1.343     0.979     0.528
GLN  HID   0.01979    70.159   -64.908   -66.625     2.317     1.671     1.081
GLN  HID   0.00681    63.110   179.184    70.372     1.403     0.829     0.339
GLN  HID   0.00064    62.661    72.098    68.118     3.104     3.217     1.390
GLN  HID   0.01480    63.552  -179.873  -179.983     1.990     0.565     0.325
GLN  HID   0.01012    62.538    76.162   179.355     1.380     1.677     0.530
GLN  HID   0.00489  -172.595   174.062    69.110     0.934     0.422     0.175
GLN  HID   0.03030  -174.973    52.542    65.064     0.921     1.317     0.731
GLN  HID   0.28082  -177.728    55.205  -177.902     0.999     1.243     2.168
GLN  HID   0.00006  -169.758    74.196   -98.243     3.352     1.595     3.318
GLN  HID   0.01269  -172.938   176.505   179.639     0.629     0.402     0.181
GLN  HID   0.00601  -171.112   -79.007   177.673     3.212     2.955     1.851
GLN  HID   0.00779   -64.158  -174.369   -68.892     0.257     0.180     0.260
GLN  HID   0.00315  -172.584   178.732   -70.398     0.779     0.434     0.296
GLN  HID   0.00792   -64.722   179.900    70.012     0.490     1.239     0.430
GLN  HID   0.00388   -59.990    76.491    69.626     2.741     1.609     1.299
GLN  HID   0.07819   -64.160  -177.227  -179.971     0.407     0.894     0.240
GLN  HID   0.05565   -59.528    78.314  -179.561     2.406     1.232     0.708
GLN  HID   0.00045   -62.599   -64.691    97.652     0.778     0.897     0.476
GLN  HID   0.00028  -118.106   -63.263  -179.983     4.193     0.401     0.313
GLN  HID   0.19704   -63.721   -63.060   179.117     1.594     1.132     0.985
GLN  HID   0.01556   -62.830   -59.273   -68.101     2.261     2.021     1.043
GLN  HID   0.00014  -168.159   -72.644   -65.530     1.607     1.933     0.777
GLN  HID   0.00009  -123.456   -62.675   -72.501     1.000     1.000     1.000
GLN  HIE   0.00965    62.848   179.183    70.334     1.196     0.992     0.379
GLN  HIE   0.00294    61.069    70.838    67.419     3.578     4.760     1.153
GLN  HIE   0.01267   -64.893  -178.227    70.507     0.632     0.817     0.219
GLN  HIE   0.00356   -62.114    77.310    68.609     2.484     2.160     0.969
GLN  HIE   0.01177  -172.642   174.069    69.094     0.684     0.382     0.176
GLN  HIE   0.04813  -175.493    51.631    63.493     0.250     0.691     0.142
GLN  HIE   0.00355    63.749  -178.436   -70.198     2.506     1.350     0.615
GLN  HIE   0.01937    67.916   -65.958   -65.728     1.246     1.427     1.875
GLN  HIE   0.18600    71.534   -66.078   178.201     3.490     3.593     2.360
GLN  HIE   0.05136    62.821  -179.851  -179.928     1.147     0.664     0.348
GLN  HIE   0.01032    62.267    76.085   179.476     2.579     2.132     0.356
GLN  HIE   0.00368   -62.061   -58.908   -66.724     5.138     3.738     2.071
GLN  HIE   0.00003  -130.045   -62.426   -71.664     7.848     0.502     0.051
GLN  HIE   0.00045  -168.791   -75.086   -66.443     4.249     2.710     1.632
GLN  HIE   0.00504  -172.475   178.392   -70.375     0.320     0.321     0.134
GLN  HIE   0.02417   -64.746  -174.232   -69.210     0.526     0.436     0.227
GLN  HIE   0.00011   -65.032   -72.033    94.363     5.730    10.590     7.621
GLN  HIE   0.14479   -64.927   -64.040   178.814     1.946     1.254     0.861
GLN  HIE   0.00038  -116.540   -63.607   179.886     1.682     0.221     0.116
GLN  HIE   0.05749   -64.069  -176.615  -179.794     0.993     1.109     0.171
GLN  HIE   0.04602   -61.531    79.584  -178.563     1.439     3.170     1.784
GLN  HIE   0.00001   -68.262    71.554  -111.833     1.000     1.000     1.000
GLN  HIE   0.00011  -168.579    72.896   -98.894     3.144     2.443     2.574
GLN  HIE   0.33102  -178.704    55.074  -177.131     1.042     1.274     1.764
GLN  HIE   0.02064  -173.091   176.437   179.551     0.709     0.317     0.220
GLN  HIE   0.00675  -174.379   -82.125   175.602     1.486     1.262     1.251
GLN  HIP   0.24969    70.092   -68.088   179.681     2.595     1.950     1.699
GLN  HIP   0.00162    66.460  -177.850   -70.161     2.273     1.704     0.831
GLN  HIP   0.03396    69.670   -66.406   -68.123     2.100     1.444     0.971
GLN  HIP   0.01281    63.820  -179.560  -179.775     2.075     0.658     0.345
GLN  HIP   0.01345    60.109    71.660   179.846     4.250     6.798     1.263
GLN  HIP   0.00217    64.983   177.510    69.785     2.219     1.508     0.721
GLN  HIP   0.00012    58.623    67.083    67.957     6.399     7.985     0.386
GLN  HIP   0.00510   -64.951   179.721    69.987     0.929     1.330     0.415
GLN  HIP   0.00441   -58.679    76.246    69.020     3.477     1.012     0.703
GLN  HIP   0.05470   -64.452  -177.643   179.902     0.581     0.727     0.297
GLN  HIP   0.00012   -67.184    72.200  -112.402     0.921     0.814     1.833
GLN  HIP   0.07033   -59.491    78.073  -179.703     2.292     1.405     0.703
GLN  HIP   0.00331  -171.962   174.319    69.386     0.913     0.313     0.243
GLN  HIP   0.01748  -172.559   176.280   179.583     1.103     0.731     0.269
GLN  HIP   0.02242  -176.052    53.218    64.967     1.245     0.911     1.228
GLN  HIP   0.29998  -178.043    55.540  -177.869     0.883     1.170     1.012
GLN  HIP   0.00003  -169.127    79.014   -90.881     1.367    11.153    18.300
GLN  HIP   0.00081  -121.259   -63.021  -179.932     0.159     0.127     0.079
GLN  HIP   0.00312  -173.158   -80.165   176.912     2.501     3.480     1.625
GLN  HIP   0.00111   -63.119   -64.420    98.067     1.096     1.012     0.703
GLN  HIP   0.17905   -63.758   -62.492   179.676     1.263     0.686     0.289
GLN  HIP   0.00032  -172.731   178.601   -70.440     0.263     0.321     0.228
GLN  HIP   0.00054  -168.963   -73.348   -66.265     2.945     5.220     1.331
GLN  HIP   0.00567   -62.703  -174.637   -69.134     2.208     0.478     0.242
GLN  HIP   0.01767   -62.178   -58.556   -67.817     2.663     1.965     1.602
GLN  ILE   0.00070    67.577   -66.549   -66.790     1.694     1.638     1.767
GLN  ILE   0.02958    62.526   179.737   -71.114     1.102     1.392     0.515
GLN  ILE   0.01847    62.192  -179.852    70.902     0.295     0.685     0.417
GLN  ILE   0.00028    61.591    71.369    68.012     2.537     2.688     1.402
GLN  ILE   0.09079    68.277   -69.497  -179.821     0.815     1.029     0.500
GLN  ILE   0.10603    62.471  -179.562   179.914     0.715     0.952     0.471
GLN  ILE   0.01498    62.644    76.419   179.527     1.401     0.655     0.177
GLN  ILE   0.00738   -67.008   -62.627   -68.743     2.350     1.698     1.393
GLN  ILE   0.00011  -123.503   -62.934   -72.500     0.933     0.269     0.072
GLN  ILE   0.00112  -169.096   -74.031   -65.468     1.148     2.071     0.694
GLN  ILE   0.00250  -173.047   179.129   -70.256     0.390     0.643     0.152
GLN  ILE   0.02655   -64.698  -174.743   -69.642     0.361     0.477     0.536
GLN  ILE   0.01919  -173.468   176.613   179.608     0.650     0.457     0.159
GLN  ILE   0.00388  -175.345   -82.020   176.095     0.734     0.505     0.513
GLN  ILE   0.00011   -64.029   -66.401    98.902     1.126     2.056     0.721
GLN  ILE   0.00063  -121.083   -63.324   179.875     1.751     0.194     0.103
GLN  ILE   0.17607   -63.827   -63.571   178.332     1.687     1.360     0.663
GLN  ILE   0.12081   -63.766  -176.515  -179.380     0.843     0.911     0.511
GLN  ILE   0.00857   -61.219    78.153  -179.191     0.993     2.358     1.082
GLN  ILE   0.04946  -175.221    52.546    63.713     0.387     1.304     0.650
GLN  ILE   0.30565  -178.635    54.464  -177.124     0.908     1.100     1.677
GLN  ILE   0.00001  -168.470    74.225   -99.766     1.000     1.000     1.000
GLN  ILE   0.01224  -172.911   174.456    69.239     0.342     0.309     0.251
GLN  ILE   0.00260   -64.496  -178.115    70.648     0.330     0.239     0.105
GLN  ILE   0.00228   -66.940    77.454    66.814     0.831     0.653     0.315
GLN  LEU   0.04600  -175.015    52.095    63.488     0.284     1.079     0.484
GLN  LEU   0.27167  -178.155    54.434  -176.823     0.700     1.216     1.316
GLN  LEU   0.01104  -172.145   174.344    69.438     0.359     0.124     0.167
GLN  LEU   0.01618  -173.377   176.536   179.548     0.430     0.337     0.170
GLN  LEU   0.00136  -174.459   -81.723   175.512     1.980     2.147     0.583
GLN  LEU   0.00923   -66.220   -62.623   -68.845     1.566     0.809     0.832
GLN  LEU   0.00021  -124.079   -63.023   -72.284     0.671     0.267     0.235
GLN  LEU   0.00065  -169.532   -75.226   -65.869     0.090     1.253     0.513
GLN  LEU   0.00024   -62.028   -64.303    97.640     0.600     0.753     0.483
GLN  LEU   0.00056  -121.304   -63.403   179.747     0.246     0.149     0.115
GLN  LEU   0.17307   -64.097   -63.488   178.905     1.946     1.551     0.736
GLN  LEU   0.08422   -63.922  -176.381  -179.566     0.336     0.720     0.394
GLN  LEU   0.01510   -61.821    79.584  -178.486     1.005     3.951     1.979
GLN  LEU   0.00974   -64.447  -179.580    70.097     0.430     1.560     0.515
GLN  LEU   0.00026   -64.906    78.677    67.930     2.935     2.597     0.653
GLN  LEU   0.00774    62.481  -179.016   -70.645     0.162     0.805     0.411
GLN  LEU   0.01014   -64.732  -174.438   -69.622     0.129     0.405     0.276
GLN  LEU   0.00091  -172.648   179.235   -70.289     0.863     0.473     0.251
GLN  LEU   0.28213    69.416   -68.443   179.241     2.396     3.199     1.128
GLN  LEU   0.00947    75.063   -58.970   -70.869     5.751     8.804     2.473
GLN  LEU   0.03280    63.004  -179.698   179.953     2.106     0.835     0.291
GLN  LEU   0.00511    62.679    76.560   179.465     1.283     0.314     0.166
GLN  LEU   0.00094    61.246    71.849    68.152     0.159     0.147     0.177
GLN  LEU   0.01121    62.513   179.797    70.637     0.698     0.812     0.282
GLN  LYS   0.00692    62.969   178.348    69.999     2.341     1.620     1.189
GLN  LYS   0.00192    60.909    71.268    68.393     6.808     9.405     0.851
GLN  LYS   0.01255    63.567  -175.445   -69.670     2.082     2.400     0.555
GLN  LYS   0.01853    70.209   -64.695   -67.174     3.129     2.909     0.566
GLN  LYS   0.19280    69.701   -68.236   179.473     2.858     2.555     1.390
GLN  LYS   0.06111    62.631  -179.017  -179.955     1.254     1.560     0.216
GLN  LYS   0.00777    59.471    70.900  -179.495     2.862     4.910     1.177
GLN  LYS   0.06734  -175.258    52.920    64.090     1.167     0.929     0.810
GLN  LYS   0.22585  -178.006    55.256  -178.511     0.844     1.367     1.611
GLN  LYS   0.00002  -171.326    74.350   -99.255     1.000     1.000     1.000
GLN  LYS   0.00128  -171.797   174.480    69.534     1.440     0.959     0.426
GLN  LYS   0.02945  -173.035   176.434   179.433     0.558     0.319     0.218
GLN  LYS   0.00049  -173.322   -80.462   176.892     4.225     2.939     1.459
GLN  LYS   0.00001  -121.223   -63.678  -179.664     1.000     1.000     1.000
GLN  LYS   0.00053   -62.081   -64.423    97.700     0.663     0.960     0.548
GLN  LYS   0.21016   -64.320   -63.632   178.738     2.056     1.438     0.949
GLN  LYS   0.00679   -59.784   -57.011   -66.462     2.187     2.036     1.391
GLN  LYS   0.00016  -169.453   -74.125   -65.492     4.222     4.538     1.764
GLN  LYS   0.00002  -126.681   -64.915   -75.850     1.000     1.000     1.000
GLN  LYS   0.00253   -64.086  -174.653   -69.314     1.026     0.297     0.450
GLN  LYS   0.00031  -172.199   178.717   -70.323     2.470     1.432     0.621
GLN  LYS   0.10324   -64.103  -176.797  -179.559     1.418     1.059     0.378
GLN  LYS   0.03757   -59.534    77.951  -178.665     1.808     1.761     0.817
GLN  LYS   0.00651   -64.104  -179.716    70.143     0.562     1.283     0.416
GLN  LYS   0.00615   -60.599    76.126    68.765     5.500     1.418     1.553
GLN  MET   0.00123    62.798  -178.016   -70.975     1.947     0.758     0.757
GLN  MET   0.01305    72.161   -64.633   -68.632     2.965     0.389     3.403
GLN  MET   0.00325    62.755   178.261    70.135     1.758     0.806     0.231
GLN  MET   0.00026    62.558    72.161    68.006     2.867     1.879     2.230
GLN  MET   0.11129    71.301   -66.783   178.954     2.565     2.646     1.864
GLN  MET   0.04362    62.944   179.928   179.987     0.988     0.623     0.268
GLN  MET   0.00498    60.879    73.772   179.532     3.901     6.310     1.695
GLN  MET   0.03401  -175.306    52.712    63.489     1.155     0.684     0.262
GLN  MET   0.00003  -166.903    72.187   -99.010     0.937     1.247     0.042
GLN  MET   0.39286  -178.445    55.239  -177.911     0.833     1.282     1.733
GLN  MET   0.01000   -63.827   -60.283   -68.196     1.788     1.644     0.500
GLN  MET   0.00149  -168.121   -73.084   -65.356     1.990     2.198     0.899
GLN  MET   0.00922   -64.726  -174.336   -69.359     0.330     0.113     0.187
GLN  MET   0.00180  -172.855   178.864   -70.207     1.192     0.624     0.210
GLN  MET   0.00022  -120.044   -63.698   179.914     2.824     0.761     0.700
GLN  MET   0.01124  -172.839   -81.151   175.804     6.881     2.551     1.382
GLN  MET   0.00030   -62.469   -64.457    97.679     0.916     0.512     0.412
GLN  MET   0.24367   -64.525   -63.864   178.934     1.273     1.068     0.798
GLN  MET   0.03488  -173.237   176.735   179.713     0.962     0.467     0.137
GLN  MET   0.00453  -173.160   174.585    68.980     1.035     0.921     0.598
GLN  MET   0.06161   -63.989  -176.696  -179.716     0.332     0.878     0.342
GLN  MET   0.01247   -60.371    81.429  -177.005     1.436     2.761     1.525
GLN  MET   0.00150   -64.243  -178.647    70.702     0.663     1.057     0.478
GLN  MET   0.00249   -63.257    75.154    68.510     1.734     2.869     0.626
GLN  PHE   0.00135    63.520   178.157    70.037     1.709     0.977     0.422
GLN  PHE   0.00254    61.708    71.663    67.415     1.229     0.942     0.780
GLN  PHE   0.00467  -172.535   174.304    69.161     1.157     0.571     0.793
GLN  PHE   0.00714   -64.999  -178.740    70.500     0.766     0.938     0.191
GLN  PHE   0.00030   -63.029    76.230    67.950     4.556     2.407     0.936
GLN  PHE   0.00232    63.103   177.731   -71.250     1.501     1.857     0.623
GLN  PHE   0.01869    71.273   -62.941   -65.912     3.207     3.466     1.928
GLN  PHE   0.23196    71.097   -66.536   178.388     3.896     4.077     1.489
GLN  PHE   0.07672    62.440  -179.936   179.964     0.573     0.855     0.330
GLN  PHE   0.00559    64.235    76.812   179.460     2.714     1.886     0.376
GLN  PHE   0.02818  -173.801   176.346   179.698     0.980     0.403     0.066
GLN  PHE   0.00504  -174.384   -81.288   176.361     2.600     3.107     1.783
GLN  PHE   0.03602  -175.180    52.665    63.439     0.601     0.696     0.213
GLN  PHE   0.30979  -178.579    55.279  -177.328     0.858     1.150     1.164
GLN  PHE   0.00029  -169.940    83.312   -82.267     2.946    11.097    16.988
GLN  PHE   0.00048   -62.510   -65.155    97.581     2.477     5.280     1.410
GLN  PHE   0.00017  -120.654   -63.557   179.873     1.873     0.187     0.311
GLN  PHE   0.14072   -64.262   -63.583   179.166     1.227     1.116     0.936
GLN  PHE   0.01066   -64.595   -60.627   -68.117     1.935     1.631     0.532
GLN  PHE   0.00237  -168.574   -73.841   -65.516     1.728     2.117     0.800
GLN  PHE   0.00002  -123.870   -63.028   -72.019     1.000     1.000     1.000
GLN  PHE   0.05462   -64.079  -176.953  -179.733     1.082     0.910     0.647
GLN  PHE   0.00009   -69.021    71.095  -109.833     4.227     2.685     5.462
GLN  PHE   0.04179   -60.464    78.599  -179.545     1.479     2.508     1.515
GLN  PHE   0.00685  -172.930   178.519   -70.192     0.694     0.263     0.345
GLN  PHE   0.01164   -64.560  -174.658   -69.297     0.560     0.341     0.245
GLN  PRO   0.00164    62.493   178.353    70.415     2.090     0.796     0.768
GLN  PRO   0.00021    53.414    64.771    69.530     7.048     6.254     3.983
GLN  PRO   0.00304   -67.728  -178.555    70.683     2.193     1.225     0.211
GLN  PRO   0.00255  -171.811   174.868    69.096     1.246     2.415     0.785
GLN  PRO   0.00527   -59.836    74.329    67.377     3.385     0.650     1.810
GLN  PRO   0.00813  -176.702    52.835    63.590     5.426     1.139     0.480
GLN  PRO   0.00947    62.485  -177.728   -70.251     1.539     1.530     0.460
GLN  PRO   0.09531    71.796   -62.302   -67.064     1.368     2.209     1.028
GLN  PRO   0.33328    70.376   -66.877   179.478     2.428     3.123     2.141
GLN  PRO   0.03493    62.429  -179.145  -179.621     1.323     1.489     0.598
GLN  PRO   0.00339    55.366    67.417  -179.065     6.565     8.452     1.219
GLN  PRO   0.00034  -171.777  -178.339   -69.600     1.143     1.642     0.560
GLN  PRO   0.00035  -168.819   -75.967   -66.817     7.439     5.450     2.596
GLN  PRO   0.01000   -65.231  -174.845   -69.408     1.395     0.384     0.318
GLN  PRO   0.04986   -65.896   -61.987   -71.472     3.737     2.548     1.549
GLN  PRO   0.00002  -167.886    70.498   -98.695     1.236     3.796     0.422
GLN  PRO   0.04277  -177.094    57.790  -178.382     3.388     6.027     2.304
GLN  PRO   0.01945  -172.902   177.529   179.723     1.096     1.703     0.276
GLN  PRO   0.00088  -167.532   -77.132   176.697     4.795     3.040     1.289
GLN  PRO   0.25991   -66.427   -63.730   179.320     2.831     1.423     0.634
GLN  PRO   0.00184   -63.768   -63.926    98.501     2.840     2.227     1.374
GLN  PRO   0.06943   -65.137  -177.459  -179.918     1.235     0.870     0.322
GLN  PRO   0.04795   -58.583    79.097  -178.417     3.387     2.377     1.304
GLN  SER   0.01286    62.702   177.361    69.951     1.791     0.935     0.336
GLN  SER   0.00022    54.775    63.043    67.387     5.161     6.411     1.300
GLN  SER   0.00977   -64.436   179.700    69.906     0.228     1.259     0.443
GLN  SER   0.00927   -58.944    76.115    68.617     1.191     1.137     1.215
GLN  SER   0.00155  -170.894   173.844    69.167     1.007     1.001     0.460
GLN  SER   0.01520  -174.555    53.201    63.879     1.083     1.201     0.942
GLN  SER   0.00340    65.220  -177.388   -70.114     1.719     1.677     0.626
GLN  SER   0.01608    70.069   -65.835   -67.774     1.292     2.417     1.231
GLN  SER   0.33796    70.702   -67.711   177.912     2.771     3.301     1.550
GLN  SER   0.00881    64.894  -179.237  -179.736     1.528     1.069     0.286
GLN  SER   0.00339    60.951    73.647  -179.239     3.200     4.079     1.330
GLN  SER   0.00152  -171.725   178.187   -70.663     1.838     0.774     0.410
GLN  SER   0.00021  -173.128   -77.894   -65.652     2.122     2.242     1.121
GLN  SER   0.01111   -63.694  -175.150   -69.223     0.251     0.314     0.147
GLN  SER   0.01049   -61.634   -57.823   -66.311     3.220     2.836     1.367
GLN  SER   0.00003  -166.410    68.066   -98.512     0.067     0.027     0.003
GLN  SER   0.22801  -177.799    54.832  -177.316     1.482     1.615     1.254
GLN  SER   0.00826  -172.528   176.604   179.575     1.259     0.599     0.337
GLN  SER   0.00030  -174.439   -84.049   178.676     3.909     1.206     2.617
GLN  SER   0.00029   -61.130   -63.760    96.361     0.528     0.789     0.385
GLN  SER   0.18016   -63.405   -62.972   179.089     1.119     1.092     0.910
GLN  SER   0.09246   -63.953  -177.240  -179.866     0.428     1.082     0.493
GLN  SER   0.00004   -67.445    72.375  -112.398     1.323     0.928     2.497
GLN  SER   0.04861   -60.186    78.016  -179.930     1.355     0.718     0.900
GLN  THR   0.00585    63.033  -178.830   -70.464     1.688     1.118     0.362
GLN  THR   0.01403    68.137   -66.658   -67.264     1.749     1.942     1.095
GLN  THR   0.24031    71.225   -67.286   178.999     2.824     2.579     1.405
GLN  THR   0.06979    62.847   179.357  -179.701     1.243     1.464     0.633
GLN  THR   0.01798    61.219    74.037  -179.674     3.167     4.580     1.317
GLN  THR   0.00504   -66.556   -62.767   -68.816     0.572     0.391     0.433
GLN  THR   0.00003  -122.063   -62.793   -71.008     5.263     0.496     0.117
GLN  THR   0.00354  -168.468   -73.374   -65.265     1.327     1.443     0.655
GLN  THR   0.00263  -171.992   178.442   -70.441     1.071     0.722     0.296
GLN  THR   0.04370   -64.421  -174.343   -69.269     0.589     0.450     0.239
GLN  THR   0.06657  -172.074   176.945   179.542     1.726     0.670     0.337
GLN  THR   0.00102  -121.631   -63.300   179.932     0.009     0.049     0.045
GLN  THR   0.01125  -161.020   -76.722   178.119    13.156     5.341     2.551
GLN  THR   0.00038   -62.446   -64.343    97.617     0.540     1.002     0.465
GLN  THR   0.15174   -63.974   -63.295   179.271     1.771     1.338     0.305
GLN  THR   0.03514   -63.790  -176.717  -179.767     0.783     1.106     0.250
GLN  THR   0.02456   -59.613    78.288  -179.703     2.885     1.979     0.791
GLN  THR   0.11761   178.967    51.508    64.302     2.165     0.397     0.443
GLN  THR   0.15078  -178.363    54.830  -178.437     1.309     1.331     3.349
GLN  THR   0.01146    62.037   178.005    70.179     0.352     0.839     0.095
GLN  THR   0.00001    52.225    58.587    67.478     1.000     1.000     1.000
GLN  THR   0.00745  -171.710   174.668    69.493     0.979     0.738     0.274
GLN  THR   0.01754   -64.460  -179.806    70.166     0.741     1.433     0.469
GLN  THR   0.00158   -62.092    77.248    67.924     7.008     1.832     1.003
GLN  TRP   0.00307    62.512   179.195    70.513     3.065     2.124     1.071
GLN  TRP   0.00037    60.185    70.468    68.010     4.438     5.956     2.816
GLN  TRP   0.00465    63.726  -177.614   -70.198     1.517     0.757     0.516
GLN  TRP   0.10657    72.199   -62.827   -66.141     1.149     1.250     0.627
GLN  TRP   0.41344    71.412   -66.303   178.058     3.026     3.387     2.211
GLN  TRP   0.02818    62.462   179.545  -179.892     1.096     2.151     0.822
GLN  TRP   0.00658    61.132    75.541  -179.730     4.007     3.842     1.611
GLN  TRP   0.01039  -173.014   176.192   179.553     1.376     0.512     0.315
GLN  TRP   0.00244  -171.863   173.905    69.039     1.694     0.612     0.265
GLN  TRP   0.02449  -176.978    51.528    63.287     2.855     1.658     0.938
GLN  TRP   0.00011  -164.796    69.159   -98.165     2.684     2.675     1.140
GLN  TRP   0.17349  -177.955    55.125  -178.351     1.365     1.390     2.450
GLN  TRP   0.00121  -171.386   -76.388   -66.666     5.257     2.635     1.075
GLN  TRP   0.00342   -64.552   -60.328   -67.594     2.414     1.839     1.069
GLN  TRP   0.00003  -113.931   -62.899   -70.806     1.000     1.000     1.000
GLN  TRP   0.00364  -172.559   178.386   -70.496     1.531     0.571     0.147
GLN  TRP   0.00798   -64.611  -175.021   -70.158     0.916     1.581     1.683
GLN  TRP   0.00793  -175.368   -82.216   176.487     1.266     1.662     0.952
GLN  TRP   0.00040  -130.775   -67.293   178.919    13.707     4.060     2.290
GLN  TRP   0.12778   -63.620   -63.580   178.445     3.049     1.580     1.248
GLN  TRP   0.00033   -62.738   -65.209    97.756     3.476     3.330     0.826
GLN  TRP   0.05564   -63.902  -176.163  -179.491     0.553     0.856     0.429
GLN  TRP   0.01182   -59.328    79.619  -179.570     2.872     2.617     2.294
GLN  TRP   0.00001   -67.714    72.294  -110.892     1.000     1.000     1.000
GLN  TRP   0.00518   -64.525  -177.863    70.770     0.778     1.240     0.468
GLN  TRP   0.00085   -59.624    75.879    68.614     4.666     2.148     0.811
GLN  TYR   0.00117    63.234   178.835    70.175     2.177     1.545     0.520
GLN  TYR   0.00159    61.155    71.476    67.562     0.975     0.689     0.697
GLN  TYR   0.00359    64.778  -178.191   -70.222     2.648     1.205     0.397
GLN  TYR   0.08806    72.007   -62.421   -65.201     1.134     1.394     0.649
GLN  TYR   0.39313    70.928   -67.072   178.670     2.945     3.307     2.646
GLN  TYR   0.03654    62.694   179.630   179.919     0.700     0.554     0.523
GLN  TYR   0.00961    59.734    74.534  -179.468     1.420     1.514     0.628
GLN  TYR   0.00219   -66.018   -62.327   -68.590     3.422     2.703     1.331
GLN  TYR   0.00172  -170.651   -75.358   -66.318     2.536     2.922     1.266
GLN  TYR   0.01003   -64.557  -174.408   -69.258     0.578     0.194     0.247
GLN  TYR   0.00375  -172.619   178.288   -70.160     2.168     1.139     0.468
GLN  TYR   0.00001  -162.670    68.037   -99.255     1.000     1.000     1.000
GLN  TYR   0.00001  -171.307    93.514   -66.952     1.000     1.000     1.000
GLN  TYR   0.00915   -65.094  -179.322    70.366     1.928     0.822     0.240
GLN  TYR   0.00036   -60.116    75.497    68.143     3.408     1.234     0.840
GLN  TYR   0.00019   -61.755   -64.329    97.199     0.524     0.783     0.457
GLN  TYR   0.06109   -63.997   -63.455   178.757     1.514     1.037     1.061
GLN  TYR   0.01277   -60.287    80.322  -178.850     2.393     3.023     3.152
GLN  TYR   0.08948   -63.958  -176.300  -179.553     0.743     0.712     0.437
GLN  TYR   0.03257  -175.118    53.282    63.976     0.590     0.613     0.959
GLN  TYR   0.21153  -178.518    55.215  -177.332     1.041     1.183     1.188
GLN  TYR   0.00834  -173.767   173.801    68.527     1.359     0.746     0.943
GLN  TYR   0.02214  -173.754   176.469   179.715     0.734     0.381     0.081
GLN  TYR   0.00099  -174.763   -82.340   176.255     1.340     0.817     2.204
GLN  VAL   0.36253    72.142   -65.488   178.479     2.973     4.040     2.739
GLN  VAL   0.09541    71.795   -63.182   -67.193     1.604     2.363     0.926
GLN  VAL   0.00019    54.084    61.670    66.633     4.823     2.885     3.112
GLN  VAL   0.00129    58.410    69.684  -178.703     9.144     9.232     2.194
GLN  VAL   0.00288    63.098  -179.971    70.678     2.311     2.147     0.835
GLN  VAL   0.04163    62.986  -179.347   179.953     1.455     0.933     0.461
GLN  VAL   0.00034    63.104   179.526   -71.428     2.405     2.562     1.198
GLN  VAL   0.03160  -175.665    52.719    63.641     2.368     0.964     0.549
GLN  VAL   0.12760  -177.876    55.370  -178.635     1.207     1.574     2.001
GLN  VAL   0.00001  -167.287    68.141   -98.414     1.000     1.000     1.000
GLN  VAL   0.00660  -172.571   174.697    69.469     0.837     1.137     0.684
GLN  VAL   0.01285  -172.400   176.456   179.687     1.122     0.749     0.385
GLN  VAL   0.00014  -174.937   -83.648   177.730     1.443     1.757     2.759
GLN  VAL   0.00001  -121.348   -63.693  -179.852     1.000     1.000     1.000
GLN  VAL   0.00876   -66.453  -176.031   -70.147     2.881     1.494     1.134
GLN  VAL   0.00124  -171.937   177.968   -70.757     1.041     0.704     0.412
GLN  VAL   0.00095  -169.852   -74.610   -65.933     1.866     1.840     0.842
GLN  VAL   0.00769   -62.644   -59.186   -67.209     3.854     3.265     1.647
GLN  VAL   0.00032   -62.206   -64.713    97.394     1.559     1.251     1.083
GLN  VAL   0.13933   -62.145   -62.134   178.617     2.387     2.038     1.042
GLN  VAL   0.07508   -63.681  -176.848  -179.715     0.327     1.066     0.489
GLN  VAL   0.07694   -58.326    78.768  -178.805     1.600     0.904     1.334
GLN  VAL   0.00311   -63.727   179.383    69.880     0.563     0.150     0.145
GLN  VAL   0.00350   -58.766    76.467    68.785     2.340     0.584     0.979
GLU  ALA   0.04818  -177.509    52.398    63.921     2.957     1.452     0.566
GLU  ALA   0.16182  -178.307    54.945  -178.613     1.829     1.881     2.477
GLU  ALA   0.00979    64.085   178.797    70.311     2.265     1.228     0.553
GLU  ALA   0.00350    58.220    66.591    67.222     5.147     6.165     0.933
GLU  ALA   0.01068  -171.851   174.441    69.250     1.231     0.718     0.357
GLU  ALA   0.02456   -64.468  -179.348    70.353     1.693     1.064     0.468
GLU  ALA   0.00553   -59.829    76.284    67.790     3.973     1.803     0.721
GLU  ALA   0.01947    63.939  -177.697   -70.024     2.105     0.886     0.319
GLU  ALA   0.05023    71.337   -63.858   -66.790     1.654     2.014     0.716
GLU  ALA   0.00002    67.100   -72.788   113.277     2.426     1.623     2.978
GLU  ALA   0.20921    70.287   -68.447   178.169     1.744     1.680     2.215
GLU  ALA   0.05343    63.461   179.879  -179.782     1.608     1.431     0.551
GLU  ALA   0.00559    60.178    72.956   179.933     5.885     6.026     1.080
GLU  ALA   0.02971   -62.629   -59.577   -67.360     3.678     2.855     1.475
GLU  ALA   0.00326  -168.159   -76.331   -67.067     7.561     2.383     3.086
GLU  ALA   0.01444   -63.153  -174.433   -69.000     1.135     0.674     0.596
GLU  ALA   0.00765  -172.120   178.399   -70.467     1.358     0.761     0.329
GLU  ALA   0.00010  -170.515    73.832   -98.810     2.977     4.692     0.340
GLU  ALA   0.00004  -159.530    94.296   -66.540    11.047     1.883     1.508
GLU  ALA   0.01349  -171.538   176.292   179.756     1.439     0.998     0.179
GLU  ALA   0.00554  -175.302   -82.992   176.347     1.232     1.095     1.913
GLU  ALA   0.00210  -141.001   -69.128  -179.352    13.367     3.595     0.514
GLU  ALA   0.15413   -63.225   -63.014   179.149     3.056     1.862     0.433
GLU  ALA   0.00073   -62.768   -65.997    97.627     2.602     4.525     3.062
GLU  ALA   0.13782   -63.903  -176.509  -179.777     0.743     0.788     0.306
GLU  ALA   0.02899   -59.142    80.278  -178.732     1.863     2.690     1.225
GLU  ALA   0.00000   -68.084    72.711  -113.206     1.000     1.000     1.000
GLU  ARG   0.01771    64.272   178.875    70.100     1.136     0.706     0.255
GLU  ARG   0.00506    57.373    66.503    66.061     4.286     3.645     0.540
GLU  ARG   0.01475  -173.626   174.922    69.215     0.768     0.389     0.057
GLU  ARG   0.03248   -64.298  -179.594    70.193     0.688     0.925     0.363
GLU  ARG   0.00372   -66.387    74.183    68.284     2.458     0.480     1.272
GLU  ARG   0.02494   -63.323   -59.481   -67.428     1.631     1.534     0.782
GLU  ARG   0.00620  -166.363   -69.942   -65.081     1.496     2.082     0.535
GLU  ARG   0.01201  -173.675   179.592   -69.949     0.358     0.227     0.121
GLU  ARG   0.02203   -63.984  -174.744   -69.332     0.921     0.263     0.186
GLU  ARG   0.01150    64.668  -177.670   -69.867     1.053     0.538     0.182
GLU  ARG   0.02750    71.607   -62.578   -64.261     2.222     1.680     1.492
GLU  ARG   0.02380    70.025   -66.807   179.066     3.725     2.868     1.750
GLU  ARG   0.00965    61.955  -179.296   179.921     2.244     0.501     0.276
GLU  ARG   0.03263    59.718    72.783  -177.657     1.029     1.250     0.927
GLU  ARG   0.00031   -63.141   -64.975    99.135     0.660     1.138     1.004
GLU  ARG   0.14339   -63.275   -62.880   179.252     1.002     0.734     0.378
GLU  ARG   0.08110   -63.866  -176.993  -179.878     1.013     0.825     0.179
GLU  ARG   0.04690   -62.401    79.719  -178.379     2.801     3.192     1.339
GLU  ARG   0.06270  -173.332   176.954   179.821     1.646     0.902     0.133
GLU  ARG   0.01922  -171.201   -78.037   177.833     1.629     1.922     0.912
GLU  ARG   0.08410  -176.395    53.806    64.061     0.463     0.670     0.580
GLU  ARG   0.31829  -178.640    57.377  -177.162     0.838     0.898     1.435
GLU  ASN   0.00248    64.716  -176.636   -69.314     2.074     1.341     0.842
GLU  ASN   0.05528    70.050   -65.022   -66.216     2.158     1.823     1.819
GLU  ASN   0.01566    62.995   178.192    70.206     1.584     1.501     0.535
GLU  ASN   0.00016    50.228    57.491    67.549     2.693     1.491     0.871
GLU  ASN   0.35176    70.907   -67.671   178.491     2.119     2.218     2.461
GLU  ASN   0.05248    63.387  -180.000  -179.825     1.674     1.624     0.763
GLU  ASN   0.00619    58.681    72.943   179.877     3.525     4.470     1.312
GLU  ASN   0.01478   -66.311   -61.945   -68.527     4.227     2.436     1.180
GLU  ASN   0.00012  -174.792   -81.113   -68.748     6.350     4.697     1.939
GLU  ASN   0.00001  -124.682   -64.160   -74.998     1.000     1.000     1.000
GLU  ASN   0.01336   -64.473  -174.258   -69.258     0.463     0.243     0.539
GLU  ASN   0.00612  -171.780   178.613   -70.303     1.370     0.944     0.373
GLU  ASN   0.00703  -172.671   174.505    69.233     0.954     0.887     0.306
GLU  ASN   0.01103  -172.991   176.698   179.657     2.096     0.773     0.213
GLU  ASN   0.03814  -177.358    52.449    64.123     2.989     1.214     0.751
GLU  ASN   0.12446  -178.499    55.020  -178.204     1.544     1.385     2.529
GLU  ASN   0.00002  -168.735    73.930   -99.428     1.000     1.000     1.000
GLU  ASN   0.00488  -156.620   -75.906   179.172    16.921     6.948     1.718
GLU  ASN   0.08253   -62.255   -62.656   178.531     2.664     1.646     1.197
GLU  ASN   0.00027   -61.421   -66.224    96.680     3.473     4.469     0.898
GLU  ASN   0.01761   -64.487  -179.775    70.083     0.609     1.443     0.555
GLU  ASN   0.01113   -60.243    75.923    68.600     2.738     1.411     0.846
GLU  ASN   0.09477   -63.929  -177.227  -179.921     0.772     0.992     0.407
GLU  ASN   0.08973   -59.210    78.758  -179.325     1.418     1.169     0.677
GLU  ASN   0.00001   -73.552    67.556  -106.358     1.000     1.000     1.000
GLU  ASP   0.01792    62.652  -178.725   -70.639     0.967     0.921     0.912
GLU  ASP   0.01014    69.719   -67.161   -70.324     1.046     2.196     4.045
GLU  ASP   0.02863    64.067   177.762    70.121     1.232     0.942     0.372
GLU  ASP   0.00128    54.719    64.031    68.274     4.493     6.588     2.575
GLU  ASP   0.00013    68.101   -72.850   109.686     2.547     1.471     1.349
GLU  ASP   0.15795    71.559   -66.787   178.198     3.363     3.138     1.672
GLU  ASP   0.07574    63.309   178.800  -179.309     1.210     1.884     0.931
GLU  ASP   0.01031    59.477    73.584  -179.840     4.023     5.608     1.149
GLU  ASP   0.02127   -66.161   -61.871   -68.081     4.120     2.644     1.738
GLU  ASP   0.00032  -122.839   -62.667   -70.299     0.308     0.354     1.663
GLU  ASP   0.00266  -168.487   -74.969   -66.109     2.637     2.437     1.337
GLU  ASP   0.00971  -173.014   178.385   -70.423     1.068     0.468     0.085
GLU  ASP   0.04342   -65.574  -174.666   -69.201     2.170     1.656     0.890
GLU  ASP   0.00035   -62.623   -67.825    95.984     3.866     8.221     1.840
GLU  ASP   0.00025  -120.429   -63.761   179.841     0.722     0.116     0.075
GLU  ASP   0.13388   -63.135   -62.855   179.247     3.646     2.143     0.581
GLU  ASP   0.18892   -64.706  -176.792   179.882     1.677     1.140     0.253
GLU  ASP   0.02018   -60.171    78.322  -177.795     2.692     1.017     2.332
GLU  ASP   0.02234   -64.545  -178.093    70.669     0.421     1.004     0.365
GLU  ASP   0.00194   -59.652    77.346    68.457     3.303     1.465     1.105
GLU  ASP   0.01822  -171.794   174.412    69.239     0.765     0.338     0.203
GLU  ASP   0.07424  -176.734    52.854    63.540     2.705     0.786     0.581
GLU  ASP   0.00008  -167.587    73.487   -99.236     2.614     0.723     2.958
GLU  ASP   0.11941  -177.673    56.049   179.858     1.358     1.372     5.419
GLU  ASP   0.03465  -172.826   176.263   179.705     0.845     0.395     0.130
GLU  ASP   0.00606  -174.867   -82.966   175.566     0.813     0.671     0.692
GLU  CYS   0.01096    62.470   178.176    70.042     0.267     0.565     0.137
GLU  CYS   0.00035    61.906    72.853    68.830     2.558     4.750     4.253
GLU  CYS   0.03657    70.721   -64.268   -65.836     1.707     1.721     1.093
GLU  CYS   0.01727    63.090  -178.959   -70.625     1.582     1.537     0.880
GLU  CYS   0.26564    69.353   -69.550   178.988     2.258     2.601     2.117
GLU  CYS   0.05570    62.719   179.380  -179.952     1.357     1.833     0.858
GLU  CYS   0.00750    60.840    75.690   179.243     1.908     0.951     0.192
GLU  CYS   0.00572  -171.632   175.048    69.512     0.971     0.848     0.330
GLU  CYS   0.01997  -171.914   176.777   179.671     1.333     0.856     0.150
GLU  CYS   0.05184  -176.980    52.115    63.708     2.577     0.581     0.748
GLU  CYS   0.00014  -168.442    73.411   -98.980     0.881     0.571     1.035
GLU  CYS   0.24902  -178.270    54.839  -178.424     1.024     0.958     2.472
GLU  CYS   0.00267   -65.089   -61.301   -68.434     2.553     1.873     0.805
GLU  CYS   0.00055  -164.527   -75.953   -67.824     8.655     4.182     3.733
GLU  CYS   0.00001  -122.110   -63.043   -70.954     1.000     1.000     1.000
GLU  CYS   0.02065   -64.031  -174.560   -69.258     0.897     0.385     0.274
GLU  CYS   0.00143  -171.686   178.476   -70.501     1.410     0.715     0.317
GLU  CYS   0.00293  -148.691   -72.169   179.487    16.547     6.394     2.581
GLU  CYS   0.00019   -61.396   -64.290    97.205     1.340     0.873     0.696
GLU  CYS   0.11019   -63.862   -63.610   178.607     2.550     1.853     0.875
GLU  CYS   0.12417   -64.162  -176.315  -179.573     0.338     0.665     0.339
GLU  CYS   0.01491   -59.064    79.343  -179.076     1.544     2.063     1.165
GLU  CYS   0.00001   -68.575    71.055  -109.677     1.000     1.000     1.000
GLU  CYS   0.00085   -64.416  -177.958    70.759     0.074     0.652     0.266
GLU  CYS   0.00073   -64.090    79.271    68.495     0.785     1.297     0.277
GLU  GLN   0.00614    63.193  -178.189   -70.207     2.481     1.414     0.517
GLU  GLN   0.02675    71.616   -62.865   -65.795     2.125     2.572     0.988
GLU  GLN   0.00455    59.944    72.982  -179.722     5.152     7.546     1.560
GLU  GLN   0.00078    57.138    66.945    67.973     7.016     8.828     0.318
GLU  GLN   0.16327    70.712   -67.088   178.677     2.834     2.413     1.493
GLU  GLN   0.02674    62.804   179.302    70.888     1.430     0.638     0.667
GLU  GLN   0.08586    62.961  -179.537   179.773     2.449     0.675     0.720
GLU  GLN   0.00847  -172.336   174.227    69.111     1.149     0.488     0.232
GLU  GLN   0.03579  -174.786    53.106    63.318     0.987     0.759     0.339
GLU  GLN   0.00005  -172.364    73.968   -97.998     3.268     0.100     0.972
GLU  GLN   0.24963  -177.983    55.328  -178.048     0.974     1.385     1.680
GLU  GLN   0.03542  -173.276   176.397   179.640     0.619     0.300     0.121
GLU  GLN   0.00367  -175.042   -82.631   175.636     1.022     0.967     1.355
GLU  GLN   0.00093  -170.906   177.613   -70.767     1.953     1.052     0.490
GLU  GLN   0.00003  -175.169   -79.979   -67.977     4.924     3.204     0.282
GLU  GLN   0.00782   -63.992  -175.430   -69.550     3.226     1.121     0.864
GLU  GLN   0.01922   -62.101   -59.344   -67.390     3.239     2.444     1.381
GLU  GLN   0.00069   -61.936   -64.616    97.631     1.884     2.268     1.178
GLU  GLN   0.09154   -63.823   -63.774   178.133     4.064     2.265     1.023
GLU  GLN   0.16139   -64.060  -176.735  -179.702     1.387     0.814     0.376
GLU  GLN   0.05325   -57.523    79.493  -179.033     1.270     1.049     1.576
GLU  GLN   0.01217   -64.441  -179.168    70.280     1.022     1.713     0.572
GLU  GLN   0.00585   -57.361    76.668    68.261     2.168     0.894     1.262
GLU  GLU   0.37212    69.561   -69.272   178.937     1.626     2.012     1.961
GLU  GLU   0.01048    67.062  -175.637   -69.624     0.608     0.454     0.190
GLU  GLU   0.04213    71.670   -62.574   -66.211     2.096     2.372     0.523
GLU  GLU   0.08322    64.031  -179.819  -179.529     2.752     2.179     0.991
GLU  GLU   0.01812    56.339    72.639   179.625     2.292     1.601     0.907
GLU  GLU   0.00568    66.181   177.680    69.689     0.076     0.242     0.060
GLU  GLU   0.00179    53.110    62.556    66.556     7.485     6.572     2.755
GLU  GLU   0.01951  -179.026    52.115    64.241     3.241     1.970     0.258
GLU  GLU   0.00004  -166.736    72.977   -99.141     0.000     0.000     0.000
GLU  GLU   0.05349  -176.766    56.137  -178.686     4.001     3.566     3.366
GLU  GLU   0.00035  -155.519   -80.012   -72.225     0.077     0.356     0.185
GLU  GLU   0.02362   -60.339   -57.323   -65.688     1.252     0.952     0.637
GLU  GLU   0.01352   -64.272  -174.161   -69.122     0.322     0.492     0.628
GLU  GLU   0.00390  -169.755  -179.825   -69.926     0.706     1.217     0.464
GLU  GLU   0.00823  -170.633   174.508    69.495     0.722     1.076     0.733
GLU  GLU   0.00181   -58.075    75.141    66.604     0.246     0.202     0.127
GLU  GLU   0.01739   -63.583  -179.324    70.228     0.457     1.050     0.398
GLU  GLU   0.02244  -172.267   176.184   179.598     1.271     0.706     0.211
GLU  GLU   0.00728  -151.490   -73.446  -179.234    15.663     6.523     0.915
GLU  GLU   0.07070   -61.836   -62.524   178.996     2.151     1.720     0.470
GLU  GLU   0.00022   -61.164   -67.528    92.823     2.228    11.630     8.433
GLU  GLU   0.17633   -63.976  -177.095  -179.859     1.264     0.947     0.235
GLU  GLU   0.04763   -58.583    79.018  -179.280     0.380     0.428     0.187
GLU  GLY   0.01309    63.519   178.355    70.666     2.453     1.446     1.019
GLU  GLY   0.00325    59.905    70.223    68.294     3.293     6.213     3.715
GLU  GLY   0.02587   -64.058   179.788    69.935     0.414     0.769     0.297
GLU  GLY   0.00683   -61.357    76.573    69.299     1.936     1.474     1.015
GLU  GLY   0.02140  -172.578   173.921    68.954     0.867     0.364     0.249
GLU  GLY   0.03593  -175.602    53.547    64.214     3.272     1.676     0.940
GLU  GLY   0.01531    70.264   -66.267   -68.810     1.658     2.544     2.759
GLU  GLY   0.16601    70.926   -67.625   178.651     2.818     2.414     1.435
GLU  GLY   0.00001    68.598   -72.268   110.948     1.000     1.000     1.000
GLU  GLY   0.00705    57.510    69.211  -179.363     4.817     6.324     1.351
GLU  GLY   0.07280    63.342  -179.711   179.823     2.005     0.466     0.591
GLU  GLY   0.01857    63.955  -178.275   -70.315     2.570     1.147     0.644
GLU  GLY   0.03339   -62.584   -59.292   -67.174     3.097     2.163     1.201
GLU  GLY   0.00142  -164.800   -77.320   -68.142     7.977     2.909     2.997
GLU  GLY   0.00013  -121.553   -63.503   -74.663     1.000     1.000     1.000
GLU  GLY   0.02081   -63.809  -174.802   -69.334     1.021     0.642     0.438
GLU  GLY   0.00472  -171.722   178.222   -70.646     1.652     0.832     0.282
GLU  GLY   0.20521  -177.502    56.365  -177.760     1.592     1.405     0.974
GLU  GLY   0.00035  -168.539    74.805   -93.084     1.887     8.902    12.277
GLU  GLY   0.03112  -172.491   176.123   179.670     1.186     0.510     0.187
GLU  GLY   0.00421  -172.782   -81.619   178.238     2.800     2.059     2.340
GLU  GLY   0.00303  -141.125   -69.276  -179.274    16.931     3.918     0.628
GLU  GLY   0.00132   -62.143   -65.459    97.191     0.355     0.498     0.812
GLU  GLY   0.14783   -62.843   -62.820   179.292     1.792     1.188     0.619
GLU  GLY   0.14193   -64.063  -176.807  -179.873     1.235     0.922     0.362
GLU  GLY   0.00076   -68.423    72.201  -112.184     3.708     2.401     3.965
GLU  GLY   0.01763   -61.489    80.490  -178.514     1.487     3.532     1.736
GLU  HID   0.06598    70.072   -64.915   -65.129     1.674     1.564     1.766
GLU  HID   0.22977    70.960   -67.589   179.125     2.506     2.753     3.216
GLU  HID   0.03863    64.307   178.964    70.277     0.934     1.490     0.412
GLU  HID   0.00071    57.614    68.595    68.945     6.082    10.948     6.278
GLU  HID   0.00735    57.643    71.811   178.815     3.756     3.836     1.141
GLU  HID   0.00905    63.348  -177.252   -70.801     2.045     0.905     1.036
GLU  HID   0.08249    63.846   179.573  -179.944     1.355     1.556     0.783
GLU  HID   0.02857   -62.927   -60.063   -67.720     1.904     2.075     1.800
GLU  HID   0.04088   -63.429  -175.047   -69.203     0.630     0.555     0.171
GLU  HID   0.00585  -170.836   178.589   -70.457     1.722     1.548     0.604
GLU  HID   0.00045  -168.092   -78.277   -68.196     7.770     4.407     3.084
GLU  HID   0.02115  -171.416   175.949   179.535     1.058     0.775     0.372
GLU  HID   0.00185  -145.559   -70.660  -179.431    19.841    10.155     1.175
GLU  HID   0.00008  -166.461    69.447   -98.759     1.065     3.781     0.710
GLU  HID   0.04934  -176.517    55.376   178.943     3.529     3.519     5.795
GLU  HID   0.00183  -170.880   175.173    69.446     0.087     1.288     0.165
GLU  HID   0.00470  -177.649    52.753    64.542     5.337     3.334     0.598
GLU  HID   0.00122   -61.317   -64.076    96.588     1.185     1.168     0.884
GLU  HID   0.14670   -62.309   -62.605   179.117     1.564     1.026     0.861
GLU  HID   0.01508   -63.950   179.520    69.992     0.928     0.871     0.361
GLU  HID   0.00704   -59.453    76.415    67.723     2.896     1.743     0.621
GLU  HID   0.14479   -63.472  -176.942  -179.759     0.725     0.891     0.372
GLU  HID   0.09647   -59.047    79.804  -178.147     1.844     1.878     1.583
GLU  HID   0.00002   -67.866    72.116  -111.217     1.000     1.000     1.000
GLU  HIE   0.08734  -175.324    53.135    63.323     0.385     0.685     0.235
GLU  HIE   0.18369  -177.897    56.368  -177.614     1.286     0.865     1.574
GLU  HIE   0.00011  -165.934    73.057   -96.526     1.347     7.397    10.721
GLU  HIE   0.00736   -67.648   -63.066   -68.596     2.131     0.668     0.192
GLU  HIE   0.00779  -170.087   -75.511   -66.123     0.617     0.552     0.330
GLU  HIE   0.01882  -172.928   178.611   -70.365     0.310     0.370     0.158
GLU  HIE   0.00816   -63.027  -174.853   -68.911     0.768     0.633     0.446
GLU  HIE   0.06657  -173.081   176.516   179.688     1.164     0.509     0.099
GLU  HIE   0.00097  -175.941   -83.674   175.954     0.883     1.051     2.211
GLU  HIE   0.00014  -121.295   -63.521   179.808     4.646     0.482     0.049
GLU  HIE   0.07793   -64.957   -64.015   179.012     3.239     1.957     0.443
GLU  HIE   0.00025   -65.856   -72.310    97.301     3.783     8.169     3.717
GLU  HIE   0.19670   -64.683  -176.517  -179.818     1.412     0.916     0.400
GLU  HIE   0.00003   -74.153    67.230  -105.285     1.214     0.035     2.086
GLU  HIE   0.02067   -59.053    80.359  -176.778     2.207     2.791     0.888
GLU  HIE   0.00681    60.711    71.215    67.188     0.586     0.356     0.328
GLU  HIE   0.01320    62.876   178.616    70.272     1.620     1.034     0.936
GLU  HIE   0.01038  -172.687   174.187    69.072     0.603     0.310     0.245
GLU  HIE   0.01747   -65.166  -177.865    70.669     0.636     0.479     0.195
GLU  HIE   0.00087   -61.454    77.027    69.289     4.197     1.826     0.893
GLU  HIE   0.02886    62.336  -177.493   -69.973     0.459     1.638     0.507
GLU  HIE   0.01076    70.771   -63.386   -65.268     2.488     2.846     1.566
GLU  HIE   0.12369    69.876   -68.956   177.992     2.697     2.411     2.731
GLU  HIE   0.09566    62.380  -179.710   179.777     1.526     0.640     0.462
GLU  HIE   0.01575    61.411    75.831   179.767     1.999     2.306     0.427
GLU  HIP   0.02892    64.538   178.693    70.051     1.847     0.171     0.202
GLU  HIP   0.01102    55.063    63.178    66.308     5.775     5.505     0.821
GLU  HIP   0.02302  -172.554   174.168    69.120     1.641     0.479     0.164
GLU  HIP   0.02427   -64.130  -178.630    70.524     1.326     1.055     0.294
GLU  HIP   0.00625   -63.377    78.360    68.392     1.516     1.682     0.354
GLU  HIP   0.00080    63.549  -178.512   -70.338     1.534     0.637     0.290
GLU  HIP   0.06759    70.164   -64.386   -65.587     0.724     1.777     3.430
GLU  HIP   0.04860    70.697   -66.715  -176.456     2.549     2.660     3.828
GLU  HIP   0.04097    64.927   179.838  -179.437     2.198     0.444     0.577
GLU  HIP   0.01728    58.248    68.809   176.559     3.311     4.286     1.732
GLU  HIP   0.05043  -177.455    52.553    64.484     3.112     0.907     1.090
GLU  HIP   0.22997  -177.918    56.428  -178.413     2.103     1.983     1.972
GLU  HIP   0.00003  -171.126    76.802   -92.919     2.680     8.973    14.367
GLU  HIP   0.02032   -62.672   -59.323   -67.224     1.188     1.125     0.793
GLU  HIP   0.00037  -169.889   -74.951   -66.368     2.867     1.318     0.900
GLU  HIP   0.00790  -172.674   178.626   -70.435     0.447     0.356     0.184
GLU  HIP   0.04296   -63.966  -174.612   -69.444     1.249     0.534     0.350
GLU  HIP   0.06355  -173.140   176.531   179.774     1.806     0.869     0.254
GLU  HIP   0.00820  -173.431   -80.390   177.011     2.960     2.853     0.926
GLU  HIP   0.00009   -63.691   -67.379    95.172     2.667    11.841    10.863
GLU  HIP   0.00004  -115.118   -63.778  -179.961     0.481     0.041     0.031
GLU  HIP   0.17962   -63.264   -62.802   178.797     2.947     1.477     1.099
GLU  HIP   0.08570   -63.695  -176.805  -179.845     0.939     0.706     0.192
GLU  HIP   0.04209   -60.200    80.826  -177.448     2.870     3.314     1.750
GLU  HIP   0.00002   -67.487    71.810  -113.076     1.000     1.000     1.000
GLU  ILE   0.02861  -172.747   174.238    69.136     0.409     0.273     0.155
GLU  ILE   0.08838  -173.341   176.435   179.547     0.836     0.329     0.158
GLU  ILE   0.00354  -175.339   -82.327   175.938     0.387     1.075     1.064
GLU  ILE   0.02511  -175.037    52.531    63.394     0.768     0.760     0.334
GLU  ILE   0.18068  -178.287    55.342  -177.642     0.902     1.209     1.880
GLU  ILE   0.00016  -170.275    77.882   -92.394     2.158     9.795    15.722
GLU  ILE   0.00003   -61.532   -65.786    96.880     1.919     0.251     0.517
GLU  ILE   0.00091  -120.647   -63.573   179.797     2.008     0.105     0.163
GLU  ILE   0.08490   -63.396   -63.575   178.287     2.706     1.988     0.736
GLU  ILE   0.02560   -58.925    80.213  -176.735     2.013     2.731     1.461
GLU  ILE   0.11492   -64.170  -176.282  -179.297     1.965     0.748     0.598
GLU  ILE   0.03933   -61.411   -59.206   -68.048     2.298     1.463     0.446
GLU  ILE   0.00091  -169.808   -75.409   -66.027     2.550     1.901     0.509
GLU  ILE   0.00003  -123.957   -63.104   -72.380     1.000     1.000     1.000
GLU  ILE   0.01156  -172.260   178.866   -70.216     1.416     0.945     0.370
GLU  ILE   0.03853   -64.653  -175.165   -70.126     0.830     0.550     0.652
GLU  ILE   0.02461    62.474  -179.490   -70.693     0.412     1.401     0.555
GLU  ILE   0.01108    70.922   -63.905   -66.314     0.839     2.897     4.755
GLU  ILE   0.18241    68.852   -69.645   179.413     2.461     2.607     1.134
GLU  ILE   0.09654    62.405   179.985   179.747     1.551     0.904     0.463
GLU  ILE   0.01734    58.661    73.634   179.827     3.112     3.691     1.530
GLU  ILE   0.00177   -65.230    78.219    67.610     2.465     0.874     1.055
GLU  ILE   0.01444   -64.945  -179.360    70.265     2.669     1.122     0.319
GLU  ILE   0.00759    62.454   179.853    71.231     1.403     1.800     0.609
GLU  ILE   0.00099    59.278    70.493    68.927     5.837     7.761     1.509
GLU  LEU   0.01868    63.116   179.745    70.844     1.738     1.731     0.813
GLU  LEU   0.00024    52.036    60.529    65.778     6.221     7.325     0.567
GLU  LEU   0.08315    70.781   -64.765   -66.331     1.589     1.494     1.311
GLU  LEU   0.01013    63.408  -178.771   -70.505     2.324     0.728     0.251
GLU  LEU   0.38249    69.960   -68.376   179.394     1.872     2.182     1.595
GLU  LEU   0.00146    60.804    74.568  -179.107     2.349     2.997     2.462
GLU  LEU   0.05848    63.753  -179.583  -179.832     2.191     0.607     0.582
GLU  LEU   0.01870  -173.032   176.333   179.634     0.836     0.424     0.228
GLU  LEU   0.01308  -172.191   175.198    69.692     0.678     1.732     0.751
GLU  LEU   0.01618  -174.990    52.482    63.391     1.495     1.542     0.471
GLU  LEU   0.00008  -165.179    72.952  -100.284     2.792     0.294     1.285
GLU  LEU   0.09690  -177.739    55.581  -177.889     1.446     1.789     2.273
GLU  LEU   0.01217   -62.119   -58.840   -66.765     2.554     2.377     1.483
GLU  LEU   0.00067  -168.877   -74.767   -66.044     4.469     4.021     1.625
GLU  LEU   0.00013  -126.651   -62.283   -68.840     1.000     1.000     1.000
GLU  LEU   0.00615  -172.666   178.557   -70.375     0.981     0.501     0.185
GLU  LEU   0.01507   -64.925  -174.728   -69.449     1.525     0.837     0.299
GLU  LEU   0.00220  -175.540   -83.319   175.521     0.537     0.334     0.792
GLU  LEU   0.00163  -130.710   -66.295  -179.720    14.091     3.030     0.485
GLU  LEU   0.00015   -63.330   -65.295    98.905     1.442     0.772     1.831
GLU  LEU   0.13731   -63.825   -63.666   178.662     1.898     1.406     0.897
GLU  LEU   0.07117   -63.539  -176.669  -179.657     0.959     0.921     0.513
GLU  LEU   0.04636   -59.573    79.730  -178.583     1.592     2.224     1.483
GLU  LEU   0.00611   -64.192  -179.714    70.010     0.442     1.656     0.493
GLU  LEU   0.00132   -67.687    78.562    66.962     2.589     0.593     0.288
GLU  LYS   0.40583    71.739   -66.440   178.820     2.504     2.843     2.261
GLU  LYS   0.26521    71.530   -63.578   -66.777     1.679     1.513     1.230
GLU  LYS   0.00364    67.604   178.885    69.930     0.633     0.879     0.265
GLU  LYS   0.00001    56.330    62.857    65.089     1.000     1.000     1.000
GLU  LYS   0.00963    59.421    71.652  -179.114     2.555     3.249     1.463
GLU  LYS   0.00327    66.600  -176.214   -69.754     2.691     1.787     0.453
GLU  LYS   0.03686    63.834  -179.771  -179.806     2.167     1.475     0.524
GLU  LYS   0.00220  -171.477   174.411    69.398     1.712     1.323     0.783
GLU  LYS   0.00640  -172.335   175.986   179.717     1.656     0.457     0.251
GLU  LYS   0.00476  -173.821    55.236    64.546     4.871     2.839     1.207
GLU  LYS   0.02869  -177.932    54.847   179.793     2.827     2.684     5.555
GLU  LYS   0.00008  -168.117    68.777   -98.178     1.000     1.000     1.000
GLU  LYS   0.00174   -61.718   -58.724   -68.033     1.670     2.181     2.533
GLU  LYS   0.00001  -161.696   -65.858   -65.964     1.000     1.000     1.000
GLU  LYS   0.00142  -150.927   -70.391  -179.180     9.433     5.213     0.436
GLU  LYS   0.00020   -62.470   -66.210    97.691     0.565     2.325     0.795
GLU  LYS   0.08329   -62.555   -62.637   179.231     2.159     1.541     0.601
GLU  LYS   0.00725   -63.641  -174.599   -68.983     0.795     0.456     0.327
GLU  LYS   0.00041  -172.454   178.638   -70.498     1.934     1.093     0.568
GLU  LYS   0.07507   -64.102  -177.047  -179.920     0.993     0.931     0.286
GLU  LYS   0.05349   -58.807    78.843  -178.919     1.601     0.974     1.094
GLU  LYS   0.00509   -64.058   179.553    70.011     0.231     1.187     0.561
GLU  LYS   0.00546   -58.391    75.457    67.878     1.252     0.568     0.735
GLU  MET   0.00882    58.990    71.758  -179.305     3.179     5.916     2.321
GLU  MET   0.00035    57.006    64.546    66.855     9.717     9.919     2.146
GLU  MET   0.11241    70.677   -64.175   -66.155     1.195     1.174     1.762
GLU  MET   0.00439    66.101  -176.849   -70.003     1.428     0.895     0.444
GLU  MET   0.55270    70.955   -67.756   179.008     2.451     2.588     2.554
GLU  MET   0.00566    62.799   178.952    70.223     2.585     1.183     0.800
GLU  MET   0.03060    64.008  -178.600   179.317     2.330     1.236     1.629
GLU  MET   0.00489  -171.213   175.545   179.861     1.338     0.280     0.078
GLU  MET   0.00037  -170.707   174.026    69.124     2.488     0.177     0.153
GLU  MET   0.01382  -174.876    53.268    63.239     1.398     0.547     0.367
GLU  MET   0.07230  -178.532    55.173  -176.909     1.993     2.068     2.279
GLU  MET   0.01183   -63.808  -174.503   -69.150     0.833     0.454     0.543
GLU  MET   0.00060  -172.247   177.852   -70.867     1.990     0.574     0.231
GLU  MET   0.00471   -63.059   -58.667   -66.564     4.425     3.630     1.850
GLU  MET   0.00004  -123.984   -63.690  -179.681     0.022     0.054     0.013
GLU  MET   0.00040  -175.501   -83.059   176.299     1.675     1.453     2.169
GLU  MET   0.05951   -63.093   -62.820   178.959     3.678     2.044     1.145
GLU  MET   0.00004   -60.502   -67.031    95.738     1.000     1.000     1.000
GLU  MET   0.05067   -58.197    79.175  -178.600     1.436     0.918     1.422
GLU  MET   0.05218   -64.031  -176.829  -179.805     2.100     0.804     0.329
GLU  MET   0.01008   -64.243  -179.082    70.280     1.605     1.438     0.487
GLU  MET   0.00365   -58.454    75.012    67.127     1.024     0.812     0.577
GLU  PHE   0.01036    63.782   179.306    70.514     2.919     0.965     0.487
GLU  PHE   0.00416    55.387    63.880    67.221     6.057     8.002     0.499
GLU  PHE   0.02348    67.891   -67.746   -67.353     1.508     1.565     3.204
GLU  PHE   0.17920    69.198   -69.008   178.624     3.090     3.095     2.617
GLU  PHE   0.00002    72.177   -68.694   106.262     1.000     1.000     1.000
GLU  PHE   0.01576    57.438    68.828  -178.483     4.204     6.389     1.624
GLU  PHE   0.00829    62.687  -178.700   -70.339     1.158     0.525     0.290
GLU  PHE   0.07182    62.681  -179.474   179.894     2.035     0.948     0.719
GLU  PHE   0.00631  -175.404   -82.989   175.064     0.621     0.753     1.205
GLU  PHE   0.04970  -173.233   176.323   179.527     1.389     0.771     0.823
GLU  PHE   0.00926  -172.663   178.585   -70.320     0.482     0.438     0.195
GLU  PHE   0.00541  -169.689   -75.036   -65.892     1.461     1.867     0.976
GLU  PHE   0.11527  -178.091    56.048  -176.778     1.586     1.405     1.626
GLU  PHE   0.00022  -169.316    74.905   -95.696     2.865     6.714    10.079
GLU  PHE   0.00453  -172.391   174.006    69.038     0.699     0.343     0.180
GLU  PHE   0.05041  -175.435    53.113    63.392     1.102     0.958     0.468
GLU  PHE   0.01455   -64.163  -174.579   -69.024     1.216     0.761     0.484
GLU  PHE   0.01062   -62.725   -59.591   -66.911     4.082     3.009     1.583
GLU  PHE   0.28245   -63.683   -63.590   179.355     1.580     1.094     0.368
GLU  PHE   0.00063  -120.863   -63.103   179.789     1.000     1.000     1.000
GLU  PHE   0.00049   -62.131   -67.057    95.494     2.492     7.167     6.374
GLU  PHE   0.00001  -123.001   -67.779   104.185     1.000     1.000     1.000
GLU  PHE   0.08914   -64.339  -176.838  -179.834     1.270     0.944     0.329
GLU  PHE   0.02687   -58.422    79.205  -179.218     2.309     1.696     0.810
GLU  PHE   0.01279   -65.609  -178.589    70.489     1.793     0.855     0.258
GLU  PHE   0.00823   -59.417    76.304    66.551     4.106     1.722     0.763
GLU  PRO   0.02598    62.707  -179.704    70.604     1.841     1.238     0.507
GLU  PRO   0.00137    59.120    71.716    68.113     1.887     2.398     1.818
GLU  PRO   0.02098  -176.539    53.970    64.277     4.556     5.154     1.415
GLU  PRO   0.00731   -65.699    73.320    68.191     6.309     4.897     1.744
GLU  PRO   0.02774    69.824   -65.086   -67.125     1.572     1.319     0.290
GLU  PRO   0.02001    63.296  -178.645   -70.363     2.318     1.084     0.456
GLU  PRO   0.14188    69.681   -68.202   178.497     2.972     3.254     1.406
GLU  PRO   0.00003    66.802   -71.874   113.843     1.000     1.000     1.000
GLU  PRO   0.09584    63.030  -179.160   179.945     2.069     1.183     0.670
GLU  PRO   0.00269    56.843    72.774   179.434     3.052     2.385     0.568
GLU  PRO   0.05238   -58.243    79.801  -177.285     4.488     2.617     1.554
GLU  PRO   0.00043   -72.562    69.047  -106.287     4.014     2.331     3.932
GLU  PRO   0.04443  -176.278    59.046  -179.498     4.438     7.927     4.438
GLU  PRO   0.00023  -169.249    72.864   -98.858     1.425     2.406     0.512
GLU  PRO   0.00001  -167.737   101.502   -61.948     1.000     1.000     1.000
GLU  PRO   0.03875   -65.366   -61.807   -70.373     1.778     1.534     2.168
GLU  PRO   0.00020  -124.619   -64.204   -74.863     2.377     1.299     2.281
GLU  PRO   0.00167  -166.649   -76.220   -67.173     8.655     4.580     3.245
GLU  PRO   0.03008   -65.632  -174.349   -69.171     1.424     0.262     0.224
GLU  PRO   0.01171  -172.394   179.841   -70.080     0.816     1.535     0.339
GLU  PRO   0.00508  -153.818   -75.163   179.449     8.557     3.446     1.487
GLU  PRO   0.00009  -120.777   -63.646   179.705     1.000     1.000     1.000
GLU  PRO   0.17545   -65.540   -63.757   178.859     3.180     1.751     1.047
GLU  PRO   0.00049   -64.084   -64.198    98.481     2.258     3.113     0.809
GLU  PRO   0.00001  -122.107   -64.518   112.574     1.000     1.000     1.000
GLU  PRO   0.00938  -171.886   175.447    69.635     1.483     2.055     0.801
GLU  PRO   0.02379   -66.925  -178.841    70.349     2.596     1.107     0.405
GLU  PRO   0.03615  -172.430   177.679   179.648     1.003     1.348     0.077
GLU  PRO   0.22584   -64.923  -176.715  -179.634     1.207     0.863     0.431
GLU  SER   0.02599    62.912   178.544    70.248     1.294     1.518     0.464
GLU  SER   0.00119    57.021    66.048    68.045     5.485     8.108     0.907
GLU  SER   0.01824   -64.285  -179.045    70.384     0.608     1.263     0.511
GLU  SER   0.00299   -62.652    77.328    68.733     4.130     1.803     1.240
GLU  SER   0.00097  -171.457   173.733    69.076     1.813     0.821     0.318
GLU  SER   0.06871  -175.241    52.549    63.324     1.322     0.783     0.280
GLU  SER   0.01883    63.515  -178.790   -70.367     1.791     0.862     0.317
GLU  SER   0.00643    69.855   -64.907   -66.011     1.949     1.959     1.228
GLU  SER   0.23774    70.676   -68.257   177.372     1.542     1.818     2.193
GLU  SER   0.00017    64.844   -73.801   116.733     1.000     1.000     1.000
GLU  SER   0.06748    63.289  -179.599   179.770     2.066     1.144     0.614
GLU  SER   0.00839    60.031    72.997  -179.781     4.243     6.133     1.202
GLU  SER   0.03215   -63.203   -59.993   -67.818     3.346     2.387     0.706
GLU  SER   0.00073  -166.992   -72.554   -64.760     5.364     4.967     3.053
GLU  SER   0.00001  -124.337   -63.649   -72.463     1.000     1.000     1.000
GLU  SER   0.02467   -64.065  -174.460   -69.233     1.179     0.388     0.264
GLU  SER   0.00155  -170.499   177.547   -70.745     3.404     1.435     0.653
GLU  SER   0.19458   -63.097   -63.000   178.805     2.905     1.735     0.932
GLU  SER   0.00126   -62.628   -66.274    96.929     2.651     4.990     1.170
GLU  SER   0.09155   -63.653  -176.331  -179.601     0.638     0.784     0.473
GLU  SER   0.00023   -67.539    72.341  -111.567     1.448     0.849     1.938
GLU  SER   0.00976   -60.119    81.224  -177.282     1.643     2.526     1.058
GLU  SER   0.13919  -178.034    55.609  -177.542     0.752     1.172     1.185
GLU  SER   0.00017  -168.845    76.013   -92.402     1.843     9.204    13.437
GLU  SER   0.03588  -172.422   176.666   179.726     1.632     0.749     0.166
GLU  SER   0.01054  -174.150   -82.586   175.658     1.325     1.017     0.856
GLU  SER   0.00060  -135.918   -68.224  -179.475    14.436     3.168     0.461
GLU  THR   0.02267    62.542   178.148    70.109     0.398     1.642     0.431
GLU  THR   0.00101    61.864    69.453    66.282     2.550     5.319     4.579
GLU  THR   0.01305    62.981  -178.415   -70.739     2.070     1.574     0.533
GLU  THR   0.06532    70.944   -63.249   -64.955     0.993     1.582     1.597
GLU  THR   0.14361    70.555   -67.482   178.753     2.268     2.635     1.738
GLU  THR   0.09493    63.800   179.480  -179.674     2.108     1.620     0.637
GLU  THR   0.01182    60.190    74.824   179.596     3.103     2.177     0.812
GLU  THR   0.11767   179.761    51.866    64.086     2.992     0.693     0.621
GLU  THR   0.09041  -178.370    55.186  -179.574     2.072     1.964     3.969
GLU  THR   0.00565  -170.458   174.513    69.118     0.715     1.567     0.492
GLU  THR   0.04051  -172.345   176.636   179.701     1.602     0.766     0.169
GLU  THR   0.01212  -161.863   -77.390   178.399    15.296     6.227     2.568
GLU  THR   0.01885   -65.730   -61.856   -68.154     2.152     2.154     1.122
GLU  THR   0.00296  -167.098   -74.105   -66.076     9.086     5.884     0.963
GLU  THR   0.04858   -64.250  -174.138   -68.997     0.596     0.370     0.401
GLU  THR   0.00623  -172.509   178.223   -70.478     0.244     0.201     0.077
GLU  THR   0.00001  -170.278    91.341   -69.269     1.000     1.000     1.000
GLU  THR   0.00212   -64.573  -178.760    70.433     0.287     1.365     0.476
GLU  THR   0.00480   -61.020    75.425    68.607     1.380     1.663     0.288
GLU  THR   0.00064   -60.081   -63.428    96.351     1.136     0.513     0.750
GLU  THR   0.09614   -64.443   -64.013   178.910     1.722     1.376     0.615
GLU  THR   0.17834   -63.912  -176.224  -179.728     0.341     0.817     0.352
GLU  THR   0.02258   -61.772    78.511  -179.132     3.103     3.316     1.419
GLU  TRP   0.00542    71.209   -63.382   -66.317     1.844     1.790     2.059
GLU  TRP   0.00703    62.874  -177.909   -70.847     2.836     1.032     1.278
GLU  TRP   0.00574    62.266   176.634    69.761     2.471     1.164     0.722
GLU  TRP   0.00001    59.876    70.971    67.557     1.000     1.000     1.000
GLU  TRP   0.14990    69.510   -68.899   177.625     3.238     2.782     1.965
GLU  TRP   0.00280    60.395    74.520   179.551     3.757     3.468     0.610
GLU  TRP   0.09089    62.646   179.868  -179.889     1.852     1.037     1.084
GLU  TRP   0.25780  -175.631    52.681    63.321     0.565     0.506     0.270
GLU  TRP   0.17818  -178.487    55.947  -176.999     0.724     1.036     1.019
GLU  TRP   0.00002  -173.569    71.769   -94.816     1.000     1.000     1.000
GLU  TRP   0.00036  -167.703   -72.018   -64.796     5.892     4.352     1.012
GLU  TRP   0.00171  -171.745   178.671   -70.218     2.001     1.301     0.520
GLU  TRP   0.01697  -172.832   176.281   179.791     1.932     0.653     0.876
GLU  TRP   0.00949  -172.796   174.102    68.954     0.995     0.278     0.284
GLU  TRP   0.00514   -63.848  -179.551    70.087     1.882     1.529     0.514
GLU  TRP   0.00665   -57.072    77.511    68.960     2.363     1.878     1.047
GLU  TRP   0.02183   -64.255  -174.610   -69.450     1.244     0.467     0.409
GLU  TRP   0.00911   -65.619   -61.623   -67.983     3.664     2.564     1.260
GLU  TRP   0.00023  -121.639   -63.767   179.741     1.959     2.289     2.719
GLU  TRP   0.00236  -174.618   -82.334   176.037     0.710     0.807     1.457
GLU  TRP   0.11051   -63.734   -63.482   179.021     3.155     1.952     0.729
GLU  TRP   0.00006   -63.698   -66.592    96.996     5.766     9.259     1.161
GLU  TRP   0.08580   -64.361  -176.400  -179.691     1.665     0.828     0.785
GLU  TRP   0.03199   -58.681    78.501  -179.870     2.845     1.127     1.017
GLU  TYR   0.00628    65.392   177.100    69.712     2.519     2.934     3.482
GLU  TYR   0.00477    50.050    57.424    67.552     2.810     2.939     0.436
GLU  TYR   0.00571  -173.679   173.946    68.349     2.392     1.096     1.312
GLU  TYR   0.03259  -177.315    52.439    63.619     2.736     0.841     0.516
GLU  TYR   0.00453    65.863  -178.034   -72.029     1.783     0.619     1.029
GLU  TYR   0.01434    68.049   -64.989   -64.673     3.049     2.506     1.904
GLU  TYR   0.22436    68.744   -69.662   179.317     3.121     2.540     4.180
GLU  TYR   0.00001    71.760   -68.032   113.107     1.000     1.000     1.000
GLU  TYR   0.07305    63.213  -179.930  -179.855     2.684     1.374     0.535
GLU  TYR   0.01348    59.535    74.895  -179.665     2.362     2.261     0.768
GLU  TYR   0.01625   -61.385   -58.652   -66.716     2.992     2.163     1.420
GLU  TYR   0.08530   -63.263   -63.176   179.067     2.915     1.902     0.796
GLU  TYR   0.00036   -62.621   -69.337    95.347     5.207     8.918     1.191
GLU  TYR   0.02748   -65.013  -177.943    70.719     0.759     0.986     0.261
GLU  TYR   0.00402   -57.539    75.933    66.794     1.393     1.095     1.455
GLU  TYR   0.09042   -64.352  -177.047  -179.947     2.266     1.359     0.437
GLU  TYR   0.04333   -57.386    79.655  -179.522     1.498     1.330     1.940
GLU  TYR   0.00029   -67.514    72.268  -111.738     1.000     1.000     1.000
GLU  TYR   0.01458   -62.987  -174.917   -69.098     1.458     0.603     0.673
GLU  TYR   0.01551  -172.286   178.242   -70.558     2.278     1.137     0.431
GLU  TYR   0.00086  -167.635   -79.709   -69.037    10.817     0.936     2.422
GLU  TYR   0.23701  -178.033    56.015  -177.848     1.342     1.145     2.585
GLU  TYR   0.00008  -166.184    67.982   -98.791     1.801     3.810     0.713
GLU  TYR   0.00002  -169.613    92.614   -67.551     1.000     1.000     1.000
GLU  TYR   0.07083  -173.166   176.134   179.641     1.510     0.692     0.337
GLU  TYR   0.01431  -174.181   -83.127   175.980     7.252     2.169     1.324
GLU  TYR   0.00021  -121.843   -64.064   179.110     1.000     1.000     1.000
GLU  VAL   0.02811    62.708   179.233    70.598     0.935     1.009     0.463
GLU  VAL   0.00041    59.992    70.714    69.122     4.947     8.976     5.173
GLU  VAL   0.00083    63.450  -177.505   -70.344     2.976     1.105     1.021
GLU  VAL   0.01908    71.026   -64.077   -68.836     3.155     4.158     3.401
GLU  VAL   0.15215    70.573   -67.431   178.903     3.623     4.112     2.189
GLU  VAL   0.12773    62.751  -179.924   179.929     1.241     1.470     0.694
GLU  VAL   0.03161    59.376    74.811   179.478     2.356     1.627     0.305
GLU  VAL   0.01705   -61.804   -59.173   -67.592     4.290     2.595     0.927
GLU  VAL   0.00302  -168.072   -73.201   -65.357     6.387     4.301     1.226
GLU  VAL   0.01058  -172.132   179.041   -70.222     1.283     0.891     0.171
GLU  VAL   0.02431   -65.563  -175.052   -69.676     2.024     1.272     0.770
GLU  VAL   0.00926  -173.162   175.021    69.473     1.362     1.166     0.778
GLU  VAL   0.04318  -173.361   176.414   179.606     0.718     0.381     0.098
GLU  VAL   0.05658  -178.355    52.174    64.053     2.772     1.007     0.733
GLU  VAL   0.20424  -178.185    55.200  -177.985     1.126     1.547     2.387
GLU  VAL   0.00006  -169.020    79.476   -89.537     1.231     9.926    16.770
GLU  VAL   0.00442  -146.221   -71.716   179.626    21.933     7.649     2.657
GLU  VAL   0.13611   -62.440   -62.315   178.820     2.873     1.948     1.016
GLU  VAL   0.00023   -64.095   -67.178    98.497     2.976     4.195     1.506
GLU  VAL   0.00006  -122.861   -65.329   111.422     1.000     1.000     1.000
GLU  VAL   0.07469   -63.849  -176.279  -179.547     0.593     0.663     0.340
GLU  VAL   0.03803   -58.191    79.928  -178.745     1.947     2.000     1.056
GLU  VAL   0.01268   -64.278  -179.785    70.124     0.446     1.313     0.532
GLU  VAL   0.00559   -57.951    76.855    68.255     2.935     0.953     0.834
GLY  ALA   0.02815   -60.629    80.214  -178.818     1.956     3.095     1.483
GLY  ALA   0.00149   -68.442    71.801  -111.192     1.718     1.139     1.855
GLY  ALA   0.20211  -177.397    56.011  -177.849     1.297     1.125     0.757
GLY  ALA   0.00092  -167.983    76.543   -90.490     1.836    10.214    13.784
GLY  ALA   0.01450    65.284  -177.877   -70.108     2.101     1.521     0.653
GLY  ALA   0.02127    69.227   -65.868   -66.857     0.863     2.007     2.139
GLY  ALA   0.04204   -63.540   -60.341   -68.112     3.055     1.949     0.792
GLY  ALA   0.00411  -168.622   -75.221   -66.307     3.327     2.263     1.517
GLY  ALA   0.00097  -125.362   -62.756   -70.240     2.310     0.981     1.913
GLY  ALA   0.01405   -63.825  -174.844   -69.445     2.355     1.576     0.701
GLY  ALA   0.00816  -171.519   178.480   -70.497     3.593     0.744     0.325
GLY  ALA   0.03164    62.640   178.883    70.252     1.445     0.875     0.300
GLY  ALA   0.00752    56.975    65.798    67.153     4.784     6.100     0.822
GLY  ALA   0.11687    71.611   -66.779   178.101     2.964     3.153     1.318
GLY  ALA   0.00013    66.705   -72.236   114.208     1.000     1.000     1.000
GLY  ALA   0.06862    63.658   179.905  -179.889     1.989     0.917     0.393
GLY  ALA   0.01980    60.715    74.214  -179.831     3.479     3.960     1.327
GLY  ALA   0.01494   -63.857  -179.758    70.196     1.531     1.423     0.503
GLY  ALA   0.01272   -62.796    76.765    68.652     2.715     2.135     0.995
GLY  ALA   0.07438  -175.039    53.268    64.153     0.599     0.954     0.954
GLY  ALA   0.00719  -171.341   174.336    69.093     3.560     0.773     0.537
GLY  ALA   0.14518   -63.851  -177.181  -179.899     0.595     0.920     0.377
GLY  ALA   0.02712  -172.358   176.310   179.776     2.563     0.303     0.131
GLY  ALA   0.00622  -172.211   -80.852   177.885     2.205     2.401     2.523
GLY  ALA   0.00001  -130.702   -61.936  -179.986    19.244     2.402     0.119
GLY  ALA   0.12734   -63.602   -63.114   179.394     2.075     1.374     0.627
GLY  ALA   0.00251   -62.153   -65.218    97.302     0.796     0.834     0.497
GLY  ALA   0.00002  -127.671   -66.193   108.998     2.263     3.686     8.408
GLY  ARG   0.00803    68.754   -66.584   -66.838     1.201     1.699     2.109
GLY  ARG   0.01244    63.765  -178.346   -70.252     1.717     0.841     0.792
GLY  ARG   0.02687   -64.273   -60.632   -68.457     1.873     1.683     0.564
GLY  ARG   0.00034  -123.478   -61.958   -69.920     0.461     0.312     0.738
GLY  ARG   0.00063  -168.787   -75.054   -66.299     2.648     4.937     2.654
GLY  ARG   0.00509  -171.920   178.755   -70.588     1.043     0.800     0.272
GLY  ARG   0.02212   -64.537  -174.498   -69.279     0.642     0.715     0.520
GLY  ARG   0.00665    63.915   177.886    69.973     1.740     0.867     0.379
GLY  ARG   0.00128    59.057    68.250    67.713     5.512     5.747     1.376
GLY  ARG   0.15153    69.355   -68.500   179.035     4.067     4.693     1.358
GLY  ARG   0.00006    66.071   -72.594   114.439     1.000     1.000     1.000
GLY  ARG   0.03439    63.456   179.881  -179.898     1.531     0.382     0.170
GLY  ARG   0.01822    62.406    74.928   179.617     4.174     5.015     0.810
GLY  ARG   0.01127   -64.659   179.245    69.827     0.612     0.144     0.174
GLY  ARG   0.00711   -63.802    76.245    68.618     2.619     2.337     0.943
GLY  ARG   0.00476  -171.840   174.571    69.463     1.016     1.069     0.601
GLY  ARG   0.01305  -176.284    52.809    64.824     2.791     1.020     1.241
GLY  ARG   0.00266   -62.631   -64.664    97.826     0.431     0.705     0.323
GLY  ARG   0.23845   -64.020   -63.200   179.445     1.647     1.199     0.516
GLY  ARG   0.00006  -116.841   -63.326  -179.869     1.000     1.000     1.000
GLY  ARG   0.13358   -64.132  -177.027  -179.887     0.637     0.850     0.548
GLY  ARG   0.02656   -61.914    78.328  -179.686     1.378     3.288     1.516
GLY  ARG   0.00014   -69.201    71.235  -109.686     1.000     1.000     1.000
GLY  ARG   0.25538  -177.293    55.862  -178.264     0.910     1.133     1.371
GLY  ARG   0.00024  -170.176    72.646   -97.332     3.063     6.344     8.338
GLY  ARG   0.01704  -172.673   176.631   179.685     0.670     0.402     0.104
GLY  ARG   0.00207  -171.891   -79.258   177.599     4.835     5.724     2.140
GLY  ASN   0.01848    63.521   178.267    69.972     2.140     1.284     0.499
GLY  ASN   0.00166    58.234    66.298    66.454     2.567     4.366     0.955
GLY  ASN   0.00741   -64.276  -179.813    69.978     0.593     1.468     0.623
GLY  ASN   0.00867   -62.603    76.458    68.944     1.204     1.916     0.734
GLY  ASN   0.00755  -172.122   173.832    68.941     1.137     0.304     0.192
GLY  ASN   0.03592  -175.017    53.176    63.519     1.151     1.026     0.348
GLY  ASN   0.01143    63.170  -178.121   -70.293     1.621     0.942     0.329
GLY  ASN   0.01666    71.005   -64.355   -66.669     1.101     1.157     1.399
GLY  ASN   0.19137    72.785   -65.405   178.656     2.691     2.800     1.330
GLY  ASN   0.00003    66.389   -73.018   115.686     1.000     1.000     1.000
GLY  ASN   0.04482    64.076  -179.952  -179.817     2.364     0.580     0.460
GLY  ASN   0.01397    62.336    74.710   179.633     2.965     3.751     0.429
GLY  ASN   0.01403   -62.746   -59.109   -66.732     3.050     2.764     1.455
GLY  ASN   0.00006  -121.846   -62.882   -71.647     0.670     0.270     0.040
GLY  ASN   0.00186  -169.290   -75.642   -66.369     2.664     2.483     1.114
GLY  ASN   0.03015   -64.448  -174.189   -69.095     0.674     0.064     0.280
GLY  ASN   0.00352  -171.748   178.157   -70.517     1.236     0.468     0.283
GLY  ASN   0.02063   -61.625    77.919  -179.626     0.982     1.420     0.966
GLY  ASN   0.00030   -69.908    70.851  -109.045     2.786     2.109     4.102
GLY  ASN   0.23574  -177.905    55.696  -178.251     1.017     1.187     1.108
GLY  ASN   0.00027  -167.935    73.348   -95.185     0.953     7.728    10.540
GLY  ASN   0.00041  -121.424   -63.410  -179.987     2.300     0.094     0.088
GLY  ASN   0.01120  -167.784   -79.632   179.792    10.151     3.882     0.535
GLY  ASN   0.13267   -62.789   -63.118   178.531     2.245     1.580     1.148
GLY  ASN   0.00004  -129.609   -65.699   109.690     0.325     0.033     0.166
GLY  ASN   0.00194   -62.167   -64.689    97.419     0.553     0.591     0.555
GLY  ASN   0.14900   -63.839  -176.642  -179.786     0.700     0.867     0.393
GLY  ASN   0.04022  -172.223   176.037   179.849     1.118     0.503     0.165
GLY  ASP   0.02194   -60.873    80.675  -178.717     2.073     2.083     1.017
GLY  ASP   0.00050   -72.117    69.763  -108.043     4.565     2.849     4.623
GLY  ASP   0.18759  -177.345    56.567  -178.225     0.809     0.954     0.787
GLY  ASP   0.00045  -166.483    78.660   -87.153     3.906    11.720    15.236
GLY  ASP   0.01314    64.907  -178.103   -70.068     1.807     0.972     0.343
GLY  ASP   0.00394    69.768   -66.046   -65.510     1.234     3.321     2.669
GLY  ASP   0.02910   -64.055   -60.892   -67.442     2.623     1.935     1.110
GLY  ASP   0.00015  -123.490   -62.327   -70.578     2.649     0.467     1.581
GLY  ASP   0.00294  -170.372   -76.528   -66.553     3.383     2.865     1.136
GLY  ASP   0.02906   -64.422  -174.112   -68.914     0.478     1.698     1.070
GLY  ASP   0.00539  -170.123   177.778   -70.638     4.820     0.963     0.375
GLY  ASP   0.00226    59.220    69.176    67.910     4.525     5.085     2.478
GLY  ASP   0.00842    57.456    69.247  -179.159     4.442     5.439     0.792
GLY  ASP   0.00000    53.468    66.532  -115.047     1.000     1.000     1.000
GLY  ASP   0.00056    68.271   -72.010   111.769     1.165     1.291     1.499
GLY  ASP   0.16826    71.853   -67.023   178.449     2.311     2.557     1.281
GLY  ASP   0.10723    63.377   179.854  -179.907     1.407     0.620     0.482
GLY  ASP   0.02943    63.219   178.790    70.257     1.209     1.860     0.935
GLY  ASP   0.00810   -62.137  -178.445    70.433     3.686     1.324     0.372
GLY  ASP   0.00143   -67.866    77.235    67.586     2.915     2.622     1.589
GLY  ASP   0.02706  -174.906    53.913    64.157     1.206     0.994     1.168
GLY  ASP   0.01871  -172.261   174.020    69.025     1.169     0.487     0.270
GLY  ASP   0.09026   -63.176   -63.506   178.662     3.096     1.663     1.329
GLY  ASP   0.00052  -118.054   -64.020   179.855     2.482     0.561     0.029
GLY  ASP   0.00003  -126.307   -67.680   105.823     2.997     1.834     3.412
GLY  ASP   0.00211   -63.286   -66.826    97.453     2.619     4.862     1.272
GLY  ASP   0.20957   -63.217  -177.120  -179.814     1.049     1.166     0.342
GLY  ASP   0.00981  -175.276   -83.465   175.933     1.174     0.455     1.306
GLY  ASP   0.02203  -172.286   176.020   179.794     1.059     0.486     0.108
GLY  CYS   0.00932    64.340  -176.339   -69.840     2.297     1.030     0.315
GLY  CYS   0.00431    68.956   -67.248   -68.417     2.769     3.817     2.282
GLY  CYS   0.01080   -62.033   -58.821   -67.258     2.816     2.084     1.371
GLY  CYS   0.00006  -123.490   -62.583   -70.587     0.854     0.807     1.549
GLY  CYS   0.00030  -166.749   -75.984   -67.183     7.478     4.102     1.966
GLY  CYS   0.00269  -171.067   178.079   -70.509     0.973     0.837     0.323
GLY  CYS   0.02115   -63.636  -174.860   -69.278     0.939     0.771     0.477
GLY  CYS   0.01095    64.083   178.056    70.029     2.018     2.472     0.809
GLY  CYS   0.00300    59.739    68.437    66.313     2.485     3.544     1.641
GLY  CYS   0.06258    71.093   -66.557   179.377     1.899     2.231     1.791
GLY  CYS   0.00003    67.612   -71.963   114.163     1.000     1.000     1.000
GLY  CYS   0.06698    63.323  -179.964   179.815     2.289     0.488     0.607
GLY  CYS   0.00448    59.849    73.077   179.610     3.861     3.129     0.934
GLY  CYS   0.01394   -64.128  -179.871    70.204     0.962     1.300     0.544
GLY  CYS   0.00563   -61.305    75.776    69.395     1.968     1.561     0.534
GLY  CYS   0.00179  -170.180   174.668    69.177     6.556     0.981     0.317
GLY  CYS   0.03855  -174.955    52.996    64.330     1.949     1.340     0.981
GLY  CYS   0.16766   -62.704   -62.894   178.652     2.270     1.236     1.111
GLY  CYS   0.00014   -60.903   -65.362    97.186     2.966     1.807     0.951
GLY  CYS   0.00001  -127.066   -66.259   106.148     1.000     1.000     1.000
GLY  CYS   0.16212   -63.511  -176.706  -179.618     1.128     0.975     0.328
GLY  CYS   0.00009   -68.639    71.501  -109.803     0.458     0.528     0.337
GLY  CYS   0.01615   -61.752    77.762  -179.732     1.161     1.048     0.346
GLY  CYS   0.37600  -177.757    55.435  -178.431     1.266     1.155     1.563
GLY  CYS   0.00015  -166.801    70.708   -99.615     2.599     2.604     1.405
GLY  CYS   0.00001  -153.902    95.238   -66.368     1.000     1.000     1.000
GLY  CYS   0.01811  -172.311   176.049   179.651     2.002     0.613     0.161
GLY  CYS   0.00301  -167.952   -79.993   178.291     8.582     3.095     2.259
GLY  GLN   0.19508    72.148   -64.975   177.618     3.838     4.765     2.156
GLY  GLN   0.00102    67.916  -176.579   -69.093     0.832     0.602     1.031
GLY  GLN   0.01122    72.936   -61.341   -68.702     6.512     5.444     2.644
GLY  GLN   0.02925    63.318   179.942  -179.985     1.701     0.429     0.429
GLY  GLN   0.00890    63.910    76.410   179.473     3.533     3.227     0.334
GLY  GLN   0.01199    62.629   179.142    70.263     1.592     2.244     0.787
GLY  GLN   0.00028    59.337    66.903    66.259     4.715     4.664     1.318
GLY  GLN   0.00862   -63.312   -59.372   -67.910     0.703     0.525     0.493
GLY  GLN   0.00081  -166.470   -71.311   -65.354     1.714     4.597     1.666
GLY  GLN   0.03470   -64.438  -174.298   -69.225     0.647     0.226     0.329
GLY  GLN   0.00234  -171.392   178.536   -70.673     1.255     0.869     0.331
GLY  GLN   0.02857  -175.107    53.456    64.505     1.217     1.655     1.113
GLY  GLN   0.00008  -168.056    71.087   -98.818     0.522     2.675     1.109
GLY  GLN   0.27715  -177.893    55.199  -177.884     0.934     1.418     1.507
GLY  GLN   0.00589  -172.590   174.469    69.354     0.799     0.974     0.473
GLY  GLN   0.02288  -172.867   176.491   179.565     0.684     0.419     0.339
GLY  GLN   0.00234  -172.770   -81.941   177.905     4.528     4.033     2.814
GLY  GLN   0.00019  -119.780   -63.462   179.883     1.000     1.000     1.000
GLY  GLN   0.00652   -64.551  -179.344    70.308     0.813     1.346     0.460
GLY  GLN   0.00496   -61.941    75.370    69.307     0.844     1.119     0.418
GLY  GLN   0.00084   -62.138   -64.731    97.033     0.348     1.513     0.524
GLY  GLN   0.19020   -63.489   -63.179   178.902     1.455     1.105     0.999
GLY  GLN   0.13709   -64.084  -176.599  -179.780     0.528     0.860     0.379
GLY  GLN   0.00030   -68.793    71.081  -109.721     0.764     0.194     0.694
GLY  GLN   0.01878   -60.453    77.935  -179.868     1.528     0.839     1.125
GLY  GLU   0.01309    63.519   178.355    70.666     2.453     1.446     1.019
GLY  GLU   0.00325    59.905    70.223    68.294     3.293     6.213     3.715
GLY  GLU   0.02587   -64.058   179.788    69.935     0.414     0.769     0.297
GLY  GLU   0.00683   -61.357    76.573    69.299     1.936     1.474     1.015
GLY  GLU   0.02140  -172.578   173.921    68.954     0.867     0.364     0.249
GLY  GLU   0.03593  -175.602    53.547    64.214     3.272     1.676     0.940
GLY  GLU   0.01531    70.264   -66.267   -68.810     1.658     2.544     2.759
GLY  GLU   0.16601    70.926   -67.625   178.651     2.818     2.414     1.435
GLY  GLU   0.00001    68.598   -72.268   110.948     1.000     1.000     1.000
GLY  GLU   0.00705    57.510    69.211  -179.363     4.817     6.324     1.351
GLY  GLU   0.07280    63.342  -179.711   179.823     2.005     0.466     0.591
GLY  GLU   0.01857    63.955  -178.275   -70.315     2.570     1.147     0.644
GLY  GLU   0.03339   -62.584   -59.292   -67.174     3.097     2.163     1.201
GLY  GLU   0.00142  -164.800   -77.320   -68.142     7.977     2.909     2.997
GLY  GLU   0.00013  -121.553   -63.503   -74.663     1.000     1.000     1.000
GLY  GLU   0.02081   -63.809  -174.802   -69.334     1.021     0.642     0.438
GLY  GLU   0.00472  -171.722   178.222   -70.646     1.652     0.832     0.282
GLY  GLU   0.20521  -177.502    56.365  -177.760     1.592     1.405     0.974
GLY  GLU   0.00035  -168.539    74.805   -93.084     1.887     8.902    12.277
GLY  GLU   0.03112  -172.491   176.123   179.670     1.186     0.510     0.187
GLY  GLU   0.00421  -172.782   -81.619   178.238     2.800     2.059     2.340
GLY  GLU   0.00303  -141.125   -69.276  -179.274    16.931     3.918     0.628
GLY  GLU   0.00132   -62.143   -65.459    97.191     0.355     0.498     0.812
GLY  GLU   0.14783   -62.843   -62.820   179.292     1.792     1.188     0.619
GLY  GLU   0.14193   -64.063  -176.807  -179.873     1.235     0.922     0.362
GLY  GLU   0.00076   -68.423    72.201  -112.184     3.708     2.401     3.965
GLY  GLU   0.01763   -61.489    80.490  -178.514     1.487     3.532     1.736
GLY  GLY   0.01088    62.706   177.999    69.987     1.036     1.298     0.384
GLY  GLY   0.00399    57.925    68.715    68.084     1.755     4.021     2.284
GLY  GLY   0.01374   -63.953  -179.972    70.106     0.304     0.911     0.449
GLY  GLY   0.00709   -62.120    76.002    69.362     0.973     1.299     0.238
GLY  GLY   0.00623  -169.874   174.455    69.049     0.241     1.016     0.143
GLY  GLY   0.07589  -175.708    53.271    64.294     1.990     1.101     0.962
GLY  GLY   0.01376    69.625   -66.400   -67.554     1.717     1.675     0.857
GLY  GLY   0.00007    66.529   -72.248   114.722     0.000     0.000     0.000
GLY  GLY   0.03444    68.410   -70.461  -179.632     0.437     0.636     0.162
GLY  GLY   0.00000    54.246    62.630  -109.929     0.000     0.000     0.000
GLY  GLY   0.00853    57.108    66.885   179.963     0.790     2.187     0.629
GLY  GLY   0.05002    63.638   179.093  -179.757     1.853     1.600     0.554
GLY  GLY   0.02454    63.760  -178.496   -70.324     1.928     1.496     0.826
GLY  GLY   0.26233  -177.151    56.465  -178.403     1.515     1.156     1.087
GLY  GLY   0.00118  -168.399    77.139   -91.033     0.939     9.192    13.394
GLY  GLY   0.11491   -63.933  -176.977  -179.938     0.809     0.979     0.324
GLY  GLY   0.01524   -62.321    79.789  -179.512     1.620     2.854     0.376
GLY  GLY   0.00069   -70.061    70.741  -109.084     3.049     1.888     2.583
GLY  GLY   0.00152   -61.784   -64.433    97.567     1.265     0.538     0.637
GLY  GLY   0.00374  -117.223   -63.784   179.926     1.839     0.012     0.090
GLY  GLY   0.23559   -62.827   -62.986   178.848     1.740     1.133     1.137
GLY  GLY   0.03136  -172.156   176.315   179.949     1.211     0.563     0.050
GLY  GLY   0.00856  -167.561   -80.019  -179.644     8.380     3.072     0.292
GLY  GLY   0.04032   -63.045   -59.946   -67.565     2.500     2.200     1.453
GLY  GLY   0.00138  -125.642   -62.498   -69.494     1.700     0.557     0.106
GLY  GLY   0.00452  -168.722   -77.381   -67.597     4.618     1.812     1.785
GLY  GLY   0.01294  -171.795   178.197   -70.511     0.836     0.347     0.199
GLY  GLY   0.01656   -63.476  -175.977   -69.909     0.290     1.409     0.926
GLY  HID   0.00271    55.034    64.329    67.308     5.012     6.194     1.270
GLY  HID   0.00538    55.374    66.899  -179.662     4.657     6.522     1.048
GLY  HID   0.00736    62.894  -178.431   -70.171     1.456     0.884     0.257
GLY  HID   0.02406    70.571   -65.339   -68.215     3.386     3.221     1.370
GLY  HID   0.33017    71.096   -66.996   178.301     3.149     3.487     2.297
GLY  HID   0.00007    68.766   -70.403   109.259     3.159     4.094     4.824
GLY  HID   0.00576    64.076   177.875    70.520     1.601     1.738     0.752
GLY  HID   0.04619    62.980   179.624  -179.888     1.726     1.667     0.406
GLY  HID   0.02554   -64.183  -179.630    70.204     0.267     1.380     0.533
GLY  HID   0.00214   -60.334    76.435    68.232     4.443     2.156     0.977
GLY  HID   0.00199  -172.304   174.047    69.022     2.637     1.418     0.566
GLY  HID   0.02416  -177.064    51.672    63.928     3.267     2.095     0.692
GLY  HID   0.13084   -62.287   -62.417   179.374     2.498     1.637     1.544
GLY  HID   0.00004  -135.820   -66.155   104.858    14.663     3.480     7.332
GLY  HID   0.00242   -63.067   -68.035    95.831     3.190     7.835     5.823
GLY  HID   0.04467  -171.692   175.993  -179.815     1.299     1.105     0.473
GLY  HID   0.00509  -153.191   -74.670  -179.881    24.035     9.089     0.744
GLY  HID   0.02622   -61.675   -58.904   -67.105     3.094     2.484     1.740
GLY  HID   0.00027  -124.379   -63.947   -73.171     1.919     0.846     1.569
GLY  HID   0.00037  -165.135   -80.154   -70.252    10.282     1.918     1.818
GLY  HID   0.02692   -63.772  -175.217   -69.510     0.702     0.617     0.388
GLY  HID   0.00694  -171.665   178.416   -70.558     1.520     0.968     0.303
GLY  HID   0.12585  -178.552    54.755   179.699     2.045     2.377     3.727
GLY  HID   0.00031  -167.645    69.890   -98.606     1.870     3.819     0.427
GLY  HID   0.00010  -166.894    93.144   -67.572     4.887     1.107     0.853
GLY  HID   0.10705   -63.256  -177.431  -179.909     0.703     0.979     0.418
GLY  HID   0.04672   -61.509    79.569  -179.213     2.069     3.485     1.898
GLY  HID   0.00065   -68.133    71.771  -111.418     4.665     2.757     3.530
GLY  HIE   0.00309    55.065    63.671    67.091     5.242     6.763     0.632
GLY  HIE   0.02213    62.871   179.045    70.114     2.377     2.433     2.203
GLY  HIE   0.00750   -64.416  -179.782    70.091     0.757     1.335     0.512
GLY  HIE   0.00406   -62.018    76.487    69.245     1.854     1.838     0.478
GLY  HIE   0.04511  -175.228    53.330    63.635     1.227     1.170     0.599
GLY  HIE   0.00934  -172.868   174.042    68.845     1.093     0.832     0.652
GLY  HIE   0.01713    70.348   -64.997   -67.176     2.285     1.144     2.222
GLY  HIE   0.22962    72.334   -65.823   177.807     3.275     3.488     1.289
GLY  HIE   0.00011    64.196   -73.993   115.159     1.000     1.000     1.000
GLY  HIE   0.01111    57.223    67.543  -179.223     7.898     9.194     1.516
GLY  HIE   0.00000    54.193    63.197  -102.781     1.000     1.000     1.000
GLY  HIE   0.01255    65.102  -177.648   -69.933     2.493     0.736     0.286
GLY  HIE   0.05405    64.599  -179.652  -179.839     2.746     0.442     0.339
GLY  HIE   0.20654  -177.828    56.306  -178.018     1.039     0.767     0.723
GLY  HIE   0.00071  -168.987    76.329   -90.596     1.930    10.121    13.618
GLY  HIE   0.00043  -172.834   -79.036   -68.000     2.987     3.386     2.879
GLY  HIE   0.01003  -172.307   178.616   -70.386     1.528     0.751     0.287
GLY  HIE   0.00927  -173.800   -82.170   177.699     2.354     1.749     2.513
GLY  HIE   0.03707  -172.674   176.261   179.922     1.229     0.421     0.056
GLY  HIE   0.03529   -61.594    78.079  -179.498     0.890     1.819     0.818
GLY  HIE   0.00072   -67.655    72.832  -113.436     6.423     4.425     7.087
GLY  HIE   0.01687   -64.866  -174.107   -69.167     0.671     0.223     0.120
GLY  HIE   0.12107   -64.249  -177.288   179.926     1.312     0.968     0.513
GLY  HIE   0.01433   -62.218   -58.807   -66.834     2.199     1.625     1.112
GLY  HIE   0.00029  -117.528   -63.927   179.830     2.946     0.783     0.015
GLY  HIE   0.13028   -64.640   -63.817   179.197     2.589     1.603     0.929
GLY  HIE   0.00123   -64.065   -68.907    96.737     3.942     6.808     1.551
GLY  HIE   0.00004  -128.414   -66.037   109.073     3.211     0.682     1.940
GLY  HIP   0.00114    66.167   176.988    69.480     0.939     0.914     0.506
GLY  HIP   0.00046    60.060    68.894    68.113     4.727     5.586     2.236
GLY  HIP   0.00847   -64.624   179.316    69.960     0.476     0.129     0.112
GLY  HIP   0.00277   -60.570    76.456    70.226     1.338     0.960     0.737
GLY  HIP   0.04644  -176.425    53.619    65.653     1.332     0.790     0.761
GLY  HIP   0.00389  -172.257   174.113    69.203     1.306     0.575     0.351
GLY  HIP   0.00383    64.757  -177.166   -69.809     3.138     0.917     1.319
GLY  HIP   0.02612    70.583   -65.335   -68.501     2.714     2.388     0.879
GLY  HIP   0.21264    69.015   -68.411  -179.618     3.357     2.722     1.012
GLY  HIP   0.00001    70.174   -71.218   110.022     1.000     1.000     1.000
GLY  HIP   0.03564    66.079  -179.900  -179.626     2.439     0.932     0.449
GLY  HIP   0.00539    63.404    74.993   179.404     5.067     4.351     0.566
GLY  HIP   0.00409  -172.256   178.460   -70.707     1.190     0.533     0.421
GLY  HIP   0.00013  -127.028   -62.748   -69.475     4.834     0.082     2.209
GLY  HIP   0.00081  -168.809   -76.101   -67.565     5.676     4.545     2.411
GLY  HIP   0.03103   -63.569  -174.154   -68.844     1.070     0.205     0.163
GLY  HIP   0.03460   -62.454   -59.150   -68.307     1.173     1.071     0.683
GLY  HIP   0.15093   -63.151   -62.502   179.462     1.076     0.568     0.686
GLY  HIP   0.00013   -62.160   -65.273    97.518     1.418     1.364     0.795
GLY  HIP   0.00003  -126.583   -66.705   107.173     1.713     3.134     7.021
GLY  HIP   0.01792  -171.855   176.659  -179.852     1.079     1.256     0.811
GLY  HIP   0.00987  -170.062   -79.653   178.233     8.194     3.453     2.450
GLY  HIP   0.21271  -177.755    55.899  -178.292     1.132     1.149     1.004
GLY  HIP   0.00031  -168.292    75.229   -93.332     1.450     8.613    12.150
GLY  HIP   0.12252   -63.937  -177.586   179.878     0.789     0.657     0.259
GLY  HIP   0.00003   -71.330    69.667  -108.007     3.167     1.385     0.936
GLY  HIP   0.06812   -60.800    78.110  -179.572     1.574     1.942     0.650
GLY  ILE   0.01211    62.153   179.825    70.905     1.005     1.585     0.840
GLY  ILE   0.00264    59.379    70.402    67.404     1.727     1.601     1.142
GLY  ILE   0.00678    62.675  -179.183   -70.570     1.001     1.253     0.780
GLY  ILE   0.00558    70.907   -63.815   -66.640     2.880     2.204     2.368
GLY  ILE   0.09055    69.389   -69.344   179.194     2.347     2.718     1.560
GLY  ILE   0.00024    67.448   -71.992   115.032     1.000     1.000     1.000
GLY  ILE   0.08611    63.311  -179.867  -179.865     2.123     0.940     0.515
GLY  ILE   0.00700    62.476    76.209   179.473     3.041     2.012     0.139
GLY  ILE   0.02059   -66.438   -62.431   -68.752     1.455     1.170     0.502
GLY  ILE   0.00224  -169.188   -75.417   -66.275     1.044     1.163     0.514
GLY  ILE   0.00484  -172.557   178.723   -70.547     0.662     0.435     0.192
GLY  ILE   0.03657   -64.836  -174.554   -69.530     0.288     0.825     0.843
GLY  ILE   0.30957  -177.769    55.392  -177.772     1.135     1.217     1.618
GLY  ILE   0.00036  -168.390    79.023   -89.303     1.488     9.481    15.233
GLY  ILE   0.01437  -172.869   174.343    69.267     0.419     0.898     0.642
GLY  ILE   0.08287  -175.302    52.151    63.610     0.413     0.800     0.606
GLY  ILE   0.00198  -117.883   -63.572   179.851     1.590     0.259     0.151
GLY  ILE   0.12674   -64.025   -63.575   178.972     2.594     1.979     1.083
GLY  ILE   0.00018   -62.432   -65.094    97.889     0.604     0.410     1.104
GLY  ILE   0.00003  -124.709   -64.942   110.609     1.000     1.000     1.000
GLY  ILE   0.03399  -173.326   176.462   179.592     0.621     0.300     0.319
GLY  ILE   0.00273  -174.021   -81.983   177.184     2.071     1.280     2.212
GLY  ILE   0.01670   -64.710  -179.188    70.279     0.262     1.207     0.401
GLY  ILE   0.00579   -63.277    77.150    68.566     1.970     2.074     0.741
GLY  ILE   0.10556   -64.346  -176.550  -179.298     1.430     1.041     0.772
GLY  ILE   0.02389   -62.004    79.362  -179.095     0.969     3.050     1.405
GLY  ILE   0.00002   -69.491    70.987  -109.370     1.000     1.000     1.000
GLY  LEU   0.01903    68.710   -65.795   -66.336     1.815     1.974     1.732
GLY  LEU   0.01319    63.824  -178.438   -70.281     1.775     0.912     0.339
GLY  LEU   0.01511    62.574   179.565    70.445     0.851     0.751     0.382
GLY  LEU   0.00084    61.128    71.885    68.806     6.072     6.620     1.186
GLY  LEU   0.09047    69.416   -68.001   179.792     3.676     3.467     1.319
GLY  LEU   0.04666    63.557  -179.902  -179.956     1.944     0.442     0.317
GLY  LEU   0.01028    62.361    76.021   179.430     3.104     3.128     0.288
GLY  LEU   0.04118  -174.868    52.401    63.722     0.657     1.312     0.851
GLY  LEU   0.21759  -178.040    54.389  -176.679     0.683     1.163     1.491
GLY  LEU   0.00015  -168.987    78.261   -90.621     0.376     9.367    15.320
GLY  LEU   0.03266   -65.249   -61.518   -68.524     2.089     1.851     0.664
GLY  LEU   0.00026  -169.074   -75.963   -66.609     2.165     1.449     1.104
GLY  LEU   0.00028  -127.767   -62.819   -69.224     1.000     1.000     1.000
GLY  LEU   0.04493   -64.304  -174.420   -69.351     0.639     0.286     0.477
GLY  LEU   0.01183  -172.305   178.359   -70.551     0.799     0.464     0.146
GLY  LEU   0.00687  -171.868   -81.007   179.675     0.962     0.658     0.468
GLY  LEU   0.00263  -130.383   -66.152  -179.724    13.067     3.262     0.612
GLY  LEU   0.00071   -62.367   -65.121    97.283     1.058     0.405     0.904
GLY  LEU   0.16544   -63.995   -63.448   179.029     1.617     1.207     0.920
GLY  LEU   0.00793  -172.282   173.902    69.072     1.139     0.401     0.224
GLY  LEU   0.03243  -172.969   176.304   179.602     0.584     0.247     0.329
GLY  LEU   0.17853   -63.818  -176.592  -179.656     0.778     0.865     0.498
GLY  LEU   0.01981   -62.213    78.725  -179.233     1.661     2.707     1.215
GLY  LEU   0.03458   -64.535  -179.275    70.262     0.407     1.307     0.473
GLY  LEU   0.00659   -62.561    75.578    68.256     2.229     2.483     0.522
GLY  LYS   0.01244    62.577   177.593    69.010     2.535     1.491     1.720
GLY  LYS   0.00089    60.641    68.538    68.162     7.988     6.685     1.254
GLY  LYS   0.00457  -172.502   173.958    69.006     0.972     0.569     0.269
GLY  LYS   0.00096   -57.833    75.868    68.487     2.458     0.619     0.358
GLY  LYS   0.01064   -64.542   179.519    69.909     0.608     0.758     0.150
GLY  LYS   0.21044    72.037   -65.201   178.799     3.988     5.056     3.257
GLY  LYS   0.01661    68.075   -67.004   -68.727     3.838     4.767     4.158
GLY  LYS   0.00548    59.479    71.750   179.843     8.746    10.281     0.906
GLY  LYS   0.06041    63.454  -177.650  -179.738     2.216     2.903     0.557
GLY  LYS   0.01091    63.425  -174.375   -69.471     2.206     2.931     0.695
GLY  LYS   0.02204  -172.907   176.369   179.738     0.745     0.525     0.158
GLY  LYS   0.00890  -171.651   -80.218   176.590     1.251     1.454     0.805
GLY  LYS   0.03085  -175.257    52.386    63.704     1.100     0.841     0.267
GLY  LYS   0.23848  -178.024    55.414  -178.062     0.843     1.208     1.176
GLY  LYS   0.00008  -169.758    81.550   -86.695     0.740    11.727    19.863
GLY  LYS   0.01188   -64.336  -174.467   -69.179     1.093     1.137     0.957
GLY  LYS   0.00569  -172.435   178.847   -70.460     0.822     0.792     0.181
GLY  LYS   0.00009  -168.561   -74.717   -65.875     4.452     4.078     0.847
GLY  LYS   0.08238   -63.869  -177.157  -179.766     1.022     1.068     0.387
GLY  LYS   0.01158   -59.798    79.091  -178.441     1.664     2.577     1.395
GLY  LYS   0.00012   -70.358    70.369  -109.106     2.647     2.162     1.430
GLY  LYS   0.02264   -58.764   -56.744   -66.956     2.296     1.705     0.933
GLY  LYS   0.00041   -61.387   -65.328    96.942     1.241     0.449     0.944
GLY  LYS   0.00089  -115.751   -63.302   179.789     2.893     0.780     0.248
GLY  LYS   0.23057   -62.883   -62.496   179.363     2.320     1.603     0.891
GLY  MET   0.00881    63.112  -178.481   -70.248     0.985     0.528     0.205
GLY  MET   0.00251    68.301   -69.021   -68.186     1.222     3.205     1.918
GLY  MET   0.01379    62.756  -179.942    70.940     1.037     0.880     0.647
GLY  MET   0.00128    60.157    70.010    66.993     2.199     1.423     0.362
GLY  MET   0.00010    66.656   -72.908   111.989     0.065     0.044     0.095
GLY  MET   0.11243    72.199   -65.700   178.532     2.884     2.653     2.482
GLY  MET   0.04913    63.086   179.672  -179.534     1.350     1.178     1.454
GLY  MET   0.00685    59.639    71.126  -179.988     5.066     6.319     0.539
GLY  MET   0.01884   -64.251  -178.883    70.450     0.255     1.469     0.528
GLY  MET   0.00283   -64.753    78.283    68.120     1.973     1.473     0.833
GLY  MET   0.04530  -175.442    52.790    63.554     0.441     0.704     0.454
GLY  MET   0.00445  -172.792   174.022    68.908     0.547     0.876     0.948
GLY  MET   0.29760  -177.786    55.925  -178.021     0.860     0.941     0.974
GLY  MET   0.00038  -169.198    76.945   -91.471     1.947     8.885    13.129
GLY  MET   0.01791   -64.093   -60.654   -68.325     1.585     1.577     0.422
GLY  MET   0.00014  -124.748   -63.180   -70.893     3.528     0.910     2.158
GLY  MET   0.00202  -169.625   -74.827   -65.978     2.083     2.336     0.840
GLY  MET   0.00243  -172.309   178.417   -70.414     0.399     0.238     0.093
GLY  MET   0.02486   -64.049  -175.442   -69.845     1.052     1.071     0.516
GLY  MET   0.02369  -173.050   176.477   179.734     0.340     0.227     0.275
GLY  MET   0.00820  -174.009   -81.899   177.171     1.774     0.912     2.286
GLY  MET   0.18554   -63.276   -63.399   178.471     1.731     1.147     0.918
GLY  MET   0.00098  -119.741   -63.604   179.647     3.234     0.306     0.405
GLY  MET   0.00100   -63.476   -67.194    97.707     2.215     5.902     1.739
GLY  MET   0.00001  -116.376   -64.165   116.257     1.000     1.000     1.000
GLY  MET   0.15878   -63.312  -177.216  -179.719     0.732     1.042     0.368
GLY  MET   0.01005   -61.447    80.968  -177.805     1.747     3.292     1.660
GLY  MET   0.00009   -69.978    70.870  -109.858     5.465     3.099     4.072
GLY  PHE   0.00653    60.302    69.534    67.062     3.501     3.593     0.778
GLY  PHE   0.01157    63.529   177.736    69.648     2.959     2.432     3.202
GLY  PHE   0.09668    70.951   -66.985   178.027     4.670     4.579     1.507
GLY  PHE   0.07722    62.062   179.846   179.793     0.761     1.057     0.345
GLY  PHE   0.02285    62.576    75.633   179.775     4.013     3.775     0.687
GLY  PHE   0.01671   -64.656  -178.993    70.467     1.392     1.112     0.425
GLY  PHE   0.00323   -63.178    77.746    68.224     3.737     1.821     0.619
GLY  PHE   0.03823  -175.651    53.465    63.756     2.138     1.510     0.844
GLY  PHE   0.00792  -172.568   173.478    68.425     3.766     1.041     1.431
GLY  PHE   0.00239  -115.627   -63.636   179.635     2.176     0.164     0.200
GLY  PHE   0.14908   -64.769   -63.961   179.353     2.635     1.573     0.895
GLY  PHE   0.00004  -126.713   -65.903   108.909     5.610     0.785     1.625
GLY  PHE   0.00239   -64.487   -69.287    96.544     3.383     7.773     4.567
GLY  PHE   0.04678  -173.310   176.663   179.801     1.139     0.528     0.143
GLY  PHE   0.00703  -170.957   -81.175   178.423     7.982     2.645     1.977
GLY  PHE   0.28965  -178.154    56.539  -178.334     0.793     0.389     0.681
GLY  PHE   0.00141  -169.141    76.164   -92.471     1.916     8.910    12.661
GLY  PHE   0.12488   -64.256  -176.475  -179.824     0.836     0.773     0.495
GLY  PHE   0.00183   -68.712    71.790  -111.142     1.256     1.058     2.231
GLY  PHE   0.02101   -61.224    78.448  -179.525     1.693     2.627     1.311
GLY  PHE   0.02342    63.118  -178.663   -70.385     1.318     1.165     0.482
GLY  PHE   0.00232    69.648   -65.899   -68.545     2.203     2.140     1.349
GLY  PHE   0.01533   -65.243   -61.252   -68.285     2.537     1.905     0.934
GLY  PHE   0.00025  -124.624   -61.909   -69.700     3.011     0.208     1.472
GLY  PHE   0.00511  -168.284   -73.139   -65.793     3.321     3.687     1.967
GLY  PHE   0.01441   -64.500  -174.325   -69.082     1.991     0.617     0.379
GLY  PHE   0.01176  -172.175   178.315   -70.316     2.602     1.058     0.521
GLY  PRO   0.04220   -64.600   -60.913   -69.645     2.135     1.847     2.391
GLY  PRO   0.00258  -160.732   -73.417   -66.800    18.693     6.236     2.615
GLY  PRO   0.01751    62.800  -178.673   -70.278     0.665     1.222     0.582
GLY  PRO   0.02124    68.765   -66.307   -66.728     1.353     1.682     1.358
GLY  PRO   0.01371    63.070   178.916    70.453     2.108     1.186     0.694
GLY  PRO   0.00164    59.120    72.671    68.340     2.464     3.163     1.062
GLY  PRO   0.00021    66.375   -71.888   113.744     0.150     0.040     0.315
GLY  PRO   0.08134    69.429   -68.915   178.274     1.856     1.836     1.579
GLY  PRO   0.05459    63.757  -179.389  -179.821     1.773     0.599     0.337
GLY  PRO   0.01365    58.714    74.207   179.472     3.533     3.230     0.247
GLY  PRO   0.00003    48.349    65.776  -115.668     4.857     1.535     0.665
GLY  PRO   0.16034  -175.787    59.113  -178.060     3.441     5.185     1.158
GLY  PRO   0.00811  -171.928   179.282   -70.282     1.333     1.656     0.462
GLY  PRO   0.00037  -168.921    71.718   -98.326     2.054     3.710     0.662
GLY  PRO   0.00027  -168.406    96.608   -64.575     3.170     3.565     2.613
GLY  PRO   0.04917   -61.570    78.689  -178.607     3.916     2.679     1.411
GLY  PRO   0.00115   -71.787    69.574  -107.150     2.971     2.109     3.275
GLY  PRO   0.15921   -64.347  -177.155  -179.770     1.232     0.915     0.528
GLY  PRO   0.03959   -64.763  -174.562   -68.954     1.032     0.201     0.300
GLY  PRO   0.02894   -65.274  -179.886    70.008     1.339     1.124     0.452
GLY  PRO   0.01832   -63.935    75.158    68.797     2.142     1.956     0.827
GLY  PRO   0.01310  -171.899   176.047    69.977     0.652     1.849     0.846
GLY  PRO   0.03443  -173.277    57.159    65.021     3.238     6.699     1.695
GLY  PRO   0.19880   -67.439   -64.325   179.404     2.751     1.055     0.538
GLY  PRO   0.00631   -64.923   -65.840    98.317     4.159     4.979     1.047
GLY  PRO   0.00002  -129.065   -66.230   108.440     3.597     1.640     3.755
GLY  PRO   0.00571  -168.681   -80.230   178.971     4.902     1.852     1.282
GLY  PRO   0.02747  -172.619   176.819   179.733     0.847     0.504     0.137
GLY  SER   0.01482    62.390   178.346    70.152     1.218     0.667     0.275
GLY  SER   0.00184    59.918    69.671    67.772     3.877     4.906     2.074
GLY  SER   0.01028   -64.551  -179.332    70.460     0.211     1.301     0.463
GLY  SER   0.00223   -63.831    78.151    68.876     1.749     1.808     0.653
GLY  SER   0.00649  -172.276   174.071    69.081     0.849     0.399     0.155
GLY  SER   0.04664  -177.447    52.420    64.093     3.465     1.186     0.705
GLY  SER   0.00515    69.114   -65.500   -65.533     0.915     1.016     0.928
GLY  SER   0.00548    63.292  -178.591   -70.359     1.266     0.710     0.455
GLY  SER   0.00028    66.362   -72.746   114.624     1.075     0.714     2.331
GLY  SER   0.06787    70.505   -67.887   179.398     3.065     3.295     0.754
GLY  SER   0.05254    62.705   179.829   179.807     1.497     0.535     0.306
GLY  SER   0.00905    63.603    76.571   179.447     1.996     1.487     0.089
GLY  SER   0.02156   -64.166   -60.580   -68.248     2.361     1.845     0.711
GLY  SER   0.00048  -127.403   -62.120   -68.817     2.671     0.261     0.953
GLY  SER   0.00259  -170.225   -76.051   -66.455     1.582     1.773     0.503
GLY  SER   0.01962   -64.713  -174.150   -69.335     0.463     0.193     0.384
GLY  SER   0.00382  -172.048   178.418   -70.498     1.275     0.692     0.214
GLY  SER   0.35404  -177.877    55.839  -178.183     0.911     0.733     1.571
GLY  SER   0.00036  -167.678    73.841   -97.281     1.146     5.905     8.618
GLY  SER   0.04793  -172.639   176.473   179.764     0.748     0.493     0.150
GLY  SER   0.00005  -120.024   -63.842   179.928     4.793     0.015     0.479
GLY  SER   0.00867  -164.778   -79.109   178.105    12.616     4.934     2.739
GLY  SER   0.12437   -64.447   -63.715   179.225     1.647     1.211     0.845
GLY  SER   0.00167   -62.907   -65.657    97.688     1.497     3.231     0.756
GLY  SER   0.00001  -129.271   -65.772   109.548     1.000     1.000     1.000
GLY  SER   0.18321   -64.049  -176.636  -179.877     0.438     1.020     0.296
GLY  SER   0.00850   -61.949    80.402  -178.968     0.773     2.735     0.915
GLY  SER   0.00045   -69.103    71.267  -110.239     2.093     1.154     1.820
GLY  THR   0.01690    63.701   178.608    70.314     2.390     0.789     0.483
GLY  THR   0.00070    60.075    70.453    68.508     3.996     4.653     3.189
GLY  THR   0.01213   -64.022   179.363    69.871     0.332     0.959     0.299
GLY  THR   0.00451   -61.279    77.123    68.319     5.580     0.929     1.041
GLY  THR   0.01528  -171.709   174.602    69.235     1.012     0.903     0.472
GLY  THR   0.09471  -178.615    52.392    64.351     3.880     1.486     0.825
GLY  THR   0.02006    63.158  -178.142   -70.567     2.175     1.093     0.952
GLY  THR   0.01337    70.181   -64.664   -66.055     1.869     2.389     1.720
GLY  THR   0.00028    67.194   -72.744   111.869     0.087     0.094     0.298
GLY  THR   0.18039    70.834   -67.554   178.509     2.518     2.644     1.933
GLY  THR   0.09270    63.835   179.484  -179.652     2.388     2.028     0.572
GLY  THR   0.00859    60.179    72.911  -179.649     4.309     3.679     2.152
GLY  THR   0.01829   -62.474   -58.906   -67.063     1.801     1.742     1.283
GLY  THR   0.00421  -164.509   -74.945   -66.838     8.050     2.372     0.954
GLY  THR   0.00007  -116.101   -62.389   -71.173     1.000     1.000     1.000
GLY  THR   0.00944  -171.455   178.635   -70.372     1.559     1.017     0.344
GLY  THR   0.06236   -64.056  -175.111   -69.632     0.613     1.084     0.631
GLY  THR   0.00092   -61.731   -64.260    97.250     1.500     0.847     1.003
GLY  THR   0.08990   -62.878   -63.163   178.645     2.830     1.744     1.048
GLY  THR   0.00001  -117.567   -63.040  -179.901     1.000     1.000     1.000
GLY  THR   0.16267   -63.579  -176.985  -179.748     0.596     1.343     0.319
GLY  THR   0.00002   -75.078    68.006  -103.922     2.460     1.845     2.702
GLY  THR   0.01471   -59.143    79.448  -179.545     3.546     2.213     0.570
GLY  THR   0.13446  -177.170    56.306  -177.894     1.768     1.366     1.521
GLY  THR   0.00012  -168.161    78.697   -88.045     1.263    12.635    17.387
GLY  THR   0.04055  -172.116   176.418   179.702     0.748     0.658     0.211
GLY  THR   0.00266  -173.564   -81.325  -178.968     4.514     3.417     2.725
GLY  TRP   0.00316    69.022   -65.789   -65.971     0.746     1.665     0.866
GLY  TRP   0.01494    65.310  -177.829   -71.255     2.783     0.635     1.867
GLY  TRP   0.01129    64.814   176.350    69.975     2.436     2.419     2.782
GLY  TRP   0.00319    58.908    68.393    66.939     3.568     4.810     0.740
GLY  TRP   0.20659    69.135   -69.121   176.990     4.178     3.944     1.618
GLY  TRP   0.00006    71.348   -68.007   105.989     1.000     1.000     1.000
GLY  TRP   0.07158    64.079   179.769   179.891     2.687     2.520     1.218
GLY  TRP   0.00957    59.540    74.337   179.471     3.698     2.296     1.756
GLY  TRP   0.00000    29.091    49.798   172.724     1.000     1.000     1.000
GLY  TRP   0.00000    52.987    66.919  -115.460     1.000     1.000     1.000
GLY  TRP   0.01528   -63.759  -178.913    70.777     1.309     1.177     0.896
GLY  TRP   0.00368   -61.567    78.451    68.117     5.601     1.038     0.760
GLY  TRP   0.09894   -64.643  -176.331  -179.910     0.915     0.762     0.546
GLY  TRP   0.04410   -60.825    78.162   179.708     2.868     1.653     2.104
GLY  TRP   0.00001   -76.950    66.229  -103.069     1.000     1.000     1.000
GLY  TRP   0.00178  -116.456   -63.602   178.785     4.367     0.213     0.620
GLY  TRP   0.12534   -63.700   -63.053   179.530     2.438     1.400     0.522
GLY  TRP   0.00004  -122.713   -64.721   111.104     5.562     1.381     2.244
GLY  TRP   0.00154   -64.529   -70.256    95.430     4.226     8.899     7.009
GLY  TRP   0.04653  -173.200   176.140   179.781     1.419     0.531     0.174
GLY  TRP   0.00645  -165.977   -79.209   179.590    11.025     4.382     0.437
GLY  TRP   0.00560   -63.763   -59.629   -67.864     3.998     3.059     1.754
GLY  TRP   0.00213  -169.987   -76.224   -66.641     3.124     2.368     1.494
GLY  TRP   0.00070  -126.248   -62.742   -69.931     2.757     0.254     1.209
GLY  TRP   0.00249  -171.410   179.188   -70.274     1.477     1.649     0.597
GLY  TRP   0.01334   -64.150  -174.822   -69.626     0.674     1.387     1.504
GLY  TRP   0.24655  -178.357    55.927  -177.839     1.331     0.886     1.506
GLY  TRP   0.00083  -168.342    79.215   -87.257     2.621    10.676    14.979
GLY  TRP   0.01734  -173.663   173.597    68.283     2.827     1.145     1.354
GLY  TRP   0.04695  -175.764    53.028    63.313     1.358     0.580     0.695
GLY  TYR   0.00970    67.604   -65.404   -64.533     1.372     1.908     1.447
GLY  TYR   0.00046    63.641   -73.026   114.519     1.118     0.749     0.984
GLY  TYR   0.07774    70.499   -68.483   177.750     4.286     4.980     2.302
GLY  TYR   0.02552    62.770   178.662    70.345     1.693     0.837     0.858
GLY  TYR   0.00268    57.879    67.101    67.121     3.385     5.124     1.448
GLY  TYR   0.00000    54.790    62.186  -104.074     0.587     0.226     2.755
GLY  TYR   0.01418    62.416    75.373   179.702     2.469     3.315     0.767
GLY  TYR   0.01049    62.523  -178.046   -70.053     1.282     0.794     0.385
GLY  TYR   0.06134    62.864   179.972   179.965     1.459     0.261     0.540
GLY  TYR   0.01268   -65.811   -61.373   -68.304     3.492     2.009     0.252
GLY  TYR   0.00031  -121.858   -62.565   -70.276     3.449     0.839     1.075
GLY  TYR   0.00348  -169.544   -75.795   -66.394     1.786     1.596     1.094
GLY  TYR   0.00715  -172.993   179.100   -70.216     1.286     0.898     0.373
GLY  TYR   0.02015   -64.988  -174.169   -69.193     0.375     0.202     0.079
GLY  TYR   0.30910  -178.316    56.492  -178.164     0.780     0.829     0.767
GLY  TYR   0.00091  -169.001    78.348   -89.417     2.065    10.239    14.806
GLY  TYR   0.11425   -64.442  -176.423  -179.842     0.431     0.804     0.286
GLY  TYR   0.02348   -61.823    81.111  -178.664     0.925     2.555     1.195
GLY  TYR   0.00040   -68.443    72.070  -110.613     4.060     2.830     3.375
GLY  TYR   0.03662   -64.687  -178.674    70.461     0.475     1.100     0.354
GLY  TYR   0.00806   -63.615    76.894    68.876     1.822     2.055     1.163
GLY  TYR   0.05455  -176.080    53.348    63.492     1.077     0.709     0.276
GLY  TYR   0.01068  -172.656   174.358    69.096     1.563     0.570     0.261
GLY  TYR   0.00092  -116.627   -63.752   179.456     4.402     0.108     0.253
GLY  TYR   0.12030   -63.940   -63.465   179.268     3.371     1.728     0.666
GLY  TYR   0.00002  -123.489   -66.187   107.798     3.035     0.298     1.402
GLY  TYR   0.00185   -63.379   -66.055    97.748     2.985     4.285     0.843
GLY  TYR   0.06058  -173.550   176.735   179.855     0.582     0.402     0.136
GLY  TYR   0.01240  -172.674   -80.189   177.908     3.020     2.159     1.615
GLY  VAL   0.02388    70.155   -65.186   -68.352     1.502     2.204     3.051
GLY  VAL   0.00009    71.711   -65.604   106.087     0.243     1.663     2.797
GLY  VAL   0.14298    71.318   -66.686   177.246     4.088     4.848     1.779
GLY  VAL   0.01613    63.278   179.048    71.155     1.847     1.302     1.051
GLY  VAL   0.00110    58.772    66.179    67.184     5.353     5.262     0.962
GLY  VAL   0.00317    60.822    72.411  -178.977     4.965     5.325     1.780
GLY  VAL   0.00000    77.937    76.449  -117.404     1.000     1.000     1.000
GLY  VAL   0.00834    63.258  -178.509   -70.500     1.869     1.864     0.990
GLY  VAL   0.07185    63.074  -179.627   179.923     1.748     0.893     0.696
GLY  VAL   0.02213   -64.862   179.750    69.936     1.171     0.597     0.279
GLY  VAL   0.01411   -61.502    76.517    69.276     1.866     1.227     0.580
GLY  VAL   0.00786  -171.579   175.888    70.169     0.554     1.810     1.008
GLY  VAL   0.08267  -174.491    52.768    63.885     0.583     1.015     0.938
GLY  VAL   0.03395   -61.161   -58.026   -66.614     2.078     1.736     1.169
GLY  VAL   0.00034  -125.381   -62.291   -69.791     2.508     0.482     1.649
GLY  VAL   0.00036  -170.596   -77.855   -68.044     3.082     4.210     2.947
GLY  VAL   0.00095  -171.665   178.221   -70.623     1.005     0.526     0.305
GLY  VAL   0.02750   -64.717  -174.676   -69.262     2.026     1.114     0.795
GLY  VAL   0.15149   -62.587   -62.427   178.742     2.801     1.986     0.972
GLY  VAL   0.00015  -119.711   -64.139   113.402     6.138     1.425     3.134
GLY  VAL   0.00108   -62.952   -65.775    97.150     2.984     4.636     0.728
GLY  VAL   0.02801  -172.404   176.292   179.708     0.828     0.494     0.164
GLY  VAL   0.00256  -171.326   -82.270   179.816     2.888     2.166     0.603
GLY  VAL   0.15621  -177.135    56.408  -179.259     1.267     1.184     1.497
GLY  VAL   0.00058  -168.684    73.863   -95.442     1.156     7.117     9.893
GLY  VAL   0.16507   -63.765  -177.447  -179.826     0.975     0.743     0.386
GLY  VAL   0.03693   -60.660    78.478  -178.524     1.670     1.814     1.582
GLY  VAL   0.00050   -68.874    71.383  -110.570     2.801     2.047     2.369
HID  ALA   0.00550    55.515    63.281    67.371     5.340     6.639     0.557
HID  ALA   0.00696    58.589    70.443  -179.359     4.333     6.062     1.413
HID  ALA   0.03540    69.978   -64.941   -66.880     2.192     2.010     1.198
HID  ALA   0.36467    69.201   -68.623   178.762     3.041     3.260     1.651
HID  ALA   0.00002    70.528   -68.705   108.502     1.000     1.000     1.000
HID  ALA   0.00214    65.465   178.385    70.257     0.418     0.739     0.603
HID  ALA   0.01246    63.972  -178.219   -70.253     2.258     1.437     0.683
HID  ALA   0.03367    63.303  -179.399  -179.910     1.920     0.658     0.305
HID  ALA   0.02044   -64.418   179.459    69.866     0.731     0.707     0.216
HID  ALA   0.00645   -59.518    76.434    69.745     2.719     1.079     0.966
HID  ALA   0.01344  -174.956    53.208    63.622     1.599     0.911     0.444
HID  ALA   0.00628  -171.812   173.432    68.752     2.542     1.516     1.235
HID  ALA   0.00175   -63.702   -68.846    96.241     3.885     8.248     3.002
HID  ALA   0.11402   -63.988   -63.434   179.391     2.060     1.445     1.017
HID  ALA   0.00053  -116.145   -63.873   179.865     1.000     1.000     1.000
HID  ALA   0.10629   -64.154  -176.860   179.999     1.062     1.029     0.677
HID  ALA   0.03125   -58.260    78.952  -179.591     1.762     1.050     0.689
HID  ALA   0.00026   -64.872    73.622  -114.713     1.000     1.000     1.000
HID  ALA   0.01390   -64.122  -174.537   -69.275     1.150     0.387     0.372
HID  ALA   0.00602  -171.804   178.674   -70.477     2.733     0.899     0.364
HID  ALA   0.01736   -62.136   -59.120   -67.414     3.753     2.640     1.281
HID  ALA   0.00169  -169.357   -74.112   -65.745     2.543     3.587     2.059
HID  ALA   0.00001  -125.907   -62.545   -69.469     1.000     1.000     1.000
HID  ALA   0.15943  -177.696    55.752  -178.038     1.688     1.417     1.388
HID  ALA   0.00024  -167.207    70.425   -99.309     1.257     3.437     1.065
HID  ALA   0.00005  -166.698    92.726   -68.281     6.004     1.215     1.093
HID  ALA   0.01191  -173.362   -81.441   176.280     2.210     2.034     1.492
HID  ALA   0.02786  -171.783   175.986  -179.881     2.552     1.152     0.565
HID  ARG   0.00484    62.335   177.425    70.070     1.780     1.363     0.516
HID  ARG   0.00120    57.080    66.682    68.411     6.375     9.412     2.286
HID  ARG   0.00199    63.707  -177.504   -70.276     2.721     1.271     0.785
HID  ARG   0.02214    71.944   -65.025   -68.668     1.961     2.674     0.546
HID  ARG   0.37037    71.330   -67.112   178.712     2.956     3.154     2.210
HID  ARG   0.03599    62.469   179.086  -179.619     1.359     1.207     0.618
HID  ARG   0.00812    60.259    73.581   179.505     4.054     5.915     0.556
HID  ARG   0.00117  -172.203   179.197   -70.216     1.539     0.841     0.304
HID  ARG   0.00013  -166.537   -75.721   -67.359     7.206     3.079     3.326
HID  ARG   0.01173   -64.077  -174.928   -69.294     0.896     0.433     0.503
HID  ARG   0.00751   -63.797   -60.780   -69.012     3.345     2.699     1.103
HID  ARG   0.00019  -118.253   -63.571  -179.995     5.587     0.337     0.341
HID  ARG   0.00280  -170.855   -79.752   176.939     6.838     3.861     2.355
HID  ARG   0.00012   -62.095   -64.162    97.783     0.709     0.345     0.714
HID  ARG   0.13045   -64.013   -63.239   179.295     1.869     1.404     0.270
HID  ARG   0.07843   -63.924  -176.728  -179.710     0.822     0.799     0.595
HID  ARG   0.08447   -58.850    78.658  -179.304     1.499     1.609     1.264
HID  ARG   0.00354   -64.534   179.614    69.970     0.179     1.420     0.506
HID  ARG   0.00324   -58.790    75.934    67.854     4.115     1.657     0.744
HID  ARG   0.00158  -172.616   174.350    69.145     1.330     0.616     0.192
HID  ARG   0.01526  -173.323   177.403   179.886     1.496     0.540     0.154
HID  ARG   0.05144  -176.564    52.968    64.453     2.330     1.151     0.842
HID  ARG   0.16328  -178.698    56.220  -178.598     1.732     1.369     2.801
HID  ASN   0.00374    63.267   178.591    70.255     2.080     1.133     0.619
HID  ASN   0.00403    55.213    63.434    67.769     5.803     7.626     0.802
HID  ASN   0.00307  -171.867   173.913    69.065     1.240     0.564     0.322
HID  ASN   0.00239   -64.481  -178.649    70.721     0.636     1.289     0.564
HID  ASN   0.00233   -61.213    76.303    69.401     1.950     1.407     0.629
HID  ASN   0.00723    71.199   -63.998   -66.393     1.430     1.776     0.735
HID  ASN   0.00284    65.861  -176.900   -69.884     2.364     0.675     0.984
HID  ASN   0.35778    69.114   -68.684   179.286     2.493     1.531     2.764
HID  ASN   0.01865    63.205  -179.789  -179.857     2.085     1.172     0.452
HID  ASN   0.00721    62.460    76.019   179.456     1.741     2.406     0.580
HID  ASN   0.00541   -60.854   -57.479   -66.269     1.752     1.611     1.246
HID  ASN   0.00113  -170.747   -75.887   -66.147     4.073     3.772     1.369
HID  ASN   0.00004  -124.141   -63.317   -72.284     1.000     1.000     1.000
HID  ASN   0.00014  -169.823   177.436   -70.988     1.249     0.744     0.153
HID  ASN   0.01511   -64.461  -174.416   -69.246     0.649     0.191     0.323
HID  ASN   0.08356   -64.020   -63.527   179.063     2.305     1.542     1.084
HID  ASN   0.00034   -63.775   -68.055    96.780     4.814     7.452     1.479
HID  ASN   0.07731   -64.068  -176.515  -179.731     0.700     0.881     0.464
HID  ASN   0.04800   -60.588    79.034  -179.181     1.322     2.345     1.229
HID  ASN   0.00003   -66.592    72.708  -111.538     1.000     1.000     1.000
HID  ASN   0.03910  -172.235   176.197   179.810     1.230     0.233     0.173
HID  ASN   0.02072  -171.047   -80.265   176.826     9.234     3.760     1.975
HID  ASN   0.00018  -119.047   -63.194   179.873     1.000     1.000     1.000
HID  ASN   0.04697  -175.841    52.750    64.275     1.916     1.405     0.929
HID  ASN   0.25265  -178.130    55.409  -177.805     1.073     1.393     1.415
HID  ASN   0.00003  -166.341    72.904  -100.822     0.005     0.196     0.123
HID  ASN   0.00001  -169.332    93.767   -66.538     1.000     1.000     1.000
HID  ASP   0.01158    69.352   -66.154   -66.732     2.376     2.385     1.673
HID  ASP   0.22011    69.186   -68.911  -179.724     2.648     2.386     2.221
HID  ASP   0.00003    70.414   -70.340   115.452     1.000     1.000     1.000
HID  ASP   0.02364    63.399   177.010    69.798     1.410     0.778     0.436
HID  ASP   0.00293    58.959    66.764    66.521     5.097     5.626     1.402
HID  ASP   0.00730    58.938    71.230  -179.160     4.743     5.671     2.550
HID  ASP   0.08514    64.882   179.641  -179.629     1.520     1.339     0.809
HID  ASP   0.00784    64.755  -178.017   -70.152     2.172     2.020     0.683
HID  ASP   0.02213   -64.194  -174.406   -68.873     0.637     0.384     0.334
HID  ASP   0.03175   -62.987   -59.405   -66.856     3.397     2.633     1.442
HID  ASP   0.00138   -62.243   -65.851    96.022     2.877     6.632     3.493
HID  ASP   0.00044  -119.699   -63.627   179.985     0.564     0.204     0.174
HID  ASP   0.20377   -62.866   -62.888   179.317     2.504     1.547     1.264
HID  ASP   0.01806   -63.746   179.656    69.904     0.598     0.640     0.231
HID  ASP   0.00733   -61.377    75.671    69.716     2.718     1.526     1.310
HID  ASP   0.17605   -63.473  -176.998  -179.865     1.056     0.894     0.401
HID  ASP   0.05993   -60.643    78.489  -179.223     1.319     2.076     1.132
HID  ASP   0.00642  -171.518   173.732    69.040     1.461     0.861     0.262
HID  ASP   0.04518  -175.240    53.122    63.845     1.353     1.393     1.089
HID  ASP   0.05653  -177.491    56.742  -177.809     2.266     2.114     1.119
HID  ASP   0.00021  -168.143    72.651   -96.885     2.637     5.331     6.736
HID  ASP   0.00457  -171.010   175.716   179.698     1.034     0.338     0.165
HID  ASP   0.00467  -170.944   -78.968   178.470     5.064     4.612     1.544
HID  ASP   0.00286  -170.868   177.333   -70.910     0.657     0.539     0.217
HID  ASP   0.00015  -173.479   -78.451   -67.152     3.531     3.680     1.681
HID  CYS   0.15779    70.670   -67.995   179.077     3.013     3.178     2.623
HID  CYS   0.03327    69.718   -65.648   -66.400     1.473     1.242     1.823
HID  CYS   0.00845    63.904  -179.003   -70.507     1.806     0.848     0.333
HID  CYS   0.03036    64.904   179.207  -179.395     2.007     1.407     0.752
HID  CYS   0.01325    63.136    76.601   179.576     2.641     0.966     0.161
HID  CYS   0.00738    62.299   179.047    70.641     0.582     1.344     0.384
HID  CYS   0.00133    61.914    72.281    68.252     0.682     0.716     1.037
HID  CYS   0.01046   -64.603  -179.957    70.063     0.338     1.211     0.392
HID  CYS   0.00258   -63.008    76.397    68.886     1.709     2.232     0.991
HID  CYS   0.00761  -171.867   174.366    69.467     0.951     0.309     0.269
HID  CYS   0.02367  -175.224    53.381    64.127     1.660     1.502     1.298
HID  CYS   0.00623   -67.895   -62.609   -68.543     2.186     1.410     0.325
HID  CYS   0.00050  -170.888   -77.330   -67.328     2.569     2.359     1.237
HID  CYS   0.00061  -172.258   178.502   -70.530     0.404     0.238     0.096
HID  CYS   0.01976   -64.496  -174.173   -69.094     0.830     0.197     0.313
HID  CYS   0.00024   -62.609   -64.628    97.932     0.425     1.087     0.397
HID  CYS   0.00087  -120.445   -63.830   179.828     0.380     0.266     0.096
HID  CYS   0.24727   -64.729   -64.049   178.660     1.748     1.239     1.076
HID  CYS   0.13398   -64.227  -176.905  -179.845     0.353     0.985     0.403
HID  CYS   0.01056   -61.839    77.462  -179.747     0.335     1.457     0.667
HID  CYS   0.00004   -67.634    72.330  -111.413     1.000     1.000     1.000
HID  CYS   0.00012  -165.915    70.903   -99.476     2.083     1.512     1.003
HID  CYS   0.26341  -178.102    55.070  -178.019     1.002     1.201     1.224
HID  CYS   0.01186  -172.568   176.304   179.636     0.864     0.444     0.346
HID  CYS   0.00840  -174.138   -81.901   176.020     1.415     1.060     1.353
HID  GLN   0.24159    70.450   -67.802   179.451     2.391     2.149     2.516
HID  GLN   0.00134    66.026  -178.428   -70.475     1.343     0.979     0.528
HID  GLN   0.01979    70.159   -64.908   -66.625     2.317     1.671     1.081
HID  GLN   0.00681    63.110   179.184    70.372     1.403     0.829     0.339
HID  GLN   0.00064    62.661    72.098    68.118     3.104     3.217     1.390
HID  GLN   0.01480    63.552  -179.873  -179.983     1.990     0.565     0.325
HID  GLN   0.01012    62.538    76.162   179.355     1.380     1.677     0.530
HID  GLN   0.00489  -172.595   174.062    69.110     0.934     0.422     0.175
HID  GLN   0.03030  -174.973    52.542    65.064     0.921     1.317     0.731
HID  GLN   0.28082  -177.728    55.205  -177.902     0.999     1.243     2.168
HID  GLN   0.00006  -169.758    74.196   -98.243     3.352     1.595     3.318
HID  GLN   0.01269  -172.938   176.505   179.639     0.629     0.402     0.181
HID  GLN   0.00601  -171.112   -79.007   177.673     3.212     2.955     1.851
HID  GLN   0.00779   -64.158  -174.369   -68.892     0.257     0.180     0.260
HID  GLN   0.00315  -172.584   178.732   -70.398     0.779     0.434     0.296
HID  GLN   0.00792   -64.722   179.900    70.012     0.490     1.239     0.430
HID  GLN   0.00388   -59.990    76.491    69.626     2.741     1.609     1.299
HID  GLN   0.07819   -64.160  -177.227  -179.971     0.407     0.894     0.240
HID  GLN   0.05565   -59.528    78.314  -179.561     2.406     1.232     0.708
HID  GLN   0.00045   -62.599   -64.691    97.652     0.778     0.897     0.476
HID  GLN   0.00028  -118.106   -63.263  -179.983     4.193     0.401     0.313
HID  GLN   0.19704   -63.721   -63.060   179.117     1.594     1.132     0.985
HID  GLN   0.01556   -62.830   -59.273   -68.101     2.261     2.021     1.043
HID  GLN   0.00014  -168.159   -72.644   -65.530     1.607     1.933     0.777
HID  GLN   0.00009  -123.456   -62.675   -72.501     1.000     1.000     1.000
HID  GLU   0.06598    70.072   -64.915   -65.129     1.674     1.564     1.766
HID  GLU   0.22977    70.960   -67.589   179.125     2.506     2.753     3.216
HID  GLU   0.03863    64.307   178.964    70.277     0.934     1.490     0.412
HID  GLU   0.00071    57.614    68.595    68.945     6.082    10.948     6.278
HID  GLU   0.00735    57.643    71.811   178.815     3.756     3.836     1.141
HID  GLU   0.00905    63.348  -177.252   -70.801     2.045     0.905     1.036
HID  GLU   0.08249    63.846   179.573  -179.944     1.355     1.556     0.783
HID  GLU   0.02857   -62.927   -60.063   -67.720     1.904     2.075     1.800
HID  GLU   0.04088   -63.429  -175.047   -69.203     0.630     0.555     0.171
HID  GLU   0.00585  -170.836   178.589   -70.457     1.722     1.548     0.604
HID  GLU   0.00045  -168.092   -78.277   -68.196     7.770     4.407     3.084
HID  GLU   0.02115  -171.416   175.949   179.535     1.058     0.775     0.372
HID  GLU   0.00185  -145.559   -70.660  -179.431    19.841    10.155     1.175
HID  GLU   0.00008  -166.461    69.447   -98.759     1.065     3.781     0.710
HID  GLU   0.04934  -176.517    55.376   178.943     3.529     3.519     5.795
HID  GLU   0.00183  -170.880   175.173    69.446     0.087     1.288     0.165
HID  GLU   0.00470  -177.649    52.753    64.542     5.337     3.334     0.598
HID  GLU   0.00122   -61.317   -64.076    96.588     1.185     1.168     0.884
HID  GLU   0.14670   -62.309   -62.605   179.117     1.564     1.026     0.861
HID  GLU   0.01508   -63.950   179.520    69.992     0.928     0.871     0.361
HID  GLU   0.00704   -59.453    76.415    67.723     2.896     1.743     0.621
HID  GLU   0.14479   -63.472  -176.942  -179.759     0.725     0.891     0.372
HID  GLU   0.09647   -59.047    79.804  -178.147     1.844     1.878     1.583
HID  GLU   0.00002   -67.866    72.116  -111.217     1.000     1.000     1.000
HID  GLY   0.00271    55.034    64.329    67.308     5.012     6.194     1.270
HID  GLY   0.00538    55.374    66.899  -179.662     4.657     6.522     1.048
HID  GLY   0.00736    62.894  -178.431   -70.171     1.456     0.884     0.257
HID  GLY   0.02406    70.571   -65.339   -68.215     3.386     3.221     1.370
HID  GLY   0.33017    71.096   -66.996   178.301     3.149     3.487     2.297
HID  GLY   0.00007    68.766   -70.403   109.259     3.159     4.094     4.824
HID  GLY   0.00576    64.076   177.875    70.520     1.601     1.738     0.752
HID  GLY   0.04619    62.980   179.624  -179.888     1.726     1.667     0.406
HID  GLY   0.02554   -64.183  -179.630    70.204     0.267     1.380     0.533
HID  GLY   0.00214   -60.334    76.435    68.232     4.443     2.156     0.977
HID  GLY   0.00199  -172.304   174.047    69.022     2.637     1.418     0.566
HID  GLY   0.02416  -177.064    51.672    63.928     3.267     2.095     0.692
HID  GLY   0.13084   -62.287   -62.417   179.374     2.498     1.637     1.544
HID  GLY   0.00004  -135.820   -66.155   104.858    14.663     3.480     7.332
HID  GLY   0.00242   -63.067   -68.035    95.831     3.190     7.835     5.823
HID  GLY   0.04467  -171.692   175.993  -179.815     1.299     1.105     0.473
HID  GLY   0.00509  -153.191   -74.670  -179.881    24.035     9.089     0.744
HID  GLY   0.02622   -61.675   -58.904   -67.105     3.094     2.484     1.740
HID  GLY   0.00027  -124.379   -63.947   -73.171     1.919     0.846     1.569
HID  GLY   0.00037  -165.135   -80.154   -70.252    10.282     1.918     1.818
HID  GLY   0.02692   -63.772  -175.217   -69.510     0.702     0.617     0.388
HID  GLY   0.00694  -171.665   178.416   -70.558     1.520     0.968     0.303
HID  GLY   0.12585  -178.552    54.755   179.699     2.045     2.377     3.727
HID  GLY   0.00031  -167.645    69.890   -98.606     1.870     3.819     0.427
HID  GLY   0.00010  -166.894    93.144   -67.572     4.887     1.107     0.853
HID  GLY   0.10705   -63.256  -177.431  -179.909     0.703     0.979     0.418
HID  GLY   0.04672   -61.509    79.569  -179.213     2.069     3.485     1.898
HID  GLY   0.00065   -68.133    71.771  -111.418     4.665     2.757     3.530
HID  HID   0.22292    70.814   -67.353   179.408     3.449     3.398     2.650
HID  HID   0.00340    68.472  -176.221   -69.212     1.408     0.746     0.788
HID  HID   0.04191    70.464   -65.065   -68.599     2.160     1.884     0.703
HID  HID   0.00823    66.460   176.837    69.343     1.301     0.428     0.104
HID  HID   0.02333    64.913  -179.830  -179.827     2.773     0.550     0.678
HID  HID   0.00111    53.982    60.747    67.876     1.744     1.526     1.053
HID  HID   0.00054    56.573    67.238   178.129     7.431     5.168     1.736
HID  HID   0.00652   -63.966   179.378    69.785     0.363     0.073     0.082
HID  HID   0.01193   -61.191    75.523    69.683     1.118     0.879     0.509
HID  HID   0.00138  -171.552    57.633    65.255     0.629     0.201     0.084
HID  HID   0.00406  -172.248   173.445    68.630     1.519     2.101     1.749
HID  HID   0.00020  -167.442    71.632   -99.577     1.485     2.100     1.644
HID  HID   0.34717  -177.708    55.492  -177.230     0.853     1.613     1.107
HID  HID   0.00133  -171.041   178.144   -70.825     0.260     0.639     0.191
HID  HID   0.00010  -174.769   -84.519   -72.629     2.137     4.378     2.913
HID  HID   0.02894  -172.627   176.398   179.864     1.208     0.741     0.316
HID  HID   0.00057  -121.250   -63.314   179.792     0.677     0.179     0.214
HID  HID   0.00082  -175.272   -83.762  -179.880     1.438     1.154     0.653
HID  HID   0.01764   -64.714  -174.483   -69.638     0.648     0.343     0.503
HID  HID   0.01788   -60.973   -57.528   -65.941     2.052     1.302     0.601
HID  HID   0.14065   -64.328   -63.199   179.525     1.492     1.058     0.307
HID  HID   0.00071   -62.714   -67.266    96.775     2.108     4.261     1.367
HID  HID   0.06586   -64.042  -177.274  -179.967     0.482     0.923     0.385
HID  HID   0.00015   -66.486    72.956  -113.515     0.314     0.075     0.489
HID  HID   0.05265   -61.041    78.488  -179.274     0.828     2.147     1.254
HID  HIE   0.10230   -64.249   -63.311   179.463     2.605     1.601     1.660
HID  HIE   0.00099   -65.211   -71.226    95.250     4.557     8.461     7.129
HID  HIE   0.01194   -64.001  -179.312    70.293     0.927     1.464     0.489
HID  HIE   0.00234   -58.827    77.067    68.715     3.863     1.436     1.085
HID  HIE   0.11150   -64.320  -177.360   179.994     1.402     1.004     0.466
HID  HIE   0.03501   -61.469    77.750  -179.715     1.133     1.447     1.087
HID  HIE   0.00003   -67.630    72.147  -111.442     1.000     1.000     1.000
HID  HIE   0.01238    63.651   178.624    70.181     2.525     0.657     0.365
HID  HIE   0.00124    58.105    65.946    66.752     4.577     5.555     1.265
HID  HIE   0.01507  -172.372   174.243    69.191     0.968     0.631     0.195
HID  HIE   0.06024  -175.057    53.670    64.582     0.788     0.729     1.029
HID  HIE   0.00917    65.578  -177.615   -70.061     2.087     1.234     0.354
HID  HIE   0.02176    70.116   -65.214   -65.558     2.191     1.730     1.257
HID  HIE   0.00707  -171.984   178.403   -70.516     1.452     0.815     0.316
HID  HIE   0.00338  -169.977   -75.058   -66.196     2.455     3.637     0.906
HID  HIE   0.01644   -64.171  -174.363   -69.053     0.704     0.199     0.343
HID  HIE   0.01119   -65.866   -60.958   -67.973     4.480     2.767     1.308
HID  HIE   0.25699    69.479   -69.013   178.888     3.357     3.552     2.036
HID  HIE   0.03480    65.061  -179.531   179.961     2.413     0.580     0.643
HID  HIE   0.01715    62.324    75.189   179.577     3.938     4.934     0.781
HID  HIE   0.22787  -178.233    55.778  -177.346     1.041     1.389     0.823
HID  HIE   0.00036  -167.910    71.893   -99.370     1.762     3.291     1.079
HID  HIE   0.00010  -165.126    93.385   -67.225     7.680     1.472     1.218
HID  HIE   0.03234  -172.544   176.169   179.686     1.416     0.582     0.193
HID  HIE   0.00083  -120.767   -63.400  -179.893     0.242     0.010     0.007
HID  HIE   0.00752  -172.713   -80.575   176.827     3.098     2.807     1.980
HID  HIP   0.00989    61.744    72.509   178.929     5.387     6.288     3.013
HID  HIP   0.00581    64.381   177.604    69.860     2.125     1.537     0.518
HID  HIP   0.00819    54.016    61.633    67.548     6.268     8.094     0.721
HID  HIP   0.02237    65.445  -179.297  -179.610     2.394     0.663     0.432
HID  HIP   0.00547    65.621  -177.657   -69.948     2.306     1.067     0.593
HID  HIP   0.02031    69.378   -66.858   -67.415     2.563     1.928     1.353
HID  HIP   0.28130    70.415   -67.870  -179.975     3.057     2.384     2.043
HID  HIP   0.00391   -59.998   -57.008   -66.340     2.353     1.594     1.141
HID  HIP   0.00008  -125.603   -63.815   -71.299     0.068     0.001     0.094
HID  HIP   0.00128  -170.222   -75.779   -66.706     2.696     1.902     1.079
HID  HIP   0.00697   -63.562  -174.594   -69.191     1.278     0.297     0.126
HID  HIP   0.00315  -172.652   178.818   -70.500     0.603     0.890     0.117
HID  HIP   0.22454  -177.628    55.452  -178.515     0.973     1.365     1.377
HID  HIP   0.00024  -167.547    74.763   -96.359     2.861     7.255    11.025
HID  HIP   0.00410  -171.659   173.880    69.146     1.575     1.063     0.815
HID  HIP   0.04339  -176.080    52.594    65.121     1.133     1.717     0.954
HID  HIP   0.00638   -64.465  -179.921    70.165     0.985     1.357     0.377
HID  HIP   0.00844   -61.192    76.131    69.663     2.457     1.213     0.770
HID  HIP   0.06547   -63.799  -177.915   179.786     1.297     0.418     0.246
HID  HIP   0.06489   -59.455    77.788  -179.780     2.317     1.052     0.652
HID  HIP   0.00039   -66.988    72.242  -113.511     1.000     1.000     1.000
HID  HIP   0.18011   -63.907   -62.784   179.566     1.387     1.035     1.060
HID  HIP   0.00082   -62.585   -66.765    96.807     2.680     5.402     3.875
HID  HIP   0.02195  -173.011   176.646   179.657     0.490     0.531     0.193
HID  HIP   0.01057  -170.788   -78.504   178.280     2.853     2.888     1.808
HID  ILE   0.04374    70.283   -65.255   -67.040     1.143     1.458     1.298
HID  ILE   0.23013    70.686   -67.987  -179.972     2.283     2.716     2.838
HID  ILE   0.01011    64.308   179.038    70.964     2.088     1.607     1.552
HID  ILE   0.00054    59.843    69.966    67.576     4.577     5.015     1.227
HID  ILE   0.00588    60.951    74.033   179.390     4.346     6.173     0.521
HID  ILE   0.06333    64.022  -179.459  -179.835     2.361     0.561     0.807
HID  ILE   0.00495    62.881  -179.652   -70.816     1.507     2.152     0.868
HID  ILE   0.00272  -172.453   178.751   -70.270     0.636     0.547     0.229
HID  ILE   0.00057  -169.031   -74.655   -65.956     1.840     2.789     1.639
HID  ILE   0.01288   -66.202  -176.069   -70.653     2.480     1.856     1.251
HID  ILE   0.02318   -62.877   -59.351   -68.353     2.624     1.660     1.418
HID  ILE   0.01512   -58.638    76.409    69.450     2.537     0.816     0.674
HID  ILE   0.01228   -64.494  -179.507    70.199     0.686     1.680     0.555
HID  ILE   0.00013   -62.694   -66.116    97.015     2.713     4.011     1.173
HID  ILE   0.08678   -61.724   -61.879   178.816     3.463     2.261     1.226
HID  ILE   0.00005  -119.953   -63.732   179.699     4.819     0.287     0.218
HID  ILE   0.14071   -63.767  -177.670  -179.907     1.576     0.625     0.517
HID  ILE   0.02846   -61.057    76.987  -177.817     0.624     1.106     1.678
HID  ILE   0.00005   -64.897    74.027  -113.874     1.000     1.000     1.000
HID  ILE   0.00266  -172.023   176.248    70.595     1.014     1.712     1.046
HID  ILE   0.01291  -173.291   177.011   179.628     0.723     0.688     0.397
HID  ILE   0.00080  -173.456   -81.663   176.615     2.431     1.598     1.714
HID  ILE   0.06964  -175.335    52.426    65.052     0.699     1.113     0.681
HID  ILE   0.23233  -177.610    55.678  -177.467     1.099     1.512     2.034
HID  ILE   0.00005  -168.787    75.255   -92.556     1.764    10.030    14.045
HID  LEU   0.01110    62.580   179.835    70.540     0.865     2.242     1.242
HID  LEU   0.00093    59.633    70.282    68.549     4.292     6.541     2.613
HID  LEU   0.02346    69.446   -65.454   -66.674     2.342     2.139     1.862
HID  LEU   0.00966    63.198  -178.945   -70.705     1.514     0.842     0.371
HID  LEU   0.26379    68.935   -68.831   179.813     2.206     2.026     1.435
HID  LEU   0.00003    73.553   -66.607   116.912     1.000     1.000     1.000
HID  LEU   0.03999    64.579  -179.136  -179.595     2.423     0.920     0.605
HID  LEU   0.01237    61.828    75.060   179.391     2.193     4.023     0.610
HID  LEU   0.02301  -172.536   174.298    69.307     0.526     0.249     0.251
HID  LEU   0.02793  -173.218   176.457   179.657     0.964     0.500     0.180
HID  LEU   0.00394  -174.931   -82.038   175.950     1.445     1.075     0.677
HID  LEU   0.03811  -174.881    52.295    63.375     0.712     1.252     0.340
HID  LEU   0.00004  -169.854    71.555   -98.355     4.435     5.091     0.257
HID  LEU   0.27853  -178.123    54.266  -176.918     0.648     1.043     1.243
HID  LEU   0.02266   -64.181  -174.486   -69.327     1.318     0.242     0.258
HID  LEU   0.00902  -172.550   178.525   -70.451     1.256     0.650     0.287
HID  LEU   0.00453   -62.846   -59.448   -67.101     4.686     3.746     1.773
HID  LEU   0.00008  -123.109   -62.869   -72.182     0.306     0.079     0.305
HID  LEU   0.00013  -168.886   -73.277   -65.539     1.230     2.558     0.878
HID  LEU   0.00035   -62.202   -66.739    95.202     4.055    20.144    18.224
HID  LEU   0.00083  -119.911   -63.365   179.635     1.507     0.251     0.133
HID  LEU   0.09846   -64.135   -63.840   178.393     2.074     1.528     1.483
HID  LEU   0.07718   -63.832  -176.566  -179.713     0.579     0.912     0.579
HID  LEU   0.04667   -60.040    79.295  -178.749     1.926     3.059     1.737
HID  LEU   0.00331   -64.082   179.820    70.153     1.070     0.994     0.247
HID  LEU   0.00388   -61.853    76.740    68.354     5.124     1.850     1.319
HID  LYS   0.00399    71.329   -64.166   -67.084     1.782     1.940     0.880
HID  LYS   0.01535    63.138  -177.969   -70.162     1.799     0.884     0.292
HID  LYS   0.19573    70.791   -66.427   178.416     3.877     4.765     1.590
HID  LYS   0.03869    62.667   179.691  -179.721     1.410     0.714     0.401
HID  LYS   0.01039    61.842    75.276   179.594     2.312     3.588     1.273
HID  LYS   0.00711   -64.565  -178.972    70.353     0.537     1.175     0.369
HID  LYS   0.00461   -58.637    77.034    69.899     4.005     0.965     1.398
HID  LYS   0.00174    55.331    63.365    67.632     6.700     8.154     0.765
HID  LYS   0.00191    64.848   176.884    69.152     2.621     3.263     1.625
HID  LYS   0.04925  -175.478    53.499    64.753     0.838     0.624     0.988
HID  LYS   0.32621  -177.728    55.477  -177.779     1.090     1.474     1.822
HID  LYS   0.00184  -173.128   174.143    69.046     0.973     0.358     0.194
HID  LYS   0.01442  -173.206   176.577   179.700     1.041     0.560     0.123
HID  LYS   0.00382  -174.390   -81.675   176.490     2.692     1.814     1.512
HID  LYS   0.00012   -64.758   -72.831    95.263     4.157     8.855     2.275
HID  LYS   0.00006  -115.269   -63.491   179.903     2.338     0.102     0.061
HID  LYS   0.15950   -63.859   -63.138   179.215     2.073     1.566     0.938
HID  LYS   0.10413   -64.040  -177.146  -179.909     0.651     0.904     0.494
HID  LYS   0.03668   -59.832    77.705  -179.769     2.281     1.553     1.077
HID  LYS   0.00044  -168.323   -72.009   -64.940     0.285     0.666     0.072
HID  LYS   0.00830   -61.969   -59.365   -68.034     1.874     1.378     0.344
HID  LYS   0.01561   -64.171  -174.918   -69.245     0.742     0.568     0.337
HID  LYS   0.00010  -173.246   179.123   -70.370     1.853     1.707     0.729
HID  MET   0.00080    54.510    62.012    65.783     3.787     4.083     1.129
HID  MET   0.00343    53.459    62.843  -179.615     4.005     4.881     2.459
HID  MET   0.02652    64.071  -179.242   179.889     2.444     0.824     0.520
HID  MET   0.00334    63.115   178.790    70.284     2.248     0.822     0.384
HID  MET   0.22794    69.520   -68.938   179.222     2.600     2.348     2.990
HID  MET   0.00070    66.936  -176.733   -69.642     0.409     0.338     0.451
HID  MET   0.02509    71.504   -63.313   -66.952     1.492     1.809     1.078
HID  MET   0.02439  -175.587    52.296    63.551     0.589     1.441     0.666
HID  MET   0.34490  -178.231    55.385  -177.057     0.964     1.355     1.263
HID  MET   0.00002  -172.426    74.296   -97.397     1.000     1.000     1.000
HID  MET   0.00428  -172.179   174.128    69.163     0.917     0.736     0.432
HID  MET   0.02266  -172.799   176.741   179.783     1.404     0.870     0.323
HID  MET   0.01851  -173.369   -80.925   176.088     1.814     1.760     1.845
HID  MET   0.00158   -63.829  -174.617   -69.182     1.590     0.368     0.600
HID  MET   0.00124  -171.633   178.269   -70.630     1.283     0.649     0.281
HID  MET   0.00002  -177.079   -89.657   -77.848     1.322     2.916     0.551
HID  MET   0.01835   -62.699   -58.819   -67.418     2.263     1.952     1.465
HID  MET   0.00027   -61.467   -64.591    97.015     0.902     1.216     0.638
HID  MET   0.13892   -63.658   -62.970   179.317     1.932     1.208     0.803
HID  MET   0.10626   -63.788  -176.977  -179.654     0.812     1.055     0.571
HID  MET   0.02258   -58.368    78.908  -179.415     1.512     0.556     1.639
HID  MET   0.00560   -63.517  -179.586    70.233     1.320     1.037     0.354
HID  MET   0.00262   -57.413    76.899    68.792     2.073     1.208     0.883
HID  PHE   0.00536    62.741   178.977    70.547     1.713     1.083     1.147
HID  PHE   0.00317    62.851    72.795    66.786     3.444     4.536     3.380
HID  PHE   0.02085    61.819  -179.908   179.932     1.011     0.305     0.167
HID  PHE   0.01153    62.954    76.497   179.274     2.947     2.535     0.687
HID  PHE   0.14379    70.535   -67.370   178.934     3.573     3.253     1.689
HID  PHE   0.00003    70.459   -67.721   107.681     1.000     1.000     1.000
HID  PHE   0.00864    67.719   -64.983   -64.565     0.743     1.114     1.316
HID  PHE   0.00743    64.400  -178.495   -70.397     2.225     0.787     0.397
HID  PHE   0.34111  -178.416    55.885  -177.192     1.038     1.019     1.317
HID  PHE   0.00059  -168.542    74.933   -95.345     2.221     7.207    10.690
HID  PHE   0.00522   -65.795   -61.729   -68.397     2.226     2.007     0.574
HID  PHE   0.00038  -123.407   -62.409   -70.350     2.337     0.518     1.169
HID  PHE   0.00132  -167.955   -75.104   -67.108     4.833     3.511     1.835
HID  PHE   0.01049  -172.691   179.077   -70.298     0.677     0.492     0.182
HID  PHE   0.01325   -64.435  -174.379   -69.075     0.535     0.612     0.275
HID  PHE   0.00998   -64.730  -178.779    70.446     0.239     1.071     0.364
HID  PHE   0.00371   -63.159    78.263    68.641     1.551     2.674     0.633
HID  PHE   0.00927  -172.845   174.521    69.035     0.771     0.478     0.362
HID  PHE   0.07439  -175.785    52.255    63.516     1.446     1.309     0.359
HID  PHE   0.12835   -64.117  -176.851  -179.739     0.403     1.004     0.429
HID  PHE   0.00022   -67.520    72.264  -112.401     0.548     0.353     1.067
HID  PHE   0.03416   -61.555    78.694  -179.167     1.058     2.382     1.268
HID  PHE   0.13009   -64.029   -63.247   179.252     0.740     0.866     0.867
HID  PHE   0.00004  -122.012   -66.107   108.174     0.587     0.206     1.252
HID  PHE   0.00095   -63.771   -66.193    98.104     2.987     4.250     1.210
HID  PHE   0.02931  -173.451   176.708   179.740     0.282     0.518     0.084
HID  PHE   0.00637  -167.245   -78.228   177.819    11.667     5.715     2.661
HID  PRO   0.03459    63.497  -179.150  -179.972     2.818     0.499     0.576
HID  PRO   0.00948    63.530   179.792    70.778     1.887     1.752     0.835
HID  PRO   0.00206    50.976    60.537    68.221     6.183     8.899     0.999
HID  PRO   0.00896    54.593    66.716  -179.841     6.291     8.933     0.642
HID  PRO   0.00004    66.651   -72.387   113.723     0.289     0.974     0.289
HID  PRO   0.21529    68.449   -69.808   178.937     2.266     1.940     3.096
HID  PRO   0.01169    64.032  -178.528   -70.385     2.288     1.704     0.601
HID  PRO   0.05360    70.171   -64.540   -65.859     1.076     1.534     0.972
HID  PRO   0.03230   -65.143   -61.291   -70.697     3.001     2.594     2.895
HID  PRO   0.00061  -163.092   -72.728   -64.900     5.933     4.523     2.540
HID  PRO   0.01744   -64.295  -174.855   -69.082     1.329     0.533     0.591
HID  PRO   0.00581  -172.262   179.273   -70.354     0.885     1.061     0.355
HID  PRO   0.00015  -169.118    98.257   -63.166     0.924     2.705     2.022
HID  PRO   0.00011  -171.495    72.605   -97.208     4.060     2.781     3.592
HID  PRO   0.11028   -65.217  -177.172  -179.889     1.449     1.095     0.389
HID  PRO   0.00080   -70.151    70.425  -108.355     2.833     1.908     2.487
HID  PRO   0.10180   -57.574    79.320  -178.276     3.784     1.842     1.275
HID  PRO   0.00238   -65.522   -66.443    98.524     4.920     5.543     1.304
HID  PRO   0.00012  -114.768   -63.829   179.782     0.625     0.249     0.103
HID  PRO   0.27438   -65.932   -63.490   179.328     3.351     1.705     0.655
HID  PRO   0.00189  -170.041   -81.148   177.142     6.415     2.487     1.410
HID  PRO   0.02217  -172.931   177.424   179.749     1.658     1.529     0.126
HID  PRO   0.01453  -173.356    57.622    65.787     4.233     5.533     1.478
HID  PRO   0.04943  -176.702    57.751  -178.208     3.423     4.645     0.750
HID  PRO   0.00484  -171.787   175.979    69.994     0.689     1.087     0.514
HID  PRO   0.00921   -65.371  -179.492    70.121     1.747     1.196     0.469
HID  PRO   0.01605   -59.076    75.258    67.264     3.587     1.888     1.339
HID  SER   0.00783    64.843   178.039    69.980     1.958     0.682     0.311
HID  SER   0.00100    61.414    70.013    67.582     3.515     4.203     0.678
HID  SER   0.00218   -64.571  -178.605    70.518     0.479     1.241     0.399
HID  SER   0.00280   -62.398    76.122    69.129     2.206     1.714     1.218
HID  SER   0.00563  -171.486   174.045    69.426     0.642     0.383     0.277
HID  SER   0.05256  -175.383    53.066    63.849     0.755     0.671     0.848
HID  SER   0.00566    63.155  -178.878   -70.404     2.463     1.253     0.286
HID  SER   0.01881    70.853   -65.181   -66.486     1.295     0.939     1.257
HID  SER   0.23126    70.828   -68.079   178.195     1.986     2.260     1.403
HID  SER   0.00005    65.171   -73.801   116.000     1.000     1.000     1.000
HID  SER   0.05248    62.772   179.900   179.967     1.426     0.647     0.347
HID  SER   0.00914    62.389    75.562   179.225     2.485     3.523     1.331
HID  SER   0.00182  -172.267   178.426   -70.489     0.619     0.290     0.138
HID  SER   0.00153  -169.912   -75.998   -66.309     1.441     1.981     0.917
HID  SER   0.00809   -64.355  -174.124   -69.158     0.392     0.231     0.148
HID  SER   0.02306   -63.939   -60.152   -68.137     1.741     1.546     0.429
HID  SER   0.27751  -177.935    56.070  -177.704     0.784     0.770     1.136
HID  SER   0.00019  -167.964    72.999   -98.250     1.643     4.163     5.870
HID  SER   0.03293  -172.802   176.317   179.657     1.002     0.613     0.142
HID  SER   0.00403  -175.071   -82.898   176.048     0.818     0.866     1.167
HID  SER   0.00084   -62.536   -64.787    97.715     0.238     0.713     0.371
HID  SER   0.12461   -63.982   -63.373   179.245     1.988     1.417     0.706
HID  SER   0.00025  -116.418   -63.551   179.806     4.837     0.056     0.219
HID  SER   0.10078   -63.889  -177.326  -179.884     0.572     1.019     0.385
HID  SER   0.00023   -67.079    72.463  -112.317     1.317     0.751     1.972
HID  SER   0.03475   -58.623    80.267  -178.795     2.396     2.084     1.405
HID  THR   0.13025    70.314   -67.892   178.718     2.553     2.898     1.968
HID  THR   0.00344    65.504  -177.380   -69.970     1.977     1.107     0.433
HID  THR   0.03502    69.895   -65.735   -67.448     1.657     1.249     1.418
HID  THR   0.06642    63.940   178.215  -179.040     1.950     1.309     0.686
HID  THR   0.01416    59.551    70.913  -178.734     4.696     5.900     1.401
HID  THR   0.00150    64.050   178.551    70.205     1.646     1.011     0.399
HID  THR   0.00145    60.461    70.035    67.423     2.332     4.186     1.018
HID  THR   0.00005  -119.315   -63.010   -71.228     7.242     1.398     0.131
HID  THR   0.02419   -62.690   -59.061   -67.163     2.021     1.739     1.192
HID  THR   0.00009   -62.768   -64.202    97.639     0.874     0.925     0.528
HID  THR   0.20939   -64.372   -63.753   179.058     2.007     1.312     0.689
HID  THR   0.00007  -115.506   -63.930   179.917     1.000     1.000     1.000
HID  THR   0.01424   -64.378  -174.197   -69.061     0.297     0.368     0.369
HID  THR   0.00660  -171.612   178.186   -70.662     1.225     0.607     0.373
HID  THR   0.00001  -178.912   -92.910   -78.538     1.000     1.000     1.000
HID  THR   0.03789  -172.399   176.578   179.759     1.030     0.557     0.142
HID  THR   0.00661  -175.209   -82.684   175.748     1.257     0.769     1.975
HID  THR   0.12260   -64.124  -177.067  -179.996     0.366     1.025     0.209
HID  THR   0.03819   -60.062    78.351  -179.559     1.416     1.048     0.337
HID  THR   0.00011   -67.059    72.652  -112.238     1.000     1.000     1.000
HID  THR   0.08266  -179.545    52.051    64.331     2.946     0.789     0.768
HID  THR   0.00005  -167.497    68.923   -98.457     1.871     4.104     0.643
HID  THR   0.19375  -178.327    54.924  -178.291     1.325     1.526     3.104
HID  THR   0.00206  -171.249   174.006    69.155     1.060     0.862     0.605
HID  THR   0.00853   -64.011  -179.792    70.111     0.692     1.378     0.490
HID  THR   0.00069   -63.053    78.148    68.756     1.952     3.161     1.125
HID  TRP   0.00134    49.446    57.170    68.652     6.438     6.058     2.226
HID  TRP   0.01277    53.751    64.897  -178.660     7.955    10.180     2.287
HID  TRP   0.00673    64.299  -177.045   -69.887     2.108     0.537     0.276
HID  TRP   0.04551    70.575   -64.057   -65.081     2.145     1.854     1.458
HID  TRP   0.35898    69.857   -68.470   178.654     2.698     2.965     2.225
HID  TRP   0.00002    70.138   -67.631   107.304     1.000     1.000     1.000
HID  TRP   0.07321    62.594  -179.728   179.959     1.726     0.613     0.484
HID  TRP   0.00476    65.239   179.489    69.201     1.524     3.235     1.790
HID  TRP   0.02451   -64.806   -60.875   -68.031     3.103     2.190     0.898
HID  TRP   0.00053  -122.778   -62.778   -70.593     4.537     0.630     1.778
HID  TRP   0.00033  -173.274   -79.193   -67.919     3.058     2.969     1.554
HID  TRP   0.01460   -64.034  -175.403   -70.385     0.988     1.700     1.976
HID  TRP   0.00335  -173.049   176.517   -71.784     3.579     2.402     1.985
HID  TRP   0.01071   -63.479  -179.031    70.699     1.490     0.975     0.534
HID  TRP   0.00517   -59.497    77.042    69.041     3.762     1.473     1.097
HID  TRP   0.06119   -64.022  -176.520  -179.678     0.914     1.083     0.688
HID  TRP   0.05263   -58.172    79.302   179.579     2.584     1.978     2.649
HID  TRP   0.06075   -64.812   -63.594   179.426     2.662     1.661     0.460
HID  TRP   0.00032   -62.845   -68.130    96.911     4.192     5.797     1.475
HID  TRP   0.00001   -69.629   -99.268    62.326     1.000     1.000     1.000
HID  TRP   0.00001  -119.421   -64.639   110.336     1.000     1.000     1.000
HID  TRP   0.02709  -172.672   176.237   179.814     1.670     0.427     0.293
HID  TRP   0.00247  -174.993   -82.771   176.245     2.545     1.781     2.723
HID  TRP   0.00079  -119.642   -63.620   179.194    14.820     4.176     1.192
HID  TRP   0.20565  -177.993    55.865  -178.336     1.234     0.897     1.776
HID  TRP   0.00021  -167.890    72.678   -94.075     3.433     9.547    11.747
HID  TRP   0.02271  -174.900    52.717    63.254     0.446     1.159     0.408
HID  TRP   0.00366  -170.542   173.766    69.129     2.786     1.470     0.479
HID  TYR   0.00895    62.076   178.877    70.316     0.942     0.419     0.203
HID  TYR   0.00080    60.376    69.499    67.459     4.684     5.324     1.374
HID  TYR   0.00323    63.151  -178.600   -70.322     1.261     0.609     0.215
HID  TYR   0.00991    69.435   -65.154   -67.035     1.838     1.840     2.229
HID  TYR   0.16990    68.983   -68.732   179.007     2.940     2.826     2.016
HID  TYR   0.00001    62.556   -73.279   115.938     1.000     1.000     1.000
HID  TYR   0.05128    63.282  -179.671  -179.900     1.909     0.404     0.241
HID  TYR   0.00412    63.734    77.275   179.110     3.374     3.048     1.314
HID  TYR   0.38378  -178.394    55.741  -177.305     1.025     1.183     0.954
HID  TYR   0.00050  -169.862    76.755   -92.199     2.953     8.787    12.971
HID  TYR   0.07289  -175.694    53.130    63.722     0.706     0.617     0.715
HID  TYR   0.00425  -171.992   173.974    69.092     0.965     2.576     0.861
HID  TYR   0.00667   -63.617   -59.802   -67.889     2.236     1.619     0.830
HID  TYR   0.00022  -127.360   -61.536   -68.958     2.630     0.455     0.983
HID  TYR   0.00472  -169.141   -74.857   -66.109     1.673     2.718     1.339
HID  TYR   0.01166   -65.069  -174.083   -69.136     0.533     0.396     0.120
HID  TYR   0.00290  -172.627   179.067   -70.360     0.572     0.624     0.179
HID  TYR   0.00951   -64.926  -179.417    70.226     0.452     1.607     0.698
HID  TYR   0.00200   -62.904    75.318    68.975     3.295     1.576     0.862
HID  TYR   0.08065   -64.187  -177.029  -179.887     0.462     0.944     0.314
HID  TYR   0.00016   -68.946    71.139  -110.344     0.854     0.937     2.435
HID  TYR   0.02584   -61.563    77.783  -179.641     1.058     1.526     0.781
HID  TYR   0.10620   -64.135   -63.191   179.454     1.906     1.138     0.492
HID  TYR   0.00097   -63.546   -66.010    97.712     3.506     4.362     3.384
HID  TYR   0.03088  -173.417   176.536   179.711     0.758     0.397     0.083
HID  TYR   0.00659  -174.281   -81.925   175.356     1.172     0.857     1.026
HID  TYR   0.00141  -120.730   -63.410   179.850     3.653     0.456     0.167
HID  VAL   0.00439    59.740    69.941    67.963     4.283     5.549     0.476
HID  VAL   0.00921    61.775    75.461   179.966     2.674     3.361     1.325
HID  VAL   0.20395    69.493   -68.802  -179.873     2.077     1.856     3.082
HID  VAL   0.03176    69.592   -65.789   -66.777     1.737     0.981     3.057
HID  VAL   0.00575    62.895   177.955    70.175     1.337     1.903     0.590
HID  VAL   0.05750    62.535  -179.700   179.918     0.807     0.536     0.431
HID  VAL   0.01730    62.683  -178.763   -70.424     0.368     0.752     0.319
HID  VAL   0.01480   -63.495   -59.586   -67.979     4.184     2.364     1.038
HID  VAL   0.00012  -123.859   -62.262   -69.781    10.073     0.762     3.054
HID  VAL   0.00337  -169.695   -74.918   -65.949     1.411     1.499     0.666
HID  VAL   0.00545  -172.160   178.612   -70.467     1.023     0.686     0.194
HID  VAL   0.01385   -65.771  -175.369   -69.834     2.296     1.364     0.798
HID  VAL   0.06187  -175.334    53.186    64.023     0.833     0.581     0.868
HID  VAL   0.18821  -177.820    55.570  -177.901     0.895     1.063     1.212
HID  VAL   0.00014  -168.106    78.427   -91.281     1.611     9.413    15.285
HID  VAL   0.00595  -174.729   -82.009   176.320     2.062     1.546     2.150
HID  VAL   0.00136  -117.228   -63.958   179.818     8.802     2.044     0.322
[truncated: 576,543 more chars]
