# Supplementary material for: Exploiting Sequence-Dependent Rotamer Information in Global Optimization of Proteins
Source: J Phys Chem B. 2022 Oct 18;126(42):8381–90. doi: 10.1021/acs.jpcb.2c04647 (PMC9623586; doi:10.1021/acs.jpcb.2c04647)
Supplement: Supplementary file 1 — jp2c04647_si_001.zip [file jp2c04647_si_001.zip › LibraryForSubmission/VAL.txt]

ALA  ALA   0.09706    67.165     1.345
ALA  ALA   0.66465   -64.003     1.585
ALA  ALA   0.23829  -177.036     1.771
ALA  ARG   0.19175    59.854     3.920
ALA  ARG   0.62632   -64.741     1.817
ALA  ARG   0.18193  -177.273     2.020
ALA  ASN   0.06816    66.825     1.001
ALA  ASN   0.80769   -63.883     1.611
ALA  ASN   0.12415  -176.956     1.257
ALA  ASP   0.19025    60.869     4.806
ALA  ASP   0.70647   -64.715     2.235
ALA  ASP   0.10328  -176.304     2.993
ALA  CYS   0.06984    66.901     1.112
ALA  CYS   0.14932  -177.506     1.396
ALA  CYS   0.78084   -65.026     1.145
ALA  GLN   0.50929    57.723     1.758
ALA  GLN   0.11178  -173.326     4.188
ALA  GLN   0.37893   -62.900     4.104
ALA  GLU   0.18933    60.635     4.713
ALA  GLU   0.14389  -176.938     2.080
ALA  GLU   0.66677   -64.504     2.117
ALA  GLY   0.14760    66.407     0.999
ALA  GLY   0.63700   -64.905     2.167
ALA  GLY   0.21540  -176.825     2.040
ALA  HID   0.32470    60.150     3.632
ALA  HID   0.51066   -64.713     2.491
ALA  HID   0.16464  -176.516     3.360
ALA  HIE   0.56133    57.567     2.041
ALA  HIE   0.33702   -59.888     2.956
ALA  HIE   0.10165  -170.438     3.001
ALA  HIP   0.22257    59.301     3.771
ALA  HIP   0.67925   -63.676     2.550
ALA  HIP   0.09818  -176.281     3.312
ALA  ILE   0.33473    60.204     1.223
ALA  ILE   0.14024  -166.894     1.884
ALA  ILE   0.52503   -61.697     2.243
ALA  LEU   0.08134    67.194     1.192
ALA  LEU   0.13625  -177.535     0.973
ALA  LEU   0.78241   -64.348     1.567
ALA  LYS   0.19364    61.355     3.493
ALA  LYS   0.62222   -64.964     1.293
ALA  LYS   0.18414  -177.721     1.295
ALA  MET   0.07300    66.460     0.779
ALA  MET   0.79591   -65.498     1.230
ALA  MET   0.13109  -177.105     1.160
ALA  PHE   0.10718    66.181     1.318
ALA  PHE   0.74594   -64.354     2.749
ALA  PHE   0.14689  -177.307     1.518
ALA  PRO   0.23656    60.385     5.899
ALA  PRO   0.10763  -176.337     2.629
ALA  PRO   0.65581   -63.281     3.803
ALA  SER   0.14398    64.173     4.046
ALA  SER   0.70576   -64.949     1.801
ALA  SER   0.15026  -176.438     2.736
ALA  THR   0.11680    66.527     1.049
ALA  THR   0.64582   -65.711     0.752
ALA  THR   0.23738  -177.050     1.059
ALA  TRP   0.47520    59.945     3.080
ALA  TRP   0.38904   -65.212     3.067
ALA  TRP   0.13576  -174.792     3.989
ALA  TYR   0.55269    57.376     2.508
ALA  TYR   0.09312  -169.455     1.496
ALA  TYR   0.35419   -59.894     3.461
ALA  VAL   0.31891    60.933     4.020
ALA  VAL   0.53516   -64.425     3.019
ALA  VAL   0.14593  -177.164     2.973
ARG  ALA   0.19175    59.854     3.920
ARG  ALA   0.62632   -64.741     1.817
ARG  ALA   0.18193  -177.273     2.020
ARG  ARG   0.03655    66.920     0.850
ARG  ARG   0.90281   -64.925     0.594
ARG  ARG   0.06064  -178.121     0.473
ARG  ASN   0.22722    60.628     2.332
ARG  ASN   0.72118   -64.569     2.217
ARG  ASN   0.05160  -176.256     2.880
ARG  ASP   0.51689    60.502     0.942
ARG  ASP   0.04524  -174.628     5.584
ARG  ASP   0.43788   -62.559     1.741
ARG  CYS   0.05396    63.328     4.292
ARG  CYS   0.10465  -177.657     1.369
ARG  CYS   0.84139   -65.127     1.217
ARG  GLN   0.17705    57.365     2.672
ARG  GLN   0.16767  -177.749     1.927
ARG  GLN   0.65528   -64.672     1.897
ARG  GLU   0.34582    57.918     3.846
ARG  GLU   0.57550   -62.212     3.425
ARG  GLU   0.07869  -176.924     2.808
ARG  GLY   0.43013    58.659     2.251
ARG  GLY   0.47222   -63.996     3.147
ARG  GLY   0.09765  -174.169     4.124
ARG  HID   0.43689    57.779     1.742
ARG  HID   0.48843   -64.175     2.483
ARG  HID   0.07468  -175.227     4.124
ARG  HIE   0.44837    58.666     1.775
ARG  HIE   0.48284   -63.902     3.196
ARG  HIE   0.06878  -175.857     4.322
ARG  HIP   0.35507    58.571     2.410
ARG  HIP   0.55888   -64.409     2.531
ARG  HIP   0.08606  -176.027     3.829
ARG  ILE   0.19869    59.812     1.152
ARG  ILE   0.69564   -60.352     1.087
ARG  ILE   0.10567  -169.408     0.977
ARG  LEU   0.06789    61.595     4.585
ARG  LEU   0.79281   -64.562     1.813
ARG  LEU   0.13929  -177.645     1.809
ARG  LYS   0.02673    65.974     1.485
ARG  LYS   0.07372  -177.678     0.926
ARG  LYS   0.89955   -65.051     0.713
ARG  MET   0.74561    58.082     2.160
ARG  MET   0.22699   -61.966     4.151
ARG  MET   0.02740  -170.403     1.657
ARG  PHE   0.32259    59.450     3.951
ARG  PHE   0.59597   -65.838     2.576
ARG  PHE   0.08144  -175.484     3.088
ARG  PRO   0.44805    58.586     2.365
ARG  PRO   0.45578   -63.435     3.792
ARG  PRO   0.09617  -176.340     3.916
ARG  SER   0.03921    66.410     0.906
ARG  SER   0.09091  -177.863     0.754
ARG  SER   0.86988   -64.884     1.090
ARG  THR   0.03701    65.936     1.606
ARG  THR   0.89335   -65.025     1.439
ARG  THR   0.06964  -177.678     1.084
ARG  TRP   0.30439    57.817     3.047
ARG  TRP   0.59786   -65.216     1.994
ARG  TRP   0.09776  -176.280     2.769
ARG  TYR   0.21089    61.643     2.423
ARG  TYR   0.75208   -64.665     2.188
ARG  TYR   0.03703  -175.244     3.414
ARG  VAL   0.13824    60.993     3.367
ARG  VAL   0.70185   -65.215     1.343
ARG  VAL   0.15991  -177.840     1.340
ASN  ALA   0.06816    66.825     1.001
ASN  ALA   0.80769   -63.883     1.611
ASN  ALA   0.12415  -176.956     1.257
ASN  ARG   0.22722    60.628     2.332
ASN  ARG   0.72118   -64.569     2.217
ASN  ARG   0.05160  -176.256     2.880
ASN  ASN   0.04238    66.701     0.849
ASN  ASN   0.09012  -176.905     1.010
ASN  ASN   0.86750   -64.337     1.601
ASN  ASP   0.02414    66.511     0.992
ASN  ASP   0.92141   -64.655     1.795
ASN  ASP   0.05445  -176.721     1.180
ASN  CYS   0.06029    64.016     4.409
ASN  CYS   0.83828   -65.651     0.706
ASN  CYS   0.10143  -176.459     2.155
ASN  GLN   0.04267    65.981     0.901
ASN  GLN   0.09276  -177.228     1.085
ASN  GLN   0.86458   -65.659     0.816
ASN  GLU   0.43517    59.728     2.385
ASN  GLU   0.52684   -63.945     2.297
ASN  GLU   0.03799  -175.078     4.060
ASN  GLY   0.10496    66.335     0.952
ASN  GLY   0.71290   -65.547     0.809
ASN  GLY   0.18214  -177.202     0.962
ASN  HID   0.06016    66.234     1.057
ASN  HID   0.79519   -65.567     0.858
ASN  HID   0.14464  -177.605     0.790
ASN  HIE   0.30523    58.143     3.383
ASN  HIE   0.13028  -174.508     3.930
ASN  HIE   0.56450   -64.588     2.995
ASN  HIP   0.39619    59.013     2.473
ASN  HIP   0.07203  -175.734     3.521
ASN  HIP   0.53178   -63.948     2.803
ASN  ILE   0.22847    60.568     1.551
ASN  ILE   0.63339   -60.868     1.740
ASN  ILE   0.13812  -168.704     2.065
ASN  LEU   0.05114    66.471     0.590
ASN  LEU   0.83884   -64.716     1.560
ASN  LEU   0.11002  -176.857     1.124
ASN  LYS   0.06966    62.611     4.464
ASN  LYS   0.81161   -65.561     0.653
ASN  LYS   0.11874  -177.554     0.800
ASN  MET   0.22638    58.580     3.004
ASN  MET   0.71244   -64.517     2.239
ASN  MET   0.06118  -176.326     3.071
ASN  PHE   0.08522    65.958     0.998
ASN  PHE   0.85275   -65.361     1.993
ASN  PHE   0.06203  -177.106     1.230
ASN  PRO   0.32966    58.025     2.677
ASN  PRO   0.12657  -174.201     3.763
ASN  PRO   0.54377   -66.022     3.314
ASN  SER   0.36262    58.102     2.916
ASN  SER   0.57821   -64.107     2.494
ASN  SER   0.05917  -175.477     3.984
ASN  THR   0.74825    57.961     1.423
ASN  THR   0.06298  -169.928     2.995
ASN  THR   0.18876   -60.270     4.376
ASN  TRP   0.02709    65.881     1.506
ASN  TRP   0.04381  -176.029     1.177
ASN  TRP   0.92910   -64.465     2.576
ASN  TYR   0.07023    62.047     4.751
ASN  TYR   0.05922  -176.102     2.608
ASN  TYR   0.87055   -64.708     2.755
ASN  VAL   0.41171    58.063     2.032
ASN  VAL   0.52203   -63.271     2.911
ASN  VAL   0.06625  -173.333     4.230
ASP  ALA   0.19025    60.869     4.806
ASP  ALA   0.70647   -64.715     2.235
ASP  ALA   0.10328  -176.304     2.993
ASP  ARG   0.51689    60.502     0.942
ASP  ARG   0.04524  -174.628     5.584
ASP  ARG   0.43788   -62.559     1.741
ASP  ASN   0.02414    66.511     0.992
ASP  ASN   0.92141   -64.655     1.795
ASP  ASN   0.05445  -176.721     1.180
ASP  ASP   0.80937    58.930     1.874
ASP  ASP   0.04127  -169.680     3.262
ASP  ASP   0.14936   -60.887     4.275
ASP  CYS   0.08880    61.572     5.304
ASP  CYS   0.83185   -65.130     1.567
ASP  CYS   0.07935  -176.260     1.994
ASP  GLN   0.06878    65.189     3.057
ASP  GLN   0.12563  -177.463     1.881
ASP  GLN   0.80559   -66.040     0.913
ASP  GLU   0.27331    58.601     3.028
ASP  GLU   0.65850   -63.522     2.159
ASP  GLU   0.06818  -174.264     4.302
ASP  GLY   0.39592    58.434     2.492
ASP  GLY   0.50297   -64.594     2.431
ASP  GLY   0.10111  -175.564     3.900
ASP  HID   0.47064    59.473     2.540
ASP  HID   0.18202  -176.993     3.153
ASP  HID   0.34734   -63.777     2.864
ASP  HIE   0.41622    57.927     3.241
ASP  HIE   0.50329   -62.942     2.601
ASP  HIE   0.08049  -174.455     3.955
ASP  HIP   0.12206    60.374     3.883
ASP  HIP   0.05313  -175.701     4.009
ASP  HIP   0.82481   -62.230     1.479
ASP  ILE   0.18451    60.382     1.441
ASP  ILE   0.73244   -61.438     1.925
ASP  ILE   0.08305  -168.582     2.689
ASP  LEU   0.14250    61.099     4.016
ASP  LEU   0.78569   -64.783     1.673
ASP  LEU   0.07181  -177.038     1.941
ASP  LYS   0.60347    59.397     2.431
ASP  LYS   0.08898  -175.430     3.650
ASP  LYS   0.30756   -63.978     3.329
ASP  MET   0.02585    66.862     1.739
ASP  MET   0.93811   -63.986     2.158
ASP  MET   0.03605  -177.179     1.210
ASP  PHE   0.10798    66.034     0.993
ASP  PHE   0.73837   -66.207     1.769
ASP  PHE   0.15364  -177.635     1.464
ASP  PRO   0.46080    56.301     3.322
ASP  PRO   0.08292  -175.692     3.526
ASP  PRO   0.45628   -63.704     3.443
ASP  SER   0.70472    60.507     0.975
ASP  SER   0.02148  -172.600     5.953
ASP  SER   0.27381   -63.801     2.304
ASP  THR   0.44689    60.543     1.734
ASP  THR   0.49262   -63.760     2.423
ASP  THR   0.06049  -175.819     4.067
ASP  TRP   0.64131    57.675     2.328
ASP  TRP   0.07580  -170.823     4.395
ASP  TRP   0.28289   -62.643     3.714
ASP  TYR   0.37622    57.341     3.100
ASP  TYR   0.03784  -173.487     5.261
ASP  TYR   0.58594   -62.838     2.649
ASP  VAL   0.18014    61.084     4.832
ASP  VAL   0.10077  -176.633     3.616
ASP  VAL   0.71910   -65.583     2.076
CYS  ALA   0.06984    66.901     1.112
CYS  ALA   0.14932  -177.506     1.396
CYS  ALA   0.78084   -65.026     1.145
CYS  ARG   0.05396    63.328     4.292
CYS  ARG   0.10465  -177.657     1.369
CYS  ARG   0.84139   -65.127     1.217
CYS  ASN   0.06029    64.016     4.409
CYS  ASN   0.83828   -65.651     0.706
CYS  ASN   0.10143  -176.459     2.155
CYS  ASP   0.08880    61.572     5.304
CYS  ASP   0.83185   -65.130     1.567
CYS  ASP   0.07935  -176.260     1.994
CYS  CYS   0.89137    56.885     0.667
CYS  CYS   0.04932  -169.280     0.552
CYS  CYS   0.05931   -56.673     1.751
CYS  GLN   0.02985    66.291     1.124
CYS  GLN   0.08463  -176.844     1.250
CYS  GLN   0.88552   -65.408     1.188
CYS  GLU   0.07877    65.063     3.444
CYS  GLU   0.83940   -65.894     1.185
CYS  GLU   0.08183  -176.608     1.234
CYS  GLY   0.34586    59.000     3.288
CYS  GLY   0.11724  -174.960     3.854
CYS  GLY   0.53691   -65.054     2.319
CYS  HID   0.07979    61.207     4.978
CYS  HID   0.79488   -65.351     1.201
CYS  HID   0.12533  -177.647     2.487
CYS  HIE   0.53963    57.544     1.134
CYS  HIE   0.38679   -62.822     4.683
CYS  HIE   0.07358  -169.670     2.140
CYS  HIP   0.47191    58.821     2.016
CYS  HIP   0.38258   -64.357     2.467
CYS  HIP   0.14551  -176.947     3.336
CYS  ILE   0.21908    60.038     1.191
CYS  ILE   0.11399  -167.090     1.921
CYS  ILE   0.66693   -61.323     2.021
CYS  LEU   0.03144    67.009     0.901
CYS  LEU   0.87801   -64.697     1.676
CYS  LEU   0.09054  -177.651     1.277
CYS  LYS   0.05387    66.494     1.103
CYS  LYS   0.08952  -177.562     1.064
CYS  LYS   0.85661   -65.070     1.029
CYS  MET   0.69545    57.610     1.627
CYS  MET   0.27263   -62.318     2.742
CYS  MET   0.03192  -170.263     3.547
CYS  PHE   0.04574    66.243     1.069
CYS  PHE   0.85684   -65.332     2.462
CYS  PHE   0.09741  -176.927     1.437
CYS  PRO   0.41617    58.395     2.094
CYS  PRO   0.10840  -173.781     3.270
CYS  PRO   0.47543   -64.475     3.595
CYS  SER   0.31362    57.956     1.987
CYS  SER   0.05282  -173.475     4.234
CYS  SER   0.63356   -63.947     2.426
CYS  THR   0.45366    57.799     2.833
CYS  THR   0.09630  -174.246     4.156
CYS  THR   0.45005   -64.738     3.022
CYS  TRP   0.21018    58.500     4.246
CYS  TRP   0.09741  -174.883     3.485
CYS  TRP   0.69241   -66.173     2.119
CYS  TYR   0.23000    57.728     3.587
CYS  TYR   0.70803   -64.028     3.157
CYS  TYR   0.06197  -173.675     4.167
CYS  VAL   0.28786    58.352     3.029
CYS  VAL   0.60877   -64.112     2.952
CYS  VAL   0.10337  -175.581     4.083
GLN  ALA   0.50929    57.723     1.758
GLN  ALA   0.11178  -173.326     4.188
GLN  ALA   0.37893   -62.900     4.104
GLN  ARG   0.17705    57.365     2.672
GLN  ARG   0.16767  -177.749     1.927
GLN  ARG   0.65528   -64.672     1.897
GLN  ASN   0.04267    65.981     0.901
GLN  ASN   0.09276  -177.228     1.085
GLN  ASN   0.86458   -65.659     0.816
GLN  ASP   0.06878    65.189     3.057
GLN  ASP   0.12563  -177.463     1.881
GLN  ASP   0.80559   -66.040     0.913
GLN  CYS   0.02985    66.291     1.124
GLN  CYS   0.08463  -176.844     1.250
GLN  CYS   0.88552   -65.408     1.188
GLN  GLN   0.02459    65.938     0.617
GLN  GLN   0.07677  -177.191     1.073
GLN  GLN   0.89864   -65.300     1.643
GLN  GLU   0.51037    58.760     2.412
GLN  GLU   0.06833  -174.987     3.819
GLN  GLU   0.42131   -64.659     2.552
GLN  GLY   0.28368    59.764     2.761
GLN  GLY   0.59681   -65.317     2.204
GLN  GLY   0.11952  -176.572     2.785
GLN  HID   0.54672    57.833     0.822
GLN  HID   0.41957   -63.293     3.037
GLN  HID   0.03370  -170.814     3.709
GLN  HIE   0.23411    58.741     4.127
GLN  HIE   0.64097   -64.764     2.028
GLN  HIE   0.12492  -177.050     1.346
GLN  HIP   0.51585    58.003     1.333
GLN  HIP   0.44191   -62.083     3.225
GLN  HIP   0.04224  -172.068     4.141
GLN  ILE   0.17658    60.196     1.365
GLN  ILE   0.76632   -60.699     1.640
GLN  ILE   0.05710  -167.831     1.882
GLN  LEU   0.11745    61.179     3.554
GLN  LEU   0.79210   -64.400     1.837
GLN  LEU   0.09046  -177.546     0.878
GLN  LYS   0.06546    59.552     4.247
GLN  LYS   0.05787  -177.271     1.687
GLN  LYS   0.87667   -64.909     1.449
GLN  MET   0.82575    59.334     2.264
GLN  MET   0.15015   -65.026     2.903
GLN  MET   0.02410  -175.770     4.180
GLN  PHE   0.20478    61.023     3.536
GLN  PHE   0.06989  -176.100     3.008
GLN  PHE   0.72533   -65.279     2.888
GLN  PRO   0.09973    61.870     5.350
GLN  PRO   0.74090   -65.506     1.081
GLN  PRO   0.15937  -176.910     1.367
GLN  SER   0.03747    65.205     3.670
GLN  SER   0.89181   -64.376     1.573
GLN  SER   0.07072  -177.460     1.189
GLN  THR   0.02198    66.395     1.065
GLN  THR   0.09807  -176.964     1.227
GLN  THR   0.87995   -65.193     1.166
GLN  TRP   0.52397    58.271     2.372
GLN  TRP   0.07294  -173.138     3.989
GLN  TRP   0.40309   -63.939     3.631
GLN  TYR   0.34888    60.594     2.211
GLN  TYR   0.58744   -65.447     2.574
GLN  TYR   0.06368  -176.105     3.677
GLN  VAL   0.03224    65.845     0.736
GLN  VAL   0.86897   -65.645     1.681
GLN  VAL   0.09879  -177.840     1.364
GLU  ALA   0.18933    60.635     4.713
GLU  ALA   0.14389  -176.938     2.080
GLU  ALA   0.66677   -64.504     2.117
GLU  ARG   0.34582    57.918     3.846
GLU  ARG   0.57550   -62.212     3.425
GLU  ARG   0.07869  -176.924     2.808
GLU  ASN   0.43517    59.728     2.385
GLU  ASN   0.52684   -63.945     2.297
GLU  ASN   0.03799  -175.078     4.060
GLU  ASP   0.27331    58.601     3.028
GLU  ASP   0.65850   -63.522     2.159
GLU  ASP   0.06818  -174.264     4.302
GLU  CYS   0.07877    65.063     3.444
GLU  CYS   0.83940   -65.894     1.185
GLU  CYS   0.08183  -176.608     1.234
GLU  GLN   0.51037    58.760     2.412
GLU  GLN   0.06833  -174.987     3.819
GLU  GLN   0.42131   -64.659     2.552
GLU  GLU   0.11185    65.826     0.737
GLU  GLU   0.14863  -176.241     1.366
GLU  GLU   0.73953   -66.983     2.041
GLU  GLY   0.48885    58.495     2.756
GLU  GLY   0.34304   -61.858     4.145
GLU  GLY   0.16811  -174.472     4.352
GLU  HID   0.03045    66.430     1.653
GLU  HID   0.87808   -64.400     1.387
GLU  HID   0.09147  -177.538     1.015
GLU  HIE   0.44276    58.514     2.720
GLU  HIE   0.12851  -173.696     3.944
GLU  HIE   0.42873   -65.066     2.936
GLU  HIP   0.63839    59.737     1.620
GLU  HIP   0.12018  -173.927     4.241
GLU  HIP   0.24143   -63.790     4.422
GLU  ILE   0.36693    60.097     1.183
GLU  ILE   0.03787  -167.705     1.687
GLU  ILE   0.59521   -61.181     1.948
GLU  LEU   0.06575    64.811     4.116
GLU  LEU   0.79704   -64.656     2.244
GLU  LEU   0.13721  -176.958     2.323
GLU  LYS   0.41247    58.321     2.082
GLU  LYS   0.05942  -174.304     4.274
GLU  LYS   0.52811   -63.665     3.417
GLU  MET   0.03950    66.475     1.348
GLU  MET   0.88776   -64.708     2.289
GLU  MET   0.07274  -177.283     1.038
GLU  PHE   0.09044    65.958     1.148
GLU  PHE   0.82049   -64.752     2.464
GLU  PHE   0.08907  -177.483     1.291
GLU  PRO   0.19304    60.635     4.559
GLU  PRO   0.13471  -176.096     2.475
GLU  PRO   0.67225   -64.117     3.083
GLU  SER   0.03476    67.165     1.656
GLU  SER   0.92107   -64.410     1.623
GLU  SER   0.04417  -176.992     1.034
GLU  THR   0.37684    57.237     3.231
GLU  THR   0.09177  -172.829     3.975
GLU  THR   0.53138   -63.501     3.351
GLU  TRP   0.40058    58.530     2.700
GLU  TRP   0.00000   101.707     1.000
GLU  TRP   0.10681  -173.775     3.817
GLU  TRP   0.49261   -65.203     3.755
GLU  TYR   0.10014    65.811     0.748
GLU  TYR   0.75077   -66.152     2.206
GLU  TYR   0.14909  -177.161     0.908
GLU  VAL   0.13969    62.551     4.452
GLU  VAL   0.68618   -64.788     3.044
GLU  VAL   0.17414  -177.910     1.582
GLY  ALA   0.14760    66.407     0.999
GLY  ALA   0.63700   -64.905     2.167
GLY  ALA   0.21540  -176.825     2.040
GLY  ARG   0.43013    58.659     2.251
GLY  ARG   0.47222   -63.996     3.147
GLY  ARG   0.09765  -174.169     4.124
GLY  ASN   0.10496    66.335     0.952
GLY  ASN   0.71290   -65.547     0.809
GLY  ASN   0.18214  -177.202     0.962
GLY  ASP   0.39592    58.434     2.492
GLY  ASP   0.50297   -64.594     2.431
GLY  ASP   0.10111  -175.564     3.900
GLY  CYS   0.34586    59.000     3.288
GLY  CYS   0.11724  -174.960     3.854
GLY  CYS   0.53691   -65.054     2.319
GLY  GLN   0.28368    59.764     2.761
GLY  GLN   0.59681   -65.317     2.204
GLY  GLN   0.11952  -176.572     2.785
GLY  GLU   0.48885    58.495     2.756
GLY  GLU   0.34304   -61.858     4.145
GLY  GLU   0.16811  -174.472     4.352
GLY  GLY   0.41870    61.943     2.516
GLY  GLY   0.38685   -63.198     3.608
GLY  GLY   0.19445  -176.342     3.596
GLY  HID   0.09395    66.538     0.876
GLY  HID   0.72042   -65.283     1.118
GLY  HID   0.18564  -177.468     1.459
GLY  HIE   0.23109    59.459     4.126
GLY  HIE   0.14711  -175.775     3.328
GLY  HIE   0.62180   -64.366     2.941
GLY  HIP   0.15639    59.685     3.654
GLY  HIP   0.76844   -63.602     2.238
GLY  HIP   0.07518  -176.334     3.584
GLY  ILE   0.40560    60.409     1.276
GLY  ILE   0.52829   -61.067     2.117
GLY  ILE   0.06611  -167.508     2.250
GLY  LEU   0.07857    66.707     1.071
GLY  LEU   0.18459  -177.750     0.523
GLY  LEU   0.73684   -65.339     0.796
GLY  LYS   0.08383    61.378     5.244
GLY  LYS   0.13901  -176.829     2.417
GLY  LYS   0.77717   -64.511     1.706
GLY  MET   0.04465    66.526     0.918
GLY  MET   0.87076   -64.655     1.543
GLY  MET   0.08459  -176.769     1.597
GLY  PHE   0.39704    60.361     3.416
GLY  PHE   0.15285  -174.808     3.883
GLY  PHE   0.45011   -64.647     3.796
GLY  PRO   0.05838    66.807     0.950
GLY  PRO   0.17152  -176.173     2.212
GLY  PRO   0.77010   -65.223     2.073
GLY  SER   0.09728    66.549     0.805
GLY  SER   0.75188   -65.570     0.736
GLY  SER   0.15084  -177.430     0.874
GLY  THR   0.07782    67.200     1.314
GLY  THR   0.15482  -178.065     1.649
GLY  THR   0.76736   -64.915     1.174
GLY  TRP   0.55059    58.999     2.649
GLY  TRP   0.07987  -172.234     4.060
GLY  TRP   0.36954   -62.423     3.430
GLY  TYR   0.31621    60.550     3.222
GLY  TYR   0.13788  -175.588     3.794
GLY  TYR   0.54590   -65.043     3.197
GLY  VAL   0.09990    66.321     1.093
GLY  VAL   0.76254   -65.419     1.362
GLY  VAL   0.13757  -178.095     1.256
HID  ALA   0.32470    60.150     3.632
HID  ALA   0.51066   -64.713     2.491
HID  ALA   0.16464  -176.516     3.360
HID  ARG   0.43689    57.779     1.742
HID  ARG   0.48843   -64.175     2.483
HID  ARG   0.07468  -175.227     4.124
HID  ASN   0.06016    66.234     1.057
HID  ASN   0.79519   -65.567     0.858
HID  ASN   0.14464  -177.605     0.790
HID  ASP   0.47064    59.473     2.540
HID  ASP   0.18202  -176.993     3.153
HID  ASP   0.34734   -63.777     2.864
HID  CYS   0.07979    61.207     4.978
HID  CYS   0.79488   -65.351     1.201
HID  CYS   0.12533  -177.647     2.487
HID  GLN   0.54672    57.833     0.822
HID  GLN   0.41957   -63.293     3.037
HID  GLN   0.03370  -170.814     3.709
HID  GLU   0.03045    66.430     1.653
HID  GLU   0.87808   -64.400     1.387
HID  GLU   0.09147  -177.538     1.015
HID  GLY   0.09395    66.538     0.876
HID  GLY   0.72042   -65.283     1.118
HID  GLY   0.18564  -177.468     1.459
HID  HID   0.76374    58.050     0.957
HID  HID   0.17772   -60.420     3.798
HID  HID   0.05853  -171.098     3.997
HID  HIE   0.57441    57.705     1.923
HID  HIE   0.10261  -172.975     4.459
HID  HIE   0.32298   -64.306     3.525
HID  HIP   0.18026    59.635     3.401
HID  HIP   0.07925  -176.559     3.176
HID  HIP   0.74049   -63.845     2.077
HID  ILE   0.22915    60.193     1.244
HID  ILE   0.07291  -168.119     2.110
HID  ILE   0.69794   -60.499     1.484
HID  LEU   0.34020    60.379     2.770
HID  LEU   0.53263   -64.810     2.534
HID  LEU   0.12717  -176.693     3.020
HID  LYS   0.56930    58.023     1.202
HID  LYS   0.35417   -63.639     3.392
HID  LYS   0.07653  -174.467     4.534
HID  MET   0.33835    57.396     1.692
HID  MET   0.05808  -174.413     4.323
HID  MET   0.60357   -63.738     2.296
HID  PHE   0.31244    59.019     3.849
HID  PHE   0.56852   -64.464     2.767
HID  PHE   0.11904  -174.288     4.029
HID  PRO   0.25678    58.321     3.290
HID  PRO   0.15384  -173.101     3.382
HID  PRO   0.58937   -64.161     3.059
HID  SER   0.05234    66.728     1.338
HID  SER   0.86077   -64.703     1.403
HID  SER   0.08689  -177.510     0.857
HID  THR   0.47880    57.559     2.019
HID  THR   0.09818  -173.737     4.163
HID  THR   0.42302   -64.174     2.802
HID  TRP   0.26013    59.039     3.689
HID  TRP   0.61883   -64.921     2.524
HID  TRP   0.12105  -176.615     2.658
HID  TYR   0.27426    61.562     4.284
HID  TYR   0.63935   -65.163     2.395
HID  TYR   0.08639  -175.856     3.228
HID  VAL   0.05507    65.965     1.151
HID  VAL   0.85803   -65.592     1.546
HID  VAL   0.08690  -177.762     1.486
HIE  ALA   0.56133    57.567     2.041
HIE  ALA   0.33702   -59.888     2.956
HIE  ALA   0.10165  -170.438     3.001
HIE  ARG   0.44837    58.666     1.775
HIE  ARG   0.48284   -63.902     3.196
HIE  ARG   0.06878  -175.857     4.322
HIE  ASN   0.30523    58.143     3.383
HIE  ASN   0.13028  -174.508     3.930
HIE  ASN   0.56450   -64.588     2.995
HIE  ASP   0.41622    57.927     3.241
HIE  ASP   0.50329   -62.942     2.601
HIE  ASP   0.08049  -174.455     3.955
HIE  CYS   0.53963    57.544     1.134
HIE  CYS   0.38679   -62.822     4.683
HIE  CYS   0.07358  -169.670     2.140
HIE  GLN   0.23411    58.741     4.127
HIE  GLN   0.64097   -64.764     2.028
HIE  GLN   0.12492  -177.050     1.346
HIE  GLU   0.44276    58.514     2.720
HIE  GLU   0.12851  -173.696     3.944
HIE  GLU   0.42873   -65.066     2.936
HIE  GLY   0.23109    59.459     4.126
HIE  GLY   0.14711  -175.775     3.328
HIE  GLY   0.62180   -64.366     2.941
HIE  HID   0.57441    57.705     1.923
HIE  HID   0.10261  -172.975     4.459
HIE  HID   0.32298   -64.306     3.525
HIE  HIE   0.70849    56.770     0.777
HIE  HIE   0.17193   -56.853     0.789
HIE  HIE   0.11959  -169.938     1.049
HIE  HIP   0.12289    60.900     4.184
HIE  HIP   0.16597  -176.915     2.151
HIE  HIP   0.71114   -64.945     1.812
HIE  ILE   0.26027    60.766     1.427
HIE  ILE   0.10336  -168.264     1.394
HIE  ILE   0.63637   -60.920     1.913
HIE  LEU   0.05619    66.269     0.736
HIE  LEU   0.09918  -177.746     0.714
HIE  LEU   0.84463   -65.085     1.616
HIE  LYS   0.05105    66.289     0.791
HIE  LYS   0.11988  -177.511     0.968
HIE  LYS   0.82907   -65.507     1.021
HIE  MET   0.09493    59.621     4.759
HIE  MET   0.79373   -65.619     1.957
HIE  MET   0.11135  -176.466     2.928
HIE  PHE   0.31020    58.166     3.754
HIE  PHE   0.06774  -174.593     4.192
HIE  PHE   0.62206   -63.753     2.858
HIE  PRO   0.67813    57.401     3.005
HIE  PRO   0.25572   -64.485     4.579
HIE  PRO   0.06615  -172.361     3.312
HIE  SER   0.08382    64.346     4.323
HIE  SER   0.14981  -177.194     1.454
HIE  SER   0.76637   -65.603     1.678
HIE  THR   0.08059    66.220     0.684
HIE  THR   0.17154  -177.063     1.021
HIE  THR   0.74787   -65.882     0.874
HIE  TRP   0.32094    58.973     4.458
HIE  TRP   0.57007   -65.964     3.306
HIE  TRP   0.10899  -175.793     3.349
HIE  TYR   0.42941    59.415     3.027
HIE  TYR   0.47811   -65.003     3.545
HIE  TYR   0.09248  -173.848     3.873
HIE  VAL   0.08343    66.322     0.846
HIE  VAL   0.72336   -65.653     0.935
HIE  VAL   0.19321  -177.421     0.784
HIP  ALA   0.22257    59.301     3.771
HIP  ALA   0.67925   -63.676     2.550
HIP  ALA   0.09818  -176.281     3.312
HIP  ARG   0.35507    58.571     2.410
HIP  ARG   0.55888   -64.409     2.531
HIP  ARG   0.08606  -176.027     3.829
HIP  ASN   0.39619    59.013     2.473
HIP  ASN   0.07203  -175.734     3.521
HIP  ASN   0.53178   -63.948     2.803
HIP  ASP   0.12206    60.374     3.883
HIP  ASP   0.05313  -175.701     4.009
HIP  ASP   0.82481   -62.230     1.479
HIP  CYS   0.47191    58.821     2.016
HIP  CYS   0.38258   -64.357     2.467
HIP  CYS   0.14551  -176.947     3.336
HIP  GLN   0.51585    58.003     1.333
HIP  GLN   0.44191   -62.083     3.225
HIP  GLN   0.04224  -172.068     4.141
HIP  GLU   0.63839    59.737     1.620
HIP  GLU   0.12018  -173.927     4.241
HIP  GLU   0.24143   -63.790     4.422
HIP  GLY   0.15639    59.685     3.654
HIP  GLY   0.76844   -63.602     2.238
HIP  GLY   0.07518  -176.334     3.584
HIP  HID   0.18026    59.635     3.401
HIP  HID   0.07925  -176.559     3.176
HIP  HID   0.74049   -63.845     2.077
HIP  HIE   0.12289    60.900     4.184
HIP  HIE   0.16597  -176.915     2.151
HIP  HIE   0.71114   -64.945     1.812
HIP  HIP   0.03725    66.880     1.119
HIP  HIP   0.16731  -178.051     0.778
HIP  HIP   0.79544   -64.780     0.932
HIP  ILE   0.18637    60.158     1.110
HIP  ILE   0.16621  -169.726     2.462
HIP  ILE   0.64742   -60.320     1.658
HIP  LEU   0.15880    58.309     3.229
HIP  LEU   0.09010  -175.805     3.389
HIP  LEU   0.75110   -64.810     1.923
HIP  LYS   0.23198    58.346     2.678
HIP  LYS   0.05739  -176.328     3.298
HIP  LYS   0.71063   -64.018     2.038
HIP  MET   0.02491    66.635     1.659
HIP  MET   0.88417   -64.088     1.488
HIP  MET   0.09092  -177.691     0.517
HIP  PHE   0.05938    65.993     1.341
HIP  PHE   0.78771   -65.307     1.591
HIP  PHE   0.15291  -177.167     1.108
HIP  PRO   0.17114    59.704     4.277
HIP  PRO   0.66824   -64.964     1.572
HIP  PRO   0.16062  -177.017     2.120
HIP  SER   0.69189    58.990     1.591
HIP  SER   0.05219  -173.120     4.535
HIP  SER   0.25592   -62.270     3.514
HIP  THR   0.05154    66.289     1.671
HIP  THR   0.81665   -65.080     0.900
HIP  THR   0.13181  -177.957     0.793
HIP  TRP   0.09419    61.964     5.530
HIP  TRP   0.14108  -177.603     0.916
HIP  TRP   0.76473   -64.354     2.188
HIP  TYR   0.05234    65.828     1.534
HIP  TYR   0.76214   -64.775     1.702
HIP  TYR   0.18551  -176.929     1.186
HIP  VAL   0.32988    58.465     2.389
HIP  VAL   0.17162  -175.407     3.994
HIP  VAL   0.49850   -63.954     2.588
ILE  ALA   0.33473    60.204     1.223
ILE  ALA   0.14024  -166.894     1.884
ILE  ALA   0.52503   -61.697     2.243
ILE  ARG   0.19869    59.812     1.152
ILE  ARG   0.69564   -60.352     1.087
ILE  ARG   0.10567  -169.408     0.977
ILE  ASN   0.22847    60.568     1.551
ILE  ASN   0.63339   -60.868     1.740
ILE  ASN   0.13812  -168.704     2.065
ILE  ASP   0.18451    60.382     1.441
ILE  ASP   0.73244   -61.438     1.925
ILE  ASP   0.08305  -168.582     2.689
ILE  CYS   0.21908    60.038     1.191
ILE  CYS   0.11399  -167.090     1.921
ILE  CYS   0.66693   -61.323     2.021
ILE  GLN   0.17658    60.196     1.365
ILE  GLN   0.76632   -60.699     1.640
ILE  GLN   0.05710  -167.831     1.882
ILE  GLU   0.36693    60.097     1.183
ILE  GLU   0.03787  -167.705     1.687
ILE  GLU   0.59521   -61.181     1.948
ILE  GLY   0.40560    60.409     1.276
ILE  GLY   0.52829   -61.067     2.117
ILE  GLY   0.06611  -167.508     2.250
ILE  HID   0.22915    60.193     1.244
ILE  HID   0.07291  -168.119     2.110
ILE  HID   0.69794   -60.499     1.484
ILE  HIE   0.26027    60.766     1.427
ILE  HIE   0.10336  -168.264     1.394
ILE  HIE   0.63637   -60.920     1.913
ILE  HIP   0.18637    60.158     1.110
ILE  HIP   0.16621  -169.726     2.462
ILE  HIP   0.64742   -60.320     1.658
ILE  ILE   0.15490    59.624     1.146
ILE  ILE   0.70948   -61.869     2.063
ILE  ILE   0.13561  -168.947     2.125
ILE  LEU   0.11776    59.642     1.299
ILE  LEU   0.33106   -61.798     2.065
ILE  LEU   0.55118  -169.420     1.148
ILE  LYS   0.17347    60.076     1.393
ILE  LYS   0.70916   -60.770     1.549
ILE  LYS   0.11737  -168.688     1.891
ILE  MET   0.31657    59.931     1.106
ILE  MET   0.62080   -60.701     1.901
ILE  MET   0.06263  -169.499     1.688
ILE  PHE   0.27237    60.078     1.194
ILE  PHE   0.56008   -60.656     2.081
ILE  PHE   0.16755  -168.666     1.463
ILE  PRO   0.37768    60.270     1.135
ILE  PRO   0.53087   -61.896     2.467
ILE  PRO   0.09145  -168.340     2.317
ILE  SER   0.26007    60.392     1.322
ILE  SER   0.07367  -167.328     1.701
ILE  SER   0.66626   -60.958     1.827
ILE  THR   0.28782    61.283     2.306
ILE  THR   0.53710   -61.278     2.100
ILE  THR   0.17508  -169.986     2.598
ILE  TRP   0.37165    59.005     1.292
ILE  TRP   0.09435  -168.431     1.680
ILE  TRP   0.53400   -60.649     2.183
ILE  TYR   0.20104    59.937     1.379
ILE  TYR   0.16883  -168.024     1.337
ILE  TYR   0.63013   -60.721     2.339
ILE  VAL   0.18109    59.856     1.437
ILE  VAL   0.14509  -168.823     2.542
ILE  VAL   0.67382   -61.016     1.985
LEU  ALA   0.08134    67.194     1.192
LEU  ALA   0.13625  -177.535     0.973
LEU  ALA   0.78241   -64.348     1.567
LEU  ARG   0.06789    61.595     4.585
LEU  ARG   0.79281   -64.562     1.813
LEU  ARG   0.13929  -177.645     1.809
LEU  ASN   0.05114    66.471     0.590
LEU  ASN   0.83884   -64.716     1.560
LEU  ASN   0.11002  -176.857     1.124
LEU  ASP   0.14250    61.099     4.016
LEU  ASP   0.78569   -64.783     1.673
LEU  ASP   0.07181  -177.038     1.941
LEU  CYS   0.03144    67.009     0.901
LEU  CYS   0.87801   -64.697     1.676
LEU  CYS   0.09054  -177.651     1.277
LEU  GLN   0.11745    61.179     3.554
LEU  GLN   0.79210   -64.400     1.837
LEU  GLN   0.09046  -177.546     0.878
LEU  GLU   0.06575    64.811     4.116
LEU  GLU   0.79704   -64.656     2.244
LEU  GLU   0.13721  -176.958     2.323
LEU  GLY   0.07857    66.707     1.071
LEU  GLY   0.18459  -177.750     0.523
LEU  GLY   0.73684   -65.339     0.796
LEU  HID   0.34020    60.379     2.770
LEU  HID   0.53263   -64.810     2.534
LEU  HID   0.12717  -176.693     3.020
LEU  HIE   0.05619    66.269     0.736
LEU  HIE   0.09918  -177.746     0.714
LEU  HIE   0.84463   -65.085     1.616
LEU  HIP   0.15880    58.309     3.229
LEU  HIP   0.09010  -175.805     3.389
LEU  HIP   0.75110   -64.810     1.923
LEU  ILE   0.11776    59.642     1.299
LEU  ILE   0.33106   -61.798     2.065
LEU  ILE   0.55118  -169.420     1.148
LEU  LEU   0.24197    61.172     2.742
LEU  LEU   0.65535   -64.969     1.693
LEU  LEU   0.10268  -176.978     3.072
LEU  LYS   0.02920    66.189     1.222
LEU  LYS   0.88119   -64.850     1.560
LEU  LYS   0.08961  -177.669     0.533
LEU  MET   0.33068    60.951     1.976
LEU  MET   0.61431   -64.866     1.906
LEU  MET   0.05501  -177.133     3.285
LEU  PHE   0.40730    60.451     3.178
LEU  PHE   0.12276  -174.996     3.901
LEU  PHE   0.46994   -64.204     3.883
LEU  PRO   0.05381    66.655     0.958
LEU  PRO   0.82044   -64.773     1.490
LEU  PRO   0.12575  -176.161     1.270
LEU  SER   0.14715    59.979     3.743
LEU  SER   0.10143  -176.902     3.049
LEU  SER   0.75142   -64.933     1.695
LEU  THR   0.37776    58.516     2.507
LEU  THR   0.49278   -64.054     3.098
LEU  THR   0.12945  -173.837     4.894
LEU  TRP   0.37332    58.853     4.147
LEU  TRP   0.53949   -64.193     2.927
LEU  TRP   0.08719  -174.391     4.214
LEU  TYR   0.06038    66.064     1.244
LEU  TYR   0.12663  -177.268     1.306
LEU  TYR   0.81299   -65.491     2.117
LEU  VAL   0.10638    66.155     0.877
LEU  VAL   0.78614   -65.544     1.828
LEU  VAL   0.10748  -177.712     1.206
LYS  ALA   0.19364    61.355     3.493
LYS  ALA   0.62222   -64.964     1.293
LYS  ALA   0.18414  -177.721     1.295
LYS  ARG   0.02673    65.974     1.485
LYS  ARG   0.07372  -177.678     0.926
LYS  ARG   0.89955   -65.051     0.713
LYS  ASN   0.06966    62.611     4.464
LYS  ASN   0.81161   -65.561     0.653
LYS  ASN   0.11874  -177.554     0.800
LYS  ASP   0.60347    59.397     2.431
LYS  ASP   0.08898  -175.430     3.650
LYS  ASP   0.30756   -63.978     3.329
LYS  CYS   0.05387    66.494     1.103
LYS  CYS   0.08952  -177.562     1.064
LYS  CYS   0.85661   -65.070     1.029
LYS  GLN   0.06546    59.552     4.247
LYS  GLN   0.05787  -177.271     1.687
LYS  GLN   0.87667   -64.909     1.449
LYS  GLU   0.41247    58.321     2.082
LYS  GLU   0.05942  -174.304     4.274
LYS  GLU   0.52811   -63.665     3.417
LYS  GLY   0.08383    61.378     5.244
LYS  GLY   0.13901  -176.829     2.417
LYS  GLY   0.77717   -64.511     1.706
LYS  HID   0.56930    58.023     1.202
LYS  HID   0.35417   -63.639     3.392
LYS  HID   0.07653  -174.467     4.534
LYS  HIE   0.05105    66.289     0.791
LYS  HIE   0.11988  -177.511     0.968
LYS  HIE   0.82907   -65.507     1.021
LYS  HIP   0.23198    58.346     2.678
LYS  HIP   0.05739  -176.328     3.298
LYS  HIP   0.71063   -64.018     2.038
LYS  ILE   0.17347    60.076     1.393
LYS  ILE   0.70916   -60.770     1.549
LYS  ILE   0.11737  -168.688     1.891
LYS  LEU   0.02920    66.189     1.222
LYS  LEU   0.88119   -64.850     1.560
LYS  LEU   0.08961  -177.669     0.533
LYS  LYS   0.80375    58.761     1.465
LYS  LYS   0.01097  -167.959     1.943
LYS  LYS   0.18528   -58.584     2.181
LYS  MET   0.01937    65.962     0.871
LYS  MET   0.90772   -65.494     1.513
LYS  MET   0.07292  -178.085     0.868
LYS  PHE   0.53006    56.085     2.046
LYS  PHE   0.35937   -64.488     2.429
LYS  PHE   0.11057  -177.259     2.123
LYS  PRO   0.09801    61.377     4.385
LYS  PRO   0.80727   -64.803     1.701
LYS  PRO   0.09473  -176.440     1.149
LYS  SER   0.09581    60.431     3.897
LYS  SER   0.80221   -64.953     1.165
LYS  SER   0.10198  -177.301     1.465
LYS  THR   0.07763    63.230     4.957
LYS  THR   0.13978  -176.586     1.884
LYS  THR   0.78259   -64.950     1.815
LYS  TRP   0.03604    66.392     1.939
LYS  TRP   0.08258  -177.324     1.749
LYS  TRP   0.88138   -65.070     1.749
LYS  TYR   0.03215    66.382     1.306
LYS  TYR   0.76925   -65.355     1.856
LYS  TYR   0.19860  -177.580     1.045
LYS  VAL   0.06677    65.917     0.912
LYS  VAL   0.17363  -178.027     1.068
LYS  VAL   0.75959   -65.510     1.153
MET  ALA   0.07300    66.460     0.779
MET  ALA   0.79591   -65.498     1.230
MET  ALA   0.13109  -177.105     1.160
MET  ARG   0.74561    58.082     2.160
MET  ARG   0.22699   -61.966     4.151
MET  ARG   0.02740  -170.403     1.657
MET  ASN   0.22638    58.580     3.004
MET  ASN   0.71244   -64.517     2.239
MET  ASN   0.06118  -176.326     3.071
MET  ASP   0.02585    66.862     1.739
MET  ASP   0.93811   -63.986     2.158
MET  ASP   0.03605  -177.179     1.210
MET  CYS   0.69545    57.610     1.627
MET  CYS   0.27263   -62.318     2.742
MET  CYS   0.03192  -170.263     3.547
MET  GLN   0.82575    59.334     2.264
MET  GLN   0.15015   -65.026     2.903
MET  GLN   0.02410  -175.770     4.180
MET  GLU   0.03950    66.475     1.348
MET  GLU   0.88776   -64.708     2.289
MET  GLU   0.07274  -177.283     1.038
MET  GLY   0.04465    66.526     0.918
MET  GLY   0.87076   -64.655     1.543
MET  GLY   0.08459  -176.769     1.597
MET  HID   0.33835    57.396     1.692
MET  HID   0.05808  -174.413     4.323
MET  HID   0.60357   -63.738     2.296
MET  HIE   0.09493    59.621     4.759
MET  HIE   0.79373   -65.619     1.957
MET  HIE   0.11135  -176.466     2.928
MET  HIP   0.02491    66.635     1.659
MET  HIP   0.88417   -64.088     1.488
MET  HIP   0.09092  -177.691     0.517
MET  ILE   0.31657    59.931     1.106
MET  ILE   0.62080   -60.701     1.901
MET  ILE   0.06263  -169.499     1.688
MET  LEU   0.33068    60.951     1.976
MET  LEU   0.61431   -64.866     1.906
MET  LEU   0.05501  -177.133     3.285
MET  LYS   0.01937    65.962     0.871
MET  LYS   0.90772   -65.494     1.513
MET  LYS   0.07292  -178.085     0.868
MET  MET   0.02435    65.576     0.928
MET  MET   0.89702   -65.822     1.677
MET  MET   0.07863  -177.444     1.151
MET  PHE   0.18187    59.292     4.968
MET  PHE   0.67396   -65.067     2.635
MET  PHE   0.14417  -176.689     2.187
MET  PRO   0.35652    58.366     2.946
MET  PRO   0.07194  -176.238     2.834
MET  PRO   0.57154   -63.742     2.791
MET  SER   0.16274    60.291     2.379
MET  SER   0.79559   -64.905     1.568
MET  SER   0.04167  -175.352     3.526
MET  THR   0.47095    60.312     1.512
MET  THR   0.01498  -175.080     3.986
MET  THR   0.51407   -63.390     1.865
MET  TRP   0.05754    65.924     1.016
MET  TRP   0.87590   -65.076     2.234
MET  TRP   0.06655  -177.436     1.113
MET  TYR   0.04744    65.771     0.877
MET  TYR   0.79531   -65.985     1.648
MET  TYR   0.15725  -177.641     0.841
MET  VAL   0.37694    58.150     2.602
MET  VAL   0.54586   -65.312     3.202
MET  VAL   0.07720  -174.853     4.074
PHE  ALA   0.10718    66.181     1.318
PHE  ALA   0.74594   -64.354     2.749
PHE  ALA   0.14689  -177.307     1.518
PHE  ARG   0.32259    59.450     3.951
PHE  ARG   0.59597   -65.838     2.576
PHE  ARG   0.08144  -175.484     3.088
PHE  ASN   0.08522    65.958     0.998
PHE  ASN   0.85275   -65.361     1.993
PHE  ASN   0.06203  -177.106     1.230
PHE  ASP   0.10798    66.034     0.993
PHE  ASP   0.73837   -66.207     1.769
PHE  ASP   0.15364  -177.635     1.464
PHE  CYS   0.04574    66.243     1.069
PHE  CYS   0.85684   -65.332     2.462
PHE  CYS   0.09741  -176.927     1.437
PHE  GLN   0.20478    61.023     3.536
PHE  GLN   0.06989  -176.100     3.008
PHE  GLN   0.72533   -65.279     2.888
PHE  GLU   0.09044    65.958     1.148
PHE  GLU   0.82049   -64.752     2.464
PHE  GLU   0.08907  -177.483     1.291
PHE  GLY   0.39704    60.361     3.416
PHE  GLY   0.15285  -174.808     3.883
PHE  GLY   0.45011   -64.647     3.796
PHE  HID   0.31244    59.019     3.849
PHE  HID   0.56852   -64.464     2.767
PHE  HID   0.11904  -174.288     4.029
PHE  HIE   0.31020    58.166     3.754
PHE  HIE   0.06774  -174.593     4.192
PHE  HIE   0.62206   -63.753     2.858
PHE  HIP   0.05938    65.993     1.341
PHE  HIP   0.78771   -65.307     1.591
PHE  HIP   0.15291  -177.167     1.108
PHE  ILE   0.27237    60.078     1.194
PHE  ILE   0.56008   -60.656     2.081
PHE  ILE   0.16755  -168.666     1.463
PHE  LEU   0.40730    60.451     3.178
PHE  LEU   0.12276  -174.996     3.901
PHE  LEU   0.46994   -64.204     3.883
PHE  LYS   0.53006    56.085     2.046
PHE  LYS   0.35937   -64.488     2.429
PHE  LYS   0.11057  -177.259     2.123
PHE  MET   0.18187    59.292     4.968
PHE  MET   0.67396   -65.067     2.635
PHE  MET   0.14417  -176.689     2.187
PHE  PHE   0.19946    60.360     4.300
PHE  PHE   0.10349  -174.826     3.169
PHE  PHE   0.69705   -65.801     3.298
PHE  PRO   0.37356    57.529     4.056
PHE  PRO   0.49250   -62.407     4.053
PHE  PRO   0.13394  -174.806     3.802
PHE  SER   0.10120    65.910     1.174
PHE  SER   0.79052   -65.566     1.802
PHE  SER   0.10828  -177.098     1.173
PHE  THR   0.37754    57.594     3.306
PHE  THR   0.14728  -174.250     4.274
PHE  THR   0.47518   -64.789     3.062
PHE  TRP   0.31146    60.070     4.653
PHE  TRP   0.17506  -174.959     3.606
PHE  TRP   0.51348   -65.244     3.654
PHE  TYR   0.28546    58.994     4.888
PHE  TYR   0.08109  -174.807     3.854
PHE  TYR   0.63345   -64.865     3.268
PHE  VAL   0.15896    64.634     3.128
PHE  VAL   0.14483  -176.776     2.243
PHE  VAL   0.69621   -65.825     2.878
PRO  ALA   0.23656    60.385     5.899
PRO  ALA   0.10763  -176.337     2.629
PRO  ALA   0.65581   -63.281     3.803
PRO  ARG   0.44805    58.586     2.365
PRO  ARG   0.45578   -63.435     3.792
PRO  ARG   0.09617  -176.340     3.916
PRO  ASN   0.32966    58.025     2.677
PRO  ASN   0.12657  -174.201     3.763
PRO  ASN   0.54377   -66.022     3.314
PRO  ASP   0.46080    56.301     3.322
PRO  ASP   0.08292  -175.692     3.526
PRO  ASP   0.45628   -63.704     3.443
PRO  CYS   0.41617    58.395     2.094
PRO  CYS   0.10840  -173.781     3.270
PRO  CYS   0.47543   -64.475     3.595
PRO  GLN   0.09973    61.870     5.350
PRO  GLN   0.74090   -65.506     1.081
PRO  GLN   0.15937  -176.910     1.367
PRO  GLU   0.19304    60.635     4.559
PRO  GLU   0.13471  -176.096     2.475
PRO  GLU   0.67225   -64.117     3.083
PRO  GLY   0.05838    66.807     0.950
PRO  GLY   0.17152  -176.173     2.212
PRO  GLY   0.77010   -65.223     2.073
PRO  HID   0.25678    58.321     3.290
PRO  HID   0.15384  -173.101     3.382
PRO  HID   0.58937   -64.161     3.059
PRO  HIE   0.67813    57.401     3.005
PRO  HIE   0.25572   -64.485     4.579
PRO  HIE   0.06615  -172.361     3.312
PRO  HIP   0.17114    59.704     4.277
PRO  HIP   0.66824   -64.964     1.572
PRO  HIP   0.16062  -177.017     2.120
PRO  ILE   0.37768    60.270     1.135
PRO  ILE   0.53087   -61.896     2.467
PRO  ILE   0.09145  -168.340     2.317
PRO  LEU   0.05381    66.655     0.958
PRO  LEU   0.82044   -64.773     1.490
PRO  LEU   0.12575  -176.161     1.270
PRO  LYS   0.09801    61.377     4.385
PRO  LYS   0.80727   -64.803     1.701
PRO  LYS   0.09473  -176.440     1.149
PRO  MET   0.35652    58.366     2.946
PRO  MET   0.07194  -176.238     2.834
PRO  MET   0.57154   -63.742     2.791
PRO  PHE   0.37356    57.529     4.056
PRO  PHE   0.49250   -62.407     4.053
PRO  PHE   0.13394  -174.806     3.802
PRO  PRO   0.04494    66.692     1.016
PRO  PRO   0.04913  -175.700     0.816
PRO  PRO   0.90593   -65.608     1.103
PRO  SER   0.53323    56.665     2.906
PRO  SER   0.08516  -174.449     3.984
PRO  SER   0.38161   -64.345     3.261
PRO  THR   0.22705    59.148     3.742
PRO  THR   0.10379  -175.992     2.687
PRO  THR   0.66916   -64.558     2.108
PRO  TRP   0.14280    62.892     4.878
PRO  TRP   0.14860  -176.916     1.987
PRO  TRP   0.00003  -119.161     0.166
PRO  TRP   0.70858   -66.604     1.878
PRO  TYR   0.18577    57.868     4.557
PRO  TYR   0.16709  -175.300     2.889
PRO  TYR   0.64714   -65.233     3.720
PRO  VAL   0.44171    59.184     3.250
PRO  VAL   0.06670  -174.743     3.892
PRO  VAL   0.49160   -64.421     3.364
SER  ALA   0.14398    64.173     4.046
SER  ALA   0.70576   -64.949     1.801
SER  ALA   0.15026  -176.438     2.736
SER  ARG   0.03921    66.410     0.906
SER  ARG   0.09091  -177.863     0.754
SER  ARG   0.86988   -64.884     1.090
SER  ASN   0.36262    58.102     2.916
SER  ASN   0.57821   -64.107     2.494
SER  ASN   0.05917  -175.477     3.984
SER  ASP   0.70472    60.507     0.975
SER  ASP   0.02148  -172.600     5.953
SER  ASP   0.27381   -63.801     2.304
SER  CYS   0.31362    57.956     1.987
SER  CYS   0.05282  -173.475     4.234
SER  CYS   0.63356   -63.947     2.426
SER  GLN   0.03747    65.205     3.670
SER  GLN   0.89181   -64.376     1.573
SER  GLN   0.07072  -177.460     1.189
SER  GLU   0.03476    67.165     1.656
SER  GLU   0.92107   -64.410     1.623
SER  GLU   0.04417  -176.992     1.034
SER  GLY   0.09728    66.549     0.805
SER  GLY   0.75188   -65.570     0.736
SER  GLY   0.15084  -177.430     0.874
SER  HID   0.05234    66.728     1.338
SER  HID   0.86077   -64.703     1.403
SER  HID   0.08689  -177.510     0.857
SER  HIE   0.08382    64.346     4.323
SER  HIE   0.14981  -177.194     1.454
SER  HIE   0.76637   -65.603     1.678
SER  HIP   0.69189    58.990     1.591
SER  HIP   0.05219  -173.120     4.535
SER  HIP   0.25592   -62.270     3.514
SER  ILE   0.26007    60.392     1.322
SER  ILE   0.07367  -167.328     1.701
SER  ILE   0.66626   -60.958     1.827
SER  LEU   0.14715    59.979     3.743
SER  LEU   0.10143  -176.902     3.049
SER  LEU   0.75142   -64.933     1.695
SER  LYS   0.09581    60.431     3.897
SER  LYS   0.80221   -64.953     1.165
SER  LYS   0.10198  -177.301     1.465
SER  MET   0.16274    60.291     2.379
SER  MET   0.79559   -64.905     1.568
SER  MET   0.04167  -175.352     3.526
SER  PHE   0.10120    65.910     1.174
SER  PHE   0.79052   -65.566     1.802
SER  PHE   0.10828  -177.098     1.173
SER  PRO   0.53323    56.665     2.906
SER  PRO   0.08516  -174.449     3.984
SER  PRO   0.38161   -64.345     3.261
SER  SER   0.06124    66.416     0.585
SER  SER   0.08547  -177.105     1.019
SER  SER   0.85329   -65.003     1.449
SER  THR   0.22477    60.162     3.827
SER  THR   0.09767  -176.417     2.340
SER  THR   0.67756   -65.455     1.727
SER  TRP   0.06313    65.926     1.528
SER  TRP   0.84609   -64.965     2.158
SER  TRP   0.09078  -176.537     1.256
SER  TYR   0.38456    58.053     2.428
SER  TYR   0.09706  -173.545     4.077
SER  TYR   0.51838   -64.760     3.730
SER  VAL   0.23747    60.003     4.150
SER  VAL   0.10897  -176.875     3.166
SER  VAL   0.65356   -65.431     2.232
THR  ALA   0.11680    66.527     1.049
THR  ALA   0.64582   -65.711     0.752
THR  ALA   0.23738  -177.050     1.059
THR  ARG   0.03701    65.936     1.606
THR  ARG   0.89335   -65.025     1.439
THR  ARG   0.06964  -177.678     1.084
THR  ASN   0.74825    57.961     1.423
THR  ASN   0.06298  -169.928     2.995
THR  ASN   0.18876   -60.270     4.376
THR  ASP   0.44689    60.543     1.734
THR  ASP   0.49262   -63.760     2.423
THR  ASP   0.06049  -175.819     4.067
THR  CYS   0.45366    57.799     2.833
THR  CYS   0.09630  -174.246     4.156
THR  CYS   0.45005   -64.738     3.022
THR  GLN   0.02198    66.395     1.065
THR  GLN   0.09807  -176.964     1.227
THR  GLN   0.87995   -65.193     1.166
THR  GLU   0.37684    57.237     3.231
THR  GLU   0.09177  -172.829     3.975
THR  GLU   0.53138   -63.501     3.351
THR  GLY   0.07782    67.200     1.314
THR  GLY   0.15482  -178.065     1.649
THR  GLY   0.76736   -64.915     1.174
THR  HID   0.47880    57.559     2.019
THR  HID   0.09818  -173.737     4.163
THR  HID   0.42302   -64.174     2.802
THR  HIE   0.08059    66.220     0.684
THR  HIE   0.17154  -177.063     1.021
THR  HIE   0.74787   -65.882     0.874
THR  HIP   0.05154    66.289     1.671
THR  HIP   0.81665   -65.080     0.900
THR  HIP   0.13181  -177.957     0.793
THR  ILE   0.28782    61.283     2.306
THR  ILE   0.53710   -61.278     2.100
THR  ILE   0.17508  -169.986     2.598
THR  LEU   0.37776    58.516     2.507
THR  LEU   0.49278   -64.054     3.098
THR  LEU   0.12945  -173.837     4.894
THR  LYS   0.07763    63.230     4.957
THR  LYS   0.13978  -176.586     1.884
THR  LYS   0.78259   -64.950     1.815
THR  MET   0.47095    60.312     1.512
THR  MET   0.01498  -175.080     3.986
THR  MET   0.51407   -63.390     1.865
THR  PHE   0.37754    57.594     3.306
THR  PHE   0.14728  -174.250     4.274
THR  PHE   0.47518   -64.789     3.062
THR  PRO   0.22705    59.148     3.742
THR  PRO   0.10379  -175.992     2.687
THR  PRO   0.66916   -64.558     2.108
THR  SER   0.22477    60.162     3.827
THR  SER   0.09767  -176.417     2.340
THR  SER   0.67756   -65.455     1.727
THR  THR   0.09536    63.056     4.814
THR  THR   0.82102   -65.707     1.478
THR  THR   0.08362  -175.884     2.278
THR  TRP   0.12248    64.618     3.896
THR  TRP   0.74217   -66.091     2.151
THR  TRP   0.13535  -176.650     2.473
THR  TYR   0.18851    60.020     4.159
THR  TYR   0.08941  -175.977     3.052
THR  TYR   0.72208   -65.389     3.100
THR  VAL   0.34029    58.649     3.823
THR  VAL   0.10088  -175.122     3.630
THR  VAL   0.55883   -64.764     3.011
TRP  ALA   0.47520    59.945     3.080
TRP  ALA   0.38904   -65.212     3.067
TRP  ALA   0.13576  -174.792     3.989
TRP  ARG   0.30439    57.817     3.047
TRP  ARG   0.59786   -65.216     1.994
TRP  ARG   0.09776  -176.280     2.769
TRP  ASN   0.02709    65.881     1.506
TRP  ASN   0.04381  -176.029     1.177
TRP  ASN   0.92910   -64.465     2.576
TRP  ASP   0.64131    57.675     2.328
TRP  ASP   0.07580  -170.823     4.395
TRP  ASP   0.28289   -62.643     3.714
TRP  CYS   0.21018    58.500     4.246
TRP  CYS   0.09741  -174.883     3.485
TRP  CYS   0.69241   -66.173     2.119
TRP  GLN   0.52397    58.271     2.372
TRP  GLN   0.07294  -173.138     3.989
TRP  GLN   0.40309   -63.939     3.631
TRP  GLU   0.40058    58.530     2.700
TRP  GLU   0.00000   101.707     1.000
TRP  GLU   0.10681  -173.775     3.817
TRP  GLU   0.49261   -65.203     3.755
TRP  GLY   0.55059    58.999     2.649
TRP  GLY   0.07987  -172.234     4.060
TRP  GLY   0.36954   -62.423     3.430
TRP  HID   0.26013    59.039     3.689
TRP  HID   0.61883   -64.921     2.524
TRP  HID   0.12105  -176.615     2.658
TRP  HIE   0.32094    58.973     4.458
TRP  HIE   0.57007   -65.964     3.306
TRP  HIE   0.10899  -175.793     3.349
TRP  HIP   0.09419    61.964     5.530
TRP  HIP   0.14108  -177.603     0.916
TRP  HIP   0.76473   -64.354     2.188
TRP  ILE   0.37165    59.005     1.292
TRP  ILE   0.09435  -168.431     1.680
TRP  ILE   0.53400   -60.649     2.183
TRP  LEU   0.37332    58.853     4.147
TRP  LEU   0.53949   -64.193     2.927
TRP  LEU   0.08719  -174.391     4.214
TRP  LYS   0.03604    66.392     1.939
TRP  LYS   0.08258  -177.324     1.749
TRP  LYS   0.88138   -65.070     1.749
TRP  MET   0.05754    65.924     1.016
TRP  MET   0.87590   -65.076     2.234
TRP  MET   0.06655  -177.436     1.113
TRP  PHE   0.31146    60.070     4.653
TRP  PHE   0.17506  -174.959     3.606
TRP  PHE   0.51348   -65.244     3.654
TRP  PRO   0.14280    62.892     4.878
TRP  PRO   0.14860  -176.916     1.987
TRP  PRO   0.00003  -119.161     0.166
TRP  PRO   0.70858   -66.604     1.878
TRP  SER   0.06313    65.926     1.528
TRP  SER   0.84609   -64.965     2.158
TRP  SER   0.09078  -176.537     1.256
TRP  THR   0.12248    64.618     3.896
TRP  THR   0.74217   -66.091     2.151
TRP  THR   0.13535  -176.650     2.473
TRP  TRP   0.05123  -169.040     1.233
TRP  TRP   0.69595    57.268     1.924
TRP  TRP   0.25281   -57.136     0.934
TRP  TYR   0.50069    57.164     2.338
TRP  TYR   0.12523  -171.944     4.014
TRP  TYR   0.37407   -62.529     4.202
TRP  VAL   0.43080    59.155     4.142
TRP  VAL   0.10026  -174.726     3.678
TRP  VAL   0.46894   -65.523     2.916
TRP  VAL   0.00000   -19.059     1.000
TYR  ALA   0.55269    57.376     2.508
TYR  ALA   0.09312  -169.455     1.496
TYR  ALA   0.35419   -59.894     3.461
TYR  ARG   0.21089    61.643     2.423
TYR  ARG   0.75208   -64.665     2.188
TYR  ARG   0.03703  -175.244     3.414
TYR  ASN   0.07023    62.047     4.751
TYR  ASN   0.05922  -176.102     2.608
TYR  ASN   0.87055   -64.708     2.755
TYR  ASP   0.37622    57.341     3.100
TYR  ASP   0.03784  -173.487     5.261
TYR  ASP   0.58594   -62.838     2.649
TYR  CYS   0.23000    57.728     3.587
TYR  CYS   0.70803   -64.028     3.157
TYR  CYS   0.06197  -173.675     4.167
TYR  GLN   0.34888    60.594     2.211
TYR  GLN   0.58744   -65.447     2.574
TYR  GLN   0.06368  -176.105     3.677
TYR  GLU   0.10014    65.811     0.748
TYR  GLU   0.75077   -66.152     2.206
TYR  GLU   0.14909  -177.161     0.908
TYR  GLY   0.31621    60.550     3.222
TYR  GLY   0.13788  -175.588     3.794
TYR  GLY   0.54590   -65.043     3.197
TYR  HID   0.27426    61.562     4.284
TYR  HID   0.63935   -65.163     2.395
TYR  HID   0.08639  -175.856     3.228
TYR  HIE   0.42941    59.415     3.027
TYR  HIE   0.47811   -65.003     3.545
TYR  HIE   0.09248  -173.848     3.873
TYR  HIP   0.05234    65.828     1.534
TYR  HIP   0.76214   -64.775     1.702
TYR  HIP   0.18551  -176.929     1.186
TYR  ILE   0.20104    59.937     1.379
TYR  ILE   0.16883  -168.024     1.337
TYR  ILE   0.63013   -60.721     2.339
TYR  LEU   0.06038    66.064     1.244
TYR  LEU   0.12663  -177.268     1.306
TYR  LEU   0.81299   -65.491     2.117
TYR  LYS   0.03215    66.382     1.306
TYR  LYS   0.76925   -65.355     1.856
TYR  LYS   0.19860  -177.580     1.045
TYR  MET   0.04744    65.771     0.877
TYR  MET   0.79531   -65.985     1.648
TYR  MET   0.15725  -177.641     0.841
TYR  PHE   0.28546    58.994     4.888
TYR  PHE   0.08109  -174.807     3.854
TYR  PHE   0.63345   -64.865     3.268
TYR  PRO   0.18577    57.868     4.557
TYR  PRO   0.16709  -175.300     2.889
TYR  PRO   0.64714   -65.233     3.720
TYR  SER   0.38456    58.053     2.428
TYR  SER   0.09706  -173.545     4.077
TYR  SER   0.51838   -64.760     3.730
TYR  THR   0.18851    60.020     4.159
TYR  THR   0.08941  -175.977     3.052
TYR  THR   0.72208   -65.389     3.100
TYR  TRP   0.50069    57.164     2.338
TYR  TRP   0.12523  -171.944     4.014
TYR  TRP   0.37407   -62.529     4.202
TYR  TYR   0.19897    62.007     2.915
TYR  TYR   0.68681   -64.905     2.731
TYR  TYR   0.11423  -176.979     1.580
TYR  VAL   0.12967    65.986     0.955
TYR  VAL   0.75734   -66.129     2.028
TYR  VAL   0.11299  -177.024     1.739
VAL  ALA   0.31891    60.933     4.020
VAL  ALA   0.53516   -64.425     3.019
VAL  ALA   0.14593  -177.164     2.973
VAL  ARG   0.13824    60.993     3.367
VAL  ARG   0.70185   -65.215     1.343
VAL  ARG   0.15991  -177.840     1.340
VAL  ASN   0.41171    58.063     2.032
VAL  ASN   0.52203   -63.271     2.911
VAL  ASN   0.06625  -173.333     4.230
VAL  ASP   0.18014    61.084     4.832
VAL  ASP   0.10077  -176.633     3.616
VAL  ASP   0.71910   -65.583     2.076
VAL  CYS   0.28786    58.352     3.029
VAL  CYS   0.60877   -64.112     2.952
VAL  CYS   0.10337  -175.581     4.083
VAL  GLN   0.03224    65.845     0.736
VAL  GLN   0.86897   -65.645     1.681
VAL  GLN   0.09879  -177.840     1.364
VAL  GLU   0.13969    62.551     4.452
VAL  GLU   0.68618   -64.788     3.044
VAL  GLU   0.17414  -177.910     1.582
VAL  GLY   0.09990    66.321     1.093
VAL  GLY   0.76254   -65.419     1.362
VAL  GLY   0.13757  -178.095     1.256
VAL  HID   0.05507    65.965     1.151
VAL  HID   0.85803   -65.592     1.546
VAL  HID   0.08690  -177.762     1.486
VAL  HIE   0.08343    66.322     0.846
VAL  HIE   0.72336   -65.653     0.935
VAL  HIE   0.19321  -177.421     0.784
VAL  HIP   0.32988    58.465     2.389
VAL  HIP   0.17162  -175.407     3.994
VAL  HIP   0.49850   -63.954     2.588
VAL  ILE   0.18109    59.856     1.437
VAL  ILE   0.14509  -168.823     2.542
VAL  ILE   0.67382   -61.016     1.985
VAL  LEU   0.10638    66.155     0.877
VAL  LEU   0.78614   -65.544     1.828
VAL  LEU   0.10748  -177.712     1.206
VAL  LYS   0.06677    65.917     0.912
VAL  LYS   0.17363  -178.027     1.068
VAL  LYS   0.75959   -65.510     1.153
VAL  MET   0.37694    58.150     2.602
VAL  MET   0.54586   -65.312     3.202
VAL  MET   0.07720  -174.853     4.074
VAL  PHE   0.15896    64.634     3.128
VAL  PHE   0.14483  -176.776     2.243
VAL  PHE   0.69621   -65.825     2.878
VAL  PRO   0.44171    59.184     3.250
VAL  PRO   0.06670  -174.743     3.892
VAL  PRO   0.49160   -64.421     3.364
VAL  SER   0.23747    60.003     4.150
VAL  SER   0.10897  -176.875     3.166
VAL  SER   0.65356   -65.431     2.232
VAL  THR   0.34029    58.649     3.823
VAL  THR   0.10088  -175.122     3.630
VAL  THR   0.55883   -64.764     3.011
VAL  TRP   0.43080    59.155     4.142
VAL  TRP   0.10026  -174.726     3.678
VAL  TRP   0.46894   -65.523     2.916
VAL  TYR   0.12967    65.986     0.955
VAL  TYR   0.75734   -66.129     2.028
VAL  TYR   0.11299  -177.024     1.739
VAL  VAL   0.39304    56.226     3.644
VAL  VAL   0.38509   -64.254     2.920
VAL  VAL   0.22187  -174.838     3.913
