# Supplementary material for: Exploiting Sequence-Dependent Rotamer Information in Global Optimization of Proteins
Source: J Phys Chem B. 2022 Oct 18;126(42):8381–90. doi: 10.1021/acs.jpcb.2c04647 (PMC9623586; doi:10.1021/acs.jpcb.2c04647)
Supplement: Supplementary file 1 — jp2c04647_si_001.zip [file jp2c04647_si_001.zip › LibraryForSubmission/ASP.txt]

ALA  ALA   0.09503  -165.532  -171.153     0.000     0.000
ALA  ALA   0.03521  -166.805    16.756     0.000     0.000
ALA  ALA   0.12806   -47.398    90.936     1.244     3.571
ALA  ALA   0.08177    53.016  -172.262     0.000     0.000
ALA  ALA   0.17273    50.291    94.444     2.122    16.282
ALA  ALA   0.06339   -47.723   -89.594     1.780     3.910
ALA  ALA   0.17338    51.157    -0.584     0.859     6.214
ALA  ALA   0.25043    52.008   -79.141     0.586    12.984
ALA  ARG   0.00889   -53.113   155.211     0.146     1.749
ALA  ARG   0.07536   -48.941   101.179     1.795    10.052
ALA  ARG   0.13433    52.036   177.634     1.503     5.633
ALA  ARG   0.17784    51.123    94.997     1.071    17.621
ALA  ARG   0.00383   -53.131   -26.759     0.260     1.478
ALA  ARG   0.01878   -46.930   -91.954     1.222     4.999
ALA  ARG   0.18491    51.259   -83.225     3.180    19.457
ALA  ARG   0.31739    55.858    -6.284     2.527     5.777
ALA  ARG   0.00004    46.933    42.544     1.000     1.000
ALA  ARG   0.00012  -174.589  -117.754     0.973     3.125
ALA  ARG   0.03506  -165.945  -169.820     0.910     2.620
ALA  ARG   0.03224  -166.200    13.798     0.973     1.984
ALA  ARG   0.01121  -179.684    72.821     1.927     3.926
ALA  ASN   0.06891   -47.244   -91.041     1.687     5.335
ALA  ASN   0.00106   -53.062   -23.485     0.559     4.804
ALA  ASN   0.13004    51.074   -85.092     1.698    15.096
ALA  ASN   0.27625    52.321     0.006     2.041     5.549
ALA  ASN   0.00008    50.061    48.782     1.000     1.000
ALA  ASN   0.00246   -51.614   163.389     1.633     8.076
ALA  ASN   0.08446   -47.178    90.199     1.383     6.765
ALA  ASN   0.22198    52.621  -179.199     1.890     5.017
ALA  ASN   0.06821    51.635    92.038     1.627    15.327
ALA  ASN   0.05462  -165.929    12.583     1.294     2.022
ALA  ASN   0.00678  -173.906    62.678     1.997     7.125
ALA  ASN   0.00192  -174.872  -116.087     3.506     7.803
ALA  ASN   0.08323  -166.022  -168.125     0.895     5.611
ALA  ASP   0.06855   -47.499    92.096     1.469     6.432
ALA  ASP   0.20092    53.448  -177.679     1.236     4.435
ALA  ASP   0.14186    52.197   101.757     1.917    15.531
ALA  ASP   0.00809   -53.292   -29.619     0.070     0.187
ALA  ASP   0.06822   -47.865   -85.318     1.346     5.913
ALA  ASP   0.31169    53.211    -0.747     1.202     6.369
ALA  ASP   0.06563    53.005   -73.467     1.432    16.298
ALA  ASP   0.05692  -166.207  -168.609     1.253     2.638
ALA  ASP   0.00832  -173.653  -120.770     2.355     8.190
ALA  ASP   0.06061  -166.439    13.029     2.037     2.971
ALA  ASP   0.00919  -173.544    61.378     2.216     6.027
ALA  CYS   0.11088  -165.969    12.145     0.631     1.998
ALA  CYS   0.15132  -166.015  -169.695     0.651     1.902
ALA  CYS   0.06736   -47.997   -88.758     1.483     3.267
ALA  CYS   0.13161    51.352    -1.682     0.913     6.494
ALA  CYS   0.15643    50.977   -78.282     1.497    14.035
ALA  CYS   0.05426   -47.612    91.339     1.432     4.564
ALA  CYS   0.00100   -53.579   158.597     1.000     1.000
ALA  CYS   0.26283    51.661  -178.832     1.061     5.465
ALA  CYS   0.06431    50.947    87.942     1.901    11.021
ALA  GLN   0.02445   -47.568    91.769     1.370     6.514
ALA  GLN   0.00027   -52.912   159.125     1.000     1.000
ALA  GLN   0.35557    52.251   177.592     0.989     3.105
ALA  GLN   0.05078    51.531   104.643     1.844    12.260
ALA  GLN   0.00042   -53.294   -21.232     0.391     1.728
ALA  GLN   0.01818   -47.553   -89.978     1.625     5.145
ALA  GLN   0.35937    52.783    -2.678     0.871     3.528
ALA  GLN   0.07557    52.079   -73.762     1.757    13.276
ALA  GLN   0.05512  -168.351    10.034     2.407     3.506
ALA  GLN   0.00151  -175.404    64.986     3.124    21.895
ALA  GLN   0.05595  -167.682  -170.362     2.410     3.169
ALA  GLN   0.00281  -173.520  -111.419     0.734    16.554
ALA  GLU   0.13582  -165.764  -168.966     0.815     2.639
ALA  GLU   0.00110   -53.084   157.206     0.361     1.505
ALA  GLU   0.08475   -47.254    91.557     1.216     4.214
ALA  GLU   0.10268    52.934  -172.761     0.587     1.772
ALA  GLU   0.12031    50.301    97.389     1.685    18.274
ALA  GLU   0.18273  -166.333    13.495     0.938     1.863
ALA  GLU   0.00154   -54.476   -24.080     0.367     0.436
ALA  GLU   0.08116   -47.916   -88.976     1.768     4.853
ALA  GLU   0.16410    52.636     7.210     0.437     1.515
ALA  GLU   0.12583    51.430   -81.997     1.702    14.248
ALA  GLY   0.09136  -166.667  -168.143     1.600     6.641
ALA  GLY   0.00633  -174.861    66.179     1.619     4.092
ALA  GLY   0.07636  -166.143    14.293     1.095     2.040
ALA  GLY   0.09266   -47.444   -88.974     1.387     2.525
ALA  GLY   0.05972    51.147   -97.452     0.156     0.308
ALA  GLY   0.19830    53.162     0.412     2.766     7.354
ALA  GLY   0.04164   -47.969    92.909     1.887     5.087
ALA  GLY   0.12659    52.258   111.174     1.334     2.226
ALA  GLY   0.30705    52.526  -179.392     1.373     5.333
ALA  HID   0.09886  -167.242    10.749     2.466     2.822
ALA  HID   0.00479  -174.985    68.775     2.356    10.496
ALA  HID   0.06372  -166.046  -170.822     1.754     3.537
ALA  HID   0.00272  -174.626   -96.696     1.349    10.528
ALA  HID   0.26027    52.310   178.688     1.080     3.736
ALA  HID   0.11876    51.620   108.903     1.512    11.942
ALA  HID   0.00455   -53.119   161.105     0.439     3.524
ALA  HID   0.03419   -47.403    88.433     1.346     6.558
ALA  HID   0.00454   -53.110   -19.534     0.469     1.483
ALA  HID   0.04615   -47.125   -91.423     1.149     3.087
ALA  HID   0.26593    52.507     0.234     0.928     5.478
ALA  HID   0.09551    50.845   -80.510     1.670    12.033
ALA  HIE   0.00237   -53.286   160.874     0.778     5.085
ALA  HIE   0.16523   -49.479   101.963     0.931     4.677
ALA  HIE   0.16732    52.182   178.816     1.257     4.123
ALA  HIE   0.10064    51.479   105.228     1.130    11.895
ALA  HIE   0.08076   -48.782   -83.208     1.471     6.570
ALA  HIE   0.00056   -53.319   -21.586     0.855    10.338
ALA  HIE   0.22307    52.449     1.613     0.960     6.253
ALA  HIE   0.09270    51.668   -85.538     0.974    14.203
ALA  HIE   0.00241  -173.392  -121.465     0.863     3.107
ALA  HIE   0.09050  -166.567  -167.409     0.960     1.687
ALA  HIE   0.00396  -174.432    63.362     1.759     4.221
ALA  HIE   0.07050  -166.457    13.726     0.931     2.992
ALA  HIP   0.07735    50.778   172.807     0.791     2.939
ALA  HIP   0.12487    50.669   108.244     1.279     7.660
ALA  HIP   0.03677   -53.254   157.600     0.115     1.915
ALA  HIP   0.04734   -46.538    86.016     0.808     2.235
ALA  HIP   0.01959   -53.107   -25.539     0.137     3.060
ALA  HIP   0.01647   -46.832   -94.358     1.333     3.550
ALA  HIP   0.47834    55.972     2.980     1.790     4.862
ALA  HIP   0.14037    51.379   -74.470     0.906     8.366
ALA  HIP   0.04072  -165.911    12.732     1.413     2.693
ALA  HIP   0.00017  -174.636    65.495     1.612     5.941
ALA  HIP   0.01797  -166.424  -167.372     0.662     3.712
ALA  HIP   0.00002   174.553   -86.991     1.000     1.000
ALA  ILE   0.00142   -52.749   -26.067     0.822     4.847
ALA  ILE   0.04438   -47.115   -92.845     1.884     7.187
ALA  ILE   0.24698    52.283    -0.384     1.257     6.113
ALA  ILE   0.03781    52.264   -78.274     2.514    16.550
ALA  ILE   0.00043   -51.656   160.634     1.404     2.887
ALA  ILE   0.07270   -46.738    88.499     0.972     4.096
ALA  ILE   0.30861    51.830   177.864     1.270     4.039
ALA  ILE   0.03825    51.718   105.622     1.535    14.698
ALA  ILE   0.00785  -172.188    56.113     2.115     8.052
ALA  ILE   0.08613  -167.261    11.064     3.406     4.442
ALA  ILE   0.15145  -169.679  -172.721     4.512     4.987
ALA  ILE   0.00399  -171.685  -126.057     2.170    14.601
ALA  LEU   0.07529   -47.280    90.877     1.295     4.218
ALA  LEU   0.33715    51.740   177.742     1.335     2.639
ALA  LEU   0.04987    51.793   103.243     1.631    14.957
ALA  LEU   0.04601   -46.318   -90.672     1.226     3.389
ALA  LEU   0.00138   -52.754   -28.146     1.000     1.000
ALA  LEU   0.33275    52.225    -2.623     1.151     4.470
ALA  LEU   0.09323    53.112   -71.012     1.383    11.387
ALA  LEU   0.00039  -173.762  -119.949     1.246     4.004
ALA  LEU   0.02221  -165.406  -169.370     1.369     2.106
ALA  LEU   0.03876  -166.150    11.562     2.408     3.006
ALA  LEU   0.00294  -174.040    62.657     0.776     3.270
ALA  LYS   0.04153   -52.600   152.810     0.065     0.441
ALA  LYS   0.02430   -47.250    93.215     2.030    10.217
ALA  LYS   0.20658    52.261   178.258     1.237     5.688
ALA  LYS   0.01018    50.808    65.855     3.335    12.671
ALA  LYS   0.08029    51.743   101.791     0.902    12.813
ALA  LYS   0.03749   -48.192   -88.431     2.147     6.997
ALA  LYS   0.01333   -52.810   -26.920     0.502     3.262
ALA  LYS   0.31981    52.732    -1.222     1.202     5.052
ALA  LYS   0.12868    52.353   -72.172     1.142    10.578
ALA  LYS   0.00084  -174.297  -121.557     0.223     2.215
ALA  LYS   0.08951  -165.793  -169.858     0.871     2.365
ALA  LYS   0.04277  -165.738    11.870     1.343     2.419
ALA  LYS   0.00469  -173.585    60.370     2.111     4.678
ALA  MET   0.02794  -169.064  -169.852     2.298     3.230
ALA  MET   0.00228  -174.794  -109.354     0.810    10.491
ALA  MET   0.08378  -168.992     9.411     3.466     4.127
ALA  MET   0.00282  -174.251    67.080     1.458     9.296
ALA  MET   0.00121   -53.575   164.510     0.128     1.057
ALA  MET   0.01780   -47.452    88.323     1.404     7.118
ALA  MET   0.34154    52.342   178.247     1.201     2.773
ALA  MET   0.02167    51.427   102.464     2.061    12.167
ALA  MET   0.05240   -47.240   -90.681     1.211     4.320
ALA  MET   0.00097   -53.013   -15.658     1.927     7.083
ALA  MET   0.40298    52.420    -2.452     0.794     3.301
ALA  MET   0.04463    52.119   -76.733     1.570    14.814
ALA  PHE   0.07366   -47.108   -91.428     1.532     4.856
ALA  PHE   0.20510    52.726    -0.375     0.810     5.753
ALA  PHE   0.09890    51.493   -83.579     1.163    15.190
ALA  PHE   0.05519   -47.517    91.730     1.567     6.133
ALA  PHE   0.18691    51.616  -179.150     1.449     6.208
ALA  PHE   0.04819    51.772   105.822     1.701    11.074
ALA  PHE   0.16737  -167.846    12.101     2.578     3.758
ALA  PHE   0.00723  -173.471    70.526     1.490    15.881
ALA  PHE   0.15330  -167.057  -169.485     1.627     2.694
ALA  PHE   0.00415  -173.105   -96.804     0.729    22.331
ALA  PRO   0.01299   -46.544   -93.151     0.010     0.028
ALA  PRO   0.25272    50.684    -2.522     0.956     6.214
ALA  PRO   0.23139    51.128   -70.840     1.671    10.170
ALA  PRO   0.17543   -47.013    90.225     1.342     4.084
ALA  PRO   0.04243    47.247    82.945     4.332     3.225
ALA  PRO   0.07464    51.691  -179.101     1.900     7.451
ALA  PRO   0.16985  -172.095  -173.089     4.262     5.665
ALA  PRO   0.03626  -169.731    10.955     3.251     5.183
ALA  PRO   0.00431  -173.572    86.273     1.000     1.000
ALA  SER   0.00337  -174.080    63.050     0.636     1.940
ALA  SER   0.04744  -167.273    14.724     2.168     1.831
ALA  SER   0.00300  -174.018  -120.210     0.569     1.874
ALA  SER   0.07940  -166.371  -169.210     1.064     2.386
ALA  SER   0.05862   -47.588    91.547     1.469     4.584
ALA  SER   0.00008   -52.750   149.353     3.000     6.236
ALA  SER   0.22050    51.790   176.689     0.904     2.891
ALA  SER   0.13782    51.703   104.775     1.282    13.653
ALA  SER   0.00350   -53.208   -24.864     0.409     5.980
ALA  SER   0.05217   -47.577   -89.769     1.497     4.459
ALA  SER   0.28161    52.456    -1.183     1.141     5.288
ALA  SER   0.11249    50.898   -83.354     2.010    15.930
ALA  THR   0.19509  -171.029     7.854     3.597     4.251
ALA  THR   0.00464  -174.604    71.070     0.349    12.024
ALA  THR   0.15114  -169.255  -171.708     4.664     4.277
ALA  THR   0.01262  -174.182  -108.885     1.310    16.536
ALA  THR   0.19659    53.968  -178.423     1.776     5.775
ALA  THR   0.04693    52.033   105.904     2.640    11.838
ALA  THR   0.00845   -49.603   176.887     0.001     0.022
ALA  THR   0.02460   -46.925    88.177     0.978     5.961
ALA  THR   0.00035   -52.939   -21.315     0.340     2.126
ALA  THR   0.07876   -48.159   -93.966     2.288     5.992
ALA  THR   0.12932    52.198     1.892     1.592     7.837
ALA  THR   0.15151    49.961   -76.689     3.282    11.469
ALA  TRP   0.42501  -170.615     9.291     3.521     3.454
ALA  TRP   0.00018  -171.725    91.049     1.000     1.000
ALA  TRP   0.16483  -170.040  -171.084     2.512     4.020
ALA  TRP   0.00128  -174.698   -98.493     0.630    22.703
ALA  TRP   0.00170   -52.463   154.345     1.361     2.180
ALA  TRP   0.02507   -47.613    91.748     2.006     7.497
ALA  TRP   0.09896    51.907     2.049     0.909     7.163
ALA  TRP   0.07244    51.452   101.146     1.732    14.192
ALA  TRP   0.01940   -46.930   -93.951     1.726     5.974
ALA  TRP   0.00045   -53.792   -24.647     2.161    16.281
ALA  TRP   0.13590    51.721  -177.302     1.026     6.461
ALA  TRP   0.05479    50.906   -87.726     1.724    13.757
ALA  TYR   0.04013   -47.394    91.492     1.697     6.019
ALA  TYR   0.00046   -52.900   161.304     1.000     1.000
ALA  TYR   0.24805    52.313   177.286     1.265     4.467
ALA  TYR   0.12336    51.239    96.278     1.453    13.645
ALA  TYR   0.03219   -47.037   -91.877     1.905     5.326
ALA  TYR   0.00026   -53.094   -19.944     1.000     1.000
ALA  TYR   0.23653    52.659    -0.672     1.458     4.636
ALA  TYR   0.09006    51.231   -85.688     1.477    15.584
ALA  TYR   0.13239  -166.477    13.259     1.052     3.579
ALA  TYR   0.00239  -173.048    59.961     2.269     6.625
ALA  TYR   0.00002   177.252   -90.806     0.567     0.530
ALA  TYR   0.09417  -167.392  -165.112     1.465     8.865
ALA  VAL   0.18445  -168.566  -171.256     2.194     3.329
ALA  VAL   0.01660  -175.821  -126.526     1.807    10.748
ALA  VAL   0.07692  -165.649    12.476     0.987     2.669
ALA  VAL   0.00249  -174.677    65.472     0.914     6.503
ALA  VAL   0.06101   -47.795   -88.725     1.496     4.106
ALA  VAL   0.14938    50.908    -2.587     1.217     5.691
ALA  VAL   0.06085    52.176   -72.125     0.657     7.357
ALA  VAL   0.04587   -47.433    91.312     1.616     4.739
ALA  VAL   0.31629    52.170   178.588     1.251     3.649
ALA  VAL   0.08614    52.815   105.479     1.914    14.782
ARG  ALA   0.00889   -53.113   155.211     0.146     1.749
ARG  ALA   0.07536   -48.941   101.179     1.795    10.052
ARG  ALA   0.13433    52.036   177.634     1.503     5.633
ARG  ALA   0.17784    51.123    94.997     1.071    17.621
ARG  ALA   0.00383   -53.131   -26.759     0.260     1.478
ARG  ALA   0.01878   -46.930   -91.954     1.222     4.999
ARG  ALA   0.18491    51.259   -83.225     3.180    19.457
ARG  ALA   0.31739    55.858    -6.284     2.527     5.777
ARG  ALA   0.00004    46.933    42.544     1.000     1.000
ARG  ALA   0.00012  -174.589  -117.754     0.973     3.125
ARG  ALA   0.03506  -165.945  -169.820     0.910     2.620
ARG  ALA   0.03224  -166.200    13.798     0.973     1.984
ARG  ALA   0.01121  -179.684    72.821     1.927     3.926
ARG  ARG   0.02501  -167.980    10.489     1.808     3.703
ARG  ARG   0.03682  -168.834  -171.809     2.213     2.549
ARG  ARG   0.00108   -53.199   -26.550     0.128     0.215
ARG  ARG   0.01163   -46.468   -94.726     0.467     2.232
ARG  ARG   0.20859    53.089    -9.481     2.234    15.257
ARG  ARG   0.28834    53.344   -65.382     2.638     3.781
ARG  ARG   0.17670    50.704   111.901     0.449     1.951
ARG  ARG   0.24149    52.362   179.718     1.491     2.951
ARG  ARG   0.00107   -53.208   156.087     0.104     0.305
ARG  ARG   0.00926   -46.349    85.492     0.184     1.120
ARG  ASN   0.00980   -52.801   153.424     0.554     4.360
ARG  ASN   0.01678   -46.349    86.509     0.387     2.742
ARG  ASN   0.28820    52.954   175.562     2.313     5.046
ARG  ASN   0.15986    52.290   106.333     1.277     7.651
ARG  ASN   0.15958    52.104    -1.155     1.659     5.478
ARG  ASN   0.32772    52.166   -71.402     0.604     1.948
ARG  ASN   0.00479   -53.492   -24.024     0.083     0.676
ARG  ASN   0.01089   -46.695   -92.348     0.911     4.182
ARG  ASN   0.01542  -165.987    10.853     2.138     2.140
ARG  ASN   0.00338  -171.109    49.727     3.336    13.384
ARG  ASN   0.00062  -175.148  -116.202     1.919     6.378
ARG  ASN   0.00297  -166.915  -168.319     2.160     4.023
ARG  ASP   0.01120   -46.833    85.100     0.618     4.618
ARG  ASP   0.00793   -53.430   158.902     0.958     5.795
ARG  ASP   0.51523    53.212   177.361     1.244     4.785
ARG  ASP   0.16677    51.418    91.648     1.677    15.395
ARG  ASP   0.02929   -47.182   -89.342     0.825    10.661
ARG  ASP   0.00840   -52.985   -27.439     0.967     4.191
ARG  ASP   0.20662    53.539    -1.811     1.425     5.141
ARG  ASP   0.01245    51.786   -73.228     1.235     5.689
ARG  ASP   0.00672  -172.010    11.184     2.886     4.609
ARG  ASP   0.00446  -174.002    63.040     0.924     2.952
ARG  ASP   0.01617  -171.719  -172.095     2.139     3.713
ARG  ASP   0.01478  -172.651  -124.824     2.424     9.298
ARG  CYS   0.00711   -53.105   -27.441     0.417     3.251
ARG  CYS   0.01467   -46.633   -93.481     0.505     2.684
ARG  CYS   0.28641    54.507    -4.868     2.836     4.662
ARG  CYS   0.11939    53.319   -72.446     1.727     2.886
ARG  CYS   0.00032   -53.155   157.141     0.038     1.894
ARG  CYS   0.02055   -47.204    91.374     1.130     6.341
ARG  CYS   0.09191    53.864   108.091     1.643     5.545
ARG  CYS   0.22352    53.123   175.363     3.154     4.599
ARG  CYS   0.06545  -171.276  -173.955     4.236     3.983
ARG  CYS   0.00280  -176.688  -115.834     3.574    10.110
ARG  CYS   0.16209  -173.611     4.686     2.395     2.636
ARG  CYS   0.00578  -179.171    71.642     2.963     6.127
ARG  GLN   0.01672  -166.875  -170.311     3.331     3.090
ARG  GLN   0.00403  -177.833  -111.604     3.214     7.182
ARG  GLN   0.00043  -173.034    60.028     1.340     3.127
ARG  GLN   0.00614  -166.797    13.488     2.062     1.739
ARG  GLN   0.17715    54.003   173.116     3.341     4.657
ARG  GLN   0.21058    52.956   108.756     1.059     4.315
ARG  GLN   0.00029    44.682    55.736     1.000     1.000
ARG  GLN   0.00019   -53.026   157.094     1.817     1.617
ARG  GLN   0.01286   -46.564    87.262     0.600     2.044
ARG  GLN   0.00216   -52.427   -24.214     1.183     1.821
ARG  GLN   0.01258   -47.021   -90.557     1.328     5.029
ARG  GLN   0.46958    53.093    -6.421     2.900     3.872
ARG  GLN   0.08731    52.751   -72.806     1.777     8.398
ARG  GLU   0.00388   -53.247   153.347     0.152     4.428
ARG  GLU   0.03228   -47.799    94.794     1.436    10.040
ARG  GLU   0.19871    52.527   178.856     1.916     7.342
ARG  GLU   0.14011    53.575   122.276     1.666    12.130
ARG  GLU   0.03352   -46.583   -89.620     1.806     7.222
ARG  GLU   0.01057   -53.357   -28.232     1.000     1.000
ARG  GLU   0.23520    53.295    -1.606     1.902     8.528
ARG  GLU   0.06513    52.962   -70.223     1.714     8.802
ARG  GLU   0.13178  -172.051    11.694     1.466     5.209
ARG  GLU   0.00434  -171.894   108.363     1.995    30.177
ARG  GLU   0.14336  -173.032  -173.113     1.845     3.222
ARG  GLU   0.00111  -175.315   -96.062     1.578    13.140
ARG  GLY   0.13216  -168.377  -170.147     2.106     3.572
ARG  GLY   0.00161  -174.508  -112.665     0.993    12.002
ARG  GLY   0.13809  -168.107    10.772     1.851     3.504
ARG  GLY   0.00074  -174.000    75.026     0.901    14.295
ARG  GLY   0.00534   -52.694   152.823     0.202     2.159
ARG  GLY   0.05622   -47.718    96.151     1.378     9.302
ARG  GLY   0.11167    51.935   178.161     1.028     3.304
ARG  GLY   0.09675    51.666   106.211     2.241     9.910
ARG  GLY   0.03559   -52.960   -29.178     0.301     2.858
ARG  GLY   0.03009   -47.056   -90.985     1.252     4.560
ARG  GLY   0.10285    51.662   -73.293     1.055     8.282
ARG  GLY   0.28890    53.660    -3.535     1.723     3.600
ARG  HID   0.00123   -53.511   -17.631     1.437     4.854
ARG  HID   0.00940   -48.555   -82.039     1.875     9.154
ARG  HID   0.35011    53.601    -1.979     1.514     3.524
ARG  HID   0.13687    52.053   -73.831     1.849    10.779
ARG  HID   0.01217   -48.415    97.816     2.229    12.385
ARG  HID   0.00111   -51.261   158.917     1.520     3.489
ARG  HID   0.38662    53.135   178.652     1.591     3.579
ARG  HID   0.08136    52.087   104.541     1.923     7.625
ARG  HID   0.00034    41.530    64.751     1.000     1.000
ARG  HID   0.00025  -174.160  -119.156     1.087     2.924
ARG  HID   0.00571  -169.047  -169.978     3.299     5.026
ARG  HID   0.01424  -170.521     9.642     3.371     4.619
ARG  HID   0.00060  -176.109    69.722     3.229    10.969
ARG  HIE   0.00827   -53.133   -26.487     0.135     1.192
ARG  HIE   0.06799   -49.145   -79.351     1.288     7.145
ARG  HIE   0.14084    52.627    -0.116     1.500     5.805
ARG  HIE   0.23698    51.524   -91.049     1.894    16.015
ARG  HIE   0.00261   -53.218   157.055     0.374     2.433
ARG  HIE   0.02566   -47.591    92.086     1.816     8.473
ARG  HIE   0.06765    51.455   100.708     0.799    15.334
ARG  HIE   0.05260    51.881   177.904     1.526     7.344
ARG  HIE   0.22347  -171.739  -175.262     2.445     2.894
ARG  HIE   0.00265  -174.389   -90.314     0.699     7.778
ARG  HIE   0.17002  -171.305     7.334     2.270     4.453
ARG  HIE   0.00125  -174.023    85.449     1.150     7.134
ARG  HIP   0.03618  -166.160  -170.945     1.733     2.638
ARG  HIP   0.00003  -172.155  -123.469     1.000     1.000
ARG  HIP   0.25567    55.063  -178.442     2.204     6.006
ARG  HIP   0.15971    51.660   103.243     2.616    10.318
ARG  HIP   0.00612   -52.508   164.677     0.874     4.014
ARG  HIP   0.00588   -46.664    85.231     0.631     3.476
ARG  HIP   0.00004  -174.011    62.830     0.829     0.989
ARG  HIP   0.03872  -167.544     9.782     2.275     3.911
ARG  HIP   0.00392   -52.441   -18.629     0.585     4.041
ARG  HIP   0.01070   -52.340   -93.053     2.933     2.014
ARG  HIP   0.36035    55.448    -0.697     2.285     6.855
ARG  HIP   0.12269    52.179   -75.487     2.412     8.713
ARG  ILE   0.00816  -169.645     9.738     4.183     3.159
ARG  ILE   0.00070  -173.593    49.673     1.000     1.000
ARG  ILE   0.01115  -168.570  -170.757     2.673     3.694
ARG  ILE   0.00016  -179.328   -94.053     0.444    17.323
ARG  ILE   0.03479   -50.466   156.750     1.119     1.697
ARG  ILE   0.12748   -49.561   107.205     0.505     3.231
ARG  ILE   0.20191    53.978   172.925     2.553     4.312
ARG  ILE   0.17846    51.276    93.794     2.126    14.890
ARG  ILE   0.00913   -50.203   -23.914     1.997     2.161
ARG  ILE   0.05522   -49.451   -75.288     0.722     4.632
ARG  ILE   0.16968    51.114   -84.322     1.613    17.609
ARG  ILE   0.20315    55.704    -7.027     2.599     5.169
ARG  LEU   0.00356   -50.374   157.811     0.003     0.020
ARG  LEU   0.01999   -49.337   101.994     2.365    12.959
ARG  LEU   0.11778    52.771    99.755     1.816    12.692
ARG  LEU   0.40923    53.135   172.034     3.139     4.646
ARG  LEU   0.00014   -50.778   -23.332     2.057     0.402
ARG  LEU   0.04145   -49.618   -76.786     1.864     9.701
ARG  LEU   0.15659    51.548    -3.094     1.486     6.085
ARG  LEU   0.15037    52.552   -73.026     1.904     5.232
ARG  LEU   0.05961  -169.300  -172.938     3.449     2.241
ARG  LEU   0.00507  -178.891  -107.692     3.392     7.500
ARG  LEU   0.03581  -168.093     8.781     3.198     2.113
ARG  LEU   0.00040  -176.256    80.188     2.343     6.970
ARG  LYS   0.09492  -168.427  -171.855     2.653     5.249
ARG  LYS   0.18325    52.769   174.681     3.066     3.958
ARG  LYS   0.26026    51.254    96.311     1.212    16.011
ARG  LYS   0.00257   -51.752   158.066     1.823     2.109
ARG  LYS   0.05771   -48.092    95.869     2.033    12.085
ARG  LYS   0.05661  -169.521    10.737     3.788     7.290
ARG  LYS   0.11813    52.393    -2.239     2.048     4.666
ARG  LYS   0.19949    51.623   -71.377     1.608     8.552
ARG  LYS   0.00109   -53.163   -26.020     0.099     1.315
ARG  LYS   0.02596   -48.048   -86.347     2.365    10.979
ARG  MET   0.00504  -170.973     6.890     3.480     3.611
ARG  MET   0.00044  -174.331    64.627     1.653    10.856
ARG  MET   0.00351  -169.594  -170.841     2.767     3.505
ARG  MET   0.00021  -175.190  -116.603     2.745     7.110
ARG  MET   0.07625    52.294   108.030     2.007     7.312
ARG  MET   0.40836    51.779   176.229     1.525     2.349
ARG  MET   0.00019   -53.373   158.963     0.507     0.520
ARG  MET   0.00405   -47.386    92.595     1.768     8.705
ARG  MET   0.42597    52.043    -4.777     1.597     1.906
ARG  MET   0.06968    52.261   -72.567     1.360     3.183
ARG  MET   0.00237   -50.164   -25.965     0.231     0.281
ARG  MET   0.00392   -46.045   -93.972     0.421     3.119
ARG  PHE   0.22375    55.967    -7.887     2.527     5.706
ARG  PHE   0.32199    52.698   -78.775     1.908    15.477
ARG  PHE   0.00320   -50.390   -21.718     1.742    10.958
ARG  PHE   0.03263   -49.429   -78.155     1.676     9.084
ARG  PHE   0.04819   -48.751   100.699     1.503     8.152
ARG  PHE   0.00074   -50.354   177.986     1.326     5.250
ARG  PHE   0.00001   -50.068   136.460     1.000     1.000
ARG  PHE   0.10651    52.590   177.725     2.334     6.476
ARG  PHE   0.13434    50.112    90.227     2.609    18.989
ARG  PHE   0.00004  -174.957  -115.275     0.457     1.255
ARG  PHE   0.02788  -167.533  -171.054     2.291     2.566
ARG  PHE   0.10049  -168.606    11.309     3.050     4.913
ARG  PHE   0.00021  -175.484    78.937     2.647    10.601
ARG  PRO   0.22386    51.666    -2.772     2.201     5.723
ARG  PRO   0.12619    47.374   -95.754     2.539    23.026
ARG  PRO   0.00107   -52.556   -22.518     1.696     2.364
ARG  PRO   0.09710   -46.089   -95.118     2.207     5.425
ARG  PRO   0.01664   -50.654   158.005     1.935     2.658
ARG  PRO   0.09263   -48.515   100.119     2.678    15.169
ARG  PRO   0.27402    52.710   107.005     3.600    10.630
ARG  PRO   0.13095    51.445   176.609     1.620     3.992
ARG  PRO   0.01164  -167.087    11.860     3.674     3.103
ARG  PRO   0.00013  -174.952    61.910     2.825     7.052
ARG  PRO   0.01244  -169.379  -168.469     4.692     2.696
ARG  PRO   0.01333  -179.769  -108.852     4.001     7.627
ARG  SER   0.10034  -169.827     7.435     2.781     2.663
ARG  SER   0.00043  -175.793    82.670     3.277    11.878
ARG  SER   0.07430  -169.865  -173.477     2.568     2.279
ARG  SER   0.00056  -175.353   -94.450     0.971     9.307
ARG  SER   0.00129   -52.997   -26.698     0.232     2.171
ARG  SER   0.01271   -46.890   -91.352     0.997     5.702
ARG  SER   0.26760    55.330     2.694     2.643     8.262
ARG  SER   0.16646    51.985   -77.644     1.967     8.604
ARG  SER   0.00616   -53.115   155.741     0.281     2.320
ARG  SER   0.00755   -46.771    88.310     1.605     6.480
ARG  SER   0.27333    54.443   179.608     2.679     6.821
ARG  SER   0.08928    52.339    97.675     1.746    13.276
ARG  THR   0.35459    53.152   177.961     2.389     6.568
ARG  THR   0.08899    51.916   106.171     2.074     9.939
ARG  THR   0.01233   -46.363    86.510     0.733     3.591
ARG  THR   0.01988   -53.151   156.162     0.295     5.067
ARG  THR   0.14893    52.955    -0.629     1.765     6.509
ARG  THR   0.22259    52.314   -71.142     1.583     3.299
ARG  THR   0.04330   -46.524   -95.603     0.477     5.050
ARG  THR   0.00303   -52.863   -24.464     1.315     7.132
ARG  THR   0.04317  -172.464  -174.552     3.044     2.760
ARG  THR   0.00249  -175.707  -110.423     3.035    16.907
ARG  THR   0.05914  -174.142     5.743     2.084     3.544
ARG  THR   0.00156  -173.759    59.733     2.975     8.897
ARG  TRP   0.04517   -49.177   102.490     1.674     9.423
ARG  TRP   0.27408    53.319   172.987     1.452     5.224
ARG  TRP   0.25745    51.867    98.307     1.258    15.528
ARG  TRP   0.00956   -46.016   -95.134     1.279     3.946
ARG  TRP   0.00128   -53.120   -27.024     1.000     1.000
ARG  TRP   0.17854    52.292    -3.694     1.393     4.278
ARG  TRP   0.12624    51.531   -87.349     1.419    17.478
ARG  TRP   0.00004    57.048  -126.974     1.000     1.000
ARG  TRP   0.05979  -169.494  -172.072     1.332     2.275
ARG  TRP   0.00060  -174.131  -121.032     1.290     7.365
ARG  TRP   0.04652  -170.731     8.418     1.952     2.742
ARG  TRP   0.00072  -176.284    70.135     4.572    16.587
ARG  TYR   0.30362    52.974   174.739     2.113     4.814
ARG  TYR   0.13215    52.587   109.755     0.939     6.665
ARG  TYR   0.00763   -53.308   157.632     0.144     1.126
ARG  TYR   0.02110   -46.603    86.623     0.591     3.908
ARG  TYR   0.15414    52.893   -70.428     1.159     4.567
ARG  TYR   0.32137    53.551    -7.050     2.460     3.404
ARG  TYR   0.00451   -53.479   -24.027     0.102     0.945
ARG  TYR   0.01514   -46.928   -91.726     1.133     5.716
ARG  TYR   0.00051  -172.574  -123.785     0.279     0.483
ARG  TYR   0.02143  -168.610  -166.141     2.171     2.673
ARG  TYR   0.01432  -167.347    15.830     0.766     1.386
ARG  TYR   0.00409  -178.033    69.587     3.318     5.819
ARG  VAL   0.22274    51.183   175.590     2.435     3.472
ARG  VAL   0.11417    53.669   108.770     2.611     7.204
ARG  VAL   0.00218   -53.448   159.152     0.164     2.313
ARG  VAL   0.05023   -46.601    88.697     1.224     5.907
ARG  VAL   0.02252   -53.190   -28.008     0.302     3.422
ARG  VAL   0.03336   -46.345   -94.656     0.703     3.137
ARG  VAL   0.34996    52.786    -5.788     2.953     3.580
ARG  VAL   0.08172    53.290   -75.482     1.680     5.643
ARG  VAL   0.05520  -167.669  -170.282     2.376     3.146
ARG  VAL   0.00352  -173.641  -123.676     2.249     8.328
ARG  VAL   0.05538  -168.994     9.512     2.252     2.366
ARG  VAL   0.00902  -176.126    65.189     4.311    13.713
ASN  ALA   0.06891   -47.244   -91.041     1.687     5.335
ASN  ALA   0.00106   -53.062   -23.485     0.559     4.804
ASN  ALA   0.13004    51.074   -85.092     1.698    15.096
ASN  ALA   0.27625    52.321     0.006     2.041     5.549
ASN  ALA   0.00008    50.061    48.782     1.000     1.000
ASN  ALA   0.00246   -51.614   163.389     1.633     8.076
ASN  ALA   0.08446   -47.178    90.199     1.383     6.765
ASN  ALA   0.22198    52.621  -179.199     1.890     5.017
ASN  ALA   0.06821    51.635    92.038     1.627    15.327
ASN  ALA   0.05462  -165.929    12.583     1.294     2.022
ASN  ALA   0.00678  -173.906    62.678     1.997     7.125
ASN  ALA   0.00192  -174.872  -116.087     3.506     7.803
ASN  ALA   0.08323  -166.022  -168.125     0.895     5.611
ASN  ARG   0.00980   -52.801   153.424     0.554     4.360
ASN  ARG   0.01678   -46.349    86.509     0.387     2.742
ASN  ARG   0.28820    52.954   175.562     2.313     5.046
ASN  ARG   0.15986    52.290   106.333     1.277     7.651
ASN  ARG   0.15958    52.104    -1.155     1.659     5.478
ASN  ARG   0.32772    52.166   -71.402     0.604     1.948
ASN  ARG   0.00479   -53.492   -24.024     0.083     0.676
ASN  ARG   0.01089   -46.695   -92.348     0.911     4.182
ASN  ARG   0.01542  -165.987    10.853     2.138     2.140
ASN  ARG   0.00338  -171.109    49.727     3.336    13.384
ASN  ARG   0.00062  -175.148  -116.202     1.919     6.378
ASN  ARG   0.00297  -166.915  -168.319     2.160     4.023
ASN  ASN   0.08126  -165.531    11.173     0.542     1.301
ASN  ASN   0.00002   -54.938   153.473     0.000     0.000
ASN  ASN   0.05455   -46.402    87.605     1.541     5.578
ASN  ASN   0.31128    52.915     0.090     1.097     5.172
ASN  ASN   0.04898    50.976    86.785     0.491    10.564
ASN  ASN   0.02923  -165.678  -171.104     1.530     1.365
ASN  ASN   0.00002   -50.923   -15.136     0.000     0.000
ASN  ASN   0.01385   -47.555   -92.211     2.568     7.217
ASN  ASN   0.06643    49.838   -92.383     1.774    11.963
ASN  ASN   0.00003    50.113  -134.753     0.000     0.000
ASN  ASN   0.39435    53.065   178.778     1.053     3.188
ASN  ASP   0.09789  -167.307    10.114     2.734     3.400
ASN  ASP   0.00801  -174.164    63.201     1.243     7.936
ASN  ASP   0.00003   -53.531   158.216     0.439    12.655
ASN  ASP   0.03815   -46.545    86.243     2.391     6.458
ASN  ASP   0.07411    50.537    96.301     2.287    13.558
ASN  ASP   0.29460    53.817     6.046     1.463     4.470
ASN  ASP   0.00017  -174.311   -93.607     0.412     1.282
ASN  ASP   0.08486  -168.752  -170.824     3.004     5.018
ASN  ASP   0.00023   -54.353   -28.790     0.728     7.831
ASN  ASP   0.06097   -47.294   -88.623     1.480     8.667
ASN  ASP   0.13450    50.508   -87.433     1.865    13.846
ASN  ASP   0.20648    53.707  -176.365     1.828     5.773
ASN  CYS   0.22176  -173.359  -176.120     3.028     2.981
ASN  CYS   0.00409  -174.710   -91.584     1.307     2.998
ASN  CYS   0.01016   -47.554   -90.805     2.218     5.594
ASN  CYS   0.00051   -53.113   -27.405     0.263     7.134
ASN  CYS   0.29895    52.778   179.397     1.045     3.287
ASN  CYS   0.02785    53.470   -97.815     3.217    11.728
ASN  CYS   0.22144  -172.352     5.655     3.177     3.097
ASN  CYS   0.00553  -175.100    85.682     0.654     7.150
ASN  CYS   0.00263   -53.048   154.876     0.187     2.562
ASN  CYS   0.01725   -47.157    92.045     1.628     7.211
ASN  CYS   0.13815    52.576     0.459     1.074     5.195
ASN  CYS   0.05167    51.750    93.208     2.631    16.241
ASN  GLN   0.00010   -53.488   -20.233     1.045     1.987
ASN  GLN   0.01900   -47.585   -90.333     2.107     7.673
ASN  GLN   0.11998    51.333   -91.672     0.916    12.988
ASN  GLN   0.19835    51.643    -3.295     1.044     4.848
ASN  GLN   0.00307   -52.608   160.143     1.318     7.242
ASN  GLN   0.00766   -47.036    88.182     1.830     7.293
ASN  GLN   0.24681    51.900   179.155     1.341     5.552
ASN  GLN   0.11265    51.971   103.996     1.181    15.895
ASN  GLN   0.11677  -165.855  -171.507     1.587     1.303
ASN  GLN   0.00150  -173.790  -120.903     1.934     7.028
ASN  GLN   0.17268  -167.271     9.991     2.954     2.972
ASN  GLN   0.00142  -174.259    63.378     1.414     5.020
ASN  GLU   0.15383  -170.892     6.264     2.740     3.854
ASN  GLU   0.00956  -173.563    68.132     1.287    13.934
ASN  GLU   0.14424  -170.706  -174.929     2.274     1.855
ASN  GLU   0.02526  -174.750  -117.874     1.249     7.050
ASN  GLU   0.00381   -53.564   -19.815     0.240     2.492
ASN  GLU   0.03724   -47.846   -87.308     1.528     8.769
ASN  GLU   0.23902    51.968    -3.722     1.352     4.890
ASN  GLU   0.07770    51.355   -87.888     1.988    18.269
ASN  GLU   0.00621   -53.493   162.399     1.361     2.787
ASN  GLU   0.03573   -46.962    85.569     1.137     7.242
ASN  GLU   0.22344    51.809   176.089     1.959     5.827
ASN  GLU   0.04395    51.908    97.667     1.773    18.787
ASN  GLY   0.12454   -47.167    90.494     1.003     5.390
ASN  GLY   0.00455   -53.024   154.600     1.000     1.000
ASN  GLY   0.18979    53.205  -179.069     2.035     4.818
ASN  GLY   0.10981    51.408   105.618     1.621    10.565
ASN  GLY   0.05126   -47.957   -87.919     1.442     4.537
ASN  GLY   0.00046   -53.071   -26.214     1.000     1.000
ASN  GLY   0.26856    52.313    -1.378     2.143     5.559
ASN  GLY   0.08075    52.279   -75.605     1.196    11.581
ASN  GLY   0.09544  -166.370  -169.223     1.338     2.504
ASN  GLY   0.00714  -171.701  -128.606     3.290    12.588
ASN  GLY   0.00236  -174.509    64.480     1.179     4.632
ASN  GLY   0.06533  -167.055    13.761     1.453     2.558
ASN  HID   0.16800  -170.896     6.260     3.017     2.876
ASN  HID   0.00006  -175.043    69.011     1.662    10.562
ASN  HID   0.11115  -170.372  -173.854     3.543     3.359
ASN  HID   0.00015  -172.771  -119.906     2.636    14.416
ASN  HID   0.01029   -47.157   -90.809     2.090     6.032
ASN  HID   0.00009   -53.577   -19.721     0.992     5.267
ASN  HID   0.26938    53.629    -0.236     1.119     2.275
ASN  HID   0.07826    51.452   -80.662     1.394    15.539
ASN  HID   0.00223   -52.637   160.943     0.881     1.582
ASN  HID   0.01219   -47.043    88.478     2.944     5.791
ASN  HID   0.32175    53.582   179.582     1.428     3.894
ASN  HID   0.02645    50.013    87.070     1.729    11.523
ASN  HIE   0.00017   -53.291   162.161     0.513     5.624
ASN  HIE   0.06105   -48.539    85.309     1.381     4.808
ASN  HIE   0.13050    53.025    -0.675     1.422     4.672
ASN  HIE   0.07075    51.767    95.787     2.062    14.101
ASN  HIE   0.00033   -53.108   -23.647     0.505     8.727
ASN  HIE   0.06449   -48.626   -93.773     1.207     8.370
ASN  HIE   0.32327    52.707   178.716     0.884     4.445
ASN  HIE   0.05211    51.862   -80.092     2.098    15.204
ASN  HIE   0.16389  -170.251  -174.124     4.227     3.152
ASN  HIE   0.00782  -174.054   -92.598     0.712     8.671
ASN  HIE   0.12405  -168.701     9.981     2.898     3.837
ASN  HIE   0.00157  -174.117    86.308     0.903    11.689
ASN  HIP   0.00189   -53.429   160.885     0.276     1.818
ASN  HIP   0.02386   -46.478    85.467     0.299     2.800
ASN  HIP   0.11996    51.410   107.469     1.196     7.750
ASN  HIP   0.31773    53.435  -178.729     2.484     6.230
ASN  HIP   0.00857   -53.092   -26.049     0.186     2.023
ASN  HIP   0.00867   -46.403   -94.576     0.527     3.220
ASN  HIP   0.35217    54.236     2.557     2.210     6.125
ASN  HIP   0.10820    51.080   -74.200     1.042     7.596
ASN  HIP   0.02279  -165.564    10.345     2.199     2.592
ASN  HIP   0.00261  -174.415    61.429     4.194    13.397
ASN  HIP   0.00101  -176.096  -112.108     2.792     6.993
ASN  HIP   0.03254  -165.297  -170.755     1.651     3.515
ASN  ILE   0.14493  -166.516    10.419     2.285     2.590
ASN  ILE   0.00041  -178.785    76.509     4.509    12.178
ASN  ILE   0.13791  -168.550  -172.935     3.254     3.129
ASN  ILE   0.00036  -169.251  -133.369     3.927    13.377
ASN  ILE   0.03669   -47.847   -86.117     1.619     9.053
ASN  ILE   0.00043   -52.916   -28.693     1.000     1.000
ASN  ILE   0.29966    52.439    -0.924     2.171     4.292
ASN  ILE   0.05088    51.661   -76.387     0.678    12.990
ASN  ILE   0.03964   -46.863    86.765     1.396     6.930
ASN  ILE   0.24913    51.903   179.151     2.450     3.949
ASN  ILE   0.03996    52.069   109.822     1.294     8.834
ASN  LEU   0.03312   -46.521   -93.769     1.414     4.841
ASN  LEU   0.00001   -50.938   -15.087     1.000     1.000
ASN  LEU   0.24024    52.663   178.979     1.471     4.247
ASN  LEU   0.04226    51.749   -85.072     2.053    16.274
ASN  LEU   0.00001    49.979  -134.587     1.000     1.000
ASN  LEU   0.01599   -47.737    90.675     2.183     6.999
ASN  LEU   0.00001   -50.962   166.404     1.000     1.000
ASN  LEU   0.33839    52.115    -0.770     1.348     4.958
ASN  LEU   0.03151    52.263   101.609     2.112    15.580
ASN  LEU   0.00215  -175.339    79.623     0.685     4.608
ASN  LEU   0.12699  -168.573     8.828     3.268     3.545
ASN  LEU   0.00571  -174.822   -97.297     1.330     3.967
ASN  LEU   0.16362  -169.344  -173.397     3.329     2.869
ASN  LYS   0.00146  -174.503  -120.001     2.631     5.429
ASN  LYS   0.04187  -165.635  -170.906     1.204     3.542
ASN  LYS   0.01694  -166.121    13.703     1.075     3.261
ASN  LYS   0.00254  -176.388    66.485     1.869     2.938
ASN  LYS   0.31213    51.701    -4.521     1.649     3.270
ASN  LYS   0.15309    52.063   -68.269     1.493     6.848
ASN  LYS   0.01063   -53.047   -27.245     0.349     4.067
ASN  LYS   0.03416   -46.972   -92.122     1.248     5.446
ASN  LYS   0.21721    51.412   176.335     1.176     2.552
ASN  LYS   0.16340    52.118   110.890     1.140     4.518
ASN  LYS   0.00449   -53.360   158.574     0.165     0.784
ASN  LYS   0.04207   -47.272    93.471     1.387     9.421
ASN  MET   0.00051   -52.603   165.110     1.655     3.553
ASN  MET   0.01050   -47.605    89.776     1.808     9.226
ASN  MET   0.30619    51.222   176.551     0.985     3.810
ASN  MET   0.03220    51.417    96.675     0.878    13.727
ASN  MET   0.00112   -51.395   -13.177     1.922     3.466
ASN  MET   0.00762   -48.241   -89.403     1.768     6.983
ASN  MET   0.25106    52.177    -2.214     1.588     4.113
ASN  MET   0.02966    51.219   -90.814     0.605    13.327
ASN  MET   0.18208  -171.132     6.514     2.951     3.455
ASN  MET   0.00071  -171.790    55.460     3.178    12.217
ASN  MET   0.00042  -174.190  -118.186     1.135     3.849
ASN  MET   0.17792  -170.377  -174.012     3.222     2.832
ASN  PHE   0.00114   -53.378   165.225     0.322     3.552
ASN  PHE   0.03562   -46.990    89.475     1.622     7.108
ASN  PHE   0.31638    52.322   177.986     1.209     2.794
ASN  PHE   0.02923    51.929   102.293     1.879    15.680
ASN  PHE   0.00031   -53.306   -25.612     0.700     3.531
ASN  PHE   0.03531   -46.722   -93.627     1.466     5.217
ASN  PHE   0.36240    52.919    -1.653     1.154     3.623
ASN  PHE   0.08609    51.340   -81.312     2.209    15.847
ASN  PHE   0.03916  -167.919  -167.009     1.564     2.240
ASN  PHE   0.00652  -172.688  -124.596     3.013    10.276
ASN  PHE   0.08251  -166.819    12.936     1.562     3.276
ASN  PHE   0.00533  -174.813    65.189     2.381     6.368
ASN  PRO   0.01523   -53.149   152.010     0.533     6.692
ASN  PRO   0.05106   -47.428    94.209     1.575    11.531
ASN  PRO   0.30787    52.390   179.665     1.744     3.387
ASN  PRO   0.08292    50.935   109.623     2.356    12.168
ASN  PRO   0.01212   -53.355   -26.897     0.528     1.987
ASN  PRO   0.10158   -47.148   -89.970     1.486     5.849
ASN  PRO   0.26823    51.166    -3.385     1.597     5.614
ASN  PRO   0.05342    50.098   -75.534     2.600    16.689
ASN  PRO   0.04834  -169.213    13.422     4.674     3.143
ASN  PRO   0.00651  -174.157    63.274     2.747     9.431
ASN  PRO   0.05103  -172.384  -167.257     4.053     2.553
ASN  PRO   0.00169  -174.472  -118.082     0.818     2.600
ASN  PRO   0.00000  -147.079   -80.694     1.000     1.000
ASN  SER   0.00985   -47.832   -87.401     1.803     8.712
ASN  SER   0.00659   -52.977   -23.883     2.175     4.012
ASN  SER   0.24082    52.022    -1.977     2.093     6.305
ASN  SER   0.05126    52.689   -95.952     1.549     8.791
ASN  SER   0.00133   -50.740   159.929     1.870     3.443
ASN  SER   0.01502   -47.110    90.808     1.508     7.865
ASN  SER   0.49082    54.237  -176.281     3.046     7.867
ASN  SER   0.03407    52.461    90.055     1.638    19.133
ASN  SER   0.06177  -171.317  -174.373     3.526     3.157
ASN  SER   0.00180  -174.833  -108.316     0.963    12.512
ASN  SER   0.08448  -170.526     6.748     3.504     3.743
ASN  SER   0.00219  -174.992    78.466     0.522    10.490
ASN  THR   0.00007   -53.869   162.086     0.895     5.607
ASN  THR   0.02930   -46.295    87.666     1.473     6.174
ASN  THR   0.06827    52.779   105.892     1.530    15.095
ASN  THR   0.23991    53.337  -179.130     1.759     4.650
ASN  THR   0.00002    50.173  -134.253     1.000     1.000
ASN  THR   0.02653   -46.769   -89.900     1.619     5.592
ASN  THR   0.00006   -54.232   -28.744     1.063     7.907
ASN  THR   0.04746    49.939   -87.635     2.707    13.819
ASN  THR   0.00001    49.523    46.335     0.866     4.916
ASN  THR   0.27485    52.388     0.099     1.456     5.724
ASN  THR   0.18691  -170.246  -174.133     3.042     3.030
ASN  THR   0.00161  -173.734  -101.304     1.961    17.841
ASN  THR   0.12291  -167.973     9.403     2.823     3.471
ASN  THR   0.00209  -174.175    83.020     0.962     8.074
ASN  TRP   0.04599   -46.758   -99.096     1.117     6.022
ASN  TRP   0.00517   -53.361   -18.747     1.652     4.768
ASN  TRP   0.13387    51.975    -0.890     1.623     5.749
ASN  TRP   0.03850    52.750   -77.713     2.020    18.257
ASN  TRP   0.03997   -46.657    83.534     1.170     7.191
ASN  TRP   0.00599   -53.321   165.318     1.150     7.920
ASN  TRP   0.26834    52.557   176.947     1.605     2.301
ASN  TRP   0.07180    52.821   106.803     2.111    17.062
ASN  TRP   0.19834  -169.065  -171.757     1.897     3.937
ASN  TRP   0.00140  -172.773  -122.994     1.425     3.391
ASN  TRP   0.00124  -172.799   -83.534     2.851     9.346
ASN  TRP   0.18260  -169.097     9.021     2.024     2.223
ASN  TRP   0.00678  -174.533    66.213     1.273     8.424
ASN  TYR   0.00099  -172.991  -122.189     0.485     1.024
ASN  TYR   0.10142  -166.287  -169.623     0.915     2.355
ASN  TYR   0.00346  -173.341    60.553     0.532     2.045
ASN  TYR   0.14197  -166.658    12.751     0.728     2.264
ASN  TYR   0.00004   -52.551   -25.789     2.609     0.350
ASN  TYR   0.02181   -47.897   -86.421     1.648     7.700
ASN  TYR   0.24176    52.368    -2.187     1.186     5.448
ASN  TYR   0.08162    51.351   -82.702     1.332    15.371
ASN  TYR   0.01377   -47.162    90.778     1.853     6.746
ASN  TYR   0.00039   -53.053   155.260     1.000     1.000
ASN  TYR   0.32706    52.640   178.383     0.922     3.658
ASN  TYR   0.06571    51.388   102.266     0.893    14.008
ASN  VAL   0.22081  -168.537  -172.252     2.210     2.203
ASN  VAL   0.00015  -173.487  -112.243     1.050    11.526
ASN  VAL   0.15720  -168.070     9.448     2.222     2.387
ASN  VAL   0.00530  -175.910    74.235     1.602     8.846
ASN  VAL   0.00782   -52.821   -29.044     0.804     3.669
ASN  VAL   0.03798   -46.301   -94.721     1.249     4.432
ASN  VAL   0.29385    52.245    -1.237     1.312     4.459
ASN  VAL   0.04812    51.550   -87.069     1.125    16.274
ASN  VAL   0.04152   -46.727    88.970     1.535     5.691
ASN  VAL   0.13933    51.871  -179.690     1.339     6.081
ASN  VAL   0.04791    51.307    89.203     0.901    16.270
ASP  ALA   0.06855   -47.499    92.096     1.469     6.432
ASP  ALA   0.20092    53.448  -177.679     1.236     4.435
ASP  ALA   0.14186    52.197   101.757     1.917    15.531
ASP  ALA   0.00809   -53.292   -29.619     0.070     0.187
ASP  ALA   0.06822   -47.865   -85.318     1.346     5.913
ASP  ALA   0.31169    53.211    -0.747     1.202     6.369
ASP  ALA   0.06563    53.005   -73.467     1.432    16.298
ASP  ALA   0.05692  -166.207  -168.609     1.253     2.638
ASP  ALA   0.00832  -173.653  -120.770     2.355     8.190
ASP  ALA   0.06061  -166.439    13.029     2.037     2.971
ASP  ALA   0.00919  -173.544    61.378     2.216     6.027
ASP  ARG   0.01120   -46.833    85.100     0.618     4.618
ASP  ARG   0.00793   -53.430   158.902     0.958     5.795
ASP  ARG   0.51523    53.212   177.361     1.244     4.785
ASP  ARG   0.16677    51.418    91.648     1.677    15.395
ASP  ARG   0.02929   -47.182   -89.342     0.825    10.661
ASP  ARG   0.00840   -52.985   -27.439     0.967     4.191
ASP  ARG   0.20662    53.539    -1.811     1.425     5.141
ASP  ARG   0.01245    51.786   -73.228     1.235     5.689
ASP  ARG   0.00672  -172.010    11.184     2.886     4.609
ASP  ARG   0.00446  -174.002    63.040     0.924     2.952
ASP  ARG   0.01617  -171.719  -172.095     2.139     3.713
ASP  ARG   0.01478  -172.651  -124.824     2.424     9.298
ASP  ASN   0.09789  -167.307    10.114     2.734     3.400
ASP  ASN   0.00801  -174.164    63.201     1.243     7.936
ASP  ASN   0.00003   -53.531   158.216     0.439    12.655
ASP  ASN   0.03815   -46.545    86.243     2.391     6.458
ASP  ASN   0.07411    50.537    96.301     2.287    13.558
ASP  ASN   0.29460    53.817     6.046     1.463     4.470
ASP  ASN   0.00017  -174.311   -93.607     0.412     1.282
ASP  ASN   0.08486  -168.752  -170.824     3.004     5.018
ASP  ASN   0.00023   -54.353   -28.790     0.728     7.831
ASP  ASN   0.06097   -47.294   -88.623     1.480     8.667
ASP  ASN   0.13450    50.508   -87.433     1.865    13.846
ASP  ASN   0.20648    53.707  -176.365     1.828     5.773
ASP  ASP   0.06960  -166.099  -167.555     0.575     3.384
ASP  ASP   0.16127  -165.633    11.644     0.666     1.830
ASP  ASP   0.00384   -54.943   160.081     0.094     0.157
ASP  ASP   0.06278   -47.446    93.259     1.852     6.523
ASP  ASP   0.13428    51.874  -177.603     1.693     5.567
ASP  ASP   0.05695    50.648    88.105     0.343    14.347
ASP  ASP   0.00511   -54.846   -24.360     0.250     0.479
ASP  ASP   0.04975   -46.681   -91.541     1.955     6.445
ASP  ASP   0.33286    51.592     0.589     1.446     5.965
ASP  ASP   0.12355    51.026   -80.345     1.949    16.566
ASP  CYS   0.00154  -174.071    86.786     0.780     2.063
ASP  CYS   0.11006  -172.169     5.852     4.126     4.162
ASP  CYS   0.00419   -53.178   150.888     0.259     2.360
ASP  CYS   0.05315   -47.153    91.232     1.287     5.155
ASP  CYS   0.25724    52.427     1.719     1.381     6.732
ASP  CYS   0.07581    51.574   105.193     1.656    12.609
ASP  CYS   0.00646  -174.963   -91.516     0.817     1.695
ASP  CYS   0.20296  -171.098  -174.144     4.115     3.896
ASP  CYS   0.03914   -47.112   -89.088     1.247     3.045
ASP  CYS   0.00062   -53.311   -27.472     0.452     5.002
ASP  CYS   0.20395    52.838  -176.071     1.404     4.682
ASP  CYS   0.04490    51.559   -80.904     1.986    16.115
ASP  GLN   0.00079   -54.389   161.540     2.778     8.892
ASP  GLN   0.02943   -46.160    86.156     1.624     6.702
ASP  GLN   0.19181    52.293  -177.929     0.904     4.348
ASP  GLN   0.07494    51.271    99.750     2.080    15.803
ASP  GLN   0.00005   -55.877   -28.510     0.294     5.777
ASP  GLN   0.04900   -47.080   -92.462     2.249     6.772
ASP  GLN   0.05591    51.614   -80.502     1.635    17.804
ASP  GLN   0.36261    51.738    -0.150     1.070     5.425
ASP  GLN   0.12052  -167.250  -171.467     2.181     2.158
ASP  GLN   0.00755  -174.512  -119.289     1.230     3.508
ASP  GLN   0.10479  -167.166    11.562     2.202     3.397
ASP  GLN   0.00261  -174.563    64.188     2.205    11.218
ASP  GLU   0.07611  -165.638    12.654     1.045     2.551
ASP  GLU   0.00004  -173.773    62.031     1.000     1.000
ASP  GLU   0.00237   -53.091   149.109     0.621     5.651
ASP  GLU   0.09945   -48.502   103.141     1.765    15.271
ASP  GLU   0.26878    52.850     5.669     0.587     4.342
ASP  GLU   0.12021    51.734    97.839     1.598    15.513
ASP  GLU   0.06048  -165.512  -168.936     0.942     2.853
ASP  GLU   0.00060  -174.492  -118.069     1.608     5.652
ASP  GLU   0.01665   -53.140   -29.712     0.363     2.987
ASP  GLU   0.04762   -47.302   -88.565     1.231     4.663
ASP  GLU   0.21216    52.790  -175.735     0.369     4.957
ASP  GLU   0.09552    50.944   -89.517     0.627    15.100
ASP  GLY   0.16827  -167.279  -166.753     1.074     1.683
ASP  GLY   0.12095  -166.962    13.492     1.009     1.589
ASP  GLY   0.05602   -48.571    95.886     1.499     3.886
ASP  GLY   0.00079   -54.801   159.724     1.000     1.000
ASP  GLY   0.16601    52.294  -176.763     0.921     6.342
ASP  GLY   0.10833    51.677    97.948     0.830    13.555
ASP  GLY   0.00621   -53.903   -27.587     1.283     3.114
ASP  GLY   0.10972   -47.321   -89.031     1.349     3.886
ASP  GLY   0.16745    51.936     3.236     1.283     6.528
ASP  GLY   0.09626    51.732   -80.047     0.738    14.931
ASP  HID   0.08157  -170.113  -171.171     3.031     2.880
ASP  HID   0.00728  -174.400  -116.526     0.866     9.139
ASP  HID   0.04553  -167.091    11.133     2.192     3.781
ASP  HID   0.00729  -174.538    67.343     1.185     9.178
ASP  HID   0.00318   -52.700   -17.377     1.246     7.519
ASP  HID   0.01627   -48.247   -93.241     4.224     4.917
ASP  HID   0.29027    53.599     1.784     1.494     6.179
ASP  HID   0.03086    49.809   -82.130     2.244    13.227
ASP  HID   0.00256   -53.642   162.561     0.127     6.168
ASP  HID   0.02660   -48.878    92.696     3.545    10.865
ASP  HID   0.39031    53.693  -176.811     1.164     3.631
ASP  HID   0.09829    51.075   102.501     1.701    14.679
ASP  HIE   0.16450  -166.453    13.598     0.907     2.326
ASP  HIE   0.21608  -166.817  -167.043     0.805     2.321
ASP  HIE   0.03542   -47.154   -90.071     1.925     6.606
ASP  HIE   0.00941   -52.451   -39.292     1.689    17.155
ASP  HIE   0.15474    51.687     2.973     1.144     7.042
ASP  HIE   0.06219    51.751   -84.648     1.585    14.625
ASP  HIE   0.00158   -55.344   156.469     0.500     9.578
ASP  HIE   0.09947   -49.110   101.305     2.192    10.296
ASP  HIE   0.13275    52.662  -178.259     1.130     4.729
ASP  HIE   0.12386    51.166   105.362     0.847    11.228
ASP  HIP   0.00905   -52.922   155.410     0.163     8.100
ASP  HIP   0.01484   -48.141    94.809     2.026     9.567
ASP  HIP   0.29331    53.785  -178.418     2.067     5.290
ASP  HIP   0.06099    51.316   101.125     1.268    11.338
ASP  HIP   0.01970   -52.991   -22.111     0.429     3.056
ASP  HIP   0.05985   -46.678   -92.554     0.989     6.631
ASP  HIP   0.45655    54.532     1.970     1.931     5.310
ASP  HIP   0.03902    51.399   -74.293     1.217    10.201
ASP  HIP   0.01679  -171.437    13.831     4.204     4.189
ASP  HIP   0.00039  -173.665    60.774     3.821    12.239
ASP  HIP   0.02905  -171.250  -166.029     3.249     2.422
ASP  HIP   0.00046  -176.047  -112.368     4.962    12.345
ASP  ILE   0.16692  -166.797    10.750     2.858     3.334
ASP  ILE   0.00036  -173.572    60.649     1.709     4.255
ASP  ILE   0.19205  -166.858  -171.174     1.905     2.235
ASP  ILE   0.00005  -172.177  -125.209     5.276    16.957
ASP  ILE   0.00058   -52.767   151.661     0.741     2.429
ASP  ILE   0.02970   -47.464    92.487     1.377     5.477
ASP  ILE   0.20183    52.685  -177.591     1.055     5.062
ASP  ILE   0.07874    52.228   104.364     1.629    14.508
ASP  ILE   0.00181   -53.250   -29.791     0.213     1.459
ASP  ILE   0.02640   -48.313   -85.454     1.692     6.953
ASP  ILE   0.23039    52.643     1.311     0.995     5.614
ASP  ILE   0.07119    51.729   -73.474     0.950    11.457
ASP  LEU   0.00252  -174.876    64.809     0.739     1.150
ASP  LEU   0.12482  -165.533    12.617     1.060     1.999
ASP  LEU   0.08302  -165.600  -169.059     0.843     2.737
ASP  LEU   0.00050  -174.182  -118.791     1.000     1.000
ASP  LEU   0.00004   -52.005   151.514     2.894     3.577
ASP  LEU   0.05304   -47.128    91.226     1.646     6.629
ASP  LEU   0.24392    52.869  -176.588     1.323     4.906
ASP  LEU   0.07266    52.222   100.650     1.900    15.529
ASP  LEU   0.00486   -53.209   -30.247     0.060     0.315
ASP  LEU   0.09743   -47.438   -86.818     1.692     8.532
ASP  LEU   0.24850    52.221    -0.398     1.397     6.131
ASP  LEU   0.06869    52.090   -71.907     1.116     8.850
ASP  LYS   0.02083   -52.901   152.951     0.214     2.008
ASP  LYS   0.06355   -47.361    92.007     1.368     6.310
ASP  LYS   0.23800    52.314   178.174     1.377     3.581
ASP  LYS   0.14559    52.293   109.558     1.671     8.946
ASP  LYS   0.03331   -52.997   -27.329     0.651     1.581
ASP  LYS   0.02434   -49.371   -85.474     1.330     3.267
ASP  LYS   0.20204    52.108     0.915     1.130     5.360
ASP  LYS   0.05599    51.712   -73.402     1.403     9.541
ASP  LYS   0.10448  -170.451  -171.461     2.612     2.522
ASP  LYS   0.00019  -172.994  -123.191     2.285     6.234
ASP  LYS   0.10630  -169.457     8.306     3.924     4.073
ASP  LYS   0.00537  -175.721    63.547     3.732     8.467
ASP  MET   0.04653   -52.525   151.722     1.399     3.818
ASP  MET   0.01318   -48.277    94.378     2.127     8.636
ASP  MET   0.22057    52.774    -0.166     1.069     5.133
ASP  MET   0.05343    51.330   100.945     1.649    13.960
ASP  MET   0.00023   -53.346   -29.328     0.172     0.850
ASP  MET   0.04375   -47.492   -88.754     1.836     7.631
ASP  MET   0.22905    52.218  -178.716     1.310     5.415
ASP  MET   0.07128    51.498   -80.940     1.763    14.789
ASP  MET   0.13556  -167.887  -171.256     3.437     3.270
ASP  MET   0.00062  -174.331   -97.600     1.410    11.895
ASP  MET   0.18489  -167.532    10.714     2.631     3.189
ASP  MET   0.00093  -173.495    92.434     1.041    14.152
ASP  PHE   0.08484  -169.558    11.153     2.365     4.039
ASP  PHE   0.00773  -173.746    75.525     1.586    18.919
ASP  PHE   0.11490  -169.595  -171.140     3.579     2.077
ASP  PHE   0.00922  -172.095  -120.667     2.960    17.429
ASP  PHE   0.05638    52.224   105.785     2.205    12.558
ASP  PHE   0.35116    52.641   177.360     1.363     3.686
ASP  PHE   0.00071   -52.970   165.670     0.858     3.508
ASP  PHE   0.02671   -46.497    85.659     1.217     8.245
ASP  PHE   0.00325   -53.658   -17.955     0.539     2.600
ASP  PHE   0.07285   -47.150   -89.920     1.288     7.444
ASP  PHE   0.23248    51.801     2.806     1.341     5.673
ASP  PHE   0.03978    51.292   -84.193     2.291    16.745
ASP  PRO   0.00557  -174.666    88.276     0.435     1.602
ASP  PRO   0.06730  -172.647    13.789     3.585     4.278
ASP  PRO   0.10768  -171.820  -170.843     2.685     4.513
ASP  PRO   0.03226   -53.716   -29.046     0.004     2.231
ASP  PRO   0.08392   -47.274   -88.518     1.353     3.628
ASP  PRO   0.20517    51.299     2.306     0.789     6.357
ASP  PRO   0.22266    50.490   -73.493     1.869    14.957
ASP  PRO   0.07303   -47.196    91.132     1.467     6.093
ASP  PRO   0.03650    52.832   103.578     2.015    14.274
ASP  PRO   0.16590    51.033   179.916     1.315     6.989
ASP  SER   0.00147   -53.351   161.742     0.051     3.287
ASP  SER   0.01875   -46.842    87.977     0.966     6.855
ASP  SER   0.39917    54.544  -177.840     1.285     5.476
ASP  SER   0.05618    53.050   110.799     1.701    17.985
ASP  SER   0.00028   -53.494   -25.380     0.145     4.937
ASP  SER   0.05333   -47.350   -90.842     1.010     5.410
ASP  SER   0.39288    54.062     1.987     1.668     6.964
ASP  SER   0.05644    52.484   -80.989     1.628    14.347
ASP  SER   0.00908  -165.582  -170.477     1.040     2.666
ASP  SER   0.00328  -174.109  -119.062     0.904     2.256
ASP  SER   0.00587  -166.304    17.796     2.224     7.458
ASP  SER   0.00328  -174.859    65.690     1.524     4.630
ASP  THR   0.00095   -53.385   -25.099     0.717     2.461
ASP  THR   0.04065   -48.054   -97.341     2.457     6.201
ASP  THR   0.22069    53.650    -0.940     1.461     6.078
ASP  THR   0.10190    48.403   -78.310     4.294     8.447
ASP  THR   0.01389   -53.159   165.093     0.446     1.127
ASP  THR   0.07774   -47.790    86.550     2.119    13.627
ASP  THR   0.37580    54.013  -178.909     1.112     4.531
ASP  THR   0.08933    50.716   108.159     3.095     7.658
ASP  THR   0.02032  -171.057     8.445     3.031     4.672
ASP  THR   0.01426  -174.495    66.884     1.135     9.169
ASP  THR   0.04288  -169.141  -172.484     3.971     3.045
ASP  THR   0.00157  -174.077  -101.237     0.677    14.494
ASP  TRP   0.00025   -54.609   146.268     0.223     6.887
ASP  TRP   0.02200   -46.525    88.022     1.818     6.722
ASP  TRP   0.21038    52.559   176.577     0.635     4.955
ASP  TRP   0.08048    52.077   107.083     1.665    18.169
ASP  TRP   0.01629   -47.582   -88.951     2.007     6.369
ASP  TRP   0.00753   -51.279   -51.232     1.995    19.036
ASP  TRP   0.03490    49.618   -85.973     1.538    14.969
ASP  TRP   0.18115    51.972    -1.182     0.983     5.423
ASP  TRP   0.19131  -169.794  -172.202     3.225     3.480
ASP  TRP   0.00158  -173.941  -119.123     0.893     7.740
ASP  TRP   0.25377  -169.697     9.057     2.460     3.456
ASP  TRP   0.00036  -172.076    79.551     1.713    27.789
ASP  TYR   0.14450  -167.670    10.473     2.428     3.636
ASP  TYR   0.00111  -173.667    92.110     0.663     6.778
ASP  TYR   0.03367   -47.468    90.871     2.139     7.420
ASP  TYR   0.00277   -53.361   153.831     1.000     1.000
ASP  TYR   0.20602    53.057     0.585     0.808     4.736
ASP  TYR   0.05402    50.707    91.176     2.255    14.351
ASP  TYR   0.00006    50.081   131.133     1.000     1.000
ASP  TYR   0.00104  -172.833   -86.131     1.094     0.511
ASP  TYR   0.10274  -168.167  -170.955     2.479     3.303
ASP  TYR   0.00031   -53.596   -28.860     0.145     0.133
ASP  TYR   0.04411   -47.293   -87.340     1.884     9.763
ASP  TYR   0.23014    53.064  -177.924     1.663     6.342
ASP  TYR   0.17950    50.534   -89.401     1.448    11.932
ASP  VAL   0.00061   -55.337   159.670     0.359     0.973
ASP  VAL   0.04058   -46.968    92.388     2.181    11.748
ASP  VAL   0.17991    51.981  -179.970     1.768     4.841
ASP  VAL   0.05451    50.989    92.550     0.668    15.342
ASP  VAL   0.04282   -48.060   -84.889     2.337    11.576
ASP  VAL   0.00000   -55.536   -28.082     1.000     1.000
ASP  VAL   0.28778    52.207     0.262     1.075     5.174
ASP  VAL   0.05120    51.342   -93.109     1.762    19.881
ASP  VAL   0.21751  -167.812  -171.142     2.267     2.774
ASP  VAL   0.02777  -173.076  -118.782     4.376    21.442
ASP  VAL   0.09381  -166.954    11.438     2.007     3.101
ASP  VAL   0.00351  -173.379    61.150     1.716     8.095
CYS  ALA   0.11088  -165.969    12.145     0.631     1.998
CYS  ALA   0.15132  -166.015  -169.695     0.651     1.902
CYS  ALA   0.06736   -47.997   -88.758     1.483     3.267
CYS  ALA   0.13161    51.352    -1.682     0.913     6.494
CYS  ALA   0.15643    50.977   -78.282     1.497    14.035
CYS  ALA   0.05426   -47.612    91.339     1.432     4.564
CYS  ALA   0.00100   -53.579   158.597     1.000     1.000
CYS  ALA   0.26283    51.661  -178.832     1.061     5.465
CYS  ALA   0.06431    50.947    87.942     1.901    11.021
CYS  ARG   0.00711   -53.105   -27.441     0.417     3.251
CYS  ARG   0.01467   -46.633   -93.481     0.505     2.684
CYS  ARG   0.28641    54.507    -4.868     2.836     4.662
CYS  ARG   0.11939    53.319   -72.446     1.727     2.886
CYS  ARG   0.00032   -53.155   157.141     0.038     1.894
CYS  ARG   0.02055   -47.204    91.374     1.130     6.341
CYS  ARG   0.09191    53.864   108.091     1.643     5.545
CYS  ARG   0.22352    53.123   175.363     3.154     4.599
CYS  ARG   0.06545  -171.276  -173.955     4.236     3.983
CYS  ARG   0.00280  -176.688  -115.834     3.574    10.110
CYS  ARG   0.16209  -173.611     4.686     2.395     2.636
CYS  ARG   0.00578  -179.171    71.642     2.963     6.127
CYS  ASN   0.22176  -173.359  -176.120     3.028     2.981
CYS  ASN   0.00409  -174.710   -91.584     1.307     2.998
CYS  ASN   0.01016   -47.554   -90.805     2.218     5.594
CYS  ASN   0.00051   -53.113   -27.405     0.263     7.134
CYS  ASN   0.29895    52.778   179.397     1.045     3.287
CYS  ASN   0.02785    53.470   -97.815     3.217    11.728
CYS  ASN   0.22144  -172.352     5.655     3.177     3.097
CYS  ASN   0.00553  -175.100    85.682     0.654     7.150
CYS  ASN   0.00263   -53.048   154.876     0.187     2.562
CYS  ASN   0.01725   -47.157    92.045     1.628     7.211
CYS  ASN   0.13815    52.576     0.459     1.074     5.195
CYS  ASN   0.05167    51.750    93.208     2.631    16.241
CYS  ASP   0.00154  -174.071    86.786     0.780     2.063
CYS  ASP   0.11006  -172.169     5.852     4.126     4.162
CYS  ASP   0.00419   -53.178   150.888     0.259     2.360
CYS  ASP   0.05315   -47.153    91.232     1.287     5.155
CYS  ASP   0.25724    52.427     1.719     1.381     6.732
CYS  ASP   0.07581    51.574   105.193     1.656    12.609
CYS  ASP   0.00646  -174.963   -91.516     0.817     1.695
CYS  ASP   0.20296  -171.098  -174.144     4.115     3.896
CYS  ASP   0.03914   -47.112   -89.088     1.247     3.045
CYS  ASP   0.00062   -53.311   -27.472     0.452     5.002
CYS  ASP   0.20395    52.838  -176.071     1.404     4.682
CYS  ASP   0.04490    51.559   -80.904     1.986    16.115
CYS  CYS   0.00087  -173.202    89.037     0.465     1.528
CYS  CYS   0.24949  -172.825     5.045     3.522     3.574
CYS  CYS   0.01876   -46.157    85.674     2.181     6.361
CYS  CYS   0.16130    52.601     1.949     0.638     5.779
CYS  CYS   0.04126    49.468    90.475     1.379    14.085
CYS  CYS   0.23847  -173.373  -176.146     3.399     2.960
CYS  CYS   0.00026   -53.580   -26.678     0.396     4.373
CYS  CYS   0.02939   -45.886   -95.983     1.527     3.752
CYS  CYS   0.20058    52.482  -175.648     0.607     3.846
CYS  CYS   0.05962    51.294   -91.190     3.039    17.716
CYS  GLN   0.14826  -168.646     8.941     3.307     2.916
CYS  GLN   0.00430  -174.716    82.676     0.424     4.689
CYS  GLN   0.01896   -47.583    90.980     1.949     7.327
CYS  GLN   0.00001   -52.432   159.822     1.000     1.000
CYS  GLN   0.03666    49.525    92.256     1.996    17.831
CYS  GLN   0.18105    52.336     1.845     1.034     4.865
CYS  GLN   0.17481  -168.127  -171.950     3.157     2.427
CYS  GLN   0.00217  -174.512   -94.431     0.637     4.659
CYS  GLN   0.02027   -47.210   -92.133     2.179     6.515
CYS  GLN   0.05138    51.223   -85.487     2.071    16.249
CYS  GLN   0.36213    52.066   179.557     1.168     4.625
CYS  GLU   0.08516  -165.915    13.235     0.698     1.809
CYS  GLU   0.00002  -174.971    66.301     1.000     1.000
CYS  GLU   0.11980  -165.930  -169.824     0.722     2.016
CYS  GLU   0.00006  -174.252  -117.523     1.000     1.000
CYS  GLU   0.00194   -53.706   -27.304     0.692     2.473
CYS  GLU   0.03232   -46.556   -92.360     1.640     5.411
CYS  GLU   0.30828    52.314     1.229     1.087     6.420
CYS  GLU   0.10293    50.456   -82.813     1.903    15.756
CYS  GLU   0.00312   -53.717   157.917     0.673     2.143
CYS  GLU   0.04335   -46.788    89.177     1.690     5.750
CYS  GLU   0.25275    53.039  -178.827     1.021     4.703
CYS  GLU   0.05028    50.903    94.807     0.929    13.821
CYS  GLY   0.06580  -166.370    12.904     1.048     2.216
CYS  GLY   0.00285  -174.667    71.358     0.985    11.943
CYS  GLY   0.16279  -168.748  -171.368     3.720     3.620
CYS  GLY   0.00686  -174.406  -116.939     0.846     4.966
CYS  GLY   0.04972   -47.456   -89.504     1.310     3.535
CYS  GLY   0.00008   -52.733   -24.513     1.000     1.000
CYS  GLY   0.27915    52.650    -1.116     1.265     4.528
CYS  GLY   0.05121    52.588   -82.709     2.122    15.881
CYS  GLY   0.04199   -47.628    92.255     1.567     4.900
CYS  GLY   0.27508    52.716   179.955     1.297     4.493
CYS  GLY   0.06447    51.774   103.118     1.049    13.863
CYS  HID   0.17494  -171.762  -174.474     3.625     3.593
CYS  HID   0.00507  -174.546   -95.605     1.350     9.298
CYS  HID   0.13819  -171.126     6.876     4.252     3.864
CYS  HID   0.00752  -174.840    85.717     2.026     6.888
CYS  HID   0.04247   -46.913   -91.323     1.015     3.193
CYS  HID   0.22128    53.555     0.813     1.949     4.300
CYS  HID   0.04884    53.136   -80.847     3.138    13.353
CYS  HID   0.00004   -53.590   159.451     0.739     0.161
CYS  HID   0.03883   -46.823    88.078     0.730     2.410
CYS  HID   0.30441    53.397  -179.148     2.037     3.334
CYS  HID   0.01842    52.575    99.785     2.686    10.832
CYS  HIE   0.01733  -174.886   -89.413     0.475     3.424
CYS  HIE   0.13983  -171.968  -174.531     4.132     4.359
CYS  HIE   0.00537  -174.169    89.792     0.330     1.948
CYS  HIE   0.27649  -173.689     4.942     3.450     4.213
CYS  HIE   0.01433   -48.580   -82.360     1.400     5.450
CYS  HIE   0.18448    52.509    -1.426     1.107     4.826
CYS  HIE   0.06226    52.848   -80.286     2.223    15.429
CYS  HIE   0.01930   -47.576    92.120     1.272     4.592
CYS  HIE   0.23382    52.395   178.671     0.956     4.474
CYS  HIE   0.04679    53.229   103.779     1.806    15.378
CYS  HIP   0.28634    54.993  -177.607     2.429     4.638
CYS  HIP   0.18641    51.265   107.632     1.174    10.435
CYS  HIP   0.01070   -53.214   156.904     0.082     1.481
CYS  HIP   0.03248   -46.566    85.786     0.394     3.004
CYS  HIP   0.00360   -53.315   -22.205     0.289     1.713
CYS  HIP   0.03889   -46.470   -94.538     0.251     1.627
CYS  HIP   0.28990    54.144     1.386     2.654     7.218
CYS  HIP   0.09914    50.434   -73.990     0.894     8.810
CYS  HIP   0.02611  -165.658    12.630     2.227     2.060
CYS  HIP   0.00153  -176.414    69.373     4.251     8.564
CYS  HIP   0.02431  -165.456  -169.839     0.734     1.657
CYS  HIP   0.00057   178.280  -101.107     3.287     7.865
CYS  ILE   0.00085  -174.665    88.414     0.315     1.700
CYS  ILE   0.34469  -170.560     6.889     4.346     3.440
CYS  ILE   0.02749   -47.095    88.709     2.259     7.149
CYS  ILE   0.00004   -52.792   164.955     1.000     1.000
CYS  ILE   0.09607    52.506     3.228     1.187     5.933
CYS  ILE   0.00915    52.917    96.034     3.181    17.924
CYS  ILE   0.00304  -175.217   -91.430     0.948     1.573
CYS  ILE   0.31962  -170.346  -174.270     3.965     2.998
CYS  ILE   0.03789   -46.666   -92.977     1.829     5.565
CYS  ILE   0.00007   -53.016   -25.217     1.000     1.000
CYS  ILE   0.12282    52.512  -176.724     0.766     4.106
CYS  ILE   0.03828    51.415   -85.292     2.746    14.804
CYS  LEU   0.03904   -46.586    87.947     0.879     3.769
CYS  LEU   0.00093   -53.643   163.957     1.000     1.000
CYS  LEU   0.32358    51.679   177.107     1.539     4.156
CYS  LEU   0.06980    52.211   109.848     1.987    10.858
CYS  LEU   0.00296   -53.634   -18.857     0.082     0.087
CYS  LEU   0.09015   -47.555   -85.802     0.689     2.840
CYS  LEU   0.14543    52.025    -2.301     1.482     4.521
CYS  LEU   0.05636    50.979   -76.481     1.990    15.115
CYS  LEU   0.17269  -170.570     7.159     4.215     3.910
CYS  LEU   0.00877  -174.227    66.504     1.094     9.596
CYS  LEU   0.08710  -169.227  -172.819     3.969     2.808
CYS  LEU   0.00319  -174.686  -116.317     0.903     6.819
CYS  LYS   0.00044  -173.501  -122.924     0.797     2.738
CYS  LYS   0.08821  -165.769  -170.575     0.650     1.469
CYS  LYS   0.00031  -173.850    62.355     0.905     3.504
CYS  LYS   0.05858  -165.714    11.804     0.896     1.692
CYS  LYS   0.02402   -53.129   -26.255     0.119     1.796
CYS  LYS   0.04785   -46.622   -93.045     0.728     2.474
CYS  LYS   0.32629    51.956    -3.695     1.277     3.340
CYS  LYS   0.13089    51.274   -74.004     1.614    11.324
CYS  LYS   0.01507   -53.170   155.431     0.251     1.319
CYS  LYS   0.01429   -46.814    88.376     1.185     5.073
CYS  LYS   0.20697    52.079   179.892     1.429     4.792
CYS  LYS   0.08707    52.156   111.549     1.639     7.071
CYS  MET   0.01912   -48.033   -87.398     0.982     3.557
CYS  MET   0.00399   -52.755   -29.626     1.000     1.000
CYS  MET   0.28171    52.547    -1.597     1.111     4.154
CYS  MET   0.03800    51.456   -82.991     1.073    14.917
CYS  MET   0.01514   -48.261    93.481     1.558     6.207
CYS  MET   0.34248    52.338   177.502     1.122     3.193
CYS  MET   0.01765    51.971   100.649     1.107    13.835
CYS  MET   0.15195  -170.845     7.219     4.391     4.703
CYS  MET   0.00010  -174.361    81.257     0.597    14.212
CYS  MET   0.12965  -171.438  -174.277     4.031     3.296
CYS  MET   0.00020  -174.931   -92.621     1.362     6.976
CYS  PHE   0.02750   -48.690    98.641     1.561     7.769
CYS  PHE   0.00003   -54.130   159.607     1.000     1.000
CYS  PHE   0.23130    52.669  -179.958     1.434     4.313
CYS  PHE   0.06013    51.384    97.289     2.401    14.487
CYS  PHE   0.04251   -47.457   -88.612     1.205     4.643
CYS  PHE   0.25007    52.159    -1.523     0.990     5.174
CYS  PHE   0.03362    51.032   -76.871     1.564    13.716
CYS  PHE   0.10610  -169.902     8.696     4.363     5.191
CYS  PHE   0.00062  -174.653    65.939     0.883     9.662
CYS  PHE   0.23971  -172.017  -174.005     4.409     4.588
CYS  PHE   0.00843  -174.212   -90.485     0.507    24.860
CYS  PRO   0.07408   -46.672    89.031     1.017     3.240
CYS  PRO   0.45407    52.015   177.323     1.764     3.424
CYS  PRO   0.12849    51.142   113.671     1.903     8.360
CYS  PRO   0.05441   -46.782   -91.012     1.270     3.724
CYS  PRO   0.14457    51.686    -2.762     1.535     4.984
CYS  PRO   0.06142    52.200   -74.444     2.867    13.143
CYS  PRO   0.03180  -173.697  -167.641     3.699     1.882
CYS  PRO   0.00827  -173.712  -121.347     1.374     6.621
CYS  PRO   0.03673  -171.885    13.980     4.613     2.252
CYS  PRO   0.00615  -175.047    65.876     1.192     4.735
CYS  SER   0.15365  -166.593  -168.672     1.102     2.357
CYS  SER   0.00001  -167.742  -127.394     1.000     1.000
CYS  SER   0.00225   -50.486   158.413     0.786     3.340
CYS  SER   0.06148   -47.372    90.611     1.562     5.188
CYS  SER   0.12943    51.880  -178.091     1.200     6.513
CYS  SER   0.10030    51.370   105.116     1.224    12.346
CYS  SER   0.15918  -166.360    12.462     0.814     1.668
CYS  SER   0.00001  -170.718    67.313     1.000     1.000
CYS  SER   0.00143   -50.679   -24.818     0.664     6.115
CYS  SER   0.04790   -46.591   -93.129     1.494     4.961
CYS  SER   0.19308    51.368    -1.156     1.079     6.562
CYS  SER   0.15127    51.010   -80.939     1.471    14.539
CYS  THR   0.26747  -170.685     7.921     3.361     3.059
CYS  THR   0.00826  -174.369    86.054     0.783     0.761
CYS  THR   0.27042  -171.471  -174.010     4.045     3.166
CYS  THR   0.00804  -174.091   -92.493     1.181     2.850
CYS  THR   0.06744   -49.261   -98.035     2.450     3.969
CYS  THR   0.00183   -50.033    -9.688     1.110    14.030
CYS  THR   0.07320    52.551  -173.024     0.922     2.964
CYS  THR   0.10955    47.132   -80.826     2.661     8.511
CYS  THR   0.00145    55.947  -125.086     1.000     1.000
CYS  THR   0.00048   -50.970   156.072     0.321     3.039
CYS  THR   0.01886   -47.393    85.263     2.387     5.137
CYS  THR   0.06747    52.321     5.148     0.963     5.556
CYS  THR   0.10553    48.573    97.981     3.949    12.934
CYS  TRP   0.27488  -170.584  -173.276     2.420     2.224
CYS  TRP   0.00310  -175.387  -108.435     0.801    16.067
CYS  TRP   0.12762  -171.850     6.165     3.079     3.033
CYS  TRP   0.00261  -172.762    90.715     2.579    17.114
CYS  TRP   0.00211   -52.732   -28.970     1.552     9.143
CYS  TRP   0.01931   -46.687   -94.030     1.311     6.612
CYS  TRP   0.14173    51.222    -3.687     1.354     7.319
CYS  TRP   0.06232    52.324   -73.493     1.938    10.259
CYS  TRP   0.01327   -46.596    87.300     1.486     6.577
CYS  TRP   0.00001   -53.743   154.478     1.000     1.000
CYS  TRP   0.31260    50.403   175.429     1.361     6.532
CYS  TRP   0.04044    50.990   100.155     3.048    16.429
CYS  TYR   0.01713   -47.537   -87.523     0.993     3.722
CYS  TYR   0.00003   -53.256   -18.204     2.678    10.936
CYS  TYR   0.19279    52.320     1.747     1.231     6.099
CYS  TYR   0.06544    51.249   -80.612     1.257    13.242
CYS  TYR   0.04839   -47.018    90.468     1.018     4.992
CYS  TYR   0.19411    52.051   179.475     0.867     5.545
CYS  TYR   0.05908    52.317   105.318     1.783    14.122
CYS  TYR   0.19538  -171.974  -173.896     4.122     4.776
CYS  TYR   0.00083  -175.115  -114.553     1.089     7.517
CYS  TYR   0.22191  -172.457     6.217     4.504     5.647
CYS  TYR   0.00490  -174.852    79.512     1.024    16.695
CYS  VAL   0.24538  -167.684  -171.537     2.247     2.108
CYS  VAL   0.00278  -176.418  -102.355     1.361     6.956
CYS  VAL   0.13655  -166.908    10.884     2.026     2.215
CYS  VAL   0.00013  -174.113    69.834     2.016    11.611
CYS  VAL   0.00001   -54.810   158.542     0.035     0.012
CYS  VAL   0.04561   -46.487    88.210     1.867    10.629
CYS  VAL   0.17233    51.933  -179.050     1.223     5.718
CYS  VAL   0.11749    51.114   109.505     1.724    14.498
CYS  VAL   0.04509   -47.853   -87.146     1.934     9.192
CYS  VAL   0.16022    51.308    -1.232     1.218     6.081
CYS  VAL   0.07441    50.738   -76.345     1.336    13.513
GLN  ALA   0.02445   -47.568    91.769     1.370     6.514
GLN  ALA   0.00027   -52.912   159.125     1.000     1.000
GLN  ALA   0.35557    52.251   177.592     0.989     3.105
GLN  ALA   0.05078    51.531   104.643     1.844    12.260
GLN  ALA   0.00042   -53.294   -21.232     0.391     1.728
GLN  ALA   0.01818   -47.553   -89.978     1.625     5.145
GLN  ALA   0.35937    52.783    -2.678     0.871     3.528
GLN  ALA   0.07557    52.079   -73.762     1.757    13.276
GLN  ALA   0.05512  -168.351    10.034     2.407     3.506
GLN  ALA   0.00151  -175.404    64.986     3.124    21.895
GLN  ALA   0.05595  -167.682  -170.362     2.410     3.169
GLN  ALA   0.00281  -173.520  -111.419     0.734    16.554
GLN  ARG   0.01672  -166.875  -170.311     3.331     3.090
GLN  ARG   0.00403  -177.833  -111.604     3.214     7.182
GLN  ARG   0.00043  -173.034    60.028     1.340     3.127
GLN  ARG   0.00614  -166.797    13.488     2.062     1.739
GLN  ARG   0.17715    54.003   173.116     3.341     4.657
GLN  ARG   0.21058    52.956   108.756     1.059     4.315
GLN  ARG   0.00029    44.682    55.736     1.000     1.000
GLN  ARG   0.00019   -53.026   157.094     1.817     1.617
GLN  ARG   0.01286   -46.564    87.262     0.600     2.044
GLN  ARG   0.00216   -52.427   -24.214     1.183     1.821
GLN  ARG   0.01258   -47.021   -90.557     1.328     5.029
GLN  ARG   0.46958    53.093    -6.421     2.900     3.872
GLN  ARG   0.08731    52.751   -72.806     1.777     8.398
GLN  ASN   0.00010   -53.488   -20.233     1.045     1.987
GLN  ASN   0.01900   -47.585   -90.333     2.107     7.673
GLN  ASN   0.11998    51.333   -91.672     0.916    12.988
GLN  ASN   0.19835    51.643    -3.295     1.044     4.848
GLN  ASN   0.00307   -52.608   160.143     1.318     7.242
GLN  ASN   0.00766   -47.036    88.182     1.830     7.293
GLN  ASN   0.24681    51.900   179.155     1.341     5.552
GLN  ASN   0.11265    51.971   103.996     1.181    15.895
GLN  ASN   0.11677  -165.855  -171.507     1.587     1.303
GLN  ASN   0.00150  -173.790  -120.903     1.934     7.028
GLN  ASN   0.17268  -167.271     9.991     2.954     2.972
GLN  ASN   0.00142  -174.259    63.378     1.414     5.020
GLN  ASP   0.00079   -54.389   161.540     2.778     8.892
GLN  ASP   0.02943   -46.160    86.156     1.624     6.702
GLN  ASP   0.19181    52.293  -177.929     0.904     4.348
GLN  ASP   0.07494    51.271    99.750     2.080    15.803
GLN  ASP   0.00005   -55.877   -28.510     0.294     5.777
GLN  ASP   0.04900   -47.080   -92.462     2.249     6.772
GLN  ASP   0.05591    51.614   -80.502     1.635    17.804
GLN  ASP   0.36261    51.738    -0.150     1.070     5.425
GLN  ASP   0.12052  -167.250  -171.467     2.181     2.158
GLN  ASP   0.00755  -174.512  -119.289     1.230     3.508
GLN  ASP   0.10479  -167.166    11.562     2.202     3.397
GLN  ASP   0.00261  -174.563    64.188     2.205    11.218
GLN  CYS   0.14826  -168.646     8.941     3.307     2.916
GLN  CYS   0.00430  -174.716    82.676     0.424     4.689
GLN  CYS   0.01896   -47.583    90.980     1.949     7.327
GLN  CYS   0.00001   -52.432   159.822     1.000     1.000
GLN  CYS   0.03666    49.525    92.256     1.996    17.831
GLN  CYS   0.18105    52.336     1.845     1.034     4.865
GLN  CYS   0.17481  -168.127  -171.950     3.157     2.427
GLN  CYS   0.00217  -174.512   -94.431     0.637     4.659
GLN  CYS   0.02027   -47.210   -92.133     2.179     6.515
GLN  CYS   0.05138    51.223   -85.487     2.071    16.249
GLN  CYS   0.36213    52.066   179.557     1.168     4.625
GLN  GLN   0.00124   -46.205   -93.289     1.418     6.561
GLN  GLN   0.42340    51.919   176.063     0.983     2.517
GLN  GLN   0.01437    53.142   -71.563     1.794    17.674
GLN  GLN   0.00481   -46.387    87.550     1.447     5.421
GLN  GLN   0.43185    51.446    -5.196     0.726     2.381
GLN  GLN   0.04527    52.626   114.695     1.459    11.059
GLN  GLN   0.02941  -169.870  -173.304     1.797     1.463
GLN  GLN   0.00140  -177.191  -114.662     2.298    19.307
GLN  GLN   0.04495  -170.649     7.218     1.215     1.917
GLN  GLN   0.00330  -174.842    82.569     0.309     2.048
GLN  GLU   0.20118  -170.743  -173.819     2.962     2.449
GLN  GLU   0.00288  -175.330  -104.380     1.023     9.728
GLN  GLU   0.02472   -47.774   -87.778     1.592     8.151
GLN  GLU   0.22300    52.569   178.292     1.133     6.666
GLN  GLU   0.04482    51.421  -101.814     2.552    29.541
GLN  GLU   0.18415  -169.641     7.712     2.826     2.355
GLN  GLU   0.00042  -175.032    77.390     1.046     8.184
GLN  GLU   0.00043   -54.541   159.951     0.582     1.715
GLN  GLU   0.01363   -47.269    91.149     1.457     6.590
GLN  GLU   0.02545    52.032   102.870     2.139    14.508
GLN  GLU   0.27933    52.440    -2.867     0.890     4.055
GLN  GLY   0.09631  -168.821     9.077     3.211     3.719
GLN  GLY   0.00397  -174.475    82.150     0.860     7.527
GLN  GLY   0.07543  -168.316  -169.927     2.055     3.669
GLN  GLY   0.00163  -174.536   -99.096     0.988    10.130
GLN  GLY   0.00122   -51.751   155.887     1.896     4.869
GLN  GLY   0.03890   -48.030    93.762     1.448     7.465
GLN  GLY   0.28635    52.111   178.101     0.791     4.499
GLN  GLY   0.05835    51.780   106.883     1.044     9.704
GLN  GLY   0.03148   -47.010   -91.553     1.142     3.975
GLN  GLY   0.00053   -49.564   -26.738     1.733     9.205
GLN  GLY   0.30967    52.310    -2.048     1.167     4.820
GLN  GLY   0.09617    52.122   -75.512     0.936    10.594
GLN  HID   0.04000   -46.739    87.926     0.437     1.728
GLN  HID   0.00072   -53.021   154.300     1.000     1.000
GLN  HID   0.28614    53.765   179.310     1.639     3.363
GLN  HID   0.03612    52.223   105.625     2.301    13.979
GLN  HID   0.00442   -46.930   -92.204     1.451     4.727
GLN  HID   0.00008   -52.855   -21.054     1.000     1.000
GLN  HID   0.37189    53.579    -1.479     1.478     2.939
GLN  HID   0.03098    53.066   -75.518     2.685    11.562
GLN  HID   0.12728  -170.576     7.089     2.344     3.281
GLN  HID   0.00334  -173.786    84.184     1.154     4.759
GLN  HID   0.09772  -170.473  -173.072     2.230     3.614
GLN  HID   0.00131  -173.718   -92.319     1.616     7.412
GLN  HIE   0.00260   -52.709   -29.339     0.544     5.897
GLN  HIE   0.01241   -47.516   -90.901     1.769     6.130
GLN  HIE   0.30552    52.143    -3.429     1.027     2.610
GLN  HIE   0.04742    52.324   -71.119     1.467    10.837
GLN  HIE   0.00008   -54.017   160.523     0.060     0.287
GLN  HIE   0.01015   -46.835    89.683     1.450     5.744
GLN  HIE   0.49754    52.105   176.782     0.872     2.233
GLN  HIE   0.01793    52.186   107.773     1.298     8.866
GLN  HIE   0.05195  -169.949     8.452     3.945     4.272
GLN  HIE   0.00202  -172.907    58.414     1.935     7.942
GLN  HIE   0.00020  -172.691    99.706     1.000     1.000
GLN  HIE   0.04940  -169.987  -172.340     3.643     4.171
GLN  HIE   0.00280  -173.986  -120.051     0.956     4.346
GLN  HIP   0.00642   -53.338   158.150     0.106     1.235
GLN  HIP   0.03557   -46.528    85.931     0.206     0.930
GLN  HIP   0.08418    51.827   103.840     1.885     8.560
GLN  HIP   0.22305    55.832  -177.367     1.845     4.398
GLN  HIP   0.00334   -53.230   -23.368     0.241     3.260
GLN  HIP   0.05526   -46.488   -94.673     0.192     1.249
GLN  HIP   0.29358    54.904     1.087     2.703     6.365
GLN  HIP   0.17343    51.719   -75.994     1.397     7.148
GLN  HIP   0.04180  -170.108     8.034     2.952     2.823
GLN  HIP   0.00059  -179.668    83.000     5.686    10.365
GLN  HIP   0.08194  -169.496  -173.028     2.782     3.426
GLN  HIP   0.00083  -176.691   -94.654     4.871     6.752
GLN  ILE   0.01077   -47.695    92.957     1.286     5.652
GLN  ILE   0.19159    51.925   177.501     1.278     4.440
GLN  ILE   0.04306    51.806   108.433     0.816    10.159
GLN  ILE   0.11243   -46.393   -92.703     0.842     2.677
GLN  ILE   0.00003   -52.500   -30.489     1.000     1.000
GLN  ILE   0.19147    51.428    -4.322     1.215     3.592
GLN  ILE   0.02488    51.853   -71.736     1.812    16.243
GLN  ILE   0.17108  -170.524     7.690     2.421     2.368
GLN  ILE   0.00422  -174.398    86.182     0.919     7.281
GLN  ILE   0.24840  -170.840  -173.298     2.972     2.177
GLN  ILE   0.00207  -173.519   -93.145     0.674     2.109
GLN  LEU   0.03127   -47.419    91.671     1.627     5.305
GLN  LEU   0.43440    52.342   177.650     1.149     3.449
GLN  LEU   0.07478    53.117   113.227     1.709    14.928
GLN  LEU   0.04623   -46.908   -91.362     1.065     4.493
GLN  LEU   0.23108    51.925    -2.867     1.353     4.763
GLN  LEU   0.02652    52.408   -74.322     0.888     7.820
GLN  LEU   0.07522  -167.155     9.681     2.877     2.458
GLN  LEU   0.00783  -172.798    60.258     0.599     7.563
GLN  LEU   0.07027  -166.918  -170.936     2.214     2.451
GLN  LEU   0.00240  -175.291  -103.717     0.867    13.105
GLN  LYS   0.31426  -166.904    10.373     2.537     2.778
GLN  LYS   0.00042  -173.052    86.673     0.868     4.811
GLN  LYS   0.06887   -46.508   -93.814     0.304     1.726
GLN  LYS   0.00760   -51.259   -25.311     1.882     2.851
GLN  LYS   0.10157    51.015    -3.633     1.399     9.485
GLN  LYS   0.13205    51.703   -73.285     0.955     9.067
GLN  LYS   0.17980  -169.465  -172.090     2.761     4.028
GLN  LYS   0.00017  -173.681  -102.858     0.908     8.412
GLN  LYS   0.00258   -50.008   158.613     1.277     2.735
GLN  LYS   0.03869   -47.570    94.390     1.452    11.531
GLN  LYS   0.06195    51.140   178.457     1.458     7.324
GLN  LYS   0.09202    51.777   110.145     1.244     6.326
GLN  MET   0.00023   -53.470   -19.697     0.502     4.526
GLN  MET   0.00366   -46.673   -94.323     0.992     5.634
GLN  MET   0.42892    52.027    -4.309     0.927     1.565
GLN  MET   0.03256    52.214   -73.401     1.294    11.380
GLN  MET   0.42806    52.060   176.476     1.216     2.338
GLN  MET   0.02110    51.340   105.329     0.843     8.649
GLN  MET   0.00015   -53.625   161.859     0.200     1.196
GLN  MET   0.00613   -46.716    87.321     1.260     5.604
GLN  MET   0.03901  -170.289     8.088     2.171     2.787
GLN  MET   0.00073  -173.677    61.296     1.289     5.522
GLN  MET   0.03814  -169.086  -171.844     2.388     2.852
GLN  MET   0.00131  -173.576  -120.311     1.205     9.127
GLN  PHE   0.07487  -167.758    11.992     2.237     3.021
GLN  PHE   0.00062  -174.379    75.134     1.041    14.771
GLN  PHE   0.13794  -170.051  -173.015     3.945     4.506
GLN  PHE   0.00092  -174.317  -116.533     1.685    11.986
GLN  PHE   0.02216   -47.069   -91.327     1.255     4.358
GLN  PHE   0.00038   -53.847   -22.828     0.156     7.230
GLN  PHE   0.23564    52.567    -2.320     1.004     3.770
GLN  PHE   0.06327    51.806   -81.500     0.740    13.497
GLN  PHE   0.37491    52.421   177.195     0.954     3.523
GLN  PHE   0.06444    52.632   108.810     1.388    11.232
GLN  PHE   0.02483   -46.343    87.403     1.011     4.688
GLN  PHE   0.00002   -53.723   170.007     1.000     1.000
GLN  PRO   0.04815  -169.186  -170.529     3.793     3.644
GLN  PRO   0.00081  -173.501  -109.807     1.494    21.652
GLN  PRO   0.03342  -169.135    11.914     4.013     3.456
GLN  PRO   0.00015  -173.880    84.529     2.180    21.363
GLN  PRO   0.07907   -46.679    88.949     1.496     6.079
GLN  PRO   0.00469   -53.183   154.756     1.584    14.940
GLN  PRO   0.15342    51.851   177.532     1.679     4.350
GLN  PRO   0.04615    47.747    87.439     2.876    17.372
GLN  PRO   0.00862   -53.162   -27.631     1.171     9.337
GLN  PRO   0.03834   -46.348   -93.085     1.462     5.539
GLN  PRO   0.11772    50.577   -68.974     1.961    10.031
GLN  PRO   0.46944    51.252    -3.089     1.146     4.583
GLN  SER   0.01628   -47.849    92.434     1.554     6.329
GLN  SER   0.00002   -53.962   160.324     1.000     1.000
GLN  SER   0.21688    53.922  -178.963     3.040     7.054
GLN  SER   0.07282    52.793   102.578     1.514    13.795
GLN  SER   0.01065   -47.101   -91.115     1.046     3.549
GLN  SER   0.00001   -53.035   -28.375     1.000     1.000
GLN  SER   0.36491    55.661     5.165     2.831     6.804
GLN  SER   0.08098    52.491   -81.839     1.679    13.027
GLN  SER   0.12740  -168.473     8.453     2.422     2.021
GLN  SER   0.00305  -174.539    76.377     3.200    13.886
GLN  SER   0.10485  -169.684  -173.132     2.801     2.264
GLN  SER   0.00215  -175.817   -92.992     4.895    12.256
GLN  THR   0.16123    52.530    -1.949     1.411     4.860
GLN  THR   0.03603    51.858   -79.047     1.653    12.036
GLN  THR   0.02238   -46.930   -91.723     2.004     6.357
GLN  THR   0.00011   -48.944    -3.068     2.288     9.932
GLN  THR   0.01325   -47.116    90.527     2.018     8.077
GLN  THR   0.00017   -49.304   174.315     3.095    14.979
GLN  THR   0.32303    51.825   179.324     1.910     5.421
GLN  THR   0.02626    53.062   109.667     1.852    14.701
GLN  THR   0.24779  -172.763     6.072     1.926     1.763
GLN  THR   0.00283  -174.168    73.062     0.769    15.748
GLN  THR   0.16593  -172.436  -174.549     1.911     1.884
GLN  THR   0.00098  -175.112  -112.962     2.958    13.941
GLN  TRP   0.01444   -46.921   -93.997     1.261     6.878
GLN  TRP   0.00001   -54.947   -41.721     1.000     1.000
GLN  TRP   0.22733    51.710    -3.961     1.077     4.235
GLN  TRP   0.03224    52.237   -77.658     1.759    15.869
GLN  TRP   0.00954   -48.123    93.903     1.719     7.418
GLN  TRP   0.00006   -54.160   165.763     1.000     1.000
GLN  TRP   0.41542    52.118   177.855     1.035     3.974
GLN  TRP   0.03363    52.066   106.251     1.062    11.016
GLN  TRP   0.12529  -170.330     8.182     2.169     2.680
GLN  TRP   0.00105  -172.377    55.466     2.151    17.539
GLN  TRP   0.14000  -169.986  -172.234     2.390     3.115
GLN  TRP   0.00099  -174.405   -91.504     1.264    10.858
GLN  TYR   0.00020   -53.374   -25.631     0.044     3.679
GLN  TYR   0.01317   -48.296   -86.708     1.700     9.248
GLN  TYR   0.26753    52.269    -2.856     1.014     3.643
GLN  TYR   0.04101    52.765   -72.322     1.377     9.542
GLN  TYR   0.01435   -46.349    88.546     1.231     4.748
GLN  TYR   0.42771    52.443   178.028     1.049     3.000
GLN  TYR   0.03488    52.205   103.116     1.644    12.971
GLN  TYR   0.11544  -170.781  -174.027     3.773     4.152
GLN  TYR   0.00267  -172.988  -122.604     2.634     8.200
GLN  TYR   0.08226  -168.883     8.987     3.143     3.902
GLN  TYR   0.00078  -174.234    77.230     2.205    15.448
GLN  VAL   0.00004   -53.304   165.690     0.619     6.668
GLN  VAL   0.02401   -46.103    86.518     1.624     6.287
GLN  VAL   0.32643    51.841   178.213     1.495     4.086
GLN  VAL   0.05682    52.316   108.133     1.489    15.015
GLN  VAL   0.00003   -52.183   -16.468     0.250     7.967
GLN  VAL   0.01605   -46.715   -91.696     1.816     6.482
GLN  VAL   0.39932    52.278    -3.274     1.379     4.374
GLN  VAL   0.03296    51.456   -77.819     1.137    13.644
GLN  VAL   0.07405  -168.538  -172.156     3.503     2.899
GLN  VAL   0.00158  -172.921  -113.299     1.965    18.904
GLN  VAL   0.06836  -168.293     9.073     3.087     2.797
GLN  VAL   0.00037  -173.947    84.014     1.661    14.300
GLU  ALA   0.13582  -165.764  -168.966     0.815     2.639
GLU  ALA   0.00110   -53.084   157.206     0.361     1.505
GLU  ALA   0.08475   -47.254    91.557     1.216     4.214
GLU  ALA   0.10268    52.934  -172.761     0.587     1.772
GLU  ALA   0.12031    50.301    97.389     1.685    18.274
GLU  ALA   0.18273  -166.333    13.495     0.938     1.863
GLU  ALA   0.00154   -54.476   -24.080     0.367     0.436
GLU  ALA   0.08116   -47.916   -88.976     1.768     4.853
GLU  ALA   0.16410    52.636     7.210     0.437     1.515
GLU  ALA   0.12583    51.430   -81.997     1.702    14.248
GLU  ARG   0.00388   -53.247   153.347     0.152     4.428
GLU  ARG   0.03228   -47.799    94.794     1.436    10.040
GLU  ARG   0.19871    52.527   178.856     1.916     7.342
GLU  ARG   0.14011    53.575   122.276     1.666    12.130
GLU  ARG   0.03352   -46.583   -89.620     1.806     7.222
GLU  ARG   0.01057   -53.357   -28.232     1.000     1.000
GLU  ARG   0.23520    53.295    -1.606     1.902     8.528
GLU  ARG   0.06513    52.962   -70.223     1.714     8.802
GLU  ARG   0.13178  -172.051    11.694     1.466     5.209
GLU  ARG   0.00434  -171.894   108.363     1.995    30.177
GLU  ARG   0.14336  -173.032  -173.113     1.845     3.222
GLU  ARG   0.00111  -175.315   -96.062     1.578    13.140
GLU  ASN   0.15383  -170.892     6.264     2.740     3.854
GLU  ASN   0.00956  -173.563    68.132     1.287    13.934
GLU  ASN   0.14424  -170.706  -174.929     2.274     1.855
GLU  ASN   0.02526  -174.750  -117.874     1.249     7.050
GLU  ASN   0.00381   -53.564   -19.815     0.240     2.492
GLU  ASN   0.03724   -47.846   -87.308     1.528     8.769
GLU  ASN   0.23902    51.968    -3.722     1.352     4.890
GLU  ASN   0.07770    51.355   -87.888     1.988    18.269
GLU  ASN   0.00621   -53.493   162.399     1.361     2.787
GLU  ASN   0.03573   -46.962    85.569     1.137     7.242
GLU  ASN   0.22344    51.809   176.089     1.959     5.827
GLU  ASN   0.04395    51.908    97.667     1.773    18.787
GLU  ASP   0.07611  -165.638    12.654     1.045     2.551
GLU  ASP   0.00004  -173.773    62.031     1.000     1.000
GLU  ASP   0.00237   -53.091   149.109     0.621     5.651
GLU  ASP   0.09945   -48.502   103.141     1.765    15.271
GLU  ASP   0.26878    52.850     5.669     0.587     4.342
GLU  ASP   0.12021    51.734    97.839     1.598    15.513
GLU  ASP   0.06048  -165.512  -168.936     0.942     2.853
GLU  ASP   0.00060  -174.492  -118.069     1.608     5.652
GLU  ASP   0.01665   -53.140   -29.712     0.363     2.987
GLU  ASP   0.04762   -47.302   -88.565     1.231     4.663
GLU  ASP   0.21216    52.790  -175.735     0.369     4.957
GLU  ASP   0.09552    50.944   -89.517     0.627    15.100
GLU  CYS   0.08516  -165.915    13.235     0.698     1.809
GLU  CYS   0.00002  -174.971    66.301     1.000     1.000
GLU  CYS   0.11980  -165.930  -169.824     0.722     2.016
GLU  CYS   0.00006  -174.252  -117.523     1.000     1.000
GLU  CYS   0.00194   -53.706   -27.304     0.692     2.473
GLU  CYS   0.03232   -46.556   -92.360     1.640     5.411
GLU  CYS   0.30828    52.314     1.229     1.087     6.420
GLU  CYS   0.10293    50.456   -82.813     1.903    15.756
GLU  CYS   0.00312   -53.717   157.917     0.673     2.143
GLU  CYS   0.04335   -46.788    89.177     1.690     5.750
GLU  CYS   0.25275    53.039  -178.827     1.021     4.703
GLU  CYS   0.05028    50.903    94.807     0.929    13.821
GLU  GLN   0.20118  -170.743  -173.819     2.962     2.449
GLU  GLN   0.00288  -175.330  -104.380     1.023     9.728
GLU  GLN   0.02472   -47.774   -87.778     1.592     8.151
GLU  GLN   0.22300    52.569   178.292     1.133     6.666
GLU  GLN   0.04482    51.421  -101.814     2.552    29.541
GLU  GLN   0.18415  -169.641     7.712     2.826     2.355
GLU  GLN   0.00042  -175.032    77.390     1.046     8.184
GLU  GLN   0.00043   -54.541   159.951     0.582     1.715
GLU  GLN   0.01363   -47.269    91.149     1.457     6.590
GLU  GLN   0.02545    52.032   102.870     2.139    14.508
GLU  GLN   0.27933    52.440    -2.867     0.890     4.055
GLU  GLU   0.21425  -165.755  -169.128     0.752     2.417
GLU  GLU   0.00003   -54.260   -25.291     0.000     0.000
GLU  GLU   0.06858   -47.615   -88.761     1.462     4.705
GLU  GLU   0.18285    52.680  -173.359     0.343     1.290
GLU  GLU   0.02411    50.882   -97.459     0.543     3.704
GLU  GLU   0.09205  -165.900    13.200     1.010     2.177
GLU  GLU   0.00614   -54.197   158.944     0.138     0.525
GLU  GLU   0.12669   -47.503    92.080     1.325     4.836
GLU  GLU   0.16077    52.702     7.348     0.458     1.189
GLU  GLU   0.12453    51.304    90.678     0.371    12.446
GLU  GLY   0.08288  -166.662  -167.815     1.388     2.317
GLU  GLY   0.00189   -54.485   -23.822     0.079     0.793
GLU  GLY   0.11184   -47.473   -89.713     1.312     3.678
GLU  GLY   0.28134    52.107  -178.253     0.926     6.108
GLU  GLY   0.08194    51.492   -87.213     0.669    15.841
GLU  GLY   0.11626  -167.072    14.539     1.277     2.001
GLU  GLY   0.08215   -48.246    94.173     1.449     5.181
GLU  GLY   0.00011   -54.504   159.084     1.000     1.000
GLU  GLY   0.08736    52.513     6.789     0.555     4.362
GLU  GLY   0.15422    51.677   100.975     0.608    13.636
GLU  HID   0.00372   -53.537   162.150     0.317     1.813
GLU  HID   0.05639   -47.873    91.978     2.316     7.151
GLU  HID   0.29105    52.367  -178.827     1.256     8.013
GLU  HID   0.09097    50.628    93.832     1.388    18.794
GLU  HID   0.00171   -53.054   -14.679     0.834     4.041
GLU  HID   0.01131   -47.399   -95.494     2.080     7.230
GLU  HID   0.36647    53.573     1.373     1.593     4.737
GLU  HID   0.07903    51.687   -74.466     1.317    11.081
GLU  HID   0.02971  -168.937     9.425     3.232     4.072
GLU  HID   0.00420  -174.424    69.129     0.920     9.588
GLU  HID   0.06498  -167.108  -171.843     2.688     3.033
GLU  HID   0.00045  -175.836  -107.458     3.833    13.732
GLU  HIE   0.09936  -167.213  -166.538     1.355     2.192
GLU  HIE   0.00389  -175.081    64.615     2.118     4.446
GLU  HIE   0.15187  -166.323    13.274     1.288     2.700
GLU  HIE   0.00079   -53.050   156.471     2.346     4.765
GLU  HIE   0.08078   -48.989    98.414     1.387     6.962
GLU  HIE   0.17775    53.015  -179.316     1.119     5.817
GLU  HIE   0.11236    51.538    93.345     0.972    12.441
GLU  HIE   0.00012   -48.878   -34.854     0.290     2.255
GLU  HIE   0.03048   -47.480   -89.718     1.559     4.623
GLU  HIE   0.27546    52.731     1.332     1.121     5.812
GLU  HIE   0.06715    51.406   -87.566     0.954    13.008
GLU  HIP   0.00896   -53.133   157.168     0.079     1.157
GLU  HIP   0.04561   -46.979    89.903     1.098     6.738
GLU  HIP   0.11998    51.550   105.967     0.916     9.678
GLU  HIP   0.20453    52.925  -176.531     1.580     7.436
GLU  HIP   0.03733   -47.144   -93.317     1.607     3.519
GLU  HIP   0.01398   -51.104   -15.458     1.026     5.509
GLU  HIP   0.20204    49.744   -92.804     1.501    11.275
GLU  HIP   0.27790    53.811     7.177     1.649     8.174
GLU  HIP   0.05618  -169.191    12.177     2.855     5.843
GLU  HIP   0.00294  -175.038    65.816     1.221     4.257
GLU  HIP   0.03031  -168.668  -169.805     3.580     3.761
GLU  HIP   0.00025  -175.482   -98.169     4.353    16.512
GLU  ILE   0.18824  -167.017    10.107     2.096     2.864
GLU  ILE   0.00002  -171.967    57.274     3.497    10.977
GLU  ILE   0.21734  -166.182  -170.124     1.448     2.273
GLU  ILE   0.00137  -170.364  -134.666     1.558     7.856
GLU  ILE   0.00069   -54.387   159.112     0.113     0.495
GLU  ILE   0.03526   -47.866    94.248     1.775     8.307
GLU  ILE   0.12765    52.406  -179.275     0.900     5.657
GLU  ILE   0.09459    51.837   110.211     0.817     8.753
GLU  ILE   0.00015   -54.041   -22.522     0.494     3.827
GLU  ILE   0.04443   -47.179   -89.145     1.407     7.372
GLU  ILE   0.23765    52.290     2.196     0.762     6.496
GLU  ILE   0.05263    51.679   -76.988     0.744    15.043
GLU  LEU   0.14227  -165.617    11.010     1.770     2.013
GLU  LEU   0.00228  -171.343    53.979     2.666     8.445
GLU  LEU   0.13157  -166.292  -170.649     2.115     2.406
GLU  LEU   0.00018  -172.358  -127.214     2.066     6.298
GLU  LEU   0.07867   -46.371   -92.695     1.109     3.539
GLU  LEU   0.00001   -54.281   -24.635     1.000     1.000
GLU  LEU   0.23634    51.818    -1.943     1.141     6.506
GLU  LEU   0.07005    52.250   -77.093     1.388    16.939
GLU  LEU   0.06271   -47.545    92.846     1.337     5.698
GLU  LEU   0.24118    51.890   178.821     1.509     4.670
GLU  LEU   0.03474    52.504   104.587     1.637    15.873
GLU  LYS   0.01947   -53.026   155.365     0.293     2.847
GLU  LYS   0.03879   -48.163    93.761     1.526     5.834
GLU  LYS   0.24144    51.816   176.597     2.521     2.552
GLU  LYS   0.07494    52.301   110.500     1.215     9.824
GLU  LYS   0.02851   -52.859   -27.938     0.566     3.429
GLU  LYS   0.04758   -46.062   -93.652     1.156     4.673
GLU  LYS   0.35755    52.437    -3.666     1.285     4.894
GLU  LYS   0.08654    52.800   -68.025     1.289     7.355
GLU  LYS   0.00164  -174.754    65.754     0.208     0.464
GLU  LYS   0.05170  -168.542     8.331     4.508     5.353
GLU  LYS   0.00093  -175.260  -115.088     0.945     2.024
GLU  LYS   0.05090  -168.246  -171.530     3.451     4.701
GLU  MET   0.03894   -47.491    93.202     1.206     6.786
GLU  MET   0.00003   -54.405   164.198     1.000     1.000
GLU  MET   0.32470    52.035   177.333     1.143     2.932
GLU  MET   0.03972    52.008   103.195     1.157    14.590
GLU  MET   0.01663   -48.031   -87.346     1.898     6.633
GLU  MET   0.01026   -52.639   -29.905     1.000     1.000
GLU  MET   0.46381    51.817    -3.071     1.025     4.111
GLU  MET   0.05242    52.580   -73.403     1.393    13.385
GLU  MET   0.00108  -172.191    56.038     1.364     5.957
GLU  MET   0.02122  -166.227    13.712     0.714     1.791
GLU  MET   0.02922  -167.674  -170.662     2.797     2.758
GLU  MET   0.00196  -172.805  -123.464     1.327     4.205
GLU  PHE   0.20416  -167.828  -170.052     2.578     3.819
GLU  PHE   0.00147  -173.419  -102.692     1.086    21.001
GLU  PHE   0.10978  -168.206     9.598     2.794     4.057
GLU  PHE   0.00038  -174.107    82.395     1.532     8.077
GLU  PHE   0.00151   -53.484   164.300     0.652     4.815
GLU  PHE   0.04023   -47.329    91.869     1.749     6.804
GLU  PHE   0.15289    52.838  -177.157     0.657     4.741
GLU  PHE   0.07276    51.775    98.066     0.967    13.775
GLU  PHE   0.00021   -53.733   -26.048     0.632     0.922
GLU  PHE   0.03901   -47.995   -87.473     1.662     6.108
GLU  PHE   0.27234    52.611     0.901     1.314     6.427
GLU  PHE   0.10527    51.181   -86.878     1.379    15.103
GLU  PRO   0.00000  -119.079    -0.218     1.496     3.281
GLU  PRO   0.00108  -171.325    53.056     1.548     3.526
GLU  PRO   0.04897  -170.238    14.827     4.911     2.134
GLU  PRO   0.00008  -120.022   178.592     0.368     0.420
GLU  PRO   0.00620  -174.271  -120.796     1.260     2.173
GLU  PRO   0.05393  -168.615  -168.243     4.419     2.679
GLU  PRO   0.11553   -46.946   -92.077     1.433     4.754
GLU  PRO   0.00166   -55.373   -22.316     1.000     1.000
GLU  PRO   0.20115    51.306    -1.308     1.128     5.482
GLU  PRO   0.12925    49.908   -73.903     1.738    12.414
GLU  PRO   0.09981   -46.864    88.203     0.797     3.392
GLU  PRO   0.23987    50.687   177.572     1.482     4.929
GLU  PRO   0.10247    51.576   110.238     2.187    13.160
GLU  SER   0.01390   -52.781   152.911     0.846     4.317
GLU  SER   0.04591   -47.749    94.024     1.350     6.476
GLU  SER   0.33759    53.323   179.316     2.110     5.891
GLU  SER   0.07395    52.224   103.277     0.927    13.752
GLU  SER   0.03046   -47.188   -89.623     1.369     4.657
GLU  SER   0.38151    53.772     5.409     2.670    10.661
GLU  SER   0.03707    52.298   -72.666     1.156     9.714
GLU  SER   0.00077  -173.362    60.129     1.776     3.875
GLU  SER   0.04077  -165.834    15.283     0.883     7.851
GLU  SER   0.00391  -172.745  -123.934     1.312     4.497
GLU  SER   0.03416  -166.132  -168.962     1.253     2.776
GLU  THR   0.00192   -53.074   -28.253     0.862     2.678
GLU  THR   0.07873   -49.647   -78.246     1.985    19.236
GLU  THR   0.10443    53.494     4.561     1.226     5.412
GLU  THR   0.05944    50.357   -77.137     3.579    13.020
GLU  THR   0.07274   -49.425    97.398     2.284    20.540
GLU  THR   0.21985    52.912  -177.418     1.486     5.704
GLU  THR   0.06472    48.134   102.225     4.446    11.771
GLU  THR   0.21555  -171.579  -173.558     3.624     3.476
GLU  THR   0.00486  -174.236  -112.152     1.231    17.479
GLU  THR   0.16218  -172.160     6.839     3.039     3.301
GLU  THR   0.01557  -173.227    73.532     1.929    16.896
GLU  TRP   0.02865   -46.771    85.912     1.478     6.794
GLU  TRP   0.00016   -54.330   149.417     0.757    14.385
GLU  TRP   0.29908    52.156   177.023     1.127     4.223
GLU  TRP   0.05499    51.886   102.229     1.390    15.242
GLU  TRP   0.04541   -46.715   -93.222     1.422     5.754
GLU  TRP   0.00143   -53.707   -20.238     0.985     9.013
GLU  TRP   0.23820    51.966    -1.696     0.958     6.404
GLU  TRP   0.03354    51.437   -79.600     1.112    14.550
GLU  TRP   0.10582  -169.065    10.693     2.172     5.914
GLU  TRP   0.00233  -174.010    87.261     1.302    17.659
GLU  TRP   0.18566  -168.718  -171.195     2.196     3.275
GLU  TRP   0.00138  -171.982  -127.189     1.776     5.830
GLU  TRP   0.00337  -170.171   -75.333     1.184     5.315
GLU  TYR   0.17200  -168.390     9.674     2.423     4.274
GLU  TYR   0.00763  -174.328    82.274     1.405    12.293
GLU  TYR   0.02928   -47.837    91.957     1.519     8.025
GLU  TYR   0.26426    51.519    -3.677     0.920     5.265
GLU  TYR   0.02458    51.984    90.676     2.303    12.504
GLU  TYR   0.27136  -168.716  -172.352     2.085     2.153
GLU  TYR   0.00335  -173.853   -96.592     1.036    14.647
GLU  TYR   0.00128   -53.637   -19.335     0.001     1.896
GLU  TYR   0.01896   -47.702   -90.762     1.493     9.573
GLU  TYR   0.12467    52.178  -179.134     1.329     5.952
GLU  TYR   0.08263    50.946   -91.341     1.557    11.501
GLU  VAL   0.17870  -169.724  -172.413     3.149     3.359
GLU  VAL   0.00793  -175.942  -101.971     2.324    13.654
GLU  VAL   0.16300  -168.521     9.389     2.187     2.361
GLU  VAL   0.00583  -172.939    65.598     2.093    15.774
GLU  VAL   0.00018   -53.517   158.653     2.259     1.994
GLU  VAL   0.08508   -46.820    90.515     1.941    11.142
GLU  VAL   0.16529    51.946  -179.382     1.208     4.733
GLU  VAL   0.09030    51.826   105.363     1.355    13.275
GLU  VAL   0.00067   -53.788   -24.288     0.686     1.533
GLU  VAL   0.02420   -47.702   -88.724     1.715     5.577
GLU  VAL   0.23574    52.382     2.158     1.200     6.342
GLU  VAL   0.04308    52.265   -75.997     1.589    16.373
GLY  ALA   0.09136  -166.667  -168.143     1.600     6.641
GLY  ALA   0.00633  -174.861    66.179     1.619     4.092
GLY  ALA   0.07636  -166.143    14.293     1.095     2.040
GLY  ALA   0.09266   -47.444   -88.974     1.387     2.525
GLY  ALA   0.05972    51.147   -97.452     0.156     0.308
GLY  ALA   0.19830    53.162     0.412     2.766     7.354
GLY  ALA   0.04164   -47.969    92.909     1.887     5.087
GLY  ALA   0.12659    52.258   111.174     1.334     2.226
GLY  ALA   0.30705    52.526  -179.392     1.373     5.333
GLY  ARG   0.13216  -168.377  -170.147     2.106     3.572
GLY  ARG   0.00161  -174.508  -112.665     0.993    12.002
GLY  ARG   0.13809  -168.107    10.772     1.851     3.504
GLY  ARG   0.00074  -174.000    75.026     0.901    14.295
GLY  ARG   0.00534   -52.694   152.823     0.202     2.159
GLY  ARG   0.05622   -47.718    96.151     1.378     9.302
GLY  ARG   0.11167    51.935   178.161     1.028     3.304
GLY  ARG   0.09675    51.666   106.211     2.241     9.910
GLY  ARG   0.03559   -52.960   -29.178     0.301     2.858
GLY  ARG   0.03009   -47.056   -90.985     1.252     4.560
GLY  ARG   0.10285    51.662   -73.293     1.055     8.282
GLY  ARG   0.28890    53.660    -3.535     1.723     3.600
GLY  ASN   0.12454   -47.167    90.494     1.003     5.390
GLY  ASN   0.00455   -53.024   154.600     1.000     1.000
GLY  ASN   0.18979    53.205  -179.069     2.035     4.818
GLY  ASN   0.10981    51.408   105.618     1.621    10.565
GLY  ASN   0.05126   -47.957   -87.919     1.442     4.537
GLY  ASN   0.00046   -53.071   -26.214     1.000     1.000
GLY  ASN   0.26856    52.313    -1.378     2.143     5.559
GLY  ASN   0.08075    52.279   -75.605     1.196    11.581
GLY  ASN   0.09544  -166.370  -169.223     1.338     2.504
GLY  ASN   0.00714  -171.701  -128.606     3.290    12.588
GLY  ASN   0.00236  -174.509    64.480     1.179     4.632
GLY  ASN   0.06533  -167.055    13.761     1.453     2.558
GLY  ASP   0.16827  -167.279  -166.753     1.074     1.683
GLY  ASP   0.12095  -166.962    13.492     1.009     1.589
GLY  ASP   0.05602   -48.571    95.886     1.499     3.886
GLY  ASP   0.00079   -54.801   159.724     1.000     1.000
GLY  ASP   0.16601    52.294  -176.763     0.921     6.342
GLY  ASP   0.10833    51.677    97.948     0.830    13.555
GLY  ASP   0.00621   -53.903   -27.587     1.283     3.114
GLY  ASP   0.10972   -47.321   -89.031     1.349     3.886
GLY  ASP   0.16745    51.936     3.236     1.283     6.528
GLY  ASP   0.09626    51.732   -80.047     0.738    14.931
GLY  CYS   0.06580  -166.370    12.904     1.048     2.216
GLY  CYS   0.00285  -174.667    71.358     0.985    11.943
GLY  CYS   0.16279  -168.748  -171.368     3.720     3.620
GLY  CYS   0.00686  -174.406  -116.939     0.846     4.966
GLY  CYS   0.04972   -47.456   -89.504     1.310     3.535
GLY  CYS   0.00008   -52.733   -24.513     1.000     1.000
GLY  CYS   0.27915    52.650    -1.116     1.265     4.528
GLY  CYS   0.05121    52.588   -82.709     2.122    15.881
GLY  CYS   0.04199   -47.628    92.255     1.567     4.900
GLY  CYS   0.27508    52.716   179.955     1.297     4.493
GLY  CYS   0.06447    51.774   103.118     1.049    13.863
GLY  GLN   0.09631  -168.821     9.077     3.211     3.719
GLY  GLN   0.00397  -174.475    82.150     0.860     7.527
GLY  GLN   0.07543  -168.316  -169.927     2.055     3.669
GLY  GLN   0.00163  -174.536   -99.096     0.988    10.130
GLY  GLN   0.00122   -51.751   155.887     1.896     4.869
GLY  GLN   0.03890   -48.030    93.762     1.448     7.465
GLY  GLN   0.28635    52.111   178.101     0.791     4.499
GLY  GLN   0.05835    51.780   106.883     1.044     9.704
GLY  GLN   0.03148   -47.010   -91.553     1.142     3.975
GLY  GLN   0.00053   -49.564   -26.738     1.733     9.205
GLY  GLN   0.30967    52.310    -2.048     1.167     4.820
GLY  GLN   0.09617    52.122   -75.512     0.936    10.594
GLY  GLU   0.08288  -166.662  -167.815     1.388     2.317
GLY  GLU   0.00189   -54.485   -23.822     0.079     0.793
GLY  GLU   0.11184   -47.473   -89.713     1.312     3.678
GLY  GLU   0.28134    52.107  -178.253     0.926     6.108
GLY  GLU   0.08194    51.492   -87.213     0.669    15.841
GLY  GLU   0.11626  -167.072    14.539     1.277     2.001
GLY  GLU   0.08215   -48.246    94.173     1.449     5.181
GLY  GLU   0.00011   -54.504   159.084     1.000     1.000
GLY  GLU   0.08736    52.513     6.789     0.555     4.362
GLY  GLU   0.15422    51.677   100.975     0.608    13.636
GLY  GLY   0.21263  -167.456  -166.095     0.777     0.918
GLY  GLY   0.02810   -49.734    97.527     0.000     0.000
GLY  GLY   0.10323    51.162   174.797     0.000     0.000
GLY  GLY   0.09302    52.376   109.711     0.000     0.000
GLY  GLY   0.14082  -167.043    13.257     0.359     1.188
GLY  GLY   0.14090   -47.672   -87.975     1.055     2.229
GLY  GLY   0.15044    52.921     8.862     0.005     0.088
GLY  GLY   0.13086    51.958   -84.065     0.995    14.997
GLY  HID   0.02974  -167.402  -166.615     0.638     1.699
GLY  HID   0.00577  -175.177  -115.925     2.491     5.454
GLY  HID   0.00619  -174.713    65.452     1.509     4.805
GLY  HID   0.02038  -167.403    14.168     1.316     4.401
GLY  HID   0.00495   -52.077   -30.771     0.808     1.553
GLY  HID   0.02638   -46.768   -91.318     1.012     3.690
GLY  HID   0.46825    53.631     0.678     1.128     2.621
GLY  HID   0.05064    52.473   -74.079     1.283     8.597
GLY  HID   0.00081   -52.806   158.736     0.178     6.110
GLY  HID   0.05336   -47.029    90.839     0.854     3.433
GLY  HID   0.26126    53.262   178.968     1.458     3.915
GLY  HID   0.07227    52.374   108.527     0.958     8.893
GLY  HIE   0.00742   -53.426   159.834     0.411     2.557
GLY  HIE   0.04584   -47.730    91.933     1.430     4.324
GLY  HIE   0.18004    52.348  -179.882     1.160     6.085
GLY  HIE   0.12994    51.868    98.929     0.793    13.297
GLY  HIE   0.03899   -47.155   -91.224     0.935     3.122
GLY  HIE   0.00045   -52.907   -19.547     1.000     1.000
GLY  HIE   0.19039    52.011    -0.005     1.172     6.976
GLY  HIE   0.07434    52.606   -78.863     1.347    14.423
GLY  HIE   0.17615  -168.577  -168.617     3.054     4.932
GLY  HIE   0.00914  -174.451  -100.976     1.026    17.768
GLY  HIE   0.14625  -170.315    11.336     3.797     6.772
GLY  HIE   0.00106  -175.299    87.354     1.000     1.000
GLY  HIP   0.07798  -168.427  -167.972     3.492     1.594
GLY  HIP   0.00082  -175.423  -115.480     3.804    12.237
GLY  HIP   0.03936  -166.821    14.511     0.869     1.321
GLY  HIP   0.00269  -179.524    75.758     4.752    10.905
GLY  HIP   0.01379   -53.260   -24.508     0.222     2.133
GLY  HIP   0.03543   -46.732   -92.470     0.812     4.542
GLY  HIP   0.11426    51.926    -6.093     2.196     6.512
GLY  HIP   0.09649    51.597   -74.053     0.911     8.616
GLY  HIP   0.42620    55.647  -176.618     2.657     5.511
GLY  HIP   0.15606    51.823   102.598     0.534    10.496
GLY  HIP   0.01255   -53.218   158.991     0.368     2.841
GLY  HIP   0.02438   -46.630    86.002     1.031     3.010
GLY  ILE   0.00002   -53.788   -26.682     0.819     6.278
GLY  ILE   0.10404   -47.399   -89.705     1.476     6.249
GLY  ILE   0.24360    52.205    -0.052     1.006     5.648
GLY  ILE   0.05271    51.508   -78.789     2.617    16.295
GLY  ILE   0.02954   -47.522    94.109     1.364     8.868
GLY  ILE   0.00022   -53.345   162.974     1.000     1.000
GLY  ILE   0.10485    52.216  -176.867     0.741     5.091
GLY  ILE   0.06960    51.556    98.936     1.934    16.994
GLY  ILE   0.15699  -166.695    12.825     1.754     2.325
GLY  ILE   0.00729  -171.201    51.068     1.202     5.287
GLY  ILE   0.18822  -166.255  -170.217     1.426     2.325
GLY  ILE   0.04292  -172.550  -124.505     0.422     3.067
GLY  LEU   0.25315    52.316    -2.389     1.016     4.492
GLY  LEU   0.06186    52.022   -79.047     0.917    14.784
GLY  LEU   0.04545   -47.077   -90.143     0.840     2.651
GLY  LEU   0.00000   -52.463   -15.814     6.012    21.809
GLY  LEU   0.05421   -47.194    90.391     1.329     4.484
GLY  LEU   0.40895    52.276   178.278     1.055     3.883
GLY  LEU   0.04640    53.259   109.694     1.329     9.110
GLY  LEU   0.03109  -165.806  -169.933     2.021     2.525
GLY  LEU   0.01152  -173.656  -120.482     1.291     4.631
GLY  LEU   0.07901  -166.997    13.806     2.004     2.565
GLY  LEU   0.00837  -172.635    58.277     1.468     7.202
GLY  LYS   0.00011   179.963  -120.803     1.799     0.415
GLY  LYS   0.09452  -165.591  -169.339     1.056     2.439
GLY  LYS   0.01359   -53.195   156.405     0.111     1.802
GLY  LYS   0.08998   -47.127    88.819     1.325     5.230
GLY  LYS   0.18082    51.362   175.257     1.152     4.665
GLY  LYS   0.16963    51.835   111.489     1.564     6.516
GLY  LYS   0.00508  -173.743    61.761     0.047     0.162
GLY  LYS   0.11157  -165.762    11.394     0.689     2.125
GLY  LYS   0.00228   -53.069   -26.046     0.126     2.530
GLY  LYS   0.07873   -47.708   -89.209     1.391     4.530
GLY  LYS   0.13506    52.475    -0.725     1.932     6.591
GLY  LYS   0.11865    51.910   -71.623     1.188     5.312
GLY  MET   0.00023   -52.976   157.411     1.152     5.988
GLY  MET   0.03542   -47.274    91.705     1.307     5.278
GLY  MET   0.34552    52.793   178.314     1.007     2.659
GLY  MET   0.04314    51.899    98.371     1.585    14.336
GLY  MET   0.00003   -53.192   -21.287     0.556     4.503
GLY  MET   0.02447   -47.119   -88.474     1.289     5.442
GLY  MET   0.35490    52.971    -1.345     1.016     3.233
GLY  MET   0.04031    52.711   -76.095     2.193    11.628
GLY  MET   0.08587  -168.177    10.662     2.604     3.473
GLY  MET   0.00308  -172.827    59.457     2.218     9.815
GLY  MET   0.06290  -167.353  -169.454     1.674     2.828
GLY  MET   0.00412  -174.166  -115.505     1.670    11.687
GLY  PHE   0.00076  -173.513    61.813     0.748     1.959
GLY  PHE   0.13283  -167.453    14.090     1.071     1.893
GLY  PHE   0.15192  -169.007  -165.758     1.506     1.251
GLY  PHE   0.00469  -173.003  -123.606     2.526    10.296
GLY  PHE   0.04017   -47.790    91.098     1.621     5.230
GLY  PHE   0.00131   -53.450   166.294     1.000     1.000
GLY  PHE   0.19689    52.616   178.624     1.174     4.477
GLY  PHE   0.11697    52.677   106.602     1.255    12.143
GLY  PHE   0.05280   -47.459   -89.753     1.186     4.268
GLY  PHE   0.00041   -53.560   -17.478     1.000     1.000
GLY  PHE   0.22453    52.180    -1.556     1.683     4.492
GLY  PHE   0.07672    51.662   -85.967     1.039    12.406
GLY  PRO   0.06838  -170.257    11.070     5.862     7.830
GLY  PRO   0.00391  -171.321    53.547     1.000     1.000
GLY  PRO   0.00006  -118.422    -2.910     1.000     1.000
GLY  PRO   0.06760  -169.102  -163.938     4.009    14.952
GLY  PRO   0.17115   -47.202   -90.855     0.891     2.654
GLY  PRO   0.10956    50.211    -4.866     1.403     6.911
GLY  PRO   0.10968    50.637   -71.150     1.156    12.238
GLY  PRO   0.07030   -48.300    94.096     1.946     4.935
GLY  PRO   0.33542    50.468   178.857     1.080     4.263
GLY  PRO   0.06394    51.590    98.131     4.199    16.454
GLY  SER   0.03113  -167.735  -166.430     0.948     1.362
GLY  SER   0.00790  -175.128  -116.431     3.412     9.716
GLY  SER   0.00580  -167.636    15.552     2.099     2.592
GLY  SER   0.00604  -173.931    62.735     2.546     5.878
GLY  SER   0.03347   -47.004    89.896     1.161     4.725
GLY  SER   0.15883    53.162   178.632     0.948     3.336
GLY  SER   0.08998    53.545    96.328     1.209    15.290
GLY  SER   0.03700   -47.181   -89.279     1.163     4.272
GLY  SER   0.58580    54.764     2.574     2.407     6.643
GLY  SER   0.04404    52.178   -75.966     2.174    13.725
GLY  THR   0.00271  -174.271    63.583     0.480     1.881
GLY  THR   0.03931  -167.694    15.000     1.098     1.682
GLY  THR   0.00001  -149.950   105.047     1.000     1.000
GLY  THR   0.10719  -167.749  -166.197     1.193     3.298
GLY  THR   0.00004   173.360   -92.344     1.000     1.000
GLY  THR   0.02166   -47.618   -89.416     1.511     4.952
GLY  THR   0.00745   -50.029    -5.996     3.321    16.673
GLY  THR   0.24827    52.956    -0.403     1.631     5.465
GLY  THR   0.16579    49.039   -78.295     3.247     9.933
GLY  THR   0.00103   -53.981   156.802     0.538     4.329
GLY  THR   0.07425   -48.472    84.758     2.789     5.857
GLY  THR   0.24249    53.076  -177.955     1.675     5.975
GLY  THR   0.08982    52.399   106.946     1.503    12.769
GLY  TRP   0.00186   -51.743   165.359     2.275     8.879
GLY  TRP   0.04256   -46.842    85.047     1.036     6.616
GLY  TRP   0.29550    52.445   177.930     1.241     3.970
GLY  TRP   0.03158    53.329    99.316     2.287    16.535
GLY  TRP   0.00010   -51.511   -21.761     1.123     1.699
GLY  TRP   0.03165   -47.651   -88.394     1.332     4.859
GLY  TRP   0.26109    52.214    -1.037     1.610     4.767
GLY  TRP   0.04153    52.546   -79.192     1.735    13.647
GLY  TRP   0.13475  -169.633    11.117     2.369     4.653
GLY  TRP   0.01089  -173.533    73.911     2.046    17.656
GLY  TRP   0.14064  -169.213  -171.629     2.146     2.625
GLY  TRP   0.00785  -172.831   -99.000     2.640    22.681
GLY  TYR   0.05127  -168.806    12.577     2.674     5.011
GLY  TYR   0.00715  -174.812    68.285     1.479     7.984
GLY  TYR   0.08909  -169.073  -168.615     1.856     3.880
GLY  TYR   0.00683  -173.301  -117.384     1.022    12.927
GLY  TYR   0.00075   -53.004   -18.225     0.640     2.484
GLY  TYR   0.04122   -46.680   -92.793     0.932     5.144
GLY  TYR   0.16154    53.095    -1.578     0.670     3.515
GLY  TYR   0.07931    53.042   -71.316     1.121     9.512
GLY  TYR   0.00427   -53.148   161.524     0.623     0.869
GLY  TYR   0.03620   -46.534    86.734     0.361     4.213
GLY  TYR   0.40702    53.268   178.679     1.419     2.775
GLY  TYR   0.11535    51.936   101.272     1.893    14.053
GLY  VAL   0.06559   -47.705   -87.325     1.366     7.000
GLY  VAL   0.00000   -55.045   -30.969     1.000     1.000
GLY  VAL   0.08042    52.191     3.771     0.915     6.648
GLY  VAL   0.07485    51.803   -87.710     1.351    19.908
GLY  VAL   0.03698   -48.137    95.851     2.224     9.999
GLY  VAL   0.10962    52.197  -178.230     1.294     6.205
GLY  VAL   0.08470    51.348    98.622     0.560    14.632
GLY  VAL   0.01404  -176.253    75.132     1.633     2.544
GLY  VAL   0.23322  -168.552     9.021     2.187     3.004
GLY  VAL   0.00148  -174.253   -93.880     1.104     4.925
GLY  VAL   0.29911  -167.348  -168.503     1.531     2.514
HID  ALA   0.09886  -167.242    10.749     2.466     2.822
HID  ALA   0.00479  -174.985    68.775     2.356    10.496
HID  ALA   0.06372  -166.046  -170.822     1.754     3.537
HID  ALA   0.00272  -174.626   -96.696     1.349    10.528
HID  ALA   0.26027    52.310   178.688     1.080     3.736
HID  ALA   0.11876    51.620   108.903     1.512    11.942
HID  ALA   0.00455   -53.119   161.105     0.439     3.524
HID  ALA   0.03419   -47.403    88.433     1.346     6.558
HID  ALA   0.00454   -53.110   -19.534     0.469     1.483
HID  ALA   0.04615   -47.125   -91.423     1.149     3.087
HID  ALA   0.26593    52.507     0.234     0.928     5.478
HID  ALA   0.09551    50.845   -80.510     1.670    12.033
HID  ARG   0.00123   -53.511   -17.631     1.437     4.854
HID  ARG   0.00940   -48.555   -82.039     1.875     9.154
HID  ARG   0.35011    53.601    -1.979     1.514     3.524
HID  ARG   0.13687    52.053   -73.831     1.849    10.779
HID  ARG   0.01217   -48.415    97.816     2.229    12.385
HID  ARG   0.00111   -51.261   158.917     1.520     3.489
HID  ARG   0.38662    53.135   178.652     1.591     3.579
HID  ARG   0.08136    52.087   104.541     1.923     7.625
HID  ARG   0.00034    41.530    64.751     1.000     1.000
HID  ARG   0.00025  -174.160  -119.156     1.087     2.924
HID  ARG   0.00571  -169.047  -169.978     3.299     5.026
HID  ARG   0.01424  -170.521     9.642     3.371     4.619
HID  ARG   0.00060  -176.109    69.722     3.229    10.969
HID  ASN   0.16800  -170.896     6.260     3.017     2.876
HID  ASN   0.00006  -175.043    69.011     1.662    10.562
HID  ASN   0.11115  -170.372  -173.854     3.543     3.359
HID  ASN   0.00015  -172.771  -119.906     2.636    14.416
HID  ASN   0.01029   -47.157   -90.809     2.090     6.032
HID  ASN   0.00009   -53.577   -19.721     0.992     5.267
HID  ASN   0.26938    53.629    -0.236     1.119     2.275
HID  ASN   0.07826    51.452   -80.662     1.394    15.539
HID  ASN   0.00223   -52.637   160.943     0.881     1.582
HID  ASN   0.01219   -47.043    88.478     2.944     5.791
HID  ASN   0.32175    53.582   179.582     1.428     3.894
HID  ASN   0.02645    50.013    87.070     1.729    11.523
HID  ASP   0.08157  -170.113  -171.171     3.031     2.880
HID  ASP   0.00728  -174.400  -116.526     0.866     9.139
HID  ASP   0.04553  -167.091    11.133     2.192     3.781
HID  ASP   0.00729  -174.538    67.343     1.185     9.178
HID  ASP   0.00318   -52.700   -17.377     1.246     7.519
HID  ASP   0.01627   -48.247   -93.241     4.224     4.917
HID  ASP   0.29027    53.599     1.784     1.494     6.179
HID  ASP   0.03086    49.809   -82.130     2.244    13.227
HID  ASP   0.00256   -53.642   162.561     0.127     6.168
HID  ASP   0.02660   -48.878    92.696     3.545    10.865
HID  ASP   0.39031    53.693  -176.811     1.164     3.631
HID  ASP   0.09829    51.075   102.501     1.701    14.679
HID  CYS   0.17494  -171.762  -174.474     3.625     3.593
HID  CYS   0.00507  -174.546   -95.605     1.350     9.298
HID  CYS   0.13819  -171.126     6.876     4.252     3.864
HID  CYS   0.00752  -174.840    85.717     2.026     6.888
HID  CYS   0.04247   -46.913   -91.323     1.015     3.193
HID  CYS   0.22128    53.555     0.813     1.949     4.300
HID  CYS   0.04884    53.136   -80.847     3.138    13.353
HID  CYS   0.00004   -53.590   159.451     0.739     0.161
HID  CYS   0.03883   -46.823    88.078     0.730     2.410
HID  CYS   0.30441    53.397  -179.148     2.037     3.334
HID  CYS   0.01842    52.575    99.785     2.686    10.832
HID  GLN   0.04000   -46.739    87.926     0.437     1.728
HID  GLN   0.00072   -53.021   154.300     1.000     1.000
HID  GLN   0.28614    53.765   179.310     1.639     3.363
HID  GLN   0.03612    52.223   105.625     2.301    13.979
HID  GLN   0.00442   -46.930   -92.204     1.451     4.727
HID  GLN   0.00008   -52.855   -21.054     1.000     1.000
HID  GLN   0.37189    53.579    -1.479     1.478     2.939
HID  GLN   0.03098    53.066   -75.518     2.685    11.562
HID  GLN   0.12728  -170.576     7.089     2.344     3.281
HID  GLN   0.00334  -173.786    84.184     1.154     4.759
HID  GLN   0.09772  -170.473  -173.072     2.230     3.614
HID  GLN   0.00131  -173.718   -92.319     1.616     7.412
HID  GLU   0.00372   -53.537   162.150     0.317     1.813
HID  GLU   0.05639   -47.873    91.978     2.316     7.151
HID  GLU   0.29105    52.367  -178.827     1.256     8.013
HID  GLU   0.09097    50.628    93.832     1.388    18.794
HID  GLU   0.00171   -53.054   -14.679     0.834     4.041
HID  GLU   0.01131   -47.399   -95.494     2.080     7.230
HID  GLU   0.36647    53.573     1.373     1.593     4.737
HID  GLU   0.07903    51.687   -74.466     1.317    11.081
HID  GLU   0.02971  -168.937     9.425     3.232     4.072
HID  GLU   0.00420  -174.424    69.129     0.920     9.588
HID  GLU   0.06498  -167.108  -171.843     2.688     3.033
HID  GLU   0.00045  -175.836  -107.458     3.833    13.732
HID  GLY   0.02974  -167.402  -166.615     0.638     1.699
HID  GLY   0.00577  -175.177  -115.925     2.491     5.454
HID  GLY   0.00619  -174.713    65.452     1.509     4.805
HID  GLY   0.02038  -167.403    14.168     1.316     4.401
HID  GLY   0.00495   -52.077   -30.771     0.808     1.553
HID  GLY   0.02638   -46.768   -91.318     1.012     3.690
HID  GLY   0.46825    53.631     0.678     1.128     2.621
HID  GLY   0.05064    52.473   -74.079     1.283     8.597
HID  GLY   0.00081   -52.806   158.736     0.178     6.110
HID  GLY   0.05336   -47.029    90.839     0.854     3.433
HID  GLY   0.26126    53.262   178.968     1.458     3.915
HID  GLY   0.07227    52.374   108.527     0.958     8.893
HID  HID   0.00005   -52.872   161.557     0.146     3.632
HID  HID   0.00105   -48.612    94.512     1.567     6.281
HID  HID   0.34839    53.678  -179.670     1.592     1.900
HID  HID   0.04236    51.806   103.578     1.166     7.977
HID  HID   0.00657   -46.729   -91.889     0.354     1.427
HID  HID   0.00006   -53.552   -20.183     0.719     5.787
HID  HID   0.49434    53.687     0.851     1.680     2.639
HID  HID   0.03848    51.741   -79.009     1.120     6.996
HID  HID   0.03486  -170.022     7.290     2.642     2.084
HID  HID   0.00119  -174.170    75.959     1.429    10.628
HID  HID   0.03187  -169.702  -173.227     3.159     2.050
HID  HID   0.00078  -175.184   -92.615     4.202    10.756
HID  HIE   0.00122   -53.030   158.981     0.555     1.347
HID  HIE   0.04453   -47.135    89.386     0.962     3.936
HID  HIE   0.33650    53.299   179.483     1.939     4.467
HID  HIE   0.11585    51.782   107.096     0.656     8.864
HID  HIE   0.00129   -53.038   -22.671     0.567     1.363
HID  HIE   0.01949   -47.530   -90.414     1.451     3.987
HID  HIE   0.22714    53.451    -1.234     1.528     4.939
HID  HIE   0.07762    51.959   -76.636     0.866    12.034
HID  HIE   0.09658  -169.244  -171.481     3.997     4.558
HID  HIE   0.00035  -174.556  -102.790     2.339    15.830
HID  HIE   0.07926  -168.409    10.387     3.301     5.364
HID  HIE   0.00015  -175.031    69.552     3.130    11.758
HID  HIP   0.00240   -53.398   -22.466     0.331     2.112
HID  HIP   0.00876   -46.674   -94.916     1.039     3.887
HID  HIP   0.27269    54.669     1.000     1.667     4.844
HID  HIP   0.05548    51.312   -78.236     0.927     6.809
HID  HIP   0.52402    54.872  -177.811     2.070     2.640
HID  HIP   0.08049    51.567   101.758     0.635     9.126
HID  HIP   0.00403   -53.270   159.055     0.281     2.369
HID  HIP   0.01544   -46.577    85.654     0.524     2.133
HID  HIP   0.00020  -175.304    66.987     3.956    11.900
HID  HIP   0.02067  -166.512    11.431     1.861     4.330
HID  HIP   0.00088   179.683  -105.668     3.873     7.925
HID  HIP   0.01494  -167.394  -167.141     2.236     2.931
HID  ILE   0.19950  -166.669  -171.307     2.020     2.391
HID  ILE   0.00284  -173.584  -120.553     2.472     8.461
HID  ILE   0.12654  -167.350    11.921     3.290     2.888
HID  ILE   0.00036  -171.629    50.779     1.261     6.670
HID  ILE   0.00014   -53.471   160.501     0.103     1.454
HID  ILE   0.02426   -46.673    88.447     0.876     6.114
HID  ILE   0.36075    52.725   179.007     2.210     3.652
HID  ILE   0.04312    51.249   106.915     0.977    11.563
HID  ILE   0.00468   -53.365   -26.408     0.200     0.354
HID  ILE   0.04587   -46.890   -91.225     0.980     4.701
HID  ILE   0.12909    50.486    -2.991     1.487     4.837
HID  ILE   0.06285    52.484   -75.265     2.405    11.086
HID  LEU   0.01410   -52.329   161.802     0.855     5.306
HID  LEU   0.01394   -47.264    89.245     1.560     6.858
HID  LEU   0.31399    53.763   178.728     1.461     2.577
HID  LEU   0.02896    51.387   103.131     0.510     9.300
HID  LEU   0.44070    51.383    -3.898     1.416     5.430
HID  LEU   0.05156    51.649   -74.547     1.247     7.609
HID  LEU   0.02442   -46.418   -93.890     0.529     3.549
HID  LEU   0.00055   -53.491   -17.392     1.000     1.000
HID  LEU   0.03653  -167.047  -171.304     2.588     2.353
HID  LEU   0.00115  -173.839  -122.527     2.060    10.484
HID  LEU   0.07196  -167.752     9.832     3.071     2.340
HID  LEU   0.00214  -177.099    68.594     5.294    10.780
HID  LYS   0.10601  -165.321    10.911     0.959     1.629
HID  LYS   0.00001  -173.946    61.854     1.000     1.000
HID  LYS   0.00054  -174.586  -118.504     0.028     0.220
HID  LYS   0.08754  -165.349  -170.480     0.996     1.694
HID  LYS   0.24518    53.705   179.470     1.814     4.774
HID  LYS   0.14641    51.753   109.862     0.591     4.630
HID  LYS   0.00057   -53.086   156.786     0.353     3.148
HID  LYS   0.06396   -46.873    88.945     0.489     2.363
HID  LYS   0.00113   -53.109   -23.920     0.176     1.447
HID  LYS   0.02076   -46.780   -92.332     0.522     2.372
HID  LYS   0.27147    53.843    -0.769     1.626     4.066
HID  LYS   0.05642    51.584   -78.163     0.592     9.495
HID  MET   0.00235   -53.854   -17.950     1.302     4.034
HID  MET   0.02219   -47.117   -90.486     1.719     4.031
HID  MET   0.24291    52.840    -1.273     1.951     3.407
HID  MET   0.08793    51.415   -73.620     1.112     9.943
HID  MET   0.01756   -47.011    89.402     1.069     4.223
HID  MET   0.00001   -53.941   159.064     1.000     1.000
HID  MET   0.45826    53.289   178.835     1.617     2.782
HID  MET   0.06041    51.067    95.711     0.906    12.041
HID  MET   0.06788  -167.824  -171.129     3.140     3.024
HID  MET   0.00015  -173.972  -110.788     1.078    17.771
HID  MET   0.03969  -169.010     9.716     3.049     4.277
HID  MET   0.00068  -173.319    68.953     1.018    14.729
HID  PHE   0.35330    52.945   178.504     1.736     4.097
HID  PHE   0.06283    51.998   106.394     1.067    11.397
HID  PHE   0.00836   -46.751    88.230     1.123     4.704
HID  PHE   0.00036   -52.801   162.177     1.541     8.069
HID  PHE   0.00059   -53.618   -25.759     0.762     2.272
HID  PHE   0.05787   -47.090   -90.753     1.016     3.649
HID  PHE   0.36269    53.076    -0.972     1.661     3.822
HID  PHE   0.07668    51.760   -74.682     0.472     6.832
HID  PHE   0.04305  -167.538  -166.583     1.753     2.517
HID  PHE   0.00213  -174.333  -118.419     1.411     3.863
HID  PHE   0.03046  -166.612    13.793     1.339     4.189
HID  PHE   0.00169  -173.960    62.636     1.530     3.634
HID  PRO   0.39946    53.580   179.365     2.794     4.946
HID  PRO   0.16332    50.366   110.840     1.413    11.308
HID  PRO   0.04955   -46.487    87.476     1.166     3.080
HID  PRO   0.00292   -53.020   159.965     1.000     1.000
HID  PRO   0.05657   -46.742   -91.751     1.135     3.432
HID  PRO   0.02086   -53.103   -26.969     1.000     1.000
HID  PRO   0.20082    52.046    -3.626     2.452     5.839
HID  PRO   0.06466    49.641   -80.290     2.479    15.251
HID  PRO   0.00070  -176.328    70.173     2.646     7.119
HID  PRO   0.01912  -171.896    15.321     4.019     3.187
HID  PRO   0.02071  -170.787  -166.162     4.445     4.257
HID  PRO   0.00131  -176.073  -114.720     3.948     8.611
HID  SER   0.00075   -53.979   164.637     0.186     1.326
HID  SER   0.00636   -47.826    90.670     2.445     7.503
HID  SER   0.38683    54.873  -178.029     1.905     4.742
HID  SER   0.04213    51.392   103.281     1.604    11.661
HID  SER   0.00115   -53.594   -21.752     0.453     6.362
HID  SER   0.00575   -47.918   -91.638     2.983     4.885
HID  SER   0.44076    54.216     1.819     2.026     5.192
HID  SER   0.08042    52.387   -83.516     1.780    11.228
HID  SER   0.01901  -166.240  -169.590     0.873     1.574
HID  SER   0.00070  -172.131  -126.994     1.632     6.753
HID  SER   0.00041  -174.479    64.728     1.142     3.804
HID  SER   0.01573  -166.899    14.152     2.477     2.495
HID  THR   0.10405  -173.201     6.069     2.968     3.531
HID  THR   0.00144  -173.369    85.088     0.898    12.365
HID  THR   0.19810  -171.493  -173.870     3.255     2.872
HID  THR   0.00129  -173.673  -120.185     1.165     6.855
HID  THR   0.02965   -46.935   -92.623     1.897     4.419
HID  THR   0.00137   -50.625    -7.990     2.435    10.446
HID  THR   0.25329    53.420     0.192     1.545     4.535
HID  THR   0.08285    50.277   -77.107     3.104     7.951
HID  THR   0.02241   -47.173    87.329     1.469     3.708
HID  THR   0.00453   -52.092   167.442     3.033    10.102
HID  THR   0.23545    52.544  -179.618     1.812     4.595
HID  THR   0.06557    51.474   104.902     4.001    10.209
HID  TRP   0.07953  -169.503     8.821     2.760     3.632
HID  TRP   0.00131  -171.975    92.156     2.569    18.930
HID  TRP   0.08515  -169.960  -172.080     2.365     3.075
HID  TRP   0.00133  -173.188   -93.298     0.767    12.102
HID  TRP   0.00001   -54.843   -41.614     0.021     0.055
HID  TRP   0.03912   -46.978   -96.110     0.793     6.014
HID  TRP   0.31776    53.578    -0.980     1.453     3.165
HID  TRP   0.05355    52.095   -72.741     1.030    10.170
HID  TRP   0.01821   -46.749    88.263     1.240     4.019
HID  TRP   0.00007   -53.549   162.408     1.441    15.999
HID  TRP   0.33183    53.094   178.659     1.194     3.409
HID  TRP   0.07214    51.784   103.886     1.589     8.917
HID  TYR   0.29313    51.859   179.565     1.220     4.771
HID  TYR   0.10988    51.821   108.220     1.029     9.415
HID  TYR   0.01158   -46.997    89.128     1.273     5.954
HID  TYR   0.00020   -52.031   161.522     1.913    11.382
HID  TYR   0.37018    53.175    -1.274     1.667     4.238
HID  TYR   0.03013    51.524   -76.909     1.285     9.093
HID  TYR   0.00032   -51.967    -8.173     1.580     8.786
HID  TYR   0.03679   -46.981   -90.987     0.815     2.837
HID  TYR   0.07742  -167.343    11.630     2.000     3.710
HID  TYR   0.00074  -174.396    68.460     1.619    10.649
HID  TYR   0.06912  -168.984  -169.067     2.734     4.547
HID  TYR   0.00052  -175.904  -111.986     2.441    10.381
HID  VAL   0.00100   -52.768   158.530     0.272     1.805
HID  VAL   0.02780   -47.258    91.051     1.283     4.816
HID  VAL   0.12425    52.800   179.916     1.676     4.934
HID  VAL   0.05394    51.756   107.756     0.879    10.352
HID  VAL   0.00022   -52.757   -24.090     0.373     3.397
HID  VAL   0.01900   -47.076   -90.733     1.545     3.944
HID  VAL   0.39068    53.528    -0.036     1.879     3.835
HID  VAL   0.04370    52.084   -76.926     0.858    14.732
HID  VAL   0.16386  -168.661     8.893     1.885     2.857
HID  VAL   0.01189  -175.245    74.220     1.348     7.526
HID  VAL   0.16355  -167.988  -171.543     2.297     2.154
HID  VAL   0.00012  -174.151  -101.389     2.307    13.715
HIE  ALA   0.00237   -53.286   160.874     0.778     5.085
HIE  ALA   0.16523   -49.479   101.963     0.931     4.677
HIE  ALA   0.16732    52.182   178.816     1.257     4.123
HIE  ALA   0.10064    51.479   105.228     1.130    11.895
HIE  ALA   0.08076   -48.782   -83.208     1.471     6.570
HIE  ALA   0.00056   -53.319   -21.586     0.855    10.338
HIE  ALA   0.22307    52.449     1.613     0.960     6.253
HIE  ALA   0.09270    51.668   -85.538     0.974    14.203
HIE  ALA   0.00241  -173.392  -121.465     0.863     3.107
HIE  ALA   0.09050  -166.567  -167.409     0.960     1.687
HIE  ALA   0.00396  -174.432    63.362     1.759     4.221
HIE  ALA   0.07050  -166.457    13.726     0.931     2.992
HIE  ARG   0.00827   -53.133   -26.487     0.135     1.192
HIE  ARG   0.06799   -49.145   -79.351     1.288     7.145
HIE  ARG   0.14084    52.627    -0.116     1.500     5.805
HIE  ARG   0.23698    51.524   -91.049     1.894    16.015
HIE  ARG   0.00261   -53.218   157.055     0.374     2.433
HIE  ARG   0.02566   -47.591    92.086     1.816     8.473
HIE  ARG   0.06765    51.455   100.708     0.799    15.334
HIE  ARG   0.05260    51.881   177.904     1.526     7.344
HIE  ARG   0.22347  -171.739  -175.262     2.445     2.894
HIE  ARG   0.00265  -174.389   -90.314     0.699     7.778
HIE  ARG   0.17002  -171.305     7.334     2.270     4.453
HIE  ARG   0.00125  -174.023    85.449     1.150     7.134
HIE  ASN   0.00017   -53.291   162.161     0.513     5.624
HIE  ASN   0.06105   -48.539    85.309     1.381     4.808
HIE  ASN   0.13050    53.025    -0.675     1.422     4.672
HIE  ASN   0.07075    51.767    95.787     2.062    14.101
HIE  ASN   0.00033   -53.108   -23.647     0.505     8.727
HIE  ASN   0.06449   -48.626   -93.773     1.207     8.370
HIE  ASN   0.32327    52.707   178.716     0.884     4.445
HIE  ASN   0.05211    51.862   -80.092     2.098    15.204
HIE  ASN   0.16389  -170.251  -174.124     4.227     3.152
HIE  ASN   0.00782  -174.054   -92.598     0.712     8.671
HIE  ASN   0.12405  -168.701     9.981     2.898     3.837
HIE  ASN   0.00157  -174.117    86.308     0.903    11.689
HIE  ASP   0.16450  -166.453    13.598     0.907     2.326
HIE  ASP   0.21608  -166.817  -167.043     0.805     2.321
HIE  ASP   0.03542   -47.154   -90.071     1.925     6.606
HIE  ASP   0.00941   -52.451   -39.292     1.689    17.155
HIE  ASP   0.15474    51.687     2.973     1.144     7.042
HIE  ASP   0.06219    51.751   -84.648     1.585    14.625
HIE  ASP   0.00158   -55.344   156.469     0.500     9.578
HIE  ASP   0.09947   -49.110   101.305     2.192    10.296
HIE  ASP   0.13275    52.662  -178.259     1.130     4.729
HIE  ASP   0.12386    51.166   105.362     0.847    11.228
HIE  CYS   0.01733  -174.886   -89.413     0.475     3.424
HIE  CYS   0.13983  -171.968  -174.531     4.132     4.359
HIE  CYS   0.00537  -174.169    89.792     0.330     1.948
HIE  CYS   0.27649  -173.689     4.942     3.450     4.213
HIE  CYS   0.01433   -48.580   -82.360     1.400     5.450
HIE  CYS   0.18448    52.509    -1.426     1.107     4.826
HIE  CYS   0.06226    52.848   -80.286     2.223    15.429
HIE  CYS   0.01930   -47.576    92.120     1.272     4.592
HIE  CYS   0.23382    52.395   178.671     0.956     4.474
HIE  CYS   0.04679    53.229   103.779     1.806    15.378
HIE  GLN   0.00260   -52.709   -29.339     0.544     5.897
HIE  GLN   0.01241   -47.516   -90.901     1.769     6.130
HIE  GLN   0.30552    52.143    -3.429     1.027     2.610
HIE  GLN   0.04742    52.324   -71.119     1.467    10.837
HIE  GLN   0.00008   -54.017   160.523     0.060     0.287
HIE  GLN   0.01015   -46.835    89.683     1.450     5.744
HIE  GLN   0.49754    52.105   176.782     0.872     2.233
HIE  GLN   0.01793    52.186   107.773     1.298     8.866
HIE  GLN   0.05195  -169.949     8.452     3.945     4.272
HIE  GLN   0.00202  -172.907    58.414     1.935     7.942
HIE  GLN   0.00020  -172.691    99.706     1.000     1.000
HIE  GLN   0.04940  -169.987  -172.340     3.643     4.171
HIE  GLN   0.00280  -173.986  -120.051     0.956     4.346
HIE  GLU   0.09936  -167.213  -166.538     1.355     2.192
HIE  GLU   0.00389  -175.081    64.615     2.118     4.446
HIE  GLU   0.15187  -166.323    13.274     1.288     2.700
HIE  GLU   0.00079   -53.050   156.471     2.346     4.765
HIE  GLU   0.08078   -48.989    98.414     1.387     6.962
HIE  GLU   0.17775    53.015  -179.316     1.119     5.817
HIE  GLU   0.11236    51.538    93.345     0.972    12.441
HIE  GLU   0.00012   -48.878   -34.854     0.290     2.255
HIE  GLU   0.03048   -47.480   -89.718     1.559     4.623
HIE  GLU   0.27546    52.731     1.332     1.121     5.812
HIE  GLU   0.06715    51.406   -87.566     0.954    13.008
HIE  GLY   0.00742   -53.426   159.834     0.411     2.557
HIE  GLY   0.04584   -47.730    91.933     1.430     4.324
HIE  GLY   0.18004    52.348  -179.882     1.160     6.085
HIE  GLY   0.12994    51.868    98.929     0.793    13.297
HIE  GLY   0.03899   -47.155   -91.224     0.935     3.122
HIE  GLY   0.00045   -52.907   -19.547     1.000     1.000
HIE  GLY   0.19039    52.011    -0.005     1.172     6.976
HIE  GLY   0.07434    52.606   -78.863     1.347    14.423
HIE  GLY   0.17615  -168.577  -168.617     3.054     4.932
HIE  GLY   0.00914  -174.451  -100.976     1.026    17.768
HIE  GLY   0.14625  -170.315    11.336     3.797     6.772
HIE  GLY   0.00106  -175.299    87.354     1.000     1.000
HIE  HID   0.00122   -53.030   158.981     0.555     1.347
HIE  HID   0.04453   -47.135    89.386     0.962     3.936
HIE  HID   0.33650    53.299   179.483     1.939     4.467
HIE  HID   0.11585    51.782   107.096     0.656     8.864
HIE  HID   0.00129   -53.038   -22.671     0.567     1.363
HIE  HID   0.01949   -47.530   -90.414     1.451     3.987
HIE  HID   0.22714    53.451    -1.234     1.528     4.939
HIE  HID   0.07762    51.959   -76.636     0.866    12.034
HIE  HID   0.09658  -169.244  -171.481     3.997     4.558
HIE  HID   0.00035  -174.556  -102.790     2.339    15.830
HIE  HID   0.07926  -168.409    10.387     3.301     5.364
HIE  HID   0.00015  -175.031    69.552     3.130    11.758
HIE  HIE   0.15816  -167.747  -166.559     1.028     1.804
HIE  HIE   0.00544  -172.990  -122.852     0.976     3.091
HIE  HIE   0.13002  -167.030    13.929     1.571     2.731
HIE  HIE   0.00052  -175.089    65.894     1.607     5.112
HIE  HIE   0.00111   -53.608   159.486     0.572     1.584
HIE  HIE   0.05586   -47.987    95.740     1.412     7.348
HIE  HIE   0.17555    52.269   179.684     0.752     6.011
HIE  HIE   0.08351    51.653    97.725     0.618    12.964
HIE  HIE   0.01912   -48.927   -87.239     1.397     3.802
HIE  HIE   0.26898    52.104    -1.400     0.725     6.056
HIE  HIE   0.10173    51.395   -87.865     0.524    12.111
HIE  HIP   0.01868   -52.812   162.896     0.581     4.216
HIE  HIP   0.04779   -49.983    87.651     3.925     2.010
HIE  HIP   0.17683    54.540  -178.726     2.582     6.335
HIE  HIP   0.11302    50.445    99.698     1.792    12.205
HIE  HIP   0.02240   -52.060   -17.669     0.713     3.318
HIE  HIP   0.03279   -47.062   -94.690     2.201     2.283
HIE  HIP   0.35182    55.483     3.879     1.533     3.802
HIE  HIP   0.18555    50.020   -84.470     2.023    12.348
HIE  HIP   0.00003  -173.818  -120.147     0.486     2.523
HIE  HIP   0.01636  -166.979  -168.748     1.100     3.426
HIE  HIP   0.03441  -166.074    13.899     1.529     2.758
HIE  HIP   0.00032   179.059    77.581     5.731    11.888
HIE  ILE   0.20321  -166.178  -169.358     1.082     2.304
HIE  ILE   0.00115  -171.307  -132.769     0.950     4.781
HIE  ILE   0.16263  -165.806    11.857     0.869     2.336
HIE  ILE   0.00148  -173.263    57.716     0.716     4.189
HIE  ILE   0.00398   -53.309   -29.662     0.196     4.774
HIE  ILE   0.02488   -47.080   -91.115     1.686     5.050
HIE  ILE   0.17332    51.959     2.622     1.455     5.878
HIE  ILE   0.09279    51.717   -72.659     0.663     9.129
HIE  ILE   0.06141   -48.410    95.051     1.760     8.294
HIE  ILE   0.00004   -54.325   161.847     1.000     1.000
HIE  ILE   0.21936    51.216  -179.577     1.442     5.166
HIE  ILE   0.05574    51.860   106.889     0.663    10.528
HIE  LEU   0.01265   -47.404    90.928     1.942     7.387
HIE  LEU   0.29438    52.285   178.815     1.099     4.452
HIE  LEU   0.03608    52.737   105.482     1.847    13.371
HIE  LEU   0.07060   -48.564   -84.008     1.661     9.149
HIE  LEU   0.20267    52.287    -0.972     0.902     5.541
HIE  LEU   0.04606    52.462   -83.000     2.256    16.698
HIE  LEU   0.12043  -169.723  -172.862     2.853     3.064
HIE  LEU   0.00858  -172.395  -132.312     1.093    22.553
HIE  LEU   0.20771  -167.249     9.782     2.614     2.585
HIE  LEU   0.00084  -173.740    70.817     0.677    16.043
HIE  LYS   0.01757   -53.158   -26.587     0.093     0.950
HIE  LYS   0.04772   -47.739   -89.214     1.524     4.855
HIE  LYS   0.06268    51.563     2.463     1.197     7.732
HIE  LYS   0.11126    51.791   -74.856     1.180    10.656
HIE  LYS   0.00920   -52.949   153.230     0.579     4.689
HIE  LYS   0.04582   -48.024    93.673     1.921     9.682
HIE  LYS   0.07319    51.044   176.630     1.109     7.731
HIE  LYS   0.12989    51.917   110.074     0.497     4.540
HIE  LYS   0.00329  -173.897   -90.523     0.605     2.872
HIE  LYS   0.29045  -171.516  -174.013     3.524     4.635
HIE  LYS   0.00688  -173.510    89.796     0.327     2.135
HIE  LYS   0.20205  -170.252     6.909     3.784     4.249
HIE  MET   0.01017   -47.169   -90.980     1.497     5.122
HIE  MET   0.00140   -50.573   -24.409     1.715     6.368
HIE  MET   0.32638    52.689    -2.270     0.925     2.539
HIE  MET   0.04534    52.170   -80.905     1.383    15.192
HIE  MET   0.00064   -50.846   159.589     1.286     4.441
HIE  MET   0.02626   -47.691    92.901     1.884     8.624
HIE  MET   0.31544    52.655   178.437     0.854     3.122
HIE  MET   0.04815    52.438   107.956     0.896    10.302
HIE  MET   0.11050  -171.726     8.851     4.181     5.585
HIE  MET   0.00140  -173.413    60.736     2.348     6.317
HIE  MET   0.11334  -168.896  -171.083     3.984     3.889
HIE  MET   0.00097  -173.657  -120.475     1.590     4.267
HIE  MET   0.00001  -174.398   -80.341     1.000     1.000
HIE  PHE   0.00091  -174.132  -119.848     0.921     0.307
HIE  PHE   0.17439  -167.711  -166.682     1.284     2.019
HIE  PHE   0.02791   -47.049    89.022     1.564     6.171
HIE  PHE   0.00000   -55.677   146.712     1.000     1.000
HIE  PHE   0.17773    51.775  -179.352     1.145     6.393
HIE  PHE   0.13576    51.629   100.479     0.981    14.227
HIE  PHE   0.27247  -167.452    14.246     1.551     2.457
HIE  PHE   0.00114   -53.596   -23.902     2.416     8.625
HIE  PHE   0.03420   -48.502   -87.974     1.928     6.803
HIE  PHE   0.08674    52.067     2.805     1.733     7.150
HIE  PHE   0.08876    51.738   -80.893     0.769    13.556
HIE  PRO   0.11369  -167.364    14.438     2.988     2.576
HIE  PRO   0.00002  -119.517    -2.061     1.000     1.000
HIE  PRO   0.00003  -119.331   178.194     0.763     0.637
HIE  PRO   0.05344  -168.407  -167.779     3.883     2.308
HIE  PRO   0.07006   -47.242   -92.076     1.104     2.266
HIE  PRO   0.00742   -53.823   -27.619     1.000     1.000
HIE  PRO   0.12953    50.471    -0.238     1.275     7.366
HIE  PRO   0.12365    51.204   -80.466     2.385    13.855
HIE  PRO   0.11015    50.738   114.060     1.066     2.855
HIE  PRO   0.21259    50.776   178.858     1.376     6.003
HIE  PRO   0.17858   -49.423   101.359     1.626     8.288
HIE  PRO   0.00084   -53.734   164.241     1.000     1.000
HIE  SER   0.00411   -50.986   156.418     0.980     5.393
HIE  SER   0.03240   -47.849    86.776     2.504     6.481
HIE  SER   0.13515    52.633     5.461     0.745     4.153
HIE  SER   0.06435    51.807    98.632     1.754    14.725
HIE  SER   0.02673   -46.744   -93.640     1.786     4.794
HIE  SER   0.00054   -51.467   -26.390     3.738    14.493
HIE  SER   0.12305    52.544  -176.689     1.210     4.171
HIE  SER   0.05429    51.336   -88.181     1.279    14.756
HIE  SER   0.00778  -173.833   -86.415     0.380     3.522
HIE  SER   0.16838  -168.568  -170.296     2.300     3.633
HIE  SER   0.00305  -173.159    94.872     1.217     2.374
HIE  SER   0.38015  -170.166     8.568     3.784     4.381
HIE  THR   0.04846   -48.295   -97.543     3.072     4.703
HIE  THR   0.00276   -53.609   -23.357     0.474     5.770
HIE  THR   0.18723    53.015     2.682     1.858     6.826
HIE  THR   0.09685    48.596   -78.072     3.391    10.175
HIE  THR   0.04090   -47.968    86.409     2.327     6.925
HIE  THR   0.00056   -53.511   155.658     1.125     9.735
HIE  THR   0.32627    53.156  -178.053     1.282     5.631
HIE  THR   0.08233    50.874   105.863     2.602    10.287
HIE  THR   0.06202  -166.695  -167.807     0.998     2.273
HIE  THR   0.00080  -173.881  -122.809     4.259    11.957
HIE  THR   0.15003  -166.775    13.911     0.740     2.180
HIE  THR   0.00178  -175.334    65.770     4.740    11.526
HIE  TRP   0.02597   -46.112   -95.799     1.384     7.650
HIE  TRP   0.00143   -53.282   -25.553     1.744    10.491
HIE  TRP   0.33436    52.388    -2.641     1.597     3.105
HIE  TRP   0.07137    52.696   -80.147     1.958    16.245
HIE  TRP   0.00087   -51.070   156.807     1.629     7.477
HIE  TRP   0.01334   -46.580    85.824     2.099     7.365
HIE  TRP   0.15269    52.662   178.748     1.371     4.204
HIE  TRP   0.03977    51.858   108.851     0.987    10.769
HIE  TRP   0.11666  -168.978  -170.357     2.756     4.436
HIE  TRP   0.00147  -173.664  -120.044     1.315     6.488
HIE  TRP   0.00032  -170.184   -75.457     1.000     1.000
HIE  TRP   0.23817  -170.485     8.767     2.732     4.041
HIE  TRP   0.00358  -173.412    72.209     0.836    15.994
HIE  TYR   0.00007   -54.296   171.411     0.568     9.733
HIE  TYR   0.01832   -47.258    90.282     1.531     5.933
HIE  TYR   0.25547    52.145   177.896     1.028     3.833
HIE  TYR   0.08429    51.764    98.974     1.772    14.666
HIE  TYR   0.00021   -53.498   -19.172     0.596     6.436
HIE  TYR   0.03507   -47.792   -88.545     1.760     8.032
HIE  TYR   0.21068    52.355    -0.944     1.230     5.383
HIE  TYR   0.05192    51.852   -83.373     0.905    14.713
HIE  TYR   0.17873  -167.754  -169.296     2.209     3.144
HIE  TYR   0.00239  -173.733  -108.327     1.159    19.474
HIE  TYR   0.16036  -168.646    11.768     1.944     3.487
HIE  TYR   0.00250  -174.197    66.739     1.376     9.764
HIE  VAL   0.00015   -53.336   -20.922     0.260     1.787
HIE  VAL   0.03854   -46.893   -91.061     2.211    10.182
HIE  VAL   0.20321    52.473    -0.845     1.376     5.131
HIE  VAL   0.02370    52.491   -77.438     1.349    15.703
HIE  VAL   0.00003   -52.502   167.933     0.484     7.489
HIE  VAL   0.02565   -46.899    89.030     1.235     5.316
HIE  VAL   0.19086    52.025   179.781     1.368     5.895
HIE  VAL   0.06951    52.755   108.754     1.702    12.364
HIE  VAL   0.27389  -168.828  -172.016     2.285     2.567
HIE  VAL   0.00289  -174.119  -118.481     1.734    10.513
HIE  VAL   0.02203  -175.025    81.633     0.519     7.152
HIE  VAL   0.14955  -168.186    10.220     2.383     3.782
HIP  ALA   0.07735    50.778   172.807     0.791     2.939
HIP  ALA   0.12487    50.669   108.244     1.279     7.660
HIP  ALA   0.03677   -53.254   157.600     0.115     1.915
HIP  ALA   0.04734   -46.538    86.016     0.808     2.235
HIP  ALA   0.01959   -53.107   -25.539     0.137     3.060
HIP  ALA   0.01647   -46.832   -94.358     1.333     3.550
HIP  ALA   0.47834    55.972     2.980     1.790     4.862
HIP  ALA   0.14037    51.379   -74.470     0.906     8.366
HIP  ALA   0.04072  -165.911    12.732     1.413     2.693
HIP  ALA   0.00017  -174.636    65.495     1.612     5.941
HIP  ALA   0.01797  -166.424  -167.372     0.662     3.712
HIP  ALA   0.00002   174.553   -86.991     1.000     1.000
HIP  ARG   0.03618  -166.160  -170.945     1.733     2.638
HIP  ARG   0.00003  -172.155  -123.469     1.000     1.000
HIP  ARG   0.25567    55.063  -178.442     2.204     6.006
HIP  ARG   0.15971    51.660   103.243     2.616    10.318
HIP  ARG   0.00612   -52.508   164.677     0.874     4.014
HIP  ARG   0.00588   -46.664    85.231     0.631     3.476
HIP  ARG   0.00004  -174.011    62.830     0.829     0.989
HIP  ARG   0.03872  -167.544     9.782     2.275     3.911
HIP  ARG   0.00392   -52.441   -18.629     0.585     4.041
HIP  ARG   0.01070   -52.340   -93.053     2.933     2.014
HIP  ARG   0.36035    55.448    -0.697     2.285     6.855
HIP  ARG   0.12269    52.179   -75.487     2.412     8.713
HIP  ASN   0.00189   -53.429   160.885     0.276     1.818
HIP  ASN   0.02386   -46.478    85.467     0.299     2.800
HIP  ASN   0.11996    51.410   107.469     1.196     7.750
HIP  ASN   0.31773    53.435  -178.729     2.484     6.230
HIP  ASN   0.00857   -53.092   -26.049     0.186     2.023
HIP  ASN   0.00867   -46.403   -94.576     0.527     3.220
HIP  ASN   0.35217    54.236     2.557     2.210     6.125
HIP  ASN   0.10820    51.080   -74.200     1.042     7.596
HIP  ASN   0.02279  -165.564    10.345     2.199     2.592
HIP  ASN   0.00261  -174.415    61.429     4.194    13.397
HIP  ASN   0.00101  -176.096  -112.108     2.792     6.993
HIP  ASN   0.03254  -165.297  -170.755     1.651     3.515
HIP  ASP   0.00905   -52.922   155.410     0.163     8.100
HIP  ASP   0.01484   -48.141    94.809     2.026     9.567
HIP  ASP   0.29331    53.785  -178.418     2.067     5.290
HIP  ASP   0.06099    51.316   101.125     1.268    11.338
HIP  ASP   0.01970   -52.991   -22.111     0.429     3.056
HIP  ASP   0.05985   -46.678   -92.554     0.989     6.631
HIP  ASP   0.45655    54.532     1.970     1.931     5.310
HIP  ASP   0.03902    51.399   -74.293     1.217    10.201
HIP  ASP   0.01679  -171.437    13.831     4.204     4.189
HIP  ASP   0.00039  -173.665    60.774     3.821    12.239
HIP  ASP   0.02905  -171.250  -166.029     3.249     2.422
HIP  ASP   0.00046  -176.047  -112.368     4.962    12.345
HIP  CYS   0.28634    54.993  -177.607     2.429     4.638
HIP  CYS   0.18641    51.265   107.632     1.174    10.435
HIP  CYS   0.01070   -53.214   156.904     0.082     1.481
HIP  CYS   0.03248   -46.566    85.786     0.394     3.004
HIP  CYS   0.00360   -53.315   -22.205     0.289     1.713
HIP  CYS   0.03889   -46.470   -94.538     0.251     1.627
HIP  CYS   0.28990    54.144     1.386     2.654     7.218
HIP  CYS   0.09914    50.434   -73.990     0.894     8.810
HIP  CYS   0.02611  -165.658    12.630     2.227     2.060
HIP  CYS   0.00153  -176.414    69.373     4.251     8.564
HIP  CYS   0.02431  -165.456  -169.839     0.734     1.657
HIP  CYS   0.00057   178.280  -101.107     3.287     7.865
HIP  GLN   0.00642   -53.338   158.150     0.106     1.235
HIP  GLN   0.03557   -46.528    85.931     0.206     0.930
HIP  GLN   0.08418    51.827   103.840     1.885     8.560
HIP  GLN   0.22305    55.832  -177.367     1.845     4.398
HIP  GLN   0.00334   -53.230   -23.368     0.241     3.260
HIP  GLN   0.05526   -46.488   -94.673     0.192     1.249
HIP  GLN   0.29358    54.904     1.087     2.703     6.365
HIP  GLN   0.17343    51.719   -75.994     1.397     7.148
HIP  GLN   0.04180  -170.108     8.034     2.952     2.823
HIP  GLN   0.00059  -179.668    83.000     5.686    10.365
HIP  GLN   0.08194  -169.496  -173.028     2.782     3.426
HIP  GLN   0.00083  -176.691   -94.654     4.871     6.752
HIP  GLU   0.00896   -53.133   157.168     0.079     1.157
HIP  GLU   0.04561   -46.979    89.903     1.098     6.738
HIP  GLU   0.11998    51.550   105.967     0.916     9.678
HIP  GLU   0.20453    52.925  -176.531     1.580     7.436
HIP  GLU   0.03733   -47.144   -93.317     1.607     3.519
HIP  GLU   0.01398   -51.104   -15.458     1.026     5.509
HIP  GLU   0.20204    49.744   -92.804     1.501    11.275
HIP  GLU   0.27790    53.811     7.177     1.649     8.174
HIP  GLU   0.05618  -169.191    12.177     2.855     5.843
HIP  GLU   0.00294  -175.038    65.816     1.221     4.257
HIP  GLU   0.03031  -168.668  -169.805     3.580     3.761
HIP  GLU   0.00025  -175.482   -98.169     4.353    16.512
HIP  GLY   0.07798  -168.427  -167.972     3.492     1.594
HIP  GLY   0.00082  -175.423  -115.480     3.804    12.237
HIP  GLY   0.03936  -166.821    14.511     0.869     1.321
HIP  GLY   0.00269  -179.524    75.758     4.752    10.905
HIP  GLY   0.01379   -53.260   -24.508     0.222     2.133
HIP  GLY   0.03543   -46.732   -92.470     0.812     4.542
HIP  GLY   0.11426    51.926    -6.093     2.196     6.512
HIP  GLY   0.09649    51.597   -74.053     0.911     8.616
HIP  GLY   0.42620    55.647  -176.618     2.657     5.511
HIP  GLY   0.15606    51.823   102.598     0.534    10.496
HIP  GLY   0.01255   -53.218   158.991     0.368     2.841
HIP  GLY   0.02438   -46.630    86.002     1.031     3.010
HIP  HID   0.00240   -53.398   -22.466     0.331     2.112
HIP  HID   0.00876   -46.674   -94.916     1.039     3.887
HIP  HID   0.27269    54.669     1.000     1.667     4.844
HIP  HID   0.05548    51.312   -78.236     0.927     6.809
HIP  HID   0.52402    54.872  -177.811     2.070     2.640
HIP  HID   0.08049    51.567   101.758     0.635     9.126
HIP  HID   0.00403   -53.270   159.055     0.281     2.369
HIP  HID   0.01544   -46.577    85.654     0.524     2.133
HIP  HID   0.00020  -175.304    66.987     3.956    11.900
HIP  HID   0.02067  -166.512    11.431     1.861     4.330
HIP  HID   0.00088   179.683  -105.668     3.873     7.925
HIP  HID   0.01494  -167.394  -167.141     2.236     2.931
HIP  HIE   0.01868   -52.812   162.896     0.581     4.216
HIP  HIE   0.04779   -49.983    87.651     3.925     2.010
HIP  HIE   0.17683    54.540  -178.726     2.582     6.335
HIP  HIE   0.11302    50.445    99.698     1.792    12.205
HIP  HIE   0.02240   -52.060   -17.669     0.713     3.318
HIP  HIE   0.03279   -47.062   -94.690     2.201     2.283
HIP  HIE   0.35182    55.483     3.879     1.533     3.802
HIP  HIE   0.18555    50.020   -84.470     2.023    12.348
HIP  HIE   0.00003  -173.818  -120.147     0.486     2.523
HIP  HIE   0.01636  -166.979  -168.748     1.100     3.426
HIP  HIE   0.03441  -166.074    13.899     1.529     2.758
HIP  HIE   0.00032   179.059    77.581     5.731    11.888
HIP  HIP   0.01821  -165.652  -172.534     2.065     2.280
HIP  HIP   0.00023  -178.343  -102.151     3.709    13.591
HIP  HIP   0.02324  -167.480     9.855     1.561     3.341
HIP  HIP   0.00009  -175.208    68.319     2.361     6.637
HIP  HIP   0.00026   -53.495   161.184     0.239     2.396
HIP  HIP   0.00122   -46.605    83.112     0.553     3.394
HIP  HIP   0.28636    55.978  -176.097     0.771     2.743
HIP  HIP   0.09267    51.383    95.276     0.499     4.580
HIP  HIP   0.04454    51.499   -81.425     0.658     5.545
HIP  HIP   0.53077    55.719     4.191     1.331     2.607
HIP  HIP   0.00025   -53.076   -19.402     0.443     6.302
HIP  HIP   0.00216   -46.606   -98.204     0.589     1.676
HIP  ILE   0.04016  -165.200  -170.238     1.665     1.998
HIP  ILE   0.00067  -179.158   -99.977     3.468     5.800
HIP  ILE   0.00051   179.047    81.893     0.775     4.511
HIP  ILE   0.10148  -166.968    12.544     3.732    10.891
HIP  ILE   0.00191   -53.125   157.799     0.661     1.262
HIP  ILE   0.03193   -46.394    85.344     0.353     1.727
HIP  ILE   0.18182    53.842  -179.945     3.138     6.023
HIP  ILE   0.06159    51.140   103.797     0.733    10.642
HIP  ILE   0.01825   -53.184   -22.813     0.051     1.860
HIP  ILE   0.04012   -46.465   -94.877     0.145     1.089
HIP  ILE   0.42871    54.647     1.106     2.767     6.876
HIP  ILE   0.09285    52.163   -76.429     2.350     8.199
HIP  LEU   0.03272   -53.291   -24.300     0.070     0.961
HIP  LEU   0.06002   -46.586   -94.140     0.672     2.579
HIP  LEU   0.18162    51.029   -80.019     0.823     9.036
HIP  LEU   0.29906    54.540     1.449     2.794     6.330
HIP  LEU   0.01137   -53.203   157.549     0.058     0.795
HIP  LEU   0.06026   -46.552    86.208     0.713     2.216
HIP  LEU   0.20583    54.269  -177.750     2.309     5.775
HIP  LEU   0.03176    51.133   103.537     1.882    11.981
HIP  LEU   0.04713  -168.203  -172.569     3.509     2.376
HIP  LEU   0.00062   177.733  -100.999     5.739    12.411
HIP  LEU   0.06956  -167.013     9.924     3.065     2.766
HIP  LEU   0.00005  -174.392    74.596     0.979    15.151
HIP  LYS   0.14199    51.534   102.112     0.507     8.756
HIP  LYS   0.37987    55.381  -178.445     2.016     4.728
HIP  LYS   0.00376   -53.307   158.236     0.139     1.474
HIP  LYS   0.05270   -46.492    85.433     0.185     1.739
HIP  LYS   0.15973    53.465    -0.770     2.627     8.372
HIP  LYS   0.10773    51.541   -72.741     0.558     3.165
HIP  LYS   0.01556   -46.471   -95.732     0.244     1.072
HIP  LYS   0.01260   -53.288   -23.268     0.175     1.949
HIP  LYS   0.00083   177.161   -99.589     2.094     3.960
HIP  LYS   0.08671  -165.011  -169.950     0.575     1.722
HIP  LYS   0.03832  -165.073    10.568     0.943     0.803
HIP  LYS   0.00019   178.511    79.277     3.593     7.786
HIP  MET   0.03210  -167.061  -168.461     2.288     3.991
HIP  MET   0.00005  -176.097   -95.834     4.616    21.879
HIP  MET   0.04974  -166.731    10.740     3.477     3.616
HIP  MET   0.00002  -174.296    75.880     0.219    19.050
HIP  MET   0.00880   -53.266   157.592     0.111     2.536
HIP  MET   0.02332   -46.536    85.522     0.385     1.586
HIP  MET   0.22529    54.745  -178.673     2.457     6.143
HIP  MET   0.13821    49.623    94.032     1.977     9.484
HIP  MET   0.02402   -48.092   -93.827     3.730     1.433
HIP  MET   0.00416   -53.268   -22.271     0.167     2.322
HIP  MET   0.29356    55.077     2.121     2.202     6.202
HIP  MET   0.20074    50.600   -78.432     1.746    11.107
HIP  PHE   0.04793  -166.938  -167.781     1.268     3.192
HIP  PHE   0.00008   179.628   -94.999     5.755    21.629
HIP  PHE   0.04161  -166.333    12.694     1.882     3.579
HIP  PHE   0.00029   179.210    79.236     5.228    12.578
HIP  PHE   0.01188   -53.248   158.207     0.475     1.245
HIP  PHE   0.03923   -46.420    85.765     0.377     1.473
HIP  PHE   0.12477    51.047   104.959     1.185     8.268
HIP  PHE   0.33543    55.354  -178.242     1.944     4.340
HIP  PHE   0.01364   -53.188   -24.129     0.157     1.879
HIP  PHE   0.04240   -46.482   -94.273     0.445     3.280
HIP  PHE   0.20893    54.506    -0.435     2.908     7.619
HIP  PHE   0.13380    51.774   -72.947     0.718     5.906
HIP  PRO   0.51225    55.138  -178.782     3.295     6.139
HIP  PRO   0.07416    51.268    97.949     0.951    13.239
HIP  PRO   0.02102   -53.438   158.233     0.243     1.731
HIP  PRO   0.08425   -46.123    85.343     0.208     0.633
HIP  PRO   0.06597    50.739    -6.805     1.874     7.917
HIP  PRO   0.11113    49.863   -67.110     0.943     7.140
HIP  PRO   0.06193   -53.620   -22.543     0.184     1.692
HIP  PRO   0.05480   -46.357   -95.839     1.151     2.731
HIP  PRO   0.00397  -172.580  -165.353     2.797     2.375
HIP  PRO   0.00014  -176.019  -114.440     3.313    11.128
HIP  PRO   0.00913  -171.709    15.456     3.081     2.850
HIP  PRO   0.00126   177.430    80.152     5.436     8.681
HIP  SER   0.00326   -53.106   157.385     0.180     2.269
HIP  SER   0.01225   -46.575    86.365     0.896     2.451
HIP  SER   0.07983    51.317    98.444     0.640     8.594
HIP  SER   0.31044    54.922  -178.156     2.500     4.857
HIP  SER   0.00710   -53.112   -25.592     0.152     2.697
HIP  SER   0.03228   -46.475   -94.720     0.582     1.771
HIP  SER   0.33722    55.444     3.464     2.446     6.769
HIP  SER   0.17153    51.607   -72.975     1.147     7.379
HIP  SER   0.01819  -166.207    13.080     1.158     2.954
HIP  SER   0.00228  -176.573    68.952     3.991    10.316
HIP  SER   0.02440  -165.818  -169.133     1.685     2.734
HIP  SER   0.00122   177.503   -98.971     3.922    10.464
HIP  THR   0.00012  -173.573    61.399     0.776     2.994
HIP  THR   0.08049  -172.423     6.558     3.125     3.097
HIP  THR   0.09830  -169.979  -172.780     1.864     1.681
HIP  THR   0.00417  -179.894  -104.208     4.045     9.446
HIP  THR   0.00001  -150.577   -75.253     1.000     1.000
HIP  THR   0.01039   -46.286   -94.988     1.055     2.293
HIP  THR   0.01345   -53.212   -22.452     0.212     2.060
HIP  THR   0.12687    50.846   -78.543     1.010     9.519
HIP  THR   0.33977    55.144     3.736     1.870     4.380
HIP  THR   0.07700   -46.558    86.132     0.770     2.000
HIP  THR   0.03165   -53.255   158.159     0.635     3.161
HIP  THR   0.13254    53.928   179.943     2.913     6.023
HIP  THR   0.08522    52.846    98.384     3.630     8.299
HIP  TRP   0.05449  -168.522  -172.267     1.951     2.797
HIP  TRP   0.00072  -178.380   -98.680     5.390     9.281
HIP  TRP   0.04948  -168.182    10.474     1.823     4.078
HIP  TRP   0.00014  -177.053    76.029     4.724     9.126
HIP  TRP   0.00492   -53.197   -23.564     0.166     1.116
HIP  TRP   0.04179   -46.579   -93.297     0.944     3.571
HIP  TRP   0.30211    55.633     1.979     1.717     4.190
HIP  TRP   0.15249    51.938   -72.976     1.627     6.303
HIP  TRP   0.00209   -53.276   158.078     0.085     0.815
HIP  TRP   0.05493   -46.520    86.346     0.789     2.981
HIP  TRP   0.24491    54.706   179.487     3.026     5.493
HIP  TRP   0.09193    52.553   102.513     2.645     9.227
HIP  TYR   0.14379    51.153   -72.139     1.165     5.310
HIP  TYR   0.27853    54.144     0.220     2.768     7.625
HIP  TYR   0.02060   -46.727   -92.936     0.968     4.173
HIP  TYR   0.02227   -53.231   -23.504     0.235     1.829
HIP  TYR   0.28024    55.613  -177.941     2.211     4.366
HIP  TYR   0.10819    51.816   104.015     0.720     9.937
HIP  TYR   0.00291   -53.378   158.957     0.262     0.910
HIP  TYR   0.06461   -46.539    85.907     0.571     2.198
HIP  TYR   0.04435  -166.923  -168.463     1.336     3.720
HIP  TYR   0.00076   178.846  -101.580     3.135     6.997
HIP  TYR   0.03298  -166.384    14.256     1.391     2.603
HIP  TYR   0.00077   178.405    78.451     3.550     5.988
HIP  VAL   0.03399   -52.384   -20.139     0.616     6.232
HIP  VAL   0.01570   -50.583   -93.807     4.839     3.642
HIP  VAL   0.15181    55.326     2.433     2.343     5.399
HIP  VAL   0.06038    51.802   -77.896     1.927     6.692
HIP  VAL   0.06631   -48.802    86.900     3.710     2.757
HIP  VAL   0.02999   -52.403   161.756     0.788     4.945
HIP  VAL   0.11267    50.846    97.066     4.177    12.225
HIP  VAL   0.37981    54.844  -178.652     2.383     5.226
HIP  VAL   0.09743  -168.272     9.716     2.083     2.841
HIP  VAL   0.00148   178.766    80.741     3.156     7.437
HIP  VAL   0.04718  -168.172  -171.587     2.397     2.735
HIP  VAL   0.00326  -175.913   -99.405     1.967     6.317
ILE  ALA   0.00142   -52.749   -26.067     0.822     4.847
ILE  ALA   0.04438   -47.115   -92.845     1.884     7.187
ILE  ALA   0.24698    52.283    -0.384     1.257     6.113
ILE  ALA   0.03781    52.264   -78.274     2.514    16.550
ILE  ALA   0.00043   -51.656   160.634     1.404     2.887
ILE  ALA   0.07270   -46.738    88.499     0.972     4.096
ILE  ALA   0.30861    51.830   177.864     1.270     4.039
ILE  ALA   0.03825    51.718   105.622     1.535    14.698
ILE  ALA   0.00785  -172.188    56.113     2.115     8.052
ILE  ALA   0.08613  -167.261    11.064     3.406     4.442
ILE  ALA   0.15145  -169.679  -172.721     4.512     4.987
ILE  ALA   0.00399  -171.685  -126.057     2.170    14.601
ILE  ARG   0.00816  -169.645     9.738     4.183     3.159
ILE  ARG   0.00070  -173.593    49.673     1.000     1.000
ILE  ARG   0.01115  -168.570  -170.757     2.673     3.694
ILE  ARG   0.00016  -179.328   -94.053     0.444    17.323
ILE  ARG   0.03479   -50.466   156.750     1.119     1.697
ILE  ARG   0.12748   -49.561   107.205     0.505     3.231
ILE  ARG   0.20191    53.978   172.925     2.553     4.312
ILE  ARG   0.17846    51.276    93.794     2.126    14.890
ILE  ARG   0.00913   -50.203   -23.914     1.997     2.161
ILE  ARG   0.05522   -49.451   -75.288     0.722     4.632
ILE  ARG   0.16968    51.114   -84.322     1.613    17.609
ILE  ARG   0.20315    55.704    -7.027     2.599     5.169
ILE  ASN   0.14493  -166.516    10.419     2.285     2.590
ILE  ASN   0.00041  -178.785    76.509     4.509    12.178
ILE  ASN   0.13791  -168.550  -172.935     3.254     3.129
ILE  ASN   0.00036  -169.251  -133.369     3.927    13.377
ILE  ASN   0.03669   -47.847   -86.117     1.619     9.053
ILE  ASN   0.00043   -52.916   -28.693     1.000     1.000
ILE  ASN   0.29966    52.439    -0.924     2.171     4.292
ILE  ASN   0.05088    51.661   -76.387     0.678    12.990
ILE  ASN   0.03964   -46.863    86.765     1.396     6.930
ILE  ASN   0.24913    51.903   179.151     2.450     3.949
ILE  ASN   0.03996    52.069   109.822     1.294     8.834
ILE  ASP   0.16692  -166.797    10.750     2.858     3.334
ILE  ASP   0.00036  -173.572    60.649     1.709     4.255
ILE  ASP   0.19205  -166.858  -171.174     1.905     2.235
ILE  ASP   0.00005  -172.177  -125.209     5.276    16.957
ILE  ASP   0.00058   -52.767   151.661     0.741     2.429
ILE  ASP   0.02970   -47.464    92.487     1.377     5.477
ILE  ASP   0.20183    52.685  -177.591     1.055     5.062
ILE  ASP   0.07874    52.228   104.364     1.629    14.508
ILE  ASP   0.00181   -53.250   -29.791     0.213     1.459
ILE  ASP   0.02640   -48.313   -85.454     1.692     6.953
ILE  ASP   0.23039    52.643     1.311     0.995     5.614
ILE  ASP   0.07119    51.729   -73.474     0.950    11.457
ILE  CYS   0.00085  -174.665    88.414     0.315     1.700
ILE  CYS   0.34469  -170.560     6.889     4.346     3.440
ILE  CYS   0.02749   -47.095    88.709     2.259     7.149
ILE  CYS   0.00004   -52.792   164.955     1.000     1.000
ILE  CYS   0.09607    52.506     3.228     1.187     5.933
ILE  CYS   0.00915    52.917    96.034     3.181    17.924
ILE  CYS   0.00304  -175.217   -91.430     0.948     1.573
ILE  CYS   0.31962  -170.346  -174.270     3.965     2.998
ILE  CYS   0.03789   -46.666   -92.977     1.829     5.565
ILE  CYS   0.00007   -53.016   -25.217     1.000     1.000
ILE  CYS   0.12282    52.512  -176.724     0.766     4.106
ILE  CYS   0.03828    51.415   -85.292     2.746    14.804
ILE  GLN   0.01077   -47.695    92.957     1.286     5.652
ILE  GLN   0.19159    51.925   177.501     1.278     4.440
ILE  GLN   0.04306    51.806   108.433     0.816    10.159
ILE  GLN   0.11243   -46.393   -92.703     0.842     2.677
ILE  GLN   0.00003   -52.500   -30.489     1.000     1.000
ILE  GLN   0.19147    51.428    -4.322     1.215     3.592
ILE  GLN   0.02488    51.853   -71.736     1.812    16.243
ILE  GLN   0.17108  -170.524     7.690     2.421     2.368
ILE  GLN   0.00422  -174.398    86.182     0.919     7.281
ILE  GLN   0.24840  -170.840  -173.298     2.972     2.177
ILE  GLN   0.00207  -173.519   -93.145     0.674     2.109
ILE  GLU   0.18824  -167.017    10.107     2.096     2.864
ILE  GLU   0.00002  -171.967    57.274     3.497    10.977
ILE  GLU   0.21734  -166.182  -170.124     1.448     2.273
ILE  GLU   0.00137  -170.364  -134.666     1.558     7.856
ILE  GLU   0.00069   -54.387   159.112     0.113     0.495
ILE  GLU   0.03526   -47.866    94.248     1.775     8.307
ILE  GLU   0.12765    52.406  -179.275     0.900     5.657
ILE  GLU   0.09459    51.837   110.211     0.817     8.753
ILE  GLU   0.00015   -54.041   -22.522     0.494     3.827
ILE  GLU   0.04443   -47.179   -89.145     1.407     7.372
ILE  GLU   0.23765    52.290     2.196     0.762     6.496
ILE  GLU   0.05263    51.679   -76.988     0.744    15.043
ILE  GLY   0.00002   -53.788   -26.682     0.819     6.278
ILE  GLY   0.10404   -47.399   -89.705     1.476     6.249
ILE  GLY   0.24360    52.205    -0.052     1.006     5.648
ILE  GLY   0.05271    51.508   -78.789     2.617    16.295
ILE  GLY   0.02954   -47.522    94.109     1.364     8.868
ILE  GLY   0.00022   -53.345   162.974     1.000     1.000
ILE  GLY   0.10485    52.216  -176.867     0.741     5.091
ILE  GLY   0.06960    51.556    98.936     1.934    16.994
ILE  GLY   0.15699  -166.695    12.825     1.754     2.325
ILE  GLY   0.00729  -171.201    51.068     1.202     5.287
ILE  GLY   0.18822  -166.255  -170.217     1.426     2.325
ILE  GLY   0.04292  -172.550  -124.505     0.422     3.067
ILE  HID   0.19950  -166.669  -171.307     2.020     2.391
ILE  HID   0.00284  -173.584  -120.553     2.472     8.461
ILE  HID   0.12654  -167.350    11.921     3.290     2.888
ILE  HID   0.00036  -171.629    50.779     1.261     6.670
ILE  HID   0.00014   -53.471   160.501     0.103     1.454
ILE  HID   0.02426   -46.673    88.447     0.876     6.114
ILE  HID   0.36075    52.725   179.007     2.210     3.652
ILE  HID   0.04312    51.249   106.915     0.977    11.563
ILE  HID   0.00468   -53.365   -26.408     0.200     0.354
ILE  HID   0.04587   -46.890   -91.225     0.980     4.701
ILE  HID   0.12909    50.486    -2.991     1.487     4.837
ILE  HID   0.06285    52.484   -75.265     2.405    11.086
ILE  HIE   0.20321  -166.178  -169.358     1.082     2.304
ILE  HIE   0.00115  -171.307  -132.769     0.950     4.781
ILE  HIE   0.16263  -165.806    11.857     0.869     2.336
ILE  HIE   0.00148  -173.263    57.716     0.716     4.189
ILE  HIE   0.00398   -53.309   -29.662     0.196     4.774
ILE  HIE   0.02488   -47.080   -91.115     1.686     5.050
ILE  HIE   0.17332    51.959     2.622     1.455     5.878
ILE  HIE   0.09279    51.717   -72.659     0.663     9.129
ILE  HIE   0.06141   -48.410    95.051     1.760     8.294
ILE  HIE   0.00004   -54.325   161.847     1.000     1.000
ILE  HIE   0.21936    51.216  -179.577     1.442     5.166
ILE  HIE   0.05574    51.860   106.889     0.663    10.528
ILE  HIP   0.04016  -165.200  -170.238     1.665     1.998
ILE  HIP   0.00067  -179.158   -99.977     3.468     5.800
ILE  HIP   0.00051   179.047    81.893     0.775     4.511
ILE  HIP   0.10148  -166.968    12.544     3.732    10.891
ILE  HIP   0.00191   -53.125   157.799     0.661     1.262
ILE  HIP   0.03193   -46.394    85.344     0.353     1.727
ILE  HIP   0.18182    53.842  -179.945     3.138     6.023
ILE  HIP   0.06159    51.140   103.797     0.733    10.642
ILE  HIP   0.01825   -53.184   -22.813     0.051     1.860
ILE  HIP   0.04012   -46.465   -94.877     0.145     1.089
ILE  HIP   0.42871    54.647     1.106     2.767     6.876
ILE  HIP   0.09285    52.163   -76.429     2.350     8.199
ILE  ILE   0.40391  -169.014     8.899     2.748     1.724
ILE  ILE   0.00128  -173.008    60.596     1.135     3.324
ILE  ILE   0.00008  -172.051  -125.093     0.000     0.000
ILE  ILE   0.31650  -167.783  -171.690     2.476     2.012
ILE  ILE   0.00003   -52.791   -24.658     0.000     0.000
ILE  ILE   0.00921   -45.683   -95.615     1.428     4.443
ILE  ILE   0.06589    51.867    -1.094     1.581     6.290
ILE  ILE   0.00902    51.947   -77.577     1.477    17.738
ILE  ILE   0.01994   -46.868    90.253     1.665     7.427
ILE  ILE   0.14990    52.240  -178.588     0.859     5.149
ILE  ILE   0.02425    51.805   114.236     0.603     4.052
ILE  LEU   0.01542   -46.517   -91.093     1.966     6.175
ILE  LEU   0.25536    51.605    -3.721     1.362     4.676
ILE  LEU   0.02904    52.583   -75.441     1.888    17.069
ILE  LEU   0.33447    51.429   178.102     1.702     4.658
ILE  LEU   0.04997    52.968   113.697     1.645    10.289
ILE  LEU   0.02745   -46.602    88.565     1.863     7.569
ILE  LEU   0.00026   -51.771   172.718     1.000     1.000
ILE  LEU   0.18590  -169.604     8.968     3.332     2.920
ILE  LEU   0.00069  -173.527    62.335     2.718     8.388
ILE  LEU   0.00535  -173.941   -81.620     0.361     3.690
ILE  LEU   0.08746  -167.162  -170.369     3.750     2.422
ILE  LEU   0.00862  -171.436  -128.345     1.520     7.301
ILE  LYS   0.15046  -167.296  -171.350     2.255     2.403
ILE  LYS   0.00002  -175.474  -101.984     1.000     1.000
ILE  LYS   0.12048  -168.248    11.238     2.821     2.657
ILE  LYS   0.00772   -53.112   156.350     0.106     1.874
ILE  LYS   0.02104   -47.608    92.976     1.599     8.443
ILE  LYS   0.17824    51.814   178.598     1.452     5.233
ILE  LYS   0.07479    51.773   109.896     1.017     6.693
ILE  LYS   0.00282   -53.094   -26.100     0.363     1.911
ILE  LYS   0.05335   -47.372   -89.895     1.399     5.340
ILE  LYS   0.21488    52.024     0.397     1.877     5.186
ILE  LYS   0.17619    52.675   -69.757     0.843     5.462
ILE  MET   0.26781    51.479   178.466     1.433     4.151
ILE  MET   0.02799    51.910   102.179     1.245    13.579
ILE  MET   0.00035   -52.740   169.964     1.048     2.806
ILE  MET   0.03094   -47.520    91.784     1.417     7.249
ILE  MET   0.25824    52.208    -2.388     1.123     4.043
ILE  MET   0.02590    52.376   -76.278     1.749    16.405
ILE  MET   0.03593   -47.438   -89.516     1.553     6.882
ILE  MET   0.00036   -52.689   -12.684     1.000     1.000
ILE  MET   0.13119  -169.217  -172.790     4.068     2.815
ILE  MET   0.00140  -171.488  -129.566     3.555    13.525
ILE  MET   0.21756  -169.555     8.712     3.432     2.847
ILE  MET   0.00233  -173.051    65.246     2.708    15.355
ILE  PHE   0.12199  -168.003  -171.769     2.190     2.313
ILE  PHE   0.00240  -172.239  -125.433     3.834    18.295
ILE  PHE   0.14223  -167.029    12.048     1.983     3.157
ILE  PHE   0.00032  -175.302    71.560     3.292    13.819
ILE  PHE   0.01429   -47.369    91.666     1.907     7.317
ILE  PHE   0.00072   -52.854   155.802     1.000     1.000
ILE  PHE   0.30342    51.750   177.927     1.313     4.072
ILE  PHE   0.02625    51.809   103.809     1.408    14.867
ILE  PHE   0.03739   -46.425   -91.900     1.425     5.583
ILE  PHE   0.00010   -52.554   -21.214     1.000     1.000
ILE  PHE   0.30502    51.787    -3.902     1.517     2.730
ILE  PHE   0.04586    52.495   -80.327     1.668    15.126
ILE  PRO   0.05459   -46.323    85.517     1.308     6.181
ILE  PRO   0.21569    51.168   177.647     1.841     3.853
ILE  PRO   0.10555    51.148   111.766     1.965    10.186
ILE  PRO   0.42845    50.535    -3.179     1.881     4.174
ILE  PRO   0.04315    51.787   -70.475     2.621    11.443
ILE  PRO   0.06580   -47.130   -88.671     1.707    11.027
ILE  PRO   0.00210   -53.580   -25.212     2.853    16.930
ILE  PRO   0.00081  -173.781   -78.175     0.972     0.417
ILE  PRO   0.00091  -174.066  -119.356     0.700     2.789
ILE  PRO   0.00006  -119.133   177.621     0.464     0.734
ILE  PRO   0.03760  -172.989  -172.573     5.505     6.455
ILE  PRO   0.00210  -173.127   101.539     0.835     0.661
ILE  PRO   0.00000  -119.493    -3.456     0.239     1.062
ILE  PRO   0.03885  -174.870     6.291     5.602     7.626
ILE  PRO   0.00434  -172.819    58.274     2.654     9.073
ILE  SER   0.19265  -166.725  -171.139     2.071     2.274
ILE  SER   0.00059   177.003   -89.408     5.611    17.939
ILE  SER   0.00006  -175.210    66.483     1.007     2.510
ILE  SER   0.19280  -166.252    11.150     1.605     2.410
ILE  SER   0.00112   -53.365   154.290     0.249     2.578
ILE  SER   0.03688   -47.290    90.395     2.031     7.217
ILE  SER   0.22295    53.861  -176.306     2.597     5.702
ILE  SER   0.07128    51.634    99.915     1.983    14.292
ILE  SER   0.02219   -47.391   -91.436     1.627     5.230
ILE  SER   0.00001   -53.333   -20.357     1.000     1.000
ILE  SER   0.21335    53.884     3.557     3.258     7.487
ILE  SER   0.04611    52.572   -77.548     1.390    13.253
ILE  THR   0.34249  -171.865     7.085     3.251     2.504
ILE  THR   0.00055  -174.326    84.457     1.208     5.650
ILE  THR   0.26148  -170.263  -173.593     4.088     2.662
ILE  THR   0.00772  -171.827  -121.982     2.279    19.687
ILE  THR   0.07394    51.784  -178.780     1.555     5.590
ILE  THR   0.07008    49.291   104.866     3.746    10.897
ILE  THR   0.00147   -49.583   176.959     0.016     0.024
ILE  THR   0.01884   -46.067    86.641     1.670     6.175
ILE  THR   0.14509    52.716    -0.206     1.496     5.514
ILE  THR   0.03536    49.603   -75.551     3.345     8.895
ILE  THR   0.04271   -48.903   -94.610     2.204     7.777
ILE  THR   0.00028   -49.545    -3.739     1.000     1.000
ILE  TRP   0.14124  -167.467  -170.682     2.155     3.305
ILE  TRP   0.00137  -174.421    64.076     1.610     3.237
ILE  TRP   0.16868  -166.546    11.106     1.884     2.762
ILE  TRP   0.25982    51.490   176.056     1.522     3.220
ILE  TRP   0.05749    51.957   107.423     0.896    11.223
ILE  TRP   0.00017   -53.383   165.457     0.893     5.354
ILE  TRP   0.02500   -46.513    87.875     1.867     6.298
ILE  TRP   0.00004   -54.106   -19.981     0.473     1.869
ILE  TRP   0.01533   -47.112   -91.078     1.490     5.349
ILE  TRP   0.31603    52.151    -0.876     1.794     6.701
ILE  TRP   0.01483    52.112   -78.637     1.405    17.574
ILE  TYR   0.26871  -168.933  -172.247     2.849     3.208
ILE  TYR   0.00258  -174.880   -94.264     1.378    15.942
ILE  TYR   0.29679  -168.069     9.901     2.700     2.979
ILE  TYR   0.00206  -173.680    79.296     1.157    22.502
ILE  TYR   0.02043   -47.902    92.176     1.705     7.269
ILE  TYR   0.00005   -53.626   165.916     1.000     1.000
ILE  TYR   0.11010    51.764   176.781     1.353     3.773
ILE  TYR   0.03220    51.593   100.166     1.555    13.492
ILE  TYR   0.00095   -53.730   -16.360     0.402     3.412
ILE  TYR   0.01518   -47.127   -90.620     1.770     6.314
ILE  TYR   0.22230    51.294    -1.897     1.217     4.936
ILE  TYR   0.02864    51.729   -81.783     1.065    14.675
ILE  VAL   0.00428  -176.160  -100.456     0.029     0.278
ILE  VAL   0.32240  -167.855  -171.490     2.424     1.602
ILE  VAL   0.26153  -168.315     9.214     2.443     2.685
ILE  VAL   0.00518  -176.198    74.052     1.213     6.667
ILE  VAL   0.05177   -48.011    97.904     1.879    11.307
ILE  VAL   0.00034   -51.486   172.200     1.489    14.935
ILE  VAL   0.07102    51.842   179.410     1.605     8.000
ILE  VAL   0.04411    51.530   108.210     0.619    11.749
ILE  VAL   0.04454   -46.924   -90.500     1.886     9.513
ILE  VAL   0.17438    51.851    -1.575     1.395     6.338
ILE  VAL   0.02044    51.941   -74.990     1.309    15.710
LEU  ALA   0.07529   -47.280    90.877     1.295     4.218
LEU  ALA   0.33715    51.740   177.742     1.335     2.639
LEU  ALA   0.04987    51.793   103.243     1.631    14.957
LEU  ALA   0.04601   -46.318   -90.672     1.226     3.389
LEU  ALA   0.00138   -52.754   -28.146     1.000     1.000
LEU  ALA   0.33275    52.225    -2.623     1.151     4.470
LEU  ALA   0.09323    53.112   -71.012     1.383    11.387
LEU  ALA   0.00039  -173.762  -119.949     1.246     4.004
LEU  ALA   0.02221  -165.406  -169.370     1.369     2.106
LEU  ALA   0.03876  -166.150    11.562     2.408     3.006
LEU  ALA   0.00294  -174.040    62.657     0.776     3.270
LEU  ARG   0.00356   -50.374   157.811     0.003     0.020
LEU  ARG   0.01999   -49.337   101.994     2.365    12.959
LEU  ARG   0.11778    52.771    99.755     1.816    12.692
LEU  ARG   0.40923    53.135   172.034     3.139     4.646
LEU  ARG   0.00014   -50.778   -23.332     2.057     0.402
LEU  ARG   0.04145   -49.618   -76.786     1.864     9.701
LEU  ARG   0.15659    51.548    -3.094     1.486     6.085
LEU  ARG   0.15037    52.552   -73.026     1.904     5.232
LEU  ARG   0.05961  -169.300  -172.938     3.449     2.241
LEU  ARG   0.00507  -178.891  -107.692     3.392     7.500
LEU  ARG   0.03581  -168.093     8.781     3.198     2.113
LEU  ARG   0.00040  -176.256    80.188     2.343     6.970
LEU  ASN   0.03312   -46.521   -93.769     1.414     4.841
LEU  ASN   0.00001   -50.938   -15.087     1.000     1.000
LEU  ASN   0.24024    52.663   178.979     1.471     4.247
LEU  ASN   0.04226    51.749   -85.072     2.053    16.274
LEU  ASN   0.00001    49.979  -134.587     1.000     1.000
LEU  ASN   0.01599   -47.737    90.675     2.183     6.999
LEU  ASN   0.00001   -50.962   166.404     1.000     1.000
LEU  ASN   0.33839    52.115    -0.770     1.348     4.958
LEU  ASN   0.03151    52.263   101.609     2.112    15.580
LEU  ASN   0.00215  -175.339    79.623     0.685     4.608
LEU  ASN   0.12699  -168.573     8.828     3.268     3.545
LEU  ASN   0.00571  -174.822   -97.297     1.330     3.967
LEU  ASN   0.16362  -169.344  -173.397     3.329     2.869
LEU  ASP   0.00252  -174.876    64.809     0.739     1.150
LEU  ASP   0.12482  -165.533    12.617     1.060     1.999
LEU  ASP   0.08302  -165.600  -169.059     0.843     2.737
LEU  ASP   0.00050  -174.182  -118.791     1.000     1.000
LEU  ASP   0.00004   -52.005   151.514     2.894     3.577
LEU  ASP   0.05304   -47.128    91.226     1.646     6.629
LEU  ASP   0.24392    52.869  -176.588     1.323     4.906
LEU  ASP   0.07266    52.222   100.650     1.900    15.529
LEU  ASP   0.00486   -53.209   -30.247     0.060     0.315
LEU  ASP   0.09743   -47.438   -86.818     1.692     8.532
LEU  ASP   0.24850    52.221    -0.398     1.397     6.131
LEU  ASP   0.06869    52.090   -71.907     1.116     8.850
LEU  CYS   0.03904   -46.586    87.947     0.879     3.769
LEU  CYS   0.00093   -53.643   163.957     1.000     1.000
LEU  CYS   0.32358    51.679   177.107     1.539     4.156
LEU  CYS   0.06980    52.211   109.848     1.987    10.858
LEU  CYS   0.00296   -53.634   -18.857     0.082     0.087
LEU  CYS   0.09015   -47.555   -85.802     0.689     2.840
LEU  CYS   0.14543    52.025    -2.301     1.482     4.521
LEU  CYS   0.05636    50.979   -76.481     1.990    15.115
LEU  CYS   0.17269  -170.570     7.159     4.215     3.910
LEU  CYS   0.00877  -174.227    66.504     1.094     9.596
LEU  CYS   0.08710  -169.227  -172.819     3.969     2.808
LEU  CYS   0.00319  -174.686  -116.317     0.903     6.819
LEU  GLN   0.03127   -47.419    91.671     1.627     5.305
LEU  GLN   0.43440    52.342   177.650     1.149     3.449
LEU  GLN   0.07478    53.117   113.227     1.709    14.928
LEU  GLN   0.04623   -46.908   -91.362     1.065     4.493
LEU  GLN   0.23108    51.925    -2.867     1.353     4.763
LEU  GLN   0.02652    52.408   -74.322     0.888     7.820
LEU  GLN   0.07522  -167.155     9.681     2.877     2.458
LEU  GLN   0.00783  -172.798    60.258     0.599     7.563
LEU  GLN   0.07027  -166.918  -170.936     2.214     2.451
LEU  GLN   0.00240  -175.291  -103.717     0.867    13.105
LEU  GLU   0.14227  -165.617    11.010     1.770     2.013
LEU  GLU   0.00228  -171.343    53.979     2.666     8.445
LEU  GLU   0.13157  -166.292  -170.649     2.115     2.406
LEU  GLU   0.00018  -172.358  -127.214     2.066     6.298
LEU  GLU   0.07867   -46.371   -92.695     1.109     3.539
LEU  GLU   0.00001   -54.281   -24.635     1.000     1.000
LEU  GLU   0.23634    51.818    -1.943     1.141     6.506
LEU  GLU   0.07005    52.250   -77.093     1.388    16.939
LEU  GLU   0.06271   -47.545    92.846     1.337     5.698
LEU  GLU   0.24118    51.890   178.821     1.509     4.670
LEU  GLU   0.03474    52.504   104.587     1.637    15.873
LEU  GLY   0.25315    52.316    -2.389     1.016     4.492
LEU  GLY   0.06186    52.022   -79.047     0.917    14.784
LEU  GLY   0.04545   -47.077   -90.143     0.840     2.651
LEU  GLY   0.00000   -52.463   -15.814     6.012    21.809
LEU  GLY   0.05421   -47.194    90.391     1.329     4.484
LEU  GLY   0.40895    52.276   178.278     1.055     3.883
LEU  GLY   0.04640    53.259   109.694     1.329     9.110
LEU  GLY   0.03109  -165.806  -169.933     2.021     2.525
LEU  GLY   0.01152  -173.656  -120.482     1.291     4.631
LEU  GLY   0.07901  -166.997    13.806     2.004     2.565
LEU  GLY   0.00837  -172.635    58.277     1.468     7.202
LEU  HID   0.01410   -52.329   161.802     0.855     5.306
LEU  HID   0.01394   -47.264    89.245     1.560     6.858
LEU  HID   0.31399    53.763   178.728     1.461     2.577
LEU  HID   0.02896    51.387   103.131     0.510     9.300
LEU  HID   0.44070    51.383    -3.898     1.416     5.430
LEU  HID   0.05156    51.649   -74.547     1.247     7.609
LEU  HID   0.02442   -46.418   -93.890     0.529     3.549
LEU  HID   0.00055   -53.491   -17.392     1.000     1.000
LEU  HID   0.03653  -167.047  -171.304     2.588     2.353
LEU  HID   0.00115  -173.839  -122.527     2.060    10.484
LEU  HID   0.07196  -167.752     9.832     3.071     2.340
LEU  HID   0.00214  -177.099    68.594     5.294    10.780
LEU  HIE   0.01265   -47.404    90.928     1.942     7.387
LEU  HIE   0.29438    52.285   178.815     1.099     4.452
LEU  HIE   0.03608    52.737   105.482     1.847    13.371
LEU  HIE   0.07060   -48.564   -84.008     1.661     9.149
LEU  HIE   0.20267    52.287    -0.972     0.902     5.541
LEU  HIE   0.04606    52.462   -83.000     2.256    16.698
LEU  HIE   0.12043  -169.723  -172.862     2.853     3.064
LEU  HIE   0.00858  -172.395  -132.312     1.093    22.553
LEU  HIE   0.20771  -167.249     9.782     2.614     2.585
LEU  HIE   0.00084  -173.740    70.817     0.677    16.043
LEU  HIP   0.03272   -53.291   -24.300     0.070     0.961
LEU  HIP   0.06002   -46.586   -94.140     0.672     2.579
LEU  HIP   0.18162    51.029   -80.019     0.823     9.036
LEU  HIP   0.29906    54.540     1.449     2.794     6.330
LEU  HIP   0.01137   -53.203   157.549     0.058     0.795
LEU  HIP   0.06026   -46.552    86.208     0.713     2.216
LEU  HIP   0.20583    54.269  -177.750     2.309     5.775
LEU  HIP   0.03176    51.133   103.537     1.882    11.981
LEU  HIP   0.04713  -168.203  -172.569     3.509     2.376
LEU  HIP   0.00062   177.733  -100.999     5.739    12.411
LEU  HIP   0.06956  -167.013     9.924     3.065     2.766
LEU  HIP   0.00005  -174.392    74.596     0.979    15.151
LEU  ILE   0.01542   -46.517   -91.093     1.966     6.175
LEU  ILE   0.25536    51.605    -3.721     1.362     4.676
LEU  ILE   0.02904    52.583   -75.441     1.888    17.069
LEU  ILE   0.33447    51.429   178.102     1.702     4.658
LEU  ILE   0.04997    52.968   113.697     1.645    10.289
LEU  ILE   0.02745   -46.602    88.565     1.863     7.569
LEU  ILE   0.00026   -51.771   172.718     1.000     1.000
LEU  ILE   0.18590  -169.604     8.968     3.332     2.920
LEU  ILE   0.00069  -173.527    62.335     2.718     8.388
LEU  ILE   0.00535  -173.941   -81.620     0.361     3.690
LEU  ILE   0.08746  -167.162  -170.369     3.750     2.422
LEU  ILE   0.00862  -171.436  -128.345     1.520     7.301
LEU  LEU   0.30331    50.814    -5.404     0.957     3.549
LEU  LEU   0.03772    51.727   -68.142     0.750     2.163
LEU  LEU   0.00213   -52.336   -11.384     0.713     4.583
LEU  LEU   0.04673   -46.211   -93.586     0.409     3.813
LEU  LEU   0.02977   -46.200    84.778     0.497     3.884
LEU  LEU   0.50531    51.976   175.755     1.507     3.224
LEU  LEU   0.04682    53.471   114.701     1.611     5.716
LEU  LEU   0.00880  -169.987  -167.061     2.471     1.917
LEU  LEU   0.00246  -171.019  -130.717     1.868     7.191
LEU  LEU   0.00582  -173.625    61.844     0.405     1.383
LEU  LEU   0.01113  -167.627    11.837     3.487     2.182
LEU  LYS   0.40764    51.875   176.817     1.418     4.207
LEU  LYS   0.06807    52.956   116.211     1.396     5.708
LEU  LYS   0.00768   -53.179   156.619     0.104     1.129
LEU  LYS   0.02275   -46.505    87.772     1.215     4.500
LEU  LYS   0.19446    51.554    -3.184     2.184     2.894
LEU  LYS   0.07593    52.798   -70.793     1.612    12.631
LEU  LYS   0.00008   -53.328   -23.476     0.287     3.363
LEU  LYS   0.01727   -46.429   -93.732     0.325     2.073
LEU  LYS   0.00100  -173.493  -121.819     0.584     2.738
LEU  LYS   0.07116  -169.331  -173.117     3.262     2.497
LEU  LYS   0.12952  -168.881     9.305     3.388     2.678
LEU  LYS   0.00444  -173.848    60.499     1.785     3.267
LEU  MET   0.01086   -46.496    87.349     1.335     5.765
LEU  MET   0.32553    51.300   175.910     1.337     3.491
LEU  MET   0.03182    52.337   110.355     1.182    10.784
LEU  MET   0.01280   -46.502   -94.198     0.851     4.373
LEU  MET   0.41053    51.611    -5.209     1.141     3.683
LEU  MET   0.01395    52.160   -71.574     1.435     8.962
LEU  MET   0.09171  -169.104     8.917     3.505     2.989
LEU  MET   0.00060  -174.341    72.707     0.963    16.427
LEU  MET   0.10178  -171.559  -173.496     2.808     2.020
LEU  MET   0.00042  -174.407  -108.416     0.815    13.209
LEU  PHE   0.45285    51.908    -4.470     1.231     3.516
LEU  PHE   0.06393    52.990   -69.605     1.033     9.606
LEU  PHE   0.01448   -46.867   -90.739     1.325     6.650
LEU  PHE   0.00218   -50.900    -2.706     0.542     2.525
LEU  PHE   0.02308   -46.404    87.569     1.355     6.660
LEU  PHE   0.22718    51.648   177.021     1.136     4.374
LEU  PHE   0.04205    52.393   108.173     1.162    11.404
LEU  PHE   0.05250  -169.770    10.323     3.340     3.888
LEU  PHE   0.00292  -171.727    54.784     3.031     9.331
LEU  PHE   0.11635  -168.908  -172.542     2.584     3.198
LEU  PHE   0.00248  -172.368  -125.383     1.589     7.172
LEU  PRO   0.06435  -170.773  -170.345     3.914     4.265
LEU  PRO   0.00013  -172.885  -120.522     2.990    19.502
LEU  PRO   0.04672  -171.712    10.078     2.958     4.864
LEU  PRO   0.00337  -175.074    74.378     3.472    16.808
LEU  PRO   0.28872    52.037   177.553     1.963     4.557
LEU  PRO   0.10552    50.696   106.687     3.388    17.548
LEU  PRO   0.10690   -46.142    87.287     0.582     3.051
LEU  PRO   0.00000   -47.165  -177.443     1.361     4.364
LEU  PRO   0.04500   -47.378   -89.677     1.619     5.958
LEU  PRO   0.00574   -53.306   -23.878     1.000     1.000
LEU  PRO   0.28440    51.113    -2.620     1.048     5.149
LEU  PRO   0.04916    52.376   -68.556     2.529     8.470
LEU  SER   0.00018   -53.114   156.901     0.801     1.730
LEU  SER   0.04676   -46.910    90.055     1.114     5.641
LEU  SER   0.34716    53.341  -178.879     2.980     6.264
LEU  SER   0.10180    53.412   102.006     1.331    17.210
LEU  SER   0.00422   -53.248   -27.586     0.252     1.390
LEU  SER   0.03892   -46.739   -92.454     1.208     4.256
LEU  SER   0.27814    53.259     1.981     2.814     7.352
LEU  SER   0.04260    52.279   -80.322     1.033    13.862
LEU  SER   0.09562  -167.946     9.585     2.978     3.086
LEU  SER   0.00276  -173.793    61.086     1.634     8.817
LEU  SER   0.03574  -168.740  -172.098     3.249     3.851
LEU  SER   0.00610  -174.300  -108.102     1.015    12.704
LEU  THR   0.13028  -166.822    10.200     3.203     2.629
LEU  THR   0.00090  -175.160    80.282     0.513     4.619
LEU  THR   0.17541  -168.019  -171.476     4.530     3.222
LEU  THR   0.00062  -173.718  -108.734     0.878    17.119
LEU  THR   0.30210    53.689  -176.264     2.917     6.881
LEU  THR   0.08768    51.698   104.043     2.869    13.599
LEU  THR   0.00677   -49.626   176.840     0.014     0.038
LEU  THR   0.03599   -47.050    90.749     2.118     7.132
LEU  THR   0.07570   -47.961   -97.152     2.875     4.517
LEU  THR   0.00470   -50.558    -9.333     2.518    14.582
LEU  THR   0.13824    52.594     0.634     1.737     6.637
LEU  THR   0.04162    52.914   -81.856     1.445    15.363
LEU  TRP   0.00028   -54.017   160.123     0.777     6.699
LEU  TRP   0.01636   -47.106    89.587     1.640     9.653
LEU  TRP   0.40265    51.753   175.839     1.214     3.678
LEU  TRP   0.02573    53.221   110.651     1.687    14.471
LEU  TRP   0.01345   -46.267   -95.342     1.040     4.778
LEU  TRP   0.00003   -53.290   -15.270     1.000     1.000
LEU  TRP   0.27483    50.740    -6.090     1.160     4.929
LEU  TRP   0.03312    52.359   -69.922     0.675    11.879
LEU  TRP   0.14628  -170.129     8.393     2.772     3.562
LEU  TRP   0.00076  -174.046    83.395     0.845    20.095
LEU  TRP   0.08388  -169.295  -171.455     3.098     2.720
LEU  TRP   0.00265  -174.235  -108.802     0.576    26.625
LEU  TYR   0.00352  -174.002    62.350     0.385     0.949
LEU  TYR   0.10138  -166.085    11.832     1.281     1.740
LEU  TYR   0.06164  -166.086  -169.832     1.112     1.951
LEU  TYR   0.03282   -47.427    87.213     1.418     5.751
LEU  TYR   0.32692    52.045   176.920     1.472     2.958
LEU  TYR   0.07612    52.491   106.591     1.395    12.782
LEU  TYR   0.03610   -46.912   -91.313     1.473     5.762
LEU  TYR   0.33975    52.446    -2.105     1.038     4.333
LEU  TYR   0.02175    51.590   -75.639     1.301    11.892
LEU  VAL   0.04404   -46.740    89.833     1.369     5.231
LEU  VAL   0.30780    51.874   178.101     1.482     3.971
LEU  VAL   0.07131    51.758   109.649     0.610     7.520
LEU  VAL   0.09288   -46.518   -91.821     1.414     5.136
LEU  VAL   0.00021   -53.461   -17.635     1.000     1.000
LEU  VAL   0.20645    51.996    -2.458     1.684     6.565
LEU  VAL   0.03804    51.654   -78.531     1.312    15.493
LEU  VAL   0.12063  -166.506    11.475     2.817     2.739
LEU  VAL   0.00688  -174.894    76.954     0.864     6.008
LEU  VAL   0.11084  -169.809  -172.287     2.979     2.963
LEU  VAL   0.00091  -175.218  -105.365     2.918    13.910
LYS  ALA   0.04153   -52.600   152.810     0.065     0.441
LYS  ALA   0.02430   -47.250    93.215     2.030    10.217
LYS  ALA   0.20658    52.261   178.258     1.237     5.688
LYS  ALA   0.01018    50.808    65.855     3.335    12.671
LYS  ALA   0.08029    51.743   101.791     0.902    12.813
LYS  ALA   0.03749   -48.192   -88.431     2.147     6.997
LYS  ALA   0.01333   -52.810   -26.920     0.502     3.262
LYS  ALA   0.31981    52.732    -1.222     1.202     5.052
LYS  ALA   0.12868    52.353   -72.172     1.142    10.578
LYS  ALA   0.00084  -174.297  -121.557     0.223     2.215
LYS  ALA   0.08951  -165.793  -169.858     0.871     2.365
LYS  ALA   0.04277  -165.738    11.870     1.343     2.419
LYS  ALA   0.00469  -173.585    60.370     2.111     4.678
LYS  ARG   0.09492  -168.427  -171.855     2.653     5.249
LYS  ARG   0.18325    52.769   174.681     3.066     3.958
LYS  ARG   0.26026    51.254    96.311     1.212    16.011
LYS  ARG   0.00257   -51.752   158.066     1.823     2.109
LYS  ARG   0.05771   -48.092    95.869     2.033    12.085
LYS  ARG   0.05661  -169.521    10.737     3.788     7.290
LYS  ARG   0.11813    52.393    -2.239     2.048     4.666
LYS  ARG   0.19949    51.623   -71.377     1.608     8.552
LYS  ARG   0.00109   -53.163   -26.020     0.099     1.315
LYS  ARG   0.02596   -48.048   -86.347     2.365    10.979
LYS  ASN   0.00146  -174.503  -120.001     2.631     5.429
LYS  ASN   0.04187  -165.635  -170.906     1.204     3.542
LYS  ASN   0.01694  -166.121    13.703     1.075     3.261
LYS  ASN   0.00254  -176.388    66.485     1.869     2.938
LYS  ASN   0.31213    51.701    -4.521     1.649     3.270
LYS  ASN   0.15309    52.063   -68.269     1.493     6.848
LYS  ASN   0.01063   -53.047   -27.245     0.349     4.067
LYS  ASN   0.03416   -46.972   -92.122     1.248     5.446
LYS  ASN   0.21721    51.412   176.335     1.176     2.552
LYS  ASN   0.16340    52.118   110.890     1.140     4.518
LYS  ASN   0.00449   -53.360   158.574     0.165     0.784
LYS  ASN   0.04207   -47.272    93.471     1.387     9.421
LYS  ASP   0.02083   -52.901   152.951     0.214     2.008
LYS  ASP   0.06355   -47.361    92.007     1.368     6.310
LYS  ASP   0.23800    52.314   178.174     1.377     3.581
LYS  ASP   0.14559    52.293   109.558     1.671     8.946
LYS  ASP   0.03331   -52.997   -27.329     0.651     1.581
LYS  ASP   0.02434   -49.371   -85.474     1.330     3.267
LYS  ASP   0.20204    52.108     0.915     1.130     5.360
LYS  ASP   0.05599    51.712   -73.402     1.403     9.541
LYS  ASP   0.10448  -170.451  -171.461     2.612     2.522
LYS  ASP   0.00019  -172.994  -123.191     2.285     6.234
LYS  ASP   0.10630  -169.457     8.306     3.924     4.073
LYS  ASP   0.00537  -175.721    63.547     3.732     8.467
LYS  CYS   0.00044  -173.501  -122.924     0.797     2.738
LYS  CYS   0.08821  -165.769  -170.575     0.650     1.469
LYS  CYS   0.00031  -173.850    62.355     0.905     3.504
LYS  CYS   0.05858  -165.714    11.804     0.896     1.692
LYS  CYS   0.02402   -53.129   -26.255     0.119     1.796
LYS  CYS   0.04785   -46.622   -93.045     0.728     2.474
LYS  CYS   0.32629    51.956    -3.695     1.277     3.340
LYS  CYS   0.13089    51.274   -74.004     1.614    11.324
LYS  CYS   0.01507   -53.170   155.431     0.251     1.319
LYS  CYS   0.01429   -46.814    88.376     1.185     5.073
LYS  CYS   0.20697    52.079   179.892     1.429     4.792
LYS  CYS   0.08707    52.156   111.549     1.639     7.071
LYS  GLN   0.31426  -166.904    10.373     2.537     2.778
LYS  GLN   0.00042  -173.052    86.673     0.868     4.811
LYS  GLN   0.06887   -46.508   -93.814     0.304     1.726
LYS  GLN   0.00760   -51.259   -25.311     1.882     2.851
LYS  GLN   0.10157    51.015    -3.633     1.399     9.485
LYS  GLN   0.13205    51.703   -73.285     0.955     9.067
LYS  GLN   0.17980  -169.465  -172.090     2.761     4.028
LYS  GLN   0.00017  -173.681  -102.858     0.908     8.412
LYS  GLN   0.00258   -50.008   158.613     1.277     2.735
LYS  GLN   0.03869   -47.570    94.390     1.452    11.531
LYS  GLN   0.06195    51.140   178.457     1.458     7.324
LYS  GLN   0.09202    51.777   110.145     1.244     6.326
LYS  GLU   0.01947   -53.026   155.365     0.293     2.847
LYS  GLU   0.03879   -48.163    93.761     1.526     5.834
LYS  GLU   0.24144    51.816   176.597     2.521     2.552
LYS  GLU   0.07494    52.301   110.500     1.215     9.824
LYS  GLU   0.02851   -52.859   -27.938     0.566     3.429
LYS  GLU   0.04758   -46.062   -93.652     1.156     4.673
LYS  GLU   0.35755    52.437    -3.666     1.285     4.894
LYS  GLU   0.08654    52.800   -68.025     1.289     7.355
LYS  GLU   0.00164  -174.754    65.754     0.208     0.464
LYS  GLU   0.05170  -168.542     8.331     4.508     5.353
LYS  GLU   0.00093  -175.260  -115.088     0.945     2.024
LYS  GLU   0.05090  -168.246  -171.530     3.451     4.701
LYS  GLY   0.00011   179.963  -120.803     1.799     0.415
LYS  GLY   0.09452  -165.591  -169.339     1.056     2.439
LYS  GLY   0.01359   -53.195   156.405     0.111     1.802
LYS  GLY   0.08998   -47.127    88.819     1.325     5.230
LYS  GLY   0.18082    51.362   175.257     1.152     4.665
LYS  GLY   0.16963    51.835   111.489     1.564     6.516
LYS  GLY   0.00508  -173.743    61.761     0.047     0.162
LYS  GLY   0.11157  -165.762    11.394     0.689     2.125
LYS  GLY   0.00228   -53.069   -26.046     0.126     2.530
LYS  GLY   0.07873   -47.708   -89.209     1.391     4.530
LYS  GLY   0.13506    52.475    -0.725     1.932     6.591
LYS  GLY   0.11865    51.910   -71.623     1.188     5.312
LYS  HID   0.10601  -165.321    10.911     0.959     1.629
LYS  HID   0.00001  -173.946    61.854     1.000     1.000
LYS  HID   0.00054  -174.586  -118.504     0.028     0.220
LYS  HID   0.08754  -165.349  -170.480     0.996     1.694
LYS  HID   0.24518    53.705   179.470     1.814     4.774
LYS  HID   0.14641    51.753   109.862     0.591     4.630
LYS  HID   0.00057   -53.086   156.786     0.353     3.148
LYS  HID   0.06396   -46.873    88.945     0.489     2.363
LYS  HID   0.00113   -53.109   -23.920     0.176     1.447
LYS  HID   0.02076   -46.780   -92.332     0.522     2.372
LYS  HID   0.27147    53.843    -0.769     1.626     4.066
LYS  HID   0.05642    51.584   -78.163     0.592     9.495
LYS  HIE   0.01757   -53.158   -26.587     0.093     0.950
LYS  HIE   0.04772   -47.739   -89.214     1.524     4.855
LYS  HIE   0.06268    51.563     2.463     1.197     7.732
LYS  HIE   0.11126    51.791   -74.856     1.180    10.656
LYS  HIE   0.00920   -52.949   153.230     0.579     4.689
LYS  HIE   0.04582   -48.024    93.673     1.921     9.682
LYS  HIE   0.07319    51.044   176.630     1.109     7.731
LYS  HIE   0.12989    51.917   110.074     0.497     4.540
LYS  HIE   0.00329  -173.897   -90.523     0.605     2.872
LYS  HIE   0.29045  -171.516  -174.013     3.524     4.635
LYS  HIE   0.00688  -173.510    89.796     0.327     2.135
LYS  HIE   0.20205  -170.252     6.909     3.784     4.249
LYS  HIP   0.14199    51.534   102.112     0.507     8.756
LYS  HIP   0.37987    55.381  -178.445     2.016     4.728
LYS  HIP   0.00376   -53.307   158.236     0.139     1.474
LYS  HIP   0.05270   -46.492    85.433     0.185     1.739
LYS  HIP   0.15973    53.465    -0.770     2.627     8.372
LYS  HIP   0.10773    51.541   -72.741     0.558     3.165
LYS  HIP   0.01556   -46.471   -95.732     0.244     1.072
LYS  HIP   0.01260   -53.288   -23.268     0.175     1.949
LYS  HIP   0.00083   177.161   -99.589     2.094     3.960
LYS  HIP   0.08671  -165.011  -169.950     0.575     1.722
LYS  HIP   0.03832  -165.073    10.568     0.943     0.803
LYS  HIP   0.00019   178.511    79.277     3.593     7.786
LYS  ILE   0.15046  -167.296  -171.350     2.255     2.403
LYS  ILE   0.00002  -175.474  -101.984     1.000     1.000
LYS  ILE   0.12048  -168.248    11.238     2.821     2.657
LYS  ILE   0.00772   -53.112   156.350     0.106     1.874
LYS  ILE   0.02104   -47.608    92.976     1.599     8.443
LYS  ILE   0.17824    51.814   178.598     1.452     5.233
LYS  ILE   0.07479    51.773   109.896     1.017     6.693
LYS  ILE   0.00282   -53.094   -26.100     0.363     1.911
LYS  ILE   0.05335   -47.372   -89.895     1.399     5.340
LYS  ILE   0.21488    52.024     0.397     1.877     5.186
LYS  ILE   0.17619    52.675   -69.757     0.843     5.462
LYS  LEU   0.40764    51.875   176.817     1.418     4.207
LYS  LEU   0.06807    52.956   116.211     1.396     5.708
LYS  LEU   0.00768   -53.179   156.619     0.104     1.129
LYS  LEU   0.02275   -46.505    87.772     1.215     4.500
LYS  LEU   0.19446    51.554    -3.184     2.184     2.894
LYS  LEU   0.07593    52.798   -70.793     1.612    12.631
LYS  LEU   0.00008   -53.328   -23.476     0.287     3.363
LYS  LEU   0.01727   -46.429   -93.732     0.325     2.073
LYS  LEU   0.00100  -173.493  -121.819     0.584     2.738
LYS  LEU   0.07116  -169.331  -173.117     3.262     2.497
LYS  LEU   0.12952  -168.881     9.305     3.388     2.678
LYS  LEU   0.00444  -173.848    60.499     1.785     3.267
LYS  LYS   0.27956  -165.614  -170.592     0.523     2.204
LYS  LYS   0.15164    50.485   172.962     0.549     3.738
LYS  LYS   0.12371    51.670   110.728     0.588     1.939
LYS  LYS   0.02677   -53.236   156.176     0.040     0.349
LYS  LYS   0.02133   -46.697    87.166     0.621     3.112
LYS  LYS   0.06269  -165.651    13.135     0.883     1.870
LYS  LYS   0.04311   -53.186   -26.189     0.070     1.343
LYS  LYS   0.07475   -46.474   -93.769     0.230     1.252
LYS  LYS   0.04640    52.350     3.484     1.119     7.329
LYS  LYS   0.17005    51.743   -70.683     0.273     0.549
LYS  MET   0.29899    51.309   176.475     1.172     2.347
LYS  MET   0.05926    51.914   111.951     0.802     3.998
LYS  MET   0.00033   -53.377   157.643     0.818     2.393
LYS  MET   0.02266   -46.502    86.389     0.359     2.614
LYS  MET   0.00283   -53.062   -26.946     0.323     1.816
LYS  MET   0.02509   -47.139   -91.254     1.450     5.987
LYS  MET   0.37108    51.530    -3.739     1.087     2.547
LYS  MET   0.04507    51.827   -73.683     0.375     9.704
LYS  MET   0.11201  -169.332     9.447     2.980     3.469
LYS  MET   0.00005  -173.260    60.214     1.375     4.034
LYS  MET   0.06111  -168.757  -171.433     3.485     3.512
LYS  MET   0.00153  -173.622  -122.644     2.996     6.990
LYS  PHE   0.18773  -168.445    11.049     2.830     4.083
LYS  PHE   0.00843   -53.064   -26.640     0.276     1.527
LYS  PHE   0.03893   -48.484   -83.478     1.403     7.764
LYS  PHE   0.16659    51.793    -3.119     1.332     4.640
LYS  PHE   0.08570    51.504   -77.121     0.895    12.358
LYS  PHE   0.16013  -167.499  -168.233     1.567     3.105
LYS  PHE   0.00001  -174.489  -113.974     1.000     1.000
LYS  PHE   0.02942   -46.721    87.883     1.049     4.752
LYS  PHE   0.02146   -53.153   157.233     0.107     4.143
LYS  PHE   0.16908    51.925   177.355     1.209     5.608
LYS  PHE   0.13251    51.449   103.842     0.776    11.855
LYS  PRO   0.01128  -168.792    14.325     4.651     3.676
LYS  PRO   0.00039  -175.111    73.453     1.272     8.224
LYS  PRO   0.46925    51.858    -3.778     1.552     3.153
LYS  PRO   0.06259    51.185   -67.969     1.807     4.182
LYS  PRO   0.03031   -53.383   -25.804     0.280     2.012
LYS  PRO   0.06180   -47.202   -91.188     1.725     6.145
LYS  PRO   0.00087  -174.198  -118.848     0.452     3.290
LYS  PRO   0.00791  -170.039  -166.295     3.830     1.956
LYS  PRO   0.15736    51.357   176.161     1.814     3.789
LYS  PRO   0.14813    50.944   112.967     2.034     8.278
LYS  PRO   0.01066   -53.363   158.153     0.313     3.904
LYS  PRO   0.03943   -46.375    86.564     1.086     4.992
LYS  SER   0.09047  -165.958    11.313     1.494     2.494
LYS  SER   0.00077  -177.443    66.563     1.000     1.000
LYS  SER   0.08644  -166.324  -169.195     1.117     2.264
LYS  SER   0.00179  -174.085  -121.086     2.120     5.686
LYS  SER   0.00742   -52.864   -30.315     0.409     4.858
LYS  SER   0.03617   -46.855   -92.250     0.976     3.317
LYS  SER   0.24510    51.505    -2.163     0.775     5.324
LYS  SER   0.09476    51.412   -72.564     1.382     8.934
LYS  SER   0.02207   -53.093   155.604     0.185     1.250
LYS  SER   0.03913   -47.664    92.590     1.367     6.590
LYS  SER   0.19981    51.242   176.935     0.815     4.521
LYS  SER   0.17608    52.076   108.641     0.764     8.001
LYS  THR   0.10510  -168.922     9.979     4.241     3.960
LYS  THR   0.00044  -173.361    84.079     0.912    13.025
LYS  THR   0.20045  -171.761  -173.128     3.642     3.346
LYS  THR   0.00342  -173.608   -96.226     1.065    17.168
LYS  THR   0.03393   -47.233    89.814     1.444     8.257
LYS  THR   0.01963   -52.920   156.587     1.037     6.626
LYS  THR   0.16953    53.680  -179.395     2.432     6.464
LYS  THR   0.06366    49.142   100.445     4.075     9.731
LYS  THR   0.00471   -53.144   -26.394     0.153     0.988
LYS  THR   0.02791   -45.792   -96.036     1.456     5.769
LYS  THR   0.28482    51.951    -3.086     1.275     4.275
LYS  THR   0.08639    50.338   -73.259     3.100     7.542
LYS  TRP   0.00150   -53.301   -23.193     0.059     4.008
LYS  TRP   0.00876   -47.352   -90.877     1.859     8.104
LYS  TRP   0.31012    51.126    -5.467     0.897     2.271
LYS  TRP   0.07786    52.019   -72.723     0.961    11.017
LYS  TRP   0.00641   -53.236   156.378     0.331     2.194
LYS  TRP   0.02390   -46.927    88.323     1.460     7.280
LYS  TRP   0.23650    51.511   176.003     0.973     2.768
LYS  TRP   0.09487    52.202   110.138     1.745     8.478
LYS  TRP   0.13248  -170.064  -172.760     1.887     1.634
LYS  TRP   0.00377  -174.634  -112.697     2.699    15.806
LYS  TRP   0.10057  -171.682     7.437     2.920     2.744
LYS  TRP   0.00326  -174.630    77.518     2.163    13.921
LYS  TYR   0.15207    51.104   176.262     1.067     5.300
LYS  TYR   0.13642    52.539   109.340     1.212     9.610
LYS  TYR   0.01192   -47.843    91.222     2.063    10.195
LYS  TYR   0.00883   -52.908   159.503     0.977    10.837
LYS  TYR   0.23760    52.089    -2.261     1.393     4.286
LYS  TYR   0.12056    52.235   -72.286     1.560    10.641
LYS  TYR   0.02284   -47.329   -93.153     1.816     8.530
LYS  TYR   0.00239   -51.621    -8.859     1.581    10.738
LYS  TYR   0.22636  -167.496    11.010     2.617     3.688
LYS  TYR   0.00078  -175.104    72.536     1.609    10.333
LYS  TYR   0.07714  -169.232  -171.017     2.340     3.054
LYS  TYR   0.00310  -174.405  -112.373     1.916    14.767
LYS  VAL   0.00305   -53.202   154.110     0.105     0.893
LYS  VAL   0.03496   -47.619    93.056     1.234     6.309
LYS  VAL   0.16119    50.896   177.476     1.231     6.378
LYS  VAL   0.11910    52.310   112.497     1.079     5.274
LYS  VAL   0.00726   -52.547   -26.224     0.785     1.518
LYS  VAL   0.02254   -47.975   -87.004     1.406     6.803
LYS  VAL   0.25332    51.310    -4.409     1.658     4.984
LYS  VAL   0.03892    52.366   -80.573     1.690    18.867
LYS  VAL   0.17541  -170.341     8.077     2.204     3.610
LYS  VAL   0.00178  -174.613    72.583     1.060    13.118
LYS  VAL   0.17825  -169.225  -172.161     2.781     2.524
LYS  VAL   0.00422  -172.879  -118.125     1.384    22.784
MET  ALA   0.02794  -169.064  -169.852     2.298     3.230
MET  ALA   0.00228  -174.794  -109.354     0.810    10.491
MET  ALA   0.08378  -168.992     9.411     3.466     4.127
MET  ALA   0.00282  -174.251    67.080     1.458     9.296
MET  ALA   0.00121   -53.575   164.510     0.128     1.057
MET  ALA   0.01780   -47.452    88.323     1.404     7.118
MET  ALA   0.34154    52.342   178.247     1.201     2.773
MET  ALA   0.02167    51.427   102.464     2.061    12.167
MET  ALA   0.05240   -47.240   -90.681     1.211     4.320
MET  ALA   0.00097   -53.013   -15.658     1.927     7.083
MET  ALA   0.40298    52.420    -2.452     0.794     3.301
MET  ALA   0.04463    52.119   -76.733     1.570    14.814
MET  ARG   0.00504  -170.973     6.890     3.480     3.611
MET  ARG   0.00044  -174.331    64.627     1.653    10.856
MET  ARG   0.00351  -169.594  -170.841     2.767     3.505
MET  ARG   0.00021  -175.190  -116.603     2.745     7.110
MET  ARG   0.07625    52.294   108.030     2.007     7.312
MET  ARG   0.40836    51.779   176.229     1.525     2.349
MET  ARG   0.00019   -53.373   158.963     0.507     0.520
MET  ARG   0.00405   -47.386    92.595     1.768     8.705
MET  ARG   0.42597    52.043    -4.777     1.597     1.906
MET  ARG   0.06968    52.261   -72.567     1.360     3.183
MET  ARG   0.00237   -50.164   -25.965     0.231     0.281
MET  ARG   0.00392   -46.045   -93.972     0.421     3.119
MET  ASN   0.00051   -52.603   165.110     1.655     3.553
MET  ASN   0.01050   -47.605    89.776     1.808     9.226
MET  ASN   0.30619    51.222   176.551     0.985     3.810
MET  ASN   0.03220    51.417    96.675     0.878    13.727
MET  ASN   0.00112   -51.395   -13.177     1.922     3.466
MET  ASN   0.00762   -48.241   -89.403     1.768     6.983
MET  ASN   0.25106    52.177    -2.214     1.588     4.113
MET  ASN   0.02966    51.219   -90.814     0.605    13.327
MET  ASN   0.18208  -171.132     6.514     2.951     3.455
MET  ASN   0.00071  -171.790    55.460     3.178    12.217
MET  ASN   0.00042  -174.190  -118.186     1.135     3.849
MET  ASN   0.17792  -170.377  -174.012     3.222     2.832
MET  ASP   0.04653   -52.525   151.722     1.399     3.818
MET  ASP   0.01318   -48.277    94.378     2.127     8.636
MET  ASP   0.22057    52.774    -0.166     1.069     5.133
MET  ASP   0.05343    51.330   100.945     1.649    13.960
MET  ASP   0.00023   -53.346   -29.328     0.172     0.850
MET  ASP   0.04375   -47.492   -88.754     1.836     7.631
MET  ASP   0.22905    52.218  -178.716     1.310     5.415
MET  ASP   0.07128    51.498   -80.940     1.763    14.789
MET  ASP   0.13556  -167.887  -171.256     3.437     3.270
MET  ASP   0.00062  -174.331   -97.600     1.410    11.895
MET  ASP   0.18489  -167.532    10.714     2.631     3.189
MET  ASP   0.00093  -173.495    92.434     1.041    14.152
MET  CYS   0.01912   -48.033   -87.398     0.982     3.557
MET  CYS   0.00399   -52.755   -29.626     1.000     1.000
MET  CYS   0.28171    52.547    -1.597     1.111     4.154
MET  CYS   0.03800    51.456   -82.991     1.073    14.917
MET  CYS   0.01514   -48.261    93.481     1.558     6.207
MET  CYS   0.34248    52.338   177.502     1.122     3.193
MET  CYS   0.01765    51.971   100.649     1.107    13.835
MET  CYS   0.15195  -170.845     7.219     4.391     4.703
MET  CYS   0.00010  -174.361    81.257     0.597    14.212
MET  CYS   0.12965  -171.438  -174.277     4.031     3.296
MET  CYS   0.00020  -174.931   -92.621     1.362     6.976
MET  GLN   0.00023   -53.470   -19.697     0.502     4.526
MET  GLN   0.00366   -46.673   -94.323     0.992     5.634
MET  GLN   0.42892    52.027    -4.309     0.927     1.565
MET  GLN   0.03256    52.214   -73.401     1.294    11.380
MET  GLN   0.42806    52.060   176.476     1.216     2.338
MET  GLN   0.02110    51.340   105.329     0.843     8.649
MET  GLN   0.00015   -53.625   161.859     0.200     1.196
MET  GLN   0.00613   -46.716    87.321     1.260     5.604
MET  GLN   0.03901  -170.289     8.088     2.171     2.787
MET  GLN   0.00073  -173.677    61.296     1.289     5.522
MET  GLN   0.03814  -169.086  -171.844     2.388     2.852
MET  GLN   0.00131  -173.576  -120.311     1.205     9.127
MET  GLU   0.03894   -47.491    93.202     1.206     6.786
MET  GLU   0.00003   -54.405   164.198     1.000     1.000
MET  GLU   0.32470    52.035   177.333     1.143     2.932
MET  GLU   0.03972    52.008   103.195     1.157    14.590
MET  GLU   0.01663   -48.031   -87.346     1.898     6.633
MET  GLU   0.01026   -52.639   -29.905     1.000     1.000
MET  GLU   0.46381    51.817    -3.071     1.025     4.111
MET  GLU   0.05242    52.580   -73.403     1.393    13.385
MET  GLU   0.00108  -172.191    56.038     1.364     5.957
MET  GLU   0.02122  -166.227    13.712     0.714     1.791
MET  GLU   0.02922  -167.674  -170.662     2.797     2.758
MET  GLU   0.00196  -172.805  -123.464     1.327     4.205
MET  GLY   0.00023   -52.976   157.411     1.152     5.988
MET  GLY   0.03542   -47.274    91.705     1.307     5.278
MET  GLY   0.34552    52.793   178.314     1.007     2.659
MET  GLY   0.04314    51.899    98.371     1.585    14.336
MET  GLY   0.00003   -53.192   -21.287     0.556     4.503
MET  GLY   0.02447   -47.119   -88.474     1.289     5.442
MET  GLY   0.35490    52.971    -1.345     1.016     3.233
MET  GLY   0.04031    52.711   -76.095     2.193    11.628
MET  GLY   0.08587  -168.177    10.662     2.604     3.473
MET  GLY   0.00308  -172.827    59.457     2.218     9.815
MET  GLY   0.06290  -167.353  -169.454     1.674     2.828
MET  GLY   0.00412  -174.166  -115.505     1.670    11.687
MET  HID   0.00235   -53.854   -17.950     1.302     4.034
MET  HID   0.02219   -47.117   -90.486     1.719     4.031
MET  HID   0.24291    52.840    -1.273     1.951     3.407
MET  HID   0.08793    51.415   -73.620     1.112     9.943
MET  HID   0.01756   -47.011    89.402     1.069     4.223
MET  HID   0.00001   -53.941   159.064     1.000     1.000
MET  HID   0.45826    53.289   178.835     1.617     2.782
MET  HID   0.06041    51.067    95.711     0.906    12.041
MET  HID   0.06788  -167.824  -171.129     3.140     3.024
MET  HID   0.00015  -173.972  -110.788     1.078    17.771
MET  HID   0.03969  -169.010     9.716     3.049     4.277
MET  HID   0.00068  -173.319    68.953     1.018    14.729
MET  HIE   0.01017   -47.169   -90.980     1.497     5.122
MET  HIE   0.00140   -50.573   -24.409     1.715     6.368
MET  HIE   0.32638    52.689    -2.270     0.925     2.539
MET  HIE   0.04534    52.170   -80.905     1.383    15.192
MET  HIE   0.00064   -50.846   159.589     1.286     4.441
MET  HIE   0.02626   -47.691    92.901     1.884     8.624
MET  HIE   0.31544    52.655   178.437     0.854     3.122
MET  HIE   0.04815    52.438   107.956     0.896    10.302
MET  HIE   0.11050  -171.726     8.851     4.181     5.585
MET  HIE   0.00140  -173.413    60.736     2.348     6.317
MET  HIE   0.11334  -168.896  -171.083     3.984     3.889
MET  HIE   0.00097  -173.657  -120.475     1.590     4.267
MET  HIE   0.00001  -174.398   -80.341     1.000     1.000
MET  HIP   0.03210  -167.061  -168.461     2.288     3.991
MET  HIP   0.00005  -176.097   -95.834     4.616    21.879
MET  HIP   0.04974  -166.731    10.740     3.477     3.616
MET  HIP   0.00002  -174.296    75.880     0.219    19.050
MET  HIP   0.00880   -53.266   157.592     0.111     2.536
MET  HIP   0.02332   -46.536    85.522     0.385     1.586
MET  HIP   0.22529    54.745  -178.673     2.457     6.143
MET  HIP   0.13821    49.623    94.032     1.977     9.484
MET  HIP   0.02402   -48.092   -93.827     3.730     1.433
MET  HIP   0.00416   -53.268   -22.271     0.167     2.322
MET  HIP   0.29356    55.077     2.121     2.202     6.202
MET  HIP   0.20074    50.600   -78.432     1.746    11.107
MET  ILE   0.26781    51.479   178.466     1.433     4.151
MET  ILE   0.02799    51.910   102.179     1.245    13.579
MET  ILE   0.00035   -52.740   169.964     1.048     2.806
MET  ILE   0.03094   -47.520    91.784     1.417     7.249
MET  ILE   0.25824    52.208    -2.388     1.123     4.043
MET  ILE   0.02590    52.376   -76.278     1.749    16.405
MET  ILE   0.03593   -47.438   -89.516     1.553     6.882
MET  ILE   0.00036   -52.689   -12.684     1.000     1.000
MET  ILE   0.13119  -169.217  -172.790     4.068     2.815
MET  ILE   0.00140  -171.488  -129.566     3.555    13.525
MET  ILE   0.21756  -169.555     8.712     3.432     2.847
MET  ILE   0.00233  -173.051    65.246     2.708    15.355
MET  LEU   0.01086   -46.496    87.349     1.335     5.765
MET  LEU   0.32553    51.300   175.910     1.337     3.491
MET  LEU   0.03182    52.337   110.355     1.182    10.784
MET  LEU   0.01280   -46.502   -94.198     0.851     4.373
MET  LEU   0.41053    51.611    -5.209     1.141     3.683
MET  LEU   0.01395    52.160   -71.574     1.435     8.962
MET  LEU   0.09171  -169.104     8.917     3.505     2.989
MET  LEU   0.00060  -174.341    72.707     0.963    16.427
MET  LEU   0.10178  -171.559  -173.496     2.808     2.020
MET  LEU   0.00042  -174.407  -108.416     0.815    13.209
MET  LYS   0.29899    51.309   176.475     1.172     2.347
MET  LYS   0.05926    51.914   111.951     0.802     3.998
MET  LYS   0.00033   -53.377   157.643     0.818     2.393
MET  LYS   0.02266   -46.502    86.389     0.359     2.614
MET  LYS   0.00283   -53.062   -26.946     0.323     1.816
MET  LYS   0.02509   -47.139   -91.254     1.450     5.987
MET  LYS   0.37108    51.530    -3.739     1.087     2.547
MET  LYS   0.04507    51.827   -73.683     0.375     9.704
MET  LYS   0.11201  -169.332     9.447     2.980     3.469
MET  LYS   0.00005  -173.260    60.214     1.375     4.034
MET  LYS   0.06111  -168.757  -171.433     3.485     3.512
MET  LYS   0.00153  -173.622  -122.644     2.996     6.990
MET  MET   0.00811   -46.197   -94.985     1.229     5.535
MET  MET   0.36560    51.603    -3.986     0.973     1.389
MET  MET   0.01489    52.064   -71.498     1.673     9.407
MET  MET   0.01762   -47.247    89.799     1.854    10.033
MET  MET   0.45757    51.359   176.119     1.039     1.449
MET  MET   0.00612    52.575   114.196     1.286     3.553
MET  MET   0.00065  -173.154  -122.243     1.075     3.581
MET  MET   0.04841  -172.626  -174.356     2.880     3.618
MET  MET   0.07992  -171.325     7.847     2.855     3.629
MET  MET   0.00112  -174.247    65.484     1.114     7.999
MET  PHE   0.23400    52.082   175.961     0.926     2.134
MET  PHE   0.02538    51.596   104.917     1.757    13.182
MET  PHE   0.00136   -50.910   177.181     0.770     3.305
MET  PHE   0.01675   -46.849    88.438     1.187     5.739
MET  PHE   0.01351   -47.476   -91.354     1.414     8.014
MET  PHE   0.00003   -53.599   -16.893     1.000     1.000
MET  PHE   0.03176    52.053   -73.243     2.156    13.841
MET  PHE   0.39801    51.814    -3.823     0.840     2.856
MET  PHE   0.12440  -170.520     8.584     2.535     3.576
MET  PHE   0.00185  -173.317    62.835     2.472    11.968
MET  PHE   0.14897  -171.858  -173.727     2.525     2.455
MET  PHE   0.00398  -175.106  -106.948     2.045    17.651
MET  PRO   0.00406  -174.272   -78.535     0.857     1.314
MET  PRO   0.00200  -172.319  -124.807     1.098     3.402
MET  PRO   0.00004  -118.718   176.674     0.192     0.398
MET  PRO   0.04264  -176.797  -178.818     4.062     3.269
MET  PRO   0.00988  -174.366    96.575     0.933    13.744
MET  PRO   0.00002  -119.443    -3.500     1.021     0.835
MET  PRO   0.08408  -177.308     1.382     3.077     3.513
MET  PRO   0.01859   -53.875   -27.372     0.223     1.258
MET  PRO   0.09626   -48.352   -87.285     1.417     3.581
MET  PRO   0.24417    50.932    -4.688     1.135     2.661
MET  PRO   0.13576    51.234   -69.915     1.725     5.503
MET  PRO   0.01392   -53.721   154.645     0.128     0.646
MET  PRO   0.02962   -47.254    90.592     2.129     7.324
MET  PRO   0.23328    51.088   176.628     1.631     3.772
MET  PRO   0.08569    52.898   107.836     1.614     8.816
MET  SER   0.01202   -47.664    90.818     1.923     7.464
MET  SER   0.00122   -49.647   158.244     0.826     4.813
MET  SER   0.39234    52.393   178.924     2.741     5.652
MET  SER   0.03082    52.477   105.284     1.997    12.237
MET  SER   0.01210   -48.200   -87.028     1.654     5.672
MET  SER   0.00072   -50.057   -24.568     1.030     6.385
MET  SER   0.21193    52.853    -0.811     2.607     6.240
MET  SER   0.03259    54.369   -85.361     1.445    17.465
MET  SER   0.00030  -174.955    84.705     1.140     2.875
MET  SER   0.14739  -172.677     5.673     3.132     2.565
MET  SER   0.15247  -171.271  -174.091     3.607     3.183
MET  SER   0.00612  -175.622   -95.057     0.624     8.978
MET  THR   0.26326  -172.691  -174.459     2.754     2.495
MET  THR   0.00311  -174.906   -93.951     1.011     8.473
MET  THR   0.00005  -174.089    61.085     1.340     4.422
MET  THR   0.21557  -172.608     6.518     2.274     2.564
MET  THR   0.00307   -52.619   151.657     0.490     3.939
MET  THR   0.02525   -48.276    87.673     2.148     6.982
MET  THR   0.15678    52.047   179.296     1.534     5.353
MET  THR   0.03708    49.519   101.566     3.080    10.991
MET  THR   0.00999   -46.187   -94.275     1.030     3.812
MET  THR   0.00002   -53.219   -26.756     1.000     1.000
MET  THR   0.25345    51.536    -2.520     1.260     4.098
MET  THR   0.03237    49.651   -77.974     3.523     9.764
MET  TRP   0.01239   -46.581    83.055     1.455     6.519
MET  TRP   0.00026   -51.609   162.354     2.677    17.616
MET  TRP   0.32689    52.365   177.090     1.090     2.728
MET  TRP   0.02938    51.563   102.953     1.116    13.798
MET  TRP   0.01525   -46.329   -98.066     1.331     6.724
MET  TRP   0.00073   -53.417   -20.495     0.884    12.440
MET  TRP   0.25781    52.605    -3.336     1.138     3.002
MET  TRP   0.01979    52.609   -70.995     1.993    12.559
MET  TRP   0.15479  -169.639     9.252     3.521     3.549
MET  TRP   0.00044  -171.653    55.294     3.308    14.407
MET  TRP   0.00285  -175.189  -115.656     1.500     5.080
MET  TRP   0.17943  -172.195  -173.759     3.318     3.054
MET  TYR   0.00016   -54.578   -14.161     0.354     1.707
MET  TYR   0.01062   -47.193   -90.434     1.580     6.082
MET  TYR   0.29230    52.246    -3.929     0.772     2.462
MET  TYR   0.03301    52.261   -76.009     1.542    15.527
MET  TYR   0.00006   -53.632   163.739     0.107     6.066
MET  TYR   0.02924   -47.724    90.569     1.254     6.794
MET  TYR   0.05803    51.850   101.525     0.926    13.358
MET  TYR   0.26362    51.874   177.192     1.222     2.636
MET  TYR   0.16520  -169.055    11.917     3.437     4.763
MET  TYR   0.00132  -173.321    60.613     1.274     4.801
MET  TYR   0.14499  -170.437  -172.140     3.658     3.420
MET  TYR   0.00144  -173.077  -118.523     1.744    13.909
MET  VAL   0.00029   -51.795    -8.368     1.191     9.241
MET  VAL   0.01080   -47.458   -92.274     1.373     8.481
MET  VAL   0.20224    52.659    -1.792     1.416     5.620
MET  VAL   0.03516    51.883   -74.139     1.346    12.001
MET  VAL   0.00005   -53.454   164.792     0.370     2.146
MET  VAL   0.02784   -47.012    88.576     1.415     6.362
MET  VAL   0.13229    51.955   177.521     1.561     3.826
MET  VAL   0.03245    51.719    97.873     1.362    15.187
MET  VAL   0.27924  -169.412  -172.567     2.157     2.137
MET  VAL   0.00167  -172.730  -115.182     1.500    20.311
MET  VAL   0.27650  -170.760     8.165     2.087     2.767
MET  VAL   0.00146  -174.046    72.340     0.912    16.174
PHE  ALA   0.07366   -47.108   -91.428     1.532     4.856
PHE  ALA   0.20510    52.726    -0.375     0.810     5.753
PHE  ALA   0.09890    51.493   -83.579     1.163    15.190
PHE  ALA   0.05519   -47.517    91.730     1.567     6.133
PHE  ALA   0.18691    51.616  -179.150     1.449     6.208
PHE  ALA   0.04819    51.772   105.822     1.701    11.074
PHE  ALA   0.16737  -167.846    12.101     2.578     3.758
PHE  ALA   0.00723  -173.471    70.526     1.490    15.881
PHE  ALA   0.15330  -167.057  -169.485     1.627     2.694
PHE  ALA   0.00415  -173.105   -96.804     0.729    22.331
PHE  ARG   0.22375    55.967    -7.887     2.527     5.706
PHE  ARG   0.32199    52.698   -78.775     1.908    15.477
PHE  ARG   0.00320   -50.390   -21.718     1.742    10.958
PHE  ARG   0.03263   -49.429   -78.155     1.676     9.084
PHE  ARG   0.04819   -48.751   100.699     1.503     8.152
PHE  ARG   0.00074   -50.354   177.986     1.326     5.250
PHE  ARG   0.00001   -50.068   136.460     1.000     1.000
PHE  ARG   0.10651    52.590   177.725     2.334     6.476
PHE  ARG   0.13434    50.112    90.227     2.609    18.989
PHE  ARG   0.00004  -174.957  -115.275     0.457     1.255
PHE  ARG   0.02788  -167.533  -171.054     2.291     2.566
PHE  ARG   0.10049  -168.606    11.309     3.050     4.913
PHE  ARG   0.00021  -175.484    78.937     2.647    10.601
PHE  ASN   0.00114   -53.378   165.225     0.322     3.552
PHE  ASN   0.03562   -46.990    89.475     1.622     7.108
PHE  ASN   0.31638    52.322   177.986     1.209     2.794
PHE  ASN   0.02923    51.929   102.293     1.879    15.680
PHE  ASN   0.00031   -53.306   -25.612     0.700     3.531
PHE  ASN   0.03531   -46.722   -93.627     1.466     5.217
PHE  ASN   0.36240    52.919    -1.653     1.154     3.623
PHE  ASN   0.08609    51.340   -81.312     2.209    15.847
PHE  ASN   0.03916  -167.919  -167.009     1.564     2.240
PHE  ASN   0.00652  -172.688  -124.596     3.013    10.276
PHE  ASN   0.08251  -166.819    12.936     1.562     3.276
PHE  ASN   0.00533  -174.813    65.189     2.381     6.368
PHE  ASP   0.08484  -169.558    11.153     2.365     4.039
PHE  ASP   0.00773  -173.746    75.525     1.586    18.919
PHE  ASP   0.11490  -169.595  -171.140     3.579     2.077
PHE  ASP   0.00922  -172.095  -120.667     2.960    17.429
PHE  ASP   0.05638    52.224   105.785     2.205    12.558
PHE  ASP   0.35116    52.641   177.360     1.363     3.686
PHE  ASP   0.00071   -52.970   165.670     0.858     3.508
PHE  ASP   0.02671   -46.497    85.659     1.217     8.245
PHE  ASP   0.00325   -53.658   -17.955     0.539     2.600
PHE  ASP   0.07285   -47.150   -89.920     1.288     7.444
PHE  ASP   0.23248    51.801     2.806     1.341     5.673
PHE  ASP   0.03978    51.292   -84.193     2.291    16.745
PHE  CYS   0.02750   -48.690    98.641     1.561     7.769
PHE  CYS   0.00003   -54.130   159.607     1.000     1.000
PHE  CYS   0.23130    52.669  -179.958     1.434     4.313
PHE  CYS   0.06013    51.384    97.289     2.401    14.487
PHE  CYS   0.04251   -47.457   -88.612     1.205     4.643
PHE  CYS   0.25007    52.159    -1.523     0.990     5.174
PHE  CYS   0.03362    51.032   -76.871     1.564    13.716
PHE  CYS   0.10610  -169.902     8.696     4.363     5.191
PHE  CYS   0.00062  -174.653    65.939     0.883     9.662
PHE  CYS   0.23971  -172.017  -174.005     4.409     4.588
PHE  CYS   0.00843  -174.212   -90.485     0.507    24.860
PHE  GLN   0.07487  -167.758    11.992     2.237     3.021
PHE  GLN   0.00062  -174.379    75.134     1.041    14.771
PHE  GLN   0.13794  -170.051  -173.015     3.945     4.506
PHE  GLN   0.00092  -174.317  -116.533     1.685    11.986
PHE  GLN   0.02216   -47.069   -91.327     1.255     4.358
PHE  GLN   0.00038   -53.847   -22.828     0.156     7.230
PHE  GLN   0.23564    52.567    -2.320     1.004     3.770
PHE  GLN   0.06327    51.806   -81.500     0.740    13.497
PHE  GLN   0.37491    52.421   177.195     0.954     3.523
PHE  GLN   0.06444    52.632   108.810     1.388    11.232
PHE  GLN   0.02483   -46.343    87.403     1.011     4.688
PHE  GLN   0.00002   -53.723   170.007     1.000     1.000
PHE  GLU   0.20416  -167.828  -170.052     2.578     3.819
PHE  GLU   0.00147  -173.419  -102.692     1.086    21.001
PHE  GLU   0.10978  -168.206     9.598     2.794     4.057
PHE  GLU   0.00038  -174.107    82.395     1.532     8.077
PHE  GLU   0.00151   -53.484   164.300     0.652     4.815
PHE  GLU   0.04023   -47.329    91.869     1.749     6.804
PHE  GLU   0.15289    52.838  -177.157     0.657     4.741
PHE  GLU   0.07276    51.775    98.066     0.967    13.775
PHE  GLU   0.00021   -53.733   -26.048     0.632     0.922
PHE  GLU   0.03901   -47.995   -87.473     1.662     6.108
PHE  GLU   0.27234    52.611     0.901     1.314     6.427
PHE  GLU   0.10527    51.181   -86.878     1.379    15.103
PHE  GLY   0.00076  -173.513    61.813     0.748     1.959
PHE  GLY   0.13283  -167.453    14.090     1.071     1.893
PHE  GLY   0.15192  -169.007  -165.758     1.506     1.251
PHE  GLY   0.00469  -173.003  -123.606     2.526    10.296
PHE  GLY   0.04017   -47.790    91.098     1.621     5.230
PHE  GLY   0.00131   -53.450   166.294     1.000     1.000
PHE  GLY   0.19689    52.616   178.624     1.174     4.477
PHE  GLY   0.11697    52.677   106.602     1.255    12.143
PHE  GLY   0.05280   -47.459   -89.753     1.186     4.268
PHE  GLY   0.00041   -53.560   -17.478     1.000     1.000
PHE  GLY   0.22453    52.180    -1.556     1.683     4.492
PHE  GLY   0.07672    51.662   -85.967     1.039    12.406
PHE  HID   0.35330    52.945   178.504     1.736     4.097
PHE  HID   0.06283    51.998   106.394     1.067    11.397
PHE  HID   0.00836   -46.751    88.230     1.123     4.704
PHE  HID   0.00036   -52.801   162.177     1.541     8.069
PHE  HID   0.00059   -53.618   -25.759     0.762     2.272
PHE  HID   0.05787   -47.090   -90.753     1.016     3.649
PHE  HID   0.36269    53.076    -0.972     1.661     3.822
PHE  HID   0.07668    51.760   -74.682     0.472     6.832
PHE  HID   0.04305  -167.538  -166.583     1.753     2.517
PHE  HID   0.00213  -174.333  -118.419     1.411     3.863
PHE  HID   0.03046  -166.612    13.793     1.339     4.189
PHE  HID   0.00169  -173.960    62.636     1.530     3.634
PHE  HIE   0.00091  -174.132  -119.848     0.921     0.307
PHE  HIE   0.17439  -167.711  -166.682     1.284     2.019
PHE  HIE   0.02791   -47.049    89.022     1.564     6.171
PHE  HIE   0.00000   -55.677   146.712     1.000     1.000
PHE  HIE   0.17773    51.775  -179.352     1.145     6.393
PHE  HIE   0.13576    51.629   100.479     0.981    14.227
PHE  HIE   0.27247  -167.452    14.246     1.551     2.457
PHE  HIE   0.00114   -53.596   -23.902     2.416     8.625
PHE  HIE   0.03420   -48.502   -87.974     1.928     6.803
PHE  HIE   0.08674    52.067     2.805     1.733     7.150
PHE  HIE   0.08876    51.738   -80.893     0.769    13.556
PHE  HIP   0.04793  -166.938  -167.781     1.268     3.192
PHE  HIP   0.00008   179.628   -94.999     5.755    21.629
PHE  HIP   0.04161  -166.333    12.694     1.882     3.579
PHE  HIP   0.00029   179.210    79.236     5.228    12.578
PHE  HIP   0.01188   -53.248   158.207     0.475     1.245
PHE  HIP   0.03923   -46.420    85.765     0.377     1.473
PHE  HIP   0.12477    51.047   104.959     1.185     8.268
PHE  HIP   0.33543    55.354  -178.242     1.944     4.340
PHE  HIP   0.01364   -53.188   -24.129     0.157     1.879
PHE  HIP   0.04240   -46.482   -94.273     0.445     3.280
PHE  HIP   0.20893    54.506    -0.435     2.908     7.619
PHE  HIP   0.13380    51.774   -72.947     0.718     5.906
PHE  ILE   0.12199  -168.003  -171.769     2.190     2.313
PHE  ILE   0.00240  -172.239  -125.433     3.834    18.295
PHE  ILE   0.14223  -167.029    12.048     1.983     3.157
PHE  ILE   0.00032  -175.302    71.560     3.292    13.819
PHE  ILE   0.01429   -47.369    91.666     1.907     7.317
PHE  ILE   0.00072   -52.854   155.802     1.000     1.000
PHE  ILE   0.30342    51.750   177.927     1.313     4.072
PHE  ILE   0.02625    51.809   103.809     1.408    14.867
PHE  ILE   0.03739   -46.425   -91.900     1.425     5.583
PHE  ILE   0.00010   -52.554   -21.214     1.000     1.000
PHE  ILE   0.30502    51.787    -3.902     1.517     2.730
PHE  ILE   0.04586    52.495   -80.327     1.668    15.126
PHE  LEU   0.45285    51.908    -4.470     1.231     3.516
PHE  LEU   0.06393    52.990   -69.605     1.033     9.606
PHE  LEU   0.01448   -46.867   -90.739     1.325     6.650
PHE  LEU   0.00218   -50.900    -2.706     0.542     2.525
PHE  LEU   0.02308   -46.404    87.569     1.355     6.660
PHE  LEU   0.22718    51.648   177.021     1.136     4.374
PHE  LEU   0.04205    52.393   108.173     1.162    11.404
PHE  LEU   0.05250  -169.770    10.323     3.340     3.888
PHE  LEU   0.00292  -171.727    54.784     3.031     9.331
PHE  LEU   0.11635  -168.908  -172.542     2.584     3.198
PHE  LEU   0.00248  -172.368  -125.383     1.589     7.172
PHE  LYS   0.18773  -168.445    11.049     2.830     4.083
PHE  LYS   0.00843   -53.064   -26.640     0.276     1.527
PHE  LYS   0.03893   -48.484   -83.478     1.403     7.764
PHE  LYS   0.16659    51.793    -3.119     1.332     4.640
PHE  LYS   0.08570    51.504   -77.121     0.895    12.358
PHE  LYS   0.16013  -167.499  -168.233     1.567     3.105
PHE  LYS   0.00001  -174.489  -113.974     1.000     1.000
PHE  LYS   0.02942   -46.721    87.883     1.049     4.752
PHE  LYS   0.02146   -53.153   157.233     0.107     4.143
PHE  LYS   0.16908    51.925   177.355     1.209     5.608
PHE  LYS   0.13251    51.449   103.842     0.776    11.855
PHE  MET   0.23400    52.082   175.961     0.926     2.134
PHE  MET   0.02538    51.596   104.917     1.757    13.182
PHE  MET   0.00136   -50.910   177.181     0.770     3.305
PHE  MET   0.01675   -46.849    88.438     1.187     5.739
PHE  MET   0.01351   -47.476   -91.354     1.414     8.014
PHE  MET   0.00003   -53.599   -16.893     1.000     1.000
PHE  MET   0.03176    52.053   -73.243     2.156    13.841
PHE  MET   0.39801    51.814    -3.823     0.840     2.856
PHE  MET   0.12440  -170.520     8.584     2.535     3.576
PHE  MET   0.00185  -173.317    62.835     2.472    11.968
PHE  MET   0.14897  -171.858  -173.727     2.525     2.455
PHE  MET   0.00398  -175.106  -106.948     2.045    17.651
PHE  PHE   0.35062  -170.267     9.383     2.291     3.428
PHE  PHE   0.00648  -172.050    81.993     1.393    25.934
PHE  PHE   0.23123  -169.930  -172.937     3.182     3.411
PHE  PHE   0.00701  -173.145   -81.610     1.117     7.408
PHE  PHE   0.00004   -51.663   -24.623     0.036     0.758
PHE  PHE   0.02205   -48.730   -84.969     1.373     5.567
PHE  PHE   0.08771    53.402    -3.175     0.764     3.165
PHE  PHE   0.02804    51.812   -89.811     1.669    13.707
PHE  PHE   0.00024   -53.519   166.377     0.000     0.000
PHE  PHE   0.04358   -47.286    91.683     1.600     6.060
PHE  PHE   0.17050    52.534   178.461     1.432     4.104
PHE  PHE   0.05251    52.639   108.319     1.867    12.367
PHE  PRO   0.00309  -175.624    70.608     3.506    11.179
PHE  PRO   0.00004  -119.103    -2.492     2.553     2.821
PHE  PRO   0.04388  -168.689    12.178     3.566     3.991
PHE  PRO   0.00628  -173.759  -102.760     1.036    22.869
PHE  PRO   0.00002  -124.985  -179.946     2.206     2.958
PHE  PRO   0.06451  -171.504  -170.830     3.351     3.948
PHE  PRO   0.05193   -47.977   -86.323     2.001     9.741
PHE  PRO   0.00000   -70.390   -44.071    19.354    20.445
PHE  PRO   0.20354    50.587    -2.321     1.672     6.107
PHE  PRO   0.06820    51.404   -75.960     2.313    14.329
PHE  PRO   0.06026   -46.754    89.360     1.426     6.617
PHE  PRO   0.00000   -99.326   130.367     1.103     2.339
PHE  PRO   0.00005   -56.745   145.462     1.000     1.000
PHE  PRO   0.15592    49.073   102.389     2.622    16.111
PHE  PRO   0.34227    51.367   176.933     1.490     3.911
PHE  SER   0.00054  -174.571  -117.854     1.128     2.306
PHE  SER   0.08562  -167.001  -167.638     1.238     1.924
PHE  SER   0.10208  -166.860    13.467     1.004     2.195
PHE  SER   0.00055  -172.331    55.404     2.221     9.036
PHE  SER   0.03248   -47.539    87.810     2.212     6.743
PHE  SER   0.00170   -53.830   156.448     0.524     6.683
PHE  SER   0.36490    53.955  -177.834     2.715     6.851
PHE  SER   0.09604    51.327    94.317     2.325    12.909
PHE  SER   0.02090   -47.770   -91.041     2.070     5.927
PHE  SER   0.00045   -53.948   -19.789     1.048     9.474
PHE  SER   0.19006    53.022     3.365     2.732     7.357
PHE  SER   0.10468    52.463   -81.986     1.214    13.004
PHE  THR   0.05599  -166.499  -168.561     1.176     2.555
PHE  THR   0.00001   172.954   -92.103     1.000     1.000
PHE  THR   0.22543  -171.228     8.676     3.639     4.963
PHE  THR   0.00522  -174.245    89.037     2.063    19.214
PHE  THR   0.00054   -53.566   163.617     0.071     3.834
PHE  THR   0.14432   -47.994    97.649     0.695     4.114
PHE  THR   0.08683    51.300   178.791     1.112     6.613
PHE  THR   0.09808    51.931    96.902     1.273    13.387
PHE  THR   0.00021   -53.528   -15.790     0.162     1.363
PHE  THR   0.10927   -47.816   -84.514     0.862     5.145
PHE  THR   0.20913    51.443     1.342     1.520     6.964
PHE  THR   0.06497    52.170   -79.834     0.861    16.348
PHE  TRP   0.01760   -47.621    91.133     1.478     6.483
PHE  TRP   0.00018   -53.477   161.589     1.546    13.632
PHE  TRP   0.20676    52.576   178.327     0.818     3.753
PHE  TRP   0.06388    51.515   102.685     1.470    12.491
PHE  TRP   0.01758   -48.297   -89.606     1.860     6.795
PHE  TRP   0.00044   -53.251   -24.383     1.172    11.099
PHE  TRP   0.32507    52.248    -3.535     0.978     3.716
PHE  TRP   0.04202    51.321   -89.081     1.255    13.124
PHE  TRP   0.00080  -174.486    64.353     1.122     2.524
PHE  TRP   0.20018  -169.436    10.927     2.358     3.883
PHE  TRP   0.12392  -169.469  -170.834     3.011     3.746
PHE  TRP   0.00157  -171.390   -79.141     2.083    12.530
PHE  TYR   0.11775    51.843   177.397     1.283     3.381
PHE  TYR   0.05364    51.395    97.210     1.182    13.490
PHE  TYR   0.00255   -53.068   166.549     1.298     7.430
PHE  TYR   0.02798   -46.989    85.129     1.260     8.223
PHE  TYR   0.21671    52.631    -2.648     1.161     3.185
PHE  TYR   0.03008    51.627   -79.389     2.064    11.796
PHE  TYR   0.04376   -46.511   -94.911     0.969     6.431
PHE  TYR   0.00569   -52.473   -10.565     1.735     8.377
PHE  TYR   0.25900  -169.078    11.832     2.373     3.861
PHE  TYR   0.00665  -173.204    64.861     2.556    15.160
PHE  TYR   0.22985  -169.674  -170.606     2.869     3.646
PHE  TYR   0.00633  -174.211  -110.075     1.330    15.288
PHE  VAL   0.00003   -51.329   160.492     0.916     8.562
PHE  VAL   0.06075   -46.897    90.496     1.633     7.805
PHE  VAL   0.25009    51.857   178.420     1.332     5.002
PHE  VAL   0.09353    51.557   103.721     0.800    15.271
PHE  VAL   0.17911    51.387    -0.960     1.502     6.171
PHE  VAL   0.04452    51.628   -80.594     0.519    15.959
PHE  VAL   0.00038   -53.479    -9.391     2.429     6.757
PHE  VAL   0.02740   -46.427   -93.790     1.894     6.890
PHE  VAL   0.11293  -167.861  -169.889     1.967     3.181
PHE  VAL   0.00239  -172.080  -128.023     1.819     8.664
PHE  VAL   0.22754  -168.162    10.054     1.946     3.449
PHE  VAL   0.00132  -173.369    59.751     1.337     6.599
PRO  ALA   0.01299   -46.544   -93.151     0.010     0.028
PRO  ALA   0.25272    50.684    -2.522     0.956     6.214
PRO  ALA   0.23139    51.128   -70.840     1.671    10.170
PRO  ALA   0.17543   -47.013    90.225     1.342     4.084
PRO  ALA   0.04243    47.247    82.945     4.332     3.225
PRO  ALA   0.07464    51.691  -179.101     1.900     7.451
PRO  ALA   0.16985  -172.095  -173.089     4.262     5.665
PRO  ALA   0.03626  -169.731    10.955     3.251     5.183
PRO  ALA   0.00431  -173.572    86.273     1.000     1.000
PRO  ARG   0.22386    51.666    -2.772     2.201     5.723
PRO  ARG   0.12619    47.374   -95.754     2.539    23.026
PRO  ARG   0.00107   -52.556   -22.518     1.696     2.364
PRO  ARG   0.09710   -46.089   -95.118     2.207     5.425
PRO  ARG   0.01664   -50.654   158.005     1.935     2.658
PRO  ARG   0.09263   -48.515   100.119     2.678    15.169
PRO  ARG   0.27402    52.710   107.005     3.600    10.630
PRO  ARG   0.13095    51.445   176.609     1.620     3.992
PRO  ARG   0.01164  -167.087    11.860     3.674     3.103
PRO  ARG   0.00013  -174.952    61.910     2.825     7.052
PRO  ARG   0.01244  -169.379  -168.469     4.692     2.696
PRO  ARG   0.01333  -179.769  -108.852     4.001     7.627
PRO  ASN   0.01523   -53.149   152.010     0.533     6.692
PRO  ASN   0.05106   -47.428    94.209     1.575    11.531
PRO  ASN   0.30787    52.390   179.665     1.744     3.387
PRO  ASN   0.08292    50.935   109.623     2.356    12.168
PRO  ASN   0.01212   -53.355   -26.897     0.528     1.987
PRO  ASN   0.10158   -47.148   -89.970     1.486     5.849
PRO  ASN   0.26823    51.166    -3.385     1.597     5.614
PRO  ASN   0.05342    50.098   -75.534     2.600    16.689
PRO  ASN   0.04834  -169.213    13.422     4.674     3.143
PRO  ASN   0.00651  -174.157    63.274     2.747     9.431
PRO  ASN   0.05103  -172.384  -167.257     4.053     2.553
PRO  ASN   0.00169  -174.472  -118.082     0.818     2.600
PRO  ASN   0.00000  -147.079   -80.694     1.000     1.000
PRO  ASP   0.00557  -174.666    88.276     0.435     1.602
PRO  ASP   0.06730  -172.647    13.789     3.585     4.278
PRO  ASP   0.10768  -171.820  -170.843     2.685     4.513
PRO  ASP   0.03226   -53.716   -29.046     0.004     2.231
PRO  ASP   0.08392   -47.274   -88.518     1.353     3.628
PRO  ASP   0.20517    51.299     2.306     0.789     6.357
PRO  ASP   0.22266    50.490   -73.493     1.869    14.957
PRO  ASP   0.07303   -47.196    91.132     1.467     6.093
PRO  ASP   0.03650    52.832   103.578     2.015    14.274
PRO  ASP   0.16590    51.033   179.916     1.315     6.989
PRO  CYS   0.07408   -46.672    89.031     1.017     3.240
PRO  CYS   0.45407    52.015   177.323     1.764     3.424
PRO  CYS   0.12849    51.142   113.671     1.903     8.360
PRO  CYS   0.05441   -46.782   -91.012     1.270     3.724
PRO  CYS   0.14457    51.686    -2.762     1.535     4.984
PRO  CYS   0.06142    52.200   -74.444     2.867    13.143
PRO  CYS   0.03180  -173.697  -167.641     3.699     1.882
PRO  CYS   0.00827  -173.712  -121.347     1.374     6.621
PRO  CYS   0.03673  -171.885    13.980     4.613     2.252
PRO  CYS   0.00615  -175.047    65.876     1.192     4.735
PRO  GLN   0.04815  -169.186  -170.529     3.793     3.644
PRO  GLN   0.00081  -173.501  -109.807     1.494    21.652
PRO  GLN   0.03342  -169.135    11.914     4.013     3.456
PRO  GLN   0.00015  -173.880    84.529     2.180    21.363
PRO  GLN   0.07907   -46.679    88.949     1.496     6.079
PRO  GLN   0.00469   -53.183   154.756     1.584    14.940
PRO  GLN   0.15342    51.851   177.532     1.679     4.350
PRO  GLN   0.04615    47.747    87.439     2.876    17.372
PRO  GLN   0.00862   -53.162   -27.631     1.171     9.337
PRO  GLN   0.03834   -46.348   -93.085     1.462     5.539
PRO  GLN   0.11772    50.577   -68.974     1.961    10.031
PRO  GLN   0.46944    51.252    -3.089     1.146     4.583
PRO  GLU   0.00000  -119.079    -0.218     1.496     3.281
PRO  GLU   0.00108  -171.325    53.056     1.548     3.526
PRO  GLU   0.04897  -170.238    14.827     4.911     2.134
PRO  GLU   0.00008  -120.022   178.592     0.368     0.420
PRO  GLU   0.00620  -174.271  -120.796     1.260     2.173
PRO  GLU   0.05393  -168.615  -168.243     4.419     2.679
PRO  GLU   0.11553   -46.946   -92.077     1.433     4.754
PRO  GLU   0.00166   -55.373   -22.316     1.000     1.000
PRO  GLU   0.20115    51.306    -1.308     1.128     5.482
PRO  GLU   0.12925    49.908   -73.903     1.738    12.414
PRO  GLU   0.09981   -46.864    88.203     0.797     3.392
PRO  GLU   0.23987    50.687   177.572     1.482     4.929
PRO  GLU   0.10247    51.576   110.238     2.187    13.160
PRO  GLY   0.06838  -170.257    11.070     5.862     7.830
PRO  GLY   0.00391  -171.321    53.547     1.000     1.000
PRO  GLY   0.00006  -118.422    -2.910     1.000     1.000
PRO  GLY   0.06760  -169.102  -163.938     4.009    14.952
PRO  GLY   0.17115   -47.202   -90.855     0.891     2.654
PRO  GLY   0.10956    50.211    -4.866     1.403     6.911
PRO  GLY   0.10968    50.637   -71.150     1.156    12.238
PRO  GLY   0.07030   -48.300    94.096     1.946     4.935
PRO  GLY   0.33542    50.468   178.857     1.080     4.263
PRO  GLY   0.06394    51.590    98.131     4.199    16.454
PRO  HID   0.39946    53.580   179.365     2.794     4.946
PRO  HID   0.16332    50.366   110.840     1.413    11.308
PRO  HID   0.04955   -46.487    87.476     1.166     3.080
PRO  HID   0.00292   -53.020   159.965     1.000     1.000
PRO  HID   0.05657   -46.742   -91.751     1.135     3.432
PRO  HID   0.02086   -53.103   -26.969     1.000     1.000
PRO  HID   0.20082    52.046    -3.626     2.452     5.839
PRO  HID   0.06466    49.641   -80.290     2.479    15.251
PRO  HID   0.00070  -176.328    70.173     2.646     7.119
PRO  HID   0.01912  -171.896    15.321     4.019     3.187
PRO  HID   0.02071  -170.787  -166.162     4.445     4.257
PRO  HID   0.00131  -176.073  -114.720     3.948     8.611
PRO  HIE   0.11369  -167.364    14.438     2.988     2.576
PRO  HIE   0.00002  -119.517    -2.061     1.000     1.000
PRO  HIE   0.00003  -119.331   178.194     0.763     0.637
PRO  HIE   0.05344  -168.407  -167.779     3.883     2.308
PRO  HIE   0.07006   -47.242   -92.076     1.104     2.266
PRO  HIE   0.00742   -53.823   -27.619     1.000     1.000
PRO  HIE   0.12953    50.471    -0.238     1.275     7.366
PRO  HIE   0.12365    51.204   -80.466     2.385    13.855
PRO  HIE   0.11015    50.738   114.060     1.066     2.855
PRO  HIE   0.21259    50.776   178.858     1.376     6.003
PRO  HIE   0.17858   -49.423   101.359     1.626     8.288
PRO  HIE   0.00084   -53.734   164.241     1.000     1.000
PRO  HIP   0.51225    55.138  -178.782     3.295     6.139
PRO  HIP   0.07416    51.268    97.949     0.951    13.239
PRO  HIP   0.02102   -53.438   158.233     0.243     1.731
PRO  HIP   0.08425   -46.123    85.343     0.208     0.633
PRO  HIP   0.06597    50.739    -6.805     1.874     7.917
PRO  HIP   0.11113    49.863   -67.110     0.943     7.140
PRO  HIP   0.06193   -53.620   -22.543     0.184     1.692
PRO  HIP   0.05480   -46.357   -95.839     1.151     2.731
PRO  HIP   0.00397  -172.580  -165.353     2.797     2.375
PRO  HIP   0.00014  -176.019  -114.440     3.313    11.128
PRO  HIP   0.00913  -171.709    15.456     3.081     2.850
PRO  HIP   0.00126   177.430    80.152     5.436     8.681
PRO  ILE   0.05459   -46.323    85.517     1.308     6.181
PRO  ILE   0.21569    51.168   177.647     1.841     3.853
PRO  ILE   0.10555    51.148   111.766     1.965    10.186
PRO  ILE   0.42845    50.535    -3.179     1.881     4.174
PRO  ILE   0.04315    51.787   -70.475     2.621    11.443
PRO  ILE   0.06580   -47.130   -88.671     1.707    11.027
PRO  ILE   0.00210   -53.580   -25.212     2.853    16.930
PRO  ILE   0.00081  -173.781   -78.175     0.972     0.417
PRO  ILE   0.00091  -174.066  -119.356     0.700     2.789
PRO  ILE   0.00006  -119.133   177.621     0.464     0.734
PRO  ILE   0.03760  -172.989  -172.573     5.505     6.455
PRO  ILE   0.00210  -173.127   101.539     0.835     0.661
PRO  ILE   0.00000  -119.493    -3.456     0.239     1.062
PRO  ILE   0.03885  -174.870     6.291     5.602     7.626
PRO  ILE   0.00434  -172.819    58.274     2.654     9.073
PRO  LEU   0.06435  -170.773  -170.345     3.914     4.265
PRO  LEU   0.00013  -172.885  -120.522     2.990    19.502
PRO  LEU   0.04672  -171.712    10.078     2.958     4.864
PRO  LEU   0.00337  -175.074    74.378     3.472    16.808
PRO  LEU   0.28872    52.037   177.553     1.963     4.557
PRO  LEU   0.10552    50.696   106.687     3.388    17.548
PRO  LEU   0.10690   -46.142    87.287     0.582     3.051
PRO  LEU   0.00000   -47.165  -177.443     1.361     4.364
PRO  LEU   0.04500   -47.378   -89.677     1.619     5.958
PRO  LEU   0.00574   -53.306   -23.878     1.000     1.000
PRO  LEU   0.28440    51.113    -2.620     1.048     5.149
PRO  LEU   0.04916    52.376   -68.556     2.529     8.470
PRO  LYS   0.01128  -168.792    14.325     4.651     3.676
PRO  LYS   0.00039  -175.111    73.453     1.272     8.224
PRO  LYS   0.46925    51.858    -3.778     1.552     3.153
PRO  LYS   0.06259    51.185   -67.969     1.807     4.182
PRO  LYS   0.03031   -53.383   -25.804     0.280     2.012
PRO  LYS   0.06180   -47.202   -91.188     1.725     6.145
PRO  LYS   0.00087  -174.198  -118.848     0.452     3.290
PRO  LYS   0.00791  -170.039  -166.295     3.830     1.956
PRO  LYS   0.15736    51.357   176.161     1.814     3.789
PRO  LYS   0.14813    50.944   112.967     2.034     8.278
PRO  LYS   0.01066   -53.363   158.153     0.313     3.904
PRO  LYS   0.03943   -46.375    86.564     1.086     4.992
PRO  MET   0.00406  -174.272   -78.535     0.857     1.314
PRO  MET   0.00200  -172.319  -124.807     1.098     3.402
PRO  MET   0.00004  -118.718   176.674     0.192     0.398
PRO  MET   0.04264  -176.797  -178.818     4.062     3.269
PRO  MET   0.00988  -174.366    96.575     0.933    13.744
PRO  MET   0.00002  -119.443    -3.500     1.021     0.835
PRO  MET   0.08408  -177.308     1.382     3.077     3.513
PRO  MET   0.01859   -53.875   -27.372     0.223     1.258
PRO  MET   0.09626   -48.352   -87.285     1.417     3.581
PRO  MET   0.24417    50.932    -4.688     1.135     2.661
PRO  MET   0.13576    51.234   -69.915     1.725     5.503
PRO  MET   0.01392   -53.721   154.645     0.128     0.646
PRO  MET   0.02962   -47.254    90.592     2.129     7.324
PRO  MET   0.23328    51.088   176.628     1.631     3.772
PRO  MET   0.08569    52.898   107.836     1.614     8.816
PRO  PHE   0.00309  -175.624    70.608     3.506    11.179
PRO  PHE   0.00004  -119.103    -2.492     2.553     2.821
PRO  PHE   0.04388  -168.689    12.178     3.566     3.991
PRO  PHE   0.00628  -173.759  -102.760     1.036    22.869
PRO  PHE   0.00002  -124.985  -179.946     2.206     2.958
PRO  PHE   0.06451  -171.504  -170.830     3.351     3.948
PRO  PHE   0.05193   -47.977   -86.323     2.001     9.741
PRO  PHE   0.00000   -70.390   -44.071    19.354    20.445
PRO  PHE   0.20354    50.587    -2.321     1.672     6.107
PRO  PHE   0.06820    51.404   -75.960     2.313    14.329
PRO  PHE   0.06026   -46.754    89.360     1.426     6.617
PRO  PHE   0.00000   -99.326   130.367     1.103     2.339
PRO  PHE   0.00005   -56.745   145.462     1.000     1.000
PRO  PHE   0.15592    49.073   102.389     2.622    16.111
PRO  PHE   0.34227    51.367   176.933     1.490     3.911
PRO  PRO   0.02415  -173.989  -166.191     0.000     0.000
PRO  PRO   0.21709    50.385   116.085     0.000     0.000
PRO  PRO   0.20519    51.492  -176.399     0.000     0.000
PRO  PRO   0.06100  -174.927    15.395     1.212     2.482
PRO  PRO   0.18442   -46.337   -92.729     0.000     0.000
PRO  PRO   0.26031    49.821    -8.031     0.000     0.000
PRO  PRO   0.04785    50.412   -65.918     0.000     0.000
PRO  SER   0.01419   -53.459   153.220     0.404     2.688
PRO  SER   0.07942   -47.304    90.839     1.619     5.665
PRO  SER   0.26896    53.938  -177.840     3.591     7.632
PRO  SER   0.15340    51.578    99.485     2.500    16.298
PRO  SER   0.10368   -47.071   -92.159     1.031     4.048
PRO  SER   0.01263   -53.582   -28.901     1.000     1.000
PRO  SER   0.23313    51.489    -2.197     2.937     7.114
PRO  SER   0.09366    50.787   -70.682     2.184     8.780
PRO  SER   0.00126   178.126    82.288     7.679    19.042
PRO  SER   0.00005  -118.891    -2.484     0.910     0.979
PRO  SER   0.01727  -171.524    14.877     4.552     2.213
PRO  SER   0.00001  -118.635   177.531     0.195     0.037
PRO  SER   0.00151  -174.608  -117.880     1.268     4.264
PRO  SER   0.02083  -169.995  -167.143     4.267     2.279
PRO  SER   0.00000  -150.045   -72.611     1.000     1.000
PRO  THR   0.27316    51.526   177.833     1.270     4.320
PRO  THR   0.08509    51.536   107.471     2.439    14.435
PRO  THR   0.00563   -53.196   156.176     0.491     7.821
PRO  THR   0.03948   -46.247    86.997     0.439     2.829
PRO  THR   0.00425   -53.289   -26.811     0.614     4.976
PRO  THR   0.07637   -46.471   -92.924     1.412     4.609
PRO  THR   0.29219    53.189     1.282     3.135     8.580
PRO  THR   0.15253    50.669   -75.052     2.164    15.871
PRO  THR   0.03386  -172.669    14.940     4.078     1.732
PRO  THR   0.00561  -172.324    56.045     1.450     5.573
PRO  THR   0.03134  -169.689  -167.900     4.630     2.059
PRO  THR   0.00048   176.531   -93.675     7.253    19.639
PRO  TRP   0.12434  -171.907    10.880     3.692     5.794
PRO  TRP   0.00146  -175.271    83.489     1.484     9.897
PRO  TRP   0.10610  -171.095  -171.160     2.994     4.659
PRO  TRP   0.00143  -170.254   -76.372     1.887    13.943
PRO  TRP   0.00000   -59.740   166.916     6.409     8.946
PRO  TRP   0.04188   -46.673    87.101     2.117     7.720
PRO  TRP   0.17602    50.929   179.309     1.118     6.302
PRO  TRP   0.14280    48.669    95.513     2.913    17.092
PRO  TRP   0.07245   -45.939   -94.989     1.683     5.461
PRO  TRP   0.00515   -53.919   -20.272     1.063    15.567
PRO  TRP   0.22156    51.988    -0.971     0.989     4.902
PRO  TRP   0.00068    59.184  -130.401     0.700    12.953
PRO  TRP   0.10615    51.336   -68.826     2.134     7.670
PRO  TYR   0.05681  -168.267    14.142     3.789     2.196
PRO  TYR   0.00075  -175.324    66.498     1.000     1.000
PRO  TYR   0.05695  -170.132  -167.084     4.171     1.716
PRO  TYR   0.18508    50.885   177.601     1.190     5.265
PRO  TYR   0.11948    49.922   100.207     2.387    12.961
PRO  TYR   0.13046   -47.561    92.129     1.058     6.581
PRO  TYR   0.00239   -54.036   166.255     1.000     1.000
PRO  TYR   0.07824   -47.835   -86.719     1.305     5.791
PRO  TYR   0.00112   -54.143   -15.939     1.000     1.000
PRO  TYR   0.22812    51.801    -2.203     1.423     5.104
PRO  TYR   0.14060    49.977   -78.464     2.659    14.418
PRO  VAL   0.01710   -47.264    90.608     1.776     7.138
PRO  VAL   0.00000   -56.326   154.240     1.000     1.000
PRO  VAL   0.13523    50.283   177.319     1.358     5.474
PRO  VAL   0.15326    51.663   115.147     3.333    20.006
PRO  VAL   0.15292   -46.142   -92.827     2.216    11.212
PRO  VAL   0.00002  -100.696   -54.198     2.679     6.132
PRO  VAL   0.00010   -55.128   -24.450     1.000     1.000
PRO  VAL   0.24568    51.674    -1.526     1.025     5.456
PRO  VAL   0.13241    51.070   -70.430     2.257    10.709
PRO  VAL   0.00684  -172.058    54.826     2.875    10.012
PRO  VAL   0.04854  -170.409    14.375     4.508     3.098
PRO  VAL   0.00000  -127.226     6.642     1.000     1.000
PRO  VAL   0.01813  -175.433  -125.436     2.067     9.936
PRO  VAL   0.08976  -170.455  -170.680     4.240     2.435
PRO  VAL   0.00001  -122.720   177.099     2.638     5.075
SER  ALA   0.00337  -174.080    63.050     0.636     1.940
SER  ALA   0.04744  -167.273    14.724     2.168     1.831
SER  ALA   0.00300  -174.018  -120.210     0.569     1.874
SER  ALA   0.07940  -166.371  -169.210     1.064     2.386
SER  ALA   0.05862   -47.588    91.547     1.469     4.584
SER  ALA   0.00008   -52.750   149.353     3.000     6.236
SER  ALA   0.22050    51.790   176.689     0.904     2.891
SER  ALA   0.13782    51.703   104.775     1.282    13.653
SER  ALA   0.00350   -53.208   -24.864     0.409     5.980
SER  ALA   0.05217   -47.577   -89.769     1.497     4.459
SER  ALA   0.28161    52.456    -1.183     1.141     5.288
SER  ALA   0.11249    50.898   -83.354     2.010    15.930
SER  ARG   0.10034  -169.827     7.435     2.781     2.663
SER  ARG   0.00043  -175.793    82.670     3.277    11.878
SER  ARG   0.07430  -169.865  -173.477     2.568     2.279
SER  ARG   0.00056  -175.353   -94.450     0.971     9.307
SER  ARG   0.00129   -52.997   -26.698     0.232     2.171
SER  ARG   0.01271   -46.890   -91.352     0.997     5.702
SER  ARG   0.26760    55.330     2.694     2.643     8.262
SER  ARG   0.16646    51.985   -77.644     1.967     8.604
SER  ARG   0.00616   -53.115   155.741     0.281     2.320
SER  ARG   0.00755   -46.771    88.310     1.605     6.480
SER  ARG   0.27333    54.443   179.608     2.679     6.821
SER  ARG   0.08928    52.339    97.675     1.746    13.276
SER  ASN   0.00985   -47.832   -87.401     1.803     8.712
SER  ASN   0.00659   -52.977   -23.883     2.175     4.012
SER  ASN   0.24082    52.022    -1.977     2.093     6.305
SER  ASN   0.05126    52.689   -95.952     1.549     8.791
SER  ASN   0.00133   -50.740   159.929     1.870     3.443
SER  ASN   0.01502   -47.110    90.808     1.508     7.865
SER  ASN   0.49082    54.237  -176.281     3.046     7.867
SER  ASN   0.03407    52.461    90.055     1.638    19.133
SER  ASN   0.06177  -171.317  -174.373     3.526     3.157
SER  ASN   0.00180  -174.833  -108.316     0.963    12.512
SER  ASN   0.08448  -170.526     6.748     3.504     3.743
SER  ASN   0.00219  -174.992    78.466     0.522    10.490
SER  ASP   0.00147   -53.351   161.742     0.051     3.287
SER  ASP   0.01875   -46.842    87.977     0.966     6.855
SER  ASP   0.39917    54.544  -177.840     1.285     5.476
SER  ASP   0.05618    53.050   110.799     1.701    17.985
SER  ASP   0.00028   -53.494   -25.380     0.145     4.937
SER  ASP   0.05333   -47.350   -90.842     1.010     5.410
SER  ASP   0.39288    54.062     1.987     1.668     6.964
SER  ASP   0.05644    52.484   -80.989     1.628    14.347
SER  ASP   0.00908  -165.582  -170.477     1.040     2.666
SER  ASP   0.00328  -174.109  -119.062     0.904     2.256
SER  ASP   0.00587  -166.304    17.796     2.224     7.458
SER  ASP   0.00328  -174.859    65.690     1.524     4.630
SER  CYS   0.15365  -166.593  -168.672     1.102     2.357
SER  CYS   0.00001  -167.742  -127.394     1.000     1.000
SER  CYS   0.00225   -50.486   158.413     0.786     3.340
SER  CYS   0.06148   -47.372    90.611     1.562     5.188
SER  CYS   0.12943    51.880  -178.091     1.200     6.513
SER  CYS   0.10030    51.370   105.116     1.224    12.346
SER  CYS   0.15918  -166.360    12.462     0.814     1.668
SER  CYS   0.00001  -170.718    67.313     1.000     1.000
SER  CYS   0.00143   -50.679   -24.818     0.664     6.115
SER  CYS   0.04790   -46.591   -93.129     1.494     4.961
SER  CYS   0.19308    51.368    -1.156     1.079     6.562
SER  CYS   0.15127    51.010   -80.939     1.471    14.539
SER  GLN   0.01628   -47.849    92.434     1.554     6.329
SER  GLN   0.00002   -53.962   160.324     1.000     1.000
SER  GLN   0.21688    53.922  -178.963     3.040     7.054
SER  GLN   0.07282    52.793   102.578     1.514    13.795
SER  GLN   0.01065   -47.101   -91.115     1.046     3.549
SER  GLN   0.00001   -53.035   -28.375     1.000     1.000
SER  GLN   0.36491    55.661     5.165     2.831     6.804
SER  GLN   0.08098    52.491   -81.839     1.679    13.027
SER  GLN   0.12740  -168.473     8.453     2.422     2.021
SER  GLN   0.00305  -174.539    76.377     3.200    13.886
SER  GLN   0.10485  -169.684  -173.132     2.801     2.264
SER  GLN   0.00215  -175.817   -92.992     4.895    12.256
SER  GLU   0.01390   -52.781   152.911     0.846     4.317
SER  GLU   0.04591   -47.749    94.024     1.350     6.476
SER  GLU   0.33759    53.323   179.316     2.110     5.891
SER  GLU   0.07395    52.224   103.277     0.927    13.752
SER  GLU   0.03046   -47.188   -89.623     1.369     4.657
SER  GLU   0.38151    53.772     5.409     2.670    10.661
SER  GLU   0.03707    52.298   -72.666     1.156     9.714
SER  GLU   0.00077  -173.362    60.129     1.776     3.875
SER  GLU   0.04077  -165.834    15.283     0.883     7.851
SER  GLU   0.00391  -172.745  -123.934     1.312     4.497
SER  GLU   0.03416  -166.132  -168.962     1.253     2.776
SER  GLY   0.03113  -167.735  -166.430     0.948     1.362
SER  GLY   0.00790  -175.128  -116.431     3.412     9.716
SER  GLY   0.00580  -167.636    15.552     2.099     2.592
SER  GLY   0.00604  -173.931    62.735     2.546     5.878
SER  GLY   0.03347   -47.004    89.896     1.161     4.725
SER  GLY   0.15883    53.162   178.632     0.948     3.336
SER  GLY   0.08998    53.545    96.328     1.209    15.290
SER  GLY   0.03700   -47.181   -89.279     1.163     4.272
SER  GLY   0.58580    54.764     2.574     2.407     6.643
SER  GLY   0.04404    52.178   -75.966     2.174    13.725
SER  HID   0.00075   -53.979   164.637     0.186     1.326
SER  HID   0.00636   -47.826    90.670     2.445     7.503
SER  HID   0.38683    54.873  -178.029     1.905     4.742
SER  HID   0.04213    51.392   103.281     1.604    11.661
SER  HID   0.00115   -53.594   -21.752     0.453     6.362
SER  HID   0.00575   -47.918   -91.638     2.983     4.885
SER  HID   0.44076    54.216     1.819     2.026     5.192
SER  HID   0.08042    52.387   -83.516     1.780    11.228
SER  HID   0.01901  -166.240  -169.590     0.873     1.574
SER  HID   0.00070  -172.131  -126.994     1.632     6.753
SER  HID   0.00041  -174.479    64.728     1.142     3.804
SER  HID   0.01573  -166.899    14.152     2.477     2.495
SER  HIE   0.00411   -50.986   156.418     0.980     5.393
SER  HIE   0.03240   -47.849    86.776     2.504     6.481
SER  HIE   0.13515    52.633     5.461     0.745     4.153
SER  HIE   0.06435    51.807    98.632     1.754    14.725
SER  HIE   0.02673   -46.744   -93.640     1.786     4.794
SER  HIE   0.00054   -51.467   -26.390     3.738    14.493
SER  HIE   0.12305    52.544  -176.689     1.210     4.171
SER  HIE   0.05429    51.336   -88.181     1.279    14.756
SER  HIE   0.00778  -173.833   -86.415     0.380     3.522
SER  HIE   0.16838  -168.568  -170.296     2.300     3.633
SER  HIE   0.00305  -173.159    94.872     1.217     2.374
SER  HIE   0.38015  -170.166     8.568     3.784     4.381
SER  HIP   0.00326   -53.106   157.385     0.180     2.269
SER  HIP   0.01225   -46.575    86.365     0.896     2.451
SER  HIP   0.07983    51.317    98.444     0.640     8.594
SER  HIP   0.31044    54.922  -178.156     2.500     4.857
SER  HIP   0.00710   -53.112   -25.592     0.152     2.697
SER  HIP   0.03228   -46.475   -94.720     0.582     1.771
SER  HIP   0.33722    55.444     3.464     2.446     6.769
SER  HIP   0.17153    51.607   -72.975     1.147     7.379
SER  HIP   0.01819  -166.207    13.080     1.158     2.954
SER  HIP   0.00228  -176.573    68.952     3.991    10.316
SER  HIP   0.02440  -165.818  -169.133     1.685     2.734
SER  HIP   0.00122   177.503   -98.971     3.922    10.464
SER  ILE   0.19265  -166.725  -171.139     2.071     2.274
SER  ILE   0.00059   177.003   -89.408     5.611    17.939
SER  ILE   0.00006  -175.210    66.483     1.007     2.510
SER  ILE   0.19280  -166.252    11.150     1.605     2.410
SER  ILE   0.00112   -53.365   154.290     0.249     2.578
SER  ILE   0.03688   -47.290    90.395     2.031     7.217
SER  ILE   0.22295    53.861  -176.306     2.597     5.702
SER  ILE   0.07128    51.634    99.915     1.983    14.292
SER  ILE   0.02219   -47.391   -91.436     1.627     5.230
SER  ILE   0.00001   -53.333   -20.357     1.000     1.000
SER  ILE   0.21335    53.884     3.557     3.258     7.487
SER  ILE   0.04611    52.572   -77.548     1.390    13.253
SER  LEU   0.00018   -53.114   156.901     0.801     1.730
SER  LEU   0.04676   -46.910    90.055     1.114     5.641
SER  LEU   0.34716    53.341  -178.879     2.980     6.264
SER  LEU   0.10180    53.412   102.006     1.331    17.210
SER  LEU   0.00422   -53.248   -27.586     0.252     1.390
SER  LEU   0.03892   -46.739   -92.454     1.208     4.256
SER  LEU   0.27814    53.259     1.981     2.814     7.352
SER  LEU   0.04260    52.279   -80.322     1.033    13.862
SER  LEU   0.09562  -167.946     9.585     2.978     3.086
SER  LEU   0.00276  -173.793    61.086     1.634     8.817
SER  LEU   0.03574  -168.740  -172.098     3.249     3.851
SER  LEU   0.00610  -174.300  -108.102     1.015    12.704
SER  LYS   0.09047  -165.958    11.313     1.494     2.494
SER  LYS   0.00077  -177.443    66.563     1.000     1.000
SER  LYS   0.08644  -166.324  -169.195     1.117     2.264
SER  LYS   0.00179  -174.085  -121.086     2.120     5.686
SER  LYS   0.00742   -52.864   -30.315     0.409     4.858
SER  LYS   0.03617   -46.855   -92.250     0.976     3.317
SER  LYS   0.24510    51.505    -2.163     0.775     5.324
SER  LYS   0.09476    51.412   -72.564     1.382     8.934
SER  LYS   0.02207   -53.093   155.604     0.185     1.250
SER  LYS   0.03913   -47.664    92.590     1.367     6.590
SER  LYS   0.19981    51.242   176.935     0.815     4.521
SER  LYS   0.17608    52.076   108.641     0.764     8.001
SER  MET   0.01202   -47.664    90.818     1.923     7.464
SER  MET   0.00122   -49.647   158.244     0.826     4.813
SER  MET   0.39234    52.393   178.924     2.741     5.652
SER  MET   0.03082    52.477   105.284     1.997    12.237
SER  MET   0.01210   -48.200   -87.028     1.654     5.672
SER  MET   0.00072   -50.057   -24.568     1.030     6.385
SER  MET   0.21193    52.853    -0.811     2.607     6.240
SER  MET   0.03259    54.369   -85.361     1.445    17.465
SER  MET   0.00030  -174.955    84.705     1.140     2.875
SER  MET   0.14739  -172.677     5.673     3.132     2.565
SER  MET   0.15247  -171.271  -174.091     3.607     3.183
SER  MET   0.00612  -175.622   -95.057     0.624     8.978
SER  PHE   0.00054  -174.571  -117.854     1.128     2.306
SER  PHE   0.08562  -167.001  -167.638     1.238     1.924
SER  PHE   0.10208  -166.860    13.467     1.004     2.195
SER  PHE   0.00055  -172.331    55.404     2.221     9.036
SER  PHE   0.03248   -47.539    87.810     2.212     6.743
SER  PHE   0.00170   -53.830   156.448     0.524     6.683
SER  PHE   0.36490    53.955  -177.834     2.715     6.851
SER  PHE   0.09604    51.327    94.317     2.325    12.909
SER  PHE   0.02090   -47.770   -91.041     2.070     5.927
SER  PHE   0.00045   -53.948   -19.789     1.048     9.474
SER  PHE   0.19006    53.022     3.365     2.732     7.357
SER  PHE   0.10468    52.463   -81.986     1.214    13.004
SER  PRO   0.01419   -53.459   153.220     0.404     2.688
SER  PRO   0.07942   -47.304    90.839     1.619     5.665
SER  PRO   0.26896    53.938  -177.840     3.591     7.632
SER  PRO   0.15340    51.578    99.485     2.500    16.298
SER  PRO   0.10368   -47.071   -92.159     1.031     4.048
SER  PRO   0.01263   -53.582   -28.901     1.000     1.000
SER  PRO   0.23313    51.489    -2.197     2.937     7.114
SER  PRO   0.09366    50.787   -70.682     2.184     8.780
SER  PRO   0.00126   178.126    82.288     7.679    19.042
SER  PRO   0.00005  -118.891    -2.484     0.910     0.979
SER  PRO   0.01727  -171.524    14.877     4.552     2.213
SER  PRO   0.00001  -118.635   177.531     0.195     0.037
SER  PRO   0.00151  -174.608  -117.880     1.268     4.264
SER  PRO   0.02083  -169.995  -167.143     4.267     2.279
SER  PRO   0.00000  -150.045   -72.611     1.000     1.000
SER  SER   0.00205   -52.937   154.826     0.000     0.000
SER  SER   0.01037   -47.959    92.833     1.511     5.831
SER  SER   0.39773    54.754  -177.769     2.464     6.315
SER  SER   0.07140    52.553    90.576     2.007    13.837
SER  SER   0.00001   -53.137   -19.076     0.000     0.000
SER  SER   0.01825   -46.694   -93.390     1.228     4.166
SER  SER   0.27792    56.554     8.419     2.651     7.406
SER  SER   0.04401    52.181   -91.618     1.060     9.564
SER  SER   0.08693  -172.359  -174.133     3.237     4.184
SER  SER   0.00018  -174.081  -105.200     0.500    15.682
SER  SER   0.09091  -170.781     8.070     3.216     4.373
SER  SER   0.00025  -176.687    70.572     6.132    11.951
SER  THR   0.34176  -172.081  -174.767     3.469     2.772
SER  THR   0.00392  -173.278   -92.952     0.581    12.259
SER  THR   0.00003   -53.860   -18.960     0.571     2.805
SER  THR   0.03482   -47.718   -95.499     2.418     4.548
SER  THR   0.14988    53.538  -176.253     2.505     6.705
SER  THR   0.02704    52.752   -86.926     2.975    18.567
SER  THR   0.26150  -171.796     6.469     3.045     2.772
SER  THR   0.00782  -175.521    85.366     1.055     7.758
SER  THR   0.00278   -49.644   176.858     0.034     0.006
SER  THR   0.04197   -48.678    88.676     2.094     8.225
SER  THR   0.09362    53.364     5.447     2.967     6.956
SER  THR   0.03486    52.983    92.449     2.593    13.041
SER  TRP   0.02186   -46.820    88.245     1.263     5.291
SER  TRP   0.00035   -53.554   159.407     1.443    11.066
SER  TRP   0.23131    53.445  -179.703     1.802     5.114
SER  TRP   0.05666    52.525    98.463     1.693    13.707
SER  TRP   0.00780   -47.162   -90.201     1.440     5.469
SER  TRP   0.00190   -53.450   -25.179     1.278    12.140
SER  TRP   0.29606    54.289     2.556     2.873     7.477
SER  TRP   0.02566    52.026   -78.825     1.500    15.570
SER  TRP   0.18153  -170.966  -172.957     2.409     2.155
SER  TRP   0.00416  -174.712  -117.883     2.978     8.626
SER  TRP   0.16952  -171.370     8.123     1.935     2.918
SER  TRP   0.00319  -176.477    68.564     5.188    13.001
SER  TYR   0.02794   -47.441    91.178     1.689     7.017
SER  TYR   0.00003   -51.555   169.696     1.000     1.000
SER  TYR   0.16033    51.751  -179.507     0.954     6.388
SER  TYR   0.11079    51.779   100.872     1.447    14.150
SER  TYR   0.02565   -47.263   -90.842     1.669     5.899
SER  TYR   0.10541    51.630     1.606     0.901     7.362
SER  TYR   0.07845    51.613   -87.234     1.257    14.310
SER  TYR   0.33416  -167.938  -169.968     2.146     2.797
SER  TYR   0.00140  -174.393   -92.869     1.192     4.164
SER  TYR   0.15524  -167.275    12.467     1.525     2.452
SER  TYR   0.00060  -173.251    90.770     2.196     6.286
SER  VAL   0.00001   -54.656   158.102     0.201     0.621
SER  VAL   0.04775   -46.537    87.336     2.173    10.184
SER  VAL   0.11744    51.208   179.848     1.405     6.223
SER  VAL   0.10584    51.373   102.053     0.918    15.358
SER  VAL   0.00005   -53.431   -13.094     0.769     4.160
SER  VAL   0.03494   -46.671   -92.968     2.115     7.943
SER  VAL   0.10416    52.782     5.628     1.015     4.119
SER  VAL   0.10307    51.923   -81.895     2.170    17.653
SER  VAL   0.21282  -168.702     9.587     1.869     3.402
SER  VAL   0.00199  -175.763    75.874     2.631     3.674
SER  VAL   0.26160  -167.879  -171.005     1.952     2.393
SER  VAL   0.01035  -176.500  -102.710     1.319     2.265
THR  ALA   0.19509  -171.029     7.854     3.597     4.251
THR  ALA   0.00464  -174.604    71.070     0.349    12.024
THR  ALA   0.15114  -169.255  -171.708     4.664     4.277
THR  ALA   0.01262  -174.182  -108.885     1.310    16.536
THR  ALA   0.19659    53.968  -178.423     1.776     5.775
THR  ALA   0.04693    52.033   105.904     2.640    11.838
THR  ALA   0.00845   -49.603   176.887     0.001     0.022
THR  ALA   0.02460   -46.925    88.177     0.978     5.961
THR  ALA   0.00035   -52.939   -21.315     0.340     2.126
THR  ALA   0.07876   -48.159   -93.966     2.288     5.992
THR  ALA   0.12932    52.198     1.892     1.592     7.837
THR  ALA   0.15151    49.961   -76.689     3.282    11.469
THR  ARG   0.35459    53.152   177.961     2.389     6.568
THR  ARG   0.08899    51.916   106.171     2.074     9.939
THR  ARG   0.01233   -46.363    86.510     0.733     3.591
THR  ARG   0.01988   -53.151   156.162     0.295     5.067
THR  ARG   0.14893    52.955    -0.629     1.765     6.509
THR  ARG   0.22259    52.314   -71.142     1.583     3.299
THR  ARG   0.04330   -46.524   -95.603     0.477     5.050
THR  ARG   0.00303   -52.863   -24.464     1.315     7.132
THR  ARG   0.04317  -172.464  -174.552     3.044     2.760
THR  ARG   0.00249  -175.707  -110.423     3.035    16.907
THR  ARG   0.05914  -174.142     5.743     2.084     3.544
THR  ARG   0.00156  -173.759    59.733     2.975     8.897
THR  ASN   0.00007   -53.869   162.086     0.895     5.607
THR  ASN   0.02930   -46.295    87.666     1.473     6.174
THR  ASN   0.06827    52.779   105.892     1.530    15.095
THR  ASN   0.23991    53.337  -179.130     1.759     4.650
THR  ASN   0.00002    50.173  -134.253     1.000     1.000
THR  ASN   0.02653   -46.769   -89.900     1.619     5.592
THR  ASN   0.00006   -54.232   -28.744     1.063     7.907
THR  ASN   0.04746    49.939   -87.635     2.707    13.819
THR  ASN   0.00001    49.523    46.335     0.866     4.916
THR  ASN   0.27485    52.388     0.099     1.456     5.724
THR  ASN   0.18691  -170.246  -174.133     3.042     3.030
THR  ASN   0.00161  -173.734  -101.304     1.961    17.841
THR  ASN   0.12291  -167.973     9.403     2.823     3.471
THR  ASN   0.00209  -174.175    83.020     0.962     8.074
THR  ASP   0.00095   -53.385   -25.099     0.717     2.461
THR  ASP   0.04065   -48.054   -97.341     2.457     6.201
THR  ASP   0.22069    53.650    -0.940     1.461     6.078
THR  ASP   0.10190    48.403   -78.310     4.294     8.447
THR  ASP   0.01389   -53.159   165.093     0.446     1.127
THR  ASP   0.07774   -47.790    86.550     2.119    13.627
THR  ASP   0.37580    54.013  -178.909     1.112     4.531
THR  ASP   0.08933    50.716   108.159     3.095     7.658
THR  ASP   0.02032  -171.057     8.445     3.031     4.672
THR  ASP   0.01426  -174.495    66.884     1.135     9.169
THR  ASP   0.04288  -169.141  -172.484     3.971     3.045
THR  ASP   0.00157  -174.077  -101.237     0.677    14.494
THR  CYS   0.26747  -170.685     7.921     3.361     3.059
THR  CYS   0.00826  -174.369    86.054     0.783     0.761
THR  CYS   0.27042  -171.471  -174.010     4.045     3.166
THR  CYS   0.00804  -174.091   -92.493     1.181     2.850
THR  CYS   0.06744   -49.261   -98.035     2.450     3.969
THR  CYS   0.00183   -50.033    -9.688     1.110    14.030
THR  CYS   0.07320    52.551  -173.024     0.922     2.964
THR  CYS   0.10955    47.132   -80.826     2.661     8.511
THR  CYS   0.00145    55.947  -125.086     1.000     1.000
THR  CYS   0.00048   -50.970   156.072     0.321     3.039
THR  CYS   0.01886   -47.393    85.263     2.387     5.137
THR  CYS   0.06747    52.321     5.148     0.963     5.556
THR  CYS   0.10553    48.573    97.981     3.949    12.934
THR  GLN   0.16123    52.530    -1.949     1.411     4.860
THR  GLN   0.03603    51.858   -79.047     1.653    12.036
THR  GLN   0.02238   -46.930   -91.723     2.004     6.357
THR  GLN   0.00011   -48.944    -3.068     2.288     9.932
THR  GLN   0.01325   -47.116    90.527     2.018     8.077
THR  GLN   0.00017   -49.304   174.315     3.095    14.979
THR  GLN   0.32303    51.825   179.324     1.910     5.421
THR  GLN   0.02626    53.062   109.667     1.852    14.701
THR  GLN   0.24779  -172.763     6.072     1.926     1.763
THR  GLN   0.00283  -174.168    73.062     0.769    15.748
THR  GLN   0.16593  -172.436  -174.549     1.911     1.884
THR  GLN   0.00098  -175.112  -112.962     2.958    13.941
THR  GLU   0.00192   -53.074   -28.253     0.862     2.678
THR  GLU   0.07873   -49.647   -78.246     1.985    19.236
THR  GLU   0.10443    53.494     4.561     1.226     5.412
THR  GLU   0.05944    50.357   -77.137     3.579    13.020
THR  GLU   0.07274   -49.425    97.398     2.284    20.540
THR  GLU   0.21985    52.912  -177.418     1.486     5.704
THR  GLU   0.06472    48.134   102.225     4.446    11.771
THR  GLU   0.21555  -171.579  -173.558     3.624     3.476
THR  GLU   0.00486  -174.236  -112.152     1.231    17.479
THR  GLU   0.16218  -172.160     6.839     3.039     3.301
THR  GLU   0.01557  -173.227    73.532     1.929    16.896
THR  GLY   0.00271  -174.271    63.583     0.480     1.881
THR  GLY   0.03931  -167.694    15.000     1.098     1.682
THR  GLY   0.00001  -149.950   105.047     1.000     1.000
THR  GLY   0.10719  -167.749  -166.197     1.193     3.298
THR  GLY   0.00004   173.360   -92.344     1.000     1.000
THR  GLY   0.02166   -47.618   -89.416     1.511     4.952
THR  GLY   0.00745   -50.029    -5.996     3.321    16.673
THR  GLY   0.24827    52.956    -0.403     1.631     5.465
THR  GLY   0.16579    49.039   -78.295     3.247     9.933
THR  GLY   0.00103   -53.981   156.802     0.538     4.329
THR  GLY   0.07425   -48.472    84.758     2.789     5.857
THR  GLY   0.24249    53.076  -177.955     1.675     5.975
THR  GLY   0.08982    52.399   106.946     1.503    12.769
THR  HID   0.10405  -173.201     6.069     2.968     3.531
THR  HID   0.00144  -173.369    85.088     0.898    12.365
THR  HID   0.19810  -171.493  -173.870     3.255     2.872
THR  HID   0.00129  -173.673  -120.185     1.165     6.855
THR  HID   0.02965   -46.935   -92.623     1.897     4.419
THR  HID   0.00137   -50.625    -7.990     2.435    10.446
THR  HID   0.25329    53.420     0.192     1.545     4.535
THR  HID   0.08285    50.277   -77.107     3.104     7.951
THR  HID   0.02241   -47.173    87.329     1.469     3.708
THR  HID   0.00453   -52.092   167.442     3.033    10.102
THR  HID   0.23545    52.544  -179.618     1.812     4.595
THR  HID   0.06557    51.474   104.902     4.001    10.209
THR  HIE   0.04846   -48.295   -97.543     3.072     4.703
THR  HIE   0.00276   -53.609   -23.357     0.474     5.770
THR  HIE   0.18723    53.015     2.682     1.858     6.826
THR  HIE   0.09685    48.596   -78.072     3.391    10.175
THR  HIE   0.04090   -47.968    86.409     2.327     6.925
THR  HIE   0.00056   -53.511   155.658     1.125     9.735
THR  HIE   0.32627    53.156  -178.053     1.282     5.631
THR  HIE   0.08233    50.874   105.863     2.602    10.287
THR  HIE   0.06202  -166.695  -167.807     0.998     2.273
THR  HIE   0.00080  -173.881  -122.809     4.259    11.957
THR  HIE   0.15003  -166.775    13.911     0.740     2.180
THR  HIE   0.00178  -175.334    65.770     4.740    11.526
THR  HIP   0.00012  -173.573    61.399     0.776     2.994
THR  HIP   0.08049  -172.423     6.558     3.125     3.097
THR  HIP   0.09830  -169.979  -172.780     1.864     1.681
THR  HIP   0.00417  -179.894  -104.208     4.045     9.446
THR  HIP   0.00001  -150.577   -75.253     1.000     1.000
THR  HIP   0.01039   -46.286   -94.988     1.055     2.293
THR  HIP   0.01345   -53.212   -22.452     0.212     2.060
THR  HIP   0.12687    50.846   -78.543     1.010     9.519
THR  HIP   0.33977    55.144     3.736     1.870     4.380
THR  HIP   0.07700   -46.558    86.132     0.770     2.000
THR  HIP   0.03165   -53.255   158.159     0.635     3.161
THR  HIP   0.13254    53.928   179.943     2.913     6.023
THR  HIP   0.08522    52.846    98.384     3.630     8.299
THR  ILE   0.34249  -171.865     7.085     3.251     2.504
THR  ILE   0.00055  -174.326    84.457     1.208     5.650
THR  ILE   0.26148  -170.263  -173.593     4.088     2.662
THR  ILE   0.00772  -171.827  -121.982     2.279    19.687
THR  ILE   0.07394    51.784  -178.780     1.555     5.590
THR  ILE   0.07008    49.291   104.866     3.746    10.897
THR  ILE   0.00147   -49.583   176.959     0.016     0.024
THR  ILE   0.01884   -46.067    86.641     1.670     6.175
THR  ILE   0.14509    52.716    -0.206     1.496     5.514
THR  ILE   0.03536    49.603   -75.551     3.345     8.895
THR  ILE   0.04271   -48.903   -94.610     2.204     7.777
THR  ILE   0.00028   -49.545    -3.739     1.000     1.000
THR  LEU   0.13028  -166.822    10.200     3.203     2.629
THR  LEU   0.00090  -175.160    80.282     0.513     4.619
THR  LEU   0.17541  -168.019  -171.476     4.530     3.222
THR  LEU   0.00062  -173.718  -108.734     0.878    17.119
THR  LEU   0.30210    53.689  -176.264     2.917     6.881
THR  LEU   0.08768    51.698   104.043     2.869    13.599
THR  LEU   0.00677   -49.626   176.840     0.014     0.038
THR  LEU   0.03599   -47.050    90.749     2.118     7.132
THR  LEU   0.07570   -47.961   -97.152     2.875     4.517
THR  LEU   0.00470   -50.558    -9.333     2.518    14.582
THR  LEU   0.13824    52.594     0.634     1.737     6.637
THR  LEU   0.04162    52.914   -81.856     1.445    15.363
THR  LYS   0.10510  -168.922     9.979     4.241     3.960
THR  LYS   0.00044  -173.361    84.079     0.912    13.025
THR  LYS   0.20045  -171.761  -173.128     3.642     3.346
THR  LYS   0.00342  -173.608   -96.226     1.065    17.168
THR  LYS   0.03393   -47.233    89.814     1.444     8.257
THR  LYS   0.01963   -52.920   156.587     1.037     6.626
THR  LYS   0.16953    53.680  -179.395     2.432     6.464
THR  LYS   0.06366    49.142   100.445     4.075     9.731
THR  LYS   0.00471   -53.144   -26.394     0.153     0.988
THR  LYS   0.02791   -45.792   -96.036     1.456     5.769
THR  LYS   0.28482    51.951    -3.086     1.275     4.275
THR  LYS   0.08639    50.338   -73.259     3.100     7.542
THR  MET   0.26326  -172.691  -174.459     2.754     2.495
THR  MET   0.00311  -174.906   -93.951     1.011     8.473
THR  MET   0.00005  -174.089    61.085     1.340     4.422
THR  MET   0.21557  -172.608     6.518     2.274     2.564
THR  MET   0.00307   -52.619   151.657     0.490     3.939
THR  MET   0.02525   -48.276    87.673     2.148     6.982
THR  MET   0.15678    52.047   179.296     1.534     5.353
THR  MET   0.03708    49.519   101.566     3.080    10.991
THR  MET   0.00999   -46.187   -94.275     1.030     3.812
THR  MET   0.00002   -53.219   -26.756     1.000     1.000
THR  MET   0.25345    51.536    -2.520     1.260     4.098
THR  MET   0.03237    49.651   -77.974     3.523     9.764
THR  PHE   0.05599  -166.499  -168.561     1.176     2.555
THR  PHE   0.00001   172.954   -92.103     1.000     1.000
THR  PHE   0.22543  -171.228     8.676     3.639     4.963
THR  PHE   0.00522  -174.245    89.037     2.063    19.214
THR  PHE   0.00054   -53.566   163.617     0.071     3.834
THR  PHE   0.14432   -47.994    97.649     0.695     4.114
THR  PHE   0.08683    51.300   178.791     1.112     6.613
THR  PHE   0.09808    51.931    96.902     1.273    13.387
THR  PHE   0.00021   -53.528   -15.790     0.162     1.363
THR  PHE   0.10927   -47.816   -84.514     0.862     5.145
THR  PHE   0.20913    51.443     1.342     1.520     6.964
THR  PHE   0.06497    52.170   -79.834     0.861    16.348
THR  PRO   0.27316    51.526   177.833     1.270     4.320
THR  PRO   0.08509    51.536   107.471     2.439    14.435
THR  PRO   0.00563   -53.196   156.176     0.491     7.821
THR  PRO   0.03948   -46.247    86.997     0.439     2.829
THR  PRO   0.00425   -53.289   -26.811     0.614     4.976
THR  PRO   0.07637   -46.471   -92.924     1.412     4.609
THR  PRO   0.29219    53.189     1.282     3.135     8.580
THR  PRO   0.15253    50.669   -75.052     2.164    15.871
THR  PRO   0.03386  -172.669    14.940     4.078     1.732
THR  PRO   0.00561  -172.324    56.045     1.450     5.573
THR  PRO   0.03134  -169.689  -167.900     4.630     2.059
THR  PRO   0.00048   176.531   -93.675     7.253    19.639
THR  SER   0.34176  -172.081  -174.767     3.469     2.772
THR  SER   0.00392  -173.278   -92.952     0.581    12.259
THR  SER   0.00003   -53.860   -18.960     0.571     2.805
THR  SER   0.03482   -47.718   -95.499     2.418     4.548
THR  SER   0.14988    53.538  -176.253     2.505     6.705
THR  SER   0.02704    52.752   -86.926     2.975    18.567
THR  SER   0.26150  -171.796     6.469     3.045     2.772
THR  SER   0.00782  -175.521    85.366     1.055     7.758
THR  SER   0.00278   -49.644   176.858     0.034     0.006
THR  SER   0.04197   -48.678    88.676     2.094     8.225
THR  SER   0.09362    53.364     5.447     2.967     6.956
THR  SER   0.03486    52.983    92.449     2.593    13.041
THR  THR   0.08547  -166.740  -168.216     0.750     1.912
THR  THR   0.00005  -172.255  -124.837     1.240     5.660
THR  THR   0.00002  -174.664    63.915     0.000     0.000
THR  THR   0.06347  -166.751    13.439     1.207     1.380
THR  THR   0.00069   -52.876   154.077     0.005     0.301
THR  THR   0.08987   -48.503    83.148     2.887     2.961
THR  THR   0.07122    52.620  -175.759     1.501     7.319
THR  THR   0.09198    50.498   108.249     1.680     8.410
THR  THR   0.03784   -49.879   -98.343     1.575     3.337
THR  THR   0.30252    52.449     1.693     1.384     6.741
THR  THR   0.25688    45.835   -82.454     2.262     6.011
THR  TRP   0.04667   -46.532    85.921     0.968     5.971
THR  TRP   0.00164   -53.435   163.542     2.420     8.799
THR  TRP   0.10135    51.391   178.145     1.576     5.391
THR  TRP   0.08182    49.398   100.294     3.412    10.624
THR  TRP   0.00260   -53.718   -15.195     0.446     5.213
THR  TRP   0.02876   -48.297   -95.595     2.246     4.933
THR  TRP   0.13831    51.590    -1.269     1.878     6.742
THR  TRP   0.03747    52.170   -75.748     1.991    12.385
THR  TRP   0.30682  -170.947  -173.343     2.719     2.704
THR  TRP   0.00801  -174.997   -99.331     2.150    11.427
THR  TRP   0.24379  -173.073     5.976     2.089     2.109
THR  TRP   0.00276  -174.712    69.083     0.599    14.852
THR  TYR   0.21728  -170.706  -172.195     3.878     4.826
THR  TYR   0.00001  -172.206   -80.001     1.000     1.000
THR  TYR   0.16225  -172.447     6.602     3.653     3.639
THR  TYR   0.01486  -174.461    89.918     0.230     2.360
THR  TYR   0.05354   -49.373    89.693     1.274     8.801
THR  TYR   0.12647    51.251  -178.185     1.602     6.899
THR  TYR   0.12609    49.403   103.099     3.190    10.842
THR  TYR   0.00067   -53.385   -25.027     0.203     6.661
THR  TYR   0.03852   -49.217   -96.027     2.236     6.964
THR  TYR   0.16949    51.947     2.753     1.474     5.210
THR  TYR   0.09084    48.746   -82.363     4.756    12.046
THR  VAL   0.04042   -48.484   -95.715     2.646     6.568
THR  VAL   0.00322   -49.577    -3.992     3.862    21.814
THR  VAL   0.11540    52.984     4.325     1.494     6.861
THR  VAL   0.06710    52.567   -74.905     1.775    13.960
THR  VAL   0.00007   -53.814   158.761     0.765     0.587
THR  VAL   0.02743   -48.635    83.707     3.159     5.218
THR  VAL   0.13102    52.746  -179.869     1.705     5.511
THR  VAL   0.07136    48.917   102.793     4.254    10.885
THR  VAL   0.30260  -171.070  -173.825     2.747     2.077
THR  VAL   0.01223  -174.314   -97.421     1.281     6.249
THR  VAL   0.22890  -170.313     8.048     4.053     3.708
THR  VAL   0.00025  -174.439    77.047     3.982    10.365
TRP  ALA   0.42501  -170.615     9.291     3.521     3.454
TRP  ALA   0.00018  -171.725    91.049     1.000     1.000
TRP  ALA   0.16483  -170.040  -171.084     2.512     4.020
TRP  ALA   0.00128  -174.698   -98.493     0.630    22.703
TRP  ALA   0.00170   -52.463   154.345     1.361     2.180
TRP  ALA   0.02507   -47.613    91.748     2.006     7.497
TRP  ALA   0.09896    51.907     2.049     0.909     7.163
TRP  ALA   0.07244    51.452   101.146     1.732    14.192
TRP  ALA   0.01940   -46.930   -93.951     1.726     5.974
TRP  ALA   0.00045   -53.792   -24.647     2.161    16.281
TRP  ALA   0.13590    51.721  -177.302     1.026     6.461
TRP  ALA   0.05479    50.906   -87.726     1.724    13.757
TRP  ARG   0.04517   -49.177   102.490     1.674     9.423
TRP  ARG   0.27408    53.319   172.987     1.452     5.224
TRP  ARG   0.25745    51.867    98.307     1.258    15.528
TRP  ARG   0.00956   -46.016   -95.134     1.279     3.946
TRP  ARG   0.00128   -53.120   -27.024     1.000     1.000
TRP  ARG   0.17854    52.292    -3.694     1.393     4.278
TRP  ARG   0.12624    51.531   -87.349     1.419    17.478
TRP  ARG   0.00004    57.048  -126.974     1.000     1.000
TRP  ARG   0.05979  -169.494  -172.072     1.332     2.275
TRP  ARG   0.00060  -174.131  -121.032     1.290     7.365
TRP  ARG   0.04652  -170.731     8.418     1.952     2.742
TRP  ARG   0.00072  -176.284    70.135     4.572    16.587
TRP  ASN   0.04599   -46.758   -99.096     1.117     6.022
TRP  ASN   0.00517   -53.361   -18.747     1.652     4.768
TRP  ASN   0.13387    51.975    -0.890     1.623     5.749
TRP  ASN   0.03850    52.750   -77.713     2.020    18.257
TRP  ASN   0.03997   -46.657    83.534     1.170     7.191
TRP  ASN   0.00599   -53.321   165.318     1.150     7.920
TRP  ASN   0.26834    52.557   176.947     1.605     2.301
TRP  ASN   0.07180    52.821   106.803     2.111    17.062
TRP  ASN   0.19834  -169.065  -171.757     1.897     3.937
TRP  ASN   0.00140  -172.773  -122.994     1.425     3.391
TRP  ASN   0.00124  -172.799   -83.534     2.851     9.346
TRP  ASN   0.18260  -169.097     9.021     2.024     2.223
TRP  ASN   0.00678  -174.533    66.213     1.273     8.424
TRP  ASP   0.00025   -54.609   146.268     0.223     6.887
TRP  ASP   0.02200   -46.525    88.022     1.818     6.722
TRP  ASP   0.21038    52.559   176.577     0.635     4.955
TRP  ASP   0.08048    52.077   107.083     1.665    18.169
TRP  ASP   0.01629   -47.582   -88.951     2.007     6.369
TRP  ASP   0.00753   -51.279   -51.232     1.995    19.036
TRP  ASP   0.03490    49.618   -85.973     1.538    14.969
TRP  ASP   0.18115    51.972    -1.182     0.983     5.423
TRP  ASP   0.19131  -169.794  -172.202     3.225     3.480
TRP  ASP   0.00158  -173.941  -119.123     0.893     7.740
TRP  ASP   0.25377  -169.697     9.057     2.460     3.456
TRP  ASP   0.00036  -172.076    79.551     1.713    27.789
TRP  CYS   0.27488  -170.584  -173.276     2.420     2.224
TRP  CYS   0.00310  -175.387  -108.435     0.801    16.067
TRP  CYS   0.12762  -171.850     6.165     3.079     3.033
TRP  CYS   0.00261  -172.762    90.715     2.579    17.114
TRP  CYS   0.00211   -52.732   -28.970     1.552     9.143
TRP  CYS   0.01931   -46.687   -94.030     1.311     6.612
TRP  CYS   0.14173    51.222    -3.687     1.354     7.319
TRP  CYS   0.06232    52.324   -73.493     1.938    10.259
TRP  CYS   0.01327   -46.596    87.300     1.486     6.577
TRP  CYS   0.00001   -53.743   154.478     1.000     1.000
TRP  CYS   0.31260    50.403   175.429     1.361     6.532
TRP  CYS   0.04044    50.990   100.155     3.048    16.429
TRP  GLN   0.01444   -46.921   -93.997     1.261     6.878
TRP  GLN   0.00001   -54.947   -41.721     1.000     1.000
TRP  GLN   0.22733    51.710    -3.961     1.077     4.235
TRP  GLN   0.03224    52.237   -77.658     1.759    15.869
TRP  GLN   0.00954   -48.123    93.903     1.719     7.418
TRP  GLN   0.00006   -54.160   165.763     1.000     1.000
TRP  GLN   0.41542    52.118   177.855     1.035     3.974
TRP  GLN   0.03363    52.066   106.251     1.062    11.016
TRP  GLN   0.12529  -170.330     8.182     2.169     2.680
TRP  GLN   0.00105  -172.377    55.466     2.151    17.539
TRP  GLN   0.14000  -169.986  -172.234     2.390     3.115
TRP  GLN   0.00099  -174.405   -91.504     1.264    10.858
TRP  GLU   0.02865   -46.771    85.912     1.478     6.794
TRP  GLU   0.00016   -54.330   149.417     0.757    14.385
TRP  GLU   0.29908    52.156   177.023     1.127     4.223
TRP  GLU   0.05499    51.886   102.229     1.390    15.242
TRP  GLU   0.04541   -46.715   -93.222     1.422     5.754
TRP  GLU   0.00143   -53.707   -20.238     0.985     9.013
TRP  GLU   0.23820    51.966    -1.696     0.958     6.404
TRP  GLU   0.03354    51.437   -79.600     1.112    14.550
TRP  GLU   0.10582  -169.065    10.693     2.172     5.914
TRP  GLU   0.00233  -174.010    87.261     1.302    17.659
TRP  GLU   0.18566  -168.718  -171.195     2.196     3.275
TRP  GLU   0.00138  -171.982  -127.189     1.776     5.830
TRP  GLU   0.00337  -170.171   -75.333     1.184     5.315
TRP  GLY   0.00186   -51.743   165.359     2.275     8.879
TRP  GLY   0.04256   -46.842    85.047     1.036     6.616
TRP  GLY   0.29550    52.445   177.930     1.241     3.970
TRP  GLY   0.03158    53.329    99.316     2.287    16.535
TRP  GLY   0.00010   -51.511   -21.761     1.123     1.699
TRP  GLY   0.03165   -47.651   -88.394     1.332     4.859
TRP  GLY   0.26109    52.214    -1.037     1.610     4.767
TRP  GLY   0.04153    52.546   -79.192     1.735    13.647
TRP  GLY   0.13475  -169.633    11.117     2.369     4.653
TRP  GLY   0.01089  -173.533    73.911     2.046    17.656
TRP  GLY   0.14064  -169.213  -171.629     2.146     2.625
TRP  GLY   0.00785  -172.831   -99.000     2.640    22.681
TRP  HID   0.07953  -169.503     8.821     2.760     3.632
TRP  HID   0.00131  -171.975    92.156     2.569    18.930
TRP  HID   0.08515  -169.960  -172.080     2.365     3.075
TRP  HID   0.00133  -173.188   -93.298     0.767    12.102
TRP  HID   0.00001   -54.843   -41.614     0.021     0.055
TRP  HID   0.03912   -46.978   -96.110     0.793     6.014
TRP  HID   0.31776    53.578    -0.980     1.453     3.165
TRP  HID   0.05355    52.095   -72.741     1.030    10.170
TRP  HID   0.01821   -46.749    88.263     1.240     4.019
TRP  HID   0.00007   -53.549   162.408     1.441    15.999
TRP  HID   0.33183    53.094   178.659     1.194     3.409
TRP  HID   0.07214    51.784   103.886     1.589     8.917
TRP  HIE   0.02597   -46.112   -95.799     1.384     7.650
TRP  HIE   0.00143   -53.282   -25.553     1.744    10.491
TRP  HIE   0.33436    52.388    -2.641     1.597     3.105
TRP  HIE   0.07137    52.696   -80.147     1.958    16.245
TRP  HIE   0.00087   -51.070   156.807     1.629     7.477
TRP  HIE   0.01334   -46.580    85.824     2.099     7.365
TRP  HIE   0.15269    52.662   178.748     1.371     4.204
TRP  HIE   0.03977    51.858   108.851     0.987    10.769
TRP  HIE   0.11666  -168.978  -170.357     2.756     4.436
TRP  HIE   0.00147  -173.664  -120.044     1.315     6.488
TRP  HIE   0.00032  -170.184   -75.457     1.000     1.000
TRP  HIE   0.23817  -170.485     8.767     2.732     4.041
TRP  HIE   0.00358  -173.412    72.209     0.836    15.994
TRP  HIP   0.05449  -168.522  -172.267     1.951     2.797
TRP  HIP   0.00072  -178.380   -98.680     5.390     9.281
TRP  HIP   0.04948  -168.182    10.474     1.823     4.078
TRP  HIP   0.00014  -177.053    76.029     4.724     9.126
TRP  HIP   0.00492   -53.197   -23.564     0.166     1.116
TRP  HIP   0.04179   -46.579   -93.297     0.944     3.571
TRP  HIP   0.30211    55.633     1.979     1.717     4.190
TRP  HIP   0.15249    51.938   -72.976     1.627     6.303
TRP  HIP   0.00209   -53.276   158.078     0.085     0.815
TRP  HIP   0.05493   -46.520    86.346     0.789     2.981
TRP  HIP   0.24491    54.706   179.487     3.026     5.493
TRP  HIP   0.09193    52.553   102.513     2.645     9.227
TRP  ILE   0.14124  -167.467  -170.682     2.155     3.305
TRP  ILE   0.00137  -174.421    64.076     1.610     3.237
TRP  ILE   0.16868  -166.546    11.106     1.884     2.762
TRP  ILE   0.25982    51.490   176.056     1.522     3.220
TRP  ILE   0.05749    51.957   107.423     0.896    11.223
TRP  ILE   0.00017   -53.383   165.457     0.893     5.354
TRP  ILE   0.02500   -46.513    87.875     1.867     6.298
TRP  ILE   0.00004   -54.106   -19.981     0.473     1.869
TRP  ILE   0.01533   -47.112   -91.078     1.490     5.349
TRP  ILE   0.31603    52.151    -0.876     1.794     6.701
TRP  ILE   0.01483    52.112   -78.637     1.405    17.574
TRP  LEU   0.00028   -54.017   160.123     0.777     6.699
TRP  LEU   0.01636   -47.106    89.587     1.640     9.653
TRP  LEU   0.40265    51.753   175.839     1.214     3.678
TRP  LEU   0.02573    53.221   110.651     1.687    14.471
TRP  LEU   0.01345   -46.267   -95.342     1.040     4.778
TRP  LEU   0.00003   -53.290   -15.270     1.000     1.000
TRP  LEU   0.27483    50.740    -6.090     1.160     4.929
TRP  LEU   0.03312    52.359   -69.922     0.675    11.879
TRP  LEU   0.14628  -170.129     8.393     2.772     3.562
TRP  LEU   0.00076  -174.046    83.395     0.845    20.095
TRP  LEU   0.08388  -169.295  -171.455     3.098     2.720
TRP  LEU   0.00265  -174.235  -108.802     0.576    26.625
TRP  LYS   0.00150   -53.301   -23.193     0.059     4.008
TRP  LYS   0.00876   -47.352   -90.877     1.859     8.104
TRP  LYS   0.31012    51.126    -5.467     0.897     2.271
TRP  LYS   0.07786    52.019   -72.723     0.961    11.017
TRP  LYS   0.00641   -53.236   156.378     0.331     2.194
TRP  LYS   0.02390   -46.927    88.323     1.460     7.280
TRP  LYS   0.23650    51.511   176.003     0.973     2.768
TRP  LYS   0.09487    52.202   110.138     1.745     8.478
TRP  LYS   0.13248  -170.064  -172.760     1.887     1.634
TRP  LYS   0.00377  -174.634  -112.697     2.699    15.806
TRP  LYS   0.10057  -171.682     7.437     2.920     2.744
TRP  LYS   0.00326  -174.630    77.518     2.163    13.921
TRP  MET   0.01239   -46.581    83.055     1.455     6.519
TRP  MET   0.00026   -51.609   162.354     2.677    17.616
TRP  MET   0.32689    52.365   177.090     1.090     2.728
TRP  MET   0.02938    51.563   102.953     1.116    13.798
TRP  MET   0.01525   -46.329   -98.066     1.331     6.724
TRP  MET   0.00073   -53.417   -20.495     0.884    12.440
TRP  MET   0.25781    52.605    -3.336     1.138     3.002
TRP  MET   0.01979    52.609   -70.995     1.993    12.559
TRP  MET   0.15479  -169.639     9.252     3.521     3.549
TRP  MET   0.00044  -171.653    55.294     3.308    14.407
TRP  MET   0.00285  -175.189  -115.656     1.500     5.080
TRP  MET   0.17943  -172.195  -173.759     3.318     3.054
TRP  PHE   0.01760   -47.621    91.133     1.478     6.483
TRP  PHE   0.00018   -53.477   161.589     1.546    13.632
TRP  PHE   0.20676    52.576   178.327     0.818     3.753
TRP  PHE   0.06388    51.515   102.685     1.470    12.491
TRP  PHE   0.01758   -48.297   -89.606     1.860     6.795
TRP  PHE   0.00044   -53.251   -24.383     1.172    11.099
TRP  PHE   0.32507    52.248    -3.535     0.978     3.716
TRP  PHE   0.04202    51.321   -89.081     1.255    13.124
TRP  PHE   0.00080  -174.486    64.353     1.122     2.524
TRP  PHE   0.20018  -169.436    10.927     2.358     3.883
TRP  PHE   0.12392  -169.469  -170.834     3.011     3.746
TRP  PHE   0.00157  -171.390   -79.141     2.083    12.530
TRP  PRO   0.12434  -171.907    10.880     3.692     5.794
TRP  PRO   0.00146  -175.271    83.489     1.484     9.897
TRP  PRO   0.10610  -171.095  -171.160     2.994     4.659
TRP  PRO   0.00143  -170.254   -76.372     1.887    13.943
TRP  PRO   0.00000   -59.740   166.916     6.409     8.946
TRP  PRO   0.04188   -46.673    87.101     2.117     7.720
TRP  PRO   0.17602    50.929   179.309     1.118     6.302
TRP  PRO   0.14280    48.669    95.513     2.913    17.092
TRP  PRO   0.07245   -45.939   -94.989     1.683     5.461
TRP  PRO   0.00515   -53.919   -20.272     1.063    15.567
TRP  PRO   0.22156    51.988    -0.971     0.989     4.902
TRP  PRO   0.00068    59.184  -130.401     0.700    12.953
TRP  PRO   0.10615    51.336   -68.826     2.134     7.670
TRP  SER   0.02186   -46.820    88.245     1.263     5.291
TRP  SER   0.00035   -53.554   159.407     1.443    11.066
TRP  SER   0.23131    53.445  -179.703     1.802     5.114
TRP  SER   0.05666    52.525    98.463     1.693    13.707
TRP  SER   0.00780   -47.162   -90.201     1.440     5.469
TRP  SER   0.00190   -53.450   -25.179     1.278    12.140
TRP  SER   0.29606    54.289     2.556     2.873     7.477
TRP  SER   0.02566    52.026   -78.825     1.500    15.570
TRP  SER   0.18153  -170.966  -172.957     2.409     2.155
TRP  SER   0.00416  -174.712  -117.883     2.978     8.626
TRP  SER   0.16952  -171.370     8.123     1.935     2.918
TRP  SER   0.00319  -176.477    68.564     5.188    13.001
TRP  THR   0.04667   -46.532    85.921     0.968     5.971
TRP  THR   0.00164   -53.435   163.542     2.420     8.799
TRP  THR   0.10135    51.391   178.145     1.576     5.391
TRP  THR   0.08182    49.398   100.294     3.412    10.624
TRP  THR   0.00260   -53.718   -15.195     0.446     5.213
TRP  THR   0.02876   -48.297   -95.595     2.246     4.933
TRP  THR   0.13831    51.590    -1.269     1.878     6.742
TRP  THR   0.03747    52.170   -75.748     1.991    12.385
TRP  THR   0.30682  -170.947  -173.343     2.719     2.704
TRP  THR   0.00801  -174.997   -99.331     2.150    11.427
TRP  THR   0.24379  -173.073     5.976     2.089     2.109
TRP  THR   0.00276  -174.712    69.083     0.599    14.852
TRP  TRP   0.15992  -172.312  -174.859     2.127     3.381
TRP  TRP   0.00553  -174.793  -115.165     1.054    13.459
TRP  TRP   0.15637  -170.814     7.444     2.200     1.693
TRP  TRP   0.02628  -175.531    68.518     0.691     4.533
TRP  TRP   0.02452   -46.168   -96.914     1.061     4.407
TRP  TRP   0.00105   -53.308   -17.012     0.593     9.356
TRP  TRP   0.15363    52.204    -1.593     2.043     5.130
TRP  TRP   0.03496    52.120   -71.261     1.675     8.173
TRP  TRP   0.31768    52.648   176.827     1.281     2.636
TRP  TRP   0.08919    51.156   102.232     1.736     9.177
TRP  TRP   0.00123   -53.318   165.907     0.474     1.608
TRP  TRP   0.02964   -46.404    82.738     0.961     5.899
TRP  TYR   0.01738   -46.196    86.520     1.943     7.262
TRP  TYR   0.00022   -54.075   160.763     0.794    17.870
TRP  TYR   0.33662    52.444   177.168     1.152     2.844
TRP  TYR   0.04285    52.503   108.065     1.709    11.670
TRP  TYR   0.03210   -46.843   -96.479     1.355     7.299
TRP  TYR   0.00031   -53.951    -8.543     0.865    22.696
TRP  TYR   0.22783    52.214    -3.774     1.226     3.530
TRP  TYR   0.03284    51.350   -80.966     0.846    13.118
TRP  TYR   0.00094  -172.069  -126.213     1.494     4.997
TRP  TYR   0.16124  -170.474  -170.651     3.570     5.607
TRP  TYR   0.14376  -169.400    12.673     2.559     4.912
TRP  TYR   0.00391  -173.150    60.314     1.466     5.514
TRP  VAL   0.00013   -54.453   145.822     1.125     7.686
TRP  VAL   0.02261   -46.463    89.219     2.110    10.073
TRP  VAL   0.24634    52.492   178.738     1.423     3.621
TRP  VAL   0.06296    51.998   102.753     1.273    15.234
TRP  VAL   0.01614   -46.656   -94.199     1.970     8.395
TRP  VAL   0.00023   -53.992   -32.397     1.088    11.871
TRP  VAL   0.33491    52.455    -0.999     1.700     4.373
TRP  VAL   0.01938    52.621   -84.855     2.499    15.539
TRP  VAL   0.11924  -168.819  -171.195     2.309     3.206
TRP  VAL   0.00081  -172.653  -119.436     1.116    15.687
TRP  VAL   0.17596  -169.360     9.310     2.631     3.394
TRP  VAL   0.00130  -174.547    66.988     1.131    10.011
TYR  ALA   0.04013   -47.394    91.492     1.697     6.019
TYR  ALA   0.00046   -52.900   161.304     1.000     1.000
TYR  ALA   0.24805    52.313   177.286     1.265     4.467
TYR  ALA   0.12336    51.239    96.278     1.453    13.645
TYR  ALA   0.03219   -47.037   -91.877     1.905     5.326
TYR  ALA   0.00026   -53.094   -19.944     1.000     1.000
TYR  ALA   0.23653    52.659    -0.672     1.458     4.636
TYR  ALA   0.09006    51.231   -85.688     1.477    15.584
TYR  ALA   0.13239  -166.477    13.259     1.052     3.579
TYR  ALA   0.00239  -173.048    59.961     2.269     6.625
TYR  ALA   0.00002   177.252   -90.806     0.567     0.530
TYR  ALA   0.09417  -167.392  -165.112     1.465     8.865
TYR  ARG   0.30362    52.974   174.739     2.113     4.814
TYR  ARG   0.13215    52.587   109.755     0.939     6.665
TYR  ARG   0.00763   -53.308   157.632     0.144     1.126
TYR  ARG   0.02110   -46.603    86.623     0.591     3.908
TYR  ARG   0.15414    52.893   -70.428     1.159     4.567
TYR  ARG   0.32137    53.551    -7.050     2.460     3.404
TYR  ARG   0.00451   -53.479   -24.027     0.102     0.945
TYR  ARG   0.01514   -46.928   -91.726     1.133     5.716
TYR  ARG   0.00051  -172.574  -123.785     0.279     0.483
TYR  ARG   0.02143  -168.610  -166.141     2.171     2.673
TYR  ARG   0.01432  -167.347    15.830     0.766     1.386
TYR  ARG   0.00409  -178.033    69.587     3.318     5.819
TYR  ASN   0.00099  -172.991  -122.189     0.485     1.024
TYR  ASN   0.10142  -166.287  -169.623     0.915     2.355
TYR  ASN   0.00346  -173.341    60.553     0.532     2.045
TYR  ASN   0.14197  -166.658    12.751     0.728     2.264
TYR  ASN   0.00004   -52.551   -25.789     2.609     0.350
TYR  ASN   0.02181   -47.897   -86.421     1.648     7.700
TYR  ASN   0.24176    52.368    -2.187     1.186     5.448
TYR  ASN   0.08162    51.351   -82.702     1.332    15.371
TYR  ASN   0.01377   -47.162    90.778     1.853     6.746
TYR  ASN   0.00039   -53.053   155.260     1.000     1.000
TYR  ASN   0.32706    52.640   178.383     0.922     3.658
TYR  ASN   0.06571    51.388   102.266     0.893    14.008
TYR  ASP   0.14450  -167.670    10.473     2.428     3.636
TYR  ASP   0.00111  -173.667    92.110     0.663     6.778
TYR  ASP   0.03367   -47.468    90.871     2.139     7.420
TYR  ASP   0.00277   -53.361   153.831     1.000     1.000
TYR  ASP   0.20602    53.057     0.585     0.808     4.736
TYR  ASP   0.05402    50.707    91.176     2.255    14.351
TYR  ASP   0.00006    50.081   131.133     1.000     1.000
TYR  ASP   0.00104  -172.833   -86.131     1.094     0.511
TYR  ASP   0.10274  -168.167  -170.955     2.479     3.303
TYR  ASP   0.00031   -53.596   -28.860     0.145     0.133
TYR  ASP   0.04411   -47.293   -87.340     1.884     9.763
TYR  ASP   0.23014    53.064  -177.924     1.663     6.342
TYR  ASP   0.17950    50.534   -89.401     1.448    11.932
TYR  CYS   0.01713   -47.537   -87.523     0.993     3.722
TYR  CYS   0.00003   -53.256   -18.204     2.678    10.936
TYR  CYS   0.19279    52.320     1.747     1.231     6.099
TYR  CYS   0.06544    51.249   -80.612     1.257    13.242
TYR  CYS   0.04839   -47.018    90.468     1.018     4.992
TYR  CYS   0.19411    52.051   179.475     0.867     5.545
TYR  CYS   0.05908    52.317   105.318     1.783    14.122
TYR  CYS   0.19538  -171.974  -173.896     4.122     4.776
TYR  CYS   0.00083  -175.115  -114.553     1.089     7.517
TYR  CYS   0.22191  -172.457     6.217     4.504     5.647
TYR  CYS   0.00490  -174.852    79.512     1.024    16.695
TYR  GLN   0.00020   -53.374   -25.631     0.044     3.679
TYR  GLN   0.01317   -48.296   -86.708     1.700     9.248
TYR  GLN   0.26753    52.269    -2.856     1.014     3.643
TYR  GLN   0.04101    52.765   -72.322     1.377     9.542
TYR  GLN   0.01435   -46.349    88.546     1.231     4.748
TYR  GLN   0.42771    52.443   178.028     1.049     3.000
TYR  GLN   0.03488    52.205   103.116     1.644    12.971
TYR  GLN   0.11544  -170.781  -174.027     3.773     4.152
TYR  GLN   0.00267  -172.988  -122.604     2.634     8.200
TYR  GLN   0.08226  -168.883     8.987     3.143     3.902
TYR  GLN   0.00078  -174.234    77.230     2.205    15.448
TYR  GLU   0.17200  -168.390     9.674     2.423     4.274
TYR  GLU   0.00763  -174.328    82.274     1.405    12.293
TYR  GLU   0.02928   -47.837    91.957     1.519     8.025
TYR  GLU   0.26426    51.519    -3.677     0.920     5.265
TYR  GLU   0.02458    51.984    90.676     2.303    12.504
TYR  GLU   0.27136  -168.716  -172.352     2.085     2.153
TYR  GLU   0.00335  -173.853   -96.592     1.036    14.647
TYR  GLU   0.00128   -53.637   -19.335     0.001     1.896
TYR  GLU   0.01896   -47.702   -90.762     1.493     9.573
TYR  GLU   0.12467    52.178  -179.134     1.329     5.952
TYR  GLU   0.08263    50.946   -91.341     1.557    11.501
TYR  GLY   0.05127  -168.806    12.577     2.674     5.011
TYR  GLY   0.00715  -174.812    68.285     1.479     7.984
TYR  GLY   0.08909  -169.073  -168.615     1.856     3.880
TYR  GLY   0.00683  -173.301  -117.384     1.022    12.927
TYR  GLY   0.00075   -53.004   -18.225     0.640     2.484
TYR  GLY   0.04122   -46.680   -92.793     0.932     5.144
TYR  GLY   0.16154    53.095    -1.578     0.670     3.515
TYR  GLY   0.07931    53.042   -71.316     1.121     9.512
TYR  GLY   0.00427   -53.148   161.524     0.623     0.869
TYR  GLY   0.03620   -46.534    86.734     0.361     4.213
TYR  GLY   0.40702    53.268   178.679     1.419     2.775
TYR  GLY   0.11535    51.936   101.272     1.893    14.053
TYR  HID   0.29313    51.859   179.565     1.220     4.771
TYR  HID   0.10988    51.821   108.220     1.029     9.415
TYR  HID   0.01158   -46.997    89.128     1.273     5.954
TYR  HID   0.00020   -52.031   161.522     1.913    11.382
TYR  HID   0.37018    53.175    -1.274     1.667     4.238
TYR  HID   0.03013    51.524   -76.909     1.285     9.093
TYR  HID   0.00032   -51.967    -8.173     1.580     8.786
TYR  HID   0.03679   -46.981   -90.987     0.815     2.837
TYR  HID   0.07742  -167.343    11.630     2.000     3.710
TYR  HID   0.00074  -174.396    68.460     1.619    10.649
TYR  HID   0.06912  -168.984  -169.067     2.734     4.547
TYR  HID   0.00052  -175.904  -111.986     2.441    10.381
TYR  HIE   0.00007   -54.296   171.411     0.568     9.733
TYR  HIE   0.01832   -47.258    90.282     1.531     5.933
TYR  HIE   0.25547    52.145   177.896     1.028     3.833
TYR  HIE   0.08429    51.764    98.974     1.772    14.666
TYR  HIE   0.00021   -53.498   -19.172     0.596     6.436
TYR  HIE   0.03507   -47.792   -88.545     1.760     8.032
TYR  HIE   0.21068    52.355    -0.944     1.230     5.383
TYR  HIE   0.05192    51.852   -83.373     0.905    14.713
TYR  HIE   0.17873  -167.754  -169.296     2.209     3.144
TYR  HIE   0.00239  -173.733  -108.327     1.159    19.474
TYR  HIE   0.16036  -168.646    11.768     1.944     3.487
TYR  HIE   0.00250  -174.197    66.739     1.376     9.764
TYR  HIP   0.14379    51.153   -72.139     1.165     5.310
TYR  HIP   0.27853    54.144     0.220     2.768     7.625
TYR  HIP   0.02060   -46.727   -92.936     0.968     4.173
TYR  HIP   0.02227   -53.231   -23.504     0.235     1.829
TYR  HIP   0.28024    55.613  -177.941     2.211     4.366
TYR  HIP   0.10819    51.816   104.015     0.720     9.937
TYR  HIP   0.00291   -53.378   158.957     0.262     0.910
TYR  HIP   0.06461   -46.539    85.907     0.571     2.198
TYR  HIP   0.04435  -166.923  -168.463     1.336     3.720
TYR  HIP   0.00076   178.846  -101.580     3.135     6.997
TYR  HIP   0.03298  -166.384    14.256     1.391     2.603
TYR  HIP   0.00077   178.405    78.451     3.550     5.988
TYR  ILE   0.26871  -168.933  -172.247     2.849     3.208
TYR  ILE   0.00258  -174.880   -94.264     1.378    15.942
TYR  ILE   0.29679  -168.069     9.901     2.700     2.979
TYR  ILE   0.00206  -173.680    79.296     1.157    22.502
TYR  ILE   0.02043   -47.902    92.176     1.705     7.269
TYR  ILE   0.00005   -53.626   165.916     1.000     1.000
TYR  ILE   0.11010    51.764   176.781     1.353     3.773
TYR  ILE   0.03220    51.593   100.166     1.555    13.492
TYR  ILE   0.00095   -53.730   -16.360     0.402     3.412
TYR  ILE   0.01518   -47.127   -90.620     1.770     6.314
TYR  ILE   0.22230    51.294    -1.897     1.217     4.936
TYR  ILE   0.02864    51.729   -81.783     1.065    14.675
TYR  LEU   0.00352  -174.002    62.350     0.385     0.949
TYR  LEU   0.10138  -166.085    11.832     1.281     1.740
TYR  LEU   0.06164  -166.086  -169.832     1.112     1.951
TYR  LEU   0.03282   -47.427    87.213     1.418     5.751
TYR  LEU   0.32692    52.045   176.920     1.472     2.958
TYR  LEU   0.07612    52.491   106.591     1.395    12.782
TYR  LEU   0.03610   -46.912   -91.313     1.473     5.762
TYR  LEU   0.33975    52.446    -2.105     1.038     4.333
TYR  LEU   0.02175    51.590   -75.639     1.301    11.892
TYR  LYS   0.15207    51.104   176.262     1.067     5.300
TYR  LYS   0.13642    52.539   109.340     1.212     9.610
TYR  LYS   0.01192   -47.843    91.222     2.063    10.195
TYR  LYS   0.00883   -52.908   159.503     0.977    10.837
TYR  LYS   0.23760    52.089    -2.261     1.393     4.286
TYR  LYS   0.12056    52.235   -72.286     1.560    10.641
TYR  LYS   0.02284   -47.329   -93.153     1.816     8.530
TYR  LYS   0.00239   -51.621    -8.859     1.581    10.738
TYR  LYS   0.22636  -167.496    11.010     2.617     3.688
TYR  LYS   0.00078  -175.104    72.536     1.609    10.333
TYR  LYS   0.07714  -169.232  -171.017     2.340     3.054
TYR  LYS   0.00310  -174.405  -112.373     1.916    14.767
TYR  MET   0.00016   -54.578   -14.161     0.354     1.707
TYR  MET   0.01062   -47.193   -90.434     1.580     6.082
TYR  MET   0.29230    52.246    -3.929     0.772     2.462
TYR  MET   0.03301    52.261   -76.009     1.542    15.527
TYR  MET   0.00006   -53.632   163.739     0.107     6.066
TYR  MET   0.02924   -47.724    90.569     1.254     6.794
TYR  MET   0.05803    51.850   101.525     0.926    13.358
TYR  MET   0.26362    51.874   177.192     1.222     2.636
TYR  MET   0.16520  -169.055    11.917     3.437     4.763
TYR  MET   0.00132  -173.321    60.613     1.274     4.801
TYR  MET   0.14499  -170.437  -172.140     3.658     3.420
TYR  MET   0.00144  -173.077  -118.523     1.744    13.909
TYR  PHE   0.11775    51.843   177.397     1.283     3.381
TYR  PHE   0.05364    51.395    97.210     1.182    13.490
TYR  PHE   0.00255   -53.068   166.549     1.298     7.430
TYR  PHE   0.02798   -46.989    85.129     1.260     8.223
TYR  PHE   0.21671    52.631    -2.648     1.161     3.185
TYR  PHE   0.03008    51.627   -79.389     2.064    11.796
TYR  PHE   0.04376   -46.511   -94.911     0.969     6.431
TYR  PHE   0.00569   -52.473   -10.565     1.735     8.377
TYR  PHE   0.25900  -169.078    11.832     2.373     3.861
TYR  PHE   0.00665  -173.204    64.861     2.556    15.160
TYR  PHE   0.22985  -169.674  -170.606     2.869     3.646
TYR  PHE   0.00633  -174.211  -110.075     1.330    15.288
TYR  PRO   0.05681  -168.267    14.142     3.789     2.196
TYR  PRO   0.00075  -175.324    66.498     1.000     1.000
TYR  PRO   0.05695  -170.132  -167.084     4.171     1.716
TYR  PRO   0.18508    50.885   177.601     1.190     5.265
TYR  PRO   0.11948    49.922   100.207     2.387    12.961
TYR  PRO   0.13046   -47.561    92.129     1.058     6.581
TYR  PRO   0.00239   -54.036   166.255     1.000     1.000
TYR  PRO   0.07824   -47.835   -86.719     1.305     5.791
TYR  PRO   0.00112   -54.143   -15.939     1.000     1.000
TYR  PRO   0.22812    51.801    -2.203     1.423     5.104
TYR  PRO   0.14060    49.977   -78.464     2.659    14.418
TYR  SER   0.02794   -47.441    91.178     1.689     7.017
TYR  SER   0.00003   -51.555   169.696     1.000     1.000
TYR  SER   0.16033    51.751  -179.507     0.954     6.388
TYR  SER   0.11079    51.779   100.872     1.447    14.150
TYR  SER   0.02565   -47.263   -90.842     1.669     5.899
TYR  SER   0.10541    51.630     1.606     0.901     7.362
TYR  SER   0.07845    51.613   -87.234     1.257    14.310
TYR  SER   0.33416  -167.938  -169.968     2.146     2.797
TYR  SER   0.00140  -174.393   -92.869     1.192     4.164
TYR  SER   0.15524  -167.275    12.467     1.525     2.452
TYR  SER   0.00060  -173.251    90.770     2.196     6.286
TYR  THR   0.21728  -170.706  -172.195     3.878     4.826
TYR  THR   0.00001  -172.206   -80.001     1.000     1.000
TYR  THR   0.16225  -172.447     6.602     3.653     3.639
TYR  THR   0.01486  -174.461    89.918     0.230     2.360
TYR  THR   0.05354   -49.373    89.693     1.274     8.801
TYR  THR   0.12647    51.251  -178.185     1.602     6.899
TYR  THR   0.12609    49.403   103.099     3.190    10.842
TYR  THR   0.00067   -53.385   -25.027     0.203     6.661
TYR  THR   0.03852   -49.217   -96.027     2.236     6.964
TYR  THR   0.16949    51.947     2.753     1.474     5.210
TYR  THR   0.09084    48.746   -82.363     4.756    12.046
TYR  TRP   0.01738   -46.196    86.520     1.943     7.262
TYR  TRP   0.00022   -54.075   160.763     0.794    17.870
TYR  TRP   0.33662    52.444   177.168     1.152     2.844
TYR  TRP   0.04285    52.503   108.065     1.709    11.670
TYR  TRP   0.03210   -46.843   -96.479     1.355     7.299
TYR  TRP   0.00031   -53.951    -8.543     0.865    22.696
TYR  TRP   0.22783    52.214    -3.774     1.226     3.530
TYR  TRP   0.03284    51.350   -80.966     0.846    13.118
TYR  TRP   0.00094  -172.069  -126.213     1.494     4.997
TYR  TRP   0.16124  -170.474  -170.651     3.570     5.607
TYR  TRP   0.14376  -169.400    12.673     2.559     4.912
TYR  TRP   0.00391  -173.150    60.314     1.466     5.514
TYR  TYR   0.39237  -170.705     9.807     2.145     4.537
TYR  TYR   0.00605  -173.913    88.118     1.162     5.505
TYR  TYR   0.33884  -170.345  -171.611     2.736     4.314
TYR  TYR   0.01201  -173.112   -81.289     0.546     4.608
TYR  TYR   0.01903   -47.359    90.050     1.703     4.883
TYR  TYR   0.03576    51.138  -175.904     1.669     4.134
TYR  TYR   0.05327    51.488    89.765     1.837     6.716
TYR  TYR   0.00007   -53.288    -6.085     0.906     2.064
TYR  TYR   0.01038   -47.517   -89.261     1.263     8.142
TYR  TYR   0.09220    50.394     1.340     1.174     6.738
TYR  TYR   0.04003    52.206   -96.002     2.485     6.893
TYR  VAL   0.00031   -52.773   162.171     1.068     7.286
TYR  VAL   0.02674   -46.589    88.544     2.102     8.103
TYR  VAL   0.21398    52.188   178.571     1.438     4.757
TYR  VAL   0.05555    51.447   104.664     1.085    13.267
TYR  VAL   0.00016   -53.717   -17.944     0.982     8.597
TYR  VAL   0.06743   -47.414   -87.994     1.544     8.809
TYR  VAL   0.20527    51.794    -0.296     1.558     5.940
TYR  VAL   0.03375    51.620   -81.244     0.981    15.128
TYR  VAL   0.28592  -168.813     9.353     2.867     4.012
TYR  VAL   0.00384  -173.151    58.692     1.549     6.881
TYR  VAL   0.10529  -167.574  -169.645     2.028     3.049
TYR  VAL   0.00177  -172.694  -125.737     1.674     5.258
VAL  ALA   0.18445  -168.566  -171.256     2.194     3.329
VAL  ALA   0.01660  -175.821  -126.526     1.807    10.748
VAL  ALA   0.07692  -165.649    12.476     0.987     2.669
VAL  ALA   0.00249  -174.677    65.472     0.914     6.503
VAL  ALA   0.06101   -47.795   -88.725     1.496     4.106
VAL  ALA   0.14938    50.908    -2.587     1.217     5.691
VAL  ALA   0.06085    52.176   -72.125     0.657     7.357
VAL  ALA   0.04587   -47.433    91.312     1.616     4.739
VAL  ALA   0.31629    52.170   178.588     1.251     3.649
VAL  ALA   0.08614    52.815   105.479     1.914    14.782
VAL  ARG   0.22274    51.183   175.590     2.435     3.472
VAL  ARG   0.11417    53.669   108.770     2.611     7.204
VAL  ARG   0.00218   -53.448   159.152     0.164     2.313
VAL  ARG   0.05023   -46.601    88.697     1.224     5.907
VAL  ARG   0.02252   -53.190   -28.008     0.302     3.422
VAL  ARG   0.03336   -46.345   -94.656     0.703     3.137
VAL  ARG   0.34996    52.786    -5.788     2.953     3.580
VAL  ARG   0.08172    53.290   -75.482     1.680     5.643
VAL  ARG   0.05520  -167.669  -170.282     2.376     3.146
VAL  ARG   0.00352  -173.641  -123.676     2.249     8.328
VAL  ARG   0.05538  -168.994     9.512     2.252     2.366
VAL  ARG   0.00902  -176.126    65.189     4.311    13.713
VAL  ASN   0.22081  -168.537  -172.252     2.210     2.203
VAL  ASN   0.00015  -173.487  -112.243     1.050    11.526
VAL  ASN   0.15720  -168.070     9.448     2.222     2.387
VAL  ASN   0.00530  -175.910    74.235     1.602     8.846
VAL  ASN   0.00782   -52.821   -29.044     0.804     3.669
VAL  ASN   0.03798   -46.301   -94.721     1.249     4.432
VAL  ASN   0.29385    52.245    -1.237     1.312     4.459
VAL  ASN   0.04812    51.550   -87.069     1.125    16.274
VAL  ASN   0.04152   -46.727    88.970     1.535     5.691
VAL  ASN   0.13933    51.871  -179.690     1.339     6.081
VAL  ASN   0.04791    51.307    89.203     0.901    16.270
VAL  ASP   0.00061   -55.337   159.670     0.359     0.973
VAL  ASP   0.04058   -46.968    92.388     2.181    11.748
VAL  ASP   0.17991    51.981  -179.970     1.768     4.841
VAL  ASP   0.05451    50.989    92.550     0.668    15.342
VAL  ASP   0.04282   -48.060   -84.889     2.337    11.576
VAL  ASP   0.00000   -55.536   -28.082     1.000     1.000
VAL  ASP   0.28778    52.207     0.262     1.075     5.174
VAL  ASP   0.05120    51.342   -93.109     1.762    19.881
VAL  ASP   0.21751  -167.812  -171.142     2.267     2.774
VAL  ASP   0.02777  -173.076  -118.782     4.376    21.442
VAL  ASP   0.09381  -166.954    11.438     2.007     3.101
VAL  ASP   0.00351  -173.379    61.150     1.716     8.095
VAL  CYS   0.24538  -167.684  -171.537     2.247     2.108
VAL  CYS   0.00278  -176.418  -102.355     1.361     6.956
VAL  CYS   0.13655  -166.908    10.884     2.026     2.215
VAL  CYS   0.00013  -174.113    69.834     2.016    11.611
VAL  CYS   0.00001   -54.810   158.542     0.035     0.012
VAL  CYS   0.04561   -46.487    88.210     1.867    10.629
VAL  CYS   0.17233    51.933  -179.050     1.223     5.718
VAL  CYS   0.11749    51.114   109.505     1.724    14.498
VAL  CYS   0.04509   -47.853   -87.146     1.934     9.192
VAL  CYS   0.16022    51.308    -1.232     1.218     6.081
VAL  CYS   0.07441    50.738   -76.345     1.336    13.513
VAL  GLN   0.00004   -53.304   165.690     0.619     6.668
VAL  GLN   0.02401   -46.103    86.518     1.624     6.287
VAL  GLN   0.32643    51.841   178.213     1.495     4.086
VAL  GLN   0.05682    52.316   108.133     1.489    15.015
VAL  GLN   0.00003   -52.183   -16.468     0.250     7.967
VAL  GLN   0.01605   -46.715   -91.696     1.816     6.482
VAL  GLN   0.39932    52.278    -3.274     1.379     4.374
VAL  GLN   0.03296    51.456   -77.819     1.137    13.644
VAL  GLN   0.07405  -168.538  -172.156     3.503     2.899
VAL  GLN   0.00158  -172.921  -113.299     1.965    18.904
VAL  GLN   0.06836  -168.293     9.073     3.087     2.797
VAL  GLN   0.00037  -173.947    84.014     1.661    14.300
VAL  GLU   0.17870  -169.724  -172.413     3.149     3.359
VAL  GLU   0.00793  -175.942  -101.971     2.324    13.654
VAL  GLU   0.16300  -168.521     9.389     2.187     2.361
VAL  GLU   0.00583  -172.939    65.598     2.093    15.774
VAL  GLU   0.00018   -53.517   158.653     2.259     1.994
VAL  GLU   0.08508   -46.820    90.515     1.941    11.142
VAL  GLU   0.16529    51.946  -179.382     1.208     4.733
VAL  GLU   0.09030    51.826   105.363     1.355    13.275
VAL  GLU   0.00067   -53.788   -24.288     0.686     1.533
VAL  GLU   0.02420   -47.702   -88.724     1.715     5.577
VAL  GLU   0.23574    52.382     2.158     1.200     6.342
VAL  GLU   0.04308    52.265   -75.997     1.589    16.373
VAL  GLY   0.06559   -47.705   -87.325     1.366     7.000
VAL  GLY   0.00000   -55.045   -30.969     1.000     1.000
VAL  GLY   0.08042    52.191     3.771     0.915     6.648
VAL  GLY   0.07485    51.803   -87.710     1.351    19.908
VAL  GLY   0.03698   -48.137    95.851     2.224     9.999
VAL  GLY   0.10962    52.197  -178.230     1.294     6.205
VAL  GLY   0.08470    51.348    98.622     0.560    14.632
VAL  GLY   0.01404  -176.253    75.132     1.633     2.544
VAL  GLY   0.23322  -168.552     9.021     2.187     3.004
VAL  GLY   0.00148  -174.253   -93.880     1.104     4.925
VAL  GLY   0.29911  -167.348  -168.503     1.531     2.514
VAL  HID   0.00100   -52.768   158.530     0.272     1.805
VAL  HID   0.02780   -47.258    91.051     1.283     4.816
VAL  HID   0.12425    52.800   179.916     1.676     4.934
VAL  HID   0.05394    51.756   107.756     0.879    10.352
VAL  HID   0.00022   -52.757   -24.090     0.373     3.397
VAL  HID   0.01900   -47.076   -90.733     1.545     3.944
VAL  HID   0.39068    53.528    -0.036     1.879     3.835
VAL  HID   0.04370    52.084   -76.926     0.858    14.732
VAL  HID   0.16386  -168.661     8.893     1.885     2.857
VAL  HID   0.01189  -175.245    74.220     1.348     7.526
VAL  HID   0.16355  -167.988  -171.543     2.297     2.154
VAL  HID   0.00012  -174.151  -101.389     2.307    13.715
VAL  HIE   0.00015   -53.336   -20.922     0.260     1.787
VAL  HIE   0.03854   -46.893   -91.061     2.211    10.182
VAL  HIE   0.20321    52.473    -0.845     1.376     5.131
VAL  HIE   0.02370    52.491   -77.438     1.349    15.703
VAL  HIE   0.00003   -52.502   167.933     0.484     7.489
VAL  HIE   0.02565   -46.899    89.030     1.235     5.316
VAL  HIE   0.19086    52.025   179.781     1.368     5.895
VAL  HIE   0.06951    52.755   108.754     1.702    12.364
VAL  HIE   0.27389  -168.828  -172.016     2.285     2.567
VAL  HIE   0.00289  -174.119  -118.481     1.734    10.513
VAL  HIE   0.02203  -175.025    81.633     0.519     7.152
VAL  HIE   0.14955  -168.186    10.220     2.383     3.782
VAL  HIP   0.03399   -52.384   -20.139     0.616     6.232
VAL  HIP   0.01570   -50.583   -93.807     4.839     3.642
VAL  HIP   0.15181    55.326     2.433     2.343     5.399
VAL  HIP   0.06038    51.802   -77.896     1.927     6.692
VAL  HIP   0.06631   -48.802    86.900     3.710     2.757
VAL  HIP   0.02999   -52.403   161.756     0.788     4.945
VAL  HIP   0.11267    50.846    97.066     4.177    12.225
VAL  HIP   0.37981    54.844  -178.652     2.383     5.226
VAL  HIP   0.09743  -168.272     9.716     2.083     2.841
VAL  HIP   0.00148   178.766    80.741     3.156     7.437
VAL  HIP   0.04718  -168.172  -171.587     2.397     2.735
VAL  HIP   0.00326  -175.913   -99.405     1.967     6.317
VAL  ILE   0.00428  -176.160  -100.456     0.029     0.278
VAL  ILE   0.32240  -167.855  -171.490     2.424     1.602
VAL  ILE   0.26153  -168.315     9.214     2.443     2.685
VAL  ILE   0.00518  -176.198    74.052     1.213     6.667
VAL  ILE   0.05177   -48.011    97.904     1.879    11.307
VAL  ILE   0.00034   -51.486   172.200     1.489    14.935
VAL  ILE   0.07102    51.842   179.410     1.605     8.000
VAL  ILE   0.04411    51.530   108.210     0.619    11.749
VAL  ILE   0.04454   -46.924   -90.500     1.886     9.513
VAL  ILE   0.17438    51.851    -1.575     1.395     6.338
VAL  ILE   0.02044    51.941   -74.990     1.309    15.710
VAL  LEU   0.04404   -46.740    89.833     1.369     5.231
VAL  LEU   0.30780    51.874   178.101     1.482     3.971
VAL  LEU   0.07131    51.758   109.649     0.610     7.520
VAL  LEU   0.09288   -46.518   -91.821     1.414     5.136
VAL  LEU   0.00021   -53.461   -17.635     1.000     1.000
VAL  LEU   0.20645    51.996    -2.458     1.684     6.565
VAL  LEU   0.03804    51.654   -78.531     1.312    15.493
VAL  LEU   0.12063  -166.506    11.475     2.817     2.739
VAL  LEU   0.00688  -174.894    76.954     0.864     6.008
VAL  LEU   0.11084  -169.809  -172.287     2.979     2.963
VAL  LEU   0.00091  -175.218  -105.365     2.918    13.910
VAL  LYS   0.00305   -53.202   154.110     0.105     0.893
VAL  LYS   0.03496   -47.619    93.056     1.234     6.309
VAL  LYS   0.16119    50.896   177.476     1.231     6.378
VAL  LYS   0.11910    52.310   112.497     1.079     5.274
VAL  LYS   0.00726   -52.547   -26.224     0.785     1.518
VAL  LYS   0.02254   -47.975   -87.004     1.406     6.803
VAL  LYS   0.25332    51.310    -4.409     1.658     4.984
VAL  LYS   0.03892    52.366   -80.573     1.690    18.867
VAL  LYS   0.17541  -170.341     8.077     2.204     3.610
VAL  LYS   0.00178  -174.613    72.583     1.060    13.118
VAL  LYS   0.17825  -169.225  -172.161     2.781     2.524
VAL  LYS   0.00422  -172.879  -118.125     1.384    22.784
VAL  MET   0.00029   -51.795    -8.368     1.191     9.241
VAL  MET   0.01080   -47.458   -92.274     1.373     8.481
VAL  MET   0.20224    52.659    -1.792     1.416     5.620
VAL  MET   0.03516    51.883   -74.139     1.346    12.001
VAL  MET   0.00005   -53.454   164.792     0.370     2.146
VAL  MET   0.02784   -47.012    88.576     1.415     6.362
VAL  MET   0.13229    51.955   177.521     1.561     3.826
VAL  MET   0.03245    51.719    97.873     1.362    15.187
VAL  MET   0.27924  -169.412  -172.567     2.157     2.137
VAL  MET   0.00167  -172.730  -115.182     1.500    20.311
VAL  MET   0.27650  -170.760     8.165     2.087     2.767
VAL  MET   0.00146  -174.046    72.340     0.912    16.174
VAL  PHE   0.00003   -51.329   160.492     0.916     8.562
VAL  PHE   0.06075   -46.897    90.496     1.633     7.805
VAL  PHE   0.25009    51.857   178.420     1.332     5.002
VAL  PHE   0.09353    51.557   103.721     0.800    15.271
VAL  PHE   0.17911    51.387    -0.960     1.502     6.171
VAL  PHE   0.04452    51.628   -80.594     0.519    15.959
VAL  PHE   0.00038   -53.479    -9.391     2.429     6.757
VAL  PHE   0.02740   -46.427   -93.790     1.894     6.890
VAL  PHE   0.11293  -167.861  -169.889     1.967     3.181
VAL  PHE   0.00239  -172.080  -128.023     1.819     8.664
VAL  PHE   0.22754  -168.162    10.054     1.946     3.449
VAL  PHE   0.00132  -173.369    59.751     1.337     6.599
VAL  PRO   0.01710   -47.264    90.608     1.776     7.138
VAL  PRO   0.00000   -56.326   154.240     1.000     1.000
VAL  PRO   0.13523    50.283   177.319     1.358     5.474
VAL  PRO   0.15326    51.663   115.147     3.333    20.006
VAL  PRO   0.15292   -46.142   -92.827     2.216    11.212
VAL  PRO   0.00002  -100.696   -54.198     2.679     6.132
VAL  PRO   0.00010   -55.128   -24.450     1.000     1.000
VAL  PRO   0.24568    51.674    -1.526     1.025     5.456
VAL  PRO   0.13241    51.070   -70.430     2.257    10.709
VAL  PRO   0.00684  -172.058    54.826     2.875    10.012
VAL  PRO   0.04854  -170.409    14.375     4.508     3.098
VAL  PRO   0.00000  -127.226     6.642     1.000     1.000
VAL  PRO   0.01813  -175.433  -125.436     2.067     9.936
VAL  PRO   0.08976  -170.455  -170.680     4.240     2.435
VAL  PRO   0.00001  -122.720   177.099     2.638     5.075
VAL  SER   0.00001   -54.656   158.102     0.201     0.621
VAL  SER   0.04775   -46.537    87.336     2.173    10.184
VAL  SER   0.11744    51.208   179.848     1.405     6.223
VAL  SER   0.10584    51.373   102.053     0.918    15.358
VAL  SER   0.00005   -53.431   -13.094     0.769     4.160
VAL  SER   0.03494   -46.671   -92.968     2.115     7.943
VAL  SER   0.10416    52.782     5.628     1.015     4.119
VAL  SER   0.10307    51.923   -81.895     2.170    17.653
VAL  SER   0.21282  -168.702     9.587     1.869     3.402
VAL  SER   0.00199  -175.763    75.874     2.631     3.674
VAL  SER   0.26160  -167.879  -171.005     1.952     2.393
VAL  SER   0.01035  -176.500  -102.710     1.319     2.265
VAL  THR   0.04042   -48.484   -95.715     2.646     6.568
VAL  THR   0.00322   -49.577    -3.992     3.862    21.814
VAL  THR   0.11540    52.984     4.325     1.494     6.861
VAL  THR   0.06710    52.567   -74.905     1.775    13.960
VAL  THR   0.00007   -53.814   158.761     0.765     0.587
VAL  THR   0.02743   -48.635    83.707     3.159     5.218
VAL  THR   0.13102    52.746  -179.869     1.705     5.511
VAL  THR   0.07136    48.917   102.793     4.254    10.885
VAL  THR   0.30260  -171.070  -173.825     2.747     2.077
VAL  THR   0.01223  -174.314   -97.421     1.281     6.249
VAL  THR   0.22890  -170.313     8.048     4.053     3.708
VAL  THR   0.00025  -174.439    77.047     3.982    10.365
VAL  TRP   0.00013   -54.453   145.822     1.125     7.686
VAL  TRP   0.02261   -46.463    89.219     2.110    10.073
VAL  TRP   0.24634    52.492   178.738     1.423     3.621
VAL  TRP   0.06296    51.998   102.753     1.273    15.234
VAL  TRP   0.01614   -46.656   -94.199     1.970     8.395
VAL  TRP   0.00023   -53.992   -32.397     1.088    11.871
VAL  TRP   0.33491    52.455    -0.999     1.700     4.373
VAL  TRP   0.01938    52.621   -84.855     2.499    15.539
VAL  TRP   0.11924  -168.819  -171.195     2.309     3.206
VAL  TRP   0.00081  -172.653  -119.436     1.116    15.687
VAL  TRP   0.17596  -169.360     9.310     2.631     3.394
VAL  TRP   0.00130  -174.547    66.988     1.131    10.011
VAL  TYR   0.00031   -52.773   162.171     1.068     7.286
VAL  TYR   0.02674   -46.589    88.544     2.102     8.103
VAL  TYR   0.21398    52.188   178.571     1.438     4.757
VAL  TYR   0.05555    51.447   104.664     1.085    13.267
VAL  TYR   0.00016   -53.717   -17.944     0.982     8.597
VAL  TYR   0.06743   -47.414   -87.994     1.544     8.809
VAL  TYR   0.20527    51.794    -0.296     1.558     5.940
VAL  TYR   0.03375    51.620   -81.244     0.981    15.128
VAL  TYR   0.28592  -168.813     9.353     2.867     4.012
VAL  TYR   0.00384  -173.151    58.692     1.549     6.881
VAL  TYR   0.10529  -167.574  -169.645     2.028     3.049
VAL  TYR   0.00177  -172.694  -125.737     1.674     5.258
VAL  VAL   0.00000   -54.785   -25.250     0.000     0.000
VAL  VAL   0.09312   -46.599   -92.014     1.346     4.942
VAL  VAL   0.12324    51.975     0.628     1.844     8.247
VAL  VAL   0.07494    52.449   -70.198     1.965     4.243
VAL  VAL   0.03813   -47.515    92.796     1.828     9.225
VAL  VAL   0.20152    51.703   177.733     1.756     5.489
VAL  VAL   0.06785    51.795    95.540     0.970    19.383
VAL  VAL   0.22639  -167.410    10.092     2.426     3.251
VAL  VAL   0.00159  -173.327    59.551     0.508     6.121
VAL  VAL   0.17168  -168.695  -171.282     2.535     2.686
VAL  VAL   0.00153  -174.429  -101.369     0.079     8.048
