# Supplementary material for: Exploiting Sequence-Dependent Rotamer Information in Global Optimization of Proteins
Source: J Phys Chem B. 2022 Oct 18;126(42):8381–90. doi: 10.1021/acs.jpcb.2c04647 (PMC9623586; doi:10.1021/acs.jpcb.2c04647)
Supplement: Supplementary file 1 — jp2c04647_si_001.zip [file jp2c04647_si_001.zip › LibraryForSubmission/TRP.txt]

ALA  ALA   0.01048  -174.244  -109.138     1.035     1.010
ALA  ALA   0.15774    60.110   -95.423     3.649     2.998
ALA  ALA   0.15405   -53.323   -82.340     2.447     3.090
ALA  ALA   0.18700  -178.152    87.608     2.808     5.232
ALA  ALA   0.10702   -53.472   115.327     1.998     2.052
ALA  ALA   0.38364    57.042    88.159     2.359     1.470
ALA  ALA   0.00007    63.239  -178.677     7.596    11.824
ALA  ARG   0.14667  -176.017  -108.774     0.807     1.750
ALA  ARG   0.17418   -55.509   -79.015     2.699     3.423
ALA  ARG   0.10070    62.955   -92.083     5.695     6.051
ALA  ARG   0.03277  -179.117    87.877     1.621     8.781
ALA  ARG   0.12479   -53.142   113.769     5.044     8.885
ALA  ARG   0.00008    90.043   127.371     2.439    12.109
ALA  ARG   0.42081    57.906    87.955     2.482     2.396
ALA  ASN   0.11944  -176.150  -108.786     2.058     2.918
ALA  ASN   0.14344   -53.545   -84.031     2.425     4.751
ALA  ASN   0.09654    62.457   -90.226     6.206     7.239
ALA  ASN   0.12820  -179.018    88.967     1.339     1.912
ALA  ASN   0.19588   -55.372   109.237     2.690     5.640
ALA  ASN   0.00003    66.726   175.755    11.396    17.590
ALA  ASN   0.31645    56.274    88.340     2.213     2.989
ALA  ASN   0.00001   105.536   109.320     1.000     1.000
ALA  ASP   0.16284  -174.341  -108.383     3.655     1.239
ALA  ASP   0.09260    62.665   -89.575     4.938     5.643
ALA  ASP   0.23597   -54.529   -84.903     2.403     4.701
ALA  ASP   0.17549  -178.204    86.129     1.376    10.974
ALA  ASP   0.15587   -56.180   108.460     2.661     5.833
ALA  ASP   0.17719    58.372    88.763     3.301     2.559
ALA  ASP   0.00004    79.211   156.044     9.834    15.456
ALA  CYS   0.07806  -175.734  -108.984     0.745     0.952
ALA  CYS   0.19813   -54.580   -83.104     2.628     5.080
ALA  CYS   0.04256    62.672   -92.709     2.299     5.030
ALA  CYS   0.04266  -178.360    87.498     1.594     4.651
ALA  CYS   0.28877   -55.133   111.618     2.867     5.612
ALA  CYS   0.34980    58.071    88.391     2.874     2.870
ALA  CYS   0.00003    68.292   173.310    10.160    15.814
ALA  GLN   0.12651  -175.269  -109.058     2.404     1.935
ALA  GLN   0.11775   -54.189   -83.061     3.164     3.336
ALA  GLN   0.00002    59.870  -173.821     1.355     1.849
ALA  GLN   0.07372    59.851   -93.628     4.860     5.565
ALA  GLN   0.13201  -178.349    89.055     1.258     1.830
ALA  GLN   0.39167    57.737    88.042     2.392     2.042
ALA  GLN   0.15832   -54.913   110.728     3.145     6.041
ALA  GLU   0.13949  -175.592  -110.173     1.878     2.986
ALA  GLU   0.09519    58.752   -94.119     5.483     5.990
ALA  GLU   0.13665   -55.217   -80.316     3.180     7.385
ALA  GLU   0.07593  -177.829    82.357     2.400    14.152
ALA  GLU   0.24537   -55.035   109.710     3.024     5.132
ALA  GLU   0.30733    56.682    89.042     2.495     2.489
ALA  GLU   0.00001    85.398   147.780     1.921     2.482
ALA  GLU   0.00004    59.973  -174.165     6.065     7.425
ALA  GLY   0.14216  -174.254  -108.911     4.379     4.094
ALA  GLY   0.25963   -56.258   -82.244     2.416     6.988
ALA  GLY   0.00043    78.453   -36.131     2.271     6.342
ALA  GLY   0.10453    64.700   -88.274     5.139     5.108
ALA  GLY   0.19911  -176.748    83.915     2.787    10.853
ALA  GLY   0.00032   -39.239   144.452     0.102     0.007
ALA  GLY   0.15955   -57.277   107.082     2.554     5.323
ALA  GLY   0.13426    57.424    89.874     3.843     2.357
ALA  GLY   0.00000    79.446   155.362     1.000     1.000
ALA  HID   0.12252  -175.552  -108.727     1.916     1.159
ALA  HID   0.15776   -54.452   -82.233     3.080     5.331
ALA  HID   0.00002   -62.823   -31.308     1.000     1.000
ALA  HID   0.00010    80.415   -31.848     7.809    13.754
ALA  HID   0.06097    60.834   -94.371     4.649     5.546
ALA  HID   0.06292  -178.831    87.367     1.088     3.740
ALA  HID   0.23367   -53.178   115.076     3.694     6.598
ALA  HID   0.00006    60.807  -174.980     3.664     5.044
ALA  HID   0.36183    57.350    87.853     1.989     2.022
ALA  HID   0.00014    94.196   114.877     2.867     5.162
ALA  HIE   0.12630  -176.182  -108.651     2.028     2.862
ALA  HIE   0.10702   -57.703   -85.832     1.896     5.881
ALA  HIE   0.09112    64.505   -89.452     4.129     4.412
ALA  HIE   0.00014    76.492   -30.459     1.000     1.000
ALA  HIE   0.00005  -176.125    40.443     0.781     2.037
ALA  HIE   0.07486  -178.437    83.048     2.311    13.792
ALA  HIE   0.23827   -56.103   109.009     2.534     5.856
ALA  HIE   0.00001    83.942   150.582     2.072     2.731
ALA  HIE   0.00002    64.729   179.634    11.873    13.238
ALA  HIE   0.00046    51.944    41.740     0.996     6.194
ALA  HIE   0.36175    58.016    88.364     3.608     2.685
ALA  HIP   0.12202  -175.676  -107.716     2.848     1.916
ALA  HIP   0.20108   -55.869   -82.101     2.926     6.067
ALA  HIP   0.00043    73.247   -19.726     3.235     9.621
ALA  HIP   0.07809    62.125   -92.665     5.650     5.403
ALA  HIP   0.09839  -177.459    89.432     1.994     2.598
ALA  HIP   0.22653   -54.365   110.659     2.860     5.752
ALA  HIP   0.00002    86.502   145.532     6.905     9.647
ALA  HIP   0.00033    48.277    35.255     0.689     6.652
ALA  HIP   0.27311    56.707    85.347     2.849     3.217
ALA  ILE   0.15834  -174.067  -114.555     3.175     4.837
ALA  ILE   0.20777   -54.429   -84.765     3.238     3.284
ALA  ILE   0.00005    78.802   -34.249     0.032     0.338
ALA  ILE   0.04864    60.213   -93.815     6.381     6.196
ALA  ILE   0.07704  -177.306    82.935     3.746    11.391
ALA  ILE   0.23315   -54.271   111.239     3.831     7.160
ALA  ILE   0.27499    56.359    87.991     4.094     2.428
ALA  ILE   0.00001    57.463  -171.201     3.965     5.160
ALA  ILE   0.00001    87.907   139.344     2.441    15.231
ALA  LEU   0.12402  -177.761    88.543     2.000     5.163
ALA  LEU   0.17807   -55.953   108.089     2.968     5.942
ALA  LEU   0.00001    89.139   136.515     1.994     1.803
ALA  LEU   0.00000    49.158    43.579     1.624     3.374
ALA  LEU   0.33524    58.041    89.431     3.845     3.635
ALA  LEU   0.00002    58.386  -172.201     3.055     3.857
ALA  LEU   0.00031    69.774   -12.728     1.212     2.425
ALA  LEU   0.05233    66.184   -88.277     2.535     3.999
ALA  LEU   0.10720  -175.990  -111.090     1.752     4.803
ALA  LEU   0.20278   -54.687   -84.386     3.342     4.317
ALA  LYS   0.16794   -55.565   -80.321     2.832     5.059
ALA  LYS   0.15744  -174.215  -109.131     4.230     3.801
ALA  LYS   0.03768    67.035   -84.716     1.582     3.108
ALA  LYS   0.00001    71.957   -17.126     1.000     1.000
ALA  LYS   0.19448  -178.455    88.058     2.088     5.517
ALA  LYS   0.18423   -55.443   108.473     2.877     5.798
ALA  LYS   0.25822    55.668    87.878     2.679     3.750
ALA  MET   0.10377  -176.028  -108.531     0.827     2.162
ALA  MET   0.12447    63.552   -92.342     3.938     4.870
ALA  MET   0.25185   -53.533   -82.561     1.737     2.543
ALA  MET   0.06939  -178.349    88.439     1.552     3.475
ALA  MET   0.00001  -171.629    26.089     1.000     1.000
ALA  MET   0.14482   -53.828   112.857     1.855     3.516
ALA  MET   0.00001    63.944  -179.483     6.491    10.290
ALA  MET   0.00003    56.952    15.950     0.664     4.222
ALA  MET   0.00013    91.643   125.206     2.581     9.515
ALA  MET   0.30552    58.930    89.032     3.005     3.114
ALA  PHE   0.16172  -176.252  -108.691     2.156     2.867
ALA  PHE   0.10458    60.778   -93.207     6.334     5.969
ALA  PHE   0.00017   -65.129   -33.121     1.594     0.859
ALA  PHE   0.13778   -53.625   -82.029     4.742     6.721
ALA  PHE   0.13493  -178.169    87.852     2.134     6.467
ALA  PHE   0.14566   -54.888   111.541     3.434     7.044
ALA  PHE   0.00004    65.437   178.196     9.671    14.803
ALA  PHE   0.00016    92.442   114.305    10.678     4.897
ALA  PHE   0.31474    56.276    88.933     2.784     2.425
ALA  PHE   0.00023    59.401     8.652     1.000     1.000
ALA  PRO   0.12967  -177.656    80.369     2.990    15.675
ALA  PRO   0.25280   -56.449   110.305     7.872    10.090
ALA  PRO   0.27123    55.146    86.431     3.036     4.502
ALA  PRO   0.00007    89.948   139.624     6.201     9.759
ALA  PRO   0.16127  -173.929  -106.892     3.967     5.890
ALA  PRO   0.12096   -56.922   -80.382     1.926     6.083
ALA  PRO   0.00185    71.751   -18.467     3.568     8.626
ALA  PRO   0.06215    60.392   -87.049     9.027     6.261
ALA  SER   0.16655  -175.085  -108.330     2.695     1.490
ALA  SER   0.08452   -55.697   -80.192     2.118     4.589
ALA  SER   0.12338    60.904   -94.054     4.828     4.506
ALA  SER   0.12132  -178.182    87.833     1.251     2.338
ALA  SER   0.17852   -54.381   113.161     2.383     3.726
ALA  SER   0.32567    57.701    88.202     3.265     3.265
ALA  SER   0.00003    60.086  -174.263     0.862     1.043
ALA  SER   0.00001    91.233   124.216     6.670    19.312
ALA  THR   0.12624  -176.192  -110.801     1.719     5.141
ALA  THR   0.14583   -54.643   -82.903     3.039     6.667
ALA  THR   0.00001    52.955  -165.099     3.226     4.137
ALA  THR   0.08306    62.601   -90.512     4.519     6.072
ALA  THR   0.23755  -177.498    63.028     1.239    18.213
ALA  THR   0.19160   -57.037   107.889     3.156     6.229
ALA  THR   0.21567    56.913    90.509     2.964     3.044
ALA  THR   0.00005    81.742   124.087     3.725    22.476
ALA  TRP   0.20193  -174.771  -110.674     3.688     4.513
ALA  TRP   0.06033   -54.991   -84.586     4.034     6.454
ALA  TRP   0.00029    70.053   -15.603     2.294     6.010
ALA  TRP   0.09083    61.468   -91.134     8.915     6.824
ALA  TRP   0.15346  -177.462    80.734     2.856    15.282
ALA  TRP   0.14308   -54.824   110.714     3.591     7.415
ALA  TRP   0.00004    70.255   170.741    13.205    20.305
ALA  TRP   0.34981    57.556    89.156     2.098     2.771
ALA  TRP   0.00023    88.752   112.995     8.989     4.644
ALA  TYR   0.18591  -176.307  -108.203     1.613     3.567
ALA  TYR   0.11371   -54.770   -81.587     2.654     4.278
ALA  TYR   0.00218   -48.966   -43.539     1.000     1.000
ALA  TYR   0.00002    59.370  -172.994     2.429     2.665
ALA  TYR   0.15960    60.286   -94.216     5.713     5.622
ALA  TYR   0.13587  -178.216    88.030     3.377     5.915
ALA  TYR   0.00003  -173.628    25.961     1.000     1.000
ALA  TYR   0.15193   -54.747   112.320     2.342     4.805
ALA  TYR   0.25044    58.306    89.366     3.010     3.308
ALA  TYR   0.00001    80.839   111.465     4.109    14.229
ALA  TYR   0.00029    61.807     4.767     4.905    12.551
ALA  TYR   0.00001    73.069   -40.461     1.000     1.000
ALA  VAL   0.00002    57.797  -171.476     2.537     4.285
ALA  VAL   0.00031    67.877    -8.968     7.161    15.580
ALA  VAL   0.11169    60.411   -92.383     7.033     6.491
ALA  VAL   0.14226  -175.991  -109.914     1.679     3.753
ALA  VAL   0.16742   -53.701   -82.451     2.663     3.267
ALA  VAL   0.08861  -177.983    85.705     1.421    11.216
ALA  VAL   0.23921   -53.521   113.765     3.586     6.823
ALA  VAL   0.25043    57.625    89.889     3.613     3.804
ALA  VAL   0.00005    82.961   120.721     7.744    19.540
ARG  ALA   0.14667  -176.017  -108.774     0.807     1.750
ARG  ALA   0.17418   -55.509   -79.015     2.699     3.423
ARG  ALA   0.10070    62.955   -92.083     5.695     6.051
ARG  ALA   0.03277  -179.117    87.877     1.621     8.781
ARG  ALA   0.12479   -53.142   113.769     5.044     8.885
ARG  ALA   0.00008    90.043   127.371     2.439    12.109
ARG  ALA   0.42081    57.906    87.955     2.482     2.396
ARG  ARG   0.10275  -176.826  -106.496     0.663     2.619
ARG  ARG   0.26622   -55.640   -79.891     2.990     4.450
ARG  ARG   0.15043    60.275   -94.119     3.592     5.025
ARG  ARG   0.09722  -178.174    90.120     1.150     2.692
ARG  ARG   0.24416    57.524    86.509     2.308     4.057
ARG  ARG   0.13921   -54.463   109.812     3.007     5.226
ARG  ASN   0.01156  -179.327    89.215     0.075     0.043
ARG  ASN   0.37519    58.334    88.392     1.356     3.414
ARG  ASN   0.02614   -53.828   113.998     1.323     1.855
ARG  ASN   0.13269  -176.588  -108.501     1.917     0.881
ARG  ASN   0.38589   -54.063   -80.210     2.888     1.371
ARG  ASN   0.06854    59.742   -96.397     1.618     1.383
ARG  ASP   0.02280  -175.754  -106.977     1.606     2.157
ARG  ASP   0.09301   -55.805   -85.991     2.134     3.867
ARG  ASP   0.23058    62.476   -95.542     2.575     1.219
ARG  ASP   0.00408  -179.164    86.663     1.399     2.691
ARG  ASP   0.31522    62.009    92.352     3.029     2.844
ARG  ASP   0.33432   -54.291   113.260     1.176     2.929
ARG  CYS   0.05231  -171.459  -107.530     4.636     1.761
ARG  CYS   0.30076   -54.434   -78.272     2.532     3.049
ARG  CYS   0.10415    59.135   -95.011     3.085     3.788
ARG  CYS   0.01744  -177.698    84.167     2.235    13.052
ARG  CYS   0.14870   -54.753   108.850     2.871     5.010
ARG  CYS   0.37656    56.816    87.034     2.296     3.669
ARG  CYS   0.00008    84.134   116.009     3.224    18.498
ARG  GLN   0.07958  -175.564  -107.736     2.481     3.252
ARG  GLN   0.21251   -53.494   -78.896     1.665     2.667
ARG  GLN   0.12358    61.003   -95.448     2.002     1.570
ARG  GLN   0.01417  -179.462    88.812     1.765     9.703
ARG  GLN   0.09997   -54.180   112.859     4.962     7.437
ARG  GLN   0.47020    58.069    87.884     1.294     3.378
ARG  GLU   0.27646  -176.497  -107.295     0.855     2.459
ARG  GLU   0.08583   -56.324   -83.419     3.921     8.179
ARG  GLU   0.18083    62.009   -94.341     3.812     3.085
ARG  GLU   0.00002    45.427  -155.022     1.000     1.000
ARG  GLU   0.00096   178.814    86.065     2.237     7.226
ARG  GLU   0.37739    57.353    88.544     2.063     2.502
ARG  GLU   0.07851   -54.446   110.219     2.990     6.173
ARG  GLY   0.14571  -174.481  -108.735     2.524     2.746
ARG  GLY   0.17270    63.557   -93.135     2.866     3.554
ARG  GLY   0.16301   -55.348   -78.537     2.538     4.169
ARG  GLY   0.16171  -176.797    87.104     1.727     2.785
ARG  GLY   0.10376   -54.737   111.596     2.232     3.976
ARG  GLY   0.25310    57.181    86.556     4.079     4.313
ARG  GLY   0.00002    42.147    43.233     1.000     1.000
ARG  HID   0.19019  -175.756  -108.827     0.846     2.002
ARG  HID   0.12782   -55.566   -78.716     3.304     4.127
ARG  HID   0.12492    61.182   -93.941     4.060     5.197
ARG  HID   0.04586  -177.395    89.287     1.033     1.186
ARG  HID   0.08128   -55.892   108.179     2.388     5.665
ARG  HID   0.42992    57.231    87.042     1.737     3.121
ARG  HIE   0.25738   -58.061   -84.884     2.193     6.731
ARG  HIE   0.21896  -177.009  -111.939     2.611     6.425
ARG  HIE   0.11458    66.997   -85.800     2.377     3.212
ARG  HIE   0.05850  -178.086    83.250     0.952    18.670
ARG  HIE   0.16986    56.034    86.927     2.762     5.568
ARG  HIE   0.18072   -55.723   108.475     2.106     4.700
ARG  HIP   0.12448  -176.559  -107.719     2.503     4.041
ARG  HIP   0.15455   -54.185   -80.792     2.396     3.852
ARG  HIP   0.05539    62.057   -94.884     3.345     4.949
ARG  HIP   0.05400  -178.169    87.752     1.426     8.944
ARG  HIP   0.24299   -51.483   115.783     5.221     8.112
ARG  HIP   0.36859    56.945    85.272     2.996     2.984
ARG  ILE   0.12197  -174.955  -114.586     2.741     6.636
ARG  ILE   0.11328    59.435   -96.130     3.031     2.670
ARG  ILE   0.28943   -53.580   -83.167     3.393     3.489
ARG  ILE   0.01361  -178.157    89.925     0.501     2.145
ARG  ILE   0.28675    57.468    88.728     2.513     3.337
ARG  ILE   0.17497   -53.250   114.248     4.539     6.423
ARG  LEU   0.07234  -175.497  -111.290     1.610     5.139
ARG  LEU   0.11297    60.645   -95.401     2.832     3.015
ARG  LEU   0.25166   -54.469   -80.075     3.489     5.499
ARG  LEU   0.00906  -178.653    88.570     1.721     2.039
ARG  LEU   0.38341    57.248    87.275     2.441     3.519
ARG  LEU   0.17056   -53.705   111.612     5.420     9.933
ARG  LYS   0.45266   -54.199   -78.362     1.731     2.412
ARG  LYS   0.08776  -176.123  -107.747     0.733     0.940
ARG  LYS   0.02907    65.585   -89.120     3.063     5.627
ARG  LYS   0.05700  -178.685    88.728     0.396     1.056
ARG  LYS   0.14430   -54.266   110.650     3.011     6.265
ARG  LYS   0.22921    55.734    85.991     4.167     5.505
ARG  MET   0.21508  -176.432  -107.794     1.069     1.462
ARG  MET   0.07102   -53.945   -82.963     3.556     4.953
ARG  MET   0.00062   -55.089   -40.384     1.000     1.000
ARG  MET   0.09702    57.972   -96.445     3.642     2.193
ARG  MET   0.00009    79.824   -51.726     1.000     1.000
ARG  MET   0.00000    66.777    -5.652     1.000     1.000
ARG  MET   0.13686  -178.749    89.188     0.726     0.715
ARG  MET   0.00001  -170.191    23.529     1.000     1.000
ARG  MET   0.05874   -52.326   113.586     3.556     6.854
ARG  MET   0.42056    57.900    87.781     1.912     3.312
ARG  PHE   0.21997   -54.317   -72.661     2.406     9.807
ARG  PHE   0.19116  -176.297  -108.974     1.514     2.501
ARG  PHE   0.14580    65.460   -87.110     2.883     3.575
ARG  PHE   0.00008    69.263   -12.382     1.000     1.000
ARG  PHE   0.08132  -178.711    89.093     0.797     2.369
ARG  PHE   0.23174    55.763    86.306     4.483     5.265
ARG  PHE   0.12994   -54.292   111.131     2.274     4.710
ARG  PRO   0.00008    90.193   124.531     0.876     2.686
ARG  PRO   0.17079    58.669    89.991     5.820     3.847
ARG  PRO   0.11971  -176.866    89.304     2.948     3.343
ARG  PRO   0.25924   -57.610   109.620     2.021     4.695
ARG  PRO   0.22650  -173.758  -106.349     3.274     2.719
ARG  PRO   0.18389   -55.230   -78.612     2.069     3.254
ARG  PRO   0.00007    72.282   -18.665     0.322     0.462
ARG  PRO   0.03971    65.700   -88.702     4.719     4.672
ARG  SER   0.05297  -174.106  -107.971     3.946     1.111
ARG  SER   0.07032    60.415   -94.358     2.557     3.168
ARG  SER   0.21188   -54.476   -77.599     2.436     2.787
ARG  SER   0.00763  -178.295    88.917     0.631     2.127
ARG  SER   0.13218   -53.112   112.906     4.510     7.866
ARG  SER   0.52502    57.974    88.640     2.646     4.362
ARG  THR   0.11073  -176.601  -112.785     1.629     6.460
ARG  THR   0.07552    59.333   -94.377     3.951     5.703
ARG  THR   0.06706   -56.481   -76.138     2.856     2.396
ARG  THR   0.34694  -177.339    61.311     0.849    16.046
ARG  THR   0.11380   -55.923   107.288     2.934     5.208
ARG  THR   0.28593    56.897    89.857     2.593     3.772
ARG  THR   0.00002    85.324   145.494     1.000     1.000
ARG  TRP   0.03683  -175.982  -109.929     1.954     6.260
ARG  TRP   0.05520    62.799   -93.006     4.625     6.181
ARG  TRP   0.10312   -53.836   -80.779     2.003     5.225
ARG  TRP   0.00043  -175.724    71.870     3.315    18.355
ARG  TRP   0.06766   -53.682   111.007     4.113     6.962
ARG  TRP   0.73676    57.951    88.926     2.382     3.218
ARG  TYR   0.12520  -175.835  -108.788     1.310     1.312
ARG  TYR   0.14684   -54.132   -77.854     1.987     1.909
ARG  TYR   0.00002   -64.508   -33.373     1.000     1.000
ARG  TYR   0.06498    58.473   -95.047     4.060     4.074
ARG  TYR   0.00001    77.758   -33.661     1.000     1.000
ARG  TYR   0.07844  -179.205    89.148     0.236     0.405
ARG  TYR   0.06820   -54.994   108.711     2.164     4.168
ARG  TYR   0.51631    57.793    89.249     2.970     3.815
ARG  VAL   0.07497  -175.712  -109.364     1.415     2.144
ARG  VAL   0.20241   -54.250   -80.317     3.396     5.257
ARG  VAL   0.11349    60.203   -95.593     2.897     3.039
ARG  VAL   0.00858  -179.368    89.371     3.099    16.043
ARG  VAL   0.18669   -50.892   116.109     3.411     6.732
ARG  VAL   0.41385    55.737    87.426     1.985     5.310
ARG  VAL   0.00001    88.804   138.814     1.000     1.000
ASN  ALA   0.11944  -176.150  -108.786     2.058     2.918
ASN  ALA   0.14344   -53.545   -84.031     2.425     4.751
ASN  ALA   0.09654    62.457   -90.226     6.206     7.239
ASN  ALA   0.12820  -179.018    88.967     1.339     1.912
ASN  ALA   0.19588   -55.372   109.237     2.690     5.640
ASN  ALA   0.00003    66.726   175.755    11.396    17.590
ASN  ALA   0.31645    56.274    88.340     2.213     2.989
ASN  ALA   0.00001   105.536   109.320     1.000     1.000
ASN  ARG   0.01156  -179.327    89.215     0.075     0.043
ASN  ARG   0.37519    58.334    88.392     1.356     3.414
ASN  ARG   0.02614   -53.828   113.998     1.323     1.855
ASN  ARG   0.13269  -176.588  -108.501     1.917     0.881
ASN  ARG   0.38589   -54.063   -80.210     2.888     1.371
ASN  ARG   0.06854    59.742   -96.397     1.618     1.383
ASN  ASN   0.03083  -176.455  -108.175     0.514     0.500
ASN  ASN   0.04729    62.308   -94.686     4.442     4.022
ASN  ASN   0.06214   -55.097   -81.736     1.473     4.393
ASN  ASN   0.00005  -177.481    86.046     0.000     0.000
ASN  ASN   0.20132   -54.398   114.635     1.188     1.345
ASN  ASN   0.65836    57.697    89.021     1.773     1.832
ASN  ASP   0.06913    62.999   -90.615     2.536     3.442
ASN  ASP   0.00002    74.413   -28.507     6.203    16.518
ASN  ASP   0.26114   -55.676   -84.320     2.462     4.431
ASN  ASP   0.03874  -174.404  -108.510     2.458     0.904
ASN  ASP   0.02304  -178.733    86.221     0.381     3.969
ASN  ASP   0.27854   -55.180   110.703     1.881     4.597
ASN  ASP   0.32939    59.942    91.166     2.714     3.553
ASN  ASP   0.00001    99.124   115.959     1.000     1.000
ASN  CYS   0.16513  -175.415  -110.411     4.222     5.146
ASN  CYS   0.03097    65.519   -87.116     4.146     5.773
ASN  CYS   0.16777   -53.926   -83.829     1.770     4.526
ASN  CYS   0.11895  -178.599    81.205     1.566    15.639
ASN  CYS   0.30592    57.143    89.496     2.650     2.865
ASN  CYS   0.21126   -54.021   112.801     2.745     6.190
ASN  GLN   0.10963   -54.428   -81.850     3.145     4.194
ASN  GLN   0.10714    62.247   -90.642     3.755     5.200
ASN  GLN   0.15214  -175.685  -109.129     1.589     1.307
ASN  GLN   0.07362  -178.832    89.099     0.678     0.745
ASN  GLN   0.46321    57.406    88.477     2.366     3.282
ASN  GLN   0.09426   -55.761   107.808     2.227     5.396
ASN  GLU   0.04955  -178.460    88.928     1.609     2.085
ASN  GLU   0.18030   -54.427   111.420     2.228     5.373
ASN  GLU   0.48957    56.249    89.402     1.219     2.311
ASN  GLU   0.00000    94.586   120.653     1.000     1.000
ASN  GLU   0.07538  -176.884  -110.591     1.879     5.853
ASN  GLU   0.04701    59.182   -95.492     3.692     3.715
ASN  GLU   0.15815   -53.237   -81.820     2.981     2.751
ASN  GLU   0.00004   -43.254   -41.628     1.000     1.000
ASN  GLY   0.09948  -173.969  -108.961     3.784     2.248
ASN  GLY   0.19735   -55.649   -82.321     2.071     4.732
ASN  GLY   0.08485    64.787   -88.796     4.653     4.775
ASN  GLY   0.22300    58.947    87.417     3.356     3.765
ASN  GLY   0.00001    59.750  -173.871     9.307    11.319
ASN  GLY   0.00001    88.949   130.998     6.113    17.931
ASN  GLY   0.23472   -55.649   110.039     2.210     5.259
ASN  GLY   0.16058  -177.306    87.259     2.565     5.545
ASN  HID   0.08517  -175.613  -108.076     2.910     1.169
ASN  HID   0.07966   -52.681   -82.059     2.010     4.614
ASN  HID   0.07896    61.517   -93.061     4.210     6.223
ASN  HID   0.00000    63.772  -178.842     1.000     1.000
ASN  HID   0.09343  -178.391    88.916     0.754     4.960
ASN  HID   0.20509   -54.196   113.888     2.320     3.779
ASN  HID   0.45761    58.049    88.172     2.128     2.386
ASN  HID   0.00007    93.125   113.099     1.000     1.000
ASN  HIE   0.22886  -175.891  -108.775     2.742     2.960
ASN  HIE   0.12661    62.223   -90.791     5.724     6.687
ASN  HIE   0.03368   -57.530   -87.220     3.109     6.104
ASN  HIE   0.11949  -178.998    89.249     0.579     0.626
ASN  HIE   0.10417   -55.516   108.881     2.284     5.519
ASN  HIE   0.00004    63.693  -179.309     6.506     9.468
ASN  HIE   0.00016    94.100   115.168     3.579     1.893
ASN  HIE   0.00011    51.960    40.340     0.896     6.155
ASN  HIE   0.38689    56.604    88.608     1.987     2.507
ASN  HIP   0.06761  -175.311  -108.413     3.787     4.185
ASN  HIP   0.14797   -54.942   -81.427     3.223     5.194
ASN  HIP   0.00003    78.974   -35.406     1.051     8.555
ASN  HIP   0.10320    62.421   -92.433     4.419     5.237
ASN  HIP   0.09951  -178.274    88.608     1.673     5.516
ASN  HIP   0.32821    57.795    87.313     2.766     2.565
ASN  HIP   0.25347   -53.957   112.701     3.943     7.238
ASN  ILE   0.06826    65.262   -89.501     2.076     4.546
ASN  ILE   0.08060   -57.112   -84.950     2.749     4.406
ASN  ILE   0.39677  -174.468  -112.656     2.422     4.635
ASN  ILE   0.12646  -178.590    88.246     1.948     5.315
ASN  ILE   0.10754    57.216    89.878     3.158     3.737
ASN  ILE   0.22036   -55.028   110.810     2.868     6.884
ASN  LEU   0.14681  -175.388  -109.815     2.711     3.187
ASN  LEU   0.13368   -53.067   -84.473     2.568     3.634
ASN  LEU   0.05848    64.722   -87.542     3.499     4.975
ASN  LEU   0.10191  -178.662    88.337     2.908     5.234
ASN  LEU   0.32830    56.597    90.179     2.992     4.112
ASN  LEU   0.23083   -54.662   109.970     3.375     6.998
ASN  LYS   0.12764  -176.236  -108.390     2.005     1.587
ASN  LYS   0.23507   -54.007   -79.930     1.448     3.664
ASN  LYS   0.02408    63.706   -88.658     4.124     5.940
ASN  LYS   0.00001    81.589   -45.849     1.000     1.000
ASN  LYS   0.13261  -178.907    88.831     1.029     2.250
ASN  LYS   0.14444   -53.512   113.681     3.318     6.176
ASN  LYS   0.33520    59.458    90.128     5.230     4.321
ASN  LYS   0.00094    49.083    45.948     1.000     1.000
ASN  LYS   0.00001    91.351   123.763     1.000     1.000
ASN  MET   0.22499  -176.203  -109.441     2.632     3.877
ASN  MET   0.03921    65.028   -89.315     3.114     5.924
ASN  MET   0.10868   -55.235   -83.178     2.843     3.753
ASN  MET   0.14719  -178.649    87.392     0.875     7.239
ASN  MET   0.13637   -54.095   111.072     2.620     4.928
ASN  MET   0.34357    58.023    88.684     2.885     3.246
ASN  PHE   0.17934  -176.268  -109.245     2.285     3.256
ASN  PHE   0.17983   -49.460   -84.756     4.166     3.973
ASN  PHE   0.00001    63.147  -177.886     0.825     0.646
ASN  PHE   0.07200    59.620   -94.684     4.718     5.239
ASN  PHE   0.11663  -178.920    89.257     0.621     3.057
ASN  PHE   0.12993   -55.425   109.415     3.032     6.165
ASN  PHE   0.00011    57.202    11.570     0.643     1.302
ASN  PHE   0.32213    56.193    88.902     2.020     1.431
ASN  PHE   0.00002    94.876   116.852     1.000     1.000
ASN  PRO   0.00744  -169.769    79.283     9.647     8.515
ASN  PRO   0.49530   -53.072   115.407     7.128    10.041
ASN  PRO   0.21902    55.068    85.801     3.002     3.671
ASN  PRO   0.00000    60.979  -176.191     3.305     4.987
ASN  PRO   0.00001    91.894   134.400     6.021    13.425
ASN  PRO   0.08072  -170.290  -103.768     2.839     2.568
ASN  PRO   0.16826   -49.259   -80.884     5.927     4.021
ASN  PRO   0.02925    55.630   -94.506     7.260     8.448
ASN  PRO   0.00000    75.779   -41.805     1.000     1.000
ASN  SER   0.11733   -55.354   -81.739     1.581     2.793
ASN  SER   0.16509  -176.633  -110.317     3.103     5.256
ASN  SER   0.07928    65.700   -88.390     2.914     6.883
ASN  SER   0.11205  -179.109    88.445     0.789     3.552
ASN  SER   0.32693    57.031    89.073     2.413     3.185
ASN  SER   0.19932   -54.716   112.178     2.712     5.104
ASN  THR   0.15250  -176.287  -112.694     2.615     6.453
ASN  THR   0.09652   -55.006   -82.160     3.174     5.266
ASN  THR   0.08072    63.537   -88.391     5.608     7.489
ASN  THR   0.33123  -177.407    62.722     1.306    16.826
ASN  THR   0.15311   -56.428   107.882     3.034     5.526
ASN  THR   0.18584    56.043    90.866     2.413     3.318
ASN  THR   0.00008    93.364   120.286     1.764    14.986
ASN  THR   0.00001    65.908   177.926     1.000     1.000
ASN  TRP   0.20177  -176.253  -108.821     2.840     1.829
ASN  TRP   0.05818   -54.553   -85.116     4.545     5.903
ASN  TRP   0.00001    69.794   -16.935     1.861     4.359
ASN  TRP   0.00873    64.888   -88.508     3.989     6.621
ASN  TRP   0.16975  -179.458    88.652     1.298     0.999
ASN  TRP   0.13462   -54.541   112.471     3.042     5.804
ASN  TRP   0.00004    51.284    42.394     0.806     2.401
ASN  TRP   0.42689    56.910    88.864     2.408     2.640
ASN  TRP   0.00000    90.992   138.446     1.000     1.000
ASN  TYR   0.07662  -176.993  -108.553     1.291     2.498
ASN  TYR   0.00004   -65.618   -32.945     0.608     0.232
ASN  TYR   0.20074   -55.557   -86.731     3.597     5.472
ASN  TYR   0.11732    60.847   -93.842     4.837     5.141
ASN  TYR   0.00001    62.793  -177.485     1.000     1.000
ASN  TYR   0.04251  -178.713    89.470     1.453     1.350
ASN  TYR   0.07894   -53.499   113.448     3.147     5.740
ASN  TYR   0.48362    56.948    89.588     2.053     2.782
ASN  TYR   0.00020    56.782    18.985     9.118    25.212
ASN  VAL   0.18236  -175.126  -111.602     3.587     4.731
ASN  VAL   0.12503   -52.635   -83.856     4.528     4.224
ASN  VAL   0.06206    63.838   -88.940     4.721     6.389
ASN  VAL   0.12581  -179.028    87.661     0.884     6.228
ASN  VAL   0.23558   -54.022   111.548     3.601     7.005
ASN  VAL   0.00002    66.346   177.206     2.875     4.090
ASN  VAL   0.26907    55.258    87.739     1.579     3.984
ASN  VAL   0.00008    90.898   118.561     7.775    11.269
ASP  ALA   0.16284  -174.341  -108.383     3.655     1.239
ASP  ALA   0.09260    62.665   -89.575     4.938     5.643
ASP  ALA   0.23597   -54.529   -84.903     2.403     4.701
ASP  ALA   0.17549  -178.204    86.129     1.376    10.974
ASP  ALA   0.15587   -56.180   108.460     2.661     5.833
ASP  ALA   0.17719    58.372    88.763     3.301     2.559
ASP  ALA   0.00004    79.211   156.044     9.834    15.456
ASP  ARG   0.02280  -175.754  -106.977     1.606     2.157
ASP  ARG   0.09301   -55.805   -85.991     2.134     3.867
ASP  ARG   0.23058    62.476   -95.542     2.575     1.219
ASP  ARG   0.00408  -179.164    86.663     1.399     2.691
ASP  ARG   0.31522    62.009    92.352     3.029     2.844
ASP  ARG   0.33432   -54.291   113.260     1.176     2.929
ASP  ASN   0.06913    62.999   -90.615     2.536     3.442
ASP  ASN   0.00002    74.413   -28.507     6.203    16.518
ASP  ASN   0.26114   -55.676   -84.320     2.462     4.431
ASP  ASN   0.03874  -174.404  -108.510     2.458     0.904
ASP  ASN   0.02304  -178.733    86.221     0.381     3.969
ASP  ASN   0.27854   -55.180   110.703     1.881     4.597
ASP  ASN   0.32939    59.942    91.166     2.714     3.553
ASP  ASN   0.00001    99.124   115.959     1.000     1.000
ASP  ASP   0.01398  -178.643    85.994     0.909     1.071
ASP  ASP   0.00008   -44.363   154.434     0.000     0.000
ASP  ASP   0.08676   -55.031   111.663     1.923     5.091
ASP  ASP   0.00005    92.317   126.565     3.241     5.262
ASP  ASP   0.54167    57.889    86.642     2.214     4.735
ASP  ASP   0.05222  -175.133  -108.442     0.601     1.003
ASP  ASP   0.00013   -58.330   -31.210     0.000     0.000
ASP  ASP   0.10421   -54.422   -74.778     2.782    10.673
ASP  ASP   0.00003    62.915  -178.620     0.000     0.000
ASP  ASP   0.00000    16.222  -102.742     0.000     0.000
ASP  ASP   0.20087    58.916   -94.183     1.780     3.461
ASP  CYS   0.26724  -172.576  -108.954     3.834     2.236
ASP  CYS   0.23470   -54.456   -84.473     1.905     3.316
ASP  CYS   0.02520    63.587   -89.290     3.027     4.038
ASP  CYS   0.00000    77.015   -32.116     1.000     1.000
ASP  CYS   0.05364  -178.441    85.586     1.242    10.202
ASP  CYS   0.28030   -56.015   109.010     2.753     5.148
ASP  CYS   0.00001    78.703   156.419     4.375     5.495
ASP  CYS   0.13892    58.187    90.218     2.975     3.672
ASP  GLN   0.06821  -175.908  -109.082     0.837     1.359
ASP  GLN   0.25248   -55.207   -82.470     3.236     2.849
ASP  GLN   0.21361    61.297   -93.254     2.494     2.382
ASP  GLN   0.03510  -178.593    88.320     1.275     3.688
ASP  GLN   0.22276   -54.750   110.304     2.815     5.879
ASP  GLN   0.20784    60.247    88.849     3.417     4.331
ASP  GLU   0.21597  -175.784  -110.726     2.234     5.297
ASP  GLU   0.11562   -54.124   -80.840     4.132     8.070
ASP  GLU   0.00001   -42.869   -39.936     1.000     1.000
ASP  GLU   0.06614    62.836   -88.753     4.247     4.067
ASP  GLU   0.00002    84.863   -53.588     1.000     1.000
ASP  GLU   0.00001    59.543  -173.936     1.000     1.000
ASP  GLU   0.23313  -177.653    76.787     1.937    16.517
ASP  GLU   0.18988    56.891    89.122     2.765     2.715
ASP  GLU   0.17923   -55.149   110.060     2.649     5.909
ASP  GLY   0.24006    60.112    87.330     2.391     2.832
ASP  GLY   0.00013    89.236   133.038     4.895    12.822
ASP  GLY   0.00003    48.895  -160.071     5.445     6.828
ASP  GLY   0.27986  -176.517    79.913     1.676    13.699
ASP  GLY   0.16895   -56.603   109.889     2.018     5.403
ASP  GLY   0.00001   -44.138   154.507     1.000     1.000
ASP  GLY   0.09997  -171.799  -108.027     3.815     1.748
ASP  GLY   0.08385   -54.997   -77.311     2.299     5.368
ASP  GLY   0.00060    76.490   -32.338     0.366     1.964
ASP  GLY   0.12655    60.992   -93.646     3.900     5.107
ASP  HID   0.02387  -176.458  -110.924     3.547     6.938
ASP  HID   0.22066   -56.092   -83.284     2.339     5.280
ASP  HID   0.00004   -61.762   -32.387     1.000     1.000
ASP  HID   0.00042    77.090   -38.708     0.089     5.615
ASP  HID   0.09577    61.608   -91.584     3.416     3.499
ASP  HID   0.00000    16.749  -102.725     1.000     1.000
ASP  HID   0.04613  -178.189    86.590     0.998     5.220
ASP  HID   0.29133   -56.044   109.055     1.939     4.908
ASP  HID   0.00004    70.306   171.473    11.933    16.928
ASP  HID   0.32167    59.613    88.690     3.488     5.976
ASP  HID   0.00008    48.511    42.143     4.737    14.071
ASP  HIE   0.05780  -175.269  -108.547     1.215     2.453
ASP  HIE   0.10474   -58.021   -87.590     2.502     4.664
ASP  HIE   0.00011    38.090  -101.417    13.280     1.882
ASP  HIE   0.15343    61.778   -93.030     3.455     3.108
ASP  HIE   0.00000    76.907   -30.201     1.000     1.000
ASP  HIE   0.09123  -178.612    82.127     0.927    12.992
ASP  HIE   0.21537   -56.903   107.210     2.203     5.028
ASP  HIE   0.00004   -44.657   154.469     1.000     1.000
ASP  HIE   0.00004    93.201   122.664     6.180     6.547
ASP  HIE   0.00001    77.861   159.491     6.834    10.236
ASP  HIE   0.00026    51.259    40.271     0.482     4.200
ASP  HIE   0.37696    57.523    88.894     2.213     2.787
ASP  HIP   0.11553    61.693   -94.328     3.163     3.342
ASP  HIP   0.06827  -174.390  -107.587     3.515     2.341
ASP  HIP   0.00004   -65.076   -42.318     1.055     7.261
ASP  HIP   0.14467   -57.314   -85.565     2.739     9.177
ASP  HIP   0.05185  -176.839    90.433     1.758     1.798
ASP  HIP   0.28450   -54.219   111.764     3.173     4.555
ASP  HIP   0.00000    67.708   173.231    11.901    20.061
ASP  HIP   0.00003    48.199    38.550     0.088     0.262
ASP  HIP   0.33513    62.250    91.542     3.508     3.694
ASP  ILE   0.15105  -174.818  -111.033     2.191     3.768
ASP  ILE   0.08694   -53.322   -84.963     3.934     3.720
ASP  ILE   0.26606    61.393   -90.833     2.580     3.907
ASP  ILE   0.00001    53.333  -165.748     1.000     1.000
ASP  ILE   0.05027  -179.018    88.140     0.851     4.253
ASP  ILE   0.28724   -54.558   110.221     3.696     8.006
ASP  ILE   0.00004    88.292   126.756     4.314    10.430
ASP  ILE   0.15839    59.664    91.564     3.436     4.052
ASP  LEU   0.07839  -175.702  -112.965     1.395     5.860
ASP  LEU   0.09530   -53.368   -85.538     2.511     2.855
ASP  LEU   0.16570    63.239   -89.646     3.601     4.236
ASP  LEU   0.06972  -177.874    84.102     3.887    11.283
ASP  LEU   0.19446   -56.139   109.760     1.924     4.879
ASP  LEU   0.39643    59.678    92.946     3.494     3.375
ASP  LYS   0.35107   -54.677   -78.517     1.846     3.262
ASP  LYS   0.11521  -175.401  -108.503     0.797     1.376
ASP  LYS   0.11393    64.008   -92.367     3.379     2.935
ASP  LYS   0.00003    77.173   -37.632     1.000     1.000
ASP  LYS   0.07390  -178.745    89.635     1.062     1.019
ASP  LYS   0.09809   -55.775   109.409     2.090     4.904
ASP  LYS   0.24778    60.697    91.473     4.609     3.927
ASP  MET   0.17096  -175.797  -109.893     1.900     3.247
ASP  MET   0.11720    59.342   -91.638     3.721     3.487
ASP  MET   0.27520   -53.612   -83.474     2.715     3.303
ASP  MET   0.00062   -57.234   -38.320     1.000     1.000
ASP  MET   0.10788  -178.733    87.843     0.585     4.241
ASP  MET   0.06717   -55.468   108.628     3.370     5.821
ASP  MET   0.26033    58.388    88.903     2.672     4.118
ASP  MET   0.00063    49.714    50.646     2.308    12.578
ASP  PHE   0.03586  -177.516    89.329     3.144     4.375
ASP  PHE   0.19705   -54.533   112.763     3.521     4.818
ASP  PHE   0.00028    56.288    13.791     3.925     5.803
ASP  PHE   0.00003    93.945   126.326     7.519    17.941
ASP  PHE   0.38517    57.492    89.275     2.685     2.794
ASP  PHE   0.07788  -175.293  -107.921     1.683     2.812
ASP  PHE   0.15775   -54.838   -83.876     4.707     7.568
ASP  PHE   0.00001    60.303  -175.897     5.823     9.185
ASP  PHE   0.14597    62.512   -91.405     4.055     4.101
ASP  PHE   0.00000    75.443   -46.731     1.000     1.000
ASP  PRO   0.11147  -177.156  -108.669     3.086     3.528
ASP  PRO   0.21227   -55.517   -83.552     4.448     2.608
ASP  PRO   0.00003    71.651   -17.455     0.000     0.000
ASP  PRO   0.14197    66.987   -94.903     4.574     2.915
ASP  PRO   0.10080  -178.056    85.547     0.941     8.329
ASP  PRO   0.24643   -57.388   107.603     3.050     6.406
ASP  PRO   0.18699    61.490    91.361     2.935     2.582
ASP  PRO   0.00002    85.288   148.975     2.729     5.746
ASP  PRO   0.00001    61.908  -177.390     5.066     6.955
ASP  PRO   0.00001    37.177  -150.067     1.000     1.000
ASP  SER   0.03527  -175.078  -109.310     1.346     1.458
ASP  SER   0.10097    61.911   -95.628     2.381     2.677
ASP  SER   0.19470   -55.557   -83.116     1.566     4.495
ASP  SER   0.01672  -178.401    87.256     0.822    11.015
ASP  SER   0.29358   -55.401   109.274     2.117     4.042
ASP  SER   0.00005   100.972   115.458     3.729     5.333
ASP  SER   0.35872    58.664    89.211     2.470     4.084
ASP  THR   0.12843  -175.844  -112.626     1.846     5.618
ASP  THR   0.09454   -55.198   -80.541     2.442     7.680
ASP  THR   0.00041   -58.736   -40.380     1.000     1.000
ASP  THR   0.00008    76.885   -36.939     2.884    10.406
ASP  THR   0.12940    61.221   -92.195     3.992     4.361
ASP  THR   0.15910  -178.079    70.175     1.311    18.967
ASP  THR   0.24551   -55.900   109.939     3.027     4.793
ASP  THR   0.00001    78.480   157.193     4.062     9.283
ASP  THR   0.24254    58.741    91.763     2.364     2.478
ASP  TRP   0.10398  -177.310    77.906     2.477    17.438
ASP  TRP   0.17997   -56.266   108.391     2.815     6.690
ASP  TRP   0.00003    70.766   170.039    11.063    17.313
ASP  TRP   0.00009    52.119    44.597     0.837     3.471
ASP  TRP   0.41335    58.272    89.502     1.892     2.479
ASP  TRP   0.12324  -174.288  -111.747     3.523     5.806
ASP  TRP   0.12584   -56.778   -86.955     3.018     6.482
ASP  TRP   0.00017    70.992   -16.931     3.825    10.008
ASP  TRP   0.05333    59.363   -94.861     3.004     3.804
ASP  TRP   0.00000    11.327  -100.670     1.000     1.000
ASP  TYR   0.00004    77.703   -33.701     0.722     2.269
ASP  TYR   0.00009    57.524    13.744     4.153     8.603
ASP  TYR   0.11962    63.577   -90.370     3.967     4.900
ASP  TYR   0.00000    59.062  -173.863     1.000     1.000
ASP  TYR   0.17478  -176.289  -110.262     2.256     4.984
ASP  TYR   0.17208   -58.099   -88.049     2.676     8.580
ASP  TYR   0.14029  -178.327    88.181     1.281     7.356
ASP  TYR   0.11770   -57.323   106.160     2.129     5.193
ASP  TYR   0.27537    57.664    88.993     2.178     2.903
ASP  TYR   0.00003    87.345   127.311     6.345    17.282
ASP  VAL   0.06090  -174.686  -110.397     3.615     5.073
ASP  VAL   0.06492   -57.575   -81.919     4.636    10.975
ASP  VAL   0.21112    62.455   -92.594     2.708     4.532
ASP  VAL   0.07322  -178.561    88.162     0.983     3.865
ASP  VAL   0.37399   -53.520   114.655     3.230     6.505
ASP  VAL   0.21575    57.326    89.097     2.427     7.123
ASP  VAL   0.00007    54.072  -167.544     3.092     4.579
ASP  VAL   0.00003    84.424   142.598     7.315    19.036
CYS  ALA   0.07806  -175.734  -108.984     0.745     0.952
CYS  ALA   0.19813   -54.580   -83.104     2.628     5.080
CYS  ALA   0.04256    62.672   -92.709     2.299     5.030
CYS  ALA   0.04266  -178.360    87.498     1.594     4.651
CYS  ALA   0.28877   -55.133   111.618     2.867     5.612
CYS  ALA   0.34980    58.071    88.391     2.874     2.870
CYS  ALA   0.00003    68.292   173.310    10.160    15.814
CYS  ARG   0.05231  -171.459  -107.530     4.636     1.761
CYS  ARG   0.30076   -54.434   -78.272     2.532     3.049
CYS  ARG   0.10415    59.135   -95.011     3.085     3.788
CYS  ARG   0.01744  -177.698    84.167     2.235    13.052
CYS  ARG   0.14870   -54.753   108.850     2.871     5.010
CYS  ARG   0.37656    56.816    87.034     2.296     3.669
CYS  ARG   0.00008    84.134   116.009     3.224    18.498
CYS  ASN   0.16513  -175.415  -110.411     4.222     5.146
CYS  ASN   0.03097    65.519   -87.116     4.146     5.773
CYS  ASN   0.16777   -53.926   -83.829     1.770     4.526
CYS  ASN   0.11895  -178.599    81.205     1.566    15.639
CYS  ASN   0.30592    57.143    89.496     2.650     2.865
CYS  ASN   0.21126   -54.021   112.801     2.745     6.190
CYS  ASP   0.26724  -172.576  -108.954     3.834     2.236
CYS  ASP   0.23470   -54.456   -84.473     1.905     3.316
CYS  ASP   0.02520    63.587   -89.290     3.027     4.038
CYS  ASP   0.00000    77.015   -32.116     1.000     1.000
CYS  ASP   0.05364  -178.441    85.586     1.242    10.202
CYS  ASP   0.28030   -56.015   109.010     2.753     5.148
CYS  ASP   0.00001    78.703   156.419     4.375     5.495
CYS  ASP   0.13892    58.187    90.218     2.975     3.672
CYS  CYS   0.01879  -171.803  -108.619     4.839     0.647
CYS  CYS   0.21221   -53.787   -83.152     2.903     2.869
CYS  CYS   0.00002    70.371   -13.211     0.000     0.000
CYS  CYS   0.04700    60.924   -91.836     3.991     5.080
CYS  CYS   0.02632  -177.777    87.361     4.156     5.569
CYS  CYS   0.38889    56.541    89.890     1.884     1.892
CYS  CYS   0.30676   -54.527   112.256     2.440     4.254
CYS  GLN   0.12039  -177.776  -112.922     3.156     6.934
CYS  GLN   0.10314    59.727   -93.700     3.522     4.100
CYS  GLN   0.15206   -51.706   -83.675     3.254     2.919
CYS  GLN   0.04226  -178.660    83.170     1.599    14.050
CYS  GLN   0.15969   -56.047   108.963     2.158     5.061
CYS  GLN   0.42245    56.711    88.436     2.930     2.836
CYS  GLN   0.00001    92.324   128.845     1.000     1.000
CYS  GLU   0.19133  -174.165  -112.044     5.164     6.335
CYS  GLU   0.10081    63.762   -90.046     3.415     5.043
CYS  GLU   0.25522   -53.302   -84.718     2.014     6.122
CYS  GLU   0.05423  -178.639    68.256     2.784    19.448
CYS  GLU   0.21695    55.948    88.933     1.494     3.273
CYS  GLU   0.18147   -54.911   110.611     2.517     5.165
CYS  GLY   0.19000  -171.653  -108.208     3.835     0.752
CYS  GLY   0.22275   -55.764   -83.283     2.270     4.981
CYS  GLY   0.03817    64.081   -89.104     3.671     4.840
CYS  GLY   0.10175  -176.066    85.696     2.799     6.341
CYS  GLY   0.26114   -55.430   111.609     2.234     3.916
CYS  GLY   0.18617    57.883    88.714     3.288     2.644
CYS  GLY   0.00002    61.630  -175.857     1.370     1.850
CYS  GLY   0.00001    82.927   149.844     5.553     8.790
CYS  HID   0.11642  -173.258  -109.249     4.388     3.218
CYS  HID   0.16574   -54.062   -81.093     1.731     3.755
CYS  HID   0.03990    62.678   -90.851     3.713     5.128
CYS  HID   0.00002    78.592   -33.521     1.000     1.000
CYS  HID   0.06809  -178.078    87.021     2.269     8.107
CYS  HID   0.14077   -55.651   108.920     2.862     5.695
CYS  HID   0.00001    70.005   171.058     8.849    14.905
CYS  HID   0.00002    92.901   114.155     2.105     2.100
CYS  HID   0.46902    55.887    85.519     2.046     3.097
CYS  HIE   0.09950  -173.284  -108.512     4.693     1.483
CYS  HIE   0.07019   -56.613   -87.217     4.906     5.244
CYS  HIE   0.20171    61.871   -92.286     4.098     3.553
CYS  HIE   0.00001    24.231   -99.159     1.000     1.000
CYS  HIE   0.00165  -177.771    79.379     3.744     3.962
CYS  HIE   0.23302   -57.030   107.551     1.887     4.907
CYS  HIE   0.00006    51.935    43.104     0.916     2.974
CYS  HIE   0.39386    57.714    88.527     2.760     1.681
CYS  HIE   0.00001    78.383   156.803     1.000     1.000
CYS  HIP   0.06759  -171.093  -107.676     4.127     1.542
CYS  HIP   0.12892    59.287   -95.812     3.262     3.940
CYS  HIP   0.11211   -55.083   -81.890     3.038     6.778
CYS  HIP   0.00000   -64.356   -36.840     1.000     1.000
CYS  HIP   0.03529  -177.006    65.611     3.691    22.771
CYS  HIP   0.28324   -54.380   111.828     2.442     4.682
CYS  HIP   0.00007    95.036   114.061     1.327     0.508
CYS  HIP   0.00001    79.869   155.016     1.555     1.984
CYS  HIP   0.00005    48.937    41.429     0.466     0.953
CYS  HIP   0.37272    56.254    86.176     2.963     3.435
CYS  ILE   0.12189  -171.568  -112.422     2.944     4.433
CYS  ILE   0.17735   -52.733   -84.960     2.660     4.334
CYS  ILE   0.08478    60.984   -93.043     2.644     3.524
CYS  ILE   0.01799  -179.106    88.846     1.090     1.910
CYS  ILE   0.31940    57.631    90.225     3.157     2.690
CYS  ILE   0.27859   -53.680   113.284     3.588     6.691
CYS  LEU   0.07153  -177.040  -115.059     4.075     7.087
CYS  LEU   0.03995    62.851   -91.179     4.041     4.884
CYS  LEU   0.27114   -52.989   -84.561     2.918     5.924
CYS  LEU   0.03959  -177.770    82.515     2.969    12.063
CYS  LEU   0.31468   -55.170   111.006     2.229     4.451
CYS  LEU   0.26312    56.768    89.394     3.376     5.127
CYS  LYS   0.10965  -174.645  -108.187     3.875     1.126
CYS  LYS   0.16605    59.588   -94.347     2.831     2.718
CYS  LYS   0.29719   -54.478   -78.629     2.883     4.413
CYS  LYS   0.09028  -179.051    88.834     0.585     2.239
CYS  LYS   0.12891    56.202    87.285     5.338     5.127
CYS  LYS   0.20793   -54.952   109.905     2.432     4.338
CYS  MET   0.08710  -171.306  -109.339     4.726     3.775
CYS  MET   0.22336   -53.308   -82.878     2.728     3.103
CYS  MET   0.12092    59.997   -95.714     3.245     3.686
CYS  MET   0.03843  -178.365    89.160     0.974     0.799
CYS  MET   0.37516    57.842    89.061     3.439     3.122
CYS  MET   0.15503   -55.008   111.348     2.236     4.806
CYS  PHE   0.11152  -169.994  -108.096     4.190     4.020
CYS  PHE   0.00005   -65.285   -33.081     0.729     0.674
CYS  PHE   0.22820   -56.975   -87.365     4.112     5.325
CYS  PHE   0.12855    61.323   -94.153     3.897     4.230
CYS  PHE   0.00005    60.171     6.109     8.433    16.116
CYS  PHE   0.00001    73.524   -41.857     1.000     1.000
CYS  PHE   0.06860  -178.754    68.352     2.137    18.681
CYS  PHE   0.16248   -55.374   111.142     3.020     5.859
CYS  PHE   0.00001    68.027   172.715    12.012    18.237
CYS  PHE   0.00003    93.427   114.657     7.752     2.663
CYS  PHE   0.30049    56.694    88.578     3.015     1.852
CYS  PRO   0.13065  -174.789    91.864     1.479     1.997
CYS  PRO   0.21335    56.418    87.399     2.372     2.410
CYS  PRO   0.18070   -49.403   118.864     6.347     8.335
CYS  PRO   0.00001  -115.236  -131.745     2.228     0.748
CYS  PRO   0.36268  -172.483  -102.991     1.811     2.972
CYS  PRO   0.08846   -49.078   -80.906     5.003     4.063
CYS  PRO   0.00000    60.658  -175.341     0.403     0.423
CYS  PRO   0.00002    14.798  -117.364     1.498     0.413
CYS  PRO   0.02410    57.674   -94.954     5.833     4.699
CYS  PRO   0.00004    71.109   -14.928     1.000     1.000
CYS  SER   0.05494  -174.206  -108.467     3.626     1.207
CYS  SER   0.16992   -53.025   -82.460     2.038     6.241
CYS  SER   0.06674    59.557   -93.729     5.210     5.304
CYS  SER   0.00001    54.031  -166.230    12.472    15.812
CYS  SER   0.05108  -178.434    87.981     1.081     1.952
CYS  SER   0.29662   -53.939   113.454     2.935     4.877
CYS  SER   0.36068    56.380    88.417     2.137     3.378
CYS  SER   0.00000    91.599   121.130     1.000     1.000
CYS  THR   0.07381  -176.545  -116.816     2.351     6.545
CYS  THR   0.08418    60.364   -96.038     3.471     3.731
CYS  THR   0.09738   -52.682   -78.512     1.767     5.553
CYS  THR   0.26280  -176.976    52.713     0.651     2.536
CYS  THR   0.31421    55.605    90.126     2.436     5.758
CYS  THR   0.16762   -53.852   113.621     2.874     4.284
CYS  TRP   0.06421  -175.318  -111.117     2.059     4.353
CYS  TRP   0.00001   -54.712   -36.455     0.664     4.211
CYS  TRP   0.06233   -52.160   -82.881     3.257     7.133
CYS  TRP   0.00004    63.325  -178.522     0.192     0.198
CYS  TRP   0.03886    57.294   -94.849     3.761     3.150
CYS  TRP   0.00001    70.388   -18.255     1.000     1.000
CYS  TRP   0.10570  -177.520    74.293     2.650    18.824
CYS  TRP   0.10909   -52.113   115.544     1.658     2.317
CYS  TRP   0.00001    51.924    39.217     2.325     7.038
CYS  TRP   0.61973    57.225    89.900     2.059     2.267
CYS  TYR   0.10200    64.709   -91.602     2.273     3.665
CYS  TYR   0.09076  -173.024  -109.375     3.926     4.533
CYS  TYR   0.00003   -65.296   -33.215     0.276     0.139
CYS  TYR   0.22513   -54.492   -84.668     4.700     5.791
CYS  TYR   0.05083  -178.892    67.886     1.387    19.568
CYS  TYR   0.00000  -174.285    26.739     1.000     1.000
CYS  TYR   0.16229   -55.816   110.590     2.218     4.956
CYS  TYR   0.00010    61.239     5.163     4.273     9.203
CYS  TYR   0.00001    88.814   142.510     2.845     5.466
CYS  TYR   0.36884    56.798    89.319     2.741     1.308
CYS  VAL   0.23702  -174.567  -111.903     3.917     5.058
CYS  VAL   0.01771    66.719   -85.380     1.739     0.939
CYS  VAL   0.12658   -54.010   -83.714     2.449     5.348
CYS  VAL   0.07884  -177.922    84.516     2.601    10.739
CYS  VAL   0.26965   -53.800   112.691     3.683     6.378
CYS  VAL   0.27019    56.984    88.870     2.469     3.564
CYS  VAL   0.00001    85.902   141.379     7.312    16.395
GLN  ALA   0.12651  -175.269  -109.058     2.404     1.935
GLN  ALA   0.11775   -54.189   -83.061     3.164     3.336
GLN  ALA   0.00002    59.870  -173.821     1.355     1.849
GLN  ALA   0.07372    59.851   -93.628     4.860     5.565
GLN  ALA   0.13201  -178.349    89.055     1.258     1.830
GLN  ALA   0.39167    57.737    88.042     2.392     2.042
GLN  ALA   0.15832   -54.913   110.728     3.145     6.041
GLN  ARG   0.07958  -175.564  -107.736     2.481     3.252
GLN  ARG   0.21251   -53.494   -78.896     1.665     2.667
GLN  ARG   0.12358    61.003   -95.448     2.002     1.570
GLN  ARG   0.01417  -179.462    88.812     1.765     9.703
GLN  ARG   0.09997   -54.180   112.859     4.962     7.437
GLN  ARG   0.47020    58.069    87.884     1.294     3.378
GLN  ASN   0.10963   -54.428   -81.850     3.145     4.194
GLN  ASN   0.10714    62.247   -90.642     3.755     5.200
GLN  ASN   0.15214  -175.685  -109.129     1.589     1.307
GLN  ASN   0.07362  -178.832    89.099     0.678     0.745
GLN  ASN   0.46321    57.406    88.477     2.366     3.282
GLN  ASN   0.09426   -55.761   107.808     2.227     5.396
GLN  ASP   0.06821  -175.908  -109.082     0.837     1.359
GLN  ASP   0.25248   -55.207   -82.470     3.236     2.849
GLN  ASP   0.21361    61.297   -93.254     2.494     2.382
GLN  ASP   0.03510  -178.593    88.320     1.275     3.688
GLN  ASP   0.22276   -54.750   110.304     2.815     5.879
GLN  ASP   0.20784    60.247    88.849     3.417     4.331
GLN  CYS   0.12039  -177.776  -112.922     3.156     6.934
GLN  CYS   0.10314    59.727   -93.700     3.522     4.100
GLN  CYS   0.15206   -51.706   -83.675     3.254     2.919
GLN  CYS   0.04226  -178.660    83.170     1.599    14.050
GLN  CYS   0.15969   -56.047   108.963     2.158     5.061
GLN  CYS   0.42245    56.711    88.436     2.930     2.836
GLN  CYS   0.00001    92.324   128.845     1.000     1.000
GLN  GLN   0.15051  -176.325  -109.254     1.043     2.433
GLN  GLN   0.07633   -51.620   -84.479     4.566     3.258
GLN  GLN   0.06868    58.781   -94.704     1.934     1.924
GLN  GLN   0.06727  -179.439    89.194     0.128     1.294
GLN  GLN   0.51789    57.698    88.484     2.339     2.843
GLN  GLN   0.11932   -55.276   108.742     3.349     7.304
GLN  GLU   0.05051  -175.153  -109.438     1.347     1.354
GLN  GLU   0.05642   -51.262   -84.606     2.607     2.844
GLN  GLU   0.06914    62.594   -91.552     3.305     3.758
GLN  GLU   0.01571  -179.229    88.707     1.043     2.042
GLN  GLU   0.52395    58.128    90.305     2.755     3.534
GLN  GLU   0.28427   -51.291   116.132     2.818     3.877
GLN  GLY   0.19629  -174.787  -110.364     3.054     4.353
GLN  GLY   0.20022   -57.359   -84.948     3.331     3.985
GLN  GLY   0.04894    66.529   -85.241     2.424     2.685
GLN  GLY   0.19064  -177.263    87.628     1.580     1.301
GLN  GLY   0.18701   -56.784   108.330     3.099     5.602
GLN  GLY   0.17688    57.325    87.175     3.254     4.388
GLN  GLY   0.00002    85.381   118.679     5.817    14.751
GLN  HID   0.06571  -173.381  -111.970     2.698     3.220
GLN  HID   0.17909   -53.391   -81.988     2.820     2.947
GLN  HID   0.02548    57.381   -98.252     3.702     3.062
GLN  HID   0.05562  -178.447    87.921     1.320     3.050
GLN  HID   0.24140   -53.486   113.798     2.970     4.578
GLN  HID   0.43266    57.632    87.117     3.200     3.588
GLN  HID   0.00003    90.572   118.625     1.000     1.000
GLN  HIE   0.26578  -175.495  -109.749     2.486     3.607
GLN  HIE   0.08305    61.109   -94.879     3.891     4.389
GLN  HIE   0.14404   -53.753   -84.477     4.355     4.751
GLN  HIE   0.17051  -178.711    86.963     0.809     8.305
GLN  HIE   0.07727   -54.579   110.736     2.949     5.786
GLN  HIE   0.25934    57.758    88.898     2.465     3.434
GLN  HIE   0.00000    81.593   152.313     1.000     1.000
GLN  HIP   0.14275  -175.271  -108.580     3.181     4.083
GLN  HIP   0.08616   -53.831   -82.633     3.692     3.406
GLN  HIP   0.10822    61.435   -94.174     5.185     5.112
GLN  HIP   0.10349  -178.258    84.707     1.227    12.156
GLN  HIP   0.19054   -53.589   112.765     3.448     5.691
GLN  HIP   0.36878    58.018    86.917     1.996     2.527
GLN  HIP   0.00005    47.934    29.624     1.000     1.000
GLN  ILE   0.09207  -172.483  -116.249     1.433     2.090
GLN  ILE   0.16486   -51.488   -84.135     2.519     2.478
GLN  ILE   0.11003    60.352   -94.860     2.812     2.425
GLN  ILE   0.00181  -179.270    84.473     1.631    14.201
GLN  ILE   0.49995    56.815    88.728     2.628     3.582
GLN  ILE   0.13127   -51.463   115.418     4.325     7.513
GLN  LEU   0.03486  -175.632  -113.696     2.217     6.333
GLN  LEU   0.08419    61.011   -93.934     3.283     2.695
GLN  LEU   0.17782   -51.952   -83.921     2.696     2.423
GLN  LEU   0.01745  -179.429    89.146     1.342     9.341
GLN  LEU   0.51032    57.623    89.600     2.019     3.997
GLN  LEU   0.17537   -53.169   114.112     2.884     5.605
GLN  LYS   0.16581  -175.156  -109.492     2.451     2.983
GLN  LYS   0.03890    62.549   -90.529     4.823     6.167
GLN  LYS   0.26696   -54.413   -79.229     1.913     3.635
GLN  LYS   0.14302  -178.506    89.486     1.072     0.490
GLN  LYS   0.19293   -55.624   108.037     2.045     4.627
GLN  LYS   0.19238    55.909    86.665     2.931     4.526
GLN  MET   0.16582  -175.279  -108.927     2.460     2.332
GLN  MET   0.10107    58.329   -95.211     3.386     3.436
GLN  MET   0.07897   -53.711   -83.006     3.892     4.299
GLN  MET   0.07577  -179.010    87.573     0.437     6.658
GLN  MET   0.05196   -53.741   112.657     3.123     7.315
GLN  MET   0.52640    58.377    89.041     2.509     2.645
GLN  MET   0.00001    90.354   119.944     1.000     1.000
GLN  MET   0.00001    57.421    13.128     1.000     1.000
GLN  PHE   0.26763  -174.771  -109.880     3.408     2.762
GLN  PHE   0.11228   -57.311   -87.628     4.066     6.502
GLN  PHE   0.00001   -65.523   -32.781     1.000     1.000
GLN  PHE   0.11192    64.458   -91.189     3.352     4.327
GLN  PHE   0.00000    62.910  -177.832     1.000     1.000
GLN  PHE   0.11043  -178.965    87.967     0.883     5.147
GLN  PHE   0.13097   -54.145   112.597     2.452     4.337
GLN  PHE   0.26674    57.455    89.058     2.649     1.888
GLN  PRO   0.19496  -174.454  -109.413     4.169     7.528
GLN  PRO   0.25272   -55.852   -81.528     3.727     3.439
GLN  PRO   0.03825    60.082   -89.164     8.437     7.588
GLN  PRO   0.02676  -177.189    83.260     3.879    10.259
GLN  PRO   0.27236   -57.376   110.528     2.885     4.690
GLN  PRO   0.21496    58.326    90.436     4.173     4.003
GLN  PRO   0.00000    90.217   139.911     1.000     1.000
GLN  SER   0.13471  -176.226  -111.834     2.116     4.963
GLN  SER   0.08674   -53.901   -83.224     3.542     4.002
GLN  SER   0.12983    60.281   -93.787     3.836     4.125
GLN  SER   0.00001    47.911  -158.221     1.000     1.000
GLN  SER   0.07132  -178.053    87.727     0.681     1.290
GLN  SER   0.13994   -56.083   107.838     2.191     5.600
GLN  SER   0.43744    57.994    89.889     1.979     3.277
GLN  SER   0.00000    90.101   118.387     1.000     1.000
GLN  THR   0.04992  -175.664  -108.933     2.414     1.002
GLN  THR   0.03529   -56.426   -81.892     3.391     4.196
GLN  THR   0.09172    59.753   -94.706     2.955     2.468
GLN  THR   0.31355  -177.220    57.529     0.857    13.059
GLN  THR   0.36722    58.493    90.170     2.056     3.446
GLN  THR   0.14231   -56.207   109.475     2.483     5.708
GLN  TRP   0.05939  -175.589  -110.871     3.254     5.901
GLN  TRP   0.16720    58.593   -94.962     4.103     4.770
GLN  TRP   0.02851   -53.218   -77.744     2.868     9.742
GLN  TRP   0.19763  -176.674    74.440     1.992    17.588
GLN  TRP   0.01865   -52.815   113.838     4.030     7.488
GLN  TRP   0.52860    58.100    89.836     2.493     2.826
GLN  TRP   0.00001    94.100   115.649     1.000     1.000
GLN  TYR   0.01103  -177.678  -107.424     1.115     1.809
GLN  TYR   0.10089   -50.243   -83.624     2.322     4.158
GLN  TYR   0.26106    60.851   -94.370     3.803     3.194
GLN  TYR   0.00051  -178.836    79.382     0.071     5.010
GLN  TYR   0.00002  -173.866    26.083     1.000     1.000
GLN  TYR   0.12036   -53.236   115.404     3.235     2.689
GLN  TYR   0.50614    59.214    90.318     2.120     2.701
GLN  TYR   0.00001    85.668   147.597     1.000     1.000
GLN  VAL   0.10569  -173.853  -110.833     3.342     2.498
GLN  VAL   0.21609   -52.648   -81.423     4.050     5.105
GLN  VAL   0.07697    60.123   -93.206     4.981     5.266
GLN  VAL   0.06553  -178.288    87.095     1.809     7.382
GLN  VAL   0.22970   -53.610   113.439     3.259     5.652
GLN  VAL   0.30602    56.821    89.169     3.423     3.927
GLU  ALA   0.13949  -175.592  -110.173     1.878     2.986
GLU  ALA   0.09519    58.752   -94.119     5.483     5.990
GLU  ALA   0.13665   -55.217   -80.316     3.180     7.385
GLU  ALA   0.07593  -177.829    82.357     2.400    14.152
GLU  ALA   0.24537   -55.035   109.710     3.024     5.132
GLU  ALA   0.30733    56.682    89.042     2.495     2.489
GLU  ALA   0.00001    85.398   147.780     1.921     2.482
GLU  ALA   0.00004    59.973  -174.165     6.065     7.425
GLU  ARG   0.27646  -176.497  -107.295     0.855     2.459
GLU  ARG   0.08583   -56.324   -83.419     3.921     8.179
GLU  ARG   0.18083    62.009   -94.341     3.812     3.085
GLU  ARG   0.00002    45.427  -155.022     1.000     1.000
GLU  ARG   0.00096   178.814    86.065     2.237     7.226
GLU  ARG   0.37739    57.353    88.544     2.063     2.502
GLU  ARG   0.07851   -54.446   110.219     2.990     6.173
GLU  ASN   0.04955  -178.460    88.928     1.609     2.085
GLU  ASN   0.18030   -54.427   111.420     2.228     5.373
GLU  ASN   0.48957    56.249    89.402     1.219     2.311
GLU  ASN   0.00000    94.586   120.653     1.000     1.000
GLU  ASN   0.07538  -176.884  -110.591     1.879     5.853
GLU  ASN   0.04701    59.182   -95.492     3.692     3.715
GLU  ASN   0.15815   -53.237   -81.820     2.981     2.751
GLU  ASN   0.00004   -43.254   -41.628     1.000     1.000
GLU  ASP   0.21597  -175.784  -110.726     2.234     5.297
GLU  ASP   0.11562   -54.124   -80.840     4.132     8.070
GLU  ASP   0.00001   -42.869   -39.936     1.000     1.000
GLU  ASP   0.06614    62.836   -88.753     4.247     4.067
GLU  ASP   0.00002    84.863   -53.588     1.000     1.000
GLU  ASP   0.00001    59.543  -173.936     1.000     1.000
GLU  ASP   0.23313  -177.653    76.787     1.937    16.517
GLU  ASP   0.18988    56.891    89.122     2.765     2.715
GLU  ASP   0.17923   -55.149   110.060     2.649     5.909
GLU  CYS   0.19133  -174.165  -112.044     5.164     6.335
GLU  CYS   0.10081    63.762   -90.046     3.415     5.043
GLU  CYS   0.25522   -53.302   -84.718     2.014     6.122
GLU  CYS   0.05423  -178.639    68.256     2.784    19.448
GLU  CYS   0.21695    55.948    88.933     1.494     3.273
GLU  CYS   0.18147   -54.911   110.611     2.517     5.165
GLU  GLN   0.05051  -175.153  -109.438     1.347     1.354
GLU  GLN   0.05642   -51.262   -84.606     2.607     2.844
GLU  GLN   0.06914    62.594   -91.552     3.305     3.758
GLU  GLN   0.01571  -179.229    88.707     1.043     2.042
GLU  GLN   0.52395    58.128    90.305     2.755     3.534
GLU  GLN   0.28427   -51.291   116.132     2.818     3.877
GLU  GLU   0.00807  -173.557  -109.857     3.877     1.397
GLU  GLU   0.06364   -50.743   -85.060     3.181     2.272
GLU  GLU   0.00001    54.615  -168.049     0.000     0.000
GLU  GLU   0.01914    56.000   -97.074     2.898     2.320
GLU  GLU   0.00707  -177.936    85.750     2.190     5.034
GLU  GLU   0.75574    56.292    91.111     0.742     2.813
GLU  GLU   0.14633   -53.154   114.132     1.574     2.405
GLU  GLY   0.20059  -175.545  -110.195     2.259     4.369
GLU  GLY   0.07391   -57.918   -87.710     4.167     3.787
GLU  GLY   0.02620    61.225   -88.500     6.550     6.226
GLU  GLY   0.00000    78.569   -39.236     1.000     1.000
GLU  GLY   0.17219  -177.648    84.974     1.817     9.542
GLU  GLY   0.24919   -57.167   106.392     3.207     5.573
GLU  GLY   0.00000   -40.263   145.239    11.348    10.125
GLU  GLY   0.00002    87.351   143.763     3.526     7.755
GLU  GLY   0.27790    56.674    88.297     2.628     2.957
GLU  HID   0.04102  -173.638  -109.652     3.388     2.060
GLU  HID   0.17452   -55.268   -85.538     3.198     6.085
GLU  HID   0.06729    64.031   -90.332     3.972     5.488
GLU  HID   0.00000    83.209   -40.589     1.000     1.000
GLU  HID   0.02880  -177.835    86.419     4.007     7.704
GLU  HID   0.49597    57.677    88.541     2.696     4.057
GLU  HID   0.19240   -55.812   108.475     2.389     4.953
GLU  HIE   0.18896  -175.888  -108.540     1.136     0.874
GLU  HIE   0.10757    60.932   -92.668     5.431     5.487
GLU  HIE   0.10582   -57.896   -85.771     4.132     4.518
GLU  HIE   0.09820  -178.125    88.122     1.194     7.168
GLU  HIE   0.17251   -55.099   111.079     2.647     5.067
GLU  HIE   0.00004    65.620   178.197     2.544     2.894
GLU  HIE   0.32691    57.749    89.612     3.100     2.397
GLU  HIP   0.11588  -175.512  -108.200     1.051     1.981
GLU  HIP   0.17517    62.542   -92.589     2.842     3.005
GLU  HIP   0.14759   -58.373   -89.398     2.146     4.134
GLU  HIP   0.05348  -178.303    89.819     0.869     0.982
GLU  HIP   0.17612   -56.760   106.780     2.217     4.786
GLU  HIP   0.00002    48.170    38.965     0.200     0.255
GLU  HIP   0.33173    59.560    89.903     4.832     3.505
GLU  ILE   0.09116  -174.285  -112.533     1.743     4.563
GLU  ILE   0.16565   -51.496   -84.417     2.340     2.340
GLU  ILE   0.18055    62.288   -92.539     2.323     3.085
GLU  ILE   0.00001    19.988  -103.746     1.000     1.000
GLU  ILE   0.03523  -178.802    87.079     0.946     5.544
GLU  ILE   0.24947   -51.995   115.011     3.349     6.193
GLU  ILE   0.27792    57.684    90.351     3.351     7.648
GLU  ILE   0.00001    88.568   135.244     1.000     1.000
GLU  LEU   0.09155  -175.088  -110.053     3.754     4.182
GLU  LEU   0.10934    66.465   -84.299     3.224     5.183
GLU  LEU   0.13922   -53.887   -84.481     3.226     4.571
GLU  LEU   0.08602  -177.735    79.468     2.591    15.620
GLU  LEU   0.26068   -54.561   111.062     3.681     6.936
GLU  LEU   0.31320    58.128    90.881     3.612     4.609
GLU  LYS   0.08904  -175.761  -109.697     1.992     4.431
GLU  LYS   0.06285   -54.281   -81.856     3.285     3.486
GLU  LYS   0.14884    60.554   -94.977     2.189     2.293
GLU  LYS   0.03346  -178.527    84.301     1.386    11.604
GLU  LYS   0.50086    58.052    88.932     3.140     4.431
GLU  LYS   0.16495   -53.375   113.197     3.857     7.915
GLU  MET   0.04968  -175.645  -109.662     2.383     3.824
GLU  MET   0.08714    61.418   -93.699     3.431     4.589
GLU  MET   0.15033   -53.009   -82.852     3.570     5.698
GLU  MET   0.08819  -178.347    86.068     1.097     9.102
GLU  MET   0.11540   -55.273   108.067     2.489     4.604
GLU  MET   0.50922    56.988    89.789     2.638     3.912
GLU  MET   0.00003    55.407    15.678     1.000     1.000
GLU  MET   0.00001    69.729   172.884     1.000     1.000
GLU  PHE   0.06856  -176.567  -111.081     2.598     6.784
GLU  PHE   0.07888    63.641   -90.894     5.106     5.807
GLU  PHE   0.17580   -51.524   -85.921     5.517     5.340
GLU  PHE   0.07942  -177.547    66.573     2.861    16.960
GLU  PHE   0.28203   -53.401   113.442     3.397     5.385
GLU  PHE   0.00001    55.488  -168.519     1.000     1.000
GLU  PHE   0.00001    85.758   146.220     1.000     1.000
GLU  PHE   0.00027    58.359    10.636     0.128     0.208
GLU  PHE   0.31502    57.002    89.498     2.360     2.638
GLU  PRO   0.07197  -169.448  -102.261     1.917     2.418
GLU  PRO   0.02609    60.232   -89.537     7.080     9.727
GLU  PRO   0.28291   -52.409   -81.813     4.967     5.457
GLU  PRO   0.01481  -171.407    75.145     7.694     7.338
GLU  PRO   0.49699   -50.780   118.649     7.677    10.135
GLU  PRO   0.00003    91.864   132.881     0.242     1.960
GLU  PRO   0.10721    55.194    86.068     3.392     3.083
GLU  SER   0.15865   -54.974   -82.413     1.882     3.658
GLU  SER   0.09231  -176.259  -112.498     3.568     5.625
GLU  SER   0.11323    61.584   -92.310     3.140     3.835
GLU  SER   0.00000    76.847   -29.400     1.000     1.000
GLU  SER   0.14533  -178.439    84.630     0.909    11.654
GLU  SER   0.30054    58.580    90.198     2.941     2.069
GLU  SER   0.18994   -54.957   110.309     2.536     4.616
GLU  THR   0.19548    62.938   -90.613     2.603     4.301
GLU  THR   0.00001    29.413  -105.441     1.000     1.000
GLU  THR   0.00001    56.329  -170.176     1.000     1.000
GLU  THR   0.07201   -56.550   -86.972     1.843     5.907
GLU  THR   0.24418  -175.247  -113.070     3.878     6.088
GLU  THR   0.12538  -178.518    80.196     0.887    16.681
GLU  THR   0.10848   -57.460   107.844     4.030     6.295
GLU  THR   0.25445    59.057    91.503     2.656     2.414
GLU  TRP   0.14341  -175.818  -109.048     1.886     2.627
GLU  TRP   0.09577   -51.884   -85.131     4.075     5.224
GLU  TRP   0.00003    77.516   -25.118     3.222     6.537
GLU  TRP   0.03130    57.883   -95.498     4.670     2.870
GLU  TRP   0.04549  -178.497    78.016     1.999    15.497
GLU  TRP   0.15748   -50.855   116.653     3.748     5.584
GLU  TRP   0.00001    52.033    40.580     0.851     0.052
GLU  TRP   0.52650    57.157    90.246     2.052     2.655
GLU  TYR   0.10006  -175.825  -108.952     1.519     2.498
GLU  TYR   0.08606    61.810   -93.374     4.937     4.082
GLU  TYR   0.10092   -54.794   -85.732     4.638    11.373
GLU  TYR   0.11567  -177.840    88.248     0.803     7.332
GLU  TYR   0.08955   -52.946   113.480     3.605     5.937
GLU  TYR   0.50772    57.138    90.169     2.104     2.304
GLU  TYR   0.00002    65.590   178.440     1.000     1.000
GLU  VAL   0.01902  -178.657  -118.095     3.378     8.568
GLU  VAL   0.17375   -50.147   -81.874     1.867     6.702
GLU  VAL   0.00003    54.348  -167.386     5.172     8.099
GLU  VAL   0.08042    60.990   -93.215     3.305     3.577
GLU  VAL   0.00963  -176.365    71.406     2.543    14.233
GLU  VAL   0.24214   -51.801   116.055     3.091     4.937
GLU  VAL   0.47502    55.486    90.511     1.650     5.206
GLY  ALA   0.14216  -174.254  -108.911     4.379     4.094
GLY  ALA   0.25963   -56.258   -82.244     2.416     6.988
GLY  ALA   0.00043    78.453   -36.131     2.271     6.342
GLY  ALA   0.10453    64.700   -88.274     5.139     5.108
GLY  ALA   0.19911  -176.748    83.915     2.787    10.853
GLY  ALA   0.00032   -39.239   144.452     0.102     0.007
GLY  ALA   0.15955   -57.277   107.082     2.554     5.323
GLY  ALA   0.13426    57.424    89.874     3.843     2.357
GLY  ALA   0.00000    79.446   155.362     1.000     1.000
GLY  ARG   0.14571  -174.481  -108.735     2.524     2.746
GLY  ARG   0.17270    63.557   -93.135     2.866     3.554
GLY  ARG   0.16301   -55.348   -78.537     2.538     4.169
GLY  ARG   0.16171  -176.797    87.104     1.727     2.785
GLY  ARG   0.10376   -54.737   111.596     2.232     3.976
GLY  ARG   0.25310    57.181    86.556     4.079     4.313
GLY  ARG   0.00002    42.147    43.233     1.000     1.000
GLY  ASN   0.09948  -173.969  -108.961     3.784     2.248
GLY  ASN   0.19735   -55.649   -82.321     2.071     4.732
GLY  ASN   0.08485    64.787   -88.796     4.653     4.775
GLY  ASN   0.22300    58.947    87.417     3.356     3.765
GLY  ASN   0.00001    59.750  -173.871     9.307    11.319
GLY  ASN   0.00001    88.949   130.998     6.113    17.931
GLY  ASN   0.23472   -55.649   110.039     2.210     5.259
GLY  ASN   0.16058  -177.306    87.259     2.565     5.545
GLY  ASP   0.24006    60.112    87.330     2.391     2.832
GLY  ASP   0.00013    89.236   133.038     4.895    12.822
GLY  ASP   0.00003    48.895  -160.071     5.445     6.828
GLY  ASP   0.27986  -176.517    79.913     1.676    13.699
GLY  ASP   0.16895   -56.603   109.889     2.018     5.403
GLY  ASP   0.00001   -44.138   154.507     1.000     1.000
GLY  ASP   0.09997  -171.799  -108.027     3.815     1.748
GLY  ASP   0.08385   -54.997   -77.311     2.299     5.368
GLY  ASP   0.00060    76.490   -32.338     0.366     1.964
GLY  ASP   0.12655    60.992   -93.646     3.900     5.107
GLY  CYS   0.19000  -171.653  -108.208     3.835     0.752
GLY  CYS   0.22275   -55.764   -83.283     2.270     4.981
GLY  CYS   0.03817    64.081   -89.104     3.671     4.840
GLY  CYS   0.10175  -176.066    85.696     2.799     6.341
GLY  CYS   0.26114   -55.430   111.609     2.234     3.916
GLY  CYS   0.18617    57.883    88.714     3.288     2.644
GLY  CYS   0.00002    61.630  -175.857     1.370     1.850
GLY  CYS   0.00001    82.927   149.844     5.553     8.790
GLY  GLN   0.19629  -174.787  -110.364     3.054     4.353
GLY  GLN   0.20022   -57.359   -84.948     3.331     3.985
GLY  GLN   0.04894    66.529   -85.241     2.424     2.685
GLY  GLN   0.19064  -177.263    87.628     1.580     1.301
GLY  GLN   0.18701   -56.784   108.330     3.099     5.602
GLY  GLN   0.17688    57.325    87.175     3.254     4.388
GLY  GLN   0.00002    85.381   118.679     5.817    14.751
GLY  GLU   0.20059  -175.545  -110.195     2.259     4.369
GLY  GLU   0.07391   -57.918   -87.710     4.167     3.787
GLY  GLU   0.02620    61.225   -88.500     6.550     6.226
GLY  GLU   0.00000    78.569   -39.236     1.000     1.000
GLY  GLU   0.17219  -177.648    84.974     1.817     9.542
GLY  GLU   0.24919   -57.167   106.392     3.207     5.573
GLY  GLU   0.00000   -40.263   145.239    11.348    10.125
GLY  GLU   0.00002    87.351   143.763     3.526     7.755
GLY  GLU   0.27790    56.674    88.297     2.628     2.957
GLY  GLY   0.38589  -175.705    85.011     1.521     6.612
GLY  GLY   0.13703   -57.019   109.102     1.558     4.396
GLY  GLY   0.00000    61.469  -175.186     0.000     0.000
GLY  GLY   0.10466    60.008    88.736     2.361     1.750
GLY  GLY   0.00156    69.496   -12.395     0.000     0.000
GLY  GLY   0.06739    62.420   -89.073     4.052     5.181
GLY  GLY   0.16782   -58.166   -85.357     1.597     4.704
GLY  GLY   0.13566  -174.280  -109.747     1.810     3.204
GLY  HID   0.12083  -177.245    86.616     1.902     4.327
GLY  HID   0.21452   -55.573   110.923     2.053     4.472
GLY  HID   0.15813    59.112    86.539     5.397     3.723
GLY  HID   0.00008    50.950    34.436     1.000     1.000
GLY  HID   0.00005    84.855   126.709     5.722    19.257
GLY  HID   0.00000    53.235  -164.224     1.000     1.000
GLY  HID   0.12939  -173.513  -109.358     4.228     3.597
GLY  HID   0.08732    65.022   -90.448     7.175     5.849
GLY  HID   0.00036   -61.804   -32.366     2.315     0.714
GLY  HID   0.28932   -55.649   -82.676     3.016     4.576
GLY  HIE   0.00032    79.455   -36.160     1.021     7.917
GLY  HIE   0.07887    64.871   -89.500     4.433     5.251
GLY  HIE   0.07591   -57.044   -86.246     2.725     4.365
GLY  HIE   0.19935  -175.396  -109.160     2.396     3.559
GLY  HIE   0.24860  -177.887    87.249     1.384     5.745
GLY  HIE   0.20327   -55.836   109.968     2.077     5.110
GLY  HIE   0.19367    59.214    87.801     3.848     1.898
GLY  HIE   0.00000    58.911  -172.455     7.389     7.682
GLY  HIE   0.00000    97.578   131.817     4.360    10.889
GLY  HIP   0.13592  -175.061  -107.269     2.178     2.334
GLY  HIP   0.19016   -55.365   -81.428     3.839     4.860
GLY  HIP   0.00002    56.924  -168.486     0.290     0.601
GLY  HIP   0.00051    78.737   -56.076     2.939     3.324
GLY  HIP   0.12229    63.966   -92.371     5.221     5.362
GLY  HIP   0.21907  -176.559    87.700     1.562     3.019
GLY  HIP   0.00015  -177.631    39.352     1.000     1.000
GLY  HIP   0.19974   -55.368   111.583     1.799     4.206
GLY  HIP   0.13211    61.029    88.282     5.145     1.872
GLY  HIP   0.00004    90.974   122.587     4.051    13.869
GLY  ILE   0.37346  -173.903  -114.349     2.585     5.038
GLY  ILE   0.10207   -57.256   -85.858     3.289     4.197
GLY  ILE   0.03477    63.060   -88.932     4.531     5.006
GLY  ILE   0.00002    75.994   -29.533     1.000     1.000
GLY  ILE   0.00000    51.762  -163.405     1.000     1.000
GLY  ILE   0.16267  -175.134    83.840     4.117     7.967
GLY  ILE   0.24609   -56.361   107.812     3.491     6.541
GLY  ILE   0.08090    55.790    87.242     3.280     9.215
GLY  ILE   0.00001    86.875   131.243     8.342    22.700
GLY  LEU   0.10133  -173.963  -110.456     3.029     4.357
GLY  LEU   0.13853   -55.722   -85.094     3.454     4.028
GLY  LEU   0.08923    60.968   -93.045     4.544     5.437
GLY  LEU   0.00000    71.639   -21.354     1.000     1.000
GLY  LEU   0.12100  -176.603    85.691     2.592     6.544
GLY  LEU   0.13078   -56.072   109.196     3.228     6.085
GLY  LEU   0.41913    60.317    89.460     4.605     3.783
GLY  LEU   0.00000    47.400    47.221     1.000     1.000
GLY  LEU   0.00000    86.809   148.504     0.551     1.111
GLY  LEU   0.00000    45.946  -158.451     1.000     1.000
GLY  LYS   0.29539  -175.515  -109.191     1.254     2.504
GLY  LYS   0.03828    66.267   -85.394     3.213     4.387
GLY  LYS   0.19251   -55.523   -79.924     2.641     5.347
GLY  LYS   0.23389  -177.467    86.911     1.254     4.557
GLY  LYS   0.11139   -56.261   109.363     2.572     4.915
GLY  LYS   0.12854    56.481    85.980     3.534     4.842
GLY  MET   0.27689  -175.475  -110.094     2.164     3.953
GLY  MET   0.02102    66.352   -85.360     3.698     2.294
GLY  MET   0.20260   -54.746   -84.785     3.441     4.086
GLY  MET   0.00333   -59.145   -54.751     5.312    12.354
GLY  MET   0.19323  -177.726    84.233     2.272    10.237
GLY  MET   0.00000  -173.959    25.994     1.000     1.000
GLY  MET   0.19266   -56.161   108.921     2.250     4.783
GLY  MET   0.10956    57.512    87.308     3.358     3.592
GLY  MET   0.00058    50.090    55.898     3.483    12.702
GLY  MET   0.00012    89.405   120.472     3.524    18.252
GLY  MET   0.00000    64.219  -177.891     1.000     1.000
GLY  PHE   0.15640  -175.336  -108.473     2.512     2.792
GLY  PHE   0.09789   -55.538   -81.371     3.716     8.395
GLY  PHE   0.00010   -65.447   -32.958     1.000     1.000
GLY  PHE   0.20528    64.338   -90.946     4.493     3.000
GLY  PHE   0.00002    72.952   -40.684     1.000     1.000
GLY  PHE   0.00014  -174.442    30.755     0.109     0.381
GLY  PHE   0.10635  -176.019    84.904     2.681     9.398
GLY  PHE   0.22772   -54.719   111.442     2.840     4.241
GLY  PHE   0.00000    56.688  -169.630     4.567     5.633
GLY  PHE   0.00001    86.235   144.511     7.181    10.609
GLY  PHE   0.00027    56.900    13.221     2.227     3.925
GLY  PHE   0.20581    59.768    88.830     4.591     3.404
GLY  PHE   0.00000   116.258   109.903     1.000     1.000
GLY  PRO   0.21033    59.223    89.740     3.189     2.291
GLY  PRO   0.00001    61.594  -176.351     4.643     6.130
GLY  PRO   0.25676   -60.003   107.575     2.498     4.641
GLY  PRO   0.15262  -175.518    84.075     2.859     6.423
GLY  PRO   0.00196    65.757    -5.106     0.000     0.000
GLY  PRO   0.03126    58.267   -89.452     6.444     6.816
GLY  PRO   0.17176  -172.021  -104.953     2.860     5.122
GLY  PRO   0.17530   -58.647   -82.754     2.635     3.975
GLY  SER   0.11113  -176.085  -108.837     1.706     2.665
GLY  SER   0.08832   -56.745   -84.056     3.137     4.918
GLY  SER   0.00000    59.614  -172.995     4.280     5.579
GLY  SER   0.11055    62.298   -91.707     6.797     5.854
GLY  SER   0.14902  -177.524    85.926     1.413     6.445
GLY  SER   0.23780   -55.449   111.491     2.984     5.525
GLY  SER   0.30317    57.204    90.437     2.885     2.465
GLY  SER   0.00001    91.676   132.024     6.220    17.187
GLY  THR   0.20264  -174.685  -112.479     2.611     6.028
GLY  THR   0.09672   -55.943   -80.414     2.568     4.963
GLY  THR   0.06986    62.304   -91.976     5.315     5.923
GLY  THR   0.26136  -176.683    73.302     0.885    18.196
GLY  THR   0.24136   -57.394   108.128     2.207     4.809
GLY  THR   0.00001    71.132   169.100     9.283    15.539
GLY  THR   0.00001    92.635   123.204     4.862     7.463
GLY  THR   0.12805    58.309    91.187     3.770     2.706
GLY  TRP   0.14150  -177.941    89.459     1.345     2.579
GLY  TRP   0.21090   -55.365   111.641     5.108     8.299
GLY  TRP   0.33061    57.310    89.703     2.076     2.916
GLY  TRP   0.00043    49.621    41.886     4.717     8.467
GLY  TRP   0.00000    58.651  -172.757     8.901     9.460
GLY  TRP   0.00002    86.390   146.357     6.514     8.904
GLY  TRP   0.08264  -174.357  -108.902     3.592     4.073
GLY  TRP   0.12026   -50.942   -86.061     2.413     7.251
GLY  TRP   0.11364    56.264   -96.841     7.767     5.967
GLY  TYR   0.15155  -174.163  -109.038     3.020     3.272
GLY  TYR   0.00003   -62.233   -35.146     0.098     0.190
GLY  TYR   0.06154   -55.635   -82.253     3.829     8.028
GLY  TYR   0.15304    64.510   -89.750     4.327     3.607
GLY  TYR   0.00002    72.827   -40.334     0.488     1.132
GLY  TYR   0.00007    61.942     3.747     1.000     1.000
GLY  TYR   0.11994  -178.000    88.214     2.213     3.426
GLY  TYR   0.00004  -174.570    31.319     1.000     1.000
GLY  TYR   0.21883   -54.075   110.839     3.753     4.747
GLY  TYR   0.29493    58.121    89.871     3.358     2.138
GLY  TYR   0.00000    57.588  -170.474     4.198     4.962
GLY  TYR   0.00001    88.851   141.549     4.757     5.971
GLY  VAL   0.15144  -172.692  -110.529     3.536     3.156
GLY  VAL   0.12745   -55.186   -79.988     3.304     6.953
GLY  VAL   0.08610    62.745   -92.329     5.213     5.915
GLY  VAL   0.18057  -177.179    86.062     1.690     3.841
GLY  VAL   0.26599   -53.899   113.730     3.795     6.860
GLY  VAL   0.18842    56.995    89.840     3.868     4.496
GLY  VAL   0.00001    54.402  -168.908     7.443     6.436
GLY  VAL   0.00002    89.085   134.822     4.804    11.669
HID  ALA   0.12252  -175.552  -108.727     1.916     1.159
HID  ALA   0.15776   -54.452   -82.233     3.080     5.331
HID  ALA   0.00002   -62.823   -31.308     1.000     1.000
HID  ALA   0.00010    80.415   -31.848     7.809    13.754
HID  ALA   0.06097    60.834   -94.371     4.649     5.546
HID  ALA   0.06292  -178.831    87.367     1.088     3.740
HID  ALA   0.23367   -53.178   115.076     3.694     6.598
HID  ALA   0.00006    60.807  -174.980     3.664     5.044
HID  ALA   0.36183    57.350    87.853     1.989     2.022
HID  ALA   0.00014    94.196   114.877     2.867     5.162
HID  ARG   0.19019  -175.756  -108.827     0.846     2.002
HID  ARG   0.12782   -55.566   -78.716     3.304     4.127
HID  ARG   0.12492    61.182   -93.941     4.060     5.197
HID  ARG   0.04586  -177.395    89.287     1.033     1.186
HID  ARG   0.08128   -55.892   108.179     2.388     5.665
HID  ARG   0.42992    57.231    87.042     1.737     3.121
HID  ASN   0.08517  -175.613  -108.076     2.910     1.169
HID  ASN   0.07966   -52.681   -82.059     2.010     4.614
HID  ASN   0.07896    61.517   -93.061     4.210     6.223
HID  ASN   0.00000    63.772  -178.842     1.000     1.000
HID  ASN   0.09343  -178.391    88.916     0.754     4.960
HID  ASN   0.20509   -54.196   113.888     2.320     3.779
HID  ASN   0.45761    58.049    88.172     2.128     2.386
HID  ASN   0.00007    93.125   113.099     1.000     1.000
HID  ASP   0.02387  -176.458  -110.924     3.547     6.938
HID  ASP   0.22066   -56.092   -83.284     2.339     5.280
HID  ASP   0.00004   -61.762   -32.387     1.000     1.000
HID  ASP   0.00042    77.090   -38.708     0.089     5.615
HID  ASP   0.09577    61.608   -91.584     3.416     3.499
HID  ASP   0.00000    16.749  -102.725     1.000     1.000
HID  ASP   0.04613  -178.189    86.590     0.998     5.220
HID  ASP   0.29133   -56.044   109.055     1.939     4.908
HID  ASP   0.00004    70.306   171.473    11.933    16.928
HID  ASP   0.32167    59.613    88.690     3.488     5.976
HID  ASP   0.00008    48.511    42.143     4.737    14.071
HID  CYS   0.11642  -173.258  -109.249     4.388     3.218
HID  CYS   0.16574   -54.062   -81.093     1.731     3.755
HID  CYS   0.03990    62.678   -90.851     3.713     5.128
HID  CYS   0.00002    78.592   -33.521     1.000     1.000
HID  CYS   0.06809  -178.078    87.021     2.269     8.107
HID  CYS   0.14077   -55.651   108.920     2.862     5.695
HID  CYS   0.00001    70.005   171.058     8.849    14.905
HID  CYS   0.00002    92.901   114.155     2.105     2.100
HID  CYS   0.46902    55.887    85.519     2.046     3.097
HID  GLN   0.06571  -173.381  -111.970     2.698     3.220
HID  GLN   0.17909   -53.391   -81.988     2.820     2.947
HID  GLN   0.02548    57.381   -98.252     3.702     3.062
HID  GLN   0.05562  -178.447    87.921     1.320     3.050
HID  GLN   0.24140   -53.486   113.798     2.970     4.578
HID  GLN   0.43266    57.632    87.117     3.200     3.588
HID  GLN   0.00003    90.572   118.625     1.000     1.000
HID  GLU   0.04102  -173.638  -109.652     3.388     2.060
HID  GLU   0.17452   -55.268   -85.538     3.198     6.085
HID  GLU   0.06729    64.031   -90.332     3.972     5.488
HID  GLU   0.00000    83.209   -40.589     1.000     1.000
HID  GLU   0.02880  -177.835    86.419     4.007     7.704
HID  GLU   0.49597    57.677    88.541     2.696     4.057
HID  GLU   0.19240   -55.812   108.475     2.389     4.953
HID  GLY   0.12083  -177.245    86.616     1.902     4.327
HID  GLY   0.21452   -55.573   110.923     2.053     4.472
HID  GLY   0.15813    59.112    86.539     5.397     3.723
HID  GLY   0.00008    50.950    34.436     1.000     1.000
HID  GLY   0.00005    84.855   126.709     5.722    19.257
HID  GLY   0.00000    53.235  -164.224     1.000     1.000
HID  GLY   0.12939  -173.513  -109.358     4.228     3.597
HID  GLY   0.08732    65.022   -90.448     7.175     5.849
HID  GLY   0.00036   -61.804   -32.366     2.315     0.714
HID  GLY   0.28932   -55.649   -82.676     3.016     4.576
HID  HID   0.26067  -177.651    89.722     1.491     1.737
HID  HID   0.10565   -56.834   109.048     1.488     4.288
HID  HID   0.00000    86.606   146.825     2.946     3.623
HID  HID   0.19406    56.909    88.651     2.034     2.878
HID  HID   0.00034    48.423    43.560     3.964    11.692
HID  HID   0.07135    66.743   -87.496     1.846     3.423
HID  HID   0.00075    70.360   -14.235     2.527     5.294
HID  HID   0.28246  -176.084  -108.519     0.821     1.375
HID  HID   0.08471   -54.468   -80.858     1.960     0.951
HID  HIE   0.05128    65.434   -87.700     3.449     4.730
HID  HIE   0.28591  -175.851  -109.039     1.769     1.708
HID  HIE   0.09571   -57.262   -85.441     2.878     5.850
HID  HIE   0.20621  -178.430    89.183     1.356     1.015
HID  HIE   0.15886   -56.705   106.845     2.099     4.881
HID  HIE   0.00011    51.131    34.240     0.079     0.286
HID  HIE   0.00035    69.176   -11.129     0.694     1.291
HID  HIE   0.00001    82.733   151.219     8.944    10.280
HID  HIE   0.20157    56.655    88.711     2.496     3.005
HID  HIP   0.13227  -176.334  -108.742     1.362     2.601
HID  HIP   0.00005   -64.505   -43.349     3.368     8.259
HID  HIP   0.18089   -54.373   -81.499     3.302     5.041
HID  HIP   0.09528    59.972   -95.204     3.835     4.395
HID  HIP   0.00031    67.921   -11.780     3.957     7.520
HID  HIP   0.23412  -177.848    89.360     1.909     3.249
HID  HIP   0.12083   -52.577   114.852     5.752    10.005
HID  HIP   0.23613    56.289    85.386     2.418     2.412
HID  HIP   0.00001    49.818    41.326     1.000     1.000
HID  HIP   0.00002    61.482  -175.559     3.911     4.895
HID  HIP   0.00011    91.525   121.241     5.172    14.723
HID  ILE   0.26655  -173.417  -115.152     1.638     4.390
HID  ILE   0.09378   -51.188   -83.794     2.178     4.228
HID  ILE   0.07990    59.385   -94.583     4.104     5.109
HID  ILE   0.01813  -176.360    89.921     3.117     4.386
HID  ILE   0.19205   -51.630   115.158     4.546     7.106
HID  ILE   0.00003    51.215    47.007     0.908     9.414
HID  ILE   0.34956    56.858    88.157     2.019     4.197
HID  LEU   0.07528  -176.143  -116.678     3.308     6.123
HID  LEU   0.19888   -53.151   -84.744     3.373     3.727
HID  LEU   0.04808    64.676   -90.250     2.597     4.278
HID  LEU   0.03564  -178.113    87.766     1.864     5.447
HID  LEU   0.43759    58.148    89.305     2.447     2.836
HID  LEU   0.20453   -52.861   114.001     3.466     5.620
HID  LYS   0.21259  -176.328  -108.553     1.072     1.607
HID  LYS   0.14729   -54.187   -79.494     1.526     4.697
HID  LYS   0.12237    60.428   -93.266     4.353     5.246
HID  LYS   0.00001    59.544  -173.611     1.000     1.000
HID  LYS   0.11635  -178.748    87.938     0.858     4.519
HID  LYS   0.12923   -52.757   113.905     3.335     6.802
HID  LYS   0.27217    56.430    87.536     3.333     5.453
HID  MET   0.06136   -55.561   -85.200     4.819     5.374
HID  MET   0.00002   -66.400   -37.322     1.000     1.000
HID  MET   0.29875  -176.162  -108.386     1.118     1.682
HID  MET   0.09057    64.366   -91.311     3.743     5.201
HID  MET   0.00001    78.320   -45.670     1.000     1.000
HID  MET   0.20489  -178.390    89.047     0.823     0.701
HID  MET   0.00001  -178.548    39.527     1.000     1.000
HID  MET   0.13283   -54.804   110.086     2.805     4.797
HID  MET   0.21152    58.390    90.016     2.998     2.596
HID  MET   0.00004    88.357   117.490     4.397     7.204
HID  MET   0.00000    47.668    43.933     1.000     1.000
HID  PHE   0.13820  -178.269    89.461     1.059     1.291
HID  PHE   0.00000  -174.784    31.030     1.000     1.000
HID  PHE   0.13103   -53.607   112.878     3.814     6.902
HID  PHE   0.21462    57.510    88.868     2.335     2.136
HID  PHE   0.00000    63.921  -178.241     1.000     1.000
HID  PHE   0.00000    86.102   147.272     1.000     1.000
HID  PHE   0.33383  -176.881  -108.217     0.758     1.766
HID  PHE   0.11812   -51.358   -81.965     3.279     2.382
HID  PHE   0.00001    77.684   -34.752     1.000     1.000
HID  PHE   0.00005    59.367     8.697     1.000     1.000
HID  PHE   0.06414    57.924   -95.034     5.641     4.299
HID  PHE   0.00000     8.831   -98.425     1.000     1.000
HID  PRO   0.10737    66.108   -90.054     1.781     1.770
HID  PRO   0.00067    73.751   -27.557     4.470    18.571
HID  PRO   0.06720   -56.087   -82.564     2.912     4.192
HID  PRO   0.00003   -63.891   -31.437     1.000     1.000
HID  PRO   0.00002  -116.816  -131.046     3.110     0.128
HID  PRO   0.39273  -173.210  -103.540     1.533     2.944
HID  PRO   0.19560  -175.736    87.957     2.154    10.568
HID  PRO   0.14035   -55.779   112.630     2.341     3.342
HID  PRO   0.09601    60.809    88.995     3.012     2.217
HID  PRO   0.00000    58.388  -172.194     1.017     1.283
HID  PRO   0.00002    88.660   136.836     4.119    10.224
HID  SER   0.06007   -55.450   -83.348     3.626     4.358
HID  SER   0.36987  -175.831  -109.290     1.839     2.707
HID  SER   0.00014    68.485    -9.239     0.699     1.993
HID  SER   0.04902    65.200   -88.107     3.482     4.626
HID  SER   0.23583  -177.994    88.151     1.123     1.007
HID  SER   0.14263   -54.750   111.972     2.123     4.237
HID  SER   0.00002    64.837   178.708     8.519    11.817
HID  SER   0.00001    96.008   116.117     2.998     3.879
HID  SER   0.14242    55.537    89.160     2.938     4.178
HID  THR   0.02578  -176.830  -117.194     1.398     6.750
HID  THR   0.16561   -54.026   -78.283     3.273     7.637
HID  THR   0.10885    60.696   -96.417     3.668     3.588
HID  THR   0.00224  -174.452    68.362     2.473    13.644
HID  THR   0.23426   -53.013   115.340     3.556     5.242
HID  THR   0.46326    57.511    86.420     1.800     4.998
HID  THR   0.00000    97.337   127.808     1.000     1.000
HID  TRP   0.10998  -176.902  -108.061     1.824     1.812
HID  TRP   0.05769   -53.417   -81.094     4.563    11.280
HID  TRP   0.20194    58.375   -97.346     5.395     4.854
HID  TRP   0.00018    70.924   -18.660     2.295     3.567
HID  TRP   0.06500  -177.962    85.322     1.258    12.696
HID  TRP   0.11817   -53.692   113.977     4.081     6.167
HID  TRP   0.00005    52.419    39.515     3.896     9.434
HID  TRP   0.44699    58.667    89.510     2.403     2.166
HID  TRP   0.00000    87.108   145.791     1.500     2.064
HID  TRP   0.00001    62.132  -176.367     4.068     5.347
HID  TYR   0.17423  -176.312  -108.374     2.296     3.170
HID  TYR   0.08833   -54.674   -84.674     4.023     5.088
HID  TYR   0.00014    69.246    -8.272     6.738    12.811
HID  TYR   0.13897    56.557   -96.116     4.470     2.647
HID  TYR   0.09877  -178.910    89.005     0.458     3.336
HID  TYR   0.05449   -54.751   110.299     3.656     6.954
HID  TYR   0.00001    64.294  -179.833     6.792    11.187
HID  TYR   0.44507    57.012    86.810     1.797     3.867
HID  VAL   0.21407  -175.405  -110.016     1.091     1.610
HID  VAL   0.16987   -53.962   -82.804     2.804     2.731
HID  VAL   0.00007    78.355   -35.246     1.166     2.011
HID  VAL   0.04868    61.102   -92.891     6.567     7.766
HID  VAL   0.15167  -177.890    88.710     1.929     4.857
HID  VAL   0.10540   -54.443   110.660     3.962     6.987
HID  VAL   0.00002    65.181   178.367    12.825    19.154
HID  VAL   0.31020    56.276    87.700     1.903     3.450
HID  VAL   0.00003    51.374    34.486     1.000     1.000
HIE  ALA   0.12630  -176.182  -108.651     2.028     2.862
HIE  ALA   0.10702   -57.703   -85.832     1.896     5.881
HIE  ALA   0.09112    64.505   -89.452     4.129     4.412
HIE  ALA   0.00014    76.492   -30.459     1.000     1.000
HIE  ALA   0.00005  -176.125    40.443     0.781     2.037
HIE  ALA   0.07486  -178.437    83.048     2.311    13.792
HIE  ALA   0.23827   -56.103   109.009     2.534     5.856
HIE  ALA   0.00001    83.942   150.582     2.072     2.731
HIE  ALA   0.00002    64.729   179.634    11.873    13.238
HIE  ALA   0.00046    51.944    41.740     0.996     6.194
HIE  ALA   0.36175    58.016    88.364     3.608     2.685
HIE  ARG   0.25738   -58.061   -84.884     2.193     6.731
HIE  ARG   0.21896  -177.009  -111.939     2.611     6.425
HIE  ARG   0.11458    66.997   -85.800     2.377     3.212
HIE  ARG   0.05850  -178.086    83.250     0.952    18.670
HIE  ARG   0.16986    56.034    86.927     2.762     5.568
HIE  ARG   0.18072   -55.723   108.475     2.106     4.700
HIE  ASN   0.22886  -175.891  -108.775     2.742     2.960
HIE  ASN   0.12661    62.223   -90.791     5.724     6.687
HIE  ASN   0.03368   -57.530   -87.220     3.109     6.104
HIE  ASN   0.11949  -178.998    89.249     0.579     0.626
HIE  ASN   0.10417   -55.516   108.881     2.284     5.519
HIE  ASN   0.00004    63.693  -179.309     6.506     9.468
HIE  ASN   0.00016    94.100   115.168     3.579     1.893
HIE  ASN   0.00011    51.960    40.340     0.896     6.155
HIE  ASN   0.38689    56.604    88.608     1.987     2.507
HIE  ASP   0.05780  -175.269  -108.547     1.215     2.453
HIE  ASP   0.10474   -58.021   -87.590     2.502     4.664
HIE  ASP   0.00011    38.090  -101.417    13.280     1.882
HIE  ASP   0.15343    61.778   -93.030     3.455     3.108
HIE  ASP   0.00000    76.907   -30.201     1.000     1.000
HIE  ASP   0.09123  -178.612    82.127     0.927    12.992
HIE  ASP   0.21537   -56.903   107.210     2.203     5.028
HIE  ASP   0.00004   -44.657   154.469     1.000     1.000
HIE  ASP   0.00004    93.201   122.664     6.180     6.547
HIE  ASP   0.00001    77.861   159.491     6.834    10.236
HIE  ASP   0.00026    51.259    40.271     0.482     4.200
HIE  ASP   0.37696    57.523    88.894     2.213     2.787
HIE  CYS   0.09950  -173.284  -108.512     4.693     1.483
HIE  CYS   0.07019   -56.613   -87.217     4.906     5.244
HIE  CYS   0.20171    61.871   -92.286     4.098     3.553
HIE  CYS   0.00001    24.231   -99.159     1.000     1.000
HIE  CYS   0.00165  -177.771    79.379     3.744     3.962
HIE  CYS   0.23302   -57.030   107.551     1.887     4.907
HIE  CYS   0.00006    51.935    43.104     0.916     2.974
HIE  CYS   0.39386    57.714    88.527     2.760     1.681
HIE  CYS   0.00001    78.383   156.803     1.000     1.000
HIE  GLN   0.26578  -175.495  -109.749     2.486     3.607
HIE  GLN   0.08305    61.109   -94.879     3.891     4.389
HIE  GLN   0.14404   -53.753   -84.477     4.355     4.751
HIE  GLN   0.17051  -178.711    86.963     0.809     8.305
HIE  GLN   0.07727   -54.579   110.736     2.949     5.786
HIE  GLN   0.25934    57.758    88.898     2.465     3.434
HIE  GLN   0.00000    81.593   152.313     1.000     1.000
HIE  GLU   0.18896  -175.888  -108.540     1.136     0.874
HIE  GLU   0.10757    60.932   -92.668     5.431     5.487
HIE  GLU   0.10582   -57.896   -85.771     4.132     4.518
HIE  GLU   0.09820  -178.125    88.122     1.194     7.168
HIE  GLU   0.17251   -55.099   111.079     2.647     5.067
HIE  GLU   0.00004    65.620   178.197     2.544     2.894
HIE  GLU   0.32691    57.749    89.612     3.100     2.397
HIE  GLY   0.00032    79.455   -36.160     1.021     7.917
HIE  GLY   0.07887    64.871   -89.500     4.433     5.251
HIE  GLY   0.07591   -57.044   -86.246     2.725     4.365
HIE  GLY   0.19935  -175.396  -109.160     2.396     3.559
HIE  GLY   0.24860  -177.887    87.249     1.384     5.745
HIE  GLY   0.20327   -55.836   109.968     2.077     5.110
HIE  GLY   0.19367    59.214    87.801     3.848     1.898
HIE  GLY   0.00000    58.911  -172.455     7.389     7.682
HIE  GLY   0.00000    97.578   131.817     4.360    10.889
HIE  HID   0.05128    65.434   -87.700     3.449     4.730
HIE  HID   0.28591  -175.851  -109.039     1.769     1.708
HIE  HID   0.09571   -57.262   -85.441     2.878     5.850
HIE  HID   0.20621  -178.430    89.183     1.356     1.015
HIE  HID   0.15886   -56.705   106.845     2.099     4.881
HIE  HID   0.00011    51.131    34.240     0.079     0.286
HIE  HID   0.00035    69.176   -11.129     0.694     1.291
HIE  HID   0.00001    82.733   151.219     8.944    10.280
HIE  HID   0.20157    56.655    88.711     2.496     3.005
HIE  HIE   0.00000    20.943  -108.759     0.000     0.000
HIE  HIE   0.13525    60.469   -92.386     5.979     6.073
HIE  HIE   0.03341   -59.163   -90.072     0.994     1.169
HIE  HIE   0.32725  -176.353  -108.207     1.839     1.179
HIE  HIE   0.15833  -178.523    85.344     0.169    12.173
HIE  HIE   0.14222   -57.914   104.276     1.628     3.770
HIE  HIE   0.00002    73.863   166.105     7.551    12.429
HIE  HIE   0.00027    51.390    41.133     0.000     0.000
HIE  HIE   0.20325    56.555    89.510     1.498     0.713
HIE  HIP   0.07861  -176.332  -108.584     1.160     1.797
HIE  HIP   0.08224   -55.116   -81.890     3.083     7.032
HIE  HIP   0.21783    58.082   -96.773     3.336     2.728
HIE  HIP   0.00001    79.629   -54.046     1.000     1.000
HIE  HIP   0.17632  -178.517    89.020     0.672     0.881
HIE  HIP   0.12734   -54.451   110.716     3.156     6.934
HIE  HIP   0.31754    56.744    86.658     1.847     2.048
HIE  HIP   0.00004    56.178  -168.909     7.987    10.128
HIE  HIP   0.00008    90.873   124.431     4.064    16.993
HIE  ILE   0.31060  -175.071  -118.529     2.790     4.437
HIE  ILE   0.04006    61.328   -94.423     4.210     3.540
HIE  ILE   0.00044   -64.530   -45.402     0.105     0.224
HIE  ILE   0.14585   -53.980   -86.825     5.379     2.446
HIE  ILE   0.03723  -176.669    82.159     4.245    10.631
HIE  ILE   0.16224   -50.015   117.252     5.248     7.972
HIE  ILE   0.00002    49.562    38.883     2.270     4.935
HIE  ILE   0.30357    55.376    87.926     2.065     2.822
HIE  ILE   0.00000    85.885   147.415     1.000     1.000
HIE  LEU   0.10565  -175.871  -110.538     2.160     4.962
HIE  LEU   0.11939   -54.342   -84.584     3.364     3.080
HIE  LEU   0.16436    63.746   -89.044     2.842     4.198
HIE  LEU   0.00000    23.422  -102.084     1.000     1.000
HIE  LEU   0.02875  -178.964    86.893     1.438     7.267
HIE  LEU   0.11711   -54.826   111.624     3.117     6.442
HIE  LEU   0.46472    57.733    91.184     1.924     2.619
HIE  LEU   0.00000    93.578   116.661     1.000     1.000
HIE  LEU   0.00001    65.487   178.457     1.000     1.000
HIE  LYS   0.10035  -176.339  -108.339     0.786     1.871
HIE  LYS   0.25810    59.674   -94.192     3.476     3.907
HIE  LYS   0.17483   -54.922   -78.859     2.734     4.780
HIE  LYS   0.08527  -179.130    88.397     0.294     2.605
HIE  LYS   0.11650   -54.638   109.625     3.210     7.007
HIE  LYS   0.26491    57.819    87.674     3.993     4.648
HIE  LYS   0.00004    51.809    33.110     0.204     8.649
HIE  MET   0.17597  -176.449  -108.102     0.640     1.597
HIE  MET   0.01905   -50.750   -84.396     2.997     3.552
HIE  MET   0.21235    58.727   -95.571     3.458     3.434
HIE  MET   0.00001    65.951   178.088     1.000     1.000
HIE  MET   0.11011  -178.720    89.292     0.884     1.070
HIE  MET   0.09893   -51.869   114.643     2.455     5.416
HIE  MET   0.38359    59.149    89.893     2.162     2.887
HIE  PHE   0.10609  -175.420  -110.045     3.464     4.388
HIE  PHE   0.13613   -54.151   -81.693     3.508     6.107
HIE  PHE   0.00003   -62.946   -34.433     1.000     1.000
HIE  PHE   0.00001    63.974  -178.952     0.641     0.365
HIE  PHE   0.14585    60.010   -94.031     5.298     4.092
HIE  PHE   0.00001    68.392   -17.584     4.427    21.275
HIE  PHE   0.08308  -178.722    89.246     0.653     2.170
HIE  PHE   0.13853   -54.302   112.380     3.396     6.494
HIE  PHE   0.39019    57.428    89.669     1.652     2.435
HIE  PHE   0.00008    94.404   118.075     1.000     1.000
HIE  PRO   0.12614   -54.260   112.660     6.402     7.478
HIE  PRO   0.23771  -178.038    79.450     1.330    15.740
HIE  PRO   0.00002    90.220   139.680     1.057     2.532
HIE  PRO   0.09018    59.332    91.962     2.823     1.640
HIE  PRO   0.16632  -176.299  -109.981     2.116     4.959
HIE  PRO   0.09784   -50.991   -75.338     4.892     8.303
HIE  PRO   0.00004    47.626  -159.072     3.602     4.967
HIE  PRO   0.27809    64.571   -95.895     1.997     2.949
HIE  PRO   0.00365    71.683   -16.827     1.598     4.240
HIE  SER   0.07675   -55.918   -81.178     2.347     6.953
HIE  SER   0.29259  -176.688  -110.803     1.938     4.668
HIE  SER   0.03859    66.601   -84.971     3.671     5.379
HIE  SER   0.00026    76.498   -29.908     1.000     1.000
HIE  SER   0.33989  -178.306    77.365     1.374    16.318
HIE  SER   0.10853   -56.377   106.822     2.652     4.787
HIE  SER   0.00002    83.519   150.506     4.023     5.543
HIE  SER   0.00004    51.851    29.409     1.346     3.583
HIE  SER   0.14333    54.675    87.125     2.150     4.934
HIE  THR   0.32187  -175.836  -111.902     2.848     5.798
HIE  THR   0.05447    64.620   -87.840     3.494     5.850
HIE  THR   0.10138   -55.733   -84.107     4.326     6.192
HIE  THR   0.34984  -178.148    68.757     1.044    18.754
HIE  THR   0.09164   -57.078   106.844     3.295     5.192
HIE  THR   0.00008    51.384    42.022     0.472    10.997
HIE  THR   0.08072    54.643    90.302     2.571     4.521
HIE  TRP   0.23829  -176.714  -110.854     1.957     5.343
HIE  TRP   0.00000    27.100  -104.526    11.590     5.133
HIE  TRP   0.09369    61.108   -91.829     5.657     4.916
HIE  TRP   0.00077   -59.643   -39.156     7.624     8.422
HIE  TRP   0.03596   -55.161   -87.373     4.267     5.518
HIE  TRP   0.13044  -178.614    84.081     1.594    12.382
HIE  TRP   0.05603   -53.275   112.949     4.814     7.756
HIE  TRP   0.00001    68.366   174.150     7.285    11.718
HIE  TRP   0.44479    57.889    89.759     1.922     1.984
HIE  TRP   0.00001    51.039    42.219     1.000     1.000
HIE  TRP   0.00000   112.104   109.986     1.000     1.000
HIE  TYR   0.07839   -58.029   -86.170     2.505     7.460
HIE  TYR   0.32191  -176.683  -109.113     1.698     3.702
HIE  TYR   0.04847    67.394   -86.410     1.994     3.271
HIE  TYR   0.00000    79.402   -37.236     1.000     1.000
HIE  TYR   0.00002  -177.023    30.287     2.757     7.337
HIE  TYR   0.30045  -178.465    89.451     1.463     1.777
HIE  TYR   0.09359   -56.762   107.190     2.766     5.506
HIE  TYR   0.15717    57.547    87.023     4.032     4.836
HIE  TYR   0.00000    84.633   149.861     1.000     1.000
HIE  VAL   0.17006  -177.925    85.790     2.879     8.989
HIE  VAL   0.00000  -172.935    31.958     1.000     1.000
HIE  VAL   0.17431   -53.801   112.537     3.889     6.772
HIE  VAL   0.00004    51.360    41.264     2.402     1.148
HIE  VAL   0.25609    55.863    88.287     2.097     5.955
HIE  VAL   0.00017    92.477   118.736     6.517    14.645
HIE  VAL   0.23357  -174.776  -113.084     3.717     4.952
HIE  VAL   0.08231   -51.986   -84.148     3.605     4.149
HIE  VAL   0.00004    63.202  -178.385     0.891     0.962
HIE  VAL   0.00018    76.904   -30.607     0.295     1.082
HIE  VAL   0.08322    58.995   -95.356     4.650     5.096
HIP  ALA   0.12202  -175.676  -107.716     2.848     1.916
HIP  ALA   0.20108   -55.869   -82.101     2.926     6.067
HIP  ALA   0.00043    73.247   -19.726     3.235     9.621
HIP  ALA   0.07809    62.125   -92.665     5.650     5.403
HIP  ALA   0.09839  -177.459    89.432     1.994     2.598
HIP  ALA   0.22653   -54.365   110.659     2.860     5.752
HIP  ALA   0.00002    86.502   145.532     6.905     9.647
HIP  ALA   0.00033    48.277    35.255     0.689     6.652
HIP  ALA   0.27311    56.707    85.347     2.849     3.217
HIP  ARG   0.12448  -176.559  -107.719     2.503     4.041
HIP  ARG   0.15455   -54.185   -80.792     2.396     3.852
HIP  ARG   0.05539    62.057   -94.884     3.345     4.949
HIP  ARG   0.05400  -178.169    87.752     1.426     8.944
HIP  ARG   0.24299   -51.483   115.783     5.221     8.112
HIP  ARG   0.36859    56.945    85.272     2.996     2.984
HIP  ASN   0.06761  -175.311  -108.413     3.787     4.185
HIP  ASN   0.14797   -54.942   -81.427     3.223     5.194
HIP  ASN   0.00003    78.974   -35.406     1.051     8.555
HIP  ASN   0.10320    62.421   -92.433     4.419     5.237
HIP  ASN   0.09951  -178.274    88.608     1.673     5.516
HIP  ASN   0.32821    57.795    87.313     2.766     2.565
HIP  ASN   0.25347   -53.957   112.701     3.943     7.238
HIP  ASP   0.11553    61.693   -94.328     3.163     3.342
HIP  ASP   0.06827  -174.390  -107.587     3.515     2.341
HIP  ASP   0.00004   -65.076   -42.318     1.055     7.261
HIP  ASP   0.14467   -57.314   -85.565     2.739     9.177
HIP  ASP   0.05185  -176.839    90.433     1.758     1.798
HIP  ASP   0.28450   -54.219   111.764     3.173     4.555
HIP  ASP   0.00000    67.708   173.231    11.901    20.061
HIP  ASP   0.00003    48.199    38.550     0.088     0.262
HIP  ASP   0.33513    62.250    91.542     3.508     3.694
HIP  CYS   0.06759  -171.093  -107.676     4.127     1.542
HIP  CYS   0.12892    59.287   -95.812     3.262     3.940
HIP  CYS   0.11211   -55.083   -81.890     3.038     6.778
HIP  CYS   0.00000   -64.356   -36.840     1.000     1.000
HIP  CYS   0.03529  -177.006    65.611     3.691    22.771
HIP  CYS   0.28324   -54.380   111.828     2.442     4.682
HIP  CYS   0.00007    95.036   114.061     1.327     0.508
HIP  CYS   0.00001    79.869   155.016     1.555     1.984
HIP  CYS   0.00005    48.937    41.429     0.466     0.953
HIP  CYS   0.37272    56.254    86.176     2.963     3.435
HIP  GLN   0.14275  -175.271  -108.580     3.181     4.083
HIP  GLN   0.08616   -53.831   -82.633     3.692     3.406
HIP  GLN   0.10822    61.435   -94.174     5.185     5.112
HIP  GLN   0.10349  -178.258    84.707     1.227    12.156
HIP  GLN   0.19054   -53.589   112.765     3.448     5.691
HIP  GLN   0.36878    58.018    86.917     1.996     2.527
HIP  GLN   0.00005    47.934    29.624     1.000     1.000
HIP  GLU   0.11588  -175.512  -108.200     1.051     1.981
HIP  GLU   0.17517    62.542   -92.589     2.842     3.005
HIP  GLU   0.14759   -58.373   -89.398     2.146     4.134
HIP  GLU   0.05348  -178.303    89.819     0.869     0.982
HIP  GLU   0.17612   -56.760   106.780     2.217     4.786
HIP  GLU   0.00002    48.170    38.965     0.200     0.255
HIP  GLU   0.33173    59.560    89.903     4.832     3.505
HIP  GLY   0.13592  -175.061  -107.269     2.178     2.334
HIP  GLY   0.19016   -55.365   -81.428     3.839     4.860
HIP  GLY   0.00002    56.924  -168.486     0.290     0.601
HIP  GLY   0.00051    78.737   -56.076     2.939     3.324
HIP  GLY   0.12229    63.966   -92.371     5.221     5.362
HIP  GLY   0.21907  -176.559    87.700     1.562     3.019
HIP  GLY   0.00015  -177.631    39.352     1.000     1.000
HIP  GLY   0.19974   -55.368   111.583     1.799     4.206
HIP  GLY   0.13211    61.029    88.282     5.145     1.872
HIP  GLY   0.00004    90.974   122.587     4.051    13.869
HIP  HID   0.13227  -176.334  -108.742     1.362     2.601
HIP  HID   0.00005   -64.505   -43.349     3.368     8.259
HIP  HID   0.18089   -54.373   -81.499     3.302     5.041
HIP  HID   0.09528    59.972   -95.204     3.835     4.395
HIP  HID   0.00031    67.921   -11.780     3.957     7.520
HIP  HID   0.23412  -177.848    89.360     1.909     3.249
HIP  HID   0.12083   -52.577   114.852     5.752    10.005
HIP  HID   0.23613    56.289    85.386     2.418     2.412
HIP  HID   0.00001    49.818    41.326     1.000     1.000
HIP  HID   0.00002    61.482  -175.559     3.911     4.895
HIP  HID   0.00011    91.525   121.241     5.172    14.723
HIP  HIE   0.07861  -176.332  -108.584     1.160     1.797
HIP  HIE   0.08224   -55.116   -81.890     3.083     7.032
HIP  HIE   0.21783    58.082   -96.773     3.336     2.728
HIP  HIE   0.00001    79.629   -54.046     1.000     1.000
HIP  HIE   0.17632  -178.517    89.020     0.672     0.881
HIP  HIE   0.12734   -54.451   110.716     3.156     6.934
HIP  HIE   0.31754    56.744    86.658     1.847     2.048
HIP  HIE   0.00004    56.178  -168.909     7.987    10.128
HIP  HIE   0.00008    90.873   124.431     4.064    16.993
HIP  HIP   0.13024   -55.885   -79.858     1.699     5.735
HIP  HIP   0.27320  -176.926  -105.685     0.559     2.026
HIP  HIP   0.05524    58.900   -95.240     5.960     6.275
HIP  HIP   0.12780  -178.290    88.633     0.830     0.826
HIP  HIP   0.26254   -54.355   110.046     2.476     5.271
HIP  HIP   0.00001    61.685  -175.420     0.550     0.716
HIP  HIP   0.00001    83.718   149.985     3.285     4.887
HIP  HIP   0.00034    47.329    35.239     1.077     5.287
HIP  HIP   0.15062    53.652    86.522     4.039     2.451
HIP  ILE   0.03089  -174.364  -111.809     3.061     4.827
HIP  ILE   0.20347   -53.170   -81.560     2.129     4.102
HIP  ILE   0.00001    61.279  -175.561     1.364     1.830
HIP  ILE   0.08899    58.467   -97.320     3.528     2.589
HIP  ILE   0.00904  -178.312    88.924     0.679     5.246
HIP  ILE   0.32573   -52.710   114.214     4.002     6.329
HIP  ILE   0.34187    57.671    86.887     2.469     2.572
HIP  LEU   0.10236  -175.670  -113.107     1.151     5.447
HIP  LEU   0.05798    60.646   -94.660     3.542     5.105
HIP  LEU   0.19699   -52.365   -82.527     3.914     6.499
HIP  LEU   0.05235  -175.997    91.083     2.495     1.909
HIP  LEU   0.00001  -177.329    39.588     1.000     1.000
HIP  LEU   0.25711   -55.480   109.320     2.335     5.764
HIP  LEU   0.33321    56.725    87.060     2.836     3.169
HIP  LYS   0.19207  -175.910  -108.162     2.584     2.599
HIP  LYS   0.17099   -51.896   -79.743     3.697     4.766
HIP  LYS   0.04346    59.344   -95.270     4.411     5.513
HIP  LYS   0.11216  -178.261    88.536     0.626     0.928
HIP  LYS   0.27372   -52.989   113.056     3.728     6.734
HIP  LYS   0.20761    55.702    85.310     3.067     3.160
HIP  MET   0.10705  -176.288  -108.423     1.370     1.203
HIP  MET   0.13281    57.532   -96.973     3.068     1.996
HIP  MET   0.08122   -53.732   -81.504     2.580     4.058
HIP  MET   0.06411  -178.871    88.860     0.490     0.753
HIP  MET   0.29478   -52.046   115.134     3.347     6.005
HIP  MET   0.00001    87.609   142.210     6.455    13.043
HIP  MET   0.00005    47.660    31.965     0.453     4.542
HIP  MET   0.31997    56.705    84.354     2.192     2.500
HIP  PHE   0.17470  -175.613  -108.338     2.629     3.066
HIP  PHE   0.00019   -64.342   -33.278     1.824     0.704
HIP  PHE   0.14137   -55.057   -79.084     2.572     4.232
HIP  PHE   0.10983    57.814   -94.822     6.384     4.731
HIP  PHE   0.00012    60.187     7.250     0.220     0.391
HIP  PHE   0.00000    73.118   -40.872     0.233     0.416
HIP  PHE   0.05276  -177.220    83.919     4.077    12.486
HIP  PHE   0.14121   -52.353   115.751     3.747     6.858
HIP  PHE   0.00002    68.164   174.283    12.634    18.937
HIP  PHE   0.00003    89.605   121.230     5.500    14.818
HIP  PHE   0.37978    56.055    87.408     2.633     3.324
HIP  PRO   0.03446  -174.393    85.221     4.014     9.067
HIP  PRO   0.28156   -54.074   113.508     6.905     6.800
HIP  PRO   0.00002    93.936   124.115     8.024    13.364
HIP  PRO   0.26683    54.707    85.842     3.019     2.956
HIP  PRO   0.00007    43.804    42.678     1.000     1.000
HIP  PRO   0.05786  -173.190  -103.276     4.149     5.298
HIP  PRO   0.00050   -67.135   -44.282     0.952     8.196
HIP  PRO   0.26476   -55.085   -82.383     5.797     4.936
HIP  PRO   0.00020    70.396   -18.610     2.489     1.479
HIP  PRO   0.00005    10.614  -108.882     4.918    10.319
HIP  PRO   0.09370    55.953   -96.356     4.526     4.369
HIP  SER   0.07914  -175.644  -108.613     3.588     4.234
HIP  SER   0.13957    60.991   -94.503     3.503     4.401
HIP  SER   0.18219   -54.555   -81.325     4.383     6.694
HIP  SER   0.06086  -177.849    74.126     1.224    20.365
HIP  SER   0.20803   -54.586   110.918     2.341     5.505
HIP  SER   0.00002    89.214   141.276     0.173     1.572
HIP  SER   0.00001    65.860   178.719     0.954     1.799
HIP  SER   0.00006    48.321    38.499     0.077     0.044
HIP  SER   0.33013    56.610    86.292     2.720     2.725
HIP  THR   0.11623  -176.888  -114.373     1.040     6.812
HIP  THR   0.08929   -54.609   -81.168     3.414     6.374
HIP  THR   0.14149    59.500   -95.117     4.151     5.332
HIP  THR   0.00161    79.839   -38.453     1.000     1.000
HIP  THR   0.15753  -177.325    59.970     0.899    16.166
HIP  THR   0.25813   -55.548   110.104     1.775     4.953
HIP  THR   0.23568    56.977    87.274     2.609     3.916
HIP  THR   0.00004    47.613    29.957     1.000     1.000
HIP  THR   0.00000    85.006   147.476     1.000     1.000
HIP  TRP   0.13878  -178.986    89.281     0.899     0.788
HIP  TRP   0.22430   -54.439   113.211     4.556     7.772
HIP  TRP   0.00000    54.671    42.351     7.367    10.761
HIP  TRP   0.39006    57.801    88.362     1.867     1.817
HIP  TRP   0.00003    92.992   122.246     3.146    16.962
HIP  TRP   0.00001    79.909   156.169     7.476    11.742
HIP  TRP   0.05481  -176.519  -119.463     4.116     4.402
HIP  TRP   0.05354   -52.449   -80.057     2.996     7.632
HIP  TRP   0.00004    79.925   -55.270     0.503     0.042
HIP  TRP   0.13845    57.768   -96.574     5.041     4.134
HIP  TYR   0.09468  -175.340  -108.787     2.362     1.739
HIP  TYR   0.10449   -52.914   -82.785     2.711     4.980
HIP  TYR   0.00005   -64.288   -36.871     1.000     1.000
HIP  TYR   0.00004    78.807   -36.249     6.566    13.102
HIP  TYR   0.10742    58.444   -95.023     5.468     3.901
HIP  TYR   0.13605  -178.810    87.115     1.013     8.758
HIP  TYR   0.13567   -54.550   111.634     2.602     5.017
HIP  TYR   0.00001    84.261   150.053     4.142     6.693
HIP  TYR   0.00025    47.906    30.305     0.981     2.882
HIP  TYR   0.42135    56.311    87.732     2.384     2.812
HIP  VAL   0.12247  -174.056  -111.180     3.881     4.355
HIP  VAL   0.10490    59.160   -95.629     4.679     4.470
HIP  VAL   0.00006   -65.263   -44.644     0.954     8.413
HIP  VAL   0.11886   -53.165   -83.166     3.435     5.281
HIP  VAL   0.03062  -179.249    89.038     0.457     0.699
HIP  VAL   0.28920   -51.948   114.568     3.873     6.588
HIP  VAL   0.33388    56.425    86.644     2.725     2.383
HIP  VAL   0.00001    48.417    38.545     1.000     1.000
HIP  VAL   0.00000    77.425   158.156     1.000     1.000
ILE  ALA   0.15834  -174.067  -114.555     3.175     4.837
ILE  ALA   0.20777   -54.429   -84.765     3.238     3.284
ILE  ALA   0.00005    78.802   -34.249     0.032     0.338
ILE  ALA   0.04864    60.213   -93.815     6.381     6.196
ILE  ALA   0.07704  -177.306    82.935     3.746    11.391
ILE  ALA   0.23315   -54.271   111.239     3.831     7.160
ILE  ALA   0.27499    56.359    87.991     4.094     2.428
ILE  ALA   0.00001    57.463  -171.201     3.965     5.160
ILE  ALA   0.00001    87.907   139.344     2.441    15.231
ILE  ARG   0.12197  -174.955  -114.586     2.741     6.636
ILE  ARG   0.11328    59.435   -96.130     3.031     2.670
ILE  ARG   0.28943   -53.580   -83.167     3.393     3.489
ILE  ARG   0.01361  -178.157    89.925     0.501     2.145
ILE  ARG   0.28675    57.468    88.728     2.513     3.337
ILE  ARG   0.17497   -53.250   114.248     4.539     6.423
ILE  ASN   0.06826    65.262   -89.501     2.076     4.546
ILE  ASN   0.08060   -57.112   -84.950     2.749     4.406
ILE  ASN   0.39677  -174.468  -112.656     2.422     4.635
ILE  ASN   0.12646  -178.590    88.246     1.948     5.315
ILE  ASN   0.10754    57.216    89.878     3.158     3.737
ILE  ASN   0.22036   -55.028   110.810     2.868     6.884
ILE  ASP   0.15105  -174.818  -111.033     2.191     3.768
ILE  ASP   0.08694   -53.322   -84.963     3.934     3.720
ILE  ASP   0.26606    61.393   -90.833     2.580     3.907
ILE  ASP   0.00001    53.333  -165.748     1.000     1.000
ILE  ASP   0.05027  -179.018    88.140     0.851     4.253
ILE  ASP   0.28724   -54.558   110.221     3.696     8.006
ILE  ASP   0.00004    88.292   126.756     4.314    10.430
ILE  ASP   0.15839    59.664    91.564     3.436     4.052
ILE  CYS   0.12189  -171.568  -112.422     2.944     4.433
ILE  CYS   0.17735   -52.733   -84.960     2.660     4.334
ILE  CYS   0.08478    60.984   -93.043     2.644     3.524
ILE  CYS   0.01799  -179.106    88.846     1.090     1.910
ILE  CYS   0.31940    57.631    90.225     3.157     2.690
ILE  CYS   0.27859   -53.680   113.284     3.588     6.691
ILE  GLN   0.09207  -172.483  -116.249     1.433     2.090
ILE  GLN   0.16486   -51.488   -84.135     2.519     2.478
ILE  GLN   0.11003    60.352   -94.860     2.812     2.425
ILE  GLN   0.00181  -179.270    84.473     1.631    14.201
ILE  GLN   0.49995    56.815    88.728     2.628     3.582
ILE  GLN   0.13127   -51.463   115.418     4.325     7.513
ILE  GLU   0.09116  -174.285  -112.533     1.743     4.563
ILE  GLU   0.16565   -51.496   -84.417     2.340     2.340
ILE  GLU   0.18055    62.288   -92.539     2.323     3.085
ILE  GLU   0.00001    19.988  -103.746     1.000     1.000
ILE  GLU   0.03523  -178.802    87.079     0.946     5.544
ILE  GLU   0.24947   -51.995   115.011     3.349     6.193
ILE  GLU   0.27792    57.684    90.351     3.351     7.648
ILE  GLU   0.00001    88.568   135.244     1.000     1.000
ILE  GLY   0.37346  -173.903  -114.349     2.585     5.038
ILE  GLY   0.10207   -57.256   -85.858     3.289     4.197
ILE  GLY   0.03477    63.060   -88.932     4.531     5.006
ILE  GLY   0.00002    75.994   -29.533     1.000     1.000
ILE  GLY   0.00000    51.762  -163.405     1.000     1.000
ILE  GLY   0.16267  -175.134    83.840     4.117     7.967
ILE  GLY   0.24609   -56.361   107.812     3.491     6.541
ILE  GLY   0.08090    55.790    87.242     3.280     9.215
ILE  GLY   0.00001    86.875   131.243     8.342    22.700
ILE  HID   0.26655  -173.417  -115.152     1.638     4.390
ILE  HID   0.09378   -51.188   -83.794     2.178     4.228
ILE  HID   0.07990    59.385   -94.583     4.104     5.109
ILE  HID   0.01813  -176.360    89.921     3.117     4.386
ILE  HID   0.19205   -51.630   115.158     4.546     7.106
ILE  HID   0.00003    51.215    47.007     0.908     9.414
ILE  HID   0.34956    56.858    88.157     2.019     4.197
ILE  HIE   0.31060  -175.071  -118.529     2.790     4.437
ILE  HIE   0.04006    61.328   -94.423     4.210     3.540
ILE  HIE   0.00044   -64.530   -45.402     0.105     0.224
ILE  HIE   0.14585   -53.980   -86.825     5.379     2.446
ILE  HIE   0.03723  -176.669    82.159     4.245    10.631
ILE  HIE   0.16224   -50.015   117.252     5.248     7.972
ILE  HIE   0.00002    49.562    38.883     2.270     4.935
ILE  HIE   0.30357    55.376    87.926     2.065     2.822
ILE  HIE   0.00000    85.885   147.415     1.000     1.000
ILE  HIP   0.03089  -174.364  -111.809     3.061     4.827
ILE  HIP   0.20347   -53.170   -81.560     2.129     4.102
ILE  HIP   0.00001    61.279  -175.561     1.364     1.830
ILE  HIP   0.08899    58.467   -97.320     3.528     2.589
ILE  HIP   0.00904  -178.312    88.924     0.679     5.246
ILE  HIP   0.32573   -52.710   114.214     4.002     6.329
ILE  HIP   0.34187    57.671    86.887     2.469     2.572
ILE  ILE   0.01547    65.112   -88.053     1.791     3.868
ILE  ILE   0.47957  -174.020  -114.743     2.937     4.416
ILE  ILE   0.07478   -53.742   -84.009     2.956     4.927
ILE  ILE   0.07413  -177.959    86.596     4.902     6.703
ILE  ILE   0.26419   -54.504   110.108     4.718     8.670
ILE  ILE   0.09185    56.738    90.030     2.019     3.161
ILE  LEU   0.21595  -173.779  -115.176     2.301     4.619
ILE  LEU   0.04747    65.016   -87.356     1.976     3.007
ILE  LEU   0.21156   -50.937   -85.076     3.172     2.042
ILE  LEU   0.02040  -179.109    87.312     2.189     5.005
ILE  LEU   0.24799   -55.143   108.079     4.156     8.472
ILE  LEU   0.25664    56.235    89.520     2.682     4.323
ILE  LYS   0.14797  -175.457  -109.354     2.138     3.137
ILE  LYS   0.10769    60.374   -93.924     3.587     4.332
ILE  LYS   0.29952   -53.789   -79.560     2.394     3.627
ILE  LYS   0.04047  -179.025    87.811     0.497     1.005
ILE  LYS   0.22897   -53.308   112.390     3.641     7.051
ILE  LYS   0.17538    57.146    88.691     4.023     4.664
ILE  MET   0.28922  -174.611  -113.716     2.993     5.070
ILE  MET   0.10899    59.851   -93.504     3.807     4.896
ILE  MET   0.21221   -52.916   -82.637     3.340     4.854
ILE  MET   0.03277  -178.337    88.042     2.487     5.531
ILE  MET   0.15250   -51.446   115.768     3.530     6.385
ILE  MET   0.20431    58.199    89.312     2.908     3.125
ILE  PHE   0.19590  -173.686  -116.013     1.973     3.841
ILE  PHE   0.25594   -50.944   -86.893     5.222     3.373
ILE  PHE   0.02445    63.672   -90.940     3.064     5.263
ILE  PHE   0.02302  -174.184    68.460     4.283    13.557
ILE  PHE   0.29951   -48.836   118.708     4.939     7.368
ILE  PHE   0.20119    56.396    89.433     2.337     3.410
ILE  PHE   0.00001    89.803   130.541     1.000     1.000
ILE  PRO   0.17289  -174.152  -114.169     2.027     5.144
ILE  PRO   0.11689   -57.006   -82.432     2.640     4.643
ILE  PRO   0.00000    57.275  -171.452     3.409     4.813
ILE  PRO   0.04503    63.549   -91.197     4.123     5.100
ILE  PRO   0.05178  -176.300    80.707     5.596    10.649
ILE  PRO   0.39949   -55.636   113.517     4.002     6.895
ILE  PRO   0.00010    88.844   122.183     3.628     0.779
ILE  PRO   0.21380    60.594    91.437     4.680     2.913
ILE  SER   0.23087  -174.254  -111.011     3.199     4.752
ILE  SER   0.12464   -53.452   -83.934     2.946     4.287
ILE  SER   0.10620    62.010   -92.095     2.625     4.348
ILE  SER   0.00003    12.245  -124.985     1.000     1.000
ILE  SER   0.08340  -177.390    85.410     2.131     7.475
ILE  SER   0.18030   -54.215   110.712     3.968     7.565
ILE  SER   0.27439    57.082    90.709     2.647     3.998
ILE  SER   0.00017    51.303    44.086     1.000     1.000
ILE  SER   0.00000    91.773   129.295     1.000     1.000
ILE  THR   0.32773  -175.668  -116.682     3.501     5.316
ILE  THR   0.03239    62.796   -88.212     3.622     5.610
ILE  THR   0.05163   -53.591   -81.946     2.976     5.152
ILE  THR   0.33826  -176.907    59.475     2.387    13.325
ILE  THR   0.09340    55.382    91.152     1.634     3.608
ILE  THR   0.15660   -55.655   109.387     4.854     7.997
ILE  TRP   0.12297  -175.410  -115.362     2.525     6.234
ILE  TRP   0.12989   -50.725   -88.643     2.227     2.428
ILE  TRP   0.08928    60.374   -92.631     4.234     4.770
ILE  TRP   0.00002    -1.338   -85.647    16.197    17.849
ILE  TRP   0.07270  -178.838    88.008     2.304     6.777
ILE  TRP   0.16660   -50.566   115.895     5.212     9.441
ILE  TRP   0.00001    88.281   135.757     1.897     5.611
ILE  TRP   0.00002    52.311    43.719     0.199     3.441
ILE  TRP   0.41850    58.657    91.705     3.816     3.975
ILE  TYR   0.15046  -175.746  -110.851     2.059     4.600
ILE  TYR   0.07570    59.915   -93.401     4.258     4.571
ILE  TYR   0.05602   -50.641   -85.315     2.836     3.900
ILE  TYR   0.00046   -53.780   -44.855     5.614    11.399
ILE  TYR   0.08927  -178.537    89.481     1.159     2.947
ILE  TYR   0.16467   -52.843   114.341     3.429     6.449
ILE  TYR   0.46342    59.725    92.931     3.223     3.435
ILE  VAL   0.17969  -174.434  -112.748     2.315     4.698
ILE  VAL   0.11061    62.198   -92.611     2.881     4.245
ILE  VAL   0.11088   -51.170   -85.383     3.886     2.766
ILE  VAL   0.05046  -179.111    87.382     1.666     3.834
ILE  VAL   0.25003   -52.021   114.824     3.904     7.185
ILE  VAL   0.29833    56.365    90.266     2.299     4.420
LEU  ALA   0.12402  -177.761    88.543     2.000     5.163
LEU  ALA   0.17807   -55.953   108.089     2.968     5.942
LEU  ALA   0.00001    89.139   136.515     1.994     1.803
LEU  ALA   0.00000    49.158    43.579     1.624     3.374
LEU  ALA   0.33524    58.041    89.431     3.845     3.635
LEU  ALA   0.00002    58.386  -172.201     3.055     3.857
LEU  ALA   0.00031    69.774   -12.728     1.212     2.425
LEU  ALA   0.05233    66.184   -88.277     2.535     3.999
LEU  ALA   0.10720  -175.990  -111.090     1.752     4.803
LEU  ALA   0.20278   -54.687   -84.386     3.342     4.317
LEU  ARG   0.07234  -175.497  -111.290     1.610     5.139
LEU  ARG   0.11297    60.645   -95.401     2.832     3.015
LEU  ARG   0.25166   -54.469   -80.075     3.489     5.499
LEU  ARG   0.00906  -178.653    88.570     1.721     2.039
LEU  ARG   0.38341    57.248    87.275     2.441     3.519
LEU  ARG   0.17056   -53.705   111.612     5.420     9.933
LEU  ASN   0.14681  -175.388  -109.815     2.711     3.187
LEU  ASN   0.13368   -53.067   -84.473     2.568     3.634
LEU  ASN   0.05848    64.722   -87.542     3.499     4.975
LEU  ASN   0.10191  -178.662    88.337     2.908     5.234
LEU  ASN   0.32830    56.597    90.179     2.992     4.112
LEU  ASN   0.23083   -54.662   109.970     3.375     6.998
LEU  ASP   0.07839  -175.702  -112.965     1.395     5.860
LEU  ASP   0.09530   -53.368   -85.538     2.511     2.855
LEU  ASP   0.16570    63.239   -89.646     3.601     4.236
LEU  ASP   0.06972  -177.874    84.102     3.887    11.283
LEU  ASP   0.19446   -56.139   109.760     1.924     4.879
LEU  ASP   0.39643    59.678    92.946     3.494     3.375
LEU  CYS   0.07153  -177.040  -115.059     4.075     7.087
LEU  CYS   0.03995    62.851   -91.179     4.041     4.884
LEU  CYS   0.27114   -52.989   -84.561     2.918     5.924
LEU  CYS   0.03959  -177.770    82.515     2.969    12.063
LEU  CYS   0.31468   -55.170   111.006     2.229     4.451
LEU  CYS   0.26312    56.768    89.394     3.376     5.127
LEU  GLN   0.03486  -175.632  -113.696     2.217     6.333
LEU  GLN   0.08419    61.011   -93.934     3.283     2.695
LEU  GLN   0.17782   -51.952   -83.921     2.696     2.423
LEU  GLN   0.01745  -179.429    89.146     1.342     9.341
LEU  GLN   0.51032    57.623    89.600     2.019     3.997
LEU  GLN   0.17537   -53.169   114.112     2.884     5.605
LEU  GLU   0.09155  -175.088  -110.053     3.754     4.182
LEU  GLU   0.10934    66.465   -84.299     3.224     5.183
LEU  GLU   0.13922   -53.887   -84.481     3.226     4.571
LEU  GLU   0.08602  -177.735    79.468     2.591    15.620
LEU  GLU   0.26068   -54.561   111.062     3.681     6.936
LEU  GLU   0.31320    58.128    90.881     3.612     4.609
LEU  GLY   0.10133  -173.963  -110.456     3.029     4.357
LEU  GLY   0.13853   -55.722   -85.094     3.454     4.028
LEU  GLY   0.08923    60.968   -93.045     4.544     5.437
LEU  GLY   0.00000    71.639   -21.354     1.000     1.000
LEU  GLY   0.12100  -176.603    85.691     2.592     6.544
LEU  GLY   0.13078   -56.072   109.196     3.228     6.085
LEU  GLY   0.41913    60.317    89.460     4.605     3.783
LEU  GLY   0.00000    47.400    47.221     1.000     1.000
LEU  GLY   0.00000    86.809   148.504     0.551     1.111
LEU  GLY   0.00000    45.946  -158.451     1.000     1.000
LEU  HID   0.07528  -176.143  -116.678     3.308     6.123
LEU  HID   0.19888   -53.151   -84.744     3.373     3.727
LEU  HID   0.04808    64.676   -90.250     2.597     4.278
LEU  HID   0.03564  -178.113    87.766     1.864     5.447
LEU  HID   0.43759    58.148    89.305     2.447     2.836
LEU  HID   0.20453   -52.861   114.001     3.466     5.620
LEU  HIE   0.10565  -175.871  -110.538     2.160     4.962
LEU  HIE   0.11939   -54.342   -84.584     3.364     3.080
LEU  HIE   0.16436    63.746   -89.044     2.842     4.198
LEU  HIE   0.00000    23.422  -102.084     1.000     1.000
LEU  HIE   0.02875  -178.964    86.893     1.438     7.267
LEU  HIE   0.11711   -54.826   111.624     3.117     6.442
LEU  HIE   0.46472    57.733    91.184     1.924     2.619
LEU  HIE   0.00000    93.578   116.661     1.000     1.000
LEU  HIE   0.00001    65.487   178.457     1.000     1.000
LEU  HIP   0.10236  -175.670  -113.107     1.151     5.447
LEU  HIP   0.05798    60.646   -94.660     3.542     5.105
LEU  HIP   0.19699   -52.365   -82.527     3.914     6.499
LEU  HIP   0.05235  -175.997    91.083     2.495     1.909
LEU  HIP   0.00001  -177.329    39.588     1.000     1.000
LEU  HIP   0.25711   -55.480   109.320     2.335     5.764
LEU  HIP   0.33321    56.725    87.060     2.836     3.169
LEU  ILE   0.21595  -173.779  -115.176     2.301     4.619
LEU  ILE   0.04747    65.016   -87.356     1.976     3.007
LEU  ILE   0.21156   -50.937   -85.076     3.172     2.042
LEU  ILE   0.02040  -179.109    87.312     2.189     5.005
LEU  ILE   0.24799   -55.143   108.079     4.156     8.472
LEU  ILE   0.25664    56.235    89.520     2.682     4.323
LEU  LEU   0.08725  -175.458  -111.887     1.891     5.145
LEU  LEU   0.16176   -50.748   -85.573     3.884     3.822
LEU  LEU   0.02948    65.082   -86.198     1.319     1.512
LEU  LEU   0.02567  -176.222    76.717     2.445    16.411
LEU  LEU   0.24051   -53.893   112.325     3.386     6.276
LEU  LEU   0.45533    58.175    90.546     4.749     5.504
LEU  LYS   0.06065  -175.892  -109.037     1.110     2.147
LEU  LYS   0.20291   -51.758   -83.136     2.159     1.899
LEU  LYS   0.13638    62.536   -91.947     3.846     4.428
LEU  LYS   0.00844  -178.276    88.495     1.090     4.345
LEU  LYS   0.36560    56.683    88.577     3.060     5.212
LEU  LYS   0.22601   -52.180   115.151     4.374     8.110
LEU  MET   0.09012  -175.964  -109.891     1.789     3.580
LEU  MET   0.08047    62.902   -91.307     2.814     2.224
LEU  MET   0.11728   -52.900   -84.620     3.593     3.549
LEU  MET   0.00529  -177.348    87.879     2.413     4.588
LEU  MET   0.13322   -53.994   111.922     4.914     9.093
LEU  MET   0.57362    57.297    90.308     2.525     2.633
LEU  MET   0.00001    57.156    13.513     1.000     1.000
LEU  PHE   0.12409  -176.003  -113.932     3.208     7.180
LEU  PHE   0.04894    63.330   -92.742     3.760     5.949
LEU  PHE   0.17374   -49.096   -83.696     3.836     3.445
LEU  PHE   0.00001   -65.421   -32.918     1.000     1.000
LEU  PHE   0.08250  -178.256    86.625     3.302     6.458
LEU  PHE   0.20163   -54.008   112.223     3.834     7.444
LEU  PHE   0.36907    57.506    89.548     2.896     4.018
LEU  PHE   0.00002    56.966    12.273     1.000     1.000
LEU  PRO   0.11988  -173.360  -109.242     4.088     8.589
LEU  PRO   0.13187   -53.490   -84.831     4.455     4.607
LEU  PRO   0.04503    62.463   -87.762     7.609     5.320
LEU  PRO   0.00001    70.207   -13.312     1.000     1.000
LEU  PRO   0.00001    55.004  -168.010     1.000     1.000
LEU  PRO   0.01960  -172.393    68.549     6.130     7.925
LEU  PRO   0.29037   -58.850   108.779     2.712     5.112
LEU  PRO   0.39315    59.923    90.275     5.021     4.664
LEU  PRO   0.00008    88.102   120.171     2.734    10.536
LEU  SER   0.12434  -175.829  -111.907     3.261     4.756
LEU  SER   0.09175    63.534   -88.595     4.520     6.358
LEU  SER   0.08972   -51.261   -84.535     3.283     3.866
LEU  SER   0.10632  -177.418    87.589     1.472     2.015
LEU  SER   0.14992   -50.862   118.337     5.681    11.381
LEU  SER   0.43794    57.355    91.519     2.130     3.970
LEU  THR   0.17914  -176.393  -116.041     1.779     6.057
LEU  THR   0.08211    63.834   -88.365     2.683     4.513
LEU  THR   0.11778   -54.205   -82.346     3.585     5.651
LEU  THR   0.18238  -177.853    64.719     1.645    19.426
LEU  THR   0.17531   -55.966   108.460     3.349     5.715
LEU  THR   0.26328    57.846    92.593     3.059     4.700
LEU  TRP   0.16320  -176.021  -112.890     3.592     6.127
LEU  TRP   0.13957    65.467   -89.550     1.360     2.028
LEU  TRP   0.16118   -52.832   -83.778     3.140     5.131
LEU  TRP   0.05554  -177.250    86.212     5.301     8.305
LEU  TRP   0.13043   -53.419   112.751     3.353     6.013
LEU  TRP   0.00021    51.267    42.956     0.539     1.472
LEU  TRP   0.34989    57.365    90.729     2.777     2.673
LEU  TYR   0.12688  -175.058  -113.951     2.441     5.930
LEU  TYR   0.18325   -54.541   -86.935     4.011     3.114
LEU  TYR   0.00004    22.119  -110.305     1.188     2.966
LEU  TYR   0.08573    61.508   -91.563     5.436     5.066
LEU  TYR   0.06979  -178.865    86.941     1.586     7.836
LEU  TYR   0.14828   -55.178   110.568     2.833     5.780
LEU  TYR   0.38600    57.863    91.156     2.377     3.387
LEU  TYR   0.00002    86.821   140.113     2.503     5.590
LEU  TYR   0.00001    57.890  -172.592     1.000     1.000
LEU  VAL   0.06655  -174.405  -114.460     4.715     5.597
LEU  VAL   0.18993   -50.668   -84.602     2.854     2.090
LEU  VAL   0.09074    63.932   -88.858     3.185     5.233
LEU  VAL   0.00003    22.912  -102.271     1.000     1.000
LEU  VAL   0.00000    61.293  -175.833     1.000     1.000
LEU  VAL   0.03147  -177.165    78.344     4.245    15.721
LEU  VAL   0.19681   -53.361   113.173     3.528     5.866
LEU  VAL   0.42447    56.127    90.288     2.174     5.442
LYS  ALA   0.16794   -55.565   -80.321     2.832     5.059
LYS  ALA   0.15744  -174.215  -109.131     4.230     3.801
LYS  ALA   0.03768    67.035   -84.716     1.582     3.108
LYS  ALA   0.00001    71.957   -17.126     1.000     1.000
LYS  ALA   0.19448  -178.455    88.058     2.088     5.517
LYS  ALA   0.18423   -55.443   108.473     2.877     5.798
LYS  ALA   0.25822    55.668    87.878     2.679     3.750
LYS  ARG   0.45266   -54.199   -78.362     1.731     2.412
LYS  ARG   0.08776  -176.123  -107.747     0.733     0.940
LYS  ARG   0.02907    65.585   -89.120     3.063     5.627
LYS  ARG   0.05700  -178.685    88.728     0.396     1.056
LYS  ARG   0.14430   -54.266   110.650     3.011     6.265
LYS  ARG   0.22921    55.734    85.991     4.167     5.505
LYS  ASN   0.12764  -176.236  -108.390     2.005     1.587
LYS  ASN   0.23507   -54.007   -79.930     1.448     3.664
LYS  ASN   0.02408    63.706   -88.658     4.124     5.940
LYS  ASN   0.00001    81.589   -45.849     1.000     1.000
LYS  ASN   0.13261  -178.907    88.831     1.029     2.250
LYS  ASN   0.14444   -53.512   113.681     3.318     6.176
LYS  ASN   0.33520    59.458    90.128     5.230     4.321
LYS  ASN   0.00094    49.083    45.948     1.000     1.000
LYS  ASN   0.00001    91.351   123.763     1.000     1.000
LYS  ASP   0.35107   -54.677   -78.517     1.846     3.262
LYS  ASP   0.11521  -175.401  -108.503     0.797     1.376
LYS  ASP   0.11393    64.008   -92.367     3.379     2.935
LYS  ASP   0.00003    77.173   -37.632     1.000     1.000
LYS  ASP   0.07390  -178.745    89.635     1.062     1.019
LYS  ASP   0.09809   -55.775   109.409     2.090     4.904
LYS  ASP   0.24778    60.697    91.473     4.609     3.927
LYS  CYS   0.10965  -174.645  -108.187     3.875     1.126
LYS  CYS   0.16605    59.588   -94.347     2.831     2.718
LYS  CYS   0.29719   -54.478   -78.629     2.883     4.413
LYS  CYS   0.09028  -179.051    88.834     0.585     2.239
LYS  CYS   0.12891    56.202    87.285     5.338     5.127
LYS  CYS   0.20793   -54.952   109.905     2.432     4.338
LYS  GLN   0.16581  -175.156  -109.492     2.451     2.983
LYS  GLN   0.03890    62.549   -90.529     4.823     6.167
LYS  GLN   0.26696   -54.413   -79.229     1.913     3.635
LYS  GLN   0.14302  -178.506    89.486     1.072     0.490
LYS  GLN   0.19293   -55.624   108.037     2.045     4.627
LYS  GLN   0.19238    55.909    86.665     2.931     4.526
LYS  GLU   0.08904  -175.761  -109.697     1.992     4.431
LYS  GLU   0.06285   -54.281   -81.856     3.285     3.486
LYS  GLU   0.14884    60.554   -94.977     2.189     2.293
LYS  GLU   0.03346  -178.527    84.301     1.386    11.604
LYS  GLU   0.50086    58.052    88.932     3.140     4.431
LYS  GLU   0.16495   -53.375   113.197     3.857     7.915
LYS  GLY   0.29539  -175.515  -109.191     1.254     2.504
LYS  GLY   0.03828    66.267   -85.394     3.213     4.387
LYS  GLY   0.19251   -55.523   -79.924     2.641     5.347
LYS  GLY   0.23389  -177.467    86.911     1.254     4.557
LYS  GLY   0.11139   -56.261   109.363     2.572     4.915
LYS  GLY   0.12854    56.481    85.980     3.534     4.842
LYS  HID   0.21259  -176.328  -108.553     1.072     1.607
LYS  HID   0.14729   -54.187   -79.494     1.526     4.697
LYS  HID   0.12237    60.428   -93.266     4.353     5.246
LYS  HID   0.00001    59.544  -173.611     1.000     1.000
LYS  HID   0.11635  -178.748    87.938     0.858     4.519
LYS  HID   0.12923   -52.757   113.905     3.335     6.802
LYS  HID   0.27217    56.430    87.536     3.333     5.453
LYS  HIE   0.10035  -176.339  -108.339     0.786     1.871
LYS  HIE   0.25810    59.674   -94.192     3.476     3.907
LYS  HIE   0.17483   -54.922   -78.859     2.734     4.780
LYS  HIE   0.08527  -179.130    88.397     0.294     2.605
LYS  HIE   0.11650   -54.638   109.625     3.210     7.007
LYS  HIE   0.26491    57.819    87.674     3.993     4.648
LYS  HIE   0.00004    51.809    33.110     0.204     8.649
LYS  HIP   0.19207  -175.910  -108.162     2.584     2.599
LYS  HIP   0.17099   -51.896   -79.743     3.697     4.766
LYS  HIP   0.04346    59.344   -95.270     4.411     5.513
LYS  HIP   0.11216  -178.261    88.536     0.626     0.928
LYS  HIP   0.27372   -52.989   113.056     3.728     6.734
LYS  HIP   0.20761    55.702    85.310     3.067     3.160
LYS  ILE   0.14797  -175.457  -109.354     2.138     3.137
LYS  ILE   0.10769    60.374   -93.924     3.587     4.332
LYS  ILE   0.29952   -53.789   -79.560     2.394     3.627
LYS  ILE   0.04047  -179.025    87.811     0.497     1.005
LYS  ILE   0.22897   -53.308   112.390     3.641     7.051
LYS  ILE   0.17538    57.146    88.691     4.023     4.664
LYS  LEU   0.06065  -175.892  -109.037     1.110     2.147
LYS  LEU   0.20291   -51.758   -83.136     2.159     1.899
LYS  LEU   0.13638    62.536   -91.947     3.846     4.428
LYS  LEU   0.00844  -178.276    88.495     1.090     4.345
LYS  LEU   0.36560    56.683    88.577     3.060     5.212
LYS  LEU   0.22601   -52.180   115.151     4.374     8.110
LYS  LYS   0.42294    58.194    87.941     1.632     1.998
LYS  LYS   0.23045   -52.358   113.495     3.681     7.742
LYS  LYS   0.03014  -174.984  -107.781     0.498     1.078
LYS  LYS   0.10466   -52.924   -83.209     1.651     1.323
LYS  LYS   0.21181    61.981   -94.601     1.538     2.891
LYS  MET   0.09972  -178.988    88.761     0.242     1.044
LYS  MET   0.54313    57.535    88.761     2.449     3.481
LYS  MET   0.06552   -50.951   117.288     5.173     8.558
LYS  MET   0.01854  -177.369  -107.189     1.006     1.788
LYS  MET   0.15483    59.602   -95.279     2.310     1.344
LYS  MET   0.11826   -52.517   -80.508     1.692     7.397
LYS  PHE   0.17627  -178.497    88.890     0.487     1.964
LYS  PHE   0.19113   -56.073   107.982     3.136     6.447
LYS  PHE   0.19849    55.435    86.123     2.945     4.778
LYS  PHE   0.25440  -176.039  -108.916     1.910     2.393
LYS  PHE   0.13194   -54.119   -83.362     5.281     7.127
LYS  PHE   0.00001   -64.109   -33.547     1.000     1.000
LYS  PHE   0.04766    66.700   -87.651     1.747     3.834
LYS  PHE   0.00005    58.862     9.649     0.340     0.634
LYS  PHE   0.00004    78.877   -35.523     1.733     4.748
LYS  PRO   0.11810  -174.644  -108.477     3.279     6.217
LYS  PRO   0.24666   -56.466   -79.609     1.919     4.966
LYS  PRO   0.09742    63.527   -90.008     8.301     6.984
LYS  PRO   0.08033  -178.295    83.660     1.504    12.470
LYS  PRO   0.25715   -57.540   111.183     2.433     4.445
LYS  PRO   0.00012    89.529   125.639     0.098     1.646
LYS  PRO   0.20022    60.229    90.506     5.215     2.634
LYS  SER   0.12498   -55.633   -80.402     2.416     5.642
LYS  SER   0.13525  -176.308  -108.593     0.626     1.013
LYS  SER   0.22521    64.720   -90.702     3.490     5.235
LYS  SER   0.10916  -177.455    87.467     1.246     1.817
LYS  SER   0.16548   -56.315   107.826     1.487     4.868
LYS  SER   0.00006    90.056   121.620     0.354     1.272
LYS  SER   0.23986    60.630    90.450     4.587     2.686
LYS  THR   0.07607  -177.344  -118.269     1.083     6.193
LYS  THR   0.13285   -55.261   -79.760     2.742     4.887
LYS  THR   0.14297    61.292   -94.194     2.560     4.298
LYS  THR   0.21399  -177.010    55.603     0.679    10.306
LYS  THR   0.11398   -55.528   109.338     2.188     5.109
LYS  THR   0.32014    58.622    91.647     2.926     4.235
LYS  TRP   0.28661  -175.694  -109.801     3.177     3.459
LYS  TRP   0.03903    66.515   -86.319     1.504     3.116
LYS  TRP   0.21681   -53.513   -80.989     2.954     5.191
LYS  TRP   0.21122  -179.102    88.480     1.408     1.244
LYS  TRP   0.07738   -54.606   109.698     3.707     7.894
LYS  TRP   0.16895    56.875    89.474     2.513     3.642
LYS  TRP   0.00002    51.157    42.023     1.000     1.000
LYS  TYR   0.09477  -176.596  -110.720     2.885     5.532
LYS  TYR   0.17557   -55.330   -81.438     2.793     6.378
LYS  TYR   0.11488    61.172   -93.056     4.526     5.035
LYS  TYR   0.07543  -178.521    88.288     1.945     4.633
LYS  TYR   0.05563   -55.677   110.979     2.388     5.851
LYS  TYR   0.48372    58.485    90.158     3.151     3.294
LYS  VAL   0.10817  -174.615  -110.600     2.682     2.751
LYS  VAL   0.18901   -54.702   -81.004     3.173     4.315
LYS  VAL   0.15710    59.944   -94.948     2.980     3.718
LYS  VAL   0.04228  -178.223    89.710     1.078     1.339
LYS  VAL   0.31421    55.071    87.163     2.520     4.550
LYS  VAL   0.18922   -54.885   109.998     3.875     6.639
MET  ALA   0.10377  -176.028  -108.531     0.827     2.162
MET  ALA   0.12447    63.552   -92.342     3.938     4.870
MET  ALA   0.25185   -53.533   -82.561     1.737     2.543
MET  ALA   0.06939  -178.349    88.439     1.552     3.475
MET  ALA   0.00001  -171.629    26.089     1.000     1.000
MET  ALA   0.14482   -53.828   112.857     1.855     3.516
MET  ALA   0.00001    63.944  -179.483     6.491    10.290
MET  ALA   0.00003    56.952    15.950     0.664     4.222
MET  ALA   0.00013    91.643   125.206     2.581     9.515
MET  ALA   0.30552    58.930    89.032     3.005     3.114
MET  ARG   0.21508  -176.432  -107.794     1.069     1.462
MET  ARG   0.07102   -53.945   -82.963     3.556     4.953
MET  ARG   0.00062   -55.089   -40.384     1.000     1.000
MET  ARG   0.09702    57.972   -96.445     3.642     2.193
MET  ARG   0.00009    79.824   -51.726     1.000     1.000
MET  ARG   0.00000    66.777    -5.652     1.000     1.000
MET  ARG   0.13686  -178.749    89.188     0.726     0.715
MET  ARG   0.00001  -170.191    23.529     1.000     1.000
MET  ARG   0.05874   -52.326   113.586     3.556     6.854
MET  ARG   0.42056    57.900    87.781     1.912     3.312
MET  ASN   0.22499  -176.203  -109.441     2.632     3.877
MET  ASN   0.03921    65.028   -89.315     3.114     5.924
MET  ASN   0.10868   -55.235   -83.178     2.843     3.753
MET  ASN   0.14719  -178.649    87.392     0.875     7.239
MET  ASN   0.13637   -54.095   111.072     2.620     4.928
MET  ASN   0.34357    58.023    88.684     2.885     3.246
MET  ASP   0.17096  -175.797  -109.893     1.900     3.247
MET  ASP   0.11720    59.342   -91.638     3.721     3.487
MET  ASP   0.27520   -53.612   -83.474     2.715     3.303
MET  ASP   0.00062   -57.234   -38.320     1.000     1.000
MET  ASP   0.10788  -178.733    87.843     0.585     4.241
MET  ASP   0.06717   -55.468   108.628     3.370     5.821
MET  ASP   0.26033    58.388    88.903     2.672     4.118
MET  ASP   0.00063    49.714    50.646     2.308    12.578
MET  CYS   0.08710  -171.306  -109.339     4.726     3.775
MET  CYS   0.22336   -53.308   -82.878     2.728     3.103
MET  CYS   0.12092    59.997   -95.714     3.245     3.686
MET  CYS   0.03843  -178.365    89.160     0.974     0.799
MET  CYS   0.37516    57.842    89.061     3.439     3.122
MET  CYS   0.15503   -55.008   111.348     2.236     4.806
MET  GLN   0.16582  -175.279  -108.927     2.460     2.332
MET  GLN   0.10107    58.329   -95.211     3.386     3.436
MET  GLN   0.07897   -53.711   -83.006     3.892     4.299
MET  GLN   0.07577  -179.010    87.573     0.437     6.658
MET  GLN   0.05196   -53.741   112.657     3.123     7.315
MET  GLN   0.52640    58.377    89.041     2.509     2.645
MET  GLN   0.00001    90.354   119.944     1.000     1.000
MET  GLN   0.00001    57.421    13.128     1.000     1.000
MET  GLU   0.04968  -175.645  -109.662     2.383     3.824
MET  GLU   0.08714    61.418   -93.699     3.431     4.589
MET  GLU   0.15033   -53.009   -82.852     3.570     5.698
MET  GLU   0.08819  -178.347    86.068     1.097     9.102
MET  GLU   0.11540   -55.273   108.067     2.489     4.604
MET  GLU   0.50922    56.988    89.789     2.638     3.912
MET  GLU   0.00003    55.407    15.678     1.000     1.000
MET  GLU   0.00001    69.729   172.884     1.000     1.000
MET  GLY   0.27689  -175.475  -110.094     2.164     3.953
MET  GLY   0.02102    66.352   -85.360     3.698     2.294
MET  GLY   0.20260   -54.746   -84.785     3.441     4.086
MET  GLY   0.00333   -59.145   -54.751     5.312    12.354
MET  GLY   0.19323  -177.726    84.233     2.272    10.237
MET  GLY   0.00000  -173.959    25.994     1.000     1.000
MET  GLY   0.19266   -56.161   108.921     2.250     4.783
MET  GLY   0.10956    57.512    87.308     3.358     3.592
MET  GLY   0.00058    50.090    55.898     3.483    12.702
MET  GLY   0.00012    89.405   120.472     3.524    18.252
MET  GLY   0.00000    64.219  -177.891     1.000     1.000
MET  HID   0.06136   -55.561   -85.200     4.819     5.374
MET  HID   0.00002   -66.400   -37.322     1.000     1.000
MET  HID   0.29875  -176.162  -108.386     1.118     1.682
MET  HID   0.09057    64.366   -91.311     3.743     5.201
MET  HID   0.00001    78.320   -45.670     1.000     1.000
MET  HID   0.20489  -178.390    89.047     0.823     0.701
MET  HID   0.00001  -178.548    39.527     1.000     1.000
MET  HID   0.13283   -54.804   110.086     2.805     4.797
MET  HID   0.21152    58.390    90.016     2.998     2.596
MET  HID   0.00004    88.357   117.490     4.397     7.204
MET  HID   0.00000    47.668    43.933     1.000     1.000
MET  HIE   0.17597  -176.449  -108.102     0.640     1.597
MET  HIE   0.01905   -50.750   -84.396     2.997     3.552
MET  HIE   0.21235    58.727   -95.571     3.458     3.434
MET  HIE   0.00001    65.951   178.088     1.000     1.000
MET  HIE   0.11011  -178.720    89.292     0.884     1.070
MET  HIE   0.09893   -51.869   114.643     2.455     5.416
MET  HIE   0.38359    59.149    89.893     2.162     2.887
MET  HIP   0.10705  -176.288  -108.423     1.370     1.203
MET  HIP   0.13281    57.532   -96.973     3.068     1.996
MET  HIP   0.08122   -53.732   -81.504     2.580     4.058
MET  HIP   0.06411  -178.871    88.860     0.490     0.753
MET  HIP   0.29478   -52.046   115.134     3.347     6.005
MET  HIP   0.00001    87.609   142.210     6.455    13.043
MET  HIP   0.00005    47.660    31.965     0.453     4.542
MET  HIP   0.31997    56.705    84.354     2.192     2.500
MET  ILE   0.28922  -174.611  -113.716     2.993     5.070
MET  ILE   0.10899    59.851   -93.504     3.807     4.896
MET  ILE   0.21221   -52.916   -82.637     3.340     4.854
MET  ILE   0.03277  -178.337    88.042     2.487     5.531
MET  ILE   0.15250   -51.446   115.768     3.530     6.385
MET  ILE   0.20431    58.199    89.312     2.908     3.125
MET  LEU   0.09012  -175.964  -109.891     1.789     3.580
MET  LEU   0.08047    62.902   -91.307     2.814     2.224
MET  LEU   0.11728   -52.900   -84.620     3.593     3.549
MET  LEU   0.00529  -177.348    87.879     2.413     4.588
MET  LEU   0.13322   -53.994   111.922     4.914     9.093
MET  LEU   0.57362    57.297    90.308     2.525     2.633
MET  LEU   0.00001    57.156    13.513     1.000     1.000
MET  LYS   0.09972  -178.988    88.761     0.242     1.044
MET  LYS   0.54313    57.535    88.761     2.449     3.481
MET  LYS   0.06552   -50.951   117.288     5.173     8.558
MET  LYS   0.01854  -177.369  -107.189     1.006     1.788
MET  LYS   0.15483    59.602   -95.279     2.310     1.344
MET  LYS   0.11826   -52.517   -80.508     1.692     7.397
MET  MET   0.20496  -176.415  -108.347     0.862     1.466
MET  MET   0.08210   -54.734   -86.223     4.445     4.422
MET  MET   0.09850    59.664   -93.886     4.395     5.079
MET  MET   0.12176  -178.526    89.022     0.627     0.903
MET  MET   0.40966    58.304    89.583     2.890     1.648
MET  MET   0.08302   -57.099   104.670     2.765     4.385
MET  PHE   0.19447  -176.053  -109.027     1.150     1.867
MET  PHE   0.05735    62.300   -90.715     4.945     5.634
MET  PHE   0.07292   -54.292   -81.731     3.600    10.481
MET  PHE   0.20387  -178.620    89.531     0.784     0.591
MET  PHE   0.08464   -56.665   107.123     3.264     6.724
MET  PHE   0.00008    54.892    19.391     2.707     7.209
MET  PHE   0.38665    57.751    90.152     2.488     3.572
MET  PRO   0.12473  -174.810  -108.212     3.012     5.104
MET  PRO   0.00092   -61.686   -37.306     0.229     0.096
MET  PRO   0.26477   -57.671   -80.595     2.566     5.107
MET  PRO   0.00038    70.897   -15.809     0.183     1.650
MET  PRO   0.02696    64.512   -88.920     6.410     3.675
MET  PRO   0.11374  -178.169    88.385     1.352     4.097
MET  PRO   0.00001  -171.463    25.914     1.000     1.000
MET  PRO   0.25774   -58.216   109.114     2.157     4.879
MET  PRO   0.00006   -97.879    70.359     1.000     1.000
MET  PRO   0.00000    59.296  -172.934     5.646     7.464
MET  PRO   0.21069    59.326    90.451     4.016     3.629
MET  SER   0.23300  -175.722  -109.871     3.043     3.567
MET  SER   0.02967    64.120   -87.673     6.064     7.035
MET  SER   0.24980   -53.685   -82.804     2.054     2.340
MET  SER   0.00024   -55.542   -39.921     1.000     1.000
MET  SER   0.18140  -178.504    85.690     1.256     8.896
MET  SER   0.11127   -54.530   110.190     2.645     5.370
MET  SER   0.19462    55.670    87.878     1.938     3.730
MET  SER   0.00001    96.025   118.852     1.000     1.000
MET  THR   0.06948  -176.658  -117.409     3.406     5.530
MET  THR   0.08378    60.930   -94.022     2.376     2.633
MET  THR   0.15491   -52.890   -83.183     2.069     3.571
MET  THR   0.15245  -177.308    52.617     0.439     4.191
MET  THR   0.14224   -55.546   107.974     2.769     6.077
MET  THR   0.39710    57.586    91.785     2.611     3.186
MET  THR   0.00004    49.031    45.188     1.010    16.882
MET  THR   0.00001    94.468   121.757     1.000     1.000
MET  TRP   0.00464  -173.341  -118.733     1.667     5.410
MET  TRP   0.14743    56.865   -98.314     3.154     2.409
MET  TRP   0.06419   -51.775   -85.180     2.142     5.564
MET  TRP   0.08030  -176.511    66.335     2.105    11.871
MET  TRP   0.10688   -52.275   116.007     3.831     6.734
MET  TRP   0.59649    59.409    90.884     2.741     3.300
MET  TRP   0.00006    86.001   117.929     7.231    13.758
MET  TRP   0.00001    49.815    41.722     1.000     1.000
MET  TYR   0.14449  -178.649    89.490     0.956     0.521
MET  TYR   0.09945   -55.558   108.386     3.850     7.684
MET  TYR   0.00004    57.563    13.465     0.267     0.509
MET  TYR   0.39746    58.864    91.137     2.527     2.658
MET  TYR   0.15674  -175.497  -108.752     2.994     2.099
MET  TYR   0.11595    58.043   -94.732     3.491     2.987
MET  TYR   0.08588   -53.266   -87.375     5.767     4.907
MET  VAL   0.17569   -54.305   -83.048     2.753     5.133
MET  VAL   0.27823  -176.351  -112.426     2.742     5.623
MET  VAL   0.03783    65.963   -87.374     2.552     3.510
MET  VAL   0.00005    76.692   -29.759     1.000     1.000
MET  VAL   0.18481  -178.880    89.138     0.453     1.420
MET  VAL   0.17575   -53.589   112.340     3.859     7.239
MET  VAL   0.00009    48.973    36.419     3.565    13.067
MET  VAL   0.14754    55.732    87.569     2.533     4.709
PHE  ALA   0.16172  -176.252  -108.691     2.156     2.867
PHE  ALA   0.10458    60.778   -93.207     6.334     5.969
PHE  ALA   0.00017   -65.129   -33.121     1.594     0.859
PHE  ALA   0.13778   -53.625   -82.029     4.742     6.721
PHE  ALA   0.13493  -178.169    87.852     2.134     6.467
PHE  ALA   0.14566   -54.888   111.541     3.434     7.044
PHE  ALA   0.00004    65.437   178.196     9.671    14.803
PHE  ALA   0.00016    92.442   114.305    10.678     4.897
PHE  ALA   0.31474    56.276    88.933     2.784     2.425
PHE  ALA   0.00023    59.401     8.652     1.000     1.000
PHE  ARG   0.21997   -54.317   -72.661     2.406     9.807
PHE  ARG   0.19116  -176.297  -108.974     1.514     2.501
PHE  ARG   0.14580    65.460   -87.110     2.883     3.575
PHE  ARG   0.00008    69.263   -12.382     1.000     1.000
PHE  ARG   0.08132  -178.711    89.093     0.797     2.369
PHE  ARG   0.23174    55.763    86.306     4.483     5.265
PHE  ARG   0.12994   -54.292   111.131     2.274     4.710
PHE  ASN   0.17934  -176.268  -109.245     2.285     3.256
PHE  ASN   0.17983   -49.460   -84.756     4.166     3.973
PHE  ASN   0.00001    63.147  -177.886     0.825     0.646
PHE  ASN   0.07200    59.620   -94.684     4.718     5.239
PHE  ASN   0.11663  -178.920    89.257     0.621     3.057
PHE  ASN   0.12993   -55.425   109.415     3.032     6.165
PHE  ASN   0.00011    57.202    11.570     0.643     1.302
PHE  ASN   0.32213    56.193    88.902     2.020     1.431
PHE  ASN   0.00002    94.876   116.852     1.000     1.000
PHE  ASP   0.03586  -177.516    89.329     3.144     4.375
PHE  ASP   0.19705   -54.533   112.763     3.521     4.818
PHE  ASP   0.00028    56.288    13.791     3.925     5.803
PHE  ASP   0.00003    93.945   126.326     7.519    17.941
PHE  ASP   0.38517    57.492    89.275     2.685     2.794
PHE  ASP   0.07788  -175.293  -107.921     1.683     2.812
PHE  ASP   0.15775   -54.838   -83.876     4.707     7.568
PHE  ASP   0.00001    60.303  -175.897     5.823     9.185
PHE  ASP   0.14597    62.512   -91.405     4.055     4.101
PHE  ASP   0.00000    75.443   -46.731     1.000     1.000
PHE  CYS   0.11152  -169.994  -108.096     4.190     4.020
PHE  CYS   0.00005   -65.285   -33.081     0.729     0.674
PHE  CYS   0.22820   -56.975   -87.365     4.112     5.325
PHE  CYS   0.12855    61.323   -94.153     3.897     4.230
PHE  CYS   0.00005    60.171     6.109     8.433    16.116
PHE  CYS   0.00001    73.524   -41.857     1.000     1.000
PHE  CYS   0.06860  -178.754    68.352     2.137    18.681
PHE  CYS   0.16248   -55.374   111.142     3.020     5.859
PHE  CYS   0.00001    68.027   172.715    12.012    18.237
PHE  CYS   0.00003    93.427   114.657     7.752     2.663
PHE  CYS   0.30049    56.694    88.578     3.015     1.852
PHE  GLN   0.26763  -174.771  -109.880     3.408     2.762
PHE  GLN   0.11228   -57.311   -87.628     4.066     6.502
PHE  GLN   0.00001   -65.523   -32.781     1.000     1.000
PHE  GLN   0.11192    64.458   -91.189     3.352     4.327
PHE  GLN   0.00000    62.910  -177.832     1.000     1.000
PHE  GLN   0.11043  -178.965    87.967     0.883     5.147
PHE  GLN   0.13097   -54.145   112.597     2.452     4.337
PHE  GLN   0.26674    57.455    89.058     2.649     1.888
PHE  GLU   0.06856  -176.567  -111.081     2.598     6.784
PHE  GLU   0.07888    63.641   -90.894     5.106     5.807
PHE  GLU   0.17580   -51.524   -85.921     5.517     5.340
PHE  GLU   0.07942  -177.547    66.573     2.861    16.960
PHE  GLU   0.28203   -53.401   113.442     3.397     5.385
PHE  GLU   0.00001    55.488  -168.519     1.000     1.000
PHE  GLU   0.00001    85.758   146.220     1.000     1.000
PHE  GLU   0.00027    58.359    10.636     0.128     0.208
PHE  GLU   0.31502    57.002    89.498     2.360     2.638
PHE  GLY   0.15640  -175.336  -108.473     2.512     2.792
PHE  GLY   0.09789   -55.538   -81.371     3.716     8.395
PHE  GLY   0.00010   -65.447   -32.958     1.000     1.000
PHE  GLY   0.20528    64.338   -90.946     4.493     3.000
PHE  GLY   0.00002    72.952   -40.684     1.000     1.000
PHE  GLY   0.00014  -174.442    30.755     0.109     0.381
PHE  GLY   0.10635  -176.019    84.904     2.681     9.398
PHE  GLY   0.22772   -54.719   111.442     2.840     4.241
PHE  GLY   0.00000    56.688  -169.630     4.567     5.633
PHE  GLY   0.00001    86.235   144.511     7.181    10.609
PHE  GLY   0.00027    56.900    13.221     2.227     3.925
PHE  GLY   0.20581    59.768    88.830     4.591     3.404
PHE  GLY   0.00000   116.258   109.903     1.000     1.000
PHE  HID   0.13820  -178.269    89.461     1.059     1.291
PHE  HID   0.00000  -174.784    31.030     1.000     1.000
PHE  HID   0.13103   -53.607   112.878     3.814     6.902
PHE  HID   0.21462    57.510    88.868     2.335     2.136
PHE  HID   0.00000    63.921  -178.241     1.000     1.000
PHE  HID   0.00000    86.102   147.272     1.000     1.000
PHE  HID   0.33383  -176.881  -108.217     0.758     1.766
PHE  HID   0.11812   -51.358   -81.965     3.279     2.382
PHE  HID   0.00005    59.367     8.697     1.000     1.000
PHE  HID   0.00001    77.684   -34.752     1.000     1.000
PHE  HID   0.06414    57.924   -95.034     5.641     4.299
PHE  HID   0.00000     8.831   -98.425     1.000     1.000
PHE  HIE   0.10609  -175.420  -110.045     3.464     4.388
PHE  HIE   0.13613   -54.151   -81.693     3.508     6.107
PHE  HIE   0.00003   -62.946   -34.433     1.000     1.000
PHE  HIE   0.00001    63.974  -178.952     0.641     0.365
PHE  HIE   0.14585    60.010   -94.031     5.298     4.092
PHE  HIE   0.00001    68.392   -17.584     4.427    21.275
PHE  HIE   0.08308  -178.722    89.246     0.653     2.170
PHE  HIE   0.13853   -54.302   112.380     3.396     6.494
PHE  HIE   0.39019    57.428    89.669     1.652     2.435
PHE  HIE   0.00008    94.404   118.075     1.000     1.000
PHE  HIP   0.17470  -175.613  -108.338     2.629     3.066
PHE  HIP   0.00019   -64.342   -33.278     1.824     0.704
PHE  HIP   0.14137   -55.057   -79.084     2.572     4.232
PHE  HIP   0.10983    57.814   -94.822     6.384     4.731
PHE  HIP   0.00012    60.187     7.250     0.220     0.391
PHE  HIP   0.00000    73.118   -40.872     0.233     0.416
PHE  HIP   0.05276  -177.220    83.919     4.077    12.486
PHE  HIP   0.14121   -52.353   115.751     3.747     6.858
PHE  HIP   0.00002    68.164   174.283    12.634    18.937
PHE  HIP   0.00003    89.605   121.230     5.500    14.818
PHE  HIP   0.37978    56.055    87.408     2.633     3.324
PHE  ILE   0.19590  -173.686  -116.013     1.973     3.841
PHE  ILE   0.25594   -50.944   -86.893     5.222     3.373
PHE  ILE   0.02445    63.672   -90.940     3.064     5.263
PHE  ILE   0.02302  -174.184    68.460     4.283    13.557
PHE  ILE   0.29951   -48.836   118.708     4.939     7.368
PHE  ILE   0.20119    56.396    89.433     2.337     3.410
PHE  ILE   0.00001    89.803   130.541     1.000     1.000
PHE  LEU   0.12409  -176.003  -113.932     3.208     7.180
PHE  LEU   0.04894    63.330   -92.742     3.760     5.949
PHE  LEU   0.17374   -49.096   -83.696     3.836     3.445
PHE  LEU   0.00001   -65.421   -32.918     1.000     1.000
PHE  LEU   0.08250  -178.256    86.625     3.302     6.458
PHE  LEU   0.20163   -54.008   112.223     3.834     7.444
PHE  LEU   0.36907    57.506    89.548     2.896     4.018
PHE  LEU   0.00002    56.966    12.273     1.000     1.000
PHE  LYS   0.17627  -178.497    88.890     0.487     1.964
PHE  LYS   0.19113   -56.073   107.982     3.136     6.447
PHE  LYS   0.19849    55.435    86.123     2.945     4.778
PHE  LYS   0.25440  -176.039  -108.916     1.910     2.393
PHE  LYS   0.13194   -54.119   -83.362     5.281     7.127
PHE  LYS   0.00001   -64.109   -33.547     1.000     1.000
PHE  LYS   0.04766    66.700   -87.651     1.747     3.834
PHE  LYS   0.00005    58.862     9.649     0.340     0.634
PHE  LYS   0.00004    78.877   -35.523     1.733     4.748
PHE  MET   0.19447  -176.053  -109.027     1.150     1.867
PHE  MET   0.05735    62.300   -90.715     4.945     5.634
PHE  MET   0.07292   -54.292   -81.731     3.600    10.481
PHE  MET   0.20387  -178.620    89.531     0.784     0.591
PHE  MET   0.08464   -56.665   107.123     3.264     6.724
PHE  MET   0.00008    54.892    19.391     2.707     7.209
PHE  MET   0.38665    57.751    90.152     2.488     3.572
PHE  PHE   0.00024    69.623   -12.110     0.000     0.000
PHE  PHE   0.10175    67.230   -86.977     2.162     3.121
PHE  PHE   0.28977  -175.855  -110.604     3.838     5.558
PHE  PHE   0.16923   -57.628   -84.238     2.746    11.188
PHE  PHE   0.20716  -178.037    87.013     1.909     9.227
PHE  PHE   0.05938   -58.535   103.972     2.124     3.974
PHE  PHE   0.00001    65.406   179.344     4.384     3.742
PHE  PHE   0.17245    55.586    89.982     2.491     1.328
PHE  PRO   0.11034    63.479   -93.574     2.912     4.128
PHE  PRO   0.00057    68.515   -12.242     7.191    16.008
PHE  PRO   0.44765  -173.623  -103.652     2.614     4.840
PHE  PRO   0.09467   -57.311   -84.754     3.509     5.238
PHE  PRO   0.00000   -50.143   -39.983     1.000     1.000
PHE  PRO   0.15951  -176.633    90.999     2.307     1.720
PHE  PRO   0.00007  -174.254    32.152     1.000     1.000
PHE  PRO   0.07908   -58.537   108.014     3.145     5.008
PHE  PRO   0.00001    89.262   133.282     5.400     1.980
PHE  PRO   0.10809    60.564    90.661     3.482     2.789
PHE  PRO   0.00000    60.765  -175.879     1.000     1.000
PHE  SER   0.11539  -173.987  -108.828     4.556     4.522
PHE  SER   0.13265   -54.337   -82.708     3.861     8.399
PHE  SER   0.11126    59.952   -94.747     4.588     4.742
PHE  SER   0.00005    70.068   -12.480     1.000     1.000
PHE  SER   0.13734  -178.663    83.216     0.910    14.139
PHE  SER   0.14727   -54.314   112.606     3.618     7.162
PHE  SER   0.00005    68.332   174.007     9.997    15.466
PHE  SER   0.00006    47.510    46.100     0.010     0.117
PHE  SER   0.35593    56.849    89.113     2.043     2.877
PHE  THR   0.21948  -176.698  -114.857     2.384     6.347
PHE  THR   0.08257    66.017   -85.031     3.285     5.351
PHE  THR   0.14483   -57.900   -88.140     4.289     5.391
PHE  THR   0.00004   -65.285   -32.974     1.000     1.000
PHE  THR   0.28343  -177.458    63.563     1.448    16.006
PHE  THR   0.14087   -57.553   106.869     3.942     5.825
PHE  THR   0.00002    82.320   151.938     0.362     1.127
PHE  THR   0.12875    54.475    91.485     2.472     5.817
PHE  THR   0.00001    59.329     8.898     1.000     1.000
PHE  TRP   0.27053  -177.008  -108.720     1.142     3.171
PHE  TRP   0.10531    59.032   -93.951     5.957     4.713
PHE  TRP   0.06558   -54.396   -83.704     5.284     9.785
PHE  TRP   0.00000   -50.256   -33.634     1.000     1.000
PHE  TRP   0.00005  -176.010    42.263     1.513     9.206
PHE  TRP   0.13161  -178.688    89.374     1.073     1.622
PHE  TRP   0.05624   -53.797   113.537     3.302     5.586
PHE  TRP   0.00036    58.628    12.488     5.700    14.498
PHE  TRP   0.00001    63.263  -178.302     2.377     4.289
PHE  TRP   0.37030    58.136    90.620     2.416     2.260
PHE  TYR   0.29376  -177.016  -107.863     0.897     1.721
PHE  TYR   0.00007   -65.080   -33.009     0.343     0.034
PHE  TYR   0.12840   -55.637   -82.598     3.893     7.754
PHE  TYR   0.10228    62.177   -92.320     5.525     6.293
PHE  TYR   0.00000     3.558  -100.203     1.000     1.000
PHE  TYR   0.00068    61.445     4.269     3.969     8.268
PHE  TYR   0.00003    46.967    44.055     1.000     1.000
PHE  TYR   0.11781    55.633    89.510     2.598     3.101
PHE  TYR   0.00001    74.794   163.961     9.876    14.922
PHE  TYR   0.27485  -178.425    89.463     2.034     2.634
PHE  TYR   0.08210   -56.748   107.935     3.118     5.659
PHE  VAL   0.10882   -52.097   -83.076     4.769     3.782
PHE  VAL   0.00089   -58.004   -40.884     5.517    13.240
PHE  VAL   0.26865  -176.566  -111.611     2.695     5.945
PHE  VAL   0.00002    79.438   -37.807     0.722     3.629
PHE  VAL   0.08698    66.785   -86.056     2.702     3.624
PHE  VAL   0.18083  -178.069    85.192     3.029    10.023
PHE  VAL   0.25737   -53.628   113.316     3.018     5.676
PHE  VAL   0.09630    55.921    90.719     3.622     3.057
PHE  VAL   0.00001    82.789   151.702     2.518     1.975
PHE  VAL   0.00001    49.651  -160.573     1.000     1.000
PHE  VAL   0.00011    59.761     8.068     1.000     1.000
PRO  ALA   0.12967  -177.656    80.369     2.990    15.675
PRO  ALA   0.25280   -56.449   110.305     7.872    10.090
PRO  ALA   0.27123    55.146    86.431     3.036     4.502
PRO  ALA   0.00007    89.948   139.624     6.201     9.759
PRO  ALA   0.16127  -173.929  -106.892     3.967     5.890
PRO  ALA   0.12096   -56.922   -80.382     1.926     6.083
PRO  ALA   0.00185    71.751   -18.467     3.568     8.626
PRO  ALA   0.06215    60.392   -87.049     9.027     6.261
PRO  ARG   0.00008    90.193   124.531     0.876     2.686
PRO  ARG   0.17079    58.669    89.991     5.820     3.847
PRO  ARG   0.11971  -176.866    89.304     2.948     3.343
PRO  ARG   0.25924   -57.610   109.620     2.021     4.695
PRO  ARG   0.22650  -173.758  -106.349     3.274     2.719
PRO  ARG   0.18389   -55.230   -78.612     2.069     3.254
PRO  ARG   0.00007    72.282   -18.665     0.322     0.462
PRO  ARG   0.03971    65.700   -88.702     4.719     4.672
PRO  ASN   0.00744  -169.769    79.283     9.647     8.515
PRO  ASN   0.49530   -53.072   115.407     7.128    10.041
PRO  ASN   0.21902    55.068    85.801     3.002     3.671
PRO  ASN   0.00000    60.979  -176.191     3.305     4.987
PRO  ASN   0.00001    91.894   134.400     6.021    13.425
PRO  ASN   0.08072  -170.290  -103.768     2.839     2.568
PRO  ASN   0.16826   -49.259   -80.884     5.927     4.021
PRO  ASN   0.02925    55.630   -94.506     7.260     8.448
PRO  ASN   0.00000    75.779   -41.805     1.000     1.000
PRO  ASP   0.11147  -177.156  -108.669     3.086     3.528
PRO  ASP   0.21227   -55.517   -83.552     4.448     2.608
PRO  ASP   0.00003    71.651   -17.455     0.000     0.000
PRO  ASP   0.14197    66.987   -94.903     4.574     2.915
PRO  ASP   0.10080  -178.056    85.547     0.941     8.329
PRO  ASP   0.24643   -57.388   107.603     3.050     6.406
PRO  ASP   0.18699    61.490    91.361     2.935     2.582
PRO  ASP   0.00002    85.288   148.975     2.729     5.746
PRO  ASP   0.00001    61.908  -177.390     5.066     6.955
PRO  ASP   0.00001    37.177  -150.067     1.000     1.000
PRO  CYS   0.13065  -174.789    91.864     1.479     1.997
PRO  CYS   0.21335    56.418    87.399     2.372     2.410
PRO  CYS   0.18070   -49.403   118.864     6.347     8.335
PRO  CYS   0.00001  -115.236  -131.745     2.228     0.748
PRO  CYS   0.36268  -172.483  -102.991     1.811     2.972
PRO  CYS   0.08846   -49.078   -80.906     5.003     4.063
PRO  CYS   0.00000    60.658  -175.341     0.403     0.423
PRO  CYS   0.00002    14.798  -117.364     1.498     0.413
PRO  CYS   0.02410    57.674   -94.954     5.833     4.699
PRO  CYS   0.00004    71.109   -14.928     1.000     1.000
PRO  GLN   0.19496  -174.454  -109.413     4.169     7.528
PRO  GLN   0.25272   -55.852   -81.528     3.727     3.439
PRO  GLN   0.03825    60.082   -89.164     8.437     7.588
PRO  GLN   0.02676  -177.189    83.260     3.879    10.259
PRO  GLN   0.27236   -57.376   110.528     2.885     4.690
PRO  GLN   0.21496    58.326    90.436     4.173     4.003
PRO  GLN   0.00000    90.217   139.911     1.000     1.000
PRO  GLU   0.07197  -169.448  -102.261     1.917     2.418
PRO  GLU   0.02609    60.232   -89.537     7.080     9.727
PRO  GLU   0.28291   -52.409   -81.813     4.967     5.457
PRO  GLU   0.01481  -171.407    75.145     7.694     7.338
PRO  GLU   0.49699   -50.780   118.649     7.677    10.135
PRO  GLU   0.00003    91.864   132.881     0.242     1.960
PRO  GLU   0.10721    55.194    86.068     3.392     3.083
PRO  GLY   0.21033    59.223    89.740     3.189     2.291
PRO  GLY   0.00001    61.594  -176.351     4.643     6.130
PRO  GLY   0.25676   -60.003   107.575     2.498     4.641
PRO  GLY   0.15262  -175.518    84.075     2.859     6.423
PRO  GLY   0.00196    65.757    -5.106     0.000     0.000
PRO  GLY   0.03126    58.267   -89.452     6.444     6.816
PRO  GLY   0.17176  -172.021  -104.953     2.860     5.122
PRO  GLY   0.17530   -58.647   -82.754     2.635     3.975
PRO  HID   0.10737    66.108   -90.054     1.781     1.770
PRO  HID   0.00067    73.751   -27.557     4.470    18.571
PRO  HID   0.06720   -56.087   -82.564     2.912     4.192
PRO  HID   0.00003   -63.891   -31.437     1.000     1.000
PRO  HID   0.00002  -116.816  -131.046     3.110     0.128
PRO  HID   0.39273  -173.210  -103.540     1.533     2.944
PRO  HID   0.19560  -175.736    87.957     2.154    10.568
PRO  HID   0.14035   -55.779   112.630     2.341     3.342
PRO  HID   0.09601    60.809    88.995     3.012     2.217
PRO  HID   0.00000    58.388  -172.194     1.017     1.283
PRO  HID   0.00002    88.660   136.836     4.119    10.224
PRO  HIE   0.12614   -54.260   112.660     6.402     7.478
PRO  HIE   0.23771  -178.038    79.450     1.330    15.740
PRO  HIE   0.00002    90.220   139.680     1.057     2.532
PRO  HIE   0.09018    59.332    91.962     2.823     1.640
PRO  HIE   0.16632  -176.299  -109.981     2.116     4.959
PRO  HIE   0.09784   -50.991   -75.338     4.892     8.303
PRO  HIE   0.00004    47.626  -159.072     3.602     4.967
PRO  HIE   0.27809    64.571   -95.895     1.997     2.949
PRO  HIE   0.00365    71.683   -16.827     1.598     4.240
PRO  HIP   0.03446  -174.393    85.221     4.014     9.067
PRO  HIP   0.28156   -54.074   113.508     6.905     6.800
PRO  HIP   0.00002    93.936   124.115     8.024    13.364
PRO  HIP   0.26683    54.707    85.842     3.019     2.956
PRO  HIP   0.00007    43.804    42.678     1.000     1.000
PRO  HIP   0.05786  -173.190  -103.276     4.149     5.298
PRO  HIP   0.00050   -67.135   -44.282     0.952     8.196
PRO  HIP   0.26476   -55.085   -82.383     5.797     4.936
PRO  HIP   0.00020    70.396   -18.610     2.489     1.479
PRO  HIP   0.00005    10.614  -108.882     4.918    10.319
PRO  HIP   0.09370    55.953   -96.356     4.526     4.369
PRO  ILE   0.17289  -174.152  -114.169     2.027     5.144
PRO  ILE   0.11689   -57.006   -82.432     2.640     4.643
PRO  ILE   0.00000    57.275  -171.452     3.409     4.813
PRO  ILE   0.04503    63.549   -91.197     4.123     5.100
PRO  ILE   0.05178  -176.300    80.707     5.596    10.649
PRO  ILE   0.39949   -55.636   113.517     4.002     6.895
PRO  ILE   0.00010    88.844   122.183     3.628     0.779
PRO  ILE   0.21380    60.594    91.437     4.680     2.913
PRO  LEU   0.11988  -173.360  -109.242     4.088     8.589
PRO  LEU   0.13187   -53.490   -84.831     4.455     4.607
PRO  LEU   0.04503    62.463   -87.762     7.609     5.320
PRO  LEU   0.00001    70.207   -13.312     1.000     1.000
PRO  LEU   0.00001    55.004  -168.010     1.000     1.000
PRO  LEU   0.01960  -172.393    68.549     6.130     7.925
PRO  LEU   0.29037   -58.850   108.779     2.712     5.112
PRO  LEU   0.39315    59.923    90.275     5.021     4.664
PRO  LEU   0.00008    88.102   120.171     2.734    10.536
PRO  LYS   0.11810  -174.644  -108.477     3.279     6.217
PRO  LYS   0.24666   -56.466   -79.609     1.919     4.966
PRO  LYS   0.09742    63.527   -90.008     8.301     6.984
PRO  LYS   0.08033  -178.295    83.660     1.504    12.470
PRO  LYS   0.25715   -57.540   111.183     2.433     4.445
PRO  LYS   0.00012    89.529   125.639     0.098     1.646
PRO  LYS   0.20022    60.229    90.506     5.215     2.634
PRO  MET   0.12473  -174.810  -108.212     3.012     5.104
PRO  MET   0.00092   -61.686   -37.306     0.229     0.096
PRO  MET   0.26477   -57.671   -80.595     2.566     5.107
PRO  MET   0.00038    70.897   -15.809     0.183     1.650
PRO  MET   0.02696    64.512   -88.920     6.410     3.675
PRO  MET   0.11374  -178.169    88.385     1.352     4.097
PRO  MET   0.00001  -171.463    25.914     1.000     1.000
PRO  MET   0.25774   -58.216   109.114     2.157     4.879
PRO  MET   0.00006   -97.879    70.359     1.000     1.000
PRO  MET   0.00000    59.296  -172.934     5.646     7.464
PRO  MET   0.21069    59.326    90.451     4.016     3.629
PRO  PHE   0.11034    63.479   -93.574     2.912     4.128
PRO  PHE   0.00057    68.515   -12.242     7.191    16.008
PRO  PHE   0.44765  -173.623  -103.652     2.614     4.840
PRO  PHE   0.09467   -57.311   -84.754     3.509     5.238
PRO  PHE   0.00000   -50.143   -39.983     1.000     1.000
PRO  PHE   0.15951  -176.633    90.999     2.307     1.720
PRO  PHE   0.00007  -174.254    32.152     1.000     1.000
PRO  PHE   0.07908   -58.537   108.014     3.145     5.008
PRO  PHE   0.00001    89.262   133.282     5.400     1.980
PRO  PHE   0.10809    60.564    90.661     3.482     2.789
PRO  PHE   0.00000    60.765  -175.879     1.000     1.000
PRO  PRO   0.11585    56.828    90.954     0.846     0.582
PRO  PRO   0.04069  -168.140    73.108     7.494     0.300
PRO  PRO   0.38055   -60.359   109.192     3.031     4.693
PRO  PRO   0.00000    39.629  -144.410     0.000     0.000
PRO  PRO   0.00487    69.421   -16.502     0.646     1.180
PRO  PRO   0.02335    56.143   -83.875     8.003     5.478
PRO  PRO   0.31762  -168.984  -102.547     0.049     0.776
PRO  PRO   0.11707   -57.257   -82.074     0.687     0.998
PRO  SER   0.37199  -170.774  -104.656     3.510     4.263
PRO  SER   0.10795   -54.918   -76.987     2.427     4.931
PRO  SER   0.00000    59.526  -174.165     0.681     1.126
PRO  SER   0.00069    70.713   -14.328     0.938     1.773
PRO  SER   0.06403    62.104   -94.022     6.100     4.429
PRO  SER   0.07947  -176.901    77.017     6.250    16.394
PRO  SER   0.15703   -55.758   112.560     3.460     4.439
PRO  SER   0.00003    90.946   134.867     3.194    15.245
PRO  SER   0.21882    59.135    86.127     3.948     8.381
PRO  THR   0.03800  -172.584    73.234     5.770     6.726
PRO  THR   0.33429   -56.060   111.067     7.767     8.322
PRO  THR   0.00000   -83.024    76.717     1.000     1.000
PRO  THR   0.12084    55.331    88.781     3.919     5.953
PRO  THR   0.00000    87.215   114.724     9.300    12.983
PRO  THR   0.00002    79.996   157.371     7.189     9.538
PRO  THR   0.17088  -172.530  -107.210     4.312     8.462
PRO  THR   0.29435   -52.183   -74.726     3.730     7.250
PRO  THR   0.04161    58.033   -92.305     5.697     9.206
PRO  THR   0.00001    78.309   -34.473     1.000     1.000
PRO  TRP   0.18979  -174.993    91.850     1.604     1.699
PRO  TRP   0.14660   -45.765   123.788     5.724     8.700
PRO  TRP   0.00000    74.111   164.167     3.903     5.836
PRO  TRP   0.00000    98.773   119.979     1.769     2.315
PRO  TRP   0.19188    56.072    85.586     2.377     2.907
PRO  TRP   0.00001    48.212    45.245     1.000     1.000
PRO  TRP   0.00001  -114.086  -131.039     1.701     0.225
PRO  TRP   0.34427  -173.020  -104.551     2.146     6.039
PRO  TRP   0.08988   -51.293   -77.819     4.995     8.568
PRO  TRP   0.00006    75.824   -29.512     7.412    18.133
PRO  TRP   0.03732    59.203   -95.664     4.388     5.175
PRO  TRP   0.00018    15.088  -117.172     8.952     7.465
PRO  TYR   0.15431    57.709    90.845     4.536     2.229
PRO  TYR   0.00014    84.300   110.065     4.592     5.868
PRO  TYR   0.11808  -178.205    85.224     2.609     9.189
PRO  TYR   0.00001   -39.994   145.664     5.410     5.378
PRO  TYR   0.19258   -61.119   104.737     2.808     4.825
PRO  TYR   0.26661  -174.587  -108.399     3.244     5.512
PRO  TYR   0.19382   -59.741   -90.444     2.713     4.689
PRO  TYR   0.00016   -66.365   -32.323     3.038     2.050
PRO  TYR   0.00008    52.814    24.791     1.651     7.090
PRO  TYR   0.00073    72.465   -18.600     2.554     5.924
PRO  TYR   0.00000    57.331  -170.586     0.424     0.557
PRO  TYR   0.07315    62.344   -93.733     2.694     6.953
PRO  TYR   0.00033    35.884  -102.791    10.135     7.927
PRO  VAL   0.30412  -171.484  -107.620     3.201     6.552
PRO  VAL   0.06744   -58.213   -84.814     4.432     3.948
PRO  VAL   0.00092    70.276   -13.871     1.612     3.118
PRO  VAL   0.03189    60.305   -87.980     9.135     5.359
PRO  VAL   0.08662  -177.814    86.747     2.975     8.840
PRO  VAL   0.31625   -56.666   111.839     4.145     6.328
PRO  VAL   0.19254    57.741    91.622     4.352     2.039
PRO  VAL   0.00023    86.076   110.238    10.895     9.286
SER  ALA   0.16655  -175.085  -108.330     2.695     1.490
SER  ALA   0.08452   -55.697   -80.192     2.118     4.589
SER  ALA   0.12338    60.904   -94.054     4.828     4.506
SER  ALA   0.12132  -178.182    87.833     1.251     2.338
SER  ALA   0.17852   -54.381   113.161     2.383     3.726
SER  ALA   0.32567    57.701    88.202     3.265     3.265
SER  ALA   0.00003    60.086  -174.263     0.862     1.043
SER  ALA   0.00001    91.233   124.216     6.670    19.312
SER  ARG   0.05297  -174.106  -107.971     3.946     1.111
SER  ARG   0.07032    60.415   -94.358     2.557     3.168
SER  ARG   0.21188   -54.476   -77.599     2.436     2.787
SER  ARG   0.00763  -178.295    88.917     0.631     2.127
SER  ARG   0.13218   -53.112   112.906     4.510     7.866
SER  ARG   0.52502    57.974    88.640     2.646     4.362
SER  ASN   0.11733   -55.354   -81.739     1.581     2.793
SER  ASN   0.16509  -176.633  -110.317     3.103     5.256
SER  ASN   0.07928    65.700   -88.390     2.914     6.883
SER  ASN   0.11205  -179.109    88.445     0.789     3.552
SER  ASN   0.32693    57.031    89.073     2.413     3.185
SER  ASN   0.19932   -54.716   112.178     2.712     5.104
SER  ASP   0.03527  -175.078  -109.310     1.346     1.458
SER  ASP   0.10097    61.911   -95.628     2.381     2.677
SER  ASP   0.19470   -55.557   -83.116     1.566     4.495
SER  ASP   0.01672  -178.401    87.256     0.822    11.015
SER  ASP   0.29358   -55.401   109.274     2.117     4.042
SER  ASP   0.00005   100.972   115.458     3.729     5.333
SER  ASP   0.35872    58.664    89.211     2.470     4.084
SER  CYS   0.05494  -174.206  -108.467     3.626     1.207
SER  CYS   0.16992   -53.025   -82.460     2.038     6.241
SER  CYS   0.06674    59.557   -93.729     5.210     5.304
SER  CYS   0.00001    54.031  -166.230    12.472    15.812
SER  CYS   0.05108  -178.434    87.981     1.081     1.952
SER  CYS   0.29662   -53.939   113.454     2.935     4.877
SER  CYS   0.36068    56.380    88.417     2.137     3.378
SER  CYS   0.00000    91.599   121.130     1.000     1.000
SER  GLN   0.13471  -176.226  -111.834     2.116     4.963
SER  GLN   0.08674   -53.901   -83.224     3.542     4.002
SER  GLN   0.12983    60.281   -93.787     3.836     4.125
SER  GLN   0.00001    47.911  -158.221     1.000     1.000
SER  GLN   0.07132  -178.053    87.727     0.681     1.290
SER  GLN   0.13994   -56.083   107.838     2.191     5.600
SER  GLN   0.43744    57.994    89.889     1.979     3.277
SER  GLN   0.00000    90.101   118.387     1.000     1.000
SER  GLU   0.15865   -54.974   -82.413     1.882     3.658
SER  GLU   0.09231  -176.259  -112.498     3.568     5.625
SER  GLU   0.11323    61.584   -92.310     3.140     3.835
SER  GLU   0.00000    76.847   -29.400     1.000     1.000
SER  GLU   0.14533  -178.439    84.630     0.909    11.654
SER  GLU   0.30054    58.580    90.198     2.941     2.069
SER  GLU   0.18994   -54.957   110.309     2.536     4.616
SER  GLY   0.11113  -176.085  -108.837     1.706     2.665
SER  GLY   0.08832   -56.745   -84.056     3.137     4.918
SER  GLY   0.00000    59.614  -172.995     4.280     5.579
SER  GLY   0.11055    62.298   -91.707     6.797     5.854
SER  GLY   0.14902  -177.524    85.926     1.413     6.445
SER  GLY   0.23780   -55.449   111.491     2.984     5.525
SER  GLY   0.30317    57.204    90.437     2.885     2.465
SER  GLY   0.00001    91.676   132.024     6.220    17.187
SER  HID   0.06007   -55.450   -83.348     3.626     4.358
SER  HID   0.36987  -175.831  -109.290     1.839     2.707
SER  HID   0.00014    68.485    -9.239     0.699     1.993
SER  HID   0.04902    65.200   -88.107     3.482     4.626
SER  HID   0.23583  -177.994    88.151     1.123     1.007
SER  HID   0.14263   -54.750   111.972     2.123     4.237
SER  HID   0.00002    64.837   178.708     8.519    11.817
SER  HID   0.00001    96.008   116.117     2.998     3.879
SER  HID   0.14242    55.537    89.160     2.938     4.178
SER  HIE   0.07675   -55.918   -81.178     2.347     6.953
SER  HIE   0.29259  -176.688  -110.803     1.938     4.668
SER  HIE   0.03859    66.601   -84.971     3.671     5.379
SER  HIE   0.00026    76.498   -29.908     1.000     1.000
SER  HIE   0.33989  -178.306    77.365     1.374    16.318
SER  HIE   0.10853   -56.377   106.822     2.652     4.787
SER  HIE   0.00002    83.519   150.506     4.023     5.543
SER  HIE   0.00004    51.851    29.409     1.346     3.583
SER  HIE   0.14333    54.675    87.125     2.150     4.934
SER  HIP   0.07914  -175.644  -108.613     3.588     4.234
SER  HIP   0.13957    60.991   -94.503     3.503     4.401
SER  HIP   0.18219   -54.555   -81.325     4.383     6.694
SER  HIP   0.06086  -177.849    74.126     1.224    20.365
SER  HIP   0.20803   -54.586   110.918     2.341     5.505
SER  HIP   0.00002    89.214   141.276     0.173     1.572
SER  HIP   0.00001    65.860   178.719     0.954     1.799
SER  HIP   0.00006    48.321    38.499     0.077     0.044
SER  HIP   0.33013    56.610    86.292     2.720     2.725
SER  ILE   0.23087  -174.254  -111.011     3.199     4.752
SER  ILE   0.12464   -53.452   -83.934     2.946     4.287
SER  ILE   0.10620    62.010   -92.095     2.625     4.348
SER  ILE   0.00003    12.245  -124.985     1.000     1.000
SER  ILE   0.08340  -177.390    85.410     2.131     7.475
SER  ILE   0.18030   -54.215   110.712     3.968     7.565
SER  ILE   0.27439    57.082    90.709     2.647     3.998
SER  ILE   0.00017    51.303    44.086     1.000     1.000
SER  ILE   0.00000    91.773   129.295     1.000     1.000
SER  LEU   0.12434  -175.829  -111.907     3.261     4.756
SER  LEU   0.09175    63.534   -88.595     4.520     6.358
SER  LEU   0.08972   -51.261   -84.535     3.283     3.866
SER  LEU   0.10632  -177.418    87.589     1.472     2.015
SER  LEU   0.14992   -50.862   118.337     5.681    11.381
SER  LEU   0.43794    57.355    91.519     2.130     3.970
SER  LYS   0.12498   -55.633   -80.402     2.416     5.642
SER  LYS   0.13525  -176.308  -108.593     0.626     1.013
SER  LYS   0.22521    64.720   -90.702     3.490     5.235
SER  LYS   0.10916  -177.455    87.467     1.246     1.817
SER  LYS   0.16548   -56.315   107.826     1.487     4.868
SER  LYS   0.00006    90.056   121.620     0.354     1.272
SER  LYS   0.23986    60.630    90.450     4.587     2.686
SER  MET   0.23300  -175.722  -109.871     3.043     3.567
SER  MET   0.02967    64.120   -87.673     6.064     7.035
SER  MET   0.24980   -53.685   -82.804     2.054     2.340
SER  MET   0.00024   -55.542   -39.921     1.000     1.000
SER  MET   0.18140  -178.504    85.690     1.256     8.896
SER  MET   0.11127   -54.530   110.190     2.645     5.370
SER  MET   0.19462    55.670    87.878     1.938     3.730
SER  MET   0.00001    96.025   118.852     1.000     1.000
SER  PHE   0.11539  -173.987  -108.828     4.556     4.522
SER  PHE   0.13265   -54.337   -82.708     3.861     8.399
SER  PHE   0.11126    59.952   -94.747     4.588     4.742
SER  PHE   0.00005    70.068   -12.480     1.000     1.000
SER  PHE   0.13734  -178.663    83.216     0.910    14.139
SER  PHE   0.14727   -54.314   112.606     3.618     7.162
SER  PHE   0.00005    68.332   174.007     9.997    15.466
SER  PHE   0.00006    47.510    46.100     0.010     0.117
SER  PHE   0.35593    56.849    89.113     2.043     2.877
SER  PRO   0.37199  -170.774  -104.656     3.510     4.263
SER  PRO   0.10795   -54.918   -76.987     2.427     4.931
SER  PRO   0.00000    59.526  -174.165     0.681     1.126
SER  PRO   0.00069    70.713   -14.328     0.938     1.773
SER  PRO   0.06403    62.104   -94.022     6.100     4.429
SER  PRO   0.07947  -176.901    77.017     6.250    16.394
SER  PRO   0.15703   -55.758   112.560     3.460     4.439
SER  PRO   0.00003    90.946   134.867     3.194    15.245
SER  PRO   0.21882    59.135    86.127     3.948     8.381
SER  SER   0.23256  -176.174  -110.734     3.806     5.535
SER  SER   0.23430   -55.390   -82.560     1.528     3.845
SER  SER   0.01616    66.762   -84.897     2.587     2.190
SER  SER   0.36895  -177.825    76.078     1.168    16.251
SER  SER   0.11510    55.122    88.588     1.741     4.375
SER  SER   0.03293   -57.846   103.886     1.040     1.773
SER  THR   0.33135  -177.621  -115.292     2.386     6.264
SER  THR   0.05989    64.547   -87.758     4.604     6.688
SER  THR   0.07706   -55.537   -81.762     2.309     5.453
SER  THR   0.24574  -177.570    67.474     0.763    19.187
SER  THR   0.18233   -55.280   110.273     4.224     6.517
SER  THR   0.00003    86.453   146.512     2.716     4.977
SER  THR   0.10361    56.546    90.822     4.058     5.466
SER  TRP   0.21395  -175.047  -114.069     2.843     5.869
SER  TRP   0.06037    58.139   -93.801     8.977     8.098
SER  TRP   0.06005   -56.295   -84.328     2.872     6.628
SER  TRP   0.13298  -179.078    84.128     1.657    13.578
SER  TRP   0.09425   -56.401   107.727     4.022     6.814
SER  TRP   0.00008    51.157    41.825     0.048     0.262
SER  TRP   0.43832    56.711    89.034     2.052     2.881
SER  TYR   0.14153  -178.821    88.843     0.990     1.143
SER  TYR   0.12298   -55.295   110.212     3.037     6.116
SER  TYR   0.25994    55.737    89.435     2.532     1.667
SER  TYR   0.00002    91.733   136.038     1.142     2.362
SER  TYR   0.00002    63.624  -178.880     1.000     1.000
SER  TYR   0.19860  -174.217  -107.898     3.611     2.491
SER  TYR   0.19735   -55.477   -83.096     4.629    10.410
SER  TYR   0.07934    61.911   -92.430     4.686     6.089
SER  TYR   0.00023    67.265    -8.128     7.857    17.908
SER  VAL   0.12645  -175.874  -110.763     2.131     2.539
SER  VAL   0.17155   -53.822   -81.261     2.953     4.992
SER  VAL   0.10430    60.360   -93.885     4.337     4.991
SER  VAL   0.09963  -178.084    87.859     0.620     1.660
SER  VAL   0.19766   -52.581   114.591     3.392     5.685
SER  VAL   0.30040    56.116    90.603     2.029     5.674
SER  VAL   0.00001    89.860   116.555     3.346    16.130
THR  ALA   0.12624  -176.192  -110.801     1.719     5.141
THR  ALA   0.14583   -54.643   -82.903     3.039     6.667
THR  ALA   0.00001    52.955  -165.099     3.226     4.137
THR  ALA   0.08306    62.601   -90.512     4.519     6.072
THR  ALA   0.23755  -177.498    63.028     1.239    18.213
THR  ALA   0.19160   -57.037   107.889     3.156     6.229
THR  ALA   0.21567    56.913    90.509     2.964     3.044
THR  ALA   0.00005    81.742   124.087     3.725    22.476
THR  ARG   0.11073  -176.601  -112.785     1.629     6.460
THR  ARG   0.07552    59.333   -94.377     3.951     5.703
THR  ARG   0.06706   -56.481   -76.138     2.856     2.396
THR  ARG   0.34694  -177.339    61.311     0.849    16.046
THR  ARG   0.11380   -55.923   107.288     2.934     5.208
THR  ARG   0.28593    56.897    89.857     2.593     3.772
THR  ARG   0.00002    85.324   145.494     1.000     1.000
THR  ASN   0.15250  -176.287  -112.694     2.615     6.453
THR  ASN   0.09652   -55.006   -82.160     3.174     5.266
THR  ASN   0.08072    63.537   -88.391     5.608     7.489
THR  ASN   0.33123  -177.407    62.722     1.306    16.826
THR  ASN   0.15311   -56.428   107.882     3.034     5.526
THR  ASN   0.18584    56.043    90.866     2.413     3.318
THR  ASN   0.00008    93.364   120.286     1.764    14.986
THR  ASN   0.00001    65.908   177.926     1.000     1.000
THR  ASP   0.12843  -175.844  -112.626     1.846     5.618
THR  ASP   0.09454   -55.198   -80.541     2.442     7.680
THR  ASP   0.00041   -58.736   -40.380     1.000     1.000
THR  ASP   0.00008    76.885   -36.939     2.884    10.406
THR  ASP   0.12940    61.221   -92.195     3.992     4.361
THR  ASP   0.15910  -178.079    70.175     1.311    18.967
THR  ASP   0.24551   -55.900   109.939     3.027     4.793
THR  ASP   0.00001    78.480   157.193     4.062     9.283
THR  ASP   0.24254    58.741    91.763     2.364     2.478
THR  CYS   0.07381  -176.545  -116.816     2.351     6.545
THR  CYS   0.08418    60.364   -96.038     3.471     3.731
THR  CYS   0.09738   -52.682   -78.512     1.767     5.553
THR  CYS   0.26280  -176.976    52.713     0.651     2.536
THR  CYS   0.31421    55.605    90.126     2.436     5.758
THR  CYS   0.16762   -53.852   113.621     2.874     4.284
THR  GLN   0.04992  -175.664  -108.933     2.414     1.002
THR  GLN   0.03529   -56.426   -81.892     3.391     4.196
THR  GLN   0.09172    59.753   -94.706     2.955     2.468
THR  GLN   0.31355  -177.220    57.529     0.857    13.059
THR  GLN   0.36722    58.493    90.170     2.056     3.446
THR  GLN   0.14231   -56.207   109.475     2.483     5.708
THR  GLU   0.19548    62.938   -90.613     2.603     4.301
THR  GLU   0.00001    29.413  -105.441     1.000     1.000
THR  GLU   0.00001    56.329  -170.176     1.000     1.000
THR  GLU   0.07201   -56.550   -86.972     1.843     5.907
THR  GLU   0.24418  -175.247  -113.070     3.878     6.088
THR  GLU   0.12538  -178.518    80.196     0.887    16.681
THR  GLU   0.10848   -57.460   107.844     4.030     6.295
THR  GLU   0.25445    59.057    91.503     2.656     2.414
THR  GLY   0.20264  -174.685  -112.479     2.611     6.028
THR  GLY   0.09672   -55.943   -80.414     2.568     4.963
THR  GLY   0.06986    62.304   -91.976     5.315     5.923
THR  GLY   0.26136  -176.683    73.302     0.885    18.196
THR  GLY   0.24136   -57.394   108.128     2.207     4.809
THR  GLY   0.00001    71.132   169.100     9.283    15.539
THR  GLY   0.00001    92.635   123.204     4.862     7.463
THR  GLY   0.12805    58.309    91.187     3.770     2.706
THR  HID   0.02578  -176.830  -117.194     1.398     6.750
THR  HID   0.16561   -54.026   -78.283     3.273     7.637
THR  HID   0.10885    60.696   -96.417     3.668     3.588
THR  HID   0.00224  -174.452    68.362     2.473    13.644
THR  HID   0.23426   -53.013   115.340     3.556     5.242
THR  HID   0.46326    57.511    86.420     1.800     4.998
THR  HID   0.00000    97.337   127.808     1.000     1.000
THR  HIE   0.32187  -175.836  -111.902     2.848     5.798
THR  HIE   0.05447    64.620   -87.840     3.494     5.850
THR  HIE   0.10138   -55.733   -84.107     4.326     6.192
THR  HIE   0.34984  -178.148    68.757     1.044    18.754
THR  HIE   0.09164   -57.078   106.844     3.295     5.192
THR  HIE   0.00008    51.384    42.022     0.472    10.997
THR  HIE   0.08072    54.643    90.302     2.571     4.521
THR  HIP   0.11623  -176.888  -114.373     1.040     6.812
THR  HIP   0.08929   -54.609   -81.168     3.414     6.374
THR  HIP   0.14149    59.500   -95.117     4.151     5.332
THR  HIP   0.00161    79.839   -38.453     1.000     1.000
THR  HIP   0.15753  -177.325    59.970     0.899    16.166
THR  HIP   0.25813   -55.548   110.104     1.775     4.953
THR  HIP   0.23568    56.977    87.274     2.609     3.916
THR  HIP   0.00004    47.613    29.957     1.000     1.000
THR  HIP   0.00000    85.006   147.476     1.000     1.000
THR  ILE   0.32773  -175.668  -116.682     3.501     5.316
THR  ILE   0.03239    62.796   -88.212     3.622     5.610
THR  ILE   0.05163   -53.591   -81.946     2.976     5.152
THR  ILE   0.33826  -176.907    59.475     2.387    13.325
THR  ILE   0.09340    55.382    91.152     1.634     3.608
THR  ILE   0.15660   -55.655   109.387     4.854     7.997
THR  LEU   0.17914  -176.393  -116.041     1.779     6.057
THR  LEU   0.08211    63.834   -88.365     2.683     4.513
THR  LEU   0.11778   -54.205   -82.346     3.585     5.651
THR  LEU   0.18238  -177.853    64.719     1.645    19.426
THR  LEU   0.17531   -55.966   108.460     3.349     5.715
THR  LEU   0.26328    57.846    92.593     3.059     4.700
THR  LYS   0.07607  -177.344  -118.269     1.083     6.193
THR  LYS   0.13285   -55.261   -79.760     2.742     4.887
THR  LYS   0.14297    61.292   -94.194     2.560     4.298
THR  LYS   0.21399  -177.010    55.603     0.679    10.306
THR  LYS   0.11398   -55.528   109.338     2.188     5.109
THR  LYS   0.32014    58.622    91.647     2.926     4.235
THR  MET   0.06948  -176.658  -117.409     3.406     5.530
THR  MET   0.08378    60.930   -94.022     2.376     2.633
THR  MET   0.15491   -52.890   -83.183     2.069     3.571
THR  MET   0.15245  -177.308    52.617     0.439     4.191
THR  MET   0.14224   -55.546   107.974     2.769     6.077
THR  MET   0.39710    57.586    91.785     2.611     3.186
THR  MET   0.00004    49.031    45.188     1.010    16.882
THR  MET   0.00001    94.468   121.757     1.000     1.000
THR  PHE   0.21948  -176.698  -114.857     2.384     6.347
THR  PHE   0.08257    66.017   -85.031     3.285     5.351
THR  PHE   0.14483   -57.900   -88.140     4.289     5.391
THR  PHE   0.00004   -65.285   -32.974     1.000     1.000
THR  PHE   0.28343  -177.458    63.563     1.448    16.006
THR  PHE   0.14087   -57.553   106.869     3.942     5.825
THR  PHE   0.00002    82.320   151.938     0.362     1.127
THR  PHE   0.12875    54.475    91.485     2.472     5.817
THR  PHE   0.00001    59.329     8.898     1.000     1.000
THR  PRO   0.03800  -172.584    73.234     5.770     6.726
THR  PRO   0.33429   -56.060   111.067     7.767     8.322
THR  PRO   0.00000   -83.024    76.717     1.000     1.000
THR  PRO   0.12084    55.331    88.781     3.919     5.953
THR  PRO   0.00000    87.215   114.724     9.300    12.983
THR  PRO   0.00002    79.996   157.371     7.189     9.538
THR  PRO   0.17088  -172.530  -107.210     4.312     8.462
THR  PRO   0.29435   -52.183   -74.726     3.730     7.250
THR  PRO   0.04161    58.033   -92.305     5.697     9.206
THR  PRO   0.00001    78.309   -34.473     1.000     1.000
THR  SER   0.33135  -177.621  -115.292     2.386     6.264
THR  SER   0.05989    64.547   -87.758     4.604     6.688
THR  SER   0.07706   -55.537   -81.762     2.309     5.453
THR  SER   0.24574  -177.570    67.474     0.763    19.187
THR  SER   0.18233   -55.280   110.273     4.224     6.517
THR  SER   0.00003    86.453   146.512     2.716     4.977
THR  SER   0.10361    56.546    90.822     4.058     5.466
THR  THR   0.32829  -173.337  -109.234     4.535     1.169
THR  THR   0.13677   -54.458   -77.439     0.639     2.387
THR  THR   0.06497    66.708   -86.895     1.455     5.369
THR  THR   0.11176  -177.073    83.771     3.897    12.559
THR  THR   0.28077   -56.777   110.044     3.721     5.634
THR  THR   0.00002    83.267   150.076     0.000     0.000
THR  THR   0.07743    56.856    91.950     2.557     3.003
THR  TRP   0.13982  -175.695  -110.229     1.930     4.153
THR  TRP   0.06994   -52.778   -80.133     2.684     6.294
THR  TRP   0.12263    60.221   -91.642     5.835     5.925
THR  TRP   0.00000    19.060  -115.690     1.000     1.000
THR  TRP   0.00002    63.462  -178.821     1.000     1.000
THR  TRP   0.11059  -177.254    80.555     1.650    15.872
THR  TRP   0.08577   -54.214   112.807     4.697     7.539
THR  TRP   0.00001    54.345    39.038     2.006     6.465
THR  TRP   0.47122    58.185    90.210     1.514     2.146
THR  TRP   0.00000    93.044   127.127     1.000     1.000
THR  TYR   0.17688  -176.056  -113.316     2.000     5.891
THR  TYR   0.09484    61.810   -91.404     5.124     7.451
THR  TYR   0.14507   -57.919   -87.809     3.200     6.538
THR  TYR   0.28807  -178.358    69.853     1.033    18.831
THR  TYR   0.13040   -57.213   107.920     3.728     6.211
THR  TYR   0.16474    55.981    91.162     2.703     2.364
THR  TYR   0.00000    90.190   140.808     1.000     1.000
THR  VAL   0.33778  -174.171  -114.241     3.466     4.639
THR  VAL   0.02141    63.911   -87.460     4.498     5.837
THR  VAL   0.08154   -55.114   -83.181     3.337     5.741
THR  VAL   0.30493  -178.073    67.522     1.235    20.085
THR  VAL   0.18667   -54.693   111.206     4.234     6.855
THR  VAL   0.06768    55.287    91.886     3.877     5.919
TRP  ALA   0.20193  -174.771  -110.674     3.688     4.513
TRP  ALA   0.06033   -54.991   -84.586     4.034     6.454
TRP  ALA   0.00029    70.053   -15.603     2.294     6.010
TRP  ALA   0.09083    61.468   -91.134     8.915     6.824
TRP  ALA   0.15346  -177.462    80.734     2.856    15.282
TRP  ALA   0.14308   -54.824   110.714     3.591     7.415
TRP  ALA   0.00004    70.255   170.741    13.205    20.305
TRP  ALA   0.34981    57.556    89.156     2.098     2.771
TRP  ALA   0.00023    88.752   112.995     8.989     4.644
TRP  ARG   0.03683  -175.982  -109.929     1.954     6.260
TRP  ARG   0.05520    62.799   -93.006     4.625     6.181
TRP  ARG   0.10312   -53.836   -80.779     2.003     5.225
TRP  ARG   0.00043  -175.724    71.870     3.315    18.355
TRP  ARG   0.06766   -53.682   111.007     4.113     6.962
TRP  ARG   0.73676    57.951    88.926     2.382     3.218
TRP  ASN   0.20177  -176.253  -108.821     2.840     1.829
TRP  ASN   0.05818   -54.553   -85.116     4.545     5.903
TRP  ASN   0.00001    69.794   -16.935     1.861     4.359
TRP  ASN   0.00873    64.888   -88.508     3.989     6.621
TRP  ASN   0.16975  -179.458    88.652     1.298     0.999
TRP  ASN   0.13462   -54.541   112.471     3.042     5.804
TRP  ASN   0.00004    51.284    42.394     0.806     2.401
TRP  ASN   0.42689    56.910    88.864     2.408     2.640
TRP  ASN   0.00000    90.992   138.446     1.000     1.000
TRP  ASP   0.10398  -177.310    77.906     2.477    17.438
TRP  ASP   0.17997   -56.266   108.391     2.815     6.690
TRP  ASP   0.00003    70.766   170.039    11.063    17.313
TRP  ASP   0.00009    52.119    44.597     0.837     3.471
TRP  ASP   0.41335    58.272    89.502     1.892     2.479
TRP  ASP   0.12324  -174.288  -111.747     3.523     5.806
TRP  ASP   0.12584   -56.778   -86.955     3.018     6.482
TRP  ASP   0.00017    70.992   -16.931     3.825    10.008
TRP  ASP   0.05333    59.363   -94.861     3.004     3.804
TRP  ASP   0.00000    11.327  -100.670     1.000     1.000
TRP  CYS   0.06421  -175.318  -111.117     2.059     4.353
TRP  CYS   0.00001   -54.712   -36.455     0.664     4.211
TRP  CYS   0.06233   -52.160   -82.881     3.257     7.133
TRP  CYS   0.00004    63.325  -178.522     0.192     0.198
TRP  CYS   0.03886    57.294   -94.849     3.761     3.150
TRP  CYS   0.00001    70.388   -18.255     1.000     1.000
TRP  CYS   0.10570  -177.520    74.293     2.650    18.824
TRP  CYS   0.10909   -52.113   115.544     1.658     2.317
TRP  CYS   0.00001    51.924    39.217     2.325     7.038
TRP  CYS   0.61973    57.225    89.900     2.059     2.267
TRP  GLN   0.05939  -175.589  -110.871     3.254     5.901
TRP  GLN   0.16720    58.593   -94.962     4.103     4.770
TRP  GLN   0.02851   -53.218   -77.744     2.868     9.742
TRP  GLN   0.19763  -176.674    74.440     1.992    17.588
TRP  GLN   0.01865   -52.815   113.838     4.030     7.488
TRP  GLN   0.52860    58.100    89.836     2.493     2.826
TRP  GLN   0.00001    94.100   115.649     1.000     1.000
TRP  GLU   0.14341  -175.818  -109.048     1.886     2.627
TRP  GLU   0.09577   -51.884   -85.131     4.075     5.224
TRP  GLU   0.00003    77.516   -25.118     3.222     6.537
TRP  GLU   0.03130    57.883   -95.498     4.670     2.870
TRP  GLU   0.04549  -178.497    78.016     1.999    15.497
TRP  GLU   0.15748   -50.855   116.653     3.748     5.584
TRP  GLU   0.00001    52.033    40.580     0.851     0.052
TRP  GLU   0.52650    57.157    90.246     2.052     2.655
TRP  GLY   0.14150  -177.941    89.459     1.345     2.579
TRP  GLY   0.21090   -55.365   111.641     5.108     8.299
TRP  GLY   0.33061    57.310    89.703     2.076     2.916
TRP  GLY   0.00043    49.621    41.886     4.717     8.467
TRP  GLY   0.00000    58.651  -172.757     8.901     9.460
TRP  GLY   0.00002    86.390   146.357     6.514     8.904
TRP  GLY   0.08264  -174.357  -108.902     3.592     4.073
TRP  GLY   0.12026   -50.942   -86.061     2.413     7.251
TRP  GLY   0.11364    56.264   -96.841     7.767     5.967
TRP  HID   0.10998  -176.902  -108.061     1.824     1.812
TRP  HID   0.05769   -53.417   -81.094     4.563    11.280
TRP  HID   0.20194    58.375   -97.346     5.395     4.854
TRP  HID   0.00018    70.924   -18.660     2.295     3.567
TRP  HID   0.06500  -177.962    85.322     1.258    12.696
TRP  HID   0.11817   -53.692   113.977     4.081     6.167
TRP  HID   0.00005    52.419    39.515     3.896     9.434
TRP  HID   0.44699    58.667    89.510     2.403     2.166
TRP  HID   0.00000    87.108   145.791     1.500     2.064
TRP  HID   0.00001    62.132  -176.367     4.068     5.347
TRP  HIE   0.23829  -176.714  -110.854     1.957     5.343
TRP  HIE   0.00000    27.100  -104.526    11.590     5.133
TRP  HIE   0.09369    61.108   -91.829     5.657     4.916
TRP  HIE   0.00077   -59.643   -39.156     7.624     8.422
TRP  HIE   0.03596   -55.161   -87.373     4.267     5.518
TRP  HIE   0.13044  -178.614    84.081     1.594    12.382
TRP  HIE   0.05603   -53.275   112.949     4.814     7.756
TRP  HIE   0.00001    68.366   174.150     7.285    11.718
TRP  HIE   0.44479    57.889    89.759     1.922     1.984
TRP  HIE   0.00001    51.039    42.219     1.000     1.000
TRP  HIE   0.00000   112.104   109.986     1.000     1.000
TRP  HIP   0.13878  -178.986    89.281     0.899     0.788
TRP  HIP   0.22430   -54.439   113.211     4.556     7.772
TRP  HIP   0.00000    54.671    42.351     7.367    10.761
TRP  HIP   0.39006    57.801    88.362     1.867     1.817
TRP  HIP   0.00003    92.992   122.246     3.146    16.962
TRP  HIP   0.00001    79.909   156.169     7.476    11.742
TRP  HIP   0.05481  -176.519  -119.463     4.116     4.402
TRP  HIP   0.05354   -52.449   -80.057     2.996     7.632
TRP  HIP   0.00004    79.925   -55.270     0.503     0.042
TRP  HIP   0.13845    57.768   -96.574     5.041     4.134
TRP  ILE   0.12297  -175.410  -115.362     2.525     6.234
TRP  ILE   0.12989   -50.725   -88.643     2.227     2.428
TRP  ILE   0.08928    60.374   -92.631     4.234     4.770
TRP  ILE   0.00002    -1.338   -85.647    16.197    17.849
TRP  ILE   0.07270  -178.838    88.008     2.304     6.777
TRP  ILE   0.16660   -50.566   115.895     5.212     9.441
TRP  ILE   0.00001    88.281   135.757     1.897     5.611
TRP  ILE   0.00002    52.311    43.719     0.199     3.441
TRP  ILE   0.41850    58.657    91.705     3.816     3.975
TRP  LEU   0.16320  -176.021  -112.890     3.592     6.127
TRP  LEU   0.13957    65.467   -89.550     1.360     2.028
TRP  LEU   0.16118   -52.832   -83.778     3.140     5.131
TRP  LEU   0.05554  -177.250    86.212     5.301     8.305
TRP  LEU   0.13043   -53.419   112.751     3.353     6.013
TRP  LEU   0.00021    51.267    42.956     0.539     1.472
TRP  LEU   0.34989    57.365    90.729     2.777     2.673
TRP  LYS   0.28661  -175.694  -109.801     3.177     3.459
TRP  LYS   0.03903    66.515   -86.319     1.504     3.116
TRP  LYS   0.21681   -53.513   -80.989     2.954     5.191
TRP  LYS   0.21122  -179.102    88.480     1.408     1.244
TRP  LYS   0.07738   -54.606   109.698     3.707     7.894
TRP  LYS   0.16895    56.875    89.474     2.513     3.642
TRP  LYS   0.00002    51.157    42.023     1.000     1.000
TRP  MET   0.00464  -173.341  -118.733     1.667     5.410
TRP  MET   0.14743    56.865   -98.314     3.154     2.409
TRP  MET   0.06419   -51.775   -85.180     2.142     5.564
TRP  MET   0.08030  -176.511    66.335     2.105    11.871
TRP  MET   0.10688   -52.275   116.007     3.831     6.734
TRP  MET   0.59649    59.409    90.884     2.741     3.300
TRP  MET   0.00006    86.001   117.929     7.231    13.758
TRP  MET   0.00001    49.815    41.722     1.000     1.000
TRP  PHE   0.27053  -177.008  -108.720     1.142     3.171
TRP  PHE   0.10531    59.032   -93.951     5.957     4.713
TRP  PHE   0.06558   -54.396   -83.704     5.284     9.785
TRP  PHE   0.00000   -50.256   -33.634     1.000     1.000
TRP  PHE   0.00005  -176.010    42.263     1.513     9.206
TRP  PHE   0.13161  -178.688    89.374     1.073     1.622
TRP  PHE   0.05624   -53.797   113.537     3.302     5.586
TRP  PHE   0.00036    58.628    12.488     5.700    14.498
TRP  PHE   0.00001    63.263  -178.302     2.377     4.289
TRP  PHE   0.37030    58.136    90.620     2.416     2.260
TRP  PRO   0.18979  -174.993    91.850     1.604     1.699
TRP  PRO   0.14660   -45.765   123.788     5.724     8.700
TRP  PRO   0.00000    74.111   164.167     3.903     5.836
TRP  PRO   0.00000    98.773   119.979     1.769     2.315
TRP  PRO   0.19188    56.072    85.586     2.377     2.907
TRP  PRO   0.00001    48.212    45.245     1.000     1.000
TRP  PRO   0.00001  -114.086  -131.039     1.701     0.225
TRP  PRO   0.34427  -173.020  -104.551     2.146     6.039
TRP  PRO   0.08988   -51.293   -77.819     4.995     8.568
TRP  PRO   0.00006    75.824   -29.512     7.412    18.133
TRP  PRO   0.03732    59.203   -95.664     4.388     5.175
TRP  PRO   0.00018    15.088  -117.172     8.952     7.465
TRP  SER   0.21395  -175.047  -114.069     2.843     5.869
TRP  SER   0.06037    58.139   -93.801     8.977     8.098
TRP  SER   0.06005   -56.295   -84.328     2.872     6.628
TRP  SER   0.13298  -179.078    84.128     1.657    13.578
TRP  SER   0.09425   -56.401   107.727     4.022     6.814
TRP  SER   0.00008    51.157    41.825     0.048     0.262
TRP  SER   0.43832    56.711    89.034     2.052     2.881
TRP  THR   0.13982  -175.695  -110.229     1.930     4.153
TRP  THR   0.06994   -52.778   -80.133     2.684     6.294
TRP  THR   0.12263    60.221   -91.642     5.835     5.925
TRP  THR   0.00000    19.060  -115.690     1.000     1.000
TRP  THR   0.00002    63.462  -178.821     1.000     1.000
TRP  THR   0.11059  -177.254    80.555     1.650    15.872
TRP  THR   0.08577   -54.214   112.807     4.697     7.539
TRP  THR   0.00001    54.345    39.038     2.006     6.465
TRP  THR   0.47122    58.185    90.210     1.514     2.146
TRP  THR   0.00000    93.044   127.127     1.000     1.000
TRP  TRP   0.22645  -176.950  -109.128     1.299     2.495
TRP  TRP   0.12308    60.059   -95.506     5.732     7.858
TRP  TRP   0.03680   -51.323   -86.614     3.063     4.575
TRP  TRP   0.05746  -178.642    80.347     2.435    15.394
TRP  TRP   0.06475   -50.289   119.378     6.281     9.035
TRP  TRP   0.00004    91.575   137.055     0.000     0.000
TRP  TRP   0.49142    57.923    90.349     2.611     1.995
TRP  TYR   0.14913  -176.770  -107.799     1.520     1.989
TRP  TYR   0.00041   -64.244   -46.313     1.984     7.464
TRP  TYR   0.08605   -55.140   -87.120     5.109     6.505
TRP  TYR   0.00000     8.551  -102.204     1.673     3.614
TRP  TYR   0.11501    60.659   -91.784     6.818     5.706
TRP  TYR   0.00005    73.645   -17.380     1.000     1.000
TRP  TYR   0.15723  -178.784    90.029     0.580     0.714
TRP  TYR   0.00000  -171.943    21.847     1.000     1.000
TRP  TYR   0.05122   -52.530   114.398     6.222     9.366
TRP  TYR   0.44085    57.611    90.251     2.359     2.825
TRP  TYR   0.00001    51.865    39.285     1.000     1.000
TRP  TYR   0.00002    67.165   175.786     9.249    14.216
TRP  TYR   0.00000    34.480  -150.072     1.000     1.000
TRP  VAL   0.21081  -175.133  -111.869     3.591     4.633
TRP  VAL   0.05444    61.025   -92.135     5.100     4.928
TRP  VAL   0.05927   -51.292   -83.386     4.329     8.058
TRP  VAL   0.00000   -75.502   -17.967     1.000     1.000
TRP  VAL   0.09109  -178.702    89.496     1.013     2.017
TRP  VAL   0.18924   -51.877   114.944     5.084     8.662
TRP  VAL   0.00004    53.022    38.546     2.731     5.132
TRP  VAL   0.00001    89.180   123.893     2.297     9.678
TRP  VAL   0.39511    57.352    90.063     2.951     4.106
TYR  ALA   0.18591  -176.307  -108.203     1.613     3.567
TYR  ALA   0.11371   -54.770   -81.587     2.654     4.278
TYR  ALA   0.00218   -48.966   -43.539     1.000     1.000
TYR  ALA   0.00002    59.370  -172.994     2.429     2.665
TYR  ALA   0.15960    60.286   -94.216     5.713     5.622
TYR  ALA   0.13587  -178.216    88.030     3.377     5.915
TYR  ALA   0.00003  -173.628    25.961     1.000     1.000
TYR  ALA   0.15193   -54.747   112.320     2.342     4.805
TYR  ALA   0.25044    58.306    89.366     3.010     3.308
TYR  ALA   0.00001    80.839   111.465     4.109    14.229
TYR  ALA   0.00029    61.807     4.767     4.905    12.551
TYR  ALA   0.00001    73.069   -40.461     1.000     1.000
TYR  ARG   0.12520  -175.835  -108.788     1.310     1.312
TYR  ARG   0.14684   -54.132   -77.854     1.987     1.909
TYR  ARG   0.00002   -64.508   -33.373     1.000     1.000
TYR  ARG   0.06498    58.473   -95.047     4.060     4.074
TYR  ARG   0.00001    77.758   -33.661     1.000     1.000
TYR  ARG   0.07844  -179.205    89.148     0.236     0.405
TYR  ARG   0.06820   -54.994   108.711     2.164     4.168
TYR  ARG   0.51631    57.793    89.249     2.970     3.815
TYR  ASN   0.07662  -176.993  -108.553     1.291     2.498
TYR  ASN   0.00004   -65.618   -32.945     0.608     0.232
TYR  ASN   0.20074   -55.557   -86.731     3.597     5.472
TYR  ASN   0.11732    60.847   -93.842     4.837     5.141
TYR  ASN   0.00001    62.793  -177.485     1.000     1.000
TYR  ASN   0.04251  -178.713    89.470     1.453     1.350
TYR  ASN   0.07894   -53.499   113.448     3.147     5.740
TYR  ASN   0.48362    56.948    89.588     2.053     2.782
TYR  ASN   0.00020    56.782    18.985     9.118    25.212
TYR  ASP   0.00004    77.703   -33.701     0.722     2.269
TYR  ASP   0.00009    57.524    13.744     4.153     8.603
TYR  ASP   0.11962    63.577   -90.370     3.967     4.900
TYR  ASP   0.00000    59.062  -173.863     1.000     1.000
TYR  ASP   0.17478  -176.289  -110.262     2.256     4.984
TYR  ASP   0.17208   -58.099   -88.049     2.676     8.580
TYR  ASP   0.14029  -178.327    88.181     1.281     7.356
TYR  ASP   0.11770   -57.323   106.160     2.129     5.193
TYR  ASP   0.27537    57.664    88.993     2.178     2.903
TYR  ASP   0.00003    87.345   127.311     6.345    17.282
TYR  CYS   0.10200    64.709   -91.602     2.273     3.665
TYR  CYS   0.09076  -173.024  -109.375     3.926     4.533
TYR  CYS   0.00003   -65.296   -33.215     0.276     0.139
TYR  CYS   0.22513   -54.492   -84.668     4.700     5.791
TYR  CYS   0.05083  -178.892    67.886     1.387    19.568
TYR  CYS   0.00000  -174.285    26.739     1.000     1.000
TYR  CYS   0.16229   -55.816   110.590     2.218     4.956
TYR  CYS   0.00010    61.239     5.163     4.273     9.203
TYR  CYS   0.00001    88.814   142.510     2.845     5.466
TYR  CYS   0.36884    56.798    89.319     2.741     1.308
TYR  GLN   0.01103  -177.678  -107.424     1.115     1.809
TYR  GLN   0.10089   -50.243   -83.624     2.322     4.158
TYR  GLN   0.26106    60.851   -94.370     3.803     3.194
TYR  GLN   0.00051  -178.836    79.382     0.071     5.010
TYR  GLN   0.00002  -173.866    26.083     1.000     1.000
TYR  GLN   0.12036   -53.236   115.404     3.235     2.689
TYR  GLN   0.50614    59.214    90.318     2.120     2.701
TYR  GLN   0.00001    85.668   147.597     1.000     1.000
TYR  GLU   0.10006  -175.825  -108.952     1.519     2.498
TYR  GLU   0.08606    61.810   -93.374     4.937     4.082
TYR  GLU   0.10092   -54.794   -85.732     4.638    11.373
TYR  GLU   0.11567  -177.840    88.248     0.803     7.332
TYR  GLU   0.08955   -52.946   113.480     3.605     5.937
TYR  GLU   0.50772    57.138    90.169     2.104     2.304
TYR  GLU   0.00002    65.590   178.440     1.000     1.000
TYR  GLY   0.15155  -174.163  -109.038     3.020     3.272
TYR  GLY   0.00003   -62.233   -35.146     0.098     0.190
TYR  GLY   0.06154   -55.635   -82.253     3.829     8.028
TYR  GLY   0.15304    64.510   -89.750     4.327     3.607
TYR  GLY   0.00002    72.827   -40.334     0.488     1.132
TYR  GLY   0.00007    61.942     3.747     1.000     1.000
TYR  GLY   0.11994  -178.000    88.214     2.213     3.426
TYR  GLY   0.00004  -174.570    31.319     1.000     1.000
TYR  GLY   0.21883   -54.075   110.839     3.753     4.747
TYR  GLY   0.29493    58.121    89.871     3.358     2.138
TYR  GLY   0.00000    57.588  -170.474     4.198     4.962
TYR  GLY   0.00001    88.851   141.549     4.757     5.971
TYR  HID   0.17423  -176.312  -108.374     2.296     3.170
TYR  HID   0.08833   -54.674   -84.674     4.023     5.088
TYR  HID   0.00014    69.246    -8.272     6.738    12.811
TYR  HID   0.13897    56.557   -96.116     4.470     2.647
TYR  HID   0.09877  -178.910    89.005     0.458     3.336
TYR  HID   0.05449   -54.751   110.299     3.656     6.954
TYR  HID   0.00001    64.294  -179.833     6.792    11.187
TYR  HID   0.44507    57.012    86.810     1.797     3.867
TYR  HIE   0.07839   -58.029   -86.170     2.505     7.460
TYR  HIE   0.32191  -176.683  -109.113     1.698     3.702
TYR  HIE   0.04847    67.394   -86.410     1.994     3.271
TYR  HIE   0.00000    79.402   -37.236     1.000     1.000
TYR  HIE   0.00002  -177.023    30.287     2.757     7.337
TYR  HIE   0.30045  -178.465    89.451     1.463     1.777
TYR  HIE   0.09359   -56.762   107.190     2.766     5.506
TYR  HIE   0.15717    57.547    87.023     4.032     4.836
TYR  HIE   0.00000    84.633   149.861     1.000     1.000
TYR  HIP   0.09468  -175.340  -108.787     2.362     1.739
TYR  HIP   0.10449   -52.914   -82.785     2.711     4.980
TYR  HIP   0.00005   -64.288   -36.871     1.000     1.000
TYR  HIP   0.00004    78.807   -36.249     6.566    13.102
TYR  HIP   0.10742    58.444   -95.023     5.468     3.901
TYR  HIP   0.13605  -178.810    87.115     1.013     8.758
TYR  HIP   0.13567   -54.550   111.634     2.602     5.017
TYR  HIP   0.00001    84.261   150.053     4.142     6.693
TYR  HIP   0.00025    47.906    30.305     0.981     2.882
TYR  HIP   0.42135    56.311    87.732     2.384     2.812
TYR  ILE   0.15046  -175.746  -110.851     2.059     4.600
TYR  ILE   0.07570    59.915   -93.401     4.258     4.571
TYR  ILE   0.05602   -50.641   -85.315     2.836     3.900
TYR  ILE   0.00046   -53.780   -44.855     5.614    11.399
TYR  ILE   0.08927  -178.537    89.481     1.159     2.947
TYR  ILE   0.16467   -52.843   114.341     3.429     6.449
TYR  ILE   0.46342    59.725    92.931     3.223     3.435
TYR  LEU   0.12688  -175.058  -113.951     2.441     5.930
TYR  LEU   0.18325   -54.541   -86.935     4.011     3.114
TYR  LEU   0.00004    22.119  -110.305     1.188     2.966
TYR  LEU   0.08573    61.508   -91.563     5.436     5.066
TYR  LEU   0.06979  -178.865    86.941     1.586     7.836
TYR  LEU   0.14828   -55.178   110.568     2.833     5.780
TYR  LEU   0.38600    57.863    91.156     2.377     3.387
TYR  LEU   0.00002    86.821   140.113     2.503     5.590
TYR  LEU   0.00001    57.890  -172.592     1.000     1.000
TYR  LYS   0.09477  -176.596  -110.720     2.885     5.532
TYR  LYS   0.17557   -55.330   -81.438     2.793     6.378
TYR  LYS   0.11488    61.172   -93.056     4.526     5.035
TYR  LYS   0.07543  -178.521    88.288     1.945     4.633
TYR  LYS   0.05563   -55.677   110.979     2.388     5.851
TYR  LYS   0.48372    58.485    90.158     3.151     3.294
TYR  MET   0.14449  -178.649    89.490     0.956     0.521
TYR  MET   0.09945   -55.558   108.386     3.850     7.684
TYR  MET   0.00004    57.563    13.465     0.267     0.509
TYR  MET   0.39746    58.864    91.137     2.527     2.658
TYR  MET   0.15674  -175.497  -108.752     2.994     2.099
TYR  MET   0.11595    58.043   -94.732     3.491     2.987
TYR  MET   0.08588   -53.266   -87.375     5.767     4.907
TYR  PHE   0.29376  -177.016  -107.863     0.897     1.721
TYR  PHE   0.00007   -65.080   -33.009     0.343     0.034
TYR  PHE   0.12840   -55.637   -82.598     3.893     7.754
TYR  PHE   0.10228    62.177   -92.320     5.525     6.293
TYR  PHE   0.00000     3.558  -100.203     1.000     1.000
TYR  PHE   0.00068    61.445     4.269     3.969     8.268
TYR  PHE   0.00003    46.967    44.055     1.000     1.000
TYR  PHE   0.11781    55.633    89.510     2.598     3.101
TYR  PHE   0.00001    74.794   163.961     9.876    14.922
TYR  PHE   0.27485  -178.425    89.463     2.034     2.634
TYR  PHE   0.08210   -56.748   107.935     3.118     5.659
TYR  PRO   0.15431    57.709    90.845     4.536     2.229
TYR  PRO   0.00014    84.300   110.065     4.592     5.868
TYR  PRO   0.11808  -178.205    85.224     2.609     9.189
TYR  PRO   0.00001   -39.994   145.664     5.410     5.378
TYR  PRO   0.19258   -61.119   104.737     2.808     4.825
TYR  PRO   0.26661  -174.587  -108.399     3.244     5.512
TYR  PRO   0.19382   -59.741   -90.444     2.713     4.689
TYR  PRO   0.00016   -66.365   -32.323     3.038     2.050
TYR  PRO   0.00008    52.814    24.791     1.651     7.090
TYR  PRO   0.00073    72.465   -18.600     2.554     5.924
TYR  PRO   0.00000    57.331  -170.586     0.424     0.557
TYR  PRO   0.07315    62.344   -93.733     2.694     6.953
TYR  PRO   0.00033    35.884  -102.791    10.135     7.927
TYR  SER   0.14153  -178.821    88.843     0.990     1.143
TYR  SER   0.12298   -55.295   110.212     3.037     6.116
TYR  SER   0.25994    55.737    89.435     2.532     1.667
TYR  SER   0.00002    91.733   136.038     1.142     2.362
TYR  SER   0.00002    63.624  -178.880     1.000     1.000
TYR  SER   0.19860  -174.217  -107.898     3.611     2.491
TYR  SER   0.19735   -55.477   -83.096     4.629    10.410
TYR  SER   0.07934    61.911   -92.430     4.686     6.089
TYR  SER   0.00023    67.265    -8.128     7.857    17.908
TYR  THR   0.17688  -176.056  -113.316     2.000     5.891
TYR  THR   0.09484    61.810   -91.404     5.124     7.451
TYR  THR   0.14507   -57.919   -87.809     3.200     6.538
TYR  THR   0.28807  -178.358    69.853     1.033    18.831
TYR  THR   0.13040   -57.213   107.920     3.728     6.211
TYR  THR   0.16474    55.981    91.162     2.703     2.364
TYR  THR   0.00000    90.190   140.808     1.000     1.000
TYR  TRP   0.14913  -176.770  -107.799     1.520     1.989
TYR  TRP   0.00041   -64.244   -46.313     1.984     7.464
TYR  TRP   0.08605   -55.140   -87.120     5.109     6.505
TYR  TRP   0.00000     8.551  -102.204     1.673     3.614
TYR  TRP   0.11501    60.659   -91.784     6.818     5.706
TYR  TRP   0.00005    73.645   -17.380     1.000     1.000
TYR  TRP   0.15723  -178.784    90.029     0.580     0.714
TYR  TRP   0.00000  -171.943    21.847     1.000     1.000
TYR  TRP   0.05122   -52.530   114.398     6.222     9.366
TYR  TRP   0.44085    57.611    90.251     2.359     2.825
TYR  TRP   0.00001    51.865    39.285     1.000     1.000
TYR  TRP   0.00002    67.165   175.786     9.249    14.216
TYR  TRP   0.00000    34.480  -150.072     1.000     1.000
TYR  TYR   0.05729    67.937   -85.733     1.708     1.639
TYR  TYR   0.34783  -176.746  -108.215     0.802     1.822
TYR  TYR   0.00001   -64.840   -32.995     0.000     0.000
TYR  TYR   0.07549   -59.572   -91.156     0.819     1.696
TYR  TYR   0.00000    82.798   152.132     3.084     3.665
TYR  TYR   0.27666    56.108    89.570     2.008     2.833
TYR  TYR   0.00019    47.686    45.021     0.404     1.622
TYR  TYR   0.00012    62.496     2.771     3.687     8.258
TYR  TYR   0.07240   -56.855   106.940     3.080     5.021
TYR  TYR   0.17001  -178.449    89.508     1.169     2.938
TYR  VAL   0.10836  -175.117  -111.732     3.029     3.697
TYR  VAL   0.00045   -53.744   -29.657     4.594     1.905
TYR  VAL   0.18882   -50.381   -86.857     5.767     4.035
TYR  VAL   0.00000    59.110  -172.815     0.492     0.642
TYR  VAL   0.05672    62.321   -93.983     3.705     4.638
TYR  VAL   0.00000    20.756  -109.232     1.000     1.000
TYR  VAL   0.00000  -174.478    20.720     0.360     0.397
TYR  VAL   0.03915  -179.002    88.951     2.251     2.287
TYR  VAL   0.33631   -50.903   116.088     4.015     5.797
TYR  VAL   0.26986    57.365    88.795     3.375     4.088
TYR  VAL   0.00032    48.197    44.031     4.160    13.124
VAL  ALA   0.00002    57.797  -171.476     2.537     4.285
VAL  ALA   0.00031    67.877    -8.968     7.161    15.580
VAL  ALA   0.11169    60.411   -92.383     7.033     6.491
VAL  ALA   0.14226  -175.991  -109.914     1.679     3.753
VAL  ALA   0.16742   -53.701   -82.451     2.663     3.267
VAL  ALA   0.08861  -177.983    85.705     1.421    11.216
VAL  ALA   0.23921   -53.521   113.765     3.586     6.823
VAL  ALA   0.25043    57.625    89.889     3.613     3.804
VAL  ALA   0.00005    82.961   120.721     7.744    19.540
VAL  ARG   0.07497  -175.712  -109.364     1.415     2.144
VAL  ARG   0.20241   -54.250   -80.317     3.396     5.257
VAL  ARG   0.11349    60.203   -95.593     2.897     3.039
VAL  ARG   0.00858  -179.368    89.371     3.099    16.043
VAL  ARG   0.18669   -50.892   116.109     3.411     6.732
VAL  ARG   0.41385    55.737    87.426     1.985     5.310
VAL  ARG   0.00001    88.804   138.814     1.000     1.000
VAL  ASN   0.18236  -175.126  -111.602     3.587     4.731
VAL  ASN   0.12503   -52.635   -83.856     4.528     4.224
VAL  ASN   0.06206    63.838   -88.940     4.721     6.389
VAL  ASN   0.12581  -179.028    87.661     0.884     6.228
VAL  ASN   0.23558   -54.022   111.548     3.601     7.005
VAL  ASN   0.00002    66.346   177.206     2.875     4.090
VAL  ASN   0.26907    55.258    87.739     1.579     3.984
VAL  ASN   0.00008    90.898   118.561     7.775    11.269
VAL  ASP   0.06090  -174.686  -110.397     3.615     5.073
VAL  ASP   0.06492   -57.575   -81.919     4.636    10.975
VAL  ASP   0.21112    62.455   -92.594     2.708     4.532
VAL  ASP   0.07322  -178.561    88.162     0.983     3.865
VAL  ASP   0.37399   -53.520   114.655     3.230     6.505
VAL  ASP   0.21575    57.326    89.097     2.427     7.123
VAL  ASP   0.00007    54.072  -167.544     3.092     4.579
VAL  ASP   0.00003    84.424   142.598     7.315    19.036
VAL  CYS   0.23702  -174.567  -111.903     3.917     5.058
VAL  CYS   0.01771    66.719   -85.380     1.739     0.939
VAL  CYS   0.12658   -54.010   -83.714     2.449     5.348
VAL  CYS   0.07884  -177.922    84.516     2.601    10.739
VAL  CYS   0.26965   -53.800   112.691     3.683     6.378
VAL  CYS   0.27019    56.984    88.870     2.469     3.564
VAL  CYS   0.00001    85.902   141.379     7.312    16.395
VAL  GLN   0.10569  -173.853  -110.833     3.342     2.498
VAL  GLN   0.21609   -52.648   -81.423     4.050     5.105
VAL  GLN   0.07697    60.123   -93.206     4.981     5.266
VAL  GLN   0.06553  -178.288    87.095     1.809     7.382
VAL  GLN   0.22970   -53.610   113.439     3.259     5.652
VAL  GLN   0.30602    56.821    89.169     3.423     3.927
VAL  GLU   0.01902  -178.657  -118.095     3.378     8.568
VAL  GLU   0.17375   -50.147   -81.874     1.867     6.702
VAL  GLU   0.00003    54.348  -167.386     5.172     8.099
VAL  GLU   0.08042    60.990   -93.215     3.305     3.577
VAL  GLU   0.00963  -176.365    71.406     2.543    14.233
VAL  GLU   0.24214   -51.801   116.055     3.091     4.937
VAL  GLU   0.47502    55.486    90.511     1.650     5.206
VAL  GLY   0.15144  -172.692  -110.529     3.536     3.156
VAL  GLY   0.12745   -55.186   -79.988     3.304     6.953
VAL  GLY   0.08610    62.745   -92.329     5.213     5.915
VAL  GLY   0.18057  -177.179    86.062     1.690     3.841
VAL  GLY   0.26599   -53.899   113.730     3.795     6.860
VAL  GLY   0.18842    56.995    89.840     3.868     4.496
VAL  GLY   0.00001    54.402  -168.908     7.443     6.436
VAL  GLY   0.00002    89.085   134.822     4.804    11.669
VAL  HID   0.21407  -175.405  -110.016     1.091     1.610
VAL  HID   0.16987   -53.962   -82.804     2.804     2.731
VAL  HID   0.00007    78.355   -35.246     1.166     2.011
VAL  HID   0.04868    61.102   -92.891     6.567     7.766
VAL  HID   0.15167  -177.890    88.710     1.929     4.857
VAL  HID   0.10540   -54.443   110.660     3.962     6.987
VAL  HID   0.00002    65.181   178.367    12.825    19.154
VAL  HID   0.31020    56.276    87.700     1.903     3.450
VAL  HID   0.00003    51.374    34.486     1.000     1.000
VAL  HIE   0.17006  -177.925    85.790     2.879     8.989
VAL  HIE   0.00000  -172.935    31.958     1.000     1.000
VAL  HIE   0.17431   -53.801   112.537     3.889     6.772
VAL  HIE   0.00004    51.360    41.264     2.402     1.148
VAL  HIE   0.25609    55.863    88.287     2.097     5.955
VAL  HIE   0.00017    92.477   118.736     6.517    14.645
VAL  HIE   0.23357  -174.776  -113.084     3.717     4.952
VAL  HIE   0.08231   -51.986   -84.148     3.605     4.149
VAL  HIE   0.00004    63.202  -178.385     0.891     0.962
VAL  HIE   0.00018    76.904   -30.607     0.295     1.082
VAL  HIE   0.08322    58.995   -95.356     4.650     5.096
VAL  HIP   0.12247  -174.056  -111.180     3.881     4.355
VAL  HIP   0.10490    59.160   -95.629     4.679     4.470
VAL  HIP   0.00006   -65.263   -44.644     0.954     8.413
VAL  HIP   0.11886   -53.165   -83.166     3.435     5.281
VAL  HIP   0.03062  -179.249    89.038     0.457     0.699
VAL  HIP   0.28920   -51.948   114.568     3.873     6.588
VAL  HIP   0.33388    56.425    86.644     2.725     2.383
VAL  HIP   0.00001    48.417    38.545     1.000     1.000
VAL  HIP   0.00000    77.425   158.156     1.000     1.000
VAL  ILE   0.17969  -174.434  -112.748     2.315     4.698
VAL  ILE   0.11061    62.198   -92.611     2.881     4.245
VAL  ILE   0.11088   -51.170   -85.383     3.886     2.766
VAL  ILE   0.05046  -179.111    87.382     1.666     3.834
VAL  ILE   0.25003   -52.021   114.824     3.904     7.185
VAL  ILE   0.29833    56.365    90.266     2.299     4.420
VAL  LEU   0.06655  -174.405  -114.460     4.715     5.597
VAL  LEU   0.18993   -50.668   -84.602     2.854     2.090
VAL  LEU   0.09074    63.932   -88.858     3.185     5.233
VAL  LEU   0.00003    22.912  -102.271     1.000     1.000
VAL  LEU   0.00000    61.293  -175.833     1.000     1.000
VAL  LEU   0.03147  -177.165    78.344     4.245    15.721
VAL  LEU   0.19681   -53.361   113.173     3.528     5.866
VAL  LEU   0.42447    56.127    90.288     2.174     5.442
VAL  LYS   0.10817  -174.615  -110.600     2.682     2.751
VAL  LYS   0.18901   -54.702   -81.004     3.173     4.315
VAL  LYS   0.15710    59.944   -94.948     2.980     3.718
VAL  LYS   0.04228  -178.223    89.710     1.078     1.339
VAL  LYS   0.31421    55.071    87.163     2.520     4.550
VAL  LYS   0.18922   -54.885   109.998     3.875     6.639
VAL  MET   0.17569   -54.305   -83.048     2.753     5.133
VAL  MET   0.27823  -176.351  -112.426     2.742     5.623
VAL  MET   0.03783    65.963   -87.374     2.552     3.510
VAL  MET   0.00005    76.692   -29.759     1.000     1.000
VAL  MET   0.18481  -178.880    89.138     0.453     1.420
VAL  MET   0.17575   -53.589   112.340     3.859     7.239
VAL  MET   0.00009    48.973    36.419     3.565    13.067
VAL  MET   0.14754    55.732    87.569     2.533     4.709
VAL  PHE   0.10882   -52.097   -83.076     4.769     3.782
VAL  PHE   0.00089   -58.004   -40.884     5.517    13.240
VAL  PHE   0.26865  -176.566  -111.611     2.695     5.945
VAL  PHE   0.00002    79.438   -37.807     0.722     3.629
VAL  PHE   0.08698    66.785   -86.056     2.702     3.624
VAL  PHE   0.18083  -178.069    85.192     3.029    10.023
VAL  PHE   0.25737   -53.628   113.316     3.018     5.676
VAL  PHE   0.09630    55.921    90.719     3.622     3.057
VAL  PHE   0.00001    82.789   151.702     2.518     1.975
VAL  PHE   0.00001    49.651  -160.573     1.000     1.000
VAL  PHE   0.00011    59.761     8.068     1.000     1.000
VAL  PRO   0.30412  -171.484  -107.620     3.201     6.552
VAL  PRO   0.06744   -58.213   -84.814     4.432     3.948
VAL  PRO   0.00092    70.276   -13.871     1.612     3.118
VAL  PRO   0.03189    60.305   -87.980     9.135     5.359
VAL  PRO   0.08662  -177.814    86.747     2.975     8.840
VAL  PRO   0.31625   -56.666   111.839     4.145     6.328
VAL  PRO   0.19254    57.741    91.622     4.352     2.039
VAL  PRO   0.00023    86.076   110.238    10.895     9.286
VAL  SER   0.12645  -175.874  -110.763     2.131     2.539
VAL  SER   0.17155   -53.822   -81.261     2.953     4.992
VAL  SER   0.10430    60.360   -93.885     4.337     4.991
VAL  SER   0.09963  -178.084    87.859     0.620     1.660
VAL  SER   0.19766   -52.581   114.591     3.392     5.685
VAL  SER   0.30040    56.116    90.603     2.029     5.674
VAL  SER   0.00001    89.860   116.555     3.346    16.130
VAL  THR   0.33778  -174.171  -114.241     3.466     4.639
VAL  THR   0.02141    63.911   -87.460     4.498     5.837
VAL  THR   0.08154   -55.114   -83.181     3.337     5.741
VAL  THR   0.30493  -178.073    67.522     1.235    20.085
VAL  THR   0.18667   -54.693   111.206     4.234     6.855
VAL  THR   0.06768    55.287    91.886     3.877     5.919
VAL  TRP   0.21081  -175.133  -111.869     3.591     4.633
VAL  TRP   0.05444    61.025   -92.135     5.100     4.928
VAL  TRP   0.05927   -51.292   -83.386     4.329     8.058
VAL  TRP   0.00000   -75.502   -17.967     1.000     1.000
VAL  TRP   0.09109  -178.702    89.496     1.013     2.017
VAL  TRP   0.18924   -51.877   114.944     5.084     8.662
VAL  TRP   0.00004    53.022    38.546     2.731     5.132
VAL  TRP   0.00001    89.180   123.893     2.297     9.678
VAL  TRP   0.39511    57.352    90.063     2.951     4.106
VAL  TYR   0.10836  -175.117  -111.732     3.029     3.697
VAL  TYR   0.00045   -53.744   -29.657     4.594     1.905
VAL  TYR   0.18882   -50.381   -86.857     5.767     4.035
VAL  TYR   0.00000    59.110  -172.815     0.492     0.642
VAL  TYR   0.05672    62.321   -93.983     3.705     4.638
VAL  TYR   0.00000    20.756  -109.232     1.000     1.000
VAL  TYR   0.00000  -174.478    20.720     0.360     0.397
VAL  TYR   0.03915  -179.002    88.951     2.251     2.287
VAL  TYR   0.33631   -50.903   116.088     4.015     5.797
VAL  TYR   0.26986    57.365    88.795     3.375     4.088
VAL  TYR   0.00032    48.197    44.031     4.160    13.124
VAL  VAL   0.17304  -174.991  -111.386     1.839     2.644
VAL  VAL   0.15838   -52.308   -76.806     2.788     7.219
VAL  VAL   0.00000    56.134  -169.499     0.000     0.000
VAL  VAL   0.04953    63.789   -89.553     3.067     5.329
VAL  VAL   0.04973  -175.469    75.383     3.606    13.602
VAL  VAL   0.28605   -50.637   116.393     3.919     6.240
VAL  VAL   0.28327    55.517    89.692     1.996     6.433
