# Supplementary material for: Exploiting Sequence-Dependent Rotamer Information in Global Optimization of Proteins
Source: J Phys Chem B. 2022 Oct 18;126(42):8381–90. doi: 10.1021/acs.jpcb.2c04647 (PMC9623586; doi:10.1021/acs.jpcb.2c04647)
Supplement: Supplementary file 2 — jp2c04647_si_002.zip [file jp2c04647_si_002.zip]

Archive with 9,682 entries (9,681 files):
- TripeptideConformations/
- TripeptideConformations/HID_HID_HIP_new.csv
- TripeptideConformations/ASN_LYS_HID_new.csv
- TripeptideConformations/THR_SER_MET_new.csv
- TripeptideConformations/HIE_GLU_TYR_new.csv
- TripeptideConformations/HIE_ILE_ILE_new.csv
- TripeptideConformations/GLN_LYS_GLY_new.csv
- TripeptideConformations/HIE_HIE_MET_new.csv
- TripeptideConformations/GLY_HID_HID_new.csv
- TripeptideConformations/GLY_LYS_CYS_new.csv
- TripeptideConformations/VAL_PHE_VAL_new.csv
- TripeptideConformations/LYS_GLU_ALA_new.csv
- TripeptideConformations/MET_ASP_HIE_new.csv
- TripeptideConformations/ASN_GLN_HIP_new.csv
- TripeptideConformations/TYR_HIP_MET_new.csv
- TripeptideConformations/TYR_PRO_ALA_new.csv
- TripeptideConformations/CYS_SER_ILE_new.csv
- TripeptideConformations/LEU_HIE_HIE_new.csv
- TripeptideConformations/PHE_TYR_TRP_new.csv
- TripeptideConformations/HID_MET_HIP_new.csv
- TripeptideConformations/LEU_HIE_GLY_new.csv
- TripeptideConformations/THR_GLU_HIE_new.csv
- TripeptideConformations/THR_PRO_PHE_new.csv
- TripeptideConformations/CYS_ASP_VAL_new.csv
- TripeptideConformations/GLY_SER_ILE_new.csv
- TripeptideConformations/HID_ASP_HIP_new.csv
- TripeptideConformations/THR_ASP_PHE_new.csv
- TripeptideConformations/HID_TRP_GLN_new.csv
- TripeptideConformations/ASP_LEU_ASN_new.csv
- TripeptideConformations/GLY_LYS_GLY_new.csv
- TripeptideConformations/HIP_ARG_PRO_new.csv
- TripeptideConformations/TYR_PHE_TRP_new.csv
- TripeptideConformations/SER_THR_SER_new.csv
- TripeptideConformations/THR_TRP_HIE_new.csv
- TripeptideConformations/SER_PHE_TRP_new.csv
- TripeptideConformations/ASN_HID_ARG_new.csv
- TripeptideConformations/ARG_ARG_ALA_new.csv
- TripeptideConformations/GLY_CYS_ASN_new.csv
- TripeptideConformations/LYS_LYS_GLN_new.csv
- TripeptideConformations/HID_ARG_ARG_new.csv
- TripeptideConformations/VAL_SER_PHE_new.csv
- TripeptideConformations/HIP_SER_THR_new.csv
- TripeptideConformations/CYS_HIE_ILE_new.csv
- TripeptideConformations/PHE_SER_THR_new.csv
- TripeptideConformations/TYR_GLU_ILE_new.csv
- TripeptideConformations/GLY_TYR_PRO_new.csv
- TripeptideConformations/THR_PHE_ALA_new.csv
- TripeptideConformations/ASP_THR_LEU_new.csv
- TripeptideConformations/MET_VAL_GLY_new.csv
- TripeptideConformations/ARG_GLU_PRO_new.csv
- TripeptideConformations/TRP_LEU_MET_new.csv
- TripeptideConformations/ARG_HID_LYS_new.csv
- TripeptideConformations/TRP_PRO_THR_new.csv
- TripeptideConformations/GLN_ILE_ARG_new.csv
- TripeptideConformations/GLY_ARG_ALA_new.csv
- TripeptideConformations/HIE_HIP_PRO_new.csv
- TripeptideConformations/ALA_VAL_ASP_new.csv
- TripeptideConformations/HIE_PHE_PHE_new.csv
- TripeptideConformations/PRO_PHE_ASN_new.csv
- TripeptideConformations/CYS_HID_HID_new.csv
- TripeptideConformations/GLU_LEU_ASN_new.csv
- TripeptideConformations/LEU_LYS_ASP_new.csv
- TripeptideConformations/MET_LEU_ASP_new.csv
- TripeptideConformations/THR_MET_HIP_new.csv
- TripeptideConformations/HIP_ARG_TYR_new.csv
- TripeptideConformations/HIP_VAL_CYS_new.csv
- TripeptideConformations/ASP_LEU_PRO_new.csv
- TripeptideConformations/ILE_HID_LYS_new.csv
- TripeptideConformations/SER_SER_CYS_new.csv
- TripeptideConformations/CYS_PHE_HID_new.csv
- TripeptideConformations/HIE_LEU_GLN_new.csv
- TripeptideConformations/ARG_PHE_HIE_new.csv
- TripeptideConformations/HID_CYS_HIE_new.csv
- TripeptideConformations/MET_LEU_PHE_new.csv
- TripeptideConformations/THR_CYS_HIE_new.csv
- TripeptideConformations/GLN_LYS_HIP_new.csv
- TripeptideConformations/HID_GLU_ALA_new.csv
- TripeptideConformations/GLY_CYS_ALA_new.csv
- TripeptideConformations/PRO_PRO_PHE_new.csv
- TripeptideConformations/CYS_ARG_TRP_new.csv
- TripeptideConformations/MET_PHE_ASN_new.csv
- TripeptideConformations/TYR_GLN_ASP_new.csv
- TripeptideConformations/THR_LYS_ASP_new.csv
- TripeptideConformations/PRO_ARG_PHE_new.csv
- TripeptideConformations/THR_ARG_CYS_new.csv
- TripeptideConformations/PHE_HID_GLN_new.csv
- TripeptideConformations/PHE_GLU_ILE_new.csv
- TripeptideConformations/MET_ASP_ASN_new.csv
- TripeptideConformations/GLU_HID_ASP_new.csv
- TripeptideConformations/ASP_HID_LEU_new.csv
- TripeptideConformations/PHE_HIP_MET_new.csv
- TripeptideConformations/GLU_LEU_HIE_new.csv
- TripeptideConformations/LYS_HIE_HID_new.csv
- TripeptideConformations/GLN_LYS_GLN_new.csv
- TripeptideConformations/TRP_VAL_ILE_new.csv
- TripeptideConformations/PHE_HIE_ASN_new.csv
- TripeptideConformations/GLY_HIP_ASP_new.csv
- TripeptideConformations/ASN_HID_GLN_new.csv
- TripeptideConformations/LEU_HIP_ARG_new.csv
- TripeptideConformations/SER_HIP_GLN_new.csv
- TripeptideConformations/TRP_MET_PRO_new.csv
- TripeptideConformations/PHE_ARG_THR_new.csv
- TripeptideConformations/PHE_GLN_ALA_new.csv
- TripeptideConformations/ASN_HIE_HIE_new.csv
- TripeptideConformations/VAL_TYR_LYS_new.csv
- TripeptideConformations/CYS_TYR_GLY_new.csv
- TripeptideConformations/LEU_PRO_LYS_new.csv
- TripeptideConformations/MET_PHE_LEU_new.csv
- TripeptideConformations/HIP_ASN_THR_new.csv
- TripeptideConformations/ILE_HIP_TRP_new.csv
- TripeptideConformations/TYR_MET_GLY_new.csv
- TripeptideConformations/HIE_ILE_GLU_new.csv
- TripeptideConformations/HIE_ASP_LYS_new.csv
- TripeptideConformations/CYS_PRO_HID_new.csv
- TripeptideConformations/ILE_ASN_ILE_new.csv
- TripeptideConformations/CYS_GLN_ILE_new.csv
- TripeptideConformations/ASN_LEU_HIE_new.csv
- TripeptideConformations/HID_PHE_PRO_new.csv
- TripeptideConformations/ASN_CYS_GLY_new.csv
- TripeptideConformations/ALA_PRO_HIE_new.csv
- TripeptideConformations/HIE_SER_ALA_new.csv
- TripeptideConformations/MET_ASN_PHE_new.csv
- TripeptideConformations/VAL_THR_THR_new.csv
- TripeptideConformations/GLU_PRO_HID_new.csv
- TripeptideConformations/LEU_CYS_MET_new.csv
- TripeptideConformations/PRO_GLU_HIE_new.csv
- TripeptideConformations/HIP_HID_TRP_new.csv
- TripeptideConformations/THR_PRO_TRP_new.csv
- TripeptideConformations/VAL_ILE_VAL_new.csv
- TripeptideConformations/ALA_HIE_TRP_new.csv
- TripeptideConformations/VAL_CYS_SER_new.csv
- TripeptideConformations/ASP_GLU_HID_new.csv
- TripeptideConformations/CYS_VAL_MET_new.csv
- TripeptideConformations/HIE_HIP_MET_new.csv
- TripeptideConformations/HID_TYR_CYS_new.csv
- TripeptideConformations/TRP_HID_SER_new.csv
- TripeptideConformations/THR_PHE_GLY_new.csv
- TripeptideConformations/LEU_LYS_GLU_new.csv
- TripeptideConformations/HIE_GLU_MET_new.csv
- TripeptideConformations/ILE_TRP_GLY_new.csv
- TripeptideConformations/ILE_ARG_ASP_new.csv
- TripeptideConformations/PRO_ASN_LYS_new.csv
- TripeptideConformations/VAL_VAL_ALA_new.csv
- TripeptideConformations/MET_TRP_ASP_new.csv
- TripeptideConformations/PRO_VAL_THR_new.csv
- TripeptideConformations/GLY_LEU_HID_new.csv
- TripeptideConformations/HID_VAL_HIE_new.csv
- TripeptideConformations/HIP_TYR_ALA_new.csv
- TripeptideConformations/TYR_THR_SER_new.csv
- TripeptideConformations/LEU_SER_HIP_new.csv
- TripeptideConformations/PHE_ASN_ASN_new.csv
- TripeptideConformations/TRP_SER_GLN_new.csv
- TripeptideConformations/ASP_GLN_HIE_new.csv
- TripeptideConformations/HID_HIP_HIP_new.csv
- TripeptideConformations/MET_TRP_GLY_new.csv
- TripeptideConformations/ALA_LYS_PHE_new.csv
- TripeptideConformations/ASP_PRO_ALA_new.csv
- TripeptideConformations/VAL_ASP_SER_new.csv
- TripeptideConformations/MET_HIE_TRP_new.csv
- TripeptideConformations/TYR_LYS_CYS_new.csv
- TripeptideConformations/TYR_HIP_ASP_new.csv
- TripeptideConformations/HIE_TYR_HIE_new.csv
- TripeptideConformations/LEU_ARG_GLN_new.csv
- TripeptideConformations/MET_TYR_ALA_new.csv
- TripeptideConformations/HID_HID_GLY_new.csv
- TripeptideConformations/ILE_GLU_ASN_new.csv
- TripeptideConformations/HIP_THR_ASP_new.csv
- TripeptideConformations/TYR_HID_MET_new.csv
- TripeptideConformations/ILE_HIE_ALA_new.csv
- TripeptideConformations/GLN_PRO_ASP_new.csv
- TripeptideConformations/TRP_ARG_ALA_new.csv
- TripeptideConformations/GLU_PHE_ASP_new.csv
- TripeptideConformations/GLY_THR_GLN_new.csv
- TripeptideConformations/VAL_HIP_LEU_new.csv
- TripeptideConformations/ARG_ASP_GLN_new.csv
- TripeptideConformations/GLY_VAL_CYS_new.csv
- TripeptideConformations/HIP_ARG_GLY_new.csv
- TripeptideConformations/MET_CYS_TRP_new.csv
- TripeptideConformations/ILE_GLN_GLU_new.csv
- TripeptideConformations/GLU_CYS_SER_new.csv
- TripeptideConformations/LYS_PRO_VAL_new.csv
- TripeptideConformations/ASP_HIP_ASP_new.csv
- TripeptideConformations/ILE_GLU_ALA_new.csv
- TripeptideConformations/GLU_ILE_SER_new.csv
- TripeptideConformations/TYR_GLN_SER_new.csv
- TripeptideConformations/LEU_LYS_ASN_new.csv
- TripeptideConformations/GLY_ASN_VAL_new.csv
- TripeptideConformations/ASN_ILE_HIE_new.csv
- TripeptideConformations/TYR_ILE_GLY_new.csv
- TripeptideConformations/HID_LEU_LEU_new.csv
- TripeptideConformations/ASN_THR_HIP_new.csv
- TripeptideConformations/GLU_GLU_GLN_new.csv
- TripeptideConformations/CYS_PHE_CYS_new.csv
- TripeptideConformations/GLN_GLU_HID_new.csv
- TripeptideConformations/GLY_LEU_GLU_new.csv
- TripeptideConformations/ALA_LEU_ASN_new.csv
- TripeptideConformations/GLN_LYS_VAL_new.csv
- TripeptideConformations/THR_GLU_PHE_new.csv
- TripeptideConformations/PHE_HIP_PRO_new.csv
- TripeptideConformations/TRP_PRO_ASN_new.csv
- TripeptideConformations/PHE_GLU_HID_new.csv
- TripeptideConformations/HIP_CYS_GLU_new.csv
- TripeptideConformations/GLU_LEU_CYS_new.csv
- TripeptideConformations/ALA_PHE_THR_new.csv
- TripeptideConformations/TRP_HID_LYS_new.csv
- TripeptideConformations/SER_ARG_LYS_new.csv
- TripeptideConformations/HID_PHE_PHE_new.csv
- TripeptideConformations/GLN_ASP_VAL_new.csv
- TripeptideConformations/GLU_SER_HID_new.csv
- TripeptideConformations/ASN_ASP_ASP_new.csv
- TripeptideConformations/VAL_PHE_TRP_new.csv
- TripeptideConformations/GLU_PHE_GLN_new.csv
- TripeptideConformations/HIE_GLU_THR_new.csv
- TripeptideConformations/LEU_GLU_CYS_new.csv
- TripeptideConformations/GLN_HIE_MET_new.csv
- TripeptideConformations/LYS_MET_MET_new.csv
- TripeptideConformations/CYS_ASP_MET_new.csv
- TripeptideConformations/ILE_THR_ALA_new.csv
- TripeptideConformations/PRO_ASP_PHE_new.csv
- TripeptideConformations/CYS_LEU_TYR_new.csv
- TripeptideConformations/GLU_VAL_HIE_new.csv
- TripeptideConformations/ASN_THR_GLY_new.csv
- TripeptideConformations/THR_PHE_TYR_new.csv
- TripeptideConformations/ARG_HID_ARG_new.csv
- TripeptideConformations/LEU_ASP_ARG_new.csv
- TripeptideConformations/CYS_PHE_SER_new.csv
- TripeptideConformations/MET_LYS_VAL_new.csv
- TripeptideConformations/PRO_GLN_HIE_new.csv
- TripeptideConformations/THR_TRP_PHE_new.csv
- TripeptideConformations/PRO_CYS_HID_new.csv
- TripeptideConformations/ASN_CYS_THR_new.csv
- TripeptideConformations/ASN_PHE_HIP_new.csv
- TripeptideConformations/SER_MET_ARG_new.csv
- TripeptideConformations/GLY_SER_HIE_new.csv
- TripeptideConformations/ALA_TRP_HIP_new.csv
- TripeptideConformations/GLN_PHE_LEU_new.csv
- TripeptideConformations/VAL_LEU_GLY_new.csv
- TripeptideConformations/GLU_ASN_ASN_new.csv
- TripeptideConformations/THR_ASP_ILE_new.csv
- TripeptideConformations/TYR_SER_ASN_new.csv
- TripeptideConformations/MET_ILE_TRP_new.csv
- TripeptideConformations/SER_GLN_CYS_new.csv
- TripeptideConformations/VAL_LEU_ASP_new.csv
- TripeptideConformations/HIP_PRO_TYR_new.csv
- TripeptideConformations/HIP_LEU_PHE_new.csv
- TripeptideConformations/ASP_ASP_SER_new.csv
- TripeptideConformations/GLN_ARG_ILE_new.csv
- TripeptideConformations/LYS_SER_ASP_new.csv
- TripeptideConformations/PHE_HIP_LEU_new.csv
- TripeptideConformations/MET_PHE_SER_new.csv
- TripeptideConformations/TYR_ASN_LYS_new.csv
- TripeptideConformations/ALA_LYS_PRO_new.csv
- TripeptideConformations/CYS_TYR_CYS_new.csv
- TripeptideConformations/SER_SER_LEU_new.csv
- TripeptideConformations/ASN_ASP_PHE_new.csv
- TripeptideConformations/THR_SER_ASP_new.csv
- TripeptideConformations/TYR_THR_HID_new.csv
- TripeptideConformations/LYS_GLN_GLN_new.csv
- TripeptideConformations/THR_ASN_GLU_new.csv
- TripeptideConformations/MET_VAL_PHE_new.csv
- TripeptideConformations/SER_TYR_GLY_new.csv
- TripeptideConformations/THR_MET_GLU_new.csv
- TripeptideConformations/SER_ASP_GLU_new.csv
- TripeptideConformations/ILE_SER_GLN_new.csv
- TripeptideConformations/ASP_THR_ILE_new.csv
- TripeptideConformations/GLU_HID_GLN_new.csv
- TripeptideConformations/PHE_MET_THR_new.csv
- TripeptideConformations/GLY_ASP_ASP_new.csv
- TripeptideConformations/ARG_SER_MET_new.csv
- TripeptideConformations/LYS_ASP_LYS_new.csv
- TripeptideConformations/CYS_TRP_VAL_new.csv
- TripeptideConformations/VAL_TRP_LEU_new.csv
- TripeptideConformations/TRP_ASN_TRP_new.csv
- TripeptideConformations/LEU_ASN_ARG_new.csv
- TripeptideConformations/PRO_VAL_PRO_new.csv
- TripeptideConformations/HIE_GLU_ILE_new.csv
- TripeptideConformations/GLY_PRO_ARG_new.csv
- TripeptideConformations/HIE_SER_ILE_new.csv
- TripeptideConformations/MET_GLU_ASP_new.csv
- TripeptideConformations/GLU_GLU_TYR_new.csv
- TripeptideConformations/PRO_ASN_TRP_new.csv
- TripeptideConformations/HIP_VAL_ILE_new.csv
- TripeptideConformations/HID_HIE_GLU_new.csv
- TripeptideConformations/HID_HIP_HIE_new.csv
- TripeptideConformations/LEU_GLU_GLU_new.csv
- TripeptideConformations/MET_VAL_PRO_new.csv
- TripeptideConformations/ASN_MET_SER_new.csv
- TripeptideConformations/LYS_THR_CYS_new.csv
- TripeptideConformations/CYS_GLN_GLU_new.csv
- TripeptideConformations/GLY_LYS_MET_new.csv
- TripeptideConformations/GLY_VAL_GLN_new.csv
- TripeptideConformations/ILE_ARG_GLN_new.csv
- TripeptideConformations/LYS_SER_GLU_new.csv
- TripeptideConformations/THR_PHE_MET_new.csv
- TripeptideConformations/ALA_LYS_TRP_new.csv
- TripeptideConformations/PHE_GLN_MET_new.csv
- TripeptideConformations/GLN_HID_PRO_new.csv
- TripeptideConformations/GLY_ARG_HID_new.csv
- TripeptideConformations/CYS_MET_GLY_new.csv
- TripeptideConformations/HIP_ASP_GLN_new.csv
[truncated: 9,382 more entries]
