# Supplementary material for: Exploiting Sequence-Dependent Rotamer Information in Global Optimization of Proteins
Source: J Phys Chem B. 2022 Oct 18;126(42):8381–90. doi: 10.1021/acs.jpcb.2c04647 (PMC9623586; doi:10.1021/acs.jpcb.2c04647)
Supplement: Supplementary file 2 — jp2c04647_si_002.zip [file jp2c04647_si_002.zip › TripeptideConformations/HID_HID_HIP_new.csv]

0.00000000 -146.8145 164.6076 64.0081 86.1031 -62.7247 136.1979 -178.6343 75.4378 -153.9839 160.5191 59.1600 -87.4316
0.15661987 -146.8169 164.7835 64.0728 86.2159 -62.9342 135.6550 -176.8980 -97.3083 -153.7468 160.4718 59.4593 -87.5257
0.46963584 -76.1107 162.9250 66.3949 82.8866 -62.1261 136.2497 -178.6629 75.4093 -154.1534 160.5170 59.1398 -87.8106
0.62999098 -76.1734 163.0930 66.4700 83.0062 -62.3355 135.6770 -176.9508 -97.3452 -153.9210 160.4614 59.4637 -87.8975
0.67423935 -145.4513 154.7355 -166.5986 -86.9532 -60.4338 137.0499 -178.7413 75.1460 -154.1277 160.3228 58.4079 -87.7363
0.76298117 -147.1088 170.5076 63.8465 84.2491 -61.1934 140.7985 179.3714 72.6499 -132.0100 148.1426 -74.7502 80.0991
0.78961343 -73.0408 152.5153 -165.8588 -85.2540 -59.9526 136.9436 -178.7406 75.1654 -154.1839 160.3251 58.4001 -88.0430
0.85988840 -145.4671 154.7896 -166.3951 -86.8787 -60.7568 136.4369 -176.7931 -97.4961 -153.9119 160.2637 58.8009 -87.7955
0.89100817 -146.8469 165.0467 64.2263 85.9513 -63.5334 136.0268 -58.4158 114.6515 -153.8651 161.8939 59.4307 -88.1764
0.91665803 -146.8349 164.3140 63.2467 85.4541 -63.0781 137.9621 51.8896 39.3983 -154.9389 161.7654 58.5378 -88.7932
0.97868770 -73.0691 152.5593 -165.6695 -85.1669 -60.2593 136.3169 -176.8222 -97.4940 -153.9735 160.2532 58.8077 -88.1045
1.03265671 -146.3846 165.9742 63.3458 84.6144 -71.5898 154.6154 -165.3748 -86.7867 -71.6727 159.6750 62.9033 -102.0135
1.11032206 -146.7237 164.8598 63.5015 85.6250 -63.6536 139.0440 55.4409 -101.4593 -155.3716 161.7418 58.1755 -89.0316
1.20641215 -145.2908 153.7298 -163.2489 -83.8015 -72.4066 162.5978 67.2520 81.6854 -68.8786 151.8257 -173.7521 -107.4919
1.37778777 -76.0277 162.6966 65.5528 82.1785 -62.3962 138.0190 51.8749 39.3951 -155.1117 161.7536 58.5160 -89.1381
1.40383788 -146.2893 165.8979 62.6961 83.5739 -74.3435 165.0637 64.5197 80.3538 -68.0245 152.1643 -173.6975 -107.5001
1.44652466 -145.2696 155.4001 -164.8784 -86.9957 -68.5505 153.8293 -165.2371 -86.4181 -70.9247 159.5448 62.9681 -102.0100
1.47601870 -146.2138 155.1589 -164.6643 -86.8113 -66.6329 142.5534 179.7333 73.1423 -141.5807 151.4359 -66.6164 97.2939
1.51326926 -144.8390 159.5878 -170.3877 69.9084 -60.6541 135.0774 -178.5927 75.4183 -153.3769 160.4520 58.8987 -87.2716
1.54238951 -145.5175 157.0010 -166.9727 -88.5577 -60.6240 136.4441 -58.7830 -73.2034 -153.9381 161.7629 58.8672 -88.3518
1.56890756 -146.3948 166.0205 63.3003 84.4917 -71.4344 155.1165 -165.6936 -86.9132 -65.6727 149.1707 -174.1276 79.5669
1.59461094 -146.4022 165.9888 63.3360 84.5660 -71.4356 154.8364 -165.6196 -86.7326 -66.3240 150.2699 -174.0542 -107.1523
1.61734620 -145.1247 154.9260 64.9482 -83.0582 -67.8751 128.6984 -177.3330 -96.6341 -151.8873 161.1359 62.7343 -85.0769
1.63838682 -145.3858 150.6354 -164.2815 -81.7005 -64.6796 142.0811 66.0364 87.7592 -156.1444 161.5631 56.8785 -89.6341
1.69142884 -73.5551 154.9982 -166.2552 -86.9953 -60.0521 136.2795 -58.7581 -72.8682 -153.9921 161.7592 58.8939 -88.6551
1.72897168 -72.4202 148.3789 -163.7043 -79.8499 -63.8659 142.0107 65.9993 88.1128 -156.2159 161.5448 56.8286 -89.9023
1.75624446 -146.2457 155.3746 -164.2144 -86.7739 -67.9700 142.9321 -175.6684 -97.5674 -141.3131 152.0225 -66.9259 97.9702
1.78828175 -75.2313 154.0429 60.5823 -97.9049 -65.6640 130.9707 -178.4850 76.3649 -152.0116 161.0317 61.4423 -86.2298
1.81548045 -146.2894 165.2405 62.7189 83.5552 -75.2137 166.0155 -172.1873 -104.7776 -56.9538 148.2206 -50.6673 107.0730
1.85493236 -146.7601 165.3447 64.4377 86.7526 -69.6276 145.9188 -179.2496 72.4963 -149.7217 157.1862 61.1079 92.7853
1.89232076 -146.1806 155.9351 -162.8251 -87.0652 -70.1556 144.1933 179.6116 72.8061 -141.4285 151.1133 -61.2517 -73.8818
1.92632663 -75.2954 154.1586 60.8350 -97.6515 -65.9587 130.2376 -177.1587 -96.8061 -151.8188 160.9088 61.8482 -86.1472
1.95185818 -146.2769 165.9263 62.6828 83.5868 -74.1961 165.1709 63.8730 79.4124 -65.1919 149.8882 52.2916 41.6988
2.01425722 -77.5389 168.8363 65.9221 81.6273 -64.1774 143.8364 -59.6357 -71.2636 -131.1354 155.0344 -76.0791 79.7410
2.04136518 -71.5776 145.1525 -171.3589 74.7493 -66.2621 137.2912 55.4216 28.1662 -154.4061 161.7467 58.6490 -88.6575
2.07798928 -73.1729 153.2340 -162.2460 -84.9173 -69.4291 144.5938 179.6159 72.7342 -141.3633 150.8901 -61.1764 -73.7070
2.09800821 -146.4936 168.4460 64.1548 84.9945 -73.4158 156.9963 -57.4310 115.2421 -129.9394 155.6854 -63.3582 -93.9008
2.12937952 -147.7381 163.6456 65.7210 89.0409 -67.0464 134.7274 -158.1631 -67.2077 -101.5122 164.9554 -76.6724 64.1472
2.16852341 -146.2310 156.0592 -162.2177 -86.9519 -71.8835 145.1578 -175.0686 -98.1293 -140.9834 152.1295 -61.3079 -73.2421
2.19130834 -146.4732 168.7023 64.2516 85.3651 -74.1402 156.8155 -59.6288 -73.2403 -129.5617 155.6265 -63.3590 -94.3222
2.21306104 -144.8210 163.4067 -169.5158 69.8025 -59.9855 134.2739 -57.2888 -71.6253 -153.2734 161.7977 59.3870 -87.9545
2.23676584 -143.7124 162.7520 59.7256 -86.9680 -69.6033 146.8736 -179.6551 71.9248 -134.6417 146.9122 -57.2116 113.8315
2.29064276 -144.8752 162.1182 -169.1502 71.0926 -60.3582 134.4821 -55.9622 114.3850 -153.3066 161.8022 59.2878 -88.0182
2.31634471 -143.7278 160.3200 59.7553 -86.5269 -74.7963 152.0918 -170.3165 -101.9433 -132.7713 150.8965 -57.5957 114.2728
2.33663829 -145.1401 155.5490 65.0582 -83.5784 -68.7096 128.1116 -58.6839 114.2657 -151.5577 162.3082 63.0985 -85.4292
2.35781475 -146.3311 165.6529 62.9676 83.9006 -72.9554 159.8436 -169.8153 69.2159 -64.0072 147.0727 -174.5734 79.9172
2.39325072 -145.9928 155.1694 -160.9608 -84.6780 -75.0487 157.1400 67.5372 88.6557 -139.9219 157.0813 -60.0000 -75.4576
2.42883601 -145.1810 155.7383 65.2039 -83.2296 -69.2722 127.9875 -60.9265 -73.4841 -151.5225 162.2983 63.1566 -85.2615
2.48502801 -133.6261 156.0966 -60.8062 -81.9848 -63.7297 134.8340 -178.2834 75.4109 -152.9978 160.5156 59.3288 -87.0230
2.51638170 -134.2303 156.4404 -59.3049 108.4499 -63.7157 134.8801 -178.2793 75.4066 -153.0036 160.5020 59.2974 -87.0398
2.54623491 -146.3083 165.4823 62.9630 83.9343 -73.6220 161.0646 -169.0104 70.2899 -65.6951 153.1192 -55.4509 122.6200
2.57924752 -143.9543 158.5478 60.6936 -86.1735 -77.7767 156.5913 -57.1133 114.9402 -132.5738 156.8598 -56.4330 112.1642
2.60379962 -73.4309 152.7794 -164.6963 -85.1890 -64.5221 146.4221 -179.3606 72.3102 -148.8756 156.8903 61.5814 93.3555
2.63499918 -145.3882 155.3929 -165.2921 -87.0753 -65.7605 148.1925 -179.4889 72.2145 -147.0702 147.4792 -174.7062 79.1868
2.66713132 -145.6474 156.9817 67.7972 -81.7483 -80.3408 135.6469 -177.0422 -97.4636 -150.5425 158.3417 48.1686 -117.3874
2.69080758 -145.7695 157.6053 -170.2969 70.6076 -64.8934 136.9096 -176.4876 -96.6687 -139.9892 152.0200 -71.6904 88.7417
2.71146568 -145.4336 155.4512 -165.1331 -87.0618 -65.9864 146.6263 -174.4659 -98.6909 -148.2492 157.7569 61.5365 93.1161
2.74591506 -73.3557 154.0721 -58.1160 114.3845 -63.9506 133.8523 -176.6557 -97.1889 -152.7197 160.4501 59.8777 -87.2212
2.76962181 -146.3458 166.4491 62.9951 84.1890 -71.6788 157.0285 56.5812 -102.7795 -72.4462 148.0220 -174.3173 -106.4671
2.81940979 -144.5416 155.3396 -171.5728 63.7992 -76.6498 168.0713 63.1386 77.2617 -69.4070 157.3553 -57.0575 -68.6765
2.84737609 -75.1634 154.5115 59.6678 -98.7567 -65.6303 133.5278 51.2487 38.5657 -153.3799 162.0208 60.5596 -87.8139
2.87310456 -73.4472 152.7105 -164.4450 -84.9874 -65.2540 146.7908 -174.3776 -98.7322 -148.2216 157.7176 61.5073 92.9314
2.91028840 -143.9170 162.4117 57.9953 -91.9805 -69.9434 147.2804 -179.6777 72.4638 -137.1156 146.4235 -63.6148 -82.0616
2.93417883 -146.4216 165.6779 63.2641 84.8097 -73.1296 158.4374 59.1509 -102.4950 -146.1598 152.8370 -173.5961 -108.6759
2.95524759 -145.3939 155.3677 -165.0694 -86.9224 -66.2257 147.9987 -175.2642 -99.4656 -146.7864 147.7284 -174.5235 79.1245
2.98343548 -146.3491 166.2781 63.1339 84.4788 -72.0968 156.9324 57.3434 -102.5026 -78.2250 154.3923 -57.2506 118.4830
3.00681219 -146.3341 166.4006 63.0489 84.2974 -71.8661 157.0113 57.0805 -102.6763 -77.0979 153.9512 -57.3320 -70.6449
3.04373122 -71.9080 155.2200 57.2908 26.3071 -61.1612 134.3881 -176.3794 -97.1740 -152.2460 160.4715 59.8187 -86.2562
3.07848059 -146.3858 166.1006 63.0775 84.2220 -73.3921 159.8350 59.4325 -102.5420 -145.8383 151.5430 -174.8246 76.8808
3.10990131 -143.9913 160.6651 57.7824 -92.2203 -75.2319 153.0400 -170.1439 -102.4934 -134.3525 149.3901 -63.1515 -84.6268
3.13892170 -146.5859 165.6223 63.1443 84.4336 -70.4403 153.1608 55.2969 32.3345 -147.0875 151.5769 -174.9827 76.0681
3.18023182 -144.8433 160.7373 -169.3667 68.0839 -66.0073 148.3610 -170.3973 73.8186 -69.8350 147.7881 57.7098 27.1763
3.20353214 -146.5193 166.0745 63.6675 84.2940 -72.6800 155.9887 -57.6117 115.0462 -146.4545 151.5151 -174.9507 76.4795
3.24772245 -76.9789 163.5978 65.6900 81.9260 -69.5710 152.7938 58.0350 -102.6465 -150.5458 160.3846 59.1146 91.1291
3.27423815 -144.7990 160.6783 -169.2950 67.4112 -70.7717 165.2755 -171.4943 -104.4894 -56.7162 148.0990 -50.3269 107.1702
3.30028969 -146.4243 166.4417 63.5797 84.3923 -73.3597 157.2523 -59.6783 -72.6476 -70.6045 147.6604 -174.0461 79.9990
3.32093886 -144.1445 158.6672 58.1735 -92.7750 -78.0080 158.0405 -56.9821 115.0154 -133.9434 156.2402 -61.5114 -84.3926
3.35184166 -133.7430 156.0505 -60.8130 -81.8060 -73.0666 152.3093 -164.7779 -85.5183 -70.7251 158.4025 62.0029 86.4306
3.37850635 -144.9398 160.4661 -169.6624 68.6834 -64.4202 145.0052 -179.3517 72.6753 -148.2203 157.0351 61.9009 93.7112
3.40511074 -146.3298 166.4251 62.9896 84.1997 -71.7470 157.0613 56.1217 -103.1157 -76.9675 157.6893 59.3396 -105.3669
3.42690422 -146.4511 166.1317 63.5969 84.3132 -72.2299 155.7900 -57.7095 115.1016 -76.8178 154.6675 -57.1385 118.9915
3.46362539 -144.0863 156.2514 59.8821 -90.2963 -77.3695 152.7632 -165.1574 -85.5837 -67.1630 154.8815 -56.0294 -68.9905
3.49072214 -133.6576 156.2252 -60.7631 -82.0721 -65.2836 134.0691 -60.2797 -71.9521 -152.6687 161.9155 59.9902 -87.4776
3.51377228 -134.2417 156.6703 -59.3247 108.5103 -65.2441 134.1241 -60.1935 -71.9004 -152.6816 161.9039 59.9488 -87.5039
3.54024386 -146.4528 166.3306 63.8295 84.8853 -73.3703 155.5798 -59.7921 -73.2660 -77.2709 154.7474 -57.2770 118.8972
3.56647420 -77.4060 164.2230 65.1648 80.6614 -71.8500 160.2378 59.4185 -102.7896 -145.6632 151.5309 -174.8108 77.0260
3.60084260 -76.1554 158.1098 57.3868 -100.7169 -76.8855 157.9145 -58.9034 -71.6171 -133.0647 156.1671 -61.3450 -84.3888
3.63320272 -145.8544 158.2627 67.8704 -78.8985 -80.9545 135.9914 -177.1183 -97.4910 -149.8675 157.2870 57.4054 85.5699
3.65363136 -75.6676 154.7591 -60.3550 -75.2372 -64.9765 133.7505 -60.1804 -71.6435 -152.6190 161.9298 60.1239 -87.6586
3.70522004 -144.8796 160.4420 -169.4219 68.6249 -64.9792 142.3825 -175.4793 -108.1032 -71.3578 145.3692 52.9006 31.9930
3.75358765 -71.9170 155.4744 57.3274 26.6709 -61.4879 134.5907 -57.9590 114.5816 -152.3255 161.9122 59.7121 -87.0072
3.77607584 -146.4117 166.1745 63.3602 83.8863 -72.6225 158.1443 -57.7906 114.7907 -67.3020 146.6528 53.0432 36.4810
3.79871603 -77.4306 164.4400 65.8656 81.0988 -72.0454 156.3894 -59.5458 -72.2222 -146.3759 151.4746 -174.9408 76.5679
3.82451326 -134.8546 155.4925 -59.9081 107.3970 -72.0537 141.4483 -175.3225 -97.0942 -139.3177 151.9446 -66.4039 95.9768
3.87325356 -129.3435 155.4654 -67.1198 -7.3622 -65.2935 134.0876 -60.2608 -72.1346 -152.6851 161.9116 59.9831 -87.4959
3.89377186 -144.3162 156.8719 61.5980 -87.9247 -74.2033 144.2270 -179.2227 73.1591 -146.5292 148.4142 -174.2343 79.3967
3.91767595 -144.9239 160.4042 -169.4017 68.6113 -65.0780 146.1753 -175.5529 -99.0522 -146.5462 147.6191 -174.5514 79.1690
3.95626510 -145.8630 161.6054 62.4664 18.1168 -129.6684 149.0213 -58.0926 110.5083 -137.5808 156.8558 -57.7119 -67.8602
3.98631069 -145.7963 161.3150 62.1844 18.7488 -129.1764 148.8997 -59.8718 -80.2928 -137.5099 156.8185 -57.6992 -67.6115
4.01599492 -76.1268 155.6642 69.0912 -90.1187 -80.8849 134.0482 -59.0335 112.9018 -149.7134 160.2842 48.7633 -120.0970
4.04540592 -144.2434 157.7802 61.5130 -88.3789 -73.9345 140.6646 -175.8502 -107.8622 -70.1749 145.5389 52.8359 31.5232
4.14032779 -145.7878 159.3353 57.5877 30.1625 -136.2282 146.2298 -173.7096 -98.0748 -135.2464 154.0464 -55.7124 115.8534
4.17093797 -73.5656 153.5929 -58.1483 114.1546 -71.9145 148.3783 -170.4301 73.7801 -69.9997 148.0340 57.6770 27.1581
4.21743379 -145.3254 156.4737 -165.5170 -87.8809 -69.1889 156.1868 -58.5849 -72.3725 -67.2076 146.6412 53.2359 36.1747
4.25370934 -148.2153 172.1999 77.9368 114.8038 -71.5719 96.0932 -177.0360 78.9548 -87.0057 150.8450 -163.9855 84.6619
4.27939509 -129.6846 154.2759 -67.5826 -6.5460 -75.7056 143.3356 179.9465 72.6260 -139.7385 150.8929 -59.8197 -74.9539
4.33257283 -148.2565 171.7738 78.0119 115.2386 -71.6837 96.9974 -176.1616 -89.3362 -86.4563 151.5940 -163.6357 84.0266
4.36701337 -145.6646 151.6739 54.4929 32.2601 -84.5311 137.1971 178.7196 73.3043 -133.9547 150.5019 -74.0801 0.2502
4.38959656 -72.2384 153.1829 56.5865 30.0011 -74.7666 164.6818 64.4581 80.1521 -70.3574 159.7292 58.8326 -106.3536
4.42128343 -71.9150 153.1257 57.2620 26.9653 -68.0475 144.3199 -179.0737 72.6416 -148.1285 157.6836 63.6589 96.5687
4.44976281 -144.0010 155.7072 59.2437 -90.8833 -78.8229 158.1337 -168.7536 70.7661 -66.0361 153.5470 -55.6861 122.3847
4.48508607 -144.9275 161.9304 -169.0994 69.0546 -66.3754 154.1573 -55.9133 115.4252 -71.2211 148.7442 -174.2046 -106.6560
4.51609686 -145.3127 157.0587 57.3264 29.1087 -130.7260 147.1528 -59.9234 -80.4915 -136.3429 156.7849 -57.1290 115.2317
4.55236677 -134.4234 156.3131 -59.3493 108.3427 -70.5108 145.2348 -174.4476 -98.2772 -147.6869 157.7847 61.8451 93.5022
4.57638222 -134.9278 155.1146 -59.8516 107.5424 -76.4661 145.6861 -60.2861 -74.5193 -139.2627 156.1855 -64.7983 97.8078
4.59902228 -144.4391 156.3559 61.1358 -89.0224 -74.9851 145.2966 54.0927 33.8600 -148.9731 160.6838 61.1609 91.9074
4.62985441 -146.4812 163.2723 65.4907 97.8340 -144.7199 150.6456 -174.4172 -100.6233 -146.2157 148.3143 -174.9875 -107.0795
4.64985938 -71.8931 153.0446 57.2703 26.9280 -68.7757 144.4202 -174.5920 -98.0405 -147.5133 158.4307 63.5625 96.0156
4.68217143 -73.5403 153.5757 -58.1431 114.1564 -71.0239 142.5169 -175.3658 -107.9011 -71.5285 145.6152 52.8858 32.1240
4.70342183 -75.6272 153.6909 -60.4366 -75.1871 -70.4120 145.2301 -174.4427 -98.2611 -147.6509 157.7804 61.8559 93.3788
4.73187561 -75.6594 153.6759 -60.4339 -75.1695 -70.9914 142.4866 -175.3679 -107.8890 -71.5150 145.6179 52.8855 32.1181
4.77099710 -133.7946 156.0077 -60.8111 -81.7694 -70.9752 146.5715 -175.2827 -99.0531 -146.3862 147.6827 -174.5613 79.1490
4.80696096 -134.8971 154.5547 -59.7404 107.6022 -82.6828 151.2576 -60.4751 -76.3025 -138.2891 156.7016 -58.4737 -75.8262
4.83419662 -145.8901 159.6203 58.4939 27.3203 -135.2081 153.1418 61.5290 -93.8110 -137.0047 157.0773 -56.7827 112.7977
4.86025582 -145.5105 154.9890 54.7756 37.2439 -67.8343 144.9589 -174.4017 -98.1913 -147.5821 158.2962 63.1490 95.6058
4.88999508 -75.1489 154.9771 58.0124 -101.3128 -74.3805 150.2691 58.1937 -101.8452 -149.8307 160.4726 59.6892 91.5212
4.91787806 -145.3993 154.6760 54.5140 37.2691 -70.2623 142.4031 -175.4591 -107.9220 -71.4651 145.6671 52.8871 32.0685
4.94051116 -144.0172 143.0012 178.3483 71.0976 -131.3564 146.2767 -66.2464 -10.6460 -145.0583 152.5073 -173.4535 -107.4161
4.96938339 -144.1093 156.4157 60.0481 -89.7766 -79.0827 155.9943 59.3770 -101.8771 -145.3297 151.7230 -173.3482 78.3194
4.99317703 -144.1553 157.1544 60.5886 -89.7530 -77.7264 152.7126 -57.6298 114.4499 -70.9978 147.9531 -173.9591 79.7162
5.01734009 -67.0729 151.1419 66.8617 166.0971 -85.3732 151.2303 -58.7406 -71.8415 -138.8956 155.9228 -67.3727 -83.7143
5.06403798 -145.4940 155.0279 55.0739 36.4329 -69.8070 145.7246 -175.4751 -98.8898 -146.7364 148.9825 -174.5353 -107.1245
5.08977286 -145.4900 154.6642 54.9418 36.2070 -70.4114 145.8018 -175.5766 -98.9772 -146.9880 148.0107 -174.4739 78.7820
5.11305131 -146.4204 166.1887 63.4009 83.9455 -72.4042 157.2224 -57.6046 115.0655 -68.3541 159.3836 75.1048 155.1624
5.15107656 -145.8611 159.5539 58.0265 28.9165 -135.5078 147.6056 53.0150 39.6671 -135.8753 156.8896 -55.9208 115.6743
5.20486887 -146.9082 170.4921 71.3344 106.4788 -75.6020 62.5059 -57.0631 115.4150 -70.3860 159.4512 64.7055 -86.2814
5.27682334 -145.5799 148.3816 -177.8088 -106.5795 -76.7102 60.1292 51.6588 62.4242 -71.0428 159.4558 66.0525 -85.8567
5.32180729 -134.4308 156.4728 -59.3641 108.4085 -72.6454 148.4186 -59.9275 -73.1613 -148.2977 160.5797 60.8063 92.6207
5.34433919 -72.0201 153.4452 57.2156 27.5529 -69.1413 147.6926 -57.8607 114.8884 -147.9830 160.9145 62.0246 94.1605
5.38615725 -72.1362 154.1503 57.4481 27.5614 -67.3629 147.9804 54.8446 31.3184 -148.3361 160.8763 61.8261 93.9239
5.41439151 -75.9358 154.4294 -60.3721 -75.2868 -70.7659 148.5709 -57.8833 115.0537 -148.1612 160.5912 60.7360 92.3342
5.44964130 -72.0200 153.4753 57.1383 27.7459 -70.0933 151.9599 58.5373 -102.3698 -149.3705 160.6919 60.4284 93.2314
5.50623624 -145.4715 155.4230 54.6014 39.2073 -68.4415 148.5479 -57.7186 114.7382 -148.1949 160.7972 61.4818 93.6924
5.53344090 -134.3728 157.3366 -59.4887 108.0209 -70.6533 152.7451 55.7192 29.8244 -70.9680 148.8343 -174.1990 -106.7338
5.61675320 -72.3229 154.2533 57.4490 28.2779 -68.9089 151.1014 55.5073 29.9933 -145.5781 152.6645 -173.4609 -107.8674
5.66516610 -133.7486 156.6218 -60.7956 -82.0972 -71.9294 153.0599 62.3950 84.7657 -149.9270 160.4160 59.1924 91.6163
5.74929355 -144.1994 157.4848 60.6567 -90.1544 -80.5225 153.4299 -59.6414 -73.9233 -74.9360 158.4980 59.5806 -105.5683
5.77514534 -72.2317 153.3885 56.7935 28.8776 -73.5881 154.3002 -59.5449 -71.9113 -70.8348 148.0185 -174.0428 79.7645
5.79749402 -71.9805 153.2874 57.0626 27.9175 -70.2281 152.5004 62.4710 85.0435 -149.7059 160.7191 60.3134 93.0731
5.83100361 -145.4411 155.3897 54.7407 38.5679 -72.7402 153.2420 -59.7227 -72.6271 -145.2530 152.5901 -173.5482 -107.9103
5.86945098 -145.4391 154.9054 54.6629 37.8249 -73.6665 153.2395 -59.7548 -72.8548 -145.6141 151.6785 -173.4971 77.7562
5.99100588 -146.6532 166.7124 66.3214 83.9849 -79.2936 150.7644 -57.9287 114.1584 -157.6586 160.8527 -115.0094 43.2538
6.02633678 -146.6504 167.1750 66.6515 84.5298 -81.0329 151.0556 -60.2233 -75.7751 -157.4469 160.7431 -114.5580 42.6873
6.16601390 -145.3920 155.1043 54.5677 38.7729 -73.4191 152.9160 -59.7531 -72.9946 -77.6855 155.0622 -57.5300 117.7055
6.40530622 -73.8298 154.5134 -58.1292 114.2615 -74.5083 155.1068 -59.2733 -71.4622 -73.5988 156.0940 59.3934 81.5752
