# Supplementary material for: Exploiting Sequence-Dependent Rotamer Information in Global Optimization of Proteins
Source: J Phys Chem B. 2022 Oct 18;126(42):8381–90. doi: 10.1021/acs.jpcb.2c04647 (PMC9623586; doi:10.1021/acs.jpcb.2c04647)
Supplement: Supplementary file 2 — jp2c04647_si_002.zip [file jp2c04647_si_002.zip › TripeptideConformations/ASN_LYS_HID_new.csv]

0.00000000 -133.9178 156.7872 -63.1040 -72.6128 -65.3210 134.0162 -172.6778 176.7046 179.9302 179.9406 -151.5881 162.7948 59.4447 -86.9482
0.10035040 -76.5122 155.0600 -59.0522 113.3038 -65.2619 133.8573 -172.6765 176.7086 179.9340 179.9376 -151.5655 162.8145 59.5362 -87.1142
0.12878860 -133.3149 156.8707 -61.2925 109.2933 -65.4040 134.0128 -172.6716 176.7011 179.9292 179.9416 -151.5630 162.8110 59.4643 -86.9502
0.17328770 -72.2752 147.8513 -172.1228 59.9632 -82.4677 136.6655 -172.8149 176.5055 179.8956 179.9386 -133.5673 157.7285 -56.2873 112.2331
0.25655810 -144.1198 158.2767 -163.7327 9.9052 -64.6003 134.3077 -172.8411 176.7051 179.9358 179.9319 -151.8453 162.7623 59.2583 -87.0940
0.34615140 -74.5360 154.9590 -163.9205 11.9285 -64.3365 134.1100 -172.8355 176.7111 179.9414 179.9270 -151.8320 162.7646 59.3416 -87.3046
0.36824330 -72.3386 147.2597 -175.1226 49.6670 -64.9461 133.0458 -172.6763 176.7549 179.9498 179.9263 -151.3125 162.8390 59.7736 -87.0307
0.39687860 -143.4239 150.7630 -175.3334 47.6773 -64.9457 133.3658 -172.6885 176.7384 179.9432 179.9309 -151.4123 162.8244 59.6368 -86.8859
0.45084570 -72.0353 147.1908 -172.6767 60.1792 -81.8001 133.8867 -178.9361 61.1226 172.4717 63.4315 -128.7376 164.5745 -55.8345 112.2346
0.48101040 -72.4961 147.6038 -172.1848 62.9622 -81.2604 132.7544 -172.6628 176.7884 179.9615 179.9031 -136.7830 156.3786 -67.4484 -85.1137
0.62290630 -133.8874 156.8614 -63.0961 -72.5870 -64.8722 133.5823 -177.3892 63.7011 177.1618 -179.9726 -150.3554 164.2043 58.9668 -86.7555
0.66959000 -144.0006 150.7008 -173.5009 -119.1563 -65.1569 132.5367 -172.6038 176.7882 179.9342 179.9440 -151.0306 162.8620 59.9302 -86.6368
0.69169340 -133.9202 156.8355 -63.1020 -72.6095 -65.5637 135.5728 -177.8776 62.0304 175.5762 66.2715 -146.6920 171.4755 56.0849 -87.8552
0.71291950 -72.3166 146.0127 -174.5470 -118.2385 -65.5113 132.0564 -172.6028 176.8168 179.9449 179.9371 -150.8429 162.8948 60.1523 -86.7317
0.73587880 -133.9266 156.7598 -63.1099 -72.6306 -65.3081 133.9556 -172.8885 173.5223 64.6653 177.5522 -151.6267 162.7176 59.5026 -86.9122
0.76411860 -133.9923 157.0954 -63.1283 -72.6747 -64.8108 142.0898 65.2138 -178.1896 -179.7933 179.9959 -155.8797 161.9383 56.2065 -89.1390
0.79324970 -77.6597 154.9137 -60.5657 -63.0364 -65.4387 135.4869 -177.8549 62.0323 175.5909 66.2967 -146.6930 171.5125 56.1009 -87.9989
0.83892770 -77.7541 154.9091 -60.5794 -63.0689 -65.1623 133.8027 -172.8946 173.5252 64.6658 177.5523 -151.6251 162.7220 59.5718 -87.0825
0.87534910 -77.8124 155.0898 -60.5868 -63.1067 -64.7051 141.9702 65.1897 -178.1907 -179.7904 179.9932 -155.8675 161.9434 56.2490 -89.2636
0.91231710 -76.6313 155.3100 -58.9464 113.4811 -64.7481 141.9873 65.3358 -178.2558 -179.7374 179.9492 -155.8511 161.9567 56.2639 -89.2624
0.93258430 -133.2763 157.2418 -61.1796 109.4882 -64.8622 142.1109 65.3631 -178.2585 -179.7379 179.9503 -155.8608 161.9523 56.2208 -89.1417
0.96338640 -74.4690 154.9510 -163.9319 11.9201 -63.9368 133.6627 -177.4865 63.7065 177.1356 -179.9595 -150.6159 164.1735 58.8778 -87.1031
0.99025460 -144.1165 158.2208 -163.7428 9.8159 -64.6038 134.2499 -173.0944 173.4916 64.6136 177.5561 -151.8856 162.6854 59.3140 -87.0604
1.02793160 -133.8837 156.8595 -63.0962 -72.5960 -67.2561 129.9556 -173.0645 177.0099 179.9221 179.9222 -143.5035 13.6176 59.5429 -88.8170
1.05561210 -74.0731 160.2916 67.5564 -83.0851 -74.0887 148.2545 -172.5091 174.7754 179.6148 -179.9843 -127.9611 156.5327 -64.6083 99.1173
1.10490200 -72.2426 147.7932 -172.1438 59.9552 -82.3619 136.5856 -172.8683 176.8082 176.6881 69.1700 -133.3832 158.0605 -56.2660 112.2533
1.12818190 -77.7745 154.9886 -60.5682 -63.0410 -67.1223 129.8008 -173.0590 177.0129 179.9280 179.9180 -143.4944 13.6218 59.6048 -88.9708
1.15993430 -133.2826 156.9295 -61.2822 109.2894 -67.3449 129.9475 -173.0568 177.0066 179.9214 179.9226 -143.4741 13.5872 59.5589 -88.8186
1.18656670 -72.3430 147.1999 -175.1688 49.6436 -65.1131 132.5810 -172.4013 179.7166 -66.0080 -177.1945 -151.1355 162.7593 60.0132 -86.8659
1.21144510 -70.9180 142.5755 -178.7758 61.4427 -147.8937 143.2071 -178.0498 63.9690 179.0203 -179.6008 -127.9461 158.5743 -58.3032 -58.2088
1.25504810 -74.6538 156.9239 -163.2052 11.1141 -69.9063 136.3968 -172.8152 176.4677 179.9076 179.9193 -136.5076 156.2296 -70.7151 86.2859
1.28835900 -74.5326 155.0148 -163.9032 11.8987 -64.3256 134.0118 -172.6168 177.1838 176.9945 69.4285 -151.7156 162.9621 59.3491 -87.3215
1.30989630 -72.2376 146.1303 -174.5785 -118.1529 -65.0288 131.5976 -177.5003 63.4696 177.0590 179.9042 -149.5003 164.3597 59.6251 -86.5562
1.33555330 -134.0677 156.7280 -61.4350 108.8100 -70.9524 134.3281 -177.6224 61.4387 172.0520 63.6217 -130.1054 163.1645 -70.3481 82.9520
1.36233830 -75.8983 153.3491 -58.9332 113.1105 -146.1059 164.9962 64.7143 -179.7974 -63.7175 -66.8542 -71.0011 152.6404 -173.6780 74.0554
1.39066490 -75.9268 153.3762 -58.9357 113.1014 -146.0107 166.9459 64.2116 178.9193 -64.2030 -67.3010 -70.1280 158.4216 59.4082 -101.6056
1.41330280 -72.4562 147.5011 -172.2193 63.0050 -81.4648 132.8973 -172.5297 177.1301 176.9052 69.2733 -136.4326 156.7923 -67.4075 -85.3625
1.43479110 -69.5043 149.3702 -60.6079 -62.9212 -134.7170 150.9729 -58.8591 179.3845 -177.1041 68.7009 -137.1185 156.9827 -58.4125 -79.4712
1.46429000 -132.8384 156.7433 -61.0568 109.3258 -145.0960 166.8908 64.3675 178.8477 -64.2490 -67.3419 -70.1108 158.3879 59.3932 -101.6071
1.48527910 -133.8147 157.0355 -63.0181 -72.6045 -72.8966 163.5865 67.1215 178.9241 -64.1358 -67.1287 -70.5910 158.8378 59.3867 -101.7957
1.52692810 -71.3558 145.0519 -175.8539 -111.4214 -146.5090 166.1740 64.1367 179.1869 -64.0100 -67.1349 -70.2772 158.6986 59.4312 -101.7203
1.55352720 -75.2428 152.3840 -60.4629 -62.9531 -133.9549 156.7967 -63.8940 -176.6811 -179.4030 179.9149 -71.4546 150.0268 -173.8168 74.8418
1.57868660 -144.1832 149.3179 -175.6181 -112.8580 -145.6878 165.8078 64.3879 179.1649 -64.0220 -67.1511 -70.3120 158.7378 59.4187 -101.7578
1.61121530 -144.2583 148.9806 -174.8024 -118.8027 -70.5589 133.5160 -172.4811 176.6578 179.9175 179.9318 -135.5476 156.1284 -71.1872 84.5339
1.63212090 -133.1190 157.1517 -61.1093 109.4612 -72.8734 163.5056 67.2132 178.9036 -64.1380 -67.1367 -70.6045 158.8383 59.3813 -101.8068
1.66272900 -77.5580 154.1763 -60.5120 -63.0238 -74.7418 154.5396 -64.5178 -177.6210 179.9945 -179.9952 -71.2453 150.0306 -173.8278 74.8681
1.68962650 -133.3332 156.8313 -61.2612 109.2988 -69.2944 142.9147 -172.1351 175.6035 179.8102 179.9460 -144.7518 164.2004 64.1738 92.8181
1.71313600 -133.8287 157.0265 -63.0304 -72.6217 -71.9302 159.2142 67.2317 -179.7307 -179.6775 -179.9665 -70.7830 149.9659 -173.9178 74.9322
1.73513780 -75.9170 153.3546 -58.9360 113.1084 -146.0713 165.2265 64.8967 -179.6837 -63.6251 -66.7773 -74.2493 157.5105 -60.0834 -73.5970
1.75591260 -74.3200 156.3282 -156.6167 88.2548 -64.4195 141.1337 -172.7247 175.9022 179.8689 179.9086 -138.0736 156.1919 -72.7174 86.5959
1.77785730 -69.7422 150.2730 -161.9088 8.5500 -132.9679 146.6589 -59.5557 179.2824 -178.0032 68.0879 -137.3325 157.3759 -54.9352 -77.1864
1.80233160 -72.2971 145.9307 -174.5736 -118.2096 -65.8442 131.8709 -172.1650 176.3316 -176.5252 -69.6551 -150.6567 163.5038 60.2785 -86.9140
1.82573730 -71.4696 147.7552 -177.1912 -104.5305 -137.6152 143.9842 63.2178 -174.9206 -64.9047 -177.3880 -155.1861 161.4367 53.7913 -101.3539
1.85273720 -133.4050 156.7966 -62.8507 -72.4914 -144.5703 163.2007 64.0731 179.5751 -179.7886 -179.9432 -73.3854 159.7362 59.5401 -102.7375
1.88334100 -71.3120 145.0037 -175.8542 -111.2932 -146.1616 161.7080 63.7505 -179.8051 -179.9147 -179.9463 -71.0195 149.3108 -173.2975 -101.4401
1.92349820 -77.7866 154.9755 -60.5716 -63.0355 -67.2985 129.6392 -172.6367 -179.9679 -65.8623 -177.2668 -143.3977 13.8009 59.6894 -88.9302
1.94454850 -71.2591 144.1126 -175.0521 59.3326 -147.3806 164.9410 64.0752 179.8945 -63.7985 -66.7425 -72.7593 161.1668 63.8933 84.2576
1.97179270 -74.0509 160.2566 67.5647 -83.0392 -73.8163 147.9515 -173.3227 174.8779 175.8481 68.7310 -127.7262 156.9119 -64.4672 99.2634
1.99205400 -76.3552 154.3812 -59.1993 112.9869 -80.4095 137.0093 -179.0739 63.6358 179.3688 179.4472 -135.1153 159.6782 -62.6429 -79.4163
2.01411480 -77.0577 153.2983 -60.4029 -63.0015 -145.6635 163.8268 64.1851 179.9340 -179.8619 -179.8386 -69.4315 153.1533 55.4931 31.1402
2.03936790 -75.8451 153.1238 -58.9540 113.0213 -145.7490 162.6253 64.0608 -179.9767 -179.8512 -179.9658 -74.5144 155.3094 -59.7914 -72.9400
2.07500300 -74.7913 151.9869 -60.8390 -62.9249 -126.3012 146.2738 -64.0231 -177.2827 -179.5682 179.8922 -130.9619 8.5364 -52.3146 107.0464
2.09750810 -67.8128 149.1393 -164.2310 11.3649 -101.8936 137.9924 -51.9736 -55.0413 -173.1812 -63.4131 -132.6928 10.8695 -59.3652 -78.7672
2.12012020 -132.8264 156.7165 -61.0596 109.2717 -144.6567 162.5886 64.3230 179.9227 -179.7997 -179.9730 -74.5310 155.3048 -59.7833 -72.9452
2.14432230 -144.1226 158.4782 -163.5247 9.8464 -67.4169 141.0685 -177.0182 61.4974 171.6141 62.7592 -139.7634 168.8198 62.8760 90.2754
2.17169090 -73.8993 149.2914 65.7344 -66.5931 -144.4858 140.6270 -177.6114 64.3891 178.4746 -179.2788 -136.3628 159.4955 -54.4425 -78.1780
2.19329780 -77.0746 153.2967 -60.4010 -63.0039 -145.6531 162.9391 63.7425 179.7670 -179.8778 -179.9063 -74.1185 161.1667 63.8187 83.6271
2.22136440 -71.1649 143.8363 -175.1385 59.2729 -147.1769 161.7949 63.6615 -179.7568 -179.9359 -179.9534 -74.3479 155.3007 -59.8503 -73.1539
2.25212290 -70.2603 150.5178 -164.3378 14.2717 -135.6043 157.6133 -58.7226 -179.5600 -178.0371 68.4086 -80.9192 -13.5291 61.6422 -101.4903
2.27762030 -133.8712 156.8518 -63.0945 -72.6015 -67.4942 127.7176 -174.1869 175.6012 -177.8927 -71.5033 -143.0037 10.4001 60.6804 -88.5125
2.29818210 -73.1873 148.8548 -172.4231 -121.8611 -80.5868 134.9931 -172.7441 176.6024 179.9247 179.9191 -134.8571 157.3184 -60.2582 -68.5728
2.31934880 -75.6119 146.0908 -59.3047 111.7664 -95.2487 152.4285 -85.7545 63.9377 61.8114 176.6313 -148.0070 163.5455 62.4270 93.0351
2.34822880 -68.8559 145.7570 -165.5557 15.4100 -93.6796 159.8190 -51.7065 -54.9344 -174.7915 -65.1340 -81.9430 -14.7120 -58.8243 -70.2498
2.36856230 -71.2019 143.9806 -175.0258 58.8917 -146.8152 161.4244 63.3745 -179.2349 179.8557 -179.9360 -142.8074 162.8109 62.4667 -94.9143
2.38971480 -67.4614 139.2079 -176.1467 59.2579 -150.5669 161.7181 63.1327 -177.6180 67.4929 176.5513 -71.1695 149.8522 -173.9619 74.9542
2.42380540 -77.1382 153.5122 -60.3979 -63.0158 -145.9709 165.1052 63.0733 176.8607 -68.0285 -176.3923 -73.1788 159.4395 58.9971 -102.6200
2.45481800 -73.2297 158.8373 64.0704 -87.0797 -72.5383 155.2433 -170.0674 173.4215 179.1752 179.9333 -60.9388 158.1517 61.8780 83.9809
2.47641560 -133.6643 156.8030 -63.0044 -72.5003 -74.2298 154.4179 -64.4832 -177.7599 -176.8060 -68.9972 -71.2771 150.0268 -173.8363 74.8605
2.49753080 -76.4369 152.9326 -60.4437 -62.9951 -132.9266 156.1732 -64.9317 -179.6791 66.0546 177.0755 -71.5892 150.1105 -173.8077 74.8161
2.52388500 -133.2573 156.4928 -62.8580 -72.4573 -132.0161 156.1139 -65.2160 -179.6929 66.0362 177.0751 -71.5956 150.1169 -173.8104 74.8118
2.54594620 -71.5693 143.8494 -176.3910 -111.2214 -134.9249 155.0370 -65.3753 -174.5564 -65.5537 -177.3429 -144.4708 152.5822 -174.0650 73.4895
2.57141470 -72.5101 146.3173 -173.7698 -119.7429 -69.9457 149.8386 -162.8023 -178.2219 65.7568 66.2430 -63.8711 158.0623 58.2288 -101.5534
2.59329340 -74.6583 150.7975 -60.4744 -62.9612 -147.1955 163.1072 63.0939 178.4537 66.0484 177.0251 -73.5970 159.7294 59.5596 -102.7553
2.61341890 -77.8421 154.9018 -60.4914 -63.0732 -72.2339 161.7918 66.1259 177.2468 -67.8831 -176.4107 -73.1308 159.5322 59.0550 -102.6337
2.63527430 -143.8619 159.1268 -162.5008 11.3675 -144.0494 161.6227 64.3303 -179.8847 -179.8186 -179.9574 -74.4863 155.3099 -59.8085 -73.0476
2.67265700 -72.1091 133.8219 -59.8184 111.6881 -157.6414 161.9755 55.6464 -177.3935 172.3495 -73.2672 -70.7051 150.1976 -173.8627 74.8410
2.69293580 -143.6124 155.8004 -158.4184 89.3864 -65.3284 153.2081 -172.2704 172.5196 173.3048 65.7435 -61.2306 157.7469 58.7287 82.2136
2.71695260 -75.9285 153.3939 -58.9427 113.0784 -145.9422 163.2430 63.7533 179.8165 -67.1905 -176.5755 -71.8587 153.2404 55.2181 33.7463
2.73861070 -73.3580 159.1458 64.3983 -86.9449 -75.2559 159.0612 -64.3055 -174.1737 -64.8588 -177.4313 -70.9806 149.8168 -173.9164 75.1095
2.75952940 -73.8061 149.7316 66.0473 -66.7630 -146.6268 141.1563 -171.7469 61.0153 57.9296 176.3172 -137.4626 157.8300 -54.5183 -77.9788
2.78142440 -67.5101 139.2854 -176.0851 59.3539 -150.5148 163.0002 63.3437 -177.6782 67.4948 176.4875 -69.5772 153.1314 55.5523 31.0665
2.80746530 -75.1507 156.9523 69.5236 -71.2015 -145.4791 165.3608 64.6977 -179.8224 -63.8021 -66.9273 -71.1147 152.5861 -173.7261 74.0922
2.83007470 -77.1251 153.3621 -60.4080 -63.0192 -145.7902 167.7240 66.3621 178.1498 -178.9012 70.5089 -68.5123 153.7724 55.3766 31.7601
2.85394710 -76.4529 152.9309 -60.4637 -62.9994 -132.3662 156.3973 -64.7833 -179.5615 66.2018 177.0809 -143.6606 162.8322 62.0836 -94.9580
2.87483540 -75.9142 154.8358 -59.0915 112.8745 -79.1742 144.6374 -64.8575 178.3725 63.0224 67.2235 -139.1329 156.5462 -65.1794 93.5561
2.90061310 -142.8193 163.0486 71.6332 -72.5727 -141.5985 174.7949 64.8368 173.7339 -65.2545 -68.5905 -61.8868 153.4173 61.1549 -97.8267
2.93859070 -74.7127 157.2122 -163.1312 10.9573 -69.7992 135.7485 -172.2310 -179.6554 -62.5994 -66.6173 -136.4557 155.9450 -70.6773 86.4520
2.95904210 -133.3743 156.8269 -62.8454 -72.4618 -144.4042 162.4948 64.5838 179.5072 -176.3874 -69.3380 -74.6091 155.3611 -59.7982 -73.0082
2.98579940 -70.9914 140.9942 -179.7169 64.7463 -137.1215 155.4311 -64.9411 -179.8735 63.6365 67.1692 -126.2401 157.1626 -57.7577 133.4832
3.00841150 -70.3856 132.2133 -177.1187 59.1711 -157.3066 161.5850 56.2086 -177.0500 172.4284 -73.2011 -74.0052 155.4103 -59.8342 -72.9605
3.03192010 -75.9869 148.8421 -59.1687 111.9245 -101.1229 155.6923 -84.5535 65.8106 60.8924 175.9176 -82.9481 -15.0236 -59.0445 -70.6941
3.05325250 -133.8952 157.3806 -62.9989 -72.3184 -82.1378 136.8068 -172.1973 -179.7088 -62.6018 -66.6240 -137.5359 156.7548 -62.9819 -77.8069
3.07406200 -75.1404 156.8854 69.5227 -71.2135 -145.0805 163.0721 64.0773 179.9679 -179.8488 -179.9431 -70.9780 149.9653 -173.9445 74.9501
3.09760210 -75.5848 152.8439 -60.4841 -62.9708 -123.4902 156.6748 -59.9267 -61.8457 -61.9696 -176.7188 -144.3117 152.7813 -173.9586 73.4053
3.11938220 -143.5136 153.4679 -172.9484 40.2439 -70.1250 161.2859 65.8228 177.8729 -67.6391 -176.4606 -74.5509 161.1732 63.3867 83.4581
3.15305100 -143.7494 151.5300 -172.5285 -122.2782 -81.6340 134.6541 -172.7782 176.9336 176.7423 69.1684 -134.9610 157.7370 -59.9789 -69.1473
3.17334000 -71.2444 144.3442 -174.9354 58.9147 -146.4242 161.9693 64.6059 -175.7960 -65.1699 -177.3337 -142.0967 163.0980 62.4666 -95.0139
3.19758190 -143.5809 155.0975 -159.1348 89.3877 -66.7589 161.5776 65.5056 175.9092 65.0782 177.4069 -73.4323 159.5040 59.4267 -102.8390
3.23035560 -69.0410 151.5490 68.7975 -71.8465 -136.6351 159.3743 -58.8564 -179.8146 -177.8559 68.4186 -70.0551 153.4109 55.6504 30.8158
3.25665930 -70.0282 150.3334 -59.2748 112.0840 -119.8238 158.8490 -54.9132 -62.2771 177.2487 69.0159 -81.1166 -13.3952 61.4111 -101.7380
3.27795730 -133.8682 156.7664 -63.0428 -72.6713 -72.0651 159.4646 67.3788 179.3926 -176.1327 -69.4251 -73.9204 161.1790 63.7081 83.4795
3.30906920 -78.5635 152.4502 -58.8999 111.9436 -146.3251 159.8264 75.5580 -66.9183 -58.7828 -174.3355 -72.4183 148.2107 -173.4626 -101.0956
3.33950480 -143.4106 152.8774 -174.5046 43.5495 -67.4218 131.9678 -64.2891 -172.5892 -61.9704 -68.1948 -145.1452 14.4872 59.1283 -89.2877
3.36022800 -70.0366 150.3107 -59.2764 112.0925 -119.7280 158.8858 -54.9500 -62.2267 177.3139 69.0586 -81.0275 -12.9625 64.6411 81.2851
3.38354180 -67.3868 144.9589 -175.2245 57.5421 -114.6447 157.2112 -54.4528 -60.3367 -178.6093 179.6422 -73.8089 -28.8732 -174.6376 -108.7488
3.40457690 -73.9725 157.0423 69.9453 -71.3946 -132.0046 159.3582 -63.5414 -176.7016 -179.4543 179.8528 -80.8678 -13.6440 61.5681 -101.5484
3.42517180 -71.9661 145.0618 -176.1782 -111.7915 -133.0244 155.0299 -64.6691 -179.7596 66.3258 176.9128 -80.6847 -15.5511 -56.9448 115.9433
3.45022920 -77.1548 154.2287 -60.3682 -62.9903 -142.6890 149.7561 -166.8557 178.6399 -66.2823 -177.1314 -74.6115 -16.0129 64.1930 81.8505
3.47498800 -72.3386 145.6313 -174.3986 59.7742 -132.5720 154.3050 -64.6934 -179.8922 66.2696 176.9302 -82.9283 -14.2744 -56.9872 115.3305
3.49576150 -77.6641 154.8904 -60.4778 -62.8239 -81.2616 135.3242 -175.1975 61.2752 57.1554 66.4882 -137.1182 157.2409 -63.0225 -77.6657
3.52182300 -144.0084 154.3220 -171.7818 -120.5347 -68.1117 159.1742 65.9682 176.2338 65.1225 177.4410 -73.2708 159.7365 59.5095 -102.8331
3.55605270 -145.6439 161.3557 62.0744 -90.3228 -68.7787 146.1411 -173.1475 61.5638 60.3955 176.3407 -146.5660 164.1179 62.9334 91.9018
3.58855020 -74.7310 155.9453 -160.2320 6.0322 -124.2581 142.7401 -64.7539 179.4165 65.8618 177.0771 -130.6169 8.8054 -56.1964 -78.7717
3.60935890 -77.4109 161.2013 68.8002 76.3523 -144.6609 162.9496 64.0016 179.6395 -179.8109 -179.9381 -73.2600 159.7399 59.5750 -102.7388
3.63595700 -76.1385 153.6948 -58.9125 113.1743 -141.7248 169.7881 58.2123 76.3672 62.7248 -178.7514 -60.8975 152.2030 70.5625 95.1217
3.65893630 -75.3075 157.1805 69.7167 -70.7348 -144.4076 163.5017 64.0657 -179.4461 179.9191 -179.9239 -142.1115 162.8624 62.6940 -94.8096
3.68714220 -77.3252 153.6687 -60.4095 -63.0582 -142.2075 161.9802 59.1167 82.1684 66.5806 -177.1600 -74.1723 151.6890 -58.8340 -70.5293
3.71654790 -72.3464 145.7081 -174.2928 -119.0337 -68.0781 141.2332 -176.6389 64.5351 -177.8343 -68.7974 -141.5765 165.8056 63.4657 91.6034
3.73830200 -73.4307 159.3902 64.4819 -86.3794 -70.0589 147.4855 -170.2325 176.6834 176.7563 69.9368 -71.6025 154.1692 -57.6680 115.7494
3.77374390 -73.8072 155.0841 69.2366 -71.3049 -146.5216 162.8890 63.2608 178.2153 65.8799 177.1370 -71.1531 149.9055 -173.9552 74.9573
3.80300240 -143.9461 150.3593 -173.4324 -119.3741 -67.4899 136.0321 -173.2047 172.9351 64.5361 177.6076 -133.4042 9.5036 63.5151 82.7846
3.82368620 -133.1779 156.5351 -62.8734 -72.3898 -129.7698 157.7688 -62.0073 -66.0311 179.5404 69.3695 -83.4997 -14.0602 -58.9038 -71.0083
3.84883710 -74.3397 152.5870 -59.0635 112.8168 -121.6743 157.4442 -58.5712 -61.3344 -62.2601 -176.4823 -83.0263 -14.1069 -58.7638 -69.4678
3.87427200 -73.1315 159.2231 64.8499 -86.5558 -77.5046 161.6599 -57.2343 -59.8679 -178.2079 69.8429 -80.6456 -12.9554 64.5642 81.2656
3.89681810 -76.8066 142.7661 -178.1821 -112.9615 -108.0591 148.5297 -80.2557 71.1047 59.8124 175.8149 -74.4769 -28.4121 -173.0999 79.3866
3.91717500 -63.2702 147.2281 -176.2662 -113.5133 -129.2938 157.5186 -45.1641 -168.7478 -164.6310 -54.3008 -81.0231 -13.5150 61.6510 -101.5050
3.94440620 -145.3619 161.6628 62.1523 -90.7282 -76.2856 161.1260 -57.0922 -57.7094 -61.1623 -176.5666 -80.8805 -12.8127 62.9826 79.5693
3.96824070 -69.4189 146.8271 68.9061 79.7296 -140.0425 156.8647 -71.5868 176.6729 -70.3510 -71.2389 -71.3435 150.0877 -173.8081 74.8379
3.99246850 -142.9464 164.1166 71.9434 -73.1704 -140.0864 177.4311 63.6237 165.2157 -70.9110 -177.6832 -61.0554 155.3902 56.1302 -104.0558
4.03254070 -74.9478 153.0804 -59.0266 112.9387 -126.7159 155.9969 -62.2946 -63.1481 -59.7133 -66.8607 -74.1626 159.9015 57.6522 -104.5119
4.06052000 -142.5988 161.5248 71.3007 -71.2298 -140.8034 156.4485 -166.6891 174.8536 179.4441 -179.7107 -68.5662 -17.3269 56.4366 -103.0146
4.08094940 -75.5015 159.9462 68.7229 76.4726 -133.3107 157.1673 -63.7047 -176.6073 -179.5247 179.9081 -82.2859 -14.7681 -58.6605 -69.5775
4.11003970 -73.9483 152.4412 -156.9075 92.3504 -68.6450 160.2097 -57.5158 -59.9608 -178.1268 69.8641 -80.4523 -13.0741 64.5846 81.2891
4.13014360 -144.0035 158.7150 64.2282 80.4614 -78.9681 139.7450 -178.1152 63.8231 179.3083 179.6233 -138.3647 155.7641 -173.5484 72.6285
4.15270050 -75.7069 149.4642 -60.5251 -63.0053 -149.6053 161.2113 74.8297 -64.8206 -168.4725 -67.5586 -70.0171 150.2476 -173.6689 74.8258
4.17998640 -71.9931 144.6705 -176.3929 -111.4347 -133.5505 156.1882 -64.1206 -179.8925 64.2294 67.4677 -79.9410 -13.5059 64.5092 81.1227
4.20266440 -75.1838 147.8988 -59.4919 111.7552 -103.4585 145.0745 -83.4417 64.5343 57.6256 67.5598 -138.7230 156.9165 -60.0430 -81.4269
4.22384730 -143.7683 162.9913 68.4284 83.0357 -144.1622 167.3622 67.1074 178.4623 -178.0023 70.7958 -71.5318 156.2550 -59.5253 -71.9605
4.24402580 -71.7022 143.2893 -175.5629 58.1094 -149.3542 160.0803 75.1571 -64.6715 -168.7842 -67.6409 -70.0271 150.2750 -173.7237 74.8493
4.26445810 -72.5230 145.4767 -174.4564 59.6919 -133.0052 156.6695 -64.1305 179.9901 64.2003 67.4908 -79.9776 -13.4753 64.4556 81.0798
4.28996520 -70.0363 150.5317 -60.7265 -62.6396 -90.4702 147.3945 -55.3656 -62.6071 87.1932 175.4866 -131.5502 10.6773 -56.9385 104.1652
4.31343670 -76.5639 158.9571 67.7927 75.6055 -87.8368 134.6907 -173.1380 173.5308 64.6425 177.5630 -148.9082 163.7728 62.2811 90.0829
4.33642330 -75.5103 152.8018 -60.4834 -62.9506 -121.7829 158.2941 -59.8971 -61.5808 -59.6933 -67.2360 -80.0078 -13.3871 63.0547 80.0185
4.36238480 -77.4041 161.1776 68.6974 76.3686 -145.0930 163.6975 63.7668 178.5485 -67.4780 -176.4776 -75.4804 155.7285 -60.0112 -73.4221
4.39104850 -143.4215 156.2539 -157.7736 89.2829 -68.8413 159.8664 -57.9140 -60.3258 -177.9898 69.8997 -81.4271 -14.9692 -58.5679 -69.5949
4.42133200 -77.4333 161.2939 68.8242 76.3444 -144.8964 162.9766 63.8753 179.8063 -67.1941 -176.5790 -71.7194 153.2240 55.2409 33.6788
4.44547220 -75.3250 157.3852 69.7503 -70.7963 -144.1600 164.1976 65.1917 -176.0933 -65.2681 -177.3303 -141.2132 163.2100 62.6708 -94.9353
4.47112700 -73.5405 139.2070 -74.7723 -128.8015 -137.3058 156.9973 -69.2464 177.8375 -68.4255 -70.4767 -82.0312 -15.0932 -57.1571 115.1627
4.49278670 -71.9647 156.5008 73.0093 -82.3119 -95.4984 164.7417 -87.3803 59.4055 61.4407 178.3254 -73.7956 -29.2647 -174.7409 -108.7350
4.51306420 -145.1922 161.4678 62.2293 -90.2427 -75.8113 159.1046 -80.6876 65.5976 173.0597 -179.8157 -80.6120 -13.2915 64.6754 81.4433
4.53408220 -69.4790 146.8269 68.8983 79.7238 -139.7118 157.8602 -71.4321 176.6156 -70.4977 -71.3065 -80.8322 -13.4758 64.7893 81.5006
4.55865940 -73.5260 139.2072 -74.7774 -128.8441 -137.3348 157.0944 -69.2517 177.8597 -68.4173 -70.4695 -83.7100 -14.3840 -59.0813 -71.3226
4.58929060 -153.1417 162.2525 -123.4959 -118.9492 -68.5624 142.2512 -172.0154 178.4156 -66.4287 -177.1442 -144.8370 163.9364 64.5023 92.9621
4.60937330 -77.0747 153.2957 -60.4068 -63.0319 -146.0971 160.8448 60.4286 178.7875 -101.0383 64.5780 -73.7700 159.9121 59.5400 -101.5070
4.63016080 -63.1858 140.8453 -59.7695 110.6655 -147.0960 162.3292 65.3830 -177.5419 97.0443 -66.4194 -71.4093 149.7351 -173.9271 75.0084
4.66232070 -144.9885 150.3557 48.5457 -133.8096 -70.3227 151.5417 -166.5297 175.5201 -174.0528 -67.0114 -61.7981 157.9381 69.3846 93.3413
4.68412830 -77.3883 160.9191 68.8353 76.4540 -144.9312 163.6663 64.4467 179.2750 -176.5928 -69.4116 -69.1730 153.1982 55.5011 31.0833
4.70700730 -76.2750 157.4207 65.2744 75.8299 -77.3999 138.9792 -174.7393 -179.9652 178.2638 -67.7314 -83.4172 158.5695 62.4783 83.0134
4.73068320 -69.1232 150.8827 -164.4112 12.7309 -76.5042 158.8958 -54.0036 -59.6027 87.1179 175.1614 -81.5351 -14.9476 -58.4892 -69.2118
4.75598900 -71.7923 152.8335 53.9408 -139.4633 -65.3998 140.0648 -177.8112 60.5957 168.1235 58.8819 -115.8142 156.8154 -61.6761 104.7375
4.77601100 -77.7753 162.0724 69.0601 76.4806 -140.9179 147.1659 -168.2277 175.8931 -179.9440 179.6872 -79.6374 -15.8764 -57.4251 -65.3952
4.80204050 -66.4505 137.5934 49.4452 -135.9827 -137.9727 158.0649 -70.6296 177.9655 -68.1991 -70.0263 -80.9531 -13.4699 64.7436 81.4716
4.82411660 -71.0885 147.7826 51.4393 -139.0184 -71.2402 153.7484 -166.6280 175.1917 179.5910 -179.8089 -68.7771 -17.2292 56.9779 -102.7058
4.84853710 -144.4332 160.4208 66.8794 80.6135 -88.8408 133.6806 -172.3480 -179.2716 -62.4781 -66.6654 -148.7438 163.7492 62.4801 90.6157
4.88090660 -71.0677 147.4467 51.4523 -139.3329 -70.4858 150.6839 -65.2534 178.9882 65.7139 177.1322 -148.3853 163.7295 62.4760 92.6966
4.90341540 -152.6850 160.3076 -122.6412 -120.1921 -145.7042 162.7857 63.8374 179.6578 -67.2447 -176.5402 -71.7994 153.2539 55.2133 33.7362
4.93650470 -77.0979 153.2968 -60.4054 -63.0330 -146.1088 160.3798 60.4456 178.9170 -100.6974 64.8424 -75.8872 161.7997 63.6206 84.0701
4.96908980 -71.0896 147.6027 51.4376 -139.3850 -69.8208 148.5387 -163.2244 -176.8636 66.7954 67.2911 -69.9934 157.5271 -59.5872 -71.6990
4.99297190 -69.9835 145.6107 50.8119 -139.7916 -131.3790 146.8904 -65.1478 -174.6475 -65.4375 -177.3310 -129.4710 8.0262 -52.8131 113.1178
5.01658120 -63.1747 140.7640 -59.7779 110.6416 -147.1515 163.7289 65.5307 -177.6189 97.1250 -66.3984 -69.7093 153.0238 55.5335 31.0758
5.04514760 -68.9390 145.3769 -174.1192 -119.8662 -74.4705 155.5985 -55.2576 -60.1376 87.8236 175.9698 -80.7284 -12.9958 64.6114 80.9717
5.06977860 -68.9986 157.5244 66.0957 -86.9109 -79.2303 163.8812 -54.7409 -60.1011 87.0421 175.7502 -81.8755 -14.7110 -58.6059 -70.1749
5.11760470 -77.8627 154.9465 -60.4947 -63.0881 -70.6098 157.4988 63.6418 178.6257 -100.9666 64.6229 -75.5423 161.8682 63.5317 83.9829
5.13880540 -67.8719 158.5060 91.3681 128.2873 -82.8080 138.7955 -178.0856 63.8963 178.6164 179.1177 -127.1276 157.5857 -66.7510 -71.0192
5.16092960 -66.8647 146.7368 51.5520 -139.4803 -134.5540 157.9316 -58.7801 179.6945 -176.8991 68.8740 -73.9212 -29.0285 -174.6740 -108.7656
5.18503830 -68.1800 156.4848 66.9170 -86.8517 -79.9284 164.2448 -55.1965 -59.3150 85.7698 69.9266 -82.0096 -14.6848 -58.6407 -70.4742
5.20847770 -75.0855 151.9935 -59.0322 112.8895 -134.3130 157.0174 -64.3505 -171.3403 -66.4159 91.5600 -71.1487 150.5992 -173.7103 74.6665
5.23435730 -69.4609 146.8296 68.8952 79.7084 -139.8824 156.8486 -71.4502 176.6114 -70.4571 -71.2956 -74.0036 -29.3166 -174.7376 -108.7125
5.26270010 -71.0660 147.4780 51.4484 -138.9796 -73.7480 155.9286 -64.2559 -174.1531 -64.8449 -177.4540 -72.7879 155.2928 -57.7134 114.4766
5.29457750 -144.7321 149.3628 48.3996 -134.2320 -142.7603 156.8928 -162.6409 173.7121 -172.1367 -68.7939 -66.2015 -19.4163 65.7596 86.9272
5.31710230 -76.0623 152.0747 -60.4670 -62.9805 -134.2821 156.9154 -64.3666 -171.4471 -66.5372 91.5391 -71.2955 149.8642 -173.0695 -101.6100
5.34001460 -71.1195 157.7412 68.4132 76.3905 -124.4606 158.1205 -56.4179 -64.0559 176.6744 68.9150 -80.0067 -15.7794 -57.1227 115.5489
5.36015150 -72.5083 155.6227 64.3349 74.9789 -135.5293 153.9028 -61.7469 -66.9143 177.4722 69.0487 -127.6524 8.8378 -58.9883 104.7700
5.39087590 -143.3214 156.9079 -157.3315 88.8541 -68.9917 157.8928 -80.0289 65.5705 169.7317 67.9370 -80.4649 -13.3763 64.7250 81.4241
5.41496790 -68.8152 142.8583 -176.0351 -111.0106 -147.7980 162.0198 62.5814 176.9318 66.9447 -93.6257 -71.1784 149.2685 -173.2999 -101.3798
5.45027050 -76.9043 151.7346 -173.6109 57.2490 -123.8215 152.8602 -63.1176 93.9502 -175.1614 -68.8263 -84.1191 -13.5856 -57.0230 115.0365
5.47052940 -62.2988 141.8005 -177.5218 -113.9246 -109.2877 154.7021 -62.8050 -71.5194 89.1976 71.8591 -80.9074 -13.1464 64.4107 80.8849
5.49093290 -75.9062 149.5055 -59.1031 112.2980 -104.1779 155.3785 -83.9120 64.7728 57.7012 67.6254 -83.1847 -14.9558 -59.0564 -70.7475
5.51484810 -71.0403 147.5540 51.4461 -139.7062 -67.1633 143.3274 -176.5665 64.4480 -177.8120 -68.8078 -142.6905 165.7447 63.2094 92.1125
5.55099700 -145.7053 161.3434 60.9193 -92.7926 -70.8268 160.0101 63.4941 178.7363 -101.8897 64.8469 -77.4538 157.7471 -60.5619 -75.0557
5.58065730 -133.1433 156.7442 -61.1460 109.4264 -71.7395 149.1686 -168.4543 170.7544 66.9674 -91.4961 -66.6277 158.7170 57.4817 -103.4838
5.60197330 -133.8771 156.9122 -63.0501 -72.5631 -69.5175 140.6800 -168.0420 91.5464 -63.2325 -176.3836 -144.2926 164.0299 64.7524 92.5194
5.62379130 -75.9065 153.4554 -58.9353 113.0758 -145.7428 162.3717 64.7693 -176.7067 -66.3328 95.0103 -76.6263 155.7869 -60.1166 -73.8054
5.64797100 -133.3769 156.8738 -62.8464 -72.4689 -144.3959 162.5976 62.8833 174.1922 66.2147 -92.1899 -74.7981 155.3309 -59.8378 -72.9212
5.67821390 -144.5044 160.4019 67.0285 80.6018 -89.4875 133.6819 -171.5721 -91.3965 -178.5014 177.3240 -146.9570 165.2854 62.0968 90.0662
5.69969640 -132.8295 156.8244 -61.0554 109.3130 -144.8344 162.3361 64.9262 -176.8341 -66.3684 95.0379 -76.6635 155.7884 -60.1116 -73.8211
5.73085820 -70.8167 148.6748 52.1525 -140.4990 -135.6556 140.3370 -172.2642 179.8026 -62.6684 -66.5837 -136.0996 157.4274 -56.8277 -78.1748
5.76060610 -77.4923 154.4323 -60.3886 -63.0111 -144.7629 146.0695 -161.3865 92.2495 -61.5939 -177.4585 -145.8045 163.6789 63.0601 92.0593
5.78105720 -70.9537 144.5858 -177.4634 -108.7338 -131.1906 145.2174 -65.8215 177.3491 65.4492 -94.3167 -150.6916 163.5175 60.0516 89.3278
5.81062710 -71.6579 145.4737 -175.9059 -111.5380 -142.4994 162.0741 71.6065 98.5712 -162.0650 169.2908 -67.3858 148.3223 -58.0137 -68.6419
5.84641190 -143.5146 158.7344 64.3331 80.2644 -88.5320 150.4163 -79.9726 66.3742 172.5031 -179.6758 -81.1293 -13.2979 64.7381 81.3803
5.86862840 -65.4801 154.5417 87.7164 126.2804 -80.9231 140.4255 -172.2058 175.8133 179.8154 179.9285 -130.7615 156.0996 -73.5770 -4.4195
5.90460680 -140.6820 170.7241 66.0210 -0.4475 -141.4381 149.8818 -167.0129 178.5561 -66.3708 -177.1206 -74.4864 -16.0991 64.1927 81.8752
5.95647250 -66.5868 125.6773 -177.6363 60.5467 -139.2716 155.1114 -73.3602 178.4631 -104.0624 61.0689 -82.8867 -14.8419 -57.1622 115.0515
5.98775710 -71.5284 143.7894 -176.3564 -111.0344 -134.4856 153.9766 -65.9747 -172.9000 -69.6211 91.2684 -82.3273 -14.3273 61.6367 -101.4742
6.00799210 -144.0559 158.8258 -163.3073 9.9709 -72.8207 160.5995 65.2331 173.6018 66.4967 -91.9449 -73.9081 161.1671 63.7231 83.4162
6.04932680 -77.7680 154.5927 -60.5025 -63.0629 -71.3442 146.4074 -168.9137 169.9127 65.5679 -91.3704 -76.1744 -17.0051 60.5872 -101.5164
6.07164630 -67.9813 158.5996 91.4254 128.7323 -84.7725 140.2059 -176.7928 64.7224 -178.7990 -69.1219 -126.6775 157.7076 -66.7987 -71.7271
6.09283740 -71.6274 142.2604 -175.8749 -117.5133 -75.8753 138.3361 -172.9858 170.5880 66.0259 -91.4312 -129.7126 156.3992 -64.5361 -13.4535
6.14131100 -77.8110 154.6405 -60.4970 -63.0487 -71.1870 144.8422 -168.6724 -178.5645 -66.2178 93.7810 -69.1638 160.1101 62.8912 82.7291
6.17015660 -70.8814 141.4889 -167.0780 63.6775 -102.2868 146.1820 -97.9018 65.9573 81.1936 -87.9965 -124.1392 5.1767 -54.2149 101.7240
6.19354360 -140.6586 167.4836 65.0169 -3.7445 -77.9921 166.3869 61.8858 76.3649 61.8031 -178.7318 -60.8957 151.7439 70.7274 95.5034
6.22375500 -66.4550 157.5238 85.8712 135.5630 -71.2257 147.5148 -168.0803 173.9199 65.4604 177.3532 -67.1656 158.7168 57.7946 -103.4737
6.24496700 -73.1804 150.4595 -172.9521 42.9698 -69.9608 159.7158 65.1573 173.8467 66.3968 -92.0533 -73.8994 161.1862 63.7648 83.4407
6.28669320 -73.3449 159.0435 64.2664 -86.7355 -71.8274 152.3683 -169.0189 170.1765 66.6661 -91.5033 -67.4040 159.9447 61.8112 81.9766
6.31634220 -76.8194 155.1997 -60.8780 -62.9395 -73.8032 139.5235 -56.4571 -60.3381 -80.4138 80.9363 -137.4348 156.7730 -70.0017 86.9127
6.36002820 -73.0862 158.5301 63.6049 -87.8132 -74.0204 162.5447 65.2742 173.4586 66.4053 -91.8115 -74.2037 160.9417 63.6433 83.4353
6.38522190 -71.7628 144.1085 -174.9366 -118.7730 -70.1124 138.2971 -168.6867 91.6055 -63.4069 -176.2682 -143.2314 164.1368 65.4884 92.4835
6.40875550 -71.0830 144.7068 -175.3448 58.8741 -143.8279 148.4428 -169.4157 169.4873 64.9214 -91.1634 -75.1965 -17.5316 64.1433 82.0834
6.42993970 -143.8213 149.5640 -173.5413 -119.6557 -69.6661 138.7775 -170.0247 -177.9609 -66.3850 93.6518 -70.4492 148.6639 -173.9456 75.3346
6.45392500 -144.9817 150.0487 48.5144 -134.2744 -70.9354 148.3349 -64.4747 -172.0048 -62.2647 -68.7138 -138.4618 13.3565 62.0160 83.2790
6.48438260 -73.1581 158.8333 64.3250 -85.9023 -69.2657 146.5215 -172.5122 61.8222 68.7033 -89.2106 -146.6460 164.1279 62.7638 91.5843
6.53128670 -143.9167 157.7951 62.8106 80.1116 -81.9150 155.8869 63.8795 178.2102 -100.5793 65.0580 -72.2960 153.5573 -173.8269 73.7628
6.55508500 -66.4536 157.4997 85.9679 135.2911 -71.0458 146.3903 -168.4056 173.9065 65.3828 177.4068 -68.4249 160.0949 62.8469 82.8134
6.60151480 -75.9213 151.8135 -60.4743 -62.9719 -133.8585 155.0397 -65.2789 -172.3833 -68.9792 91.1572 -75.1204 -29.0583 -173.2013 79.4249
6.63250330 -75.2850 152.7045 -59.0162 112.9265 -130.7418 153.4059 -65.7833 177.0294 64.6790 -96.9232 -82.9963 -15.5726 -57.1234 115.1893
6.68423220 -71.8873 145.7267 -175.3003 -113.9453 -129.7243 150.0138 -66.4063 176.3310 64.2259 -95.9936 -107.8332 -3.8683 -53.1264 -53.8472
6.71321810 -74.5026 155.6765 67.1891 76.6817 -98.8588 153.1444 -80.2344 65.3057 174.4665 -70.8342 -81.0297 -13.2898 64.7858 81.4211
6.75553300 -143.7547 151.5848 -172.6051 -121.1479 -87.3173 130.8566 -173.9173 170.8976 65.9209 -91.4617 -124.1184 4.3674 -58.5683 -65.6625
6.78431890 -71.7614 144.9647 -176.1782 -111.7056 -131.1901 152.1641 -65.9942 176.9086 64.6900 -96.7754 -81.1414 -16.6269 -56.8214 116.1502
6.80877710 -70.3588 141.5009 -175.5656 -118.4978 -71.6229 140.7972 -172.7283 62.3373 68.6226 -89.5056 -143.9903 164.2465 64.4158 92.2117
6.83755350 -72.0309 143.8794 -174.9193 59.7518 -134.8314 153.5789 -65.9324 -172.8620 -69.1805 91.3466 -74.8391 -29.8939 -174.8146 -108.5891
6.86839620 -67.8285 142.2087 -75.2883 -136.1616 -146.1504 162.2260 65.7572 -176.9387 97.7799 -66.3665 -71.5583 148.9556 -173.3475 -101.2989
6.91420520 -76.2938 160.2689 68.8898 76.4576 -133.4385 156.4689 -64.1782 -171.2851 -66.3037 91.5197 -71.0681 150.5650 -173.7275 74.6670
6.95128020 -75.2654 152.4731 -63.0007 -17.8406 -142.7228 149.2118 -165.9825 -178.2177 -65.7928 93.3964 -75.4924 -15.7125 60.5677 -101.6787
6.98193030 -143.7641 163.1950 68.4841 82.9710 -144.1107 162.1775 64.9381 -176.8399 -66.3771 95.0215 -75.9477 155.5978 -59.9895 -73.1584
7.01223820 -72.3439 149.8266 -169.0054 61.4468 -103.7436 142.1660 -67.7375 87.9949 93.4978 -69.2890 -125.9694 5.9265 -54.2689 103.0384
7.04783310 -143.7946 150.3413 -173.3913 -119.9795 -68.6419 138.8789 -166.2576 93.4432 -62.3843 -177.0543 -71.0735 154.7283 -57.4861 118.2050
7.07100530 -72.6024 145.5560 -174.4053 59.7043 -132.4629 157.2750 -62.7523 -178.9340 91.0595 -74.7033 -77.7062 -13.8210 64.3284 81.1126
7.10269440 -73.9367 155.5509 69.2875 -71.2601 -145.9920 163.2419 62.7616 175.1932 66.4726 -92.7549 -74.5827 155.2782 -59.8951 -73.0561
7.15680700 -76.4664 162.9020 70.4105 76.1331 -70.7817 102.9941 -178.5593 69.9070 -87.6779 -174.9090 -77.2253 154.5831 -73.7640 58.6557
7.19069490 -76.3403 152.7993 -60.4471 -62.9728 -130.8035 153.3380 -65.9678 176.7650 64.4212 -96.5867 -74.6708 -30.7710 -174.8590 -108.4042
7.22695500 -133.7874 155.0745 -63.0715 -73.0320 -64.4788 150.1245 78.9350 -70.2729 90.5058 68.6918 -148.6538 163.7255 62.0951 91.8078
7.29360200 -77.9877 153.7002 -59.1211 112.9698 -127.6613 147.5243 -66.1020 90.0148 94.6991 -68.9732 -137.8994 157.6076 -54.8311 106.8255
7.32199360 -78.0750 154.0343 -58.9236 112.7013 -127.8774 146.0138 -66.1798 89.9401 94.7296 -68.9629 -138.2205 157.2420 -57.3558 -79.2529
7.34831910 -73.7955 151.3248 -60.9479 -62.7976 -115.4082 144.9333 -53.2763 -60.8571 -89.3796 73.0546 -130.5723 10.1487 -52.4041 106.0564
7.38782310 -81.5569 165.4150 66.9553 -8.9245 -73.3371 155.9743 -158.6761 -178.0081 103.6772 -64.3328 -59.0435 158.5725 57.0292 -102.5872
7.42895170 -71.1564 147.9929 51.4699 -138.3568 -71.4388 161.0935 59.3253 75.2301 168.4347 68.1067 -73.0215 147.0998 -174.2191 76.0447
7.47108890 -71.5142 158.6244 66.6312 -10.2807 -82.8468 159.3829 -54.2085 -60.1881 86.9561 174.8897 -81.1240 -15.2354 -58.5064 -69.1520
7.50548650 -145.0753 150.5484 48.3627 -133.8550 -65.7594 132.8730 -66.8457 175.5366 65.0191 -93.6864 -145.2340 13.6885 58.9626 -89.2613
7.58999640 -71.1432 129.2739 -178.4352 56.3708 -71.5118 150.6382 79.8117 -70.5353 91.4086 69.4215 -148.6291 163.7389 62.1517 91.9511
7.68470930 -144.6114 149.3364 48.4276 -134.1519 -144.7294 162.7152 62.7494 174.0630 66.1210 -92.1806 -71.1431 150.0510 -173.9092 74.8704
7.72069920 -75.5040 152.9512 -60.4871 -62.9702 -130.9019 156.1660 -56.0535 -64.5095 -95.8455 70.0472 -83.6150 -13.2587 -58.9250 -69.5658
7.75983470 -71.2583 147.9874 51.3710 -138.7338 -66.3706 153.4758 81.0318 -68.3203 -65.1462 -174.9029 -149.1443 163.5405 61.5236 91.9105
7.79604550 -79.8885 123.6358 -172.3386 7.6879 -127.7734 149.2264 -75.5173 83.3819 71.0433 -90.1411 -81.6349 -13.4834 64.7860 81.3705
7.85105130 -145.3178 165.8526 71.2950 82.8983 -72.5028 93.9216 -172.3740 -155.4360 93.6020 -65.0909 -70.9228 154.4552 -72.4699 64.5115
7.92761650 -145.0651 149.7369 48.4769 -134.6329 -68.4803 140.3502 -165.0955 64.3161 163.4493 66.7039 -132.9972 21.2818 61.0622 80.4158
7.96665070 -72.0809 146.5836 -174.3567 59.1197 -130.3223 154.5377 -55.9040 -64.3558 -95.7840 70.0443 -83.9421 -13.0793 -59.0911 -70.4666
8.05885900 -74.4959 156.5810 69.7771 -71.1680 -132.3494 156.2296 -65.0582 -172.2648 -68.8851 91.1481 -75.0021 -29.2081 -173.3004 79.5269
8.08202590 -73.3143 159.4613 64.8395 -86.3009 -76.4819 158.7821 -53.1546 -60.8694 -90.6163 72.5629 -82.2444 -11.9176 60.8611 -105.4784
8.11884620 -142.5344 161.2151 71.1960 -70.9041 -140.3817 149.0844 -166.3914 -178.2248 -65.7555 93.8595 -74.8414 -16.2554 64.1268 81.7894
8.14194120 -82.3134 154.4322 -60.4038 -63.0951 -131.1508 155.7915 -65.7804 90.4366 95.2082 -69.1807 -81.6843 -13.3525 64.8115 81.4802
8.18063320 -70.7838 147.4678 51.4485 -139.8399 -67.5739 141.2365 -167.4402 91.7237 -63.0125 -176.4859 -144.4729 164.0606 64.9538 93.1682
8.22182170 -78.3732 164.9936 77.6621 82.2445 -79.3335 94.9688 -174.7446 90.2020 -65.0970 -174.1611 -71.3567 154.3371 -65.6686 97.2830
8.24862940 -75.2001 159.2419 70.6412 -71.7405 -128.0862 161.3009 -62.7447 -179.1222 90.0534 -75.6188 -76.6129 -14.5013 63.6928 80.9868
8.30595300 -72.9302 159.7324 67.5139 -82.9538 -74.5998 149.6501 -160.0480 93.2051 -63.3792 91.6214 -128.2553 155.9569 -64.9197 99.1263
8.33246640 -82.2251 154.3590 -60.4170 -63.1149 -131.3314 154.9983 -65.7596 90.4529 95.1656 -69.1454 -84.7396 -14.1604 -59.1101 -71.5553
8.39297890 -69.3650 137.3382 66.7722 -70.1101 -140.1402 156.7377 -73.8032 177.3283 -104.1863 62.9273 -74.4808 -28.5308 -173.1484 79.3798
8.46061680 -82.1365 167.2624 67.6392 -7.1157 -69.0768 131.9789 -173.1417 -90.9512 -178.6533 70.2357 -131.1211 -0.4804 64.3650 83.6123
8.56717730 -73.5241 156.4329 88.1392 90.5704 -87.1558 104.1926 -175.0132 76.9866 -86.1910 -70.7980 -72.3320 156.5064 -73.3480 -92.8898
8.58767760 -152.8777 160.4645 -123.0710 -119.7680 -142.6035 147.6079 -166.5863 -177.9518 -65.7692 93.7477 -75.1141 -16.1520 64.2464 81.8131
8.64111600 -82.4537 168.1048 67.7769 -5.7558 -140.9159 146.6125 -172.5656 169.6219 65.9302 -90.8074 -142.7278 162.9180 62.0357 -94.7957
8.71946340 -145.0263 148.8360 48.2349 -135.6088 -74.2258 117.6474 -175.0402 76.1472 -88.8058 -71.3120 -80.5600 155.9702 -67.1918 -89.0770
8.74931690 -133.5537 157.6759 -61.5833 108.6466 -81.5884 136.4992 -167.0404 94.1204 -63.3546 92.9734 -136.6674 156.8338 -62.9764 -78.0308
8.97522170 -142.7889 149.0799 -175.0954 57.8472 -145.1011 161.5446 63.0535 -88.8458 -93.2904 69.0595 -73.7326 161.3684 63.8622 83.5002
9.27232260 -67.9013 160.3960 88.2444 132.7123 -65.5051 151.7897 80.0682 -67.0168 -62.7459 -68.9180 -148.8527 163.5622 61.7643 91.7530
9.36573860 -69.9030 132.4770 -152.9293 111.5864 -85.5138 166.4901 -106.5350 62.6077 83.5525 -84.5862 -80.7451 -13.6898 64.1567 81.4216
9.43820660 -67.4563 158.7473 90.3246 130.1776 -78.3720 143.7543 -173.3965 62.0138 69.2441 -89.0074 -121.8359 156.3783 -59.6825 117.8142
9.51418480 -66.4358 157.3013 86.3212 134.1379 -70.7479 143.4730 -170.1419 170.9827 66.6126 -91.5237 -71.2624 154.1545 -58.9538 -70.1397
9.64770300 -66.0158 156.4669 86.1223 134.1556 -70.5468 141.3954 -173.3408 62.2507 69.1175 -89.2418 -144.4575 164.2604 64.3233 92.1476
10.41204740 -145.2406 152.4560 48.7007 -132.0918 -60.8712 143.1195 80.3065 -73.4253 -93.1714 68.3950 -156.1588 161.8466 55.6297 -89.4495
10.59245180 -74.7542 159.2725 68.0608 75.3038 -89.5589 133.5991 -166.2095 94.1855 -63.3707 92.3630 -148.2285 163.8844 62.5925 90.8261
10.92638360 -71.5243 151.7400 53.9358 -141.6183 -70.2957 121.9394 -176.2793 -85.5846 -60.8987 101.8865 -92.1431 149.3769 -63.7147 102.5331
