# Supplementary material for: Exploiting Sequence-Dependent Rotamer Information in Global Optimization of Proteins
Source: J Phys Chem B. 2022 Oct 18;126(42):8381–90. doi: 10.1021/acs.jpcb.2c04647 (PMC9623586; doi:10.1021/acs.jpcb.2c04647)
Supplement: Supplementary file 2 — jp2c04647_si_002.zip [file jp2c04647_si_002.zip › TripeptideConformations/THR_SER_MET_new.csv]

0.00000000 -71.0573 -16.8161 54.0304 -86.8625 -8.2076 58.2153 -77.9052 153.0288 -59.9309 -177.4456 -178.4019
0.12487952 -71.0554 -15.6834 54.0879 -84.8807 -8.3572 57.7383 -76.3043 152.5990 -59.6222 -62.7110 177.8309
0.45660196 -70.4672 -11.2565 54.3649 -79.4991 -12.4274 57.5606 -74.8081 151.6113 -61.2694 -168.7038 -63.3948
0.52220905 -70.8202 -13.6189 54.2645 -81.3509 -10.2838 57.7679 -71.1213 142.3617 -174.7460 59.0070 -179.0188
0.56119350 -70.9727 -15.0533 54.1470 -83.9144 -9.3258 57.5797 -75.9080 151.9657 -60.7360 -59.9230 -67.3726
0.64959070 -70.5509 -16.2025 54.0740 -85.7148 -9.1955 58.1299 -77.7197 152.6701 -60.8586 -179.4716 69.8139
0.69057123 -75.2416 -9.4530 54.5820 -79.4334 -4.2814 57.7576 -138.8598 162.2505 60.6507 177.8862 177.9105
0.81687084 -71.2525 -18.2211 53.1191 -85.8587 -6.5836 -57.5885 -77.6819 152.9020 -60.5963 -177.5120 -178.6743
0.89189848 -71.3953 -18.9846 55.5418 -102.4917 3.3504 -58.7461 -78.9110 153.4354 -62.2333 -175.8502 -179.5570
0.91448407 -72.1723 -18.9167 55.7031 -104.7346 6.7985 -58.2235 -76.4660 153.0809 -61.2156 -63.0770 179.0395
0.94077560 -71.1460 -15.6931 54.1024 -85.5482 -7.6984 57.7814 -74.7379 152.5457 -60.1160 -64.9875 96.8762
1.08174870 -74.9061 -10.8166 54.4688 -81.4460 -3.5315 58.0950 -139.5311 162.9559 62.3618 179.9897 71.6510
1.16157910 -70.0116 -12.4116 53.8880 -76.3258 -13.2932 -56.9558 -75.4334 151.4141 -61.9047 -169.2714 -64.8950
1.18168933 -70.7660 -15.9887 53.4954 -80.2156 -10.4610 -57.3060 -77.3989 152.0623 -59.8301 -58.5636 -67.0453
1.21078876 -70.8993 -13.8515 52.0984 -84.5411 -9.3372 57.3763 -76.5972 152.6532 -59.7412 -62.7151 177.8694
1.26289379 -75.0010 -10.4802 54.1222 -76.9832 -3.5611 -55.9410 -139.4611 161.5328 61.0306 178.7466 178.3115
1.31144336 -74.3917 -10.2043 54.5159 -80.3074 -4.1774 57.8197 -138.1714 162.8270 62.0382 179.5293 -70.7618
1.33595214 -70.9774 -16.4487 53.7649 -80.7439 -9.4195 -54.1535 -76.8429 152.5321 -59.6534 -61.8991 179.0390
1.38259330 -70.4562 -14.6771 53.6842 -78.1312 -10.8048 -57.1292 -71.4244 142.7732 -173.7271 56.1863 65.3633
1.44344399 -70.6442 -17.4512 53.2571 -83.8241 -8.2844 -57.5090 -77.4982 152.5051 -61.4236 -179.6593 69.7429
1.46445378 -70.5491 -19.5977 55.8718 -109.0296 9.0964 -57.3601 -71.8705 143.2155 -174.5996 59.0338 -179.0891
1.49978437 -77.6535 -14.0550 54.7203 -156.4196 147.7184 -70.5307 -139.6996 155.2829 -62.3327 -175.8578 -177.6135
1.52173708 -69.7366 -19.9734 51.3099 -95.9090 -0.6456 -56.0629 -77.9146 153.2193 -61.5759 -176.6912 -179.2730
1.55157755 -71.3469 -19.4581 55.6146 -103.7475 3.2479 -58.5375 -80.5150 153.5111 -62.6170 -177.8261 70.1701
1.57392449 -72.7879 -9.5360 52.5087 -77.8388 -15.9259 57.1318 -90.3473 153.7013 -63.6218 -176.3974 -72.0733
1.59657639 -71.2930 -17.5533 54.0058 -88.9622 -4.9736 58.5709 -78.0833 153.1782 -60.7575 -177.2223 -178.9222
1.62904886 -71.4307 -16.9012 54.0266 -87.1342 -5.3044 58.2384 -77.0630 152.9557 -59.3620 -61.9055 178.9405
1.65359559 -72.2011 -12.6466 53.9162 -76.1009 -10.2151 -58.4759 -113.2619 153.7694 -69.5123 73.9309 68.3318
1.67891514 -68.4908 -8.9296 54.6152 -78.7945 -2.6716 57.9083 -62.1359 154.1809 67.9302 171.9783 70.7903
1.70445269 -70.5691 -14.4260 54.0114 -77.4793 -11.4140 -54.1413 -71.3932 142.2360 -174.9505 59.0501 -179.0176
1.72572274 -71.8041 -16.1734 55.1675 -95.5679 8.9303 -59.3852 -124.8138 158.1545 -62.9207 -174.5564 -69.1339
1.76294169 -70.7472 -12.1760 52.2006 -81.6044 -10.7274 57.5223 -71.4506 143.0033 -173.4759 56.0838 65.1496
1.79743638 -74.7806 -8.0861 54.6503 -78.7260 -6.5211 57.8014 -138.2322 166.5007 63.2837 78.2484 -178.6984
1.82552972 -117.4529 -7.0697 56.5397 -89.4961 0.7511 57.3977 -134.9597 161.0491 72.0155 -64.6985 -67.1213
1.84912715 -76.8221 -6.8568 54.4587 -73.3017 -7.9222 -55.5332 -139.2590 146.8684 -174.1782 55.0810 63.3094
1.87118600 -80.2806 -13.2109 54.7512 -149.2705 150.5850 -175.8413 -86.3609 -8.8725 -60.6618 -61.8922 178.9926
1.89569960 -70.4740 -14.5892 53.9954 -77.6764 -11.0952 -54.1293 -71.4823 142.7794 -173.7251 56.1843 65.3555
1.92710585 -102.8579 -7.1853 55.7378 -83.9268 -4.7555 57.7012 -139.0801 161.0832 70.0742 -71.0241 -179.2504
1.94885663 -70.5499 -13.6634 54.2658 -80.8030 -10.7161 57.7534 -71.5212 134.8587 -169.4090 -80.7089 179.4282
1.98395543 -80.8626 -11.4182 55.0350 -157.7953 155.6551 -70.9900 -77.2949 153.9760 -62.8216 -62.8707 179.5964
2.00575842 -70.5681 -15.0832 53.6568 -78.2621 -11.3426 -57.2276 -72.3648 140.9658 -171.9175 173.6212 67.3442
2.02766456 -71.1338 -13.9141 52.1005 -85.3857 -8.5390 57.4247 -74.8645 152.5787 -60.2231 -64.9679 96.9386
2.04824424 -70.2654 -20.4141 56.0094 -112.1018 10.2266 -56.8670 -73.5285 141.9438 -171.0905 176.2299 179.9277
2.09308646 -72.7947 -9.4750 54.5372 -80.2699 -5.2464 57.8915 -67.2129 159.1259 69.4584 82.6119 -179.3160
2.11417339 -80.7064 -12.8171 54.7882 -149.2944 151.0575 -175.8341 -84.6771 -9.9076 -60.6340 -57.8517 -65.6319
2.14544232 -74.8080 -8.2985 52.7461 -80.8813 -4.8232 57.8261 -139.7137 162.8267 62.4038 179.8946 71.5035
2.17498299 -86.1600 -8.7136 54.5878 -66.1106 146.3984 -57.7565 -127.2013 155.0823 -62.7651 -64.7107 175.6297
2.19801153 -78.8330 -16.5435 54.6131 -158.1010 147.1575 -71.3559 -111.1916 -0.5048 -58.0124 -60.7164 177.3820
2.19801153 -78.8330 -16.5436 54.6131 -158.1010 147.1575 -71.3559 -111.1916 -0.5047 -58.0124 -60.7165 177.3821
2.21922515 -80.6436 -12.4817 54.7999 -149.0687 150.1845 -176.7669 -82.6526 -10.1353 71.2420 -68.7166 179.1105
2.25211099 -70.4941 -20.9156 56.0768 -113.6248 11.0001 -56.6278 -74.6213 141.7514 -170.6710 178.1225 -70.6262
2.27261137 -77.3153 -19.3519 52.6572 -138.4610 147.2895 -63.1745 -132.3384 155.0064 -65.0184 -65.5343 176.2483
2.30307217 -78.7647 -17.1726 56.2254 -136.3789 147.0907 -61.2907 -133.2422 154.9550 -65.6967 -65.7745 176.1386
2.34423882 -80.6062 -12.5520 54.7963 -148.9868 150.8560 -176.4155 -86.1887 -8.2399 71.4914 -64.7652 -65.8364
2.37945920 -81.4796 -13.8142 57.1379 -134.0044 153.0547 -59.1974 -145.1649 145.5863 -176.4759 58.6293 -179.1436
2.40383582 -62.8645 -27.0068 -47.9634 -83.6446 -7.3409 57.5977 -76.7433 152.1071 -59.8718 -59.8362 -67.3823
2.42679253 -79.8085 -14.9999 52.8909 -137.8485 152.7712 -62.8854 -145.2118 145.6090 -176.4562 58.6279 -179.1496
2.49310711 -62.4320 -22.9421 -46.6980 -77.8471 -10.4228 57.7321 -73.1398 151.0790 -61.3800 -168.4828 -60.2774
2.51449471 -79.3061 -12.8911 54.8702 -157.5142 153.0042 -70.8738 -126.4713 154.4622 -64.5125 -62.2975 -67.7898
2.54585370 -79.3901 -15.6725 55.4841 -151.2480 160.8912 57.5659 -146.0777 146.6085 -173.8509 55.0000 63.0027
2.57875880 -80.6791 -12.4614 54.8050 -149.1484 151.3404 -176.2793 -80.7491 -10.4503 67.3539 -177.6144 -69.6751
2.61059778 -81.9557 -10.4006 54.3202 -146.3652 161.8236 61.6760 -147.2037 159.4640 62.6111 -179.9915 179.9422
2.63963728 -121.2479 -3.8920 56.7097 -86.7481 -12.6205 57.8645 -73.1639 150.5973 -60.2186 83.5690 73.3480
2.66023130 -70.3312 -16.5420 51.0718 -83.5555 -8.5273 -55.2354 -77.4544 152.3178 -59.8610 -58.6331 -67.0793
2.68128668 -70.2439 -14.4679 51.3277 -79.8303 -10.2280 -54.9988 -71.4136 142.4033 -174.9303 59.0348 -179.0254
2.70815042 -82.0265 -10.2685 54.3017 -146.1740 160.0070 60.3997 -79.6794 152.0972 -62.7420 -62.8943 179.6363
2.73016924 -78.7655 -15.9778 52.8401 -137.6266 150.9062 -62.9352 -137.3355 155.1624 -64.5943 -174.1958 -69.2425
2.75391117 -85.9525 -8.5379 54.6413 -66.2909 148.0597 -57.5709 -145.8523 144.0834 -172.6059 176.0668 179.9527
2.78180253 -80.9897 -11.1035 55.0711 -157.4385 156.8486 -70.6844 -78.9172 -14.9726 72.6836 -66.8451 179.2655
2.80287744 -81.7027 -13.6979 57.1755 -134.1439 153.5070 -59.2044 -76.3435 153.3039 -62.3883 -59.3263 -67.2565
2.83134939 -82.0062 -10.1412 54.3083 -146.1044 160.0885 60.3579 -79.0340 151.9008 -63.9510 -177.7632 179.8875
2.87806207 -65.5761 -22.1446 -46.4153 -77.5974 -3.8576 57.9013 -138.3211 163.3498 60.7448 177.0724 177.5215
2.90025605 -79.7152 -10.6227 52.7199 -156.8866 151.3574 -70.7148 -128.6606 155.0865 -62.5111 -64.2986 176.4534
2.92651840 -70.7894 -10.3538 54.3885 -76.0734 -4.8160 -53.2215 -64.3493 154.8640 68.2539 -177.7565 -69.5700
2.94656677 -80.6120 -12.5931 54.7965 -149.1690 152.1659 -175.0108 -76.0840 -21.5895 -169.1609 58.3749 65.4592
2.97386193 -81.9504 -10.4002 54.3199 -146.4375 162.1004 61.7682 -145.0731 143.9941 -172.6360 176.0727 179.9514
3.00488088 -72.6928 -10.4668 54.0687 -77.6586 -3.9962 -56.0135 -67.7539 161.4823 67.9537 76.7267 66.7518
3.03243160 -85.9803 -8.5469 54.6485 -66.7857 150.4648 -57.3900 -72.7320 157.8312 68.1730 -71.1178 179.8567
3.05417903 -79.8669 -15.2328 52.8876 -137.6225 151.2255 -62.8802 -86.2257 -13.1792 -60.7737 -61.7504 179.1405
3.07868504 -87.8667 20.4085 54.7796 -83.7812 2.7193 58.1407 -68.0845 156.0235 71.3206 -72.1919 -73.1495
3.11127863 -79.9994 -13.9782 53.0380 -143.8029 154.3734 -57.5223 -76.3109 153.7609 -64.0630 -177.7788 179.8643
3.13846462 -79.8572 -14.8776 52.8971 -137.5385 151.9049 -62.8281 -83.8903 -14.9189 -63.4818 -177.7021 179.8541
3.16231357 -80.9893 -11.1244 55.0691 -157.6233 155.4796 -71.0439 -75.1912 -28.5792 -170.6043 62.5926 -179.8023
3.20387494 -64.3431 -27.2602 -47.7491 -92.6331 -0.5226 -60.7996 -78.9394 153.2942 -60.4791 -176.0788 -178.4963
3.22431070 -80.7305 -12.6904 54.7985 -150.1804 152.4370 -173.3195 -83.7817 -9.6053 -60.7481 -57.9104 -65.6481
3.25948552 -73.5068 -10.0068 51.8454 -78.7090 -4.8593 -55.7190 -138.7326 166.1715 63.0974 78.1627 -178.6458
3.28260178 -81.5393 -13.8707 57.2159 -133.6635 154.1134 -58.8098 -78.9484 -14.8837 72.6522 -66.8677 179.2804
3.30337380 -80.6909 -12.3867 54.8097 -150.0053 151.8026 -174.3454 -80.7454 -10.4985 71.5627 -68.2446 179.1414
3.33608421 -81.7702 -10.5567 54.3007 -146.4288 161.9332 61.7519 -145.4100 143.6083 -172.1617 178.0252 -70.4173
3.35768680 -80.8346 -11.1973 55.0399 -157.5921 155.7994 -70.9397 -143.9284 138.4310 -171.8095 -82.2438 179.4285
3.37854570 -79.9855 -14.8195 52.9018 -137.9782 153.2589 -62.8781 -74.2069 152.2584 -65.7715 76.8130 -179.7075
3.39862484 -79.6770 -18.2193 55.4002 -140.6702 14.7228 56.9935 -72.0799 156.4471 68.1636 -179.7320 -70.2833
3.42270317 -81.5228 -13.7848 57.2070 -133.6874 153.0307 -59.0876 -79.1380 -13.4043 67.8390 -179.5031 -179.7161
3.44831902 -77.1816 -15.6551 53.4186 -147.2344 142.3696 54.2604 -139.8831 155.2964 -62.8489 -175.4978 -178.2386
3.48365655 -83.6267 -13.3466 57.0948 -133.5154 147.5725 -59.6927 -122.1746 3.6656 -60.6545 81.7307 -175.0282
3.51239560 -61.7156 -28.7808 -48.3168 -80.9943 -6.6844 -55.8132 -72.4912 141.1341 -171.0205 173.5456 67.2388
3.53644925 -79.8996 -15.1975 55.3197 -151.4854 165.8492 61.3821 -80.2813 -10.4116 -64.8787 77.5082 -179.6080
3.55817388 -79.8567 -15.2624 55.3897 -151.4740 164.3492 60.0330 -73.1901 -24.9029 -170.0713 175.3827 -179.9777
3.57949943 -81.4295 -13.8381 57.1353 -133.8342 152.9886 -59.1364 -145.5566 165.3218 61.2616 76.6562 179.7339
3.60747014 -80.7551 -12.6789 54.7740 -148.9505 158.7235 -166.8252 -70.6131 140.1459 -172.0815 178.6600 -70.3544
3.63010495 -73.9305 148.9618 49.7878 -67.5694 150.8751 -57.5851 -78.2921 154.2751 -62.9171 -63.1436 178.8656
3.65174960 -131.1553 3.7961 57.1540 -85.1750 -6.3126 57.3728 -73.9854 156.7517 66.9144 -71.9638 178.9287
3.67532187 -61.7345 -24.9254 -47.2429 -76.7370 0.5082 -54.5561 -63.0861 154.3703 68.0834 -178.5064 177.9807
3.70372141 -85.9505 -8.7581 54.7921 -67.1892 151.0529 -54.4576 -72.6320 157.7922 68.2496 -71.0462 179.8617
3.72724186 -71.4558 -12.5948 54.4328 -74.6188 -22.7445 -167.3159 -72.6194 142.0750 -174.8021 59.0709 -179.0017
3.74879295 -81.9954 -10.4876 54.3733 -146.6264 165.0986 64.0826 -73.3841 -24.7217 -169.4279 58.6715 65.6833
3.77040781 -81.5121 -13.8006 57.2078 -133.6629 152.9649 -59.0878 -79.8495 -12.8207 67.3959 177.8319 69.6941
3.79626660 -80.0386 -13.9120 53.0431 -143.7978 154.6443 -57.5340 -71.6774 142.2438 -172.0719 174.0260 68.9369
3.82067908 -70.7535 -13.9834 54.3354 -86.8029 -3.3908 -164.8327 -75.4441 152.0443 -62.1381 -167.5791 -61.7506
3.84098068 -66.6477 -25.5617 -167.7614 -85.8214 -4.7804 -56.0906 -77.7896 152.8441 -60.6838 -176.9946 -178.7416
3.86550395 -80.2041 -14.3959 54.3475 -137.2592 154.0941 -56.3611 -78.8989 -14.9234 72.6673 -66.8356 179.3097
3.88806291 -76.4049 -15.4493 54.4718 -148.6598 147.2728 -174.3774 -83.0449 -9.2932 -59.9222 -65.7181 95.7443
3.91026978 -79.9588 -14.7514 52.9045 -137.9492 153.5092 -62.9103 -71.4036 136.8309 -171.1861 -81.6064 179.3524
3.93909513 -76.1940 -17.0602 54.3474 -148.7018 140.5868 -170.9216 -153.9092 158.8821 61.2018 -177.2350 71.5651
3.97986871 -86.5009 -9.8564 54.8025 -76.0618 158.6318 57.2041 -143.8461 138.4169 -171.8074 -82.2244 179.4211
4.00239065 -80.2450 -14.2006 54.2898 -137.6164 153.7907 -56.8380 -71.7994 141.6738 -172.0448 178.4852 -70.4440
4.03295455 -79.9913 -14.7418 52.9047 -138.0160 153.4874 -62.9481 -73.8925 161.6607 66.5303 78.6811 179.7901
4.06717028 -80.8509 -10.8446 52.1534 -148.7210 169.4222 65.2103 -77.6337 -7.0493 71.3819 -66.0464 -68.1036
4.09136612 -68.0249 -30.6999 -49.4729 -136.1014 152.6437 -59.9619 -146.5147 146.7871 -173.6056 55.0296 62.9253
4.11293809 -68.3599 -29.0766 -48.9112 -148.0760 151.2048 -175.7313 -84.7053 -10.2081 -63.0489 -177.5827 179.9184
4.14062773 -80.1563 -14.3303 54.2702 -137.3894 153.1546 -56.8111 -145.4825 165.3448 61.2649 76.6414 179.7240
4.16072083 -79.9273 -14.8000 52.9018 -137.5986 152.6927 -62.8401 -79.2844 -13.0257 62.0406 72.8195 -179.9816
4.18752339 -72.0575 -10.0869 51.8116 -78.4776 -5.7192 -54.2209 -67.8935 159.5301 68.9646 82.2458 -179.3686
4.20868626 -71.1569 -16.2067 54.3846 -127.5058 19.0294 -166.9685 -74.8981 142.0977 -172.0200 176.0987 179.9416
4.23084108 -73.9083 -9.2918 54.6705 -75.0859 -12.2614 -162.7187 -131.5371 162.3166 61.7019 178.4488 178.5086
4.25776442 -80.7215 -12.6739 54.7747 -148.9372 158.2824 -167.1864 -70.8260 131.0706 -167.5720 -74.1296 -65.2468
4.28238331 -80.2193 -14.2410 54.2897 -137.3457 152.3155 -56.7546 -84.7630 -14.9617 -66.0934 77.0347 -179.3305
4.30661253 -71.7399 -13.8041 54.4093 -86.0752 5.3321 -165.3212 -127.7225 146.3537 -176.1402 58.7894 -179.1013
4.33590614 -80.7903 -10.8617 52.1386 -148.6667 167.7471 64.4132 -76.3247 -7.9392 68.3639 -177.1379 -69.5397
4.35784215 -72.4674 -31.0729 -49.8791 -159.0614 156.8802 -71.0992 -130.5789 154.1652 -63.2934 82.2941 -179.4439
4.37858001 -69.1292 -29.0871 -48.9747 -146.7450 152.2292 -169.4810 -129.3051 152.5319 -63.1194 -64.6101 177.8292
4.40199999 -62.6778 -25.6008 -47.5162 -78.3488 0.0911 -54.7016 -66.3701 158.8848 69.8216 82.8868 -179.2910
4.42469795 -81.9363 -8.7105 53.2531 -148.5240 159.5676 -166.2557 -73.7026 151.9586 -64.1920 179.6792 69.7960
4.45326072 -96.2674 -10.8540 55.3391 -89.4505 1.9780 -165.3704 -147.4893 161.0031 63.7127 -70.8637 -66.1400
4.47348105 -72.0016 -27.9497 -60.4303 -83.6782 -3.9945 -55.8422 -71.8096 141.0691 -170.8090 176.4058 179.9055
4.49736102 -85.6298 -11.7870 54.7148 -71.8777 144.8574 -169.7845 -148.1700 166.7890 58.4743 70.0629 65.6132
4.52010572 -68.4121 -29.0107 -48.9002 -147.9697 150.8533 -176.3924 -86.3865 -8.2103 71.4855 -64.7369 -65.7999
4.54198754 -79.9528 -25.0508 -58.8668 -156.0427 152.9603 -70.0672 -122.5089 155.2133 -59.9674 -62.6012 177.3678
4.58104101 -64.5352 -29.6738 -48.5258 -107.4047 10.2090 -58.4990 -74.7069 141.7249 -169.6126 178.3810 -70.4185
4.60891041 -71.3446 -14.9552 52.3232 -83.4954 -14.3844 -163.5637 -74.3935 152.2247 -59.3880 -177.9925 -177.7520
4.63441354 -81.9076 -10.2429 54.0564 -146.8946 153.7390 55.8172 -147.2837 160.2172 66.6126 -72.7422 -179.8245
4.66156519 -70.4066 -14.7692 53.9914 -77.1477 -12.0959 -54.2022 -72.6023 136.6337 -169.4489 76.2141 -95.1692
4.68255781 -70.3953 -11.0643 -165.7550 -86.4907 -9.0742 57.2462 -75.2125 152.6536 -60.3756 -64.9229 97.0206
4.70347364 -66.4209 -30.1441 -48.7217 -92.5375 -3.5623 56.7691 -72.7998 150.6908 -78.4270 65.0874 -100.5057
4.72489089 -72.7010 -8.4951 52.7516 -73.2485 -24.8286 -168.1878 -79.4103 151.9998 -63.5813 -176.4223 -71.3289
4.75685569 -70.0929 -12.9972 -165.6737 -84.4180 -9.1461 -56.6208 -77.5076 152.2585 -60.2927 -58.7158 -67.0841
4.78363314 -154.6727 141.5618 -64.1880 -146.2387 145.1111 -171.3457 -152.5060 158.4068 62.1316 -75.9501 -179.6748
4.80379969 -79.9256 -11.8710 54.1215 -145.4981 157.0462 60.3778 -80.5405 151.0175 -73.7293 68.3333 -105.3092
4.82835128 -84.5529 -28.2378 -58.1224 -70.4223 148.3354 -57.6437 -78.4661 154.2245 -62.8615 -63.1652 178.6708
4.85279028 -66.9761 -26.3786 -48.1665 -86.9687 5.7852 58.8177 -138.7684 163.8966 61.4689 178.7834 -71.0908
4.87822218 -70.2072 -9.7704 -165.7889 -82.8255 -11.3490 57.3051 -72.1934 140.8820 -171.4263 176.4743 179.9027
4.91055887 -64.3262 -22.2625 -46.4273 -74.4000 -5.3094 -53.2612 -137.3063 165.9371 64.5321 78.4905 -177.9162
4.93269924 -66.1871 -21.6021 -166.5765 -76.1320 -8.2652 -57.2301 -114.7071 153.7853 -70.8109 73.0462 67.7393
4.95384453 -72.1310 -23.3475 -167.2680 -156.0136 150.0756 -69.5665 -138.7792 155.3205 -61.9958 -175.9510 -177.1993
4.98804603 -64.9838 -24.1378 -167.4649 -80.4599 -7.5206 -55.9563 -72.1353 140.6534 -170.9417 176.4740 179.9017
5.01012976 -68.6323 -28.3673 -48.8406 -157.3247 156.3066 -70.5437 -71.6578 142.2788 -172.0713 174.0149 68.9242
5.03813702 -68.4393 -29.8154 -49.2617 -147.4866 160.1887 58.4776 -78.5323 151.8132 -64.3691 179.5739 69.7703
5.06450155 -67.1117 -30.2306 -49.2598 -146.1160 145.9833 53.1653 -138.8788 155.3656 -62.1895 -175.7744 -177.4804
5.09083155 -86.9490 -6.2552 53.7374 -75.7527 158.0022 56.1413 -72.8983 135.7596 -170.9118 -81.2019 179.3469
5.11883206 -73.2530 -22.9339 -167.0379 -156.6038 153.0166 -69.7214 -124.4653 155.1693 -60.7850 -63.1823 177.0219
5.14838966 -68.9158 -28.3185 -48.7842 -147.9661 159.4657 59.5154 -73.6365 142.1250 -175.7578 59.0711 -178.9745
5.17676129 -71.8354 -15.1009 54.4819 -128.9999 20.4596 -155.5256 -73.2312 143.4159 -175.3099 59.0616 -179.0773
5.20502819 -148.8518 157.9161 -168.8499 -149.7467 157.0693 -166.5264 -73.9738 151.9107 -64.1948 179.6664 69.7856
5.22524186 -68.6813 -22.3148 -166.1579 -91.0004 -1.8384 -61.2805 -78.4574 152.6999 -59.4764 -58.8324 -67.1673
5.25897640 -81.8584 -8.1770 53.2981 -149.6093 152.7483 -173.8893 -80.9711 -9.9223 59.9493 70.9096 -179.7810
5.27982285 -71.5185 -26.1689 -167.8055 -149.3421 146.6498 -175.7102 -107.0726 2.3745 -57.5135 -60.4770 175.6504
5.30498046 -81.9289 -8.6393 53.2224 -149.3899 159.9816 -163.0855 -74.0874 152.1692 -63.8923 -177.6995 179.8728
5.32928576 -73.1245 -30.5507 -49.5545 -69.5468 145.3391 -57.6139 -146.9740 165.6205 60.5287 76.1929 179.7559
5.35963770 -134.9169 149.2607 51.0207 -148.2885 161.0153 -165.7716 -73.8060 152.3306 -63.7100 -175.2181 -69.0519
5.38146272 -67.9035 -29.0026 -48.9182 -147.5820 158.1615 60.2440 -149.8324 159.5881 61.9557 179.9345 70.3992
5.40330822 -81.8871 -10.5029 54.3098 -146.4836 162.1288 61.8086 -144.9169 142.3777 -169.3934 76.0564 -94.9590
5.42362265 -65.6969 -23.0123 -167.1571 -83.2446 -4.9068 57.5231 -71.0571 142.4797 -174.3671 59.0295 -179.0581
5.44459387 -71.6217 -10.7308 52.5336 -74.7483 -23.1170 -167.5029 -72.9960 140.5506 -171.3806 176.5168 179.8946
5.46682128 -75.1998 -16.7543 54.1784 -81.6111 -20.0433 -167.9913 -72.4453 150.2939 -73.5452 66.5732 -105.2421
5.49570164 -85.2282 -27.4899 -57.9048 -75.2131 154.7779 56.3280 -150.2417 159.7077 62.0713 -178.7369 71.0873
5.51809631 -68.0287 -29.8392 -49.2192 -148.1845 153.3136 53.6838 -146.4707 146.8218 -173.6877 55.0468 62.9871
5.55248845 -80.7144 -12.7134 54.7717 -148.9561 158.3915 -167.0648 -70.7287 136.3647 -170.0225 76.4901 -94.7005
5.57731422 -69.6479 -27.6139 -46.7157 -148.1419 152.3680 -174.9339 -75.7375 -22.1362 -169.9148 172.8477 68.6248
5.59764771 -69.5897 -27.6734 -46.7352 -148.1408 152.1816 -175.0009 -76.2320 -21.5699 -169.1252 58.3626 65.4280
5.62479370 -68.6073 -29.1153 -48.9717 -147.9182 161.7333 -165.9196 -70.6751 156.2445 65.6685 178.4136 70.0212
5.65930213 -133.6406 138.7684 -53.3363 -71.7447 147.5037 -169.2804 -146.8846 142.9554 -172.7353 176.1582 179.9504
5.67940396 -132.4207 140.5729 -54.9732 -146.6608 154.7363 54.7216 -128.8753 154.1261 -63.8739 81.6977 177.9922
5.70192150 -154.4147 141.3854 -63.6668 -147.6971 158.6037 -166.8364 -70.6522 135.4208 -170.6578 -81.1214 179.3464
5.72700252 -66.4139 -31.7186 -49.5819 -148.1727 139.6432 52.7834 -153.2014 159.6998 61.5542 -177.5024 71.8278
5.74836183 -68.5463 -30.6477 -49.4660 -136.4752 152.7997 -59.7719 -84.5571 -15.2166 -67.8984 73.2024 68.5658
5.77586053 -68.6282 -28.3781 -48.8471 -157.3970 156.3409 -70.5968 -75.2929 164.3704 63.7422 70.8734 65.6539
5.80154100 -67.0599 138.9419 -51.8791 -144.6109 162.4719 61.7910 -143.5675 134.7665 -169.0131 -76.1140 -66.0216
5.82247134 -133.6598 139.3858 -55.0928 -141.9209 154.8668 -56.5702 -71.8469 142.2958 -172.0556 174.0128 68.9399
5.84352324 -154.4238 141.3030 -63.7341 -148.8329 152.0196 -173.8608 -72.1543 160.3830 -64.1137 -175.2354 -69.0633
5.86672005 -74.1168 -36.5727 -51.1414 -154.3376 142.6621 -171.9929 -132.5450 151.1518 -69.4046 76.0807 65.7506
5.88714786 -66.6949 -30.9127 -49.3480 -148.0931 141.8797 -170.6367 -153.3105 158.8709 61.4876 -177.7469 71.7154
5.91104396 -69.2714 -25.0312 -169.1562 -155.2458 136.4543 -69.7763 -141.9375 155.1074 -65.4421 -175.8547 -71.9308
5.93220846 -73.5763 -22.7745 -167.7128 -148.8158 151.4105 -175.8148 -84.4743 -10.3342 -63.0675 -177.5829 179.9133
5.95496056 -64.7962 -24.0227 -167.4589 -79.1323 -8.5663 -55.9617 -72.8082 130.4358 -166.4941 -73.5871 -64.8822
5.98132030 -62.6890 -26.3293 -47.5030 -79.1394 -15.3358 -163.3931 -75.8497 151.9818 -59.7077 -179.8462 69.7412
6.00434732 -83.7681 -28.6899 -58.2267 -78.2011 143.5617 -64.6366 -151.3157 159.7504 62.0092 -177.6175 71.8618
6.03873449 -68.3495 -29.9269 -49.2453 -148.5808 157.7190 55.8506 -74.0857 154.8707 -64.0546 -175.1281 -69.0365
6.06720102 -133.5658 139.5254 -55.2606 -148.2626 151.1747 -167.8704 -149.0571 158.3151 62.1780 -179.7186 179.8658
6.09505094 -68.1573 -22.4641 -166.2196 -91.2807 -0.8343 -61.0612 -73.1620 141.7903 -170.7322 173.3219 66.9664
6.11532876 -68.3542 -29.9203 -49.2430 -148.5746 157.7919 55.8865 -73.7817 154.6149 -64.5440 179.5000 69.7693
6.14981253 -63.2069 -28.6651 -48.0858 -120.8413 18.6213 -166.5082 -74.6733 142.0738 -171.6856 176.1654 179.9300
6.17598188 -65.3979 -23.3602 -168.3498 -79.7037 -8.4565 -54.0596 -72.5026 141.0402 -171.2978 173.5648 67.2608
6.19720479 -70.6926 -25.9231 -167.7467 -148.1138 142.2435 -172.3653 -154.1058 158.6990 61.2456 -177.2041 71.7416
6.22184562 -73.4895 -23.5911 -166.7347 -148.8966 150.4817 -175.8407 -85.7756 -10.2830 -64.8705 77.7386 -178.8334
6.24767591 -73.7294 -23.2916 -167.0327 -157.4484 155.6568 -69.9095 -147.2883 160.1516 66.5228 -72.7979 -179.8227
6.27715941 -83.5925 -4.8515 -166.1187 -149.0060 169.5369 65.2241 -75.6064 -8.8040 72.1963 -67.4931 179.2890
6.30525925 -83.0246 -5.1266 -166.1348 -148.4893 161.3194 59.8830 -147.7905 159.6361 62.3245 178.7089 70.0499
6.34087624 -149.0702 161.0233 -167.1926 -147.2109 141.4410 -170.2809 -152.0826 158.6304 62.2286 -75.8576 -179.5383
6.36113878 -135.1026 149.6573 51.0864 -147.8120 164.0173 59.8537 -68.9559 159.4517 68.2983 -70.8646 179.7543
6.38241186 -149.4255 158.1529 -167.0828 -149.2179 151.2185 53.9917 -146.3122 146.6993 -174.0757 55.0290 63.1780
6.40254570 -80.9810 -6.7464 -165.8537 -147.8046 144.9417 -171.6302 -153.4961 159.1716 65.2409 -67.0817 -62.3862
6.42487724 -133.1812 8.6349 -168.2523 -89.4038 4.5774 57.2660 -140.3830 160.0967 68.4047 -70.3649 179.6535
6.45091691 -77.3298 -28.7768 -168.6407 -159.8701 145.3884 -71.0575 -131.6102 153.4907 -68.5289 76.5208 66.2882
6.47733816 -72.8670 -24.5804 -166.8032 -136.3599 149.5833 -62.3236 -128.4734 154.4529 -65.4881 -62.8925 -67.9939
6.50230253 -73.9484 -23.2779 -166.6485 -147.6955 167.5555 64.5656 -80.1754 -8.7472 -63.5511 179.7214 69.8484
6.54835509 -62.7504 -24.5293 -46.8196 -74.0583 -19.7205 -165.5162 -72.9837 140.5955 -170.6058 173.9653 67.5799
6.56883879 -64.0130 -18.1347 -165.4616 -84.2996 6.4893 -61.1622 -62.0963 154.1855 67.7905 172.3661 70.8624
6.59512907 -75.2772 -11.8028 -165.6707 -96.2285 -5.2436 56.5753 -71.8655 150.6012 -79.0784 65.3728 -99.9793
6.62085558 -73.1967 -26.4735 -167.5397 -144.9499 146.5761 -56.3152 -110.0475 -0.8406 -58.5915 -60.9139 177.7658
6.64386906 -74.5096 -21.5590 -165.6802 -148.0436 160.8119 61.1015 -147.3201 159.4285 62.5827 -179.9923 179.9343
6.66464570 -71.1132 -12.9362 54.4172 -74.2935 -22.4067 -167.2788 -72.5296 136.7475 -168.9746 75.9884 -95.4945
6.68694778 -79.9358 -23.2619 -166.5821 -80.5950 165.1525 61.4130 -75.9912 -10.1914 72.2353 -67.3908 179.2913
6.70962373 -74.1465 -22.4544 -167.5963 -147.2482 162.1998 60.5320 -145.1340 144.0092 -172.6226 176.0604 179.9515
6.73697844 -74.2917 -23.1008 -166.3132 -136.1244 152.9983 -62.2522 -147.0485 160.2307 66.9213 -72.5636 -179.8305
6.76399516 -81.6801 -10.1962 54.0415 -146.8852 151.7861 54.9982 -76.6229 -27.1419 -167.6707 69.4176 -98.0883
6.79241016 -148.8892 158.3448 -168.8574 -149.8468 148.6089 -168.5152 -147.2328 164.3171 61.4985 77.2950 179.7607
6.82012875 -137.7466 157.5894 54.3698 -148.9633 159.6968 -163.4027 -70.7752 140.1834 -172.0744 178.6432 -70.3824
6.84498637 -70.0610 -27.1393 -46.5667 -148.5097 165.0452 63.2630 -72.9283 -24.8812 -169.8085 177.4247 -70.8112
6.86886706 -73.3193 -23.1166 -167.0110 -157.4214 155.8476 -70.0308 -143.9612 138.4379 -171.8011 -82.2419 179.4305
6.89377073 -78.4552 -24.4966 -166.6491 -80.5222 144.5117 -64.3726 -138.2538 155.1450 -64.5993 -175.1966 -70.2570
6.91618234 -73.7125 -22.6658 -167.6768 -148.8614 152.4650 -175.0247 -75.6808 -22.1364 -169.9167 172.8469 68.6238
6.95834133 -65.7949 -22.2958 -166.8967 -78.7757 -15.1429 -163.3492 -75.1956 151.9653 -57.7440 -61.1047 179.1070
6.98435967 -148.8866 157.6587 -168.8983 -149.7489 156.9908 56.9944 -71.6695 162.2414 66.3624 78.5379 179.7988
7.01021343 -72.0413 -23.9143 -166.9672 -146.1030 156.9168 58.9583 -80.6617 152.8012 -61.1753 -64.9052 96.6995
7.03410798 -65.3840 -23.1565 -167.2236 -82.3213 -6.3171 57.3578 -72.8662 130.7153 -166.4602 -73.7234 -64.9314
7.05499177 -131.7022 140.1501 -52.7279 -74.6365 158.2108 57.3397 -145.3128 142.5259 -169.2730 76.0046 -95.0434
7.07635204 -63.0772 -28.1209 -48.0596 -89.1960 1.3506 -164.7084 -72.1980 134.9044 -168.9808 -80.7740 179.4680
7.09863886 -73.4128 -23.1062 -167.0013 -157.3844 156.0860 -70.1300 -79.2115 -13.1421 62.1060 72.8948 -179.9452
7.13444393 -137.7725 157.6813 54.2463 -134.1708 153.8030 -60.7037 -145.1940 142.5711 -169.2793 75.9826 -95.1210
7.15689578 -62.5969 -24.2115 -46.7108 -73.5825 -20.0701 -167.2947 -73.2185 140.2536 -170.2481 176.6233 179.8934
7.18221557 -62.2566 -24.5540 -46.8785 -74.1295 -19.5050 -168.2584 -75.4149 151.9689 -57.9650 -65.0096 95.3274
7.21657846 -72.7487 -24.2802 -167.0533 -148.0103 147.6174 -176.2939 -85.0642 -10.9200 -70.5073 71.8420 -110.6086
7.23830913 -73.9666 -22.8377 -166.4578 -147.8572 157.5310 56.3949 -70.2489 145.1614 -174.3358 55.8795 65.4485
7.27963575 -80.0217 -29.5477 -168.4030 -154.2928 142.2406 -172.2520 -133.4019 151.3447 -68.3795 76.9545 66.1105
7.31770344 -74.7596 -21.5045 -165.6328 -148.1013 161.0760 61.1553 -146.9679 159.9834 66.6884 -72.6671 -179.8472
7.34147793 -68.2756 -29.9273 -49.2107 -148.6860 151.0582 52.7207 -80.5603 -13.7804 62.2936 73.1036 -179.9975
7.36978706 -74.4647 -21.9310 -165.8508 -148.7564 167.0661 65.3039 -79.8586 -9.6235 -64.7311 77.5946 -179.5985
7.39797299 -74.0497 -22.9288 -166.4816 -148.0033 158.0110 56.8350 -74.1302 154.4720 -62.4893 -59.3153 -67.3093
7.42456868 -63.2967 -27.5241 -48.0460 -82.5285 -10.4176 57.8154 -84.0964 156.7466 -123.0319 -65.0907 111.5835
7.45413083 -81.9067 -5.9095 -166.1163 -149.4673 152.0300 53.7386 -137.0258 155.2282 -64.5705 -174.1243 -69.1105
7.47997641 -80.4814 -19.7367 -58.2954 -70.7931 -29.1929 -168.4851 -84.5013 150.7616 -67.2979 76.1639 72.0033
7.50400981 -66.0399 -22.9920 -167.0659 -80.5535 -14.9220 -163.4991 -75.6927 152.0070 -59.9660 -179.8057 69.7494
7.54260261 -73.8985 -22.8619 -166.4493 -147.7817 153.6873 54.6824 -147.6055 159.9186 62.9503 -178.1078 -69.9801
7.56982263 -69.9387 -9.0318 -165.6643 -77.2484 -20.2917 -166.0829 -75.4914 151.4968 -59.0856 -58.0555 -66.8657
7.59693836 -149.3776 157.6176 -167.3421 -150.7051 159.5067 -162.8225 -70.3469 156.2133 66.6612 -177.1612 -69.6792
7.61732828 -71.7504 -25.2538 -167.3749 -148.0403 141.2701 53.4838 -129.2626 8.3728 -60.2587 -175.5111 -179.0988
7.65138260 -133.8445 139.7113 -53.3301 -67.4143 150.5057 -54.8601 -71.8108 139.5277 -169.0441 76.1066 -95.2596
7.67170715 -88.8304 14.7710 -161.1435 -85.4095 5.3858 57.8943 -67.3821 155.8386 71.2983 -73.4297 -75.1021
7.70507090 -69.8420 -23.3745 -168.0871 -77.9139 -22.8979 -166.5333 -81.5360 152.8212 -65.1076 75.1174 -179.9022
7.73972285 -74.1988 -22.4312 -167.3514 -135.7819 152.8237 -62.3525 -144.0475 138.4506 -171.7971 -82.2449 179.4324
7.77413877 -67.8833 -25.0881 -167.5319 -93.3942 2.3178 -165.0143 -77.4504 153.3183 -60.0642 -65.3350 96.4098
7.81281853 -62.6417 -20.8107 -45.4411 -74.3525 -9.9809 -160.6877 -65.4417 157.2422 72.4501 84.5793 -179.1609
7.84308537 -133.5509 139.5782 -55.1386 -147.5689 153.8912 -169.5885 -146.1901 140.1740 -169.4543 93.0316 -67.1929
7.86326236 -69.5789 -10.0470 -165.6301 -79.3439 -19.1277 -165.8461 -75.4645 151.8782 -61.0114 -179.9655 69.7351
7.89417307 -73.5161 -23.2942 -166.6614 -148.8513 152.1559 -175.3159 -76.9767 -19.9339 -166.6480 67.9355 -98.2690
7.92295691 -66.0212 -20.9385 -166.3971 -74.8741 -20.1109 -165.9016 -73.0085 140.3339 -170.4864 176.5914 179.8899
7.95319344 -148.8833 157.9274 -168.8542 -150.2954 159.7619 60.0598 -144.7357 141.4382 -169.4435 92.6254 -67.6027
7.98130476 -149.5862 152.8355 -174.1516 -69.3249 155.3419 -59.0169 -71.8474 139.3959 -168.9842 76.0894 -95.2694
8.02357396 -73.9948 -22.6564 -166.3557 -147.7304 152.3528 53.7571 -79.7221 -16.3084 72.6590 -66.6896 179.3016
8.06628532 -66.2332 -20.9358 -166.4897 -83.8550 6.9342 -164.7906 -64.2595 154.6517 67.6059 -179.2787 178.1925
8.09367850 -149.3674 161.4256 -165.4365 -71.9044 150.3273 -165.1005 -70.9653 140.2909 -172.1279 174.2304 68.9566
8.12423395 -81.4685 -6.3026 -165.8846 -150.1898 148.6607 -168.7625 -131.5801 152.0301 -66.6977 -63.4540 -68.0766
8.17714227 -68.3047 -29.9434 -49.2277 -148.6987 153.1891 53.4752 -72.4781 -38.2721 -175.2965 -84.1959 179.9362
8.20303973 -63.0165 -20.9747 -45.5651 -75.5380 -7.4463 -159.5024 -65.3283 158.6932 71.8202 80.5357 68.3118
8.24867208 -63.3147 -20.7352 -166.5609 -82.9064 8.1591 -164.7968 -62.3808 154.3368 66.8077 172.0937 70.7962
8.29730210 -74.2580 -22.3541 -167.6040 -142.6067 154.0135 -57.0296 -85.0093 -14.8693 -67.8638 73.3096 68.7138
8.35629771 -80.6964 -26.4146 -167.3347 -82.4480 -30.2345 -169.1831 -79.5601 157.6704 64.9744 177.5393 70.3884
8.45252989 -75.0992 -24.3776 -59.5665 -75.0190 -21.4623 -166.5544 -71.8605 130.8245 -166.9890 -73.8997 -64.7597
8.49665277 -68.2861 -18.1212 -165.5615 -75.6416 -10.3005 -161.2773 -132.0304 163.3487 62.7287 179.4704 -70.8136
8.51786262 -73.8801 -22.7760 -166.4259 -147.7192 153.9037 54.6624 -144.0673 138.5314 -171.8387 -82.2782 179.4390
8.56544162 -80.8148 -26.5715 -167.3671 -82.2699 -30.9952 -169.4475 -79.5946 157.9295 64.9559 -179.2313 -70.5592
8.61393134 -65.7873 -16.8156 -165.1486 -75.4253 -7.4528 -159.8023 -62.7051 153.8071 70.1521 -177.5241 177.6686
8.71556138 -65.7313 -20.6546 -166.3348 -73.9812 -20.2844 -166.0328 -72.6870 133.9705 -168.3813 -80.2880 179.4673
8.73705787 -68.1156 -29.9219 -49.2384 -148.4318 153.3278 53.6258 -145.2569 141.7862 -168.8545 93.0712 -67.1214
8.76193192 -70.2497 -10.5066 -165.7054 -83.4187 -9.5713 56.8110 -72.7000 137.4267 -169.3919 76.1961 -95.1987
8.82428679 -89.8117 -31.1403 -57.6042 -82.3986 -29.1219 -168.8047 -79.1296 163.5814 66.4169 73.9330 66.3114
8.86793349 -142.7858 16.3680 -169.7237 -77.3786 -24.2813 -168.8065 -72.7987 155.9590 68.1742 -70.5415 178.8807
8.89851325 -76.6830 -20.5337 -165.3123 -127.8629 23.0088 -166.4755 -141.1432 167.6806 61.9708 72.4323 66.3808
8.95683202 -70.6346 -23.9463 -167.0871 -81.7076 -18.7056 -167.0005 -73.1304 150.4103 -73.5894 66.3134 -105.3391
9.03895388 -134.9050 149.2597 51.0163 -149.2377 159.4991 -163.6624 -70.9272 136.4654 -169.9716 76.4733 -94.7826
9.31548534 49.6267 32.1530 -160.5810 -158.6600 154.9879 -71.4170 -85.6638 -14.7841 -68.0595 72.9232 68.5318
9.35773133 -74.9167 154.3204 -167.1911 -150.5223 150.9220 -167.9977 -145.9888 140.5582 -170.1282 76.3549 -94.6148
9.41442549 -73.7446 -22.6432 -167.6931 -149.7573 154.8642 -170.9776 -70.5010 -32.2496 -176.4766 -85.9323 179.8696
9.44871386 -62.5852 -24.1642 -46.7074 -73.1348 -20.0682 -167.3373 -72.9950 136.7655 -168.0899 75.7154 -96.0217
9.52068943 -72.2296 -23.4406 -167.9194 -146.6978 145.7282 54.1649 -80.9111 153.2295 -73.3677 68.7176 -105.9130
9.58447180 50.3178 24.7444 -165.3350 -142.0264 21.2479 -167.1580 -79.2379 153.3040 -60.1399 -61.2008 178.6437
9.64326957 -74.3412 -21.5984 -165.7303 -147.9755 161.1526 61.1885 -144.8948 141.5613 -168.9908 92.9517 -67.2089
9.73767085 53.1199 -179.1992 -157.5544 -76.3292 146.8741 -64.0803 -146.9435 165.5438 60.6751 76.3163 179.7529
9.78605315 56.5222 -36.6312 -155.5551 -72.1029 149.3569 -60.4898 -76.8479 154.2831 -61.4152 -64.4678 96.8869
9.90107054 -149.9700 153.9309 -174.1352 -69.6990 154.4609 -168.0004 -146.8402 141.1189 -167.2409 94.6908 -65.8981
9.95925883 -73.9994 -22.7024 -166.3877 -147.7828 153.5250 54.4400 -71.9276 -41.0010 -173.8448 -79.3143 -67.3084
10.05036620 -79.6243 -24.1559 -166.7851 -78.0101 155.8746 -162.7202 -72.3049 161.1884 66.7292 79.3505 -179.9127
10.10504588 50.3132 -67.3583 -172.3364 -80.8923 -31.4744 -170.9140 -87.0729 152.5149 -60.2086 -61.9621 179.1734
10.21533707 -65.8096 -20.8801 -166.4061 -74.3579 -19.9821 -165.9005 -72.7209 136.8168 -168.2492 75.7579 -95.9337
10.77389165 50.2849 -67.5916 -172.4072 -80.2039 -32.5846 -171.6085 -82.4481 141.1680 -173.0500 176.9099 179.8360
10.97466457 -65.7427 -20.8828 -166.4312 -74.3134 -19.8639 -167.4499 -72.7507 136.8530 -168.2297 75.7606 -95.9318
11.17030572 55.0064 -41.3629 -160.2365 -141.4688 -28.9072 -170.6726 -79.1555 152.7960 -65.1231 76.0749 -179.3515
16.11254178 65.2566 161.7885 -128.1227 -66.9874 148.7740 -168.6733 -135.6571 152.9284 -60.8704 -175.3093 -175.6509
