# Supplementary material for: Exploiting Sequence-Dependent Rotamer Information in Global Optimization of Proteins
Source: J Phys Chem B. 2022 Oct 18;126(42):8381–90. doi: 10.1021/acs.jpcb.2c04647 (PMC9623586; doi:10.1021/acs.jpcb.2c04647)
Supplement: Supplementary file 2 — jp2c04647_si_002.zip [file jp2c04647_si_002.zip › TripeptideConformations/HIE_GLU_TYR_new.csv]

0.00000000 -145.1863 151.2421 -175.8238 40.7930 -68.6303 -23.6205 -64.8201 -176.0495 90.6671 -123.5085 18.9050 -55.0299 98.0790
0.09671390 -145.1634 151.1729 -176.6272 41.5381 -66.7751 -26.0303 -172.7117 167.2142 84.4301 -120.9678 20.5056 -55.4040 96.0649
0.19721610 -146.0089 162.5107 64.7471 95.2170 -71.3544 -15.0770 68.5751 -177.3919 -85.3732 -95.7423 -2.9537 -50.0279 104.4053
0.24910410 -145.9903 162.3134 64.5698 94.5658 -71.8419 -15.1467 68.9198 -177.0834 98.4399 -94.7603 -3.7967 -49.8723 103.6399
0.35311550 -145.1843 147.1995 -175.8894 39.6347 -72.5542 -19.0746 70.0077 -174.6220 -76.4884 -114.2469 14.6981 -54.2044 118.8077
0.38201870 -145.3826 151.3578 -175.9210 40.9992 -68.5287 -23.8373 -63.2467 -63.4501 -77.3107 -123.3292 18.7637 -54.9069 -80.4213
0.47315590 -145.5210 158.5304 -169.9839 -100.9969 -71.1428 -25.0160 -65.0866 -176.3040 -89.6299 -130.9938 -27.4879 -59.7877 99.1298
0.49435210 -144.8440 159.3107 -171.5381 42.2223 -78.2819 -5.9351 66.4793 178.3471 89.2679 -136.8286 153.4913 -174.6256 -104.4516
0.53160800 -145.2112 151.7598 -176.2276 40.4871 -64.2198 -32.1878 -170.6120 68.8263 -96.3770 -119.5636 19.8881 -52.8261 104.0953
0.56463960 -145.5700 162.7898 -165.4019 -92.9114 -68.0284 -30.7286 -64.5584 -175.9106 88.8047 -147.2255 -18.7710 59.1388 -97.3049
0.59592090 -145.5700 162.8621 -165.4413 -92.7829 -65.4995 -35.4746 -173.1674 174.0346 90.4322 -144.9177 -17.1602 59.4897 -97.7372
0.62149310 -145.4312 157.7239 -171.0600 -101.5078 -72.2589 -16.0370 64.9030 178.9723 89.3944 -133.5072 -40.2765 -176.9315 -101.0544
0.66483340 -144.6464 153.3870 -176.7166 42.4469 -71.4011 -25.8173 -64.2739 -175.7340 89.5493 -135.8449 27.5080 56.1553 91.1525
0.71053050 -145.4770 157.9783 -170.1669 -100.6320 -70.8663 -25.7735 -170.4526 166.3558 87.2786 -127.6147 -27.8599 -59.3921 98.9270
0.73560540 -146.0164 153.7550 -174.1436 -107.6045 -66.2076 -23.0725 -63.2166 -63.4500 102.4920 -126.5287 17.8631 -57.8438 96.5383
0.82797450 -144.6502 154.2887 -176.6752 42.3060 -67.4570 -32.7828 -173.2260 173.9487 -91.2764 -131.9330 26.6654 55.7377 -93.5300
0.82797450 -144.6501 154.2886 -176.6752 42.3060 -67.4570 -32.7828 -173.2260 173.9487 89.2403 -131.9330 26.6653 55.7377 89.4963
0.84931650 -144.7278 164.9485 -169.7632 35.5287 -69.6957 -22.6877 -63.7640 -175.6037 -90.2956 -148.9652 164.6429 56.5022 -96.2675
0.87865500 -145.7140 158.5811 -170.2309 -101.2689 -70.9943 -25.1332 -63.2324 -63.3241 -77.3908 -130.8553 -27.4247 -59.7456 99.5531
0.90248240 -144.6967 149.1986 -179.1657 47.9066 -74.0034 -17.8011 66.3517 -179.7636 90.2941 -128.9881 23.2719 59.4476 84.0043
0.92425630 -144.7137 149.4354 -179.2804 48.8014 -73.8452 -17.8760 66.4588 -179.7343 -89.8489 -128.7083 23.1676 59.7780 -100.2988
0.94435570 -145.7569 163.0583 -165.7524 -93.5376 -67.6312 -31.1771 -62.7327 -63.0771 104.5147 -147.3361 -18.6047 58.8699 84.1898
0.97083330 -144.8272 160.8574 -172.2414 37.7626 -72.1339 -20.1769 -171.5323 167.2520 -93.1812 -129.4284 158.1633 -58.5177 95.7730
0.99324970 -146.1107 169.3404 66.4609 99.2994 -65.1073 -17.7702 -64.5186 -176.5141 89.0696 -111.5499 9.0059 -54.0804 98.8238
1.01632100 -145.6026 159.3565 -169.8917 -100.8441 -66.8682 -33.2268 -168.9710 69.0180 83.7377 -127.3833 -25.0750 -57.1394 107.0033
1.03743960 -145.6045 159.3201 -169.8400 -100.8246 -66.8789 -33.3674 -169.0183 69.1219 84.0894 -127.2615 -24.9786 -56.9780 107.3705
1.07681990 -145.4356 155.8978 -172.0336 -101.1850 -73.6515 -21.0652 68.9182 -174.4595 -71.1320 -121.1796 -30.6245 -57.1528 131.1522
1.09919240 -145.4335 158.9208 -171.0391 -100.7405 -69.0097 -27.3832 -172.4461 166.5412 65.2415 -127.2691 -28.5585 -62.6091 100.8424
1.12498060 -145.0592 147.2082 -174.9592 35.3098 -70.0490 -29.3487 -167.1784 172.8793 -66.4525 -111.2370 11.6676 -42.9575 128.5528
1.16431920 -134.9538 159.6659 -62.9998 -86.2000 -66.5625 -20.3922 65.7599 -178.9677 -89.3633 -90.8537 -2.7303 59.1379 -99.8733
1.22422310 -144.9551 164.7022 -169.6817 35.1262 -70.0846 -22.6778 -62.3308 -63.1899 -76.6875 -149.1272 164.6680 56.2808 84.8953
1.26720900 -145.5640 154.6772 -173.0542 -100.7396 -66.6904 -17.1048 64.5480 178.5168 -91.0656 -73.5022 -20.7412 -172.6552 -105.9263
1.29683590 -144.7500 174.1111 -166.3394 29.7094 -63.2101 -16.7631 69.0270 -177.4954 -89.6146 -78.1961 -12.4810 65.5675 -101.8358
1.32203650 -145.6521 163.5606 -165.7241 -93.5468 -64.1867 -36.6635 -170.0607 68.8142 -97.3731 -145.2151 -17.4565 58.9612 -97.4053
1.35452550 -146.3467 169.4136 66.5316 99.3220 -65.2621 -17.9929 -62.3783 -63.1672 -78.3446 -111.4094 8.7378 -53.3241 -79.4556
1.37774650 -145.6321 163.3793 -165.7242 -93.2139 -64.3280 -36.7330 -170.0488 68.8354 -97.3480 -145.2673 -17.0372 58.4642 83.2758
1.41497590 -146.0529 175.1475 67.3582 98.2764 -59.2635 -24.5177 -173.3112 167.4170 81.2608 -116.6470 15.7252 -57.3704 94.6915
1.47054280 -144.1911 149.3238 54.4422 -91.0513 -74.4020 -19.6931 66.4350 -178.8858 91.0491 -91.9931 1.8944 61.7023 88.5172
1.53257060 -146.2724 158.9971 -171.0269 -102.1764 -60.9437 -30.9403 -171.0775 171.6600 98.1178 -103.9388 9.3991 -49.5321 -38.2844
1.56355270 -144.9161 161.3620 -172.2592 37.3491 -68.6868 -26.5547 -169.3995 68.1113 -96.6061 -128.0540 159.0743 -56.6699 -75.4040
1.61198960 -145.9851 178.1728 -157.7366 -96.1900 -64.2236 -23.8474 -61.8554 -175.9254 -89.3095 -83.1486 -6.2891 61.8536 79.8657
1.63858510 -140.5917 160.7297 69.1543 -57.0803 -69.2859 -18.4010 69.4527 -176.2033 -80.9296 -95.8392 0.7199 -54.0195 -68.6557
1.65911170 -145.6318 159.3441 -171.3782 -102.4539 -71.5524 -19.3997 -61.9031 -62.9184 -76.1576 -131.3878 -40.0601 -176.9942 78.5177
1.68571910 -146.3860 170.1482 -145.5270 -61.3035 -66.1881 -24.1438 -63.4273 -175.4119 -90.6036 -86.5125 -3.4603 58.2209 78.1096
1.71885090 -146.4027 153.2260 -173.9345 -108.7210 -67.4932 -22.5737 -75.6045 65.3348 58.8668 -126.7943 17.5814 -57.2918 -83.2425
1.74026440 -146.6332 149.0930 -177.7891 -108.9992 -59.1495 -25.3863 -59.7714 91.2191 -83.5531 -125.0804 18.5166 -57.5449 97.1450
1.76109750 -136.1033 155.1172 -60.4921 105.3820 -68.4859 -23.6842 -64.8281 -176.4826 -89.2665 -90.9487 -0.6371 56.8267 -100.7992
1.78316070 -146.0787 166.5992 60.7762 73.4843 -102.0362 -10.0927 -63.1049 -176.2248 91.8546 -86.5369 -11.0796 63.6081 -100.7501
1.81262140 -146.1861 158.1214 -169.0381 -100.3122 -73.5132 -24.3088 -75.2506 66.5878 -119.0127 -130.6699 -26.4161 -59.2765 98.4569
1.83751590 -145.6740 169.7695 64.3218 87.3157 -67.8434 -12.6271 68.4233 -177.9335 90.6450 -124.2329 14.8117 66.2480 95.0505
1.86697810 -145.4850 162.9833 -167.8680 -106.8082 -71.2810 -18.9554 -64.5706 -176.0611 90.9461 -132.5876 159.3542 -61.9181 95.8355
1.92108030 -134.3018 160.2952 -62.3422 -82.0152 -64.4180 -29.1061 -171.4471 174.3361 -92.8470 -83.8413 -3.7160 59.7019 80.4475
1.96585870 -146.3994 168.0086 66.7388 98.6442 -60.4879 -21.2418 -57.9154 93.1857 100.2283 -111.3156 8.2706 -53.3967 99.9450
1.99257260 -136.0322 155.3935 -60.4297 106.1491 -65.9931 -30.0075 -171.8634 174.5488 -92.6783 -86.8383 -0.9689 56.8792 80.1221
2.01894070 -146.2410 173.0019 67.2863 99.5930 -56.6081 -29.9282 -174.7631 59.7143 -138.7726 -111.1902 12.6815 -52.5743 101.9402
2.04686250 -146.1245 162.4036 -163.2271 -90.2170 -71.1438 -30.0122 -75.8296 67.0140 -116.5718 -147.0324 -18.2097 59.8360 -96.4692
2.07730820 -145.7601 158.3225 -172.1200 -101.5741 -62.0399 -27.4210 -170.9973 173.8781 87.7171 -72.4821 -19.1033 -171.6167 73.8373
2.09832780 -146.1082 162.1583 -163.2058 -89.7398 -71.3927 -30.0686 -75.7304 67.0711 -116.6637 -147.0717 -17.7245 59.3689 84.6598
2.12045390 -144.1803 150.1160 54.6767 -90.7922 -71.6589 -29.4051 -170.9223 174.1162 87.4168 -83.4408 0.3297 63.6163 88.6643
2.14978320 -134.6545 160.3199 -62.4421 -83.4443 -67.3219 -22.3236 -63.1872 -63.7961 102.8572 -86.7322 -4.0721 59.9184 80.3225
2.20795380 -80.5089 166.8751 67.9634 -62.6420 -65.5279 -19.7703 -64.7012 -176.5964 -91.4197 -105.5086 7.1453 -56.1125 -77.4429
2.24052550 -144.5187 149.9631 55.3767 -90.3707 -77.6415 -21.3014 -62.2338 -63.2485 103.0979 -87.2355 0.1491 63.3704 87.8600
2.26319140 -146.2036 152.7842 -173.8507 -99.5423 -62.7356 -27.3482 -59.8160 91.6305 -83.8974 -129.2305 -25.4847 -59.9277 100.4429
2.29736560 -145.4971 162.8654 -170.2778 -106.3866 -72.2656 -14.3809 -61.4310 -62.7177 -75.6087 -130.8168 153.6240 -174.1471 -104.5237
2.31811740 -80.1707 164.4817 61.7213 70.8534 -98.3015 -11.7165 -63.1506 -176.2299 -88.4012 -87.3932 -10.4577 63.7238 -99.9117
2.34543820 -81.6669 158.9626 -61.8493 -76.9517 -67.0073 -23.5282 -64.7655 -65.6064 101.7404 -88.2110 -3.0390 59.8448 80.9928
2.37905630 -144.9509 155.8809 -171.0836 32.8931 -76.2027 -25.4542 -165.7301 172.7420 -65.4591 -117.7472 159.0711 -45.9752 -48.8000
2.39984260 -145.6700 159.6338 -170.9684 36.3018 -77.9682 -13.9443 -77.2402 68.6567 -111.2486 -132.7615 158.7653 -58.9868 95.4987
2.42565690 -144.8264 161.0696 -173.2830 40.3237 -70.5197 -22.7556 -165.3156 67.0753 82.8451 -122.2833 151.9268 -174.7783 -103.6521
2.44876370 -145.6235 152.8970 -175.5002 40.4557 -74.4707 -24.2729 -77.8094 67.3780 -111.7644 -135.6012 27.4909 56.4035 91.0422
2.46973100 -145.6627 163.7171 56.5352 69.3554 -85.7161 -25.5118 -170.0865 173.4013 86.9869 -82.2569 -9.8433 61.5178 83.6179
2.52306330 -145.6134 164.1422 56.7832 69.1967 -84.8569 -25.7852 -170.1096 173.4184 86.9935 -82.5014 -10.2113 63.4903 84.5539
2.54889770 -145.4947 159.0644 -171.3880 -102.3375 -67.5552 -28.5638 -166.5843 67.9009 82.8564 -122.3025 -39.3976 -176.8294 78.7967
2.59745950 -145.7058 175.0324 66.4175 89.9582 -58.2359 -29.1232 -170.5772 173.3523 87.9180 -121.4312 17.9444 64.9715 97.2110
2.62390390 -145.4278 151.2857 -177.1134 42.4751 -69.2543 -21.5975 -62.4347 -63.2568 104.0580 -120.3759 20.1640 -160.5451 -112.7229
2.65653730 -145.5886 164.2859 -167.4640 -104.5940 -65.5095 -28.6162 -168.6415 68.4660 -96.5368 -129.8398 159.5631 -58.2151 -75.0729
2.67712950 -134.6032 157.6451 -59.7854 -86.3439 -71.1218 -18.0330 60.0716 -90.6176 -100.1292 -89.6576 -3.7518 61.1222 81.3243
2.71302080 -84.9317 178.7175 -157.4984 -96.0101 -64.2808 -24.0383 -60.9180 -62.9800 104.7003 -84.1362 -5.9921 61.6808 80.1312
2.73419340 -144.5435 159.1786 -176.9279 44.4415 -69.0651 -14.4489 -62.7834 -175.5352 -88.4486 -70.4889 -11.3983 85.7237 138.6361
2.75641610 -144.8024 127.7558 -176.3176 21.0265 -70.1270 -16.6296 55.2547 -97.9399 -108.9602 -118.9933 18.7183 -54.5081 -66.0191
2.77673160 -73.1075 147.8705 55.2311 -83.8381 -71.8038 -29.1327 -166.4344 68.1271 83.3218 -83.7810 -0.2829 64.0944 88.8242
2.81959020 -135.7401 159.4487 -62.3719 -87.0915 -68.4541 -22.6122 -73.9791 66.6414 -124.9799 -86.0604 -4.3311 60.5608 80.7013
2.84847100 -140.9787 163.4443 69.1365 -60.1160 -64.3592 -29.3042 -171.0354 171.7506 -90.1986 -90.2522 1.9078 -57.1829 102.8042
2.88783270 -146.5280 170.6908 -144.3381 -58.6754 -63.6349 -30.4581 -167.4693 68.2683 -97.1758 -84.1607 -2.8847 57.8618 78.3366
2.92517920 -147.4342 166.7560 59.5727 72.1139 -99.3262 -12.6960 -69.1881 71.1536 59.7507 -86.8099 -9.9690 61.8990 81.3984
2.97367030 -147.4015 166.9426 59.7087 72.1530 -98.8355 -12.7832 -69.2643 71.0283 -121.6421 -86.8209 -10.4692 63.5827 82.1979
3.01331210 -144.9843 148.2346 52.8855 -94.0417 -67.8126 -25.3213 -56.8029 94.7994 103.2567 -88.6998 0.6419 63.4449 89.7068
3.03896390 -72.0489 153.8689 -60.4988 98.1657 -65.9661 -29.8678 -167.7309 68.2503 83.1892 -85.9970 -2.2905 59.9675 81.8348
3.07152180 -144.6300 159.6705 -177.8587 -99.9551 -67.6980 -13.5815 -62.7353 -175.7067 -89.1295 -67.4266 -19.7423 87.5282 -67.5181
3.11829720 -135.1904 160.4264 -61.6183 -83.9940 -67.8419 -22.4824 -74.1085 66.5431 55.7921 -86.3241 -4.1943 60.2713 80.3849
3.14674830 -145.9051 171.1042 65.8351 89.6735 -59.8781 -21.2788 -59.1179 91.8929 97.6707 -125.8722 17.0712 64.5528 96.4718
3.17354860 -137.3119 154.7922 -62.6631 101.6267 -69.5930 -23.8037 -73.3107 66.8412 54.5684 -89.5419 -1.9132 59.7988 82.0170
3.20397140 -144.8196 159.0997 -176.8862 44.1992 -69.6107 -14.2013 -61.1695 -62.9177 103.5312 -70.4086 -11.6251 85.8676 137.9040
3.23683380 -136.8672 154.2356 -62.7610 99.4267 -64.2476 -25.4462 -55.8434 95.3418 104.6923 -89.1229 -2.6090 58.7140 81.2473
3.27740410 -146.2721 152.5630 -175.6326 -100.2153 -60.0455 -22.6193 -59.7027 90.2425 -86.3383 -72.4690 -20.7433 -172.4229 74.2816
3.30580730 -146.1118 162.0274 -167.1189 -106.2927 -74.1453 -17.8209 -75.2320 67.1190 -117.6989 -132.5238 160.1695 -61.7169 -84.4484
3.33087690 -141.8957 170.7774 70.4042 -65.9882 -57.7752 -31.9647 -169.3501 68.4466 83.6271 -104.6527 10.7071 -52.0861 107.7782
3.39836210 -144.9315 160.8045 -172.0025 49.5775 -67.7326 142.7592 -172.4826 174.3443 -92.3602 -143.4121 163.0069 65.8335 -88.2809
3.44909830 -80.8872 168.7394 -143.6610 -48.3263 -63.2158 -30.2710 -167.4004 68.2625 83.4168 -83.9164 -3.7285 58.5233 -101.8204
3.49823210 -144.8660 160.2469 -177.8789 -100.3098 -67.9532 -13.4902 -60.7275 -62.6364 103.3405 -67.3589 -19.9836 87.0366 -68.8480
3.52576360 -144.6945 158.7183 -172.6777 41.7336 -82.8982 1.4932 62.0130 78.0277 67.1006 -137.6259 152.3846 -176.2570 -104.2829
3.61161480 -145.4705 159.1903 -171.3112 43.4653 -88.1148 140.6233 -60.5657 -59.7497 119.0213 -138.6931 155.2897 -62.1679 -79.1208
3.67186910 -144.9478 160.9442 -171.9334 49.7161 -67.0535 144.1048 -171.0715 65.2945 -84.8792 -145.6057 149.0121 -174.9322 -103.5525
3.69918830 -147.0509 170.9048 -152.6096 -81.9375 -69.0148 -20.0692 -77.5280 69.2034 74.1137 -80.5168 -8.0603 62.9333 76.8078
3.79894340 -145.4863 158.8733 -175.7498 47.4073 -86.3008 48.4104 -61.3840 -175.7239 91.4293 -72.4674 159.3999 67.0087 86.4050
3.83098120 -145.8752 148.1362 -176.4467 37.8131 -72.6552 -18.9982 -75.7106 67.5794 65.1970 -122.1562 22.5166 -160.2284 -112.5830
3.85844330 -140.1050 160.3787 69.1093 -53.3622 -71.8915 -23.1178 -64.4449 -176.5999 -88.9256 -83.0098 -16.0478 -168.2621 74.0928
3.88235230 -145.4206 167.2957 -165.1737 -101.7315 -63.9983 -31.5538 -168.6159 68.2373 83.0075 -146.5736 165.2369 58.1688 -97.0811
3.90451760 -145.0767 162.4501 -171.7915 49.2594 -68.3708 151.8243 -61.1417 -61.9847 -72.2713 -145.9883 151.7779 -174.8241 -104.4294
3.93263230 -144.5622 152.0653 -177.2072 43.6153 -69.0365 -33.9635 -159.9220 -77.3715 136.1659 -124.5144 25.2522 58.2542 90.3073
3.98490140 -73.3185 156.3297 -58.7793 101.1761 -68.2688 -17.5433 -64.4819 -176.4088 -89.9187 -77.3220 -11.0547 -53.8354 110.1126
4.01489240 -146.3665 170.6666 64.6430 76.7065 -119.1575 3.3366 56.0374 68.7721 -105.9934 -87.5682 -12.1338 61.6271 -104.3163
4.04397210 -134.1829 156.0097 -63.7244 -84.0411 -78.1663 -16.7254 -64.8355 -176.5121 91.6732 -136.5387 155.4247 -58.2120 -80.3743
4.11159480 -146.1440 177.1832 -144.3666 -67.6671 -73.6718 -23.9634 -61.6906 -62.6063 -74.4037 -89.7442 159.1042 61.5982 82.4301
4.13685090 -134.7329 157.8192 -63.5031 -84.5990 -67.7446 -18.5335 -63.0150 -63.7039 -77.4638 -78.3318 -9.9719 -54.0549 108.9369
4.17075020 -134.5423 155.8893 -63.8872 -84.1807 -66.3851 -25.4637 -173.2252 167.4756 82.9338 -119.9993 18.4005 -56.4136 96.9723
4.22065420 -74.1251 149.7855 -176.2286 44.4789 -68.2629 -33.8318 -160.2177 -77.5767 136.5240 -124.0953 25.4639 58.2771 -93.1417
4.24427870 -76.6974 153.9890 -61.8439 -72.3324 -68.9289 -20.3649 -64.7996 -176.4722 90.4186 -114.1809 11.0318 -54.9248 -77.9395
4.27862780 -135.6630 155.5926 -61.4498 105.4378 -78.8191 -16.7993 -64.8348 -176.5882 -88.9017 -136.6922 155.2771 -58.2033 -80.3012
4.30660190 -134.3714 154.2134 -60.6816 -85.9772 -70.9734 -16.1605 60.4029 -91.9323 -103.3475 -86.9164 -5.6237 -52.6600 109.5667
4.35893790 -146.7251 165.2844 69.2313 97.0392 -132.1661 148.4459 -65.0671 -176.1359 91.4045 -81.9460 154.2181 -57.5493 105.0859
4.38219430 -77.4737 155.8082 -61.9395 -72.5416 -64.5437 -25.7389 -170.9356 173.2632 89.1586 -76.5919 -9.0192 -53.8921 107.7506
4.42549140 -135.9124 156.1522 -61.3603 106.3054 -66.5270 -25.4063 -173.2499 167.4523 82.7587 -119.9043 18.2433 -56.4719 -81.0188
4.48057840 -136.2399 157.3829 -60.7498 107.4688 -131.3544 146.1163 -65.2484 -176.1734 91.0087 -138.3961 155.9178 -57.9275 -79.4719
4.50183820 -134.4485 156.0984 -63.8305 -84.0898 -77.4550 -17.0258 -63.1378 -63.5008 103.8790 -136.3803 155.3304 -58.0383 -80.0612
4.52201330 -136.3261 153.2981 -62.4799 97.5648 -72.4854 -14.3248 63.4075 78.5602 -122.7931 -90.3762 -3.5960 59.3586 80.8577
4.55885460 -144.4638 170.7802 -163.9203 18.8017 -78.2314 -11.6144 -60.9308 -62.9703 103.0323 -74.8902 158.2769 69.1013 84.3690
4.61751180 -75.7344 158.8296 -58.6465 102.1037 -66.6799 -18.7164 -64.6820 -65.7570 101.6068 -77.3443 -10.8178 -53.1580 -68.8556
4.66933730 -134.6218 155.6991 -63.9519 -84.1816 -64.2726 -31.4483 -170.6010 68.7459 -96.3721 -117.9745 16.8094 -52.6192 105.4978
4.72897480 -146.2949 154.2996 -177.4338 50.6739 -83.7687 55.5876 -69.1365 71.4851 63.8338 -68.5215 148.1564 -173.8008 75.5252
4.75882230 -136.3652 154.1139 -62.7249 102.5877 -66.4072 -31.6321 -168.0740 -79.2546 143.1629 -84.1539 -2.4126 60.0966 82.2964
4.77926620 -134.2700 156.1411 -63.7212 -83.8733 -72.1946 -28.8817 -168.1705 68.7144 -96.5632 -134.0770 155.6433 -55.7725 -75.3878
4.80047770 -76.4111 157.0346 -59.8749 -64.8586 -64.8617 -32.0100 -167.9869 -79.0769 -40.5870 -85.2231 -1.2749 57.5993 -100.5445
4.85687270 -144.1117 150.2487 54.7503 -90.7388 -71.2080 -31.1939 -168.0798 -80.1598 -38.6624 -81.9286 0.1158 63.7951 88.6778
4.87729930 -145.4722 -164.1981 67.1516 91.0913 -62.2100 -12.3045 -63.1431 -176.0854 91.1782 -66.1092 -21.2409 87.3182 107.5987
4.90137750 -144.7443 136.4237 -170.5756 14.8930 -78.8863 -2.6549 59.3989 -99.2638 67.5319 -130.0083 157.0041 -172.6409 73.9217
4.92747600 -135.9915 155.9329 -61.4078 106.3094 -64.4543 -31.4356 -170.5791 68.7459 83.9120 -117.7835 16.5249 -52.5797 105.6700
4.95260610 -77.4868 155.2407 -61.9717 -72.6382 -68.1196 -15.0428 66.2099 -179.3606 90.8663 -71.7699 -22.1753 -173.7192 75.0347
4.97319680 -146.4484 162.0382 50.0150 -121.3773 -75.3629 -14.0961 -72.7364 66.9400 -123.9820 -74.2261 -9.0026 -48.8997 114.1450
5.01071350 -139.4173 170.5312 71.1206 -48.5627 -84.3863 2.3477 -61.9904 -175.9890 -91.3793 -123.2646 162.8494 -58.0819 96.8532
5.04048900 -145.5761 157.1219 -172.1153 50.3831 -76.2999 150.9636 -74.9243 69.2081 67.9108 -145.8273 151.9327 -174.8528 -104.4109
5.12428440 -143.5616 -172.8172 68.9807 95.1835 -70.1840 -15.2486 -63.2013 -175.9938 -89.4472 -142.6585 167.8258 66.9751 92.9677
5.16991690 -143.9622 125.8929 179.3911 -108.9751 -157.9726 148.5534 -173.3581 172.5732 -95.2015 -126.8081 153.5548 -62.1084 -61.4553
5.19240180 -145.9589 144.6377 -178.2237 -106.7409 -125.6529 144.4943 -63.4836 78.5503 -129.6213 -146.0643 152.3991 -173.6127 -104.8000
5.21853170 -145.9599 161.6340 65.3085 99.0476 -66.8636 -29.1990 -156.6063 -78.0942 -49.1035 -82.6011 -5.2885 -51.5232 -78.9826
5.24972290 -145.9580 161.5503 65.2796 98.9346 -66.9663 -29.2324 -156.5220 -77.9691 135.1859 -82.2733 -5.5628 -51.5893 100.4826
5.28224350 -146.5262 166.1872 66.2938 85.7329 -106.6283 2.2511 69.7781 90.8536 67.7969 -74.3346 -21.9666 -49.3211 120.1734
5.33945100 -135.5996 155.5579 -63.1933 -85.0574 -69.3648 -21.2738 -74.3240 66.5058 56.5692 -117.5718 13.2705 -54.8458 100.4108
5.37016920 -145.1252 163.0527 -172.3271 50.6997 -78.1701 126.3081 -174.9810 -87.7440 116.2575 -137.0647 151.1654 -61.9510 -75.8836
5.41232320 -145.4430 147.1277 -179.1312 -108.1943 -146.1545 129.8148 -174.1707 -85.5126 -63.4655 -149.6835 149.6830 -176.4775 75.1511
5.54506650 -145.8222 156.6071 -171.2062 30.1929 -86.7800 -4.4981 -73.7264 70.6571 -113.1268 -65.9993 161.6216 79.0309 151.2056
5.58701570 -145.3519 -163.3959 67.1781 90.2944 -56.3596 -22.3883 -168.9030 172.8313 87.3163 -64.8739 -19.6508 88.9995 113.5960
5.70330030 -145.1398 159.7983 -171.1383 40.1143 -95.3296 147.9603 61.0357 75.9059 -144.4004 -141.2561 154.2585 -60.8962 -81.1234
5.85456450 -144.8786 159.3445 -172.6792 50.2091 -68.4556 126.7066 -172.5550 -84.7888 117.2065 -148.3499 149.6649 -175.3842 -103.6774
5.87980530 -145.6104 -169.3559 72.1458 100.7312 -76.6596 72.6498 -64.3007 -176.5689 -89.5169 -57.8000 147.2066 -65.6045 -81.8378
6.18946050 -145.5462 151.4574 -177.9780 -103.2751 -142.6507 -46.5539 -173.9939 175.6069 87.1308 -145.7686 -48.6148 -177.7208 -101.0597
6.43077760 -140.1371 159.9990 68.8238 -54.6426 -67.0189 -30.9360 -156.7477 -76.9990 -49.5982 -80.7882 -4.2325 -57.2708 -78.4869
6.45780170 -133.9885 156.1802 -63.6427 -83.6221 -81.4206 -5.1738 53.9051 67.0294 69.3188 -145.6123 151.7638 -175.1754 74.5586
6.66111250 -145.2536 157.7828 -171.0841 -94.8331 -74.7873 -12.7285 56.2091 77.7688 -156.4166 -137.4591 -26.3953 75.6641 -99.5931
7.01766680 -145.4039 169.6822 -163.4692 -100.0173 -68.6209 -35.4746 -155.8191 -74.5947 -52.4957 -78.1116 148.6633 -61.0551 -54.8219
7.57171430 -77.6686 156.2091 -61.7651 -72.5122 -64.9453 -25.7992 -163.3466 -80.3613 -42.8126 -71.0357 -12.7102 -54.4244 -71.3602
7.81934960 -145.3135 142.1958 179.7028 -98.6773 -128.0543 -43.9637 -63.8124 -62.8086 -31.3363 -151.1839 -47.9397 -177.9849 78.1522
8.01250160 -145.1007 155.5291 -174.0732 -99.2474 -79.0266 -5.8401 56.3923 78.4169 -121.9638 -129.2851 -34.6129 -81.9409 -64.4460
8.06209940 -144.5818 157.6394 -173.2819 41.2676 -86.2953 2.9564 55.4346 77.1338 62.7596 -129.2609 154.8265 -79.1043 113.2666
9.81456330 -133.4498 157.8915 -60.6545 -83.1453 -88.6239 -26.5688 21.5033 62.1025 96.0828 -140.7423 155.3818 -68.6684 -76.8866
