# Supplementary material for: Exploiting Sequence-Dependent Rotamer Information in Global Optimization of Proteins
Source: J Phys Chem B. 2022 Oct 18;126(42):8381–90. doi: 10.1021/acs.jpcb.2c04647 (PMC9623586; doi:10.1021/acs.jpcb.2c04647)
Supplement: Supplementary file 2 — jp2c04647_si_002.zip [file jp2c04647_si_002.zip › TripeptideConformations/HIE_ILE_ILE_new.csv]

0.00000000 -144.7693 161.9854 -168.7684 34.2573 -65.6841 -16.2330 68.2903 176.6097 -77.7176 -10.8559 67.7244 176.2021
0.25166227 -145.3111 155.1007 -173.6737 -102.9416 -73.5368 -21.7612 65.6956 175.8914 -104.8645 -45.9861 -51.5035 -57.4354
0.36937482 -144.9208 151.8975 -174.1079 41.3876 -68.3522 -23.2926 60.9215 170.6263 -126.8492 20.8529 60.3503 170.9530
0.46958859 -145.4784 158.8973 -167.4907 -94.4722 -70.4500 -27.4463 61.2981 172.0529 -133.5555 -20.9471 59.6872 170.8414
0.52571997 -145.2728 157.5354 -173.3543 -101.6724 -70.4833 -18.3304 58.3108 167.9135 -123.0976 -47.1712 -63.2471 171.3677
0.59239552 -144.5711 158.4643 -170.6781 34.0281 -71.3963 -4.0754 53.2146 57.5082 -76.5927 -13.4626 65.7418 175.0710
0.74415476 -145.2277 159.0985 -171.9459 -102.7359 -66.5504 -37.9444 -53.6601 -56.9554 -105.1144 -42.6280 -51.8591 -58.9131
0.99382842 -144.7762 163.5725 -166.7290 27.3740 -66.1578 -18.2847 68.5971 177.7061 -88.0866 -0.2032 51.3826 57.9337
1.01722020 -145.5037 160.2272 -166.1688 -94.2740 -71.6885 -19.7837 64.2876 173.2656 -144.8545 -31.6778 -173.4034 59.6580
1.09109973 -145.2504 153.7803 -173.4443 -101.6262 -69.9472 -28.6701 -170.3336 59.4068 -99.1096 -45.4342 -50.8198 -55.8434
1.15969727 -145.3810 162.5962 -166.1828 -94.2123 -67.7888 -40.2479 -50.9902 -56.4858 -127.7618 -18.6139 62.2186 171.5900
1.19748564 -145.3477 162.1313 -167.2569 -102.4115 -73.8392 -19.1310 64.4797 173.8861 -90.5031 132.7126 -59.3091 175.3720
1.23656957 -145.2331 159.4362 -172.0870 -102.9235 -65.7763 -39.7072 -59.8710 174.6539 -103.8292 -42.7227 -52.3082 -59.2862
1.28651029 -145.7920 156.4037 -169.3602 -93.9341 -64.6006 -23.4695 61.4687 170.9677 -122.3590 13.5200 55.3700 64.7840
1.32164900 -145.5099 160.3134 -165.9517 -94.1588 -71.4929 -20.2409 64.0981 173.0496 -145.0491 -31.8112 -170.6671 167.2034
1.35158047 -145.3903 157.3248 -166.8130 -92.4642 -68.2940 -32.4268 -174.1765 59.9049 -130.5305 -19.1137 60.0871 171.1794
1.41836238 -144.8107 150.3173 -174.5548 44.7255 -65.4926 -29.5157 -173.6288 59.5433 -122.5269 22.6487 60.4027 171.3371
1.46381255 -144.5650 163.1463 -169.5900 28.3399 -60.3085 -29.7187 -53.3360 -57.0781 -72.6800 -10.6189 68.9933 177.7102
1.51528991 -144.8010 162.7846 -168.2503 32.7271 -61.9854 -23.8528 -163.4136 168.7591 -75.2839 -10.4681 67.9678 176.8275
1.56556223 -145.6784 158.6564 -168.5657 -98.1732 -69.5646 -20.7320 63.9194 173.3281 -78.5817 -31.2848 -64.3156 173.2128
1.59494080 -144.6008 155.9936 -165.9071 35.0615 -69.6325 -12.3556 83.1709 -61.5247 -75.6757 -12.3699 67.3648 175.9945
1.62000947 -144.7793 156.1525 -173.7748 38.2011 -64.5692 -40.1715 -58.3121 175.4694 -116.9749 17.8178 63.5717 170.6791
1.65308746 -145.3093 165.4572 -167.7252 -103.0362 -64.1423 -36.5971 -53.6556 -57.0723 -93.9223 136.9591 -52.3990 -57.7252
1.68020603 -145.2058 157.1479 -173.2010 -97.0420 -66.2255 -12.3531 63.5527 171.4024 -67.1572 -22.8180 -165.8666 59.0539
1.70529417 -145.7980 164.3514 62.7910 88.1473 -76.0817 -15.4411 65.0168 173.2010 -85.4191 -29.9369 -51.4452 -58.7666
1.73373923 -144.7063 146.9501 -170.8333 42.4675 -73.0832 -15.9496 81.6889 -58.3194 -121.4788 15.5641 62.6073 171.4630
1.76112007 -145.2959 155.8150 -171.8918 37.3872 -73.1556 -9.3964 49.9645 61.3428 -125.1727 18.0434 60.3907 170.8030
1.79135648 -145.2697 156.9268 -173.0075 -96.8393 -65.9946 -13.0535 63.4397 171.4684 -67.6594 -22.4221 -162.0755 168.8684
1.81566717 -145.1713 154.0466 -174.2190 -101.3603 -70.2912 -26.5572 -170.1263 59.2194 -99.1051 -48.3348 -54.6333 178.5082
1.84730751 -145.2388 159.7372 -172.3572 -103.5265 -65.0674 -38.7664 -61.0567 174.0310 -105.9517 -44.8624 -55.3816 176.8723
1.88013194 -144.6119 154.9810 -173.2213 32.5687 -70.9848 -40.5648 -53.6136 -57.0882 -85.2780 -30.8605 -49.5053 -56.8401
1.90393752 -144.9323 157.6382 -170.9434 39.8823 -69.5704 -17.5448 66.2167 174.4580 -75.7156 -29.4772 -61.2605 177.6090
1.95785702 -144.5711 159.7422 -167.6173 26.7709 -71.5405 -6.5186 50.1488 54.5753 -90.6743 -1.2993 48.5019 57.7981
1.98063831 -145.9737 161.6008 -170.8216 -98.8542 -57.3419 -39.4490 -58.6580 174.8421 -116.4338 19.0067 63.8131 169.3001
2.00349610 -145.2397 155.4093 -173.1371 -103.2543 -77.8098 -7.4703 51.1391 63.1568 -124.2954 -47.9317 -67.3800 167.1000
2.05652147 -145.5955 164.2961 62.9240 96.0383 -71.5882 -11.7931 64.2292 172.8366 -115.1246 12.1792 65.0667 174.3371
2.07975449 -144.6679 151.3229 -172.1923 29.6770 -77.3369 -22.1080 66.3290 175.8093 -86.7268 -35.5304 -55.1287 -178.3639
2.10377720 -145.2442 147.3280 -170.4756 -108.3995 -71.1085 -17.3472 79.1008 -58.8684 -125.3577 19.5236 60.6245 170.4175
2.13282559 -145.3643 159.4316 -166.0049 -104.7525 -63.5136 -23.5122 -169.2461 58.5058 -74.9084 -10.5626 69.9160 179.5697
2.16218563 -145.4706 164.9754 -166.2964 -94.9047 -64.3681 -36.1321 -53.3374 -57.0050 -140.2643 -29.5470 -173.6505 59.6044
2.18494000 -144.6957 149.8918 -172.5956 32.3414 -73.1855 -29.6819 -171.0434 59.3558 -83.8988 -31.0012 -51.0653 -57.3147
2.20788726 -145.6411 168.2458 -166.6906 -98.5992 -56.6156 -35.4654 -58.8217 174.0708 -75.6362 -7.0871 70.0046 177.8330
2.22822269 -144.5028 157.2775 -173.5429 40.7585 -73.3271 -2.8234 54.5091 59.3249 -69.6793 -23.4328 -167.3233 58.9002
2.25247396 -145.2496 161.8692 -167.0537 -93.1066 -68.9778 -41.2686 -50.1526 -56.3814 -125.7247 -6.4715 56.8490 67.5198
2.29571271 -145.4496 158.1413 -164.5491 -90.9939 -69.6676 -25.8297 -170.1953 58.7603 -140.2729 -30.0794 -172.7419 59.6069
2.34391490 -144.6468 155.4188 -173.2869 32.7604 -70.1101 -42.5123 -59.4808 175.2142 -83.9171 -31.0668 -49.7218 -57.1049
2.36973284 -144.5716 157.1677 -173.4783 40.6989 -72.7922 -3.2555 54.4543 59.4596 -69.8546 -23.2525 -163.5333 168.3994
2.39331465 -145.4397 153.8890 -170.1279 -93.5860 -63.1749 -30.7620 -173.3923 59.6846 -122.1099 12.3190 56.1427 66.7469
2.44199809 -144.9947 148.1012 -176.8981 37.2522 -74.5864 -13.2189 66.4963 175.8359 -121.2193 26.2292 -28.4474 -179.4227
2.46392545 -144.5551 160.6435 -173.3811 38.5881 -68.0879 -39.3778 -70.5944 67.1460 -93.4554 136.8691 -51.5381 -59.1281
2.49528204 -144.9103 154.9395 -166.2890 -120.1175 -70.2205 -11.3899 81.2355 -59.4656 -76.2085 -12.4786 68.1138 178.2618
2.51786395 -145.2530 157.4164 -173.2500 -99.5081 -68.9352 -7.3734 57.5802 66.7221 -69.6519 -22.5668 -163.2507 168.5860
2.53927497 -145.4538 157.9429 -164.2502 -90.7760 -69.7726 -26.0042 -166.1891 167.6453 -140.3076 -30.0174 -173.1163 59.6396
2.59342806 -144.6923 165.1299 -167.6578 -109.8385 -66.7084 -14.7918 66.0683 173.2336 -76.8267 -11.7206 82.7715 -60.6454
2.62159479 -145.1378 157.6046 -171.7098 -101.7151 -69.8281 -38.0786 -51.1565 -56.4027 -93.7672 -46.5707 -71.4030 65.4743
2.64391147 -144.2870 142.8507 -172.3256 40.8698 -77.4119 -16.7433 79.6586 -62.5560 -82.7230 -26.7823 -52.9635 -57.1235
2.67235177 -145.4123 153.6523 -170.2644 -93.7826 -63.1609 -31.0493 -170.6944 167.4110 -122.4795 12.2212 55.9362 66.9924
2.69482634 -145.2061 156.0223 -175.4144 -102.0616 -69.5126 -24.8322 53.3936 163.5928 -104.1734 -48.5714 -76.3509 68.9351
2.71810395 -144.7465 156.7115 -172.2400 38.3614 -73.0382 -4.3077 53.5588 58.8536 -72.5318 -30.5450 -62.8226 178.1646
2.74323909 -144.9210 155.2822 -169.1526 31.6878 -64.8330 -27.9165 -171.3622 59.2718 -114.4122 12.7818 53.4534 64.9840
2.76784771 -145.2587 165.0748 -166.9508 -96.1651 -67.9763 -42.4893 -58.1632 77.7805 -126.0933 -19.2272 62.7144 172.0237
2.80692771 -145.1194 160.1569 -172.6188 -104.0365 -66.3174 -38.9539 -70.8549 66.8948 -103.5854 -45.1306 -54.8084 177.2954
2.82695524 -144.8472 162.0844 -172.4642 45.8623 -68.0059 134.7087 -52.6423 -57.4252 -104.0453 137.1120 -52.6650 -58.1807
2.84843398 -145.2842 154.7545 -173.3655 -103.1322 -75.9305 -18.9919 69.8125 97.1500 -103.8923 -48.2747 -51.5261 -179.9054
2.91357067 -145.0646 167.7152 -166.7525 -100.5674 -63.8840 -35.5332 -51.8776 -56.7354 -126.6284 159.5339 62.1487 171.3226
2.93655434 -144.1028 167.7587 -167.6184 30.1887 -60.1579 -26.8859 -168.1123 58.9999 -78.8413 -8.0162 79.5846 -58.2670
2.96017107 -144.7985 152.0997 -174.8659 45.5754 -83.7664 117.5436 -53.0125 -57.2558 -134.0970 135.7562 -57.2850 177.2227
2.98466082 -145.9009 162.6800 -170.0760 -98.4617 -59.4846 -38.9070 -66.8240 70.0083 -113.9403 18.1277 64.2251 169.2009
3.01130419 -72.6477 146.1941 -176.1590 55.2816 -118.1401 130.3561 -54.9183 -62.3164 -81.9260 136.2917 -52.2977 -57.0429
3.03795492 -145.8261 164.8711 63.5767 92.4307 -68.0361 -26.9724 -166.4818 167.9698 -81.2685 -29.7853 -52.3539 -58.6230
3.07811419 -145.2126 152.1125 -164.0703 -96.9986 -79.2628 -12.0707 80.0676 -62.2017 -142.8153 -31.3365 -174.5131 59.9511
3.10541644 -144.0931 167.9676 -167.9341 30.0699 -59.6433 -27.3039 -165.0660 168.5593 -79.0114 -7.9073 79.6079 -58.2337
3.12896163 -145.1722 157.9070 -171.5260 -102.1220 -69.2680 -40.5773 -55.6853 176.6299 -91.7311 -46.4617 -71.0587 65.9256
3.15360456 -146.1921 164.8058 62.6527 83.4061 -100.6262 3.6016 54.5957 60.5078 -78.5350 -36.8230 -53.6851 176.9073
3.18853261 -144.2400 162.2467 -163.7361 30.0473 -65.9192 -19.3121 81.7520 -65.3914 -82.1964 -7.4189 78.6256 -58.1476
3.20920551 -144.3966 146.3156 -171.0437 20.8602 -74.7679 -29.6137 -166.4547 168.8441 -83.6581 -38.8261 -53.2085 179.3055
3.23776499 -145.3109 162.8992 -172.4932 -97.7811 -57.7552 -29.9596 -51.9161 -56.7366 -67.0825 -20.0295 -163.5148 58.9272
3.26797588 -144.7964 153.8665 -173.7878 45.2006 -83.4636 124.0784 -57.6159 176.3962 -112.6444 137.6605 -52.7542 -59.7882
3.30583110 -145.2731 159.6701 -171.3458 -101.9357 -66.6672 -35.6127 -63.7325 173.0642 -110.5170 -45.4479 -58.0392 94.8413
3.34210782 -144.9054 152.9537 -174.5372 44.8680 -82.1928 115.5808 -57.1769 176.7380 -134.0173 135.7952 -57.6728 176.9756
3.37752873 -74.8400 151.2450 -172.4186 47.4522 -129.8802 133.9495 -57.5229 177.5709 -127.2299 135.3038 -57.8044 177.1305
3.40122611 -145.2157 152.2183 -164.0388 -97.6521 -79.1924 -12.3147 80.1886 -61.9373 -142.8293 -31.6215 -172.3224 166.6749
3.42702627 -144.6041 151.9748 -168.7368 46.0564 -72.8564 -12.8167 81.5874 -60.6595 -73.1721 -30.2621 -61.2423 177.9786
3.44822845 -145.2376 155.1430 -171.2656 -95.5334 -64.0610 -19.3286 -169.4091 57.8426 -66.0352 -21.8403 -159.9361 169.3133
3.47979565 -144.6911 162.9701 -172.3199 45.7913 -66.8156 138.2698 -51.1521 -57.2790 -72.5719 154.9429 64.0693 173.9015
3.50017045 -145.3363 152.3121 -170.4538 -103.0821 -80.3219 -11.9005 71.6427 179.6998 -114.6829 -47.0085 -56.9802 101.2604
3.53318347 -145.3092 146.0978 -173.1182 -103.4018 -73.3987 -10.5950 77.9948 -62.1240 -124.2515 23.2942 -29.9729 179.3472
3.56870316 -145.6213 168.2844 63.2471 95.2230 -67.2665 -15.1789 62.5960 171.9528 -122.3423 19.5813 64.8081 -78.4257
3.59416351 -145.0996 153.2522 -164.6115 -93.1777 -69.4817 -12.4545 66.7046 -85.8024 -77.0045 -11.5526 69.5076 -179.5937
3.61839590 -142.6737 -162.4749 67.7656 99.0838 -61.1098 -16.2107 64.5568 173.4069 -75.4245 -13.0140 66.8213 174.7163
3.66340950 -144.9051 146.6427 -176.8210 36.9286 -71.3780 -21.0849 -168.6164 58.6017 -113.8537 25.3196 -28.0816 -179.3672
3.68898323 -145.1848 155.4601 -171.2926 -97.0201 -64.2726 -18.7051 -165.0542 166.3644 -65.4982 -22.3305 -163.8894 59.4054
3.73866528 -144.6181 153.1134 -174.8737 52.7547 -147.6655 146.9673 -173.3994 60.4935 -127.4184 157.8274 62.2909 173.7186
3.76741745 -145.2021 154.8086 -173.7004 -101.1121 -68.1016 -35.1074 -168.1116 -89.1755 -92.1699 -45.6127 -52.9142 -58.1265
3.80892014 -145.0146 144.8395 -178.7600 -103.3067 -133.2696 153.1549 61.3652 173.8093 -79.6014 138.0208 -52.8414 -56.9988
3.83122551 -144.7596 162.5193 -172.4892 46.2930 -66.3358 136.7141 -52.6371 -57.5039 -147.0153 147.7264 -172.9266 60.7337
3.85250227 -73.4450 149.1847 -174.0975 48.6742 -82.4545 119.6320 -57.3358 176.5819 -134.2987 158.0979 61.5810 173.5451
3.87747928 -144.5535 154.1972 -173.2294 36.3570 -66.8815 -39.1695 -57.0231 175.9844 -122.6528 24.9168 63.9732 -83.1197
3.89939778 -144.5272 164.5063 -172.9615 38.0745 -58.0163 -32.0640 -60.1378 173.1086 -65.8909 -20.5392 -165.6780 58.4356
3.92810570 -144.9382 151.6324 -169.6057 -106.8224 -74.4827 -4.6498 81.9139 -57.1008 -66.6364 -24.2204 -166.8150 59.0767
3.97056065 -72.8575 145.8426 -177.7491 -102.2185 -130.2627 129.8272 -56.7772 177.7727 -78.0155 133.7524 -59.0848 174.3959
3.99599436 -145.7353 158.0862 -168.4786 -107.5654 -65.9124 -23.7737 66.1689 176.4789 -126.4857 22.0732 68.1411 -80.5602
4.01873060 -144.8263 150.4666 -174.1914 43.5483 -64.9029 -34.8010 -169.1763 -88.8934 -114.2063 19.9456 61.8528 171.2234
4.05170179 -144.1237 147.6508 -170.6677 18.8487 -76.0536 -42.1071 -58.5673 175.7583 -81.9720 -40.3294 -72.3372 64.6403
4.07441543 -139.3793 161.6565 67.0299 -58.1629 -63.0947 -38.4231 -54.2079 -56.8735 -92.9167 5.9851 66.2154 172.0034
4.10756948 -143.9967 160.4307 64.0324 -84.8656 -79.1885 136.9056 -53.1382 -57.5307 -130.7662 157.6226 60.9885 173.2977
4.13111762 -144.7519 151.8972 -176.9373 38.7558 -67.2990 -32.1149 -55.0109 -57.5274 -118.3626 40.7297 -37.8819 89.7622
4.15395754 -145.1982 155.8673 -173.5733 -101.0280 -65.7082 -35.3474 -176.5757 -89.2679 -99.3267 -46.6525 -59.9511 174.2418
4.18608772 -145.1761 160.0910 -170.8981 -102.3248 -68.3662 -35.9846 -72.0136 66.1014 -109.1174 -45.2563 -57.8024 94.6809
4.21347298 -144.4241 153.9468 -173.0952 44.1333 -112.6840 130.5180 -54.6130 -60.8899 -128.2445 135.0424 -54.5142 90.9128
4.24031318 -144.7879 150.9793 -174.0680 43.4952 -66.4115 -26.4269 -165.7739 168.1918 -131.4526 26.0697 -167.9358 51.8852
4.27602552 -144.6066 150.9571 -177.1520 52.7581 -130.3470 126.4638 -56.6721 177.9453 -83.5957 134.6975 -66.5686 70.9842
4.29724687 -144.5274 160.1535 -172.8238 36.9583 -68.3631 -36.8718 -73.4665 65.2925 -99.8761 134.6355 -58.8815 91.2493
4.33674522 -72.9516 146.8426 -178.8380 -101.2197 -145.4837 146.3203 -172.7247 60.3129 -72.2079 155.6036 63.5912 173.8111
4.35740365 -144.4978 160.9870 -164.6427 -122.9450 -70.2878 -11.3131 82.5771 -60.1034 -76.2516 -12.2371 82.1444 -60.0352
4.38185508 -135.5240 155.8016 -61.8197 105.9200 -74.8054 -3.9879 56.2702 62.9028 -78.4292 -11.9032 65.5514 174.2736
4.40986799 -145.2297 156.9524 -169.6702 -102.2031 -65.4731 -38.2249 -51.8475 -56.4965 -128.6179 24.6721 63.2443 -83.7204
4.43356205 -146.0773 159.7702 65.8362 100.3459 -79.2510 127.3019 -58.1176 176.0618 -78.5930 136.2132 -51.6648 -56.2891
4.45904840 -144.6782 152.8788 -174.4722 44.9214 -83.3682 116.6571 -65.8224 70.0999 -134.3341 135.7950 -57.5889 177.1020
4.48500790 -144.0115 143.9443 -172.0953 17.7694 -81.8728 -21.9216 57.3546 167.6207 -90.3747 -43.8859 -81.0844 62.9257
4.51134742 -145.5374 169.1461 64.6973 97.0153 -65.6835 -37.9806 -61.6276 173.9117 -76.6155 -33.9249 -59.3343 174.8851
4.53450712 -144.4172 146.0648 -171.7604 29.7720 -82.7325 -20.7200 69.8341 178.0474 -95.1704 -40.1066 -58.0699 99.0648
4.55937430 -76.5412 160.1960 -171.2440 46.5494 -68.7507 133.1941 -67.6171 68.8877 -102.9051 136.8439 -52.6210 -57.9357
4.58526696 -145.4251 157.6242 -162.3559 -89.7149 -69.0351 -36.0100 -169.9912 168.8956 -132.6391 -16.8297 75.9568 -72.2670
4.61587043 -144.0009 160.7001 63.8367 -84.5797 -77.4681 135.0664 -59.1586 175.3194 -130.5170 157.5592 60.8114 173.2497
4.63742321 -144.7342 152.1222 -175.0649 49.3121 -82.0368 122.4756 -52.9029 -57.2668 -131.7948 167.0697 51.3880 62.8348
4.66099638 -144.7970 156.8436 -175.5500 41.8454 -62.8739 -37.0150 -60.3185 174.3214 -127.9466 29.3611 -168.4576 51.7182
4.70995400 -144.7206 162.8679 -171.9332 44.7423 -71.3319 132.4294 -67.0556 69.4477 -133.3353 157.5727 60.1972 172.9714
4.73411024 -144.7531 160.0665 -170.6628 55.8745 -70.1452 156.4273 63.4191 172.6466 -126.8637 167.1410 51.0266 62.6428
4.75822500 -76.2087 158.6486 65.5949 -79.7303 -81.5688 133.0572 -53.2673 -57.3991 -149.1917 146.9933 -172.2663 166.2146
4.78731011 -146.4176 163.2039 67.9098 94.6518 -102.7824 132.3161 -53.0586 -58.9613 -76.1362 155.1513 64.0060 173.7282
4.81863545 -145.2566 152.7266 -171.8389 -102.5023 -73.9018 -22.5028 -163.3464 168.8477 -105.5809 -47.3030 -58.4199 104.5271
4.84729337 -72.5410 146.2428 -178.8662 61.4568 -132.4004 127.0365 -55.8059 178.1553 -73.4057 144.8625 -170.0103 61.0207
4.87109314 -144.2818 150.2356 -177.8600 57.9899 -128.6510 124.4986 -55.8995 89.6862 -83.7006 134.5516 -59.1746 174.7598
4.89153436 -144.7354 158.4965 -170.5305 54.6046 -70.8826 144.5427 -168.8651 167.6035 -130.4006 157.9626 61.4403 173.2414
4.91466022 -73.1144 147.3294 -178.6192 -101.9879 -144.3889 142.5671 -172.0348 167.5240 -80.3338 133.9496 -59.4676 174.8003
4.93691154 -144.6767 168.8986 70.3342 -86.3870 -140.5992 145.3376 -174.1100 61.1360 -107.8034 137.6383 -54.1060 -60.0565
4.96034305 -145.0299 146.4372 -170.6188 -107.5431 -71.3634 -17.0547 78.4074 -61.5009 -138.0167 24.9042 -164.2036 161.8203
4.98793976 -145.5130 159.6382 -164.7043 -92.0843 -67.1808 -32.5976 -172.6143 -91.0853 -136.0742 -28.7132 -171.4564 59.4974
5.01244614 -144.5545 149.3806 -171.2701 29.9800 -71.2718 -20.1036 -168.5338 58.3953 -69.1636 -28.4177 -84.5293 53.7494
5.04519454 -146.5413 167.6319 70.5722 94.4021 -124.8211 132.1278 -56.5890 177.5106 -76.8245 155.1243 64.1034 173.7452
5.06604756 -145.4027 167.0646 -163.5311 -93.8514 -68.3549 -44.5149 -54.7923 82.9348 -132.2676 -17.5218 66.8230 -79.3885
5.08989147 -145.6728 155.0566 -168.4767 -93.5589 -62.0240 -34.7403 -168.7330 -89.0810 -111.2345 11.4289 56.7434 65.2959
5.11036744 -144.4320 156.5041 -172.1846 31.9433 -72.7202 -42.3266 -66.4078 69.9157 -78.5828 -37.5881 -71.7761 65.3605
5.14839179 -134.6786 155.1692 -64.3604 -83.7563 -64.8618 -34.9110 -61.4841 174.2118 -84.0942 2.8332 54.7409 61.0084
5.18352044 -146.3029 164.2019 67.6672 94.3638 -128.0626 156.3673 62.5399 173.6492 -129.1799 158.3506 62.0134 173.3988
5.21049729 -145.8127 154.5855 -174.8387 -108.7431 -72.6080 -12.5851 67.8417 107.5064 -123.1927 27.1085 -32.8591 178.1123
5.24229797 -72.7198 143.2205 -178.7426 66.7270 -133.8343 149.4789 60.2842 173.8216 -87.6959 136.9546 -71.3359 65.4625
5.26497696 -145.1746 145.1389 -175.4607 -115.5605 -78.1895 -10.7757 70.6561 178.7524 -124.2067 30.7819 -33.0884 89.3184
5.28722262 -144.3757 156.9878 -173.3209 41.0819 -71.6708 -7.6702 66.2863 172.6021 -63.9757 -31.5850 -164.5927 -91.7237
5.31109872 -76.5030 157.4578 -169.1748 -94.9841 -70.4198 -18.5202 63.2343 172.1003 -138.4597 -32.8195 -134.7032 -62.2333
5.34262220 -145.5189 156.6131 -171.5159 -97.0456 -66.3833 -17.1630 63.2154 171.9870 -74.4682 -19.5027 -138.9129 -62.3526
5.37955829 -73.5606 149.8599 -176.8280 59.7527 -145.3191 141.2130 -172.7188 167.5694 -84.7028 134.7163 -68.5137 68.8115
5.40114925 -145.0352 147.4670 -178.6967 -102.9469 -132.0419 132.6955 -54.6215 178.2374 -74.8496 163.5831 50.6195 59.9198
5.43045137 -72.0629 152.1723 -59.3121 100.9937 -79.3115 135.5351 -53.1867 -57.3602 -132.4241 157.8386 61.4704 173.3434
5.45116859 -144.6475 158.1402 -170.6214 55.6456 -69.5459 147.9559 -169.5544 60.2569 -67.0741 144.8246 -170.9797 60.9053
5.47311528 -72.1900 144.1169 179.9743 -101.7443 -131.4976 128.1645 -56.0237 177.9900 -74.9271 144.7458 -167.2621 167.8866
5.50011513 -78.2470 160.3228 68.6979 88.9258 -95.2590 132.0582 -53.2846 -57.8444 -147.2033 147.7137 -173.0600 60.8002
5.52041435 -144.7453 158.6457 -170.6063 53.6169 -72.0623 146.0609 -171.3404 60.3922 -130.8693 157.3716 74.2166 -61.8030
5.54075618 -135.6471 158.5358 -61.0321 105.9978 -69.6350 -11.2779 77.3977 -61.0250 -72.2581 -28.9094 -50.4057 -55.3687
5.58509934 -72.0517 142.3072 -177.4512 64.6618 -134.9638 161.0610 46.3392 61.2149 -130.6657 158.3020 61.7550 173.3529
5.61361917 -145.8508 175.5611 66.5129 92.2600 -57.3927 -27.0651 -169.7901 58.7878 -125.4623 19.4721 -160.3679 164.5313
5.63947499 -146.3379 165.2042 67.6471 93.9949 -144.4269 149.7866 -168.8131 166.8590 -70.8882 155.5585 63.9610 173.9617
5.66227523 -79.8207 161.4163 67.1870 87.7004 -130.0137 158.5998 62.3744 173.2404 -73.6663 156.4259 64.2651 173.8277
5.69579299 -144.7352 160.2639 -170.8850 48.4369 -74.7296 167.4978 55.5583 64.6342 -124.3535 166.9836 51.3292 62.7163
5.71677848 -145.9833 157.6934 64.9812 100.9133 -79.5304 139.8451 -173.1158 61.5463 -128.6085 135.7392 -57.3243 176.9621
5.73790569 -146.2845 164.0508 67.3027 94.3507 -127.9691 156.8468 62.5641 173.5865 -145.9005 148.0739 -172.7661 60.6757
5.76247574 -146.5714 163.8842 69.0980 99.2280 -99.8618 128.7311 -58.1478 176.3347 -79.1791 134.5823 -69.2369 68.0587
5.78672975 -73.2011 148.6955 -177.8192 64.2972 -146.5532 145.5854 -169.8255 167.4710 -75.5900 164.6094 51.2950 59.8993
5.81008420 -143.5860 147.1106 -174.9896 -111.7775 -130.6704 137.5951 -55.6379 91.9509 -126.3624 157.2458 61.0131 173.2812
5.84161545 -135.6485 155.7628 -61.1865 106.2085 -78.6699 132.6600 -59.0344 175.5649 -132.0373 135.4597 -57.7010 177.3950
5.86522278 -145.3129 160.0476 59.0031 85.8090 -74.6307 -30.6375 -166.3772 168.2183 -82.6442 -21.1544 -170.0171 58.4423
5.89809884 -144.6563 158.2821 -170.5921 55.1491 -69.2913 147.6165 -166.2271 167.7032 -67.3653 144.8927 -170.8547 60.8801
5.92022210 -145.8480 164.3063 67.5744 94.2745 -125.6619 135.8559 -55.8741 90.5027 -73.6853 135.6289 -53.2247 -57.9447
5.94451865 -144.1636 154.0588 -167.7283 17.6307 -78.0868 -13.8055 65.9759 173.5285 -135.7249 -40.0484 -173.9454 -88.6790
5.96688215 -145.8055 163.4713 -168.6327 -100.1409 -59.6878 -38.4827 -66.5283 70.3149 -121.9654 28.5387 61.6911 -86.0936
5.98912892 -144.7475 162.8181 -172.1060 45.5870 -68.9308 132.5431 -67.2028 69.4593 -131.4026 166.1395 49.0223 61.8519
6.01358731 -144.2748 161.4482 66.5702 -82.7707 -96.8136 153.7302 64.4052 173.8042 -128.4653 135.5847 -55.8345 91.1068
6.03810273 -145.4739 160.7346 -163.7445 -90.8922 -69.2876 -29.6743 -143.7622 -64.1722 -139.9567 -29.7552 -172.4943 59.5617
6.08953736 -133.9586 156.2536 -64.0276 -84.0410 -69.9689 145.8807 -170.1072 60.4242 -77.2113 136.6127 -52.4918 -56.9925
6.11925569 -144.5960 167.2672 69.4095 -85.7918 -142.0542 146.4213 -170.5858 167.2268 -78.1081 134.0712 -58.8330 175.5594
6.14215097 -144.1737 150.3232 -169.0118 63.2275 -78.3311 157.3464 79.6465 -60.2385 -145.3568 147.5889 -170.8098 166.9101
6.16300753 -145.4636 157.1758 -172.1302 -99.8314 -69.1621 -9.3899 57.2384 66.7936 -74.4944 -21.7577 -141.7612 -62.9520
6.19046951 -145.4020 166.1878 -167.1530 -97.4779 -63.6288 -37.6628 -70.0179 67.8959 -136.9107 -36.8805 -175.7937 -89.6907
6.21566762 -145.6507 162.5538 66.4822 92.3688 -128.4552 135.8164 -56.6083 90.8436 -128.9263 135.3007 -58.4448 177.0258
6.24979701 -145.2942 157.2035 -168.7445 -94.1671 -68.8242 -25.8819 -171.0725 58.7393 -131.2992 -31.2108 -133.4086 -62.2279
6.28326810 -144.5503 155.2505 -173.2235 48.6388 -144.4872 139.5733 -176.0075 -90.1601 -128.0351 156.4902 62.1044 173.7846
6.30844155 -146.2166 164.0050 67.1029 94.0177 -129.8584 156.5988 75.6750 -61.9795 -75.7849 135.0985 -59.0782 175.4244
6.33033059 -75.7127 156.1290 -169.7344 54.6137 -71.5379 145.1688 -168.6379 167.4551 -131.1349 157.3054 74.2605 -62.1545
6.35888486 -146.2082 163.3515 66.6102 94.0905 -129.2103 158.1830 62.6742 173.4472 -69.6479 145.7386 -167.7872 167.7995
6.37919615 -72.6224 153.6007 -59.2166 101.1673 -69.9691 146.0346 -169.9672 60.3863 -76.9486 136.6333 -52.5097 -57.0110
6.41925806 -144.6418 162.8511 -172.1973 46.1104 -67.7065 133.2594 -66.5740 70.1418 -80.8185 164.0788 52.2597 60.9222
6.44032487 -135.3462 155.7649 -62.2684 105.7811 -73.1774 -6.7634 54.6541 60.8719 -75.6846 -20.5220 -164.4078 167.6871
6.47368150 -146.1414 162.7753 66.2417 94.2846 -129.3881 162.4569 46.0957 61.0722 -78.1917 155.1086 64.3521 173.8874
6.49605386 -144.3731 169.0131 71.3646 -82.4559 -140.0869 146.1382 -172.9298 60.6939 -81.0938 135.1587 -69.0786 67.3886
6.52672309 -145.2919 156.8565 -168.8045 -94.3073 -69.0102 -25.9404 -167.2871 167.1670 -130.3373 -30.9214 -132.4913 -62.3095
6.56396113 -145.4179 149.2657 -174.9616 -110.5513 -73.0705 -18.0250 -166.2092 58.5765 -122.3528 34.1435 -32.9632 90.9490
6.58748141 -145.0512 156.0938 -174.4494 -100.0467 -70.3783 -34.8702 -169.5536 -87.5894 -85.4362 -48.9574 -77.8190 64.3868
6.61122625 -144.8850 150.5495 -178.4284 57.6169 -146.2700 138.4394 -175.1806 -89.6288 -146.0889 147.0575 -173.8018 61.0506
6.63128024 -145.7575 162.0349 -169.7670 -97.5941 -60.5467 -32.7203 -52.6781 -56.8034 -74.1399 -16.2603 -135.6768 -62.0470
6.67171073 -145.4886 150.3728 -174.7496 -109.2738 -72.3717 -18.8221 -163.2077 168.4266 -122.6758 35.1992 -33.3369 91.0579
6.69174733 -145.6178 159.2919 -167.6626 -103.1631 -70.4668 -14.6396 68.5662 95.4731 -67.5911 -27.6186 -91.5317 52.3218
6.71739872 -76.8402 154.0140 -62.4196 -72.4450 -69.6261 143.5377 -168.8673 167.9193 -106.3537 137.5030 -53.0347 -59.0172
6.74151515 -72.6526 153.6328 -59.2138 101.1871 -69.8116 145.3731 -167.0917 167.9863 -78.1582 136.6022 -52.6585 -57.0694
6.76624179 -72.0979 152.2745 -59.3015 101.0179 -77.1046 135.4430 -53.1743 -57.3301 -130.5704 166.5409 50.0069 62.1959
6.79430131 -144.7886 158.5608 -171.6934 50.8834 -73.0999 136.3877 -174.9747 -88.8604 -131.1278 157.1741 61.1793 173.2508
6.82085929 -144.2235 154.9143 -172.5434 49.3194 -131.0373 161.5116 45.0616 59.7067 -72.1765 144.2947 -168.1727 167.9721
6.84200740 -75.6124 141.7899 -178.0938 -106.3782 -135.9955 156.1422 74.0515 -62.2056 -130.5038 157.5921 74.1357 -62.3098
6.88031718 -145.6590 169.3387 -162.2461 -99.5236 -61.8226 -25.9877 -137.8790 -62.0093 -77.2948 -3.1133 56.8530 60.9618
6.91575688 -144.8889 150.1323 -178.6753 57.7464 -146.4054 138.1916 -175.1564 -89.5551 -146.2654 146.7937 -172.1355 166.5038
6.93585973 -72.7801 153.4796 -59.1329 101.5427 -145.4901 148.6714 -169.4996 166.9346 -74.4266 134.1224 -58.8623 175.4423
6.95811012 -135.4259 155.5287 -61.2272 106.2479 -79.4355 134.1544 -70.3656 66.4770 -131.7767 135.4360 -57.6040 177.4478
6.98458190 -146.3491 165.3104 67.6393 93.8532 -144.3269 149.1977 -169.2308 166.9469 -67.3939 144.7912 -168.1243 167.8862
7.01650802 -134.2264 156.2488 -62.9965 -84.1150 -77.6690 -15.8234 66.2324 174.4625 -146.1135 -37.0114 -171.8661 168.1428
7.04802744 -146.1455 162.2894 65.9874 94.3371 -127.3959 167.2082 52.8667 64.2523 -144.8884 147.9813 -172.7809 60.6955
7.07261245 -143.6861 160.4801 64.2920 -83.3069 -76.9304 135.5856 -70.8777 65.9954 -127.7836 166.4319 50.4790 62.4674
7.10627066 -79.0404 160.8748 66.8273 87.6738 -129.7979 162.6228 46.0998 61.0442 -78.2178 155.0921 64.3511 173.8875
7.13403205 -73.1687 147.6856 -177.9056 58.8914 -146.2872 138.3457 -175.1665 -89.5747 -146.1153 146.8396 -172.0185 166.5075
7.15838753 -135.4778 156.0426 -61.2534 106.2511 -72.9962 -35.4188 -53.8035 -57.0827 -74.4279 -35.4756 -60.0124 174.7195
7.19073754 -72.8912 145.3751 -179.2039 -105.1986 -145.9048 140.0650 -175.3165 -90.1136 -145.3173 147.0812 -173.5658 60.9802
7.21705068 -89.5812 147.0154 -178.1492 -102.6909 -130.0889 132.4260 -52.6693 90.9746 -74.3679 163.7199 50.6084 59.9072
7.24045571 -144.1479 157.7981 62.6995 -85.1689 -77.7234 154.1218 76.4483 -61.2003 -72.4333 154.7959 76.1405 -61.3038
7.26319821 -146.2565 164.5381 67.5648 94.2646 -128.9260 156.3173 75.6670 -62.0363 -145.4950 147.5922 -170.8100 166.9183
7.29289557 -144.3779 156.8469 63.1509 -85.4099 -80.0078 149.7119 76.4650 -61.5592 -130.5053 167.0921 50.6319 62.5183
7.31733172 -72.3566 152.1547 -59.2497 101.1907 -127.6624 132.2665 -57.2804 177.5679 -87.3208 135.1143 -70.1208 66.1667
7.34469110 -144.9479 147.8792 -171.3920 -102.5985 -72.8910 -11.7455 80.5742 -58.9486 -76.6098 -18.6574 -134.5084 -61.7643
7.37203921 -145.6311 168.0291 63.5006 97.6007 -60.0463 -33.3815 -170.7629 -90.2039 -107.1330 16.9675 67.1553 -77.9324
7.41805466 -143.7506 161.7609 64.8424 -81.3177 -70.1628 135.0252 -174.3518 -89.7248 -108.1075 134.4012 -52.5344 -59.1085
7.44448097 -144.4620 166.6167 69.0505 -85.5473 -120.9239 163.9539 47.8533 61.6814 -75.9064 153.7770 76.2076 -61.2636
7.46805906 -144.4792 165.6563 68.9930 -84.4671 -117.8320 166.4976 54.4940 64.9963 -126.7338 167.2036 51.7477 62.9961
7.48865473 -146.2605 163.0188 66.7215 94.2280 -127.8714 163.6660 49.5722 62.6645 -81.9480 134.7151 -70.2780 66.2643
7.51155358 -146.3318 161.5595 67.7665 97.0698 -93.8314 131.3316 -53.3598 -57.9164 -145.4979 139.8315 -175.3717 -89.9879
7.55050832 -145.5743 159.5594 65.9387 102.1342 -82.7230 134.4367 -70.3144 66.3687 -129.6283 156.7420 74.0146 -62.3872
7.57628229 -72.7529 153.4138 -59.1348 101.5473 -146.0653 150.5906 -171.5831 59.9569 -67.1516 144.8220 -168.2837 167.8731
7.60684195 -72.5625 153.1935 -59.2158 101.2534 -75.2428 135.7072 -57.9187 175.7747 -69.2490 143.9565 -168.0325 167.9817
7.63122159 -144.8173 152.3996 -176.3108 58.4676 -145.6358 146.4089 -132.4971 -62.0644 -77.2954 136.1520 -52.0927 -56.6672
7.65602540 -145.0685 156.8410 -174.9793 -102.0939 -69.2664 -31.1509 175.3005 -87.0258 -97.5009 -49.7910 -64.6658 94.5262
7.68762827 -146.2920 168.0630 66.9589 84.7153 -123.0865 27.2266 -32.5912 86.3310 -87.0231 -36.8800 -58.4919 171.9441
7.71882179 -146.3635 163.3748 67.5009 95.1645 -125.0932 165.1522 54.0629 65.5573 -125.7885 135.2619 -56.7154 90.1722
7.76303451 -145.5263 159.7143 -165.4470 -94.0649 -67.0989 -31.4894 -173.5042 -91.1930 -131.9737 -37.5491 -172.0138 -89.7386
7.82359176 -144.2266 159.4541 63.4877 -85.1665 -75.9937 136.5109 -172.9448 -89.2715 -130.8081 156.9390 60.8137 173.2719
7.85683901 -145.9796 159.0050 65.2775 101.2694 -78.9018 135.2540 -173.1720 -88.8288 -125.6099 134.5258 -57.5773 176.5864
7.88403267 -133.4892 156.9371 -64.7639 -83.6922 -61.3876 -33.0278 -169.6977 -91.3504 -78.8384 -5.4907 79.7507 -57.6810
7.93072766 -144.8378 164.2167 66.5962 -89.4422 -143.3305 139.2371 -175.8983 -89.8117 -131.1016 156.8882 60.7010 173.4318
7.95546441 -144.8000 158.8459 -171.6794 49.8701 -74.6112 136.6636 -174.8477 -88.9496 -131.7793 156.4903 74.0931 -62.3439
7.97766375 -145.2375 150.3157 -176.1705 -105.1365 -144.5686 148.3632 -132.7457 -61.8524 -74.7438 135.6890 -52.1972 -56.8833
7.99909751 -143.8671 149.5031 -176.3733 52.7675 -130.4562 129.3994 -55.6424 90.4141 -147.3029 139.8957 -176.6807 -89.9172
8.02267998 -144.6294 151.1593 -175.9697 55.4951 -147.2278 152.1280 -122.1633 -63.8728 -127.9520 157.6431 62.1938 173.7114
8.04528792 -144.6465 158.1316 -170.6276 55.7552 -69.5441 148.0269 -169.5888 60.3503 -67.1091 137.0475 -172.0596 -89.4691
8.07121837 -73.3828 155.0753 -59.4439 101.2772 -71.9415 156.1143 76.0168 -61.2691 -72.4382 154.7663 76.1539 -61.2792
8.14682266 -135.3864 155.5659 -61.2995 106.2209 -80.6444 134.2947 -70.2848 66.5570 -133.1746 157.1021 74.3445 -62.3049
8.16841519 -72.6790 153.6640 -59.2032 101.1703 -70.3971 147.7534 -166.2388 167.7581 -67.4729 145.0649 -170.8029 60.8623
8.21620202 -72.7160 147.5015 -175.9438 -104.2713 -144.5087 149.1071 -131.9740 -61.8074 -75.1722 135.5474 -52.1842 -56.9066
8.26729685 -76.4678 152.8532 -62.5696 -72.4592 -77.0150 133.9425 -70.5115 66.2641 -130.8357 166.4751 50.0237 62.2527
8.29068328 -77.8926 155.5567 -62.6421 -72.7236 -71.6884 155.0672 75.7405 -61.4160 -79.7041 165.1628 53.0191 61.8232
8.32038868 -73.1694 154.1469 -59.3037 101.3836 -76.9088 163.6738 51.9298 61.4981 -81.8132 134.2878 -69.8883 66.6428
8.34852899 -135.6435 156.2278 -61.2685 105.8108 -71.2780 -34.6626 -169.1116 -90.1643 -79.1709 135.6896 -51.6904 -56.3440
8.39132172 -75.4098 155.7043 -170.9627 52.6372 -71.0546 135.3465 -175.0134 -88.7155 -130.8019 165.6537 49.2577 61.9680
8.41313990 -135.9043 157.0135 -61.0906 106.1074 -72.1913 -12.9421 77.2127 -60.9359 -124.0433 29.2148 -31.4846 -179.1775
8.44570075 -72.6851 153.6675 -59.2012 101.1785 -70.4193 147.7377 -166.2812 167.7417 -67.4017 144.8846 -168.1212 167.8759
8.47797941 -146.4968 163.0000 67.5173 93.4903 -98.0651 130.9497 -53.1529 -58.2700 -71.8091 136.5313 -171.5967 -89.2541
8.51399993 -144.7946 163.0403 -172.5409 46.3602 -64.5638 134.1219 -58.1769 175.2903 -145.3022 152.5347 -124.0723 -63.4115
8.57779862 -73.0730 153.5680 -59.2523 101.5464 -82.0486 137.8156 -71.1200 65.9893 -75.4830 133.4338 -70.1158 66.6474
8.61384315 -72.9085 153.7566 -59.2353 101.3987 -143.0453 138.6521 -176.9654 -89.9254 -115.6666 135.9678 -54.6308 -62.0680
8.63966592 -76.1052 155.8647 -59.3620 102.3057 -101.6692 132.8026 -68.3310 70.1805 -130.0858 135.0070 -57.1078 91.3268
8.67105401 -72.1396 146.8020 -178.5505 62.0675 -147.0059 147.5830 -129.9511 -61.8294 -148.1836 147.2783 -173.7379 60.9688
8.71550134 -76.8021 153.2072 -62.5926 -72.6189 -77.7864 134.3103 -69.9193 66.6772 -82.1180 164.3671 52.5415 61.1090
8.73812685 -144.2554 153.2868 -174.1218 53.0166 -132.7818 154.3764 74.5214 -61.4951 -70.6460 137.2863 -171.9804 -89.4604
8.76292046 -72.5964 152.9918 -59.2774 101.3260 -76.7246 135.7070 -70.0392 66.5760 -70.7474 143.5663 -168.0813 168.0291
8.80161566 -146.3653 165.3986 67.7224 93.8155 -144.7554 149.9140 -171.6626 60.1465 -67.4300 137.1071 -172.0326 -89.4869
8.82723769 -145.3807 158.3435 -168.2527 -94.9316 -65.7846 -34.4499 -174.3168 -90.6679 -126.5806 -29.4803 -132.8065 -62.2212
8.86910894 -144.1591 148.5884 -179.1643 60.5908 -130.5227 127.6973 -54.9936 89.9694 -72.8538 136.5613 -171.6984 -89.2187
8.91971807 -143.7703 159.9431 66.7992 -80.9117 -83.4656 131.3570 -69.6122 67.0852 -147.5146 139.9034 -176.1850 -89.9734
8.96504489 -80.6811 166.1188 70.3096 87.6617 -139.9661 140.4465 -174.8805 -89.9932 -144.3113 147.3060 -173.1758 60.8394
9.00523797 -146.6204 168.3779 70.2341 93.7622 -138.9001 136.9531 -175.6483 -89.1015 -131.8668 165.0810 47.4770 61.3803
9.06102162 -144.6175 150.4089 -176.2927 55.1633 -147.7743 152.1974 -121.6145 -63.7273 -130.1718 157.0172 74.6567 -61.6427
9.14034031 -144.9779 151.7142 -177.9793 60.9199 -143.7716 135.3714 -154.8132 -77.1192 -71.5973 164.4498 53.8108 62.9560
9.21521339 -72.6088 153.4230 -59.2507 101.0838 -73.7950 137.1432 -173.1259 -89.4107 -131.3225 157.0346 61.1717 173.2838
9.29074880 -134.2993 156.0405 -63.0566 -84.0412 -78.4735 -14.0182 66.6434 174.7513 -143.4115 -43.8759 -172.3482 -87.5881
9.31264956 -146.3495 165.3209 67.6428 93.8381 -144.3479 149.2270 -169.3369 166.9233 -67.4732 137.0568 -171.8508 -89.4932
9.39813580 -145.5787 161.7443 61.5562 87.7049 -79.0498 -18.9463 -137.4314 -62.9071 -71.6859 -35.2933 -80.6697 59.5097
9.44823772 -73.2837 148.8993 -177.2325 62.2529 -144.2779 139.3958 -164.0532 -89.3421 -63.3398 141.1367 -168.6031 168.1907
9.48041405 -133.6074 158.3487 -62.5713 -84.0500 -67.7975 -32.1006 -53.5412 -56.9691 -66.7758 -30.0144 -170.0083 -92.6727
9.51414130 -72.2090 146.2867 -179.0175 -101.5436 -144.1955 146.9058 -131.3721 -61.7028 -79.5593 134.4719 -67.8727 69.2800
9.54121333 -145.5932 154.7126 -170.4156 -95.2332 -61.6692 -32.3271 -172.5067 -91.4418 -77.2773 -15.0044 -131.6246 -61.9256
9.58375945 -143.8692 149.8039 -176.4323 52.0578 -130.0950 130.4357 -55.8034 90.4620 -145.4439 152.5558 -124.9373 -63.2360
9.64342739 -144.3785 136.3683 -176.0587 -119.8772 52.2030 171.1743 63.0413 67.6254 -80.9398 -10.8152 65.8191 173.4319
9.71222904 -146.1386 162.2269 65.9682 94.3747 -127.4260 167.4328 53.0987 64.4213 -142.5256 139.8432 -174.9221 -89.9844
9.74137466 -133.7583 156.1260 -63.8430 -84.1762 -142.9972 139.9479 -175.7882 -90.0337 -130.5636 156.3916 75.1001 -62.0452
9.77157471 -73.0209 146.9485 -178.2048 -102.1323 -142.5236 139.4309 -163.9983 -89.2257 -63.8662 141.3179 -168.4439 168.1813
9.85786619 -144.8038 162.7202 -172.1465 46.4603 -67.7073 151.8001 -123.7177 -63.1046 -127.4760 166.2057 49.0597 61.0102
9.95844096 -144.2125 151.1517 -168.2663 20.2407 -71.8853 -38.8265 -171.7224 -89.4661 -105.8883 -34.8156 -173.5774 -89.8273
10.00652380 -146.2273 163.7912 62.0738 74.5813 -93.7716 -22.6041 -167.5741 58.5830 -148.4051 -44.2678 -169.3172 -88.0979
10.05115399 -144.1656 150.0128 -169.1489 63.6142 -77.9037 156.8450 79.5582 -60.3106 -144.2986 152.8894 -125.2859 -63.0904
10.10040612 -146.6031 162.2749 68.0503 93.8593 -91.5058 123.3502 -67.6486 69.2182 -74.6542 136.5552 -171.4542 -89.1644
10.14095554 -144.6008 160.3706 -168.0905 37.9089 -60.4467 -29.3343 -165.8530 -93.1555 -62.8211 -28.6775 -166.6153 -93.4770
10.22987442 -134.4920 157.4226 -62.9482 -84.1173 -71.1563 -35.1530 -54.1763 -57.2289 -140.4238 -42.4478 -173.9793 -88.0113
10.27374251 -80.2171 162.3650 67.9967 87.6920 -130.0965 156.9683 75.4505 -62.0896 -143.6579 139.9851 -174.9596 -90.0636
10.36957414 -72.2530 152.6175 -59.2509 101.1370 -75.3973 137.6089 -53.3208 -57.4607 -145.0923 152.5128 -124.9707 -63.1975
10.40028366 63.2788 168.2345 -162.4714 -96.6846 -75.1396 -41.9663 -50.3521 -56.5234 -124.5168 -5.0422 56.0273 66.3181
10.48609199 -71.9040 152.8915 -59.0026 100.1822 -68.7453 -30.1190 -53.4415 -56.8679 -72.1345 -19.4938 -138.8649 -62.4320
10.53510515 -144.0417 170.3283 72.2604 -80.4733 -135.5007 154.0687 -121.0576 -63.7080 -129.3280 157.6460 76.2192 -61.1020
10.55621381 -76.5870 160.2885 -171.4189 47.6291 -66.8066 132.6975 -67.2282 69.4018 -76.7682 146.7969 -128.9698 -62.1432
10.60197348 -146.4318 166.2708 68.4720 93.7563 -141.9456 146.3386 -136.8363 -62.2251 -78.3683 164.3984 51.9982 60.6703
10.66058788 -144.2212 158.3088 64.5979 -83.7158 -79.8323 135.2512 -165.8272 -89.8595 -72.3808 149.9841 75.7521 -61.1648
10.75149714 -75.4892 156.4398 63.4921 -81.0793 -78.1024 141.4688 -139.3304 -63.0527 -75.6410 164.6152 52.2288 61.1146
10.82914677 -72.3787 152.9949 -59.2380 101.1114 -75.1816 151.1884 -122.6272 -63.5040 -130.3470 157.6805 61.6814 173.4290
11.17680910 -144.2034 159.0157 66.0519 -81.8995 -82.6341 134.4415 -172.7773 -88.0553 -145.6888 139.5933 -175.9371 -89.7750
11.30266013 -144.3383 136.1836 -176.0098 -120.2849 51.9484 172.0768 64.1279 66.9791 -70.4889 142.0774 -168.4651 168.1940
11.45063327 -146.1939 163.9936 66.9900 93.9545 -129.8560 155.6620 74.9549 -62.1709 -74.9950 147.9463 -130.7759 -61.9704
11.58661199 -80.7429 166.3966 70.6323 87.7413 -139.6804 140.3825 -174.8749 -89.9560 -142.0228 139.2791 -175.2940 -89.6995
11.63076570 -144.7133 157.7444 -171.7116 54.0204 -69.5282 138.3022 -174.1991 -89.4028 -142.9570 152.2623 -124.5136 -63.2715
11.87035628 -76.8115 153.9286 -62.4108 -72.4994 -73.2265 144.1902 -137.7943 -62.5448 -76.5853 164.4901 52.1799 60.9473
11.91758486 -144.6632 158.5334 -170.7432 54.5386 -69.5582 142.0347 -162.0339 -91.1064 -61.3665 134.4019 -170.9683 -89.0035
12.16388536 -144.7508 162.2338 -171.9810 46.9350 -66.7243 145.5963 -134.0986 -61.0876 -72.9611 136.2255 -172.5946 -89.0992
12.21715843 -72.5310 153.4341 -59.1943 101.1704 -73.0342 145.3816 -134.1272 -60.6392 -72.2593 144.4360 -167.1226 167.9861
12.62337057 -144.0612 157.8857 65.0249 -81.5199 -76.6080 134.6005 -172.4966 -88.2437 -144.5779 152.4611 -123.4327 -63.5072
13.23723810 -144.0536 157.7417 64.0160 -83.3495 -76.6263 137.6143 -161.0082 -87.8143 -62.6668 134.4266 -170.8619 -88.9696
19.45630826 -144.1080 159.0791 -169.9675 36.0714 -141.3057 116.6523 -61.5823 94.9650 58.5512 165.3545 74.7320 68.5638
