# Supplementary material for: Exploiting Sequence-Dependent Rotamer Information in Global Optimization of Proteins
Source: J Phys Chem B. 2022 Oct 18;126(42):8381–90. doi: 10.1021/acs.jpcb.2c04647 (PMC9623586; doi:10.1021/acs.jpcb.2c04647)
Supplement: Supplementary file 2 — jp2c04647_si_002.zip [file jp2c04647_si_002.zip › TripeptideConformations/GLN_LYS_GLY_new.csv]

0.00000000 -136.4210 155.3594 -66.6169 -70.5166 -91.7881 -145.2542 162.9933 63.8540 179.4004 -63.9527 -66.3826 -72.5183 166.1550
0.02850170 -147.5890 167.8443 61.4383 163.7677 95.3567 -72.3923 161.4159 65.9835 178.8337 -64.2550 -66.5301 -72.3283 165.2610
0.11842830 -136.6864 155.9529 -66.8082 -70.4225 -91.6094 -71.4914 160.2710 66.5908 179.1615 -63.9608 -66.2946 -72.3198 166.2359
0.20718350 -147.4550 168.3893 61.9530 164.5305 95.9165 -74.0369 157.0583 -64.6074 -177.6345 -179.9987 -179.9864 -71.0549 164.0108
0.34249910 -64.1095 134.5217 179.1814 58.9749 55.7491 -90.7196 156.2039 -50.7062 -53.8715 -174.3472 -62.7355 -71.2676 164.5584
0.37649150 -136.4158 155.3627 -66.5944 -70.5248 -91.8060 -144.6622 161.4038 63.7130 179.7249 -179.7623 179.9744 -71.4864 164.8617
0.48401600 -74.7393 165.3560 64.1157 162.9880 95.3021 -71.8530 161.4087 65.9734 178.8381 -64.2486 -66.5277 -72.3176 165.2653
0.60355450 -147.5775 168.7464 62.0760 164.4270 95.4788 -69.4721 146.1768 -170.7231 176.0533 179.5203 179.9896 -70.3272 163.1617
0.62799700 -135.3890 156.0258 -65.8117 -66.0945 -10.2350 -145.1212 162.9606 63.8623 179.4211 -63.9438 -66.3682 -72.5034 166.1453
0.65380210 -74.9540 165.8890 64.6721 163.7850 95.8816 -73.6512 157.1580 -64.6013 -177.6266 179.9978 -179.9825 -71.0411 164.0193
0.68356390 -69.7878 149.6224 -64.5125 -177.6665 -1.1447 -135.8172 156.9377 -58.6606 179.9818 -177.3230 68.7555 -71.4920 165.3729
0.76069280 -134.4094 155.4535 -64.5356 -176.4367 -1.5196 -71.6139 160.1946 66.6427 179.1737 -63.9438 -66.2817 -72.3235 166.2473
0.81103060 -68.8816 147.5930 -64.7830 -67.1359 -9.0419 -97.4040 157.4490 -51.4985 -54.7436 -174.2040 -64.3322 -71.4530 165.2511
0.83641480 -144.6687 148.3293 -172.3465 59.7524 -90.1410 -71.1544 159.6058 68.1679 179.3030 -64.1653 -66.4229 -72.6105 165.7685
0.85830260 -76.0846 153.1465 -64.3030 -177.6732 -1.1189 -71.5351 160.1882 66.6315 179.1649 -63.9409 -66.2775 -72.3121 166.2524
0.88495360 -69.9578 150.1811 -64.5076 -67.0392 -9.3721 -136.0417 156.9309 -58.6614 -179.9413 -177.4706 68.6980 -71.5144 165.3240
0.93884390 -135.5952 156.0944 -66.3925 -66.1906 -10.1629 -73.7996 153.9681 -64.4330 -177.6068 179.9891 -179.9745 -71.3993 165.2079
0.97082210 -72.3722 145.1657 -171.8200 60.5943 -90.5335 -71.9831 159.7418 67.9078 179.1457 -64.1659 -66.4189 -72.5132 165.8150
0.99730260 -75.2347 151.2254 -64.3140 -177.6525 -1.0615 -145.9573 161.4401 63.4091 179.8759 -179.8482 -179.9940 -71.4500 164.8995
1.02693460 -75.5426 151.4834 -64.1417 -176.3047 98.6190 -146.3055 163.0922 63.6691 179.4615 -63.9174 -66.3424 -72.4854 166.1699
1.05246480 -75.0823 151.1496 -64.1233 -178.2810 -97.3474 -146.3734 163.1025 63.6696 179.4724 -63.9064 -66.3444 -72.5063 166.2108
1.07883070 -69.8992 149.6382 -64.2773 -176.1944 98.6925 -135.7525 156.9997 -58.6463 179.9749 -177.3264 68.7488 -71.4954 165.3653
1.09888440 -66.5579 141.6887 -175.8434 60.9407 55.1992 -123.2966 163.5442 -60.1569 178.9173 -178.0369 68.3275 -71.3172 164.6727
1.13576300 -147.5708 167.5901 61.3925 163.9002 95.6548 -74.4464 164.6641 69.0559 177.7907 -176.8377 71.0829 -70.5175 165.2753
1.15845170 -68.5247 144.0655 -171.6299 175.7856 1.9473 -132.0259 157.8314 -58.8472 179.0652 -176.1774 69.2818 -71.5023 165.3988
1.17865030 -76.3221 153.7536 -64.6769 -67.0194 -9.8423 -74.1339 154.0820 -64.3989 -177.5978 179.9879 -179.9729 -71.3914 165.2130
1.19995400 -145.8807 160.8090 63.4462 -178.9264 -98.2027 -70.7128 160.2315 66.6114 179.2059 -63.9398 -66.2935 -72.3110 166.1506
1.22147860 -73.6344 151.0591 -171.6270 57.7137 -94.1924 -65.2485 155.9101 71.7362 -172.0532 66.4142 67.2832 -71.6595 163.6347
1.24820650 -136.6851 155.9299 -66.8024 -70.4189 -91.6006 -72.8338 162.7455 69.1521 178.3645 -177.8460 70.6502 -70.7731 166.7009
1.27020240 -75.8744 152.9620 -64.0268 -178.2441 -97.0759 -71.6007 160.2138 66.6558 179.1554 -63.9356 -66.2904 -72.3426 166.2713
1.29329360 -75.8529 151.8439 -60.8614 -61.2022 103.0468 -146.2746 163.1121 63.6804 179.4731 -63.9064 -66.3478 -72.5238 166.2094
1.31353370 -136.6784 155.9961 -66.7761 -70.4269 -91.6172 -71.8164 158.2978 65.7886 176.4209 65.2020 177.4420 -71.3900 164.7117
1.33573970 -76.0108 152.8725 -64.3040 -177.6730 -1.1713 -70.2860 145.8601 -163.9541 -176.1837 66.4475 66.8087 -70.1555 168.0135
1.36083980 -68.0152 149.2420 -64.5450 79.0522 10.8395 -135.8324 156.9810 -58.9318 179.9220 -177.4191 68.5845 -71.4809 165.3859
1.38570840 -75.4891 151.3210 -64.1355 -176.2972 98.6550 -145.8877 161.4700 63.4138 179.8748 -179.8498 -179.9918 -71.4552 164.8841
1.40948850 -75.0191 150.9520 -64.1463 -178.2995 -97.3917 -145.9823 161.4981 63.3995 179.8773 -179.8532 -179.9901 -71.4641 164.9563
1.43147520 -145.7954 160.3076 63.4293 -178.8600 -98.4482 -73.3274 153.8964 -64.5756 -177.6179 179.9829 -179.9793 -71.4098 165.0821
1.45613970 -144.1080 145.0006 -172.3362 174.0767 -99.6141 -144.1572 163.3348 63.8205 179.3263 -64.0467 -66.4429 -72.5952 166.0527
1.47939180 -76.4529 154.0547 -64.5837 -66.9908 -10.0485 -69.9978 145.9543 -163.9837 -176.2015 66.4300 66.7998 -70.1547 167.9992
1.50244790 -68.5518 144.0989 -171.6412 176.0566 97.1768 -132.2508 157.4892 -58.8275 179.0975 -176.1433 69.3205 -71.4777 165.3022
1.52472140 -69.8246 150.6841 -64.6410 -67.0073 -9.4816 -119.6645 157.2624 -55.3092 -61.8241 -179.4045 179.6393 -71.5018 165.2209
1.54546860 -73.3870 158.3682 66.6876 -179.8224 -0.6348 -70.5953 158.3875 66.6527 -179.9141 -179.6522 179.9937 -71.3387 164.6326
1.58192410 -76.3767 153.3206 -64.1496 -176.2719 98.5808 -71.4465 158.1904 66.7219 -179.9196 -179.6462 179.9843 -71.3574 164.7781
1.60837730 -71.4594 151.7913 -63.9270 79.1533 11.6765 -71.5532 160.2211 66.6184 179.1482 -63.9516 -66.2842 -72.3014 166.2425
1.63072470 -71.9800 141.7611 -170.3337 176.6553 1.8173 -69.9550 157.5949 66.7359 -179.8172 -179.6228 179.9530 -71.3050 164.6374
1.66885990 -65.3520 154.6188 -64.3487 -178.3001 -97.2321 -131.1664 157.1975 -60.3732 -67.1633 179.5595 -74.8078 -71.5191 165.4166
1.69222540 -144.1960 144.1633 -170.9990 176.1958 2.2526 -69.3947 141.8898 -170.3992 176.5189 179.4975 -179.9854 -70.6315 163.7359
1.71413790 -69.6803 154.3357 73.3234 -72.0575 -14.1433 -146.1705 163.1499 63.6776 179.4456 -63.9419 -66.3578 -72.5007 166.1677
1.73538250 -146.0808 161.6850 63.3622 -179.9177 -0.9340 -70.5137 158.9540 65.9355 179.2402 -67.2554 -176.5885 -72.2718 164.6467
1.75550010 -145.8983 155.3910 72.8656 -65.0565 -80.6311 -145.1594 163.0501 63.8470 179.3812 -63.9916 -66.3987 -72.5137 166.1548
1.77760760 -144.4796 146.7379 -171.8339 60.8796 -97.0587 -70.6437 157.8493 65.8128 -175.9157 177.7265 -70.0527 -71.3157 164.6892
1.80676980 -75.8664 152.3220 -64.3200 -177.7004 -1.1542 -74.8470 154.0313 -64.1205 -174.0959 -64.8002 -177.4994 -71.4084 165.3422
1.83380770 -68.4957 143.5011 -174.5490 65.5152 7.6595 -131.0411 158.3322 -58.9438 178.8893 -176.1810 69.2269 -71.5328 165.3036
1.85501240 -71.6969 139.4364 -171.2834 176.3253 96.7068 -75.7701 153.0892 -64.3648 -177.5950 179.9863 -179.9745 -71.4021 164.9876
1.87638410 -72.2161 143.6772 -169.4793 176.1739 -97.4889 -68.5845 157.8401 66.6263 -179.7712 -179.6438 179.9773 -71.3194 164.6356
1.90628250 -73.2234 156.0787 65.8616 179.2169 -98.2592 -145.5170 161.4338 63.5057 179.8516 -179.8270 -179.9893 -71.4500 164.8959
1.92683380 -144.6319 151.0645 -172.2556 58.6161 -89.5818 -67.9788 156.8071 69.8343 -178.4546 67.3005 177.0539 -71.5472 163.9072
1.95619810 -72.3775 145.1354 -171.7501 60.6980 -90.5285 -71.7569 158.2687 67.5608 179.7882 -67.1601 -176.6566 -72.2984 164.3048
1.98867440 -72.8599 147.5803 -173.4380 57.9343 -91.1647 -71.1657 153.2130 -64.2864 -177.6279 176.5508 69.0236 -71.3610 165.0128
2.01228170 -75.5612 151.5504 -64.1370 -176.3035 98.6379 -146.1058 161.9553 62.7885 178.5948 -67.4889 -176.5125 -72.5027 164.8485
2.03325500 -75.1031 151.2327 -64.1294 -178.2776 -97.3647 -146.1650 161.9693 62.7915 178.6241 -67.4746 -176.5219 -72.5130 164.9086
2.05683640 -76.2630 153.7963 -64.7032 -67.0341 -9.7975 -74.0141 154.1015 -64.3311 -177.7324 -176.8264 -68.9740 -71.3915 165.1950
2.08146730 -72.7522 147.2925 -171.6147 59.8956 -89.7602 -69.8170 157.2745 69.0067 179.6045 66.5861 177.1973 -71.4851 164.0550
2.10209160 -145.7527 160.3585 62.8413 179.6290 -98.2207 -144.8533 161.8490 62.9990 178.4693 -67.5381 -176.5056 -72.5176 164.8494
2.12647860 -75.7404 153.9998 -61.4347 -62.6543 -77.8095 -71.2591 158.1810 66.6899 -179.9373 -179.6345 179.9674 -71.3379 164.7518
2.15358250 -71.9346 140.7706 -171.2575 176.2127 96.8032 -70.0694 145.2474 -163.7764 -176.0209 66.5834 66.8890 -70.0426 167.9707
2.18066740 -145.8798 160.8229 63.4624 -178.9105 -98.2046 -70.4554 158.7211 65.9950 179.2405 -67.2532 -176.5803 -72.2564 164.6224
2.20365630 -71.1319 131.8266 179.6010 58.8121 56.4286 -80.5395 142.9182 -170.0131 179.1965 -66.1895 -177.1469 -70.3447 163.7050
2.23260480 -67.8746 153.4341 65.5151 179.4402 -98.4239 -122.2097 157.1222 -56.1442 -62.7894 -179.7249 179.7106 -71.4871 165.2691
2.25663950 -76.0811 152.7929 -64.1977 -177.7048 -0.8745 -71.5730 157.9716 67.2343 179.5890 -175.9729 -69.3509 -71.4261 164.9206
2.27715120 -75.2078 150.6342 -60.9590 -61.2438 103.0271 -134.5323 156.3463 -64.8043 -174.1147 -65.2245 -177.4069 -71.5192 165.4915
2.30110840 -69.5832 150.1657 -61.5375 -62.8116 -78.8550 -119.8438 157.2718 -55.4836 -61.9550 -179.3737 179.6023 -71.4982 165.2466
2.32264820 -75.5609 152.1948 -64.1292 -178.2918 -97.3040 -74.6996 154.1802 -64.4251 -177.7197 -176.8365 -68.9735 -71.4056 165.2768
2.34304770 -145.8341 160.2674 63.2491 -178.1495 98.4671 -144.4452 166.3415 66.4145 177.8769 -177.5610 70.7689 -70.9950 166.7742
2.36499600 -145.7923 160.2588 63.2481 -178.1157 98.4545 -144.2308 161.6462 62.9793 176.7199 65.3325 177.3512 -71.5416 164.8886
2.38724660 -76.3025 153.0883 -64.1340 -176.2598 98.6085 -70.1684 143.6691 -169.3957 174.1817 65.3548 177.3471 -70.2864 165.0440
2.40995790 -81.8445 152.8258 -72.1517 68.9791 -109.5722 -71.5675 158.2160 66.7272 -179.9231 -179.6470 179.9842 -71.3369 164.7923
2.45326880 -75.8607 152.7751 -64.0650 -178.3240 -97.1902 -72.1534 158.3154 65.8202 176.4384 65.1865 177.4548 -71.3942 164.7789
2.47901580 -75.5848 151.7067 -60.8959 -61.1673 103.1137 -132.9996 155.7158 -64.8870 -179.6668 66.0559 177.0894 -71.6030 165.3311
2.51141000 -72.6458 155.1848 66.0452 -179.4469 -0.5735 -146.1821 161.4499 63.4050 179.4869 -176.7615 -69.3761 -71.5011 165.1124
2.53232270 -71.9250 141.7141 -169.9512 175.8427 -97.8822 -73.2704 153.7532 -64.1080 -174.0994 -64.8174 -177.4870 -71.4040 165.2077
2.55949860 -145.8851 160.4318 63.4316 -178.9871 -98.4397 -69.6092 141.9629 -169.8910 179.3597 -66.1685 -177.1703 -70.4327 164.2700
2.58118380 -71.8881 140.7759 -171.6360 176.2077 96.7796 -69.1142 138.8660 -174.5854 -179.5394 177.1436 -68.8894 -75.2008 157.7222
2.60333590 -71.8294 154.3508 65.6769 179.2917 -98.2198 -146.9571 161.4185 62.7350 178.2830 65.9236 177.1295 -71.4991 164.7981
2.62897110 -76.2679 153.1375 -64.1327 -176.2560 98.6249 -69.9358 142.3147 -170.1653 177.0670 176.5904 69.5314 -70.6282 163.8764
2.65028210 -76.4896 153.2052 -60.8974 -61.2321 103.0737 -70.2752 143.6826 -169.3671 174.1586 65.3711 177.3280 -70.2812 165.0834
2.67334020 -69.7390 140.2385 -172.7813 176.1081 0.9931 -110.2434 156.9367 -56.0871 -57.8331 -61.0215 -177.0642 -71.5239 165.1103
2.69589730 -70.5123 147.3827 -64.1220 79.0728 11.4516 -147.8637 161.4610 62.6933 179.6016 -177.3252 -69.5012 -71.4573 165.1873
2.71873890 -76.5759 162.9066 -88.5784 -69.4816 -4.7362 -64.2018 156.9004 67.5891 -171.4460 67.6619 67.5760 -71.4847 164.3305
2.74235380 -71.4668 151.7106 -63.9117 79.1547 11.6796 -72.9511 162.7182 69.1821 178.3545 -177.8478 70.6390 -70.7525 166.7133
2.76428390 -145.5582 161.5270 66.6000 -70.8015 105.2642 -72.4864 162.7091 69.1262 178.4106 -177.8844 70.6482 -70.7226 166.5557
2.79133750 -71.4665 151.7150 -63.9064 79.1704 11.6168 -72.0157 158.2890 65.8281 176.5042 65.2242 177.4361 -71.3643 164.7339
2.82099170 -67.4954 139.8708 -172.6064 176.4563 97.0187 -110.6083 157.4162 -53.6884 -59.5670 178.6102 69.2597 -71.4542 165.1056
2.84202960 -143.4173 142.6988 177.4188 62.1239 4.6824 -69.8800 157.7933 65.7008 179.3578 -67.1424 -176.6298 -72.0742 164.8180
2.87227990 -132.2495 154.0439 -63.8193 81.4383 21.4471 -133.1770 156.2163 -64.5838 -173.5079 -64.7236 -177.4810 -71.4868 165.4512
2.89875860 -77.5279 148.9986 -72.4211 68.6856 -109.4785 -147.1458 161.4535 62.7584 178.6830 66.1358 177.0715 -71.5041 164.7722
2.93412400 -74.5745 150.1963 -61.2022 -62.7279 -78.4632 -147.0595 161.3924 63.1049 179.4732 -176.9686 -69.4666 -71.5022 165.1267
2.95739150 -71.3943 151.5397 -63.9404 79.1604 11.6349 -70.3161 142.1225 -169.8353 179.2838 -66.1979 -177.1578 -70.4016 164.4550
2.98085970 -146.0477 161.6423 63.5381 -179.7173 -0.9912 -69.1532 142.5093 -169.5995 -179.8143 -62.7047 -66.5322 -70.4283 164.4388
3.00418760 -67.4074 136.5059 -167.5869 -83.2805 -11.2573 -137.9636 153.7278 -70.1589 177.8748 -67.7184 -69.5449 -71.5134 165.5382
3.02585940 -81.8205 152.8740 -72.1526 68.9882 -109.5634 -71.3793 158.7783 66.0131 179.2478 -67.2432 -176.5958 -72.2405 164.7991
3.04691240 -143.4320 142.6128 176.3734 61.7114 3.3329 -70.4433 156.9817 65.3281 176.6272 65.2579 177.4851 -71.3266 164.6001
3.08308000 -132.7424 154.5726 -63.8405 81.5214 21.3129 -70.3869 143.5921 -169.4041 174.2079 65.3663 177.3393 -70.2724 165.0143
3.11559430 -70.1899 155.9505 73.7242 -71.8775 -14.4210 -70.8599 158.1576 67.1003 179.6068 -176.0690 -69.3852 -71.3892 164.8554
3.14679450 -144.4039 168.4554 55.9641 68.2975 -114.4165 -143.2151 161.0342 63.7927 179.7914 -179.7953 -179.9837 -71.4483 165.0009
3.16705550 -71.6555 140.2812 -170.6715 176.6697 1.5464 -74.1329 152.5478 -64.7468 178.3447 62.9874 67.2250 -71.4795 164.9959
3.16898590 -73.9592 133.2707 -178.7732 59.4431 56.6941 -90.4991 153.7911 -81.6546 63.0114 174.8297 -70.6063 -71.2760 164.4764
3.18856060 -76.3104 153.8025 -63.9356 -177.5496 0.1380 -67.0289 154.8631 80.1076 -62.9958 -174.5288 179.8042 -71.7251 162.8723
3.21357700 -81.8017 152.6145 -72.1323 68.9999 -109.5642 -70.2845 143.6755 -169.3943 174.1658 65.3495 177.3481 -70.2712 165.0622
3.24819970 -145.0876 157.9418 63.1186 94.0493 87.7668 -144.2664 162.8125 63.8988 179.3509 -63.9759 -66.3678 -72.4637 166.2309
3.27165010 -76.2632 165.3349 62.9268 73.0387 -114.8558 -145.1048 162.5703 63.8475 179.4172 -63.8811 -66.3031 -72.4198 166.3710
3.31576200 -71.8325 142.8024 -170.0407 -84.1445 -11.6788 -143.1605 143.2919 -170.6650 176.4383 179.5227 -179.9871 -70.7650 164.4125
3.33605610 -144.5151 149.1211 -174.7898 58.0648 -91.3148 -70.5865 119.4179 -158.3803 -70.9726 -58.2654 -179.5609 -69.8889 162.0661
3.35798920 -144.7183 157.5162 60.9426 78.6262 21.2406 -143.2425 159.2725 64.1455 179.5735 -176.3320 -69.2551 -71.3604 165.0674
3.38627850 -76.3868 154.3687 -65.5096 -67.2665 -9.7522 -74.1150 163.3279 57.6133 72.7612 171.9402 -179.5457 -70.6429 162.5184
3.41487540 -76.2764 153.1481 -64.1248 -176.2466 98.6306 -70.1595 142.0847 -169.5475 -179.7931 -62.7095 -66.5346 -70.4362 164.4758
3.43589870 -82.8897 155.9795 63.4993 -79.4084 92.9850 -145.8955 161.4672 62.8235 177.6582 65.7123 177.2230 -71.5002 164.8196
3.45603210 -145.8578 160.5561 63.4388 -178.8149 -98.1837 -71.9854 158.4629 65.1243 173.2544 61.6564 68.3103 -71.3890 164.8073
3.48213500 -63.6467 152.3515 65.9165 -177.7235 98.3132 -132.7042 158.0878 -45.9682 -169.0085 -164.7623 -54.3622 -71.4840 165.4460
3.50821180 -145.5191 -176.5729 81.9680 -52.8354 -68.0010 -58.5907 160.6592 65.4836 178.8888 -67.4036 -176.5492 -72.2030 163.6585
3.53671720 -68.5810 155.4947 60.2552 70.6534 -118.9961 -138.8081 156.7148 -59.1515 -179.7454 -178.5686 67.7995 -71.4930 165.4712
3.56613670 -71.2694 152.4372 65.6339 80.3967 17.6418 -145.2248 159.6461 63.4351 179.6639 -176.8226 -69.3599 -71.3420 165.1201
3.59833040 -70.2483 152.4186 65.3347 95.9921 90.1780 -133.2586 155.8229 -63.9841 -176.7228 -179.4087 179.9027 -71.4824 165.3657
3.64050960 -71.8245 140.3871 -169.2632 -85.2059 -7.0763 -136.4657 152.6768 -65.5802 -174.7859 -65.6302 -177.3190 -71.4992 165.5160
3.66563110 -76.4541 153.2561 -60.9386 -61.2588 103.0687 -70.2714 142.1086 -169.5768 -179.8508 -62.7587 -66.5465 -70.4277 164.5092
3.71848870 -76.3061 154.0243 -64.5542 -66.9996 -9.9285 -69.9209 141.6076 -171.5564 61.4657 57.1892 66.4463 -70.5924 164.0661
3.75474080 -71.0115 152.4939 65.2214 95.9656 90.1137 -145.1421 161.3499 63.4709 179.8756 -179.8360 -179.9903 -71.4354 164.9390
3.78567260 -75.5911 153.2442 -61.1508 -62.3567 -77.2678 -75.5309 154.2524 -64.0182 -171.6893 -62.0084 -68.6667 -71.4159 165.4348
3.81622980 -146.1504 162.6836 63.4788 179.9213 -1.5141 -65.6469 155.0652 79.9795 -62.6854 -176.9877 70.3099 -71.6475 162.5906
3.84643450 -135.6977 156.4855 -66.9341 -66.2592 -10.1375 -69.9028 155.7021 62.6089 177.9461 -101.4601 64.5220 -73.5004 165.8705
3.86742820 -143.6420 164.8003 60.3251 78.6018 -108.9209 -77.8126 131.3579 -171.5067 177.2169 179.5325 -179.9501 -71.1083 162.1851
3.88848940 -73.5456 150.7764 -128.1891 -62.4205 92.6111 -139.8805 163.0699 64.3537 179.5673 -63.8583 -66.3462 -72.4737 165.8224
3.91401940 -75.8129 152.8976 -64.0487 -178.1941 -97.1646 -69.7091 136.4618 -172.3984 -93.3563 170.8923 -168.5957 -74.2460 145.2385
3.93453670 -147.5759 167.9315 61.4643 163.7904 95.3279 -71.7023 158.8742 66.9257 -175.6525 -66.1394 94.0126 -72.0260 163.0304
3.96062210 -73.9716 151.5413 -128.0597 -68.3218 87.7796 -69.7386 153.7731 -63.7431 -177.7347 -179.9673 -179.9630 -71.4076 165.1248
3.98101420 -145.7336 160.1656 62.8412 -179.6066 -0.9526 -145.0261 158.2578 59.8473 178.1858 -101.3351 64.6949 -73.8070 165.7568
4.00127020 -67.6063 152.1502 65.8995 -179.5475 -98.5730 -79.2029 156.7080 -54.5578 -59.7904 87.1154 175.3779 -71.4366 165.1487
4.02285400 -144.4552 167.8378 54.6745 66.7303 -115.0000 -130.5495 154.9276 -65.1593 -179.8093 65.9954 177.0929 -71.5854 165.4159
4.04653090 -136.6830 156.0017 -66.7951 -70.4259 -91.6160 -70.8679 157.4807 67.1422 -175.8389 -66.3325 94.0579 -72.2246 164.4059
4.08427700 -73.1769 148.4071 -130.0279 -62.1846 93.8301 -130.2634 155.0597 -63.4981 -177.0510 -179.2437 179.8516 -71.5765 164.6619
4.11482930 -143.4135 163.1310 53.8931 72.9036 -109.3396 -74.3639 154.1014 67.1211 -179.4647 -179.6510 179.9772 -71.2647 164.5488
4.13944080 -72.1557 143.7804 -171.8226 61.3210 -91.0903 -71.8982 155.2903 63.5327 177.7095 -101.7575 64.4954 -73.5643 165.6214
4.17254260 -143.9857 137.3442 -147.5404 -62.7389 -58.6685 -141.9477 159.0915 64.1943 179.9220 -179.7846 179.9841 -71.3341 164.3688
4.20567660 -71.2904 144.4826 -170.0936 175.7898 96.5228 -71.9790 153.9245 -57.3018 -59.1998 87.5736 72.0086 -71.4361 165.0035
4.22729190 -72.7818 132.6523 -145.0992 -64.6739 104.6323 -78.2585 158.8215 67.1397 178.9520 -63.6591 -66.0338 -71.8105 166.4090
4.25395090 -72.4940 155.2776 65.7593 179.2376 -98.1327 -146.2923 158.7690 74.6023 -64.8255 -55.9683 -67.4374 -71.9002 163.0342
4.27613670 -145.7482 160.3358 62.8349 179.6113 -98.1674 -145.0120 158.1999 59.8536 178.1743 -101.3071 64.6915 -73.7900 165.7706
4.30713710 -145.7186 160.3329 62.9336 -179.5769 -0.8238 -142.0699 164.5250 51.1388 70.6745 176.1413 -70.3901 -71.3367 161.8073
4.34710240 -75.6974 164.8148 62.8502 72.8144 -115.2430 -145.0112 160.7720 62.8577 177.4395 65.5846 177.2653 -71.4752 164.9573
4.37260770 -144.5394 152.0294 -172.4332 58.5360 -88.1379 -135.2782 158.5905 60.4235 178.1072 -101.5001 64.6531 -73.9205 165.5285
4.41961990 -66.4635 148.2807 78.6963 -65.5899 -91.2672 -77.6107 157.0098 -54.8373 -59.9515 87.2097 175.6302 -71.3771 165.1613
4.44574510 -73.3097 149.9047 -120.8643 -68.4840 84.1774 -73.8391 158.4578 69.1501 -179.3652 -179.9675 179.9144 -71.5160 164.3196
4.49135920 -74.7736 150.3459 -64.3622 -177.6658 -1.0808 -134.6493 156.4569 -64.2519 -171.3955 -66.2796 91.4548 -71.5079 166.0697
4.51827310 -71.0061 152.4383 65.1669 95.9874 90.1753 -145.3487 165.6979 66.0223 178.2774 -178.1297 70.5920 -70.9047 166.8474
4.55793640 -73.0541 149.2200 -64.4363 -177.6597 -1.0818 -147.1675 161.6583 62.1093 175.6491 66.5485 -92.9484 -71.4670 164.8963
4.57907870 -72.7136 135.9474 -145.0788 -65.2058 105.1983 -71.5915 136.4470 -170.6558 176.9737 179.4903 -179.9616 -70.9320 162.4830
4.60059800 -134.1871 155.0232 -64.5055 -176.4507 -1.5412 -144.6735 161.5683 62.2923 173.9784 66.0950 -92.0622 -71.4724 164.9337
4.63181010 -145.0938 161.7389 64.3864 91.4806 81.7803 -131.3684 154.5159 -65.3535 -176.2052 176.6093 69.3524 -71.4840 165.3787
4.65313110 -70.8250 132.8913 -179.1308 59.4437 56.7009 -90.2299 154.4771 -65.4810 176.1513 65.3486 -93.0266 -71.7181 164.9426
4.67836050 -146.0705 161.7307 63.3750 -179.9062 -0.9392 -70.1250 157.6514 67.1379 -175.7332 -66.2539 94.0312 -72.2349 164.2864
4.70235210 -73.2352 156.1035 65.8526 179.1912 -98.2283 -146.0313 158.2996 59.6475 178.1903 -101.2514 64.7166 -73.7657 165.7905
4.74129270 -143.6548 164.7501 60.7052 79.1942 -108.7061 -78.7512 130.8282 -170.7893 -179.7459 -65.8969 -177.2060 -70.8438 162.5515
4.76151000 -71.4620 151.8502 -63.9267 79.1561 11.6687 -69.9785 155.5776 62.8403 177.9305 -101.5330 64.4835 -73.5121 165.8542
4.78824420 -71.1924 131.5670 -179.8335 58.8767 56.9171 -87.5055 158.3653 64.7020 173.7512 66.1250 -91.9691 -71.1574 164.1955
4.82461090 -144.4866 168.1685 55.3305 67.5868 -114.6156 -140.0159 160.8379 57.7005 80.4826 66.2439 -177.0808 -70.4905 157.8958
4.86223040 -135.0979 156.0176 -66.2137 -66.2663 -9.8443 -74.6113 155.6315 -59.4273 -61.3086 89.9349 73.2225 -71.4394 165.2273
4.88282370 -74.9839 150.4437 -64.1792 -176.2969 98.6436 -134.5577 156.5190 -64.2401 -171.4058 -66.2894 91.4536 -71.5121 166.0593
4.90581300 -76.0806 153.0706 -64.2983 -177.6904 -1.1239 -72.2340 158.5278 65.2078 173.6695 66.0311 -91.9448 -71.3585 164.8308
4.95457040 -73.2783 149.3348 -64.2472 -176.2871 98.6239 -147.0669 161.6822 62.1175 175.6125 66.5415 -92.9377 -71.4717 164.8818
4.97595210 -62.2371 144.7377 64.9650 -177.2440 98.1984 -149.0871 161.3833 64.4137 -176.9985 96.6900 -66.6799 -71.6184 164.5543
5.00258460 -134.6466 155.6889 -64.5435 -175.3309 98.8689 -70.9861 157.4624 67.1963 -175.7714 -66.2813 94.0285 -72.2408 164.4297
5.05407910 -76.4755 153.9952 -64.5542 -66.9829 -10.0311 -70.1658 143.6558 -169.8662 171.2692 66.6655 -91.5700 -70.3465 165.0566
5.07435260 -75.8103 152.6990 -64.0308 -178.2294 -97.1390 -71.1315 149.1268 -160.0722 -176.3473 105.4823 -61.6541 -68.8685 172.5319
5.10162490 -143.2557 134.6357 178.6583 59.0820 56.2531 -84.2686 144.5659 -170.1773 170.9825 66.2414 -91.9555 -70.3103 164.3490
5.12254200 -71.9140 155.0469 66.0447 80.4011 17.9096 -134.6511 136.6645 -173.1371 -93.2325 170.8376 -168.5652 -74.2963 145.1201
5.14283990 -71.4253 154.4991 65.9669 -179.4128 -0.5987 -146.5435 161.7219 62.1572 175.2180 66.4239 -92.7269 -71.4711 164.9036
5.18489790 -75.8636 152.9726 -64.0538 -178.2688 -97.1440 -71.0296 157.4492 67.2088 -175.7971 -66.2763 94.0400 -72.2240 164.4615
5.20656360 -72.2990 140.4994 -172.0471 176.6463 97.5335 -133.6738 157.0922 -64.7810 -171.9118 -66.5258 91.6438 -71.4981 165.9941
5.22855530 -68.8393 142.4993 -171.3305 62.1897 -89.9419 -147.0085 161.2817 62.3523 177.5934 67.0747 -93.9871 -71.5212 164.6789
5.25906370 -73.8315 150.4394 -129.1099 -68.1938 89.0624 -67.4863 141.9589 -169.8845 179.3307 -66.1445 -177.1185 -70.4431 164.2297
5.28023170 -72.8334 149.1717 -171.5819 59.6135 -87.9841 -137.2959 161.2351 64.6114 -176.3992 -66.3541 94.5391 -72.5605 164.1724
5.31122550 -75.8504 152.8328 -64.0642 -178.3155 -97.1728 -72.3590 158.6120 65.2044 173.6321 66.0028 -91.9429 -71.3581 164.8888
5.33452450 -75.7983 152.5060 -64.0369 -178.3063 -97.1846 -70.6433 143.6875 -169.7960 171.2300 66.6831 -91.5962 -70.3620 165.1457
5.36452030 -145.7426 160.2286 62.9086 -179.5609 -0.8686 -142.3850 169.1768 53.7484 73.4799 -102.4783 173.7432 -69.0183 173.1645
5.38915510 -71.3612 153.2016 65.5939 80.3161 17.8389 -144.6081 157.1664 59.7639 178.0549 -100.9536 64.7668 -73.3937 165.9827
5.41625350 -71.0576 143.5042 -135.6017 -61.1754 97.4007 -113.1124 152.8552 -55.8002 -58.0265 -61.1481 -177.0416 -71.6089 164.3179
5.43930960 -71.1903 152.9985 65.2709 95.6808 89.7855 -141.5662 161.1364 57.4310 80.3933 66.2886 -177.1018 -70.3752 157.9000
5.47888650 -144.4443 146.9070 -169.4042 176.0308 -97.2974 -69.0232 158.3310 65.1109 173.7438 66.0289 -91.9950 -71.3444 164.7009
5.49924680 -73.2220 156.2353 65.8614 179.1881 -98.2796 -145.5059 160.6211 64.0038 -176.5251 -66.4127 94.5929 -72.4888 164.4971
5.51927650 -76.3110 153.0522 -64.1132 -176.2483 98.6154 -70.6502 141.3563 -169.4580 -177.9322 -66.1743 93.5067 -70.4746 164.6761
5.55124450 -72.6821 155.8532 66.3899 -177.8221 98.3274 -145.5612 160.8257 63.9939 -176.5184 -66.3995 94.6139 -72.5339 164.5356
5.58450200 -145.5131 161.5964 66.7678 -70.7065 105.2072 -72.9680 153.4169 -66.0830 176.0402 65.2577 -92.8675 -71.7745 165.5954
5.62750420 -74.6281 158.2554 60.9964 77.9023 -111.0353 -80.1059 153.7074 67.5650 179.9247 -176.0897 -69.4386 -71.2998 164.7585
5.65007980 -71.4568 151.7367 -63.9087 79.1732 11.5996 -72.2585 158.5952 65.2058 173.6666 66.0338 -91.9384 -71.3278 164.8453
5.70831490 -79.2103 149.9619 -72.2918 68.8041 -109.5045 -134.5050 156.5572 -64.1542 -171.3979 -66.2798 91.4565 -71.5031 166.0702
5.74631470 -71.9174 140.3796 -171.4080 176.3062 96.8445 -70.5634 142.5988 -169.8086 171.3161 66.6740 -91.6630 -70.3525 164.6918
5.76727370 -71.2626 139.6698 -179.1337 62.5342 9.6245 -70.7183 157.3280 64.7297 173.7812 65.9638 -92.0621 -71.2848 164.7152
5.79256480 -78.0311 149.7842 -72.3762 68.7377 -109.4759 -146.5200 161.6952 62.1405 175.2778 66.4558 -92.7743 -71.4650 164.8989
5.81470570 -73.3545 148.5594 -171.7382 59.7527 -83.1836 -143.7172 162.0302 76.3126 -66.9839 101.4290 177.7129 -71.1037 163.8126
5.85844640 -81.7739 152.5763 -72.1299 68.9984 -109.5634 -71.1522 149.1861 -160.0863 -176.3427 105.3263 -61.6146 -68.8435 172.5438
5.88243570 -144.7050 149.9582 -172.2244 59.8136 -89.0812 -136.9965 142.5171 -169.2281 -177.7599 -65.5241 93.6141 -70.6851 164.6151
5.90639700 -71.4090 151.5008 -63.9082 79.1785 11.5857 -70.7419 141.3246 -169.4808 -177.9475 -66.1963 93.4988 -70.4485 164.6606
5.92932100 -76.2064 153.2738 -60.9598 -61.2405 103.0966 -70.2448 140.4967 -165.8761 92.8862 -62.3632 -176.8572 -71.0110 165.3863
5.96283480 -81.7977 152.9107 -72.1574 68.9866 -109.5523 -71.0053 157.4734 67.1973 -175.7545 -66.2602 94.0218 -72.2044 164.4445
5.98995850 -70.9020 128.3055 -172.7585 -82.8108 110.2789 -146.3443 156.4441 59.5996 178.1655 -100.7051 64.7952 -73.1219 166.1650
6.02784680 -143.4015 162.4575 54.3613 74.1466 -109.1079 -77.1880 154.5658 65.4497 173.4684 61.7421 68.3981 -71.3200 164.7351
6.08197770 -81.8032 152.8481 -72.1529 68.9861 -109.5502 -72.2754 158.6295 65.2142 173.6924 66.0599 -91.9450 -71.3404 164.8726
6.11409540 -134.6485 155.7340 -64.5706 -175.3496 98.7966 -70.1727 152.6088 57.4759 81.1922 86.8084 -76.6970 -77.5145 159.4603
6.13443870 -76.4816 154.2390 -64.6214 -67.0309 -9.9586 -70.5261 118.3584 178.5165 74.6456 -80.4370 -172.0166 -74.2879 161.2536
6.16181360 -143.5804 137.5133 176.9930 58.7094 51.8776 -75.2927 120.1730 -177.9481 73.2865 -89.4662 -69.7413 -74.6975 159.0321
6.20746900 -70.1984 151.9908 65.6210 80.4508 17.4141 -145.5717 160.0044 62.2437 175.4026 66.4338 -92.8200 -71.3306 164.8891
6.25382240 -143.8532 168.1698 56.8461 69.3003 -114.2270 -144.5778 158.3883 74.1090 -65.9970 -56.4562 -67.2233 -71.8712 163.3545
6.28098290 -75.9191 152.9503 -64.0562 -178.2629 -97.1529 -71.7523 157.9665 68.6097 -172.4127 -65.1603 92.3247 -179.3576 -179.3960
6.31914730 -74.5058 154.1090 -121.9392 -68.5019 -81.8115 -69.2747 153.4927 -64.8041 179.1951 65.7043 177.0835 -71.5234 164.9846
6.34111990 -145.9967 155.6853 72.8587 -65.0571 -80.6175 -141.4415 144.0156 -169.2255 -177.9472 -65.4861 93.7019 -70.6280 165.0246
6.37525780 -74.4386 153.9194 -122.0855 -68.4982 -81.7815 -69.5988 154.1391 -64.3429 -177.6951 -177.0230 -69.0729 -71.4486 164.9709
6.40696900 -145.3784 160.9369 66.2370 -70.9949 105.4353 -139.3435 132.5885 -177.5238 -99.2700 174.1639 67.9844 -78.3266 150.5345
6.46351360 -145.3250 151.4716 -145.5233 95.0389 131.7166 -69.2947 139.7207 -174.7288 -179.5987 176.9943 -69.0181 -75.2935 157.7616
6.50038610 -68.7526 140.3220 -169.4122 -83.7292 -12.5576 -148.2318 160.0398 62.0577 177.0624 67.0542 -93.6198 -71.4005 164.9862
6.55647990 -74.7478 152.8574 -75.6471 -69.6401 -10.1849 -69.4276 159.3089 48.7002 64.6174 -98.7894 -72.2092 -72.0881 161.2479
6.73337780 -144.4263 167.8085 54.7434 66.8356 -114.9920 -131.6035 155.8293 -64.1691 -171.1351 -65.9404 91.4043 -71.5152 166.1906
6.78984650 -144.3942 168.5585 56.0190 68.3536 -114.3620 -143.0095 161.2409 62.4128 173.9946 66.1435 -92.0476 -71.4552 165.0513
6.94307180 -145.4177 151.3483 -145.4115 95.1460 131.7986 -71.4290 158.1142 67.4356 179.2967 -175.6563 -69.5500 -71.4245 164.8259
7.02159600 -144.4124 169.4405 57.8377 70.4411 -113.7667 -140.4474 145.8235 -170.1627 171.0210 66.4708 -91.3524 -70.5034 165.5385
7.15349190 -71.4412 151.6708 -63.9245 79.1611 11.6663 -69.3001 129.7883 -176.6564 -97.9625 -68.0792 -68.1958 -78.1016 151.3037
7.37312750 -145.0802 158.0243 63.3143 94.1305 87.9234 -130.1787 154.3495 -66.2771 177.2334 65.1015 -93.4999 -71.9683 165.7741
7.66454770 -147.4703 168.7168 62.0081 165.1520 95.9355 -69.7056 145.9091 -162.6152 93.5211 -63.3625 91.7481 -71.0354 164.4607
7.86941740 -76.0482 164.3092 60.8368 70.2707 -116.1667 -142.8658 168.7370 53.7465 73.7222 -102.7480 173.6392 -69.0193 173.3640
8.33712510 -70.7598 134.7657 179.4706 64.6283 0.2562 -154.0045 150.8156 80.7707 -84.3078 77.1189 55.5985 -71.5154 167.2053
8.45839640 -142.8712 145.0316 -170.7722 -84.8435 -10.2688 -140.4250 129.6383 -177.5375 -98.3534 -67.8263 -68.1389 -79.0474 151.9576
