# Supplementary material for: Exploiting Sequence-Dependent Rotamer Information in Global Optimization of Proteins
Source: J Phys Chem B. 2022 Oct 18;126(42):8381–90. doi: 10.1021/acs.jpcb.2c04647 (PMC9623586; doi:10.1021/acs.jpcb.2c04647)
Supplement: Supplementary file 2 — jp2c04647_si_002.zip [file jp2c04647_si_002.zip › TripeptideConformations/HIE_HIE_MET_new.csv]

0.00000000 -144.9743 151.7481 -178.7136 65.0016 -145.5899 145.9488 -176.3055 40.1610 -82.7738 -13.7558 -60.9190 -62.1493 179.6664
0.19822916 -73.0590 149.5223 -177.6525 66.0740 -145.0845 146.2272 -176.3406 40.3840 -82.6931 -13.8884 -60.8155 -62.0900 179.7320
0.40076097 -144.9762 150.6224 -179.7933 65.8661 -146.9028 146.8246 -175.9418 39.2804 -82.1011 -14.4675 -62.2799 -59.0650 -65.7904
0.53918757 -145.2934 149.5696 -177.7070 -103.7366 -145.6921 149.3600 -175.8243 40.4751 -82.2917 -15.2388 -62.5041 -63.7449 176.9468
0.58762566 -72.7270 148.3185 -178.7787 66.7743 -146.5407 147.1343 -175.9477 39.4372 -82.1104 -14.5518 -62.2197 -59.0232 -65.7722
0.62552110 -144.9865 150.6768 -179.1352 65.2506 -146.7336 148.9101 -173.2322 -105.8122 -82.5663 -10.2469 -60.6186 -61.8480 178.4623
0.72960318 -144.8608 151.8836 -177.6843 61.3979 -146.6519 149.1980 -177.0077 42.8472 -76.5086 -15.8686 65.8663 179.7985 179.5419
0.75699917 -144.9929 151.6556 -178.2421 61.4315 -145.9466 145.6715 -175.7661 38.9396 -84.9433 -12.5102 -62.9831 -177.7100 -179.9397
0.81558615 -72.7490 148.4103 -178.1301 66.3628 -146.2466 149.1580 -173.1873 -105.5505 -82.4179 -10.4386 -60.5520 -61.8029 178.5394
0.93025124 -73.1712 149.3193 -176.9036 62.6445 -146.4202 149.4408 -176.9862 42.8622 -76.6370 -15.8513 65.8564 179.7761 179.5359
0.95834735 -73.0417 149.1783 -177.3685 62.4431 -145.7102 146.1282 -175.7484 39.0892 -84.8659 -12.6977 -62.9978 -177.7245 -179.9279
1.00356807 -145.2570 149.2757 -178.2416 -103.3947 -146.1896 150.2572 -176.1282 40.9568 -79.7477 -17.0403 -62.3642 -59.0746 -65.7966
1.03467768 -144.9870 149.7879 179.9922 66.2824 -147.5872 150.1228 -173.0614 -106.2399 -80.5902 -11.8555 -61.2802 -57.9561 -65.4614
1.12330955 -145.3330 148.3098 -178.8514 -103.0470 -146.8071 152.4177 -172.7371 -106.8098 -80.4802 -12.7207 -62.1866 -63.1940 176.6229
1.14961283 -144.9364 151.7465 -178.1316 61.8464 -146.4086 145.8365 -171.1890 -98.2485 -81.8963 -9.7136 68.4288 -73.2192 177.9133
1.17555069 -72.9984 149.4163 -177.4288 64.6247 -145.2975 145.1828 -176.3348 41.3571 -85.1504 -13.0963 -67.1832 74.8483 179.2275
1.20516544 -144.6690 149.0246 -176.8863 52.8738 -148.8272 148.8362 -172.3065 38.1766 -125.9202 5.8984 -61.9063 -174.7423 -69.9483
1.24142479 -73.0350 149.0773 -177.3564 62.7880 -146.0821 147.5193 -175.8529 39.6458 -82.6540 -14.5193 -63.1992 -175.6233 -69.1893
1.28910965 -72.8935 147.2601 -177.4983 -101.1685 -144.7325 149.7685 -177.1042 43.0915 -76.8302 -15.8187 65.8267 179.7275 179.5279
1.30950228 -144.8860 151.6243 -177.8525 59.6029 -146.8315 148.5130 -178.8775 61.4187 -146.8203 143.2276 -173.6350 55.1987 62.1978
1.33023456 -144.6083 151.5068 -174.8159 48.9156 -147.5573 147.1139 -178.1365 62.1647 -139.8356 148.8419 -64.6132 -175.4432 -70.6780
1.35153321 -73.0451 149.2442 -177.3276 63.0269 -146.1236 146.0417 -171.1111 -98.0840 -81.9931 -9.7391 68.3869 -73.2641 177.9198
1.37203924 -144.8936 151.7810 -177.8698 59.8574 -146.8069 148.4067 -178.9056 61.6090 -145.6782 141.8487 -176.8098 59.0615 -179.0279
1.39425167 -144.9007 151.1299 -177.9247 62.0576 -147.1913 151.5105 -172.7819 -106.0496 -78.7305 -13.7040 -63.3248 -177.7205 179.9037
1.41869367 -73.1703 149.3877 -177.0363 62.7561 -146.2225 148.2146 -176.8622 41.5106 -81.3910 -11.5556 59.0601 69.6697 176.2820
1.44605492 -73.1511 149.1995 -176.9100 62.7818 -146.4569 150.1802 -176.8393 42.7861 -79.8982 -11.3898 57.6773 65.1953 65.0559
1.46991955 -145.4069 148.9284 -179.6306 -103.1720 -145.1739 147.1400 -176.7476 42.5675 -84.2275 -13.9218 -63.7665 78.2244 -177.1723
1.49405072 -145.1167 150.5278 -179.1152 64.2701 -146.7801 147.8870 -173.4426 -106.1026 -85.4824 -9.1677 -66.6694 74.9937 -179.6193
1.51457601 -144.5642 155.9522 -172.8068 47.7502 -143.8438 150.0397 -176.7744 43.3111 -77.5562 -18.4519 -59.4391 -64.0347 95.6364
1.53792945 -144.8311 151.4858 -177.4542 61.5099 -147.4499 152.9809 -173.7041 -104.2211 -73.3610 -14.2098 61.6709 73.1447 177.2152
1.57683355 -144.8917 150.7657 -177.9964 63.0154 -147.7242 154.6749 -172.4250 -103.0249 -72.3616 -19.6096 -63.1052 73.1791 66.2209
1.60116417 -144.6189 151.8604 -174.6194 48.3483 -147.7321 145.5172 -177.7037 -101.3643 -138.6612 149.4591 -64.4469 -175.6592 -70.6300
1.62676431 -145.4975 148.6177 -179.4324 -101.5907 -145.2383 148.8768 -173.1142 -106.0726 -83.5463 -9.8625 -63.1536 -177.7399 179.8505
1.65045246 -73.1656 149.3162 -176.8889 62.5761 -146.4471 149.1475 -176.1971 41.4059 -73.8237 -26.7047 -170.7361 175.6814 179.9971
1.67296764 -72.6708 146.8590 -178.7040 -101.0495 -144.3441 146.7860 -175.8981 39.2643 -84.1334 -13.4426 -63.7403 179.7380 69.8166
1.70711594 -72.5934 146.6805 -179.0856 -102.2430 -144.7802 147.3685 -176.7701 42.7066 -83.9074 -14.1957 -63.8157 78.1137 -177.5337
1.73524246 -73.0627 148.9127 -176.6859 62.7848 -147.1822 153.1908 -173.6859 -104.1610 -73.4697 -14.2022 61.6580 73.1234 177.1753
1.75530166 -72.4999 145.9598 -178.6253 -101.5873 -146.5380 153.7647 -172.7755 -106.1266 -77.4078 -15.0092 -61.5000 -57.9354 -65.4073
1.77744137 -144.5252 152.8403 -174.3570 45.4252 -144.8975 148.6686 -177.0393 60.1457 -148.9876 158.0705 68.9190 -63.4569 -61.7116
1.81322713 -145.3268 149.3431 -177.6814 -102.3171 -145.9281 153.2087 -173.8586 -104.1403 -73.5007 -14.1860 61.6406 73.0979 177.1754
1.83773748 -72.9437 148.5395 -176.8923 63.1834 -147.2100 153.8363 -172.4375 -105.7474 -76.1865 -16.0738 -63.4797 -175.9391 -69.2678
1.86199556 -145.0173 147.1909 178.6659 61.5262 -149.0843 143.1371 -175.9953 56.6705 -143.8166 16.3858 63.2031 -176.5330 -69.6047
1.88216195 -145.4807 149.6964 -178.7429 -101.7601 -143.4626 146.2611 -176.7647 41.3799 -76.3171 -24.1548 -167.5123 58.7144 65.3286
1.90624990 -145.3262 148.8278 -178.1827 -102.3137 -146.3926 155.3248 -172.5683 -102.7668 -71.8182 -20.1041 -62.6158 73.7793 66.5862
1.94183198 -145.3533 149.8447 -177.8194 -103.9738 -145.7663 147.9466 -178.0734 -101.3374 -144.2076 142.2026 -177.0109 59.0166 -179.0222
1.96446156 -145.3277 149.2966 -177.6732 -102.3057 -145.9240 153.5647 -174.9397 -105.9833 -74.5945 -12.0382 58.7583 66.1501 64.8771
1.98694522 -144.6317 154.3113 -173.9037 50.7201 -145.5752 153.2795 -173.0408 -104.9233 -75.9685 -15.9726 -59.4513 -63.5896 95.7025
2.01313663 -145.0268 153.2189 -172.8923 -108.5722 -143.1481 152.3376 -176.8721 43.8758 -75.2475 -20.5803 -59.8457 -63.8837 96.2252
2.03473169 -75.5790 156.5282 63.1914 -81.2078 -76.8702 149.3701 -175.9369 43.8188 -76.7173 -15.9000 65.7726 179.6711 179.5077
2.05907016 -145.3526 150.1360 -176.6227 -104.2169 -144.3422 149.6057 -173.0244 41.3479 -132.7992 8.8801 65.0811 179.6998 70.2802
2.08687333 -144.9248 151.0983 -178.1453 61.1851 -147.2304 147.2383 -177.8508 61.9552 -149.9244 156.7251 64.4638 -73.7147 -179.5906
2.10939930 -75.5518 156.3994 63.3985 -81.1752 -77.0423 147.0943 -174.8294 40.6083 -83.8220 -13.8278 -63.0654 -177.5545 179.9975
2.13179791 -146.3274 165.0046 67.3700 93.4873 -144.5642 156.7777 -172.6134 -104.0904 -71.3241 -17.5772 65.7560 -179.9078 179.7970
2.17821472 -79.9058 169.7701 71.4073 -80.8287 -131.0477 149.8993 -176.2383 42.7303 -87.5992 -12.0274 -58.9191 -56.4569 -65.1822
2.19998384 -73.0160 148.6715 -176.5340 62.8027 -147.4862 155.3479 -171.6389 -104.7023 -68.9078 -26.1693 -170.4207 175.4433 179.9898
2.23944269 -144.7944 151.2679 -177.2736 61.4917 -147.7672 155.3393 -171.7163 -104.8128 -68.4947 -26.3758 -170.5858 173.2740 68.5645
2.26601265 -144.9683 150.0313 -178.8107 60.0323 -148.5261 142.3330 -176.3375 -105.6650 -141.4078 13.4837 66.7164 -73.8412 -179.5167
2.28631303 -144.6160 153.5494 -174.8480 50.4752 -147.2330 145.5621 -177.7413 -102.1886 -131.7395 146.4426 -68.3172 -64.6471 -68.4013
2.30740725 -146.3903 165.8609 68.1370 93.6954 -142.9317 151.8694 -175.8423 41.3593 -81.7752 -16.5117 -63.2339 -175.7290 -69.2177
2.33626799 -146.3300 165.2749 67.6078 93.6144 -143.6481 152.3323 -176.6954 43.5208 -78.5230 -15.3170 66.0612 177.9406 70.1177
2.36713136 -144.9687 148.9057 179.4933 61.7486 -148.8552 148.0469 -179.2384 61.5688 -147.6868 140.1844 -173.6736 176.6281 -72.6763
2.38916980 -72.8730 147.2352 -177.5433 -101.1896 -144.7140 149.4755 -176.2944 41.6063 -74.0130 -27.0047 -170.4201 177.7962 -70.6068
2.41546083 -146.3777 165.6111 67.8461 93.5485 -143.4917 148.8995 -170.7057 -98.5402 -83.5833 -9.7715 68.1234 -73.8459 178.2479
2.44732740 -146.3993 165.9743 68.2244 93.7114 -142.7880 151.1104 -175.8584 41.3562 -82.3030 -15.9929 -63.6130 179.8691 69.8469
2.47740897 -145.3603 149.2780 -178.3341 -104.2025 -146.0120 147.7030 -178.0464 -101.2891 -145.4095 141.1555 -173.0660 176.0040 179.9876
2.50060961 -144.4864 166.2882 68.5992 -85.9210 -142.5943 157.5130 -172.6542 -103.8810 -71.7558 -17.5799 65.7416 -179.9446 179.7886
2.52536745 -75.6006 156.6133 63.2823 -81.1721 -76.6187 148.1908 -175.8086 42.5055 -81.5690 -11.6217 59.1429 69.7225 175.8874
2.54665855 -144.7529 142.5259 179.5196 70.3014 -152.5629 144.0919 -179.3011 64.8876 -140.5074 148.3685 -75.9270 -67.4652 176.4151
2.57014406 -144.0354 167.5633 71.8158 -76.4312 -112.2636 147.7925 -174.0869 47.0946 -137.1614 8.5115 70.9447 -63.4325 -62.6935
2.60986629 -144.7363 151.5501 -176.4332 52.7138 -146.4216 151.0841 -173.6037 -104.8791 -78.1075 -15.0879 -69.5305 71.6936 -108.7719
2.63626618 -144.4899 148.8350 -177.2054 55.7922 -149.6026 157.0464 66.2057 95.9775 -139.3792 154.2955 -64.0043 -175.0615 -69.9927
2.65672361 -144.4998 166.8471 69.1332 -85.5680 -141.0148 152.7417 -175.8268 41.3449 -82.5026 -16.4267 -63.1929 -175.7317 -69.2003
2.67800371 -145.2962 149.0975 -177.5404 -102.4272 -146.3056 155.4497 -171.7648 -104.7093 -68.8484 -26.4911 -170.1585 177.5650 -70.7231
2.70180916 -75.8174 157.2705 63.8274 -81.1898 -75.5463 141.8024 -174.9784 44.1002 -87.7196 -8.2199 69.3739 -73.8767 177.8337
2.72760663 -145.3657 149.1899 -178.4155 -104.3147 -146.0096 147.5759 -178.0313 -101.2409 -145.7643 141.4134 -173.0406 173.4268 68.5296
2.75847693 -146.3651 165.2601 67.8065 93.8611 -144.3625 157.7080 -172.1668 -102.9220 -72.4319 -20.4445 -62.9500 74.0435 67.1955
2.77884505 -146.4950 165.6989 68.4817 93.9548 -143.9342 156.2105 -173.6511 -106.3977 -75.1245 -17.8156 -61.1983 78.7354 -178.1016
2.80415602 -144.5835 150.0564 -177.8066 61.8666 -149.1899 159.6246 66.7677 95.4640 -146.6533 146.4712 -173.0012 54.8396 62.1047
2.82679151 -144.5041 166.1937 68.5440 -86.0832 -141.9116 152.1325 -176.4949 42.4057 -83.9971 -11.4567 59.1413 69.5722 175.3273
2.85425722 -144.9942 147.0986 -178.9417 -102.7168 -148.8123 162.2880 66.9266 96.1838 -88.1968 -1.6655 -59.7864 -57.5607 -65.3888
2.89634601 -144.4933 166.7378 68.9918 -85.5681 -141.8470 157.4800 -172.3533 -105.8920 -76.8425 -16.8509 -63.5003 -177.7622 179.9223
2.91985313 -144.1780 158.2326 64.2342 -84.3314 -77.6847 141.1878 -174.9477 43.7786 -87.3232 -8.2968 69.3772 -73.7944 177.8068
2.94567522 -144.6604 152.0740 -177.0584 64.2817 -146.7806 153.3014 64.0111 96.8599 -93.6924 149.8800 -60.6938 -62.0156 -179.5675
2.97033342 -144.4281 150.4218 -176.6724 61.3298 -149.2681 163.7942 67.2799 96.8720 -77.7055 -7.5395 68.3082 -179.3573 -179.7640
3.00145740 -77.5166 163.5938 67.2701 -82.9652 -143.1999 157.4910 -173.5487 -106.1716 -74.9497 -18.4077 -61.6605 78.3182 -178.7921
3.02300095 -144.4524 150.2999 -176.8126 61.6211 -149.2541 163.9402 66.8053 95.9285 -83.5409 -3.9127 71.4577 -66.0772 -67.4612
3.04376608 -144.5773 166.8053 69.0709 -86.0160 -142.2804 158.2506 -172.1003 -102.9203 -73.9371 -19.8099 -63.8695 73.2037 66.8039
3.06793040 -144.9637 151.9131 -177.8448 58.1643 -146.8121 143.6862 -177.5255 -101.0048 -148.0238 163.4574 60.6503 76.9900 179.8867
3.09090404 -144.8382 151.7617 -177.5033 61.3243 -146.9834 151.0716 -176.0941 43.0439 -67.9964 -38.6838 -175.5494 -80.0804 -66.8978
3.11157030 -144.4838 166.7344 68.9639 -85.6276 -141.9476 159.0717 -172.1729 -105.6630 -74.8180 -18.6346 -63.5813 -176.3859 -69.3934
3.14142395 -135.2285 156.3486 -61.0668 106.2490 -145.0914 157.4623 -172.5800 -104.2009 -71.6176 -17.6205 65.7388 -179.9452 179.7900
3.16793396 -144.4994 150.2815 -177.1057 61.9121 -149.0964 161.6537 67.0709 96.6591 -87.3859 -2.7345 -62.5972 179.9540 69.9171
3.18825134 -146.3173 164.8672 67.2765 93.4828 -144.6935 158.1953 -171.6108 -105.1739 -68.8205 -27.1337 -170.5035 62.2843 -179.7488
3.21381812 -145.0996 145.9773 -179.6014 -103.8211 -149.2811 165.2013 71.3853 93.8982 -123.4464 22.4827 -60.5946 -174.2188 -69.1547
3.23483776 -79.5867 163.2407 68.0612 87.0440 -144.6802 156.3786 -173.4454 -105.1475 -72.1143 -16.7590 66.4090 -177.5924 -69.7484
3.26065384 -133.6962 155.8776 -63.8725 -84.1780 -144.6004 152.1256 -176.4235 42.4240 -83.5990 -11.6415 59.3242 69.7842 175.2559
3.28246401 -144.4312 150.4380 -176.6751 61.3171 -149.2600 163.6645 67.2174 96.7437 -78.0912 -6.9515 68.6316 -177.1182 -69.5520
3.32143012 -145.5118 149.4049 -179.4209 -101.3717 -143.3588 145.3893 -176.8061 40.6525 -77.4919 -22.2667 -165.1247 67.8504 -99.2198
3.35989551 -145.3520 149.7304 -177.8583 -103.7891 -146.0137 148.2218 -178.6207 -101.2177 -142.7819 134.5677 -171.0182 -80.4565 179.4305
3.38215840 -145.0986 146.1199 -179.5651 -103.5703 -149.2009 165.0317 71.0929 93.8893 -122.0604 21.5114 -60.4096 -178.1253 70.4964
3.40670374 -143.7577 147.5385 -177.1529 54.4302 -138.4540 147.7972 -63.0645 -84.8374 -138.3705 154.6336 -63.5661 -177.4128 70.6151
3.43413488 -145.5392 146.9759 179.0214 -102.5576 -147.3620 153.3383 64.1945 -87.8301 -152.4921 159.2471 60.3584 -179.7089 178.9946
3.45765474 -135.2413 156.3412 -61.0753 106.2560 -144.5982 149.7547 -170.5466 -98.6864 -84.0482 -9.8290 68.0840 -73.9594 178.3102
3.48771412 -144.7917 148.7767 -179.5775 65.9181 -149.1777 155.7671 66.2464 96.5723 -151.3138 159.1187 63.1708 -75.3167 -179.5577
3.51367985 -77.9557 164.0045 67.7998 -80.1970 -142.0901 158.3096 -172.3419 -105.5894 -75.4575 -17.8877 -60.2770 -64.4257 95.4374
3.53468890 -144.4806 166.4542 68.7114 -85.8435 -142.4048 159.0311 -171.6650 -104.8490 -69.1931 -27.1488 -170.4543 62.3107 -179.7513
3.56257309 -145.3503 149.8474 -177.7194 -103.8177 -145.9140 148.4309 -178.8750 -101.4044 -142.3028 130.0115 -167.6141 -72.8862 -64.8083
3.59441976 -135.2309 156.3504 -61.0659 106.2534 -145.0433 156.9744 -173.4535 -105.2564 -72.3705 -16.8023 66.4041 -177.6037 -69.7523
3.61557577 -144.4236 150.3363 -176.6482 61.2934 -149.2097 163.9308 68.0954 100.4355 -72.6341 -22.9879 -169.1946 174.8465 -179.9989
3.63672115 -144.1766 165.8830 68.8217 -83.8610 -142.5516 159.0242 -172.2163 -105.8772 -75.0780 -18.3175 -60.4214 -64.5262 95.3377
3.65881422 -146.0841 164.4410 66.8165 96.5353 -141.2008 152.8002 -177.3258 45.8753 -77.4373 -20.2281 -66.3377 75.5107 -113.0060
3.68308704 -144.4452 150.2061 -176.8737 61.7427 -149.1921 163.4877 68.1474 100.4816 -72.9403 -22.9021 -168.5002 61.9229 -179.8212
3.70381384 -144.5969 150.2554 -177.6912 62.3243 -149.0520 159.2987 66.6797 95.3760 -146.3379 143.9696 -172.2150 173.4936 68.6949
3.72744257 -146.4288 167.0829 68.7769 92.9276 -142.7140 160.0245 66.7089 93.6741 -137.9355 153.9679 -63.7241 -176.2823 179.9968
3.75345296 -135.2409 156.2855 -61.0777 106.2624 -144.3571 146.5605 -175.3444 43.9215 -91.2510 -7.5122 69.2743 -74.4303 177.9730
3.78943376 -144.6334 148.9062 -176.1033 62.0060 -148.0231 177.0428 75.4684 -56.6545 -70.2064 -10.6654 72.3739 -67.5300 177.9143
3.81341899 -146.1664 164.0449 66.9025 93.5890 -145.7890 167.0577 66.5257 94.4102 -79.8401 -7.2079 71.6632 -68.7825 179.1019
3.83345432 -144.9309 150.7482 -177.5857 62.3612 -148.6323 158.4495 64.8188 -88.0116 -146.1590 144.0147 -172.3446 175.8540 179.9593
3.86809800 -144.6580 146.7463 -178.6537 -103.5067 -138.6039 149.2912 -59.8711 102.4090 -88.5584 -9.9530 -61.8780 -63.3605 176.3886
3.90815433 -145.3760 148.9830 -178.3511 -101.8120 -145.6115 153.1690 -172.1947 -104.2697 -71.7324 -23.1151 -165.8105 68.3024 -98.5168
3.93665407 -144.7430 147.9315 -177.6253 59.8795 -149.9322 151.1106 -169.0708 -111.4399 -113.5034 6.1819 -64.2666 -94.7577 61.9660
3.97642486 -144.6337 144.1159 178.7968 -103.5739 -138.2975 145.4820 -63.6717 -85.4482 -151.5653 159.4432 61.2427 -178.3711 -69.9811
3.99712910 -145.2736 148.9654 -177.3837 -102.4907 -146.6736 157.6624 -171.2635 -104.6591 -62.5965 -36.6442 -176.1488 -81.4277 -67.3133
4.02956057 -145.0325 148.3761 -177.4766 -103.0460 -148.3094 161.7156 66.7970 94.3587 -144.6938 142.8877 -172.2339 178.7133 -69.9362
4.05077967 -144.7979 157.7555 -171.2269 -119.5586 -67.2577 148.5218 -177.0819 62.1308 -145.7754 140.0116 -173.1623 174.2894 68.7697
4.08355216 -144.9823 151.7975 -177.5356 61.5086 -147.8829 151.5016 59.9208 -89.0573 -90.4271 -16.1004 -63.3676 -175.2032 -69.0896
4.10600678 -146.4059 167.1780 68.4294 92.6778 -142.0382 159.7138 66.5455 93.9331 -130.6685 153.2958 -64.9352 -66.2962 176.3682
4.15204972 -144.9597 147.9330 -177.1611 -102.8529 -148.1335 164.1201 68.0007 99.9696 -72.5901 -22.8815 -169.1259 172.5288 68.5866
4.17499879 -144.9098 148.4121 -178.6206 58.5387 -149.9413 154.9270 63.4406 -88.3016 -127.0001 6.0021 -61.1632 -177.8544 70.3965
4.20157320 -144.9499 151.7389 -177.0039 61.4253 -148.3317 155.3835 61.3702 -86.9075 -80.8249 155.9550 68.0194 -67.5406 -66.4670
4.23789682 -146.2359 164.8126 67.4926 93.6978 -145.5837 163.4541 66.6772 92.8385 -147.2729 158.7624 62.4175 179.9902 179.8217
4.26053815 -144.7648 149.8727 -176.6444 62.5677 -147.4152 165.1620 71.4509 -58.2599 -75.2424 -9.5820 68.0354 -179.3086 -179.7636
4.29203237 -146.1568 164.0471 66.8821 93.5824 -145.8321 166.7918 67.0498 94.7544 -77.5355 -7.8544 68.5664 -177.0911 -69.5385
4.32647935 -145.1736 148.1100 -178.5396 -102.2579 -147.5579 158.0702 66.2313 95.3631 -147.5034 165.0107 60.7564 76.5045 179.7844
4.34825312 -144.9213 152.3276 -176.9607 60.7635 -148.0468 152.0057 58.8716 -89.4793 -79.6570 -29.8874 -170.9681 176.0644 -179.9899
4.38852402 -144.9485 152.0512 -177.3594 61.5524 -147.8950 151.5832 59.2312 -89.1185 -79.4710 -30.3702 -170.6765 62.7718 -179.7899
4.42155412 -144.5815 164.2124 66.2569 -88.1893 -144.6722 166.4356 68.2722 92.5853 -102.2496 5.5816 -63.6365 77.7010 -178.6530
4.44358485 -72.4618 153.0651 -59.1264 101.3273 -145.4137 158.9915 -171.4995 -105.1282 -69.3579 -26.8360 -170.0508 58.7583 65.7184
4.47979413 -75.7722 156.2456 65.3125 -79.1827 -78.7144 136.1388 -177.0956 -100.2272 -140.0835 21.1602 -154.1967 174.8638 -179.5059
4.51215004 -143.6867 151.7029 -174.6733 50.3257 -135.9988 150.3761 -62.6401 -84.4038 -80.4645 -14.7099 -59.8635 -64.6423 95.7618
4.55254783 -144.2397 143.8049 178.2499 60.6158 -139.3246 137.6273 -64.1696 -85.2300 -145.5102 17.9025 61.8909 -178.9590 178.7466
4.57566655 -144.7679 149.8886 -176.6449 62.5517 -147.4095 165.0612 71.4101 -58.3880 -75.5274 -8.9978 68.3706 -177.0116 -69.5179
4.60125438 -144.6168 147.3007 -177.5827 -103.0801 -138.3643 153.4950 -60.1467 102.1785 -77.8850 -13.7655 71.9898 -67.2805 179.1651
4.62255559 -144.1262 157.2256 63.1733 -84.9470 -79.7435 150.9565 -175.0129 43.9420 -68.0384 -38.8215 -175.5486 -80.0134 -66.8574
4.64504328 -145.4406 149.8293 -177.7677 -102.9445 -145.8849 151.2938 60.0660 -87.5952 -79.8597 -30.2517 -170.3938 62.7944 -179.8015
4.68458768 -144.4552 145.7423 -179.1419 -104.0287 -137.7121 150.5852 -63.2161 -85.4095 -147.5362 160.0878 67.2894 -72.0983 -179.7706
4.71504198 -144.4941 166.2546 68.5718 -86.0487 -141.8632 152.8693 -176.1471 42.2501 -75.6128 -26.0579 -167.7558 69.2132 -97.9769
4.75142162 -144.2067 140.5609 178.3339 -103.8094 -143.7333 151.6095 -59.9309 101.9427 -139.7198 154.2823 -74.9868 -175.5868 166.3790
4.78545052 -146.3169 164.7735 67.2115 93.4856 -144.8847 160.1596 -171.1636 -105.1085 -63.0351 -36.9358 -176.1316 -81.2131 -67.1799
4.81925225 -144.9106 147.0623 -179.2997 -101.7496 -137.4199 145.6054 -60.3514 102.7936 -88.9917 -10.2096 -63.4497 179.8809 69.9073
4.84924486 -144.7929 146.7379 -179.3975 -103.6326 -138.0452 147.6389 -60.2994 102.8562 -92.5380 -8.6980 -63.7234 78.6622 -176.8561
4.87564326 -145.0963 148.4073 -177.7191 -102.5512 -147.7892 160.6342 66.9897 94.6689 -143.8660 134.0320 -168.6314 -75.5079 -65.7286
4.90402615 -86.2264 149.7709 -175.7387 50.8734 -134.7203 140.9072 -59.5143 111.6849 -139.9536 11.5820 70.2345 -63.2999 -61.6668
4.95398856 -146.2502 164.9013 67.9514 94.3838 -145.5672 163.6478 66.5161 92.7436 -146.7537 159.3030 66.7028 -72.6095 -179.7931
4.98528842 -144.3156 167.2759 69.3093 -85.5364 -142.0485 169.4866 68.1633 98.1148 -71.7663 -23.7352 -168.7908 61.9998 -179.8069
5.01407678 -145.4042 150.0373 -177.2216 -103.5124 -146.3106 151.9981 59.6474 -87.9049 -79.9801 -30.3431 -170.6947 178.2280 -70.5079
5.04887413 -75.2514 155.6422 62.5767 -81.1797 -79.7483 157.5684 -170.9265 -104.1382 -62.5281 -36.6537 -176.1969 -81.4187 -67.2964
5.07118613 -146.2982 163.7751 66.4509 93.6408 -142.5856 169.1638 72.1801 -55.5777 -74.7696 -10.2371 67.9679 -179.2844 -179.7693
5.09962055 -145.2543 147.7522 -177.0270 -103.9392 -146.2331 165.7106 71.4889 -57.8009 -75.9663 -7.7280 57.6618 63.6803 66.4052
5.14366089 -146.4030 165.3463 67.5785 93.6230 -144.6874 154.2210 59.4085 -88.1774 -88.9517 -18.5071 -61.1919 -58.1571 -65.7085
5.16443996 -144.3168 167.1904 69.2479 -85.5922 -142.1463 169.5950 68.1182 98.0437 -71.7133 -23.5422 -169.2694 172.6158 68.6065
5.19034873 -144.1135 150.0705 -177.1467 60.1472 -139.2229 151.7966 -59.6907 102.3087 -78.6478 -12.0365 61.5294 72.1723 -179.8691
5.21628836 -144.3485 167.8366 69.6783 -85.2190 -141.7880 165.6549 67.1233 91.8410 -145.0158 143.0704 -172.1147 178.1001 -70.2813
5.24567360 -144.5148 146.2707 -178.7522 -102.7615 -137.1301 150.3286 -63.3394 -85.4389 -84.0515 -13.5976 -67.1663 73.5724 68.3089
5.28700358 -144.6581 147.2474 -177.9027 -103.3935 -138.5422 151.8437 -60.1900 102.5934 -75.3691 151.4278 -67.2186 73.1856 68.2748
5.32252236 -144.3181 167.1869 69.2433 -85.5900 -142.1394 169.5962 68.1487 98.1929 -71.6356 -24.1002 -169.1604 176.9752 -70.9654
5.34753735 -144.9419 147.7697 -177.1215 -102.9438 -148.5016 166.7573 67.6142 95.1628 -75.7811 -3.6669 56.3828 63.1578 -112.8651
5.37064519 -144.7293 147.5113 -177.9398 -103.3250 -137.8554 149.2887 -60.1086 102.5656 -144.8290 138.2420 -171.4997 -82.1011 179.4361
5.41512879 -144.1624 156.8943 62.2659 -85.9901 -87.4101 165.8862 69.5447 -58.8831 -75.4154 -8.7166 67.6424 178.0619 69.7706
5.45346620 -146.1925 164.3032 67.0460 93.6271 -146.1593 165.0440 67.3136 92.5799 -142.6312 137.7227 -171.7338 -81.9265 179.3949
5.47789228 -144.0319 157.3921 63.1931 -84.3671 -79.1127 151.4839 61.7373 -78.1506 -78.6596 -29.8929 -170.3073 58.8781 65.2937
5.49952142 -144.1302 149.3844 -176.7281 56.4135 -139.0683 147.5279 -60.1796 102.4587 -131.8196 155.1491 -65.4539 -93.1453 69.0564
5.52251289 -134.9710 155.8572 -61.0996 106.2283 -146.5006 165.0296 66.3658 92.3372 -146.8095 158.9634 63.0005 -178.0461 -69.9501
5.55192957 -144.7117 166.4490 68.4608 -86.3846 -142.1514 153.9765 59.3484 -85.1505 -84.8449 -18.9763 72.6519 -66.3446 179.1481
5.57542430 -144.5144 167.2207 68.9745 -85.6736 -128.9544 178.2154 74.4568 -54.2350 -72.1739 -9.3242 67.5630 178.3156 69.8805
5.60715893 -135.0923 155.9410 -61.1315 106.2213 -145.2215 161.8205 66.1971 92.9177 -150.4910 159.7337 66.4445 -66.7312 -62.8347
5.65171877 -144.9221 152.1422 -176.9062 60.8974 -148.1255 153.3339 60.2964 -87.7800 -76.3113 -40.3172 -175.0363 -83.5641 179.9341
5.68542831 -146.2952 163.6561 66.3713 93.6348 -142.7547 171.3282 72.7012 -56.0511 -73.0137 -10.5918 60.8499 71.2696 -179.4182
5.79357617 -144.9751 148.0479 -177.1376 -102.8199 -148.1064 163.5193 68.3211 101.1288 -67.2835 -37.7863 -174.6360 -81.4079 -67.9451
5.82195467 -144.9470 149.1873 -177.7861 62.0575 -149.3488 154.5744 63.4612 -88.1081 -117.6950 -0.5784 -62.7791 -93.2023 64.3210
5.84809963 -146.4965 166.2644 69.0746 95.0059 -143.7410 154.7861 60.2967 -87.7410 -90.5784 -18.7036 -67.7446 73.2643 68.3227
5.87800862 -135.0037 155.8193 -61.1177 106.2299 -146.4774 164.6225 66.1927 92.4274 -147.0068 159.2147 66.2588 -72.9456 -179.9022
5.90131892 -144.6667 150.9373 -177.7172 62.8262 -147.2775 157.0225 66.6694 96.1501 -144.7332 142.1743 -166.2716 94.4763 -67.1122
6.00377771 -144.7236 146.3601 -179.1860 -103.1808 -135.6533 144.6597 -63.7183 -85.4332 -133.0627 12.5835 -154.3317 174.4020 -179.5068
6.06980275 -144.1592 165.8571 68.4915 -85.8570 -143.9001 159.0990 61.2766 92.0907 -82.4076 146.1866 -62.1108 -65.9007 97.3657
6.11969318 -145.7918 163.4746 67.0733 93.9320 -134.0854 155.6386 -62.9374 -84.3249 -78.5264 -12.0801 61.5105 72.2732 -179.8422
6.23012746 -144.2598 149.7258 -177.8404 60.3240 -135.0484 142.4453 -63.6356 -85.2063 -143.9572 143.3312 -164.2220 94.6903 -68.1357
6.26013542 -143.9955 148.8651 -178.0330 61.3899 -137.7158 148.5394 -63.2107 -84.9144 -76.6516 -24.7629 -166.7888 68.7612 -98.4091
6.29947233 -146.1570 164.0578 66.8871 93.5721 -145.7052 166.9318 67.7878 98.3804 -74.1864 -20.1679 -165.2382 67.8738 -98.3763
6.34343523 -144.3058 167.4261 69.4077 -85.4467 -141.8739 170.8291 67.0424 92.3767 -76.0758 -4.5301 56.6116 63.7642 -114.0906
6.42217277 -75.3666 151.9733 -175.4401 61.2981 -144.8134 153.1725 65.4509 -80.6220 -75.7922 -44.2176 -173.1078 -77.6973 -66.4416
6.49986607 -144.3265 167.3243 69.3254 -85.5452 -142.1360 170.9367 69.3249 100.0078 -66.1724 -34.7322 -175.7851 -85.8562 179.8270
6.62656524 -144.4606 170.2522 70.9850 -85.1944 -136.9433 162.2792 66.3030 92.2582 -124.8964 152.7495 -67.4088 -83.4508 91.1636
6.66661004 -144.8591 148.4442 -177.6364 -103.7186 -136.0299 147.0025 -60.3352 102.9513 -144.4273 144.3884 -165.8630 75.0209 -97.2492
6.70107082 -146.4002 164.8508 67.1178 93.5970 -144.6144 155.6673 61.7402 -83.5838 -77.1706 -41.2774 -174.8008 -83.2966 179.9297
6.96100430 -71.0271 155.8228 63.8091 175.0950 -81.7300 133.8317 -176.9704 -110.5393 -116.6794 -0.4244 -63.5861 -81.4249 87.6627
7.26064113 -144.6420 166.8373 68.7245 -86.1193 -140.1425 157.7287 64.1060 -78.2447 -76.1577 -45.0304 -172.8390 -77.2989 -66.2771
7.86336394 -144.8137 150.3887 -177.9602 75.5587 -145.6175 157.8960 68.7498 -79.5284 53.5302 174.6286 70.6687 67.4404 -177.2387
9.17251987 -144.6967 149.9382 -178.0758 75.6481 -146.9034 157.8588 -166.9970 -116.2186 50.2057 -167.7747 74.6940 -97.6824 177.8543
9.21430937 -71.7013 160.4995 74.6875 155.3009 -80.7327 164.0597 67.7324 90.2900 -68.3932 -34.8402 -175.8416 -85.7824 179.8289
12.21386761 -76.1958 158.6725 -171.0956 49.2187 -72.7811 166.9773 -165.8750 -132.6082 -66.6964 -24.4179 65.2967 78.1951 -176.8406
13.37077113 -140.8928 118.2661 -177.7546 -74.9133 61.5660 88.6515 -171.5220 50.0838 -73.2086 -12.5196 62.5828 73.4573 -179.6521
