# Supplementary material for: Exploiting Sequence-Dependent Rotamer Information in Global Optimization of Proteins
Source: J Phys Chem B. 2022 Oct 18;126(42):8381–90. doi: 10.1021/acs.jpcb.2c04647 (PMC9623586; doi:10.1021/acs.jpcb.2c04647)
Supplement: Supplementary file 2 — jp2c04647_si_002.zip [file jp2c04647_si_002.zip › TripeptideConformations/GLY_HID_HID_new.csv]

0.00000000 -179.9668 179.7765 -145.3291 154.4808 -163.6837 -85.3918 -72.8043 160.1992 61.9655 -101.4311
0.13240880 179.9824 179.9092 -73.5586 151.9966 -163.2631 -83.3886 -71.4648 160.1283 61.9985 -101.3578
0.31650889 -179.8534 179.0826 -146.4529 166.2194 63.3654 84.2726 -70.8056 151.5360 -173.7135 74.3775
0.43682355 -179.8431 179.0930 -146.4639 166.2562 63.4264 84.3670 -70.8271 150.8979 -173.0634 -101.8608
0.52893015 -179.8575 179.0818 -146.3463 166.3184 62.7776 83.5850 -73.4222 160.2151 59.4733 -103.0235
0.62988903 -179.9641 179.7900 -145.4074 154.0438 -163.0378 -83.8556 -72.6336 160.9586 68.2871 85.8569
0.66131480 -179.8257 179.0929 -146.4569 166.3446 63.3355 83.5781 -72.7589 156.6942 -57.6159 115.3569
0.73012759 -179.9615 179.7732 -145.4239 155.8099 -164.9822 -87.1443 -67.4404 150.4136 -174.0294 74.7167
0.75606744 179.9719 179.8989 -73.4118 151.3875 -162.6636 -81.7024 -71.3064 160.9002 68.2726 86.0816
0.79993346 -179.9560 179.7837 -77.1752 164.2589 65.6183 80.8183 -69.6021 151.9931 -173.6256 74.1834
0.86504678 -179.9503 179.7835 -145.4342 155.7984 -164.8790 -87.0635 -67.5150 149.7993 -173.3307 -101.6961
0.99569354 -179.9567 179.8228 -77.2537 164.3973 64.9661 80.1210 -72.0296 160.5180 59.4462 -103.2448
1.03737203 -179.9285 179.7746 -145.4292 156.0862 -165.5254 -87.2686 -68.5374 155.0062 -56.8984 114.5803
1.07738221 -179.9448 179.7688 -145.4543 156.9944 -165.3538 -87.9883 -69.0613 154.7860 -58.7070 -72.6945
1.10845348 -179.9693 179.8158 -77.0109 164.1153 64.9258 80.0091 -69.2081 154.5887 55.4294 33.1145
1.15438364 -179.9572 179.8244 -77.2668 164.5444 65.4155 80.0068 -71.1526 156.9505 -57.5681 115.5538
1.21577781 179.9854 179.8992 -73.8080 153.7732 -165.0182 -85.4544 -67.4248 154.9329 -56.9458 114.7982
1.24919399 -179.9287 179.7881 -144.9757 167.1422 -171.2551 -104.4034 -58.4724 149.7826 -49.8934 101.1315
1.28005347 -179.9649 179.8107 -77.1961 164.2387 64.9475 79.9966 -72.5842 161.7463 63.1834 82.2355
1.40230702 -179.9669 179.8454 -144.7130 151.0663 -170.3494 70.2446 -74.3042 154.0967 59.6610 21.4787
1.46621970 179.9804 179.9761 -72.5255 148.5058 -169.9228 71.8973 -73.0267 154.0406 59.5951 21.2067
1.69358888 -179.9624 179.8005 -144.9065 161.0669 -169.3023 68.0011 -66.1448 148.9429 -174.1090 75.1290
1.80663456 -179.9446 179.8328 -145.1411 150.2345 -174.2511 -100.1104 -146.3994 147.8012 -174.9485 75.1496
1.82941048 -179.9515 179.8122 -144.9120 160.9668 -169.2029 68.0671 -66.3045 148.1783 -173.4650 -101.2764
1.87289044 -179.9408 179.8318 -145.1500 150.1824 -174.4072 -100.1137 -146.5121 147.0545 -174.2036 -101.4620
1.95203441 -179.9333 179.8067 -144.9552 162.4542 -168.9065 68.8980 -66.6244 154.0061 -55.8371 115.6492
1.98276040 -179.9720 179.8830 -74.7797 158.2697 -168.7410 69.3185 -65.9623 148.0614 -173.4415 -101.2360
2.01612342 179.9612 -179.7463 -143.9302 144.6407 -179.7985 71.6793 -139.0502 150.9643 -57.8232 107.1397
2.06676868 -179.9823 179.8202 -75.9104 162.3169 -168.6177 68.7758 -65.1928 153.2804 -56.7047 -71.4030
2.10269159 -179.9297 179.7982 -145.1652 170.7174 -162.5671 74.0856 -58.2373 149.5742 -49.4155 106.4322
2.19772320 -179.9993 179.9641 -73.1570 151.4976 -170.5759 66.6583 -75.9980 161.0349 59.1299 -105.5436
2.24555536 -179.8230 179.0526 -146.3895 163.8772 65.4527 96.5787 -144.3306 152.5422 -173.8693 73.5105
2.31962927 -179.8162 179.0531 -146.3937 163.7971 65.3968 96.5084 -144.5854 151.9107 -172.9181 -102.7541
2.39600925 -179.8410 179.3981 -144.0132 164.7569 65.4308 -91.4773 -132.7389 157.6140 -57.5091 109.6933
2.41619489 -179.5522 178.4793 -134.7245 156.8380 -58.6585 108.9395 -72.4810 149.2320 -173.8723 75.0775
2.45688796 -179.5757 178.4485 -134.0901 156.5747 -60.0288 -79.4815 -72.4644 149.2113 -173.8764 75.0771
2.48890626 -179.8358 179.1101 -144.1044 156.8925 58.4506 -94.2637 -80.4401 157.9668 59.7726 -102.3145
2.51828397 -179.6599 178.8490 -132.4376 154.1116 -60.1234 -80.0060 -135.8861 156.7798 -57.2567 107.8769
2.56606246 -179.5643 178.4649 -134.0939 156.5584 -60.0210 -79.4551 -72.5311 148.4131 -173.3570 -101.2231
2.65567667 -179.9872 179.6939 -76.0723 154.3164 -60.1472 -73.7283 -72.3433 149.2232 -173.8874 75.0785
2.75281048 -179.5578 178.4912 -134.7111 157.5654 -58.7631 108.7665 -75.2519 159.4656 59.7603 -102.7640
2.77497017 -179.5231 178.4938 -134.7266 156.8357 -58.6842 109.0111 -74.5464 154.5050 -57.5484 115.1261
2.82580738 -179.5808 178.4624 -134.0522 157.2107 -59.9170 -79.5611 -75.3559 159.4741 59.8887 -102.8435
2.85055730 -179.5516 178.5044 -134.7148 157.8289 -58.8035 108.7335 -71.3339 152.9189 55.7155 30.8367
2.90100029 -179.5651 178.4434 -134.1372 156.5668 -60.0025 -79.5863 -76.3578 154.4812 -59.8480 -72.9543
2.97305617 -179.4327 179.6200 -129.3064 155.7929 -65.6544 -11.8126 -72.5357 148.4666 -173.3581 -101.2386
3.01232638 -179.9826 179.6396 -74.3464 155.1938 -58.1611 114.0464 -71.3040 152.9213 55.7222 30.8703
3.03402702 -179.5565 178.4999 -134.6993 157.4108 -58.7440 108.7386 -75.9797 160.8224 63.6234 83.2176
3.06244625 179.9552 -179.9629 -72.3187 153.6132 56.5858 30.1318 -72.5232 154.1001 -57.6804 115.2840
3.09121787 -179.5796 178.4707 -134.0329 157.0880 -59.9742 -79.6394 -76.0463 160.8303 63.7280 83.2680
3.13435909 179.9877 179.6878 -76.3729 155.1151 -60.0886 -73.8037 -75.1097 154.2983 -59.6744 -72.0561
3.15640170 -179.8787 179.4147 -147.5772 167.2512 74.2969 124.4552 -79.2614 -7.9473 -57.8233 -68.9536
3.19123583 -179.9822 179.6444 -74.2421 154.7023 -58.0930 114.0890 -75.9064 160.8188 63.5943 83.1888
3.22358173 -179.4126 179.6265 -129.3273 155.7354 -65.8236 -11.4224 -74.5797 154.5420 -57.5722 115.0457
3.28182274 -179.9942 179.7295 -76.1307 154.7023 -60.1169 -73.9530 -75.9679 160.8250 63.6631 83.1969
3.30751989 -179.4432 179.6330 -129.2908 156.7746 -65.7372 -11.6261 -71.3558 152.9450 55.7889 30.7554
3.48654829 -179.4474 179.6315 -129.2875 156.4105 -65.7491 -11.5796 -75.9417 160.8652 63.8485 83.4719
3.76545499 -179.8813 179.4535 -147.7942 164.4015 74.5187 126.9892 -71.2784 -28.0142 -174.2415 -109.3216
