# Supplementary material for: Exploiting Sequence-Dependent Rotamer Information in Global Optimization of Proteins
Source: J Phys Chem B. 2022 Oct 18;126(42):8381–90. doi: 10.1021/acs.jpcb.2c04647 (PMC9623586; doi:10.1021/acs.jpcb.2c04647)
Supplement: Supplementary file 2 — jp2c04647_si_002.zip [file jp2c04647_si_002.zip › TripeptideConformations/GLY_LYS_CYS_new.csv]

0.00000000 -65.7558 149.2831 -100.1634 157.8574 -51.9950 -55.1271 -174.0070 -64.1311 -71.8431 155.0770 -61.2765
0.03260810 -66.6630 150.8476 -136.7260 157.2689 -59.1369 -179.9557 -177.7565 68.2789 -72.0497 155.1344 -61.3098
0.17083587 -65.7812 149.3999 -100.1471 158.4442 -51.9112 -55.1484 -173.9461 -64.1298 -80.3194 -14.0471 -60.6089
0.21384226 -66.6868 150.8199 -136.5259 157.7241 -58.9239 -179.8654 -177.8843 68.1981 -80.6848 -13.9838 -60.6257
0.25187061 -65.7616 149.2124 -100.0575 157.9021 -52.0034 -55.1245 -174.0146 -64.1443 -71.5896 155.2619 -59.8523
0.28653649 -66.6681 150.8506 -136.7143 157.3370 -59.1424 -179.9473 -177.7635 68.2781 -71.7715 155.3134 -59.8963
0.31195496 -69.7033 156.0473 -134.2902 156.5242 -64.0025 -176.6241 -179.4070 179.8728 -72.0964 155.1381 -61.3013
0.36070878 -63.8136 159.5108 -135.2163 157.5104 -60.9635 -67.6470 176.9436 -74.6815 -72.0783 155.1402 -61.2338
0.39636827 -65.7921 148.9380 -99.6861 157.1745 -51.9520 -55.1146 -174.0850 -64.2238 -78.5708 156.5594 -65.1023
0.43084450 -66.6841 150.8438 -136.6950 157.1020 -59.1583 -179.9579 -177.7618 68.2840 -78.2916 156.5142 -65.0676
0.49227358 -65.9218 137.4447 -137.9943 156.6756 -70.9286 178.0285 -67.9496 -69.8279 -72.0640 155.2064 -61.3006
0.51591503 -69.6751 155.9367 -134.0404 157.0258 -63.6749 -176.6024 -179.3730 179.8523 -80.7085 -13.9679 -60.6089
0.54528341 -63.8428 159.4625 -134.9818 158.0701 -60.8703 -67.6906 176.9834 -74.7273 -80.6742 -13.9689 -60.5418
0.61429293 -63.8148 159.5103 -135.2098 157.5650 -60.9721 -67.6478 176.9584 -74.6831 -71.8116 155.3258 -59.8408
0.66064497 -66.6765 150.8517 -136.7191 157.7170 -59.1453 -179.9379 -177.7683 68.2689 -74.5927 163.1415 61.6069
0.69729985 -63.8534 159.4648 -134.9726 158.4262 -60.8932 -67.7053 177.0462 -74.7343 -80.1567 -12.9840 61.5657
0.74540634 -63.8459 159.4633 -134.9731 158.1307 -60.8783 -67.6924 177.0004 -74.7304 -80.1401 -14.3731 -59.5313
0.78050058 -63.8408 159.4936 -135.2193 157.3246 -60.9363 -67.6605 177.0216 -74.7066 -78.3706 156.5155 -65.0729
0.81961158 -65.8098 148.9523 -99.4703 158.4506 -51.9130 -55.1438 -174.0517 -64.2444 -80.1639 -12.4328 61.3118
0.85966396 -66.0109 137.4362 -137.6919 157.4058 -70.7504 177.9771 -68.1022 -69.9030 -80.2243 -13.2484 61.6309
0.88070791 -66.3958 152.5148 -121.5451 158.1502 -55.8212 -62.5125 -179.7555 179.8746 -80.5856 -13.9052 -60.5743
0.91149000 -65.9934 137.4322 -137.6826 157.0088 -70.7412 177.9590 -68.1038 -69.9042 -80.2209 -14.6936 -59.5878
0.95520772 -66.4416 152.7681 -122.2187 157.5781 -56.1571 -62.6827 -179.7530 179.8439 -71.7799 155.2851 -59.8586
0.97563558 -71.3334 160.8273 -142.9644 145.9056 -170.6474 175.8922 179.4632 -179.9891 -70.7863 154.3082 -59.6939
1.02842480 -66.3837 152.4245 -121.2509 158.4403 -55.7650 -62.4249 -179.6808 179.8708 -80.1490 -12.8882 61.6009
1.06865743 -70.1694 156.0411 -134.4322 156.5038 -64.8576 -173.9435 -65.1170 -177.3963 -72.0679 155.2103 -61.2997
1.11672795 -66.4158 152.6120 -121.8574 157.2244 -55.9739 -62.5515 -179.7099 179.8385 -78.4447 156.4988 -65.0843
1.14025149 -71.6162 152.1688 -102.2201 155.3359 -85.4408 64.5537 60.3003 176.0411 -80.6496 -14.4995 -60.6298
1.17219214 -71.2874 160.7132 -142.7558 147.3051 -168.0131 175.9380 -179.9465 179.6915 -78.7996 -14.0361 -60.3486
1.19240674 -71.2921 160.7237 -142.8390 149.6029 -167.3419 175.7599 179.9859 179.7157 -76.2589 -13.6844 61.3724
1.21329890 -63.8552 159.4635 -134.9450 158.4527 -60.8930 -67.7065 177.0468 -74.7390 -80.1777 -12.5416 61.2799
1.25258014 -69.7123 156.0672 -134.2485 157.0404 -64.0200 -176.6028 -179.4113 179.8702 -72.5950 158.6209 59.2250
1.27517239 -72.1777 153.5042 -104.7901 155.3207 -76.7865 67.5288 174.7855 178.3523 -80.4301 -14.2937 -60.6454
1.30021062 -66.3597 152.2239 -120.7762 157.6282 -55.5148 -62.2599 -179.6398 179.8664 -87.1273 -9.6441 -63.9316
1.32319627 -70.1703 156.0316 -134.4273 156.5909 -64.8572 -173.9294 -65.1120 -177.3976 -71.7688 155.3844 -59.8850
1.34436892 -71.6155 152.1027 -102.0518 155.4370 -85.4851 64.5111 60.3370 176.0457 -80.0622 -14.9352 -59.5866
1.36911594 -69.6970 156.0396 -134.2594 156.4932 -63.9849 -176.6361 -179.4024 179.8725 -72.1700 146.7529 -168.1663
1.39369042 -69.5548 156.2260 -134.3265 157.1514 -63.5004 -176.5511 -176.0457 -68.8508 -80.6852 -13.9587 -60.6058
1.43444242 -65.9342 137.4544 -137.9834 157.1876 -70.9634 178.0531 -67.9482 -69.8285 -72.5600 158.6799 59.2185
1.45472193 -72.0866 153.1651 -104.2446 154.4269 -77.0681 67.0046 174.7521 178.5377 -78.5662 156.5585 -65.0662
1.47795879 -74.9146 161.4885 -128.1197 155.0888 -67.5609 89.5957 -177.6984 172.4130 -87.1283 -10.0128 -63.9019
1.50723223 -70.1502 155.9215 -134.1121 156.8139 -64.6796 -174.0863 -65.3058 -177.2635 -80.2054 -14.6184 -59.5848
1.53015701 -71.5985 151.5563 -101.1112 154.2173 -85.5869 64.2271 60.4938 176.1261 -88.1724 -9.9912 -63.8444
1.56714791 -65.7912 148.9666 -99.6932 157.5177 -51.9634 -55.1198 -174.0756 -64.2229 -71.9238 146.1095 -167.9931
1.59271366 -69.5557 156.2167 -134.3185 157.2359 -63.5084 -176.5463 -176.0563 -68.8560 -80.1222 -14.3810 -59.5819
1.63562750 -179.9182 179.8996 -142.5035 143.1234 -175.5901 179.4786 177.8048 -68.3237 -81.1055 152.4889 -61.2331
1.65889622 -72.1355 152.9597 -103.6756 154.2073 -76.9845 66.7850 174.6809 178.5543 -87.8841 -9.7072 -63.8813
1.68621788 -70.4723 157.7051 -132.6518 157.1285 -64.4102 -179.4002 66.4525 176.8851 -79.8488 -13.0477 61.6278
1.71458927 -71.4481 161.0955 -75.8190 155.4223 -64.0281 -174.3116 -65.0197 -177.3308 -79.2648 -15.0683 -59.5448
1.74202852 -74.9032 161.5337 -128.1870 155.8924 -67.5732 89.6210 -177.6732 172.4201 -80.2197 -12.6045 61.3488
1.76623459 -66.7188 150.8279 -136.5036 157.9121 -58.9298 -179.8535 -177.9000 68.1979 -78.9474 -13.2006 67.1319
1.80647912 -71.3271 160.8370 -142.9161 145.3598 -170.8621 176.0218 179.4092 -179.9707 -71.5721 145.0118 -168.4868
1.82806930 -71.1308 160.4366 -143.0736 145.4926 -169.8569 178.5895 -66.2796 -177.1672 -70.4355 154.4968 -59.7135
1.84906925 -71.4031 161.0049 -142.9604 136.0690 -179.9564 64.5164 177.6799 77.0219 -83.7699 158.5291 60.5233
1.87349549 -70.4905 157.7862 -133.0999 156.5078 -65.0757 -179.5048 66.0731 177.0738 -74.5421 163.1303 61.5457
1.89358044 -179.8818 179.9449 -142.6835 146.8373 -169.8212 173.4536 65.1245 177.4171 -70.3093 154.6174 -61.0874
1.91432323 -71.3723 160.9881 -143.3912 141.0716 -178.2539 64.2588 178.6484 -179.3458 -113.9890 156.8572 -62.8603
1.93622046 -71.0712 160.2853 -142.8967 146.2692 -167.7767 179.0999 -66.1457 -177.1635 -78.7651 -15.0001 -60.4140
1.96030261 -71.4346 161.1381 -75.0333 153.1290 -64.0432 -177.6297 -176.6529 -68.9017 -88.7993 -8.7624 -64.0611
1.98178673 -68.9427 165.6685 -123.7233 155.5896 -63.1567 91.7648 175.6847 70.1183 -87.1042 -9.8953 -63.9049
2.00499366 -69.5063 156.2644 -122.0342 157.3997 -58.8410 -61.2303 -62.0118 -176.7116 -80.4388 -13.8404 -60.4644
2.05696832 -63.8397 159.4938 -135.1942 157.4418 -60.9444 -67.6628 177.0222 -74.7133 -71.8443 145.0543 -169.5472
2.08004746 -179.8696 -179.9974 -142.5012 145.1905 -170.1037 178.6261 -66.3198 -177.1667 -70.7443 154.3130 -61.0869
2.10736015 -70.6189 158.8727 -78.3348 156.4974 -56.3100 -56.9700 -60.8656 -176.8026 -79.6795 -12.9422 61.4914
2.12924367 -63.8847 159.4598 -134.9985 158.2222 -60.8325 -67.7126 177.0854 -74.7608 -78.8941 -13.2236 67.1602
2.15213964 -71.2886 160.7409 -142.9231 149.7136 -166.6597 176.6547 177.2941 69.7615 -76.1358 -13.5492 61.3674
2.19433437 -69.5065 156.2560 -122.0158 157.5343 -58.8788 -61.2185 -61.9834 -176.7299 -79.8654 -14.2726 -59.4526
2.21574404 -70.4727 157.6977 -132.6087 157.1330 -64.3784 -179.3989 66.4716 176.8724 -79.9222 -12.5381 61.3933
2.23735106 -71.4164 161.1602 -75.3432 155.3378 -64.0431 -177.5751 -176.6693 -68.8950 -79.9363 -12.5430 61.4037
2.25892539 -63.0244 151.9119 -132.4728 158.4908 -45.9980 -168.9700 -164.8148 -54.3189 -80.1256 -14.3915 -59.6039
2.30188839 -71.3728 160.9071 -143.2657 143.3909 -177.2010 60.9867 170.7150 61.6352 -136.4739 165.6233 59.6285
2.32365324 -70.4750 157.7497 -133.0578 155.8561 -65.0031 -179.6229 66.0762 177.0734 -72.3250 146.8749 -168.1467
2.38958986 -66.4127 152.6286 -121.8717 157.4078 -55.9961 -62.5585 -179.7156 179.8448 -71.8393 145.0269 -169.5504
2.41185763 -66.6514 152.3223 -121.9758 158.3384 -55.6033 -62.9776 177.0016 68.9471 -80.1869 -12.4596 61.3214
2.43762787 -70.4688 157.7417 -132.7992 156.5111 -63.7878 -179.8922 64.1569 67.3467 -80.6362 -13.8279 -60.5654
2.45866391 -63.0462 151.8596 -132.3917 158.0482 -45.9729 -168.9725 -164.8230 -54.3410 -87.0022 -9.8550 -63.9171
2.48216675 -71.0570 160.2476 -142.7585 145.6261 -166.9775 179.5183 -66.0345 -177.1830 -85.7595 -10.5505 -64.3467
2.50460483 -71.2720 160.5987 -142.8032 148.4712 -168.4977 171.8612 64.0497 177.9398 -77.5249 -13.9265 61.1731
2.52943161 -66.7098 150.8348 -136.5972 157.4649 -58.9749 -179.8853 -177.8723 68.2126 -73.7351 -31.6306 -169.8112
2.56162794 -69.6723 155.9381 -134.0225 156.8376 -63.6331 -176.6191 -179.3626 179.8476 -78.5572 -20.0729 -164.4753
2.60788681 -71.2577 160.5968 -142.9205 152.9227 -164.5567 174.7278 -174.3267 -69.3614 -74.1414 -11.2611 61.4181
2.62794211 -74.9220 161.5450 -128.2440 155.7323 -67.5614 89.6562 -177.6870 172.4206 -78.8307 -13.3147 67.1930
2.65606400 -71.2514 160.5786 -142.7878 150.1439 -165.0749 174.7293 -174.3038 -69.8341 -78.2554 -8.9939 -60.0482
2.68420304 -71.2770 160.7497 -143.5340 147.1313 -167.8377 65.7862 174.9770 -178.9175 -86.2892 -7.7728 -64.3649
2.70805548 -179.9282 179.9003 -142.5650 147.8664 -169.3423 176.3751 176.4400 69.5682 -71.5073 162.2933 61.1477
2.74072948 -71.1399 160.4346 -143.0222 145.2369 -171.8535 177.8702 -66.4695 -177.1517 -145.4034 164.8524 61.2940
2.76131648 -71.3572 160.9108 -140.4479 137.5140 -172.1961 -91.6910 -173.6593 -65.7486 -116.3311 158.1338 -61.8722
2.78237346 -70.4841 158.1789 -79.7900 156.9107 -56.0412 -56.6450 -58.8573 -67.4260 -79.5108 -14.3039 -60.5075
2.82138056 -66.5100 151.8885 -79.5737 157.6704 -54.4607 -59.8227 87.1432 175.2867 -79.9747 -12.9330 61.6104
2.85484087 -71.2480 160.5576 -142.8041 150.3516 -164.9327 174.7337 -174.2758 -69.8169 -77.6392 -9.6266 -59.0915
2.88642840 -63.8675 159.4615 -135.0812 157.7530 -60.8735 -67.6943 177.0591 -74.7520 -73.7097 -31.6659 -169.8169
2.90775945 -69.5006 156.2022 -121.0443 157.3852 -59.2054 -61.1435 -59.5931 -67.2059 -79.7268 -12.9313 61.4399
2.93187428 -66.3710 152.3490 -121.1047 157.8897 -55.6295 -62.3506 -179.6859 179.8744 -78.5293 -19.8412 -164.4386
2.95313684 -66.3778 152.4200 -121.3469 157.7768 -55.7057 -62.4000 -179.7101 179.8760 -73.6187 -31.9637 -169.0374
2.97898762 -69.4026 155.9207 -120.1413 157.2507 -58.6663 -60.7714 -59.5500 -67.2010 -79.7936 -14.2663 -59.4329
3.01765625 -66.0012 137.4558 -137.8216 156.6691 -70.8082 177.9814 -68.0623 -69.9019 -73.8806 -31.9229 -169.8833
3.05370241 -69.5926 156.3378 -134.5619 156.7010 -63.8086 -176.6340 -176.0640 -68.8728 -72.5690 162.0725 68.7413
3.07966053 -71.1662 160.6394 -146.2835 147.6422 -169.5700 59.9504 57.3431 176.5829 -143.0914 161.5965 58.8385
3.10381670 -69.8087 156.9837 -124.4857 156.1133 -60.9704 -62.1604 -59.3741 -66.8830 -74.5546 163.0896 61.2700
3.12410671 -71.4968 161.3343 -76.5515 155.0635 -64.0907 -172.3860 -62.4281 -68.4771 -80.1215 -12.7693 61.3693
3.17315840 -179.8768 179.9850 -142.4668 144.8997 -170.0984 178.7535 -66.2921 -177.1674 -71.0097 145.2285 -168.4387
3.21336248 -66.3780 152.4147 -121.3323 157.8119 -55.7084 -62.3994 -179.7021 179.8721 -73.6541 -31.5409 -169.7871
3.24602098 -66.6460 152.4854 -122.5079 157.3227 -55.7835 -63.0511 177.0139 68.9486 -71.8396 145.0369 -169.5486
3.27540718 -71.3217 160.8404 -142.9486 145.0951 -170.4839 176.7463 176.5982 69.6997 -71.5638 144.3081 -168.3774
3.30096114 -71.2848 160.7286 -142.6839 145.8690 -168.2858 176.0784 -179.8963 179.6394 -76.5217 -23.3832 -164.8341
3.32142081 -66.6641 152.3090 -121.9773 158.0605 -55.4932 -62.9652 176.9643 68.9282 -78.9467 -13.1300 67.1539
3.34641440 -71.8397 162.4334 -128.4464 155.8668 -63.7221 93.7927 -175.1508 -68.5487 -80.7141 -13.9940 -60.6140
3.36744024 -69.8589 159.9244 -135.6220 158.9022 -66.6338 -89.9862 66.0529 66.5829 -80.5672 -14.0692 -60.3127
3.41584748 -71.2695 160.6028 -142.8598 147.4295 -169.0803 172.1207 64.1202 177.9075 -75.1784 -15.4527 67.3501
3.44163975 -71.2867 160.5837 -142.0764 137.3188 -176.3300 168.8033 58.9582 67.7191 -87.8954 -17.9347 61.2471
3.46391430 -71.0694 160.2832 -142.9846 147.0725 -167.7163 179.1298 -66.1297 -177.1659 -75.0178 -14.7088 67.4371
3.48798363 -63.0768 151.8675 -114.1768 158.7892 -62.4083 -73.5363 87.2963 71.9621 -80.1322 -12.9985 61.5217
3.52158856 -69.8734 159.9500 -135.7147 158.9928 -66.6683 -90.0196 66.0584 66.5392 -80.0717 -13.0942 61.3987
3.54998813 -71.3610 160.9779 -143.4324 142.4683 -174.5878 64.6748 179.4721 -69.7515 -73.5335 144.2908 -168.6335
3.57480089 -72.1198 153.1803 -104.1473 154.7682 -77.0135 66.9967 174.7176 178.5249 -73.8127 -31.8686 -169.8600
3.60352765 -69.6259 156.5542 -122.7816 155.5896 -59.8256 -61.6450 -59.5072 -66.9494 -72.4236 146.8124 -168.1340
3.63267505 -71.3442 160.9287 -143.7777 144.5994 -170.9680 66.2397 175.5558 -178.0355 -72.3451 161.3769 66.8347
3.65400465 -70.7599 152.3033 -105.0284 155.0521 -84.6633 63.8124 57.3177 67.5392 -71.6859 155.3413 -59.8754
3.67975008 -69.3694 155.9516 -120.9554 156.9905 -57.7778 -61.0610 -62.5067 -176.6108 -79.0025 -13.0533 67.2286
3.71149576 -71.2850 160.7375 -142.9561 147.6765 -166.8451 177.4918 177.8109 70.3920 -75.5885 -13.7784 67.0906
3.74872250 -69.5954 156.5398 -123.3308 155.8398 -58.8757 -61.8214 -62.6281 -176.6333 -73.1223 162.1001 68.8270
3.77430244 -71.3898 160.9241 -140.0718 140.5844 -172.6642 -94.4631 171.2937 -169.3124 -80.0681 147.7814 58.8256
3.80042813 -66.6534 152.2792 -121.9412 157.7518 -55.4974 -62.9387 176.9927 68.9422 -78.5502 -19.8628 -164.4407
3.84345670 -70.7674 152.3105 -104.7411 155.1909 -84.5733 63.7207 57.3543 67.6440 -80.1364 -14.9358 -59.5836
3.86872622 -70.4585 157.6861 -132.7476 155.9215 -64.5412 -179.6679 66.3158 176.8876 -73.7602 -31.9836 -169.8939
3.89180049 -68.9561 165.8760 -124.0790 155.7651 -63.2383 91.8264 175.7417 70.1527 -73.6938 -31.6833 -169.8185
3.91645318 -71.2529 160.6301 -144.0246 151.5601 -164.4645 63.8127 166.2497 68.2638 -75.6205 -11.4585 62.4336
3.94916281 -70.1976 156.2777 -134.3831 156.7132 -64.4114 -171.3222 -66.4385 91.4008 -71.9006 155.6283 -61.2996
3.98712274 -71.0383 161.7089 -151.8659 150.4361 -166.8035 62.4190 62.9631 -99.1096 -71.8293 162.6872 60.5936
4.02054897 -71.1242 160.5079 -143.3808 145.1078 -169.4551 179.5442 -62.5603 -66.2705 -70.8262 144.6095 -168.3193
4.04076408 -73.4832 128.7692 -156.3627 165.3956 38.3548 60.9240 178.8447 75.0494 -70.5749 146.8468 -168.2615
4.07652974 -70.5913 158.8073 -78.1980 155.6451 -55.8767 -56.8041 -61.0465 -176.8435 -73.3681 -32.0614 -169.0558
4.10358124 -69.4493 156.1710 -121.6821 156.8720 -58.5240 -61.1216 -62.1079 -176.7305 -73.4523 -32.0966 -169.0460
4.14657318 -65.2941 124.1671 -138.7494 156.3497 -73.5295 178.5575 -103.3097 60.8617 -80.9849 -14.3599 -60.6088
4.16867156 -71.2928 160.7912 -142.7598 143.9172 -169.2403 177.0455 177.6527 70.0308 -73.7041 -36.1804 -170.0077
4.20363894 -70.4280 157.5062 -132.5925 155.6334 -65.9702 177.4917 65.1988 -93.6979 -72.7082 155.7803 -61.3429
4.22521788 -71.1249 160.0997 -143.1626 147.0647 -170.4595 170.4681 66.1597 -91.1587 -70.4061 154.6062 -61.0747
4.26931600 -71.2780 160.7377 -142.8036 146.4823 -167.0637 177.1196 177.6663 69.8999 -76.3037 -22.4927 -164.6719
4.30051360 -65.3149 124.1761 -138.7460 156.7953 -73.5446 178.5876 -103.3390 60.8732 -80.4404 -13.3217 61.6295
4.32108203 -71.0700 160.3806 -143.4180 147.1492 -166.9302 -179.8381 -62.2694 -66.2634 -75.1208 -14.6161 67.4493
4.35031789 -65.3014 124.1619 -138.7385 156.4306 -73.5307 178.5705 -103.3226 60.8682 -80.3987 -14.7955 -59.5829
4.37896494 -66.4761 151.7376 -79.3800 156.8125 -54.4762 -59.7021 87.1290 175.2441 -72.2965 162.0278 68.9399
4.40929992 -71.3676 160.8856 -140.1969 140.3215 -171.7360 -93.9407 171.8978 -169.1449 -77.6803 135.3692 -169.4681
4.42962630 -71.3841 160.8803 -141.4793 145.5603 -172.7619 -96.4539 178.8377 177.1621 -135.5586 165.2278 59.7188
4.45286168 -69.3548 155.8339 -120.0567 156.3207 -58.0594 -60.9986 -60.2226 -67.3816 -79.2378 -12.9195 67.0649
4.48284614 -71.1223 160.0819 -143.1698 147.2569 -170.3318 170.4710 66.1673 -91.1736 -70.0839 154.7820 -59.6922
4.50293123 -70.4668 157.7697 -132.8711 155.9570 -63.8656 179.9777 64.1373 67.3833 -73.6477 -32.3849 -169.1354
4.52297481 -71.3708 160.8977 -140.1953 140.2208 -171.7701 -93.9202 171.9439 -169.1510 -78.0878 136.7056 -169.4548
4.54421752 -71.3106 160.8390 -143.5601 146.9381 -170.0896 65.2753 177.7982 -70.2850 -75.9850 -13.7982 65.9293
4.58573583 -65.6673 149.8025 -101.0689 156.6797 -51.8872 -55.1759 -173.8793 -63.9969 55.2126 177.1302 86.1169
4.60800274 -71.1476 160.5400 -144.8242 147.9586 -160.0213 92.6903 -61.6520 -177.7235 -79.1813 -14.4479 -59.3300
4.65752632 -71.3606 160.8215 -141.2458 141.5469 -174.5378 -93.8937 -68.6302 -176.7290 -121.7990 157.0935 -62.4839
4.69890662 -71.0632 159.9223 -142.7161 145.6958 -170.2952 169.8372 65.2352 -91.0634 -79.5447 -17.0720 -60.4721
4.72641127 -66.5126 151.8729 -79.4438 157.1076 -54.3665 -59.7932 87.1233 175.2905 -78.3941 -19.8797 -164.4538
4.74751455 -66.4989 151.8328 -79.4436 157.0047 -54.3980 -59.7619 87.1190 175.2871 -73.5045 -31.9775 -169.0511
4.77307210 -71.0663 159.9277 -142.7631 147.9370 -169.4361 169.6311 65.1498 -91.0546 -77.6248 -15.4806 61.3183
4.80059890 -70.1058 155.7822 -133.6993 154.1488 -65.3762 -172.4093 -69.2848 90.9641 -88.5203 -11.0176 -63.8457
4.82542970 -65.3200 124.1970 -138.7054 156.7997 -73.5350 178.5841 -103.3915 60.8803 -80.4855 -12.8600 61.3423
4.87284704 -69.3042 155.7010 -119.1762 156.7406 -58.0966 -60.5037 -59.6766 -67.2791 -78.3040 -19.8959 -164.3942
4.89321823 -71.2369 160.5611 -142.7986 150.2413 -163.7631 174.8544 -173.7057 -69.8171 -75.3790 -16.7864 -163.5332
4.92223283 -68.9792 173.1306 -155.2628 159.7775 -105.5545 153.5860 -65.2206 -60.4279 -80.6123 -13.7342 61.4627
4.98438955 -179.8879 -179.9457 -142.4236 147.1331 -170.2827 170.5853 66.3826 -91.1394 -70.0694 154.7885 -59.6856
5.00940537 -66.5002 151.8340 -79.4449 157.0291 -54.4005 -59.7692 87.1250 175.2928 -73.5444 -31.5550 -169.8091
5.04890175 -72.2051 152.1900 -82.7076 156.6936 -86.6064 56.5755 -91.5946 -175.8635 -78.6946 -13.6066 67.2757
5.07881940 -70.7535 152.1930 -104.7585 154.8564 -84.6426 63.7304 57.3760 67.5714 -71.7791 145.0985 -169.5429
5.10124702 -70.5550 158.5237 -78.3560 155.2740 -56.0234 -56.7958 -59.0220 -67.4672 -73.3626 -31.6945 -169.8202
5.14707858 -69.3496 155.8335 -119.8441 156.5304 -58.3436 -60.7087 -59.7151 -67.2563 -73.4499 -31.7283 -169.8121
5.17792019 -70.9931 161.6658 -151.9667 148.2918 -166.6850 63.2016 62.6372 -99.5963 -70.9966 145.1567 -168.2473
5.21375121 -69.1992 173.3690 -155.0358 158.6803 -105.0688 153.2381 -65.4468 -60.6612 -87.8007 -11.0017 -63.8851
5.24268916 -71.3498 160.8357 -139.5682 121.1671 -157.2401 -65.7444 -169.8681 179.7856 -76.1002 139.5115 -169.0698
5.26679528 -70.4240 157.5136 -132.5825 155.8465 -65.9061 177.5589 65.3210 -93.6966 -72.5774 147.8941 -167.9326
5.31872573 -69.1428 150.0481 -85.9289 154.4425 -80.6417 64.3477 175.3424 -70.6723 -78.5646 -20.4314 -164.5247
5.35328033 -69.9871 157.4253 -143.0889 144.8543 -166.5454 -177.5128 -65.9573 92.8144 -85.8892 -10.8380 -64.3265
5.42810389 -69.9693 157.4148 -143.2629 147.2015 -166.6400 -178.0894 -66.0197 93.0675 -77.5012 -13.3083 61.2105
5.46103598 -69.0061 173.1532 -155.4188 160.1860 -105.3873 153.5158 -65.2480 -60.4744 -72.4171 158.6155 59.0442
5.51998182 -72.1734 152.1550 -82.7032 156.0063 -86.6570 56.5372 -91.5521 -175.8738 -78.6116 -20.6545 -164.5506
5.54748508 -70.0697 157.7596 -143.3048 144.4176 -169.4266 -178.3845 -65.8304 93.2027 -70.9996 145.4283 -168.3963
5.58069242 -179.8891 -179.8561 -141.9866 146.0491 -168.3966 -178.2766 -65.6345 93.5970 -72.0208 162.6341 61.3197
5.61846722 -70.4183 157.4476 -130.7299 155.0356 -65.5317 177.4659 65.0525 -97.2682 -80.1722 -12.7469 61.4841
5.65737490 -70.1910 156.2564 -134.2836 156.6965 -64.4663 -171.3686 -66.5819 91.4592 -71.4188 145.5741 -169.4801
5.67906000 -70.7506 152.1605 -104.4155 154.6117 -84.5919 63.6113 57.4321 67.6745 -78.7701 -20.6662 -164.5494
5.70024305 -70.3868 157.4222 -132.1021 155.5059 -62.1868 -179.2925 91.0767 -74.6254 -86.4824 -8.5949 -64.0823
5.75799645 -65.2567 124.0133 -139.1435 156.4642 -73.7452 178.6318 -102.7444 60.8222 -72.5206 162.1403 68.7343
5.77965202 -70.4237 157.5057 -132.5721 155.9174 -65.8949 177.5771 65.3395 -93.7119 -72.3380 147.3376 -167.6966
5.82704721 -66.6939 163.9403 -137.1519 158.7530 -126.3569 62.9510 56.6104 -176.8994 -74.1021 -31.8884 -169.9173
5.87438904 -71.4020 160.8859 -140.7883 135.6172 -176.8047 -97.0608 -70.7050 -177.5209 -90.5271 154.4563 58.9126
5.90980027 -70.4245 157.5069 -132.5082 155.8535 -65.8740 177.5667 65.3594 -93.7854 -72.0865 145.8893 -169.4827
5.95670726 -71.1102 160.0655 -143.1115 146.6453 -170.7104 170.3962 66.0700 -91.1519 -70.3979 144.2466 -169.5353
5.97999517 -69.6358 156.9700 -130.5344 157.3089 -56.2900 -64.0580 -93.7267 71.1585 -79.2284 -12.7758 61.6226
6.02682004 -69.5956 156.8720 -130.4285 156.8675 -55.9982 -63.9678 -93.9461 71.0331 -79.7192 -13.8740 -59.4513
6.06167962 -71.1314 160.1254 -143.2448 147.8665 -169.9717 170.7088 66.2345 -91.3190 -69.3151 161.5754 68.9248
6.08760063 -69.6696 156.0168 -134.3549 155.8112 -63.9486 -176.6553 -179.3938 179.8659 46.6224 -161.6897 75.6341
6.12091802 -70.4784 157.9765 -80.6646 156.2320 -52.1465 -58.0396 -84.8398 76.7830 -79.4085 -13.9409 -60.5200
6.18955334 -65.2983 124.1325 -138.9101 156.0541 -73.6179 178.5870 -103.1634 60.8651 -74.0359 -32.4623 -169.1693
6.24183811 -69.2784 173.4261 -155.0860 159.4667 -104.7441 153.0809 -65.5525 -60.7875 -71.7830 145.1003 -169.5490
6.32644302 -69.5601 156.8387 -130.3527 156.1747 -55.5559 -64.0795 -95.1412 70.4583 -87.0088 -8.7282 -64.0951
6.34699794 -69.9743 157.4367 -143.2944 146.2523 -167.3012 -177.9642 -65.9621 93.0451 -75.2448 -14.8267 67.4096
6.39165365 -71.3422 160.7397 -139.8795 130.4137 -159.7978 -78.7312 -64.9678 92.8489 -63.5310 157.5964 -60.7053
6.41382258 -69.8380 157.3331 -131.6142 155.3145 -57.8536 -64.4897 -91.9195 71.8874 -72.4856 158.6232 59.4255
6.43461644 -70.1018 155.7944 -133.7976 154.5037 -65.3962 -172.3714 -69.2362 90.9724 -79.3530 -21.4404 -164.6385
6.50670407 -69.6142 156.9209 -130.3771 157.5036 -56.1599 -63.9673 -93.7030 71.2119 -79.1703 -12.3505 61.5134
6.54880750 -71.1344 160.5550 -144.7917 147.5344 -159.8289 93.1973 -61.5685 -177.8722 -77.4970 -20.4333 -164.5348
6.62164835 -71.0729 159.9750 -142.7863 143.2559 -171.9921 170.2563 65.6389 -91.0970 -75.1439 -37.0537 -170.1923
6.64899636 -68.9013 153.9380 -76.1626 154.6500 -81.7858 64.0225 -89.9537 -72.9218 -78.5026 -13.5942 67.3567
6.67224422 -70.1101 155.8512 -133.9330 154.7613 -65.3341 -172.2567 -68.8396 91.0698 -74.6626 -32.5884 -169.9986
6.84182706 -69.2119 173.3703 -155.0252 158.8860 -105.0177 153.2142 -65.4748 -60.6900 -79.0094 -21.1531 -164.6358
6.89023470 -71.1409 161.6156 -150.5005 145.1897 -165.9466 92.0580 -66.5278 97.2243 -142.8676 165.3282 60.9819
6.93231636 -70.3961 157.4160 -131.0465 152.7827 -66.1697 176.6972 64.2901 -96.4039 -74.7662 -34.0879 -169.4890
6.98776333 -70.4001 157.4140 -130.7886 153.1354 -65.9112 176.9081 64.5067 -96.9483 -78.7397 -22.1904 -164.6776
7.06209150 -69.7882 157.2554 -131.5380 154.4759 -57.4612 -64.4866 -92.3538 71.5807 -72.5867 146.2896 -167.9049
7.19891283 -70.3959 157.4080 -131.0205 152.8713 -66.1435 176.7258 64.3165 -96.4564 -74.7225 -33.5911 -170.1915
7.24255631 -71.3459 160.7459 -139.9713 133.4369 -159.3769 -80.0883 -65.5942 91.8877 -62.8507 158.4780 59.7622
7.28314190 -73.1494 140.1667 -120.4798 154.2604 -85.3961 77.6049 72.4891 -93.0105 -72.5217 162.1528 68.7689
7.31600920 -70.3836 157.4377 -132.2546 155.7029 -62.2020 -179.1822 91.2276 -74.4060 -77.6208 -19.8963 -164.2838
7.40736311 -73.7516 169.9020 -128.0501 157.6617 -67.6332 -72.1548 178.1098 69.0006 -81.2538 -13.6912 -60.3222
7.67483028 -70.9770 160.1696 -144.2950 149.8381 -156.5054 101.1337 -64.0229 -77.0209 -144.4039 161.4068 58.8918
7.82052068 -71.3972 160.9064 -140.3386 127.4602 -175.8461 -84.4172 -60.8998 99.9256 -111.8382 156.3961 -62.4548
7.90747862 -69.6574 155.8084 -133.3009 159.5272 -60.9465 -176.1227 -179.3564 179.8109 -73.5197 -39.5096 -65.8310
7.94677956 -69.5572 156.8555 -130.4489 156.2753 -55.6749 -63.9589 -94.5285 70.7036 -73.0538 -32.2362 -169.0079
7.98553311 -73.1561 140.2110 -120.2219 153.8550 -85.4307 77.5207 72.5267 -93.0981 -74.1653 -32.1825 -169.9279
8.20432538 -69.5560 156.8472 -130.4282 156.3583 -55.6768 -63.9526 -94.5046 70.7255 -73.0578 -31.8053 -169.7723
8.61131935 -72.9871 161.5376 -130.8995 154.7670 -66.2267 90.5519 93.8842 -69.5553 -78.9270 -20.6139 -164.5321
8.91286255 -71.3924 160.8469 -140.8560 130.9380 -175.5918 -84.2460 -60.4676 99.1687 -141.3263 149.2908 -167.8827
