# Supplementary material for: Exploiting Sequence-Dependent Rotamer Information in Global Optimization of Proteins
Source: J Phys Chem B. 2022 Oct 18;126(42):8381–90. doi: 10.1021/acs.jpcb.2c04647 (PMC9623586; doi:10.1021/acs.jpcb.2c04647)
Supplement: Supplementary file 2 — jp2c04647_si_002.zip [file jp2c04647_si_002.zip › TripeptideConformations/VAL_PHE_VAL_new.csv]

0.00000000 -78.9989 -13.0593 -62.0377 -145.5511 155.4033 -177.3321 -116.9154 -76.9563 -16.8905 -62.6835
0.56143126 -134.3793 156.9778 -65.3716 -72.2719 153.2792 -176.7159 62.7353 -76.5708 -16.7094 -62.7137
0.66187981 -134.1475 156.8692 57.5404 -143.8807 155.5066 -177.1035 62.2874 -77.2946 -16.8461 60.2116
0.87554381 -134.6381 157.1042 58.2165 -74.5084 139.3358 -177.6522 -103.5473 -131.4881 2.8145 60.0625
0.95969720 -76.1028 154.7226 -63.6978 -144.2001 155.5211 -177.0775 -116.8022 -77.2914 -16.8493 60.2125
1.28009697 -134.2091 157.4505 -65.3809 -142.7351 146.0858 -175.5927 -109.8210 -127.6368 -0.5972 60.9500
1.35576308 -146.2629 149.3980 -167.8347 -70.8552 152.6604 -176.5731 -116.3299 -76.2702 -16.6731 60.1903
1.38163287 -77.7411 -13.6551 -62.1065 -145.6720 146.0230 -178.9023 -99.8454 -138.2139 150.6445 -67.3078
1.40440172 -146.1777 148.2355 -169.7262 -143.6996 155.2087 -177.1663 62.3014 -77.2577 -16.7953 60.2192
1.46248784 -74.4147 136.4714 -178.4617 -144.3955 155.2435 -177.1191 -116.7883 -77.2372 -16.8012 60.2212
1.53123496 -85.8346 -1.9256 -59.8666 -140.7904 166.0663 69.0629 93.8397 -131.1629 156.5810 -65.3850
1.56924308 -132.0034 137.8432 -175.3989 -72.1307 152.1260 -176.2697 62.7385 -76.0663 -16.6862 60.1938
1.59005113 -134.6188 157.0002 -65.0488 -69.9007 142.6099 -178.4907 -98.5426 -138.5995 151.6385 56.0745
1.61314796 -146.4639 149.2136 -167.6036 -73.9166 137.6712 -177.8318 -102.6862 -131.3785 3.5604 59.9883
1.69016897 -72.7071 -24.2540 69.9074 -145.1265 155.5393 -177.3434 -116.8657 -77.0404 -16.8708 -62.6842
1.72954500 -84.9412 -10.5741 -61.9511 -70.7776 142.7787 -178.2447 80.2400 -137.8718 151.0795 55.8665
1.79070005 -78.9753 -13.0231 -62.0368 -145.6117 154.8347 -176.7964 63.1331 -72.0025 -26.9570 69.1370
1.82574832 -83.7754 -9.9956 60.9711 -76.8238 161.8775 61.7048 -94.6518 -133.4822 156.6043 57.4663
1.85742179 -134.3861 156.8762 57.7217 -74.2087 159.5141 -169.1870 -108.6783 -68.0670 154.0882 58.5076
1.88912268 -146.3039 148.6186 -169.9665 -141.8683 143.5850 -176.4941 -107.0626 -129.1617 0.8505 61.0695
1.91052148 -82.4560 -13.6643 60.9587 -86.9260 153.5777 -55.3743 -74.5792 -135.2064 156.5602 57.3251
1.95268647 -82.5686 -12.4530 -62.2704 -78.5684 154.9192 52.7970 83.1591 -88.1564 -14.5273 60.6739
1.97763494 -83.0183 -12.6489 -61.8934 -89.4416 156.2497 -55.2336 -74.3589 -82.6951 -11.3842 -61.9674
2.00022562 -134.5878 156.9826 -65.0795 -70.4975 145.1007 179.9185 79.3644 -135.5715 131.3874 -56.8982
2.03139433 -72.7293 145.5815 67.7281 -144.1184 155.2435 -177.1307 -116.7705 -77.2595 -16.7961 60.2206
2.06222767 -134.2001 157.2540 57.6769 -143.5916 146.2701 -178.5719 78.9339 -138.0936 150.5712 -67.2547
2.10371609 -85.0496 -10.5187 -61.9518 -71.4626 145.0539 -179.6995 79.3139 -134.8840 131.2882 -56.9408
2.16090951 -75.9250 154.9775 -63.4572 -74.0701 159.4965 -169.1787 70.5955 -68.0616 154.0916 58.5091
2.25950646 48.7845 30.7979 -58.9136 -73.7122 153.1470 -176.4059 -116.2898 -76.5021 -16.7145 60.1788
2.28210073 -71.4432 -24.9363 69.6513 -144.8494 143.9415 -176.6800 72.9484 -129.8947 0.8592 -62.0438
2.30960488 -75.8182 155.0877 -63.1140 -70.4603 145.1434 179.9181 79.3485 -135.5908 131.3790 -56.9254
2.35387797 -134.3663 156.9972 -65.3721 -72.0345 152.7950 -176.1379 -115.4376 -71.4827 -26.8697 69.1493
2.40013512 -134.4989 157.7261 -65.2807 -74.1272 161.1403 64.5396 -93.5450 -134.2909 156.6515 57.4223
2.44753200 -77.8174 -34.3292 -178.2540 -76.5283 152.3845 -176.5402 -116.3253 -76.0992 -16.7039 -62.7052
2.47420552 -86.5489 0.2265 -59.8263 -138.8742 159.2229 65.0491 -86.3382 -86.2320 132.1919 -177.8977
2.51740480 -71.0052 -33.0842 -178.7044 -143.7773 143.1312 -176.9066 73.6227 -130.3045 1.3794 -61.9828
2.56776102 -132.0011 153.2830 -65.8373 -137.8195 158.1677 -58.0250 97.3791 -82.6942 -11.5417 -61.9558
2.63021640 -132.0791 136.8324 -56.2154 -70.7315 141.4951 -178.2721 80.3887 -138.0719 151.4713 55.9709
2.65296483 -85.9956 -1.4578 -59.8444 -140.4635 165.5705 68.2840 93.3127 -144.4052 147.4735 65.7251
2.67730481 -133.7880 156.3627 -65.6054 -145.7389 156.4549 57.4600 89.9002 -98.3951 -12.5489 -62.1613
2.70307703 -134.3715 156.9461 -65.3945 -72.7266 154.9185 -175.9951 -116.7569 -70.5967 -35.2930 -177.7147
2.74193652 -134.3956 158.1176 -65.2806 -72.5052 154.3845 56.6422 84.7553 -93.7946 -13.3153 60.6675
2.76855074 -75.9329 155.1150 59.7448 -69.8718 147.9779 -179.0243 78.8362 -146.9880 143.1599 -171.4052
2.81209171 -126.2079 132.9206 -178.1656 -138.4462 155.9726 -55.8243 97.2792 -134.9982 156.5160 57.2823
2.84851393 -82.5025 -13.5444 60.9825 -87.3103 153.4766 -55.3651 104.0633 -133.2470 137.6953 -56.5691
2.88195496 -132.0577 153.3232 57.2545 -137.8740 157.5992 -58.2763 97.3730 -75.8563 154.8350 59.2093
2.91523956 -132.0419 137.9580 -174.8931 -73.8605 158.4560 -168.6632 70.7113 -67.7389 153.9326 58.5185
2.94172342 -83.5287 -10.3930 60.9236 -77.5219 161.9809 61.0116 -94.8870 -145.8700 147.5774 65.6296
2.97184485 -72.8841 146.7975 69.6922 -69.0047 141.5899 -178.4892 80.3161 -138.5239 151.7324 56.0455
3.00397927 -73.3427 -30.8170 -175.9077 -130.4892 155.3226 -55.7284 -74.7574 -135.1888 156.5088 -65.8537
3.02856310 -132.0643 137.0825 -56.0196 -71.1261 144.1831 -179.6573 -98.6379 -134.9665 131.4700 -177.3406
3.05108542 -134.3838 156.8959 57.7240 -74.8499 162.3162 -169.8766 70.1592 -63.6590 135.4084 -177.2323
3.07318860 -146.2487 148.5011 -169.8990 -143.3193 147.4121 179.5272 78.4626 -135.3985 130.9855 -176.9499
3.10808900 -74.7156 134.9535 -177.5694 -71.6945 144.0570 -179.6499 79.5003 -134.9794 131.4841 -56.9758
3.14829381 -146.2550 149.4043 67.6307 -70.6462 152.2267 -175.9691 63.8207 -71.2062 -26.8391 69.1612
3.16955947 53.4152 45.8248 -158.9752 -73.1112 153.1439 -176.4157 -116.2983 -76.5476 -16.7031 60.1774
3.20848969 -134.3849 157.1020 57.8022 -73.9883 154.9171 -58.7154 105.2784 -75.9411 154.8391 59.1880
3.23475362 -71.8111 -33.7717 -179.6770 -146.9934 165.8220 63.7570 -90.3484 -132.3044 156.6582 -65.4829
3.26830717 -74.4274 136.4642 -178.4330 -144.5376 154.7344 -176.5912 -116.0580 -72.1383 -26.9499 69.1409
3.29624435 -71.4289 -32.6178 -58.3758 -143.9417 145.6806 -178.7086 -99.7732 -138.3963 150.9917 55.9919
3.31658331 -134.4859 157.7336 -65.2973 -74.4367 161.5315 64.8523 86.9770 -131.9823 137.3342 -56.8595
3.34002570 -72.7625 145.9485 -168.3079 -143.1953 145.4761 -178.5649 -99.7912 -138.2349 151.0131 56.0240
3.36017515 -131.9964 137.8887 -175.3978 -71.9310 151.7151 -175.6427 -115.4442 -71.0353 -26.8391 69.1582
3.39358703 -134.3995 158.0326 -65.3115 -73.3725 157.8141 60.9877 -93.8172 -82.2633 133.5911 -57.8563
3.42275425 -146.1995 148.3108 65.8355 -144.1834 150.2154 -179.3836 -100.1421 -146.9873 142.8624 -171.4514
3.44328501 -132.0472 137.6781 -175.8919 -70.0154 146.8301 -178.7999 -98.9047 -146.5252 143.1617 -171.3918
3.46994495 48.7666 30.8385 64.1378 -70.6500 143.4131 -178.1177 80.0990 -138.0965 151.0227 55.8201
3.50209179 -145.9995 147.9351 66.0473 -145.4858 177.7485 76.0253 108.2710 -70.1569 -10.3805 -61.8227
3.52833870 -146.1735 148.2159 -169.7112 -143.8226 156.7703 -176.5449 61.7758 -71.2092 -35.4198 -57.4073
3.55243904 -75.1812 138.3289 -175.4071 -72.4219 160.3377 64.8086 86.8691 -133.8461 156.6114 57.3967
3.57366567 -134.5729 156.9288 -65.1299 -72.7245 146.1539 -176.6155 -101.9241 -128.0457 -42.7233 -56.4157
3.60075414 -76.9814 -34.3709 -178.2719 -73.2721 142.1815 -178.3426 80.3694 -137.8226 151.2966 55.9618
3.62287468 -76.0553 155.8083 -63.3314 -74.3525 161.5828 64.8468 86.9696 -131.9638 137.3315 -56.8668
3.65764965 -146.2419 149.5698 -167.9073 -72.2038 154.3960 -57.9719 105.3925 -82.9761 -11.2814 60.9681
3.69918843 -76.6633 -23.0911 69.7745 -76.0550 154.4732 52.3637 -95.6977 -87.3268 -14.5917 60.6774
3.72292943 -132.0053 137.8962 -175.2577 -72.5111 153.8155 -175.4410 -116.7754 -70.2162 -35.2272 -177.7291
3.75495757 -126.2001 132.9166 -57.8563 -138.4711 155.9408 -55.8011 97.2856 -132.9702 137.6840 -56.5160
3.78271600 47.9559 37.3513 -60.7213 -67.8933 153.2575 -55.3822 -71.1672 -82.8619 -11.3465 60.9638
3.81051262 -72.7596 -24.2686 69.9024 -145.2460 157.0991 -176.7652 61.6396 -71.0081 -35.4696 -177.6707
3.83889408 -72.7399 145.5699 67.7303 -144.2621 154.7376 -176.6057 -116.0407 -72.1501 -26.9490 -166.5225
3.86185837 -83.0272 -12.6474 -61.9004 -89.4779 156.3984 -55.2023 -74.3632 -74.8839 -23.9673 69.9978
3.88806958 -76.1445 155.9190 59.6772 -74.1231 161.9163 64.0289 -93.8063 -145.9899 147.5801 -169.9083
3.91179590 -126.2834 132.8722 -178.0796 -138.6375 157.0454 -55.7360 97.4805 -146.5684 147.6987 -169.9294
3.93721287 -146.3841 151.8588 68.4398 -70.4869 160.4246 64.0407 86.9586 -132.2113 137.3373 -56.9034
3.96305589 -146.2579 149.5690 -167.9077 -71.9625 153.9100 -58.2250 -74.2295 -75.9915 154.7896 59.1826
4.00234467 -72.3735 -32.4148 -58.3296 -144.8249 150.5757 -179.3975 77.9869 -147.0174 142.8358 -171.3911
4.04593812 -77.5464 -15.6032 72.6442 -129.2925 157.9462 64.6002 -92.3222 -116.9662 -5.0287 -61.9667
4.07631785 -133.7967 156.3037 57.4955 -145.7976 158.0335 59.6035 -88.9577 -82.1931 143.0914 67.3334
4.11061489 -132.0454 138.0516 -54.6264 -74.3762 161.0946 -169.3248 -108.1349 -63.6681 135.2527 -177.2549
4.13840752 -71.8696 -33.7832 -59.3319 -147.1057 166.1034 64.1072 -90.1386 -129.5956 137.2040 -56.8735
4.16175824 -132.0534 137.4621 -55.5490 -74.4761 153.2454 -58.3498 105.2594 -76.0003 154.7988 59.1838
4.18317858 -134.3856 158.1220 57.8768 -72.7220 155.9976 58.6268 85.8518 -79.3126 143.4994 67.4753
4.21498975 -77.1407 -29.5962 -178.0679 -72.2189 155.7286 55.9775 -94.5444 -82.0226 153.3280 -63.9594
4.23692912 -77.7977 -34.3250 -178.2475 -76.3915 151.9510 -175.9175 -115.4393 -71.0724 -26.8428 69.1415
4.29783438 -144.1721 144.9685 65.2428 -137.8500 156.6509 -57.7134 97.1722 -146.6487 147.7041 -169.9396
4.33191977 -72.8219 145.8510 67.9007 -145.5416 166.3428 66.9032 -87.3393 -129.0196 137.1683 -56.8392
4.36302273 -132.0994 140.6479 -173.9537 -71.8788 160.9337 65.1942 87.0171 -131.3477 137.3050 -56.9385
4.39935259 48.7852 30.8096 -58.9184 -74.1885 154.8260 -175.6966 -116.7492 -70.5422 -35.3242 -57.4405
4.45333024 -131.9490 153.1982 -65.8551 -137.9933 158.3072 -57.9779 97.3655 -74.9022 -24.0528 69.9755
4.49401688 -133.7422 156.2237 -65.6415 -145.8292 154.7373 55.8615 89.9159 -82.6785 -27.1971 69.4904
4.51894196 -76.7640 -25.1974 -166.2233 -82.6589 151.9997 -55.7455 -72.2051 -133.4028 137.6922 -56.6275
4.54737530 -134.6079 156.5340 -65.6698 -78.4565 136.2438 -178.7682 -101.3700 -136.0008 15.3267 -29.7485
4.56882456 -134.3738 157.1372 57.8065 -73.8063 155.0772 -58.6504 105.3069 -72.2539 145.6854 -167.8704
4.59132904 -73.5440 149.4046 -165.2415 -70.4865 160.5268 64.0961 -93.2122 -132.1633 137.3314 -56.9117
4.61334412 -146.3001 149.5598 -167.8833 -71.0401 151.6936 -58.2350 -74.2472 -147.5634 147.7383 65.5130
4.63398360 -132.0540 136.6851 -176.2132 -75.7735 150.3879 -58.5094 -74.5575 -133.9071 137.6878 -56.7830
4.66588747 -77.0679 -16.0908 72.3942 -135.5246 164.9123 71.8580 -87.5017 -144.2125 147.4603 65.7373
4.69499258 -69.4715 -29.8763 -173.3203 -135.1236 154.1404 -60.4479 117.3327 -133.6861 137.6889 -56.6511
4.72635774 -126.3178 132.8415 -178.0322 -138.8447 157.8218 -55.5776 97.5839 -75.6763 -32.7606 -57.7192
4.75897228 -131.1377 136.9089 -57.2662 -146.8794 157.8837 59.1155 -88.6767 -81.4255 143.1555 -168.4831
4.78054774 -73.0700 146.9934 69.6178 -71.9607 156.9230 -169.4013 71.0688 -66.0709 144.3357 -168.9217
4.83593035 -132.0705 137.4466 -55.6214 -73.4190 151.4590 -58.3114 105.3025 -147.2939 147.7284 -170.0171
4.85704814 -77.6274 -29.7303 -178.0627 -73.5842 160.6407 61.3318 -93.5873 -131.3838 137.3568 -177.2388
4.91066804 -73.7882 -30.4819 -175.8930 -130.7160 157.3739 -55.6028 -74.5734 -75.5564 -32.7571 -177.9439
4.94599273 -79.5228 -14.7136 -62.1460 62.2356 145.9426 -170.5230 79.0727 -139.8956 150.3330 55.6012
4.97450626 -72.3437 -32.7544 -178.8911 -145.7171 158.2487 57.2525 -92.5915 -80.7514 143.2889 67.4043
5.03368890 -78.0878 -31.4770 -178.1557 -81.5222 174.4842 76.9113 103.1698 -70.4221 -8.6845 -61.5496
5.05476186 -77.4537 -29.7139 -57.7963 -73.2646 160.2797 60.4264 -93.9233 -146.1089 147.5950 -169.9358
5.09461955 -146.3450 152.3682 68.2379 -67.6413 153.2253 54.5834 -95.7369 -80.2184 -26.6402 -166.2156
5.11766183 53.5583 45.2985 -158.8211 -145.4051 157.0437 -176.6322 -117.4548 -70.9121 -35.5207 -57.4040
5.13878820 -72.4395 -32.6256 -178.5059 -145.5709 157.1746 55.3511 86.2070 -82.3496 -36.2688 -177.8777
5.17938998 -62.9987 -26.3712 68.9736 -84.3222 49.7018 -54.9767 -70.5055 47.7704 40.5550 -61.4566
5.23005603 -118.0060 39.8626 -158.7846 -147.1926 165.7452 61.0650 -92.6250 -131.9967 156.5995 -65.4725
5.26522421 -124.4668 37.3414 -158.1586 -149.6881 158.4947 47.7408 -98.7928 -86.4997 -14.9270 60.6671
5.31005533 53.4159 45.8299 -158.9750 -73.5822 154.8126 -175.6985 -116.7478 -70.5879 -35.3162 -57.4448
5.34815726 -72.5194 -32.3293 -178.1810 -145.2688 155.7281 53.3420 -95.1104 -81.7888 -26.9174 69.5179
5.39254900 56.8687 -18.5537 90.5662 -144.0900 156.0478 -177.3280 -116.8040 -77.2207 -16.8318 -62.6770
5.47613867 -76.6262 -23.1183 69.7514 -75.9646 154.3083 51.9116 -95.8413 -78.7182 -26.3592 69.5577
5.49636135 -132.0740 135.4387 -178.2269 -82.2704 133.2238 -179.0024 -100.1306 -135.6455 18.2723 -30.4805
5.52517998 -77.1143 -29.6262 -178.0635 -72.1705 155.6171 55.9124 -94.4743 -76.7799 143.9481 67.5543
5.54706772 -76.9329 -24.8916 69.5815 -83.6665 154.6163 -55.6063 -71.9068 -75.6566 -32.7077 -177.9756
5.66116619 47.9590 37.3315 -60.7158 -67.8811 153.4306 -55.3602 -71.1547 -74.9137 -24.0202 -165.6535
5.71266332 -70.0325 -29.7338 62.1977 -135.2940 157.3252 -60.3239 -62.5304 -74.8044 -24.0629 69.9862
5.73905308 -132.0225 137.5597 -175.7478 -74.5122 154.0218 -58.0554 -74.1967 -74.9048 -24.0146 -165.6464
5.82415152 -76.9021 -29.4341 -178.0537 -71.2934 153.5205 52.8366 -95.6977 -79.0366 -26.4073 -166.2017
5.87778729 -134.3958 156.9050 57.7500 -73.9811 159.0205 -169.2943 -108.3964 -67.2247 149.3932 -66.2339
5.97090206 -146.2957 150.5547 67.6853 -73.2660 173.4511 83.9511 110.8520 -64.1403 -23.8622 69.9684
6.03542738 -74.4896 -21.0894 70.5861 -144.4928 174.6235 82.3642 -63.9454 -65.4826 -33.6367 -178.1747
6.18210626 -132.2601 136.8544 -56.1345 -63.9227 137.3630 179.9461 -105.0013 49.2701 29.0192 -154.8497
6.23042357 -78.4379 -14.9125 -62.1041 51.8624 179.1664 68.0612 83.3656 -133.4664 155.8229 -65.8460
6.43066712 -134.4578 156.7530 57.6414 -73.7471 131.0909 -178.6962 69.6581 51.3011 173.8154 -58.1823
6.66037972 49.1541 33.5839 -157.4240 -146.4881 148.0795 179.5510 -100.3104 -135.2422 130.8807 -56.7653
6.82877650 48.6892 34.9357 74.9640 -73.4565 152.5073 -175.8224 -115.4336 -71.4010 -26.8659 -166.5263
6.88810170 -123.8545 37.5197 -158.2003 -149.3931 159.3971 49.2452 -98.2130 -78.8919 -35.2155 -57.7314
7.00228532 56.7133 -25.0800 87.0153 -144.9231 178.8137 79.8586 110.3184 -69.6801 -11.5140 60.8763
7.05320459 48.1799 44.6118 71.6027 -138.8581 176.5466 83.6404 -68.7582 -69.9580 -11.7589 60.8990
7.18062787 48.6853 34.9612 74.9498 -74.1023 154.6404 -175.6838 -116.7447 -70.5192 -35.3019 -177.7102
8.20722080 -79.1740 -22.9545 -166.0872 -78.9595 161.5138 62.7533 -93.0506 -133.9851 156.6059 -65.5793
9.51087251 -74.0952 150.7886 71.6598 -67.2656 -25.3858 65.2338 86.9963 54.7561 135.9144 -159.8463
10.30268052 -79.7280 -13.5483 -62.0995 -145.2030 172.5169 -168.8541 -128.1763 -58.8731 -43.5157 -176.1412
12.33109472 49.1544 29.5138 -58.5411 -145.2428 173.2000 -168.6902 -127.9952 -58.9012 -43.5181 -56.1039
16.50049164 65.9276 158.8270 -121.9854 -70.5423 159.5256 61.8214 -94.7832 -146.4203 147.6066 65.6196
