# Supplementary material for: Exploiting Sequence-Dependent Rotamer Information in Global Optimization of Proteins
Source: J Phys Chem B. 2022 Oct 18;126(42):8381–90. doi: 10.1021/acs.jpcb.2c04647 (PMC9623586; doi:10.1021/acs.jpcb.2c04647)
Supplement: Supplementary file 2 — jp2c04647_si_002.zip [file jp2c04647_si_002.zip › TripeptideConformations/LYS_GLU_ALA_new.csv]

0.00000000 -143.7403 143.3446 -173.8944 68.8020 -174.7425 73.7146 -103.1716 160.3513 70.4172 -71.8299 90.3715 -78.1976 -14.2111
0.03136000 -69.1202 140.1026 -173.9895 69.5454 -174.3924 73.8356 -99.2442 159.9642 70.6291 -72.6743 89.2279 -78.1056 -14.2103
0.38960250 -67.5738 128.6056 179.8707 65.8086 177.0460 77.1138 -78.9554 156.3738 75.7939 -58.9384 136.7365 -79.1404 -14.6578
0.47999710 -143.0244 130.1345 179.6146 65.5872 177.0786 76.9717 -80.2018 156.3142 75.6394 -59.0054 -42.1548 -79.1425 -14.6559
0.75896270 -67.4453 127.3112 175.7569 59.9528 -179.1915 173.7956 -75.7139 155.9870 74.5990 -62.2227 145.1924 -78.9688 -14.5648
0.85361250 -70.6878 145.6592 -166.0961 179.7100 -172.9819 -62.4258 -66.5974 156.8154 73.6219 -60.5404 137.2456 -79.2376 -14.6057
0.87515500 -142.3221 128.5559 175.4013 59.7913 -179.0779 173.5411 -76.5303 155.9767 74.3665 -62.3460 -34.8613 -78.9493 -14.5680
1.02232240 -69.9066 143.7844 -175.6194 172.5425 170.1742 60.7986 -65.1953 157.0019 70.2288 -64.0139 -37.2448 -78.2714 -14.4306
1.09887020 -142.2520 145.6298 -176.2977 172.2830 169.9582 60.6109 -65.7296 157.1348 70.1963 -64.2070 143.1149 -78.2952 -14.4391
1.22767290 -133.1445 156.1553 -64.8213 -176.4428 -179.8378 179.9945 -144.5970 148.3821 -177.3931 58.0537 89.6845 -134.7064 -11.3102
1.25277760 -145.1496 165.2401 65.4795 -179.6577 -63.1496 -66.5328 -73.5487 154.6647 -64.3846 -177.0047 -88.9176 -146.0101 159.1450
1.28732230 -144.1834 150.2004 -163.1743 -177.4558 66.7429 67.3243 -67.7362 148.5064 -176.6176 58.0394 89.0343 -136.7716 -10.8381
1.30985380 -142.7324 146.0043 -172.7295 175.1623 179.6732 179.9125 -142.7988 148.2466 -177.5256 58.0847 89.6935 -135.3156 -11.0060
1.33743570 -145.1924 165.9475 65.8704 -179.5371 -63.2707 -66.9690 -69.7746 144.1594 -172.7843 174.5039 87.6686 -145.6809 159.0925
1.37118730 -71.3664 147.9117 -162.7963 -176.5733 67.2737 67.5323 -67.0306 148.4893 -176.5912 58.0762 89.1613 -136.8339 -10.8327
1.41050330 -145.1645 164.7677 64.9482 179.8716 -63.5606 -66.5609 -73.0912 158.6628 65.8455 -178.7693 91.2167 -146.0044 158.9706
1.46514760 -133.1366 156.1334 -64.8152 -176.4467 -179.8361 179.9933 -144.6281 150.8169 -174.7008 58.2550 92.1101 -78.0282 -13.9525
1.50177830 -142.7262 144.7676 -171.1254 176.1162 179.3356 -179.9546 -71.9469 146.0711 -176.1039 58.5330 -90.3161 -134.5023 -10.7366
1.55510020 -142.7776 138.3383 -178.5796 63.8135 175.6443 74.1036 -92.8836 163.4090 49.7041 62.0479 64.5653 -145.4304 158.2526
1.58027150 -70.6966 142.9129 -172.3910 175.6351 179.7524 179.9418 -143.7830 150.8541 -174.7984 58.2601 92.1816 -78.1360 -13.9429
1.60857240 -143.0470 144.7817 -176.8113 60.9477 171.3540 61.6933 -133.8109 152.0071 -177.8394 57.6530 -91.4483 -135.8724 -12.7631
1.63776320 -144.1652 150.3605 -163.1291 -177.5549 66.5246 67.0366 -68.1964 150.8286 -174.0820 58.3617 -88.4087 -77.4695 -14.4499
1.69789820 -74.8388 153.9146 -64.5248 -177.5890 -179.9990 -179.9990 -72.5141 149.1421 -173.8530 58.7324 -88.3004 -78.0577 -14.0104
1.72440360 -71.4395 148.0967 -162.7489 -176.6905 67.0453 67.2343 -67.4715 150.8196 -174.0642 58.3887 -88.2943 -77.4097 -14.4639
1.75687290 -144.7591 171.6093 66.8311 175.4000 -58.3863 -65.0296 -69.4387 157.0673 79.2783 -58.2621 139.2081 -145.0842 159.1443
1.79580830 -142.7223 144.9330 -170.8785 176.1381 179.3482 -179.9724 -72.1279 148.2880 -173.5882 58.8491 -88.2723 -78.0674 -14.1017
1.89742240 -143.0352 144.7894 -176.6268 61.0137 171.5100 61.8586 -135.7381 155.1870 -174.9325 57.6932 -88.4154 -77.4549 -14.0433
1.93067230 -74.8119 166.7599 68.5907 176.8091 -61.5638 -66.1776 -67.0687 155.2978 75.5825 -58.9219 -42.4561 -79.3744 -14.7036
1.95996200 -69.4206 133.3970 -179.8937 63.0096 176.1608 74.7130 -86.6099 168.6361 52.6942 63.3013 -118.3315 -74.2927 -10.8827
1.98533680 -144.1216 150.0657 -163.8144 -177.5600 65.8330 66.5557 -69.6592 161.0688 66.0974 -179.0811 93.6194 -77.3009 -14.4445
2.01621430 -76.0521 155.2366 -64.4140 -177.5383 179.9999 -179.9919 -145.0824 163.1418 64.2729 179.6493 -85.3882 -77.8828 -14.1537
2.06968550 -133.5789 156.2313 -64.6483 -176.3044 -176.5430 -68.6645 -144.5844 148.3788 -177.3952 58.0555 -90.3662 -134.7028 -11.3156
2.10305200 -142.8383 145.9841 -172.7743 175.1572 179.6619 179.8746 -142.5983 144.0324 -173.1147 174.5542 -93.0846 -144.5347 158.7547
2.13023710 -71.1717 141.8498 -176.7663 61.3364 171.5394 62.0652 -138.3775 167.3895 64.1646 178.4014 -85.6081 -78.0330 -14.5821
2.15506910 -144.1449 150.2828 -163.0699 -177.4671 66.3881 66.9003 -70.5717 156.8039 -64.3257 -176.8754 -89.4308 -78.2652 -14.0099
2.17834400 -133.1062 156.0988 -64.8592 -173.6521 -64.8248 -177.4281 -144.6458 150.8427 -174.6962 58.2460 92.1101 -78.0186 -13.9527
2.21348830 -133.3367 156.0526 -64.8900 -176.4443 -179.8512 -179.9904 -72.2081 143.6544 -170.0907 174.9311 -92.1260 -77.5317 -13.3568
2.24852900 -142.7639 146.7959 -170.2466 175.8904 179.3840 179.9809 -71.2567 160.0079 66.4900 -178.8501 -86.5602 -77.5336 -14.0789
2.27366550 -74.7567 154.0711 -64.5258 -177.5661 179.9891 -179.9830 -71.9415 143.6500 -170.1015 174.9685 88.1970 -77.5136 -13.3505
2.29926960 -142.8206 145.8818 -172.5721 172.1169 64.3361 177.6502 -143.5992 150.7672 -174.8093 58.2794 -87.9364 -78.1334 -13.9376
2.32803280 -142.6945 145.0996 -170.7488 176.0652 179.3693 -179.9878 -74.1369 153.1361 -64.2116 -176.8881 -89.3916 -78.6013 -13.7628
2.36628070 -70.4836 141.8459 -171.5131 176.3215 179.3346 -179.9482 -71.9774 141.9600 -170.1401 175.1578 88.2769 -77.5881 -13.3838
2.39479500 -71.4188 148.4961 -162.6701 -176.7579 67.3526 67.4553 -66.3965 146.8458 -169.9971 174.5365 88.0894 -76.8357 -13.8798
2.42104470 -70.8437 141.3427 -170.4452 179.2043 -66.2119 -177.1912 -71.5051 146.0300 -176.1029 58.5789 -90.1923 -134.5679 -10.7073
2.44382070 -70.7933 141.8054 -172.1542 178.4726 -66.3715 -177.1896 -144.2467 150.7446 -174.7763 58.2707 92.1941 -78.1161 -13.9226
2.46932660 -133.8368 156.0003 -64.7098 -176.3252 -176.5404 -68.6650 -72.7227 149.1555 -173.8116 58.7088 91.3593 -78.0847 -14.0107
2.49394200 -142.7263 146.1792 -172.4799 175.3639 176.5742 69.1103 -142.4644 151.1179 -174.8351 58.2472 92.0559 -78.1785 -14.0145
2.52823830 -72.0650 149.8981 -74.4669 -69.1016 -67.7927 159.2658 -86.9550 162.6432 63.0968 -81.6457 90.0777 -77.5521 -14.0662
2.55284730 -69.9443 141.3277 -175.2246 -179.9024 177.7298 -67.6717 -83.9839 158.5154 66.7179 -178.8659 -85.9957 -77.6278 -13.8997
2.57297540 -145.0569 148.7335 -153.9665 73.9158 172.2365 77.9599 -68.8736 157.4653 73.2853 -62.5747 142.9081 -79.2356 -14.7165
2.59598930 -142.7921 144.7821 -176.6011 -179.9521 177.8220 -66.4791 -91.2171 159.3573 66.6134 -179.0139 -86.2281 -77.5486 -14.0620
2.61677440 -143.2674 142.3332 -173.9396 64.5269 176.4210 -179.0834 -73.6515 147.9283 -173.6362 58.9142 91.4900 -78.1975 -14.1531
2.64654510 -145.9069 146.4629 -170.4831 60.0028 57.4839 176.7072 -143.5877 151.0038 -174.9393 58.2498 92.1240 -78.1174 -14.0337
2.66854760 -142.8220 144.5894 -169.9965 178.8068 -66.2564 -177.1918 -71.5385 148.4247 -173.5676 58.8301 91.4766 -78.0404 -14.0382
2.69094630 -143.4365 146.0992 -177.4091 63.5336 179.7208 -179.8932 -138.5756 148.3418 -170.5668 174.5295 87.7641 -77.6133 -13.4337
2.72371010 -70.5692 143.2742 -177.7904 63.6478 179.9571 179.6313 -138.3371 148.4544 -170.5909 174.5236 -92.9698 -77.6303 -13.4090
2.75197810 -143.9905 140.2539 -178.6523 59.7575 170.3767 60.3653 -126.4466 164.7911 66.1721 -73.8538 93.6138 -78.3831 -14.2271
2.77634310 -142.4633 126.3005 178.1405 48.0592 49.1893 -165.4310 -82.0052 161.8127 61.7162 -83.8267 -90.3485 -77.2492 -14.0493
2.79968970 -133.2365 155.6443 -64.8865 -176.3654 -179.8679 -179.9722 -82.0170 162.2182 63.1864 -83.2319 86.3250 -77.5085 -14.0130
2.83617540 -68.8182 133.8282 -177.6786 -103.5324 -178.1154 -75.6293 -70.2721 153.0646 69.8625 -61.6283 -45.2900 -77.4573 -14.2243
2.86422700 -69.5439 127.7030 174.7666 57.8162 -179.4057 170.3141 -79.5342 167.2345 51.9880 64.0403 -125.0078 -75.0358 -9.1783
2.88939140 -70.6652 141.5509 -174.0702 61.5466 60.2296 176.5618 -143.8381 151.0350 -174.9191 58.2361 92.1889 -78.1206 -14.0148
2.91462400 -78.6545 155.8785 -64.3985 -177.5659 -179.9902 179.9968 -73.1506 154.6887 -64.0760 -64.9556 -76.5657 -78.5103 -13.7150
2.93535310 -69.3000 139.8542 -171.3311 176.6653 179.3411 -179.9585 -85.8475 160.7843 63.0707 -83.4614 -93.9594 -77.3307 -14.0201
2.96000380 -141.1473 129.6608 174.1443 58.0017 179.9007 169.9633 -80.8627 166.7243 53.2996 63.0881 53.4450 -130.1733 33.3478
2.98214620 -146.2776 147.0308 -167.8553 59.9914 56.8676 176.7682 -71.6316 148.5994 -173.6549 58.8045 -88.2900 -78.0657 -14.0351
3.00296240 -73.1833 143.7597 -172.4279 172.4392 64.4641 177.6282 -133.4278 156.1058 -64.6200 -174.9714 -86.4102 -78.8349 -13.6405
3.02929940 -146.0447 146.7306 -170.2590 59.9215 57.4199 176.7024 -145.0293 163.2447 64.0360 -179.4029 94.0150 -77.9470 -14.2017
3.05482850 -142.8828 143.6015 -175.7080 179.5740 178.1542 -67.5150 -84.2877 152.5387 -60.8110 -60.7673 112.1514 -78.7110 -13.6894
3.07528070 -142.9300 146.2069 -170.0702 173.5116 65.1487 177.4613 -70.5428 142.7855 -170.0356 174.9953 88.3731 -77.5074 -13.3986
3.09649050 -142.7076 146.2422 -170.2897 176.2269 179.5109 179.9935 -68.3279 157.2005 72.7478 -64.0577 147.8158 -78.9712 -14.5492
3.12262300 -76.8309 155.0010 -57.9085 -60.5121 -177.9648 69.8810 -72.5579 149.1336 -173.8476 58.7329 -88.3077 -78.0751 -14.0043
3.14389480 -138.2759 156.7027 -64.2381 -66.6721 178.5673 -70.0199 -75.0605 154.5950 -64.2593 -176.9043 -89.4014 -78.6911 -13.6586
3.16633100 -142.7661 144.6800 -170.4768 176.7156 176.5035 69.5597 -74.2600 151.7354 -64.1875 -176.9780 91.4770 -144.9772 158.9233
3.18772090 -70.9134 143.2761 -172.0865 175.9197 176.7875 69.2824 -142.8316 146.4438 -170.3867 174.7498 87.5130 -77.6269 -13.3694
3.20784710 -142.8351 146.3532 -169.5801 176.8768 176.8612 69.9692 -71.6063 159.9629 66.5999 -178.8141 93.8540 -77.5871 -14.0854
3.22932760 -139.8870 139.3862 -171.3101 -93.2547 171.4432 -168.2243 -80.7724 142.5049 -175.0312 59.1552 -89.2885 -133.9234 -9.0192
3.25177990 -141.8425 155.6071 -172.1489 165.2238 172.5935 55.9035 -66.6355 155.0416 82.1208 -61.4861 -40.8261 -80.9310 -15.1049
3.28921450 -70.4408 141.4469 -171.3197 176.9301 176.4031 69.5426 -72.2555 141.8774 -170.1650 175.1698 -92.1406 -77.6492 -13.3914
3.31082790 -75.5527 141.5436 -174.9642 179.8008 178.5107 -67.2493 -82.9767 151.6149 -65.0827 -66.5677 -78.5027 -78.6281 -13.7564
3.33243740 -69.7187 139.5807 -174.9553 61.9200 -177.6700 158.7597 -75.5162 155.0560 83.8085 -62.1355 -37.3388 -81.1447 -15.1334
3.35375170 -142.9095 141.7140 -174.9764 61.7501 -177.8859 157.8027 -76.1184 155.1957 83.3538 -62.3733 145.7297 -81.0890 -15.1133
3.40023460 -143.3889 145.0660 -177.3874 64.1453 -177.6220 -68.8738 -131.3073 158.0423 -64.7074 -176.0667 -89.6020 -78.6903 -13.6990
3.42314650 -76.4409 154.3994 -57.1377 -57.3917 -60.7236 -177.0023 -75.0100 154.4986 -64.2633 -176.9212 -89.3260 -78.7161 -13.7024
3.44717480 -144.5986 151.9717 -153.3807 -169.7146 77.6837 79.1799 -69.6188 156.5428 76.5634 -58.9561 129.1043 -79.7240 -14.8787
3.47074590 -69.2767 137.5654 -175.6734 68.4287 -176.1287 73.7835 -91.4077 152.8333 90.4752 -56.6944 -18.6337 -81.3988 -15.7935
3.49837410 -134.0516 156.1527 -64.7148 -176.2919 -176.5236 -68.6482 -75.1190 155.1594 -61.6686 -61.9623 -72.7264 -78.5614 -13.6787
3.52046380 -143.1504 146.5524 -169.4490 173.7480 65.2365 177.4370 -73.2830 154.5005 -61.7010 -62.1340 -73.6006 -78.4231 -13.7591
3.54764700 -143.8447 145.7532 -170.6325 175.9047 179.3434 -179.9951 -75.6422 152.3013 -72.0859 67.9333 58.6163 -78.7035 -13.6303
3.59551880 -143.4973 146.6918 -176.7221 63.9363 -177.7156 -68.8532 -138.8553 148.2479 -170.5032 174.5091 87.7771 -77.4761 -13.4457
3.61711060 -144.2623 156.3973 -161.1575 -178.9723 65.9244 62.3629 -61.6566 161.9332 59.1412 68.7313 50.0749 -134.5063 34.6856
3.64806510 -143.4128 142.5544 -173.8164 64.5346 176.3939 -179.0334 -76.2645 153.1241 -61.5184 -62.0031 -73.2699 -78.5330 -13.7826
3.67259870 -145.6982 164.6806 64.2093 177.8541 -67.6296 -176.4939 -77.8498 154.4010 -71.7956 68.9179 61.5326 -78.7258 -13.6049
3.69660510 -76.7174 155.1333 -57.9221 -60.5035 -177.9365 69.9012 -72.0181 143.6374 -170.0996 174.9647 -92.1887 -77.5286 -13.3438
3.71868030 -133.1337 156.5045 -64.7923 -172.5819 -61.4704 -67.0863 -73.8458 160.8077 66.4948 -179.0557 -86.5675 -77.7543 -14.0958
3.75610810 -142.8187 143.2673 -169.1205 174.7050 65.4488 177.4461 -83.7909 161.4216 62.7032 -84.6762 85.4222 -77.3235 -14.0175
3.77787430 -70.8268 145.7215 -178.0762 170.5854 168.1884 59.2057 -69.4288 159.3754 43.1163 60.0417 -121.3312 -88.8217 2.1756
3.79836290 -144.3104 139.2408 -177.3963 66.2008 176.9852 78.2840 -92.7856 151.8745 -70.8800 70.0686 62.2996 -78.9741 -13.3600
3.82013470 -143.4915 135.3963 -179.6820 59.9361 169.7124 59.5184 -111.6405 156.6615 -67.7156 74.4301 59.9438 -78.7219 -13.5498
3.84483870 -143.0475 144.4019 -171.8473 178.6770 -62.6509 -66.0856 -133.7855 156.0279 -64.7980 -175.9047 90.8106 -78.8529 -13.6852
3.86571250 -132.5263 155.7218 -64.7711 179.9977 63.6586 67.2549 -74.0295 160.6540 66.5667 -179.0044 -86.4905 -77.8137 -14.1167
3.88621580 -73.7358 154.3086 -64.5214 -177.4796 179.9769 -179.9617 -63.6583 151.2861 -54.3273 95.3413 105.1485 -78.7318 -13.5925
3.91769900 -69.8857 142.7521 -169.5806 174.6813 65.5071 177.3789 -69.1978 157.4881 72.8796 -64.1726 -32.7212 -79.0009 -14.5246
3.93789690 -143.2555 146.1868 -168.8858 179.4146 -62.4393 -66.0745 -71.1917 160.1901 66.5189 -178.8462 -86.5569 -77.5789 -14.0461
3.96375990 -76.1920 154.2674 -64.3030 -172.5791 -62.1660 -68.1717 -71.9125 143.7709 -170.0846 174.9458 -92.1896 -77.4864 -13.3705
3.98775350 -71.0568 143.2309 -169.2131 -179.9845 -62.6272 -66.4265 -71.1251 160.0280 66.5496 -178.8509 -86.3992 -77.5574 -14.0273
4.01043520 -146.0027 146.1614 -170.5757 59.7247 54.9023 66.3450 -143.3287 146.4860 -170.4551 174.7354 -92.6403 -77.5450 -13.3940
4.04714000 -133.6469 156.2639 -64.7269 -176.2887 -176.6142 -68.6890 -69.3170 157.5165 73.3705 -63.2457 -34.0777 -79.3412 -14.4952
4.07379930 -140.0332 141.5007 -171.3249 -93.6567 170.8599 -168.8778 -76.1179 133.1536 -170.5997 175.4632 88.5984 -78.7167 -13.6962
4.09951800 -70.7847 141.4040 -170.3649 179.9409 -62.7065 -66.4340 -71.3485 142.2071 -170.0982 175.1073 88.2500 -77.5815 -13.3346
4.12590170 -133.3617 156.2103 -65.3604 -176.3160 176.6788 68.9240 -69.2803 157.5457 73.3562 -63.2441 147.1836 -79.3297 -14.4906
4.16149710 -141.9855 167.2053 55.5779 72.8783 171.9751 -179.4379 -71.7410 157.2470 66.2947 -178.6398 91.0976 -144.8926 158.7721
4.19244750 -66.8124 134.6257 179.8694 63.8858 -177.5853 -69.1456 -101.0620 161.9605 65.3985 -79.6062 -92.4650 -77.5300 -14.0581
4.21551370 -144.1014 150.5104 -162.8577 -177.5958 66.5236 67.0759 -68.5533 150.7873 -136.5494 -63.1811 98.0913 -75.1658 -26.0462
4.24785050 -133.7737 156.5214 -65.3847 -179.3929 66.0797 177.0442 -76.4789 153.7928 -72.2031 68.3917 60.0220 -78.8098 -13.6133
4.28214710 -70.8607 141.3656 -173.8460 61.1461 57.1914 66.4544 -143.5384 146.4785 -170.4785 174.7383 87.5304 -77.5534 -13.3675
4.31347010 -81.7634 156.9577 -57.6930 -60.3817 -178.0094 69.8711 -73.4008 154.7216 -63.7944 -64.6329 -76.1986 -78.5301 -13.7030
4.33931980 -132.8863 155.4239 -64.9077 -179.9751 63.4863 67.0835 -75.0874 154.2073 -61.4965 -62.2983 105.6859 -144.7051 158.9059
4.37054120 -144.4805 155.4161 -157.7472 -175.9851 75.2280 80.5424 -66.3025 165.9612 55.9912 64.0236 57.9912 -132.9391 33.9555
4.39997350 -144.2315 161.7268 63.5241 175.3626 61.7691 66.9219 -80.9580 159.9483 62.3453 -83.1218 87.1085 -144.6184 158.9349
4.42022820 -70.3315 143.1500 -172.4302 175.5475 179.7319 179.9472 -143.4026 164.7814 57.8642 70.1896 -136.2224 -136.5427 33.0544
4.46461590 -70.3398 143.2435 -178.0493 63.5384 -179.8030 179.2917 -140.8074 152.4798 -137.2476 -63.7789 -78.9852 -76.7162 -25.2512
4.50143370 -143.6723 142.2109 -176.4685 179.2580 176.7988 -69.4226 -66.9895 148.6077 -53.6691 96.0270 107.6403 -79.0282 -13.5324
4.52171540 -144.1180 149.2850 -163.6120 -177.2339 66.3238 66.9790 -71.3339 161.4359 -102.1805 -66.5665 -9.7270 -138.4969 -8.8794
4.55022140 -73.9287 155.5118 -148.1268 78.6578 -174.5104 87.9471 -63.1436 150.7556 -54.2933 97.6059 118.4696 -73.6909 155.1529
4.57451470 -133.4944 156.1493 -64.8470 -173.5033 -64.7358 -177.4433 -63.6667 151.3248 -54.6399 95.1574 -75.3772 -78.7438 -13.6373
4.59863570 -69.7132 139.7810 -177.3519 61.2541 171.5644 61.9152 -139.1889 172.6632 55.3814 69.0400 -127.9892 -72.9395 -16.3323
4.61962110 -142.6694 143.6251 -175.3742 179.6575 178.1438 -67.5869 -82.8445 148.0323 -135.6601 -62.4263 -78.9695 -75.1998 -25.0961
4.64376580 -69.6880 139.6660 -170.2250 179.8820 -63.0150 -66.3860 -83.7151 160.9240 62.6845 -84.2350 -94.4322 -77.3473 -13.9716
4.66860450 -143.2912 145.3814 -178.8370 63.3333 -179.4371 179.1833 -140.2316 151.8030 -131.2214 -71.7656 83.6607 -142.3202 -8.6405
4.70130280 -67.6060 130.1580 178.3661 63.1137 -176.2478 -69.3321 -77.0428 155.9088 74.8604 -63.2838 -32.5308 -79.1954 -14.5751
4.72669210 -132.8072 155.7534 -64.7843 -172.6951 -61.5372 -67.0505 -132.1994 156.8402 -66.1362 -63.1186 -25.7659 -78.7268 -13.6669
4.74691100 -140.0614 139.0441 -167.3487 -91.9920 171.6654 -168.3674 -97.0175 158.1812 64.4824 -81.7706 86.7418 -77.0732 -14.1694
4.78171510 -143.2697 136.2286 -174.0032 67.3998 -179.5601 -69.7118 -75.4145 156.8279 74.3651 -64.0799 149.4421 -79.2983 -14.5804
4.81643200 -145.7716 138.0253 -174.5602 56.4109 54.6245 -179.6521 -64.6990 150.8933 -55.8551 94.8218 -76.4836 -78.6926 -13.6443
4.83907710 -142.5544 116.3020 -178.2845 76.5054 -84.4330 -71.6328 -78.6949 158.1281 77.7783 -58.5777 140.1925 -80.0217 -14.9286
4.86324400 -69.8218 139.5764 -175.0643 176.3885 179.2365 -179.9778 -80.5100 113.3554 -161.7225 -72.2105 103.2461 -140.8081 27.3863
4.89896740 -70.0982 141.8227 -170.1790 179.7814 -63.0565 -66.4679 -69.1005 157.2732 72.8466 -64.0091 -32.8369 -78.9971 -14.4716
4.94041620 -144.1005 140.4772 -179.1900 63.8302 -177.9940 -69.1477 -106.3220 153.7796 -68.6680 73.1759 -120.1582 -78.7644 -13.5346
4.97072480 -142.6975 146.2243 -172.4129 175.3645 176.5956 69.1247 -144.4587 151.4262 -136.5398 -63.5799 -79.2548 -76.3891 -25.2243
4.99225250 -143.1834 138.2147 -178.8278 65.8824 177.2874 78.2343 -79.8932 127.9619 -156.8132 -75.9521 -74.4773 -76.9909 -21.9086
5.02546700 -143.3346 144.8254 -177.8308 63.5734 179.5636 179.8048 -139.9103 168.7605 56.2738 70.2151 -131.0038 -74.3711 -14.4195
5.05307800 -144.9351 145.8144 -161.6003 91.8815 -61.4794 -177.5227 -144.2201 150.8659 -174.8488 58.2578 -87.9270 -78.1077 -14.0336
5.07662440 -144.7339 150.8873 -161.5919 70.3093 169.7639 78.7008 -69.7963 167.7398 53.0475 61.6024 54.7382 -130.5755 33.4350
5.10127930 -142.9273 146.5244 -169.2719 173.9258 65.3239 177.4025 -71.2823 148.7726 -135.5224 -62.7529 -78.9135 -75.4542 -25.0632
5.13467290 -126.1222 154.5897 -67.0096 90.3519 177.6542 -179.1414 -75.1648 155.2153 -61.7726 -62.0875 107.2470 -78.5516 -13.6475
5.16312420 -74.7509 153.8753 -64.4225 -177.6435 -176.7933 -68.8894 -73.1210 149.2565 -135.9580 -62.8891 98.0712 -75.6300 -25.0425
5.18583390 -133.4680 156.4468 -64.4813 -171.0668 -66.0027 91.3180 -72.2865 149.5020 -173.8243 58.6341 91.3537 -78.0861 -14.1097
5.20993010 -144.2588 145.5499 -169.0538 179.3321 -62.4715 -66.0195 -74.7071 152.6458 -72.0830 67.8502 58.1729 -78.7127 -13.5806
5.24989570 -142.7634 150.6972 -175.2894 176.4097 -176.9614 -62.7360 -121.1317 172.4960 56.7903 69.0068 53.0667 -72.9799 -16.9178
5.28246700 -142.8511 146.4557 -170.3272 170.7420 66.2389 -91.0980 -71.0390 148.6497 -173.5630 58.7856 91.4781 -77.9647 -14.0625
5.31060120 -143.0308 145.1809 -176.3498 60.7784 171.0787 61.3085 -130.3137 144.6731 -160.5012 -85.2406 -67.2979 -74.5509 -28.7306
5.34767390 -142.6726 144.5890 -170.4427 176.8380 176.4701 69.5775 -72.9646 148.4034 -135.5497 -62.6368 98.0117 -75.4389 -24.9597
5.36805830 -71.0005 143.2355 -170.2892 171.1203 66.5251 -91.3125 -71.1665 148.4872 -173.5891 58.8432 -88.1251 -77.9635 -14.0481
5.39432950 -141.9137 130.1996 177.4842 58.3633 169.4660 58.1137 -81.9161 129.4242 -174.8415 -85.5195 -64.2113 -148.5548 155.2880
5.41801970 -69.7695 114.0475 177.6139 68.5848 -83.8280 -173.8558 -73.8546 156.8090 75.6597 -64.0820 151.3492 -79.3631 -14.6765
5.43818010 -145.0262 145.9723 -161.4688 91.8234 -61.5221 -177.5245 -145.6351 163.0789 64.0446 -179.3800 -86.2308 -77.9410 -14.1824
5.47009920 -81.8416 154.7594 -79.6057 65.9519 169.5899 67.9370 -73.4478 154.7266 -63.9517 -64.8193 -76.5164 -78.5244 -13.6816
5.50464750 -70.7811 142.1612 -172.3016 178.3896 -66.4029 -177.1808 -141.7005 130.9196 -156.9622 -77.3614 -73.5698 -77.5241 -22.9070
5.53828970 -70.2104 138.4703 -172.4990 -90.2952 -61.8074 -65.7875 -142.0862 150.3377 -174.9145 58.3849 92.2225 -78.5543 -13.8510
5.56432020 -68.5825 131.4989 -175.0266 61.9264 58.0008 66.5304 -74.5850 156.9905 73.7694 -64.2859 148.3515 -79.1743 -14.4910
5.59456930 -142.7436 144.4073 -169.9428 178.8578 -66.2500 -177.1820 -72.2968 147.6022 -129.6245 -70.2526 84.3531 -141.4858 -7.5743
5.61894580 -81.4906 154.6438 -80.9158 65.4543 175.4300 -70.5540 -73.4349 154.7397 -64.0037 -64.8881 103.5171 -78.5176 -13.6906
5.65469130 -93.9454 154.1200 -81.8810 65.6628 58.3213 67.2779 -72.0906 143.7039 -170.0785 174.9385 88.2209 -77.5110 -13.3491
5.68626250 -143.4259 145.8688 -177.0990 64.0090 -177.6287 -68.8555 -140.7745 165.5827 57.5435 69.8883 46.5956 -136.9240 32.8255
5.71761020 -145.9247 146.4880 -170.5991 60.0611 57.5298 176.7138 -141.2606 132.2073 -157.4189 -78.0667 107.8401 -77.3124 -23.4140
5.75105820 -77.9833 155.8872 -58.7808 -61.2473 88.6242 72.0844 -74.9828 154.6027 -64.2289 -176.8935 -89.3481 -78.6802 -13.6556
5.78378270 -145.8818 146.1289 -170.7108 59.9880 57.5636 176.6740 -142.6379 167.7345 56.5393 70.7386 49.7730 -74.6326 -14.0629
5.82244260 -142.8173 146.6424 -170.2012 170.6756 66.2243 -91.0776 -72.9829 153.8054 -64.2108 -176.8704 90.9369 -78.5462 -13.7491
5.84485650 -78.0474 155.9294 -58.7539 -61.2609 88.6142 72.0860 -72.1517 143.6892 -170.0915 174.9367 -92.1592 -77.5216 -13.3259
5.87928880 -74.3371 153.9360 -65.9675 176.3147 65.4558 -92.6286 -74.9851 155.2169 -64.2921 -176.9123 -89.2869 -78.8005 -13.7572
5.90421000 -131.9996 155.6923 -66.4160 177.4921 65.0383 -93.4119 -74.6750 160.9968 66.4409 -179.1044 93.7105 -77.9478 -14.1447
5.93214720 -144.5329 153.6655 -158.6878 -177.5404 104.5972 -61.5510 -67.9468 158.7050 -61.7419 -62.2260 -74.0939 -145.3249 159.1071
5.95815490 -142.7580 145.9652 -169.2910 178.7157 -66.2771 -177.1736 -73.6043 163.2674 61.0666 72.7000 -136.3528 -75.0503 -13.6444
5.98616490 -142.3962 164.6363 54.0688 71.9904 169.0975 68.0417 -70.7635 156.3781 73.0839 -63.5929 147.2596 -78.8910 -14.4235
6.01045790 -142.5378 145.2798 -168.9976 -178.2959 -65.7453 93.3008 -71.2381 160.2743 66.4977 -178.8881 -86.5844 -77.5521 -14.0553
6.04541090 -143.4453 146.5267 -176.7609 63.9403 -178.0566 -69.0152 -136.6031 135.2896 -158.3898 -79.5463 -71.2624 -76.8891 -24.5313
6.06594400 -152.2344 142.0035 -165.7079 65.6255 61.9055 -101.2576 -72.6648 157.5780 73.2802 -64.7126 -32.5272 -79.1795 -14.4919
6.08749110 -142.4391 172.0592 54.1095 72.6413 -101.6189 174.7015 -65.2924 159.5588 66.5304 -178.6901 -89.6054 -144.5322 158.8049
6.13119300 -142.4515 143.5810 -169.9717 -178.2755 -65.7949 93.2696 -71.3653 142.5490 -170.0580 175.0105 88.3818 -77.5380 -13.3481
6.15542390 -143.2201 146.4500 -174.4172 63.9534 -179.0583 -69.4056 -70.5967 161.9375 60.0327 70.6117 -138.3710 -135.1629 33.4120
6.18051220 -71.1986 141.3938 -166.0202 92.2379 -62.6130 -176.8387 -71.5869 160.4647 66.4057 -178.9346 93.9206 -77.6330 -14.0776
6.21049360 -72.3301 116.2996 -176.5994 73.6285 -89.5195 -70.1408 -75.7917 159.2631 66.3842 -179.0564 94.5021 -77.6935 -14.0057
6.23298830 -66.5442 125.9521 177.9607 78.5380 -75.5458 -173.1347 -95.2338 161.6836 65.6180 -80.5261 -93.9317 -77.7023 -14.0806
6.27992020 -143.3203 144.8764 -178.2638 63.5249 179.9340 179.6336 -140.7729 163.2125 64.7040 112.1787 107.6926 -138.3920 36.9345
6.31112570 -73.8552 153.3857 -84.8937 62.9966 -89.3595 -176.8792 -74.9624 154.5992 -64.2355 -176.8948 90.9961 -78.6759 -13.6393
6.36298310 -133.3115 156.3508 -64.3600 -170.8824 -65.7761 91.3268 -81.1210 162.6353 63.1627 -83.4472 -93.8701 -77.5601 -14.0931
6.40918630 -132.3292 155.7579 -66.2960 177.6408 65.2909 -93.2864 -75.5125 155.8518 -61.7238 -61.8961 -72.2011 -78.6964 -13.7574
6.43776700 -143.2152 146.6385 -174.2263 63.9313 -179.1489 -69.4565 -71.9770 164.1199 59.0433 71.1931 -134.3800 -75.0170 -12.7140
6.47335260 -145.5401 159.2838 60.0477 176.1108 -102.4458 63.5491 -65.6563 153.1683 -53.6945 96.4239 108.8401 -78.7604 -13.4895
6.49965030 -71.0547 143.4075 -171.3770 61.5336 60.0853 176.4771 -73.1829 163.0381 60.8944 72.6368 45.6107 -75.1423 -13.3378
6.54662990 -142.1708 139.5862 -175.0522 -94.7853 176.9582 68.5635 -115.7853 151.7330 -67.0526 75.6256 -122.8709 -79.4343 -13.3063
6.57667570 -142.6555 143.8476 -169.4156 -178.1450 -65.7396 93.2156 -74.0979 154.2809 -61.6523 -62.0899 106.6512 -78.4371 -13.7094
6.60739940 -145.6162 163.5010 65.0880 -178.0309 -66.6682 95.3737 -78.6245 154.2881 -71.7837 68.9549 61.6518 -78.7986 -13.5923
6.63192250 -145.4189 163.0601 63.3474 174.2667 66.3361 -91.8800 -76.9580 152.5812 -71.8420 68.6773 60.9305 -144.9877 159.0079
6.65204780 -145.1415 163.3375 66.5363 -173.2680 -65.0235 92.7365 -142.7459 163.5051 65.6929 -72.8630 -73.1104 -144.1318 158.8788
6.67326870 -70.6591 141.3519 -174.0412 61.1928 57.2409 66.4634 -141.4587 132.0056 -157.3404 -77.9115 -73.0402 -77.3854 -23.2995
6.72869900 -145.3695 163.1422 63.3215 174.2827 66.3777 -91.8860 -76.8460 153.7977 -71.9562 68.5365 -120.2443 -78.7905 -13.5808
6.75042250 -142.3982 141.8527 -168.8329 -177.3149 -65.8065 92.8395 -83.6814 161.3019 62.7205 -84.3512 85.5971 -77.3294 -13.9800
6.77281050 -69.9951 142.6047 -170.1146 171.7385 66.5659 -91.5474 -69.4378 157.5204 72.8638 -64.1933 -32.8055 -78.9818 -14.5129
6.85088680 -75.9590 151.1569 -55.0917 -59.9114 -83.0653 78.1229 -73.1162 149.1010 -173.8876 58.7289 91.4586 -78.2123 -14.1330
6.88049930 -141.3729 146.5843 -173.3617 -95.6461 173.2840 67.9473 -138.8452 150.9523 -137.0804 -63.3174 -79.0793 -76.9615 -24.6407
6.94383420 -134.5541 157.5590 -64.4955 -170.9627 -65.9232 91.3082 -75.8132 154.3689 -72.2075 68.3449 59.9045 -78.8292 -13.6348
6.98912550 -142.4239 143.3908 -169.6622 -177.9889 -65.7584 93.1549 -69.4894 157.4459 72.9887 -64.1230 148.9666 -79.0414 -14.4987
7.03007490 -143.8502 147.3912 -170.0480 170.4930 66.2128 -91.0149 -74.1425 153.0073 -72.1076 67.7667 -122.8839 -78.6486 -13.6174
7.08186370 -71.0281 128.5645 -158.8042 -77.5498 -64.7765 93.0547 -61.8686 150.9175 -172.4054 58.4761 -87.8184 -77.0168 -13.9570
7.13237920 -133.3877 156.7758 -66.2220 177.8473 65.3627 -93.3103 -76.9213 154.5900 -72.1665 68.5553 -120.8221 -78.9329 -13.6263
7.21888510 -142.2430 124.9830 178.1652 77.7146 -77.5264 -172.3076 -84.7841 153.6860 -61.0331 -60.8180 112.3468 -78.6929 -13.7458
7.24534110 -140.4334 126.9548 -153.1190 -72.3221 -174.8280 70.7515 -68.7758 156.7713 72.8261 -64.1855 -32.3420 -78.6967 -14.4993
7.27718710 -144.7674 162.0516 63.0648 174.2919 66.2320 -91.9119 -63.5645 151.2014 -54.6556 95.0838 104.4974 -78.7153 -13.6376
7.34924730 -143.4317 146.3744 -171.4386 170.5165 66.1710 -91.0132 -62.8000 151.1850 -54.9750 94.8265 103.9716 -78.6090 -13.6830
7.41081010 -141.5890 146.1703 -172.9391 -91.8923 -94.0189 69.1314 -141.0597 150.1040 -175.0328 58.4388 -87.8765 -78.7332 -13.8283
7.43240390 -139.6359 124.0248 -157.4959 -71.4964 -54.4600 -66.1544 -70.0573 156.1559 72.5565 -64.0758 -33.0026 -78.5668 -14.3219
7.45273290 -76.0806 104.7381 -178.6461 61.4601 -91.4953 -176.5994 -67.3831 165.9147 53.0666 66.7084 50.3709 -75.4749 -9.2039
7.50501300 -150.6475 140.4237 -166.0330 95.1859 -66.6848 95.7046 -84.8047 162.1537 62.9858 -84.3896 84.6837 -77.4002 -13.9999
7.54456420 -143.2069 144.2003 -170.4327 -178.7067 -65.8399 93.4397 -62.7543 149.9536 -54.6775 94.8992 104.0955 -144.8249 158.9660
7.60901830 -69.9570 130.3902 -178.2107 71.0947 -82.2342 -165.7358 -63.0300 157.7641 74.5250 -146.8652 -74.5047 -78.2857 -14.6383
7.66223830 -131.8910 155.3275 -66.2131 177.6357 65.1349 -93.8122 -64.0843 151.5781 -54.4562 95.4807 105.7367 -78.8723 -13.6900
7.68926580 -139.4771 130.3045 -159.1753 -78.1736 -64.9313 92.4179 -65.2166 157.9444 -63.9608 -176.7825 -89.4155 -78.0744 -13.7308
7.72976570 -138.1442 107.0895 -179.6016 61.7792 -92.2631 -175.4841 -67.9127 165.5487 54.3754 65.8183 -134.1883 -131.1782 33.6393
7.75234460 -142.3982 126.0085 170.5570 54.5471 57.1024 -93.1677 -73.0349 158.1400 73.9358 -65.3496 -21.4793 -79.0740 -14.6418
7.79455900 -142.2002 138.5939 -175.4723 -92.8043 -64.3375 -66.5451 -113.7154 152.0135 -67.6052 75.0175 60.1954 -79.2866 -13.3955
7.84833020 -85.5873 153.6832 -81.9159 67.4294 61.7580 175.5998 -74.5348 118.6357 -164.2783 -76.1471 107.6413 -143.7080 28.8762
7.90874340 -142.7742 146.5151 -170.1387 170.7810 66.2756 -91.1056 -71.5360 148.7460 -135.4717 -62.7463 97.9493 -75.4385 -25.0630
7.93496130 -144.6810 162.0253 62.9147 174.2025 66.3788 -91.8859 -74.2370 159.2639 59.6996 71.8436 -134.8755 -145.9997 156.9330
7.97698410 -70.9175 143.1426 -170.1829 171.1463 66.5560 -91.3079 -71.7975 148.6025 -135.4188 -62.7304 97.9547 -75.4101 -25.0390
8.06882880 -142.4111 144.0472 -171.8198 -179.1580 -65.7866 93.6246 -145.1001 150.8903 -129.7613 -71.9187 82.5535 -141.5418 -8.6259
8.12951630 -144.9711 145.9216 -161.6716 91.8882 -61.4337 -177.5248 -141.9886 132.1739 -157.2513 -78.1256 -72.9318 -77.2452 -23.4762
8.17021980 -142.4210 143.7992 -169.2843 -178.0257 -65.7183 93.1820 -72.0851 148.6343 -135.5093 -62.7126 97.9778 -75.4396 -25.0100
8.25310430 -139.4842 128.5702 -159.6166 -77.6248 -64.7060 93.0258 -65.4661 161.2798 71.1155 -66.0935 149.8580 -78.6511 -14.4464
8.28980000 -137.8892 150.0548 -94.2259 -71.9751 -91.3926 67.8729 -109.4387 165.4005 66.1787 -75.3236 -88.7939 -78.4582 -14.1085
8.35530360 -71.1377 144.7279 -169.5188 171.1769 66.5969 -91.3973 -71.8268 160.8732 61.9475 72.1064 -140.1185 -136.3732 33.0398
8.38168870 -139.5042 129.5426 -156.7366 -77.3882 -66.6083 91.5485 -70.6689 164.9667 61.0287 -92.1707 76.8174 -76.7340 -13.9775
8.46795180 -133.3770 156.6132 -64.4127 -171.0723 -65.9218 91.3056 -76.1437 164.2732 60.5292 72.0900 46.8041 -75.1789 -13.9194
8.50890950 -145.0070 146.3707 -161.0951 92.2703 -61.4295 -177.7362 -74.8549 163.6911 60.7961 72.5421 45.8639 -75.0747 -13.7892
8.54478080 -151.4898 151.1120 81.8458 -84.6737 75.9248 56.0135 -73.9923 159.1339 66.2295 -178.7339 -89.2637 -145.0065 158.6497
8.57052930 -142.4374 145.0098 -168.9005 -178.2372 -65.7158 93.3006 -72.3033 160.8567 61.9901 72.1197 42.4006 -136.4138 33.0209
8.61360370 -71.4178 142.0174 -169.1090 -177.9540 -66.1079 93.2824 -72.4017 160.8172 61.9610 72.0518 -140.0664 -136.3255 33.0397
9.00192210 -71.1732 141.0526 -165.8595 92.3947 -62.6011 -176.8773 -74.1857 163.5421 60.8112 72.5166 -136.0884 -75.0644 -13.6857
9.20067170 -72.0307 142.7572 -162.9711 93.4983 -63.2534 91.7387 -71.9639 160.6372 66.3962 -178.9793 -86.4388 -77.6398 -14.0895
9.22542430 -72.1865 141.4422 -163.9816 93.1879 -63.1239 92.0255 -144.2829 146.2543 -170.3985 174.7592 -92.9339 -77.5600 -13.3824
9.84340490 -139.4076 130.9242 -160.1503 -78.5146 -64.5697 91.8718 -65.3670 162.2610 61.6654 71.6124 -138.2090 -136.9385 33.6101
10.51429770 56.6343 169.3836 -79.2920 179.4870 57.4648 59.5701 -81.5113 162.3209 62.1318 -82.3543 -91.2561 -77.4650 -14.0736
13.89420720 -148.0372 95.5507 -167.1386 70.4345 59.5051 65.2607 63.2732 42.8685 -154.0629 67.9517 -95.0077 -76.2609 -14.8616
