# Supplementary material for: Exploiting Sequence-Dependent Rotamer Information in Global Optimization of Proteins
Source: J Phys Chem B. 2022 Oct 18;126(42):8381–90. doi: 10.1021/acs.jpcb.2c04647 (PMC9623586; doi:10.1021/acs.jpcb.2c04647)
Supplement: Supplementary file 2 — jp2c04647_si_002.zip [file jp2c04647_si_002.zip › TripeptideConformations/MET_ASP_HIE_new.csv]

0.00000000 -146.6926 151.8106 65.6498 -167.3417 -173.4434 -67.8940 -24.3614 -49.2064 -84.9566 -99.1087 7.1214 65.0929 -77.0842
0.09950530 -146.5352 152.3529 65.7521 -167.3474 -173.7020 -65.6108 -30.9349 -176.0803 70.8554 -93.8302 6.9925 64.8480 -76.4508
0.43299040 -70.4467 145.6028 68.9438 -165.4253 -172.7783 -71.3004 -20.2119 52.6005 -84.9872 -96.4285 3.8980 66.7348 -78.3030
0.51144130 -147.7043 156.1535 62.5044 178.7230 -177.0929 -70.1355 -18.5079 52.7574 97.6482 -79.2632 -11.1003 -170.1748 65.9328
0.56399160 -147.3177 160.8076 64.0633 -179.1114 -177.2924 -79.1998 -16.5108 53.9433 -79.1779 -75.9823 151.6007 -176.0494 55.0756
0.60081060 -147.1896 161.6069 64.7055 -177.7815 -176.6232 -86.8637 -10.7467 53.7988 0.7052 -75.2079 152.1089 -176.5168 56.1093
0.63412250 -136.1200 151.1883 -62.9241 -177.8446 179.9619 -67.5664 -24.6044 -49.1881 -84.2720 -92.9355 0.7652 62.5299 -92.8881
0.66510810 -144.6565 161.7022 71.0230 -66.0952 -171.7747 -63.3860 -31.6161 -176.1313 71.2642 -90.7482 5.9174 63.9872 -90.4550
0.69278350 -136.0774 151.0553 -63.2161 -177.7305 179.9182 -66.0416 -30.6005 -176.3391 70.9238 -89.5171 0.9841 62.8804 -90.8578
0.71951720 -146.2712 149.7922 64.7746 -166.7969 -173.5040 -75.1171 -15.4727 55.0508 -176.6893 -100.3995 1.8489 65.3156 93.2223
0.79969140 -147.5308 156.6587 62.8161 179.7139 -176.6761 -73.4932 -16.3819 54.1919 -177.6795 -78.6532 -11.9677 -170.6668 66.4286
0.83927750 -145.5297 153.9449 68.7953 -63.4469 -64.0310 -66.7148 -30.2321 -176.1855 70.8007 -89.1870 5.0008 63.5684 -86.9783
0.86924150 -147.9014 156.8147 62.6480 178.4942 -177.2022 -69.4520 -19.8499 -48.8302 97.4943 -79.0718 -10.8582 -169.9034 66.1595
0.89307860 -76.3511 150.0113 -61.3743 -175.1373 -65.1685 -66.2622 -31.1272 -176.5951 -110.3833 -93.1782 2.7667 64.5074 -85.6285
0.92005690 -77.5665 155.8312 -64.7421 -179.2910 69.4399 -68.5927 -17.5203 52.9708 -87.8114 -83.3403 -7.6254 69.1086 -90.6613
0.94591780 -132.6069 148.3282 -68.2695 -67.5001 179.4018 -70.3725 -21.0739 52.5987 96.1477 -95.5402 -0.2148 59.7703 78.3957
0.98325300 -76.3718 149.7675 -63.3402 -179.3831 179.6680 -66.1012 -30.6124 -176.4094 70.9546 -89.3401 0.8004 63.0587 -91.0743
1.02260920 -144.7909 160.2872 70.4674 -66.1824 -172.3635 -66.6447 -22.5697 -49.0255 -85.8632 -96.5549 2.3408 62.8456 86.6808
1.04677610 -133.2154 148.0269 -68.9065 -66.9832 179.7330 -69.9695 -25.5189 -49.3655 99.2575 -92.0490 1.6200 62.0976 -95.2784
1.08305420 -76.4847 159.8249 70.7958 -66.0548 -172.6668 -66.0521 -22.7076 -48.9895 -86.5095 -96.8305 2.0840 62.9364 86.3393
1.11221200 -147.4542 157.1346 63.4582 -179.4287 -175.5386 -73.1961 -16.7120 54.3089 -177.4737 -76.6886 -16.8986 -173.9368 -113.8774
1.14398040 -76.6053 154.4235 -62.3292 -59.8069 -67.1905 -66.7408 -23.7057 -49.1112 -84.4579 -88.4292 -1.8112 63.8909 -98.9300
1.16843220 -78.0206 155.8996 -62.8938 -177.6118 179.9577 -69.2155 -18.0667 54.8703 -176.3568 -88.7231 -5.3130 62.5938 81.3452
1.19177900 -77.7052 152.7553 68.7581 -64.5469 -66.2252 -66.1626 -30.2124 -176.2344 70.8131 -89.4047 4.8001 63.7176 -86.6132
1.21527840 -139.4310 44.6990 -160.3140 -179.0937 178.5906 -65.5580 -17.0590 52.5484 93.4091 -80.2261 -9.6340 63.3217 -82.3777
1.24423540 -147.2336 161.8193 64.3393 -178.9974 -176.5526 -78.6128 -16.7913 53.8686 100.2650 -75.7187 146.4644 -176.2825 -104.0175
1.27371420 -76.5163 150.2715 -63.6214 -178.3250 -70.2429 -67.9687 -21.9461 -48.9388 95.7015 -94.5484 -1.5495 61.3028 80.8966
1.31934890 -147.2337 162.2210 64.1771 -179.3447 -178.0081 -76.2712 -24.0617 -175.3585 68.3224 -71.9647 151.7675 -175.7628 54.8473
1.34013260 -147.1051 162.6084 65.1290 -177.5876 -175.5125 -86.6745 -10.4763 54.1194 1.2042 -74.9939 147.1022 -175.9998 -104.1700
1.37730370 -71.8023 154.0390 66.6011 -179.6900 -176.8764 -73.4799 -16.2134 54.1982 2.6714 -78.1952 -12.3434 -170.7682 66.3860
1.40490930 -146.8683 147.5598 62.5931 -171.0248 -61.8109 -84.9903 -19.1660 -48.8026 -78.9208 -113.3740 14.5504 64.5585 -76.5256
1.44018220 -71.2605 149.1762 68.1320 -167.3239 -175.8384 -66.4565 -28.5061 -175.7828 -111.4888 -94.4525 2.6858 63.3890 91.3979
1.46131430 -146.6725 158.2464 61.9703 -176.0878 -179.5690 -102.5759 15.7462 56.6719 -178.6133 -137.9229 166.3939 66.1748 91.8521
1.48916480 -148.0948 160.3725 61.7367 177.1303 69.5531 -66.9437 -18.4043 -48.9636 -84.2874 -79.6320 -8.5979 -56.0496 -70.8288
1.51285080 -136.6799 156.2409 -64.8642 -176.3922 179.8077 -80.0041 -2.5781 54.5380 100.9117 -135.5410 163.2971 63.9678 89.9513
1.53289300 -144.7528 149.9988 -168.6008 165.6069 67.6332 -78.3232 -5.0618 53.9701 -78.4315 -142.0549 165.9457 68.6181 96.4571
1.55574110 -72.0975 155.0108 67.1103 -179.0670 -177.5207 -66.1459 -25.4868 -175.2568 -113.9062 -78.4606 -4.9218 -55.0984 98.6705
1.58776450 -145.8225 161.5642 70.3860 -69.9929 179.9075 -65.8730 -19.8739 -49.0869 96.2303 -75.1190 -11.7015 -50.6489 97.4960
1.62081600 -72.8039 154.9791 -61.7448 79.7224 -179.9989 -68.3352 -19.0333 52.7615 95.0554 -85.2968 -5.1838 66.0023 -98.8880
1.64852560 -147.4082 162.3228 64.5291 -179.0740 -176.5347 -79.5148 -16.4480 -48.5043 -79.8677 -75.4518 146.7037 -176.2414 -104.1523
1.67292800 -136.9604 156.9477 -62.9965 -172.3763 -65.8410 -87.6567 -3.7114 55.1240 2.0563 -144.9379 154.2066 -175.4593 54.5395
1.69371340 -76.0589 160.6616 70.8671 -69.6761 179.5440 -65.4106 -19.9461 -49.0428 95.8640 -75.1472 -11.9166 -50.5386 97.4589
1.72860200 -145.4378 129.8199 177.8255 51.2324 63.7955 -71.8636 -24.5462 -49.4232 98.1589 -88.9064 1.6729 -60.2054 -73.4389
1.75160230 -145.5402 159.5490 70.5061 -69.8387 177.8749 -70.5588 -14.0573 52.7189 -79.1162 -72.5414 -14.9770 -50.5653 98.2004
1.77391860 -136.0169 152.3011 -65.7020 179.2935 66.8408 -78.1439 -15.0774 53.8107 -79.4146 -146.1229 153.3522 -175.6715 54.8169
1.80489450 -146.0011 143.2788 -177.6072 53.5764 63.6361 -132.0877 15.3124 56.8114 -173.6016 -136.1150 151.7932 -174.0002 -106.8971
1.82602460 -145.7054 165.4774 59.2070 72.4488 175.2999 -114.2676 -6.8532 -48.0053 103.8873 -85.4026 -8.1022 63.7583 -101.3287
1.84745580 -146.1985 147.7517 -172.2816 54.1121 63.0765 -79.6490 -5.2204 -48.6706 102.2678 -143.7075 153.8251 -175.5736 54.7207
1.87564990 -77.0407 154.2559 -63.5439 178.7632 68.9359 -111.8671 12.7050 56.5500 4.1045 -80.6854 -11.5285 71.2184 -36.2952
1.90260950 -76.1940 160.1212 71.4753 -68.8643 -179.4247 -67.5120 -19.1153 52.6827 94.9383 -73.7755 -18.6579 -173.8252 -113.9240
1.92985900 -73.9908 159.6092 68.6535 -177.2728 -175.4413 -86.3934 -10.2078 54.1684 1.2916 -74.4481 147.0825 -176.0546 -104.1666
1.95255110 -76.5262 152.8530 -62.7045 -59.0282 -65.6578 -76.4669 -14.6805 53.7635 -79.6021 -145.4011 153.6185 -175.5610 54.5909
1.97428270 -144.8266 149.5753 -174.3782 57.3192 -177.1019 -70.2392 -22.7620 -174.7091 67.4154 -141.3577 153.3269 -175.4502 54.8404
2.00260560 -136.7499 155.1910 -64.2827 -176.0270 -179.9206 -78.3962 -12.3318 -48.3276 -80.2259 -144.5216 153.7164 -175.4659 54.7556
2.03032190 -72.1235 140.8335 -171.5693 59.7833 172.3896 -125.3417 11.4705 57.1387 -174.6421 -142.7487 152.6548 -175.1213 -106.9461
2.05150890 -70.6786 148.0251 67.1099 -173.4053 -177.9932 -80.4497 -25.3583 53.4616 -76.3625 -153.9898 148.5602 -176.9127 56.9901
2.08447180 -75.6826 148.6121 -64.4466 176.1129 67.3272 -104.8389 8.7068 55.3826 2.7655 -143.3919 163.2374 70.7418 96.6308
2.10607230 -147.9833 154.8789 57.7763 174.4606 -77.5775 -133.8824 2.1034 55.9181 9.3293 -87.6444 162.7429 64.3919 -89.8830
2.12764780 -146.6843 149.9508 60.8963 -172.4016 -71.5103 -85.8367 -18.4392 54.2837 -77.7780 -85.3321 152.1729 -176.2760 57.3144
2.15872910 -137.0534 155.5011 -64.0307 -176.0253 -179.9629 -94.1814 -1.7219 55.0496 2.4291 -73.5335 149.9298 -175.1046 56.6765
2.18983560 -145.8063 163.9108 55.4865 69.9638 175.3881 -95.8258 -24.8948 50.9697 177.8553 -150.8185 145.4967 -177.3803 58.0375
2.19564260 -132.6962 154.4317 -69.3325 -66.8990 179.6955 -85.1263 4.8334 -47.9047 104.5781 -141.8038 163.4645 60.8207 89.2326
2.21169930 -73.3866 147.5274 -173.4220 57.7293 -176.9252 -70.2394 -22.4320 -174.6599 -114.9263 -140.9288 153.2807 -175.4383 54.8878
2.24853080 -74.1930 149.9934 -168.1352 165.6553 67.8682 -74.4456 -7.0581 -47.9840 96.0393 -145.4498 166.3112 64.5503 97.0471
2.26929990 -74.1262 151.3190 -167.0285 169.0892 69.8932 -75.6959 -2.2434 53.7021 99.4884 -137.2099 155.9236 -176.0953 54.8040
2.29822850 -137.1011 154.4740 -63.9326 -176.3513 -179.9033 -69.0199 -15.1411 53.0038 95.4066 -72.5530 -19.9167 -172.2287 71.4030
2.33238750 -73.3625 149.1662 -170.4623 59.5993 -175.4694 -65.0310 -17.3194 -50.2958 98.0354 -77.6065 -10.9563 -58.2312 117.3111
2.35886330 -77.0258 154.0525 -61.5827 -58.0417 -66.2173 -91.1553 5.4983 55.0473 -179.5026 -141.4088 162.3684 70.6270 92.6322
2.38247270 -77.6214 154.7077 -63.8965 -177.5961 179.8970 -76.8459 -13.3015 -48.3586 99.6401 -144.5476 153.6829 -175.4796 54.7571
2.40428850 -137.3677 161.1204 -62.3737 -170.1427 -61.8860 -76.4980 -9.0326 -171.7661 -123.4077 -133.3620 163.3433 63.3408 91.4461
2.42869250 -145.4137 138.7930 -173.8131 173.2677 68.9083 -83.7777 -21.9642 -48.6640 101.3470 -74.2438 150.5725 -176.2659 57.1700
2.45299000 -72.2867 154.9578 65.6326 178.9067 69.8961 -67.2087 -20.5994 -49.0858 96.4636 -80.8530 -6.1774 -55.4789 100.5865
2.49293730 -75.5451 155.8564 70.0090 -69.2745 179.9304 -73.0082 -33.2418 -176.8880 -110.1070 -150.3928 146.0349 -177.3008 57.1157
2.51875990 -147.2196 155.9838 63.4465 -177.9427 -178.7853 -131.6215 2.6720 56.2371 8.3716 -82.8366 161.2637 65.1360 -93.1743
2.54276910 -77.6216 156.2624 -60.4089 -171.7158 -61.7100 -79.3300 -5.2137 53.9508 -79.4697 -128.5946 162.1686 67.9429 -85.3614
2.56382470 -77.0952 154.1879 67.9051 -67.5244 -66.3220 -92.5915 -13.3038 53.1423 179.5299 -148.8954 150.1838 -176.2679 56.0913
2.58531270 -145.1141 137.1273 -176.7087 175.8976 -71.3837 -98.6872 -15.3700 52.7143 179.5273 -72.8922 150.7898 -175.7525 57.2183
2.60571690 -144.5095 126.5457 -177.2236 174.5829 176.2433 -90.5335 -20.2335 54.7159 104.3826 -86.3026 153.0504 -176.1890 55.9941
2.63170660 -130.5220 152.2522 -68.6654 -64.5053 -67.0598 -81.3271 -9.2553 -48.5153 -78.4020 -146.2237 163.4130 62.8641 91.4630
2.65785950 -73.5630 148.3366 -166.3990 175.6507 -177.9887 -84.5199 7.9966 57.3278 -177.1483 -143.7136 151.7321 -174.7048 -107.2491
2.67815300 -145.5308 148.9411 -169.1579 175.3556 178.6499 -79.3778 0.1158 -47.6118 -81.1229 -142.6803 151.4652 -174.9996 -107.1953
2.70110890 -136.7856 157.3341 -65.3688 -175.8675 179.7488 -78.4781 -7.6636 -171.3924 58.5854 -133.6511 163.4831 62.4749 90.6961
2.72467160 -77.4139 155.5489 -61.4679 -62.2823 179.8157 -70.2760 -10.3928 53.3095 -82.1659 -70.3586 -17.3136 -55.6167 102.7065
2.75339360 -146.6403 151.3421 60.9463 -172.6346 -71.2541 -82.9723 -27.9913 -175.8211 69.9280 -78.2118 151.9787 -176.1629 57.6065
2.77901150 -145.1421 139.3781 -176.7991 60.5093 -174.8617 -78.0527 150.5214 52.3359 99.8431 -149.9948 163.0469 63.4736 93.7298
2.80516320 -76.0080 146.8210 -65.0754 179.8916 179.2541 -77.7783 -31.0404 -176.6397 70.8485 -89.7166 160.5463 62.9299 -84.5372
2.82670700 -77.7223 156.7556 69.6841 -66.1250 -66.4583 -68.6244 -18.8294 52.7319 95.9415 -75.2738 -17.8775 -172.7680 -114.8342
2.85935540 -71.4877 150.6010 67.4600 -173.8243 -178.1143 -79.6862 -29.0564 -48.9921 100.6144 -153.8725 146.2043 -175.9663 -105.9357
2.88015930 -75.5382 158.2218 70.8000 -69.6901 177.2889 -75.3931 -8.2449 54.4613 1.3328 -72.2432 -16.1609 -53.1964 112.0767
2.91535320 -136.6867 154.4803 -64.3815 -174.2742 -68.7973 -71.7383 150.9944 52.6295 104.9682 -149.8858 163.0650 63.5053 93.5102
2.94199270 -137.1749 154.8265 -64.2824 -175.9460 -179.9535 -76.2219 -27.7545 -176.1956 69.8981 -78.3923 148.8977 -175.4155 57.5894
2.96473090 -77.3117 155.8048 -62.3566 -173.9229 -66.7250 -66.6309 -16.5349 -48.9040 -83.8243 -74.4340 -13.3342 -55.2931 98.7451
2.98970770 -73.7404 157.7258 67.0604 179.7453 70.1365 -91.1973 -6.4210 54.4671 1.6507 -74.9679 146.9014 -174.1166 -104.6911
3.01234290 -69.5557 140.9334 61.1446 -175.5378 -72.9497 -77.2980 -20.6774 53.1739 -80.1815 -82.9940 -13.4845 -174.5135 -115.5456
3.03262450 -72.8375 156.9641 67.7439 -178.5038 -178.8079 -71.3683 149.9808 52.5099 105.8315 -150.1504 163.0885 63.7689 93.4923
3.06124300 -146.7107 160.1892 70.5226 -65.7725 -63.9068 -101.2471 -11.0051 53.5011 1.3965 -87.2306 161.3012 67.0903 -98.7820
3.08166870 -144.4189 125.2530 -177.2146 174.6582 176.4367 -90.0565 -20.0180 54.7207 103.7295 -83.9996 148.5353 -178.2494 -104.8816
3.10462830 -145.9522 162.3163 54.7351 69.9769 175.8875 -91.4011 -26.7804 -48.9230 -76.8775 -152.4775 143.4332 -176.2880 -104.8875
3.13563130 -76.7770 153.3578 -62.4399 -58.6653 -65.4991 -71.1583 151.0956 52.6464 105.1776 -149.8273 163.0756 63.5333 93.4593
3.15659330 -145.1560 157.7251 69.6891 -69.8047 -179.8052 -74.7735 -33.4470 -176.4734 -110.2706 -151.3717 156.0896 65.3010 95.1553
3.17922100 -75.8737 160.5823 65.3203 80.8572 -176.2740 -65.3346 -26.5891 -173.0921 65.7514 -91.4549 -0.7321 -55.8625 -79.6995
3.20436290 -77.0166 154.2002 -63.6881 -177.7013 179.8988 -68.4308 -15.9150 -48.5988 96.6093 -72.0842 -21.6069 -174.2385 -112.6697
3.23273330 -70.9218 146.8361 65.5325 -174.9784 71.0562 -80.7576 -22.9732 53.5589 -77.1483 -152.1179 145.2063 -175.9625 -105.3109
3.25316750 -147.5924 160.6205 63.2818 -179.9534 -179.8123 -148.7319 161.6056 51.1862 86.2224 -145.5600 162.8961 65.2871 -88.1033
3.27999040 -75.9988 159.3289 70.7315 -70.0275 178.6485 -71.0519 149.4907 52.5030 106.1599 -150.2505 163.1131 63.8601 93.3491
3.30807190 -72.5616 142.9282 -167.3556 60.4370 67.6973 -81.4155 -1.6215 54.2423 -82.9625 -137.1352 162.2365 65.6069 -97.1486
3.32982840 -130.8666 151.3081 -70.0600 -64.6283 -67.1691 -105.8780 3.2671 55.6854 4.1996 -74.2131 146.4866 -175.2582 -105.0219
3.36028360 -147.8678 159.7167 63.3253 179.5009 70.1741 -72.1583 148.3833 -48.3094 100.4686 -149.5859 163.1192 64.0914 93.7233
3.38811900 -79.0884 -15.5857 -67.7438 73.6820 68.0331 -149.7983 161.8833 50.9345 85.3428 -144.7698 153.3547 -175.4008 55.0039
3.40967920 -84.7345 -2.5625 68.0857 178.5079 69.9455 -145.6253 161.5969 53.3814 86.1158 -145.2224 149.7271 -175.0281 -106.5938
3.43039890 -76.2209 151.4066 -65.2863 179.0255 68.4001 -76.3796 -28.5820 -176.4584 -111.4151 -78.7875 148.8986 -175.6660 57.6062
3.45408230 -72.6891 139.1185 -172.5082 171.0742 69.2397 -77.1036 -31.3424 -176.5316 71.3773 -72.0437 146.5996 -176.5287 -104.4881
3.47680550 -144.8005 143.9777 -172.2871 61.4206 -176.3132 -96.2462 10.6052 58.1285 -174.3811 -70.6943 162.2924 67.4047 170.6788
3.50321590 -146.8879 160.2458 68.6941 -66.8370 -63.5808 -82.8088 -13.5827 -48.3737 -78.8566 -72.6015 145.8219 -175.1459 -105.1579
3.52818660 -74.8263 160.9287 70.9148 -167.9523 -57.4116 -85.8062 -4.8512 56.2233 4.0745 -71.7419 145.3012 -174.2874 -104.6551
3.54919590 -145.7570 165.1268 58.1040 72.2999 178.8096 -139.1379 22.5527 56.6572 7.0416 -141.5838 162.4739 62.6816 86.3095
3.57051640 -145.9872 144.2405 -172.8008 177.9598 -70.5090 -148.0783 160.6798 51.1878 86.3669 -147.3634 162.8345 65.0968 93.6136
3.59322930 -77.3467 153.8266 -63.8819 -177.7848 179.8946 -71.2308 149.1706 -48.2598 99.6273 -149.3160 163.1157 63.9987 93.6510
3.61714040 -73.9498 155.0999 -67.5382 74.0229 68.2400 -81.1388 2.2403 -47.8198 102.0789 -141.6258 163.1655 61.6681 90.1856
3.64436570 -71.0193 145.6480 -67.5732 75.9641 179.9016 -80.7023 -19.3019 53.6692 101.2611 -96.1272 160.3003 63.9267 -92.5550
3.66800900 -131.3666 153.4736 -62.7049 83.4481 -178.5758 -78.0802 -13.8597 -48.4145 -80.1378 -145.6525 149.8429 -175.1656 -106.6007
3.69105280 -136.5926 155.1391 -64.6342 -178.2613 70.3754 -148.9248 161.9467 51.2492 -96.4987 -145.4480 162.8780 65.3417 -88.1586
3.71155970 -144.2655 137.5555 -175.9858 -83.8629 179.3342 -136.4982 151.8046 -49.9288 -85.9073 -148.5660 162.8488 65.1523 95.4319
3.74096200 -77.1825 152.8598 -62.1621 -62.7109 179.7468 -73.5304 158.2246 53.5397 102.2303 -142.3865 163.0044 67.4048 -86.5343
3.76941040 -148.0104 157.6329 61.2363 178.4986 69.3564 -138.5978 18.6088 49.9664 -103.3667 -138.3956 163.3156 61.3891 -84.2966
3.79427640 -145.0956 141.8920 -165.4940 78.0871 -96.2094 -81.6317 -1.7239 53.7938 -91.5697 -139.7359 163.5218 65.8790 87.1272
3.81428570 -76.6848 154.2221 -61.3138 -64.8427 96.3838 -76.7894 -14.0413 -48.5441 -80.8148 -145.2650 150.0168 -175.1252 -106.6195
3.84049010 -145.7827 143.1903 -171.8674 177.7657 -70.5436 -72.0898 148.1586 -48.2566 99.4128 -149.2409 163.0988 64.1542 93.7514
3.87270190 -144.9300 146.0789 -170.6776 174.9136 179.7634 -80.7624 -4.6150 54.1379 -81.1619 -68.8150 160.9099 75.3431 153.7604
3.89950640 -74.2950 158.7706 -60.6162 78.7020 69.1411 -78.0935 -17.7693 53.5792 99.4299 -84.0872 159.5488 67.0520 -98.7133
3.92183340 -147.8109 156.9858 60.4867 178.6014 177.6856 -86.1142 44.3143 -48.2114 103.0641 -73.1884 158.3013 78.8092 102.5972
3.94302610 -147.7196 160.3458 63.2197 -179.7314 -71.4508 -75.7609 156.9310 -48.1204 101.9161 -142.5160 163.2412 67.5260 -86.6099
3.97232490 -129.1531 156.4278 -65.7949 -92.8909 69.4012 -94.0534 12.2433 56.1035 -178.7822 -140.1734 162.5782 67.7628 93.0236
4.00566000 -72.5586 152.8679 -64.3799 77.9541 -179.9088 -67.9626 -16.4666 -48.6003 96.1761 -73.3586 -19.3007 -171.6983 71.3771
4.02782560 -146.5018 146.8075 -172.5184 55.9092 63.3233 -144.7016 168.0758 52.6498 14.3820 -145.0194 163.1236 65.3578 -87.9410
4.06211720 -146.8595 147.6187 -136.8570 -65.9091 -179.7216 -74.9711 -19.1385 -49.4065 100.0623 -148.3104 164.1990 64.6428 90.3208
4.08588770 -144.9687 140.6357 -170.0295 75.7235 -93.6508 -121.9229 17.6222 56.7131 3.7186 -142.2186 154.7324 -174.6871 53.7083
4.10903680 -72.5632 142.9837 -169.6266 175.7862 70.4888 -72.7252 157.4267 53.0281 103.7269 -142.4193 163.0348 67.4959 -86.4626
4.12931580 -77.2099 152.8500 -63.9302 -177.7111 179.8813 -145.5035 143.4185 -173.1675 -149.4820 -151.4546 160.2484 64.8954 95.4143
4.14948670 -127.7169 151.3584 -66.1966 78.6140 67.3671 -76.0410 -31.3172 -176.8261 -110.4218 -88.1723 159.8967 61.9254 -89.6160
4.17276520 -145.7019 163.0210 56.8886 70.1724 67.9196 -138.1780 -7.0715 50.3788 73.3913 -148.9033 146.4396 -175.5695 -105.1881
4.20252600 -74.0999 150.4204 -121.9840 -63.3192 -177.5037 -126.2973 13.0642 56.6412 7.6690 -139.9264 156.1348 -174.9304 53.9086
4.22891490 -145.5034 167.5033 62.0693 75.8866 178.0797 -135.7438 44.7863 -169.0873 -161.4771 -74.0068 146.5917 -173.8136 -105.0213
4.25039270 -73.2103 152.1558 -73.2665 69.5199 -104.6173 -87.7876 -4.0928 55.1887 2.1325 -145.1330 153.7408 -175.4590 54.6683
4.27141080 -145.1427 140.3333 -173.6952 174.9498 -72.2040 -138.6185 32.8227 -166.4226 -157.5591 -147.1055 166.0955 62.3112 83.5577
4.29401570 -80.2211 167.4404 62.7764 69.2866 66.3597 -146.3005 159.3906 52.2285 86.6380 -146.2825 163.0098 65.6175 -87.6403
4.33149390 -73.8894 155.1144 61.8423 75.7074 71.0920 -89.4101 137.9910 53.2136 -69.3935 -150.0740 163.1312 64.0169 93.4021
4.35259020 -79.0183 -26.2148 -170.4986 173.2705 68.7052 -75.2123 151.7257 -47.9574 -80.2852 -145.6318 149.8926 -174.9217 -106.5273
4.38051710 -145.7867 167.2616 61.3735 72.2046 67.7945 -132.4521 149.5925 -49.5645 -85.4005 -77.6046 160.4253 64.5419 -82.8154
4.40803500 -145.8291 144.8714 -172.5590 173.9890 69.1822 -141.6002 168.4397 52.8400 13.1297 -145.3181 163.1469 65.2693 -87.9704
4.43073220 -145.5959 167.2663 60.3281 71.0596 66.6221 -142.7137 163.3064 52.0563 9.7154 -78.2770 159.8403 64.1917 -82.4231
4.45321260 -147.5123 160.3851 63.0093 178.7565 69.9912 -144.9907 145.4314 -173.7524 -144.6556 -150.3262 160.4233 64.1586 -89.5058
4.48441890 -76.5669 -28.9373 -171.2527 178.0112 -70.5459 -147.9299 154.6290 -168.6999 -158.9700 -138.6639 153.1553 -59.3345 103.3235
4.50947520 -72.9616 144.0163 -169.9173 175.5914 70.4851 -70.5491 153.5215 -47.9882 -82.3918 -76.2911 160.0191 64.3885 -82.9142
4.53831550 -130.1386 155.2775 -66.8574 -92.2985 73.1107 -78.1531 -12.8046 -48.3512 -80.6070 -144.6463 153.7064 -175.4835 54.7059
4.56184840 -72.5489 151.2501 -65.1782 77.5365 -179.9058 -73.3358 158.1067 53.4031 103.0047 -142.3228 163.0161 67.4347 -86.4872
4.59184050 -78.5255 167.3249 64.2050 74.9218 66.5067 -72.6514 -7.1083 50.4765 109.3323 -110.3621 4.7115 -57.3381 132.7699
4.63112210 -73.3778 145.0166 -166.1503 74.9093 -95.7360 -73.2671 -13.7473 -172.9389 -120.0805 -139.1149 163.7571 61.9772 88.0636
4.65325670 -73.4114 153.0312 -73.4708 69.4910 -104.5064 -76.1060 -14.2990 -48.3961 -81.7750 -144.8547 153.4707 -175.5184 54.8011
4.67707250 -76.6277 153.9330 -61.3144 -64.8369 96.3790 -71.2351 149.2468 -48.3696 -80.9052 -149.3405 163.1164 63.9844 93.6511
4.70793320 -145.8501 143.8555 -173.0441 177.8369 -70.5445 -130.9245 155.8807 -49.3760 -83.2512 -145.6252 163.1548 65.4602 -88.1718
4.74840270 -74.2066 142.4563 -142.1655 -69.5190 -178.4882 -71.3505 -27.3267 -175.8254 -112.0268 -78.7811 144.3813 -174.1074 -104.2867
4.78601900 -74.3575 136.7170 -173.4760 178.0743 -71.3897 -82.0533 -21.3617 -49.0193 -79.7020 -74.3693 152.6921 -55.8122 93.4179
4.82942350 -76.2545 152.9345 -60.9572 -64.7686 96.0754 -73.5305 158.2134 53.5016 -78.7414 -142.3824 163.0068 67.4079 -86.5261
4.87142820 -72.5636 152.3318 67.1289 86.2202 78.7620 -112.6686 -9.5943 55.6971 -87.8240 -77.2890 -24.9090 -174.9539 -110.7512
4.90592950 -145.8280 164.8162 59.6377 73.9762 178.8416 -144.4690 35.9893 -167.3632 -159.7469 -149.4882 164.0283 57.5885 79.8523
4.94245840 -73.1947 145.1306 -173.6360 55.6622 65.2394 -70.0781 139.3982 -170.5713 -154.4509 -81.8136 161.1733 64.8850 -92.3056
4.96977210 -72.7996 151.7753 -74.0737 69.1678 -103.8616 -70.8958 -10.8034 53.1011 100.7361 -70.9196 -16.8240 -55.9941 102.5551
4.99996940 -146.5518 147.5111 -137.5124 -66.2154 -179.4915 -72.6360 -23.6835 -173.4699 -116.7616 -143.9184 163.4684 62.4640 -102.3084
5.04823060 -76.9083 160.0798 57.0257 68.6628 174.3298 -87.7368 -31.0928 -49.3729 -77.8303 -153.4226 154.3797 62.9003 -90.8366
5.07328760 -147.7472 157.2396 -119.0090 -62.1829 -177.5475 -136.3753 22.3657 57.0781 8.1707 -69.2831 159.1742 70.2371 -79.2560
5.09899390 -73.2005 152.4550 -76.0825 68.1027 -102.2072 -82.3565 -0.0997 -48.1835 103.4777 -136.8632 162.3118 62.0954 -89.2917
5.13007450 -72.2338 146.4583 -75.5265 67.8326 -102.2609 -76.8093 -31.1663 -176.8704 70.9565 -87.6582 159.8417 61.5898 -87.0844
5.20259330 -143.6642 171.7133 61.4397 75.9154 68.9718 -76.9323 -12.5788 -47.8995 -85.3933 -83.9438 145.5718 -171.6679 -104.7691
5.22474650 -144.9897 145.4788 -165.1735 73.9974 -98.7371 -119.8311 31.7704 56.5706 -177.2678 -69.3853 159.4319 67.9761 -75.8836
5.25836630 -77.4201 163.2057 65.1824 76.3252 179.0838 -140.7955 18.1816 50.7248 76.8644 -143.3513 160.5104 61.6173 -82.8704
5.28004290 -145.5847 166.7635 63.1151 75.7189 175.9375 -137.4667 17.6566 -165.2891 -147.7180 -86.8000 162.3627 63.9373 -108.0117
5.31512430 -144.8974 146.9501 -165.5302 90.0535 -70.3393 -70.6242 -22.7738 -174.7434 67.4336 -141.6152 153.6523 -175.3627 54.6825
5.34540090 -145.1239 148.7555 -164.8293 73.2784 -97.7438 -70.3080 -23.9108 -175.0944 -114.0228 -143.2352 149.9626 -175.0769 -106.4700
5.36950820 -72.8499 150.9570 -65.3160 77.4728 -179.8964 -146.0227 145.8610 -174.0615 39.0558 -150.1693 160.4177 64.1950 -89.8326
5.39273740 -73.3835 152.7483 -73.2808 69.4718 -104.5932 -71.7952 -25.3666 -176.4046 69.2435 -146.4360 163.1172 63.7553 91.9097
5.42180690 -74.1862 144.7366 -139.8784 -66.9720 179.9067 -69.5213 -23.8084 -173.4581 -116.6362 -143.3281 163.8936 62.6715 -103.5720
5.47228770 -73.1062 152.4026 -73.6093 69.5340 -104.4236 -67.9550 -16.5434 -48.6065 -84.6194 -73.3504 -19.2768 -171.6779 71.3631
5.49716330 -145.5588 141.0864 -170.7237 74.7349 -95.2992 -71.2106 148.4609 -48.1379 -84.1762 -149.3511 163.1144 64.0576 93.7008
5.52120230 -128.5796 153.9302 -64.9925 79.0675 67.4959 -129.8552 155.2670 -49.3489 -82.1728 -147.0988 162.9699 65.2790 94.0052
5.56829720 -72.5438 136.0091 -169.9469 75.1750 -94.9930 -67.1976 -17.9751 -49.1133 -87.2137 -73.0088 -18.8936 -171.4122 71.0714
5.61593280 -126.9559 153.3867 -65.4515 78.3355 67.2580 -142.6918 169.0870 53.0121 -168.1011 -144.8423 163.1283 65.3892 -87.9263
5.65514060 -75.9937 -29.1986 -169.0419 69.8241 -97.5220 -141.6147 155.0986 50.7228 -171.7213 -140.2992 155.8938 -61.5600 -88.0355
5.68306180 -75.9534 -36.8269 -174.0747 -84.1950 179.7511 -71.0573 150.2245 -47.8942 95.8589 -145.7587 149.9016 -174.8862 -106.5083
5.70433150 -79.8964 -24.2090 -167.4849 68.7410 -97.8929 -74.8553 151.4326 -47.9392 -80.4456 -145.6849 149.8973 -174.9116 -106.5169
5.74796130 -73.8118 -39.3666 -176.0331 -83.9171 179.5853 -75.4603 140.3673 -177.0821 -121.2134 -148.7497 160.8958 67.0840 95.8449
5.77228010 -77.1914 -27.5533 -168.5752 69.5331 -97.6410 -148.0355 154.5652 -168.7235 -159.0314 -138.7247 153.1509 -59.2969 103.3200
5.81042990 -76.3467 153.0648 -61.0188 -64.7720 96.1446 -90.0040 164.4893 51.6884 177.3291 -143.5119 163.1936 66.4491 -87.2383
5.84566370 -145.1871 137.3958 -172.4529 76.3374 -95.6468 -145.3762 129.0938 -174.6474 19.2411 -152.0833 160.4018 65.5331 97.2637
5.87307840 -145.5817 145.3810 -167.3959 74.9343 -96.7316 -130.7798 155.4901 -49.3272 -83.3965 -145.5928 149.8887 -174.8992 -106.5880
5.89708760 -81.4128 -15.3663 -74.1013 69.4352 -105.8432 -73.3965 151.8872 -47.9093 100.0829 -145.6311 149.8799 -174.9343 -106.5441
5.92734380 -145.4254 147.6780 -165.9995 72.9026 -98.3102 -140.1325 167.5135 52.6348 9.7478 -146.6191 163.0017 65.3099 93.6863
5.99630410 -73.6735 143.4922 -140.7743 -67.7667 -178.3819 -81.7718 -0.4584 53.6372 -92.5894 -69.8075 165.3287 65.9782 45.2919
6.04165110 -72.7608 151.1918 -65.3057 77.4728 -179.9041 -71.9312 141.3681 -170.2251 -155.2307 -82.1709 161.4121 64.9869 -93.0077
6.07699600 -79.0910 -18.1967 -74.3651 69.0902 -104.8515 -73.8170 123.7925 -174.8474 -164.1980 -148.6857 147.4532 -175.3021 -105.9218
6.09875000 -145.3581 139.8668 -171.3746 75.6627 -96.7032 -142.3606 120.7879 -176.0239 -166.4775 -151.2199 161.1304 63.8634 -88.5075
6.14861210 -144.2531 143.6261 -152.8180 -74.0142 -178.2755 -72.7140 -16.2585 -172.5415 -118.3339 -67.0432 160.0271 76.2585 153.9918
6.17160320 -83.4341 -25.9607 -167.9386 69.3152 -97.6880 -121.5018 147.0618 -48.8970 -78.8627 -133.1127 157.3317 -46.3603 116.1376
6.25539850 -142.6515 -157.6757 61.6036 -83.9505 -177.4461 -62.5659 -14.6118 -172.5639 64.2325 -71.7476 -14.9433 77.5590 -41.2311
6.40589070 -83.9567 -19.4594 -74.7285 68.9661 -105.8296 -127.5518 146.6577 -49.5004 101.3501 -133.1251 157.3110 -46.4086 116.6280
6.44746420 -73.1683 150.7012 -74.3441 69.0080 -103.7878 -145.5688 143.7302 -173.1577 -149.1694 -151.3892 160.2442 64.9397 95.4672
6.48380780 -72.9398 145.5578 -164.8847 72.9791 -98.9459 -139.2534 168.5847 53.1932 9.5592 -145.0163 163.1360 65.3734 -87.9538
6.51373310 -83.0068 175.8815 66.5554 80.1941 178.9943 -71.6987 -9.2868 -47.9661 -86.9524 -144.1575 170.2353 67.6201 95.1243
6.63997670 -143.0080 -179.4980 67.2032 85.3619 70.9065 -69.6230 -7.8283 52.9527 -91.8737 -141.5021 165.4139 72.1735 84.4054
6.67169330 -72.8729 138.2341 -168.2811 94.6340 -67.2428 -72.6039 150.5490 50.8897 -75.4385 -82.0150 158.8041 64.5588 -82.2236
6.73301390 -74.5755 149.4479 -125.2668 -65.5295 110.1811 -128.6394 14.6248 56.8524 7.0484 -139.1627 152.7112 -173.4662 -107.3031
7.10789040 -86.4538 -177.8329 68.4265 85.0140 175.1734 -59.4548 -26.5203 -174.6387 -112.7039 -143.2635 168.5656 66.9768 96.8409
8.52071810 -90.9043 -18.0853 -166.0470 67.2165 -98.6722 -84.5224 0.7789 -47.4981 100.9606 -143.9106 163.9608 63.0620 95.2696
9.36610730 -145.5306 140.5232 -168.6022 75.3139 -94.0468 -120.8175 11.2490 56.5102 -176.0723 -74.1779 146.3475 -175.8544 -104.8147
10.31102220 62.2340 173.5298 -51.2406 -178.9610 69.6955 -84.6152 -5.8306 54.6207 -179.2021 -144.7437 153.2259 -175.7131 54.8713
12.72467790 -77.4614 -16.5700 -62.0854 -58.3116 -65.5498 -143.4621 112.8095 48.0495 106.2531 63.2221 166.3246 -165.0770 46.3945
