# Supplementary material for: Exploiting Sequence-Dependent Rotamer Information in Global Optimization of Proteins
Source: J Phys Chem B. 2022 Oct 18;126(42):8381–90. doi: 10.1021/acs.jpcb.2c04647 (PMC9623586; doi:10.1021/acs.jpcb.2c04647)
Supplement: Supplementary file 2 — jp2c04647_si_002.zip [file jp2c04647_si_002.zip › TripeptideConformations/ASN_GLN_HIP_new.csv]

0.00000000 -68.4111 -22.8236 -171.2459 74.8536 -90.3296 8.2004 -51.7391 -54.6744 105.6563 -65.6759 157.1922 70.9875 -98.0952
0.50242720 -67.8459 -22.9675 -174.2174 74.6383 -85.6022 -0.7443 -52.9216 -54.1986 103.5824 -71.0924 152.5044 -62.6391 103.6384
0.74308110 -66.2194 -27.1891 -176.8200 -108.8521 -123.7067 31.2734 -60.5557 -63.7576 -39.3591 -65.3474 157.1821 71.2763 -96.8454
0.84052200 -73.8412 -6.4970 -58.6596 112.5073 -75.0290 -14.3540 -63.2785 79.9269 10.0220 -72.7039 152.0338 -60.7625 101.3107
0.86650490 -73.0960 -10.3966 -58.7119 112.0634 -74.6955 -11.1096 71.7100 -79.1740 -1.0025 -74.4029 152.6230 -61.1192 102.0269
0.89600130 -75.9558 -4.3728 -58.4677 112.4972 -77.4524 -12.3617 -63.7623 -177.2223 -2.1362 -72.5367 152.1507 -61.1980 101.8570
0.93234160 -75.8414 -1.6984 70.4156 0.2940 -79.4615 -11.6538 -59.6729 -61.2710 -73.3813 -73.1490 152.4686 -61.2012 101.2681
0.95593260 -71.7954 -8.4449 63.2259 62.3554 -79.7530 -9.9353 -63.4174 -65.1396 -75.5895 -72.8739 152.2836 -61.7273 101.4090
0.99503780 -75.9439 -8.7572 -58.8621 112.6202 -128.9935 27.6985 -63.1808 -71.9174 -93.8308 -66.4445 157.4521 70.3748 -98.0064
1.03543320 -73.6753 -5.5821 -58.5913 112.1238 -70.9766 -15.7618 65.8914 177.9865 -100.2491 -81.4477 153.6748 -56.9420 102.1267
1.06563420 -75.0475 -8.3667 -58.9203 111.8216 -87.1310 -1.2496 -62.2986 -177.0394 -2.2624 -66.7674 157.1858 72.9870 -97.1712
1.10722260 -77.0693 -0.3801 70.2220 0.3950 -82.9978 -6.7111 -59.8763 -61.6515 -71.4892 -67.7481 157.5289 71.2232 -97.2337
1.14201440 -77.2072 -7.2039 -59.5818 -62.6283 -128.6980 27.4112 -63.1257 -71.8997 -93.8938 -66.6172 157.5187 69.8227 -98.4111
1.17761990 -72.3159 -33.3426 -175.4901 75.0620 -74.9361 132.4067 -52.7509 -52.6466 101.8460 -151.9795 162.0956 60.6623 -87.0994
1.21181390 -74.5923 -8.2179 -59.9162 -62.3234 -80.9473 -5.0364 -61.7856 80.4698 9.6175 -66.2843 157.1198 72.0096 -97.3212
1.24711980 -61.9577 -26.1019 -171.9915 76.1988 -85.9657 3.4252 -50.2712 -52.4392 105.7973 -127.3204 160.3802 -53.3600 -67.0113
1.32048160 -76.0945 -4.2855 -58.4632 112.4736 -78.3296 -11.5097 -60.8999 -65.5831 -12.4728 -72.7118 152.2389 -61.3536 101.9023
1.37110670 -76.0883 -4.5645 -58.4759 112.4533 -78.0617 -11.5688 -63.3611 -175.1829 98.5874 -72.4812 152.1689 -61.4328 101.9738
1.41391050 -75.0427 -8.4524 -58.9362 111.8315 -87.2547 -0.9287 -61.9538 -177.3935 -97.3174 -66.8232 157.2339 72.7975 -97.2890
1.44740350 -75.0531 -8.1193 -59.7330 -62.3351 -80.2546 -3.3941 67.5298 179.7247 0.6576 -67.0126 157.4599 70.9869 -97.9720
1.47154150 -63.6086 -26.7505 -170.9161 76.1963 -87.1714 -4.0551 -50.7384 -52.6544 106.0748 -70.4908 147.6716 -173.3898 79.4627
1.50640900 -69.5733 -15.3408 -169.9744 62.2470 -73.5156 -11.0143 71.6592 -78.9851 -1.5050 -74.3004 152.4691 -61.3015 101.9215
1.53362980 -76.7325 -6.7973 -59.6686 -62.4181 -88.4385 1.2193 -59.0104 -65.0757 -13.0357 -66.6945 157.3000 70.9662 -98.3395
1.55487450 -76.9397 -3.6832 -59.1706 -62.5215 -78.1320 -11.4902 -63.3283 -175.1403 98.6970 -72.4519 152.2197 -61.4610 102.0518
1.58435160 -79.4741 -5.1964 -58.7669 -62.4049 -84.6487 -6.1938 71.0540 -76.9601 91.3258 -77.1414 153.8333 -59.9261 99.2672
1.60750420 -70.9228 -10.6716 -169.0263 60.9469 -73.7039 -14.4103 -63.2064 80.0126 9.3218 -72.5885 151.8309 -61.0221 101.2152
1.63804600 -70.4303 -20.1291 -59.7574 112.1237 -92.8320 -0.1938 64.1498 74.6967 -99.7575 -66.0307 151.1442 -66.0626 -0.9735
1.67036500 -69.8649 -11.5821 -170.4428 -115.5992 -69.2259 -16.0663 65.9484 178.1092 -100.1766 -81.2491 153.3114 -56.9971 102.0699
1.69131630 -72.7504 -9.5574 -168.5289 60.7725 -75.9490 -12.3129 -63.7949 -177.2269 -2.1837 -72.3267 151.9225 -61.4537 101.8536
1.73474910 -73.7127 -10.3893 -62.5069 -14.9590 -74.5390 -11.0390 71.7044 -79.1435 -1.2013 -74.3756 152.6425 -61.1719 102.0279
1.77701550 -76.7591 -4.2528 -62.2464 -16.0268 -77.3090 -12.2737 -63.7748 -177.2215 -2.1804 -72.5106 152.1760 -61.2360 101.9042
1.80531240 -63.9359 -25.5137 -176.5133 75.0805 -87.1847 -5.3259 -74.2383 67.8180 -109.3498 -71.3671 148.9017 -172.2288 -107.0440
1.83150330 -67.2639 -20.5574 -172.8843 -112.7090 -79.1255 -1.6009 74.5038 -74.5794 -9.9128 -65.7964 156.9873 73.9077 -96.3805
1.85652370 -70.8233 -19.7661 -60.4374 -62.6687 -92.3708 -0.3331 64.2404 74.7964 -99.8626 -65.9844 151.1429 -66.0316 -1.1178
1.88471270 -74.6432 -4.7046 -58.4981 112.3292 -71.6365 -20.5818 -176.0266 59.5561 90.9576 -70.1753 150.9213 -59.2965 101.7373
1.90912580 -74.3682 -5.5251 -62.3981 -15.0452 -70.8430 -15.6843 65.8931 177.9939 -100.2114 -81.4448 153.7042 -56.9739 102.1297
1.93566410 -67.2847 -25.5798 -173.8323 -112.0840 -90.2848 -0.2579 64.2754 74.7323 -99.7821 -65.9758 151.0396 -66.0678 -0.7774
1.96265790 -66.2572 -13.2188 -59.4898 111.9442 -74.5644 -10.1463 -59.8915 80.6487 8.1060 -120.3470 159.1913 -52.3144 -71.5752
1.99125220 -78.0961 -1.3873 -58.8110 -62.5457 -87.0712 -3.0226 -67.2142 73.5946 -109.7283 -67.2315 157.4627 70.6324 -97.8618
2.01179760 -72.2447 -10.7937 -170.1454 -116.0133 -76.7308 -11.2214 -60.9169 -65.6396 -12.2110 -72.3907 151.9250 -61.6079 102.0402
2.04543870 -67.8256 -16.1250 -59.3130 111.6935 -97.6306 6.2084 68.5460 -75.9801 90.9715 -118.6408 160.5770 -58.0991 -67.8962
2.06654220 -76.8976 -2.9016 -59.2530 -62.5824 -76.4461 -13.0728 -61.9794 -63.8633 -79.4964 -72.7612 152.1902 -61.1986 101.7677
2.10594950 -72.6524 -10.0583 -169.2757 -116.7020 -77.0234 -11.0879 -59.0258 -59.4879 103.0615 -72.4032 152.0131 -61.6191 101.9218
2.12761660 -73.0153 -7.8673 69.7497 -77.8822 -75.3412 -11.3387 72.2320 -79.0837 -0.3993 -74.4063 152.6929 -61.2850 101.5827
2.15965710 -72.0088 -13.0945 -169.2133 -116.0203 -84.2378 -1.1716 -57.4016 -59.1450 103.7411 -66.3212 157.0811 73.0962 -97.0417
2.20239750 -76.9146 -5.1920 -59.7054 -62.3772 -83.1925 -3.7753 -61.6463 -64.5704 -78.9294 -66.5602 157.1756 72.0631 -97.6611
2.23247010 -76.1728 155.3944 -59.0988 113.2269 -64.7714 131.0973 -172.7047 175.7702 -99.0504 -151.0651 162.3227 61.0742 -86.8955
2.25257630 -74.4087 -5.6491 -145.6337 126.2651 -74.8252 -14.6237 -63.5703 79.9153 10.1008 -72.7453 152.0097 -60.7298 101.2527
2.27508600 -133.1043 156.9632 -61.2933 109.3353 -64.8806 131.4790 -172.3766 177.7289 97.7800 -151.1393 162.2631 60.9020 -86.6773
2.29585320 -74.7087 -4.5443 -58.4873 112.3468 -71.1607 -21.5632 -173.0721 63.2704 12.1146 -69.7199 150.9347 -59.0500 101.8515
2.31848030 -76.1737 -0.5046 70.0535 -4.5561 -79.8027 -11.7784 -63.1241 -177.0272 -1.5958 -73.1699 152.4597 -61.2189 101.2677
2.33994040 -69.1801 -15.6117 -59.9898 -62.9043 -75.4915 -14.6578 70.9853 -81.3495 7.9121 -84.9701 154.7477 -57.4796 -60.4943
2.36522270 -64.2804 -22.0774 -173.0742 -112.8361 -93.5565 4.8144 68.5703 -76.5298 90.4952 -117.1574 160.5718 -58.1890 -68.3790
2.39659170 -75.5690 -3.4566 -59.1246 -62.6053 -71.2462 -21.7193 -169.3896 174.9640 96.6602 -69.7021 150.9629 -58.9721 101.9774
2.42210440 -65.7290 -20.8171 -171.9369 63.4930 -70.1897 -27.3496 -178.2558 -84.4577 -7.8067 -73.6205 152.9688 -53.9432 -19.8751
2.44797690 -76.0711 -6.5377 -146.1998 126.2481 -86.0322 -2.0543 -62.4510 -177.0744 -2.2652 -66.7613 157.2296 72.1144 -97.5815
2.47307550 -75.6670 -3.5572 -59.1282 -62.5943 -71.6611 -21.0895 -168.9492 173.3304 -98.7511 -69.5950 150.9728 -59.2512 101.9844
2.50231910 -80.0518 0.1998 -143.9503 125.5615 -128.8042 23.9186 -63.5147 -72.0930 -94.6704 -67.4687 157.6941 69.5324 -98.7366
2.52976600 -144.6869 148.6319 -178.3657 -104.5802 -132.5942 135.5030 -65.6023 80.5990 18.1117 -151.9785 160.9743 55.5764 -101.5999
2.55370470 -72.4497 -6.5110 64.8587 67.3145 -73.6488 -13.3972 66.9949 179.8872 0.9613 -75.8539 152.7641 -60.2551 101.6129
2.57917710 -67.6942 -7.3590 -58.8918 111.5518 -75.7377 -6.1712 -63.2609 -177.1739 -2.1491 -136.7040 162.8778 87.5075 -48.0482
2.60442620 -67.9329 -13.5099 -60.0884 -62.8380 -79.9254 -4.2603 -60.3167 -65.3588 -12.7070 -124.3425 160.4437 -52.6299 -69.0037
2.62856630 -143.4006 150.8470 -175.3821 49.1754 -64.5343 130.7094 -172.6619 175.7214 -99.0817 -150.8957 162.3190 61.1051 -86.6063
2.64923030 -73.9997 -3.8752 67.9309 -81.0214 -124.5539 18.0441 67.8744 -72.4167 95.1803 -65.9326 157.2646 72.8071 -95.9160
2.67030700 -74.4832 -6.9046 73.8660 -68.9960 -82.4019 -5.1138 -62.1803 -64.6733 104.3223 -66.8338 157.2726 72.1955 -97.0741
2.69182390 -69.6023 -10.8305 -59.0666 109.8443 -76.0193 -1.7410 -62.8728 -177.1252 -2.1668 -55.7289 147.8055 55.7075 24.8156
2.71254610 -64.1494 -19.6995 -172.7527 -113.2909 -78.1749 -4.8202 -62.5641 -177.3890 -96.6016 -123.7771 160.7592 -52.6924 -68.7983
2.73548310 -76.7490 -2.8919 -145.0797 125.3732 -78.3214 -11.8248 -60.9236 -65.5849 -12.4770 -72.8059 152.2568 -61.3155 101.7570
2.75647100 -67.2961 -16.8521 -59.6459 111.8023 -78.6592 -10.4572 66.8493 179.8142 0.1356 -71.2687 147.4951 -173.3443 79.5396
2.77874250 -72.9096 -8.3189 -59.6421 -62.6152 -124.5442 21.7966 -62.4774 -71.5312 -94.4452 -125.6880 160.2793 -56.9321 -33.9282
2.80113230 -71.2514 -6.9135 70.4907 2.5712 -80.2708 -14.0884 -57.6456 -58.7696 -71.8864 -71.3556 148.2763 -174.0301 -106.6507
2.82462330 -66.4243 -12.3610 -59.3139 111.6469 -68.6766 -18.7396 -177.3026 59.6959 91.3810 -120.2680 160.8713 -53.0876 -70.9900
2.84490750 -73.1287 -6.5117 64.6341 66.9702 -79.5974 -10.1837 -62.9309 -175.0085 98.7558 -72.7735 152.2491 -61.7569 101.3716
2.87592640 -64.4465 -19.0601 -171.4860 63.0293 -77.8873 -5.2223 -62.6554 -177.4359 -96.7065 -123.4983 160.6660 -52.6441 -68.9976
2.89979510 -79.5219 -1.5788 70.5160 -4.1613 -87.4724 -5.5746 70.8183 -76.9486 90.7867 -77.9761 154.0691 -59.8956 98.9488
2.92366640 -67.8636 -12.4164 -59.9678 -62.8359 -77.5305 -7.4377 -60.7034 -65.4746 -12.4998 -121.8204 159.8221 -52.9327 116.5849
2.94757450 -64.6419 -18.9502 -171.3119 62.8840 -78.9641 -3.9260 -59.9736 -65.2138 -12.5964 -124.3586 160.7700 -52.7836 -68.7383
2.96766950 -69.1148 -15.5551 -60.1867 -62.7580 -83.7705 -8.8251 -63.0052 -175.4251 98.8427 -70.9153 147.5854 -173.1378 79.4455
2.99734880 -69.3587 -13.0931 -170.9731 -114.9819 -74.2167 -17.2867 -174.5741 58.8440 90.8826 -65.9679 155.8145 80.4190 -90.9995
3.02784380 -71.8875 -6.4950 -59.8754 -62.2603 -75.0993 -2.2765 -62.5664 -175.0846 99.0375 -54.7567 147.2252 54.4822 27.6883
3.04837520 -67.3322 -12.9232 65.0031 68.0807 -97.4495 -5.3584 73.7247 -66.9801 88.6957 -90.6892 156.1142 -71.4481 81.1812
3.07017120 -67.3542 -16.7550 -59.6256 111.8140 -78.9979 -10.4420 66.2309 177.9955 -99.2878 -71.4146 147.5691 -173.1843 79.5373
3.09355990 -70.8682 -16.5901 -170.7784 62.2406 -82.1064 1.5318 59.0477 67.7005 -102.5381 -66.3978 157.0793 71.7829 -97.9332
3.11386890 -73.6614 -3.5868 70.4678 -73.6129 -72.3521 -20.5741 -176.1393 59.5609 90.9674 -70.4567 151.1079 -59.3200 101.2864
3.13867210 -67.9507 -13.0063 -60.1462 -62.8600 -77.3602 -6.6544 -61.5171 -63.9627 -80.6339 -122.8622 160.3164 -52.5297 -69.6699
3.16568590 -66.3237 -9.8243 67.1593 -85.3941 -74.4514 -11.8748 -60.0384 80.4595 8.2780 -118.1221 158.7831 -52.2529 -72.4094
3.18689890 -70.8980 -7.0507 -167.5073 57.4384 -73.4280 -2.7601 -58.0166 -58.7377 102.9469 -53.9412 147.3248 54.3011 26.4078
3.22551330 -64.3216 -21.8506 -172.1316 63.6665 -78.0295 -9.6742 67.0590 179.8508 0.2603 -71.3425 148.4799 -173.0993 -106.8202
3.24902750 -68.0125 -14.6988 70.6922 -71.7313 -72.1019 -27.5154 -178.3370 -84.3514 -7.9238 -73.6179 153.1873 -53.7504 -20.3727
3.27436880 -77.2467 -1.9425 -145.4547 124.9958 -87.9261 -3.1412 -68.8572 71.8523 -109.5771 -67.3124 157.4167 71.5334 -97.4929
3.30207490 -65.5828 -21.2279 -171.6848 63.2626 -83.9175 -7.3219 -59.6276 -65.0816 -12.6264 -71.0537 148.5842 -172.8906 -106.8987
3.32323230 -67.9995 -12.0433 -59.2230 111.7169 -69.5404 -24.8084 -174.5791 63.5475 11.7605 -91.7723 155.9358 -55.2243 -71.8033
3.34344010 -84.3322 28.4660 -164.5811 51.3610 -123.1195 6.7363 -62.5445 -70.9695 -95.2885 -79.2524 154.3963 -64.9852 99.5112
3.36528160 -66.7035 -12.9557 -148.1230 128.8365 -74.2783 -10.3592 -60.1349 80.6604 8.0624 -120.3792 159.1945 -52.3121 -71.5083
3.39585390 -71.6445 -9.5266 68.8880 -5.4263 -115.4894 6.5466 58.8245 69.2784 -95.2050 -67.6031 151.8960 -68.6389 5.7258
3.41947000 -66.2635 -15.5789 -171.2265 -113.0365 -74.3788 -1.1291 -62.5417 -177.5631 -97.3229 -55.2422 147.9608 55.9576 23.4005
3.45122970 -69.5214 -11.8862 70.7670 -72.0008 -75.7319 -16.3626 65.5754 179.7993 -5.7614 -84.6824 154.9255 -56.9148 -59.4225
3.47243730 -67.1546 -13.5527 73.5646 -69.5025 -81.2048 -3.5190 -57.4791 -64.9278 -9.3446 -124.7325 159.8269 -52.4819 -68.9119
3.49273790 -64.8963 -22.1083 -172.1330 63.5911 -103.1552 3.4689 68.8726 -74.2336 91.1536 -72.2363 148.7285 -172.3019 79.1977
3.51327110 -64.3069 -21.7687 -172.1279 63.6386 -78.0104 -9.5766 67.3000 -178.7814 98.8910 -71.1580 147.4940 -173.0770 79.5970
3.53438000 -77.0513 -6.9384 -59.4821 -62.5435 -78.9291 36.6002 64.0533 132.6215 109.1474 -135.6726 155.8067 -58.6011 108.9023
3.55647350 -64.3815 -21.6572 -172.0394 63.6175 -78.1292 -9.8557 66.4214 178.0328 -99.1787 -71.3144 147.5092 -172.9531 79.5193
3.57707700 -69.6936 -13.5269 -59.9918 -62.8081 -74.4166 -22.2402 -168.8579 175.2282 2.9960 -71.6335 147.0316 -173.3430 79.7122
3.60834700 -66.0024 -28.1854 -177.0504 -108.4037 -122.4934 33.1583 -60.3107 -63.5804 -40.0476 -63.0169 156.1467 78.2241 101.8888
3.62884390 -79.9075 -9.0145 -75.0709 -128.8199 -89.2626 4.3751 -55.9698 -57.9494 104.3254 -66.6385 157.3891 69.6652 -100.0333
3.64955120 -70.3892 -6.7715 -168.0651 57.4025 -75.5180 -2.0382 -70.3273 69.3478 -108.7241 -53.6809 147.2637 54.0955 26.5802
3.67412730 -144.8643 159.1265 -162.8161 9.5098 -78.5189 151.6221 -63.8439 -176.3436 98.6221 -138.2216 156.5789 -59.7585 -76.9216
3.69556440 -67.6975 -13.5863 65.6564 69.4176 -75.8144 -15.1551 71.1736 -81.1703 7.9868 -85.0692 154.6551 -57.6331 -60.6731
3.71994420 -68.5742 118.9502 -176.3722 -7.3466 -135.0878 128.5953 -66.2758 -179.4588 95.9619 -153.8203 161.0355 55.1061 -97.7560
3.74259810 -67.5952 -10.1463 66.9993 -86.1079 -75.8979 -17.1909 -60.9190 80.3988 8.1550 -71.2826 147.1239 -173.7116 79.6832
3.77630260 -72.1836 -13.6242 -171.1116 -115.1023 -74.8943 -10.5574 -63.3186 -177.6212 -97.2450 -142.0620 149.7982 55.0586 29.2834
3.79901130 -66.5559 -13.0342 66.3821 68.9815 -76.0410 -16.1473 -58.2005 83.9748 -1.0284 -71.0162 146.9773 -173.7702 79.7053
3.81924530 -71.7576 -5.2718 -166.5234 55.9599 -70.9460 -5.4658 -61.6026 -63.4583 -77.8772 -53.7618 147.2177 54.8609 26.3887
3.83962840 -132.0606 4.8138 -144.8623 123.4376 -81.8337 -13.5010 -66.5152 78.6196 8.8082 -70.2832 152.2450 51.0563 77.3557
3.85990730 -66.7060 -16.5152 -171.0130 -114.7481 -80.5609 -11.7422 -70.9355 69.8159 -110.7116 -71.2902 148.3323 -173.0651 -106.8231
3.88882610 -71.5781 -15.5776 -171.5122 -114.7013 -78.7371 -6.8914 -60.4179 -65.5480 -12.2295 -138.4641 164.5151 59.1396 -101.9822
3.90965860 -67.8392 -14.6232 -148.6938 129.3106 -76.8943 -14.9143 -60.9337 80.2587 8.9489 -71.1805 148.0935 -173.6392 -106.7054
3.93150700 -72.0425 -6.6580 -145.9888 126.5650 -67.4428 -22.9992 -171.4407 176.9962 94.0046 -130.1926 160.4008 -56.9595 -74.1076
3.96262910 -75.6373 -7.9522 71.5686 -70.4084 -79.0679 -9.4443 -62.9957 -177.1853 -1.6133 -142.6959 149.7988 53.7398 31.8005
3.98520620 -69.6236 -13.6571 -59.9981 -62.7838 -74.7903 -21.6122 -169.1005 173.4010 -99.0200 -71.8029 148.0216 -173.5149 -106.6793
4.01403470 -69.0114 -15.1476 -59.4265 111.2693 -80.3326 -2.4297 -62.7529 -177.1099 -2.1663 -62.1358 158.3697 72.0932 161.0598
4.04102590 -66.2332 -9.9051 70.5559 -73.5297 -66.5257 -23.6127 -172.1915 178.9010 10.6316 -121.2933 161.3167 -52.8204 -70.1794
4.06506480 -65.5463 -16.7902 -172.5853 -112.1432 -74.2986 -0.6040 -61.3484 -64.2775 -79.8122 -55.1626 147.9813 56.1047 23.0996
4.08908030 -69.4264 -9.5561 71.0441 -71.9109 -77.7058 -0.5627 -62.0185 -175.1199 98.9689 -55.4888 147.4948 54.6113 26.8500
4.12410250 -75.7056 -2.8377 -145.0200 125.5219 -72.0550 -20.6799 -166.6920 63.3443 -102.1942 -70.2133 151.0778 -59.2920 101.8367
4.14944180 -65.5919 -19.6690 -172.5502 -113.4961 -73.8017 -21.5441 -168.9762 174.9629 96.8026 -72.2794 148.0221 -172.9310 -106.7256
4.17432790 -67.5893 -16.6069 -148.9402 129.9148 -78.5259 -10.6432 66.8529 179.8444 0.1801 -71.3255 147.4804 -173.3853 79.5451
4.19790510 -69.5560 -9.4335 73.1990 -70.7176 -75.4680 -2.6849 -60.8390 -62.7856 104.3113 -55.4412 147.4819 54.7776 26.7138
4.22030860 -71.3765 -8.5201 -146.8085 126.3958 -76.5204 -0.6498 -57.7325 -58.7355 102.8502 -55.0201 147.3053 54.3105 27.5673
4.25352040 -67.9683 -12.7500 65.5477 69.3727 -83.3301 -10.2230 -62.4541 -174.7477 98.9727 -71.1035 147.5170 -173.3045 79.4958
4.27549020 -65.7468 -19.0988 -171.3312 63.1284 -73.6213 -21.6089 -169.0289 175.0129 96.7574 -71.9612 147.0102 -172.8200 79.6721
4.30573680 -68.6353 -9.2217 70.6100 -72.6729 -72.3272 -4.1553 67.0234 -178.9003 98.8059 -55.8831 147.4916 54.7204 27.2854
4.33837860 -133.7900 156.7065 -62.8320 -72.8202 -70.8617 151.3398 -64.2080 79.0446 9.5883 -145.0284 151.5819 -173.5001 78.0660
4.36001440 -143.4263 151.8872 -174.1710 44.5715 -71.3569 147.2862 -64.2170 -178.1932 -97.4277 -147.8478 160.6975 61.2479 92.8819
4.38110030 -64.5481 -19.9936 -173.2817 -112.5830 -76.4098 -4.7553 -60.6211 80.3119 8.3331 -62.2949 158.4128 72.2021 161.4509
4.40831120 -69.4006 -13.6334 -60.0034 -62.8043 -75.2208 -20.6697 -166.6227 63.3965 -102.2660 -71.6087 147.0709 -173.2041 79.6495
4.43944770 -63.8478 -21.5231 -173.7490 -112.2724 -78.9472 -4.8502 -60.2625 80.3829 8.3889 -63.0064 156.8535 82.9743 125.2266
4.46072390 -62.3937 -10.3846 -59.0750 104.0345 -63.6047 -6.9841 54.8936 68.5745 73.0648 -60.8888 146.8300 53.8914 32.2527
4.50401790 -74.4052 160.0341 67.4183 71.3872 -75.0843 116.7846 177.1444 57.7913 64.5901 -75.1603 156.5777 -54.8459 -19.2347
4.52570780 -74.0536 159.1187 64.1505 -86.2896 -72.4973 151.3323 -62.2847 -62.4858 102.1668 -149.5245 160.4169 59.4981 91.6583
4.54946480 -85.3772 -3.4102 -58.3291 113.9723 -65.2498 -41.9738 -174.3275 -165.0712 84.5074 -145.0686 160.6962 57.1513 -109.0978
4.57186330 -74.3170 -12.0863 -75.6036 -137.4956 -74.4717 -16.2060 65.8005 179.9380 -5.5404 -83.4241 154.5709 -56.8494 -58.9617
4.60685840 -94.9115 160.1842 -60.3047 -64.1621 -121.3057 154.8449 -65.9011 72.6928 42.2908 -144.3856 152.3770 -173.8684 -107.8608
4.62935770 -62.5507 -17.1928 87.2978 117.5756 -93.2477 -2.2329 67.9675 -79.8689 87.1199 -106.6129 158.7942 -57.8628 -73.2820
4.65041410 -69.3307 -14.2758 -63.1571 -13.4985 -74.5677 -21.4529 -169.0327 173.3438 -99.0493 -71.5758 147.0237 -173.2947 79.6985
4.67083270 -69.3706 -13.2939 -148.0299 128.7952 -84.1254 -10.2972 -72.0872 68.6786 -109.7938 -71.1528 147.5914 -173.1164 79.4603
4.69455100 -63.7778 -30.3289 -177.0650 77.2592 -91.8461 -3.0334 -101.7301 69.2109 8.5493 -71.4340 148.3078 -171.9729 79.1818
4.71484090 -68.9613 -13.8430 -60.1656 -62.6788 -75.2321 -4.0921 66.5310 177.8153 -99.3979 -61.9721 158.8272 67.6303 170.1286
4.73804910 -127.6250 3.6090 72.4594 -67.8909 -83.9517 -11.2015 -62.4811 -63.8006 102.3731 -71.7876 152.9278 51.6469 78.6643
4.77098580 -65.6590 -19.1676 -171.3121 63.1025 -74.5352 -19.9250 -166.2595 63.2810 -102.1897 -71.7986 147.0331 -172.7411 79.6375
4.79101800 -66.4028 -18.8203 -171.3176 62.5506 -78.7602 -1.7910 -62.4410 -177.5398 -97.4449 -61.8019 158.3073 71.2649 162.7650
4.81428830 -130.3139 2.5769 62.2316 64.9434 -84.6585 -10.0270 -62.7533 -68.0882 -7.1229 -71.1682 152.7259 51.6640 77.9755
4.83602780 -70.5657 -5.4796 68.4548 -7.1433 -76.9962 -1.4738 -63.4872 -64.8772 100.3964 -55.0086 147.3070 54.5286 27.6217
4.85711280 -76.1426 -2.8388 69.7198 -4.5284 -79.5801 -8.4856 69.7690 83.6754 59.8532 -69.2290 151.6380 -65.0165 101.0451
4.88327840 -65.9982 -20.8053 -171.8192 62.9317 -84.6349 1.3533 -61.6422 -175.1246 99.0822 -62.4223 156.3817 82.6139 118.8532
4.91027910 -143.3237 149.0244 -175.2160 59.1787 -134.7977 153.7649 -64.4113 81.2752 17.6400 -144.4597 152.3879 -173.8785 -107.9122
4.93197210 -143.8774 151.4370 -172.6976 -120.9482 -72.4616 150.2912 -64.2303 -178.1399 -97.2903 -144.8435 152.5356 -173.7136 -107.8945
4.95298000 -134.3726 156.9937 -61.4519 108.6884 -84.5100 153.2528 -71.7623 69.2127 -107.9649 -144.5995 152.4750 -173.8186 -107.8761
4.97492020 -75.2525 149.5786 -173.3703 45.3912 -72.7503 151.9935 -62.8403 -63.4191 101.6897 -144.7770 152.5171 -173.8345 -107.9234
5.00648980 -69.6444 -12.2676 -59.2403 110.8167 -81.3320 -3.0822 -71.1754 69.0790 -110.1857 -61.9885 158.4012 71.3623 162.5220
5.02910670 -70.1835 -23.3361 -172.1630 57.0470 -130.2650 24.5499 -62.5814 -66.8252 -8.9844 -65.7209 150.6150 63.6472 11.9545
5.05095470 -73.7965 -3.6397 -58.4097 112.1992 -66.4081 -29.9342 -169.6700 -80.5515 124.6818 -68.1354 150.0433 -56.5278 101.5931
5.07840450 -63.3566 -20.5018 -171.8239 63.4823 -70.7100 -19.5930 59.6015 75.7098 25.4183 -72.7616 146.7887 -173.6063 79.0471
5.11617960 -77.4910 155.0364 -60.5219 -63.0588 -69.2274 150.2794 66.5884 81.0331 15.0947 -148.0907 158.7853 59.6043 92.2123
5.14855060 -143.7349 155.2788 -158.9962 88.8243 -66.7915 158.8448 66.0213 -178.2155 98.1177 -144.9797 151.8583 -173.4457 78.0805
5.17085200 -70.1150 -13.3507 70.0160 -75.4246 -89.9701 12.2117 68.0224 -78.5149 91.1928 -56.3620 147.5210 54.1708 28.3664
5.19556970 -143.9529 159.7727 -162.3666 12.1027 -132.5138 155.1277 -64.1606 -175.1691 99.0506 -143.3542 162.0556 63.1164 -94.1949
5.21663150 -143.3149 149.1082 -175.3250 58.4378 -134.2023 153.1391 -64.4008 81.1484 17.8234 -145.3281 160.9005 63.0526 93.8850
5.23799410 -63.6376 -17.7902 -172.1816 -113.7946 -68.0845 -23.1309 -169.5603 -104.5601 -91.6154 -100.6100 157.0331 -55.9206 -81.0827
5.25968720 -143.4887 139.5556 -177.7812 -119.9706 -72.2602 149.0165 70.4036 -74.6587 -8.6530 -148.7825 160.5473 60.2434 92.2385
5.28270700 -71.7720 124.1780 -173.8183 -8.5071 -141.7421 122.0167 -171.2173 -79.1062 107.2271 -149.6044 158.8790 58.1796 -94.3196
5.30678420 -70.9285 150.0095 51.5529 -137.3236 -61.0153 139.8013 64.3305 -178.6291 -0.9346 -154.8008 161.5309 57.1306 -89.1839
5.34694390 -144.6849 159.9134 65.6835 78.7364 -89.7445 136.8370 -64.3755 -178.3242 -97.5363 -150.3098 160.1778 58.8218 90.1748
5.36799540 -144.1310 154.5959 -171.7129 -120.4186 -67.5765 154.9647 66.2834 -177.5420 98.1881 -144.7786 152.6929 -173.6869 -107.9327
5.39172910 -71.7692 145.7740 -174.8677 57.0744 -145.2080 146.2116 -172.2190 173.7761 -99.7257 -140.1619 162.7555 64.2655 -93.1687
5.41797560 -68.3981 -6.2863 96.1057 128.5667 -74.9981 -11.2020 -53.2022 90.9542 -91.7259 -117.5559 157.3019 -51.9025 -70.6811
5.44184640 -63.9584 -6.3342 70.6305 -73.8797 -64.4295 -7.1637 54.4023 67.8957 72.5006 -60.9067 146.5860 53.2680 33.6793
5.46454010 -143.9547 163.3641 68.8124 83.0639 -133.6304 154.5327 -64.2694 -176.7739 -97.0512 -144.5096 152.4631 -173.7978 -107.8895
5.48868490 -77.4570 154.8795 -60.5239 -63.0102 -70.8187 142.1722 -168.9152 -84.4476 -8.3548 -146.0995 158.6700 62.7742 93.9427
5.51388450 -75.5036 157.3177 62.7707 75.5181 -77.6909 155.1403 -64.0531 -178.2653 -97.1930 -125.8181 157.0657 -53.6424 -38.2655
5.55642210 -80.7104 -6.0895 -74.8587 -126.9163 -77.5227 -7.6488 69.0318 82.7224 60.1490 -68.1890 151.4199 -64.6741 103.3897
5.58635390 -71.9669 122.9008 -175.3015 -7.7058 -140.8573 132.8461 -165.6294 -79.4683 -18.1899 -153.8416 160.1051 54.5112 -96.3977
5.60972390 -68.3382 -9.5014 89.8271 117.9917 -80.6395 -3.8615 63.9286 75.2709 -106.0380 -70.1010 151.6159 -67.6356 97.0342
5.65407970 -69.1770 -12.7451 74.4353 -68.6119 -77.6097 -4.4974 -61.4491 -63.5978 104.7674 -61.7697 158.6924 68.1526 169.0539
5.69689750 -72.3977 -12.6603 71.0422 -71.4257 -90.1020 -6.7710 43.2117 49.9630 -104.0033 -76.5833 153.5731 -67.0471 -70.9434
5.73251660 -71.7296 147.2084 -176.2416 -108.5809 -141.5424 141.7049 -169.0078 -83.8149 -10.3366 -148.0593 158.1686 59.2772 90.1761
5.76259230 -73.4584 -13.8412 -75.5313 -138.1183 -74.7530 -22.3988 -168.9072 175.2534 2.9854 -71.7042 147.9922 -173.7078 -106.6357
5.78829620 -66.0992 -8.9091 91.2541 118.4990 -73.6083 -5.2204 -60.1963 -61.2517 105.9201 -55.0346 147.2801 54.9681 27.1705
5.81936730 -68.6273 -20.2180 -172.4591 -113.4737 -81.0263 -10.3649 71.9860 86.3594 60.0323 -73.7712 151.9950 -68.4365 -76.8113
5.87201230 -65.7539 -11.1866 90.5505 118.1525 -77.8671 -14.8313 -61.8118 -62.2377 104.3592 -71.5127 148.2275 -173.5537 -106.7015
5.89240070 -65.8524 -14.2252 70.8101 -71.7728 -72.4599 -20.0216 59.5371 75.7996 24.9399 -72.9389 147.0515 -173.8968 79.0586
5.92094270 -130.0526 6.7341 62.4894 67.7453 -75.0977 -22.6898 -173.6341 63.3324 12.1632 -66.5798 151.9149 53.7054 79.9695
5.95242800 -68.8391 -19.7846 -171.2797 63.1968 -81.0851 -10.3958 71.9739 86.3434 59.9571 -73.7379 152.0449 -68.4690 -76.6685
5.97279660 -77.6247 162.2384 69.2474 76.2016 -143.9605 150.7637 -173.0790 58.5731 -88.1469 -65.6614 146.5495 55.2188 37.5505
5.99479640 -69.6232 -11.6917 70.7471 -72.2389 -75.3934 -20.8129 62.3883 89.2038 -9.6453 -71.6923 151.7093 -62.1745 -64.9048
6.03158420 -67.3686 -15.6342 67.5183 71.4948 -103.0002 12.2390 71.7446 -71.6403 -76.1878 -121.8626 161.0823 -57.8039 -38.8066
6.05392360 -76.3601 160.5703 63.7243 74.2229 -67.9550 145.6914 -171.5093 175.6667 97.0138 -126.8700 156.4965 -64.6705 -10.0509
6.07771130 -69.3872 -12.4510 71.1575 -66.4551 -81.1145 -2.0008 -61.8853 -66.1548 -84.0863 -61.8407 158.4809 69.9743 165.1543
6.11655270 -70.6371 -9.8107 -59.6481 -62.7301 -67.9475 -33.1858 -166.6352 -78.2453 123.2308 -77.6927 153.3028 -57.4856 -74.6261
6.14569410 -143.8838 157.5199 62.9861 80.4463 -76.8086 145.6711 -63.6778 78.9599 10.5294 -145.3342 152.5185 -173.6633 -107.7763
6.17203110 -72.4728 -0.9885 61.2538 76.8075 -78.3968 -17.0401 -79.7401 57.4685 65.9170 -72.0099 148.4511 -173.4001 -106.7987
6.20397400 -75.7689 156.8084 64.7106 75.7818 -76.1650 138.9329 -173.2126 62.4504 57.0775 -129.5827 167.4383 59.0915 91.1774
6.23146630 -144.2148 162.0215 67.6293 81.9954 -110.3446 150.7975 -66.6346 75.2368 -110.4471 -144.8956 152.4869 -173.7669 -107.8432
6.25252760 -67.1764 -12.1734 -147.2880 128.5115 -68.7369 -23.8464 -170.0411 -104.0229 -91.3945 -99.4863 157.0099 -55.8493 -80.5690
6.29916170 -141.7034 170.4406 66.8559 0.5605 -82.9540 139.5069 -64.5136 -176.3367 98.4490 -151.8428 159.1922 56.0576 85.5245
6.32410940 -68.9821 -11.2993 -170.4910 -115.6462 -68.7931 -29.7780 -167.2219 -80.4902 125.0280 -67.1430 155.3767 85.2584 -84.8644
6.36425040 -66.0446 158.0109 87.3021 131.6929 -64.2370 137.6549 63.9054 -179.7068 -97.6942 -154.6354 161.6787 58.3340 -88.5867
6.38751330 -75.5812 157.9007 69.7681 -70.7658 -144.0282 147.9081 -169.6047 176.0222 2.6566 -69.9472 157.3578 58.0338 -106.8111
6.41270270 -75.9746 158.3234 70.1613 -68.9824 -142.9508 148.0165 -171.6797 175.2487 2.4683 -138.3585 162.9442 64.5801 -93.2892
6.44685200 -70.6283 147.5640 51.4701 -139.5090 -70.7949 148.6945 -64.4588 -178.3865 -97.2527 -147.9950 160.8070 61.4704 93.7579
6.49555150 -77.4424 154.9777 -60.5083 -62.9998 -72.0637 159.1466 63.2040 73.5818 -117.1519 -150.5850 159.5631 57.4930 90.8383
6.52227960 -63.1900 -13.0699 88.0647 115.4199 -70.2554 -23.5982 -168.2777 63.6096 -102.1784 -95.6920 156.3935 -55.0144 -73.1972
6.54321080 -66.8800 -15.5535 -170.3041 62.4871 -66.8923 -32.7849 -166.3358 -78.3657 123.5089 -78.8330 153.2414 -57.7554 -75.8601
6.58159760 -75.4167 157.7063 69.7284 -70.7971 -144.2176 148.4675 -170.8570 174.8328 98.0982 -64.0508 145.8797 51.8816 41.8766
6.60808160 -77.3899 4.2181 56.1582 70.8663 -88.3357 -4.5265 -93.8992 50.5608 -108.4809 -66.8429 156.9985 74.5047 -96.4483
6.63726660 -71.8291 146.0170 -174.6324 56.4619 -143.6370 145.0396 -170.2186 -86.2852 -4.4912 -143.5564 159.5685 64.4195 -91.9007
6.66662320 -77.5132 154.3237 -60.3924 -63.2449 -142.9088 133.2693 -175.8688 -86.3776 109.0723 -144.9951 158.2437 62.9724 -93.3690
6.69694870 -73.9444 161.2605 65.3254 -85.0710 -75.8974 152.6239 -131.0721 -65.1065 91.5830 -123.9285 152.5949 -63.2227 -93.7330
6.71798730 -143.7287 144.7565 -174.8384 -117.5903 -73.7302 150.4603 74.4120 -66.8313 116.7861 -148.9806 160.4704 59.8961 92.1071
6.74609820 -67.0802 -8.5071 89.7188 119.1148 -69.0173 -21.8271 -169.1068 175.0959 3.0763 -138.8047 149.6920 54.5158 28.2613
6.77440240 -86.0451 -10.9593 -58.8393 113.9532 -71.5444 -50.2419 -173.6146 -81.0960 113.6811 -83.1165 147.3416 56.3611 30.2690
6.79806950 -72.0837 -4.7784 72.1122 -65.8432 -76.8524 -6.6573 -81.8965 55.0892 -110.9296 -60.9775 158.6798 65.4984 174.3207
6.82136770 -67.8338 -7.8344 64.9922 67.2809 -66.1450 -17.7308 -175.3520 -86.6036 -10.3566 -53.1406 146.7977 57.3678 23.4927
6.89975710 -66.0127 -9.8720 89.3145 118.1174 -70.4287 -19.5862 -175.9900 59.4797 91.0634 -133.9800 162.6846 56.8150 83.6704
7.04044600 -70.6197 146.5816 51.2923 -139.2169 -145.5113 148.2655 -170.8246 61.4776 -89.2386 -72.4422 157.0874 67.0012 85.3804
7.07248230 -77.8017 162.3661 69.3981 76.2959 -142.8576 142.9399 172.3538 61.4312 -11.2660 -74.4083 153.3388 57.2527 79.8718
7.16441220 -69.6404 -8.7593 70.5868 -73.4459 -68.6152 -33.2785 -166.6709 -78.1169 123.1558 -77.6222 153.4364 -57.4358 -74.5725
7.26904520 -82.5421 167.9165 67.7010 -6.2919 -142.4930 137.1015 178.7946 58.4776 54.8482 -89.7948 154.8739 59.4055 84.0827
7.34049680 -144.1384 158.3125 64.2002 80.7790 -81.3798 139.6701 -167.5666 -82.5605 -12.5190 -145.2110 149.6402 -173.7362 78.8613
7.50481240 -68.5459 -9.2237 65.0042 67.6222 -68.1387 -33.1447 -166.4051 -77.9678 123.3085 -78.4581 153.3763 -57.6413 -75.2494
7.70386550 -81.2683 165.4920 67.0228 -9.5428 -70.1150 149.7662 66.8003 81.2156 14.6166 -148.2346 158.8367 59.6101 91.9977
7.78413180 -82.3839 167.8164 67.6895 -6.4422 -144.1075 150.1008 -168.4608 176.0765 -97.1390 -67.4955 157.4289 56.9357 -107.1534
7.93981370 -68.1095 -9.6103 70.4501 -73.4549 -72.2913 -21.7460 -175.1791 -85.8256 -10.6001 -63.7726 156.9915 83.5964 136.6814
8.15423820 -83.5449 -22.5363 -59.8936 113.5406 -84.8761 -18.6939 65.9845 179.7887 -5.3878 -79.7601 154.0929 -55.2145 -63.2754
8.21966150 -153.1480 160.9353 -124.2179 -118.9002 -143.0500 132.2918 -174.3527 -84.6323 109.6226 -145.0601 149.1323 -174.7994 -107.1164
8.48120740 -61.9186 -14.5076 87.5682 114.4113 -72.5928 -14.8889 -171.5375 62.1753 12.9578 -61.6318 157.7437 75.4582 156.5112
8.81555170 -123.5558 7.4241 -144.7363 123.1146 -73.1877 -41.8708 -170.1879 -78.6884 118.5441 -75.4588 156.5902 49.3718 -113.1600
8.83630400 -139.4881 152.2001 49.0007 -137.9986 49.2287 27.9794 68.6031 173.8411 4.0982 -82.3579 158.2140 49.7773 -114.7147
9.07700580 -131.0595 -47.7964 53.9514 1.2023 -91.9400 4.4881 -82.6811 72.1179 -95.8219 -60.7095 149.7693 58.3901 16.0390
18.07197100 -147.6752 113.4085 178.5389 107.8760 51.6772 -178.0010 73.1942 169.6805 -97.8125 -68.6322 147.4675 -174.6324 -106.5397
