# Supplementary material for: Exploiting Sequence-Dependent Rotamer Information in Global Optimization of Proteins
Source: J Phys Chem B. 2022 Oct 18;126(42):8381–90. doi: 10.1021/acs.jpcb.2c04647 (PMC9623586; doi:10.1021/acs.jpcb.2c04647)
Supplement: Supplementary file 2 — jp2c04647_si_002.zip [file jp2c04647_si_002.zip › TripeptideConformations/TYR_HIP_MET_new.csv]

0.00000000 -64.2736 130.3923 -177.1800 -93.6282 -145.6446 17.5681 59.6156 -90.3597 -96.0818 -4.8361 -59.9633 78.5984 175.6403
0.16653512 -64.2240 131.6064 -176.8366 -90.1874 -147.7074 15.6492 59.8088 -90.4246 -91.5437 156.8227 -61.3759 77.2100 177.5083
0.52954040 -64.5411 130.1834 -176.1249 -91.7261 -145.3529 18.5089 59.6947 -89.8532 -105.3270 6.0301 -60.8445 82.7915 77.9773
0.64445315 -64.5852 130.2316 -176.6634 86.3012 -145.4286 17.2359 59.7343 -89.9590 -102.8763 2.7894 -61.8122 82.3966 78.9650
0.72725324 -65.1216 130.4424 -174.6009 88.9765 -146.2363 15.2326 59.8799 -90.7478 -89.6033 159.2888 -61.9831 76.9870 178.5261
0.76410413 -64.3413 131.0486 -178.2985 86.3766 -147.2452 15.9597 60.3135 -89.6790 -87.9286 157.1409 -53.9276 -58.0206 -179.8702
0.82552269 -64.3196 130.8507 -175.4486 91.9816 -147.6630 16.4259 60.4287 -89.6792 -98.2544 158.7831 -66.3523 78.3743 77.9480
0.91735414 -65.8321 131.5445 -177.6280 79.0086 -144.5997 12.9418 58.5474 -91.3651 -96.3166 -3.6353 -57.7654 -57.3964 -65.6122
0.94708358 -66.3910 132.0228 -175.7806 -98.3636 -145.3180 16.5481 58.9306 -91.1252 -106.3621 3.0952 -59.0910 -178.8214 -178.3440
0.98963386 -67.0929 132.9840 -174.7339 -97.5414 -145.7746 16.5357 58.4398 -91.5469 -113.3212 8.3656 -60.9382 -177.1052 -70.1543
1.04800230 -68.4568 145.6684 179.8176 80.1491 -147.0634 160.0129 63.8858 87.8513 -72.6244 160.9797 -61.0005 -60.8228 -179.3200
1.16921258 -65.4260 132.2223 -177.2500 84.8353 -146.7811 12.6594 59.1906 -91.3803 -91.8180 158.3642 -58.2688 -57.3229 -66.8014
1.27645651 -65.3063 130.0388 -176.1897 86.7020 -146.0718 15.8418 60.3947 -90.4008 -85.5271 158.5426 -53.5398 -57.4188 178.7108
1.29995712 -66.3749 132.9306 -176.0156 83.6726 -147.4046 14.3111 59.3373 -91.5407 -99.5553 160.1590 -60.9469 -179.0236 -178.5675
1.34075981 -144.7884 150.0889 -174.6905 63.0218 -68.8492 -17.4979 71.2408 92.5845 -89.8094 -4.8057 -59.5623 -58.7293 -66.1873
1.37047559 -68.8521 145.8993 -178.5892 -98.6007 -147.7584 161.3790 63.4432 87.6456 -72.7927 160.7127 -61.3917 -61.4800 177.6744
1.39310377 -65.7450 127.9178 -171.0693 -84.7906 -144.0605 16.6001 60.6637 -89.5572 -91.8075 159.5644 -74.9000 67.6970 69.0017
1.42410559 -68.3819 145.4580 179.6463 80.2788 -147.5537 160.2700 63.7281 88.0438 -72.5284 160.5575 -61.1014 -57.8893 -66.8560
1.49227001 -144.7219 148.9230 -175.6600 63.5297 -68.5389 -17.8158 73.5508 95.4329 -93.3378 -2.8990 -57.1282 -176.7557 70.2769
1.55287004 -66.7886 132.4811 -176.2713 77.4412 -144.9412 12.5997 58.2562 -91.9840 -102.0897 -0.5052 -60.5346 178.8873 69.3663
1.59100735 -144.9715 150.2482 -170.9178 -116.5827 -64.8266 -22.4480 74.9837 95.0991 -134.0227 24.9924 63.3501 -179.4432 -179.1162
1.65883452 -62.1626 136.8956 -179.3555 -97.0104 -151.5605 149.5423 55.6401 -85.3414 -152.0522 159.7194 60.5549 -179.8327 178.9604
1.69272137 -144.7337 149.5461 -176.9444 -119.4771 -69.2330 -18.5356 74.0240 -93.9963 -86.5989 -6.8172 -61.1946 -173.8135 178.6087
1.71647747 -144.7928 149.9246 -176.4006 -118.6497 -69.0689 -17.7762 71.7340 -96.2813 -92.0872 -3.4411 -57.6843 -176.1815 70.4038
1.73723232 -66.0738 131.1199 -174.8668 -93.9517 -145.2334 12.6219 59.0842 -91.7470 -90.1696 160.8273 -57.7937 -56.7075 -66.6386
1.78173173 -68.9931 146.2338 -178.4015 -98.7454 -147.6214 161.7643 62.9407 87.1816 -71.3670 159.6294 -60.1420 -56.9410 -66.3926
1.80831744 -69.2259 146.0245 -178.9480 77.9118 -148.7735 163.0503 62.2500 87.4567 -65.6899 148.6790 -175.3753 58.1247 -179.2790
1.83064899 -65.5967 132.0351 -177.0997 84.4521 -146.7812 12.8409 59.4175 -91.0701 -91.7877 158.3718 -62.5341 178.1913 69.1449
1.86325420 -66.6353 127.4865 -172.5067 -92.2534 -145.8457 19.8591 62.2937 -91.5345 -128.5162 23.3521 60.6401 -78.9235 -69.6613
1.89519125 -144.8043 155.5668 -169.1092 -110.0205 -75.4845 164.2565 65.0057 82.5727 -65.7649 148.3337 -175.4585 58.2053 -179.2736
1.92944891 -145.6322 148.5423 175.6958 -98.0571 -144.9232 156.0411 67.3671 87.8277 -74.4787 162.1832 -64.3601 -177.6824 179.5950
1.95037325 -69.1757 145.4418 -179.0570 -99.7828 -149.0357 162.5704 62.3873 87.4836 -71.2507 159.2970 -64.1867 -177.8646 179.8862
1.98313042 -66.6771 131.3550 -172.4112 -90.4913 -145.5801 13.9823 59.2939 -91.7412 -96.9641 163.4024 -62.5022 -173.8486 -67.0368
2.01465889 -70.8962 148.4243 178.7719 -98.3599 -141.9892 143.4121 -164.7381 -84.3163 -70.3197 160.7503 66.1164 -72.8123 -177.8247
2.03931158 -71.1620 135.6429 -177.4598 90.1618 -145.4192 13.7098 66.4732 85.5266 -89.2980 158.1503 -61.6139 76.8296 178.5975
2.07276449 -70.7851 148.1367 178.4347 79.0655 -142.7778 147.2033 -165.7185 -85.8426 -67.3642 155.3009 -65.1009 76.1754 178.4607
2.09421946 -145.7174 150.4487 177.6837 78.1968 -143.5697 146.7262 -164.8160 -85.8602 -65.7235 148.3337 -174.5070 54.0621 62.7254
2.13264260 -63.0239 136.2758 -178.8986 -99.0278 -152.9358 157.0591 57.4603 -85.9779 -77.4846 154.9645 -63.9955 -177.8289 179.9327
2.16007957 -61.9060 135.2336 177.4189 77.0764 -154.3348 156.5849 58.6359 -84.7118 -80.6929 154.7557 -70.5087 73.3657 179.9511
2.18162013 -144.9045 152.1263 -174.8315 62.9994 -71.2401 -15.1770 61.2615 -104.8320 -89.8418 -4.4310 -62.8748 -62.2301 -172.1114
2.20976514 -145.1250 151.0918 -169.0464 -116.9589 -63.3644 -22.4567 75.0803 95.4050 -131.7782 22.5527 62.6568 -179.1023 -70.4459
2.24583013 -145.2331 158.6883 -162.3307 75.3813 -72.3744 161.5347 67.7634 82.4451 -66.8978 148.9442 -174.1384 55.3873 65.4734
2.26590744 -145.6789 151.2815 178.7225 -99.8916 -142.3643 146.4122 -165.9466 -85.6496 -63.5974 146.9697 -175.6115 58.4249 -179.1384
2.28662268 -145.0398 156.9872 -178.1253 60.9016 -62.6020 -25.2915 -54.5743 -64.8186 -99.5468 2.5145 -57.8169 -178.2515 -179.5802
2.30707706 -64.8449 130.3227 -176.8449 87.5855 -146.1294 12.3501 60.1344 -90.0296 -82.8298 143.0970 -172.7301 174.9781 69.2463
2.33052700 -145.0977 151.4912 -172.3269 60.1486 -65.7000 -21.2193 71.4517 -97.7125 -135.8522 26.2575 63.2156 -178.9636 -179.8744
2.36944359 -62.7885 136.8008 -179.2122 79.0629 -152.9542 156.7649 57.0661 -85.9029 -77.6240 155.3344 -64.0150 -175.1872 -69.0878
2.38950456 -145.0828 156.6521 -177.8831 61.4815 -61.9013 -26.8058 -55.4596 -65.7120 -98.7975 2.8646 -54.0587 -59.3342 177.8656
2.42275187 -63.6189 127.9180 179.9573 85.9065 -147.3666 19.8174 62.3302 -84.8273 -77.2541 154.7474 -58.2871 -66.5901 95.0012
2.45228714 -68.1726 145.4880 178.1362 79.5816 -146.9935 159.4971 64.5267 87.8959 -72.6107 159.8984 -68.6171 72.6170 68.5989
2.48577738 -144.7160 159.5944 -169.6166 -119.1432 -80.0221 1.0230 71.4252 84.8358 -140.1803 146.5083 -175.5967 58.7057 -179.1867
2.50873408 -64.6615 130.3833 -177.7421 86.5986 -146.3030 12.6443 60.1454 -89.8654 -82.7620 144.1131 -172.6711 176.0891 179.7188
2.53142251 -67.4435 128.0474 -170.7378 -92.3741 -145.2124 22.0428 61.8918 -89.0692 -71.0637 153.5150 -57.4310 -64.4910 95.0111
2.56378618 -65.4509 128.9737 -175.2420 87.6445 -144.8527 12.6123 60.4048 -90.1819 -79.7589 147.5536 -173.8382 55.7867 64.9574
2.59481327 -63.3981 136.7259 -178.0955 -98.5394 -152.9466 158.8944 57.3451 -86.3223 -70.5087 142.5790 -172.2333 176.2488 179.9303
2.61868758 -67.9348 144.1443 177.3081 -98.2606 -149.4148 161.0455 63.8743 88.5571 -73.5632 159.6303 -71.7166 69.5841 68.5214
2.63869921 -69.5191 145.7597 -178.3675 -100.2431 -149.1568 163.7936 62.2660 87.6051 -65.7270 147.3545 -171.9523 175.6280 179.9103
2.65870210 -145.2756 146.9818 179.4892 77.4503 -149.8133 148.0513 -177.3208 76.4940 -149.2852 158.8442 61.1569 -179.8060 179.0779
2.67986371 -145.4459 151.3790 -175.2775 61.5866 -69.7278 -13.8849 76.4935 -85.5292 -122.0437 17.8644 -58.1191 -172.6168 -66.7059
2.70462840 -65.1093 129.0444 -178.0870 82.3907 -143.7806 10.6559 59.6578 -90.2341 -83.4443 -22.4657 -168.3684 62.4699 -179.8324
2.72584093 -145.0669 156.3719 -178.0151 -118.4020 -62.5521 -26.0786 -55.3744 124.6118 -98.2372 2.4092 -54.3155 -59.4815 178.0936
2.75011197 -145.0734 150.1326 -179.0903 -101.6715 -147.7878 161.7782 62.2019 85.2429 -67.5144 160.4609 68.8903 -69.9624 179.4345
2.77086324 -145.2019 157.9156 -177.0888 -117.3658 -61.1282 -27.8967 -54.5685 -63.9001 -99.3233 3.6342 -55.6354 -56.4328 -65.5320
2.83463863 -145.3000 154.3261 -178.8597 -120.2018 -62.9716 -24.9135 -55.6601 124.0894 -122.7593 20.0193 -58.4355 -175.5802 -69.7316
2.85780073 -73.2762 154.4742 -176.9918 61.2434 -62.4599 -25.8471 -55.1320 125.3104 -97.8839 1.8346 -54.1912 -59.4388 178.0900
2.88026075 -64.6760 130.3962 -177.7577 86.5867 -146.3260 12.8468 60.1490 -89.8682 -82.8145 143.5573 -171.9087 178.7193 -69.9001
2.90912099 -145.7096 150.7309 177.9989 -99.3353 -142.5248 146.1489 -165.4887 -85.3478 -64.5761 146.2102 -171.4240 175.7465 -179.9868
2.93337300 -69.1939 145.9132 -179.0826 77.9658 -148.8139 163.2084 62.4268 87.7718 -65.5880 147.1225 -171.6264 177.6367 -70.7578
2.95339950 -67.2922 141.5948 176.5407 77.4034 -137.3576 143.2422 -65.7923 89.6885 -76.4804 154.2680 -64.9513 179.4513 70.0865
2.97710724 -144.5378 147.5879 179.1275 71.2633 -151.4703 165.0105 60.7929 86.4880 -69.2431 157.5740 -62.9494 -65.5486 96.7383
2.99730591 -145.2413 150.1299 179.2981 77.3597 -146.7896 159.5733 63.2941 85.3500 -67.6858 160.3851 66.3919 177.9787 69.8075
3.01769262 -144.0950 135.7545 -179.7018 -95.5444 -144.8865 17.3943 66.0348 88.1983 -92.4443 -4.4389 -53.2713 -58.6297 -177.6268
3.03879373 -145.2310 158.6955 -177.3967 -117.2847 -60.5834 -28.3073 -53.7715 125.2581 -99.5432 3.8323 -55.9177 -56.5034 -65.5301
3.07601180 -145.6821 150.5864 178.2206 -99.3834 -142.8843 147.0655 -172.3920 78.1673 -63.9891 154.2884 65.5125 -178.5332 179.7506
3.09611132 -72.4579 146.5256 -179.7855 77.5515 -134.4880 135.5253 -60.2376 -82.0118 -76.4651 144.7642 -171.5882 59.9999 -179.3971
3.11644198 -68.1662 142.8585 179.6130 77.9981 -134.8860 141.9768 -65.9773 88.7664 -70.7690 144.0647 -171.1511 58.8681 70.5408
3.15595867 -145.2297 166.1880 -173.1863 -115.9625 -60.2773 -17.1785 -54.0373 -54.0612 -68.8625 -17.8933 70.1313 -173.3244 178.8945
3.17611086 -145.0730 151.1296 -173.3940 -121.4374 -67.2788 -17.1996 62.3684 -104.8455 -133.3609 26.0998 61.1131 170.4320 60.3298
3.19656116 -145.7081 150.7316 177.9935 -99.3287 -142.5493 146.2131 -165.5403 -85.4596 -64.5190 146.3349 -171.3014 173.4810 68.7734
3.23493725 -145.2160 150.1143 179.4880 -100.5154 -146.8420 160.6305 64.3154 87.1098 -65.4405 147.7374 -171.5450 173.2791 68.8128
3.25932400 -145.6849 150.0391 177.2999 -100.2196 -144.1428 140.6774 -174.6706 66.6213 -84.1819 -14.5980 70.8605 -66.0851 -67.5279
3.27972925 -145.0045 166.5140 -171.5093 -113.2147 -61.2623 -20.3645 -54.1663 -56.0948 -81.1232 -10.6098 -62.1906 -169.4935 -64.0238
3.31516594 -71.7533 131.4117 -172.6038 -87.0539 -140.7328 14.2429 68.2074 86.7678 -88.8679 161.2837 -76.6935 66.3876 69.0810
3.33876339 -144.7344 159.8316 -169.7032 -119.3890 -79.0491 -2.0294 66.3739 -105.9408 -136.9215 145.2316 -170.7994 174.1016 69.7505
3.37231722 -70.6217 147.2137 177.4954 -100.0463 -144.7763 149.7308 -165.1064 -87.8298 -64.6391 145.7616 -172.0580 175.7749 179.9166
3.39264412 -145.2359 165.3384 -172.3199 -115.6271 -61.5156 -15.7841 -54.7397 -58.9887 -68.9043 -18.0519 70.2313 -173.2619 178.8260
3.42128205 -145.2775 149.3691 177.7102 -99.3196 -146.3808 152.5523 60.2341 -90.3154 -73.1440 152.2585 -66.4960 -63.1320 -68.1797
3.46049953 -144.9998 146.3262 174.6315 76.4042 -137.6737 143.1860 -60.0117 106.2237 -77.4557 154.6978 -65.3049 -178.5137 179.4691
3.48438902 -71.1672 148.8482 179.9144 -99.0398 -140.8400 140.6290 -173.3384 80.7737 -70.8724 140.7016 -170.9997 176.3122 -179.9088
3.50732518 -145.2933 152.6017 -168.8230 -116.8086 -65.7843 -19.2324 75.9689 100.6609 -125.9527 19.7447 62.5135 164.6451 66.5082
3.52886088 -144.5580 166.2728 -173.9568 60.7634 -66.1047 -20.0267 -52.8663 126.3085 -133.0683 155.6545 -63.5585 -173.3510 -68.6203
3.56876435 -144.6276 159.9051 61.2820 94.8371 -68.7679 143.8706 -176.6618 -106.8023 -134.4977 153.4958 -64.1036 -179.1035 179.5069
3.59042571 -63.2223 137.4229 -178.3235 -98.5189 -152.3486 156.6175 56.1384 -86.3790 -75.3188 164.2812 63.6704 70.7197 65.6768
3.61374552 -145.2318 158.7262 -162.3701 75.3138 -72.4479 162.0775 68.2157 83.1418 -65.3060 141.7816 -172.6911 -83.2253 179.4195
3.63629364 -145.4951 166.3984 68.3658 94.2638 -141.8319 164.9851 62.9404 85.9696 -72.3714 158.8361 -64.1280 -177.8696 179.8768
3.66039372 -144.8740 147.6124 179.1508 -108.8121 -150.8784 160.1192 -165.5814 -95.4248 -65.3241 153.6163 -63.0715 -65.6415 96.7738
3.69236527 -86.2651 130.1348 -178.4049 -99.3457 -134.8295 8.7401 -56.9916 -69.8862 -94.0352 -1.5080 -55.3062 -55.2744 -65.2433
3.72238387 -145.2319 152.8596 -178.8120 -104.2215 -144.5238 145.7939 -177.2410 -125.9340 -73.9909 -24.5204 -65.8502 -67.0259 178.2329
3.75135765 -144.7295 161.8311 -174.0283 59.1062 -66.7453 -36.3866 -174.7183 78.9704 -89.3422 150.5925 -57.3831 -60.5570 -175.0069
3.78314776 -145.0784 170.7423 69.1756 -77.0529 -58.4783 -21.0904 69.7169 -94.7600 -132.1560 20.3372 65.3618 -176.3341 179.8401
3.80369861 -145.2355 155.2175 -174.7297 61.3508 -63.5578 -30.6293 -172.5311 76.9159 -92.8570 -0.1245 -69.0768 73.3068 176.3642
3.83027245 -145.4066 165.9544 67.8175 94.0331 -142.4329 165.5868 62.8615 86.1752 -67.7342 149.1644 -174.0629 55.3858 65.4414
3.88027066 -67.6051 130.6071 -171.2016 -95.1907 -146.7502 20.6128 61.0415 -91.7880 -66.6174 140.9444 -163.0468 -177.5660 80.0795
3.90322520 -66.5800 131.3848 -61.5080 104.3185 -144.4566 17.1964 58.1070 -91.5058 -85.5612 154.4642 -61.6494 78.8562 -176.8612
3.92707375 -145.0042 154.5700 -174.0334 -110.8153 -143.5434 155.8137 -166.4439 -91.6626 -65.9380 154.3946 -60.1881 -62.7792 97.3023
3.96453857 -144.4849 162.3161 -173.4875 -121.7384 -66.8228 -27.9928 -55.6052 -65.5847 -120.1124 154.4153 -78.0609 69.1741 66.2866
3.99198157 -143.5834 172.0054 -173.6697 -110.8661 -61.5056 -17.8734 -54.5597 140.4235 -76.2788 -14.9374 83.0374 -58.9795 178.3978
4.01527798 -145.3762 165.6322 67.5452 93.8634 -142.9649 164.7800 61.7529 84.3273 -68.7631 159.9649 66.8450 -179.3703 -179.7514
4.05597490 -145.3269 150.4172 -178.5089 75.2662 -146.8527 147.9606 -176.5838 -108.1407 -146.5540 167.0346 57.5501 69.3444 65.7760
4.07634035 -145.2625 158.0180 -176.3409 59.0744 -60.4158 -26.6401 -53.6546 124.9286 -135.2024 25.4451 61.2753 177.3147 69.9082
4.10127818 -145.2669 160.4181 -163.7272 -115.5095 -65.7904 -13.5248 69.3667 -107.7442 -70.8328 -16.9284 71.3116 -171.6372 -67.8554
4.12210666 -79.9767 84.2072 -173.2842 69.5433 -70.0434 -13.1451 66.8017 90.3770 -80.6537 -12.1385 -61.7702 -178.5708 -178.9605
4.14697017 -145.7638 166.8223 68.9495 94.6468 -140.6532 156.2422 -164.8390 -91.6499 -70.2760 156.1954 -64.0788 -178.0165 179.9170
4.17945343 -144.9812 148.2555 176.8659 77.4096 -136.9262 142.5442 -58.3669 -75.7017 -72.8031 151.9020 -68.8314 71.9561 68.7594
4.20496321 -145.0165 159.2966 -176.8094 -117.6977 -60.4306 -29.9324 -53.6040 125.6336 -86.1077 -4.9373 -60.7874 -67.4510 97.3383
4.22730120 -66.0560 125.0002 -61.2650 -71.5091 -142.1020 11.1823 61.3483 -90.1737 -79.0447 158.7185 65.8066 -72.9913 179.5751
4.24885820 -145.4249 165.8776 67.8115 -86.2453 -142.4776 165.5955 61.8170 84.8109 -70.2630 160.9066 68.8186 -67.4505 -67.8222
4.29343140 -145.6077 149.7120 177.3297 -101.9636 -144.9330 141.3227 -176.4112 65.2513 -78.8787 -15.9222 67.8296 -179.0070 -179.7382
4.31455341 -144.7557 152.9991 68.2295 -72.6989 -69.4033 -16.3151 73.5819 -92.5752 -96.1418 -2.4131 -59.2868 -178.4336 70.3215
4.33677527 -145.3826 150.0697 178.1841 -105.3959 -145.8221 144.1197 -175.1625 64.6923 -80.5440 -19.5824 -64.6751 -176.3792 -69.4677
4.35892770 -144.9410 161.3169 -176.9434 -114.8934 -61.0214 -21.9855 -52.9190 127.7080 -73.1976 -20.6719 -167.2155 58.6657 65.3493
4.38431970 -144.9523 156.9260 -175.2406 62.1478 -61.0183 -29.7161 -55.5646 -66.4529 -140.2767 34.0292 60.3779 -79.8411 -168.6002
4.41086656 -145.5665 167.4486 -170.7087 -115.0179 -61.0596 -16.3861 -54.6049 -57.1245 -69.0632 -17.3891 64.6376 78.2499 -176.6517
4.43746817 -145.6841 166.4006 68.3653 94.3261 -141.3335 157.3279 -165.3535 -92.5307 -69.1559 155.5471 -64.0569 -176.0925 -69.3403
4.46268898 -73.9275 154.4440 63.8324 -92.9337 -151.1213 167.0026 60.6457 86.9809 -66.2127 147.3421 -171.9613 175.6391 179.9205
4.48276459 -73.6656 153.6270 -59.1898 104.8220 -74.5086 163.6341 64.2264 82.5749 -65.6333 148.8641 -175.3370 58.1573 -179.3023
4.50429162 -145.7651 166.5155 68.6087 -85.9480 -141.6690 158.0772 -167.0206 -93.2441 -66.1185 153.2488 -63.7492 72.6880 66.1677
4.52438183 -66.5471 128.1074 -60.3170 -75.3640 -144.0932 14.3559 60.6165 -90.9965 -83.4542 155.2749 -56.9833 -58.1874 178.2972
4.54804923 -145.4099 156.2883 -179.1052 60.4620 -61.9529 -24.3043 -54.8552 -65.5057 -126.8889 25.7787 -156.0759 175.5200 69.3918
4.57631466 -144.4888 164.8001 -176.1718 59.4746 -62.2274 -28.1158 -171.2537 -11.3877 -121.9361 155.4216 -63.6635 82.7875 -173.4242
4.59717979 -145.6835 169.2294 73.9335 -80.9227 -128.0548 152.9335 -56.9501 -72.2385 -78.7093 155.0621 -61.8059 -62.5159 178.5440
4.62281397 -146.0720 169.8402 74.2467 -80.2139 -130.1247 156.0402 61.3369 -93.5248 -78.9977 154.6624 -61.6832 -62.4218 178.4813
4.64694854 -65.4443 123.6416 -179.4258 83.5024 -144.9929 4.1154 63.8200 -89.3695 -93.6927 -8.6038 65.8078 72.4826 66.2987
4.67244442 -145.5044 163.2712 69.8205 -79.8250 -71.6261 128.0820 -177.6171 82.5489 -125.4657 4.3104 -67.0226 178.9379 -74.4391
4.70059906 -145.6196 165.8909 67.7864 94.0354 -142.0149 156.2631 -166.3169 -92.1627 -69.5621 164.4391 62.3275 69.9331 65.5769
4.72855269 -145.3421 156.8897 65.8299 96.5934 -79.6168 130.6914 -174.9094 82.2185 -77.2643 143.0940 -172.6625 55.5865 64.2764
4.75014081 -67.6714 139.0302 62.0913 89.2866 -149.0361 19.9692 55.9991 -92.5725 -147.9059 159.9936 63.3109 -74.9667 178.0583
4.77105836 -134.9763 154.6078 -62.8001 -79.3709 -87.9855 0.6237 65.9337 -101.1935 -140.6304 160.4283 67.4483 -71.8673 177.5537
4.79365828 -144.2654 146.6751 177.0642 55.4598 -70.1914 -17.9863 -55.6683 123.5037 -128.5867 27.0570 -157.7909 174.3194 66.9649
4.82768833 -145.3860 165.7009 67.6048 -86.3632 -142.8250 164.5936 61.5162 83.9641 -70.3812 163.3166 65.3678 77.4916 179.9359
4.87073480 -145.3748 167.5955 68.7017 -83.8433 -133.9925 153.1569 -174.4180 76.1116 -134.4535 151.4193 -62.7379 -173.5896 -67.2171
4.89267760 -146.1202 164.5758 72.4373 -77.3186 -107.2764 141.9880 -175.8679 -110.8368 -136.6853 7.1874 71.7122 -64.7882 -64.2787
4.91604586 -146.0821 169.1802 72.5641 -81.9260 -130.9870 144.3506 -175.5408 -124.8524 -88.4486 -15.5474 -64.0806 -179.1768 179.6806
4.93712678 -73.6857 153.6305 -59.1317 -74.8493 -74.4389 163.1918 64.0046 82.2402 -70.0031 158.7542 -64.6472 179.3438 69.7849
4.95805202 -145.6319 166.3077 68.0628 -85.9974 -140.9459 157.5542 -169.6974 74.7775 -66.2774 143.2952 -175.4637 58.8853 -179.0389
4.98361357 -146.3435 178.6827 77.1072 -74.4435 -59.6635 -18.5974 64.6842 -101.2579 -124.3759 17.8399 -152.8911 64.9773 179.6963
5.01419129 -146.1202 164.8204 -175.7966 -108.6421 -76.2637 60.6455 -55.1350 -71.2501 -73.1422 -21.6375 -62.9605 -177.9114 -177.6498
5.03828106 -145.1916 155.5297 66.4707 98.3048 -78.4964 136.6689 -178.1358 -106.2600 -147.6810 145.4014 -169.6519 174.2981 -179.6948
5.08805715 -144.5309 158.5666 -172.1331 56.3018 -71.0933 -25.6571 -170.3488 55.6139 -109.7049 153.1817 -81.1014 63.6922 63.5468
5.12495395 -145.5774 149.8487 177.6108 -98.9162 -142.6317 147.4094 61.7486 -90.2307 -75.9786 164.5177 63.6341 70.3698 65.7250
5.14761354 -65.7865 131.3076 -62.6685 -77.0477 -143.9135 23.6231 58.0735 -90.2703 -73.7925 153.9989 -62.3241 -179.3943 -178.4199
5.17108667 -66.1236 129.4999 -59.9735 -75.2436 -144.0708 17.6571 59.6726 -90.6269 -71.8062 144.2337 -175.3851 58.8896 -179.0772
5.20165821 -70.0519 136.3076 -176.1570 -101.8327 -142.0479 11.8494 68.8894 94.1665 -105.7222 4.8249 -61.2381 -94.7226 63.5757
5.23505875 -136.6418 157.1400 -60.6545 99.7337 -63.8613 -22.8742 64.0689 -100.4896 -98.8581 1.9098 52.4660 59.9538 177.6182
5.25706429 -134.0161 158.0165 -60.6329 -80.8744 -66.1316 -19.0152 68.1599 88.3179 -92.9044 -3.3667 76.4074 -62.1212 -67.2206
5.27778943 -136.1421 158.5926 -61.0617 98.3277 -64.2080 -16.6943 69.5862 90.2790 -76.5935 -15.2040 -62.0901 177.7726 -72.2423
5.30029115 -145.4451 154.7379 179.7133 -119.6900 -58.2598 -31.4756 -177.5009 74.0557 -122.2701 26.2624 -154.6776 -179.4162 -69.1757
5.32613157 -67.1818 137.4486 -59.1467 104.6807 -136.8435 148.7100 -72.1959 85.0823 -134.4298 154.8586 -61.8037 82.7276 -177.6013
5.35019261 -66.9170 126.7590 -60.2890 104.4156 -143.2384 12.1349 61.1504 -90.6085 -102.6508 -4.1135 -61.0589 -178.5475 -178.6324
5.37121059 -145.5382 167.4765 69.4939 96.8474 -136.9323 165.1934 63.5636 84.8091 -71.4509 157.4438 -72.2382 69.9117 -105.7900
5.40116108 -73.4055 156.4629 -59.2792 -75.1256 -64.2156 -16.6956 69.6433 90.3428 -76.7550 -15.2352 -62.0685 177.9593 -72.1201
5.42172602 -144.6341 150.3222 -171.3648 -110.8524 -66.4166 -25.8191 75.4160 93.1836 -74.2092 -31.2143 -173.6856 -86.4890 -179.9912
5.44271378 -144.7370 159.6696 -169.7997 -118.7269 -80.3999 1.9859 71.5986 84.6095 -139.7164 145.3836 -165.9160 74.4219 -97.6015
5.46576757 -134.9841 155.7816 -60.7518 98.7486 -69.9779 148.9209 -176.7361 76.7294 -144.6346 145.9565 -174.2055 55.1539 63.3788
5.48974216 -73.5595 154.7786 -58.7100 -74.7195 -65.5367 -16.7657 70.3245 91.1269 -79.1350 -13.0061 -61.7292 -177.4616 -179.7018
5.51345422 -144.5115 168.1695 -171.5711 59.2013 -65.1941 -22.2230 -157.9890 -37.2419 -145.0484 160.8315 61.5369 177.6830 179.7943
5.53611795 -76.1861 153.3539 58.3530 85.7585 -106.5143 -9.0609 68.0384 -97.0549 -149.6952 156.2602 61.5105 -178.6016 -179.5024
5.58377719 -66.1625 129.4931 -60.5854 104.1055 -143.7219 17.5190 59.3930 -90.7115 -77.0460 154.2809 -64.1156 178.6305 69.5075
5.60546937 -134.7894 155.9363 -60.7579 98.7209 -144.3141 152.2673 -176.4930 75.6317 -144.8618 145.6619 -174.4503 55.1489 63.4515
5.63214273 -70.9409 147.0276 -59.1558 -74.8818 -149.2200 166.9021 62.1862 87.7411 -65.1913 139.7585 -170.6469 -78.7406 -67.1408
5.65365526 -66.1840 128.7926 -60.4662 -75.4723 -144.1234 22.0983 60.3995 -88.1999 -73.3743 154.2363 -60.2320 -64.0976 96.1996
5.68030027 -80.1168 157.8424 61.7825 -93.3662 -137.9117 154.1862 -58.4589 -79.0817 -149.2308 159.9861 62.1055 179.9849 70.0520
5.70477805 -144.5265 155.9181 61.3480 -86.2161 -79.1438 152.6916 -164.2855 -89.6610 -62.7172 140.5484 -172.8189 -83.0440 179.3397
5.72904187 -135.2981 157.1520 -60.4574 98.7973 -64.6243 -18.2558 72.0429 93.7652 -82.1799 -10.5461 -61.3334 -179.7205 69.9420
5.76234955 -67.0373 126.0264 -60.8140 -75.6421 -142.7849 6.4123 61.0605 -90.5905 -150.6457 167.5890 54.5685 71.4388 -179.3587
5.78342294 -75.1357 159.9218 48.3150 -111.0237 -83.2408 -10.2067 67.5557 86.0128 -67.6117 152.7281 -60.6388 -179.3304 -69.8232
5.81782664 -146.0222 161.4567 70.8860 -81.7454 -80.3758 113.1785 -178.0055 79.0574 -83.3345 -28.3367 -173.2815 61.7515 -179.9771
5.83911444 -145.6204 168.3684 72.1470 -82.1011 -125.2586 151.3020 -57.8870 111.9521 -82.9328 154.3160 -65.8760 75.8164 -179.6876
5.86820118 -145.0889 155.7254 64.2580 96.0442 -78.6886 138.5000 -177.7461 -106.4027 -148.7350 166.2357 58.6506 75.0195 179.7500
5.89666624 -73.0095 152.2573 -58.9160 105.0250 -144.5085 152.7716 -175.4431 -108.8099 -146.7256 158.4069 62.2701 -179.7442 179.9318
5.92785754 -144.5982 153.8321 68.1448 -72.5146 -66.8384 -24.6096 -56.8282 121.9532 -90.4339 -8.3245 -165.7067 57.0029 64.9125
5.94908840 -135.6574 156.0713 -60.4664 -80.5839 -62.2445 -23.5575 69.4975 91.2455 -102.4218 2.1490 49.9955 57.5173 69.6080
5.97195346 -135.0670 156.9615 -60.6405 -81.4361 -65.9948 -17.2894 -56.3028 -66.3422 -78.6897 -13.7043 -60.3545 78.6514 -179.1277
5.99800448 -72.8766 154.3133 -58.2522 105.6026 -64.0240 -20.5306 72.1149 93.6135 -126.9995 18.1436 63.2872 -178.0619 -69.9231
6.01971632 -73.9194 154.6624 -58.9839 104.7366 -80.3891 -12.8611 68.6228 87.8313 -78.8541 154.0068 -61.9686 -178.3155 -178.9832
6.05734432 -145.1016 166.0251 68.5630 94.3348 -133.3145 159.5783 -57.0939 -72.3196 -71.2409 158.3430 68.0712 -70.8708 179.7031
6.09225785 -135.0431 156.7929 -60.6556 98.2678 -66.4491 -16.5910 -56.5003 122.6511 -78.1526 -14.1208 -60.7207 78.5544 -179.4845
6.11910252 -135.0151 156.5117 -60.6211 98.7011 -66.7794 -17.5713 -56.7630 -66.6061 -81.1920 -10.7539 -62.8872 -178.0762 -179.9972
6.15631650 -77.3248 155.9428 63.0204 -90.9243 -73.9361 127.2280 -176.8609 73.7230 -83.1700 -27.7575 -167.8346 59.0797 64.4851
6.17808643 -67.8837 135.8356 60.3326 -91.6490 -148.3296 15.5096 58.4163 -92.0006 -105.9130 -2.2745 -60.9036 -178.4685 -178.5257
6.20445308 -73.2489 153.5184 -58.7672 -74.6672 -67.1603 -17.4565 -56.5331 -65.9673 -81.4617 -10.7375 -62.8810 -178.0796 179.9972
6.22766352 -72.9321 152.9417 -60.0032 -74.7737 -66.9109 -16.8016 -56.5390 -65.9478 -73.3565 -14.3885 68.9651 -176.5872 73.8370
6.25097444 -73.3272 154.6913 -58.3435 -74.1974 -62.1457 -23.4740 67.7578 89.4561 -80.1657 -8.8313 67.6546 -176.4779 -69.5097
6.28471478 -80.2853 151.8443 -59.4267 104.1445 -137.4496 156.9032 -59.3280 -78.3124 -144.6126 144.3855 -172.7195 175.9990 179.9420
6.31333444 -145.0653 165.9888 68.5991 -85.8015 -132.9460 159.6123 -56.5289 -72.0253 -78.1622 -16.2585 72.4970 -66.5137 179.1915
6.33889356 -145.6700 166.3586 68.3665 -85.8315 -140.0813 146.6010 -176.2109 -124.6950 -76.8063 -30.2416 -170.9599 176.0930 -179.9447
6.35917386 -145.0738 165.9430 68.5131 -85.8918 -133.4664 157.7119 -56.7153 -72.0724 -71.6619 157.6025 66.4786 178.0132 69.7875
6.38242280 -145.0410 165.7546 68.3288 -85.9587 -133.6213 157.8188 -56.7006 -72.0811 -71.6079 157.5989 66.4830 178.0164 69.7988
6.40327501 -145.3965 165.8657 67.7435 -86.2742 -142.5182 165.1308 62.4935 85.7557 -70.1944 156.0083 -126.1750 -63.0979 -68.5056
6.42528870 -80.7702 160.6224 65.2863 -92.2236 -136.7951 157.3463 -57.8376 -78.5040 -71.5978 157.5973 66.4850 178.0068 69.7937
6.45178185 -72.9831 152.9542 -58.6875 -74.2758 -65.9279 -19.1676 -56.7032 -66.0196 -76.0632 -11.9693 67.6879 -176.1958 -69.3899
6.47194029 -82.2209 52.5776 -160.5688 75.5959 -63.3469 -23.6894 71.0941 92.1661 -87.0474 -5.2955 58.5036 67.6864 175.5889
6.50863313 -73.0409 152.2966 -58.9158 105.0226 -144.8406 152.3905 -176.2896 75.6101 -143.8989 143.3136 -172.8473 173.8600 68.8146
6.53678610 -145.1980 -179.5877 74.2603 -74.8676 -57.4203 -17.4412 60.3408 -107.7244 -66.0818 -32.7430 -179.3023 -83.4516 -67.5112
6.56421916 -67.4717 137.1075 60.7631 89.3479 -148.4593 17.1498 57.4258 -92.3580 -146.4603 144.9353 -172.4884 173.5200 68.6875
6.58476322 -80.3241 161.2321 66.3983 88.5999 -135.8136 155.2689 -57.3720 -78.4431 -85.6102 -14.9553 -63.8108 179.6645 69.8322
6.60896595 -65.9194 129.0525 -60.5762 104.0877 -142.9353 17.6356 59.2433 -90.4465 -75.8824 162.9928 64.9308 76.9449 179.9542
6.64267527 -67.9093 135.6429 60.3766 89.5503 -148.0716 9.5359 58.0328 -92.5151 -150.2075 167.1005 56.2006 72.8319 -179.9610
6.66496555 -73.2069 153.3492 -58.6881 -74.6334 -67.4373 -17.1865 -56.4374 123.0258 -81.1482 -10.9931 -63.4150 179.2301 69.6959
6.69336247 -66.1120 129.5040 -59.9585 -75.2614 -144.0438 17.8029 59.6546 -90.5875 -71.7237 137.2903 -171.2635 -81.6957 179.3860
6.72990275 53.5901 35.4436 -162.0999 64.7080 -64.2588 -21.3035 64.0386 -102.0881 -87.6385 -3.1163 52.4188 60.6907 -179.8679
6.75224016 -146.0502 169.3443 69.8712 -11.9687 -79.7013 -10.8430 68.9790 87.5144 -80.6572 156.8985 -59.4225 -177.9115 -177.8120
6.80899937 -144.6394 156.1536 68.1611 110.0785 -65.6931 -29.9275 70.1391 93.1214 -82.9794 -30.7569 -177.4896 -85.4554 179.9197
6.83324302 -80.7320 151.8876 -59.4316 -75.6381 -137.3569 157.6135 -58.6796 -77.8561 -78.9993 -14.5015 67.9354 -179.3821 -179.6346
6.87182324 -72.9553 152.3767 -58.9299 105.0253 -144.1611 158.0951 -168.6299 74.0065 -70.4199 153.7584 -61.1643 -63.8746 96.6885
6.89647945 -133.8503 157.4662 -59.8888 -80.7246 -129.6275 26.6010 63.1716 83.6570 -69.4204 158.4384 71.8011 -67.5870 -179.0224
6.92163795 -73.0193 152.2610 -58.9166 105.0264 -144.4702 151.8792 -175.0222 -108.8918 -145.8794 164.3907 61.1501 76.9717 179.7752
6.95847180 -80.9870 160.6822 65.3071 88.3418 -136.4154 157.7414 -57.3958 -78.1444 -79.3465 -14.1113 68.2305 -176.9456 -69.5230
6.98749084 -71.2435 144.7316 -60.7137 103.7022 -138.3885 24.8291 63.1110 90.8542 -73.1726 154.2467 -59.6767 -63.9376 96.3397
7.02045462 -144.1590 -173.5215 75.5293 106.7862 -66.8279 -11.4968 -55.1283 123.9728 -130.0913 158.9056 -60.0629 -179.2660 70.0770
7.07405616 -143.8896 -175.8691 72.9271 105.6690 -68.9607 -4.8009 -54.5567 123.3533 -136.0363 147.7209 -175.6430 58.5069 -179.1718
7.13262883 -134.9977 157.0067 -60.5027 -80.9690 -79.2555 -17.0285 66.5064 86.7030 -74.5291 141.8683 -172.4522 176.3464 179.8634
7.17107117 -73.2053 153.0871 -58.6658 -74.6099 -68.1059 -16.3540 -56.3847 122.8665 -72.7810 -22.6245 -169.4934 62.0679 -179.8335
7.19351300 -80.7460 151.8959 -59.4314 -75.6386 -137.3461 157.5115 -58.6710 -77.9697 -79.7811 -13.8865 67.4177 177.7750 69.6478
7.21947699 -135.8255 157.8870 -60.0630 100.7146 -73.8062 -33.2773 -176.0455 76.0946 -78.7265 164.6743 60.4163 70.8112 177.1864
7.25289553 -144.9225 153.3309 -173.9323 74.2447 -144.0448 153.4373 61.7617 95.4780 -144.6806 142.9170 -167.9446 92.0346 -69.4052
7.29284806 -80.9588 160.8275 65.4695 -92.1514 -136.3630 157.7757 -57.3018 -78.0581 -79.4501 -13.7771 62.3428 73.0586 179.9781
7.31588118 -73.2432 153.4076 -58.6893 -74.6324 -66.6919 -18.6743 -56.6875 122.9761 -79.0962 -12.0590 -60.1864 -65.2300 95.8654
7.33990355 -135.0168 156.2945 -60.4955 98.8290 -67.3679 -16.4630 -56.7848 -66.7795 -72.3014 -22.9120 -169.7147 177.3853 -70.7590
7.36565582 -146.7564 161.8611 74.9950 103.6102 -79.4499 104.3923 -177.6884 81.8650 -80.9463 -35.9503 -172.5684 -83.9621 179.9301
7.39041673 -146.0123 174.8240 73.8304 -79.2597 -75.4820 66.7212 -57.5642 119.2527 -74.7230 -15.3496 63.0121 75.1756 -179.6525
7.41707446 -134.7701 160.1242 -59.6856 -81.1478 -85.9405 22.8859 67.8793 87.1290 -74.7377 -20.5882 -59.0509 -63.7772 95.9555
7.45641856 -73.1866 154.1199 -58.7654 -75.1228 -66.6734 -18.2971 -157.0402 -41.4288 -77.9597 -13.9606 -60.6775 78.5644 -179.2632
7.49165105 -80.7408 151.9008 -59.4349 -75.6415 -137.3660 157.6714 -58.6507 -77.8484 -79.2031 -13.8669 62.3946 73.1594 179.9813
7.53232759 -145.1579 165.9339 69.4005 -79.9513 -65.9007 130.5348 -177.4291 81.0300 -120.5897 -2.3139 -66.9867 -97.4814 62.9602
7.57507729 -144.5468 157.4505 62.6331 94.1702 -84.7000 150.4393 -57.0337 -71.4016 -75.5742 -28.6053 -170.4518 177.9890 -70.6594
7.61214604 -145.6542 166.2222 68.2070 -85.9344 -140.4541 147.6064 -176.0654 -123.1875 -73.4705 -40.4529 -175.1414 -83.5716 179.9446
7.63950254 -145.6243 165.9864 67.9516 94.1978 -140.7311 147.7027 -176.0599 -123.2337 -73.4284 -40.4669 -175.1510 -83.5726 179.9434
7.70427006 -75.1895 154.8861 52.3152 -100.9724 -88.8778 -10.8702 66.8443 86.3667 -64.8878 136.8535 -173.6833 -78.5803 -66.0629
7.76705207 -144.3323 156.0428 60.1763 94.1443 -73.6160 163.6020 77.5767 155.4930 -77.4820 -16.8479 -64.3244 179.4922 69.7856
7.85468346 -145.3540 167.6055 70.8932 -75.0567 -63.3512 -19.7732 -56.2516 122.4832 -118.8194 15.5813 -155.0402 96.9078 -67.0800
7.95413524 -73.2294 153.5192 -58.5466 105.2262 -64.0889 -24.7981 -174.1333 74.5641 -71.3159 -22.2824 -169.4195 177.1664 -70.8474
8.00725112 -145.6453 166.4823 68.2232 94.3658 -140.6163 157.3872 -169.7971 74.9723 -66.4980 138.7089 -169.0803 76.2161 -95.2996
8.06594244 -145.0409 165.9130 68.5152 -85.8570 -133.2664 157.6507 -56.5006 -71.8653 -72.1452 -38.4863 -175.2542 -84.0580 179.9476
8.10016900 -73.4553 154.2551 -58.4514 -74.5858 -66.0370 -16.8082 71.2453 -94.7335 -80.0602 -12.2040 -61.9434 -92.5389 66.2774
8.17393020 -73.3448 153.9791 -58.5093 -74.4878 -65.0527 -19.1924 77.0518 119.4064 -91.4678 -3.4787 -68.9647 -73.7178 100.1672
8.21134416 -135.5933 156.3049 -60.1193 -80.7551 -65.5126 -19.3281 71.7082 94.6753 -125.5896 23.7690 -156.4676 179.2869 -71.1864
8.25141209 -145.2702 154.7631 179.4431 59.7910 -62.7447 -23.3375 -54.8673 -66.2017 -126.0520 25.6463 -130.5762 -72.3912 89.7576
8.34591624 -78.4760 156.6162 64.5371 88.1876 -137.8544 156.8182 -61.3498 99.2493 -71.6540 -41.4065 -173.7247 -79.0363 -67.2349
8.37802283 -145.4699 166.2127 68.1641 -85.9574 -139.8343 156.4763 57.2000 -97.9210 -76.3903 -40.7017 -174.8403 -83.2772 179.9990
8.39906343 -134.2852 160.8963 -58.0590 98.8254 -79.2711 9.1038 69.3543 -99.9219 -68.4274 -25.4180 -71.8366 74.1552 -107.9229
8.51371240 -68.4268 137.1186 -59.3350 104.7692 -139.3552 156.0242 -72.2219 87.6408 -144.4553 142.1053 -168.9199 92.7501 -67.6291
8.60783950 -73.1295 153.0524 -58.6897 -74.5851 -69.6220 -15.6335 -56.4874 -66.2175 -68.0135 -33.2166 -176.6768 -85.7835 179.8922
8.67783195 -73.1101 152.9372 -58.6324 -74.5660 -69.9040 -15.3654 -56.3278 122.7275 -68.0151 -33.2314 -176.6798 -85.7768 179.8900
8.69974089 -73.8157 154.1625 -58.7654 104.9362 -80.2599 -14.4507 72.9160 93.6903 -80.4901 154.4633 -62.8056 -93.9856 66.0730
8.73253161 -62.3019 132.5343 177.3667 74.2246 -154.5931 -40.8696 60.8422 -82.4272 53.3460 -10.7445 68.0159 66.0609 -178.4358
8.80710601 -144.5657 157.6501 62.7678 -86.4342 -86.2210 151.0244 -57.3666 116.5376 -71.7046 -41.2295 -173.7823 -79.1212 -67.2746
8.87261127 -72.9900 152.8770 -58.5377 105.3281 -69.7034 -15.7820 -56.5496 -66.2593 -67.0601 -35.2460 -176.3853 -82.1033 -68.1890
9.64066948 -144.9318 158.5008 -164.6971 -107.7477 -76.9789 164.1219 60.1055 -103.2867 54.1872 170.5242 73.0664 67.2015 -177.0175
10.41643915 -145.2917 152.9994 -174.5524 74.6733 -144.9830 148.7470 -178.2100 76.8546 -142.3661 131.3834 -169.1106 98.5664 -62.9989
14.53206850 -95.7699 -12.5145 -58.3226 104.5883 -147.0747 94.8333 -178.3066 -89.8048 62.4675 166.2855 -46.3858 -58.7574 179.2643
14.92628502 -144.6516 151.4780 -175.8875 77.7774 -149.2699 163.9077 71.8179 108.0134 57.3264 159.7813 76.4177 67.3576 -177.2730
16.29719750 -57.2438 138.1437 -60.2785 124.7005 63.7383 28.5752 87.4602 -103.8042 -133.6632 154.8448 -71.9375 -69.6534 177.3710
