# Supplementary material for: Exploiting Sequence-Dependent Rotamer Information in Global Optimization of Proteins
Source: J Phys Chem B. 2022 Oct 18;126(42):8381–90. doi: 10.1021/acs.jpcb.2c04647 (PMC9623586; doi:10.1021/acs.jpcb.2c04647)
Supplement: Supplementary file 2 — jp2c04647_si_002.zip [file jp2c04647_si_002.zip › TripeptideConformations/TYR_PRO_ALA_new.csv]

0.00000000 -144.9764 151.3286 -167.0330 -109.9780 -65.8956 -16.4839 -125.6696 159.0319
0.02608974 -144.9851 151.4637 -166.8643 70.1064 -65.8992 -16.0583 -126.5695 159.0513
0.06785627 -72.4721 149.4018 -166.4484 -109.1471 -65.4444 -16.7833 -124.7855 158.8749
0.09441510 -72.4927 149.5495 -166.2836 -109.1974 -65.4613 -16.2845 -125.7884 158.9159
0.23320706 -70.5085 137.3266 -168.5557 83.9138 -70.6545 155.9113 -72.7086 155.0657
0.31437346 -144.3683 139.2727 -168.5877 83.0350 -70.5258 156.0554 -72.7282 155.0771
0.36920203 -71.4013 145.2230 -168.5820 79.6668 -58.9601 151.5827 -144.7533 159.0988
0.38976104 -70.5148 137.3025 -168.5769 -95.2559 -70.4559 154.4604 -144.6858 159.1054
0.46955123 -144.3844 139.2618 -168.6055 -96.1951 -70.3095 154.6215 -144.6651 159.1032
0.59063622 -144.5865 150.9904 60.9360 93.5496 -73.0675 153.7868 -72.8625 155.3311
0.82284292 -135.2565 150.7780 -63.4716 99.2406 -70.4264 158.5838 -72.8306 155.5926
0.84475741 -72.0137 148.9689 -61.5145 104.9916 -70.4086 158.6093 -72.8133 155.5941
0.89167414 -75.0405 149.8314 58.6531 -93.0387 -72.0535 151.0881 -145.8977 159.1869
0.93894025 -144.9898 160.2922 63.1093 -86.4901 -61.9664 148.0079 -73.0007 155.2194
0.96157320 -135.2727 150.7922 -63.4656 99.2465 -70.2332 157.8145 -144.5184 159.1243
0.98533204 -72.0336 148.9779 -61.5078 -74.7570 -70.2246 157.8523 -144.5207 159.1288
1.01536478 -145.2614 141.7553 -176.5300 -93.3037 -77.8144 71.9102 -69.8530 154.8364
1.03806695 -135.3314 159.3451 -62.8451 -80.1876 -63.3044 -24.9636 -144.6003 158.3043
1.10107146 -73.9634 157.1794 -60.9562 -74.6014 -62.9619 -25.1308 -144.6151 158.2613
1.25722584 -135.4178 158.3776 -62.5429 99.3739 -59.4630 153.4135 -73.1356 155.6090
1.30137550 -77.4328 158.0730 59.7497 -92.0803 -61.5550 148.3598 -73.0310 155.2958
1.32557293 -73.8216 156.2055 -60.6725 -74.7726 -59.1767 153.3156 -73.1169 155.6108
1.35900370 -135.4378 158.3685 -62.5423 99.3794 -59.3456 152.7482 -144.7188 159.1110
1.38015995 -77.2543 157.7147 59.5032 88.3584 -61.5109 146.2063 -145.5435 159.1422
1.42994390 -73.8425 156.1899 -60.6723 104.9858 -59.0660 152.6696 -144.7183 159.1181
1.72288281 -135.5859 160.4787 -62.1045 99.4623 -65.7662 -25.3168 -74.9936 152.6594
2.00489792 -144.1861 168.8350 73.6856 -77.1445 -67.2819 -6.9442 -132.8676 173.5599
3.37776006 -81.2235 170.4483 76.7157 -86.2709 -69.5810 59.3017 -67.4614 154.2758
6.89578469 -70.4989 137.3490 -168.4202 83.8156 -70.9763 157.2059 -135.2314 75.1023
9.86571083 47.3291 73.5421 -165.5035 73.7358 -60.0607 151.6536 -73.0199 155.5038
