# Supplementary material for: Exploiting Sequence-Dependent Rotamer Information in Global Optimization of Proteins
Source: J Phys Chem B. 2022 Oct 18;126(42):8381–90. doi: 10.1021/acs.jpcb.2c04647 (PMC9623586; doi:10.1021/acs.jpcb.2c04647)
Supplement: Supplementary file 2 — jp2c04647_si_002.zip [file jp2c04647_si_002.zip › TripeptideConformations/CYS_SER_ILE_new.csv]

0.00000000 51.6237 26.8084 -59.1451 57.3486 19.0601 -54.7656 -126.5332 -18.3957 60.5676 172.9709
0.09918617 52.0342 27.5420 -58.9273 56.4071 23.3604 -54.5369 -78.6869 137.7758 -54.4502 -58.0823
0.13619744 51.7322 27.9500 -59.5017 56.3033 23.4563 -54.5542 -78.5553 137.7631 -54.4405 -58.0565
0.16620701 -61.1422 -20.6301 62.5732 57.9356 29.1985 -53.0103 -76.4813 137.6911 -54.1475 -58.4531
0.21732292 52.4265 26.3809 -58.6396 55.7990 25.0741 -54.7069 -74.7224 135.8090 -60.5826 172.0988
0.29260755 51.6011 27.4025 -58.9881 59.8938 12.4871 72.2473 -122.5920 -17.4766 61.1745 172.9747
0.31892346 51.3486 27.8672 -59.5735 59.8337 12.6291 72.1977 -122.5596 -17.3739 61.1109 172.9731
0.36093217 51.1960 27.5850 -58.9616 58.3226 18.2188 -51.8830 -126.3390 -18.5737 60.5314 172.9970
0.38740727 50.9201 28.0767 -59.5399 58.2695 18.3430 -51.8923 -126.3057 -18.4537 60.4699 172.9883
0.45820712 52.4419 26.9493 -59.0415 55.7463 23.7757 -55.1567 -79.1860 137.8043 -54.4321 -58.1549
0.49557422 52.1488 27.3138 -59.6336 55.6352 23.9007 -55.1808 -79.0180 137.7908 -54.4208 -58.1238
0.52465486 -61.4073 -20.0265 62.1201 57.4165 31.2481 -53.1635 -73.2488 156.2174 64.7190 176.2448
0.55515369 52.8701 25.6572 -58.7012 55.1460 25.4629 -55.2154 -75.0687 135.8309 -60.6851 171.9779
0.60220193 52.6248 26.0770 -59.2737 55.0664 25.5640 -55.2398 -74.9550 135.8186 -60.6517 172.0187
0.63076730 -81.4341 -15.8785 62.9947 56.8478 25.0779 -55.3927 -81.7565 137.7105 -55.3304 -58.2515
0.67729662 52.8928 26.9180 -57.9635 59.4523 15.7228 -54.1039 -101.1008 -41.9885 -54.1190 -57.1251
0.73564111 52.6062 27.8822 -58.5375 59.5634 15.5986 -54.0748 -101.2763 -41.8277 -54.2481 -57.2046
0.75858585 52.2622 27.2806 -58.5072 55.6877 23.8972 -55.2003 -79.0647 137.8016 -54.4440 -58.1543
0.79720614 52.0669 27.5846 -58.8940 56.7214 22.9216 -52.2994 -78.6281 137.8026 -54.4061 -58.0671
0.82897162 -58.0447 118.2242 -62.0933 58.7537 12.9971 -53.5915 -128.9152 -16.6569 62.9177 171.7089
0.89302403 52.3935 29.0160 -58.5288 58.0767 21.8605 -54.3581 -117.1515 -43.3120 -65.0443 169.4157
0.91663792 52.4631 26.3975 -58.6085 56.1156 24.6499 -52.4460 -74.6728 135.8209 -60.5186 172.1092
0.96504502 -65.5206 127.7669 -62.0566 57.5363 20.3419 -53.7526 -85.1357 137.7633 -55.9557 -58.3666
1.00135730 53.6065 25.5320 -58.3980 58.4803 16.5390 -54.5579 -100.3402 -41.7188 -53.6602 -56.8914
1.04907839 -59.0898 -22.1423 66.6731 57.9716 27.9645 -53.0925 -77.3910 137.6964 -54.4791 -58.3272
1.08382426 -58.0669 118.2585 -60.7735 58.7842 12.9828 -53.5698 -128.9650 -16.6504 62.9381 171.7242
1.11276094 53.7202 25.5701 -57.7842 57.1345 22.8036 -54.8113 -115.8335 -43.4008 -64.9319 168.8896
1.13436137 -61.2562 -20.4166 -60.7043 56.9913 34.7364 -53.4104 -74.2449 135.4175 -58.1773 174.8529
1.15729889 52.9600 27.9491 -58.5535 61.1283 8.6045 73.5488 -94.5490 -40.9491 -52.6595 -56.0865
1.18277777 53.4794 26.4757 -58.3399 57.1989 22.7117 -54.8403 -116.0063 -43.2124 -64.9513 168.9975
1.20790336 -65.5089 127.8561 -60.5785 57.5530 20.3890 -53.7349 -85.2343 137.7666 -55.9647 -58.3636
1.22873185 52.3938 28.1413 -58.2921 58.8996 16.5715 71.5155 -77.0288 137.8629 -53.1084 -57.3469
1.25124640 53.8107 25.1213 -57.2071 58.4338 16.6699 -54.5725 -100.3244 -41.7236 -53.6279 -56.8778
1.30030489 -61.3120 -20.3085 -59.5520 56.9781 34.7709 -53.3885 -74.2320 135.4220 -58.1657 174.8462
1.33670389 -77.7928 -14.3957 63.1417 60.6271 13.5918 72.2745 -78.3625 137.7049 -53.6469 -57.2305
1.35925030 52.9176 26.9713 -57.9409 59.6614 15.3857 -51.6959 -100.9211 -41.9887 -54.0983 -57.1015
1.38100478 -83.3964 -11.2886 -62.1806 54.3826 37.6410 -56.5041 -72.4111 137.5902 -52.7318 -58.1065
1.41224046 -60.7228 126.8228 -62.1587 57.6747 19.8397 -53.9214 -122.3151 -46.2543 -62.3961 171.2911
1.45843073 53.2989 27.1722 -57.9114 60.3045 11.6244 72.8793 -101.6381 -42.5072 -62.6461 170.4880
1.48072886 -61.1933 121.4602 -67.9647 59.0588 11.9620 -53.5729 -129.1579 -16.7374 63.2941 171.9608
1.50548694 -59.0781 119.1393 -171.9944 58.3634 12.9594 -55.3578 -129.0301 -16.3432 63.1273 171.8013
1.52692372 -141.4963 143.9209 -172.6508 54.6268 34.2280 -55.4621 -75.1935 137.7873 -52.6228 -58.1582
1.58283862 52.4255 29.0507 -58.5044 58.3528 21.3467 -52.0067 -116.6431 -43.2968 -64.9883 169.4429
1.60913739 -65.7601 124.9022 -171.5855 57.0422 21.4777 -55.7847 -86.7763 137.7762 -55.8261 -58.1205
1.63093512 -141.0774 146.0557 -171.1412 56.4707 32.9164 -51.6804 -74.5469 137.7812 -52.5680 -58.5719
1.65577712 -60.7299 126.8261 -60.7044 57.6827 19.9059 -53.9094 -122.3980 -46.2927 -62.3732 171.3122
1.71256227 -83.7651 138.7930 -60.7005 56.1094 29.1734 -53.8986 -81.2730 -10.9001 64.8981 174.9298
1.74329344 51.8042 29.2983 -161.4195 56.3213 22.6283 -54.5125 -78.6671 137.7166 -54.2670 -57.8954
1.76424843 -84.2017 -8.6770 -60.3833 57.3236 30.9109 -55.6573 -85.5184 -8.7233 62.5665 173.0531
1.79235021 -78.3769 145.5280 -60.5096 57.7600 23.7825 -53.4223 -131.8613 158.7145 60.3376 172.1090
1.82693836 52.6428 28.6144 -57.3572 58.3271 21.4507 -52.0105 -116.5807 -43.3030 -64.9947 169.3471
1.85358077 -80.0718 -19.4481 62.4441 58.5646 18.2739 -55.0332 -120.1833 4.6512 56.1359 65.4358
1.88244985 -103.2693 150.7280 -63.5536 55.5814 31.8639 -52.7119 -76.2441 137.8421 -53.0518 -58.6905
1.90261864 -63.6620 128.9674 -67.2928 57.6352 20.4437 -53.9777 -123.4721 -47.0040 -61.9888 171.7445
1.92670839 -70.7878 142.4051 -169.0947 60.2214 20.8316 -49.5033 -79.1699 135.2134 -60.4154 178.4841
1.96825480 -95.2364 148.1225 -62.7403 55.5711 31.0093 -52.5091 -76.2651 137.8072 -53.3948 -59.1027
1.98973385 -60.6675 126.8574 -62.0253 61.1986 5.1195 74.0565 -103.8625 -42.9553 -53.5614 -58.0926
2.01180973 -74.5432 137.9470 -65.6966 57.7887 21.6592 -51.7701 -84.6694 137.8396 -56.1214 -58.5511
2.03484833 -59.7657 122.3903 -172.7190 58.5793 11.5114 -53.8700 -128.8265 -16.9380 63.2859 171.7026
2.06238733 -65.3884 124.0910 -171.9546 57.0890 21.7320 -55.6447 -86.7742 137.7883 -55.8657 -58.1222
2.08975383 -58.6588 120.5262 55.3861 58.6087 11.9564 -53.6984 -128.7987 -16.9127 63.1190 171.9262
2.11445159 -62.5360 124.4009 -67.6390 60.6758 4.8654 73.1663 -125.3983 -15.6284 63.8412 172.0557
2.15933848 -71.4178 136.2331 -66.0371 60.0606 10.9138 72.7780 -81.7237 137.8715 -54.5350 -57.6901
2.18258613 -61.6498 124.3316 -60.4433 58.5201 15.1258 -54.7814 -112.1884 -43.9127 -56.4286 -61.1780
2.21093176 -64.7442 129.1946 -170.6067 57.6351 19.8979 -55.9866 -83.2746 134.6220 -58.3388 -177.7078
2.23546291 -66.6377 139.6600 -61.7044 60.9094 8.6718 73.1064 -78.8624 134.8657 -57.8814 -179.9322
2.27110192 -77.8322 152.5689 60.2955 57.4174 22.8429 -54.2611 -80.2596 135.2297 -60.7460 178.4786
2.29480120 -106.7817 155.4997 -63.0361 56.6350 30.2034 -55.6476 -130.7601 157.9062 59.1969 172.5899
2.33074850 -64.9839 128.4546 -66.9849 56.8741 21.4236 -55.0109 -123.3396 -47.1055 -61.5063 172.0887
2.35785492 -59.2758 124.6891 -171.7169 60.3317 9.7724 -49.4156 -128.5078 -17.8216 63.3186 171.8459
2.38603738 -61.3847 128.6985 -173.1308 59.9498 11.3522 72.7325 -115.1192 -45.2042 -61.1270 171.4614
2.42403895 -144.2170 161.2388 60.9308 53.9597 35.2191 -56.1414 -74.4385 135.1606 -56.9513 176.1461
2.45121159 -75.1501 136.3985 -168.8269 57.1652 23.5463 -56.3876 -131.5722 159.1591 61.0164 171.3169
2.48223862 51.4340 29.7079 -161.6859 57.5676 19.2586 -54.3303 -81.8502 -36.4929 -52.7879 -56.6939
2.50296684 -78.1519 145.2438 -60.5343 58.0629 23.1744 -51.6687 -131.7204 158.7924 60.4359 172.0888
2.52773677 -62.3594 126.0330 -173.5810 56.7353 23.7319 -53.9652 -142.6682 -31.2083 -172.2919 59.5915
2.54788904 -61.4886 126.7232 -173.0826 58.8632 14.8357 -53.7396 -114.4991 -44.2709 -57.5063 -62.1171
2.56976768 -61.2369 124.4559 -172.1810 59.1346 15.1430 -55.0103 -112.9903 -43.7399 -57.0799 -61.5180
2.59007183 -63.6750 128.9161 -67.3051 57.8926 20.0706 -51.7618 -123.1987 -46.9757 -61.9500 171.7598
2.61191721 -90.5374 139.2286 -60.3954 54.5282 28.4730 -55.9270 -77.7231 156.5224 63.5946 175.0056
2.63447128 -63.8645 130.2287 -67.1902 59.8034 11.8622 72.8704 -116.0586 -45.8083 -60.7279 171.9069
2.65670223 -139.9664 164.1432 63.8365 54.3300 33.6807 -55.2709 -75.1210 135.2162 -57.5730 176.1140
2.68194360 -86.2414 136.1871 -171.5041 55.4783 28.3955 -54.6510 -77.0627 156.4835 63.6829 175.0191
2.70583174 -59.7912 122.2001 -172.5047 60.5814 5.7520 72.9652 -125.6704 -15.5798 63.6430 171.8673
2.74465395 -139.9526 155.9918 59.7807 55.2732 33.1350 -52.6783 -75.1885 137.8328 -52.5880 -58.5010
2.77071926 -71.1488 152.8439 -61.7465 -157.9856 155.9764 -70.9794 -75.4147 136.1251 -59.1742 175.3202
2.79279514 -80.0888 155.5157 -65.0835 -68.4479 150.1777 -57.8096 -75.8290 136.1990 -59.2197 175.2954
2.81339883 -133.3320 141.5010 -171.7825 55.8450 27.9722 -54.7523 -83.5338 156.8234 60.5415 172.7491
2.83341283 -58.5694 114.0489 -175.5862 57.1128 15.6236 -56.9582 -129.7202 -15.1483 62.8555 171.8078
2.85855167 -118.3479 152.1344 -61.4600 57.7480 24.0512 69.7987 -73.5389 137.6964 -51.5597 -57.4714
2.88415134 -60.6917 129.5427 -172.3744 58.7398 18.5481 -50.0266 -123.4793 -46.9467 -62.2061 171.6927
2.91092000 -144.6062 159.2171 60.6335 54.7757 34.6493 -55.9597 -74.9963 -34.1262 -53.5362 -58.7132
2.93787802 -81.0300 141.4216 -168.6764 60.7457 19.1603 -49.3662 -117.0246 5.2289 54.5716 62.1368
2.96096498 -63.6150 117.1384 -175.6792 55.6565 24.0902 -57.3256 -88.7491 137.8371 -55.6358 -57.9133
2.98519099 -138.7323 152.7913 58.8267 54.8918 31.1407 -54.6555 -77.1735 156.6308 64.1572 174.4371
3.01129439 -75.5026 155.5731 -60.2271 -134.8040 153.5618 -61.8998 -76.9256 138.4874 -53.0415 -57.5706
3.03203293 51.9293 29.3269 -154.4277 55.7728 24.1426 -54.5656 -74.5674 135.7516 -60.5003 171.9500
3.05476672 -62.6829 138.6462 57.9185 58.0081 13.1803 -54.1243 -121.9978 -46.8747 -60.1119 -64.6537
3.07765171 40.7230 42.7701 64.0555 59.1498 21.4585 -53.6278 -79.1780 137.8507 -54.9606 -59.1170
3.10073249 -83.0169 144.6272 -62.3781 55.1215 31.7052 -54.2064 -143.4211 148.6439 -168.5885 167.0856
3.12891896 -132.0360 142.4606 -169.3635 56.3376 26.9642 -53.3661 -83.5959 156.8468 60.3004 172.5005
3.15057393 -60.8742 127.2316 55.2419 61.0617 4.5862 74.2377 -103.1396 -43.0719 -53.2218 -57.8276
3.17805897 -61.4191 127.0690 -172.2726 61.3157 5.5383 74.0399 -104.2400 -43.0470 -53.4371 -58.1657
3.20475248 -82.2409 142.7038 -60.6244 57.0624 25.8830 -53.4718 -127.0583 167.0611 55.4373 67.1976
3.22730600 -61.3606 125.6323 -173.1460 59.9005 14.8898 71.9394 -136.7949 -28.9613 -171.9389 59.4880
3.25036223 -60.3673 122.8522 -60.5461 59.7017 15.2416 71.9849 -136.3970 -28.2355 -171.8657 59.4099
3.27923572 -137.8206 156.6112 58.2101 55.9334 33.8591 -56.6038 -129.9113 157.4737 57.5678 172.6293
3.30342661 -124.5530 155.1721 -64.5802 59.3719 29.7712 -53.5467 -128.3228 156.9670 75.5103 -64.1210
3.32346978 -137.3224 158.6652 60.7167 57.5549 31.4837 -51.9917 -130.8165 157.3866 57.1356 173.1563
3.34477784 -60.8174 121.0254 -172.2829 56.3480 24.2910 -55.5505 -142.1468 -29.7259 -169.4004 166.6996
3.37122255 -141.0944 157.7758 58.3122 53.2769 36.3244 -57.3175 -73.0762 135.1590 -57.3876 175.8881
3.39235950 53.0906 29.0011 -153.7457 58.5225 14.8444 -54.5944 -100.0280 -42.1309 -54.1087 -56.9442
3.41386953 -62.1318 121.6141 -175.6326 56.2515 23.5073 -57.5257 -122.0107 -45.3698 -62.4224 171.0535
3.43519963 -138.5206 144.1195 -171.4460 58.0682 24.9522 -50.9895 -78.0585 155.7322 73.6353 -63.0445
3.45866262 -75.7820 138.0347 -65.4787 53.3289 30.6036 -54.7455 -71.2705 147.0704 -164.9836 167.6121
3.48216029 -61.8389 126.6333 55.7644 56.7294 22.8906 -53.7838 -142.5940 -31.6362 -169.5745 167.0749
3.50222467 -59.4783 120.6148 -172.9135 58.9919 12.5557 -161.4817 -129.6128 -16.8458 63.0804 171.7064
3.53193872 -66.1443 134.0656 -66.9906 61.2956 -1.1098 73.5911 -120.4630 -2.7624 62.0049 71.2310
3.55249737 -61.4567 127.5638 -172.4469 59.4473 6.9893 -54.1540 -124.4389 -3.4437 62.0237 71.5421
3.58323679 -81.6633 143.6117 -168.9775 57.5099 30.3884 -50.3236 -143.0197 148.5698 -168.6647 167.1308
3.61384287 -71.3613 152.6078 -60.1370 -148.5024 153.1809 -168.6328 -131.2339 156.9178 61.9196 173.6037
3.63476200 -61.3590 121.6961 -171.5781 56.6223 23.6974 -53.4603 -141.8976 -29.8078 -169.4882 166.6802
3.65704822 -133.1283 141.7727 -168.8774 56.3384 27.1425 -53.4293 -83.3733 156.8369 60.3654 172.5298
3.67934589 -120.3985 149.1016 -63.5734 54.6436 29.7637 -55.9784 -75.6423 155.8340 75.3765 -61.5080
3.70026210 -61.1536 131.1013 -61.8448 60.5004 -22.9359 74.2500 -90.3088 -28.6058 -172.7551 59.4302
3.74130020 51.9657 29.3408 -154.3924 56.0773 23.7366 -52.4213 -74.5200 135.7630 -60.4374 171.9624
3.76223373 51.8781 28.4782 -59.3447 60.5606 22.9603 -51.3830 -72.3468 138.2630 -79.9550 59.5486
3.78291735 -112.9880 145.2904 -63.2176 54.1442 30.8713 -55.9647 -81.0028 165.5044 51.3284 61.9425
3.80660817 -140.1968 156.4523 59.8883 55.7027 33.3436 -52.5421 -75.1334 -34.1602 -53.3732 -58.4814
3.83433397 -62.1178 140.3998 65.9242 56.8413 17.1406 -54.4669 -127.3843 -49.5332 -61.4553 173.2618
3.85561838 -126.8443 148.0287 57.6986 58.8796 18.9360 71.6628 -84.0497 -9.2063 62.8022 172.3778
3.88502784 -137.4302 159.3184 63.0372 55.8237 30.7917 -54.8234 -127.8086 165.8358 48.6051 60.0888
3.91034067 -117.9839 148.0135 -63.7609 55.7153 28.8405 -52.5406 -74.9920 155.8198 75.4734 -61.5470
3.93273706 -59.8612 126.3497 -62.1512 61.5234 6.9446 -53.4685 -100.1651 -45.2444 -76.6084 69.8377
3.95790604 -62.1182 127.2444 -173.0117 58.1413 20.1685 -162.5765 -122.8902 -46.5662 -61.8816 171.6802
3.98654727 -124.4340 148.6249 -61.3277 54.7646 29.2172 -55.8884 -76.0497 155.8109 75.1384 -61.7198
4.00697594 -59.3791 120.1861 -172.7811 59.0578 12.6880 -161.4599 -129.6803 -16.7805 63.0643 171.7100
4.03925053 -61.6309 125.9550 -173.0236 59.5332 15.2675 -161.7546 -115.2140 -44.2148 -57.5635 -62.3072
4.06262604 -144.4709 162.3230 61.7691 53.6969 38.4270 -55.9595 -71.4635 134.7765 -53.7144 95.6207
4.08682733 -63.5423 -18.2966 -162.3300 58.0483 33.3614 -53.8820 -73.0565 155.6175 75.7293 -61.7191
4.10709424 -62.3955 135.6883 65.8832 58.1521 5.8170 -54.8651 -126.9215 -18.8918 64.0004 171.8049
4.12981098 -138.7403 147.2839 -170.6124 59.1674 22.3132 70.5539 -121.8418 166.6819 50.5779 60.4758
4.15517094 -66.0436 133.1576 -60.3835 62.3944 -36.6974 -55.4131 -91.7264 -12.1552 84.3720 -61.9729
4.18094263 -59.8909 126.2943 -60.7094 61.5384 7.0414 -53.4508 -100.2244 -45.2791 -76.5680 69.8593
4.22226890 -141.3841 147.6317 -172.2268 60.6231 31.2030 -50.9623 -126.9494 156.7967 74.5433 -64.4129
4.24722878 -61.3349 126.6308 56.0877 58.4741 6.8271 -55.6328 -124.2962 -3.9926 62.1873 71.8998
4.26726039 -137.0932 139.7637 -169.6245 56.4702 30.3961 -53.5480 -91.0204 0.2575 50.6957 59.2493
4.29521713 -59.1414 121.5044 -171.4943 59.2612 8.6367 -53.3637 -125.2056 -5.3316 62.1195 72.6074
4.31633570 -78.8716 129.6416 -170.9751 54.2148 32.8014 -56.9337 -143.5530 148.1496 -169.3426 166.9439
4.34288522 -143.6845 165.7530 62.7845 -148.7818 159.5405 59.2433 -78.1569 134.6986 -58.9238 175.4947
4.36337000 -140.5383 159.2690 61.4139 53.9911 36.0364 -54.3568 -141.8203 148.2106 -168.8066 167.3388
4.38939318 -124.7562 157.5342 -64.3752 62.0953 17.5534 72.1603 -126.1088 157.5664 78.4815 -63.2204
4.40966453 -71.3392 141.4637 -61.6406 58.3159 23.6132 -150.3536 -85.4933 135.1042 -60.1164 179.8600
4.43688953 -136.5481 140.3988 -170.1238 55.5323 28.5652 -53.6622 -86.0350 165.2380 48.7374 60.3131
4.46031961 -73.5746 146.3291 -166.6505 -78.4277 150.0733 -64.8059 -75.8682 136.1090 -59.1952 175.3103
4.48106460 -72.5078 143.8147 -172.3107 -67.7414 152.8340 -58.4207 -77.2212 137.1000 -70.9180 65.9486
4.50225352 -144.8468 163.2041 62.0443 61.4121 19.1328 71.6727 -125.7604 157.2451 77.3820 -63.8475
4.52607162 -136.1394 151.0373 57.7375 59.9323 15.3451 72.1957 -112.3996 5.7611 51.5371 58.4028
4.54632723 -61.2939 125.7675 -171.8747 61.3237 7.9208 -54.9098 -99.9881 -45.2419 -76.4635 69.7891
4.56671255 -67.7791 137.6318 -170.5275 64.3819 -34.6160 -51.5327 -93.9781 -11.5375 84.4812 -61.7459
4.59394561 -141.1315 143.2576 -170.8541 59.5176 16.1150 71.8246 -74.7161 155.5862 74.7331 -61.9418
4.62102723 -146.5474 147.9155 -170.3953 53.3804 41.5874 -56.2243 -68.9772 134.5338 -53.3721 93.6491
4.64191225 -67.0408 128.6391 -172.8887 62.7595 10.2716 73.7502 -76.7837 138.1699 -79.2249 61.5044
4.66317975 -91.0565 139.4269 -60.6996 55.6005 33.7175 -152.7923 -85.1853 -8.6743 64.1154 173.7923
4.68748882 -61.7051 118.0691 -62.0492 62.0781 -0.6399 -51.5321 -127.1111 -8.9923 83.4844 -63.7219
4.71207749 -57.7090 129.1643 -62.1536 51.1248 19.7840 68.5463 -119.3589 -44.8775 -64.7760 169.9573
4.75508794 -57.5487 118.3922 -61.8685 59.1140 10.0429 -161.1108 -126.6984 -6.9676 61.8673 73.1929
4.77804590 -72.4935 136.0103 -65.8887 62.8209 9.2516 74.0447 -76.6208 138.2695 -79.4267 61.6098
4.80028500 -73.3377 146.3157 57.5959 58.3274 20.7693 -162.3177 -82.2915 135.1474 -60.3113 179.1765
4.83303113 -143.2798 150.8813 -165.5386 56.1022 45.3091 -57.2095 -64.1937 136.8271 -74.2651 62.7032
4.85438295 -72.1696 133.1928 -66.0676 60.4927 19.0333 -51.1765 -77.7900 139.2047 -82.8632 59.3657
4.87797942 -66.0848 124.4481 -62.0152 58.0833 22.0677 -150.5169 -88.6243 137.8431 -55.6418 -58.2117
4.89916353 -130.3268 155.3870 -64.7707 54.8516 38.5626 -52.8913 -69.9792 134.6136 -55.2731 94.2731
4.92428824 -147.0724 161.1828 60.5449 53.8579 38.1441 -54.3915 -71.1482 134.7878 -53.5182 95.7190
4.94603122 -61.7301 118.0581 -60.6786 62.1087 -0.6836 -51.5346 -127.1114 -8.9283 83.4755 -63.7118
4.97798512 -64.5741 129.7874 -171.4525 51.7548 21.0392 68.7070 -77.4566 137.6289 -56.6608 -58.4825
5.01069927 -142.1538 144.1187 -171.1947 55.2220 37.9248 -154.9095 -77.8506 -33.5478 -53.7623 -58.0253
5.03654164 -66.6169 131.5126 -172.3244 61.9178 -37.6742 -56.1109 -91.0627 -11.7270 84.2866 -61.8753
5.06398443 -144.6672 159.8452 60.5974 56.4456 42.2644 -54.2199 -63.9588 136.9612 -74.9930 62.1014
5.08629932 -66.8108 127.2939 -172.4260 62.0990 -28.3810 73.4533 -98.8305 -10.2194 83.5563 -62.1024
5.11243164 -59.5388 117.4942 -173.1325 59.7725 12.8610 -148.9679 -129.4482 -16.0778 63.0884 171.6738
5.13956666 -67.0628 122.0757 -171.4745 59.7509 20.2170 -52.6643 -78.5857 139.0428 -82.3496 59.2024
5.16246810 -66.8235 127.6937 -172.7321 62.7781 10.5813 73.7657 -76.8511 138.2120 -79.3121 61.4034
5.18594883 -59.3390 117.8973 55.1687 59.6877 12.1321 -148.8055 -129.1716 -16.2024 63.0858 171.8280
5.21905295 -72.4859 130.2073 -175.0461 48.5730 32.0233 59.0229 -72.6820 155.9327 63.3106 175.4549
5.24993898 -118.2924 149.5569 -63.6991 56.3341 30.4724 -164.1774 -80.3305 -10.5910 76.9593 -60.4080
5.27906750 -139.6855 149.0032 -170.4125 58.3481 32.9805 -164.5324 -127.6947 157.6824 58.6924 171.9025
5.30786075 -73.4232 146.8121 -165.9704 -72.1873 152.2322 -166.4140 -74.4727 134.2430 -58.6409 175.5904
5.32792529 -136.9774 141.5033 -171.6692 57.9145 19.8697 70.7268 -82.5432 165.4034 50.1960 60.6660
5.35046757 -61.2576 128.0055 -172.2508 62.9844 0.8152 74.7079 -95.3245 -45.0419 -75.0013 69.3979
5.37759450 -139.3756 142.5996 -171.6210 57.0921 25.5044 -163.8155 -78.7619 155.7401 73.7252 -62.7521
5.39804200 -78.4899 133.0410 -170.2028 48.7995 35.2923 65.5817 -76.6025 156.4804 62.8108 174.8895
5.43437338 -144.6694 160.0854 60.7847 56.3728 44.0114 -56.2368 -64.7869 -38.6508 -77.9973 60.7652
5.46978483 -119.6219 148.9416 -63.8181 55.8991 28.4180 -164.2060 -75.5686 155.7977 75.4212 -61.4945
5.49085784 -77.0490 133.8488 -170.2990 50.0303 28.5358 65.5797 -71.8258 155.7775 63.8730 175.7145
5.51243579 -128.4677 147.6220 58.1507 56.4268 32.5066 -153.1916 -91.4728 -5.7687 62.0329 172.8250
5.54161551 -61.1595 147.3137 59.7907 61.1526 -21.5607 -55.7848 -84.7979 -44.3881 -77.7541 65.5876
5.57077546 -67.5080 135.9127 56.9377 62.4411 -37.0465 -53.5040 -91.8382 -12.1127 84.4026 -61.9272
5.59620368 -147.0950 151.8663 -169.5026 58.1386 32.1104 68.1047 -66.3685 134.5254 -52.3976 95.6762
5.62321236 -65.9198 148.7685 67.9684 62.7726 -41.3394 -164.6644 -78.9663 -18.0801 65.4012 173.8848
5.65899345 -85.8177 143.7542 -60.4861 57.2670 25.2635 -163.1378 -127.3827 167.0853 55.7782 67.5075
5.68073925 -61.4127 126.6717 -67.7662 50.5082 24.6120 66.2666 -139.3152 -29.4469 -170.3391 59.3408
5.70165947 -65.1316 127.7633 -67.0613 58.5310 21.7740 -150.7008 -124.3883 -47.5159 -61.1226 172.3810
5.72472076 -71.0495 136.7044 -60.4028 52.4491 18.5367 67.3572 -112.1526 3.1716 56.0049 63.2966
5.75876165 -71.1520 142.0552 -60.3017 54.4999 30.3517 -164.4405 -68.4837 146.2196 -169.2822 60.7242
5.78024033 -77.3516 153.0915 -65.0473 56.5279 -69.5065 -59.2452 -125.5331 -7.2144 76.5850 -59.8643
5.80024331 -74.1339 150.0229 59.5969 62.6742 -37.8758 -54.1848 -93.1716 -11.3366 84.8324 -61.5470
5.83462446 -60.0932 128.4479 55.7527 61.3653 5.8139 -51.4637 -100.2826 -45.5981 -76.5454 70.0323
5.87284671 -68.9258 124.2360 -60.7686 53.3563 31.4713 -164.8509 -68.7664 147.1201 -163.5490 167.8988
5.90318049 -118.5927 148.8333 -63.7228 55.0285 33.8129 -153.6628 -77.6516 155.8892 75.4035 -61.7890
5.92482895 -63.0251 117.8240 -171.5019 61.6701 -0.7617 -53.4763 -127.0080 -8.1375 83.4391 -63.7933
5.95439650 -146.9939 148.8583 -166.4229 52.5844 42.1888 -57.8889 -69.9335 -37.6163 -52.2343 95.1730
5.98415031 -74.0438 140.8370 -65.7163 46.7088 37.0643 62.1216 -75.1827 -23.7555 -168.4150 58.9308
6.01378581 -107.4103 145.8356 -63.3773 54.5012 35.4558 -154.1859 -82.2393 165.5800 51.6153 62.0369
6.03536484 -119.4398 148.3996 -63.6446 54.9945 33.8751 -153.6886 -77.4509 155.8831 75.4516 -61.7600
6.05903541 -97.2527 147.5982 -63.7656 48.7893 34.5211 62.0159 -75.2448 -12.8965 77.0066 -60.4006
6.08286690 -63.1834 141.0561 66.4628 57.2279 17.2513 -162.2166 -127.9616 -50.0149 -60.8531 173.6101
6.11172021 -59.4063 118.7278 55.2082 59.9929 10.9067 -149.3521 -128.4543 -16.1343 63.2192 171.8509
6.14558497 -66.0370 132.9269 -66.8641 60.1943 16.1296 72.1248 -136.0150 -39.3870 -172.0780 -89.3196
6.16746451 -144.2303 159.4703 61.5411 54.6548 38.5758 -154.9061 -82.1101 -9.8809 66.2133 174.0126
6.18945399 -61.4422 138.7930 57.8872 60.9846 0.2632 -52.1613 -101.6973 -46.7714 -76.1155 70.5438
6.22164879 -64.3845 135.3294 -171.3154 63.1189 -39.5597 -164.4022 -82.6241 -8.3832 61.4688 70.5779
6.25111040 -57.8496 123.9076 -174.3575 49.9517 25.1908 63.8148 -139.5896 -29.1091 -167.0033 167.3790
6.28861785 -78.0327 -13.2156 67.4639 47.6734 39.0046 64.3370 -69.1860 146.5104 -169.2200 60.6373
6.31114157 40.5357 40.1939 56.4384 63.2523 6.4263 -53.0563 -129.1438 -11.9479 83.4353 -62.4370
6.33140730 -142.8375 147.8260 -170.3060 55.4559 51.6874 -158.1488 -66.8468 136.8018 -74.0780 62.5033
6.36711070 -62.9206 125.6451 -172.6265 58.5401 21.7830 -150.8439 -123.5884 -46.8533 -61.4266 171.9248
6.38913637 -59.7805 137.2596 -171.4529 63.4864 -29.8032 -163.0234 -72.9019 -41.2904 -54.2249 -56.7262
6.40944900 -73.5903 -24.0865 -164.3267 54.9234 52.0385 -158.0106 -77.4128 -11.6973 65.5935 173.8355
6.42962678 -86.6604 8.7240 -58.6914 54.2394 53.7557 -159.5234 -68.6915 134.2635 -54.6738 89.0272
6.45250213 -61.1264 119.5150 -60.6086 57.1365 25.5572 -150.7703 -143.1089 -30.2832 -169.9791 166.5997
6.47650593 -61.5716 113.5814 -61.9578 61.5622 3.4339 -160.0310 -129.2440 -8.2859 82.5008 -64.9859
6.52353030 -79.5662 154.7725 -65.1492 -72.7570 149.4879 -170.3103 -72.9323 140.5512 -71.5299 65.5690
6.55095808 -71.9339 153.3232 -60.2792 -72.7679 149.5056 -170.3162 -72.9120 140.5556 -71.5321 65.5703
6.57189015 -144.6850 149.4840 -168.3877 47.1496 45.8822 63.3562 -70.7155 134.6674 -54.0789 93.1235
6.61588556 -73.3683 146.6774 -166.1150 -71.4686 148.6377 -165.6776 -76.0679 133.8805 -58.7074 175.5723
6.63819883 41.1799 39.1920 59.1175 65.5001 -0.6317 74.1654 -127.3621 -10.3536 83.4346 -61.5482
6.65922547 -144.8584 163.4984 62.9807 53.2607 43.7782 -156.2823 -73.9371 134.7676 -54.2866 94.9766
6.68835575 -80.3254 154.5941 61.4712 49.0227 34.7721 60.5322 -140.5001 149.7580 -169.0155 59.9909
6.71385307 -64.1787 125.9604 -67.2580 62.0896 9.8712 -160.4736 -102.4573 -46.2976 -74.7026 70.6073
6.73409295 -65.3771 139.5878 58.3086 57.8536 18.4347 -150.3729 -127.6181 -50.3388 -60.8117 173.1043
6.75989877 -146.5431 148.4539 -169.4069 54.2913 40.3560 -166.1060 -68.7736 134.4299 -53.2279 93.8655
6.79443713 -139.1336 142.5951 -171.1136 56.5493 30.5017 -152.8473 -81.8224 155.8267 73.5575 -62.9745
6.81493630 -63.1383 120.4000 -172.6310 61.8238 0.9188 -159.8745 -129.0631 -9.3360 83.0918 -64.3763
6.83846181 -80.0853 153.2329 60.7822 48.4091 38.6862 62.2532 -76.6937 165.1166 51.6856 62.2664
6.86145063 -132.7458 155.9720 -61.9348 54.7762 38.9358 -165.3654 -69.6127 134.4538 -55.1887 94.1188
6.88226298 -73.7456 145.5069 -168.8204 -146.9546 162.4904 60.6090 -74.0824 166.7338 53.8768 62.3924
6.90651793 -118.9827 148.9745 -63.7552 55.3823 32.5308 -153.2961 -77.1774 155.8891 75.4035 -61.7175
6.93970671 -68.1640 123.4869 -172.8260 60.5941 21.8922 -149.9432 -80.5997 139.0644 -82.4612 59.0394
6.96760242 -62.6378 123.6717 -172.7493 57.5057 25.1476 -150.8128 -143.8974 -31.5317 -170.1402 166.8444
7.00581165 -71.5827 142.6588 -169.6979 -149.4248 151.1997 -171.5805 -73.0394 140.5914 -71.5320 65.5971
7.02872990 -60.8100 -21.3703 -60.2696 56.7904 30.5881 -53.1568 -77.5356 150.2266 -127.1379 -62.4119
7.05136843 -135.2396 147.9403 57.9006 55.0497 34.2164 -154.0867 -94.5209 165.3350 48.1116 60.4464
7.07990604 -142.0529 148.6583 -169.9897 58.9849 39.8766 -153.7820 -128.4402 156.7683 74.1077 -64.5557
7.11553991 -76.3232 137.1871 -169.7047 49.5133 32.4374 64.3843 -139.5280 148.9158 -167.0488 167.3703
7.14270472 -63.2591 137.3084 56.5395 62.3083 -40.6855 -165.5503 -75.4871 -29.6415 -171.7672 59.3573
7.16367883 -78.0952 143.1246 -65.1200 53.6412 34.3722 -153.8070 -70.8632 146.3568 -169.5245 60.8135
7.19770075 -74.3767 162.7923 69.4286 -145.9186 161.4078 60.5866 53.3174 17.2310 64.7641 66.5954
7.21925106 50.7440 19.6695 73.5974 57.8334 27.9865 -150.5517 -87.7431 157.0244 62.9725 173.0029
7.25638609 -67.8793 127.1361 55.7036 60.2204 18.9005 -161.5998 -78.8389 138.8454 -81.9180 59.5830
7.27658073 -64.2108 126.8871 -67.2365 63.6161 6.2941 -149.8222 -100.0377 -46.0750 -74.8527 70.1527
7.30198890 -140.6212 158.3367 61.6499 48.3887 51.0733 60.2276 -63.3090 136.4882 -73.2079 64.0631
7.32243459 -63.0089 119.8277 -172.4875 61.8931 1.1123 -159.8486 -129.1265 -9.2230 83.0311 -64.4202
7.35558435 -62.1052 124.9355 -172.6324 62.0287 9.6970 -160.5059 -102.0113 -45.9014 -75.1671 70.4215
7.38219456 -145.2700 160.8369 61.6359 58.1742 25.4652 69.5427 -136.4908 139.7697 -171.3225 -90.3478
7.43763874 -76.2188 -13.9638 -62.3646 54.2428 57.5610 -158.8422 -67.9951 136.9061 -74.4914 63.1032
7.48474174 -125.8795 156.7784 -61.7683 -146.8623 160.8152 59.3014 -73.2462 137.0822 -171.7819 -89.4183
7.50665739 -65.5211 130.1886 -171.3590 56.5291 -29.9192 76.3509 -89.8438 -12.8390 84.9748 -62.2987
7.53093011 -141.9005 149.9288 -167.2192 53.3145 30.3441 66.3617 -122.5185 156.6410 75.2381 -64.2323
7.55787872 -78.2131 152.9554 -65.0832 -150.0478 159.5723 58.2985 -73.6287 136.9890 -171.7878 -89.3833
7.57850002 -62.6703 123.5375 -61.9445 57.4809 27.4120 -150.9833 -141.8640 -39.0035 -172.1727 -89.6926
7.61646029 -141.3448 144.7742 -173.6865 51.8350 34.1089 60.9658 -122.7848 156.5331 74.4425 -64.3461
7.64796260 -72.3196 154.0469 -61.9262 -68.3598 150.7173 -57.7470 -73.9641 150.2487 -128.1619 -62.2317
7.66913473 -138.4072 144.7009 -170.9039 56.8537 35.5037 -153.5823 -128.3893 165.7004 47.8534 60.0677
7.69378278 -142.7988 140.8400 -175.0490 48.1876 30.7261 59.3014 -76.1937 145.9702 -167.9977 167.6288
7.71408755 -75.9616 -15.5646 56.4316 64.8378 14.1066 73.4550 -74.0835 134.6377 -58.0383 99.2866
7.75553312 -66.3138 141.1300 66.4051 57.2861 22.3209 -149.9740 -146.1083 -36.1928 -170.6830 167.5506
7.77897597 -60.9411 140.3254 66.4085 61.3958 2.0507 -151.4841 -111.7011 -45.4529 -56.5287 -61.0477
7.83023234 -79.4561 151.4326 -65.0131 58.0569 22.1752 70.0738 -67.8319 -33.8161 -167.1980 -91.1248
7.87182439 -72.3097 154.2663 -60.2873 -68.3862 150.7099 -57.7182 -73.9646 150.2469 -128.1632 -62.2316
7.90098840 -147.3291 162.3693 61.9313 53.1153 43.6093 -156.2719 -73.7816 -36.8370 -53.8502 96.6141
7.93983133 -61.0958 128.4163 -172.9286 64.0733 0.9023 -151.8566 -96.3874 -45.0013 -76.3099 69.1950
7.97307782 -138.4374 138.6993 -170.4238 54.3417 25.5542 -53.9198 -83.4004 -32.3857 -171.9631 -90.9235
7.99839143 -100.7720 147.6700 -63.4795 56.0226 33.0714 -164.6017 -139.3978 139.9372 -172.2236 -90.4256
8.02919262 -78.0391 -10.4771 58.1275 53.3831 48.1407 -156.8287 -81.3156 165.5472 53.6828 64.1676
8.06972290 -57.7392 129.3120 -172.1525 55.3845 5.0220 75.2685 -95.5343 -43.2461 -81.1802 66.8693
8.11398799 -132.8771 154.1021 -61.9638 52.8981 46.2906 -156.4719 -71.4188 134.5359 -56.2031 92.0339
8.16490525 -71.9429 153.3887 -61.9365 -75.2590 157.7070 56.1461 -75.9074 148.9554 -128.8471 -62.1695
8.20401936 -146.2124 163.1405 62.0149 54.9312 33.7960 -153.7459 -77.4393 -23.2069 -165.1037 167.5016
8.23657821 -145.7091 157.8137 58.7446 53.0259 44.0982 -156.2421 -72.6860 134.7649 -54.2036 94.5233
8.26094549 50.4851 33.8140 -161.6648 52.9352 25.4278 67.9413 -67.5852 138.4146 -81.3723 59.5410
8.29682894 -70.9392 157.6652 -61.8174 64.0250 -38.8679 -165.3844 -70.9037 138.3975 -75.2451 65.4969
8.33878877 -76.5151 163.9604 63.7808 -65.8724 152.4218 -57.6305 -73.9859 150.2165 -128.1379 -62.2270
8.38902403 -71.9315 153.5804 -60.3266 -75.2937 157.6973 56.1178 -75.9043 148.9547 -128.8488 -62.1694
8.43674105 -142.8898 149.3532 -170.1229 57.8711 45.0235 -165.5222 -65.0894 -38.6434 -77.4711 61.2641
8.45905570 -61.1505 127.5021 -172.7646 64.0755 2.0296 -151.5150 -96.9388 -45.0779 -76.1859 69.3038
8.50665714 -140.2322 140.2298 -171.5850 58.2577 14.1978 71.6554 -78.3486 -32.7222 -171.4160 -91.0262
8.54788121 43.4863 36.9911 65.9595 61.4820 18.5006 -161.6132 -87.7608 140.5232 -85.2226 60.0982
8.59114352 -71.3754 152.3312 -61.7556 -148.8476 160.4684 -165.6898 -72.6005 149.5402 -127.0580 -62.4159
8.62357172 52.7629 28.5625 -153.4728 53.0654 37.1853 -154.1110 -64.6010 146.0560 -164.5123 168.3063
8.68624161 43.7930 31.1965 66.8644 46.2169 34.8505 61.7742 -65.4630 147.3710 -164.9759 60.4601
8.73718697 -67.6382 120.1332 -172.9469 60.6021 21.7894 -150.0930 -80.5627 139.1079 -82.2654 59.0378
8.76532681 44.9714 28.3327 69.5613 48.5564 33.0690 63.3766 -83.1402 165.1500 51.2842 59.4849
8.79460455 -65.1244 125.4618 54.9942 57.9349 11.8852 71.9065 -82.1896 -22.5894 -130.3619 -62.3029
8.83825901 -72.9566 151.4250 68.0448 63.6017 -42.8532 -159.8989 -91.4178 -11.9052 84.5573 -61.5589
8.88261080 -78.8850 150.9995 58.0483 62.8629 -36.7314 -165.0610 -69.7852 146.0246 -168.9464 167.6002
8.93046729 -71.8170 134.5119 -172.2199 53.0600 38.3651 -154.9084 -67.3928 137.6189 -169.6922 -89.8422
8.95713057 -144.2195 161.0559 59.7519 -148.0215 157.1756 55.7654 -68.9473 138.6740 -171.4624 -90.0260
8.98783053 -76.8844 147.8515 -65.3783 48.2219 30.7379 62.6006 -69.9290 137.7850 -170.2440 -89.6888
9.01137660 52.3797 27.1707 -153.2824 56.8626 26.2986 -150.4553 -124.9162 168.6774 55.8929 69.3075
9.05659062 -79.5887 154.9548 -65.1198 -71.4603 149.4007 52.6651 -144.6455 153.0188 -125.4224 -63.1255
9.10427759 -83.1000 134.3228 -171.6670 55.5976 37.5237 -153.8910 -142.0631 139.8768 -173.3702 -90.3757
9.13694609 -59.9308 125.3473 -172.7817 56.3516 22.7496 -163.0001 -139.8201 -31.4515 -133.9057 -62.4600
9.22808096 57.0660 19.0117 -151.1466 45.6512 42.9930 62.2976 -68.3745 154.8657 79.6483 -62.2313
9.26575935 -72.1794 127.3524 -66.0713 54.9073 24.1405 -163.4673 -81.6270 -23.4954 -136.7718 -62.1909
9.38403135 -88.9670 7.9285 -159.2249 54.3357 52.1671 -158.6383 -68.3833 134.3592 -54.3253 89.8655
9.49071757 -77.4064 143.1987 -169.2402 -137.5786 152.0192 -62.3956 -74.1204 150.1699 -128.3714 -62.2085
9.54826385 -76.9548 165.7759 65.1600 -67.2127 151.4767 52.4924 -145.0132 153.0685 -124.4485 -63.3651
9.59518497 41.7891 41.8223 64.0402 54.4433 20.0017 69.6125 -79.5205 140.2383 -85.7324 60.7952
9.68359354 -72.1543 143.8142 -171.3966 -73.2959 159.2798 -165.1869 -72.6778 149.3530 -126.7570 -62.4513
9.72043399 51.4361 30.9213 -154.7263 61.0696 22.8575 -149.4869 -73.6955 138.0578 -79.5875 59.9663
9.75961337 45.0352 34.4690 58.1441 63.6434 -23.0306 73.7386 -79.0601 155.8934 79.8378 -62.3977
9.80428540 -86.6179 28.8186 63.6290 55.3410 65.3373 -161.4746 -67.9757 -39.1935 -63.7462 76.5626
9.89316493 -73.5785 159.1841 67.4368 -77.5838 156.1950 55.9326 -75.8408 149.0678 -128.5760 -62.1937
9.92375890 -72.1592 144.0132 -171.3324 -71.7495 157.0916 54.4527 -72.4375 150.6557 -128.1372 -62.2098
10.11959467 -76.4336 154.3955 -60.4662 62.1915 167.8822 -55.2501 55.7806 173.1938 69.7569 63.7284
10.22360561 -61.1248 126.0765 -172.8717 56.3114 24.8064 -151.0998 -141.7394 -32.7265 -134.8512 -62.5020
10.24985250 56.0637 -22.2492 80.0988 60.5518 24.7493 -150.1234 -78.0827 138.8676 -82.3317 59.4280
10.37995531 -77.8849 161.8369 62.7580 54.1536 38.6468 -154.9605 -75.9365 -24.9654 -138.1892 -62.2820
10.45645705 -71.6451 133.4614 -172.1169 53.3688 37.4870 -154.5249 -66.9801 137.6463 -169.2802 -89.8933
10.57783854 -79.5298 154.7661 -65.1684 -74.4844 155.1859 -163.3366 -72.8072 149.4617 -126.3159 -62.5421
10.69450256 -73.5714 155.5766 59.0629 -149.8503 161.1785 59.5751 -145.0142 138.9356 -167.9722 70.4804
10.71987218 -75.8981 162.1005 62.4753 -68.7153 150.7868 -172.7377 -69.6468 155.1606 -130.4470 -61.8858
10.76954645 -73.5941 159.2522 67.6744 -76.4204 153.0957 -165.8345 -72.8313 149.4942 -126.0233 -62.5909
11.51337774 52.4027 30.6078 -153.4639 48.5842 31.9945 63.2238 -125.9805 138.8968 -170.8100 -89.9505
