# Supplementary material for: Exploiting Sequence-Dependent Rotamer Information in Global Optimization of Proteins
Source: J Phys Chem B. 2022 Oct 18;126(42):8381–90. doi: 10.1021/acs.jpcb.2c04647 (PMC9623586; doi:10.1021/acs.jpcb.2c04647)
Supplement: Supplementary file 2 — jp2c04647_si_002.zip [file jp2c04647_si_002.zip › TripeptideConformations/LEU_HIE_HIE_new.csv]

0.00000000 -81.3055 -12.7473 -59.4727 -60.4018 -145.3119 152.1122 -177.5465 60.6695 -147.0276 148.8917 -176.2576 56.4569
0.14220164 -130.7314 156.0851 -64.8173 -65.8424 -144.7304 152.1263 -177.3821 60.6460 -146.9946 148.8242 -176.2752 56.5695
0.23783366 -78.3523 154.1423 -59.9628 178.7585 -145.0853 152.1711 -177.3430 60.5552 -147.0003 148.8109 -176.2781 56.5894
0.29822787 -87.7179 -14.0885 -59.3483 179.2743 -144.7974 142.8318 -177.7472 -101.2451 -139.5254 153.0425 -60.4294 -87.7139
0.36314651 -78.4945 154.2422 -60.0357 178.7277 -72.6794 149.5389 -176.6426 61.8336 -146.8872 149.3000 -176.1288 56.2361
0.39261235 -81.2958 -12.7040 -59.4700 -60.4014 -145.3125 152.5283 -177.6957 60.4638 -146.9334 145.4444 -175.7740 -105.0258
0.45338090 -130.7381 156.1212 -64.8151 -65.8446 -145.2575 149.8890 -177.3362 -102.5809 -145.5113 149.4921 -176.2123 56.3728
0.53575642 -130.7329 156.0955 -64.8224 174.3704 -144.7656 152.5207 -177.5354 60.4585 -146.9233 145.3990 -175.8185 -105.0613
0.57097104 -78.2979 154.1233 -59.9662 178.7557 -144.9808 160.6661 -172.3774 48.8594 -67.9448 150.6635 -174.7032 56.6473
0.61257954 -131.0138 155.8041 -64.9153 174.3515 -72.4908 147.3612 -177.0766 -101.3841 -145.3431 149.9155 -176.0679 56.0606
0.66128096 -71.4764 -27.6160 -176.0441 61.1097 -144.9200 152.2466 -177.4366 60.5089 -147.0984 148.9309 -176.2381 56.4306
0.68963676 -81.3088 -12.5596 -59.4624 -60.4009 -145.7193 150.3288 -177.6019 -102.5059 -145.4540 146.0742 -175.7599 -105.1811
0.71900912 -78.3872 154.2269 -60.0341 178.7277 -72.3805 147.3647 -177.0666 -101.3869 -145.3514 149.9146 -176.0650 56.0606
0.74324848 -87.1326 -7.1513 -58.8890 179.3130 -73.6295 156.8311 60.9933 -82.1734 -76.8960 149.5327 -174.7885 56.7216
0.79388784 -131.1720 155.7475 -64.9624 174.3361 -71.7393 147.3527 -176.3022 62.3716 -149.9446 160.3829 64.5825 95.0718
0.84007162 -130.7388 156.1305 -64.8198 -65.8450 -145.2924 150.2699 -177.4878 -102.4723 -145.4175 146.0350 -175.8056 -105.2146
0.88148013 -70.9033 137.2365 -176.7163 63.0926 -72.9237 148.0321 -176.7744 62.4572 -146.7036 149.5476 -176.0549 56.0568
0.91024099 -78.4725 154.2246 -60.0416 -60.9536 -71.6423 147.3914 -176.3010 62.3508 -149.9163 160.3709 64.6225 95.0419
0.93493567 -78.3040 154.2300 -59.9626 -60.9272 -145.5831 150.2939 -177.4391 -102.4465 -145.4251 146.0305 -175.8054 -105.2220
0.96701947 -71.5016 -27.4956 -176.0315 61.0767 -145.4139 150.0088 -177.3526 -102.5694 -145.6426 149.5947 -176.1746 56.2377
1.01432106 -75.3182 149.5857 -60.2052 178.6955 -149.5212 165.1839 64.6665 92.7430 -144.1743 153.1708 -175.3327 54.9722
1.04081766 -131.5008 158.6785 -64.9094 174.6530 -139.5258 146.4770 -178.0230 60.4664 -140.3082 152.9711 -57.9917 102.4305
1.06169368 -70.6223 139.6778 -176.8081 63.5098 -144.0182 160.7294 -172.4831 48.7444 -68.0337 150.6473 -174.7022 56.6017
1.08738017 -70.6678 139.7263 -177.0264 63.4788 -143.8235 152.4497 -177.5869 60.0942 -147.1047 145.6071 -175.7021 -105.0666
1.11182416 -78.4011 154.2159 -60.0368 178.7265 -72.4230 147.7931 -177.2070 -101.3008 -145.2314 146.3423 -175.6642 -105.1991
1.15638069 -130.1735 155.7186 -64.7443 174.4399 -146.6832 165.0894 66.3613 92.9171 -144.1804 153.1080 -175.3455 54.9877
1.18118875 -131.2361 156.9708 -65.2682 -65.8568 -75.2064 162.4314 65.0147 -81.8365 -143.7104 154.1158 -175.0742 54.1775
1.20863087 -88.0179 -9.9296 -59.0703 -60.3250 -72.6811 147.2916 -177.1742 -101.2037 -145.0080 146.3303 -175.6982 -105.1724
1.23479523 -70.7644 137.1266 -176.7958 63.1004 -72.8425 146.0362 -176.9897 -100.9802 -145.2004 150.1637 -175.9851 55.8811
1.26271702 -81.4908 -12.2935 -59.5100 -60.4328 -147.3634 165.0595 65.7042 93.0406 -144.5924 149.5205 -175.1022 -106.3649
1.29676947 -78.5736 155.4728 -60.2711 -60.9879 -75.1311 162.4348 65.1075 -81.8297 -143.7074 154.1205 -175.0704 54.1713
1.31723991 -143.9532 146.5879 -173.0442 -176.2489 -70.9667 156.5427 59.8870 -85.0232 -76.5030 149.5493 -174.7661 56.6351
1.34226483 -71.4317 142.6940 -173.7465 -176.1253 -71.3221 156.3322 59.9965 -84.8847 -76.4146 149.5781 -174.7621 56.6054
1.38365625 -70.4358 140.1635 -176.6396 -176.4686 -145.5495 164.9420 66.5936 93.0983 -144.4246 153.1445 -175.3308 54.8944
1.41419933 -70.5417 -30.3680 -177.6079 61.5990 -148.6769 165.4001 64.4844 90.0242 -144.2479 153.2007 -175.3223 54.8731
1.43859683 -143.9163 143.6196 -176.9109 63.2291 -143.7179 150.1075 -177.5948 -102.2453 -145.6274 146.2575 -175.6853 -105.2144
1.47087138 -77.6182 -17.2636 -79.2505 -173.9030 -145.0618 152.0972 -177.5456 60.6721 -147.0476 148.9105 -176.2507 56.4416
1.50579553 -78.8011 157.1141 -60.0214 179.1521 -140.2108 144.5571 -177.7532 -101.6341 -137.4053 152.1231 -60.4521 -83.7829
1.54801128 -72.1379 -27.4173 -175.6052 61.5345 -134.0201 156.4811 -58.3693 111.5167 -73.9731 151.3640 -174.4342 55.9761
1.56969991 -70.6268 139.6741 -176.8164 63.5070 -143.9809 160.6296 -172.5121 48.6326 -67.5599 146.8011 -175.1630 -105.3244
1.60676476 -76.5711 -28.3698 -175.8543 -178.7555 -75.0282 146.3195 -177.0333 -101.0510 -145.0308 150.0240 -176.0804 55.9367
1.65071673 -70.7636 140.6615 -175.9953 62.6285 -143.3372 151.3727 -176.7182 -105.3877 -135.2080 149.1558 -58.4623 109.0785
1.67624147 -78.2445 154.1665 -59.9745 -60.9277 -145.4717 149.2268 -176.6896 -103.6663 -147.9620 159.9346 64.0649 -88.5911
1.72138245 -80.4382 157.5503 -59.9240 178.7703 -142.1955 166.3216 69.0593 -84.1642 -142.3377 154.2547 -175.0725 54.2103
1.74152303 -78.5796 155.4653 -60.2755 -60.9901 -75.0804 162.4019 65.0749 -81.7460 -144.2808 150.2346 -174.9410 -106.4030
1.76456700 -70.5601 139.4997 -177.4286 -176.3901 -143.3869 150.1092 -177.0577 60.9319 -150.5242 160.1218 62.5455 -89.9050
1.78504806 -77.2923 -24.5873 -175.3953 -179.2295 -74.9079 160.9960 63.4617 -81.9120 -143.8669 154.0748 -175.1154 54.1573
1.80693857 -76.8290 -10.1347 82.1996 -62.3448 -146.8220 152.5647 -177.8168 60.4460 -146.8753 145.4535 -175.7765 -105.0241
1.82783691 -81.7669 -12.0694 -59.4879 -60.4293 -147.3219 164.5461 65.1831 93.0389 -145.5283 162.6072 65.0092 -87.7410
1.85892208 -78.5864 154.1445 -60.0403 178.7253 -74.8342 151.9853 -174.9849 60.4410 -146.3122 159.4591 67.1714 -87.5251
1.88591070 -130.7643 156.0467 -64.8306 174.3650 -144.5330 160.3543 -172.2660 53.8301 -67.7628 153.6098 -59.1221 102.7021
1.90730372 -82.7977 -12.2473 82.2951 177.0382 -147.7835 142.6250 -177.8411 -101.1314 -139.8448 153.0920 -60.7084 -87.8866
1.94149397 -130.1930 155.7236 -64.7556 174.4392 -146.5321 164.2150 65.9668 92.9042 -146.3736 162.5517 65.3846 93.4850
1.96795091 -76.0441 151.8294 -72.3632 -57.6855 -145.1463 152.2241 -177.3296 60.5153 -147.0060 148.8021 -176.2802 56.6017
1.98862211 -75.3323 149.6783 -60.2103 178.6953 -149.4639 164.6815 64.2974 92.7607 -145.6978 162.6253 64.8643 -87.8764
2.01485208 -80.8656 -15.0483 -59.8584 -60.4644 -136.9363 156.4201 -58.1088 105.6150 -145.2015 150.2049 -175.0099 -106.5398
2.05219024 -75.3487 151.4974 -78.6941 -173.6702 -145.5347 149.9617 -177.2686 -102.5601 -145.5286 149.4827 -176.2127 56.3940
2.07437816 -75.3486 151.3759 -78.7135 65.8290 -144.9748 160.7206 -172.3692 48.8499 -67.9544 150.6753 -174.7013 56.6384
2.09939210 -76.9003 -25.1277 -175.5067 60.7140 -74.2107 156.7542 61.2901 -81.3596 -75.9256 145.7873 -175.2498 -104.7500
2.13666994 -75.4041 151.4071 -78.7083 65.8429 -145.1248 152.6171 -177.4751 60.3273 -146.9455 145.3893 -175.8175 -105.0691
2.16030531 -78.7669 -16.0462 -71.2927 68.2339 -145.1187 152.5137 -177.6988 60.4728 -146.9468 145.4569 -175.7648 -105.0246
2.18450947 -70.3715 -30.4233 -177.6304 61.6050 -148.5263 164.4912 64.0700 89.9668 -146.5399 162.6445 65.2601 93.3299
2.22241419 -80.9497 -14.8877 -59.8457 179.1485 -137.0701 156.4735 -58.1675 105.5616 -73.4171 147.4224 -175.0624 -105.3120
2.25465693 -80.9221 158.1788 -59.9114 -60.9147 -141.0218 158.2273 64.7453 -82.2145 -79.5825 144.6547 -175.2887 -104.3846
2.27851348 -75.9956 151.9163 -72.3447 66.6187 -145.5966 149.9602 -177.2728 -102.5637 -145.5214 149.4755 -176.2172 56.4024
2.30180192 -82.6138 -13.0351 -79.0864 65.7050 -73.7008 156.5912 61.1730 -82.2334 -76.8665 149.5319 -174.7921 56.7270
2.32961761 -70.4238 140.1774 -176.7544 63.4077 -145.4038 163.9562 66.2346 93.2729 -146.5940 162.6045 64.4576 -88.1116
2.34975730 -145.6027 162.6964 79.1774 -63.6613 -143.7309 149.8053 -177.3335 -102.4329 -145.6046 149.6290 -176.1672 56.2544
2.38490851 -145.5759 162.4956 79.1302 176.0767 -143.3364 160.7634 -172.4290 48.8946 -68.0106 150.7206 -174.6885 56.5724
2.40662349 -78.5792 155.7320 -60.3239 178.6807 -73.2734 156.7904 61.4983 -80.8206 -84.2096 160.7571 65.8500 87.3900
2.43459908 -76.1113 152.0119 -72.4712 -57.7410 -72.3344 147.4189 -177.0694 -101.3977 -145.3650 149.9103 -176.0626 56.0700
2.45809298 -78.7776 -15.9130 -71.2885 68.2305 -145.5369 150.3128 -177.6011 -102.4972 -145.4699 146.0866 -175.7505 -105.1802
2.49375687 -78.5169 155.6133 -60.3195 -61.0044 -73.9599 158.0886 62.3554 -81.0951 -81.8228 152.5413 -62.1030 -73.0030
2.52551084 -82.4478 -2.1283 55.4787 -178.8762 -147.4536 149.7689 -177.7322 -102.4615 -145.4882 149.5218 -176.2094 56.2746
2.55481108 -71.4170 142.7208 -173.7529 63.8273 -71.1757 156.0404 59.5442 -85.1314 -82.8546 160.8268 65.8704 87.2381
2.58055044 -130.5194 154.7925 -64.9315 174.3314 -136.9656 156.8000 -59.4736 103.2168 -73.5156 147.4702 -175.0571 -105.3323
2.60668084 -75.4630 151.4801 -78.8078 65.7684 -72.4884 147.8253 -177.2054 -101.3088 -145.2441 146.3434 -175.6615 -105.1977
2.62678482 -74.7674 149.6170 -79.4876 65.3978 -84.3948 144.1768 -177.6543 62.9656 -139.4672 151.3593 -64.4228 -83.1951
2.64837875 -89.3912 -2.6390 -58.5048 179.3421 -68.9129 152.9333 -55.3204 93.8413 -73.3804 147.4639 -175.0455 -105.3423
2.66909084 -70.3174 -31.7826 -178.0464 61.6330 -150.1243 165.9005 63.3953 -89.2973 -143.3938 163.7418 65.2720 -87.0461
2.69928941 -71.1641 128.1233 -171.7573 -75.6752 -142.1667 151.2032 -177.5582 60.5744 -147.1680 149.3266 -176.1533 56.1895
2.72487897 -77.5374 -17.5749 -79.3285 -173.9207 -147.5487 165.0602 65.5350 93.2290 -144.6213 149.5302 -175.0933 -106.3659
2.74949888 -79.3783 -8.0309 81.6642 -63.1093 -125.0621 153.7945 -64.0991 -60.1733 -144.8648 153.9271 -175.1530 54.3949
2.77335149 -75.6600 152.8262 -79.2624 65.7029 -75.0202 162.4030 65.1919 -81.5925 -143.7084 154.1225 -175.0695 54.1663
2.80098279 -71.6264 157.3993 79.9677 175.8870 -74.3562 156.1721 62.1611 -80.5689 -76.8344 149.4343 -174.7755 56.6200
2.82832339 -76.1233 152.0043 -72.4767 -57.7462 -72.3737 147.8471 -177.2093 -101.3116 -145.2441 146.3385 -175.6644 -105.2000
2.85504313 -76.0160 151.8343 -72.4058 66.5626 -144.7475 150.9515 -176.7459 60.6947 -149.5147 159.7703 65.1719 95.3943
2.90570123 -75.3525 151.3204 -78.7405 -173.6838 -145.0350 151.5787 -176.5525 60.6170 -149.3055 159.7113 63.6712 -89.2661
2.93083630 -75.6896 151.3454 -73.0619 -58.0963 -82.4410 145.2659 -177.3591 62.8263 -139.1406 150.7409 -65.0101 -83.5573
2.95776956 -77.9586 168.5201 62.6741 71.8651 -141.3237 151.4411 -177.4838 60.6289 -147.1127 149.1922 -176.1770 56.3090
2.98359273 -76.2615 153.3625 -73.4472 65.8678 -74.8487 162.3859 64.8727 -81.6836 -143.7369 154.1178 -175.0675 54.1759
3.01428572 -84.3084 -14.6122 -70.8970 68.6834 -72.9622 147.0892 -177.1749 -101.1457 -144.9608 146.3496 -175.6945 -105.1711
3.03781636 -79.1022 -8.0418 81.8256 176.7218 -129.0961 154.8722 -60.5623 131.6842 -73.9933 151.3460 -174.4409 56.0037
3.07291765 -70.9503 139.6466 -177.2388 64.5674 -83.1711 67.8118 -172.8306 51.4181 -144.8724 149.7349 -175.6876 -106.0867
3.09433767 -143.7336 142.9564 -175.8403 -176.9056 -72.8310 148.1493 -61.2218 -70.4640 -149.1051 163.4024 64.0343 93.1803
3.11481662 -68.5007 -42.0609 -173.4726 47.5233 -144.8565 152.1425 -177.7063 60.6789 -147.0911 148.8978 -176.2419 56.4558
3.14971763 -71.9947 145.1019 -173.5682 63.0931 -71.0092 163.8527 64.8899 84.2279 -143.4849 162.7285 66.4239 -86.5927
3.17270573 -141.7572 142.7375 -175.8528 -92.3053 -140.1536 148.4860 -177.5383 -101.7518 -145.8562 150.2398 -175.9879 55.8216
3.19667500 -78.0838 -16.9678 -79.0835 -173.7888 -145.8960 165.3348 66.1705 -86.3994 -143.5836 150.2418 -174.9828 -106.3837
3.24401401 -79.5028 -15.5434 -71.2224 -56.0964 -145.4736 149.6934 -176.7821 -103.9731 -147.5509 159.8736 64.5997 -88.0679
3.26430163 -77.8918 168.5436 62.5695 -168.8337 -142.0024 149.1852 -177.3644 -102.1179 -145.6512 149.8508 -176.1148 56.1176
3.31207435 -141.6139 141.6188 -175.6603 148.8662 -141.9809 160.1190 -172.5906 48.8938 -68.1059 150.6629 -174.6898 56.5619
3.33409379 -76.0254 152.8833 -73.2227 -58.5805 -143.0533 145.7073 -177.6326 -102.0615 -137.3458 151.3619 -61.7888 -84.0861
3.35515452 -77.9780 168.5382 62.6544 71.8322 -141.3535 151.9064 -177.6160 60.4119 -147.0255 145.6917 -175.7075 -105.0711
3.38501014 -78.8009 -15.9231 -71.3539 -56.1223 -147.1052 163.9975 65.3038 93.2540 -146.4577 162.6043 65.3313 93.4145
3.41388503 -68.5474 -41.9347 -173.4046 -77.9283 -145.2059 149.8932 -177.5831 -102.3870 -145.6081 149.5889 -176.1745 56.2506
3.45532686 -141.4624 130.7084 -172.1490 49.2105 -139.6141 148.6766 -177.3362 61.2157 -149.8385 160.4379 65.0477 94.6731
3.47808937 -71.9296 145.0996 -173.7209 63.1637 -69.0103 156.1133 59.1223 83.9968 -85.9736 157.5629 64.4595 -81.2497
3.50651594 -78.3864 -18.3184 -71.8562 -56.5371 -137.2985 156.4488 -58.4809 105.1800 -73.9687 151.3546 -174.4392 55.9988
3.53869295 -73.0233 161.3858 81.2798 176.2919 -140.6703 166.3487 68.8428 -83.9630 -142.5470 154.2892 -175.0490 54.1404
3.55979157 -76.6306 162.9685 55.1195 66.5451 -81.4433 146.0150 -177.5448 62.8664 -146.6372 146.6618 -175.2899 -105.0166
3.58515949 -141.3827 130.5371 -172.2380 -76.4306 -142.0130 149.2428 -177.6052 -101.8764 -145.6251 146.4941 -175.6190 -105.2247
3.60672645 -83.1953 141.4168 -177.0927 -176.2428 -131.2545 153.7951 -58.7914 115.9228 -148.1462 163.4140 64.4395 92.8106
3.62842036 -144.0061 171.4575 57.0083 -171.7014 -141.8545 150.5526 -176.8772 61.0493 -149.7669 160.0163 63.3295 -89.2997
3.65397629 -145.1196 162.0421 79.2707 -63.8088 -132.6884 156.1509 -62.7377 -84.1861 -145.0176 153.9488 -175.1052 54.4079
3.67801186 -74.0896 148.4179 -72.5723 -57.8261 -149.0746 164.6900 64.5862 92.8078 -145.7367 162.6121 64.8432 -87.9015
3.70152129 -76.8026 155.0736 -78.9412 65.7971 -141.2999 166.2896 69.4011 -83.5243 -143.1053 150.3060 -174.9943 -106.4228
3.73293421 -71.2028 138.8159 -174.4898 150.0534 -142.4890 160.1081 -172.5574 48.6957 -67.6713 146.8183 -175.1330 -105.3198
3.77245222 -79.1042 -16.0121 -71.0723 -55.9627 -145.9458 165.3396 66.1955 -86.3924 -144.6558 163.6185 65.3387 92.8540
3.79382249 -77.0157 155.6404 -78.9583 -173.7089 -139.8110 158.3009 65.2727 -81.3530 -79.6785 144.6047 -175.2930 -104.3694
3.83266262 -85.0623 155.5660 -78.9739 65.8852 -132.6620 156.8196 -57.9821 111.7908 -144.7550 153.9717 -175.1302 54.4615
3.85816629 -77.8916 168.1108 61.9321 71.1069 -142.5592 160.2258 -172.5221 48.7753 -67.5745 146.8303 -175.1470 -105.3287
3.88331407 -75.6851 153.1274 -79.3083 65.7090 -73.1304 156.7743 61.6250 -80.5619 -84.2279 160.7492 65.8487 87.3936
3.90486551 -85.4529 149.5956 -72.2132 -57.3989 -136.5589 156.1716 -65.1150 -86.0154 -145.2884 150.1059 -175.0313 -106.5644
3.93202176 -72.5307 130.0218 -171.7785 -76.3365 -141.1220 163.8035 69.4537 93.7082 -145.1186 149.4895 -175.0095 -106.3176
3.95461818 -141.3209 141.5959 -175.5677 148.8572 -143.8242 163.9665 66.3558 93.0347 -144.7749 153.2748 -175.2740 54.7465
3.97491609 -74.0602 -36.7693 -175.9393 -91.1214 -77.3802 146.4736 -176.9326 -101.0179 -145.0995 150.0408 -176.0781 55.9069
4.00019900 -76.7415 155.0022 -78.9397 -173.7114 -141.1075 166.5424 69.6433 -83.5466 -143.9384 163.7376 65.4036 92.8343
4.02398735 -141.3823 130.3500 -172.4790 48.7689 -141.5731 150.3478 -176.9390 60.9093 -149.5524 160.1715 63.7211 -88.7362
4.06599639 -86.0848 -10.6182 72.2756 -55.5075 -147.5804 144.1078 -179.3952 -101.6020 -139.0718 152.3078 -60.7508 -88.0417
4.08968462 -76.2671 153.6403 -73.6724 -58.5677 -72.9666 156.8476 61.2860 -80.7291 -84.0419 160.7647 65.8526 87.3775
4.11236524 -71.0789 128.1826 -172.0384 -75.9367 -142.7337 148.1455 -176.8472 -103.0325 -148.3846 160.3776 63.9414 -88.1908
4.13553751 -77.1262 159.2657 81.2191 176.1367 -134.0977 156.0043 -65.1102 -86.8010 -145.4840 150.1496 -174.9737 -106.5384
4.17280048 -75.5026 163.8831 75.6798 72.6188 -139.5787 151.4408 -177.6777 60.4689 -147.0650 145.8691 -175.6467 -105.0876
4.20028738 -70.6335 139.1239 -174.8886 149.9524 -143.4175 159.7259 65.9631 94.3797 -149.6167 163.0865 63.2185 91.5116
4.22128614 -70.2958 -33.1001 -174.3453 -91.8915 -144.3781 165.4465 65.6857 -86.4239 -143.0145 154.1744 -175.0895 54.1631
4.24229695 -86.8157 4.6834 58.3546 65.9078 -137.0285 162.9558 69.4847 95.1014 -146.4517 162.4701 65.3634 93.5645
4.26799735 -68.8762 -40.6505 -172.3687 47.2772 -142.2194 166.2319 68.1260 -83.8216 -142.5975 154.2508 -175.0687 54.1310
4.28800769 -141.0933 129.3886 -171.3325 -76.3571 -143.5553 161.3770 -171.3737 44.4306 -122.0498 151.0022 -61.0231 -79.6462
4.30937124 -75.4326 163.9681 75.5807 72.3103 -139.3592 149.3496 -177.1427 61.0185 -149.7626 160.2188 65.2250 95.2782
4.32999416 -76.6521 163.4667 60.9878 75.9656 -77.6662 148.4681 -175.1110 60.7931 -130.8362 146.3608 -66.3474 -84.3808
4.35962777 -76.8063 152.7658 -72.7607 66.3341 -73.5637 149.4728 -62.0320 -72.2433 -149.2545 163.4092 63.7887 93.1199
4.39394597 -71.1197 139.1197 -173.1138 149.8484 -142.7621 167.2884 66.1249 91.7485 -127.7951 153.3694 -61.6828 -82.5525
4.43829139 -73.1854 130.3181 -171.2568 -76.7593 -141.4222 167.7970 69.7062 92.7590 -131.2868 153.6058 -59.0811 107.0584
4.46229184 -79.5305 -10.8629 72.8653 -54.9287 -77.3562 162.1563 62.8486 -82.2965 -143.8010 154.0699 -175.1127 54.1982
4.50303089 -85.2122 155.6234 -78.9665 65.8924 -132.8800 156.8775 -58.0361 111.6510 -73.5250 147.4658 -175.0527 -105.3276
4.53799488 -73.0651 -34.8093 -175.3992 -92.7111 -94.0261 153.3654 -61.8979 -76.7211 -145.0814 153.9449 -175.1344 54.3237
4.58606298 -74.9145 -32.3785 -176.7823 148.4565 -73.9357 156.7321 61.1068 -80.7841 -75.7356 145.8240 -175.2508 -104.7585
4.65791208 -78.3869 -18.3405 -71.8579 -56.5383 -137.2800 157.0989 -58.5702 105.0559 -77.9233 161.8137 65.8324 86.5719
4.70721136 -87.7930 155.7022 -72.1876 -57.2634 -133.5069 156.9049 -58.0058 110.6847 -73.5193 147.4610 -175.0544 -105.3278
4.72733796 -76.6124 162.7329 52.6374 -175.7944 -81.1815 158.3373 64.7634 -81.2044 -145.2130 150.2708 -174.7396 -106.3160
4.76723538 -143.8714 172.0000 59.1326 -169.9411 -131.2177 148.6863 -60.3187 103.6088 -150.1119 163.5723 63.2239 91.8419
4.78918685 -79.3006 -11.0060 72.8832 -54.9129 -76.3383 157.6096 60.7061 -81.8013 -75.9988 145.7885 -175.2421 -104.7562
4.81381352 -69.0534 -37.7350 -171.8284 -80.1852 -140.8735 163.4880 69.8231 96.3262 -146.8273 162.4833 65.1914 93.4113
4.85502025 -144.4512 165.6245 48.8136 63.5906 -78.8471 154.6630 61.9831 -80.7525 -82.8636 160.7925 65.8659 87.2787
4.89201060 -73.2301 118.2052 -158.2208 172.2866 -146.6282 153.4343 -176.0858 -107.3719 -132.4400 146.5681 -58.7989 116.4720
4.93236870 -72.1058 142.1998 -176.0256 -92.1962 -134.2231 164.1924 70.2051 -82.2720 -144.1924 150.3710 -174.8127 -106.3644
4.96064566 -76.8930 166.5564 62.1835 -168.7312 -146.2589 164.1761 65.1223 92.4900 -146.0019 162.6568 64.8339 -87.7430
4.98249086 -79.7831 -9.5365 71.1555 -57.8281 -74.8328 153.9755 -55.4713 104.5298 -73.9486 151.3703 -174.4344 55.9816
5.01381916 -78.9196 -7.8633 73.5947 72.0798 -138.5255 164.9245 68.3679 81.7041 -144.4944 149.3934 -175.1067 -106.3233
5.05789399 -140.3201 128.9726 -172.8428 49.5924 -133.5683 148.5789 -59.1486 103.0915 -149.9238 163.5868 63.4350 91.7222
5.07798942 -73.0096 130.9665 -172.2775 48.2753 -132.2799 164.3038 71.9453 -80.9235 -143.8457 150.3752 -174.8282 -106.3647
5.10767545 51.4821 16.5276 64.1780 66.3781 -72.2226 147.2691 -176.2439 62.3946 -149.9213 160.3878 64.5300 95.0897
5.16631760 -143.1895 164.0187 72.0955 -54.6224 -148.0862 148.7569 -177.4745 -103.2278 -135.5291 147.2605 -67.7699 -77.6054
5.20524784 -143.1427 164.0128 71.7681 -54.7200 -147.7679 154.2020 -175.4233 57.0382 -134.1552 146.9389 -61.9942 122.5385
5.23224925 -71.8440 142.0522 -176.1739 148.6383 -128.9040 156.5117 65.7452 -78.6953 -81.0171 158.5405 64.1502 -81.7177
5.26214479 -75.1318 162.6787 74.9742 -53.1136 -141.5243 159.8115 -171.5320 43.9094 -113.3778 152.5423 -60.2530 -77.4041
5.28282273 -85.0925 155.5224 -78.9720 65.8889 -132.8290 156.8456 -58.1347 111.7602 -73.2551 154.0307 -58.2891 98.6661
5.30643195 -73.2373 127.4167 -145.3546 175.1918 -69.3580 155.3641 59.8490 -83.4960 -78.0328 159.1679 64.1079 -81.9455
5.33412114 -74.6389 161.3915 74.4727 -54.3932 -147.8434 154.7479 -175.1221 56.2870 -133.9996 147.0639 -61.7083 121.7701
5.36579913 -71.1748 -34.0562 -144.4522 65.9827 -127.9457 155.5689 -61.1084 -76.9768 -144.9804 153.9431 -175.1218 54.3761
5.39826091 -80.8094 -3.1894 69.1646 -60.3495 -136.5485 157.5717 64.5663 -80.2999 -78.8384 144.7291 -175.3065 -104.4072
5.42033774 -72.1701 142.2032 -176.0307 148.6594 -135.1397 164.9307 70.5009 -82.6966 -144.0155 163.9103 65.0840 -87.1075
5.44934722 -71.3645 -33.0685 -138.7296 178.4894 -133.1226 156.4939 -58.0142 111.9074 -145.3113 150.2211 -174.9755 -106.5316
5.48051939 -76.7011 163.0951 53.0378 -175.5570 -80.6670 155.8132 63.0264 -80.9867 -81.3933 152.9265 -62.2026 -73.1448
5.50908846 -72.3776 129.6755 -159.4538 -69.4988 -66.7964 151.9425 60.7324 -83.9307 -149.9971 163.5610 62.8347 92.2898
5.53087619 -73.2190 155.3542 72.2749 73.5405 -90.6971 153.5778 63.3639 -80.1348 -76.1582 149.7094 -174.7837 56.5724
5.56447545 -143.2179 165.4335 73.0248 73.0994 -141.3899 157.8247 63.0205 -84.6017 -78.8248 145.0472 -175.2148 -104.4684
5.60459841 -73.0918 -41.6476 -173.8545 -78.3691 -74.3509 157.1958 61.4334 -80.5762 -80.2951 152.7279 -62.0750 -72.9550
5.67632043 -77.7893 168.1440 61.8592 70.9262 -142.7972 164.1866 -168.7184 -116.4676 -67.1162 152.2568 -59.2844 -73.7262
5.69748642 -78.0371 164.5879 75.1998 72.4944 -130.1788 153.0709 -58.3399 108.4092 -145.7974 154.1122 -175.0488 54.1565
5.77614749 -74.3455 161.5102 75.6514 -52.9466 -146.2438 163.9188 64.6999 92.5232 -146.0983 162.7022 64.8258 -87.6663
5.85874689 -75.5033 164.5174 75.4357 -53.3342 -137.3021 158.2818 67.1535 -85.5467 -149.7849 163.7711 62.6571 90.9112
5.93128581 -73.1863 127.5442 -145.1260 175.2393 -69.5624 155.5864 60.1018 -83.6822 -82.5155 160.7767 65.8837 87.2591
5.95966466 -71.6978 156.9628 79.8519 175.9252 -70.8924 160.3513 73.3289 158.2275 -76.1723 159.2052 63.8418 -82.2704
5.99466416 -139.9588 128.2375 -172.6572 -75.7665 -135.6785 154.1299 -58.7299 102.9127 -75.8931 154.5843 -58.1340 99.8820
6.16263596 -142.7733 164.8546 73.1727 -52.5055 -134.2169 155.6000 -59.8595 103.1651 -73.6763 147.4927 -175.0001 -105.3104
6.20658889 -75.4741 163.9516 75.1580 -53.2538 -139.6139 165.3027 68.5554 -84.8847 -143.5563 163.8938 65.2163 -86.9711
6.52144835 -75.1131 163.0424 75.3470 -53.1958 -142.2755 163.5809 -168.9233 -116.5953 -67.3280 152.2387 -59.2472 -73.7536
6.72649429 -72.5758 129.2757 -158.9151 -69.1101 -68.3240 161.8419 67.0354 87.4320 -143.1535 162.7141 66.6155 -86.3998
7.08102924 -141.7351 135.6150 -159.4487 -73.0935 -64.2237 153.9434 60.7589 87.0633 -85.6863 157.5336 64.4448 -81.2751
10.26761107 61.8975 174.9715 -48.3393 -60.6676 -74.9705 163.1562 66.5927 86.2460 -144.9889 149.6570 -174.9896 -106.3438
14.83720343 -54.5536 123.5960 -175.7528 -76.2783 58.8555 72.6485 -165.5461 65.0541 -71.3614 160.1110 65.3967 87.1866
