# Supplementary material for: Exploiting Sequence-Dependent Rotamer Information in Global Optimization of Proteins
Source: J Phys Chem B. 2022 Oct 18;126(42):8381–90. doi: 10.1021/acs.jpcb.2c04647 (PMC9623586; doi:10.1021/acs.jpcb.2c04647)
Supplement: Supplementary file 2 — jp2c04647_si_002.zip [file jp2c04647_si_002.zip › TripeptideConformations/PHE_TYR_TRP_new.csv]

0.00000000 -145.4496 148.7849 177.1493 78.8878 -145.0565 145.1464 -175.2310 -113.4423 -80.0345 -14.9579 60.3945 84.4693
0.06102958 -71.0363 146.6169 177.7189 79.5344 -144.5799 145.2744 -175.1576 65.7994 -80.3979 -14.7882 60.2801 84.6028
0.06102958 -71.0363 146.6169 177.7189 79.5343 -144.5799 145.2744 -175.1576 65.7994 -80.3979 -14.7882 60.2801 84.6029
0.13466988 -70.9855 146.4652 177.3780 79.3558 -144.6997 144.9597 -175.5994 -114.7560 -81.6266 -13.3810 58.5914 85.3898
0.45035955 -145.4115 149.2467 177.5237 78.5187 -144.6871 143.2857 179.1539 58.1887 -79.6683 -12.7344 52.0763 -101.2363
0.51811218 -71.1864 147.0886 178.1312 -98.4199 -144.1720 143.4428 179.2163 -121.5141 -79.8838 -12.6684 52.0386 -101.2365
0.63211907 -145.3840 149.2403 178.0368 78.8834 -144.8662 145.6033 -174.3248 67.8617 -75.7430 -19.9773 60.4389 -97.1052
0.70038119 -71.2289 147.1151 178.7002 79.6475 -144.3096 145.7301 -174.2882 67.8940 -75.9034 -19.9384 60.4176 -97.1150
1.04871716 -144.6378 162.2694 -170.1205 -109.0262 -64.7488 148.8967 -174.4176 -114.9310 -81.0185 -14.3771 60.1242 82.8638
1.11812030 -71.3520 147.4799 179.8417 -97.9925 -146.0276 147.8001 -176.4850 -113.8021 -75.6902 -18.1989 -57.3104 -89.0269
1.26549095 -145.9280 167.0823 68.2263 93.5515 -141.1477 151.6983 -174.5228 -114.6519 -82.6159 -15.6046 61.4416 82.2347
1.35785961 -144.6803 148.4081 179.8206 68.4975 -146.9477 144.4570 -176.8807 -108.6687 -133.5706 -0.6858 61.8387 93.2566
1.38294913 -145.1390 147.1321 176.4912 -100.6813 -148.7985 151.6490 -178.1285 -117.4372 -73.6246 -19.8756 -57.4717 106.0263
1.41018176 -71.4184 145.8167 -179.5676 69.5728 -146.3334 144.7603 -176.5619 -109.0757 -132.9860 -0.9559 61.7895 93.1547
1.43279892 -144.9994 155.9515 61.0123 93.1254 -80.3509 147.4031 -173.9905 -113.4845 -79.4688 -15.8533 61.5234 82.8678
1.46708707 -145.0874 155.5204 -170.9045 78.0075 -144.3643 144.8757 -177.3674 62.1459 -99.1194 -11.6377 -64.3734 -96.1441
1.49806568 -144.6180 162.3533 -170.0687 -109.1397 -64.9502 149.6598 -172.6107 -112.9469 -77.1082 -20.5204 61.5206 -97.3415
1.53014355 -145.0137 156.0079 61.0811 -87.3949 -80.2216 146.8720 -174.3993 65.6481 -80.3345 -14.6255 59.7905 83.5357
1.62140048 -73.2712 152.8131 -170.5745 -99.2203 -143.7694 145.4310 -177.2545 61.9982 -97.9171 -12.1565 -64.2836 -96.2784
1.75937726 -145.9131 167.1577 68.2134 -86.6090 -140.5822 149.4410 -179.6633 58.6486 -84.3148 -12.1729 52.3347 -101.4485
1.79272995 -78.7233 163.4756 66.8335 -92.3545 -142.6028 151.8302 -174.4912 65.0671 -82.5104 -15.6898 61.5030 82.1428
1.82278419 -145.8628 166.8829 67.8532 -86.8023 -141.2925 152.0898 -173.0997 67.0400 -79.2501 -20.6204 61.3285 -97.2525
1.89955582 -78.7358 163.5225 66.9399 -92.3192 -142.5359 151.3961 -174.8341 64.6370 -83.6493 -14.3683 59.6802 82.8357
1.93161260 -134.8978 156.3731 -60.6112 99.2254 -144.8312 152.3241 -174.6146 -115.1415 -82.0989 -15.9537 61.8680 81.7367
1.98698357 -144.9830 155.9359 60.9515 -87.4243 -80.5365 147.7770 -172.6813 68.0161 -76.3125 -20.5947 61.2643 -97.1110
2.04760932 -134.8993 156.3691 -60.6109 99.2250 -144.7864 151.9230 -174.9767 -115.7212 -83.0881 -14.7387 60.0817 82.3336
2.07156523 -135.0481 156.2952 -60.6285 99.2399 -72.2147 149.5744 -174.4075 -114.8187 -82.0780 -14.5373 59.9541 82.9334
2.09414850 -144.6081 150.0368 -178.3168 -111.0076 -145.2358 147.6076 -178.6843 75.6062 -145.7758 159.5118 65.8726 98.1259
2.12151536 -74.8385 153.4756 -59.4255 -75.2066 -145.1657 152.3328 -174.5890 -115.1415 -82.1062 -15.9545 61.8573 81.7423
2.16179058 -74.8226 153.7696 -59.4171 104.6063 -72.1879 150.0147 -174.0410 -114.1507 -81.0778 -15.7940 61.7417 82.2436
2.23798565 -74.8446 153.4672 -59.4258 104.5439 -145.1272 151.9326 -174.9515 64.4454 -83.0971 -14.7380 60.0705 82.3391
2.26388779 -145.4804 148.5663 177.1369 -98.7207 -145.0727 145.3052 -170.1609 73.7635 -76.8182 160.4088 56.1201 87.6170
2.28643352 -78.7484 163.5365 66.7877 88.1721 -142.1468 149.5730 -179.6206 58.5662 -84.2753 -12.2094 52.3765 -101.4496
2.31552758 -144.9307 148.5561 179.6441 -106.4984 -148.2296 142.9795 -177.9596 -107.7709 -129.6033 -9.7402 59.2767 -91.9309
2.34230458 -134.9392 155.5473 -62.3148 -80.6891 -148.3904 148.6673 -174.8019 -111.2169 -131.8791 3.2499 -55.2707 -87.6704
2.36447868 -145.4867 147.9472 176.4671 -97.6999 -146.5145 149.1699 -167.4790 -101.9760 -69.2739 152.4662 -57.3711 -90.6328
2.40271897 -146.2824 170.3960 73.0835 96.5217 -136.7289 153.4223 -177.6775 -116.2425 -77.3869 -18.2101 -56.4136 104.9972
2.44910637 -134.8891 156.3803 -60.6091 -80.5710 -144.8585 152.5025 -172.9931 66.6990 -79.1764 -20.7654 61.4782 -97.2370
2.51045344 -135.0347 156.3117 -60.6244 -80.5515 -72.4475 150.2976 -172.6147 -112.8136 -77.9737 -20.6718 61.4571 -97.2278
2.55543202 -145.0409 149.9947 -179.5462 75.9981 -146.8697 147.3234 179.5811 -100.2189 -144.5941 147.7523 -171.4778 -103.8838
2.58298967 -144.6142 162.1867 -170.1865 -109.0236 -64.9956 150.5678 -175.8619 -114.6414 -79.3741 -15.2828 -54.2714 -83.1412
2.63786290 -74.8271 153.4821 -59.4230 104.5441 -145.1911 152.5148 -172.9686 66.6960 -79.1773 -20.7698 61.4787 -97.2307
2.67604518 -144.9072 150.9613 -177.5316 71.6379 -146.0321 146.8768 -179.4674 76.8884 -146.7735 158.8514 65.1966 -84.8388
2.79570589 -75.1747 -31.4751 -176.3303 77.9913 -74.5266 146.6434 -178.9247 58.5931 -81.8538 -12.5161 52.4974 -101.3818
2.83393767 -145.3712 146.1334 175.1973 78.7618 -147.9690 154.7689 -170.3595 70.1365 -67.8227 153.2378 -55.1956 106.8409
2.86440820 -145.3571 146.2312 175.3409 78.6321 -147.9819 154.3903 -170.1303 70.5629 -68.1296 153.3684 -55.6273 106.8028
2.89671154 -70.5751 144.2436 176.3768 -98.5026 -147.4396 154.6949 -170.0929 70.6009 -68.0999 153.4272 -55.3613 106.7838
3.00455464 -144.4004 155.1484 -169.7425 -109.1557 -81.6370 -174.5047 83.9968 109.5979 -64.9818 -15.2977 54.8182 -101.9431
3.02830425 -79.6368 167.7412 73.7565 -88.4496 -135.9131 153.3925 -177.7688 62.7116 -77.1962 -18.3485 -55.9552 105.7919
3.05663183 -145.3486 148.9994 178.5621 -98.9535 -145.5560 148.6350 -165.1097 -102.7203 -72.0480 159.4538 58.7850 -96.2152
3.10396660 -142.8068 145.0284 179.5706 71.0827 -139.4728 147.8273 -58.5070 -81.8663 -146.6805 164.2294 64.2701 95.5273
3.12459758 -144.5461 148.4185 -178.3304 71.5371 -147.1766 157.9945 64.5938 92.3105 -146.4399 164.1859 62.5429 94.0839
3.21070052 -144.6978 161.7907 -170.0925 -108.4204 -63.9360 140.5476 -176.9236 76.9772 -132.3368 -7.0646 58.0569 -92.8833
3.23983317 -145.4249 149.2172 177.7721 -99.2182 -144.5494 142.5715 -178.6304 -118.1121 -76.7140 161.0656 52.3406 -98.5016
3.29391668 -145.3783 149.1661 177.9954 78.9176 -144.8837 147.0373 -177.2181 -114.6604 -68.4031 -32.4987 -177.7855 85.9858
3.32207018 -145.9385 167.0226 68.1166 -86.7323 -141.3128 153.8907 -168.5917 72.2739 -80.3642 162.4831 58.6774 84.8402
3.35730155 -144.8311 147.7713 178.8069 -100.7383 -148.9036 153.1265 60.0282 -88.1336 -79.5140 150.6419 -58.6718 108.2650
3.39597193 -71.2305 147.0657 178.6929 79.6818 -144.3060 147.2306 -177.2010 64.0772 -68.4888 -32.1622 -177.6662 85.9211
3.43489797 -145.3434 149.1110 177.9552 78.7294 -145.0566 146.7002 -177.0842 64.3108 -70.6473 -28.8632 -173.9151 -109.0890
3.46047907 -145.3418 149.1076 177.9621 78.7347 -145.0590 146.7913 -177.1079 63.9975 -70.6202 -28.5281 -173.8115 -109.2270
3.48527878 -144.8415 154.5586 -169.7747 78.4842 -144.7137 153.6624 61.6977 -88.3847 -107.7300 -8.4731 -65.0918 -96.4618
3.52006653 -144.5925 145.7384 -177.5335 -101.1864 -150.5003 -179.4114 81.2650 111.7062 -62.2991 -17.1469 55.1133 -100.2814
3.54489436 -134.9334 156.3111 -60.6189 -80.5772 -144.7992 153.4541 -176.3478 -115.4627 -82.2285 -15.0623 -54.1776 -82.2134
3.58750713 -73.3307 147.8877 -179.9156 -101.6675 -147.0429 150.5654 59.1479 93.5559 -81.4949 -24.5557 -59.8706 106.0732
3.61778342 -75.0560 153.0958 58.7983 -95.9499 -152.2658 135.9786 -177.8556 77.8170 -129.7148 5.7190 -54.5136 -51.5735
3.64074656 -71.1935 145.8826 -179.5685 73.9983 -146.4183 154.6034 64.6473 93.1424 -131.9979 2.7502 60.4846 91.5995
3.69452937 -143.5079 144.2465 177.2999 78.2184 -140.5160 146.4520 -59.1476 96.7971 -76.7932 154.5567 -59.2150 107.9987
3.72030091 -143.1483 144.1535 178.0682 78.4550 -140.8334 148.7844 -58.5093 -82.4672 -81.8080 -13.9643 -59.3416 106.6132
3.74256101 -145.7484 166.7494 67.5312 -86.9561 -142.9247 -176.1234 80.3899 110.9777 -63.8731 -16.7982 54.8613 -100.7795
3.76578974 -70.0464 145.9371 177.2835 -99.3254 -145.5403 147.4325 62.3889 94.6765 -96.6943 -13.6565 58.3819 90.0025
3.80673513 -145.5976 166.9806 68.8954 -83.9513 -139.4756 165.0615 66.1010 91.8554 -146.2061 163.9963 59.4295 91.7037
3.83244239 -145.7506 166.8146 67.6272 -86.9047 -142.7027 -179.0355 78.4474 110.0307 -66.4891 -16.2005 59.9887 86.2596
3.86296723 -145.3476 149.1704 178.2339 78.6807 -144.8476 146.1557 -171.5445 73.8552 -68.9355 147.5496 -173.9210 -108.3391
3.89563457 -145.9680 168.5614 69.3048 -85.7717 -138.7646 150.2255 178.6179 -100.1868 -145.0981 144.3428 -175.8143 -109.0811
3.91952286 -145.2977 148.0551 176.4021 -99.9543 -145.9700 147.1253 61.6999 -86.7838 -95.4456 -14.1848 58.2581 89.8490
3.95654695 -143.4859 144.5399 178.6122 -101.3496 -139.9358 146.3122 -59.1507 97.0055 -147.3696 152.3419 -175.3639 83.4194
4.00854028 -144.5537 145.8715 176.0795 78.8235 -137.3902 138.4427 -61.2626 97.6459 -87.5989 -12.4412 58.3547 89.5838
4.03949971 -146.1627 170.2972 71.5474 96.2679 -131.7642 148.8817 -179.7495 -100.2359 -146.3467 147.4769 -174.8307 -109.0032
4.07247929 -143.4615 145.2304 -179.4996 79.1906 -139.2458 153.2269 -61.4997 -81.7309 -77.8525 -16.5566 58.9971 90.3372
4.09541552 -143.7882 145.4674 -179.8050 79.3158 -138.9635 152.2308 -61.9667 97.7861 -78.1249 -16.4525 59.0254 90.3089
4.13534091 -144.6596 164.8141 -168.8174 -107.5515 -64.3834 155.0364 -54.8490 104.7041 -76.6101 -18.9854 60.2024 -95.8279
4.18106175 -144.4495 146.7522 177.5142 -98.4818 -136.9215 138.2329 -60.5860 96.9248 -80.9778 -17.9866 60.0576 -96.0356
4.21700557 -134.9016 156.3969 -60.6034 -80.5633 -145.7135 150.9843 178.8299 76.8004 -144.8647 143.9333 -176.7682 86.6373
4.23748701 -144.7899 147.2466 179.3190 -105.7902 -149.2230 142.4354 -179.0709 -105.5543 -135.3296 0.1831 -158.7529 -114.9757
4.26702059 -78.5888 163.2556 66.7546 88.2009 -143.9284 -176.4621 78.9090 -71.7384 -63.7746 -17.1281 55.2741 -100.0783
4.32264118 -145.8232 166.6553 67.5980 93.3190 -141.6098 156.4871 -177.8042 -116.4832 -67.7450 -34.3491 -179.3529 85.8909
4.35877547 -145.8231 166.6495 67.5941 -86.9215 -141.6315 156.4041 -177.7082 61.9259 -67.9209 -34.0157 -179.0845 85.9582
4.42997872 -145.3841 161.6293 62.1123 -89.5389 -146.6135 167.4253 66.3796 92.7175 -124.1148 157.4130 -52.2133 116.3907
4.45792771 -145.0562 146.6812 178.1747 -101.0528 -149.7966 146.2227 -179.0742 -100.5921 -150.5840 161.7338 63.8826 -6.8119
4.48305740 -144.6105 162.5182 -170.1726 -109.3237 -65.6204 153.7974 -176.5682 -116.9340 -68.5022 -30.8385 -175.5600 -109.3052
4.51007892 -145.7107 168.9781 72.5202 -83.8498 -129.1812 152.7288 -59.2877 -80.9233 -83.0191 -13.1978 -58.3081 105.0034
4.56865063 -73.9339 150.5688 -59.6526 104.4328 -147.5894 -178.7052 76.8920 109.1640 -65.9851 -16.1880 59.8436 86.0724
4.60297328 -145.7108 165.7283 68.5290 -84.7848 -142.5115 159.8827 63.8626 -88.8088 -134.5523 3.3238 58.3465 89.5772
4.64789358 -77.9038 -21.6681 -173.9583 75.0149 -64.8901 144.8296 -176.7037 -114.6415 -87.0369 -8.3217 -50.1071 114.1741
4.70176745 -140.6405 107.0326 -173.4809 -95.3960 -152.6295 145.2980 -178.6480 77.1772 -142.9875 152.7816 -53.9060 97.5116
4.73069807 -144.4325 146.8065 177.7904 -98.4499 -137.0692 138.3066 -60.5631 96.9283 -79.9475 159.9136 61.7218 -93.2687
4.75961575 -145.6087 167.0551 68.1726 -85.9964 -142.3996 157.4689 57.5164 -90.6977 -94.7093 -18.1457 -58.9707 -87.2926
4.83977075 -145.5038 159.6698 61.6956 -90.6062 -149.3473 157.4192 60.4474 -89.2878 -110.6982 -7.6511 -51.6939 122.0557
4.86929333 -84.3220 48.9159 -159.5496 -103.2530 -141.4013 142.7218 179.7076 71.8768 -118.1462 0.7336 -39.1336 123.6677
4.90781215 -146.1978 170.4197 73.0365 -83.3930 -138.2605 159.2447 71.8489 -73.9461 -82.2961 -7.1451 -57.5555 104.9742
4.94068205 -146.2860 169.8281 72.7718 -83.8966 -139.6805 165.0995 74.4222 -74.4308 -83.2013 4.7950 -55.8635 106.4710
5.06095755 -145.8499 166.7284 68.2922 -86.7424 -142.0719 154.8317 58.9186 -89.5245 -95.1330 -17.8484 58.9957 89.3601
5.10193136 -145.9127 165.9648 67.9612 -86.9305 -144.7213 166.5598 73.4282 106.8938 -96.0541 16.8060 -57.5523 -89.4141
5.14863196 -145.4106 155.5906 58.3984 -93.7455 -154.2597 164.8046 65.1975 -87.6591 -148.6919 162.8259 53.6098 75.5907
5.17244145 -144.3654 134.7318 175.2813 -100.1584 -158.4180 144.3164 179.0641 -100.9276 -130.7263 143.7499 -70.0282 -31.3400
5.31346941 -78.7633 163.5380 66.6756 88.1830 -142.3617 155.5874 -177.2667 62.3961 -70.4009 -31.1488 -175.3557 -108.9753
5.33555118 -78.7677 163.5261 66.6666 -92.3538 -142.3882 155.6232 -177.2701 -116.9419 -70.3979 -30.8408 -175.2876 -109.1118
5.41564666 -134.5827 155.9477 -60.7106 -80.5302 -146.1676 166.0967 65.9910 92.5050 -142.7934 151.9777 -175.8370 83.6027
5.60096560 -77.8026 162.2410 66.9205 88.1922 -145.0183 162.9301 71.4110 107.0644 -96.2628 7.1630 -56.4232 -87.7702
5.62459536 -74.4725 154.0030 -59.4973 -75.0137 -145.1460 154.5995 56.9405 -89.7021 -87.5044 -22.4077 61.0847 -95.1408
5.67896321 -144.3606 146.4762 177.5319 79.3530 -137.6535 140.1539 -60.3240 97.0341 -75.5503 -28.2681 -174.6734 -109.8704
5.81335138 -75.3717 154.7476 -59.5080 104.6793 -74.6281 158.4025 -62.1745 -76.4156 -77.4770 -16.7261 58.1912 90.3258
6.02100129 -143.3880 140.9354 176.0953 -100.5474 -141.7429 143.1083 -59.3568 -82.6014 -152.9827 165.4723 65.8536 -9.8147
6.11440837 -144.5649 155.9538 -175.4603 64.7760 -96.2965 -82.2317 51.2064 101.3950 -159.9357 154.7296 50.9432 80.2885
6.76434165 -145.1450 165.9228 68.1618 -86.8243 -133.0469 156.3588 -58.7900 -80.9225 -74.5532 -28.4529 -174.1693 -109.4455
7.30315050 -134.5083 155.7710 -60.7250 99.2797 -145.7533 155.2214 57.1478 -89.7406 -80.6438 -34.3790 -175.6539 -108.2920
8.94514733 -144.8703 158.4501 -168.7279 79.1467 -139.0160 131.0346 -177.2160 83.1348 -94.1374 -47.1239 -67.6725 -96.9293
11.33787782 -145.7746 168.3098 72.3094 95.4075 -130.2543 149.8142 -57.6737 98.3421 -75.8368 -37.7492 -58.4990 105.0023
