# Supplementary material for: Exploiting Sequence-Dependent Rotamer Information in Global Optimization of Proteins
Source: J Phys Chem B. 2022 Oct 18;126(42):8381–90. doi: 10.1021/acs.jpcb.2c04647 (PMC9623586; doi:10.1021/acs.jpcb.2c04647)
Supplement: Supplementary file 2 — jp2c04647_si_002.zip [file jp2c04647_si_002.zip › TripeptideConformations/HID_MET_HIP_new.csv]

0.00000000 -64.8129 -21.1221 66.3741 87.0737 -71.2657 -9.8484 69.4125 -66.7599 -63.8009 -80.7112 -11.4185 -56.7527 100.9712
0.24084025 -146.8271 165.0289 64.2249 86.2910 -63.2790 135.1538 -177.7014 58.5600 -176.1873 -152.7684 161.5444 59.3819 -87.7309
0.29249922 -72.2604 -15.8759 62.9223 -100.2841 -70.7257 -9.5965 74.6175 -65.8137 -174.9518 -71.9594 -17.3217 -60.7404 104.5597
0.32395775 -70.9577 -16.6267 66.9312 85.3212 -70.7169 -9.5682 74.4817 -65.9870 -174.8616 -72.2097 -17.1770 -60.7907 104.2505
0.43506044 -61.5679 -25.2303 65.7717 87.0964 -72.3050 -13.5610 68.9783 -66.6400 -65.3487 -97.9743 -0.2262 -55.0536 -66.9982
0.48401486 -62.3780 -24.7378 63.2082 -98.0695 -72.8858 -13.2301 68.9140 -66.4447 -64.9460 -98.3066 -0.0493 -55.0486 -66.7783
0.58420789 -62.3663 -21.9050 65.9358 85.7119 -79.7727 -13.0419 72.0955 -63.1968 -66.1708 -112.2990 -31.1773 -57.6366 -57.8716
0.61000927 -146.8074 165.2960 64.2981 86.4201 -63.2759 134.3294 -176.6007 55.9328 65.7537 -153.0173 160.9515 60.0896 -87.5252
0.64968614 -61.8879 -22.0765 65.7711 85.6597 -79.8103 -13.5321 73.0818 -62.1438 -66.2546 -113.8399 -30.2743 -58.4848 129.0942
0.74551791 -69.7361 -16.0517 62.5297 -100.3028 -86.3105 1.2532 71.7760 -64.0677 -64.3873 -70.1415 -18.5779 74.3117 -96.7298
0.79895986 -68.4869 -16.5949 65.6225 83.9979 -85.3845 0.4889 71.8557 -64.1972 -64.6469 -70.0517 -18.6950 74.8439 -96.2799
0.83073467 -71.2060 -14.4053 -56.8476 116.0197 -68.5989 -12.3013 71.0335 -68.1613 -67.5180 -78.4728 -12.1520 -57.4270 101.7914
0.90905292 -146.8259 166.1526 64.9122 87.5803 -63.5332 130.0720 178.9713 56.1875 177.5266 -144.2667 14.6493 59.8728 -90.4175
0.93176721 -68.2631 -14.2470 63.0982 -100.3687 -62.9878 -15.9929 66.2776 -178.6355 -179.5108 -77.0781 -12.7681 -57.9144 102.2420
0.95727540 -73.8965 -14.3209 -59.1360 -70.8759 -69.9284 -10.1502 74.8379 -65.7989 -174.6154 -71.7775 -17.2806 -60.9811 104.5503
0.98765574 -69.6035 -11.5153 68.2408 84.6391 -65.8014 -15.2715 -61.9626 -62.1809 -175.8320 -75.6393 -13.1080 -58.4384 100.9944
1.03945005 -68.9244 -11.2695 66.6246 82.6411 -63.5653 -17.4080 -57.3519 80.3478 179.7960 -75.5051 -13.2516 -57.9527 100.5290
1.06416481 -71.8255 -8.0720 67.6810 83.5134 -68.1001 -13.2972 -61.7921 -62.3415 -176.4723 -70.4335 -16.9558 74.8356 -94.7901
1.09961480 -69.2215 -13.9040 68.0387 86.8226 -75.9821 -6.4735 -61.8738 -177.7696 -179.0515 -70.5070 -17.9872 75.1792 -95.3150
1.12172349 -146.8112 165.4132 64.3470 86.5317 -63.0665 133.5641 -173.3052 177.2723 179.9516 -152.2544 162.1740 60.1875 -87.3433
1.14940267 -69.0009 -15.7667 63.0097 -100.0710 -66.3041 -11.2823 59.5532 69.7973 175.9498 -70.6423 -17.8322 -62.5235 102.8636
1.19355011 -146.8113 165.3365 64.3791 86.3468 -64.6756 136.1224 -63.7812 -59.4072 -67.0335 -153.5691 161.9752 59.3512 -87.9880
1.24205707 -67.4907 -13.7267 63.1816 -100.4436 -61.1057 -18.1382 65.8328 -177.4868 -70.5719 -83.4406 -8.4187 -54.5375 101.8799
1.26228294 -66.2325 -14.6695 66.8482 85.1531 -61.2255 -17.8701 66.4406 -178.6725 71.2406 -83.1995 -8.6336 -54.7615 101.6604
1.29570322 -59.9151 -23.3234 66.7175 87.7434 -75.6110 -13.0616 64.6919 -74.5108 178.5486 -123.2433 -28.0315 -58.3395 -36.6450
1.32272117 -68.8876 -15.7747 63.0459 -100.0447 -66.8844 -10.3193 57.1065 63.6659 65.1430 -72.8081 -16.5533 -61.7375 101.9905
1.35036215 -68.0326 -14.4884 63.9217 81.5593 -68.1036 -12.7934 -64.0587 -60.2216 -66.4325 -76.2895 -13.1816 -58.7665 101.3291
1.39050959 -146.7821 165.3690 64.2738 86.4433 -64.4186 135.8084 -64.9591 -175.3991 -69.1294 -153.5417 161.8896 59.5430 -87.8574
1.42310637 -146.8116 165.4684 64.3513 86.5426 -63.0045 133.4182 -173.2505 175.0254 69.1204 -152.2610 162.1382 60.2904 -87.3175
1.46801088 -73.1060 -6.6251 60.9450 -102.9091 -68.7253 -12.6065 -63.7256 -63.6225 -178.2879 -70.4713 -16.9456 74.8039 -95.2425
1.50007786 -69.1695 -13.3633 -59.0308 -70.0135 -62.5682 -16.2922 66.3744 -178.6034 -179.4692 -77.0822 -12.6693 -58.1505 102.1110
1.52529327 -146.8014 165.5037 64.3720 86.5899 -63.1089 133.2841 -172.9601 179.6968 -70.0378 -152.1815 162.1357 60.3546 -87.2812
1.55088947 -67.7525 -12.3869 66.4357 82.6720 -63.0767 -17.9370 -57.3084 78.3747 68.3734 -75.7433 -13.0061 -57.7178 100.6138
1.58882033 -57.2906 122.1600 -178.1960 -106.1039 55.8355 19.5334 -55.7494 -63.0646 178.3774 -130.7383 -27.3980 -70.5588 87.2116
1.61676101 -69.4629 -14.7450 -57.2754 115.9098 -65.6413 -11.8242 60.0410 70.4512 175.4448 -70.6219 -17.7155 -62.9130 102.5010
1.63823297 -73.2863 -12.2077 -57.0385 115.2287 -71.2680 -9.7888 72.8054 -68.8843 177.4632 -70.7544 -17.7021 76.1088 -95.2524
1.66679517 -60.7225 -23.7160 64.3422 -96.2370 -75.5332 -15.1511 63.2720 -75.1644 -179.0048 -116.1477 -29.3818 -57.7091 143.9151
1.70583952 -146.7534 166.4145 64.8729 87.6781 -64.4593 129.5034 -167.5173 -76.0109 -179.6742 -142.9373 19.2660 59.6893 -90.6471
1.73511805 -70.1283 -13.0484 64.9334 -98.0827 -72.8289 -8.7747 -63.1160 -176.7261 -70.1733 -70.3745 -17.8547 75.3549 -95.0922
1.76536949 -54.2242 114.0368 -177.8689 -94.5512 55.9836 18.3308 -58.3226 -177.8557 177.2522 -144.4092 -9.1871 70.2059 -90.3285
1.78718312 -66.8690 -16.4059 67.3580 85.8243 -69.0805 -12.1430 -63.6009 179.7565 69.9507 -76.1173 -13.6733 -58.5641 101.4079
1.81653915 -74.1096 -11.9450 -59.2283 -72.5020 -71.3501 -9.8468 73.1572 -68.3985 177.5289 -70.8062 -17.6555 76.1488 -95.3028
1.84314203 -68.5292 -15.1217 64.7636 -98.5297 -68.5566 -12.6569 -63.6101 179.4637 69.9436 -75.7285 -13.8135 -58.4159 101.7911
1.86337951 -69.1288 -13.7872 67.3391 85.5708 -74.0601 -7.8723 -62.8985 -179.9916 70.0712 -70.3952 -17.9785 75.6150 -95.0047
1.88730735 -65.5668 -19.5393 -173.0452 -111.5299 -60.6338 -16.6890 66.3683 -178.4769 -179.4431 -76.8043 -13.1433 -57.9370 102.4195
1.91225169 -62.1351 -25.1081 -57.6948 115.2870 -69.4617 -13.0275 64.6876 -75.0713 178.7460 -120.6155 13.9650 -55.6321 -39.3913
1.94825663 -61.2109 -22.9031 66.4361 87.2386 -64.5369 -18.9408 66.7103 -177.4936 -70.1768 -93.7441 -1.2958 -54.8159 -67.0151
1.98900434 -146.8022 164.5124 63.5680 84.9634 -62.8874 138.9884 64.7840 -175.6987 -69.3646 -155.3693 161.7098 58.1235 -88.8687
2.01170602 -72.0696 -8.9837 58.5683 -104.0299 -71.3577 -9.8583 -64.7465 -60.7314 -66.5705 -70.3860 -17.5150 75.3203 -95.4666
2.03264568 -62.2951 -22.5414 62.9173 -98.2622 -65.7781 -18.0693 67.1735 -178.6945 71.0221 -93.6666 -1.5249 -54.3077 -65.5240
2.05904502 -66.9655 -19.9418 -171.3251 78.4517 -64.1508 -11.7926 59.9164 70.3451 175.8894 -70.5227 -18.0477 -62.6845 103.0559
2.08211454 -59.9520 -30.2794 -174.4218 78.8979 -67.9706 -12.3379 64.8211 -74.7944 179.1771 -120.2587 13.1846 -55.7030 -39.5940
2.10352921 -62.7450 -21.7015 66.5625 -95.2700 -72.3366 -13.1123 -61.4848 -177.0752 -178.8429 -115.6485 7.3885 -51.4734 -69.2219
2.12595892 -64.1227 -18.2302 69.6332 88.6078 -65.1020 -20.5055 -62.7880 -62.5562 -172.3475 -93.7256 0.1002 -54.5153 -69.7710
2.15509740 -69.7616 -12.2958 -56.9795 115.9271 -67.2833 -13.8693 -61.4649 -61.5342 179.5254 -76.1182 -13.0674 -58.6579 101.0702
2.17823006 -68.4721 -12.7528 66.9511 84.9275 -65.5285 -12.9726 66.6201 -176.3807 -69.4106 -71.1127 -17.1901 75.3804 -94.5265
2.21304393 -69.2455 -12.2555 -58.6680 -70.0175 -64.2319 -16.6512 -59.3822 79.1539 -179.1317 -75.5943 -13.3387 -58.1214 100.7763
2.23690851 -69.6780 -10.1265 -56.9202 114.9439 -64.7211 -16.0558 -60.8914 76.8769 69.1139 -70.3202 -16.8275 75.0739 -93.9626
2.27695396 -70.8382 -9.9013 -58.9725 -72.6230 -66.3158 -14.8476 -60.1562 78.7604 -179.0819 -70.4781 -16.9655 74.8882 -94.2811
2.30341217 -66.9443 -14.9710 65.0020 -99.9995 -62.3972 -23.1847 -56.2091 80.8041 178.0111 -87.6149 -3.2554 -54.8844 -66.8036
2.32848168 -71.8829 -8.9252 -56.9970 115.0242 -69.0536 -12.2236 -63.6535 -178.0608 179.9148 -70.5825 -17.1347 75.3099 -94.8678
2.35591357 -70.0409 -11.1097 -59.4277 -72.6692 -63.9029 -14.3740 65.9157 -178.4036 179.4503 -71.3282 -16.7926 75.4345 -94.5235
2.37927298 -69.7232 -12.3775 -56.9803 115.8997 -67.1102 -13.9065 -61.0555 -57.2058 -65.6216 -76.1266 -13.0983 -58.6583 101.0525
2.41471678 -61.4739 -29.2623 -174.0162 79.0168 -69.8182 -13.4794 71.8630 -64.7656 -67.1996 -131.1915 26.7063 63.1062 76.7630
2.43635225 -69.1003 -12.9314 63.2456 -100.6354 -62.3204 -21.1100 -169.9508 175.2677 -179.9728 -73.3858 -13.3503 -57.0821 101.8317
2.47135435 -60.1951 -24.9846 65.9851 87.4880 -65.4468 -16.7705 62.1636 178.9052 173.0059 -122.7819 16.7137 -56.7159 -37.7484
2.49439741 -120.1735 -0.7475 64.8983 83.3511 -69.3827 -16.1821 -60.9079 78.8727 -176.9184 -74.5940 -12.7275 56.2969 82.8864
2.52760508 -59.9396 -21.5602 66.3463 86.8607 -69.6611 -17.9227 62.0928 178.4185 173.3918 -125.1268 -27.2032 -59.1586 -34.8904
2.55342109 -56.7507 116.8444 -174.6262 -111.7403 56.9735 15.6222 -52.8660 -170.1856 -61.8349 -144.0572 -8.1273 70.3193 -90.1446
2.57676953 -64.3298 -20.7934 -57.6879 115.6167 -65.1640 -17.3059 66.2781 -177.0071 179.5877 -83.8021 -7.1369 -57.7572 -61.6141
2.59938716 -69.8303 -11.8745 -56.9576 115.8572 -66.2601 -14.8416 -64.4949 179.1257 69.7123 -76.2305 -12.8434 -58.5526 100.9632
2.62761392 -68.6839 -12.8763 63.2507 -100.6524 -61.2770 -22.3483 -170.7135 174.1013 68.9021 -74.5348 -12.3551 -56.3118 101.6356
2.65822232 -62.9500 -19.0169 66.3672 -95.7069 -76.4439 -15.3447 -63.2676 -176.6955 -71.0582 -125.0654 -27.8750 -53.6062 -63.7799
2.68200824 -69.8480 -10.3668 67.2795 84.5919 -63.0344 -20.5352 -169.2210 174.9593 -179.9575 -68.6899 -17.1006 77.7381 -92.5227
2.71618370 -71.8631 -8.9545 -56.9993 114.9735 -68.9350 -12.3258 -64.1187 179.2131 69.7488 -70.5546 -17.1579 75.3503 -94.8529
2.73748297 -65.1030 -20.6624 -59.4894 -69.4490 -65.2771 -17.2378 66.2895 -177.0413 179.5754 -83.6430 -7.2667 -57.7546 -61.7386
2.76645250 -67.1270 -16.3095 -172.3452 -112.2034 -63.0989 -15.4383 -60.0133 78.7274 -179.2422 -69.4083 -18.0290 76.6748 -93.3570
2.78652476 -60.9724 -29.3018 -174.0345 79.1060 -69.1653 -11.6708 67.5992 -70.2798 -169.3927 -131.4340 27.2821 62.6415 75.8050
2.81007376 -66.9267 -16.4188 -170.2470 78.8048 -63.2248 -15.5499 -61.1746 76.3751 69.0988 -69.5505 -17.8622 76.9521 -93.1074
2.83226560 -66.6074 -18.5352 -172.6370 -111.9921 -64.4213 -14.7490 -64.1905 -178.1010 179.8655 -75.6316 -13.5655 -58.3910 101.5094
2.85901724 -62.4047 -23.6535 63.1920 -98.0501 -68.4585 -15.2235 66.9529 -177.2012 179.5499 -130.6430 26.7628 62.5677 74.9732
2.88217931 -63.5075 -23.3519 66.5179 87.2291 -70.8022 -10.2105 52.9108 60.1484 65.5756 -78.2346 -12.1668 -63.2310 -62.3613
2.90476596 -60.5687 -26.2993 66.8668 88.9340 -72.8739 -11.1219 68.1073 -69.1187 -168.9147 -128.6769 18.4595 60.6884 -107.5615
2.92959886 -62.1855 -24.3835 65.2768 86.0579 -76.4893 -13.4737 72.9750 -62.5546 -65.9136 -79.0951 -19.6952 -169.2357 -108.9197
2.96958495 -146.5160 166.6015 63.9336 85.4934 -69.0780 147.4580 -178.1533 56.3117 -175.0860 -85.1385 29.7822 62.1833 78.5482
2.99665358 -146.6805 165.7188 64.6361 86.8022 -72.3631 148.3360 -64.2761 -177.8604 179.9179 -149.3877 160.6196 60.6984 92.3239
3.02759519 -66.8584 -18.3004 -172.8077 -111.7600 -63.1852 -12.0408 56.9036 63.5586 65.2476 -71.3608 -17.7128 77.3709 -93.7955
3.05107076 -61.1682 -29.5286 -174.1119 78.9995 -70.2557 -13.9320 73.2007 -63.5599 -67.6624 -127.4079 17.2378 62.3980 -104.9811
3.08027030 -66.5699 -18.3081 -172.5972 -112.0122 -64.0192 -15.2087 -64.1471 -176.1752 -69.3635 -75.7820 -13.4032 -58.2535 101.5100
3.11042849 -69.1919 -12.3911 -57.0081 115.7786 -62.1584 -21.1920 -169.3152 58.1898 65.6196 -73.7477 -12.9551 -57.4016 101.4090
3.13622999 -62.8984 -21.6280 -57.5910 115.4148 -69.4402 -16.1272 -61.5291 -61.6381 179.4478 -101.1073 2.3434 -53.4066 -71.5390
3.16610634 -60.8943 -19.8537 66.8877 86.5713 -69.1112 -25.6244 -172.6547 61.9044 -179.5032 -123.1332 -23.3499 -54.6915 -66.6145
3.19034694 -68.7446 -14.5836 -156.9932 -43.9526 -62.7535 -15.4541 -60.9347 76.9819 69.4811 -68.9472 -18.0373 76.0117 -93.6158
3.21115320 -70.1573 -12.6277 -58.7664 -69.6680 -68.0992 -13.2562 -59.7000 -62.8216 95.3823 -75.9735 -13.3026 -58.5654 101.4235
3.23546943 -71.6880 -9.0459 -59.2613 -72.8872 -62.5742 -20.9332 -169.3602 174.9764 -179.9621 -68.8233 -16.9134 77.6848 -92.6906
3.26964567 -61.7132 -25.9541 65.1228 86.4403 -74.7583 -14.3718 73.3904 -62.1574 -66.3379 -87.5153 -8.9117 -153.3088 -50.3848
3.29055645 -71.6938 -9.0429 -59.2632 -72.9050 -62.6360 -20.8895 -168.9995 61.6993 -179.8063 -68.6763 -16.9208 77.6678 -92.7624
3.32532770 -72.0633 -10.0970 -59.1354 -72.2766 -70.9347 -10.7250 -59.4869 -63.2869 95.4938 -70.6219 -17.3170 75.4210 -94.9754
3.35287177 -68.6600 145.4357 -176.1779 -112.9735 48.2370 35.1327 68.2934 178.9019 -179.5460 -73.2742 -16.2014 66.7360 -102.4757
3.37307851 -66.1143 -15.8209 66.6740 83.1938 -63.6049 -23.8310 -54.8420 81.2108 176.6941 -125.3340 18.5486 59.3948 -102.2013
3.39551716 -61.4046 -26.6948 66.7114 88.6038 -73.5573 -10.6231 60.6257 67.1269 64.9050 -122.8926 20.2836 68.4778 72.2651
3.41720242 -61.6534 -23.4415 66.4668 87.0557 -72.6591 -26.0669 -170.6596 173.2825 69.0525 -100.6214 -30.2207 -55.6035 -71.2228
3.45160225 -59.8650 -27.7993 -174.2096 78.8853 -78.0371 -10.9879 -63.0747 -178.0910 179.9525 -123.0938 -27.3466 -53.1532 -66.0383
3.47326008 -71.1794 140.3078 -177.3067 71.9583 51.6269 42.8962 -159.9199 62.0779 179.8929 -76.7450 -13.7922 63.6124 -103.6252
3.49780257 -71.5960 -9.1065 -59.2595 -72.8536 -62.5045 -20.9664 -169.4306 172.6344 68.6114 -68.8786 -16.9044 77.6944 -92.6912
3.52329910 -63.0166 -23.1550 -59.3345 -68.7889 -73.4747 -11.4633 -60.6276 -57.2952 -65.6306 -117.5933 7.6504 -51.6973 -68.7437
3.54411302 -61.1173 -27.4143 66.4151 88.5742 -72.0319 -16.2118 72.4044 -66.7407 175.5758 -88.7656 -7.5661 -152.9569 -51.1756
3.56481646 -59.1987 -28.1499 -175.7789 -109.5236 -64.2500 -18.8395 -60.3854 78.6572 -179.1806 -98.8901 1.2244 -53.5141 -71.7170
3.58671189 -63.0470 -20.5066 -57.5590 115.3784 -62.1654 -26.3219 -171.6152 175.3201 69.5620 -92.0240 0.0317 -54.1910 -72.5674
3.63328720 -63.3079 -22.2568 -59.2914 -68.8461 -71.3024 -14.7058 -63.7007 -178.1527 179.9147 -119.4146 9.9196 -52.0207 118.5066
3.67025964 -63.0345 -21.2452 -59.3174 -69.0676 -63.3609 -25.8020 -173.1106 177.6025 -179.0776 -121.1034 14.6580 -53.2299 114.2632
3.69209468 -62.8926 -16.5045 -57.1011 115.5511 -73.9840 -17.8251 -63.7282 -178.0612 179.8886 -133.0326 -21.1104 61.1007 -100.8617
3.71958854 -70.5457 -13.4675 -156.5209 -44.7724 -65.1221 -12.8069 -64.4446 179.1512 69.7413 -69.1209 -18.1426 76.4364 -94.1813
3.74016852 -146.4188 168.5092 64.7756 87.1477 -76.1001 156.0731 68.4072 -66.9033 -66.7609 -121.7982 8.1505 -61.0124 -89.7980
3.76055971 -81.8938 -6.4727 65.4941 81.5811 -66.7582 128.4079 -59.9384 78.6481 -178.4784 -144.1039 17.2701 60.1932 -90.5786
3.78576872 -124.0550 4.0945 -58.7029 -80.8885 -68.3813 -16.9186 -64.3953 -178.1223 179.8819 -75.5714 -11.3525 57.1365 83.3106
3.80712553 -69.6723 -12.7857 65.3751 -97.8687 -66.4691 -14.5180 -64.5817 -92.7725 71.6008 -75.6003 -13.3583 -58.4463 101.5003
3.83700471 -59.2779 -32.4002 -177.0844 80.7218 -74.5352 -11.2658 -58.2036 -58.6772 177.5998 -130.5238 18.5286 61.4193 -100.9333
3.88318249 -73.2970 150.9388 -58.1128 114.0074 54.7782 34.0347 -56.3143 -179.3323 70.1350 -75.7055 -14.6400 64.1544 -105.5971
3.90408396 -60.0318 -28.0857 65.9702 88.5340 -74.9939 -7.2454 41.5931 53.1489 -179.9003 -108.8007 6.4684 -60.4806 147.4739
3.93014650 -67.6501 -12.8093 -56.9990 115.7254 -55.2217 -31.5838 -179.7106 -81.6391 -66.6998 -70.7831 -13.1353 -56.1139 100.9468
3.96169423 -67.5176 -16.7203 -157.6898 -42.4733 -59.0526 -22.9797 -170.7491 174.1469 68.9426 -74.6658 -12.3376 -56.1654 101.7769
3.98960659 -54.9938 118.7131 -178.7444 -95.2572 57.5820 17.2869 -151.7180 175.9433 -179.7427 -145.4274 -12.7031 70.1430 -89.5494
4.00982985 -62.8885 -16.4525 -57.0877 115.6154 -73.8556 -17.7588 -63.8640 -175.8924 -69.5659 -132.7401 -21.2566 61.1380 -101.2136
4.03080977 -62.5519 -22.2734 -57.6669 115.3269 -69.9685 -15.7063 -59.8174 -63.0672 95.3323 -101.4713 2.4229 -53.3439 -71.5307
4.05816409 -61.0279 -30.5685 -174.3803 79.1406 -69.0496 -17.5173 73.0532 -66.3767 175.6481 -82.7264 -15.5045 -167.5647 -108.4681
4.08557360 -122.5768 -1.7823 64.7128 -95.2280 -66.8132 -21.1387 -167.4484 57.4270 63.1531 -71.2781 -13.2128 58.3613 83.5268
4.11109128 -122.7714 2.4329 -56.7985 111.9024 -65.9300 -16.3283 66.8580 -176.5327 -69.4780 -77.1739 -11.2645 56.3507 82.8363
4.14822131 -60.8699 -23.9158 66.2070 87.3349 -66.3618 -15.9066 58.6963 71.1760 -175.5395 -79.5594 -16.5594 -167.9350 -108.4037
4.17639392 -64.2634 -20.3560 67.1640 87.2573 -79.6275 1.0830 69.8980 -71.0560 177.3151 -65.2753 -21.2299 82.0393 102.8419
4.20545052 -62.0966 -22.8125 62.9461 -98.2352 -66.4755 -15.8495 58.6109 71.0322 -175.6068 -79.2256 -16.7352 -168.1142 -108.4806
4.24094793 -64.1496 -21.8684 62.9412 -99.0633 -69.0494 -38.4459 -176.1011 -83.3947 -179.8503 -86.1730 -31.2513 -56.2819 -72.7758
4.26570076 -62.7996 -16.2395 -57.1285 115.5081 -67.8782 -26.5645 -170.9406 175.9274 -179.9493 -126.0979 -20.5337 60.9227 -101.6079
4.29438691 -61.6761 -18.8861 -57.3423 115.4348 -70.1840 -18.5050 67.9647 -175.5441 -68.6069 -129.4164 -21.7321 62.0388 -107.5035
4.31776899 -124.1998 3.6832 -58.7453 -80.9027 -64.6849 -23.3045 -169.9196 175.4559 -179.9529 -72.0592 -12.1833 58.0921 83.5390
4.34791950 -63.5163 -20.7053 66.8491 86.8526 -60.9467 -31.3906 -177.2480 -84.8058 -71.0863 -78.1526 -6.9785 -58.1052 -73.6783
4.38709420 -62.5911 -23.4653 62.9559 -98.0347 -70.1850 -12.6776 54.1597 61.3517 65.1969 -79.2489 -17.8852 -168.5781 -108.4870
4.42023133 -68.3236 -8.7063 71.5008 100.8345 -62.2373 -23.6496 -64.9654 -66.0391 98.7753 -96.0172 3.1249 -54.0313 -70.0775
4.44082731 -60.7198 -28.5394 -174.0589 78.9152 -67.9031 -9.2677 46.0399 56.0136 179.4277 -122.9467 16.9745 -63.9582 -16.8477
4.46682172 -63.2693 -20.1890 -57.5568 115.3882 -58.9673 -32.2250 -178.1090 -85.6610 179.9486 -85.7451 -1.6450 -54.3848 -72.2456
4.49470389 -69.3045 -12.3180 -57.0048 115.7595 -62.8573 -20.1863 -166.8496 68.1302 -98.1794 -74.0076 -12.9960 -57.6637 101.4066
4.54328268 -62.1808 -18.0058 -57.2293 115.4148 -74.5779 -17.1210 -59.8032 -63.8021 95.5269 -133.0453 -21.0293 61.2316 -100.9133
4.56801194 -63.2788 -24.6269 66.5033 87.2827 -72.4827 -38.5048 -174.2755 -82.3728 -71.4750 -76.6817 -33.5027 -59.2191 -73.9648
4.60854333 -146.7724 166.3882 64.8200 86.1722 -70.5821 144.0600 -67.9375 72.5568 68.3311 -141.5000 21.9553 62.6057 85.3228
4.63453069 -124.8888 4.2663 -56.7473 111.5306 -64.5867 -23.5862 -169.7055 177.6067 -70.7890 -71.9414 -12.1445 58.1174 83.4818
4.65664218 -70.0024 -12.0795 -58.8942 -70.1203 -62.9407 -20.0981 -166.8228 68.1102 -98.1873 -73.8353 -13.1244 -57.6020 101.6635
4.67889924 -62.4984 -21.9610 -57.7641 115.4346 -64.9387 -16.4919 59.0186 71.6919 -175.7098 -76.8943 -19.6685 -170.5148 74.1639
4.72887311 -68.7245 -10.2780 71.0317 101.8642 -64.9756 -22.3677 -66.2634 -66.8862 99.8789 -133.2528 29.8003 60.3134 79.5632
4.77310138 -60.1702 -30.2712 -175.8711 -109.2214 -69.3564 -10.5865 59.2777 70.0511 172.9544 -122.5337 14.2749 65.0047 -107.8584
4.80148014 -60.7773 -20.0934 67.0648 86.7985 -70.5764 -23.6393 -169.1150 69.3519 -97.0568 -124.6568 -23.4867 -54.2538 -64.4177
4.83200782 -69.6433 -9.7399 -57.0071 115.1611 -56.0394 -31.7081 -177.7888 -82.9097 -68.4788 -67.8232 -15.9218 80.0920 -89.2498
4.85778584 -74.6253 155.3963 58.3604 -102.6491 54.8070 33.4378 -55.9242 -68.0722 95.9504 -76.8101 -13.9043 63.2946 -107.1436
4.87990984 -56.8123 111.1420 -177.2721 -89.2854 54.5300 23.1604 -77.6731 64.6398 178.7515 -131.6498 -21.0506 -72.0611 87.3601
4.90598773 -67.4478 -5.7963 71.8558 101.9271 -67.2345 -24.4273 -64.8903 -66.0318 98.9621 -130.6517 -23.4672 60.6871 -100.1699
4.93557442 -63.3942 -21.6501 -57.5913 115.3748 -67.7677 -17.2282 -60.4086 78.7128 -179.0750 -74.1742 -19.6327 -170.7266 -109.7607
4.96090798 -62.0242 -26.8189 -162.6404 -32.7660 -67.5713 -9.6135 46.3818 56.5291 179.2053 -122.6930 17.8504 -63.8308 -16.9862
4.98203575 -67.3895 -17.2211 -58.9949 -70.1322 -77.6425 -1.0320 70.7034 -70.7199 177.2513 -65.6299 -20.9481 82.6451 102.4095
5.00223547 -61.3476 -29.9878 -175.6649 -109.7747 -76.2700 -20.0647 -63.8008 -175.6633 -69.2595 -95.3049 -37.7840 -176.4862 77.0079
5.02275024 -61.8415 -27.5733 -173.9322 79.0787 -70.2933 -14.3880 -63.8153 -177.9747 179.9039 -74.9087 -21.3555 -170.8826 74.5219
5.04478886 -62.8791 -15.5383 -57.0963 115.5614 -62.8443 -34.8669 179.8890 -85.5975 179.5687 -123.1966 -18.8584 57.5357 84.5537
5.08819070 -145.0046 147.4807 -177.0573 -102.9118 -147.8456 141.8072 -173.2619 176.4777 179.8290 -144.3760 152.8084 -173.8472 -107.6449
5.10821699 -73.7273 152.0686 -58.1961 113.7602 55.2522 33.5865 -55.2850 -67.9529 95.4717 -75.8206 -14.5578 63.9091 -106.0261
5.13639573 -64.8802 -17.0051 62.9568 -99.5321 -69.8089 -7.3986 55.6060 65.2204 -176.1187 -66.8571 -20.1907 84.5711 103.1123
5.16589918 -60.6918 -28.1710 -175.5527 -109.3717 -66.5170 -13.3823 56.0259 63.0984 64.9807 -77.2567 -20.1435 -170.2287 75.0414
5.20190673 -74.9559 151.9900 -60.4074 -75.9099 55.1801 33.7134 -55.3966 -67.9868 95.5283 -75.8069 -14.5339 63.9437 -106.1457
5.22915852 -58.5121 130.7916 -179.1617 -99.8303 61.8785 -36.3836 -165.4628 178.6291 -69.9217 -92.8478 -14.9876 68.7293 -95.6277
5.25626636 -134.5551 172.0319 -59.2312 -79.6043 56.8800 44.3896 -53.0704 -59.6159 178.8919 -70.6877 -19.7811 -56.4573 -71.4538
5.28558142 -63.4711 -22.5045 67.0068 88.3401 -84.2059 6.6239 67.2243 -177.7258 70.6850 -65.3249 -21.3150 80.2890 100.3488
5.30816592 -60.3897 -28.3221 -173.8011 78.8740 -71.3459 -17.1294 67.0598 -176.8267 -69.5918 -109.5636 -36.7598 -175.7245 -109.6924
5.34588956 -63.0080 -23.8995 -59.6247 -69.1185 -68.5746 -13.4903 54.3794 61.6446 64.7447 -88.8466 -6.1937 -151.8631 -54.0759
5.37575302 -63.8873 -22.4552 -59.3914 -69.0675 -70.7982 -15.6470 -63.8692 -178.0011 179.9238 -82.0529 -10.8738 -153.9830 -48.7029
5.40641195 -64.3551 -23.8658 -172.4463 79.1241 -77.9092 1.5342 73.0833 -64.1267 -66.8906 -64.9158 -21.4129 82.2984 104.9734
5.44277013 -63.9423 -24.5591 -174.3901 -110.2707 -77.3033 1.2421 73.1489 -64.0961 -66.9622 -64.8826 -21.4198 82.4886 105.5481
5.48057934 -64.4020 -17.7487 63.2614 -99.9676 -66.8042 -40.9205 -175.6329 -81.0353 -71.4425 -103.3713 -21.6080 63.2252 -105.5592
5.50495338 -129.8257 170.0107 -59.2307 -79.7377 58.7091 33.1104 -54.9659 -176.8301 -179.4907 -115.1981 15.8268 60.7638 75.9033
5.56501151 -144.8797 159.4904 -169.7573 68.4347 -66.0570 148.7518 64.8948 179.2259 71.1031 -142.2064 23.2639 61.4079 85.2259
5.58637057 -64.9511 -21.5133 62.9401 -99.1549 -69.3284 -39.9576 -177.5743 -83.1631 179.8066 -81.6104 -36.9561 -175.7797 -109.5735
5.60936414 -59.5142 137.3570 52.5394 34.0493 47.3654 22.9343 66.4568 -89.2879 179.4865 -130.1461 9.1286 -67.8581 86.5640
5.63973165 -71.5876 157.2179 59.6006 23.6672 56.0398 33.8750 -51.0361 -59.0077 178.8810 -75.5841 -12.9536 70.1369 86.8600
5.66264084 -60.5218 130.5404 -58.9864 113.5893 54.5503 24.8849 -52.8110 -60.3930 179.6156 -136.5912 -41.4895 -176.8004 76.4149
5.70089159 -62.7700 -23.7181 -171.1500 75.6416 -65.0895 -20.2902 -74.2266 67.6781 -103.4597 -128.0859 20.4547 60.1752 -101.2238
5.75078624 -72.8509 150.7826 -58.6287 113.4804 -90.5687 149.6008 -62.5644 -63.1850 178.1189 -129.5554 12.4623 -55.4770 -74.2696
5.77202692 -69.1383 152.5928 -156.4899 -99.8629 58.3969 4.7759 -54.1763 91.2615 171.9210 -132.4575 13.9552 -61.3810 89.2619
5.79479567 -61.7460 -27.8544 -175.2965 -109.5316 -64.4488 -22.9190 -169.6973 61.9024 -179.7864 -75.9439 -16.5498 -168.6992 -109.3170
5.83473696 -60.8757 -26.4531 -174.8090 -110.1706 -57.1169 -32.5215 178.3832 -85.9216 179.4362 -120.7205 20.9770 58.7224 -101.5646
5.87060771 -134.6255 165.1948 60.6392 94.3472 56.2827 35.0846 -61.1993 173.1058 68.0201 -112.8703 14.7509 61.4715 75.6041
5.89999103 -74.2205 153.6405 -60.3934 -75.6207 54.5118 35.9853 -53.1382 -59.9611 179.3400 -74.5973 -13.7435 70.5927 87.6009
5.92395967 -68.5054 153.8752 -155.7038 -103.2233 58.4471 8.6487 -50.5923 89.9677 68.2519 -133.4292 -43.0455 -63.7486 88.1176
5.96985715 -72.7686 153.1850 -58.0570 114.0697 54.5288 36.1707 -55.9450 -176.9429 -179.5431 -74.5166 -13.9111 70.5093 87.6215
6.00892734 -60.4378 125.4700 -58.7790 113.3621 57.0636 19.0524 -59.9667 79.4259 -179.8036 -124.9727 2.2944 -55.9621 -41.0896
6.03610143 -55.5589 127.5479 -60.5647 -71.7022 50.0494 10.6345 65.2388 68.0490 67.7718 -106.3615 -31.8792 -70.2278 78.9765
6.07711058 -72.9242 154.9710 57.7526 29.8555 -72.2865 150.0550 -63.7531 -63.4062 179.5084 -103.8744 -1.1333 -59.8800 -86.1386
6.12215162 -60.4582 141.5156 65.5531 92.3390 58.7039 13.7397 -55.3825 178.3676 69.5444 -132.7407 -36.8355 -62.1635 -65.6202
6.15929772 40.4652 -105.0562 68.3149 117.2149 -76.8778 -12.7308 69.4671 174.8489 66.1110 -122.7102 12.0828 63.4460 -98.8309
6.18849677 -134.1429 167.7568 -59.8584 -80.2965 54.3188 54.4479 -163.3182 61.7316 -179.6222 -74.6820 -16.4028 -58.0204 -74.2992
6.21927363 -71.0438 143.3914 -176.5275 70.7350 52.6349 42.7384 -157.1444 -179.2740 -68.2712 -74.0318 -14.4195 70.1940 87.8546
6.23993646 -55.2324 119.1778 -178.1994 -95.9829 57.3208 17.2876 -149.8676 97.3774 -65.4525 -145.5735 -12.7851 70.0543 -89.5521
6.28091571 -70.9847 150.0311 58.7464 -102.0642 55.2654 24.1366 -52.9065 -60.4196 179.3529 -79.0399 -23.4875 -172.6062 -109.5952
6.32711501 -133.9950 164.6415 -59.7196 -80.5737 57.9848 24.8572 -51.3125 -59.1133 178.8224 -93.0256 -4.9469 56.6673 -111.2312
6.37507757 -135.8020 173.2487 67.4990 99.6025 56.8119 43.7194 -159.1003 63.3026 179.6494 -126.3406 21.9023 60.1625 73.1948
6.39910236 -72.8710 153.0248 -58.0563 114.1065 54.4092 36.3857 -56.5437 -179.3506 70.1096 -74.4810 -13.9870 70.4686 87.6247
6.42309793 -59.6994 125.1674 -58.9323 113.2549 54.0550 25.9468 -60.2953 79.2231 -179.8602 -134.9863 -39.1626 -176.3889 76.1956
6.45514773 -134.3531 156.4073 -59.3606 108.3770 -72.6487 143.9836 -64.2881 -175.2038 -69.1332 -139.9585 21.4450 62.4642 85.7688
6.47869040 -74.3338 152.7817 -60.4989 -75.8236 54.3085 36.4495 -56.6041 -179.3702 70.0967 -74.5370 -13.9139 70.6809 87.7187
6.49922083 -134.0186 174.3339 70.7808 103.9930 51.2870 30.1159 69.9811 177.6160 -71.5782 -107.7781 12.3143 60.8994 74.1556
6.53345550 -60.9998 143.0747 -60.2534 -72.4949 61.8424 -42.7532 -167.3678 177.7732 69.9361 -81.0991 -23.6446 -58.7673 -74.7330
6.55621769 -68.1074 145.6325 55.6339 30.9001 55.7599 21.8990 -52.1120 -56.5778 -66.1123 -77.9367 -25.7376 -174.0467 74.4673
6.58396245 -133.6051 172.9135 -57.8449 110.3209 56.8764 38.1134 -61.4554 82.6181 -179.2391 -120.9907 18.3675 61.6753 76.2041
6.60949358 -133.2944 173.2700 -59.0286 -78.9490 57.0415 37.7723 -60.8863 83.1525 -179.1940 -120.9489 18.3421 61.7080 76.2800
6.63331596 -59.4983 128.1425 -58.9795 113.7129 59.3120 17.8500 -151.7705 175.0539 69.2716 -130.2816 -30.9381 -61.5305 -61.7461
6.67447456 -58.9354 130.7015 -167.8535 55.6604 49.7939 15.6844 77.6639 -95.8391 -70.2344 -144.0351 -13.5258 72.2928 -86.9299
6.69910728 -135.7533 173.3615 67.8405 100.0534 57.4017 41.4330 -157.4165 174.7402 68.8996 -124.6213 20.8381 60.4435 73.3895
6.74411086 -137.5039 164.7106 62.2059 94.5239 54.0357 41.1314 -76.8116 67.4114 179.6885 -117.2641 17.0069 61.9005 75.6845
6.77264239 -130.7942 169.8044 -57.7562 111.3357 57.4250 42.3047 -156.7656 177.4645 -179.8216 -124.4509 20.1946 60.5839 74.9018
6.79778166 -59.5698 142.0818 -60.2241 -72.2093 61.9604 -37.5578 -166.4746 63.6402 -179.7649 -76.6510 -28.7900 -59.6474 -72.1593
6.82067012 -73.9554 0.4105 52.2416 28.6651 -64.8856 -16.9478 -88.2205 57.4891 -104.7890 -71.0271 -15.6483 75.2542 -95.3219
6.85577777 -134.7878 168.8974 -59.7856 -80.1188 55.4308 50.9365 -159.3408 -179.1674 -69.4013 -73.1870 -18.2162 -57.7959 -73.4687
6.89728692 -74.8544 153.3238 -60.9151 -75.4581 -83.8521 137.0185 -173.7048 178.2729 -70.4820 -127.0464 6.0059 -56.9217 -68.8671
6.91805071 -135.1300 172.7319 65.9881 -83.0452 57.5405 42.1066 -156.4081 -178.8707 -68.2519 -125.1898 20.9010 60.6080 73.9982
6.95646987 -134.3806 156.7206 -59.3455 108.3287 -69.5285 149.1309 66.3699 -177.2095 -69.7996 -141.1821 22.9885 61.4350 85.4418
6.98356421 -130.7781 169.8001 -57.7601 111.3364 57.3823 42.4208 -156.8842 175.6596 69.4016 -124.5637 20.2464 60.5768 74.8757
7.00729852 -130.2421 169.4182 -59.5438 -79.9926 57.3789 42.5358 -156.9036 175.6506 69.3917 -124.5457 20.2031 60.5968 75.0457
7.03504929 -59.5709 142.1210 -60.2090 -72.1736 62.0054 -37.4577 -166.0848 60.3635 66.3038 -76.6632 -28.8630 -59.6413 -72.1008
7.08105168 -130.6937 170.8633 -57.6593 111.2189 59.1641 32.9885 -54.3966 -68.0328 95.4235 -115.6416 16.2817 60.7511 75.6397
7.10130852 -74.1795 156.7377 -58.3994 114.3940 -83.1346 149.2520 -66.5374 73.7480 68.2053 -128.5645 12.4986 -57.0788 -73.8860
7.12971794 -71.9044 153.3356 57.3792 27.5782 -73.0027 130.8104 -156.0165 -73.4262 179.8030 -82.9137 -9.2974 -61.2938 -82.0877
7.15642775 -130.2553 169.4158 -59.5365 -79.9592 57.4764 42.5648 -156.1943 -179.2473 -69.4593 -124.6200 20.2505 60.5873 75.0336
7.17692308 -73.1607 151.2046 -58.2229 114.0523 53.1929 41.2944 -157.2409 177.4553 -179.8435 -76.1504 -12.6972 69.0119 86.3636
7.20542198 -62.1701 140.1362 53.6574 35.8806 58.4400 12.8672 -150.2734 96.5090 -66.4267 -132.5151 12.5903 -64.9496 88.0015
7.25393227 -132.7732 164.3616 55.0435 -103.4822 56.0897 35.3088 -57.6954 -68.0084 97.4956 -112.6149 14.6218 61.7866 76.2566
7.29990346 -61.8401 130.3916 -58.8422 113.8525 53.7397 29.4238 -154.4623 175.2267 69.3268 -140.6831 -42.9199 -177.0306 76.4045
7.37272638 -64.2387 140.8966 57.4017 -102.5983 54.6872 21.6380 -55.6984 -174.2851 -70.5157 -135.0066 12.3667 -161.0112 71.2555
7.41029021 -73.1120 152.6970 -58.1622 113.9730 -145.2412 145.6244 -167.3266 -179.9178 -69.7970 -79.6015 -13.6552 -56.5417 -67.7289
7.44382509 -129.2994 157.1170 -67.5108 -6.6815 -71.3187 148.7509 66.7527 -67.7383 -66.9292 -142.0634 22.8478 61.5209 85.4854
7.46476878 -62.6006 -28.2962 -59.0485 -69.8196 -66.3444 -4.2221 -60.3712 74.1517 66.5545 -58.9409 -17.0842 78.0666 -45.3228
7.48823029 -71.8661 156.4207 58.9322 24.8078 55.8632 34.5555 -54.5318 -68.0632 94.9727 -75.4121 -13.2127 70.0587 86.7731
7.52952308 -128.8514 168.4432 60.1354 26.7259 59.7872 31.7562 -53.6311 -68.2837 95.0499 -113.8223 15.3099 60.6578 75.6771
7.65139466 -134.8022 168.5412 -59.8369 -80.2440 54.7542 50.7183 -164.3009 61.0622 -99.4109 -72.2805 -22.7386 -57.6494 -73.1374
7.68243203 -57.3780 111.5825 -176.8985 -89.4208 52.0210 30.4364 -76.6739 65.3660 178.7904 -135.3233 -32.2909 -173.1886 -109.4454
7.72911916 -134.4419 171.5047 -57.7591 110.0128 58.2693 28.2078 -152.4240 176.8540 -179.7681 -138.6025 14.3690 67.5432 -91.1835
7.82545874 -136.3358 162.3327 51.3665 -119.1991 51.4650 43.7178 -67.0409 84.5710 79.2961 -117.2507 16.6902 62.2536 76.7272
7.95316832 -56.9344 135.4870 -60.3783 -71.9482 52.7693 -16.4380 70.9694 64.0976 65.4063 -80.0185 -31.0780 -62.9658 -72.1378
7.99673027 -129.4759 168.9769 -58.1809 110.8061 53.3778 60.3929 -167.4529 62.7141 -98.5654 -67.8860 -24.6202 -48.0027 131.0382
8.02369786 -128.8906 168.5657 -60.1254 -81.2668 53.3583 60.5818 -167.4813 62.7474 -98.5552 -67.9153 -24.5971 -47.9170 131.2426
8.05422185 -130.4403 167.4555 -66.0769 -9.5883 55.0231 51.3763 -164.2975 61.3428 -99.4426 -71.9110 -23.3045 -58.4849 -74.6013
8.09840429 -62.7661 145.1635 -168.6804 61.4785 51.3635 11.8899 75.5156 -96.5054 177.4499 -141.2615 23.0439 68.2211 80.5820
8.16967055 -127.1506 167.5496 -61.1614 -80.9903 47.7820 36.4296 66.5708 -90.4731 177.0138 -109.8727 12.7801 61.8818 76.4205
8.20649768 -128.0148 167.8287 -59.4813 110.9092 47.7415 36.4587 66.5849 -90.4815 177.0910 -109.9081 12.8666 61.7777 76.2000
8.28902032 -54.8436 105.8959 -178.6792 80.8488 56.1226 20.6767 -77.5423 63.3459 -102.8321 -139.1816 10.3382 72.3064 79.3434
8.32912992 -55.0495 130.9460 -58.7118 113.1380 47.4334 21.3112 68.4634 -89.3644 -70.0808 -134.4408 -26.8737 -63.7816 -60.3717
8.36789101 -73.4891 146.1418 -58.4033 113.8140 52.2022 43.7170 -138.2818 -68.4556 93.5880 -78.5738 -16.0743 61.2434 -105.3613
8.41400652 -72.6383 148.3880 55.7076 30.7530 52.4273 42.7487 -137.7735 -68.6756 93.2639 -79.0479 -15.5345 61.0323 -106.0251
8.43400913 -74.6657 145.9937 -60.9733 -76.7130 52.2110 43.7559 -138.3685 -68.4356 93.6050 -78.5367 -16.0463 61.3098 -105.4785
8.64519639 -87.7451 -26.7811 -59.1397 114.3295 -76.2393 -16.3244 68.1837 -67.7267 -67.3276 -114.9878 17.3172 66.0422 84.4962
8.72702239 -124.7496 167.3885 -57.6486 112.0761 54.4324 8.0617 65.8698 66.7484 -177.4588 -81.0672 -10.5972 58.0515 78.4217
8.78965892 -59.2469 127.9598 -60.8243 -72.5148 56.6602 19.7297 -125.3518 -73.1963 90.4042 -132.0586 -32.4552 -70.1325 87.2870
8.88543070 -134.7128 161.1139 -60.5321 -81.6070 52.5379 67.7855 -145.5781 -59.9802 179.1584 -79.4437 -10.2816 -58.2247 113.5485
9.04232466 -65.3355 140.4842 62.3263 88.3768 53.6879 26.4521 -155.4584 58.9037 65.8367 -139.8324 26.2984 -155.2503 -90.3539
9.07175335 -130.0495 167.2885 -59.7249 -80.2830 56.0744 53.5781 -138.9808 -60.7313 179.8747 -133.1552 25.2577 58.8332 73.9421
9.10752503 -130.7515 170.1005 -57.7359 111.3444 57.7059 39.4910 -156.5160 97.2334 -66.8428 -121.8024 19.0318 60.7420 75.2020
9.13246891 -55.8958 131.6572 -60.5693 -71.9445 50.5879 11.1221 64.7825 67.4063 -177.4460 -119.1216 -35.9252 -175.9414 76.4295
9.34882303 -72.4008 147.9372 -58.3454 113.9170 51.2732 50.5691 -138.3179 -59.6636 179.6439 -79.6537 -7.2025 66.6904 84.0243
9.38600688 -62.6232 144.5895 -60.1876 -72.5754 50.8246 13.2154 69.9224 85.0513 -104.1471 -78.8890 -17.2508 -78.0222 67.8501
9.45040984 -71.8001 149.9885 56.1550 29.8666 51.9557 48.3476 -136.7045 -62.4015 -73.3183 -79.4959 -7.6066 66.7807 83.9904
9.64265111 -71.2641 162.9863 -59.5912 -73.1831 52.6725 52.0101 -166.5470 60.7903 -98.9614 -73.8311 -21.6734 -146.7882 93.0400
9.72945567 -129.4918 163.7099 56.6278 34.9334 56.1248 54.3133 -139.3669 -60.7185 179.8626 -132.5545 25.0455 58.7361 73.9505
9.76797748 -129.5269 152.4285 -60.9174 -82.9817 52.6490 42.4205 -134.5023 -60.6768 179.8629 -94.7918 4.1354 67.0128 82.3827
9.79597068 -128.8306 164.8844 -58.4177 110.4125 54.1942 69.2062 -147.7840 -59.3275 103.4546 -73.6867 -16.0513 -49.3491 129.8291
10.06055089 -73.7119 153.7342 -58.1536 114.1529 -71.1609 132.3895 -170.2135 76.7398 -94.4892 -72.0515 -32.6566 -175.0583 75.9436
10.43328606 -136.1172 171.9386 67.2274 100.6883 56.5915 50.6816 -140.8346 -66.9406 94.6370 -132.6472 23.5434 59.5594 72.7465
10.52505701 -134.8676 170.0364 64.6057 -84.1879 56.1297 52.8697 -141.7696 -66.4961 95.1282 -133.7089 23.7272 59.4646 73.3951
10.71603967 -122.8482 167.4039 -59.7774 -81.0813 55.0017 6.1599 73.0174 79.5440 -109.3176 -81.1997 -10.4371 58.9203 78.7188
12.07441479 -95.6614 -2.3826 -56.8697 114.6211 47.5579 29.8550 67.5775 -89.7188 177.7260 60.8774 165.0897 -50.0806 112.6098
19.94922157 -43.5725 124.4301 -67.3482 110.9153 57.0384 164.5618 89.7164 171.1925 -73.5429 -69.3197 -31.5840 -174.3090 -110.5495
