# Supplementary material for: Exploiting Sequence-Dependent Rotamer Information in Global Optimization of Proteins
Source: J Phys Chem B. 2022 Oct 18;126(42):8381–90. doi: 10.1021/acs.jpcb.2c04647 (PMC9623586; doi:10.1021/acs.jpcb.2c04647)
Supplement: Supplementary file 2 — jp2c04647_si_002.zip [file jp2c04647_si_002.zip › TripeptideConformations/LEU_HIE_GLY_new.csv]

0.00000000 -130.6632 156.0392 -64.7905 174.3751 -144.6014 149.1309 -177.1397 43.3124 -77.1961 -14.3716
0.08826655 -78.2332 154.0559 -59.9570 178.7572 -144.9579 149.1521 -177.1078 43.2472 -77.2005 -14.3739
0.11955553 -130.9831 155.8756 -64.9165 174.3545 -72.8036 146.7838 -176.2430 43.4897 -76.7559 -14.0415
0.22681381 -78.4571 154.3211 -60.0364 178.7266 -72.6802 146.7725 -176.2425 43.4755 -76.7457 -14.0437
0.32684905 -130.6737 156.0927 -64.7954 174.3733 -144.9913 153.3524 -173.7328 -105.2297 -73.9524 -13.6493
0.41464330 -78.1945 154.1547 -59.9580 178.7575 -145.2812 153.3791 -173.6680 -105.1636 -73.9443 -13.6706
0.53790993 -130.9415 155.8777 -64.9053 174.3600 -73.8850 150.7927 -173.5773 -104.5461 -73.8716 -12.8471
0.60151788 -70.5633 139.4669 -176.9235 63.4688 -144.0641 149.2467 -177.2369 43.2349 -77.2331 -14.3894
0.63851474 -78.3417 154.2833 -60.0412 178.7258 -73.7613 150.7788 -173.5646 -104.5389 -73.8633 -12.8502
0.75342289 -70.8938 137.7152 -176.6154 63.1437 -72.6699 145.4999 -176.1002 43.1627 -76.4478 -13.8130
0.77985282 -143.7323 142.4565 -175.8817 63.1033 -71.8240 145.6891 -176.0848 43.2505 -76.4846 -13.8520
0.93084520 -70.5555 139.6690 -176.8347 -176.4059 -144.3730 153.4735 -173.7415 -104.7783 -73.9484 -13.7070
0.97871167 -143.8689 143.5375 -176.7000 63.2300 -143.8122 153.4548 -173.8548 -104.8817 -73.9606 -13.6864
1.12577379 -78.2907 154.0831 -59.9560 178.7582 -144.9745 157.9470 -172.5398 49.8302 -70.2025 165.9681
1.19487320 -70.8199 137.8177 -176.3035 63.1039 -73.6358 149.5972 -173.4064 -104.4289 -73.7810 -12.4611
1.22828557 -143.6885 142.8766 -175.4306 63.0800 -72.5987 149.8055 -173.4427 -104.5223 -73.7821 -12.5183
1.38057379 -70.5448 140.3955 -176.4897 -176.4758 -144.8309 166.5212 66.3125 94.3505 -76.2846 -5.4000
1.42965361 -130.6922 156.0102 -64.7956 -65.8400 -144.7545 155.2496 -175.7590 56.6915 -178.0943 176.5186
1.52393515 -78.3389 154.0525 -59.9492 -60.9233 -145.1104 155.2891 -175.7206 56.5997 -178.1087 176.5052
1.54428757 -131.2564 157.2524 -65.3413 174.3515 -73.0199 155.2892 60.6400 -80.7688 -73.2669 158.4813
1.59414687 -75.3003 151.3007 -78.6824 65.8412 -144.9760 149.2025 -177.0984 43.2476 -77.2152 -14.3852
1.63457974 -70.6158 139.5797 -176.8100 63.5033 -144.1104 158.0571 -172.6268 49.6911 -70.1925 165.7408
1.65956696 -78.5845 155.7681 -60.3283 -61.0117 -72.9555 155.2706 60.7282 -80.7310 -73.2630 158.4722
1.71004700 -78.5702 154.2815 -60.0267 -60.9511 -73.8957 152.6813 -174.9714 57.8845 -178.0099 176.9109
1.74150122 -143.5720 143.7767 -176.4438 63.1364 -144.8061 166.6432 65.8052 93.9097 -76.2976 -5.2620
1.77711615 -78.5702 155.1733 -60.3190 178.6260 -78.6699 164.9999 66.3541 86.4242 -76.6510 -3.6909
1.80901426 -71.3971 142.6162 -173.8166 -176.0932 -70.9337 154.4467 58.7388 -85.1362 -73.0643 158.7281
1.82915111 -130.6994 156.0463 -64.7929 -65.8425 -145.2527 152.0314 -175.4531 -104.9806 -177.2980 176.6026
1.85291918 -71.6754 157.1277 80.2199 -63.8424 -73.2853 146.1722 -176.3926 43.3216 -76.5995 -13.9391
1.89978116 -71.0381 138.0975 -175.9920 63.1063 -74.2636 154.1043 -171.4816 50.5500 -69.8565 164.9467
1.92250123 -78.2833 154.1372 -59.9441 -60.9223 -145.5385 152.0582 -175.3963 -104.9430 -177.3076 176.5900
1.94457423 -76.1719 152.0957 -72.4925 -57.7693 -72.6385 146.8331 -176.2535 43.4846 -76.7531 -14.0585
1.99048057 -72.2433 158.5988 80.8289 176.1142 -144.0642 149.2219 -177.1237 43.2523 -77.2369 -14.4115
2.03224812 -71.9784 145.4182 -173.4979 63.0385 -71.6546 164.7504 64.8801 84.1410 -76.6548 -2.5986
2.10518729 -78.5512 155.4172 -60.2427 178.7133 -78.4025 166.2513 68.6234 -61.0628 -74.7347 -4.0542
2.13305372 -75.4228 151.5464 -78.8157 65.7658 -73.8219 150.8057 -173.5667 -104.5268 -73.8608 -12.8624
2.23040563 -145.7551 159.4914 77.9001 175.6051 -75.3117 150.0288 -173.6744 -104.2002 -73.8379 -12.5965
2.25441782 -145.5572 162.2978 79.0579 -63.6399 -143.9233 153.4412 -173.7407 -105.0153 -73.9718 -13.6990
2.27470632 -71.4920 156.6356 80.0181 175.8995 -74.7111 150.1383 -173.6754 -104.1980 -73.8194 -12.6457
2.31479637 -72.2061 158.6513 80.8340 -63.5612 -144.4046 153.4742 -173.6607 -104.9524 -73.9591 -13.7266
2.35385162 -76.0763 152.0573 -72.4923 -57.7645 -73.7257 150.8286 -173.5682 -104.5292 -73.8587 -12.8704
2.39532130 -143.9151 171.0460 56.6732 68.5955 -142.5374 148.8383 -177.2396 43.3678 -77.1512 -14.3362
2.43812904 -71.4977 142.2700 -173.2118 63.8442 -77.3078 165.9291 68.2157 -62.9730 -74.5553 -3.0485
2.47661005 -78.6396 155.5580 -60.2729 178.6936 -74.9233 161.3389 64.2337 -82.0647 -179.1702 -179.7768
2.57115729 -144.3767 165.9923 50.2625 64.6408 -78.5480 143.9776 -176.3556 42.7445 -76.2865 -13.4346
2.62919148 -75.3411 151.3344 -78.7009 65.8326 -144.9728 158.0049 -172.5308 49.8212 -70.2108 165.9940
2.66600912 -131.3843 156.5536 -65.1065 174.2682 -145.0053 164.1376 65.7369 -87.0569 -178.9229 -179.8648
2.71929262 -130.4359 154.7520 -64.9053 -65.8698 -136.7951 157.1373 -59.0967 103.3118 -76.0579 -11.4122
2.74585927 -131.5802 156.6430 -65.1952 -65.9903 -145.4125 152.2245 56.6157 -90.8638 -79.5461 -19.6232
2.80395340 -144.0244 145.0848 -176.3523 62.6544 -136.6697 169.4302 71.3215 -55.8285 -74.6979 -5.7607
2.84791488 -141.2745 129.8878 -172.1725 49.0033 -142.7198 148.6532 -177.3138 43.3154 -77.1224 -14.3041
2.87987982 -77.7998 167.9384 61.9092 -169.2977 -142.6898 148.8237 -177.2201 43.3098 -77.1502 -14.3372
2.94985888 -145.5710 162.3581 79.0869 176.0722 -143.4379 158.0725 -172.5857 49.8667 -70.2191 166.0010
2.97672995 -78.6692 155.1781 -60.3016 178.6271 -77.6940 162.8459 66.3597 86.5532 -178.9817 179.4685
3.00236227 -78.7493 155.0922 -60.0743 178.7365 -72.1330 154.2243 -57.8964 99.5282 -75.9525 -11.3439
3.08670726 -145.4036 162.2519 79.1243 176.1183 -144.7597 166.5196 66.1927 93.9757 -76.3437 -5.3548
3.11159326 -76.8121 163.4371 54.9107 66.0037 -79.1217 143.6875 -176.3386 42.6245 -76.2351 -13.3801
3.13678586 -75.6911 153.1673 -79.3094 -173.7796 -72.8107 155.2608 60.8644 -80.4804 -73.2600 158.4400
3.16125741 -78.6281 155.3672 -60.3580 -61.0932 -75.8402 155.1028 60.2336 87.3256 -75.4643 151.4941
3.18781250 -141.5804 141.6975 -175.5683 -91.9683 -142.3403 152.8870 -173.9172 -104.5835 -73.9927 -13.5136
3.23287547 -145.7385 160.5043 77.8580 -64.2372 -74.2200 154.3359 61.0352 -80.5785 -73.0969 158.3505
3.25324341 -76.0386 151.7632 -72.3168 66.6528 -145.1593 155.3433 -175.7092 56.5637 -178.1152 176.4977
3.28237084 -71.6719 157.5757 80.0230 -63.8388 -73.7939 154.4426 61.0292 -80.5343 -73.0883 158.3357
3.30557912 -143.0513 142.1062 -177.0126 63.3466 -136.0052 157.5344 -58.7848 102.7766 -76.0351 -11.4360
3.34215386 -76.2725 153.6821 -73.6999 65.6526 -72.6409 155.3373 60.5172 -80.6615 -73.2415 158.5406
3.42679812 -72.3041 158.6156 80.8336 -63.5856 -144.1895 155.4641 -175.6712 56.3852 -178.1582 176.5188
3.45186353 -71.3466 142.2055 -175.3910 62.8349 -68.9163 153.1201 -56.7780 96.4525 -75.8449 -11.3709
3.51749817 -71.6863 144.6340 -175.7291 62.9682 -133.0144 164.5770 68.6790 -81.7575 -178.7774 -179.8439
3.54114667 -72.0224 140.0338 -175.7022 63.1103 -74.4377 153.0668 -61.4156 -71.7010 -75.8319 -11.4420
3.56918729 -72.9876 130.1259 -171.7520 -76.4154 -140.6338 165.0177 69.2980 95.9734 -76.3328 -5.9303
3.59540439 -71.0837 138.9308 -174.5020 -90.9023 -143.8449 166.0856 66.7224 94.6255 -76.3069 -5.4235
3.63242030 -73.6888 148.0497 -78.7188 65.8061 -148.8505 164.5990 64.5894 92.9970 -178.9592 179.3141
3.65244929 -75.9928 151.8488 -72.2964 -57.6286 -145.5827 152.1101 -175.3777 -104.9480 -177.3106 176.5816
3.69261443 -71.1287 127.4592 -171.6332 -75.4811 -143.5709 157.5798 -172.6620 49.7291 -70.1647 165.6878
3.71964126 -84.4010 149.2164 -78.7699 65.9180 -136.6844 155.9744 -65.4482 -85.6206 -71.9198 163.6083
3.74089434 -71.4691 156.7930 79.7636 175.8365 -79.7846 165.3138 68.6848 -60.8311 -74.6919 -4.1501
3.77259429 -84.9948 141.8138 -176.5960 -176.3522 -131.7784 157.3787 -58.1084 115.9128 -76.0270 -11.4392
3.82840459 -72.2288 158.5757 80.8113 176.1405 -144.7103 152.1880 -175.3585 -104.8673 -177.3434 176.6014
3.85106511 -74.1610 148.4815 -72.5184 -57.7851 -148.9649 164.6055 64.4612 93.0232 -178.9637 179.3164
3.87335522 -75.3166 151.4572 -78.6913 65.8341 -145.0019 156.8024 -170.4164 -118.4236 -69.0350 163.0953
3.91382269 -143.0483 165.3621 73.1264 -52.5265 -141.9768 152.7638 -173.8610 -104.6638 -73.9801 -13.4845
3.95433047 -75.7150 152.9253 -79.2607 65.7081 -74.7987 161.3073 64.3258 -81.8195 -179.1676 -179.7743
3.98457650 -76.8148 166.2891 61.8240 71.4829 -146.2441 166.4700 65.2627 93.5402 -76.3436 -5.0301
4.04883931 -85.7718 141.5182 -176.6516 -176.3389 -132.4293 157.0208 -58.5301 115.0458 -179.7811 -179.9827
4.08066491 -74.7652 150.1307 -72.5331 66.4790 -147.3046 156.2946 60.0465 95.3112 -75.4948 151.2645
4.12102143 -78.5346 154.9944 -60.2018 178.6565 -70.1432 159.8376 75.0601 153.2558 -71.6122 158.8303
4.16372259 -145.0670 161.5529 79.1088 175.9497 -133.4414 156.4299 -62.7945 -84.0598 -71.9110 163.5950
4.18837846 -76.6164 154.1205 -72.5122 66.5915 -138.5809 169.5384 72.4292 -54.7415 -74.7170 -6.0311
4.23222431 -85.6649 149.5911 -72.1683 66.9709 -136.5888 156.4804 -65.0261 -85.9563 -76.0093 -11.5147
4.28439974 -72.6369 160.4599 81.1777 -63.4395 -136.9875 169.8969 72.2271 -55.2584 -74.6439 -5.8919
4.32633375 -77.8748 167.9125 61.7803 -169.4399 -142.9711 155.0515 -175.7859 56.5869 -178.1925 176.6344
4.36749042 -71.1706 140.4526 -175.2038 -176.3921 -69.9705 160.6026 72.0155 162.1463 -71.5751 159.2857
4.39994417 -144.0722 171.2051 56.2489 68.0176 -142.8373 156.1055 61.0668 -84.7557 -73.9065 157.0298
4.42608943 51.5208 16.2885 64.1586 66.3642 -74.1826 146.7550 -176.1620 43.3845 -76.7390 -14.0374
4.44880463 -76.9451 155.2564 -78.9294 65.7964 -141.2018 164.3855 67.9468 -84.8617 -178.8071 -179.8512
4.48691233 -75.7041 152.3090 -79.0463 -173.7655 -77.7911 162.8490 66.4117 86.3794 -178.9785 179.4684
4.52610857 -85.6325 149.5417 -72.1513 66.9894 -136.6438 156.2027 -65.1084 -85.9460 -179.8320 179.9491
4.56162877 -140.7565 122.3024 -161.0671 -65.8884 -74.0688 146.5571 -173.0235 -104.5595 -73.9516 -11.3268
4.59972063 -83.7371 124.8269 -171.5311 -74.5426 -135.2286 155.3879 -64.7981 -80.8907 -71.8701 163.4150
4.62607811 -143.0576 165.2869 73.0916 -52.5686 -141.6922 157.4081 -172.7070 49.9225 -70.1672 165.8061
4.65532338 -145.6851 162.5504 79.1205 176.0934 -144.2947 152.0588 57.3481 -88.6140 -79.5352 -19.7456
4.68278118 -143.4905 170.6859 57.0625 69.0010 -132.0495 155.8069 -62.9002 -84.1628 -71.8839 163.5046
4.71926164 -77.8016 167.9313 61.7019 70.9358 -143.5278 151.7478 -175.4563 -104.7052 -177.4144 176.7313
4.76120240 -143.8357 170.8543 56.2812 68.1223 -144.6888 164.3332 66.0833 92.9496 -178.9868 179.3255
4.78486252 -142.8873 165.0159 72.9788 -52.6710 -143.5824 165.9472 66.4219 94.2409 -76.3367 -5.2560
4.81070207 51.4755 16.3775 64.1123 66.3809 -75.2801 150.8256 -173.3400 -104.3886 -73.8716 -12.8963
4.83744695 -143.6695 170.8292 56.7923 68.7070 -134.6410 156.1582 -59.8321 102.9928 -71.9685 163.4339
4.90770541 -83.9205 124.7722 -171.5219 -74.5410 -135.0781 155.9130 -64.6175 -80.9615 -75.9835 -11.5352
4.94354856 -71.1331 127.5780 -171.6286 -75.4967 -143.5710 156.0299 -170.6689 -118.2284 -69.0158 162.5175
4.97549824 -78.5745 169.5682 61.0998 -170.7300 -139.9650 156.0905 62.4462 -83.0519 -73.8911 156.7252
5.03043693 -143.0458 165.2841 73.1114 73.1813 -141.7457 154.7574 -175.8558 56.7218 -178.2303 176.7272
5.05700681 -71.5889 140.3858 -174.8626 -91.3822 -141.6994 155.4795 62.2608 96.3620 -75.4314 150.6646
5.09381967 -73.9035 131.2226 -171.8324 48.6148 -138.0512 154.5240 65.1149 97.6463 -75.5958 149.5966
5.12104314 -83.1901 136.1504 -173.8370 -89.6501 -134.8862 155.9802 -65.2059 -83.5272 -75.9955 -11.5654
5.15376526 -143.6434 170.8135 56.7757 68.6957 -134.4542 156.8704 -59.5051 103.0781 -76.0393 -11.4340
5.18378807 -73.1971 127.3680 -145.4769 175.2098 -69.1929 153.9826 59.3820 -83.5737 -73.0033 158.7083
5.21895489 -71.3385 140.6586 -175.6773 149.0261 -134.0635 168.8102 72.8077 -53.1591 -74.8357 -6.4493
5.24896672 -137.3458 148.5251 -127.6848 65.5189 -75.8202 155.4220 57.5232 -90.4335 -73.3737 158.5568
5.27317438 -72.3738 130.9334 -159.3685 -70.2945 -65.9791 153.1227 58.4278 -84.4815 -72.7193 159.4060
5.30828591 -140.1800 139.1880 -175.2812 149.8380 -133.7779 156.1668 -62.1496 -85.0203 -76.0042 -11.5593
5.38045395 -75.9635 164.9320 62.2903 -168.0221 -147.4993 156.3912 58.8662 94.3051 -75.3036 151.8136
5.41129960 -141.8298 122.6233 -150.3526 -64.7351 -72.3647 149.7074 -174.9707 59.1598 -177.9435 177.0941
5.44536783 -139.5973 127.8976 -172.2943 49.5688 -136.0606 156.8462 -57.9679 102.9914 -76.0365 -11.4449
5.52062324 -140.5673 139.6524 -175.4285 -91.2307 -135.6062 156.7876 -58.7480 102.8825 -76.0442 -11.4641
5.57670443 -75.1891 163.0215 75.3565 72.4797 -142.7100 151.5148 -175.4790 -104.5540 -177.4826 176.8038
5.61530990 -140.8475 122.4854 -161.3267 58.1139 -73.6777 147.4393 -175.0639 60.0455 -177.9708 177.2519
5.79356005 -71.6789 156.9564 79.8654 -63.8165 -70.4433 158.9688 75.0780 153.0691 -71.5169 158.4269
5.82439393 -76.1488 152.5656 -73.4113 65.6137 -70.1530 159.8596 74.9708 153.3162 -71.6122 158.8559
5.85364278 -142.5141 164.4789 73.1605 -52.4996 -132.2766 155.0996 -62.9110 -84.4342 -71.8727 163.4560
5.88846104 -92.0877 114.4800 -161.2786 172.6709 -136.6933 156.9957 -59.9333 109.7004 -76.0506 -11.4218
5.94083870 -78.6766 162.3201 75.4726 -52.9407 -133.6201 155.2103 -64.4764 -87.0355 -71.8663 163.4781
5.99707355 -72.8559 125.9357 -157.7555 -66.3239 -75.0681 163.7384 67.8072 -63.4468 -74.6356 -2.7478
6.08729179 -75.0148 163.0164 74.9078 -53.3653 -137.6963 168.2795 72.0126 -56.2230 -74.8209 -5.8348
6.19637908 -72.4999 130.5482 -158.8706 -69.8083 -67.7793 157.7344 61.2631 -84.5796 -179.4762 -179.7655
6.23565019 -141.7358 133.8716 -158.1438 -71.2497 -67.8137 158.2016 60.8621 -85.1491 -179.4745 -179.7806
6.29394902 -143.1734 165.1155 72.8703 -52.7113 -142.6513 163.6725 65.8176 -86.9353 -179.0551 -179.8032
6.33202524 51.4806 16.3941 64.1112 -173.9064 -74.7985 149.2097 -175.1903 -103.6515 -177.3389 177.0641
6.35535640 -143.1916 165.3401 73.0139 -52.5785 -141.9796 151.4325 58.0884 -87.3231 -79.3079 -19.6958
6.43843428 -72.9281 126.5212 -163.2364 -70.4235 -66.7634 147.8677 -56.9425 96.6456 -71.8891 162.8457
6.53280846 -75.4582 163.7945 74.9640 -53.3695 -140.4781 163.7276 67.0644 -85.7519 -179.0084 -179.8001
6.79719319 51.4738 16.4688 64.0918 66.3950 -75.8148 152.1912 -171.2405 -118.7598 -69.2172 161.6272
7.18973958 -76.9708 163.0566 53.3071 -174.7328 -72.1463 157.5502 74.9470 153.2711 -71.5977 158.3961
8.69766717 -133.8916 115.6020 -67.2979 175.2472 61.6884 166.7544 -164.4986 -102.5015 -74.5490 -18.9450
11.69343688 -80.0623 -8.4236 69.1273 65.3716 55.6581 159.6869 67.5556 -111.7582 -74.5365 154.1401
12.92595875 49.9879 24.6189 65.4421 78.4325 -72.5952 146.6536 -176.3282 43.5125 -76.7185 -14.0515
