# Supplementary material for: Exploiting Sequence-Dependent Rotamer Information in Global Optimization of Proteins
Source: J Phys Chem B. 2022 Oct 18;126(42):8381–90. doi: 10.1021/acs.jpcb.2c04647 (PMC9623586; doi:10.1021/acs.jpcb.2c04647)
Supplement: Supplementary file 2 — jp2c04647_si_002.zip [file jp2c04647_si_002.zip › TripeptideConformations/THR_GLU_HIE_new.csv]

0.00000000 -83.4767 -13.9663 52.2345 -100.1475 154.9074 -48.6158 -50.7021 -66.2068 -144.8685 153.6401 -175.2672 54.7147
0.06186180 -84.5141 -8.2785 49.3213 -118.9056 152.0462 -65.0903 80.5167 -115.6146 -144.9317 153.6619 -175.3039 54.6571
0.11982940 -79.0304 -13.3823 43.4855 -153.8193 162.1720 64.9984 -67.3555 128.1208 -144.3931 153.5943 -175.3545 54.7361
0.20152160 -83.4712 -13.8622 52.2838 -100.4600 155.1690 -48.6626 -50.6862 -66.0053 -74.6135 150.7136 -174.5661 56.5282
0.25901750 -99.6660 -9.4982 50.4464 -119.5345 135.7772 -65.6979 80.6748 66.5944 -140.7729 155.7912 -64.9095 -88.8442
0.29340920 -84.5493 -8.1421 49.2694 -118.8713 152.2844 -65.1881 80.3943 -115.5980 -74.7971 150.6387 -174.5864 56.6174
0.36482360 -90.6435 -16.4254 54.6791 -103.0989 124.3757 -48.1238 -50.2064 -63.4937 -141.4045 155.8104 -63.7944 -86.8279
0.41734310 -83.4135 -13.9973 52.2344 -100.1261 154.9589 -48.5954 -50.6987 -66.2106 -145.3002 149.9368 -174.9510 -106.5587
0.46648770 -84.4091 -8.3179 49.3339 -118.9506 152.1109 -65.0303 80.5509 -115.6354 -145.3623 149.9646 -174.9743 -106.5579
0.51593130 -78.9869 -13.3804 43.4788 -153.8209 162.1905 64.9990 -67.3327 -52.9071 -144.9127 149.9056 -175.0161 -106.5528
0.56229720 -90.4454 -11.6399 54.4152 -145.2267 138.6436 -173.6390 175.2478 -92.9403 -137.8291 155.7974 -60.9698 -88.5342
0.58920920 -82.5038 -11.0014 54.1129 -145.9088 151.4487 -174.5832 58.2500 92.7462 -71.8259 149.3143 -174.7501 57.3766
0.67271530 -83.4289 -13.9105 52.2757 -100.3939 155.1911 -48.6538 -50.6735 114.5608 -74.1271 146.8730 -175.0370 -105.2495
0.72770560 -84.1041 -8.9522 49.0441 -116.7369 150.4340 -65.7738 79.6550 66.9923 -147.5110 163.1042 64.8453 93.7895
0.76015970 -84.4823 -8.1926 49.2693 -118.8106 152.2424 -65.1870 80.3743 -115.5777 -74.3928 146.8182 -175.0602 -105.2637
0.85915610 -82.4974 -11.2446 53.6859 -146.7406 161.0357 63.4909 179.6729 -89.8651 -145.0069 153.3784 -175.3728 54.9084
0.90271880 -82.3753 -12.3214 53.4336 -136.5558 154.1356 -65.0035 -174.8910 92.6305 -145.0768 153.5550 -175.3067 54.7924
0.95024950 -88.9098 -16.1896 53.4990 -137.2324 142.0267 -65.5478 -174.9545 -88.5380 -139.7675 155.8204 -62.4187 -88.4419
0.97753270 -73.8545 -22.2999 37.2809 -154.9353 160.6019 56.0621 -83.0175 -75.3552 -144.6265 153.6077 -175.3272 54.7159
1.01920690 -78.5300 -16.5352 44.9711 -153.0659 155.8173 65.2019 -66.6124 129.9626 -139.5351 156.4002 -58.1674 100.4921
1.07577100 -82.4549 -11.0052 54.1094 -145.8833 151.4568 -174.6227 58.3115 92.8787 -71.3767 145.5344 -175.0131 -104.7940
1.13368550 -82.5236 -12.1141 53.4505 -136.6203 154.6801 -64.9725 -174.7835 92.8414 -74.5788 150.6489 -174.5600 56.6205
1.16925930 -82.0823 -11.1544 54.0637 -145.4960 144.3197 -173.0862 174.4061 -93.3152 -144.9490 149.8557 -174.9945 -106.5265
1.20955360 -77.2605 -22.3383 37.9319 -153.3122 154.3432 54.5875 -83.2128 105.9233 -137.4719 155.9935 -59.9447 -87.4019
1.25904270 -82.4500 -11.2285 53.6844 -146.7238 161.0529 63.4722 179.6424 90.5637 -145.4930 149.7545 -175.0133 -106.5821
1.31137800 -82.3133 -12.3153 53.4309 -136.5357 154.1632 -64.9992 -174.9098 92.5927 -145.5515 149.8804 -174.9707 -106.5954
1.34082220 -88.3850 -8.7858 54.5285 -75.6481 151.4044 -63.7560 -176.5114 -88.4741 -145.3060 153.5991 -175.2723 54.7399
1.36684070 -75.8102 -22.2411 46.8183 -131.5991 151.6078 -74.8011 72.8470 37.2253 -147.4441 163.1309 64.8564 93.3821
1.43760530 -81.2896 -11.7622 54.0006 -145.2433 142.9687 -173.1714 174.6106 87.1852 -147.4692 163.0310 64.6083 93.3840
1.46974390 -80.6462 -23.4658 47.7217 -133.5627 151.1719 -74.0323 74.0209 35.6858 -137.2090 156.3575 -58.1632 102.9241
1.49625150 -90.6006 -10.4843 53.2219 -145.3247 138.5926 -173.6386 175.2752 -92.7563 -137.9770 155.7996 -61.1526 -88.5661
1.54604050 -84.7648 -22.8789 46.2853 -126.8659 146.9334 -76.5064 70.1052 -140.9555 -132.5153 157.4518 -46.2587 116.2567
1.59092820 -88.3284 -8.8756 54.5256 -76.1735 152.3259 -63.6919 -176.3851 92.1792 -74.5864 150.6814 -174.5511 56.6010
1.61351640 -82.4706 -12.1283 53.4464 -136.5755 154.6315 -64.9595 -174.8062 -87.4869 -74.1848 146.8297 -175.0156 -105.2738
1.64371780 -75.3278 -24.8333 38.5460 -154.8675 157.8932 55.7944 -82.6743 -74.8136 -137.6457 156.2722 -58.6049 101.3546
1.67063770 -85.2126 -13.9749 53.9926 -147.3912 149.4432 -174.0451 60.7902 95.9929 -135.6299 156.6119 -58.2502 102.9651
1.70960360 -76.5926 -21.6144 46.8387 -132.4035 153.8625 -74.7150 73.3399 -145.9201 -144.6630 163.2340 65.6870 -87.3927
1.73048560 -89.8101 -9.8685 54.5115 -140.9100 145.6200 -175.2444 61.0786 -85.4686 -131.2471 158.2481 -47.3494 119.7097
1.78430170 -88.0909 -9.2989 54.4911 -73.0589 144.9461 -170.6578 65.3572 -84.9286 -143.6933 151.4059 -175.3279 55.9119
1.80628090 -88.5518 -12.8797 52.9045 -147.0600 142.6035 -172.6108 64.7894 94.8392 -137.9994 155.0475 -62.0809 -88.2007
1.83054120 -87.3954 -8.4560 54.5116 -74.2814 156.7757 65.5144 -176.9247 92.4324 -74.9697 149.7014 -174.6920 57.0987
1.85508120 -82.7494 -11.0693 53.7042 -146.7599 161.2846 63.5027 179.6710 90.0664 -145.5318 162.9258 65.3044 -87.6871
1.87979240 -87.4545 -8.3994 54.5100 -74.2560 157.7763 65.3069 -179.0406 91.3268 -145.6439 149.8167 -174.9880 -106.5679
1.92437820 -82.7225 -12.0617 53.4649 -136.6319 154.8320 -64.9656 -174.9220 92.8816 -145.1550 163.1469 65.5004 -87.6750
1.94980430 -133.8421 158.2083 55.3099 -144.8047 151.7004 -174.5197 58.2584 92.7977 -71.8957 149.4340 -174.7137 57.3137
1.97165680 -82.1152 -9.8167 52.7216 -146.1136 152.6561 -173.3762 60.3333 96.8081 -137.6707 152.3980 -174.9812 55.7141
1.99993380 -81.7037 -11.4775 54.0519 -146.3007 147.0662 -171.3778 65.0202 -85.1887 -146.3616 162.5143 65.6906 94.1497
2.03758930 -83.6099 -15.9732 52.1490 -146.5640 149.1760 62.2298 -178.0759 -89.0931 -140.7247 155.8119 -61.6344 -87.8342
2.05907970 -81.8785 -9.6282 52.6925 -145.0929 144.3638 -173.0946 174.4258 87.2631 -144.9393 149.8627 -175.0021 -106.5257
2.11578590 -154.5452 141.0854 -63.4648 -143.9597 144.0436 -173.0515 174.4305 87.0526 -144.4946 153.5587 -175.3358 54.7725
2.14563400 -81.6595 -11.8681 52.0349 -136.4246 154.2348 -65.1946 -175.7867 -90.2743 -145.5445 149.8822 -174.9793 -106.5937
2.16903490 -88.2287 -9.2881 53.5100 -74.9330 151.3914 -64.8078 -66.6650 -79.3199 -145.2820 153.5535 -175.2519 54.7300
2.20922170 -88.3015 -8.9083 54.5153 -76.1285 152.5851 -63.6351 -176.6186 93.1119 -76.4133 160.3494 64.2164 -82.7125
2.24019420 -137.9686 157.1310 53.2492 -121.0380 143.4352 -64.9830 -176.7429 -89.5251 -138.6415 156.0661 -59.3374 -88.3218
2.27571000 -132.6357 139.5305 -55.4424 -144.7046 151.4493 -174.5490 58.3063 -87.2836 -71.9832 149.4158 -174.7131 57.3257
2.30152320 -87.3503 -8.5109 54.5071 -74.2265 156.6881 65.5181 -176.9303 -88.0395 -74.7656 145.9606 -175.0851 -105.0630
2.32764990 -134.0042 156.8383 54.2784 -73.8824 141.1597 -172.6698 174.7857 87.7647 -144.8578 153.6250 -175.2934 54.6408
2.37212570 -88.1466 -9.4477 53.4850 -75.4980 152.4909 -64.9308 -66.3015 -78.0570 -74.3593 150.6976 -174.5511 56.5157
2.39923080 -82.0175 -9.7832 52.7212 -146.0888 151.7081 -173.3457 60.8942 96.5877 -141.0799 147.6562 -174.8278 -105.8436
2.43197900 -132.7832 139.6549 -55.5378 -144.1896 144.1017 -173.0324 174.4072 87.0408 -144.4706 153.5469 -175.3414 54.7908
2.45339560 -69.1836 -29.6036 -49.4200 -145.0605 151.5780 -174.6092 58.2651 -87.3661 -71.8469 149.3718 -174.7378 57.3085
2.48958790 -73.8125 146.7818 49.5984 -145.1929 144.8043 -172.9815 174.2784 86.7147 -144.2271 153.5014 -175.3547 54.8943
2.52756480 -154.5405 141.1297 -63.4686 -143.9216 144.0979 -173.0422 174.4761 87.0859 -144.9861 149.8777 -175.0183 -106.5435
2.55070510 -82.4809 -11.1243 54.0889 -145.2607 143.0814 -172.2007 173.7145 -96.3117 -80.3648 151.6235 -61.7646 -72.8800
2.58050200 -84.1257 -14.6902 52.0929 -137.1507 149.9423 -65.3732 -175.7741 90.1643 -138.4500 156.3191 -58.0856 102.1253
2.61731400 -87.9157 -9.2719 53.4848 -73.2546 147.5297 -64.8296 -66.7683 -79.4908 -148.9551 163.0905 64.3541 93.6895
2.64970970 -82.2567 -10.2092 52.3863 -147.2739 161.3778 63.4699 -178.8149 -90.7038 -145.4658 162.9518 65.3131 -87.6604
2.67765480 -90.2942 -10.8851 52.8015 -132.1529 144.6024 -65.4941 -176.1615 -90.5387 -133.8869 157.3794 -46.5175 115.7349
2.72346760 -87.3229 -7.7396 53.2571 -73.7804 139.2177 -171.9654 174.0896 -95.5801 -75.7945 148.4132 -174.7129 57.7126
2.74584890 -154.6647 141.0520 -63.8442 -143.4911 142.0414 -173.1837 174.8121 87.2416 -148.0111 163.0816 64.2830 93.2604
2.76699490 59.2582 18.2760 66.3341 -73.5887 141.5614 -172.5676 174.8643 87.2610 -145.1571 149.9040 -174.9657 -106.5286
2.79233880 -134.9817 -15.5992 56.8270 -83.2083 154.9451 58.5501 -84.7033 86.6331 -149.5525 163.2089 63.2200 93.2667
2.81437630 -133.9317 -6.9354 57.5181 -65.7170 149.6845 -53.9357 94.7713 103.7792 -145.3341 153.7132 -175.2206 54.6059
2.84254600 -132.7714 139.6927 -55.5350 -144.1617 144.1498 -173.0236 174.4540 87.0745 -144.9712 149.8699 -175.0231 -106.5495
2.87416760 -82.3609 -11.3695 52.3959 -134.0074 155.2174 -64.8220 -62.8062 156.1216 -144.9217 153.3090 -175.2995 54.9116
2.91022850 -154.1432 138.6784 -62.3420 -77.4668 149.9098 -64.2215 -176.9274 91.3338 -145.9432 149.9533 -174.8902 -106.5906
2.93952060 -85.3570 -28.7493 -57.9217 -133.1329 144.5537 -64.4463 -175.9062 -89.3816 -138.7833 155.8835 -61.4991 -88.3439
2.96299810 -132.2701 140.7242 -52.6052 -72.3352 157.4029 66.2959 -178.6402 91.1874 -145.2967 153.4885 -175.3103 54.8099
2.98330930 -148.9264 157.8249 -167.7570 -136.4623 152.3608 -65.0039 -175.7350 -89.0176 -145.0535 153.5348 -175.3265 54.8669
3.01047150 -68.9215 -29.5717 -49.3667 -144.5198 144.2901 -173.0582 174.4890 87.0950 -145.0676 149.8862 -174.9604 -106.5132
3.03632570 -70.1951 -28.8841 -47.4186 -146.8712 161.2070 63.3847 -179.0068 91.3912 -145.0474 153.4057 -175.3564 54.8815
3.05804580 -81.3987 -27.0873 -58.6667 -145.1956 151.7305 -174.6187 58.2390 92.7411 -71.8587 149.3997 -174.7283 57.2936
3.08870800 -78.3362 -27.8534 -47.0449 -143.6869 142.9074 -173.2772 174.5654 -93.3997 -135.3803 155.7159 -59.8900 -88.8329
3.11333540 -82.4845 -12.8487 53.4318 -135.1443 154.9078 -65.0038 -62.9576 -25.7658 -145.8049 163.0622 65.3386 -88.9545
3.13650730 -78.0670 155.2507 51.6974 -73.4429 145.2139 -171.1218 65.1893 94.6963 -144.9822 147.3160 -174.9764 -105.8082
3.16153580 -68.7101 -30.9134 -49.8436 -135.4217 152.7646 -64.1898 -175.8654 -89.0680 -147.8330 163.0820 64.7626 93.3081
3.18333090 -83.7563 -27.5547 -58.3619 -142.9229 147.1959 -174.1809 61.2055 96.3121 -135.6715 156.1278 -61.3902 -88.1999
3.20757030 -133.9508 157.8382 55.0449 -134.6865 156.0431 -64.7493 -175.8917 -88.5991 -145.1438 163.1406 65.4439 -87.7753
3.24514730 -137.9872 157.2502 53.8793 -144.1087 143.9083 -172.9812 174.4473 -93.4298 -146.7720 162.9692 65.0199 93.7164
3.26550490 -138.1189 158.5260 53.4580 -139.5473 142.2436 -173.5008 174.7711 -93.3320 -135.8624 156.4168 -55.2185 103.9132
3.29073600 -148.9964 157.9309 -168.2474 -145.7375 141.8916 -171.9862 173.8703 83.8335 -75.1793 148.5201 -174.6951 57.7365
3.31296400 -73.7693 -31.2368 -50.2389 -147.3249 145.6307 -173.1608 173.9717 -93.9448 -134.1774 155.7878 -58.9320 105.8997
3.36292740 -70.0329 -29.6303 -47.8329 -135.8937 154.4956 -64.1840 -175.7594 -89.1020 -145.6279 149.9006 -174.9461 -106.5897
3.39147080 -135.7472 151.1190 51.7352 -74.0682 154.9163 -61.6349 -62.1383 -72.5550 -145.1303 153.5869 -175.2315 54.7248
3.41197530 -135.3803 151.9615 52.0731 -72.7637 159.6420 66.4213 -178.7150 91.2372 -145.6551 149.8111 -175.0278 -106.6018
3.43463410 -83.1759 -10.5935 54.1284 -145.8424 162.4016 56.3413 70.9265 -132.1456 -145.9316 148.9039 -175.2236 -106.4755
3.46116500 -132.7295 139.0737 -55.5939 -134.6936 154.4487 -64.7965 -175.8170 -88.7022 -146.1147 163.1360 64.9870 -88.1182
3.48457890 -72.7391 -32.0724 -50.4095 -147.8339 151.5094 -173.9475 60.2002 -83.9172 -133.3221 156.5968 -59.3805 104.1864
3.51603790 53.7109 42.6164 -39.7421 -146.6253 152.9405 -173.4651 60.2480 -82.9666 -136.8753 152.4282 -174.9610 55.8452
3.54129770 -134.7613 -7.5885 56.6052 -66.1986 147.0122 -54.0182 93.3546 -78.5432 -148.8092 163.2139 64.1692 93.2066
3.57375660 -81.0760 -27.6749 -58.8656 -146.8578 161.4624 63.4070 -179.0749 -88.8371 -145.5021 149.7712 -175.0134 -106.5842
3.60076300 -92.9692 -10.3200 55.3224 -111.5774 163.0546 68.0059 -76.3025 -90.1774 -144.1018 163.1856 65.7616 -87.3555
3.63263180 -81.1433 -27.0948 -58.6846 -144.7609 144.5608 -173.0284 174.4492 -93.3879 -144.9981 149.8752 -174.9918 -106.5318
3.65532610 -69.6995 -29.8094 -47.8789 -135.6081 152.9581 -64.2342 -175.8368 -89.0135 -147.7425 163.0702 64.8293 93.3572
3.67871520 -69.0996 -31.0667 -49.7982 -133.5188 155.3366 -64.3878 -62.9745 -25.7679 -145.0392 153.3465 -175.2766 54.8579
3.70269500 -95.4776 -5.7526 54.6511 -131.0704 144.0174 67.6682 -73.7841 101.1818 -142.8009 155.7920 -64.8597 -88.1188
3.72518360 -81.4345 -27.0148 -58.6391 -144.6752 144.2448 -171.6799 173.6670 -96.6105 -74.5343 148.7191 -174.6580 57.5614
3.75965170 -70.1083 -28.8047 -51.3561 -144.4902 162.7696 65.6735 -73.0958 -72.4466 -144.9688 149.9123 -174.9951 -106.5401
3.79827990 -83.9243 -24.1851 -58.5708 -143.5573 162.8321 64.3223 -73.7428 106.6323 -144.4223 153.5971 -175.3501 54.7351
3.82768260 -149.5566 161.0665 -164.4921 -71.5011 139.1329 -172.6499 175.0183 88.0944 -145.2890 153.6753 -175.2548 54.5722
3.85226280 -80.3932 -29.5116 -59.1087 -145.8092 155.9179 62.9277 -178.8372 91.7542 -139.3440 156.0958 -58.5626 100.7122
3.88135640 -76.7991 -28.0388 -49.6480 -139.2510 148.7563 -175.2622 60.3372 94.2348 -125.6421 158.3797 -47.2632 125.8357
3.90538720 -80.9167 -27.7664 -58.9050 -146.7056 160.6767 63.3121 -179.0002 -89.1319 -147.1218 162.8756 65.2350 93.4830
3.92923460 53.7221 42.7260 -39.7761 -145.5043 143.7943 -173.3117 174.4135 -94.1061 -146.5484 162.9312 65.1529 93.9115
3.95239020 -73.5660 -30.7171 -47.8253 -147.7921 151.4358 -173.9538 60.2233 96.1639 -133.4814 156.5864 -59.3858 104.0268
3.97623740 -83.6191 -21.7961 -165.5985 -143.8674 141.0948 -173.6073 174.9139 87.1112 -136.4485 155.7747 -60.2811 -88.7613
3.99639710 -135.4740 158.0658 54.2929 -75.8952 147.9145 -71.2948 68.2337 -124.4009 -148.8707 163.2000 64.1483 93.5788
4.02043520 -142.7426 12.8198 -169.6201 -142.7761 162.3594 61.9542 -79.4045 -81.3302 -144.3706 153.5867 -175.3379 54.7914
4.05686770 -75.1603 -29.7420 -49.7178 -74.7006 152.2850 65.3360 -178.5143 91.2964 -150.1205 163.1272 63.1035 93.1276
4.09679810 -69.0602 -31.0345 -49.7936 -133.4604 155.3213 -64.3890 -62.9810 -25.8261 -145.5229 149.6342 -174.9093 -106.4857
4.11846960 -84.9251 -28.9147 -58.1855 -77.4296 147.5003 -64.2630 -176.9765 -89.1172 -149.0669 163.1310 64.1048 93.7147
4.13902770 -77.8536 -14.0439 53.7584 -142.5021 124.1501 -173.8861 -84.6328 116.0061 -152.3842 161.0780 62.5708 92.5316
4.16442800 -71.5690 -30.8051 -51.6225 -145.5251 158.7672 65.1520 -72.7338 110.9503 -138.3693 156.3059 -58.6055 101.2440
4.18870470 -80.8101 -24.2787 -166.3693 -146.1583 147.1727 -174.1440 61.2882 96.5373 -136.2375 155.9358 -61.5612 -88.2215
4.21715120 -73.8811 -31.6780 -49.6278 -83.5430 151.5377 -58.5667 -58.9960 113.0137 -145.5981 149.8632 -174.9088 -106.5077
4.24784850 -77.0605 -32.3621 -48.0282 -134.6568 147.1394 -64.7723 -63.0361 -25.2353 -138.7995 155.6975 -61.6701 -88.5041
4.27149950 -137.9708 156.6754 52.2280 -70.7975 157.4274 74.2241 -62.3101 147.0954 -145.2073 149.9409 -174.9913 -106.5264
4.29377990 -93.3205 -32.9987 -56.3499 -99.1867 135.3585 -60.7360 -59.8091 125.1501 -140.7414 155.5511 -65.3431 -87.8112
4.31686710 -82.8592 -9.3308 52.7880 -145.6591 162.4974 55.9785 70.7150 -131.9437 -145.8972 148.9347 -175.2265 -106.4787
4.33969780 -73.2770 -25.9151 -169.5261 -137.0943 154.1189 -68.8904 -176.2827 91.8222 -145.2432 153.5787 -175.2831 54.7419
4.38297400 -69.2098 -29.6711 -49.4238 -144.5259 144.3270 -171.7175 173.6361 -96.2661 -73.3402 151.7656 -58.0076 98.3475
4.40478270 -83.9568 -6.0048 -166.4559 -148.3630 161.1420 62.6213 -179.9615 -89.1990 -145.4503 149.7691 -175.0248 -106.5848
4.42730310 -75.7407 -21.2771 -166.4755 -146.0455 161.2157 63.9568 -179.4760 91.2590 -145.0308 153.3892 -175.3639 54.8941
4.47081330 -103.1956 0.2347 -166.8725 -134.6534 135.2691 -66.8847 -175.5244 91.2206 -141.1134 155.8228 -63.5363 -88.0853
4.50687780 -111.9224 1.0218 55.5199 -80.3171 101.5580 -70.3196 71.6220 -139.2962 -137.7109 155.7951 -61.5972 -77.8539
4.52779660 -74.6975 -22.6729 -166.0978 -145.1045 144.3871 -173.2112 174.4709 -93.4259 -145.0237 149.8750 -174.9673 -106.5203
4.56087600 -150.3980 153.4481 -174.4546 -69.5903 153.4239 -62.2817 -61.6780 111.8769 -151.3911 163.2567 62.9516 92.8136
4.58115250 -85.9521 -27.1362 -58.3381 -81.5103 151.1656 -71.2945 67.7543 57.8613 -145.0868 153.7083 -175.2652 54.5839
4.60127320 -97.5649 -27.5147 -55.4556 -95.0105 131.9057 -71.5647 69.6004 59.1027 -140.7707 155.7101 -65.8706 -86.9535
4.62184100 -74.9585 -22.5368 -166.0391 -145.0050 144.0212 -171.9055 173.6876 83.7392 -74.5517 148.6379 -174.6785 57.6045
4.67476210 -149.4706 155.3092 -167.2094 -146.9090 147.9665 -173.7689 61.2713 -84.0113 -135.7315 156.4803 -58.1653 103.9334
4.69567000 -119.8758 -21.9986 -52.9897 -65.4985 150.2736 -51.7759 93.3809 -77.9049 -74.7023 150.7222 -174.5711 56.5477
4.71612560 -92.3467 -11.0716 54.5311 -147.0577 132.2961 -178.6333 -90.4609 117.3701 -138.8152 151.0734 -59.5499 109.6305
4.74604870 -132.5023 138.8722 -55.6208 -131.8121 154.5360 -64.4973 -62.9726 155.6235 -146.7088 163.0509 64.8284 -89.3132
4.77000770 -80.0298 -23.8920 -166.3002 -147.6012 144.5215 -173.4555 174.2254 -93.8413 -135.2559 155.8969 -58.9182 105.4729
4.79225850 -83.5820 -5.1448 -166.3881 -145.8282 143.4864 -173.1621 174.5736 86.9709 -147.1058 163.0073 64.8353 93.5488
4.82158510 -85.8561 -27.0902 -58.3422 -81.9363 151.6763 -71.3441 67.7494 -123.1802 -74.7143 150.6379 -174.5841 56.5749
4.84915040 -75.1329 -22.0453 -167.1676 -145.6180 151.6495 -174.7436 58.3292 -87.1456 -71.3586 145.5428 -175.0108 -104.7793
4.87826530 -74.8187 -22.7121 -166.1003 -146.0805 151.8464 -173.4672 60.8763 96.7164 -141.1336 147.6612 -174.7919 -105.8340
4.90528450 -71.4034 -27.1434 -49.0720 -144.2740 163.5635 65.9973 -73.1804 -72.9279 -144.4686 163.1817 65.5190 -87.3308
4.94399450 -74.8571 -22.0795 -167.1868 -145.1139 144.3997 -173.2139 174.4623 86.9800 -145.0255 149.8720 -174.9717 -106.5256
4.96920240 -78.6649 -24.5339 -166.5455 -147.7816 150.6667 -174.1139 60.4701 96.2084 -134.4818 156.6094 -58.9531 103.5401
4.98973390 -85.8539 -27.1692 -58.3537 -81.4809 151.2784 -71.2454 67.7789 57.8091 -145.4688 149.9921 -174.9383 -106.5265
5.01096840 -94.0173 4.3368 -166.4516 -133.1131 154.5025 -64.6964 -174.9950 -88.0288 -74.1860 146.8609 -175.0201 -105.2781
5.03282330 -72.6908 -26.0784 -169.5025 -136.7304 152.2969 -68.7705 -176.3572 -88.4847 -148.0845 163.0931 64.6252 93.1692
5.06030060 -78.3271 -27.7417 -169.7989 -139.0690 153.2826 -68.6533 -175.9044 92.1197 -136.9623 156.1475 -58.9919 103.5095
5.08785030 -87.7419 -29.4890 -57.6659 -114.6245 146.1561 -62.0827 -60.5555 -39.5562 -133.0933 157.3034 -47.0146 117.0039
5.11737420 -150.0223 161.2107 -164.6325 -77.7160 150.1246 -71.6364 68.8367 -120.0619 -145.4090 153.7274 -175.2382 54.5799
5.14314370 -144.1786 -1.6971 -168.2870 -67.4366 147.2552 -55.0230 93.5386 102.0202 -148.9321 163.2183 64.0715 93.3441
5.17295420 -75.5578 -22.4332 -165.9614 -145.3774 145.2490 -173.0787 174.1767 -93.7026 -144.0605 163.0806 65.8343 -87.2470
5.20678460 -82.4633 -34.7385 179.0609 -130.0568 150.3671 -68.5310 87.8779 -114.2770 -136.5399 155.8435 -61.8744 -88.9987
5.22889030 -79.5202 -23.7338 -166.4780 -76.7741 140.0456 -172.6401 175.0104 87.8207 -145.1766 149.9023 -174.9520 -106.4708
5.27541330 -87.7858 -24.6937 -167.1447 -97.4618 160.1822 63.7062 -79.9775 90.0002 -144.5807 153.6295 -175.3306 54.6472
5.30184940 -93.2094 -0.1727 -167.1375 -75.7444 152.3752 -62.4536 -63.8415 105.3500 -145.2369 153.5740 -175.2366 54.7179
5.33061190 -133.8841 156.2105 53.7098 -77.0241 159.1952 59.8381 71.8274 -134.2101 -146.1413 148.9356 -175.2280 -106.4611
5.35360840 -83.8333 -5.1036 -166.4127 -146.9105 147.4761 -171.4966 64.9141 -85.0247 -146.0198 162.5458 65.8519 94.2323
5.37756750 -93.7555 -25.0579 -54.9664 -100.4139 140.1064 -69.5870 71.7296 59.0838 -132.3120 157.0192 -49.4087 122.4654
5.40725850 -80.9389 -28.5843 -59.1601 -146.6206 163.2313 54.1911 69.2728 52.7204 -145.4846 152.3384 -175.7119 55.7393
5.43193460 -68.6193 -29.7659 -49.4299 -142.8033 131.1252 -175.5303 -86.4429 119.3747 -148.7921 151.0322 -175.9967 56.5034
5.45682150 -73.0788 -25.1213 -170.5512 -136.7622 152.4369 -68.6880 -176.2572 92.0950 -147.9910 163.0829 64.6934 93.2125
5.47919530 -80.4272 -22.6721 -166.9461 -80.8576 151.3337 -63.3450 -176.3128 -88.5124 -145.6824 149.9099 -174.9547 -106.5648
5.50728150 -93.1379 -0.2711 -167.1108 -76.2987 153.3951 -62.5900 -63.5202 106.7368 -74.3896 150.7344 -174.5446 56.4753
5.52878920 -139.8346 13.1272 -169.4762 -77.7136 152.5549 -70.4252 66.2798 50.3757 -74.7318 150.6952 -174.5633 56.5354
5.56530990 -87.5808 -35.8311 173.8808 -106.5502 139.1676 -48.4518 -45.6678 -64.1458 -140.2660 155.8000 -64.4052 -88.9504
5.58717260 -148.9870 158.6606 -168.1058 -143.6508 130.0351 -175.1270 -86.3361 118.9664 -148.3823 151.0834 -176.0331 56.6024
5.60820500 -154.5338 141.0702 -63.5321 -142.4219 130.9519 -176.7864 -87.6412 118.7016 -150.0371 160.1071 66.1899 96.5354
5.63028510 -135.8648 156.5682 54.4745 -67.4807 152.7656 -52.5987 95.9216 -71.9981 -135.3749 155.1880 -68.7372 -83.6483
5.65153630 -134.5290 139.6452 -54.2905 -70.0700 147.9692 -52.9636 96.1797 -72.1795 -136.5949 155.1956 -69.0292 -82.3354
5.68057640 -102.7469 -0.6677 -166.8063 -133.1189 135.5051 -66.6763 -62.6367 -26.0782 -141.4886 155.5157 -63.8128 -88.0329
5.72070820 49.6247 29.8619 61.2460 -70.3411 158.1230 74.8418 -62.2017 143.9783 -144.6872 153.6450 -175.2899 54.6698
5.74514170 -84.8979 -4.4607 -166.4804 -147.0314 147.4538 -171.4473 65.1163 94.6049 -145.1566 162.7055 64.9602 -91.2669
5.78454400 -80.4415 -22.6152 -166.9206 -81.2255 152.0805 -63.2738 -176.1824 -88.2091 -74.1738 146.8567 -175.0146 -105.2852
5.80657600 -145.7800 7.2451 -169.0313 -80.9230 5.2513 -65.4650 69.5519 28.6224 -63.6230 150.4779 -50.5251 93.1320
5.83503500 -80.4605 -22.3518 -166.1008 -77.0646 156.4058 65.9153 -176.8148 92.4887 -74.7258 145.9389 -175.0917 -105.0501
5.85508340 -69.2756 -30.9768 -50.1553 -146.7448 162.8473 53.1491 68.5553 53.6763 -146.6944 161.7294 65.2631 -88.0522
5.88072260 -134.0883 138.9147 -54.9415 -144.7277 161.5242 54.8617 69.7768 -130.8913 -148.0899 161.7402 65.2749 94.0370
5.92428400 -80.1963 -23.6281 -166.1923 -76.9007 147.3265 -64.2062 -66.2579 -78.0827 -148.8176 163.0850 64.4643 93.8212
5.94885700 -73.3314 -25.8127 -169.0546 -137.2165 155.5669 -69.9667 -63.8166 -20.9198 -145.5885 149.4651 -174.8923 -106.4453
5.97777060 -85.8642 -27.0956 -58.3429 -81.9980 152.1590 -71.3662 67.7609 58.0424 -79.3563 161.3507 65.9575 86.9920
6.03068240 49.8223 29.4891 -167.2395 -73.1666 141.1541 -172.5712 174.8745 87.1559 -144.7684 153.6183 -175.2711 54.7085
6.05826520 -80.8947 -27.4253 -58.7839 -143.2563 131.5059 -175.6410 -86.5843 119.5472 -148.7787 151.0054 -176.0182 56.5662
6.09185950 -87.4421 -23.8658 -168.1391 -99.0832 160.3701 63.9422 -79.6126 90.1357 -145.0309 149.9228 -174.9954 -106.5322
6.12391350 -80.3354 -22.7441 -167.4328 -76.1458 143.9660 -171.0536 65.5254 94.7400 -145.2392 147.1273 -174.9929 -105.7391
6.14818870 -149.3431 150.3222 -169.7987 -73.9551 157.3037 73.9629 -64.9386 152.0583 -145.3579 149.9579 -174.9419 -106.5205
6.17990480 55.1930 44.8681 -38.3646 -142.7166 162.2448 57.7675 71.8686 -132.2289 -145.7360 152.0245 -175.7817 56.0060
6.20680060 -73.7931 -24.8740 -170.6349 -137.1636 155.1538 -68.7637 -176.2520 -87.2890 -79.4537 161.3884 66.1196 87.0611
6.22923330 -132.5618 24.9171 -34.0479 -117.8626 155.3617 -68.4886 69.3072 49.4705 -144.1963 163.2253 65.9730 -87.5862
6.25139970 -76.5035 -20.5428 -164.6938 -144.1914 161.9029 57.6079 71.9903 50.3336 -145.8238 152.0866 -175.7723 55.8490
6.27329650 -80.8953 -22.2431 -166.6473 -83.1178 155.5462 -63.1211 -176.1708 -88.0137 -141.9675 163.2288 67.3671 -86.2993
6.29710630 -97.2905 -24.9091 -168.8857 -99.1536 136.4969 60.8833 -75.8685 -89.5098 -143.4763 155.7216 -66.6012 -87.0195
6.32360990 -86.3054 -23.3191 -166.6454 -102.7265 162.3642 64.9782 -78.6775 -90.2745 -143.6126 163.2180 66.1195 -87.1102
6.35050220 -97.0399 -22.0061 -165.7558 -93.4678 128.8117 -64.7711 -64.1930 111.8844 -141.2491 155.5026 -66.0830 -86.4411
6.39974450 50.1251 28.3277 -166.7385 -146.1979 144.0109 -173.1018 174.4084 -93.4748 -146.5095 162.9164 65.2127 93.9520
6.45584030 -132.9624 140.8549 -54.5391 -97.2226 109.7382 -167.9421 -78.8412 -73.5256 -150.8812 161.5124 62.2888 -95.4121
6.48388300 -139.8693 13.3572 -169.5581 -78.4384 156.0445 -70.1511 66.6224 50.0431 -141.4531 163.3071 67.4372 -85.9629
6.50782870 -83.4175 -26.0075 -169.0550 -133.8567 144.4759 -76.0808 -78.9697 83.3183 -138.8544 155.8346 -62.2369 -88.6723
6.55417100 -93.4224 -0.2011 -167.1834 -77.2032 156.4722 -62.0838 -63.6115 -74.1149 -142.0267 163.2689 67.3823 -86.5008
6.58830920 -71.4376 -32.3898 -50.5748 -146.3214 157.0364 -111.6131 -75.1017 -115.2226 -136.5377 156.4435 -59.2989 102.6771
6.61334040 -76.4407 -20.5750 -164.7167 -144.2181 162.0954 57.7313 71.9984 50.2287 -146.1041 148.8252 -175.2228 -106.4460
6.65075450 -87.2170 -15.9194 -164.4343 -65.4042 146.6436 -66.3985 71.3270 26.9195 -148.3229 163.1970 64.5118 93.3244
6.67195410 -76.6563 -20.0236 -165.7377 -144.1451 161.9108 57.6238 72.0044 50.3339 -145.8231 152.0799 -175.7750 55.8609
6.69360010 49.9808 28.4930 -166.9891 -74.0583 153.4857 65.1006 -178.9370 92.1610 -150.4524 163.1104 62.8837 93.3178
6.71878840 -81.0201 -23.1429 -165.9404 -80.2834 155.4316 -63.8814 -65.8151 104.0323 -141.8758 163.2489 67.5200 -86.5127
6.74300760 -140.3235 -13.7680 -166.3234 -66.8097 154.2120 -51.8054 94.9552 106.0056 -140.7425 163.3231 67.7368 -85.3880
6.76777150 -71.0261 -30.0225 -49.7061 -144.5558 133.3056 -177.9265 -88.8886 -63.2094 -148.9286 159.9799 66.2365 -87.6919
6.79783370 53.6515 43.2794 -39.9564 -143.4814 130.0735 -176.3601 -87.1044 -64.0275 -150.7031 160.3008 64.8704 95.6280
6.83091260 50.4228 31.6215 -159.6770 -146.2789 144.4221 -173.1858 174.3245 -93.6343 -144.2185 153.4764 -175.3676 54.9230
6.85127770 -90.3402 -22.7388 -167.9302 -104.6663 145.4276 63.3030 -75.0794 -89.0023 -136.4900 157.1075 -49.4536 116.5402
6.89482060 -79.0166 -26.3535 -167.8199 -134.9055 151.3917 -75.8972 -79.0196 82.5790 -137.3649 156.2701 -58.6983 103.4630
6.93234680 50.1557 28.1301 -166.6952 -147.4481 147.9551 -171.4799 64.7555 -84.8488 -145.4102 162.5394 66.1493 94.5298
7.01094720 49.8428 29.2686 -167.2065 -72.5167 143.6617 -170.6800 66.2104 95.4867 -147.1760 162.2884 65.7741 95.0497
7.03372000 -76.5918 -20.0584 -165.7630 -144.1752 162.0991 57.7497 72.0150 -132.8432 -146.1083 148.8213 -175.2273 -106.4512
7.05661640 -87.2115 -15.8205 -165.7911 -65.4205 146.6363 -66.3960 71.3157 -154.2683 -148.3503 163.1964 64.4855 93.3475
7.07919250 -70.1866 -42.4290 166.4269 -156.1514 161.7565 68.2221 -69.8469 -43.6596 -144.4371 153.6043 -175.3388 54.7464
7.10158100 -140.8502 -8.4167 -164.2776 -69.2277 154.9983 -64.3594 72.3915 17.8506 -140.9305 163.3159 67.6303 -85.5232
7.14569470 50.4093 28.9378 61.6516 -144.0395 131.6260 -175.5634 -86.7540 119.5794 -148.6093 150.9383 -176.0712 56.7837
7.16852650 48.9116 30.9575 -168.0441 -78.9701 154.6463 63.5145 -81.6969 -92.2012 -150.0943 163.2281 62.8353 93.3115
7.19095870 -90.0757 -17.3122 -164.2308 -140.1205 132.0414 -178.5633 -89.7641 117.3636 -138.2216 150.0127 -59.0665 -89.3586
7.30706840 -76.9340 -20.1043 -164.5036 -144.0423 161.5323 56.7354 71.3949 51.2613 -147.2186 161.4494 65.1505 -88.2330
7.38465690 -72.2273 -23.9967 -166.6304 -142.3998 125.6271 -174.5315 -85.1672 116.6045 -151.9927 160.8688 63.3567 93.5619
7.43590700 -76.4900 -19.9871 -165.7052 -143.8230 160.7053 57.0801 71.7366 -132.8343 -148.2854 161.5756 65.3129 94.1743
7.48151940 -70.1610 -42.4212 166.4038 -156.1587 161.7822 68.2283 -69.8151 138.9255 -144.9671 149.9160 -175.0042 -106.5656
7.54147880 -78.6412 -8.2815 -166.1912 -143.3023 123.3787 -173.5081 -84.2150 -66.8830 -152.7393 161.2095 62.0125 91.9765
7.57366750 50.4512 31.4048 -159.6048 -147.2823 152.0175 -173.4181 60.7440 -83.2539 -140.5648 147.6441 -174.8663 -105.8928
7.65542070 50.0599 32.8618 -160.1967 -74.0579 145.9112 -170.7846 65.1333 95.2735 -143.3445 151.5416 -175.2646 55.8706
7.71594820 -74.5458 -22.2436 -167.2311 -143.4119 131.6427 -175.5746 -86.3987 -63.0940 -148.9291 148.0929 -175.3238 -106.4216
7.75552100 50.7477 29.6061 -159.6253 -147.2532 152.9711 -173.4668 60.1772 97.1000 -136.8749 152.4101 -174.9683 55.8683
7.80335310 50.2697 31.4941 -160.3663 -73.6388 141.3899 -172.5566 174.8427 -93.2468 -144.7039 153.6031 -175.2786 54.7261
7.83384590 54.3442 43.4645 -39.3816 -142.5790 126.3142 -175.9955 -86.9656 116.2957 -139.3463 150.9611 -62.6141 -86.3742
7.89716020 -88.3478 -15.5112 -165.7443 -66.4064 153.4640 -65.7894 72.0162 -155.5396 -140.3957 163.3187 67.8872 -85.2856
7.98821570 -113.0065 -5.7269 -163.3527 -80.4594 105.0329 -69.1419 71.1693 -142.7748 -138.4762 155.7513 -62.5918 -77.8571
8.11782220 -84.4784 -21.1635 -165.3374 -145.8524 134.2920 -179.6139 -91.4963 -65.3640 -138.0139 150.8156 -59.2692 109.6362
8.18554450 50.4934 31.2087 -159.4929 -145.6559 142.5922 -173.5480 174.5909 86.8917 -136.2514 155.9891 -58.8565 104.2105
8.31976210 -81.0073 -21.6668 -167.1330 -75.5705 154.4875 59.6905 72.8058 -137.1092 -150.5561 162.1402 63.1767 93.6447
8.35315790 64.1781 -40.0183 -48.8646 -73.1849 128.8647 -174.1136 -85.4172 -64.0254 -148.5131 148.2415 -175.3182 -106.4656
8.43969360 57.5065 -17.9143 -145.9043 -144.1344 144.4836 -171.7505 173.5844 83.9176 -74.4852 148.6445 -174.6691 57.6813
8.53338390 50.1026 28.8539 -166.8809 -144.4182 131.7739 -175.6069 -86.7695 -63.0024 -148.6284 150.9419 -176.0664 56.7686
8.70422970 49.8202 29.3489 -167.2103 -73.2605 128.4078 -174.0712 -85.5467 118.6554 -148.3101 151.2205 -175.9545 56.5183
8.88879530 50.1087 28.8112 -166.8654 -144.4802 131.9529 -175.4832 -86.6089 -62.9674 -148.8359 148.0777 -175.4402 -106.5432
9.00204930 -102.7387 -11.1700 -163.3101 -81.9984 123.9110 -70.5442 72.1065 -139.2036 -129.9860 156.3314 -53.4229 134.5844
9.30481350 50.1095 28.8061 -166.8793 -144.0767 130.1663 -176.1930 -87.1940 -64.1252 -150.7286 160.2455 64.9682 95.7014
9.65489040 50.0813 28.8858 -166.9529 -144.2735 130.7920 -176.5146 -87.5419 118.7914 -150.1310 160.0658 64.3031 -89.5086
10.91056030 52.1438 -174.6104 -157.0168 -74.6295 157.6975 60.7499 73.4152 46.1620 -146.1793 148.9508 -175.1511 -106.4136
16.65181120 46.7611 -160.2901 -161.7731 -72.2600 154.6475 -63.8036 -176.2344 91.9221 -142.7250 163.2890 67.6178 -86.1238
16.91861690 46.1061 98.9353 -177.8094 62.5875 149.9830 -161.3104 172.6617 -94.4368 -145.2140 153.4372 -175.4965 54.7312
17.03107320 66.1671 156.3384 -124.0443 -81.0589 143.7588 -71.8149 69.4305 63.6163 -149.0236 163.1709 64.5657 93.9117
