# Supplementary material for: Exploiting Sequence-Dependent Rotamer Information in Global Optimization of Proteins
Source: J Phys Chem B. 2022 Oct 18;126(42):8381–90. doi: 10.1021/acs.jpcb.2c04647 (PMC9623586; doi:10.1021/acs.jpcb.2c04647)
Supplement: Supplementary file 2 — jp2c04647_si_002.zip [file jp2c04647_si_002.zip › TripeptideConformations/THR_PRO_PHE_new.csv]

0.00000000 -77.4083 158.7708 51.1323 -59.8543 151.8794 -146.4862 163.2171 63.2863 -89.4453
0.10842282 -77.4554 158.7485 51.1519 -59.9081 152.0688 -145.5091 152.1034 -174.5369 -103.5891
0.19042681 -77.4475 158.7593 51.1928 -60.0853 153.0766 -72.4643 149.0272 -174.7133 76.8674
0.30320530 -134.1047 159.8395 53.7108 -60.2764 151.9509 -145.5026 152.0944 -174.5486 75.5103
0.35051449 -65.7722 136.1918 -50.3268 -58.8493 152.1276 -146.9161 163.2233 63.0181 -89.5296
0.38638611 -134.0860 159.8485 53.7474 -60.4581 152.9766 -72.4853 149.0257 -174.7176 76.8682
0.41313807 -74.7192 156.4682 50.1934 -58.2536 153.4083 -147.2129 163.2331 62.7331 -89.6295
0.47985389 -65.8246 136.2556 -50.2080 -58.9589 152.7026 -145.6605 152.1459 -174.4305 -103.6147
0.52770606 -74.8589 156.6793 50.3152 -58.4786 154.7131 -145.4785 152.1255 -174.5478 -103.6317
0.55774272 -134.0742 159.9256 53.7602 -60.6194 154.1012 -79.7987 -14.6095 62.3006 -95.4932
0.57837251 -64.9876 132.0933 -53.1335 -66.4407 141.4655 -140.5327 155.9997 -64.5617 110.1222
0.61652115 -74.8699 156.7245 50.3248 -58.6747 155.6279 -72.4417 149.0340 -174.7237 -102.1528
0.67036011 -77.4584 158.7849 51.1927 -60.2017 153.7493 -76.5931 160.7731 62.6748 86.1965
0.69767791 -135.3810 158.4097 52.5825 -58.4302 153.8878 -147.3658 163.2308 62.6314 -89.6332
0.73046747 -155.2405 136.5960 -64.5785 -66.4176 138.7875 -140.1428 155.9984 -64.2494 -70.1160
0.76176505 -77.3665 158.7592 51.1407 -60.0780 153.4279 -75.0178 154.2673 -58.5966 -74.5464
0.78842893 -74.8963 156.8097 50.3364 -58.8325 156.7247 -79.7608 -14.7035 62.2886 84.5692
0.81435729 -77.3256 158.8047 51.1355 -60.1033 153.9141 -81.3131 -13.6686 -57.6906 -73.2687
0.86530373 -134.0925 159.8758 53.7441 -60.5721 153.6514 -76.6236 160.7719 62.6751 86.2012
0.89851801 -135.2638 158.6419 52.7784 -58.8674 156.2575 -72.4555 149.0264 -174.7301 76.8808
0.94714965 -87.2081 136.2845 -56.5051 -58.8875 151.7012 -146.8082 163.2149 63.0945 90.8068
0.99375851 -131.9609 133.7336 -56.6766 -66.2266 140.6083 -140.4391 156.0055 -64.4072 110.3104
1.02407668 -134.0503 159.9237 53.7065 -60.5281 154.0881 -80.9974 -13.8734 -57.7241 106.3709
1.04488881 -154.3021 139.6958 -59.8865 -59.4391 154.5234 -79.7534 -14.5880 62.2690 84.5478
1.07091196 -135.2463 158.7417 52.7985 -59.0217 157.3630 -79.7667 -14.7137 62.2874 -95.4838
1.11379165 -84.9727 131.8745 -59.3597 -66.5415 140.5688 -140.2888 155.9907 -64.4302 110.1784
1.15018568 -131.9114 138.5373 -53.3179 -59.2716 155.0189 -79.7256 -14.6078 62.2747 -95.5053
1.17789811 -74.7840 156.6670 50.3130 -58.6558 155.8304 -75.2020 154.3254 -58.5897 105.0947
1.23282409 -74.7446 156.6869 50.2812 -58.6628 156.2277 -81.6950 -13.5303 -57.6686 -73.2864
1.27469474 -65.7953 133.3589 -50.4753 -66.2369 141.9296 -140.6347 156.0028 -64.6246 109.8831
1.30556862 -133.2873 133.2820 -56.3245 -66.2069 140.7159 -140.4858 155.9969 -64.5482 -70.4468
1.34907832 -138.2136 159.1584 51.8211 -60.4103 153.4929 -76.6395 160.7624 62.6735 86.2003
1.37156056 -135.2736 158.6847 52.8121 -58.9966 156.9365 -76.5530 160.7809 62.6564 -94.2574
1.42382421 -154.3439 139.5275 -59.9349 -59.2591 153.3885 -75.4191 154.2281 -58.5814 -74.5035
1.44760777 -138.2087 159.1449 51.7800 -60.3182 153.3324 -74.8761 154.2133 -58.6091 105.1432
1.47354651 -154.3547 139.5524 -59.9837 -59.2804 153.8552 -81.8904 -13.2692 -57.6274 -73.1929
1.50630354 -138.1935 159.2087 51.7891 -60.3506 153.8821 -81.0873 -13.8035 -57.7112 106.3700
1.52690148 -135.2777 158.6766 52.7655 -58.8959 157.0834 -81.4143 -13.7205 -57.6959 106.3258
1.58358675 -131.9248 138.4076 -53.3815 -59.1293 154.4592 -81.7559 -13.3586 -57.6487 106.3605
1.62607818 -65.8287 136.3693 -50.1730 -59.2366 154.5277 -73.4101 -28.5709 -174.6353 -102.9741
1.65510560 -149.0520 147.8941 -170.1843 -59.6296 151.6814 -146.8391 163.2124 63.2691 90.8668
1.73230551 -87.1401 136.3624 -56.4357 -59.1336 153.5062 -75.4692 154.2468 -58.5719 -74.5412
1.76530975 -133.9938 138.2349 -53.0094 -59.1919 154.4932 -76.6371 160.7135 62.6420 -94.2621
1.79766861 -149.0187 147.9017 -170.1554 -59.5669 151.6763 -145.8452 152.1453 -174.3796 -103.5583
1.82393481 -149.4164 149.8843 -168.4174 -63.5483 152.2541 -137.0116 155.6300 -66.7984 -76.5571
1.88688745 -133.9629 138.1451 -53.0842 -59.0963 154.4786 -81.7337 -13.3774 -57.6529 106.3554
1.91862393 -148.9911 147.9222 -170.2570 -59.8141 153.3249 -72.5365 148.9717 -174.6926 76.8752
1.95193852 -135.2366 158.6814 52.7529 -58.9580 156.7192 -73.4533 -28.6679 -174.6903 77.1195
2.02943057 -131.9045 138.4944 -53.3230 -59.2041 154.3560 -73.4332 -28.5730 -174.6412 -102.9770
2.08731134 -148.9828 147.9925 -170.2741 -59.9754 154.5080 -79.7984 -14.5373 62.2666 -95.5053
2.20508619 -77.4168 -24.4551 55.0122 -62.4499 152.7994 -146.5651 163.2039 63.2302 90.9229
2.22951831 -150.5572 149.5014 -177.7199 -61.0084 161.5828 -133.3339 155.7223 -64.7971 -79.7959
2.33070225 -77.4803 -24.4705 55.0635 -62.4910 152.9612 -145.4810 152.0880 -174.5330 -103.5809
2.40116704 -148.9933 147.9432 -170.2806 -59.9450 154.0304 -76.6749 160.7211 62.6345 86.1970
2.47073373 -149.0077 147.9057 -170.2416 -59.8328 153.4430 -75.5010 154.2798 -58.6064 -74.4863
2.49288189 -72.2991 145.4207 -167.8725 -59.2689 151.6405 -145.8496 152.1507 -174.3725 -103.5622
2.51330551 -149.0045 147.9412 -170.2344 -59.8568 153.8228 -82.0615 -13.1351 -57.6615 106.4151
2.53967460 -72.4780 147.3052 -166.2835 -63.1750 152.5169 -136.8919 155.6264 -66.8116 104.2628
2.59018784 -150.3019 148.2546 -178.4650 -58.2607 157.3683 -146.3963 152.3048 -173.9629 75.5419
2.61144443 -72.2970 145.4443 -167.9700 -59.5015 153.2515 -72.5158 148.9743 -174.6892 76.8756
2.63235885 -149.4933 148.7091 -168.3352 -60.0297 151.6934 -145.8329 152.1460 -174.3776 -103.5568
2.65958488 -149.9065 150.5900 -166.8858 -64.0297 152.0888 -137.0800 155.6391 -66.7680 -76.5685
2.75326464 -149.4647 148.7304 -168.4361 -60.2764 153.3442 -72.5404 148.9651 -174.6960 76.8748
2.77715320 -72.2966 145.4987 -167.9916 -59.6629 154.4213 -79.7769 -14.5342 62.2657 -95.5112
2.89534534 -77.4566 -24.4523 55.0674 -62.7744 154.7185 -76.6275 160.7325 62.6330 -94.2530
2.92670396 -149.4567 148.8102 -168.4393 -60.4331 154.5229 -79.8171 -14.5318 62.2674 -95.5069
2.96809282 -150.2334 148.1626 -178.8092 -58.8368 160.2922 -79.6200 -14.6723 62.2890 -95.4948
3.03149894 -67.7909 -39.6015 -48.4356 -63.0214 151.6343 -146.2574 163.2070 63.3265 -89.4103
3.09505759 -72.3006 145.4614 -167.9938 -59.6313 153.9445 -76.6544 160.7244 62.6341 86.1916
3.15408695 -72.1802 145.4095 -167.9673 -59.4802 153.1726 -75.7025 154.3312 -58.5826 -74.5072
3.17722268 -67.8835 -39.6468 -48.4199 -63.1161 151.4927 -145.4769 152.0924 -174.5378 -103.5727
3.23636950 -149.4664 148.7474 -168.4698 -60.4047 154.0529 -76.6787 160.7149 62.6350 -94.2625
3.26098722 -67.8732 -39.6557 -48.4319 -63.3140 152.6149 -72.5334 148.9816 -174.7186 -102.1526
3.29284449 -70.6522 145.7408 -176.0420 -58.1738 157.5119 -146.4105 152.3110 -173.9546 -103.5832
3.31658565 -150.2881 148.1560 -178.7072 -58.6951 159.0733 -76.2802 154.1543 -58.6916 105.1791
3.35465706 -149.4791 148.7628 -168.3933 -60.3204 153.8518 -82.0519 -13.1456 -57.6651 -73.1587
3.39121222 -72.4387 146.0683 -166.7443 -59.6543 151.6453 -145.8341 152.1508 -174.3724 75.5465
3.44657225 -72.6169 147.8790 -165.3578 -63.5686 152.3987 -136.9107 155.6334 -66.7743 -76.5287
3.48603712 -70.6779 145.6353 -176.3502 -58.5754 159.3925 -72.4339 148.6782 -174.7166 -102.0856
3.53224090 -68.4802 -39.0645 -45.6392 -63.0523 151.7639 -146.3119 163.2068 63.2927 90.8915
3.57110608 -79.3860 -40.0562 -58.9762 -62.5866 152.4461 -146.5263 163.2191 63.1553 90.8564
3.61502477 -76.6304 -24.8239 53.7001 -62.2072 152.9391 -145.4591 152.0915 -174.5414 -103.5827
3.65573691 -72.2908 145.4657 -167.9789 -59.5971 153.7563 -73.4901 -28.5319 -174.6084 -102.9860
3.67634022 -68.5668 -39.1141 -45.6047 -63.1577 151.7177 -145.4700 152.0903 -174.5417 75.5219
3.70244609 -76.5933 -24.8512 53.6933 -62.3968 153.9736 -72.5214 148.9922 -174.7205 76.8753
3.73740331 -67.8928 -39.6296 -48.4481 -63.4017 153.2813 -76.7378 160.7399 62.6147 -94.2736
3.75986509 -68.5538 -39.1225 -45.6126 -63.3541 152.8322 -72.5272 148.9846 -174.7206 -102.1519
3.79101382 -79.4269 -40.0961 -58.9774 -62.9000 153.7748 -72.4745 148.9836 -174.7208 76.8756
3.92193163 -68.8531 -38.5485 -48.2085 -66.7879 155.7825 -134.2133 155.6759 -65.6037 -78.1398
3.98355005 -70.6749 145.5843 -176.4149 -58.7383 159.9712 -76.6235 160.5595 62.6421 -94.2343
4.01370213 -70.5896 145.6271 -176.2864 -58.5875 159.1533 -76.3984 154.1887 -58.6847 105.1564
4.05408177 -72.3214 146.0602 -166.8350 -59.8660 153.1899 -75.6803 154.3185 -58.5847 105.1368
4.09302975 -72.2629 146.0951 -166.8147 -59.8708 153.4952 -82.3759 -12.9244 -57.6176 -73.1915
4.18092474 -76.6070 -24.8070 53.6874 -62.4928 154.7041 -76.6390 160.7387 62.6416 -94.2618
4.26440944 -77.4519 -23.3724 53.8833 -65.7677 155.1034 -135.8628 155.6969 -65.9634 102.6713
4.31058537 -68.5077 -39.1226 -45.6151 -63.2721 153.0180 -75.3228 154.2655 -58.5148 105.0909
4.34460918 -79.4008 -40.0991 -58.9952 -62.8492 154.0056 -75.2190 154.2586 -58.5262 -74.5426
4.41190116 -81.1488 -38.9251 -58.6129 -66.5173 155.8681 -135.4709 155.7059 -65.9213 -78.1527
4.55837680 -72.4332 146.1252 -166.8333 -59.9790 153.7524 -73.5034 -28.5272 -174.6095 -102.9901
5.21259880 -134.0945 159.8734 53.7364 -60.5714 153.7380 -74.8889 153.1445 61.5553 86.5530
5.39329139 -134.3344 138.3100 -51.6069 -58.7514 152.1620 -146.9212 163.2242 63.0264 -89.5109
5.87475412 -74.1862 -27.5842 -165.9353 -62.9391 152.5661 -146.1005 163.2073 63.5115 -89.2739
5.96010284 -74.2272 -27.5908 -166.0438 -62.9583 152.1665 -145.4500 152.0858 -174.5395 75.5159
6.03280692 -74.1914 -27.6106 -166.0749 -63.1076 153.1186 -72.4426 148.9710 -174.7323 -102.1515
6.19746811 -74.1372 -27.5508 -166.0464 -63.2270 154.2694 -79.6711 -14.5854 62.2683 84.5615
6.26663800 -76.5262 -20.5424 -163.3691 -62.3916 152.9929 -146.6893 163.2214 63.0871 90.8842
6.36169040 -74.2337 -27.1393 -167.3489 -62.9074 152.2361 -145.4494 152.0849 -174.5454 75.5116
6.41173202 -76.5052 -20.7986 -163.2368 -62.4570 153.2929 -145.4652 152.1022 -174.5389 75.5123
6.43575013 -74.2009 -27.1531 -167.3589 -63.0621 153.2049 -72.4462 148.9801 -174.7342 76.8770
6.50062313 -76.4561 -20.8636 -163.2027 -62.6545 154.3470 -72.5061 149.0071 -174.7211 76.8722
6.62251023 -74.2070 -27.5887 -165.9655 -63.1735 153.9760 -74.5006 154.0930 -58.6142 105.1675
6.76889694 -75.0809 -26.4627 -165.4748 -66.7516 154.7080 -135.8145 155.6241 -66.5948 -78.1108
6.87740621 41.3638 72.4199 -172.6736 -60.5443 151.3502 -145.5173 152.0912 -174.5353 75.5118
6.91123919 -74.2123 -27.1158 -167.3362 -63.1444 153.8963 -76.5469 160.7287 62.6383 86.2021
6.97222239 -76.4648 -20.8037 -163.2074 -62.7433 155.0704 -76.6278 160.7558 62.6053 -94.2657
6.99938410 -77.2748 -19.0400 -163.7780 -66.1760 153.8446 -136.9530 155.7019 -66.3871 -78.2572
7.02454418 -74.2127 -27.1342 -167.2749 -63.1219 154.0265 -74.5424 154.1123 -58.6171 -74.5523
7.05597462 -76.4602 -20.7363 -163.2829 -62.6042 154.5676 -75.3246 154.2992 -58.5254 105.1146
7.11798960 41.3464 72.4384 -172.7359 -60.8993 153.4312 -79.6801 -14.6001 62.2984 -95.4881
7.16519492 -75.0213 -26.1045 -166.9500 -66.6189 155.2202 -135.4459 155.6442 -66.3076 -77.9438
7.80446457 41.2280 71.8873 -173.0633 -60.6881 152.6258 -72.3931 149.0287 -174.7171 76.8627
11.96953709 62.9443 161.5769 84.0386 -62.7063 152.8372 -72.5712 149.0302 -174.6797 76.8625
12.67803694 62.4094 -94.6200 46.5541 -56.3140 153.8710 -75.0211 154.1188 -58.6339 -74.5163
17.02731154 54.4795 -90.4161 171.6699 -57.8615 152.3146 -146.2000 163.1951 63.6491 91.0789
17.12885988 54.4932 -90.4544 171.6773 -57.7723 151.5932 -145.7082 152.1097 -174.4399 75.5206
17.80234735 54.4541 -90.3912 171.6499 -57.9780 153.3664 -74.8873 154.1012 -58.6408 -74.5293
17.90942932 54.1500 -90.5081 171.6323 -57.7961 152.3246 -146.2396 163.1927 63.6216 91.0626
