# Supplementary material for: Exploiting Sequence-Dependent Rotamer Information in Global Optimization of Proteins
Source: J Phys Chem B. 2022 Oct 18;126(42):8381–90. doi: 10.1021/acs.jpcb.2c04647 (PMC9623586; doi:10.1021/acs.jpcb.2c04647)
Supplement: Supplementary file 2 — jp2c04647_si_002.zip [file jp2c04647_si_002.zip › TripeptideConformations/CYS_ASP_VAL_new.csv]

0.00000000 -76.3812 160.9788 61.5557 -71.7484 -16.3801 52.6111 -76.6583 -91.8823 -3.0397 60.6839
0.06793180 -143.7876 162.5330 61.5069 -72.2532 -16.2561 52.6252 -76.5086 -92.4754 -2.4471 60.7048
0.11875770 -147.3166 162.0464 60.7314 -72.1882 -16.1526 52.6360 104.4013 -92.5257 -2.0552 60.7408
0.19356810 -76.9664 163.3928 62.3568 -68.1460 -19.3845 -48.7373 95.4616 -95.3112 -0.6629 61.2663
0.21421640 -144.1566 164.4716 62.2685 -68.8253 -19.1372 -48.7632 95.9557 -95.6059 -0.2755 -61.4782
0.23845470 -72.6854 155.9704 -60.8068 -68.9959 -15.5787 52.9059 98.1933 -78.3915 -9.8765 59.6793
0.26391760 -147.5777 163.8636 61.4229 -68.8479 -18.9926 -48.7657 96.0479 -95.4794 0.0577 -61.4431
0.36602270 -76.5784 161.5014 61.3311 -74.3869 -16.7741 53.1579 178.5236 -90.1420 -3.6704 -62.9820
0.42478970 -80.8549 157.6787 -64.0677 -68.9114 -15.4983 52.9189 -82.5019 -78.1965 -9.9930 59.7230
0.48377260 -147.1924 162.5619 60.5144 -75.1792 -16.1626 53.1641 -1.8130 -91.0030 -2.5786 60.0732
0.54144850 -143.9272 163.8937 61.8806 -66.5091 -26.6648 -175.4431 68.8327 -87.9862 -1.9307 61.5420
0.56770980 -144.8342 153.9720 -167.4201 -67.0112 -15.2655 -48.9588 -83.9663 -77.3417 -10.9869 63.1670
0.59323280 -72.7087 156.4270 -60.9518 -67.2823 -18.1687 -48.7797 -85.2609 -80.1599 -8.4318 60.2162
0.64339600 -144.6405 140.6175 -174.6597 -73.1709 -14.3472 51.1186 -76.9991 -119.0093 14.4153 59.0449
0.73609040 -74.0785 149.0575 -167.2610 -69.7456 -11.1447 52.7024 -91.8988 -74.4175 -13.4167 64.0331
0.75706580 -119.4252 157.9397 -62.6003 -69.0018 -15.5366 52.9325 98.2040 -78.2475 -9.8472 59.6724
0.78099310 -72.7175 156.7080 -59.4008 -67.3188 -18.1611 -48.7759 -85.3659 -80.1736 -8.4210 60.2210
0.82631650 -74.7613 152.3684 -166.4800 -66.5367 -15.4382 -48.9012 -84.8958 -77.0939 -11.2618 63.2945
0.86372730 -126.2236 158.0856 -61.0032 -69.0613 -15.6002 52.9027 -82.0002 -78.3664 -9.7378 59.6680
0.88814130 -72.7491 151.2947 56.5903 -70.5872 -17.7333 52.6177 101.7553 -83.9733 -2.3699 60.7842
0.92401170 -144.3519 142.1232 -172.1610 -84.7949 -12.7434 52.7706 -2.1057 -120.8284 10.6519 60.5798
0.95356730 -145.4013 154.3714 -166.3071 -66.9077 -15.7206 -48.8579 95.5681 -77.7584 -10.5978 63.0162
0.99844710 -72.5641 141.1377 -172.3791 -67.2691 -26.2801 -175.1802 67.5844 -109.9111 11.4240 -62.0028
1.03416300 -72.6298 139.0463 -171.5704 -82.5883 -12.6680 53.0282 178.6961 -120.4087 11.2134 -62.3276
1.06376390 -73.5474 159.0966 67.1364 -72.6238 -15.9115 52.6140 -76.2913 -93.3213 -1.8199 60.7796
1.11944000 -74.0716 149.3645 -166.9545 -69.4802 -11.4453 52.7294 -90.4462 -74.6264 -13.2521 -59.1405
1.15908510 -73.0531 153.2587 56.6334 -67.7474 -21.2995 -48.8761 -85.4199 -85.9840 -0.0520 61.3562
1.18597680 -126.8292 158.0358 -61.0501 -67.6637 -17.8500 -48.8035 -84.6673 -80.0386 -8.3903 60.2244
1.22630460 -72.9798 152.5483 56.3895 -71.2829 -19.0190 53.3228 -0.2605 -84.7743 0.2676 59.9519
1.24818770 -74.7537 152.6855 -165.7778 -66.3949 -15.7884 -48.7779 -85.7711 -77.3799 -10.9970 63.2170
1.29818100 -145.0048 153.0824 -167.5141 -76.5086 -11.5377 -48.4212 100.6771 -133.4319 156.5981 -65.8468
1.35124680 -72.2971 154.2798 -61.2324 -77.1077 -13.9823 52.7472 108.0206 -135.2901 155.6098 55.2376
1.37435420 -72.5146 154.8248 -61.0327 -86.9339 -5.4908 53.5661 -2.1146 -134.2231 156.1865 57.7090
1.39467430 -73.3360 153.3744 56.5585 -66.0145 -26.7099 -175.7575 -112.4855 -82.6274 0.2893 61.5619
1.43021510 -72.5499 139.5191 -171.3060 -80.8279 -13.0909 53.0311 178.2246 -120.6539 12.0452 -62.3814
1.46051950 -72.5353 141.4446 -171.6629 -66.9986 -26.0294 -175.1285 67.4954 -110.1492 11.7852 -62.1212
1.48917460 -126.6051 158.0154 -60.9842 -65.3893 -24.6531 -175.3694 68.5472 -78.1881 -7.3889 60.4995
1.53591700 -144.8059 154.9595 56.1544 -66.2483 -26.8100 -175.7099 69.2442 -82.8487 0.7618 61.6558
1.56234410 -74.3949 160.7097 67.4946 -66.5906 -26.6066 -175.4202 68.7911 -88.7067 -1.2361 61.6229
1.58458390 -80.7258 156.6865 -64.2546 -87.1381 -4.8087 53.6677 178.2271 -134.1261 156.2642 -65.7008
1.74317250 -81.1584 157.3338 -64.4281 -76.3480 -14.9234 -48.5132 -81.3975 -134.8726 156.1581 -66.0473
1.82066960 -145.4615 153.9946 -166.1652 -76.4244 -10.9935 -48.3311 -80.8610 -132.7163 157.0321 -65.8662
1.84124460 -74.3481 149.2581 -165.3318 -91.8757 -1.6341 54.4212 0.6305 -133.2870 157.1952 57.3950
1.86439750 -144.7499 153.8538 -167.4926 -73.0110 -18.0236 -173.3683 63.2518 -130.2009 156.4833 -65.6359
1.89287880 -73.0638 156.0832 -60.9204 -99.2867 9.6679 56.3955 2.1731 -71.4572 153.5942 60.1121
1.91807210 -77.4901 165.6991 64.9079 -71.2531 -15.2290 53.1518 -79.1137 -75.7802 -28.5370 -175.4021
1.94977140 -147.7555 166.1574 63.4704 -71.8101 -14.9629 53.2163 101.4167 -75.4401 -28.1709 -54.8923
1.98922180 -74.8471 157.4894 58.7732 -78.7830 -18.9388 53.7326 -73.6155 -85.6144 153.9883 -65.1488
2.03286690 -75.5049 159.2455 59.2426 -82.6272 -21.4397 51.4692 175.9684 -80.8552 154.6327 -65.7643
2.05872150 -81.2181 157.8075 -64.0940 -99.2710 9.6214 56.3846 -178.0562 -71.4654 153.6103 60.0755
2.09006040 -73.9269 149.7325 -167.0230 -77.5212 -7.8755 52.1266 104.6096 -131.9796 156.6380 -68.0373
2.11446100 -72.8731 156.2478 -61.3232 -82.9771 61.5651 -171.7202 -164.9875 -119.9280 1.2107 -61.4466
2.14227540 -75.8979 158.7693 61.0103 -72.5187 -20.8846 52.8553 98.3754 -84.7855 -16.5602 69.3271
2.16501350 -77.4637 162.5069 62.7263 -105.8680 2.8022 55.3172 1.8341 -79.4881 154.3049 -64.9392
2.18829620 -74.6765 150.6972 -165.6306 -81.2929 -5.8816 53.9047 -87.6362 -69.1644 152.7588 -61.8965
2.24122270 -72.4174 154.3104 -61.0799 -83.0898 -13.5457 52.8238 -2.1277 -133.9304 138.0426 -58.4032
2.27796470 -147.1483 159.8782 60.0703 -73.1152 -20.7461 52.9066 -81.6926 -85.1115 -16.1047 -165.6282
2.29889870 -72.4206 155.0617 -59.6714 -76.7813 -12.0930 53.9941 101.4520 -144.5610 148.1724 66.1023
2.31973720 -75.2166 157.4282 55.3344 -79.4129 -8.8004 -48.0365 98.1947 -129.5708 157.3639 -65.3700
2.34677020 -73.2528 145.5971 -170.2275 -69.8052 -11.5496 52.8264 88.5214 -70.7292 -20.4952 74.3840
2.37112880 -80.3335 156.0649 -64.7467 -68.5172 -15.8775 53.1106 93.0049 -72.8899 -19.0181 70.6219
2.39278430 -76.2094 159.5808 61.1369 -76.9864 -20.7532 53.5816 1.1011 -81.8894 -19.0959 -166.8497
2.42465850 -72.4506 140.0255 -172.5251 -72.5361 -14.3133 52.8763 96.3062 -73.1366 -27.1718 -178.6364
2.44731020 -72.1970 153.9955 -61.1626 -75.6553 -15.8601 51.8488 -72.4634 -133.0787 137.8933 179.3538
2.47780570 -144.2633 152.6145 -160.7209 -68.0984 -12.4700 53.3292 -89.2146 -77.5858 -11.4107 60.3494
2.51939110 -147.0949 168.1923 62.0879 -87.5330 7.9357 -47.1696 -78.8885 -124.3880 157.7998 -64.7906
2.54468460 -144.9767 147.8509 -170.8110 -69.6989 -12.1048 52.8818 89.8004 -71.2117 -20.1117 74.4322
2.56802210 -77.7370 162.7402 61.6198 -84.8482 -11.1115 -48.1272 100.5115 -86.5397 154.7922 -64.5915
2.59648760 -144.7675 155.9089 -162.0094 -99.4871 5.5188 56.5890 4.1448 -70.3401 153.1959 59.6641
2.64702640 -76.1276 159.4859 61.1350 -71.6494 -22.6835 -48.7487 -84.2119 -83.6371 -16.7037 -165.8057
2.66775150 -72.3062 154.5333 -59.7323 -75.8002 -15.4475 51.8765 -72.2129 -132.9390 137.8444 -60.4360
2.69052940 -74.1667 147.3368 -169.4860 -77.3633 -15.4379 -48.5527 100.6755 -81.9373 134.4404 -177.4623
2.71484710 -80.4313 156.3590 -64.7572 -71.3161 -13.8047 55.3023 4.2763 -73.6844 -19.1165 -164.9315
2.73614660 -72.4334 154.7309 -60.0359 -71.7867 -14.0516 55.2433 4.0321 -74.0991 -18.9864 -164.8792
2.76266270 -72.5428 155.4731 -61.1585 -70.7888 -12.1807 53.3142 97.5494 -69.9322 -28.1089 -57.0392
2.79716620 -72.8192 156.2665 -59.7219 -76.2399 -12.9961 -48.3764 98.8620 -145.6072 148.0268 -170.2335
2.82386000 -75.5340 153.3660 -159.0872 -67.3247 -12.4662 55.7375 -176.6329 -77.7241 -11.3422 -63.6692
2.85045510 -76.3267 159.6685 61.0252 -69.5772 -28.6884 -176.1700 -111.1326 -79.2424 -17.4838 69.5484
2.87385720 -75.6897 153.5647 -164.8033 -80.1194 -6.6475 -47.8688 99.1578 -71.0219 153.0499 61.4476
2.89788170 -80.5616 156.6658 -64.8405 -68.0232 -16.6080 -48.6589 -85.0871 -72.8049 -18.9892 70.6374
2.91802780 -73.5107 144.6019 -168.5004 -97.2263 -3.3899 54.1820 -179.3603 -77.5290 135.4041 -178.8097
2.94464640 -80.6129 156.9616 -64.3680 -70.7700 -12.2003 53.3202 -82.9219 -69.9321 -28.0905 -177.3570
2.96468040 -73.9188 147.5377 -168.8446 -73.5643 -23.6864 -175.3879 -114.2134 -79.4063 134.1978 -176.6291
2.98578280 -72.8888 139.7146 -171.6461 -89.2169 -10.0409 53.3905 -0.0307 -75.5648 -31.0871 -56.4773
3.00900830 -74.1685 150.8188 -166.3581 -76.6673 -6.8529 53.5303 95.7918 -139.8359 148.0271 65.7959
3.04116780 -121.7634 157.0045 -63.1108 -77.4172 -12.5629 -48.3877 -80.6235 -145.7293 148.0847 65.3534
3.06752260 -75.9886 154.8408 -164.2389 -75.8064 -16.8299 -173.3089 64.4896 -69.5866 152.5690 -59.7492
3.08893030 -74.1605 148.2454 -168.3258 -76.8743 -15.3285 -48.5123 100.2098 -81.9482 134.5260 -57.4541
3.12017960 -80.5563 155.6700 -64.6008 -72.8724 -23.4601 -174.2719 65.1154 -130.4689 138.0107 -177.5471
3.14470670 -74.5121 161.6906 69.4060 -119.0669 10.6865 56.5025 -175.7175 -77.1947 154.3266 -64.0051
3.17145850 -73.7342 147.7342 -168.9568 -80.7685 -4.9592 54.0071 92.7565 -65.8063 144.8406 71.0949
3.19184360 -75.5508 166.0854 71.0082 -95.2636 8.2713 56.0566 1.6450 -71.8908 135.5343 -56.2229
3.21349820 -80.6488 156.4578 -64.6589 -65.7710 -23.8161 -175.3589 -113.1257 -71.5712 -18.0257 -164.4101
3.24017270 -72.5845 154.9826 -59.9045 -65.9458 -24.0141 -175.3983 68.8768 -71.8803 -17.8545 70.9906
3.26570470 -75.8202 166.5107 70.5042 -80.2430 -6.0259 54.3485 -78.6454 -71.6665 134.8671 -54.7321
3.28892060 -73.2120 127.7644 -175.2947 -69.8265 -31.8577 -176.0681 70.0153 -96.2228 10.0285 61.4734
3.31163870 -80.6502 157.1282 -64.3710 -74.5051 -7.5276 55.6157 3.4413 -69.5175 -29.1698 -57.5523
3.34377100 -81.7751 157.6322 -64.2974 -80.3914 -13.6842 -48.3921 -80.5138 -77.6576 134.5906 -177.6702
3.36471260 -73.4461 145.5693 -168.4933 -82.3361 0.4480 57.0597 -174.5324 -69.8606 -22.9398 73.3500
3.38565190 -73.8018 152.6562 58.0379 -101.9436 -1.1235 54.7351 -179.0361 -146.7401 147.2928 66.6452
3.41175740 -75.2258 156.8968 55.8730 -77.3148 -12.9452 -48.2426 97.2730 -128.6661 138.9457 -177.3236
3.44197240 -74.6379 150.5874 -164.2207 -90.3689 3.5041 56.6290 4.6083 -141.9952 148.3983 66.2242
3.46508600 -77.1976 161.6064 62.0318 -109.8538 3.8739 55.9415 -176.7245 -76.0085 145.0339 67.4443
3.48786850 -147.0468 164.2808 61.8105 -115.6638 7.3906 56.4393 5.0344 -75.4562 145.1793 67.7918
3.51953520 -72.5251 143.0924 -171.4018 -72.3300 157.0073 52.8272 -78.3179 -147.1161 147.4653 65.6764
3.54129480 -73.6847 148.0209 -168.6885 -80.4993 -4.9467 54.0047 -83.8671 -65.7356 144.8718 71.1814
3.56544510 -74.3231 149.0919 -166.1675 -97.1108 8.4331 56.5891 -176.7607 -66.1939 144.9523 69.6691
3.58638010 -79.4430 169.2259 64.9516 -76.0540 -15.1444 -173.0656 -119.1543 -70.7806 134.6824 -175.7903
3.61853580 -75.4434 161.5011 67.6559 -85.8522 -10.5105 -48.0939 100.5534 -89.8055 155.3839 -64.3594
3.64855350 -142.9230 157.8182 56.2344 -80.3121 -9.1540 -48.0428 -81.7236 -143.1522 148.6288 65.5815
3.67356710 -146.7214 162.1250 60.0977 -83.9322 -15.0566 54.3264 -79.2567 -82.3750 144.4118 65.9754
3.70635590 -72.4974 154.2175 -60.3980 -70.7175 136.7928 -173.1240 -154.9771 -150.5446 145.3702 64.8234
3.72819180 -73.4154 157.5328 66.3466 -72.5773 -22.5855 -48.7120 -84.2807 -84.2520 -16.3573 -165.5765
3.75651320 -126.3059 157.9497 -61.1502 -74.4938 -7.5939 55.6098 3.2570 -69.4357 -29.1144 -57.5746
3.78199830 -125.9466 158.2683 -60.7616 -80.2513 -14.5985 54.1260 -80.3666 -74.3318 144.1765 67.6488
3.82173100 -73.5487 152.0231 58.1641 -74.7847 -30.4866 -176.5122 -111.0693 -149.2680 145.1648 -171.1035
3.84392990 -76.9937 161.4522 61.3051 -75.5268 148.9838 -48.2571 100.7038 -134.0675 137.3343 -177.3342
3.87721920 -82.1070 158.3761 -64.0542 -81.6736 -11.9764 -48.2202 -80.5741 -73.1936 144.3271 -167.9894
3.90497580 -73.4519 157.2324 -59.3264 -81.1511 -12.8280 -48.2440 -81.3296 -73.6783 144.2721 67.7585
3.92972670 -77.4199 166.3406 65.4582 -68.7520 154.3489 -48.1851 98.9646 -147.4017 147.5175 65.6635
3.95211070 -73.4517 155.6818 56.8984 -68.5392 -13.4484 -48.4601 -85.3631 -68.7587 -25.3074 -56.4991
3.98710430 -72.4547 154.4110 -60.3345 -85.1694 160.1636 50.7782 -7.1232 -146.7325 147.5180 65.6791
4.01004960 -73.1163 149.3043 57.2904 -77.2166 -28.8866 -174.4353 -117.3446 -135.8733 133.7268 -177.5460
4.03463110 -146.9581 157.1932 59.2299 -80.3388 -30.9367 -174.3090 63.9729 -138.2352 131.8852 -177.5872
4.08474420 -144.4862 147.6029 -169.5556 -146.2265 141.6163 -172.9110 27.5862 -150.1433 145.1602 64.9777
4.11672670 -75.2837 160.4666 67.2377 -80.8034 -22.5357 -174.5773 -115.1022 -78.9932 154.6123 -64.0237
4.16438010 -73.2575 151.0900 62.8887 -88.5532 -20.3920 53.9069 -66.3848 -140.2537 151.6568 55.2626
4.20037130 -72.9136 144.5639 -171.3637 -68.8825 144.2219 -172.3928 29.8791 -150.5766 145.1702 64.8731
4.22094040 -75.0071 150.8016 -161.1042 -87.8029 13.4513 58.3405 3.1205 -77.2842 153.5898 -66.0377
4.24108720 -73.6402 146.0303 -169.9665 -75.7137 -16.7544 -48.4541 98.2594 -130.9407 -27.7956 67.2232
4.26955560 -72.5256 154.2936 -60.5441 -79.5808 -26.8366 51.6669 -2.2701 -131.8786 -46.8270 -177.4340
4.33737620 -72.5594 154.5576 -62.7310 -83.8060 63.6644 -172.1181 17.4350 -75.7015 -32.3255 -177.0548
4.38352570 -72.6146 140.1922 -171.6440 -80.5950 -10.0501 51.7738 175.4714 -125.5611 33.7465 -37.9717
4.40992050 -72.1303 155.4414 -61.2401 -68.5129 -20.5042 -48.8393 -84.4796 -124.5152 28.2401 -154.7807
4.44347570 -76.5545 167.3488 70.9567 -76.6448 -15.8029 -173.1876 -118.7669 -71.6546 134.7567 -175.4782
4.47219490 -76.8283 164.6135 63.9908 -78.2876 160.1426 50.5812 -9.8419 -147.0480 147.5308 65.6708
4.49867720 -73.4698 143.6928 -167.0994 -74.1076 153.5202 52.4289 -78.5290 -147.1523 147.4834 65.6434
4.52654200 -77.2128 160.9743 60.6718 -79.8064 -24.5053 -175.2586 68.6460 -74.9122 144.1269 66.1839
4.55003100 -75.4286 151.8329 -163.2657 -80.4475 6.4690 -47.1651 -83.6061 -77.3166 153.5829 -64.9678
4.57994440 -75.3091 153.2347 -159.3172 -81.2873 6.0110 57.8017 -176.3795 -147.2396 148.0938 65.6098
4.65311250 -74.4654 158.7413 66.5634 -84.3669 -15.0027 54.3598 -79.0706 -82.9033 144.3885 65.8249
4.67963050 -72.8389 156.5692 67.3292 -76.6597 -33.4076 -176.8447 71.2678 -151.9846 143.4834 64.0330
4.70039790 -75.0380 150.9770 -160.6146 -67.0725 -13.6476 56.1582 -174.9212 -74.0203 -19.0403 -165.1872
4.72756710 -72.5438 141.0537 -171.4812 -79.4934 -9.7132 51.6042 -6.4471 -124.8389 31.1790 -36.9736
4.81323130 -74.0059 148.6463 -164.5684 -91.5392 30.9020 55.4888 -3.6462 -133.9629 136.9457 -57.6682
4.84050470 -80.0117 155.9934 -64.3444 -73.0903 -13.9129 52.2041 111.9746 -123.1824 27.1121 -154.1673
4.87437810 -75.3731 152.5720 -162.1544 -76.0525 -1.3460 -47.8022 97.3558 -147.7364 147.8705 64.5408
4.91047170 -75.8046 154.3684 -157.1692 -76.2186 -5.9017 55.5876 1.4542 -134.6153 137.8533 -179.9168
4.96382650 -75.5942 153.2176 -160.7649 -74.4525 -6.1116 -48.0986 96.7065 -134.3579 137.7002 -177.0254
4.98567370 51.8589 47.0371 -158.1064 -68.3389 -13.3397 55.1014 -175.8026 -71.9049 -20.5798 -166.2312
5.00760670 -74.7083 149.3093 -164.8985 -70.5772 150.7434 -48.1870 -82.4093 -147.2952 147.4933 65.6232
5.04595490 -144.1839 152.8233 -162.5128 -63.1989 -23.1921 -174.8151 68.5423 -70.8477 -18.7054 70.8942
5.13958760 -144.0542 153.0358 -159.4379 -79.1904 -5.1632 54.0675 -81.9368 -77.0823 134.5153 -178.8668
5.16228260 -74.7569 149.6001 -160.3235 -69.0136 -9.4038 53.4276 -90.0484 -70.5698 -27.3845 -178.0164
5.26685120 -75.2717 150.7886 -161.3977 -63.2249 -23.2308 -174.8580 -113.4272 -70.6856 -18.8598 -164.4959
5.30152240 -75.3149 152.8902 -159.0561 -68.8718 -6.8003 56.7297 4.9896 -69.7571 -28.1492 -58.0947
5.32590860 -75.1712 150.6845 -158.8123 -79.1148 -4.8068 54.0447 -82.1610 -77.2794 134.4789 -178.9219
5.35783780 -75.1048 151.8303 -161.6441 -67.4674 -10.2591 -48.6021 -86.7714 -71.9895 -26.7593 -57.6269
5.38880260 -76.3962 154.0892 -158.0742 -72.8121 -18.2922 -173.3434 -117.2887 -73.6459 152.4442 -62.7462
5.52939660 -143.9369 151.9855 -161.2166 -79.9796 -3.0187 54.1197 -85.4122 -73.1737 144.4321 67.7513
5.56076930 -74.6596 148.9231 -168.8307 -80.7955 50.8727 -48.7625 100.5675 -141.1451 147.7525 68.3597
5.60376950 -74.3698 157.5670 65.5563 -96.4133 41.8308 -167.5907 -160.0787 -147.4334 147.4211 -171.4995
5.70200980 -74.8200 149.7161 -160.5565 -79.8261 -1.9049 54.1096 -85.2207 -72.9415 144.4454 67.6745
5.82041250 -75.6615 166.9846 71.2780 -71.1827 -18.6108 54.1393 -96.3480 49.2956 29.7235 -155.6214
5.84137060 -75.3925 151.2961 -161.1797 -64.1235 -20.3316 -174.0501 -115.4609 -69.7198 -25.9050 -177.6854
6.63068510 45.2112 36.1601 68.7072 -73.3548 -23.8035 -175.4674 -113.8998 -144.9850 148.1249 65.5574
6.70098340 -76.2225 152.9504 -157.7818 -71.7736 -24.2524 -174.9236 68.5895 -73.3405 143.4760 68.2441
6.81954680 -74.8681 151.4835 -160.3205 -66.0570 -18.6747 -49.1155 -86.8061 -125.0657 24.4981 -34.0657
7.35173410 -74.0144 154.8841 58.3015 -71.5560 -34.3432 -178.2963 -107.2139 49.7762 29.6182 76.9992
9.03302340 -72.9661 155.7665 -61.2355 -76.2810 -17.9450 -48.4711 98.3990 62.5741 156.0318 103.7418
10.58213450 -80.8706 157.1440 -64.3513 -81.0418 67.6098 -172.9357 -166.0645 -123.2556 -43.1659 -176.6628
