# Supplementary material for: Exploiting Sequence-Dependent Rotamer Information in Global Optimization of Proteins
Source: J Phys Chem B. 2022 Oct 18;126(42):8381–90. doi: 10.1021/acs.jpcb.2c04647 (PMC9623586; doi:10.1021/acs.jpcb.2c04647)
Supplement: Supplementary file 2 — jp2c04647_si_002.zip [file jp2c04647_si_002.zip › TripeptideConformations/GLY_SER_ILE_new.csv]

0.00000000 -70.8037 159.5478 -149.4370 151.2548 -175.6949 -84.1067 -8.7225 65.0764 173.1628
0.18875820 -71.9436 163.3745 -68.2558 149.0184 -58.0113 -77.9379 138.5132 -52.8931 -57.3707
0.41845979 -55.9698 121.8292 -139.6558 154.0973 -59.9953 -76.5292 138.4299 -53.0831 -57.6230
0.43913896 -70.6642 160.4193 -157.9722 156.0331 -70.7243 -74.9340 156.9931 64.5538 173.8068
0.48476700 -70.6266 160.3406 -157.6829 155.2869 -70.6971 -84.3593 -10.4457 65.9129 173.3106
0.54817638 -71.9485 163.2755 -69.1248 151.0703 -57.9868 -74.4324 156.9307 64.3814 173.7357
0.57794532 -71.5604 161.8485 -73.6123 148.4980 -174.7478 -83.4540 -8.5933 64.9184 173.0621
0.61478360 -71.5848 162.4657 -147.1326 167.9307 65.4842 -79.7757 -5.9479 65.8418 173.1002
0.67118890 -55.9549 121.9025 -139.8551 154.5431 -59.9597 -74.8653 156.9710 64.5066 173.7902
0.70130057 -71.9306 163.3187 -68.5681 149.7731 -57.9937 -75.7471 136.2016 -59.2166 175.2925
0.73573680 -71.7822 163.1057 -146.5782 160.8433 60.2677 -79.0694 137.1570 -53.0329 -57.5914
0.76246759 -71.4628 161.5985 -78.4936 164.1116 61.5218 -80.2449 -7.0087 65.8083 173.1148
0.81425100 -70.8040 159.5495 -149.4038 150.9281 -175.9652 -90.8100 -0.8101 53.6978 60.7345
0.88335112 -71.8026 162.9237 -68.4398 149.4110 -55.1943 -78.1232 138.5035 -52.9188 -57.3790
0.94218452 -70.8454 159.6170 -148.9019 159.2905 -166.4353 -74.2103 136.8931 -52.7841 -57.6146
0.98258787 179.9445 -179.9566 -69.3974 151.0133 -58.0385 -74.5143 156.9363 64.3878 173.7388
1.02704826 -70.8082 159.5526 -149.4404 151.5006 -175.9102 -81.5950 -9.8530 77.5916 -60.0635
1.06352275 -71.7029 162.1772 -79.9413 151.4225 -64.2285 -77.6328 138.4639 -52.9283 -57.4347
1.09012628 -179.8579 179.6722 -157.6045 155.4072 -70.8220 -127.8986 158.5755 62.5931 173.5381
1.11245113 -71.5272 161.9391 -75.5936 157.7089 57.7080 -129.1289 136.0646 -57.3337 177.5141
1.13750491 179.9438 -179.4007 -134.8385 153.5147 -61.1415 -76.5557 138.4794 -53.0775 -57.6171
1.17589045 -71.4885 161.7880 -76.1633 157.9721 57.1447 -77.2509 135.1375 -59.0401 175.4157
1.20811047 -71.7854 163.1060 -146.6436 160.9625 60.2830 -77.4927 134.8049 -58.9522 175.4705
1.23498202 -70.8481 159.6138 -149.0003 161.7923 -165.3824 -72.5455 156.2664 63.9327 173.9168
1.30258134 -179.8634 179.7135 -157.5828 155.2212 -70.9246 -127.9034 136.1351 -57.5575 177.4426
1.32943880 179.9086 -179.8609 -68.5788 149.2784 -55.2917 -78.2972 138.5027 -52.9024 -57.3584
1.36103971 -71.5623 161.8680 -73.3388 147.8201 -175.0611 -90.4355 -0.5720 53.5429 60.5929
1.39004672 -71.6665 161.9212 -81.6175 153.0774 -63.9732 -74.6223 156.9393 64.3970 173.7475
1.44241133 -179.9578 179.8478 -148.4175 159.1928 -166.4423 -74.2113 136.8988 -52.7845 -57.6155
1.50399241 -71.9696 163.3082 -68.6101 149.7875 -57.9213 -145.6985 147.6630 -170.7909 166.8898
1.53381816 179.9692 -179.9683 -76.5739 157.9732 57.4338 -129.2931 158.3480 62.1918 173.3650
1.55415098 -55.9685 121.7840 -139.3995 153.5974 -59.9274 -90.9742 -0.2479 55.0042 60.6141
1.58766606 -55.9650 121.7951 -139.5017 153.1690 -60.0625 -77.1950 -34.8976 -53.2200 -57.1564
1.61801200 -70.6270 160.3373 -157.6974 155.8961 -70.7754 -81.6256 -10.9221 78.1960 -60.2628
1.64163945 -71.5632 161.9786 -73.1390 150.1858 -172.4331 -75.5241 -29.0229 -52.7325 -57.0754
1.68673268 -71.5708 162.4164 -147.2277 168.8757 66.0434 -77.1591 -7.0724 78.0334 -59.5922
1.71449299 -71.9492 163.2799 -69.1795 151.4715 -58.0312 -72.2490 156.1309 76.5081 -61.3869
1.73516154 -179.9495 179.8009 -148.5296 161.7055 -165.3833 -72.5446 156.2677 63.9323 173.9173
1.76702954 -71.6807 162.4132 -74.0874 148.3945 -169.2816 -131.1124 134.4797 -57.1887 177.7143
1.78930621 179.9527 -179.5965 -142.7024 154.8370 -56.2450 -75.0398 156.9830 64.5674 173.7863
1.82266132 -71.9374 163.2520 -68.6960 150.0925 -58.0097 -76.4735 137.2271 -70.7900 66.1583
1.84467367 -71.4637 161.5993 -78.6810 164.9794 62.0244 -77.7280 -7.8795 78.0253 -59.7673
1.87785077 -71.9472 163.2822 -69.0884 150.8291 -58.0027 -78.1175 165.9196 53.6525 62.3728
1.89830604 -71.9353 163.3507 -68.7395 150.4832 -57.9721 -70.2912 146.2557 -167.4488 167.7350
1.91834216 -71.5015 161.7318 -76.5767 159.1377 57.7971 -145.3606 147.5886 -170.7910 166.9187
1.93877339 -70.8136 159.6206 -150.3311 152.0636 -173.4899 -89.5582 -0.9316 53.8105 60.7393
1.96498886 -71.5666 161.9344 -74.7191 154.2465 -166.1766 -74.1118 134.3922 -58.6318 175.5856
1.99260333 179.6907 -179.2471 -72.1709 146.2893 -169.2552 -113.1862 136.5720 -53.7290 -60.6142
2.01399037 -55.9553 121.8923 -139.8547 154.5821 -59.9655 -78.3146 165.9814 53.8919 62.5150
2.03659379 -179.9781 -179.9667 -146.9721 162.1077 60.5983 -145.4970 148.0208 -172.8521 60.6777
2.06220534 -55.9761 121.7761 -139.5449 153.8715 -60.0121 -76.6956 137.1390 -70.6930 66.2363
2.11652919 -179.8654 179.6291 -157.8449 156.5480 -71.0605 -72.5711 156.1910 76.6484 -61.3206
2.14744614 -71.8040 162.7646 -69.3683 149.9780 -54.8903 -91.5803 -0.0327 54.8350 60.4915
2.18347783 -70.3694 157.6140 -150.2730 162.6395 60.7981 -74.9595 -33.4448 -53.2735 -57.1729
2.21848954 -71.6510 162.6941 -146.9010 165.6796 63.6635 -71.3616 -23.2865 -165.4300 167.5579
2.25537734 179.9230 -179.9229 -69.0107 149.9994 -58.0701 -76.6316 137.2349 -70.8217 66.1126
2.27965690 -73.9193 166.9855 -134.2856 153.3674 -61.7310 -81.6601 -10.8459 78.1497 -60.2808
2.30335665 -70.8180 159.6550 -150.2213 155.2583 -170.5945 -74.5162 -28.5871 -52.9940 -57.3263
2.32938870 -71.4972 161.6212 -76.9099 158.0598 57.5778 -130.6328 157.7477 75.1899 -62.1540
2.36263239 -70.8550 159.6367 -148.9801 161.6477 -165.5309 -70.0579 145.4387 -171.0849 60.9415
2.38410002 -73.9217 167.0414 -134.3549 152.9504 -61.7480 -73.6587 -25.6110 -169.7598 58.7904
2.41584412 179.9622 -179.9146 -147.7984 155.1088 55.1595 -75.4711 138.9260 -53.1235 -57.6328
2.46103523 -71.4927 161.8205 -76.0926 157.5504 56.4906 -71.9414 145.2858 -167.6206 167.8547
2.48202075 -72.1644 164.2309 -147.2789 155.5746 55.7553 -74.2602 136.6616 -59.3009 175.2245
2.51728297 -71.8273 163.2511 -146.5543 159.8636 59.2086 -82.1391 165.3741 53.8672 62.5485
2.55090957 -73.9054 166.9856 -134.3444 153.3869 -61.7296 -125.4091 167.3467 51.7036 63.0967
2.57739039 -71.7980 162.8096 -69.2478 151.1973 -55.1245 -78.2577 165.9143 53.7577 62.4129
2.60016384 -70.4522 157.9218 -150.4603 165.3168 62.4081 -71.2196 -22.9685 -165.3690 167.5328
2.62494375 -71.5447 161.7932 -77.7973 160.6622 58.2247 -124.9088 135.6953 -55.5065 91.5799
2.65908124 -71.6063 161.9751 -73.5008 149.3119 -168.8239 -146.6042 146.6336 -171.0077 167.0325
2.68425231 -73.8059 167.2596 -142.5253 154.7157 -55.9457 -81.5839 -10.8389 78.2428 -60.2558
2.70868606 -71.6975 161.9439 -81.0592 150.2509 -64.0433 -131.0732 157.9292 75.1124 -62.1031
2.73299590 -70.3605 157.5700 -150.3145 162.4679 60.6084 -73.6473 -36.6947 -60.1637 174.8994
2.75786758 -71.6794 162.0656 -80.8140 152.7020 -64.0869 -70.3413 146.2257 -167.4737 167.7385
2.78524096 -71.6020 162.1317 -72.7658 149.0328 -170.3289 -72.7151 141.9601 -53.1991 -57.5529
2.80801590 -70.8767 159.6426 -149.2276 152.2738 -171.7528 -71.5952 139.6015 -59.7391 175.0380
2.82893666 -70.2518 157.1125 -150.1809 159.3935 58.4916 -79.2206 135.7698 -70.3380 66.5077
2.86748562 179.9697 -179.9932 -76.1270 157.7694 57.2836 -126.9001 167.0386 51.3142 62.9285
2.89680461 -70.8209 159.6552 -150.2459 155.6265 -170.1687 -72.7222 -31.8761 -60.1086 174.8555
2.93125981 179.9544 -179.5916 -142.6339 154.8366 -56.2704 -70.4782 146.5287 -170.2002 60.6221
2.95426818 -179.9982 -179.9633 -146.8983 159.7952 58.8072 -82.0513 165.3826 53.8644 62.5467
2.98678163 179.9594 -179.8424 -147.6883 153.0677 54.4102 -128.2004 136.2142 -57.5337 177.4598
3.02361259 179.9579 -179.9659 -69.3921 151.0913 -55.2227 -78.3635 165.9258 53.7718 62.4237
3.05882063 -71.6261 161.8941 -75.7472 149.0068 -168.3173 -133.0656 156.1207 74.0149 -62.2587
3.08146169 179.9265 -179.9052 -77.8761 160.4588 58.1861 -125.1149 135.7022 -55.5200 91.5867
3.10315366 -179.9710 179.8651 -149.0598 151.0171 -167.1649 -131.1112 156.8802 61.9165 173.5592
3.12476492 179.9165 -179.8509 -80.2357 151.1949 -64.0771 -77.5418 137.2234 -70.8763 65.9686
3.15832979 179.8731 -179.1342 -133.4024 151.1041 -61.1563 -127.0295 135.8337 -56.1758 90.8902
3.18801499 -71.5202 161.9410 -73.1143 152.1729 53.7295 -69.4508 146.9462 -170.0636 60.5525
3.21256112 -71.5657 161.9278 -75.6203 157.1939 -165.0046 -69.8546 145.1490 -168.3509 167.7893
3.24206004 -71.5144 161.8240 -73.9451 154.3882 54.5082 -71.0080 156.6505 76.5576 -61.3349
3.27125595 -71.6133 162.0047 -73.4897 147.2852 -168.4221 -131.2733 165.5653 49.1171 61.8645
3.29196804 179.9329 -179.9512 -72.4733 150.1931 -171.8444 -68.9398 145.4092 -53.5912 -57.7669
3.31967420 -179.9598 179.8803 -148.2506 154.4994 -167.7132 -129.0457 165.8367 49.9680 62.1821
3.33971645 179.9858 -179.9064 -147.7388 151.3113 -169.9694 -128.8566 134.0583 -55.8203 90.9505
3.39080786 -71.5137 161.8324 -73.8992 153.9649 54.5974 -76.2392 166.1932 53.7861 62.3656
3.43833925 -71.6627 162.0321 -77.9230 156.8466 -166.8086 -125.2027 133.7607 -54.2195 92.3647
3.52430014 -72.2187 164.3909 -147.4580 150.9327 53.9405 -83.0612 -11.7554 78.2666 -60.4275
3.58485094 -179.9694 179.8347 -148.0690 153.6532 -167.9562 -122.4023 159.8989 63.2690 173.5356
3.63032101 179.9805 -179.9231 -147.9260 153.8646 54.5954 -145.4199 147.6017 -171.0380 166.9224
3.65667392 -72.1589 164.2215 -147.1197 155.1992 55.7232 -75.6542 137.6799 -70.9315 66.0640
3.67740498 -179.9966 179.9071 -75.6028 157.0940 -164.9946 -69.8919 145.1456 -168.3518 167.7894
3.70330686 -72.1700 164.2443 -147.3067 153.7797 55.0350 -125.4307 167.3725 51.7543 63.1477
3.74027161 179.9760 -179.9886 -147.9613 160.3236 58.2198 -70.0356 157.2313 76.6059 -61.2494
3.80077390 179.9521 179.9954 -72.6283 150.3517 -171.7936 -68.0240 142.9409 -60.3990 174.6954
3.83222010 -70.8565 159.7113 -149.7047 159.9492 -163.0135 -74.7686 135.5040 -69.7948 66.8373
3.85522886 -71.9741 163.2705 -68.6924 149.6610 -57.9356 -144.2353 140.1151 -174.9793 -90.1437
3.88233148 -71.6122 162.0283 -73.0728 147.5037 -167.9115 -146.4671 146.8010 -170.9868 166.9984
3.92637489 -71.5935 162.0615 -72.6618 149.4273 -172.9237 -73.6213 168.3882 52.6445 62.3232
3.95864771 -71.5976 162.0588 -72.6015 148.6798 -172.9182 -70.0869 161.2375 76.4590 -61.5043
3.98877821 -179.9728 179.7787 -149.6050 152.0741 -174.2363 -67.7433 152.2286 -170.1989 59.5323
4.00989232 179.9737 -179.9756 -147.8989 158.2191 56.9474 -68.3736 147.0595 -167.2344 167.6379
4.05616577 179.9614 -179.8848 -147.7879 153.2426 54.5065 -129.5596 158.0869 75.7164 -61.9366
4.11564378 179.9643 -179.9033 -147.8744 153.6225 54.5256 -125.3971 167.3733 51.7523 63.1450
4.26744019 -71.5012 161.7029 -76.6470 159.1149 57.8114 -143.8198 140.0617 -174.9348 -90.1318
4.28811233 -71.9361 163.3517 -68.7479 150.4678 -57.9988 -70.5553 138.1341 -171.6454 -89.7964
4.30822513 -179.9753 179.8776 -149.0317 152.3009 -166.5604 -131.8228 156.2384 74.9283 -62.0993
4.32923172 -179.9734 179.8286 -149.2577 159.8214 -163.0215 -74.7790 135.5086 -69.7958 66.8380
4.38839412 -71.5755 161.9266 -74.1394 151.8489 -164.7408 -76.5135 135.1865 -70.0025 66.5931
4.44749033 -179.9850 179.8435 -148.6407 152.1969 -171.7142 -72.5370 140.5443 -71.3369 65.8818
4.49640278 -70.8166 159.5859 -149.3871 154.0371 -173.4408 -71.3073 -30.6272 -170.6944 -91.9888
4.52888056 -179.9739 179.8631 -149.0243 151.4564 -166.5343 -129.6053 165.6955 50.0434 62.3913
4.55566741 -71.5644 161.9581 -75.3103 156.2093 -162.8100 -69.7598 145.1166 -167.9478 167.8401
4.68067038 -179.0448 175.8681 -78.8397 -16.6436 57.9052 -81.1365 137.9275 -52.5992 -57.3511
4.72195357 -70.6426 160.3864 -157.8713 155.4426 -70.8678 -71.0213 -34.4973 -169.5858 -90.8332
4.78718386 -71.9308 163.3350 -68.6782 149.3882 -57.9862 -71.0335 -34.4556 -169.6185 -90.8470
4.84772279 179.9352 -179.9684 -73.0053 149.0674 -170.2041 -72.7602 140.6052 -71.5171 65.6004
4.88342410 -72.1791 164.3176 -147.1123 152.4401 54.7539 -76.6957 -37.5945 -73.4478 64.6417
4.92781209 -55.9715 121.8392 -139.6178 153.7630 -60.0240 -70.9674 -34.4161 -169.6254 -90.8607
4.94856770 -70.8541 159.6288 -148.9761 161.7309 -165.7183 -70.7195 137.4736 -172.5968 -89.4153
4.98470801 -71.6078 161.9328 -73.6177 149.3457 -168.8671 -144.9873 139.2807 -174.9076 -89.9685
5.02302964 -179.9919 179.9277 -75.2830 156.0492 -162.8337 -69.8017 145.1101 -167.9488 167.8403
5.08128753 -71.6890 162.8226 -146.8132 164.1540 62.5960 -68.9294 -33.2880 -169.5372 -91.3880
5.14060981 -70.7771 159.5405 -149.7555 155.0102 -164.5463 52.2501 18.1674 63.8553 66.9862
5.18051830 179.9569 -179.4622 -135.0497 153.9251 -61.1510 -70.7466 138.1214 -171.6812 -89.7858
5.22371946 -70.8122 159.5790 -149.4136 152.6575 -174.7058 -75.8518 -22.0720 -140.1601 -62.4051
5.27130659 -179.9941 -179.9764 -146.9756 160.6167 59.5503 -73.2281 137.0857 -171.7911 -89.4200
5.44815405 -179.9493 179.8030 -148.5031 161.6392 -165.7211 -70.7260 137.4778 -172.5990 -89.4165
5.52903061 -71.5646 161.9229 -75.6607 157.3661 -165.1716 -70.6502 137.3775 -172.4682 -89.4114
5.58535327 179.9537 -179.5963 -142.6188 154.8410 -56.2572 -70.7730 138.0879 -171.5705 -89.7949
5.67826232 -70.8250 159.6607 -150.3244 154.8344 -170.9724 -70.5167 -29.9935 -170.2836 -92.2703
5.74830439 -71.9327 163.3640 -68.6059 150.3117 -57.9478 -73.9454 150.2376 -128.2035 -62.2299
5.79366228 -179.9974 179.8000 -149.3438 159.3791 58.7150 -73.6094 137.0009 -171.8001 -89.3874
5.85446548 -71.4963 161.7955 -76.1221 158.8389 57.8138 -144.2082 152.8494 -126.0111 -62.9521
5.91816179 -71.6656 162.7482 -146.8092 164.9092 63.1943 -73.2911 -26.2439 -142.0661 -63.1892
5.94639814 -179.8490 179.6541 -157.6243 155.6800 -70.8776 -143.9725 152.8795 -126.2266 -62.9449
5.97767874 179.9788 -179.9253 -147.9333 153.8274 54.5877 -143.8083 140.1690 -175.0443 -90.1508
6.13135458 -179.9560 179.8211 -149.2701 152.9153 -167.1217 -144.4722 139.3180 -174.9193 -89.9746
6.18603663 179.9346 -179.9268 -68.8782 150.3124 -57.9988 -73.9846 150.2342 -128.2117 -62.2288
6.21070317 -71.6143 161.9843 -73.2081 147.6019 -167.8869 -144.8558 139.4372 -174.9489 -90.0005
6.30079451 -71.6980 162.1388 -79.7921 151.7084 -64.1511 -144.3479 152.9310 -125.6641 -63.0633
6.34706109 -73.9327 167.0642 -134.6641 153.8251 -61.7807 -74.0275 150.1018 -128.6649 -62.1801
6.37833988 179.9604 -179.4120 -134.7843 153.5389 -61.0432 -144.0824 152.9150 -126.1422 -62.9592
6.43865881 -71.7889 162.9036 -68.7927 150.7169 -55.1483 -74.0555 150.2040 -128.2722 -62.2223
6.61429840 -71.6821 162.0987 -80.6198 152.5165 -64.1003 -74.0259 150.1664 -128.3711 -62.2128
6.65387414 179.9565 -179.4518 -135.0572 153.8587 -61.0964 -74.0358 150.0999 -128.6810 -62.1781
6.73473197 -179.9592 179.7728 -149.4595 162.6574 -161.9600 -70.6367 137.3927 -172.2233 -89.4611
6.77908854 -179.9744 179.8961 -76.0152 157.3381 56.4668 -75.9203 148.9492 -128.9089 -62.1667
6.82223557 -179.9820 179.8297 -149.3791 161.1049 59.8855 -143.8277 152.7360 -126.3291 -62.8962
6.85812672 -71.5932 162.0968 -73.0327 149.2855 -170.9238 -68.8503 140.8195 -172.4450 -90.4890
6.88859208 -71.5646 161.9596 -75.2187 155.9149 -163.1039 -70.7412 137.1580 -172.0242 -89.4259
7.08373039 -179.9512 179.8123 -148.4940 160.0870 -165.7372 -72.5777 149.5236 -127.0732 -62.4156
7.14300426 -71.5695 161.9697 -75.0710 155.6593 -165.2487 -72.6509 149.5462 -126.4765 -62.5154
7.30458609 -71.5195 161.9558 -72.9806 151.9178 53.6469 -73.0863 150.6578 -128.0184 -62.2485
7.60769272 179.9920 179.9472 -75.0506 155.5522 -165.2413 -72.6911 149.5427 -126.4724 -62.5162
7.77409507 179.9817 179.9318 -72.9920 151.7425 53.5897 -73.1490 150.6483 -128.0188 -62.2488
7.87298430 179.9742 -179.9724 -147.8382 158.6252 57.2344 -71.6989 151.1204 -128.3143 -62.2004
7.98692636 -179.9738 179.7792 -149.5540 152.1513 -173.8001 -69.9860 155.1098 -130.6178 -61.8858
8.32155096 -179.9617 179.7818 -149.4093 160.8185 -162.2892 -72.6196 149.5113 -127.0417 -62.4199
8.45125854 -71.5689 162.0048 -74.7033 154.3961 -163.3760 -72.8323 149.4440 -126.3348 -62.5430
