# Supplementary material for: Exploiting Sequence-Dependent Rotamer Information in Global Optimization of Proteins
Source: J Phys Chem B. 2022 Oct 18;126(42):8381–90. doi: 10.1021/acs.jpcb.2c04647 (PMC9623586; doi:10.1021/acs.jpcb.2c04647)
Supplement: Supplementary file 2 — jp2c04647_si_002.zip [file jp2c04647_si_002.zip › TripeptideConformations/HID_ASP_HIP_new.csv]

0.00000000 -145.9501 151.8478 61.4054 109.1234 -109.4202 1.5468 56.7577 5.7106 -145.1464 163.0645 63.3543 -84.7067
0.27874930 -144.7390 148.9992 -166.2408 -115.3128 -78.1820 -15.8241 52.5484 -98.7205 -148.2298 161.6424 66.9569 -87.1468
0.63575820 -144.6454 145.9924 -161.2829 -115.6143 -92.9326 -7.3432 57.7545 -169.6760 -148.7341 164.9154 67.3830 -78.8584
1.10122540 -145.0129 161.3602 -170.2109 -117.1100 -61.8228 -36.6140 176.3108 -102.8690 -151.7944 159.4027 54.9508 -95.9141
1.16725310 -144.9768 146.1435 56.8251 104.9316 -88.1073 -13.7940 52.2983 83.7791 -145.4494 162.1046 64.8518 -89.4595
1.29203060 -144.6514 160.6701 -166.3607 52.1666 -72.7905 -14.4123 51.9498 71.2450 -147.5630 162.8922 67.9586 -82.4792
1.44629870 -131.3309 155.7101 -70.5910 -3.4870 -89.1317 5.4157 56.9008 3.7530 -144.2810 160.9650 60.1659 -87.2190
1.47601610 -134.8902 158.9935 -60.2952 110.0927 -86.1116 3.3003 57.3708 4.9250 -143.9665 161.4194 61.0729 -86.4312
1.50746680 -134.1586 160.8369 -60.2281 -75.1346 -84.3454 2.4309 57.4147 5.2053 -143.9064 161.3914 61.6510 -85.7324
1.53506760 -146.1914 153.2013 62.4566 108.1527 -115.6686 1.3943 55.7129 11.1407 -131.4404 157.0202 -70.7669 82.6284
1.70053510 -76.1746 158.5793 -59.9416 -67.7048 -84.3773 2.9198 57.3978 -175.5347 -143.9272 161.2928 61.3399 -86.0562
1.74713740 -144.6046 160.8969 -162.7682 52.7208 -77.6191 -10.5201 57.6720 -159.9485 -149.7945 162.5210 70.0175 -75.6894
1.92699850 -75.1057 152.6620 56.1036 -103.0009 -105.4970 -2.5036 56.3663 6.9158 -147.4673 160.5663 66.5571 -81.4972
1.97331370 -144.9601 146.6603 57.4981 105.4532 -85.0686 -21.5834 51.3788 -85.5430 -139.2626 156.0644 -72.1449 91.3994
2.13776840 -145.5103 152.7669 54.4561 34.8039 -96.4863 -3.1185 56.5566 6.8105 -147.7355 158.7625 66.7427 -80.7450
2.29420470 -144.2214 141.2397 -169.6000 -122.4982 -92.3411 -10.6721 57.1003 -171.2357 -139.3807 27.0523 66.9698 -79.9598
2.39325870 -147.4725 177.2878 -140.1040 -93.8719 -66.3825 -12.1094 57.2452 3.9127 -144.1592 161.6916 69.0880 -78.2055
2.42519090 -134.5660 156.6450 -59.7555 108.2173 -75.4772 -13.5950 51.9665 -95.7993 -145.1690 161.5980 64.8497 -87.9972
2.50842010 -146.8505 164.9614 63.8903 84.7035 -64.5043 138.0013 50.8247 -73.5473 -154.9293 161.4531 58.4992 -87.9339
2.58544870 -74.0739 154.5664 -58.4993 114.0508 -75.1533 -13.6505 51.9716 82.8754 -145.1813 161.6076 64.8908 -87.9274
2.60632610 -76.1637 155.2906 -60.2236 -73.3247 -74.7531 -13.6966 51.9426 -95.9647 -145.1440 161.6413 64.9408 -87.7977
2.66992740 -144.9933 151.0398 53.4184 -104.4735 -86.9014 -19.1954 52.7994 86.3460 -148.8572 157.9986 69.3342 -85.1609
2.71211200 -145.7120 162.5903 58.2164 30.9800 -77.3682 -11.0641 56.7801 -172.5519 -73.1552 154.8388 -75.1972 46.8883
2.77706550 -145.9126 153.8755 62.7225 110.7996 -74.0574 -40.0090 178.0134 -103.3585 -152.4116 164.5112 56.9170 -96.4096
2.81790130 -140.6586 -144.1276 63.4836 110.0103 -60.6700 -18.7184 53.3148 88.8753 -125.0984 162.2729 -72.1888 81.0150
2.93803800 -143.5726 -161.0985 66.4069 100.0183 -65.0851 -8.9710 55.8375 10.6251 -130.7476 155.8934 -63.1043 82.2604
2.96633630 -147.0629 165.4336 64.1718 84.6329 -63.7064 136.2498 -48.8226 98.1751 -154.2205 161.5654 59.2049 -87.3887
3.01619190 -145.5800 152.2594 55.0936 34.1383 -76.9932 -26.5858 52.4304 96.3036 -142.7797 146.4768 -67.2975 91.7339
3.03981500 -146.2093 162.0597 60.2800 23.7721 -83.5150 -0.7506 59.8109 10.7849 -69.6057 149.4940 -56.3816 0.8733
3.10989900 -147.1403 169.1374 63.5713 83.7370 -65.4277 146.0398 51.5087 105.6804 -130.8689 154.4295 -75.7025 77.0714
3.20091560 -146.0518 158.6659 57.9616 31.4752 -67.8320 -40.2853 177.3169 80.5202 -155.1959 157.9362 58.5386 -92.5110
3.24283230 -145.0598 151.8659 53.4498 -105.7907 -83.1888 -26.6389 52.4453 -82.1289 -141.8646 149.4620 -68.3373 92.1324
3.29518280 -73.5684 150.1562 53.5781 -107.6948 -81.4265 -26.4670 52.3573 97.0207 -141.7071 149.3463 -68.2952 91.9476
3.34639930 -144.7750 156.6260 58.8762 -96.3873 -120.0443 1.1614 55.4970 -169.3371 -135.4254 153.6206 -70.0258 84.4519
3.42544240 -133.9741 156.8583 -60.4025 -80.9389 -89.2896 -2.8057 55.7887 -170.5583 -131.7858 154.4934 -68.6405 83.2974
3.45337080 -134.4959 156.7912 -59.1975 108.4495 -89.9534 -2.5962 55.7902 -170.7677 -131.7707 154.5035 -68.7517 83.3169
3.48160600 -146.2074 161.4636 59.1797 27.2139 -74.3200 -11.8261 54.7000 74.7379 -69.3326 149.7129 -50.1498 -15.0038
3.54743210 -75.4206 153.8484 57.2413 -102.2726 -114.1578 0.1218 55.4945 12.4161 -134.8880 153.6071 -69.4873 84.3582
3.57787850 -145.4038 157.9739 55.0395 -108.7012 -74.0634 -41.0248 177.4416 -101.1125 -152.9374 159.4442 57.7985 -93.7039
3.61057590 -147.3996 169.3997 63.9457 83.5523 -64.3625 144.1089 -48.5435 97.5690 -129.7791 154.5003 -75.7059 76.8755
3.71841870 -72.2934 151.1325 56.1759 28.6531 -100.5385 -2.3151 55.4450 -169.8154 -135.2246 151.2723 -68.1012 84.6847
3.80527800 -146.5361 168.3626 63.7750 83.4380 -73.0658 157.2539 53.2362 103.6358 -130.1356 154.6449 -63.7885 -95.6139
3.84219490 -145.4168 157.1257 65.6053 -84.0375 -68.9337 119.8454 -175.4178 -167.6366 -150.6242 159.7746 66.3041 -80.3442
3.87039890 -145.4367 152.6015 54.1732 36.0990 -102.2988 -1.6738 55.5026 -169.9745 -134.9110 151.8110 -68.5565 84.5411
3.92348960 -145.8002 152.8558 -165.4015 -83.1682 -62.2536 137.4719 -49.4135 98.7723 -154.5807 161.4432 58.4704 -87.7076
3.98228430 -72.7776 146.8337 -163.7170 -77.4844 -63.8287 140.8506 49.6410 -82.7323 -155.8922 161.2251 57.1700 -88.7853
4.01894380 -144.6532 160.6882 -172.9804 55.9927 -74.3261 -12.4228 -170.7383 -127.0588 -126.8222 153.7038 -47.1714 105.2437
4.06631280 -144.8054 156.8696 54.1980 -102.8817 -95.3613 -8.9662 56.8919 -172.9655 -72.9038 153.1895 -75.7036 43.3606
4.13975460 -146.0381 152.3105 51.8070 90.8616 -92.2813 -24.5743 51.7564 178.4843 -79.8204 154.4421 56.7714 81.7891
4.16364560 -73.4509 151.2874 -164.8571 -81.8044 -61.5257 137.2889 -49.3661 -82.6579 -154.5959 161.4390 58.4974 -87.9788
4.24251910 -145.9308 151.3936 58.3004 105.3192 -114.1746 13.4554 56.3697 4.0105 -132.2756 158.4213 59.2602 85.6257
4.33418640 -145.6090 152.1353 61.5485 109.2075 -77.9210 -38.7077 -179.3753 80.6896 -142.6848 159.8703 -87.7138 88.1129
4.38776230 -146.1678 152.9414 48.0211 74.9265 -81.0247 -21.8662 53.7858 101.0899 -81.6464 157.5232 59.7190 -107.5662
4.41763800 -145.9056 151.7290 62.2579 109.0710 -102.5824 -13.5348 51.9527 -6.5624 -136.1235 158.8070 -58.7482 -68.2812
4.45145310 -145.0334 159.2203 -169.1643 71.2690 -62.5797 125.9534 -174.3020 16.5871 -151.0665 159.1328 63.9127 -83.7274
4.49010470 -146.0995 154.2430 48.2516 71.4789 -80.0830 -22.2752 53.5456 100.4436 -81.1706 155.5241 60.3898 80.9326
4.53122580 -146.5380 167.8569 64.3272 84.5255 -76.9522 159.4146 -165.5682 -164.4320 -128.7733 153.2449 -63.6180 -95.2448
4.59702830 -144.0598 157.7549 60.1215 -86.7041 -77.1587 156.9705 53.4119 -77.5992 -132.4464 155.9116 -56.5294 110.9399
4.61738410 -145.1310 156.0106 -168.3540 -116.9582 -73.5234 -21.7827 -49.7639 98.1346 -149.2646 159.7081 61.7850 -96.3305
4.67099180 -145.8635 156.4490 56.1747 35.4273 -69.4213 -41.9815 179.0420 -97.5208 -145.2368 151.3046 -81.6628 89.3794
4.69778480 -144.8531 159.2025 -173.2243 52.7102 -75.1553 -11.6383 -48.2320 -83.0931 -133.2055 157.0133 -54.1262 -68.8457
4.73293860 -145.0983 154.3391 -172.0989 -117.3646 -77.7206 -10.6269 -48.6385 -81.7793 -143.4184 147.9768 -174.0246 79.0595
4.78112090 -144.7546 153.0386 -172.5459 -115.9257 -76.2712 -18.5776 -171.5790 -113.9477 -129.1019 149.1474 -64.4805 -8.2308
4.84900800 -146.5748 165.8763 63.4045 82.9931 -72.4137 156.5085 53.2489 -77.5383 -146.6753 151.1241 -174.8019 76.3590
4.89376250 -144.7607 150.0729 -170.3067 -115.3570 -79.6620 -9.1798 52.9938 86.1076 -141.1106 149.5964 -173.5456 -107.3875
4.92359120 -146.5478 153.3526 48.7741 75.9954 -82.8409 -21.6114 -48.5448 -80.2207 -79.4149 157.3301 60.6799 -108.2796
4.94521300 -146.3209 153.7065 63.5734 111.0348 -114.6954 3.9608 56.2626 -175.6948 -142.1856 154.2738 -172.9301 77.6154
4.99106760 -146.3467 169.9591 64.5158 85.6099 -78.7858 158.7414 50.5111 171.0485 -129.8763 155.1640 -62.5225 -96.3858
5.02170230 -146.4732 154.4383 48.8070 72.9269 -81.4870 -22.4932 -48.5736 -80.7586 -79.1406 155.2303 60.9905 80.2388
5.07698240 -144.6964 147.9053 -166.5972 -113.9384 -81.0857 -10.9253 52.1169 98.0348 -145.5310 159.3738 67.9986 91.0392
5.12844320 -146.8418 166.4402 64.6533 85.7787 -68.6604 138.9463 -172.4544 -160.0370 -150.6535 148.8112 -173.7141 -109.9592
5.15244140 -144.8815 157.4862 -170.9338 -116.9970 -69.8792 -25.1122 -175.3779 69.1933 -142.2849 149.4732 -174.0119 -107.3817
5.17377530 -146.1682 153.1884 48.1663 75.5584 -79.4518 -28.5019 -176.1510 -110.7597 -74.9861 156.9347 60.6798 -107.9342
5.19482120 -134.4587 156.1633 -59.3779 108.6033 -65.5511 126.0097 -174.3572 16.4270 -150.8404 159.1873 64.0483 -83.6301
5.23130680 -144.7188 147.2598 -171.7010 -116.0989 -84.8319 -2.4550 50.1524 -65.4876 -134.5207 150.7082 -59.4331 -78.9945
5.27162810 -146.0125 150.2531 54.8112 93.7873 -96.3981 -19.8655 52.3029 0.0030 -76.1466 147.6471 -174.4886 79.8574
5.31218640 -134.4870 156.4251 -59.4491 108.4805 -65.6348 137.1955 50.7997 108.2588 -154.2813 161.4365 58.5798 -87.6806
5.34704000 -145.7208 147.7974 58.1510 104.9903 -93.3983 -13.9866 -48.2719 102.9963 -133.5886 157.5863 -56.0167 112.7147
5.44673310 -146.8142 166.3029 63.9256 83.5859 -72.9403 154.8916 -48.2906 101.1389 -147.0061 151.2135 -174.8138 76.1401
5.47415850 -144.8033 147.5900 -171.2642 70.6860 -68.1008 137.3096 49.6386 -78.1883 -154.3875 161.4606 58.6936 -87.4960
5.51393250 -146.9371 168.2432 64.8254 89.9308 -65.6264 154.7774 -48.3088 97.5681 -129.4243 155.3102 -64.6686 -6.4500
5.54121650 -144.5374 152.7141 -173.8732 51.1431 -82.4020 1.3608 50.1008 -69.0719 -131.1208 155.8088 -58.9500 -79.8342
5.58810420 -73.9905 152.6649 -161.1407 -82.2290 -73.5616 151.6309 -48.6999 101.7545 -139.7903 156.0967 -60.3974 -74.9054
5.61046620 -144.3439 151.7117 -170.5094 51.4130 -89.3118 2.9437 55.1415 142.1972 -132.9586 157.7532 -56.5576 -81.3708
5.66988240 -145.7058 148.1297 57.7011 105.3936 -98.2656 -4.1681 -47.6618 -77.3959 -142.2702 160.3230 60.2514 90.8585
5.69031150 -145.6170 147.8613 54.4055 101.8051 -100.9218 5.2489 -47.3702 -76.8684 -135.2566 158.1419 57.2701 86.0658
5.71752860 -146.7969 167.2873 64.7544 90.4906 -68.2225 157.9720 -165.8635 -163.6126 -130.4474 152.7549 -65.9905 -4.8244
5.73810670 -144.3818 152.9595 -174.2058 48.8768 -79.5416 -5.8141 53.2669 89.6149 -131.8465 153.1489 -172.8024 77.9353
5.76772000 -72.6673 154.3329 58.4232 26.1769 -82.5827 -25.6706 51.4719 -3.1454 -140.1364 145.9493 -56.2507 -71.3412
5.79963070 -145.7722 148.6307 59.3693 107.6128 -95.0755 -9.5095 -47.9325 -77.8170 -142.9903 152.9861 -173.1551 77.8862
5.82408550 -76.4072 147.0873 53.4657 87.4414 -76.5124 -46.8821 174.2835 89.8146 -77.7262 153.7233 -64.9268 5.2390
5.87365190 -145.2110 146.9850 57.8826 104.8635 -93.7686 -13.7044 -169.2683 -131.7539 -133.7523 157.5431 -56.0359 -70.7885
5.90220550 -134.4670 161.4614 -60.3804 -70.0391 -90.4046 9.4480 56.2346 2.4370 -133.1808 158.2826 60.6246 83.8094
5.94465090 -74.1056 155.3450 -58.0690 114.6610 -64.5634 134.3428 -48.7197 -83.8381 -153.2242 161.5939 59.7030 -87.1134
5.96699360 -143.4632 -161.2156 66.4537 100.5672 -64.9597 -10.4313 55.2359 179.5870 -128.1811 156.9093 -61.1747 -15.8143
6.02506850 -145.2368 146.6768 57.1659 103.5524 -93.2514 -14.4731 -169.6948 -128.3629 -127.8372 157.3944 -52.9485 119.0278
6.05850700 -141.1333 -143.8681 63.7425 108.6843 -64.5308 -12.8906 54.9451 -76.4462 -123.6508 159.5815 -63.5930 -8.2737
6.11646260 -134.4667 156.5530 -59.2428 108.1932 -84.4782 -15.8069 52.0843 -6.4487 -136.9047 156.2445 -57.9460 -69.7612
6.17899310 -145.7653 156.6682 56.6550 34.2310 -81.8221 -22.2848 52.4279 -0.3321 -150.9792 145.4177 -175.2945 79.4825
6.21497040 -81.6657 146.2565 54.2764 96.3423 -85.0709 -15.9394 -48.5267 99.6910 -134.3674 158.3227 -55.2159 -67.6840
6.22135240 -145.8106 164.1859 52.2541 -119.8672 -97.8382 8.1597 57.2873 -175.8265 -63.1733 149.3614 -51.0499 153.3679
6.25757900 -135.9361 161.8456 -60.8884 109.7391 -97.0894 12.6707 57.1561 4.0438 -67.6563 150.8328 -54.6971 159.0469
6.28420530 -74.2767 154.5352 -57.9848 114.1643 -84.0112 -15.7795 52.0921 173.8511 -136.8715 156.2790 -57.9327 -69.7955
6.33228150 -145.1359 157.0314 56.7872 -104.1818 -92.5641 -20.0371 52.5034 179.7459 -148.0383 148.3967 -175.2037 -107.3262
6.35925360 -134.9532 163.0110 -60.5991 -78.2982 -93.5517 12.0685 57.4665 4.4145 -67.1929 150.7429 -54.6505 158.6578
6.39283870 -142.1562 -149.2353 66.8360 109.0265 -63.2892 -13.1220 55.5334 -78.7545 -128.0288 157.1331 -171.5819 77.0782
6.44661870 -147.6923 173.6702 -137.2659 -93.1161 -65.1438 -22.0070 54.8180 -0.7507 -136.3425 155.5909 -58.4378 -69.0837
6.46718060 -72.4516 146.9665 -169.3991 72.4580 -74.6607 144.4072 51.1449 105.1473 -140.0372 155.3981 -67.9693 92.9721
6.49266640 -144.6219 154.4858 -174.7583 58.2677 -73.4686 -36.3154 -176.8079 -107.9740 -88.4898 148.3302 -172.0937 -106.9997
6.52506260 -145.9977 164.2461 50.5176 -125.6403 -80.9904 -8.3692 54.4494 95.2605 -64.8008 149.7948 -46.2144 142.2301
6.55522060 -145.4962 149.1055 -175.2972 80.2036 -140.6367 -47.6535 49.9799 -174.9052 -137.2467 150.1798 -54.1581 -67.8210
6.59089680 -146.2603 153.2931 60.5763 109.4904 -122.6927 26.7652 -166.6375 28.8461 -146.6197 156.9051 53.7212 79.8237
6.64647810 -144.9645 155.8682 57.5024 -101.3379 -94.6922 -26.2721 51.2146 178.2231 -133.6336 149.9354 -64.7542 -13.4397
6.66660660 -77.7616 144.0413 55.9197 96.5110 -88.8771 -13.4697 -169.5425 -128.9593 -130.3928 158.6175 -53.6250 -64.8631
6.72810120 -134.5090 156.5037 -59.1286 108.1640 -86.8938 -6.6037 55.6222 3.5968 -144.9664 152.4180 -174.0563 -107.9667
6.75957370 -135.0156 154.4681 -59.7142 107.9968 -77.7286 153.7373 53.5328 105.3587 -137.9050 155.9235 -59.4451 -76.9778
6.79658210 -144.3452 158.6681 -170.7044 45.5968 -72.8828 -23.6097 -48.7284 93.7332 -152.6227 147.8319 48.8285 41.4687
6.83712510 -145.9229 159.1691 57.2983 34.4551 -76.0544 -31.1488 49.6794 -6.8272 -154.7574 148.3750 50.1129 38.1443
6.86063100 -145.9261 150.1727 54.2549 31.5752 -83.1915 145.2858 53.4016 -72.9302 -134.6426 154.8184 -77.2710 6.1600
6.88154500 -74.8136 157.4673 -167.8337 75.8312 -70.2732 121.0828 -175.2585 15.1413 -139.4891 151.0826 -64.1644 -69.0070
6.90289100 -75.4617 153.5345 -60.4922 -74.8602 -77.1665 153.6689 53.4920 105.2770 -137.8338 155.9356 -59.3175 -76.8072
6.92376680 -72.8321 148.4993 -168.1424 70.4757 -78.5980 152.5310 52.4746 -79.4547 -138.7514 155.8467 -60.4695 -78.4612
6.94430880 -145.2780 155.5197 54.7284 -107.3686 -79.8708 -32.4540 -177.0270 72.2047 -148.7144 156.1092 59.9690 89.2453
6.98696160 -145.9325 153.7712 55.8043 33.2693 -76.9906 -28.4866 -49.0974 100.3522 -140.7195 145.7365 -58.0346 108.1711
7.01698330 -145.2605 152.7780 55.0516 -102.6765 -87.2418 -25.5916 -48.9937 102.7855 -138.8425 150.6864 -57.1236 110.4058
7.03716090 -144.7866 148.5005 52.2638 -102.5562 -94.6473 -10.3367 56.8326 -70.7991 -142.4845 157.6216 69.1776 95.3728
7.05895300 -145.4914 151.3903 55.2957 32.6793 -83.7354 -15.3981 55.2550 -69.0137 -146.5823 152.2989 72.2842 100.4695
7.09041670 -145.5983 153.1085 55.3501 34.4081 -76.6856 -29.8913 -170.0062 -143.6873 -140.9269 147.0173 -58.8862 -78.5721
7.11867710 -145.2215 155.9231 51.7083 -109.0138 -87.6685 -23.0615 -174.7823 68.3481 -72.7943 157.8982 60.3619 -111.2873
7.14265470 -136.1902 158.4118 -60.3116 110.5196 -74.1979 -30.0856 -176.7956 -110.0883 -82.4632 151.6288 56.0111 74.9313
7.16589260 -74.7859 158.3002 -59.3861 116.2233 -81.4702 2.1177 -47.6187 101.3380 -137.7946 157.0957 55.1330 83.1447
7.18867200 -146.1915 153.3377 55.2253 32.4965 -93.1952 140.7756 -48.6993 106.3729 -133.8561 154.9762 -72.7103 -0.3261
7.21889480 -145.4774 151.0738 54.7589 33.9453 -79.0655 -27.0106 52.5581 -76.3070 -135.7279 145.1320 -72.5386 -0.2387
7.26683980 -74.0549 154.2891 -58.2256 114.3045 -71.2647 150.3727 52.5774 -76.5214 -149.1858 160.1053 60.1656 92.7179
7.29586440 -73.7067 154.1159 -58.4193 114.1125 -69.9785 154.7223 52.7923 102.8381 -130.9494 155.1707 -64.8034 -10.1968
7.32028780 -75.3499 158.2135 -167.8705 70.4176 -65.6087 141.7827 -171.6934 27.3256 -148.3981 157.0139 65.1656 95.9541
7.34322680 -74.6859 157.7831 -169.1451 69.1811 -65.2893 154.7290 -48.8702 98.5455 -130.7310 155.3128 -65.5667 -8.0134
7.37073060 -74.0249 155.3426 -59.9143 115.3578 -74.4554 -30.1612 -176.8624 -110.0463 -82.7117 151.9293 56.2082 76.0045
7.40060390 -145.8553 152.4831 55.2543 33.5223 -78.7819 -29.0325 -48.9127 -80.4007 -134.5511 144.9615 -66.4896 -10.0390
7.45581220 -134.4845 155.8905 -59.5502 108.5103 -76.4585 -18.8139 -170.5801 -130.4627 -134.0649 155.2971 -60.0153 105.2782
7.48015360 -74.6952 153.2133 54.6949 -108.0980 -82.0088 -25.6514 -48.9312 -80.1588 -149.8773 156.9176 59.6168 -96.5035
7.51796410 -74.1231 154.1397 -58.2466 114.1375 -72.7244 155.3297 53.1860 -77.7113 -145.1345 151.1964 -173.4026 78.0567
7.55035350 -76.1903 154.8837 -60.3153 -74.6445 -78.7371 151.1032 -48.3665 102.6341 -137.8897 156.1486 -58.9094 -76.1229
7.58950100 -145.4590 149.8704 54.0270 31.7197 -92.9455 -11.9513 55.1275 99.6718 -70.4443 159.3598 77.1994 156.2174
7.63737890 -73.1050 148.7747 -169.4407 69.1380 -74.1799 157.2827 52.6071 98.8083 -145.0979 151.1633 -173.4332 78.0705
7.66379770 -75.7685 160.2338 -59.3531 111.2919 -86.5115 9.1638 -47.3014 -78.6337 -65.9626 150.4797 -53.9155 152.2374
7.74838200 -145.7462 -166.9944 76.2000 -66.1294 -66.4610 -10.9229 -47.8100 -87.1285 -130.5131 158.5889 -49.2507 -64.8452
7.78315880 -146.1224 155.8492 57.4096 28.9809 -74.2686 114.1155 -176.4206 11.6855 -148.1109 150.3210 -174.5267 -106.3297
7.85156870 -141.5821 -133.8468 68.7614 112.2445 -55.1502 -27.7133 -40.9468 -94.1602 -121.6710 158.4155 -53.7015 131.8153
7.88769770 -74.2863 154.1562 -58.2047 114.4069 -71.9014 141.8553 -171.7762 26.3027 -148.5773 156.9632 64.7865 95.7982
7.92173160 -76.5588 154.2023 -60.5156 -75.3707 -71.9122 141.7558 -171.7950 26.2545 -148.5829 156.9746 64.8288 95.8252
7.98807950 -74.0203 154.9519 -58.3054 114.3222 -69.5216 152.2166 -48.2601 -82.1884 -131.1977 155.4376 -64.8986 -10.4993
8.03244750 -145.2665 156.3040 55.7444 -106.2370 -78.8149 -44.2545 -174.0967 -160.4823 -133.0918 150.9445 -63.2728 -12.6556
8.07709150 -74.2871 153.9908 -58.2294 114.2073 -70.5505 135.0492 -172.9515 -160.8366 -149.2636 147.3384 -174.3827 78.8320
8.11860420 -76.5646 154.1136 -60.5095 -75.2983 -70.4037 134.7456 -173.0013 -160.9498 -149.1000 148.1114 -174.7701 -106.9967
8.20786460 -74.5602 155.1347 -58.1035 114.3810 -72.3759 152.9150 -48.2233 -81.2129 -145.0568 152.0982 -173.7909 -107.8169
8.23809900 -76.8934 155.2486 -60.3505 -75.0057 -72.3282 152.8533 -48.2271 -81.0161 -145.0673 152.1111 -173.7735 -107.8166
8.37818640 -75.0713 158.5712 -57.9155 113.3644 -80.2821 51.7430 -49.0682 102.1202 -126.1704 156.1819 -57.1538 -27.5231
8.48624170 -76.5595 154.0665 -60.5056 -75.2948 -75.3244 158.9253 -165.1716 15.7388 -74.0828 158.1616 71.4166 92.5502
8.64946700 -74.2070 153.9343 -58.2254 114.0608 -86.3237 160.4786 50.7982 -6.3551 -144.9846 151.2619 -173.4269 78.0322
8.87208020 -141.5994 -142.9045 66.3405 113.8609 -59.9176 -19.6965 -174.3771 -110.6876 -122.1743 161.7849 -59.3561 -12.4763
