# Supplementary material for: Exploiting Sequence-Dependent Rotamer Information in Global Optimization of Proteins
Source: J Phys Chem B. 2022 Oct 18;126(42):8381–90. doi: 10.1021/acs.jpcb.2c04647 (PMC9623586; doi:10.1021/acs.jpcb.2c04647)
Supplement: Supplementary file 2 — jp2c04647_si_002.zip [file jp2c04647_si_002.zip › TripeptideConformations/THR_ASP_PHE_new.csv]

0.00000000 -134.9835 163.7747 60.8031 -67.1621 -19.9543 52.3447 -81.1813 -94.2910 -3.4964 60.7916 -97.7410
0.46810460 -134.5644 162.6529 60.2953 -70.0235 -19.3354 53.8539 -178.7877 -89.4346 -6.4214 62.7390 82.3134
0.53811660 -135.2377 162.9372 60.5496 -66.7382 -21.4585 -48.8400 -85.3365 -91.9705 -4.2843 60.9254 -98.2458
0.58485900 -79.8036 162.7132 58.2516 -66.1249 -21.9121 -48.8288 -85.7305 -91.8027 -4.2312 60.9429 82.9961
0.74933650 -134.9176 162.5568 60.1523 -64.8692 -27.8629 -176.1344 70.1392 -86.3292 -5.3505 61.3160 -98.3156
0.77141390 -79.8304 162.2047 57.8574 -64.4571 -28.0614 -176.2144 -111.3553 -86.2828 -5.2621 61.3330 82.8928
0.89441090 -75.1236 148.2361 50.1879 -74.4665 -22.2563 53.0254 -76.8229 -98.1228 159.2203 59.2089 87.4562
1.11096700 -133.4711 147.9027 51.2409 -75.4041 -22.6639 53.0381 103.5696 -97.0099 159.3584 59.1080 -92.2101
1.20777590 -75.9612 149.7480 52.4042 -79.9495 -25.9004 50.4873 -4.5817 -86.5845 159.0750 63.8862 87.0986
1.38036560 -133.1277 149.6122 53.6425 -81.3462 -26.0563 50.4459 -4.6018 -85.8302 159.2302 63.8128 87.1926
1.45501400 -75.9922 151.9351 48.8445 -80.9402 2.7434 -47.9583 101.9195 -142.2909 160.8725 56.3747 87.6809
1.55405700 -134.9717 152.1224 51.2639 -84.6896 5.0149 -47.9041 -77.9397 -144.4348 160.3905 56.1344 87.5872
1.58228490 -133.3579 148.7230 51.7089 -73.2879 -32.3809 -177.2278 -109.7100 -86.1342 158.8460 57.9852 86.6024
1.61002530 -133.8997 148.5136 51.3045 -74.7626 -25.3851 -49.1316 99.5985 -94.2132 159.3433 57.9565 -92.6490
1.86135690 -149.6416 154.5984 -170.6855 -69.3947 -19.7071 51.9971 88.0447 -94.5980 3.0156 61.1535 -100.5420
1.88369360 -138.2626 152.9975 53.6954 -71.9163 -20.0171 52.6078 -80.2720 -97.2793 -1.9400 58.7257 84.2624
1.93768100 -149.7907 156.2874 -170.3581 -67.3928 -22.8323 -49.4182 98.9299 -94.2131 3.3476 60.9390 82.3753
1.96987180 -150.4494 148.8687 -179.4611 -116.4465 10.6390 55.9717 7.9599 -122.8565 -21.1730 58.8205 -97.2919
1.99265020 -149.6083 157.8021 -169.4812 -64.5258 -29.7016 -176.1124 70.7577 -90.4354 3.4657 60.8594 83.3551
2.11603970 -134.3333 155.8961 53.9693 -76.0389 -16.5343 53.5343 -76.8808 -142.7891 154.7213 -174.6895 -104.1376
2.14732950 -134.7908 158.9501 55.9241 -84.3752 -11.3237 53.4159 178.9171 -143.8427 153.9142 -174.6512 -103.9585
2.19759040 -135.5148 125.1746 50.0456 -70.5810 -20.1118 52.5654 -83.0515 -87.2318 -0.1409 57.6985 83.7424
2.30711120 -154.5091 130.9373 -63.9350 -72.2787 -22.9713 52.4373 -82.0290 -100.2158 5.7838 61.1185 -95.7314
2.36101060 -138.3978 152.4146 53.3114 -71.2649 -21.7786 -48.8975 -83.9288 -95.5737 -2.2317 58.0735 -96.6664
2.41587200 -134.5983 157.2433 55.9427 -115.9424 22.6270 56.2193 -176.4347 -139.8172 161.4719 61.2526 86.4471
2.44524060 -80.5072 163.3470 56.0257 -76.9368 -17.4233 53.4878 102.1795 -90.4687 160.5033 58.9971 80.8645
2.50680820 -67.0110 126.2590 -53.1108 -72.7460 -23.2147 52.5893 98.9177 -100.0104 5.2266 61.2199 85.7954
2.53106720 -138.0471 151.3521 52.5976 -69.5568 -28.6694 -176.2535 -111.3236 -88.7447 -3.3540 57.8948 83.2733
2.55789870 -154.5200 133.0473 -63.8238 -68.9309 -26.9271 -49.2774 94.7832 -100.9651 7.0952 59.5683 -94.8307
2.57927850 -134.8699 121.2330 51.2196 -74.9867 -17.7531 54.1027 2.3358 -84.4802 -2.8699 60.0507 84.3641
2.61022730 -154.4385 133.9544 -63.4867 -67.0434 -33.1798 -176.4691 71.6676 -95.4818 6.6041 59.6733 -95.0438
2.65591970 -149.7390 153.3622 -175.3798 -80.4023 -10.6763 53.9282 91.8217 -69.7586 147.4289 -174.9153 -101.8350
2.68559700 -134.6379 154.7136 53.4736 -75.1185 -20.4174 -49.1161 -81.7270 -134.8776 158.4742 -58.7607 -80.2092
2.71765440 -133.0832 164.5743 58.8010 -83.9441 -13.8812 53.7401 -0.7733 -88.0957 160.7867 59.8226 -101.9136
2.78129780 -150.1095 155.4953 -172.0225 -99.1482 -4.7327 54.4057 -176.3209 -146.7471 147.2072 -175.3421 -102.2004
2.81759660 -75.1370 -44.4639 47.9397 -124.4232 3.9131 -50.1009 109.1066 -135.7525 8.0095 60.9905 -87.2165
2.87999560 -149.6887 148.3344 -179.5531 -70.7010 -12.9953 52.9956 -88.8580 -70.9364 -20.7806 -173.3139 75.0818
2.91221970 -149.3744 154.9768 -172.3916 -65.2205 -24.0441 -174.6718 -114.7940 -79.6930 -4.7893 -59.0967 102.4374
2.94482230 -134.4097 156.9626 54.6973 -72.6718 -24.6254 -175.5064 -113.8174 -139.5328 155.0295 -174.5568 -104.1684
2.96623990 -75.4011 154.8325 -167.7853 -66.9027 -23.2457 -49.4200 98.0410 -94.4752 3.2429 60.9576 82.6168
2.98657280 -139.0138 164.8077 60.4572 -65.9797 -14.3548 -48.7040 95.4586 -79.0786 -11.9663 -53.5586 -69.3248
3.02693870 -134.7646 163.9271 60.5983 -65.9733 -16.4343 -48.8339 95.0779 -82.3958 -9.8292 -55.7649 -73.5044
3.05491680 -75.7837 151.2576 49.8109 -71.4533 -34.4384 -177.3160 -108.8022 -86.0471 148.9197 -175.7215 77.3163
3.09449970 -150.1679 154.1526 -172.6018 -66.9437 -18.8846 -49.1333 97.7966 -81.6591 -4.9937 -58.5074 -72.9082
3.12770450 -67.2812 142.8320 -46.1870 -75.3710 -5.3134 -48.1004 -83.7908 -144.2888 162.9523 58.7331 87.6750
3.15035250 -150.0846 159.3984 -166.6660 -66.6737 -22.9294 -49.3781 97.1009 -96.7161 2.2133 64.7892 -94.0627
3.21246750 -149.8437 149.5873 -178.9009 -70.3216 -13.8288 -48.6371 -80.3841 -71.4185 -20.3558 -173.2351 -105.2849
3.23348690 -149.9645 160.5997 -166.0489 -63.9288 -30.1840 -176.0211 70.8800 -92.0131 2.2001 64.2364 87.2292
3.28544220 -134.3472 162.5170 59.5068 -69.8805 -11.0191 52.7862 -76.3585 -75.1620 -14.8355 -59.7428 106.6293
3.31148740 -131.8890 127.9769 -55.4248 -79.4527 -23.7998 53.0196 -179.9275 -91.6488 0.9774 64.2667 83.9448
3.35791500 -149.4207 148.0096 -176.6081 -72.6425 -12.6140 52.7619 102.0197 -78.1958 -8.1723 -68.0278 100.4832
3.39430970 -152.1664 154.6104 -52.4488 -63.4202 -16.6138 -48.9077 91.4613 -76.2382 -12.9068 63.2396 76.1513
3.41943540 -149.5716 151.4875 -175.9786 -84.7677 -4.7998 55.0438 5.7324 -71.2406 -24.6279 -173.7935 76.0081
3.44426730 -67.7998 129.6826 -50.5317 -68.3877 -33.0653 -176.6507 -109.6324 -95.1973 6.0452 59.8015 -94.6955
3.48025690 -150.2325 148.7590 -179.1462 -70.6440 -13.0036 53.1168 -83.6941 -71.1122 -20.5608 -173.3297 -105.3193
3.51546810 -77.8098 155.7884 51.5339 -72.7078 153.3457 52.8892 -75.7044 -147.5788 162.9154 62.7751 90.9113
3.55859970 -77.7941 155.6592 51.5264 -73.2404 154.8149 53.0533 -75.9280 -145.3371 151.7454 -174.6710 -103.5283
3.58614510 -67.9991 139.8862 -45.2978 -80.7445 -1.8612 54.2656 105.4832 -137.8586 162.4990 63.5719 87.6758
3.62494390 -149.5914 150.0156 -178.7674 -66.8505 -19.5905 -175.0057 -115.3079 -69.6116 -19.1253 -173.0762 74.6638
3.66298290 -138.7898 162.2903 59.4941 -67.9445 -15.5697 52.9030 -81.5398 -74.1988 -21.9841 -173.7891 75.4015
3.68861490 -131.8321 137.7458 -51.0182 -101.5680 14.5032 55.8262 0.0637 -140.0141 162.9115 65.2070 87.1489
3.72183030 -68.5495 143.4993 -44.9765 -75.9935 -5.2675 -48.0993 97.4766 -144.2328 163.0481 58.6598 -92.1853
3.74448650 -86.4246 127.7060 -61.6418 -118.8025 -7.8120 54.4001 -175.9286 -94.9751 -3.5013 58.7811 -98.9334
3.78576810 -132.0316 144.2244 -49.1682 -72.5204 -15.0746 -173.1906 63.4349 -135.5361 163.0592 59.1809 87.7831
3.80811800 -133.0317 133.8053 -57.2448 -68.1600 -23.3165 -49.2403 -85.3888 -82.1507 -5.4618 -55.1286 108.5104
3.86110580 -73.4319 146.3284 -177.2775 -70.6582 -13.0090 53.0270 92.1747 -70.9457 -20.8912 -173.3111 75.1142
3.88682640 -131.9076 152.3595 -47.0226 -67.0394 -12.1336 57.0403 8.8156 -76.9456 -13.1857 64.6493 77.1067
3.93083860 -138.7289 156.3004 52.1076 -145.8693 152.1529 51.1316 -91.8756 -140.6255 156.3992 -56.9484 -81.6631
3.95438190 -135.3170 166.4141 64.1075 -68.8809 -22.1185 -48.7459 97.3225 -80.4606 -33.6031 -176.0512 78.5470
3.99024240 -77.2090 154.6938 49.6037 -82.9468 152.4543 53.8749 107.8160 -138.2942 155.3691 -65.7028 -84.1922
4.01176070 -133.6977 152.3288 51.8799 -77.0506 -17.3654 -168.5633 47.1014 -126.8840 157.4664 -60.7434 -81.7469
4.03410960 -149.3619 160.7086 -169.3411 -77.7617 -28.9834 -175.8821 70.3751 -84.1501 161.4175 61.0880 -104.8184
4.06241870 -152.9297 145.6179 -54.9665 -75.2589 -8.7529 -48.0583 97.2522 -142.7355 152.5459 -174.9384 75.4997
4.08765520 -79.7546 160.7447 56.5240 -71.8727 -8.7161 54.2024 -0.4034 -74.5391 -15.5279 -61.7406 -70.4288
4.13445140 -133.9401 156.2393 52.3701 -83.0975 153.1600 53.9039 -73.7963 -137.7589 155.3506 -65.4851 95.8377
4.15656060 -153.8503 139.1737 -62.2687 -68.6343 -16.8281 52.8780 92.0787 -70.8004 -21.1161 -172.8731 75.1053
4.17890140 -134.9824 166.2006 63.5584 -67.0121 -27.9312 -176.3342 -111.4770 -76.2617 -34.0109 -176.1864 78.5672
4.21129190 -74.8525 142.1733 173.8817 -86.9922 -20.8654 -174.9637 66.7282 -101.0641 -15.4731 59.8877 80.6867
4.26033240 -134.2637 152.2868 -46.1968 -66.8913 -12.5054 56.9541 -172.1970 -77.2834 -12.6378 63.2948 -107.1071
4.29430120 -134.4446 154.1549 -45.4129 -59.4905 -26.6730 -175.0840 -111.7137 -75.8652 -10.4222 61.4416 -107.1050
4.31914440 -134.3247 156.7192 53.9771 -75.0501 153.0982 -48.1347 -80.5423 -145.3987 151.8115 -174.6234 75.5255
4.34116880 -150.1050 149.9235 -178.4085 -67.8262 -18.5948 -174.7499 -115.9518 -69.5964 -19.4332 -173.2020 74.6835
4.37830860 -134.0561 138.5289 -55.3165 -88.3020 140.4666 -176.8173 57.0599 -136.9375 152.3519 -60.8674 103.3517
4.40157280 -154.5584 141.0793 -63.4395 -144.7021 145.2762 -172.3731 -153.2547 -149.0169 147.8115 -175.1826 -102.5393
4.42231800 -154.1452 139.3161 -61.9027 -74.1814 151.1348 -48.1623 -81.3137 -145.5922 151.8513 -174.5074 -103.5692
4.44418430 -136.4393 148.4112 50.6632 -144.5356 144.1493 -172.2316 -153.0151 -138.4737 152.9368 -56.5782 102.5772
4.46824180 -136.7698 146.4568 49.2329 -69.0743 -16.3930 -48.8665 95.4938 -76.5268 -9.3714 -54.0506 -69.5148
4.51319420 -154.6981 140.2450 -64.0650 -145.2010 140.1283 -173.2699 28.2388 -152.1359 160.0157 61.6162 90.9610
4.54273280 -79.5417 163.8631 54.0388 -88.0349 44.8811 54.3017 -6.2323 -71.4303 -18.6160 70.7529 -92.2498
4.58794410 -74.3566 152.1916 -171.6548 -111.4848 8.1293 55.4977 -173.9418 -139.5146 158.9621 73.0035 -86.5818
4.61442300 -138.2789 152.7541 51.6528 -89.1601 -28.0101 48.7952 178.6975 -140.2319 152.8770 -61.2178 -77.1315
4.63687740 -154.6353 140.6065 -63.3849 -141.8134 167.3236 52.6852 12.6751 -146.7410 162.9751 62.6692 90.6285
4.66370760 -133.8656 158.9014 55.2860 -139.6986 122.4773 -175.6083 15.4470 -152.9407 160.8549 59.8361 -89.0062
4.68942670 -134.0837 157.3939 54.1219 -82.6933 155.1533 50.1457 -12.3489 -148.5075 163.0244 61.9575 -89.4614
4.71903220 -132.9005 158.0540 55.3886 -133.8879 26.2585 57.0818 -175.7873 -70.3842 -19.0472 71.1996 -90.7265
4.76263950 -134.0542 138.3518 -52.5929 -68.2528 -15.9914 52.9404 -88.3070 -70.4862 -21.4934 -173.4284 -105.0383
4.78440200 -134.0871 158.7854 55.3134 -90.3801 117.3312 -176.0541 14.1214 -149.6898 160.9118 64.3163 -90.2457
4.81105460 -132.8953 137.8723 -55.7512 -73.4142 121.9250 -175.1941 -165.6195 -148.7225 149.4274 -174.8555 76.2687
4.83815100 -132.1324 138.1158 -52.4809 -70.4721 -14.5337 55.4220 4.9543 -70.5214 -21.6585 -173.3842 -104.9923
4.86115450 -132.6797 139.0129 -53.2148 -67.7149 -17.3716 -48.7296 -85.4975 -71.0488 -20.9046 -173.1480 -105.2031
4.89283690 -138.5636 154.7702 51.3684 -138.4254 156.0558 51.1005 8.4039 -141.1756 156.5840 -57.3024 96.3509
4.92466540 -132.8157 139.4029 -55.4879 -145.6818 160.6708 -166.6402 15.5265 -74.4655 154.1912 -59.6030 100.2542
4.94495270 -74.1385 148.1065 -175.6702 -92.8607 -3.3170 55.5482 97.5017 -134.3495 161.3829 67.0849 -91.2477
4.96541200 -149.2367 160.0781 -166.6133 -73.3671 150.7159 -48.4307 -77.8998 -147.4504 162.9994 63.1661 -89.3205
4.98654860 -76.0145 155.3417 -163.4797 -73.0552 -15.7959 55.8231 9.8013 -96.0440 -0.2554 67.7478 87.9122
5.00708970 -136.2035 144.4042 49.0477 -69.4954 -15.0456 53.0666 95.2961 -70.1133 -19.9182 -173.0245 -105.5647
5.02715820 -149.1679 160.2084 -166.6138 -73.2757 151.6882 -48.4882 -77.7852 -145.6911 151.8488 -174.4828 75.5663
5.04953850 -77.5847 158.7346 -166.9736 -77.3221 -29.1365 -175.9378 70.4347 -84.1907 161.3441 61.0729 78.1530
5.07374300 -76.4979 156.9292 -169.7636 -98.4221 -9.7623 54.4174 -175.2306 -87.5834 161.3562 59.7133 68.6601
5.11575130 -135.5000 151.5689 51.7200 -79.2428 157.4813 50.4084 -11.2242 -148.4821 163.0275 61.8834 90.8106
5.14147280 -150.1574 154.0592 -173.2827 -99.4538 -1.0243 -47.9582 -75.1072 -142.0602 164.5424 60.9186 -91.9764
5.17515370 -149.2422 161.0412 -166.3501 -132.0474 154.6419 -49.4517 98.6672 -133.1155 156.2119 -57.4962 -77.6608
5.19576110 -134.5593 139.1087 -54.6724 -142.0013 168.4474 52.8089 -168.4140 -144.7602 151.8189 -174.7031 75.5457
5.20599110 -133.9736 164.4363 57.1770 -83.4044 43.2748 -47.9333 101.0208 -72.3427 -18.5404 71.1325 86.6027
5.22544450 -134.4829 138.5300 -52.6210 -67.7255 -17.3663 -48.7141 94.9268 -71.0510 -20.9185 -173.1538 -105.1847
5.26285330 -150.2940 155.5087 -171.7118 -81.0099 167.8243 51.2287 178.3362 -132.9099 155.7186 -61.7644 -83.4109
5.28702010 -134.1677 138.9770 -54.9316 -145.6777 160.6812 -166.6360 15.5260 -74.4639 154.1915 -59.6075 100.2423
5.30941980 -80.7168 165.8323 50.0824 -70.9327 -10.3207 53.5080 -88.2787 -73.1634 -18.6816 82.9624 -86.4460
5.33268640 -149.7455 157.7972 -166.4042 -150.5583 160.6200 51.1768 -95.2605 -144.8486 151.6183 -174.7696 -103.5004
5.35406910 -149.9449 165.9614 -163.5511 -43.2989 -46.0365 50.1769 -3.6222 -86.1694 -2.4827 67.2331 78.9222
5.38320350 -134.7982 158.6615 55.1745 -131.0487 156.5397 -49.3382 -83.8302 -76.7025 153.7037 -58.8243 104.9985
5.40345040 -148.9683 157.6285 -167.8924 -147.7049 159.4167 -166.5600 15.9031 -73.9614 154.0897 -59.4899 100.3017
5.44302060 -149.0444 156.4904 -168.0267 -145.7318 167.1734 52.3582 -166.4354 -144.6417 151.7749 -174.7779 -103.5470
5.46852670 -149.7976 158.1786 -166.1891 -150.0694 159.0020 51.0657 -94.8810 -147.3835 162.7855 62.3831 -89.7711
5.48987270 -132.1808 152.6922 -44.9048 -76.4661 -9.3222 53.8312 -85.7769 -72.2331 157.7646 64.8329 76.1323
5.51682140 -133.8011 135.9897 -53.9964 -66.1680 -26.1137 -175.5822 69.7450 -70.4190 -19.0109 -172.2857 74.4877
5.55907260 -149.2621 156.1904 -169.8009 -145.2588 155.9309 51.1057 88.8565 -137.5981 156.4310 -54.9681 102.6160
5.62169300 -134.0092 135.8557 -54.2615 -87.0116 152.4705 50.1891 -13.4984 -148.7866 163.0279 61.8981 90.9398
5.64585480 -149.6036 166.0237 -166.4905 -83.0957 50.9952 -48.8279 105.2282 -73.2547 -17.8285 67.8447 84.4414
5.68493820 -150.3098 153.7873 -173.8114 -70.7422 153.4744 -170.0538 -157.8027 -151.4246 160.3940 63.1032 -89.5492
5.70608290 -149.5813 156.6591 -169.0958 -79.1468 -27.3007 -175.2120 -113.1929 -149.8063 157.5666 63.3478 89.8198
5.73001980 -133.5111 139.2240 -55.8029 -94.3469 45.9100 54.3225 175.3145 -71.7707 159.0829 68.1867 88.7907
5.75860760 -79.6670 163.9428 48.6116 -77.2572 -0.0481 -47.0705 93.0157 -71.2427 -19.9904 78.6108 93.6006
5.81509000 -150.0724 153.9322 -172.1163 -79.0049 166.1571 50.9261 177.3631 -145.8995 152.0126 -174.2033 -103.5554
5.85259400 -149.6642 156.2285 -169.5233 -98.6521 -9.3682 49.8726 177.0660 -138.9775 151.7851 -65.8239 -75.3505
5.88560400 -149.6455 160.1000 -164.8966 -73.1548 151.4195 -48.3483 101.7188 -145.6917 151.8489 -174.4811 75.5690
5.92245710 -134.1520 152.2415 -45.0559 -76.0266 -9.8125 53.7841 94.2662 -72.5345 157.8812 64.0459 74.9674
5.98926950 -77.4952 158.1823 -164.4604 -72.3366 150.7788 -48.4244 -79.0249 -147.2837 162.9982 63.2603 91.0116
6.02137200 -149.0459 155.4257 -171.7487 -127.7382 19.1094 -47.5399 -81.4374 -66.6038 156.8714 78.0667 -86.7395
6.05005020 -148.9020 154.8463 -170.4330 -144.4239 153.6486 -168.7201 22.0271 -136.5805 154.0547 -55.6137 -75.3529
6.06222230 -149.7375 161.9140 -163.8580 -131.0544 155.2535 -49.3262 -83.4289 -132.6163 156.1763 -57.7224 101.5065
6.12142490 -149.2074 159.2252 -167.0964 -133.9765 152.4066 -49.6339 97.7588 -78.5745 154.0127 -58.6961 104.8887
6.16732400 -148.9478 156.0756 -166.3152 -91.2623 155.8151 50.8544 -3.7223 -149.3328 163.0165 61.3668 -89.5747
6.18809910 -148.9533 154.8683 -169.3668 -148.8076 162.3686 51.3848 86.3651 -144.8013 151.6037 -174.7818 -103.5126
6.22936560 -149.4831 156.9313 -166.5764 -147.6565 159.4602 -166.5788 -166.0926 -73.9825 154.1045 -59.4869 100.3157
6.27508750 -149.0969 152.8170 -171.9376 -133.1199 152.0326 -49.7380 97.7969 -136.4036 156.5672 -55.9582 105.4388
6.30424490 -134.1083 150.3646 -45.4101 -85.7264 3.3263 58.4387 -175.6134 -72.1273 158.5613 62.0859 -110.5122
6.32933320 -133.9308 141.9217 -52.7413 -70.2995 -12.8904 -48.3719 -85.6689 -71.9687 -11.9820 87.1647 -46.8646
6.35721520 -67.8531 141.3542 -48.7131 -63.0686 -25.9535 -175.2056 -111.9745 -72.8120 -8.7770 87.0779 -41.2645
6.46861760 -149.1463 154.5816 -170.0379 -137.2732 162.0340 51.8856 10.9688 -138.5915 156.6995 -55.7008 -78.0342
6.49963400 -150.1276 166.9182 -164.6424 -83.2708 50.9046 -48.7027 103.9209 -73.3384 -17.8008 67.9150 84.5553
6.52331580 -132.1306 155.7081 -43.8396 -69.0275 -23.3888 -174.2351 68.3792 -71.8721 156.6171 67.7814 79.4109
6.56583180 -75.7699 153.3977 -164.4860 -74.2652 154.6999 52.7398 100.9912 -145.5193 151.7671 -174.5603 75.6076
6.68774340 -132.9067 144.9863 -53.4399 -83.7231 18.3528 -46.8196 -79.9875 -72.4650 165.8060 51.6906 -158.4501
6.71825500 -133.7927 143.0968 -51.8076 -62.6913 -25.7856 -175.1232 -112.0826 -72.6924 -8.8426 87.0577 -41.1388
6.82972780 -77.0426 157.0446 -164.3801 -82.3486 82.1597 -175.4450 -168.1951 -144.8027 151.5361 -174.5226 75.5687
6.88298990 -148.6251 154.2491 -169.7092 -145.8365 146.1182 -172.2695 29.4290 -148.8073 147.7083 -175.2855 -102.5486
6.90670890 -149.4215 154.5161 -165.7672 -89.3070 153.0450 50.1667 -9.4060 -149.3905 163.0224 61.4663 90.7792
7.05080140 -148.6719 154.7900 -169.0994 -145.1936 161.2016 -166.5121 15.4252 -74.3486 154.1876 -59.6761 100.1569
7.28256650 -75.5112 153.2193 -165.3534 -144.8177 167.0944 52.8447 -168.6506 -144.6529 151.7782 -174.7748 75.5565
7.44259140 -148.4974 -179.2798 -166.0459 -59.9571 -20.8644 -173.8792 -114.4810 -68.5420 -13.8217 89.7843 -47.7009
7.62876850 65.0845 142.4713 -48.5544 -73.5222 158.4987 -165.8583 -164.8388 -72.5854 153.6113 -59.5747 100.3723
7.74455580 -131.6990 141.9218 -50.9025 -78.4431 -12.2027 -171.7833 -120.8627 -65.9191 161.0299 82.3982 -35.4550
7.79570950 -79.8062 165.8867 -164.3301 -77.0982 3.6713 53.5884 -100.8958 -67.2884 -16.6552 88.3170 125.2132
7.88227760 -135.9929 -171.3004 64.7635 -78.5392 14.2402 57.6926 -177.6979 -63.8495 163.6001 57.6065 -171.6251
8.02841520 -134.0146 141.2141 -50.2581 -78.7441 -11.3368 -171.5754 61.4134 -66.1918 161.6532 80.3862 -30.6017
15.63428730 -72.8852 144.6819 48.7899 -145.4431 101.3698 -173.1522 100.8920 63.0189 32.4126 -155.1079 71.9186
