# Supplementary material for: Exploiting Sequence-Dependent Rotamer Information in Global Optimization of Proteins
Source: J Phys Chem B. 2022 Oct 18;126(42):8381–90. doi: 10.1021/acs.jpcb.2c04647 (PMC9623586; doi:10.1021/acs.jpcb.2c04647)
Supplement: Supplementary file 2 — jp2c04647_si_002.zip [file jp2c04647_si_002.zip › TripeptideConformations/HID_TRP_GLN_new.csv]

0.00000000 -146.9490 166.7712 66.3004 93.2063 -67.2693 142.2187 -177.9544 91.0374 -137.2976 148.3684 -64.4364 -178.1172 2.8324
0.21367200 -144.4337 157.1650 62.1132 -86.3848 -72.3651 143.7673 -178.0930 90.1937 -137.1276 148.9436 -63.5884 -176.1212 -1.1788
0.23502300 -145.5328 156.6305 -165.0490 -86.0689 -63.0009 146.6591 -179.7546 90.3821 -138.6184 149.3054 -67.3704 -71.0150 -92.8154
0.26823220 -144.6037 150.5297 -174.6059 65.4225 -146.8982 147.7107 -179.5985 88.8247 -137.5907 148.3540 -60.0731 -175.7929 8.8282
0.36622770 -146.6113 166.5162 63.2148 85.4234 -66.7984 146.4433 -178.8517 90.0677 -139.4728 149.0152 -64.6473 -174.9946 99.6244
0.41679370 -73.8037 154.0744 -164.2983 -84.0149 -62.3620 146.7113 -179.7304 90.3683 -138.6906 149.3305 -67.4330 -70.9943 -92.8574
0.53590090 -146.9566 165.5796 64.5128 87.5301 -65.7082 141.7861 179.3014 -122.8609 -95.2905 -2.4755 -59.1432 -62.0598 -64.3403
0.58366960 -146.5849 166.8787 63.3179 85.2432 -67.2351 146.8952 -178.9962 89.8335 -139.1586 148.9091 -64.3854 -175.7213 -96.2873
0.61004650 -144.8247 158.7399 65.8774 -82.3479 -75.4485 142.6806 -177.0516 90.5499 -139.4837 151.0576 -72.4720 -66.6856 -11.0787
0.66373750 -145.2285 153.1874 -162.9495 -82.6792 -71.2017 161.0768 61.1085 -94.6194 -134.7223 153.8531 -65.8598 -71.3078 -93.3359
0.69674050 -144.2262 142.3120 -179.2572 69.5017 -141.9174 150.0590 -58.4062 -90.2959 -136.5954 155.4764 -61.0394 -175.5394 5.5170
0.74767320 -144.8230 152.5254 -169.5782 71.4792 -145.5415 146.1148 -178.6013 89.4753 -138.8747 149.9213 -68.2133 -65.2123 -20.6791
0.78087440 -78.6034 167.4673 66.1345 79.3730 -67.4128 147.2563 -178.3628 90.0013 -142.1881 151.0229 -70.9066 -68.9808 -94.3773
0.85576140 -145.5184 154.9406 -165.1717 -86.3139 -64.4210 146.6446 -179.3262 90.0344 -139.1529 149.7504 -64.7083 -65.2361 -11.2339
0.88151940 -77.4645 164.5190 65.6590 82.2550 -66.0566 146.5508 -178.9046 90.0504 -139.6220 149.0407 -64.7206 -174.9812 99.5531
0.93776470 -146.5091 166.4802 63.7413 84.5989 -69.1528 149.6445 -178.4775 88.9107 -145.8330 145.9062 -175.1887 60.2085 -89.5063
0.97137630 -146.4604 166.1811 63.5495 84.5602 -70.9276 152.5687 178.8400 -122.9190 -73.6888 -15.9738 66.4191 -179.9309 -95.4832
1.02056300 -146.7464 164.5838 64.3041 86.0819 -69.5255 148.0529 -177.5658 90.0943 -148.4368 154.3087 61.3465 -177.9196 -96.4264
1.04236690 -146.6699 165.1345 64.4877 86.1908 -71.6402 149.3365 -178.2825 88.4899 -147.4734 142.2652 -171.8829 175.7217 1.1508
1.07329970 -77.0667 164.9010 66.6313 83.7854 -64.1518 140.1742 178.1627 -123.1267 -97.7565 -7.9845 -59.9405 -62.6783 -62.3328
1.10664070 -77.6655 164.8536 65.7551 82.0823 -66.4771 147.0408 -179.0527 89.8029 -139.3182 148.9407 -64.4276 -175.6391 -96.2994
1.12839260 -73.5580 152.7959 -164.3834 -84.5030 -63.9978 146.6716 -179.2183 89.8435 -138.9583 149.1367 -64.5937 -175.9605 -1.9283
1.16234590 -145.7773 154.3636 -166.2787 -85.9827 -61.4665 140.1973 -177.3940 61.6114 -98.6683 -10.6451 -60.5784 -62.2131 -65.5381
1.20442350 -146.4841 166.2408 63.6051 84.6280 -70.6165 151.6093 178.6189 -122.8081 -75.1629 -14.4524 64.9805 178.8965 95.1830
1.22915240 -147.2644 168.0296 68.8380 99.1279 -71.8474 137.2275 -176.8963 -109.0323 -130.8092 9.0185 -67.3966 -179.4571 -3.5653
1.28455680 -145.6969 154.0650 -166.2404 -85.7898 -62.8339 143.9330 179.8956 -123.6183 -98.3799 -1.0859 -59.9245 -62.3998 -65.8737
1.30627780 -145.1039 143.4407 -173.7996 76.6792 -141.5896 148.4045 -58.5250 -89.7468 -138.9072 156.1222 -69.6993 -65.6708 -19.8656
1.34094370 -145.2266 152.4949 -163.5342 -83.4165 -70.7974 159.8258 62.0435 -94.2439 -134.6084 154.3190 -63.5547 -65.2694 -13.2606
1.36796820 -145.4874 155.5482 -164.9768 -86.6016 -65.0846 146.7301 -179.2542 89.7878 -138.9695 149.1130 -64.0474 -175.5947 -96.5654
1.38859080 -145.2203 153.0463 -163.3833 -83.6763 -71.5494 160.2045 61.6296 -94.2017 -133.8560 153.5436 -63.8819 -176.3270 -1.2022
1.43646550 -73.1991 152.0097 -165.4400 -84.1763 -62.3947 143.9266 179.9821 -123.6632 -99.2788 -0.6292 -60.1172 -62.5784 -65.0990
1.47240390 -73.1563 152.1743 -165.4113 -84.2150 -62.0552 142.7527 179.1630 -123.1312 -104.1168 -6.3168 -60.3843 -62.2344 -61.2087
1.53486800 -146.6554 164.6448 64.3106 87.0130 -69.7778 147.5619 -178.6935 89.1986 -143.7039 140.5072 -174.1876 66.3430 12.9814
1.56476950 -145.4122 155.0103 -165.4625 -86.3139 -64.8739 148.9431 -177.9580 89.7485 -147.2779 154.2432 61.6830 -178.3175 -97.0809
1.58595270 -146.5427 166.4686 63.7979 84.4618 -70.2371 150.4224 -178.1835 87.8595 -146.8722 142.2229 -174.6241 175.9615 91.2785
1.66383160 -79.7712 170.7549 64.5250 76.3811 -61.1819 148.1459 -179.3258 89.3994 -136.0963 148.1220 -70.9258 -71.8804 4.9885
1.70772100 -145.3479 148.5512 -164.4877 -78.7544 -66.8248 154.7279 59.3521 88.3301 -125.0082 156.3682 -55.8688 -60.6314 -44.4307
1.72968700 -145.4939 153.2716 -166.5312 -85.3321 -59.9437 141.0406 -175.2924 91.9874 -156.7274 156.0879 59.7670 -162.7988 -96.4021
1.76878080 -73.6963 152.7841 -164.3703 -84.5027 -65.4968 149.9384 -178.5015 88.0987 -146.2479 142.1082 -172.1301 176.1886 2.4042
1.79140010 -77.4098 164.0047 65.5713 80.8880 -70.4633 155.5105 177.4365 -126.0818 -71.1697 -21.3739 -62.5414 -177.2793 -0.1044
1.82733690 -78.3327 165.7843 68.5680 85.7262 -77.5676 151.3439 -177.3926 89.2471 -150.5473 153.1132 60.1634 -69.1621 109.3046
1.85496900 -73.6176 152.5003 -164.4360 -84.5167 -67.6539 155.0730 177.4708 -126.2293 -70.3179 -21.5365 -62.5348 -177.2671 -0.0739
1.87872850 -144.6613 148.3609 -170.1175 -92.1771 -95.0681 138.5597 -178.2043 89.1363 -122.2394 144.7256 -73.4125 64.4756 -120.3736
1.90766370 -146.6623 167.2866 64.1506 86.6472 -71.4034 146.2162 -176.5608 -116.3040 -130.1551 5.6680 -63.3124 -175.4590 97.9585
1.94171200 -145.2539 154.7607 -167.1376 -93.8303 -140.5175 142.1760 -176.9384 59.0275 -95.2956 -13.0339 -70.4390 70.0875 -108.9846
1.98427530 -72.5971 146.3949 -169.2321 -91.1274 -94.2341 138.7067 -178.2891 89.0562 -122.1017 144.7114 -73.5606 64.5353 -120.3122
2.01111660 -72.8890 148.9235 -162.1941 -78.8757 -70.5935 159.6315 59.4354 88.9152 -136.3872 155.8577 -63.4132 -65.0935 -13.2256
2.03249100 -72.4259 147.2351 -163.2742 -77.6515 -66.2026 150.6768 58.0678 89.3926 -111.2784 -1.1956 -57.7381 -61.0372 -55.2474
2.04387560 -146.4858 166.1289 64.0651 85.1353 -74.5063 155.1150 178.0902 -126.4110 -74.3649 -18.8366 -62.1315 -62.5492 101.5250
2.10455200 -73.3772 151.9568 -166.8218 -91.8902 -139.4463 142.4579 -176.9299 59.1564 -95.1778 -13.0148 -70.0776 70.3819 -109.0746
2.13750150 -145.1649 152.7821 -162.3199 -81.5777 -73.4581 159.0573 57.6073 89.8020 -78.9539 152.1236 -64.3571 -67.1142 -9.9082
2.15775390 -146.6260 166.4766 63.3119 85.5632 -67.8412 147.0296 -178.8556 -108.2218 -139.4851 149.2387 -65.0661 -175.2112 99.1098
2.17870030 -146.2867 167.2767 63.9740 86.4274 -64.2045 139.0367 -178.8317 -108.4333 -140.2638 152.7384 -74.1957 161.2757 82.7976
2.20434770 -78.5062 167.0727 66.4421 83.3037 -67.6575 141.5359 -179.8024 86.6828 -133.1224 -0.6970 -64.1800 -175.9576 -96.6189
2.24467840 -146.6928 165.3720 64.6263 86.3455 -71.4791 146.3576 -176.6081 -112.7742 -141.3151 14.9786 63.8489 178.9531 0.1013
2.26671270 -145.6725 157.1945 -163.8290 -87.6805 -66.8498 139.7393 -179.7972 87.5279 -133.9788 2.4574 -64.5796 -176.5079 96.6869
2.29143550 -77.2888 163.7385 65.9104 81.4158 -70.4938 153.5634 178.2571 -125.8991 -76.3524 -17.2354 -60.7625 -65.5538 -11.3473
2.31588200 -146.4612 166.1082 63.5293 84.4850 -71.0858 153.0114 178.0072 -124.8991 -70.4484 -25.9375 -176.7584 60.5348 91.6381
2.34105230 -145.2585 159.1377 -170.0121 70.0583 -62.0314 139.9778 179.3316 -123.2400 -99.6985 -7.9035 -60.7162 -62.5143 -65.5245
2.36640700 -79.3646 161.2093 64.8108 -87.8982 -62.2629 143.6826 -179.3773 88.2395 -122.1983 143.8924 -53.6468 -58.5725 -43.8519
2.39243200 -75.6989 153.7038 -60.4631 -75.1028 -69.0145 145.5484 -178.6668 90.1736 -138.5634 149.3109 -67.3228 -70.8161 -91.2834
2.41276810 -77.4546 164.1704 65.8936 81.3612 -67.8873 148.4622 -178.6937 51.1129 -78.0582 -19.4814 -63.3689 80.2263 6.7904
2.44333820 -145.1822 152.6613 -162.5061 -81.5821 -73.1818 159.1673 57.4384 89.7442 -72.5911 149.4171 -63.8140 79.2299 8.8595
2.46726460 -74.3871 157.2423 -169.3768 70.7416 -62.3473 141.8090 -179.6221 -123.6481 -97.1758 -1.0938 -60.3742 -62.8775 -66.9323
2.48870270 -74.3078 157.2083 -169.4394 70.9545 -61.7786 139.7010 179.4005 -123.0151 -100.4574 -7.6197 -60.8023 -62.5843 -64.4047
2.51083740 -144.9385 160.8887 -169.2701 68.3397 -65.1209 148.9695 -177.8892 88.8219 -146.1782 146.3487 -174.3819 59.0299 -93.0975
2.53328310 -146.3937 165.6637 63.3328 84.5135 -75.2312 161.2109 67.7687 -89.9883 -145.0832 158.5100 62.3158 -179.9217 -0.6906
2.56639080 -77.5453 164.0970 66.1171 81.5268 -72.5756 155.5416 177.9712 -126.3787 -73.5560 -19.4873 -62.1050 -62.5742 101.7033
2.60336910 -146.4518 166.0858 63.4825 84.4352 -71.2117 153.4864 177.9993 -124.8984 -68.9797 -28.5553 -170.8049 176.0150 97.3843
2.62497890 -77.4843 164.2484 66.0592 81.5843 -69.0126 149.0633 -176.5003 52.6403 -83.8125 -16.6697 -63.7649 -177.6841 -97.5900
2.67072620 -146.9495 166.4645 64.7625 86.9682 -64.4755 140.2989 -57.5071 110.8728 -96.3093 -6.2256 -58.8373 -61.7762 -63.6444
2.69656290 -146.4641 166.0302 63.5945 84.5675 -71.4872 153.2200 178.0967 -124.8010 -69.6604 -27.7342 -174.4967 63.8101 11.5743
2.72400030 -77.8951 166.8430 64.6490 80.7170 -63.6920 147.3102 58.0828 91.2995 -105.1789 -3.6524 -58.4621 -61.9628 -58.8239
2.74414520 -147.0323 170.2408 68.6899 92.6725 -87.5314 149.2861 -175.5609 -112.1386 -147.5203 17.6893 62.4051 -71.6640 105.6139
2.77223900 -73.5520 151.2376 -162.7569 -82.1467 -71.5749 162.2582 62.7258 -93.1255 -140.6386 142.3629 -172.2546 174.7916 -99.4206
2.80713100 -146.5156 166.3940 63.7574 84.6437 -69.6511 150.2313 -179.7128 -108.0443 -145.4332 143.6451 -175.2706 60.8421 -89.8182
2.82754670 -146.3552 165.4721 62.9753 83.4826 -74.0166 162.4842 -171.4491 -116.1547 -74.8882 -21.8522 -61.5810 77.4865 -108.8457
2.85525890 -77.3814 164.0301 66.8453 81.6613 -74.5760 151.6137 -174.8276 50.2794 -88.2791 -14.4199 -64.9023 -65.3906 99.1071
2.88633190 -145.2426 154.0530 -162.4410 -84.2590 -72.6290 155.8547 56.8550 -95.4069 -111.5201 150.0646 -63.8214 -65.2843 107.2013
2.91516280 -73.3470 150.1737 -161.8819 -79.5709 -72.8761 162.2984 59.5118 88.9129 -146.2129 160.0318 62.6893 -179.1880 98.4176
2.95791610 -73.3339 150.1853 -161.8861 -79.5606 -72.9243 162.4810 59.5272 88.9153 -144.3006 143.5471 -171.8128 176.0481 2.4175
2.98033420 -74.9229 158.2069 -168.6666 69.1552 -66.9512 154.2565 178.1460 -126.2249 -70.7888 -21.2117 -62.5856 -177.2272 -0.1587
3.00854180 -144.6537 153.8105 -170.0202 66.4621 -75.6096 161.2171 61.9887 -94.7695 -135.7517 153.8870 -66.2184 -71.1291 -92.9037
3.04181800 -78.7215 166.5997 68.5250 85.3299 -81.4309 155.5205 -174.5349 50.7818 -94.5297 -12.8263 -75.5110 60.6397 59.6696
3.09211190 -146.7734 165.4528 64.6930 88.4434 -72.6717 150.9026 60.0594 -93.8676 -129.3659 0.0559 -62.4686 -176.2794 -0.9715
3.11214160 -75.9026 153.7118 -60.4837 -75.2794 -72.6151 150.9320 179.5564 -122.7135 -73.8263 -15.6574 65.1385 179.1477 -2.2639
3.14097610 -146.4554 166.0122 63.5598 84.5853 -71.3160 153.2163 178.2434 -124.8178 -70.0189 -27.5195 -168.1581 64.2734 -102.1688
3.17357170 -146.4075 165.4257 63.4752 84.8568 -75.7308 161.5016 68.6653 -89.2449 -143.2387 142.5605 -171.6610 174.3926 -98.9057
3.19937950 -145.7620 153.1934 55.8115 30.5569 -72.4352 144.6444 -178.1472 90.1501 -139.0083 149.2554 -63.8688 -175.3015 99.9114
3.22858670 -146.3095 165.3962 62.2313 82.1638 -74.2162 168.1089 79.2951 -69.5859 -72.9467 -6.0741 71.8698 -78.3010 -1.6484
3.25171180 -145.5031 152.1568 50.5731 81.4330 -105.8437 145.4823 -178.3673 -122.9487 -103.9772 -2.3233 -79.5203 54.6347 -107.8877
3.27872380 -73.2986 150.1528 -161.9029 -79.5286 -72.8696 162.4427 59.5219 88.9244 -144.4862 143.7930 -171.9038 176.2046 97.4348
3.29983330 -146.3011 166.5276 62.8561 83.5070 -74.3349 162.2733 67.8799 -89.1087 -140.8579 141.8492 -172.7153 177.1247 96.4447
3.32471670 -77.5228 163.5362 65.1285 80.0530 -72.5924 162.7179 -171.3424 -116.1937 -75.0148 -21.6702 -61.6448 77.4291 -108.8398
3.35361710 -73.8174 153.5421 -58.0774 114.1663 -145.1731 147.9734 -179.3580 88.9947 -139.2479 149.7235 -66.7965 -65.8899 -9.7379
3.38441650 -75.4331 155.3656 57.7607 -101.7322 -75.4381 153.3610 178.0295 -126.0565 -71.7889 -20.5533 -62.7539 -177.1913 -0.3733
3.42375040 -74.9295 158.1497 -168.6686 69.2726 -66.5285 152.5342 178.2951 -126.3256 -73.7147 -18.4841 -63.2132 -177.0680 -98.9124
3.45653640 -143.7872 142.7078 179.6981 71.8570 -141.7760 147.8319 -58.6015 -90.9165 -121.3366 5.4420 -61.3428 -176.5703 -96.8986
3.48265800 -73.6258 152.5781 -164.3273 -84.2853 -65.6858 149.9606 179.8112 -107.8473 -146.2398 143.7475 -174.6080 59.7546 -93.2272
3.51717060 -129.4644 154.6522 -67.2210 -7.1880 -65.1100 137.3223 -177.0300 61.8360 -95.5752 -11.6942 -60.0443 -61.7097 -66.1545
3.55018170 -73.3749 150.1226 -162.0716 -79.6829 -73.4380 165.4606 60.0703 88.6613 -143.3420 155.3739 73.7218 -65.0190 -82.3141
3.57146150 -146.2476 165.4130 62.4248 82.6354 -79.3419 175.5597 78.3770 -74.4354 -68.8273 -15.2640 -64.0897 -175.0908 98.8918
3.59508440 -146.2972 167.7054 62.8958 83.5208 -70.5862 154.2639 55.4816 91.1472 -79.9727 -22.7599 -63.2626 80.2191 7.9516
3.61689020 -146.4550 166.0718 63.4879 84.4443 -71.2185 153.4877 178.1737 -124.6280 -68.9274 -28.9866 -172.8968 -84.4965 -14.3503
3.64171520 -144.9270 161.1420 -169.1474 68.2533 -65.1557 144.8826 -176.2527 54.6464 -85.6408 -15.5920 -61.5154 -66.0648 -12.1043
3.67304330 -144.2649 143.3014 -179.5484 72.4502 -142.3067 152.6023 -58.2865 -90.3935 -82.3938 -13.7221 -61.6101 -66.1992 -11.9232
3.70307860 -142.7033 139.4594 171.8502 65.2535 -141.6821 152.4722 -58.1769 -91.2090 -97.6618 -5.7376 -60.7820 78.3873 50.0872
3.72779300 -74.1032 156.9096 -169.6013 71.1685 -59.7290 135.8080 -178.5676 -108.6670 -157.4322 158.9506 61.0800 -166.4721 -96.2284
3.75173600 -75.8398 153.6750 -60.5030 -75.2586 -69.4210 148.2823 -177.1237 89.6781 -146.9488 154.2391 61.7746 -178.4880 -96.9647
3.77179860 -144.6925 154.1101 -169.5959 67.2984 -75.7207 161.1702 61.9392 -94.6221 -133.5697 153.3490 -63.8212 -176.4135 -1.2012
3.79756240 -72.2801 152.9210 56.7107 29.5211 -72.3551 153.7530 177.9965 -126.1058 -71.6422 -20.8166 -62.6816 -177.2175 -0.2572
3.81924400 -146.6385 165.2592 67.1368 98.8143 -142.2704 154.8927 177.9896 -125.8993 -75.3320 -18.6682 -60.4669 -65.3071 -12.0680
3.84865720 -145.0282 149.3861 -174.6536 -99.8646 -146.3182 151.1653 178.1229 -125.0091 -70.6657 -25.6558 -176.5857 60.4886 91.5591
3.88330650 -77.9609 165.9012 65.1395 80.2713 -70.0930 155.4525 55.9865 91.0806 -87.8349 -17.5605 -63.7815 -175.7329 98.8447
3.90332970 -145.0207 151.4764 -176.3045 71.0249 -144.9734 146.5728 -177.6017 55.8524 -86.9259 -15.6387 -65.2844 76.4769 -108.2653
3.94071970 -73.2554 151.1887 -169.3869 67.5905 -77.8597 156.2302 55.3513 92.2592 -86.3735 -18.2235 -63.8173 -175.7125 98.8725
3.96293890 -144.0844 144.9763 -179.2286 72.1051 -152.5156 158.6200 54.1486 89.1784 -77.5014 152.1017 -64.1602 -178.0871 -97.4662
3.99358930 -73.5041 151.9723 -169.1917 67.2399 -79.0698 165.5115 60.1615 89.8909 -143.8066 143.4948 -171.8631 176.0599 2.4027
4.02019830 -146.3840 165.7567 63.2728 84.4249 -75.1551 161.4448 68.2558 -89.5717 -143.4106 154.2441 60.3282 78.4567 22.4772
4.04125700 -77.2567 163.5292 64.2464 77.9067 -69.4541 165.7166 79.1694 -36.0564 -81.5147 -13.1705 -63.7142 -177.6653 -97.5884
4.07954390 -77.2471 163.6698 66.2183 82.7024 -71.5412 153.3578 58.4584 -94.4440 -127.9937 -1.4964 -62.2320 -176.0708 -96.9886
4.09998010 -74.5972 157.3743 -168.7686 69.8114 -63.9392 144.2489 -178.5268 89.7209 -134.3941 147.6652 -71.5645 -70.9274 107.9012
4.12528300 -80.1477 169.5796 66.0758 80.0397 -79.2990 154.2618 -177.0187 -126.0706 -99.0239 -5.8758 -87.3291 48.0641 -107.6610
4.15610930 -73.6499 152.7746 -164.4153 -84.5253 -65.2994 149.3811 -178.8925 86.9084 -146.0891 131.8342 -165.3666 -76.4067 115.6311
4.17850500 -146.4151 166.4129 63.5833 83.4742 -72.6706 158.1920 -56.4921 111.5223 -78.3698 -11.6444 67.3445 179.7987 0.2765
4.21969150 -73.7479 153.6097 -58.1647 114.1885 -72.9016 152.5389 178.1467 -126.2427 -74.1231 -18.5121 -63.2186 -177.0857 -98.8623
4.24268800 -133.8240 156.0704 -60.8539 -81.8583 -70.6945 146.9035 -178.1901 50.6844 -77.1859 -19.6856 -63.2343 80.2548 6.6053
4.26301750 -75.2622 158.8844 -168.1716 68.8482 -67.5643 148.3469 -175.9969 51.2340 -79.7819 -18.7752 -64.6558 -65.0833 101.5540
4.28416740 -133.6685 156.0599 -60.8042 -81.8896 -144.4695 149.6382 -178.7650 50.3004 -77.9414 -20.2053 -64.0567 79.3083 9.2047
4.31337880 -73.4730 151.9532 -169.1984 67.2955 -79.0158 165.5057 60.1644 89.8820 -143.9315 143.7298 -171.9684 176.2389 97.4401
4.34673580 -133.8465 156.0077 -60.8620 -81.8381 -72.2460 151.2574 -177.9401 87.8713 -144.3652 150.4204 76.3512 -64.3770 -89.1627
4.36781150 -145.3161 155.6566 -165.7996 -86.6825 -67.9027 155.5180 -55.3899 110.6500 -81.6742 -13.8778 -63.6972 -177.6170 -97.5566
4.39502890 -129.2484 155.6466 -67.0311 -7.4707 -143.7015 146.8574 -175.9234 -115.5397 -132.7804 6.3397 -64.8758 -71.5168 -93.5371
4.41624570 -145.1823 152.8123 -162.2786 -81.6683 -73.0471 156.2373 55.1891 90.3159 -77.8503 -30.9026 -172.3103 -83.9993 -14.8665
4.45462080 -143.2516 131.2066 172.5884 -107.0451 -144.9374 149.1802 -57.8485 102.6444 -138.3509 155.2457 -62.2586 -172.7177 7.1014
4.47606320 -144.9368 160.6091 -169.2212 68.5355 -65.5301 148.9005 178.9173 -107.7796 -144.9535 137.4430 -172.8186 176.7784 2.0707
4.49769930 -133.7983 156.0780 -60.8461 -81.8548 -71.8577 146.6667 -175.9922 53.0475 -83.1388 -16.8494 -63.6369 -175.4751 98.9339
4.52458390 -75.9095 153.7155 -60.4889 -75.2745 -71.5487 149.1587 -177.6479 87.9846 -145.8409 141.1932 179.2766 64.0348 6.1653
4.55027810 -77.1974 161.1940 66.5714 88.7331 -143.5158 166.2907 -173.5426 58.4397 -72.4730 -19.2931 -63.7689 -177.1132 -1.7139
4.57570280 -145.4878 154.9144 54.7396 37.1181 -70.0115 139.9087 -176.0436 -111.0438 -79.6653 -12.9169 72.8499 -69.3157 -22.8896
4.60309280 -144.7716 150.6042 -171.0459 69.4092 -67.0825 143.6782 60.8620 -96.3781 -159.9249 160.0328 59.7576 -165.9702 -95.8337
4.62741560 -134.3998 156.3643 -59.3155 108.3593 -72.2121 148.0589 179.0892 -124.6132 -74.7225 -19.2148 63.8655 78.0708 32.5374
4.64989470 -72.3004 152.6541 56.6919 28.6342 -144.6605 150.1111 -176.9967 51.8946 -82.3324 -18.0221 -63.8671 -177.6053 -97.6575
4.67389620 -73.7953 153.3800 -58.0987 114.1921 -144.9047 150.1292 178.4889 -125.0090 -75.3593 -19.4911 63.7322 78.0880 31.5844
4.69658530 -145.0359 149.4595 -174.5729 -99.7433 -146.2244 151.3696 178.3840 -124.8781 -70.2646 -27.1547 -167.9482 64.2140 -102.3591
4.74055510 -73.5876 152.2327 -168.9778 67.9681 -76.4186 163.6026 63.4893 -93.0219 -140.5810 141.8204 -171.9909 176.2882 2.2749
4.76573470 -73.5366 151.2418 -162.7367 -82.1418 -71.4971 161.8803 62.3914 -92.9947 -138.5233 128.7995 -167.3885 -77.5458 113.6661
4.78662190 -144.5247 160.0424 64.1349 -91.1645 -150.1118 157.7453 51.6543 88.2281 -84.8216 -19.3571 -64.2437 -177.2511 -1.7277
4.80981940 -72.2565 152.4866 56.6083 28.7583 -144.6485 164.1758 -173.4928 57.7946 -74.7400 -16.5888 -63.4096 -175.0536 99.0748
4.83919080 -133.6424 156.0591 -60.8036 -81.9206 -144.5800 154.1717 177.9600 -125.2069 -69.6567 -28.2979 -170.8163 174.3309 -98.9993
4.87096830 -73.5011 152.0618 -169.0470 67.3623 -78.9112 165.3192 60.1523 89.7972 -142.8027 142.1332 179.6903 64.3286 6.2627
4.90284730 -133.9542 155.6903 -60.8188 -81.6337 -78.9519 130.7159 -178.7721 74.6756 -105.9907 -8.9281 -59.0822 -60.5929 106.6068
4.93628890 -144.8683 147.6693 -174.2865 70.2050 -153.2807 158.8279 48.4608 84.9074 -77.9680 -22.5535 -60.9534 -61.1827 104.4526
4.96273750 -75.9178 153.3586 -60.4797 -75.4131 -144.7550 146.4901 179.3721 -121.7801 -82.4212 -12.7633 -68.8843 76.7354 15.9904
4.98530280 -72.2165 152.6242 56.8533 28.0304 -144.8692 146.2761 179.3946 -121.9757 -82.7509 -12.4388 -68.8711 76.8014 15.7988
5.00801310 -146.1098 164.6224 63.0193 80.3351 -72.1799 168.7999 94.5497 132.7295 -75.3352 -16.6679 -64.0682 -177.6911 -97.5850
5.03221950 -77.1819 161.2281 66.7044 88.8988 -143.5312 165.4460 -173.6358 57.6498 -74.2576 -17.3207 -61.2415 -65.7214 -11.8183
5.07827480 -144.6324 150.0701 -171.0123 70.0176 -69.0373 149.7301 58.1683 89.4338 -95.9191 -8.9437 -56.3127 90.8114 65.4128
5.10059240 -145.8321 154.3310 56.4501 29.6995 -89.5319 156.6565 68.5151 -90.0320 -137.6147 153.0803 -66.3544 -175.0466 -8.9514
5.12991430 -133.7782 156.6965 -60.7725 -81.9402 -76.2652 161.4317 67.9365 -89.8196 -143.8250 158.2491 62.4959 -179.9215 -0.7257
5.15032100 -146.3991 165.4576 63.3871 84.7620 -75.3684 161.5933 69.1132 -89.2255 -144.8877 149.0329 -131.5594 -67.2252 93.6085
5.18199430 -145.3785 154.4587 54.7220 35.8807 -144.7185 146.3206 179.4418 -121.6152 -81.9662 -13.0976 -68.9014 77.1509 14.5958
5.21317320 -75.9188 153.6909 -60.4969 -75.2938 -73.0524 152.1583 178.6278 -124.8904 -69.3240 -27.8244 -174.4771 63.8353 11.7674
5.23838540 -132.7633 162.9455 -71.3188 -87.7742 -68.7143 159.2720 55.8605 93.7032 -77.6434 152.1095 -64.1196 -176.0586 98.6581
5.26236390 -144.3450 156.3096 60.4268 -90.3010 -76.0978 147.3683 -177.5523 89.6674 -147.0460 148.1239 -132.2498 -66.4876 94.0874
5.28295090 -74.9012 158.1906 -168.7768 69.4773 -64.7763 148.5397 -178.2540 86.8631 -145.7786 131.5973 -165.9409 -76.8525 115.5121
5.31058790 -78.1646 165.6963 64.7536 79.2970 -70.7750 160.7766 53.5407 91.1058 -80.1477 -25.7818 -68.2127 74.4978 -109.5278
5.34307620 -77.3706 163.6007 65.0984 80.1012 -73.7759 164.4083 -173.2790 60.0360 -67.4104 -27.2050 -169.6932 -103.7291 -93.9865
5.38868020 -73.8331 153.4045 -58.1813 114.1741 -74.6625 161.2505 -171.4016 -116.0832 -74.5882 -22.7243 -61.2729 77.7781 -108.7643
5.41000590 -146.4366 166.8296 63.6910 85.1301 -70.6804 149.6788 50.2245 -95.2935 -92.4216 -30.1321 -167.5270 65.1214 -101.6649
5.43435170 -146.2385 167.6363 62.8708 83.3445 -72.7836 157.7924 57.2588 91.6017 -79.0807 163.3930 61.8381 72.0515 -115.6908
5.45617940 -75.9651 153.5027 -60.5089 -75.3088 -75.3855 160.8889 -170.0559 -115.5412 -136.6912 150.3579 75.7417 -61.8962 -88.4017
5.47827460 -136.2800 150.3380 -59.8475 108.0656 -151.9050 158.0014 51.0440 86.5633 -84.8034 -18.5453 -59.7206 -59.7713 103.4842
5.50488890 -144.2129 158.5446 62.5945 -92.7019 -150.1888 158.5847 54.3044 89.3119 -95.5978 -13.7897 -70.4281 70.6442 -108.1881
5.53982790 -145.5087 155.7750 55.2242 38.5386 -70.0831 148.1053 179.2114 -108.0643 -146.1455 138.7479 -172.6383 176.2523 1.1563
5.56109320 -74.7972 159.0249 -165.6323 -106.9828 -133.7797 163.7774 63.9844 92.9847 -146.1111 160.2598 64.2792 -71.8913 104.2550
5.59388300 -142.7596 128.5087 176.3649 -145.6045 -136.9418 152.0849 -56.7169 -88.2126 -116.3630 3.1097 -58.1521 78.1898 44.4137
5.62296910 -132.7790 163.2695 -71.7152 -87.6119 -67.0452 155.4065 53.7106 93.8489 -84.8509 -17.9448 -63.8538 -175.7137 98.8696
5.64499240 -146.3363 166.3863 63.2777 84.4816 -75.0648 160.4137 60.7649 91.0914 -148.4711 151.5569 -129.7240 -68.0657 91.8271
5.68397710 -73.6404 152.5214 -164.2910 -84.2874 -66.0797 150.3934 -178.8192 -109.5936 -146.9033 150.7490 61.2731 98.0835 93.4650
5.70602790 -77.1267 162.8503 65.4413 77.1364 -72.1008 170.5203 93.5111 134.7130 -75.1994 -17.1163 -61.6958 -61.7497 102.4856
5.75059000 -145.4342 155.0660 54.5850 38.2409 -70.8209 145.4179 -173.2811 -116.0738 -85.4265 -7.4796 84.3086 -53.2004 113.2885
5.77343110 -143.6925 144.7600 -179.9349 72.0587 -140.6915 151.8540 -57.1355 103.2848 -74.3826 -27.5107 -169.8190 175.8139 2.4744
5.80146030 -132.8325 163.2170 -71.8290 -87.7358 -66.1570 154.6987 53.3762 93.8436 -78.8839 -22.1950 -63.4821 80.0409 8.3495
5.82160340 -144.2543 156.5550 59.3051 -92.4049 -84.8056 161.0671 68.7256 -88.9821 -140.6007 140.6510 179.7318 64.3973 6.0047
5.87038080 -144.1243 157.3621 59.8581 -91.1862 -83.9536 160.3315 61.0534 91.4078 -144.5950 143.8135 -171.4927 176.5555 98.1345
5.89860100 -144.1674 145.0756 -178.9528 71.9228 -152.5676 159.2158 54.3480 89.1958 -73.0196 141.5485 -169.4034 -82.7728 -18.3132
5.92214970 -78.6956 161.0307 -71.6677 -87.3079 -69.4976 161.4749 56.6583 93.4940 -144.0435 143.5492 -171.8590 176.0522 2.4267
5.97686470 -76.1038 154.4143 -60.3994 -75.3518 -76.3808 161.7920 68.5322 -89.0902 -141.3292 142.2487 -172.3135 174.7883 -99.4083
6.00784920 -76.2834 155.4812 -60.7536 -74.5920 -72.8586 154.2761 -55.4321 -84.0017 -82.3116 -14.0987 -63.9482 -177.2583 -1.7780
6.03006670 -144.9293 162.9217 -169.2522 68.6886 -65.6792 157.3758 -53.7154 110.6722 -142.8144 154.4528 75.3671 -64.5077 -86.0106
6.05121440 -72.3766 153.9011 57.1600 28.8017 -73.6562 154.3660 56.1691 91.2583 -86.2236 -18.3049 -63.9133 -177.7338 -97.6113
6.07450280 -72.4152 154.3887 57.5233 28.7638 -72.6968 153.8308 56.8572 91.2400 -89.1506 -15.9753 -61.1441 -65.8604 -12.5759
6.10037380 -84.7136 158.9318 61.7379 -99.8240 -138.0540 159.0687 -60.6454 102.2083 -68.4384 155.4845 72.9613 -71.8181 -12.9335
6.14008570 -144.3157 159.2995 60.0855 -93.0578 -85.1495 158.3468 -56.7644 -84.0032 -79.1872 -15.3539 -61.7883 -62.1636 102.7144
6.16964970 -76.3911 153.9221 -60.5448 -75.5557 -72.9537 152.7360 -56.7406 111.6022 -147.4846 160.0583 62.0842 -179.9738 -0.6549
6.19110010 -145.0506 148.9640 179.5299 71.1923 -147.2983 147.6961 176.1734 -110.5836 -142.8566 121.1127 -167.9335 -76.3872 110.0600
6.22451520 -134.4265 157.0358 -59.5608 108.0176 -75.7182 154.3778 61.7632 -92.1140 -115.2117 149.3492 -64.1139 -65.8638 108.2300
6.24976110 -76.8035 162.0871 -167.6997 67.9979 -74.0995 157.1462 -54.0979 111.3128 -94.8165 -9.4224 -76.7746 59.8698 64.9054
6.28413390 -72.3992 154.0448 57.2195 28.7228 -72.4268 153.7874 55.6464 91.2044 -79.8240 -22.7115 -63.2470 80.1745 8.0561
6.30746260 -84.5550 141.9601 -175.1486 -96.6469 -140.6553 153.5721 -59.9237 102.1329 -74.4528 -27.5034 -170.1671 175.9208 97.0442
6.34847180 -145.4440 155.7069 54.5586 40.5508 -69.6268 148.7669 178.8496 -107.9061 -144.9475 136.8159 179.0668 64.4995 6.0158
6.37899630 -134.3377 156.1690 -59.4226 108.4794 -74.3149 154.4206 -56.4103 111.7490 -146.5569 160.0651 62.5079 -179.5292 98.4176
6.43271130 -146.3562 165.1271 61.9505 80.7175 -71.2379 167.7893 77.8292 -31.4989 -76.9335 147.3535 -70.1582 70.9018 -109.7831
6.45376900 -73.5514 152.1594 -168.9682 68.0653 -76.2986 163.3329 63.7277 -92.8850 -139.3846 142.6012 -170.2352 -83.0268 -17.7256
6.47798170 -144.9448 142.5028 40.1621 -108.8055 -104.5869 141.9760 -178.8126 88.9366 -122.1161 142.4636 -72.8269 62.2791 -120.1181
6.50790110 -76.3035 155.4803 -60.7407 -74.5866 -73.3528 155.5283 -55.4244 -83.9349 -78.7174 -11.7443 67.3696 179.8101 0.2358
6.55008840 -144.8854 162.9079 -169.4240 68.3867 -67.0984 163.4528 -53.3004 111.5325 -77.6207 -17.1886 -68.8003 73.3563 -109.4036
6.59186760 -144.8081 148.5127 -173.8421 -98.5863 -148.2078 162.8900 69.5909 -84.1591 -142.8187 152.5281 62.2196 96.5436 92.0698
6.63490840 -145.8112 154.5456 56.7899 30.6936 -76.2799 144.7748 -57.6692 -83.1166 -127.0658 8.9121 -59.9271 -174.0314 102.0017
6.66701110 -144.7619 146.6896 179.4642 71.2847 -149.0984 160.7871 68.0409 -84.8800 -141.0062 129.7117 -166.6315 -77.0943 114.2678
6.69400030 -74.2725 153.9703 -58.2618 114.2714 -76.1391 156.0321 -56.5639 111.7123 -75.5421 153.6074 -62.6497 -62.9363 102.4908
6.71896930 -75.1819 157.6108 -61.8000 109.5045 -75.1114 162.5091 59.4002 92.7697 -143.1086 142.1742 179.8776 64.3442 6.2529
6.75006190 -129.3586 154.8987 -67.3174 -6.9813 -74.4429 154.4608 -56.4158 111.8259 -146.5696 160.0677 62.5115 -179.5151 98.4321
6.77702700 -145.6972 154.3382 56.6958 30.9245 -75.5209 145.0432 -57.5609 110.7161 -126.9341 9.0644 -59.8370 -173.9098 102.1576
6.80144370 -145.3386 155.5229 -165.6504 -86.4114 -67.6924 154.2919 -55.6625 110.5978 -147.3320 150.9678 -131.2692 -67.6655 93.0995
6.92925880 -73.5609 151.2841 -162.7249 -82.1676 -71.4838 161.6617 62.1628 -92.8108 -138.7689 120.8537 178.1956 -118.4947 -116.4735
7.05180650 -144.1644 160.2745 63.1015 -93.4700 -149.1190 160.4901 57.2709 90.3171 -141.8318 15.0749 64.0689 -77.8743 -24.5078
7.14243080 -133.7565 155.6767 -60.8820 -82.0148 -74.9135 158.7018 -56.2847 111.8828 -142.6971 154.5013 75.3950 -64.5952 -85.8596
7.20362860 -72.2574 153.0072 56.8403 28.8598 -71.3224 146.3503 -177.2049 53.0163 -75.9724 -26.9244 -169.3815 -103.8822 -94.2369
7.25015290 -75.3232 153.1177 -58.5239 114.1656 -106.5982 137.0863 -56.8371 112.0813 -106.2667 -4.9290 -77.1621 58.6530 -112.5408
7.35333480 -74.9194 158.1960 -168.7941 69.4634 -64.8266 148.7562 -178.6062 85.8947 -146.3504 124.7595 177.6629 -117.1045 -117.3099
7.43160090 -144.0638 145.1640 -178.9175 72.0649 -152.9589 157.7217 51.9084 87.7213 -73.8185 -40.6922 -168.1177 -77.7486 120.5588
7.45343070 -76.3478 154.0550 -60.5325 -75.6582 -63.7989 142.6623 -57.4696 111.3926 -92.3369 -7.5770 -56.1693 91.2883 67.1843
7.49415900 -77.1410 160.9349 66.2575 88.3951 -143.8245 165.8322 -173.5394 59.1502 -68.0087 -27.3306 -169.7319 -103.6764 -93.9622
7.53578430 -133.7332 155.2211 -61.1037 -81.8204 -72.3135 169.4370 93.4646 132.9236 -74.9646 -16.8919 -64.0817 -177.6528 -97.5860
7.62675410 -75.8706 153.7012 -60.4835 -75.2771 -73.0400 153.1482 178.3441 -124.8476 -64.3435 -38.3730 -171.4859 -80.7311 120.7060
7.66701810 -75.6942 153.4728 -60.7278 -75.1791 -71.5010 169.7698 94.5396 127.6133 -71.5185 -19.2632 -65.1865 79.3637 8.0604
7.76469400 54.1380 172.0065 72.3581 72.6852 -78.4911 167.5559 79.0440 -70.5117 -72.5568 -6.3104 71.8228 -78.2109 -1.9908
7.92207700 -75.9820 154.2580 -60.1880 -74.9191 -76.0514 167.6607 78.2169 -71.5048 -67.7615 -21.5235 62.9911 81.4521 14.4638
8.00307290 -76.9743 162.7625 65.2012 77.2649 -71.0758 169.1945 95.0898 129.9889 -69.4308 -25.9334 -168.7070 -104.6249 -94.4924
8.32770510 -78.6360 161.0118 -71.6639 -87.3700 -69.4637 161.5569 56.7737 93.4835 -142.1618 130.7050 -166.8631 -77.4911 114.6215
8.39309580 -144.5364 144.8702 -178.1218 -129.6934 -67.6507 -45.5418 171.0935 74.0272 60.5495 135.9608 -165.3803 63.1259 -91.0682
8.42239830 -76.4271 153.9269 -60.5306 -75.5370 -73.7054 154.4349 -56.5403 111.7494 -143.3738 144.1393 -170.6746 -83.6206 -17.4189
8.89879950 -143.9170 146.8286 -175.1314 -97.8062 -138.8962 150.4189 -57.2475 103.3250 -136.2739 25.8200 -158.6636 -131.4736 -105.2942
8.93479150 -89.2159 159.6109 65.2865 88.4601 -138.4639 157.8502 -57.9178 102.2080 -142.5989 131.2145 -166.4127 -77.1870 114.9312
9.16001230 -145.6993 -179.6605 -146.4311 -119.9000 -75.1263 33.3683 57.8905 -165.0062 -70.2206 153.1465 -65.4182 -70.3834 -0.6016
9.22954550 -144.1158 157.3696 60.5835 -90.6566 -78.6822 153.5542 -56.2895 111.6698 -71.6191 -38.4160 -167.5768 -77.8219 121.5170
12.47757880 58.4078 142.5478 -169.3862 69.9067 -153.2260 155.2038 55.0059 89.2238 -138.2118 155.5300 -60.7062 -175.5430 6.1212
