# Supplementary material for: Exploiting Sequence-Dependent Rotamer Information in Global Optimization of Proteins
Source: J Phys Chem B. 2022 Oct 18;126(42):8381–90. doi: 10.1021/acs.jpcb.2c04647 (PMC9623586; doi:10.1021/acs.jpcb.2c04647)
Supplement: Supplementary file 2 — jp2c04647_si_002.zip [file jp2c04647_si_002.zip › TripeptideConformations/ASP_LEU_ASN_new.csv]

0.00000000 -72.4038 123.4618 -175.9082 -176.1107 -72.0268 -14.3369 -59.3796 -60.0624 -81.8262 -9.3779 -58.2901 -84.8165
0.07478210 -143.4782 126.8667 -176.1552 2.4349 -71.4616 -15.7570 -59.8144 179.2623 -82.0562 -8.7637 -58.2851 -85.1345
0.55587600 -145.4226 152.0127 -174.3096 83.6406 -65.2574 -20.0344 -60.2037 -60.4285 -84.6967 -6.4278 -59.6585 -84.9084
0.77036650 -143.7480 126.9515 -176.1968 1.1709 -64.8185 -22.6713 -175.5017 -179.3882 -79.8017 -8.4861 -57.3619 -85.3204
0.81926420 -73.8184 149.4430 -173.0919 85.5868 -65.5739 -19.2930 -60.0756 179.2526 -84.5594 -6.9870 -59.4864 -84.8838
0.85498480 -73.3232 124.7478 -175.7458 2.4051 -64.3892 -22.4630 -175.3660 60.4302 -79.6918 -8.7466 -57.2810 -85.2355
0.99925580 -145.6822 152.8201 -174.1399 82.9999 -60.4142 -26.7425 -175.7724 60.9769 -82.9766 -6.0255 -59.0609 -85.0429
1.23739810 -148.4557 177.1871 56.1224 -98.0441 -65.6881 -11.5856 -59.6557 179.2421 -78.0952 -13.8110 -57.6500 -78.3677
1.30544600 -74.1682 150.8997 -172.9591 -94.0397 -60.2760 -26.5844 -175.6835 -178.9245 -82.8910 -6.4038 -58.9295 -85.0475
1.45245010 -143.4471 126.2326 -176.2915 2.2716 -69.8666 -17.1896 -78.8632 -173.9110 -81.2843 -8.8251 -58.0831 -85.0731
1.53517490 -78.6571 171.6941 57.5999 98.1259 -66.4321 -11.4560 -59.6533 179.2731 -76.9893 -14.5445 -57.3435 -75.6745
1.62277070 -77.2628 126.2963 -175.5756 1.8563 -66.8730 -19.2064 -79.1665 66.6000 -81.5121 -8.2729 -57.8394 -85.4574
1.64317920 -74.1635 118.9996 -177.0337 -176.8888 -68.8675 -11.7545 79.2938 -66.4433 -80.4187 -11.0514 -59.3307 -82.9464
1.72430300 -143.3948 126.3067 -176.2881 -177.6340 -70.4747 -16.7408 -71.1411 -56.2857 -81.4195 -8.8390 -58.1544 -85.0702
1.83815590 -144.2714 133.5548 -173.5226 4.1861 -77.8785 -22.1480 -175.1447 60.2640 -76.2936 154.1403 -59.3734 -85.7980
1.90415500 -145.4460 151.9605 -174.2151 -94.5219 -64.8985 -21.1788 -79.2899 -174.2723 -84.2195 -6.4748 -59.5568 -84.8701
2.00428000 -148.7506 176.0003 55.6181 83.1441 -63.3428 -10.2894 80.7367 -63.8649 -78.9864 -14.1754 -58.3467 -77.1823
2.07406700 -146.2650 159.5401 -169.7008 22.9509 -82.8161 -17.2860 -59.0802 179.4444 -76.3467 153.3267 -61.3590 -70.2807
2.12348300 -145.0021 145.1438 -175.5155 -89.8593 -68.2770 -12.9401 80.4278 173.0709 -83.4232 -9.3444 -60.0760 -82.9684
2.16201990 -73.6435 149.3615 -173.0300 -92.6121 -65.2448 -20.4285 -79.0023 65.4478 -84.0469 -7.0651 -59.3850 -84.8241
2.19279830 -145.4130 152.0042 -174.2230 -94.4940 -65.1837 -20.8886 -72.1516 -57.3530 -84.2780 -6.4683 -59.5905 -84.8886
2.28811460 -144.9407 155.3494 -171.8441 81.1192 -76.6053 -18.5534 -59.4993 179.3350 -82.3243 153.4543 -61.0628 -84.9948
2.34384910 -78.3188 171.0294 57.4840 -84.7151 -63.7614 -10.5268 80.8531 -63.7197 -78.5540 -14.4446 -57.9685 -75.0606
2.44925850 -73.7979 149.3477 -173.0160 85.8024 -65.5701 -20.0792 -71.8849 67.1189 -84.1176 -7.0661 -59.4137 -84.8453
2.55202300 -143.4800 124.2292 -177.1064 1.8589 -70.7584 -11.8708 63.8810 77.7307 -82.3983 -9.6991 -59.4890 -84.5160
2.57205010 -142.4353 173.9222 58.5848 -3.9615 -70.6197 -11.0279 -59.8486 -60.4039 -75.8116 -15.8999 -57.9165 -62.6752
2.60058920 -143.9452 133.0022 -173.8883 6.6734 -87.7911 -13.5692 -69.8671 -55.0079 -77.8353 155.1113 -60.7356 -85.2028
2.77246540 -72.4604 122.6654 -175.6152 1.8744 -69.2984 -17.9041 -59.7510 179.4462 -105.3842 9.0440 -58.1465 117.9044
2.83558310 -143.6867 126.7703 -176.0369 2.0858 -68.9726 -19.5912 -60.1738 -60.4273 -104.1569 9.4457 -58.1751 118.0298
2.85657270 -145.2833 157.3885 -171.4422 -98.8297 -68.5903 -27.7017 -175.6839 60.9782 -80.3292 152.2535 -60.3744 -85.5059
2.87856490 -146.4525 160.1010 -169.8315 -155.5292 -75.0927 -26.8559 -175.9523 60.9207 -72.5424 151.9678 -59.9807 -70.9623
2.91453200 -71.9789 149.4041 51.3040 104.4077 -95.9649 141.7397 -59.6043 -60.6486 -140.5810 157.2649 -62.0481 -78.7467
2.94716120 -145.4001 149.9154 -175.4986 85.1741 -65.7720 -16.9984 67.7766 85.4567 -84.0289 -7.9955 -60.7718 -84.0546
3.02104980 -144.9925 151.1318 -174.9488 83.9417 -73.1749 -19.1212 -59.8067 179.2711 -121.4136 -32.7435 -60.3725 -71.2060
3.04886290 -148.0026 155.9705 47.4383 85.5799 -94.8798 141.6574 -59.7881 178.9013 -140.9492 157.3021 -61.8215 -79.6702
3.07937800 -148.7305 174.1647 55.0367 -99.3624 -67.0554 -4.2292 57.8205 63.4823 -80.1190 -14.7810 -58.8157 -77.2793
3.16147620 -78.9991 172.6664 57.9260 97.6986 -66.0313 -13.1562 -71.8826 -57.3199 -76.6388 -14.3593 -57.3152 -75.9945
3.18172920 -145.0084 151.6256 -174.6229 84.4875 -72.5104 -20.7333 -59.7925 -60.2923 -123.6974 -30.6314 -60.2499 113.9242
3.22428990 -73.6466 147.7243 -174.3359 -91.5524 -65.7347 -16.5685 67.5351 -155.9966 -84.0476 -8.3550 -60.5959 -84.1165
3.28356390 -145.6001 149.5098 -175.7701 -96.4910 -65.4144 -21.1495 -60.2994 179.1595 -115.4263 12.3906 -58.1669 116.3478
3.31771870 -73.8795 119.8846 -176.8471 3.3199 -69.6148 -11.5435 71.3886 -57.5304 -81.1021 -10.6939 -59.3494 -83.8712
3.34940990 -143.2744 122.6549 -177.3803 2.0368 -70.2557 -11.8404 71.7288 -57.6156 -81.0529 -10.4703 -59.5456 -83.9394
3.38332230 -73.0781 125.0934 -175.5278 -178.3002 -63.1962 -26.4813 -176.6274 -178.8256 -102.0003 9.9857 -57.8679 117.2995
3.40351220 -73.5511 148.4964 -173.4233 86.8372 -73.0170 -19.4002 -59.5886 179.4434 -122.9063 -30.4895 -60.1722 114.2729
3.42365480 -146.0266 149.0393 178.8848 -128.7811 -124.6418 1.6926 54.8576 62.7719 -83.1098 -35.7543 -61.0731 -82.8008
3.44998860 -149.0241 169.4861 54.9485 79.4102 -80.9823 -10.6218 -59.0651 179.3927 -89.9421 -35.4773 -59.2470 -64.0710
3.48316900 -145.8835 150.5486 -175.8289 -97.0302 -59.0304 -29.3124 -177.0611 61.4187 -114.9363 14.6096 -57.8913 114.7747
3.56991270 -72.2061 123.8910 -176.1608 6.8256 -70.4486 -19.0016 -59.7654 179.4357 -85.8618 -7.3538 -168.6313 60.4925
3.61286280 -148.9870 166.4958 52.7843 -101.8230 -70.3798 -14.5799 -59.9569 -60.4083 -80.6850 -18.3738 132.6175 102.2616
3.64338600 -143.9074 127.4130 -176.2396 4.7825 -70.5508 -20.1552 -60.1086 -60.4167 -86.3906 -7.1033 -168.5574 -117.1461
3.67133090 -149.0029 166.8892 53.9072 79.8152 -84.2111 -12.1313 -59.1593 -60.2053 -81.7999 -37.3649 -175.0903 -110.5578
3.69662160 -148.9931 166.7629 53.7598 80.0157 -82.9831 -12.6591 -59.2426 179.3593 -81.4355 -38.1515 -175.5016 66.4069
3.72649420 -143.1245 168.0665 51.3026 -162.3448 -84.9034 138.6432 -60.2214 178.8185 -141.2676 157.2115 -62.3089 -79.1124
3.74672160 -73.0998 148.5870 -174.5849 -95.7018 -58.8646 -29.1001 -176.9771 -178.4867 -114.9809 14.2462 -57.8818 114.8083
3.77674640 -148.8615 167.2509 52.1846 -100.3111 -62.8534 -25.6292 -175.2880 -179.0540 -86.3830 -4.1804 -57.9276 114.5103
3.81484570 -144.7700 149.0249 -173.5881 85.9653 -79.2493 -12.0463 81.1632 174.5080 -79.8326 153.7189 -62.3930 -82.6367
3.84742170 -148.7328 177.0116 56.0791 82.9262 -63.1839 -10.9778 72.5092 69.2154 -79.5215 -13.6815 -58.3488 -78.6733
3.88358450 -144.9791 145.6099 -175.2315 89.7549 -68.8357 -12.7406 73.4025 68.8086 -83.0532 -9.5607 -60.5744 -83.5228
3.92278640 -142.3073 173.6463 58.7704 171.3965 -68.4646 -13.9648 -79.2861 65.2393 -74.3922 -15.8194 -57.6163 -63.0905
3.97354510 -144.9489 155.3818 -171.7689 -97.0320 -75.7754 -19.9272 -71.2085 -56.5154 -81.8907 153.1803 -60.9756 -85.0338
3.99820500 -72.2243 123.9326 -175.8164 5.6455 -69.8900 -18.6731 -59.8422 179.4025 -95.2115 3.3537 -145.7305 124.0078
4.02195960 -143.4589 127.9102 -176.6615 6.1270 -110.5838 -2.7221 -59.1104 178.0745 -95.4406 -10.9826 109.4050 112.7992
4.07128780 -146.4838 158.2196 -168.2796 17.7253 -67.9921 -17.9497 -59.4210 179.3082 -74.0228 -16.6343 -171.9485 -114.6362
4.09623840 -130.8776 156.1944 -49.3997 -81.2385 -68.9274 -17.1107 -60.3707 -60.4927 -80.8740 -8.6230 -58.6404 113.1431
4.13212130 -148.9748 169.1700 53.5922 -104.0832 -70.3937 -26.6527 -175.2416 60.8724 -81.6914 -33.3275 -59.2214 113.6160
4.15409510 -149.1806 169.7367 53.4779 79.2560 -65.8508 -11.8793 80.3504 -63.9852 -100.1825 -0.9415 -57.6299 120.9489
4.18876580 -144.3872 128.2418 -176.2664 -174.5028 -65.5642 -26.5072 -176.0858 60.9874 -85.9030 -4.3209 -168.2385 59.8836
4.21520680 -148.1145 156.1489 48.8748 89.8912 -90.4811 142.3280 -60.0556 178.8538 -128.6028 157.8574 -52.1929 128.0183
4.23965200 -144.2595 127.8784 -176.2111 -175.6618 -65.6664 -26.3910 -175.9598 -178.8821 -86.1447 -4.8956 -168.2731 -117.7334
4.26600930 -145.2543 152.1105 -175.2609 82.6439 -66.5148 -27.9888 -175.4866 -178.7704 -117.4331 -34.2936 -175.2972 65.8000
4.29083120 -72.9046 125.8346 -175.8363 6.6128 -65.0660 -26.2491 -175.9454 -178.9012 -85.7878 -4.7382 -168.2092 59.9629
4.31988880 -148.2273 159.8600 49.8453 86.0960 -84.8297 67.1562 -170.1367 61.1545 -135.5602 157.4951 -64.0151 -71.5621
4.35354210 -145.2360 150.8834 -175.5725 82.7596 -66.4534 -32.0564 -176.2665 -178.1482 -109.0619 -32.8929 -62.3579 -16.9551
4.37444700 -147.8418 167.3277 52.8300 -94.5100 -84.3483 1.1506 -68.9882 -55.1407 -71.4809 153.7155 -59.3871 -73.7427
4.40132160 -144.2785 134.5222 -173.1577 3.4307 -74.4852 -26.8942 -178.1780 146.9426 -74.9707 153.7423 -58.5883 -86.2000
4.42316730 -146.2918 157.8610 -170.3817 24.0548 -89.8498 -4.0608 56.3645 63.7947 -82.7884 154.5353 -63.6229 -69.8201
4.45596540 -148.6161 -175.8372 59.9060 -97.5930 -55.1109 -27.7122 -177.6242 147.2204 -78.3144 -9.9587 -56.7551 -83.0011
4.47691740 -143.6262 126.4134 -176.0965 -178.3162 -68.7234 -20.4630 -71.5588 67.7839 -103.5902 9.3157 -58.1544 118.0621
4.51488660 -73.6225 148.7750 -173.8287 84.7738 -65.9290 -20.2307 -60.0585 -60.3331 -80.0142 -12.3459 -168.3270 61.1110
4.55454440 -145.0584 151.6048 -174.6833 -93.7036 -71.2412 -22.4867 -79.1376 65.3571 -123.0457 -30.5152 -60.1351 114.4059
4.57570950 -74.3117 126.6684 -175.5517 2.8252 -66.5409 -22.0856 -70.0930 70.4684 -103.3895 9.4244 -58.1045 118.1463
4.60052230 -145.1795 143.2822 -176.3059 88.0079 -68.2251 -14.6864 81.5575 -64.5167 -115.4131 9.4049 -58.0821 121.8862
4.62954280 -145.6503 152.2007 -174.6787 82.8757 -61.0996 -27.1489 -175.3488 61.0180 -77.9055 -12.4957 -169.3850 -115.8223
4.66954590 -72.5179 151.0670 52.0692 103.9205 -134.2773 158.7291 -65.3341 -66.5282 -129.9508 157.0534 -60.5986 111.5043
4.70240540 -147.8891 155.3897 46.9444 85.2480 -90.8283 140.0465 -71.7394 -57.0993 -141.1047 157.2839 -62.5162 -80.1268
4.73555490 -130.8979 155.8806 -49.4977 -81.4236 -69.3387 -16.3771 -60.2923 179.1033 -74.6112 -16.6594 -171.9073 -114.7992
4.75592510 -149.5662 176.2324 57.3177 -107.0477 -64.5532 -13.3532 81.2494 176.9772 -96.4392 -10.4200 122.2472 108.7670
4.77866090 -73.4984 147.6568 -172.4192 41.6681 -139.6970 134.7294 -178.2027 -176.3241 -136.1626 157.6202 -59.7098 -77.0707
4.81056370 -145.9715 157.5156 -163.7835 -173.9143 -67.6319 -22.8150 -59.5621 179.3094 -86.3469 -2.4156 55.7292 67.4590
4.83167560 -145.0194 151.6620 -174.6322 84.6437 -71.7299 -22.0504 -71.6236 -56.8331 -123.3523 -30.4851 -60.1998 113.9774
4.86469200 -148.7271 165.8992 51.4954 80.6776 -69.1897 -16.5712 -72.0689 -57.1929 -88.0231 -5.7752 -58.0727 114.9345
4.91204910 -145.6015 149.5552 -175.6988 -96.4270 -65.2385 -22.0998 -72.3573 -57.4665 -115.0120 12.4957 -58.1217 116.4370
4.95059590 -145.4215 145.8789 -178.3697 74.8470 -126.7954 130.3599 -65.1857 174.0519 -148.7564 164.0393 64.3735 75.2112
4.98898820 -148.4993 -174.4006 60.5649 -96.0260 -51.2305 -34.3192 -173.0576 45.6614 -76.9082 -9.1852 -56.2788 -83.6577
5.00924340 -74.6032 153.2844 -47.9032 102.1979 -68.6580 -21.5332 -60.4861 179.1452 -87.3402 -2.0438 70.1017 -73.4870
5.05263900 -145.8922 161.6612 -164.4536 -171.9406 -69.1664 -28.8978 -176.5685 61.4945 -132.6766 158.1741 -60.4756 107.5019
5.08363330 -73.6645 156.9849 53.1183 99.3527 -70.0533 -16.9448 -72.0858 -57.2258 -84.7994 -6.5881 -58.2761 114.1960
5.11105590 -148.9478 166.7842 53.4110 -102.7263 -79.0123 -17.1188 -79.1267 65.3510 -80.2056 -38.1024 -175.5607 66.4417
5.13504450 -149.1420 169.9650 54.3133 -105.0473 -74.6187 -11.8968 81.8301 -62.3371 -95.1848 -37.0456 -175.0471 -110.4314
5.17775530 -74.4911 153.5506 -48.2269 -78.3847 -68.6221 -19.0959 -79.2876 -174.0475 -81.1139 -8.0573 -58.5999 113.3426
5.22159600 -75.5481 154.5770 -163.1761 -173.0606 -67.8231 -22.5306 -59.4336 179.4064 -85.8708 -2.9469 56.0210 67.2014
5.24676040 -148.6660 163.4938 50.8484 80.3880 -72.0694 -17.8823 -79.3682 -174.3387 -79.0244 -19.3170 -172.0121 63.8523
5.28304920 -143.8479 126.9754 -176.3377 4.9986 -70.0963 -20.9847 -71.5060 67.8027 -86.1855 -6.8537 -168.4990 -117.2209
5.31608220 -74.6272 153.1990 -48.3061 -78.4399 -69.8314 -17.4309 -60.2918 179.1608 -81.9432 -7.7829 -146.8102 126.8582
5.34044780 -131.0407 157.6938 -49.3139 101.2137 -66.2933 -13.3300 80.5030 175.5539 -82.0554 -9.8499 -58.1782 116.5794
5.36790420 -74.2181 127.4420 -175.7612 6.3779 -67.5304 -22.8965 -70.1218 -54.0356 -87.2976 -4.7631 -168.3055 59.9677
5.38974800 -144.0766 127.7662 -176.1217 -174.9832 -69.0279 -21.3230 -79.0569 -173.8909 -94.2482 4.1033 -145.6214 123.7891
5.41177560 -74.4174 153.1316 -48.2577 -78.5889 -68.8579 -20.3673 -79.3443 -174.0719 -85.6480 -4.3438 -59.3772 -62.3368
5.43392610 -73.9934 119.0055 -177.3337 5.5284 -68.9054 -15.9083 80.8714 -64.3109 -89.8184 -6.3859 -168.1202 60.2509
5.45887360 -143.5717 121.5426 -177.8016 3.9698 -69.8932 -15.9470 81.2067 -64.3325 -89.6313 -6.9552 -168.5157 -117.1317
5.48357490 -74.6160 153.4352 -48.2219 -78.3348 -69.1225 -18.4981 -72.1978 67.1772 -81.0982 -8.1873 -58.6101 113.2924
5.50885910 -129.4350 154.9685 -49.2495 101.6293 -130.9941 156.2460 -64.7707 -66.1159 -144.4438 149.5940 -174.9159 -113.8852
5.53135070 -148.6503 163.8655 51.0971 -102.5139 -73.7485 -17.0866 -71.7666 67.4070 -79.2966 -20.6625 -172.1612 -113.6787
5.56048030 -130.9084 155.8326 -49.4650 -81.3934 -69.4582 -17.5074 -60.3563 179.0970 -81.6741 -7.8051 -146.8077 126.8586
5.61493320 -144.9885 155.3419 -172.6175 79.6423 -76.8660 -17.5997 -59.3832 179.3504 -72.3292 144.6116 -174.1817 -112.4039
5.64675880 -148.0195 155.0461 48.2515 -93.6020 -86.9426 140.5506 -78.6625 -173.7224 -128.3366 157.8602 -52.5537 129.1274
5.67781200 -144.0315 127.7548 -176.1372 -174.9595 -69.3396 -21.0067 -71.6230 -56.5680 -94.2781 4.0206 -145.6416 123.8098
5.70689890 -145.4065 149.5486 -176.0570 -92.3026 -64.5415 -20.2639 -60.1984 -60.4323 -130.2428 25.4246 64.7890 -111.3576
5.73324200 -130.9405 156.1823 -49.3653 -81.3514 -68.6831 -18.6116 -72.3722 67.0520 -80.7604 -8.2349 -58.6126 113.2211
5.75859680 -72.8303 126.3109 -175.3384 -176.9420 -62.4457 -30.3441 -176.4533 -92.5532 -96.4022 8.2302 -58.8902 114.9547
5.78353970 -145.4252 151.9170 -174.7262 82.9075 -65.2144 -21.1469 -72.1872 66.8303 -77.0261 -14.2208 -169.9143 -115.4065
5.81822190 -72.8156 151.2818 51.7093 104.1101 -75.0202 137.6606 -177.1590 -176.3834 -143.6858 149.7882 -174.8731 -113.7728
5.84382180 -146.3362 160.6483 -166.4721 -165.7788 -68.9554 129.0088 179.4716 -177.9135 -79.4170 -27.0666 -173.7500 -112.1946
5.86695410 -143.6557 122.8631 -177.4389 -177.3732 -74.6168 -7.6036 54.3641 -178.0957 -102.3639 3.9725 -58.7541 127.2594
5.88813210 -145.1125 143.0929 -176.4583 -90.5481 -68.3953 -13.9994 82.3020 -63.8320 -115.3936 5.1658 -167.5039 -119.9711
5.91279200 -73.2969 122.4433 -176.3941 -176.2650 -69.8307 -17.5968 69.9997 -150.5968 -95.8148 2.3886 -60.4266 115.9488
5.94607470 -142.1911 169.3280 51.3919 15.5436 -78.6562 127.4083 -171.8568 49.7767 -135.5203 156.4845 -61.6848 -79.0833
5.96917800 -130.9724 155.7903 -49.4144 101.0513 -68.9307 -19.8522 -72.4849 66.9632 -85.0854 -4.6450 -59.3889 -62.2557
6.00466800 -145.7240 164.2944 -162.6537 -176.5455 -61.9295 -27.0103 -175.1007 61.0006 -79.8363 -6.7043 72.7207 -66.4245
6.03422900 -73.6826 149.0286 -173.6071 84.9943 -65.7640 -20.5773 -71.9239 -57.2982 -77.9299 -13.9888 -169.6599 -115.4748
6.06508050 -70.8630 143.9992 49.4336 -77.0543 -80.6849 -18.4750 -59.4722 -59.9775 -87.2947 -0.5340 67.5191 -84.2965
6.09192960 -145.6462 150.2168 -176.4111 -92.8647 -58.8544 -27.6438 -175.7590 -178.7530 -127.5878 26.2686 64.3738 -111.1679
6.11646230 -73.6782 157.5917 55.7590 -87.3862 -88.4339 127.5474 -78.5550 66.4481 -148.6368 165.1391 62.7429 68.8565
6.13903890 -145.0599 153.8133 -173.2285 -90.2180 -69.8032 -23.5643 -59.8973 179.2376 -140.2933 -15.4975 65.5908 -97.3532
6.16843840 -146.4682 159.9604 -166.9428 16.5472 -62.8245 130.7700 -78.6170 65.0518 -150.7653 161.5964 67.0745 90.5043
6.18925710 -143.4068 167.6349 51.6073 -163.3342 -79.5599 140.7529 78.5238 176.2128 -143.5898 157.2883 -63.8959 -79.7180
6.22457190 -73.3979 124.4508 -175.2648 -4.5429 -63.0096 -24.3818 -175.4108 -179.1331 -120.4935 25.1219 64.9668 -111.9596
6.26375080 -74.5778 153.0989 -48.2670 102.5187 -69.5132 -17.8021 -72.1617 -57.1230 -75.0400 -15.8458 -170.5707 62.3389
6.29184670 -73.2769 149.1630 -174.0308 82.0725 -60.3900 -31.8914 -173.4342 -92.0520 -104.2628 9.1838 -59.2774 113.5168
6.33676090 -73.1483 153.6207 53.0349 -79.2094 -147.9126 159.8772 77.2863 175.7109 -79.2403 154.0289 -60.5520 -62.9356
6.35769090 -145.4098 146.0214 -177.1711 -93.8454 -72.6057 -7.6098 53.7172 60.1567 -112.1060 6.6756 -58.3041 130.9917
6.39423700 -146.4439 159.4573 -167.0984 16.7246 -62.9849 131.1515 -73.4263 64.7015 -150.9620 161.6050 66.9367 90.4016
6.43407790 -146.8187 158.8895 -166.4533 -167.5579 -62.2635 -29.3093 -176.3087 61.2982 -119.3748 23.1424 62.8092 -110.1092
6.46290910 -73.4542 150.5625 -173.9022 80.3386 -58.0582 -36.4931 -171.4872 45.3666 -102.4776 10.4403 -58.7168 115.1402
6.49015240 -142.6996 125.3027 -175.3821 172.6952 -70.7844 -16.4302 -59.7319 179.2881 -123.1406 16.0711 64.7846 77.1762
6.51147000 -130.9803 155.8911 -49.4303 -81.5102 -68.9938 -17.9871 -72.3523 67.0341 -74.8540 -15.7524 -170.5499 62.3080
6.53431690 -146.3748 162.6048 -162.8878 7.9814 -70.3747 -6.1744 57.8693 -176.8465 -85.2308 -9.4799 -60.3995 116.6576
6.56162470 -130.8708 155.6291 -49.1688 100.7857 -67.8657 -23.4259 -79.6226 -174.3385 -86.7666 -1.6423 69.8538 -74.1533
6.59407890 -139.3151 159.3802 51.1529 178.9472 -66.6847 -25.0341 -174.7906 -179.1216 -75.5884 -10.1718 67.1569 75.7829
6.62012420 -145.3351 152.8307 -175.2300 81.5118 -64.2352 -33.1710 -176.9453 -92.4385 -113.9896 -33.9504 -175.1164 65.7442
6.65407310 -149.1828 166.3602 52.9468 -105.2052 -79.9047 -10.8396 73.8465 -53.9115 -83.8131 -35.8103 -60.0519 111.5210
6.67991150 -74.5796 153.5241 -48.3879 102.4916 -63.0100 -33.7310 -176.8796 -91.7210 -88.8209 1.4591 -58.2576 112.3515
6.70476970 -144.3596 128.9434 -175.9272 -175.4272 -63.8905 -30.3663 -177.0539 -92.7964 -85.6393 -3.6217 -168.1730 -118.0433
6.74582600 -143.6871 122.7057 -177.3447 3.5905 -73.0252 -13.7881 75.0778 73.6294 -95.8956 1.7059 -60.8485 117.4863
6.78713210 -74.2683 152.9806 -48.1332 -79.2233 -68.2616 -21.2762 -79.4372 65.3274 -82.6182 -5.2413 64.1035 68.2501
6.82790370 -74.3700 152.5636 -48.2184 -78.5419 -77.0342 151.7366 -78.1992 66.1600 -144.6875 149.6991 -174.8158 -113.9043
6.85088130 -130.8182 155.6387 -49.4187 -81.4450 -64.0709 130.8963 -78.9014 65.4638 -150.5173 161.6024 67.2614 90.6159
6.87392110 -74.9466 152.8547 -48.2752 102.8264 -64.4974 131.2415 -72.9533 65.9825 -150.7125 161.6332 67.1700 90.3701
6.90088170 -73.6789 151.0284 -48.2474 -78.5147 -131.8759 156.2928 -64.6650 -66.2370 -153.3272 161.3136 -124.5754 -118.8521
6.92426690 -144.6100 130.8273 -175.5410 6.7607 -62.0901 -35.3901 -173.5208 45.9097 -83.2025 -2.0641 -167.9056 59.3852
6.96070980 -76.1122 158.0697 -165.4825 16.9294 -76.5288 154.5275 -71.8826 -58.0415 -132.6506 156.8590 -62.7639 -72.1231
6.98071200 -144.4989 130.4946 -175.4710 -174.8514 -62.0976 -35.5484 -173.4898 -79.7981 -83.6001 -2.5428 -167.9833 -118.3782
7.01255770 -148.9705 177.2860 56.1085 81.7094 -58.6130 -25.1768 -174.6269 -179.1065 -118.6046 20.3255 67.1629 -107.2040
7.03284970 -148.8103 165.1584 51.4082 -100.6949 -62.8799 -30.3674 -176.7441 -93.2531 -76.2210 -16.0605 -171.0877 63.0681
7.05836180 -77.3022 126.1593 -175.2604 174.4830 -65.6777 -20.1853 -79.0901 66.7340 -123.7535 25.5693 64.8168 -112.3956
7.07993330 -131.4082 155.0240 -49.7138 -81.5382 -62.2932 -39.7368 -173.9399 46.5611 -89.0026 4.3872 -58.4243 111.6242
7.10194500 -145.7470 152.4787 -174.6703 82.0500 -59.4943 -31.7504 -176.5414 -92.8132 -80.9711 -9.5655 -168.7042 -116.5082
7.12404390 -145.1762 159.5859 -164.1673 6.0432 -67.8622 -17.7938 -75.0643 63.5471 -80.2359 -8.7565 74.0764 -63.8632
7.14567030 -72.9499 151.9190 51.9366 102.9834 -66.6219 117.1560 -162.1880 170.8016 -143.8075 160.7278 72.1941 95.0321
7.16596180 -148.9338 170.9708 54.2534 -102.1308 -64.2811 -40.6315 -173.1325 46.7415 -73.5109 -36.2450 -175.0185 -110.6110
7.19270500 -76.8829 158.7200 -163.1842 7.1455 -67.4661 -18.1019 -79.8806 64.0494 -79.9037 -9.1633 73.8114 -64.0006
7.21887220 -140.8652 161.8315 51.0799 7.8766 -82.1173 -22.0399 -174.2912 60.2380 -67.6217 145.4877 -175.1013 -112.5954
7.24454090 -145.7328 147.3267 -164.3707 -168.7368 -69.4349 -14.5281 84.8329 175.9473 -87.9299 -4.2845 56.0268 65.6967
7.26709840 -142.0446 165.6153 52.2800 11.5255 -82.4428 155.1025 -78.6947 65.6610 -123.6625 157.2230 -58.9023 118.1014
7.28930650 -75.3800 154.5230 -48.1307 -78.0581 -71.2432 158.1636 80.6087 176.2846 -143.8891 149.7471 -174.8344 -113.8397
7.31539840 -143.7516 122.9168 -177.6209 -175.0053 -70.2161 -15.5737 73.3543 70.2358 -89.5622 -6.3606 -168.2916 60.2425
7.34042700 -145.4085 149.5641 -176.0669 86.0221 -64.2654 -21.1709 -72.2446 -57.4774 -129.6988 25.4923 64.8002 -111.3757
7.37436910 -143.3574 161.6331 46.6413 -149.3540 -71.9547 -22.3801 -79.4530 -174.3692 -85.2717 -2.3617 65.7214 -80.7118
7.41221940 -90.3794 160.8098 51.2797 -2.3789 -147.0676 159.8629 77.4756 175.7069 -79.4289 154.0582 -60.5156 -62.8812
7.43396010 -142.7306 168.1653 52.6290 -166.2669 -146.0340 162.3315 78.7541 176.1328 -142.4532 149.4286 -176.1989 56.1747
7.45627210 -84.5389 154.9286 47.7987 -9.7897 -71.1302 -16.5187 -72.3102 66.7195 -76.3410 -10.5907 65.1381 73.3125
7.48474100 -73.9589 158.3019 53.6967 -85.7841 -68.0506 -14.3500 73.4762 70.8002 -86.1844 -12.5711 -170.2612 -115.6176
7.51330620 -76.5610 157.1801 -163.4032 -175.8926 -68.3289 -16.9973 -74.1869 -59.9959 -79.5698 -9.5586 74.1567 -63.2624
7.53433430 -130.9347 157.6416 -49.3208 -81.2917 -67.3619 -12.8706 73.8402 71.3556 -81.0302 -10.0951 -60.4943 -63.1042
7.56535940 -146.5218 157.1128 -166.7320 -168.1934 -66.6262 -22.3077 -72.8688 65.6395 -123.2876 23.2111 62.6328 -110.7652
7.60300330 -90.1724 160.4853 51.1260 177.8273 -77.9521 152.3748 -71.9813 -57.4676 -72.0059 146.5666 -175.5470 57.3940
7.64441760 -72.7591 151.2663 51.7540 103.5996 -75.3241 136.7943 -177.3720 -176.5192 -153.4049 161.7182 -125.1908 -118.0773
7.66781800 -139.3537 155.6578 50.4961 -177.0360 -71.6947 -22.9456 -72.4783 66.9101 -80.4003 -1.4894 56.8816 -100.5320
7.70344850 -93.1575 160.0135 43.1849 -160.0300 -67.8797 -16.8492 -60.1845 -60.3362 -70.4766 -12.9392 51.2746 -102.8754
7.73166270 -72.9722 139.5537 -170.1789 28.2535 -79.4084 156.8966 81.6105 175.2202 -77.6973 153.9561 -59.1413 112.8751
7.75476220 -148.8832 176.2130 55.4752 79.8022 -65.2654 -14.5615 -79.3342 -174.4614 -123.4090 19.9282 67.3527 -107.2326
7.80239630 -72.9747 139.8376 -170.0598 28.1298 -79.5241 157.0777 81.7367 175.2226 -79.1915 153.9504 -60.5722 -63.1908
7.82656730 -146.1273 157.3592 -163.6465 -173.6766 -62.8630 -33.4382 -176.4529 -91.9637 -79.7073 -3.3794 56.8829 68.3387
7.84661550 -131.2059 155.8100 -49.5510 101.0260 -63.4122 -30.1905 -176.8295 148.1140 -74.5567 -13.5980 -170.9824 -115.5511
7.87134400 -145.1620 149.2067 -175.3905 89.0863 -66.3048 -21.5679 -79.3242 65.2001 -127.9288 11.0718 65.6734 74.5546
7.90068670 -72.3422 138.9560 -172.9283 -152.6964 -148.0008 140.7859 -175.3385 62.9210 -74.0193 160.1867 67.2157 75.4780
7.92098990 -145.0441 143.9273 -176.2063 88.9175 -69.1319 -15.7925 74.6294 71.0977 -98.3435 -3.4727 -167.0123 59.3094
7.94707140 -148.3810 158.3285 48.8233 84.1417 -77.6036 136.0414 -173.3989 151.2691 -142.4500 149.3877 -174.9147 -113.6141
7.97198630 -129.8001 155.2857 -49.2278 -81.0300 -144.6623 170.9164 55.9693 -172.2126 -142.7104 149.3524 -174.9641 -113.7352
7.99889580 -148.5502 159.9175 49.7431 84.5480 -77.0505 119.1840 -162.4094 169.7825 -143.2497 149.6524 -174.6549 -113.7120
8.03090500 -131.5169 154.9626 -49.8506 -81.7810 -70.3081 -5.9069 55.3415 60.6283 -121.3760 11.7321 66.6471 -4.5145
8.05670330 -75.0834 153.4306 -48.2602 -78.2788 -71.7676 127.3480 -171.6432 49.6827 -142.6052 149.0402 -176.2121 56.1855
8.09075070 -142.6152 120.7795 -176.7610 -7.8349 -69.3951 -12.5131 80.9279 -64.7130 -124.0225 14.4455 66.0728 73.9616
8.12697130 -131.2747 155.4824 -49.6007 -81.5155 -63.0591 -37.5915 -173.3532 -79.3146 -75.7159 -11.6386 -170.3957 -116.1155
8.16716880 -145.1827 144.1599 -176.0821 86.9285 -69.0044 -14.4726 75.2489 72.1668 -109.2880 6.7092 -145.3460 123.1809
8.22258700 -75.1977 153.4225 -48.2832 -78.2000 -72.6996 141.2119 -176.4903 63.5269 -142.1577 150.3625 49.8808 -137.3473
8.24561770 -149.4520 176.8872 57.0442 -106.3864 -67.4615 -3.7922 57.7069 62.8220 -129.4868 18.9622 68.9422 -109.8863
8.27214320 -74.9199 153.0932 -48.1850 -78.2948 -141.7734 129.6832 -172.0319 -76.1292 -142.0627 148.9166 -176.2891 56.2478
8.30287610 -75.1428 153.2074 -48.2960 102.8337 -80.5494 139.2310 -175.4462 149.5094 -128.8287 155.7973 -61.0306 117.0965
8.35239370 -148.5127 161.4692 50.9714 -97.9042 -144.0396 165.3875 72.7019 72.9862 -141.4553 149.0679 -175.0304 -113.5734
8.37530540 -74.3590 152.6082 -48.1880 -78.5560 -76.9448 151.6867 -78.3682 66.0620 -76.8802 160.9326 67.7336 76.2478
8.39688020 -75.1300 153.6139 -48.2053 -78.2083 -76.4495 163.0988 54.2698 65.1878 -77.3042 142.7877 -175.7248 -112.2226
8.43076620 -73.1209 142.4879 -165.7982 9.2814 -68.0582 -24.9121 -71.5897 -57.1275 -99.6654 11.4258 55.3868 -115.6376
8.45386690 -141.1893 157.7041 46.3866 21.6802 -74.8440 -10.6445 81.8780 -62.2471 -118.8116 10.1250 66.4552 -6.8205
8.49669480 -146.1653 155.0640 -168.9173 21.4039 -143.9968 119.7067 -161.4119 -69.4955 -142.0601 149.2581 -176.1155 56.0679
8.51727800 -130.6231 155.6224 -49.4357 -81.3283 -80.5405 139.1723 -175.4295 -91.3039 -128.8655 155.8108 -61.0332 116.9939
8.54221320 -145.9596 160.9436 -163.2997 -172.3221 -82.9056 8.4641 56.4430 61.7672 -138.6335 148.9799 46.1491 -135.5742
8.57186550 -74.4184 152.3291 -48.1911 102.5097 -78.1367 152.3749 -72.0575 -57.4807 -76.7362 160.9622 67.6653 76.2495
8.60082480 -72.3935 139.5936 -172.7720 29.6285 -146.1447 139.0352 -174.5390 149.4609 -141.7153 149.2322 -175.0433 -113.5903
8.65804540 -90.2649 160.5082 51.1475 177.7751 -77.8200 152.8647 -72.2157 -57.5359 -74.3966 157.7310 68.8144 -71.4280
8.70315890 -146.0553 166.1387 -160.8168 2.8161 -57.0315 -38.6005 -172.9770 -79.2068 -78.5820 -3.9332 72.3067 -66.8425
8.72565120 -146.8021 158.8120 -166.4734 13.7170 -60.5724 -35.1745 -176.6669 -91.1862 -113.9433 22.2609 63.3508 -109.7916
8.77203940 -141.0449 155.0184 45.4871 -156.4997 -78.8035 -19.6197 -71.7602 67.4506 -94.6279 3.6101 67.9271 -8.2371
8.80326380 -146.7467 158.4736 -166.3733 13.2466 -59.5801 -42.5206 -174.4563 47.6248 -104.8982 20.5259 64.0509 -108.8256
8.83327060 -144.0153 129.9722 -174.0976 3.5708 -60.0569 -39.9526 -174.3235 47.0516 -105.7452 22.6146 65.2047 -111.2211
8.85771600 -146.2412 160.7471 -166.1932 -166.4649 -74.0845 153.8817 -72.5193 65.6307 -143.7661 150.2681 49.4539 -136.1060
8.89683290 -72.7023 152.8596 52.9921 -79.0555 -146.7950 165.3806 48.0349 63.4577 -85.1414 159.2102 68.1233 78.0367
8.91918880 -91.5297 161.5300 51.1406 177.6991 -71.8461 142.8397 -176.1484 63.5171 -139.8371 150.3926 50.2211 -137.6158
8.95285700 -148.1066 157.7975 48.4292 84.2682 -86.7354 152.6046 -78.5932 65.7100 -142.2606 150.3111 49.6685 -136.0770
8.97467610 -92.5656 160.2735 43.3251 -160.2968 -67.4570 -18.3969 -79.6255 64.7890 -69.8244 -13.0291 51.3718 -102.6503
9.00987620 -72.2047 145.0928 -176.7317 78.4097 -133.5228 142.0995 68.0818 90.8466 -152.7604 164.0824 62.6870 76.1036
9.06294430 -73.0418 135.4764 -167.5625 13.8379 -70.4199 -14.6041 83.3642 175.2810 -102.0166 7.2717 53.1478 -119.0596
9.12248780 -75.2051 153.3753 -48.2712 102.8741 -74.3713 121.3995 -161.5430 58.0919 -73.5506 147.4755 -58.6895 112.9022
9.14705610 -74.8327 154.7090 -166.4429 15.3795 -60.8476 -35.3520 -176.6356 -91.1426 -113.0911 21.9076 63.6051 -109.6710
9.18780410 -72.4144 141.9008 -172.0644 27.5032 -144.5986 116.9135 -153.9515 175.3922 -72.7110 141.8182 -175.8869 58.5186
9.21119760 -147.4082 158.1890 43.7037 75.0081 -64.1477 -39.3863 -173.3237 -79.0461 -79.7004 0.5631 66.7388 -83.0347
9.26852490 -145.9150 146.9605 -168.6907 25.2681 -80.1583 161.2822 84.2883 -63.7085 -140.6024 160.6830 70.7106 -71.6157
9.31844140 -148.0924 156.9190 47.3889 83.4983 -83.3490 162.0506 75.6822 72.8625 -141.4644 156.0068 -164.2876 12.0237
9.39574850 -72.2536 141.9935 -176.0781 -124.9637 -146.3162 164.1086 73.5043 -51.5889 -140.3263 148.7405 -176.3775 56.2649
9.42006000 -83.9128 52.6411 -169.5035 -162.3034 -79.7960 153.7611 -73.9158 -57.6752 -143.0881 150.2819 49.4906 -135.9440
9.46666440 -146.4225 161.2034 -166.1657 15.6430 -68.1332 127.3584 -171.7147 49.7507 -152.6805 161.1143 -123.4620 -119.6300
9.48992920 -139.6603 161.6717 51.7160 179.0815 -61.3187 -35.6387 -172.6398 45.7918 -71.6562 -10.6104 68.3282 77.1441
9.51514110 -144.8723 154.9006 36.6597 -93.3096 -72.4382 -4.6242 57.6762 -177.2223 -80.4961 -12.1059 62.4630 77.3678
9.56001030 -72.9846 152.3538 52.2630 -78.9146 -76.1672 124.5923 -171.4064 -74.4213 -153.4326 161.4356 -124.5815 -118.6370
9.59076580 -148.5239 161.5900 51.0354 -97.8743 -143.9263 165.2128 72.6062 -52.8515 -141.0594 161.8541 67.9139 82.6062
9.63095980 -75.2202 153.5120 -48.2246 102.8577 -77.7129 168.2533 61.3594 70.2157 -140.6279 160.2993 70.3639 -72.0412
9.69667710 -141.0417 157.8622 42.1366 29.8300 -70.4603 -7.7195 57.0788 63.3695 -78.2807 -10.8592 51.2612 -104.2006
9.86870240 -146.1995 157.0941 -167.6573 -162.8235 -142.7844 120.2600 -162.0476 169.6063 -140.4017 160.4287 70.7231 -70.9556
9.88999490 -139.9837 157.9743 45.0505 21.6505 -83.2600 56.4650 -166.9028 -178.4156 -148.3086 32.5527 49.0487 -115.0326
9.95294130 -148.5952 161.7470 50.9665 84.5985 -141.8743 141.5854 -176.0248 148.6801 -138.6635 169.4333 65.7137 -2.6879
10.04487200 -146.3628 161.0427 -166.1439 -166.3708 -70.4356 140.1984 -174.9268 -91.2542 -140.9087 149.9007 49.9965 -137.5994
10.07069070 -74.1405 151.5977 -48.1736 -78.5465 -145.1450 165.4038 72.2907 72.8920 -141.2355 161.8802 67.7975 82.4834
10.13580320 -72.8157 151.2583 51.6774 -77.5479 -74.5996 136.5719 -174.0385 150.7361 -138.8701 169.8751 65.6618 -1.5672
10.24940800 -142.4386 166.2481 52.2908 -168.5007 -72.9158 137.0859 -173.9477 150.7363 -152.8895 161.4235 -124.3139 -118.9796
10.28132510 -145.2326 164.2250 38.5464 89.7523 -77.3102 45.1470 74.2550 -59.5096 -70.0036 -20.5330 -56.3421 -67.2285
10.31254430 -72.9639 151.7733 51.6373 104.8627 -75.8302 139.6722 -174.6624 -91.1491 -138.4097 149.8784 50.3102 -137.7668
10.38198230 -75.2184 153.5110 -48.2406 -78.1795 -78.0029 168.1358 61.6016 70.6198 -142.8135 149.8319 48.9235 -134.5616
10.42063790 -75.4202 154.4416 -48.1305 103.0185 -73.9878 163.0200 75.1044 -53.1360 -139.7404 160.0544 70.5991 -71.8384
10.46217050 -75.0664 153.1406 -48.2004 -78.2546 -142.0373 141.0269 -175.6910 148.8847 -139.3602 169.4280 65.4581 -2.4009
10.48902020 -140.6415 154.5850 45.3504 21.2965 -73.9809 -13.9190 74.5032 -52.8807 -104.2944 6.0169 66.3460 -8.2336
10.51932950 -144.9468 156.8932 37.0480 90.6896 -68.2203 -11.6774 72.7764 -56.3895 -78.2747 -12.2584 62.9489 77.2931
10.67392310 -145.2937 139.2478 -167.2055 12.9285 -70.9945 -14.9517 75.4103 69.7353 -103.0841 8.4988 52.7335 -117.9250
10.71938060 -142.2942 166.7012 52.4595 11.9869 -73.2714 141.0025 -175.1587 149.2395 -138.0792 149.8557 50.3528 -137.8110
11.28625670 -146.0704 156.0023 -161.5695 12.9838 -78.5061 -5.5457 75.9539 -55.8611 -123.5695 147.4140 45.0650 -132.4753
11.41578370 -146.1892 158.9120 -166.6262 20.1744 -143.3997 164.5183 72.2033 72.6720 -138.7866 169.3195 65.5893 -2.2736
11.50396880 -72.4417 143.3221 -173.6963 42.6790 -146.5219 164.4373 73.2578 -51.7005 -141.5048 149.5409 48.8484 -134.0364
11.61452220 -74.4167 151.9564 -173.5636 -101.0862 -59.7899 -30.1227 -173.4052 -93.8153 54.4394 179.9499 76.7219 78.5714
11.72774480 -145.2063 152.8226 36.1680 83.6449 -77.2586 -32.4518 -171.4234 44.5442 -52.8433 144.6826 48.0167 -130.9268
12.32603290 -147.8783 157.2809 46.9704 86.6709 44.6294 -143.3825 55.0470 -168.2066 -76.8577 5.2838 -57.9072 -61.4621
12.64877640 -92.2960 158.7202 45.1630 14.7841 -82.9468 60.1818 -147.5069 66.3257 -150.5653 33.6648 47.5284 -115.2160
16.21021030 -143.2503 171.2775 52.9435 16.8621 -76.8808 118.1844 -169.1421 -70.4160 -108.2529 -1.9808 64.4096 72.7652
