# Supplementary material for: Exploiting Sequence-Dependent Rotamer Information in Global Optimization of Proteins
Source: J Phys Chem B. 2022 Oct 18;126(42):8381–90. doi: 10.1021/acs.jpcb.2c04647 (PMC9623586; doi:10.1021/acs.jpcb.2c04647)
Supplement: Supplementary file 2 — jp2c04647_si_002.zip [file jp2c04647_si_002.zip › TripeptideConformations/GLY_LYS_GLY_new.csv]

0.00000000 -179.8644 179.7294 -74.5605 153.6262 -64.5424 -177.6203 179.9972 -179.9953 -71.4089 165.3400
0.22324256 179.9876 -179.9910 -70.4856 142.1466 -170.4039 176.5355 179.4821 -179.9692 -70.6238 164.0272
0.26022655 -179.9094 179.8480 -143.8799 148.1100 -164.3053 -177.0462 65.9196 66.5961 -70.6098 167.7525
0.30826301 -179.9120 179.9046 -142.5171 145.1908 -170.4613 176.1409 179.4944 -179.9818 -70.7103 164.3235
0.55288290 -179.5373 179.5419 -130.5242 156.4465 -62.8940 -65.7479 -177.3098 179.9234 -71.4963 165.3268
0.57541349 -179.7700 179.7037 -76.0727 154.7756 -58.3687 -60.4902 -175.1133 179.7588 -71.4147 165.3047
0.68111386 179.9541 -179.9747 -69.6377 139.2083 -174.6335 -179.5539 177.0531 -68.9328 -75.2571 157.8284
0.72934809 -179.6273 179.3648 -132.9476 155.9437 -64.7852 -173.5259 -64.7211 -177.4604 -71.4868 165.4788
0.81481867 -179.9294 179.8742 -142.5327 141.6786 -175.0370 -179.8145 176.6898 -69.2592 -75.6556 157.5877
0.87914343 -179.8565 179.8073 -74.4886 153.6520 -64.4644 -177.7221 -176.8127 -68.9525 -71.4090 165.3218
0.91444890 179.9829 179.9835 -70.6442 143.2762 -169.3738 174.2388 65.3563 177.3616 -70.2853 165.0554
0.93479827 -179.8601 179.8716 -74.6335 153.6350 -64.9576 -177.4678 176.5495 69.0894 -71.4159 165.3931
0.97445077 -179.8899 179.9204 -142.7478 146.3264 -169.4462 173.8744 65.2558 177.3561 -70.4205 165.3260
0.99685091 -179.6684 179.9482 -132.8053 155.8631 -65.3828 -176.2246 176.6430 69.1741 -71.4955 165.4214
1.09821025 179.9370 -179.8690 -69.1505 130.2389 -179.9304 64.8562 177.8009 76.8907 -76.8548 155.8154
1.15647735 179.9952 -179.9320 -70.0305 139.7486 -173.3336 64.9766 176.0568 -179.2058 -70.9172 163.0669
1.21857675 -179.9434 179.8583 -143.3308 144.1758 -172.1126 65.0030 175.7368 -179.2146 -70.7987 163.8715
1.24640024 -179.9220 179.8992 -142.5631 144.9817 -170.1651 176.7345 176.6123 69.5311 -70.7220 164.1891
1.29833931 -179.9639 179.8629 -142.5168 132.6449 179.5111 64.7355 177.7817 76.5500 -78.1364 155.0964
1.32584906 -179.8057 179.6523 -76.1108 154.0694 -57.1958 -57.6454 -60.8771 -176.9361 -71.4397 165.2047
1.43264036 -179.6245 179.3829 -125.5160 155.4096 -61.2697 -62.5827 -62.1941 -176.7650 -71.5279 165.2010
1.46403195 -179.7702 179.5651 -76.3051 154.7452 -57.9648 -60.6044 -177.8966 69.9005 -71.4144 165.3084
1.51858082 -179.9723 179.9090 -140.9472 122.3280 176.2551 57.2699 170.5489 58.6100 -80.7659 158.6037
1.55841311 -179.8991 179.8775 -146.4697 147.1787 -167.4590 60.1288 56.7785 176.6660 -70.8071 164.9556
1.65102412 179.9782 179.9785 -70.4488 142.8814 -177.1294 61.7879 173.0687 63.6612 -155.5072 -169.4151
1.67837036 -179.7780 179.7481 -143.5847 161.2567 62.9958 174.8495 62.0325 67.5220 -71.5224 165.0082
1.70164166 -179.8945 179.7548 -74.2736 152.9294 -64.8752 178.3302 62.9563 67.1940 -71.4773 165.2485
1.72711822 -179.8958 179.8128 -75.7884 153.7912 -64.1917 -172.2675 -62.1061 -68.3604 -71.4297 165.5458
1.76279945 -179.6856 179.4182 -132.1188 155.1985 -64.9248 179.8025 63.4339 67.1047 -71.5678 165.2602
1.82769530 -179.8677 179.9229 -142.6235 145.7761 -172.1321 172.1348 64.3424 177.5908 -178.5578 -179.7136
1.90630290 -179.6987 179.4458 -76.1063 152.8333 -80.5864 65.8042 173.1068 -179.8486 -71.4086 165.3729
1.94395674 -179.9832 -179.9167 -70.6658 141.6713 -169.4892 -179.7285 -62.6570 -66.5067 -70.4412 164.4855
1.99923892 -179.8896 -179.9652 -142.9358 144.7657 -169.3214 179.6428 -62.5670 -66.2150 -70.5633 164.7912
2.05514227 -179.8121 179.5519 -76.1027 153.6776 -57.4008 -57.6023 -58.5681 -67.1091 -71.4409 165.1742
2.09101354 179.8899 179.9230 -68.2012 154.9010 80.0352 -63.1245 -174.4686 179.8894 -71.7227 163.0094
2.17945413 -179.9005 179.8592 -142.4457 145.3759 -171.7166 174.8874 -176.8406 -69.6956 -178.2508 -178.2004
2.21644745 -179.7790 179.3792 -145.1876 170.3245 86.1634 -59.9563 176.7071 -75.6566 -68.0535 172.4076
2.25288970 -179.8822 179.8675 -146.2348 147.3771 -169.1166 59.9206 57.0838 176.6386 -177.7990 -179.7493
2.27732196 179.8634 -179.7756 -72.5849 118.6715 -157.9977 -70.7861 -58.3750 -179.5614 -69.9758 162.3454
2.33328598 179.9302 179.8438 -73.4343 166.9252 88.6067 -59.9854 175.2825 -75.7562 -68.1089 173.3446
2.40463497 179.9227 -179.9661 -70.2158 136.0582 -172.2659 -93.2810 170.9531 -168.5564 -74.2439 145.3046
2.46534280 -179.9754 -179.9057 -70.6312 142.1485 -173.1141 61.7583 60.2300 176.4730 -177.7485 -179.3474
2.52503661 179.9030 -179.8289 -70.2980 125.8029 -175.7870 -95.7047 -176.2312 -67.6693 -80.4035 150.7600
2.57340633 -179.9735 179.9003 -138.5064 122.1139 -158.2644 -72.2652 -58.5806 -179.8662 -70.0000 161.4420
2.62161996 -179.9566 179.8747 -139.5957 138.6645 -173.2710 -94.0522 170.8391 -168.6976 -74.4577 144.3432
2.66552846 -179.6770 179.3690 -76.5924 152.9034 -79.9191 65.7313 169.6560 67.8575 -71.4087 165.3249
2.70046731 -179.6655 179.3674 -146.3949 160.9547 76.7012 -64.5535 -172.1751 179.8161 -179.2594 -179.8840
2.76727505 -179.5636 179.1967 -77.8397 156.0143 -56.9353 -61.8754 87.9301 177.4894 -71.4443 165.3220
2.79355784 -179.4518 -179.2820 -135.9955 157.1803 -67.2832 -89.8068 65.7203 66.5080 -71.5887 165.3479
2.82648100 -179.8782 179.8770 -142.4960 145.4226 -172.7338 170.7813 61.1239 67.7923 -179.0421 -179.3983
2.96292590 -179.8687 -179.9606 -146.1626 146.9390 -169.4604 59.7310 54.7833 66.3611 -177.7747 -179.6608
3.01674255 -179.6562 179.5738 -81.7053 153.2260 -81.0557 69.5675 62.5860 175.2119 -71.4323 165.4722
3.08441166 -179.7800 179.5646 -142.2120 164.3104 51.4752 71.0963 176.1815 -70.3549 -71.3490 161.7727
3.12683828 -179.7924 -179.6015 -151.9341 147.6846 -166.9489 63.0268 62.5757 -99.3476 -70.8790 165.1689
3.14834595 -179.7822 179.5004 -142.6718 167.6401 53.3593 68.3118 171.0787 179.9254 -179.1972 -179.4686
3.21534192 -179.5421 179.6425 -128.5582 157.1598 -60.9582 -82.7729 72.2120 172.8073 -71.5337 165.3150
3.35049045 -179.9785 179.9037 -138.9661 119.8674 -157.4120 -65.7352 -169.1860 179.8515 -72.4330 154.6943
3.39326025 -178.9778 177.4950 -127.8364 154.6809 -66.0090 92.5640 -177.2820 -68.8709 -71.4744 165.3795
3.42973366 -179.2756 178.3248 -144.9633 160.8813 77.0267 -65.5085 -59.4890 -174.2571 -179.2315 -179.9536
3.50823362 -179.6560 179.1205 -146.5933 159.6968 75.9236 -64.4672 -168.7888 -68.0000 -179.5526 -179.6827
3.53715859 -179.9038 179.8596 -144.0811 151.4990 -160.0364 -176.9837 103.7803 -61.7108 -69.2096 172.3443
3.57665962 -179.6396 179.3257 -133.0768 156.1807 -64.3556 -171.0324 -65.9677 91.2694 -71.5008 166.1128
3.60576647 -179.9096 179.6674 -74.7979 153.8727 -63.5829 -171.3550 -65.8661 91.3594 -71.4120 166.0504
3.71757058 -179.9161 179.6956 -74.1246 152.9144 -66.0934 176.0165 65.2136 -92.7899 -71.8164 165.8139
3.78080012 179.9846 179.9858 -70.7953 143.3054 -169.8431 171.2892 66.6428 -91.4437 -70.3613 165.1132
3.80815871 -179.8878 -179.9619 -142.4902 146.4572 -170.0086 170.9257 66.4593 -91.2196 -70.4697 165.4058
3.83373465 -179.9277 179.8664 -141.0090 143.6465 -173.3646 -95.1855 179.9342 177.9478 -174.7985 -177.1681
3.86662981 -179.6317 178.9873 -75.9303 155.3694 -59.5132 -61.5157 89.6516 72.9588 -71.4487 165.3782
3.89314207 -179.2137 177.8343 -145.4213 160.7921 75.7375 -65.1135 -56.8948 -67.2986 -179.2528 -179.9056
4.02473722 -179.9956 -179.9250 -71.0708 140.9442 -169.3652 -177.7887 -66.0798 93.3337 -70.4799 164.6912
4.05055681 179.9201 -179.8604 -69.7864 129.7877 -176.5436 -98.7958 174.3958 68.0112 -78.0429 151.2822
4.07316175 -179.7691 179.5634 -142.4977 168.1304 53.5268 69.1052 173.7893 -70.8534 -178.9525 -179.5898
4.22348533 -179.9587 -179.8738 -70.6888 139.9086 -166.1368 92.8747 -62.4433 -176.8461 -70.9962 165.3590
4.29853830 -179.9495 179.9301 -139.8413 132.4055 -177.4670 -99.2954 174.2484 67.9943 -78.3909 150.4327
4.37628861 179.9158 -179.7355 -71.9648 121.6713 -154.8392 -68.0120 -166.1354 -67.0860 -69.4895 160.7488
4.40089817 179.8668 -179.9934 -71.8707 170.7448 84.0099 -65.7848 86.8054 65.4540 -67.6656 179.7501
4.48275681 179.9111 -179.7617 -72.0749 121.6360 -153.7832 -68.8097 -172.8734 71.0936 -69.4424 161.7424
4.52823307 179.8725 -179.7517 -72.6238 118.3616 -157.5577 -69.7467 -55.0025 -66.5337 -69.7019 159.5560
4.57990949 -179.8724 179.9091 -144.9721 146.5938 -160.9262 92.1158 -61.6294 -177.4828 -178.7432 -179.9702
4.60269453 179.9066 -179.6992 -72.0429 115.4673 -176.8766 73.2596 -88.9416 -69.9956 -72.6179 160.5760
4.64751751 -179.9095 179.8851 -141.0371 142.1141 -173.4936 -93.3136 -67.7559 -176.7016 -177.8199 -179.2925
4.78796459 -179.9689 -179.8101 -70.6898 142.4781 -170.8423 62.4167 67.8635 -89.6996 -70.6265 164.3397
4.82024387 -179.9555 179.9525 -138.7127 121.9659 -157.7713 -71.3632 -54.9411 -66.3199 -69.6523 159.8579
4.87785373 -179.8613 -179.8563 -141.9928 143.8179 -171.1899 -178.9469 -65.6703 93.8267 -178.6364 -179.8429
4.90958587 -179.9823 179.8593 -141.5257 117.7972 -177.3191 73.3970 -89.0666 -69.8016 -73.8413 159.9499
5.04004634 -179.9698 -179.8879 -70.9525 140.2214 -167.3093 91.7827 -62.9577 -176.4333 -178.5192 -179.4320
5.11775906 -179.5975 179.1641 -131.8118 153.9152 -59.0640 -64.9110 -91.2587 72.2329 -71.6087 164.9499
5.21410467 -179.8328 179.6068 -75.7107 151.3933 -55.2467 -60.1944 -83.6257 77.6762 -71.4990 164.9324
5.41995253 -179.8989 179.9480 -140.8441 140.7650 -173.2294 -92.0492 -62.8814 -66.1969 -177.5221 -179.5684
5.48699323 -179.9795 -179.8198 -70.7812 143.0425 -172.4363 62.1140 68.3995 -89.3470 -177.7500 -179.4311
5.56309997 -179.8517 -179.8232 -150.6808 143.8999 -166.0454 92.8873 -66.6853 96.8640 -71.2664 165.5343
5.68561213 -179.9639 179.9017 -139.0103 126.4821 -160.1041 -77.2816 -65.2690 92.3239 -69.0145 175.9980
5.94433834 -179.8583 179.7361 -144.6171 148.2276 -156.9967 101.6909 -63.5951 -76.8755 -71.5275 165.3950
6.26563362 -179.6874 179.7793 -148.5149 161.7099 76.5630 -68.9869 101.8417 176.3248 -179.2911 -179.9027
6.35501293 -179.8312 -179.8546 -150.5019 144.8332 -165.9462 92.1601 -66.6476 97.2248 -178.5478 -179.9431
6.46153687 179.9863 -179.9696 -70.6830 139.4473 -168.7105 78.2310 -89.5693 -73.1280 -163.4611 -172.1678
7.08360210 179.7687 -179.5376 -83.7643 79.4624 -156.2559 -66.9711 -79.2647 67.3518 -70.7533 166.4096
7.26468728 -179.4583 179.0724 -144.2642 161.1450 63.5488 -88.2018 -92.2874 69.6895 -179.3654 -179.8932
