# Supplementary material for: Exploiting Sequence-Dependent Rotamer Information in Global Optimization of Proteins
Source: J Phys Chem B. 2022 Oct 18;126(42):8381–90. doi: 10.1021/acs.jpcb.2c04647 (PMC9623586; doi:10.1021/acs.jpcb.2c04647)
Supplement: Supplementary file 2 — jp2c04647_si_002.zip [file jp2c04647_si_002.zip › TripeptideConformations/HIP_ARG_PRO_new.csv]

0.00000000 -145.4827 164.6577 62.0890 84.8522 -66.2346 160.3404 57.9924 155.3733 -73.5634 168.8382 179.6118 -61.5289 152.0040
0.10765470 -144.5676 154.6472 -166.9171 -92.7895 -66.5902 159.9002 58.9022 157.6565 -73.7059 168.6961 -0.2868 -60.8866 152.7683
0.16187870 -72.2132 151.9521 -166.2827 -90.9897 -65.4253 159.8635 58.8559 157.6802 -73.6731 168.7349 -0.2790 -60.8504 152.7821
0.33292970 -75.8503 162.8065 63.7751 81.3479 -64.7188 160.4765 57.9794 155.4343 -73.5818 168.7475 -0.2919 -61.5537 152.0212
0.50407520 -145.4223 164.4487 61.9541 84.6269 -69.6030 163.8494 61.2757 70.9779 168.9025 -178.9414 -0.4079 -61.4103 152.4804
0.55897220 -144.5447 155.5505 -167.1051 -93.5253 -68.8686 163.0533 61.5227 72.3622 169.4788 -179.1666 -1.5247 -61.1852 152.5679
0.62009090 -72.4601 152.9237 -166.4275 -91.7712 -67.7638 163.0126 61.5056 72.4510 169.5082 -179.1644 -1.5177 -61.1672 152.5507
0.76962500 -145.4793 164.5895 61.9205 84.7463 -66.5609 158.4538 44.5808 57.4503 56.7143 79.0022 -0.5605 -61.8845 151.7691
0.82264000 -145.4817 164.4538 62.0102 84.7169 -67.1532 162.9887 63.4145 163.2834 177.5185 82.6775 176.4434 -59.6274 156.5387
0.87212010 -144.5775 155.2470 -167.3264 -93.1879 -66.3518 162.5368 63.1123 163.6431 178.0156 82.5027 -3.9488 -59.0344 156.9775
0.93172270 -72.3563 152.6742 -166.6583 -91.4968 -65.2432 162.4998 63.1009 163.7239 178.0569 82.4807 -3.9405 -59.0009 156.9880
0.95877120 -72.7906 153.9060 -169.9465 75.5670 -64.2059 158.8316 58.1291 156.4965 -73.1233 169.9150 -0.1258 -60.7311 152.3347
1.30654630 -64.9580 143.5313 -176.2383 79.0339 -151.0090 162.3799 66.6956 -160.2077 71.3245 -177.7959 0.5029 -60.0879 154.2563
1.34122970 -65.1611 143.9800 -176.6610 -106.4146 -151.1779 162.4342 66.6199 -160.2098 71.3000 -177.7877 0.4829 -60.1089 154.2502
1.36835140 -70.0030 147.1720 -176.5575 77.4615 -146.6813 161.2251 55.6347 157.8678 -73.1375 169.9627 -0.2252 -61.0592 153.0277
1.41210590 -70.2253 147.8053 -176.6004 -107.6338 -146.8183 161.2691 55.6234 157.8434 -73.1403 169.9701 -0.2280 -61.0823 153.0091
1.46795780 -144.1975 151.2725 -176.1183 76.2108 -146.2839 160.9701 55.9781 157.9174 -73.1883 169.8588 -0.2358 -61.0314 152.9591
1.49046710 -144.1450 150.8242 -168.4034 -102.1173 -72.7200 158.2229 45.6576 58.2957 56.6616 78.8772 -0.6638 -62.4333 151.5914
1.54113590 -145.4393 164.5653 62.1055 84.8221 -67.5687 160.5828 67.8738 -179.3126 -179.7759 -179.7877 -179.9256 -60.0105 153.8432
1.57217400 -73.1009 154.9896 -169.6335 74.4429 -67.1450 163.4723 61.0729 71.2215 168.5830 -177.8378 -1.1266 -61.0888 153.0780
1.65192990 -145.5037 165.8606 63.3543 87.2389 -63.0136 144.8564 -168.8222 -173.0673 -177.2618 -79.3097 -176.3827 -58.6558 156.2743
1.67538650 -145.2474 165.0295 62.7193 86.0946 -70.2213 159.7617 -66.0830 -178.0792 -178.8971 -86.3546 -179.5345 -59.4414 153.8819
1.72434630 -145.2447 165.0200 62.7727 86.2276 -70.5057 159.8151 -66.3877 -177.3137 178.6695 87.1264 179.6601 -59.4426 153.9094
1.75220260 -76.5818 163.5645 65.9224 82.4014 -71.5537 160.9710 -53.4515 -69.0373 66.1702 66.4488 2.8573 -59.8682 154.1181
1.78545870 -145.2788 164.9751 62.7732 86.1779 -70.4384 159.7986 -65.7842 -174.9374 -66.7417 173.5953 179.9874 -59.4646 153.8922
1.82427180 -72.7945 153.7529 -164.4537 -89.6599 -67.4102 158.2625 -66.0962 -177.8156 179.8184 -179.8602 -0.0440 -58.8794 153.9906
1.84641150 -72.8305 154.0864 -170.2137 75.1442 -64.8505 162.1465 63.0644 163.5213 178.3370 82.7641 -3.8794 -58.8672 156.9784
1.86937430 -143.8656 157.4863 61.4928 -87.1044 -70.3514 158.4297 58.4264 155.7606 -73.1629 169.9483 -0.1910 -60.9280 152.1918
1.89301560 -145.2668 164.9781 62.7191 86.1126 -70.3186 159.8969 -66.1739 -175.8173 -64.3098 -83.8270 -179.4538 -59.4398 153.8914
1.91535710 -144.5051 154.0068 -166.2699 -91.4386 -68.4169 159.9538 67.4834 -179.6324 -179.2172 -178.2948 0.1963 -59.7236 154.2466
1.94955480 -144.1077 151.1299 -169.8719 75.0029 -70.9238 157.5969 45.5596 58.2140 56.7901 79.1019 -0.5047 -62.0288 151.7185
1.97618930 -144.5528 155.1373 -166.7958 -92.2822 -66.1229 159.4001 65.5988 178.8182 -179.4670 -87.8288 0.8310 -59.4595 154.2911
2.00645950 -72.7276 154.5137 -165.2318 -90.4483 -60.0515 142.6337 -162.4759 -158.1206 76.2351 -166.7982 -179.0461 -58.3429 159.9307
2.03466710 -72.3920 152.5834 -166.1550 -90.6142 -64.9869 159.3198 65.5993 178.9545 -179.4421 -87.7683 -179.4192 -59.4312 154.2776
2.06826510 -76.1765 163.0166 64.4902 82.6289 -69.0136 160.0510 -66.4878 -177.3085 178.6557 87.1503 179.6761 -59.4984 153.9465
2.09612020 -145.2792 164.9633 62.7050 86.0343 -70.3592 160.2120 -66.8357 -179.0524 67.1684 -108.0182 -179.6599 -59.4485 153.8526
2.12645920 -75.9177 162.7806 63.7092 81.3158 -67.8568 162.5803 69.6301 89.0560 66.2820 -149.9666 -177.7011 -60.4355 147.8412
2.16001630 -72.3998 152.4303 -165.9403 -90.5329 -65.8742 159.5236 65.5925 176.8094 66.7550 -174.2978 -0.1770 -59.4951 154.4122
2.19342190 -134.3377 157.3803 -57.9603 -73.9397 -141.0178 159.7761 -66.9096 -63.8733 -177.3392 -89.5870 1.8297 -59.2639 154.1350
2.21990330 -135.8497 156.7065 -57.9576 -73.7932 -69.0103 159.0393 58.3927 155.9078 -73.3090 169.5457 -0.2356 -61.1368 152.3776
2.25506430 -70.0608 147.0309 -176.5459 77.6226 -146.7946 163.8287 60.9779 164.3633 178.6141 82.5288 -3.5851 -59.4263 157.0055
2.29241990 -72.7592 153.7574 -164.5004 -89.6776 -67.4314 158.5723 -66.9592 -179.4306 64.3209 82.6323 -0.4588 -58.8478 153.9335
2.31476930 -72.9748 155.6390 -164.9017 -91.4826 -58.9425 130.6905 -161.4582 -74.3493 -168.9687 -175.3156 -179.1079 -58.7201 150.1479
2.34108140 -75.5181 155.0356 57.4961 -102.6136 -69.2491 158.9163 58.4017 155.8848 -73.2687 169.6503 -0.2215 -61.0771 152.2823
2.37072840 -144.0097 151.8553 -175.9899 -108.9623 -146.5463 163.6861 61.2320 164.3728 178.5157 82.5631 -3.6076 -59.4341 156.9094
2.39700620 -72.8658 154.0970 -164.6026 -89.8412 -67.2230 158.2933 -65.9055 -176.2056 -64.2803 -83.4724 0.7334 -58.8556 153.9988
2.42125230 -63.5912 150.1045 61.2742 -101.2168 -73.5381 158.0232 -59.8353 -60.4401 84.5217 -163.2934 1.4209 -59.1088 154.0099
2.45016380 -61.7746 145.8130 -58.0161 117.9686 -72.8313 157.4637 -59.9505 -60.7521 84.4647 -163.5365 -178.2697 -58.9600 154.0401
2.47085680 -61.5829 145.6227 -57.5818 -70.1365 -72.8307 157.4501 -59.9890 -60.7643 84.4642 -163.5555 -178.2674 -58.9586 154.0395
2.49685510 -145.4593 165.9449 63.3828 87.3044 -63.3091 143.7366 -171.5459 179.1551 -65.1645 -83.7365 -179.6018 -59.4983 154.6580
2.52454160 -66.8666 148.1225 -175.4502 -106.9819 -143.1318 163.6398 81.2554 -54.4522 -57.7053 -161.5548 1.8916 -60.3216 153.8557
2.54908730 -73.6696 153.6858 -57.3880 -70.4431 -68.8309 159.0144 58.3845 155.8877 -73.3037 169.5393 -0.2307 -61.1320 152.3822
2.58330390 -129.6254 156.4587 -65.4150 -11.9266 -141.1128 159.7864 -66.9414 -63.8671 -177.3647 -89.7862 1.9121 -59.2604 154.1199
2.61203980 -72.7262 153.5230 -164.4201 -89.5441 -67.7692 158.7671 -66.4471 -178.6787 67.3579 -108.4185 0.4769 -58.9095 153.9796
2.65996100 -143.2525 164.5830 63.8816 86.5162 -72.7721 161.2744 -81.9488 59.1817 59.6270 -165.2482 -0.0052 -59.1661 153.7245
2.68190110 -61.1512 132.2153 -173.5357 82.0691 -79.3335 157.8790 -58.2781 -55.7853 -161.6676 -89.7462 -2.1028 -59.1176 153.6905
2.71927710 -72.5048 159.6786 68.3510 84.4185 -74.9763 162.4962 -80.9100 61.5029 60.6428 -164.7125 2.6913 -59.6218 154.0670
2.74221760 -65.7945 160.6729 66.2054 81.7718 -68.1932 159.6411 -54.8376 -50.8277 97.3702 84.7923 1.5798 -59.6865 154.0427
2.76404320 -68.2416 154.1575 75.5880 86.9747 -84.2964 165.7699 -83.5083 57.1528 172.7465 166.0964 -1.5071 -60.3624 154.5857
2.79676210 -145.4658 165.9150 63.4024 87.3406 -63.3846 143.7432 -171.4830 179.1013 -67.2230 109.5392 179.5305 -59.4637 154.7343
2.83017110 -144.2615 155.3884 -170.0719 74.6571 -67.9510 158.8743 67.9067 -179.0660 -178.6575 -177.0205 0.2970 -59.6239 153.8937
2.87727740 -70.4592 141.8907 -170.2670 80.4963 -84.4733 158.2439 -78.0329 66.6530 61.6514 -166.8099 5.4799 -58.7746 153.4992
2.90398590 -72.4800 152.3965 -170.1082 75.8889 -66.9033 158.6329 67.8258 -178.9940 -178.6942 -177.1939 0.2945 -59.5575 153.8667
2.94044040 -144.3315 156.5323 -169.7353 74.9270 -65.8838 158.6825 65.0535 178.0348 179.8458 -90.1784 0.9882 -59.4426 154.0703
2.98021500 -144.3035 156.1255 -169.6074 74.5737 -67.1324 159.4665 67.7847 -178.6361 -64.0763 -84.0712 0.0975 -59.6573 153.8556
3.00402270 -144.2862 156.5670 -169.5071 73.4876 -68.8732 161.3663 69.7170 89.8984 66.8094 -148.3522 1.9977 -60.5131 148.4218
3.02513730 -72.7978 153.7026 -169.7606 76.0805 -64.8752 158.4561 65.1370 178.2683 179.9469 -89.9674 0.9641 -59.3808 154.0297
3.05115770 -144.2938 156.6555 -169.5241 74.5436 -66.4144 158.7608 65.4531 176.6255 66.6437 -174.6059 -0.2136 -59.4666 154.1499
3.07504760 -135.8402 156.7001 -57.8585 -73.5813 -69.7462 161.8511 63.9947 163.6632 177.9415 82.6601 -3.6573 -59.3568 156.7190
3.11960110 -144.2552 158.7749 63.4048 -85.6045 -68.0237 141.4795 -166.5535 -168.3746 -176.1661 -79.3806 -175.8084 -58.0385 156.5387
3.14752110 -135.8323 156.8784 -57.8016 -73.5966 -69.6824 157.6160 45.0803 58.0858 56.5287 79.3206 -0.4787 -61.9667 152.0963
3.16905400 -66.6810 150.8149 -165.2517 -87.9786 -65.8771 156.9828 -72.4757 88.4940 -86.8666 -178.4595 -1.7974 -58.6087 153.8232
3.19253140 -73.0491 151.7121 -57.4765 -71.0120 -142.6100 165.4675 58.8072 71.9218 169.0593 -178.5964 -0.3509 -61.7434 153.3078
3.21893280 -73.6175 153.6494 -57.2915 -70.2279 -72.1297 162.9582 62.0201 71.7637 168.7366 -179.3163 -0.4374 -61.6024 152.6407
3.27090350 -73.3247 155.1872 -168.7006 74.7917 -67.8228 157.0731 -65.8387 -177.9746 -179.0351 -86.2678 0.5548 -58.7974 153.6516
3.29983870 -69.9304 146.2627 -176.8188 77.7527 -147.0825 160.8461 63.1913 -179.5082 64.3946 81.4358 0.5245 -59.8788 154.5011
3.32686810 -144.1874 158.3755 -168.2566 74.0221 -68.6498 157.3056 -66.3980 -176.9826 178.2209 87.5009 -0.3587 -58.8196 153.6889
3.36354440 -74.1272 153.7127 -58.0098 116.5627 -69.6046 161.8773 63.9345 163.6798 177.9567 82.6367 -3.6439 -59.3460 156.7385
3.38535210 -73.3151 155.1421 -168.6779 74.8063 -67.8563 156.9833 -65.9221 -179.2913 67.9716 -172.4345 -0.0246 -58.8177 153.6148
3.40628000 -73.6701 153.6822 -57.2756 -70.2046 -69.5680 161.8279 63.9924 163.6678 177.9500 82.6541 -3.6594 -59.3494 156.7268
3.43509350 -145.4337 166.0699 63.4561 87.5488 -63.0064 142.4564 -168.4023 68.5287 63.3610 83.9696 179.5094 -61.0011 155.4653
3.45756550 -130.2426 155.5127 -65.9237 -10.8553 -145.8798 164.0855 61.3649 164.2240 178.3113 82.5369 176.5076 -59.6420 156.9546
3.48979230 -137.3174 151.4532 -176.1260 -107.8545 -148.0309 159.6150 75.3655 -62.6066 -58.5807 159.5906 1.7339 -60.1008 153.5060
3.51141690 -144.0032 151.5165 -176.0764 -109.1431 -144.8049 160.3574 63.2959 177.6592 67.0341 -174.2370 -0.1092 -59.8039 154.3642
3.56265060 -143.7712 147.7738 -176.7157 76.3169 -134.7188 157.8038 -64.4324 -64.7509 -176.3153 -178.8656 -0.1369 -58.7725 153.6989
3.58521070 -143.7649 151.5210 -176.1593 -108.9128 -145.7622 160.5206 63.5695 178.9027 64.5608 83.1300 -0.3314 -59.8327 154.3843
3.61218310 -134.5264 156.1463 -59.4580 106.8726 -73.6290 157.8352 -65.9783 -177.8080 179.8136 179.9745 179.9548 -59.0398 154.0404
3.63308160 -144.2288 158.8194 -168.3993 73.6607 -68.2333 157.7480 -66.2695 -178.5723 67.4266 -108.2481 -179.7068 -58.8183 153.6446
3.66503780 -144.1462 159.2971 -168.3219 73.3575 -68.3535 157.7239 -60.8139 -61.4112 -176.0230 86.6170 179.3644 -58.9186 153.7026
3.68822340 -75.6977 162.5913 65.0070 83.2948 -71.0872 161.2229 -83.3095 64.2877 175.6743 -86.4829 0.7233 -59.1699 153.7553
3.71723620 -144.2874 157.6057 -169.6408 74.6782 -62.5201 138.9587 -170.1572 70.8885 -178.1223 179.2017 -179.7974 -60.2808 154.6158
3.74908210 -73.3993 143.5486 -176.8082 -105.6471 -153.0700 158.4485 71.9928 -64.9809 89.0338 -171.9070 -175.7172 -59.2521 154.2451
3.76979620 -74.2821 154.6335 58.3911 -102.2788 -75.0728 158.4587 -63.0833 -57.1535 -58.4698 160.3437 -179.4083 -59.0514 153.8976
3.79280140 -144.2763 158.6750 63.4419 -85.4963 -68.3303 139.6186 -171.0696 176.0915 64.0553 83.6418 179.0881 -59.2317 153.6843
3.83014680 -73.2814 155.0158 -168.6775 75.1036 -67.9200 157.1317 -65.5764 -175.4389 -66.5238 107.2831 -0.9452 -58.8260 153.6378
3.85923550 -73.0819 142.7042 -175.9517 81.2739 -153.0033 158.3399 72.2499 -64.8827 88.8597 -172.2673 5.3900 -59.2116 154.2541
3.89224710 -73.3030 152.6981 -57.5887 -70.9563 -73.9896 157.8885 -65.9769 -177.7844 179.8004 -179.9546 -0.0483 -59.0614 154.0545
3.91471750 -135.8227 156.2491 -58.1015 -74.2425 -73.7571 157.8100 -65.8696 -177.9911 -179.0144 -86.3458 0.5660 -59.0603 154.0455
3.96395640 -130.5300 155.5771 -66.2657 -10.3407 -73.6063 157.8465 -65.9998 -177.8107 179.8050 179.9677 179.9522 -59.0406 154.0328
3.99053890 -143.7625 156.7315 61.1840 -87.4917 -76.2297 157.7045 -66.3186 -179.0662 67.1157 -107.9327 -179.6495 -58.9104 153.7290
4.03793030 -143.7856 156.9565 61.1727 -87.2144 -71.6394 158.3934 67.5390 178.4891 64.8124 84.2142 -0.5286 -59.5295 154.0046
4.06345750 -75.8104 162.5964 63.7012 81.2376 -67.2172 161.8151 56.7901 70.1983 172.1836 -88.2008 0.9528 -61.6044 152.1432
4.08833180 -67.9232 147.3732 54.3478 32.7374 -72.1348 158.1990 -65.9997 -177.8585 179.8701 179.9274 -0.0244 -59.1283 154.1220
4.10866510 -145.6685 167.3287 64.7987 89.9486 -60.7958 128.6603 -152.9624 -69.8150 -52.0688 -75.7504 -178.0386 -58.3083 158.6313
4.14687030 -135.3861 155.9984 -58.1137 -74.4288 -132.8079 159.0466 -65.9584 -176.1047 179.2510 86.7251 -0.3825 -59.2563 154.1401
4.18544830 -135.8319 156.4488 -58.0602 -73.9023 -67.4794 140.6693 -170.9948 176.1987 64.2840 83.7399 179.1578 -59.2765 153.9801
4.21127310 -134.5810 156.4920 -59.5000 106.8905 -68.6536 150.3943 71.1897 95.2834 69.7725 -139.8890 0.8053 -72.1974 155.3581
4.23545710 -75.3039 154.7677 58.0549 -102.3427 -74.5406 158.0685 -65.7585 -175.7503 -64.2785 -83.8137 0.6350 -59.0826 153.9485
4.26288170 -144.1802 156.8846 -169.5655 -114.4361 -65.0575 140.4661 67.5783 93.6921 -170.3749 92.5924 -5.8447 -60.0435 146.3731
4.29854060 -73.2264 152.4566 -57.4962 -71.0734 -74.6722 157.9414 -66.1134 -177.1223 178.5717 87.2391 -0.4200 -59.0812 154.0820
4.33388190 -144.3026 152.0582 -176.6949 75.8888 -142.5437 148.6392 60.3512 88.6566 -167.3150 88.2683 -1.6070 -59.7827 145.6082
4.37386710 -72.7958 153.3190 -167.9592 75.9697 -63.9511 140.6470 67.4956 93.3194 -170.4335 91.7265 -5.9345 -59.9625 145.6447
4.40034010 -130.5223 155.4918 -66.2040 -10.4059 -73.9941 157.8318 -65.3657 -174.7733 -66.6279 173.5891 0.1021 -59.0713 154.0395
4.42752200 -144.3083 163.1909 65.2447 -89.3827 -143.5629 161.4925 64.0658 178.6229 64.5452 83.1851 -0.3802 -60.1226 154.6614
4.45261900 -71.8312 149.3890 -165.4170 -89.1473 -70.5668 160.9553 59.2647 72.4985 168.3480 -88.7030 1.0058 -61.5837 151.9375
4.49075440 -73.1946 152.4095 -57.3541 -70.8536 -74.3555 158.0036 -65.7582 -175.3311 -64.2268 -84.1174 0.7237 -59.0843 154.0748
4.51679640 -73.5922 153.4691 -57.4859 -70.5471 -67.2519 140.6976 -170.9893 176.2030 64.2914 83.7387 179.1615 -59.2836 153.9981
4.53885800 -144.9374 160.6543 64.7412 98.6188 -143.6119 161.5854 64.4218 179.5872 -178.8290 -86.9616 0.3973 -60.1969 154.5368
4.56454250 -67.8935 147.3630 54.3405 32.7634 -72.1144 158.5529 -66.9829 -179.5338 64.2443 82.7060 179.6271 -59.1107 154.0608
4.58711280 -95.0216 162.0307 -167.3468 73.3871 -65.0918 159.2125 -91.6035 62.3834 -83.3280 141.8628 4.2070 -58.2372 153.3662
4.61630310 -68.1765 148.3440 54.5436 32.9912 -68.2803 160.3074 68.5648 -178.4412 -64.3463 -83.6659 0.2827 -59.9481 154.2421
4.65689840 -72.2562 151.4289 -57.6996 -71.0508 -76.4542 158.5273 -59.7083 -60.5485 -176.2728 86.6082 -0.7013 -59.2642 154.1240
4.68777560 -130.5097 155.5428 -66.2465 -10.3987 -73.7451 158.3398 -66.4972 -179.0064 67.1586 -107.8356 0.5365 -59.0595 154.0058
4.70997130 -68.1846 148.2865 54.5248 32.9431 -68.1602 159.4346 67.7397 179.6710 -178.7007 -87.7061 0.3407 -59.8718 154.2255
4.76307310 -72.3524 151.7147 -57.6836 -70.9526 -76.0768 158.6398 -58.9732 -58.1329 -59.3417 -80.2159 0.7566 -59.1790 154.0850
4.79429480 -73.5511 153.3360 -57.0321 -70.1806 -70.1064 159.1090 67.4479 177.8488 64.6627 84.6087 179.5133 -59.7457 154.3426
4.86144250 -67.1633 145.8772 53.9909 33.1967 -75.0733 158.7750 -59.3527 -60.2428 -176.4483 86.5995 179.4287 -59.3366 154.1973
4.89643160 -67.9015 147.2759 54.3067 32.7736 -72.1878 158.2239 -65.5322 -175.6068 -66.2554 108.2247 179.5807 -59.1705 154.1144
4.92832160 -134.5579 156.8504 -59.4601 106.8409 -65.1952 147.0884 62.8640 89.0271 -168.0315 86.8263 -1.7032 -59.8839 145.3985
4.94834840 -74.0695 153.6142 -57.9843 116.5556 -69.9970 159.1234 67.1533 178.0101 66.6830 -108.5188 0.6989 -59.7678 154.3331
4.97227040 -146.3382 149.1025 51.6373 40.2398 -66.5800 141.5018 -171.1357 177.6763 178.7274 86.1944 179.6406 -59.0968 154.4886
4.99556690 -73.5967 153.4508 -57.3027 -70.5489 -70.0442 159.1012 67.1636 177.8977 66.6196 -108.5201 -179.4645 -59.7681 154.3338
5.03206620 -145.6770 162.9580 62.2124 83.8422 -70.9638 159.6696 54.8140 79.8829 -88.2370 -156.6633 1.3479 -63.8783 148.0664
5.08461050 -144.5560 152.5636 -178.9454 -109.8351 -144.7962 137.0190 -149.2073 87.4127 -58.0927 -95.7384 177.1293 -60.1452 155.6692
5.12274910 -72.1805 154.6010 -164.7705 -90.2783 -60.8327 139.3492 -166.6285 87.1105 -70.6117 106.1051 -4.2812 -60.4205 155.4509
5.16606190 -69.6996 145.9046 -176.8553 77.6492 -144.3681 162.5167 51.0626 69.2001 172.6254 -88.1351 0.7895 -61.2800 153.3980
5.19933310 -69.9843 146.7139 -176.5940 -107.5073 -144.3866 162.5535 50.9479 69.0062 172.6228 -88.1430 0.7849 -61.2944 153.3879
5.22536200 -69.3197 136.7290 -176.8737 78.6612 -85.2017 139.4804 66.4728 92.5128 -170.5703 89.0730 -3.8260 -59.5072 145.1799
5.28620180 -126.1676 157.0689 59.7479 -91.2100 -72.5810 157.5279 -83.1554 65.6418 -86.1721 158.4937 -0.2457 -58.3717 153.4664
5.35340440 -146.3259 149.0548 51.6538 40.1203 -66.6683 140.8850 -171.1152 179.5120 -65.0698 -83.7537 -179.5875 -59.0615 154.5297
5.38655830 -143.4443 156.3935 61.1820 -87.4703 -78.8750 158.3122 -81.4061 65.0064 171.9043 85.2557 -0.5481 -58.6266 153.5981
5.41818330 -144.9684 172.8486 69.1634 95.2761 -101.1417 167.2253 -97.0933 57.2295 -85.1277 -84.7195 179.0724 -59.8490 154.3683
5.46794720 -74.0880 153.6641 -58.0200 116.5698 -70.2008 160.2377 67.2068 -178.1244 -67.7228 104.6632 -1.2773 -64.2832 -27.1494
5.56345820 -69.7636 146.0880 -175.7602 81.4334 -145.5821 162.4113 44.4756 68.7201 -84.8515 -86.2318 1.1570 -59.7808 155.5553
5.63823090 -70.7165 141.0654 -164.0086 -82.9920 -71.3857 160.9177 52.5117 60.3501 162.4606 76.7364 179.4740 -61.1795 152.7278
5.69172070 -143.8767 144.8833 -164.0151 -85.4222 -73.6326 160.9829 52.8576 60.4928 161.8794 76.1779 -0.7539 -61.2283 152.7031
5.73675160 -143.7731 156.7312 60.8428 -87.5591 -73.5168 160.2391 57.5140 71.4001 172.1711 -88.2066 0.9492 -61.3921 152.2348
5.94379410 -144.0095 157.3424 -166.5254 75.2034 -73.1917 158.3704 -83.0124 71.5754 65.6350 82.0032 179.1275 -58.6245 153.5097
5.97380480 -134.5776 156.8361 -59.3388 106.9741 -66.6047 158.7252 82.1707 -62.0604 -177.0734 86.2268 -0.5567 -59.8988 153.0239
6.07419620 -144.3255 157.9045 -169.1879 72.6820 -69.6623 164.1474 76.4099 104.4574 -163.8323 -82.8519 1.1277 -58.6700 153.3455
6.10407050 -144.2020 156.6112 -169.4576 69.1917 -66.5523 153.8054 52.5611 87.1783 -82.5263 -160.8170 3.2804 -63.6695 151.7529
6.13163540 -69.9103 146.9595 -176.7155 78.5629 -144.5690 158.5213 49.0767 84.1142 -83.4361 -158.1797 2.3855 -62.4098 150.1525
6.16155360 -69.9692 147.1933 -177.2853 -106.5759 -144.9595 158.5443 49.0581 84.1175 -83.5173 -158.1232 2.3453 -62.4110 150.1224
6.18640070 -75.3374 154.7029 57.1720 -102.9375 -72.0312 160.6435 57.3636 71.1439 172.1877 -88.2033 0.9538 -61.5094 152.3793
6.24058890 -144.2193 150.9505 -176.1665 77.6912 -144.3350 158.2769 49.4657 84.2007 -83.8091 -157.9739 2.3759 -62.4642 150.0663
6.26970470 -144.0758 151.1707 -176.8818 -107.6362 -144.7373 158.3171 49.4735 84.2058 -83.9344 -157.9175 2.3171 -62.4889 150.0258
6.36915530 -73.4811 154.0124 -55.5963 -65.3403 -67.1907 159.1594 84.1978 -62.1859 -177.2174 177.1442 -0.4516 -59.9339 152.7563
6.39301210 -74.0656 153.6466 -57.9932 116.5940 -71.3854 160.7243 57.5544 71.4038 172.0986 -88.2054 0.9872 -61.6073 152.5216
6.47462900 -143.8215 155.8963 58.3300 -93.4517 -74.0515 158.1489 52.8733 80.7519 -84.6648 -157.4923 2.7477 -62.4838 149.1900
6.64492570 -67.3016 143.6313 53.3328 34.1597 -84.5642 159.6996 -83.5013 68.1239 63.3274 81.3447 -0.8055 -58.9343 153.9938
6.76610780 -135.7366 157.0534 -57.6931 -73.3508 -69.3710 158.6182 52.3598 80.3516 -84.0574 -157.9257 3.0891 -62.3644 149.4050
6.91334620 -143.8706 158.1664 61.8218 -85.8686 -70.6333 161.8295 51.3869 61.5522 -105.7680 160.1119 172.3777 -61.5100 159.4707
7.04426900 -74.1309 153.7486 -58.0198 116.3236 -69.4351 158.6628 52.2579 80.3303 -83.9743 -157.9639 3.1022 -62.3388 149.4304
7.09033320 -73.6989 153.9355 -57.1009 -69.9535 -69.2510 158.5884 52.3543 80.3693 -84.0487 -157.9605 3.0866 -62.3639 149.4225
7.12636940 -144.4579 162.8754 65.1899 -89.0894 -142.3317 159.1515 50.1695 83.2841 -84.4482 -157.6102 2.2370 -62.7062 149.7667
7.16920770 -67.3089 147.0262 54.5971 30.5311 -66.4713 135.0321 -165.2174 91.4320 -66.0432 -96.1353 3.3130 -60.5381 155.7213
7.38232140 -144.0820 148.5097 -170.1621 73.7225 -67.1067 145.6369 33.2752 58.5782 73.3035 -147.3862 16.7087 -63.7830 154.1241
7.42516490 -144.8771 159.9659 64.4453 98.6697 -143.5958 159.3118 50.0624 83.3091 -84.4403 -157.6639 2.2422 -62.7253 149.7417
7.71701310 -73.7385 153.4994 -58.0093 117.6413 -70.7452 162.1657 51.3116 61.9343 -106.9581 160.3028 -6.9806 -61.9194 159.4633
