# Supplementary material for: Exploiting Sequence-Dependent Rotamer Information in Global Optimization of Proteins
Source: J Phys Chem B. 2022 Oct 18;126(42):8381–90. doi: 10.1021/acs.jpcb.2c04647 (PMC9623586; doi:10.1021/acs.jpcb.2c04647)
Supplement: Supplementary file 2 — jp2c04647_si_002.zip [file jp2c04647_si_002.zip › TripeptideConformations/TYR_PHE_TRP_new.csv]

0.00000000 57.1451 23.5884 -54.6240 101.0668 -79.2421 -16.4494 57.3511 82.5122 -74.8876 160.2097 53.3383 81.9019
1.19720110 59.5691 16.3541 -53.1255 100.0580 -90.8338 -2.0561 60.5569 -97.8082 -70.7052 153.9082 -44.6004 -60.6772
1.27018212 -144.5772 156.1217 57.0049 90.4499 -97.4143 -18.7908 62.1119 -96.0029 -81.6184 164.7744 58.4657 84.3149
1.38742397 -145.8875 149.1721 177.5249 79.4314 -144.7054 148.6055 -168.5210 77.3268 -69.5726 151.9924 -56.6782 -89.6905
1.42869211 -145.1746 157.5664 63.2045 93.1188 -126.7608 -6.1734 61.3271 -96.0595 -94.7667 163.0373 56.4365 90.2468
1.54784601 -145.9217 145.7105 171.6963 -97.0316 -149.1007 153.4436 -166.4530 73.6602 -68.9959 152.1671 -61.8902 -93.5552
1.59042825 53.7913 33.6976 -158.1376 -111.7958 -80.3424 -15.1852 57.9838 81.9785 -79.1575 161.4104 55.3858 88.5492
1.62050614 53.8454 33.4898 -158.1988 -111.9624 -80.4121 -15.1865 57.9552 81.9665 -79.1170 161.3385 55.3526 88.4919
1.85083355 55.1658 35.0655 -55.5632 101.2426 -74.5793 -19.4028 -54.2099 -69.6834 -80.5139 159.8970 53.5614 91.2114
1.88251005 -142.3536 153.7102 61.1194 93.2051 -133.9616 22.9048 -55.2152 98.5294 -142.3252 163.0277 52.6523 85.1342
1.90990068 -144.6199 156.3567 -167.9379 61.9052 -80.5176 -6.9624 64.1353 81.3568 -133.1553 154.2773 -176.6198 83.1944
1.97519652 -74.1735 157.4871 -54.9918 113.5186 -80.2388 -18.5482 63.8303 84.2642 -87.9113 161.3970 62.4211 82.4353
1.99570055 -133.3019 161.9366 -56.7405 106.1574 -79.0484 -18.7284 63.8793 -96.7838 -86.9312 161.1655 61.6869 80.8779
2.02706134 -72.8054 154.2724 -60.9747 109.4571 -77.0725 -22.7091 63.3422 -94.1783 -94.3964 161.3226 55.4514 -96.7632
2.08768554 -145.8302 148.8362 177.0365 -98.6918 -144.4344 152.9096 -171.2896 72.3943 -64.1990 150.9286 -53.9874 105.6156
2.15415013 55.9275 37.7182 -54.7631 -76.4137 -82.8501 21.4472 -53.1477 113.4322 -144.0178 161.9944 52.1755 82.5700
2.27638652 -145.4365 151.2354 -178.2195 -103.4706 -146.2146 147.4199 -179.9250 78.6462 -145.6430 146.8958 -172.9832 -107.6011
2.32677337 50.8980 21.6020 63.1893 -95.6548 -79.5831 -16.0830 57.7037 82.1268 -75.9502 159.9767 52.9005 83.2845
2.37467658 -145.2775 151.9902 -177.7791 -108.9585 -145.2000 146.3968 -178.1636 -100.4337 -148.0839 159.1609 64.6125 -85.1951
2.40272657 -145.4188 151.3178 -177.8572 74.2789 -145.9438 147.3119 -179.7665 -99.4958 -146.0548 147.3152 -173.0651 -106.9472
2.43513889 -144.8922 155.8171 -170.6705 -107.7242 -145.5600 164.4530 66.2588 92.3158 -123.0114 155.8276 -63.4232 -96.7504
2.52414766 -145.3761 147.4817 173.0870 -97.7206 -149.8573 152.2225 58.4545 92.3022 -77.2215 148.2617 -66.6549 -91.6665
2.55494076 -145.2674 151.4315 -177.4466 69.7846 -145.5618 146.3449 -178.1755 78.2604 -148.8928 159.3929 64.7346 -84.7558
2.59670820 -134.0894 160.1424 -58.1852 105.5448 -89.2291 9.0277 -55.9318 -75.4778 -141.4725 163.1465 57.5543 88.7160
2.65062483 -143.1143 152.7169 -171.0565 -103.3679 -138.6307 157.5331 -57.4704 -81.1188 -124.2765 155.3839 -63.8465 -95.9800
2.87760735 52.6005 44.0181 -160.5264 -110.0087 -75.9441 -16.4389 -53.7902 112.1065 -88.0467 161.9048 54.3753 94.0283
2.91225590 52.0940 50.9697 -161.7908 -110.1804 -83.0633 18.9390 -52.3375 114.0163 -140.5009 165.5118 55.9285 86.7413
2.97532771 52.2707 50.2778 -161.8347 69.3274 -83.0799 18.6286 -52.4277 114.1393 -140.1082 164.6445 55.7248 86.7180
2.99723255 58.5445 12.3561 -52.7849 -79.2823 -78.2602 -23.8297 58.8086 -95.2319 -76.4579 163.0155 39.6387 -102.7127
3.08192361 -144.8972 143.9588 171.0760 -97.2599 -141.2160 147.5889 -60.6602 -82.0774 -73.6648 153.0744 -66.2206 -91.3064
3.11072609 -71.8387 143.6638 -59.8804 -79.8801 -136.4797 12.2705 61.1476 -94.6391 -134.9130 164.3941 68.2653 92.6043
3.14312885 59.5991 16.6967 -156.9550 -112.3765 -90.6802 -1.8056 60.6694 82.4770 -71.7114 154.2599 -44.6141 -61.1480
3.17330165 -74.7713 158.8299 -60.0143 103.8891 -81.1027 -3.8594 64.6688 -92.3386 -67.1634 152.3900 -48.7948 -33.2367
3.19583648 -145.2988 157.2686 54.7544 84.9851 -94.8801 -11.6242 62.0888 84.7616 -65.6044 152.7741 -56.3741 111.7920
3.23499209 -145.1595 160.0982 55.8374 84.8438 -95.4066 -13.8505 63.8349 -92.7733 -67.7766 153.2786 -57.6285 -67.7802
3.27853973 -145.4940 155.3080 64.4497 92.9829 -138.4700 0.9337 62.9043 89.1902 -81.9103 155.2868 -53.9774 -82.1322
3.32337598 -145.4930 156.2255 64.2002 95.0579 -86.1394 138.4452 -178.1466 -98.2987 -152.3271 160.4127 61.1407 -88.6327
3.35131039 -134.8683 154.3550 -62.2248 -81.0403 -146.1114 159.1074 64.3641 91.7079 -140.8581 156.7043 -58.9530 -90.4660
3.38307262 -77.5000 156.5629 55.3834 -96.1240 -94.7447 -18.6895 -57.1880 -73.9849 -81.8210 164.6141 58.2358 84.5934
3.40648251 58.0229 24.7777 -54.5458 101.2055 -92.8459 22.0386 56.1324 -97.5295 -64.2969 150.8416 -42.9346 149.8699
3.46231062 -132.3248 148.9340 -62.5819 98.1900 -140.5985 152.5634 -58.1611 96.9333 -140.4894 156.4847 -59.9079 -89.7131
3.51358536 -143.9344 145.7784 179.6863 75.9505 -139.3812 148.1299 -58.9309 97.1496 -147.5351 154.1738 -172.9311 -110.8626
3.57466277 -144.7219 164.3647 -174.8321 -119.7025 -62.9933 -29.6707 -177.5100 77.9472 -118.1953 151.6398 -175.3428 84.2077
3.68856925 -145.6250 149.9069 178.8388 -103.2121 -143.7634 149.2797 -171.5644 74.8261 -67.3288 147.4089 -168.9727 -99.5851
3.75431044 -77.0082 154.6180 62.8965 89.1369 -84.4156 138.6533 -178.2379 -98.3134 -152.1452 160.3198 61.8789 -88.2475
3.77481448 -145.1009 155.5665 64.4495 96.8978 -77.5850 137.7809 -178.4084 80.4179 -147.3290 152.6826 -168.3464 -107.6398
3.80620406 -76.0215 154.8308 53.7670 -96.2340 -83.5893 -30.6833 -175.5309 77.5547 -76.7226 164.3272 58.5238 86.8550
3.85656493 -145.2692 170.3863 69.9809 -83.1255 -134.8854 170.7665 64.3932 91.1081 -116.5356 154.2487 -59.4451 -93.5380
3.90763486 57.5534 19.6398 -51.9233 -77.7686 -89.4791 -7.1834 59.1593 80.4990 -68.5722 152.6926 -54.8394 106.6489
3.95715388 -73.1296 154.4382 -60.5833 108.2908 -77.6365 -24.6507 -58.8829 -73.3148 -89.5252 160.8338 54.8256 -97.7769
4.01308718 -135.6547 159.7372 -62.8494 104.5391 -83.9403 2.3301 -56.5183 -73.5138 -135.2356 162.6579 52.9737 -96.7240
4.05632239 -143.4618 -173.7932 69.9311 -79.5183 -65.1101 -11.2359 60.9561 82.1706 -138.9383 160.6378 -170.3955 76.2819
4.08608418 -73.5640 157.2703 -61.7055 110.8446 -83.5563 2.2139 -56.7092 106.0531 -135.0667 162.6717 52.9326 -96.6742
4.20733053 -134.9241 157.1477 -61.2837 98.6708 -75.2796 -18.2524 64.4917 86.5261 -146.2315 151.9033 -177.5819 83.8414
4.25655320 -144.4537 147.8557 179.8032 -102.1688 -137.3014 145.9097 -59.5525 97.2696 -73.1328 150.4143 -170.5957 -103.2566
4.30933008 -144.8797 155.7590 61.1055 93.0817 -84.7501 151.9588 -167.3289 78.2212 -69.6213 152.7331 -56.0681 -85.2798
4.38752432 -145.4050 150.7455 -177.5657 -103.8837 -146.8059 146.1516 -178.3606 -100.2763 -150.3041 161.7885 62.3602 -3.1128
4.40990318 52.9928 36.3998 -161.1096 -114.5900 -75.1598 -20.5797 58.3996 -94.9932 -86.3984 163.3731 50.8381 -94.5832
4.43030554 -143.4363 -170.6609 71.6078 104.7789 -64.3689 -10.2543 59.2581 78.6862 -132.3016 151.0829 -169.5663 87.7651
4.48389328 49.2987 32.3760 60.2276 -92.9666 -71.9623 -21.5354 -54.0916 -70.5566 -83.6720 159.3096 51.9554 92.1381
4.52639624 -145.1754 156.2291 52.9338 -96.2579 -89.7181 -15.6481 62.8582 84.6300 -67.0409 150.2132 -177.4468 83.9393
4.55392656 56.8280 21.3533 -52.0957 -77.7789 -82.4661 -14.1252 60.1301 83.2805 -145.5247 152.7300 -177.2766 83.4377
4.59857949 57.4597 33.5516 -54.8882 -77.5080 -84.5243 14.8041 -52.7051 -68.1343 -76.3727 154.6605 -40.1079 148.6559
4.68045956 -145.6440 158.0379 65.3106 -85.4244 -96.6970 146.6455 61.9681 89.4072 -153.9887 162.7754 59.4674 -88.8223
4.72183286 -135.0102 155.7858 -60.7886 98.8907 -144.6363 157.7584 -166.5452 76.4472 -71.4053 153.7253 -57.6118 -83.4211
4.88525574 -140.5857 150.6485 54.9176 -90.0160 -142.7883 170.6815 -56.1214 98.4271 -130.3639 156.4597 -56.7041 -90.6199
4.95249211 -146.1925 169.7922 74.4804 -80.4812 -123.0923 146.0424 -177.6329 -99.8867 -150.1575 161.9953 61.2168 -1.4589
5.06244964 49.3576 72.5005 -162.7792 80.2208 -75.6776 -8.9595 61.3231 83.2360 -67.5630 154.5381 -55.9684 107.6882
5.12443875 -77.0363 155.4462 63.7939 88.9518 -91.7776 145.8848 61.5715 89.1427 -154.1211 162.6778 59.8886 -88.7400
5.16540604 -78.3195 163.5185 68.2161 89.0313 -143.1117 162.4229 64.0339 91.4026 -146.7029 162.2334 62.1384 -88.7154
5.26822635 54.4563 36.1807 -53.4365 -78.7297 -71.8735 -20.3075 -56.0065 -67.5937 -136.9569 156.7089 -55.3188 106.2551
5.34643634 -144.3635 158.1950 53.6261 88.9786 -75.0868 -33.2430 179.0134 75.0665 -73.5569 158.4434 -51.1699 114.8684
5.38412813 55.6977 27.1510 -158.3472 -112.4062 -89.2561 -6.9615 58.9256 80.7816 -68.6904 152.7755 -55.0208 107.0184
5.49374629 -74.3595 156.8856 -59.9386 104.2529 -80.5147 -7.9506 65.5367 -91.4380 -136.7788 166.3987 55.4718 16.5670
5.56164569 55.0038 41.6980 -159.6075 -109.9670 -84.4849 14.8869 -52.7279 113.0656 -79.1228 155.5876 -39.7371 147.9143
5.59222786 56.9271 21.3209 -52.0329 101.7647 -85.7734 -18.0296 59.8198 -97.6470 -79.4345 151.1577 -171.5181 -106.6153
5.68922890 52.1053 21.4378 64.0616 85.2768 -88.0562 20.7979 57.3556 -98.6695 -64.3137 150.8304 -42.0118 148.8123
5.84221440 57.1004 21.1520 -52.0066 -77.7328 -86.3280 -6.8130 61.1051 -95.2711 -143.8477 166.5270 56.7566 11.3585
5.87817385 -145.0423 155.9087 52.5506 -96.0599 -85.0654 -23.2265 -173.5852 75.8204 -64.2902 149.8158 -177.0933 83.4225
6.22868882 -144.5977 179.1497 74.0783 -71.3400 -71.5035 -11.8786 -55.2319 -71.9184 -71.1292 148.2731 -176.5546 83.8456
7.26690873 54.8321 30.1116 -159.1308 -112.6770 -84.9880 -7.3867 61.3480 -94.3335 -144.2188 166.1177 56.7640 11.6660
7.64007800 55.8556 26.3361 -52.0435 -75.4651 -90.1731 -9.5327 58.6078 -99.0702 -71.9091 169.7202 80.3258 153.7945
7.90189288 -133.3100 74.0438 -65.3721 89.7983 -78.1239 -16.9295 61.5757 82.7624 -85.0331 160.9201 59.1070 90.0514
8.61374284 56.1464 35.9084 -54.3739 103.4216 -82.1231 -12.8000 -56.2749 114.1210 -73.8209 171.0649 82.6581 153.1703
8.71791384 -83.6452 178.1683 -54.3603 106.0876 -83.8981 -1.1281 -56.2385 106.2488 -74.3527 173.6767 75.7938 163.0044
9.04399515 57.9257 23.5851 -150.1885 -103.7375 -97.6839 -5.9491 60.3287 78.6373 -66.3486 162.2473 91.2444 131.2188
9.11318272 58.1026 22.8479 -150.0347 -103.3562 -97.2753 -6.5270 60.3601 78.6986 -66.6498 162.3773 91.2251 131.3855
9.32294226 52.4448 39.8023 -160.9820 -111.4172 -89.3459 -8.4474 65.1417 -89.4934 50.6005 28.1573 55.5049 -91.2416
10.01188014 57.5640 19.9132 -52.0227 101.7467 -90.8956 -7.6359 58.8972 -99.9291 -65.6586 -36.9201 -53.7950 105.9879
