# Supplementary material for: Exploiting Sequence-Dependent Rotamer Information in Global Optimization of Proteins
Source: J Phys Chem B. 2022 Oct 18;126(42):8381–90. doi: 10.1021/acs.jpcb.2c04647 (PMC9623586; doi:10.1021/acs.jpcb.2c04647)
Supplement: Supplementary file 2 — jp2c04647_si_002.zip [file jp2c04647_si_002.zip › TripeptideConformations/SER_THR_SER_new.csv]

0.00000000 -149.5235 153.8315 -170.9278 -81.4439 -12.6812 54.9479 -157.1043 155.3065 -70.7021
0.33149115 -147.1517 161.6858 60.7468 -80.9552 -12.2919 54.3362 -156.3446 159.4784 -70.3617
0.42254486 -68.3917 149.6713 -57.7279 -79.4451 -12.6605 54.3870 -156.4614 157.7873 -70.5049
0.51623816 -149.5259 150.6521 -172.4920 -81.1051 -18.4748 52.5553 -139.4095 151.0122 -62.7870
0.54018110 -73.0795 150.8947 -169.6800 -80.7616 -12.0866 54.9579 -156.8694 155.5039 -70.6198
0.58895523 -149.4799 151.1961 -172.1391 -82.7770 -14.5537 53.8892 -147.5144 160.1775 61.3237
0.66286619 -149.9243 152.0545 -173.9485 -82.1035 -9.2345 54.3575 -72.1446 157.1838 65.2820
0.69102241 -75.3986 156.0461 56.3970 -75.9732 -19.8805 51.9449 -134.7242 156.5533 -62.5137
0.74461801 -146.8411 158.2232 58.8503 -78.4392 -20.7845 51.9110 -136.5469 155.9079 -62.5756
0.77309863 -148.8697 150.7759 -174.7784 -84.9997 -12.5033 54.1117 -71.8626 149.9312 -60.3988
0.81410089 -157.7353 155.6436 -70.2459 -79.9756 -13.0832 53.5073 -144.2597 162.3839 61.1421
0.85102787 -75.8804 157.7329 57.4609 -77.4899 -16.1097 53.8045 -145.5688 159.5721 -167.7484
0.87295203 -146.9795 159.8857 59.8514 -79.8465 -16.8308 53.8464 -147.0110 158.7043 -167.8745
0.89468963 -68.1615 148.6523 -58.1153 -80.1587 -13.2064 53.5346 -144.6170 162.3114 61.1528
0.91936816 -157.7532 155.1898 -70.2179 -86.0036 -11.6890 53.9374 -66.4011 148.9379 -56.6222
0.96499907 -76.1009 158.5307 57.9936 -76.8309 -17.8019 54.5951 -148.2622 163.2149 57.3783
1.01138019 -68.2909 149.0904 -57.8766 -78.9034 -15.4250 54.0352 -147.3021 156.8332 -168.2859
1.03549730 -157.6195 155.9906 -70.0126 -78.1096 -17.6962 54.8493 -149.8076 161.6096 57.2463
1.07505689 -146.7196 152.6836 54.5487 -77.0379 -28.7188 52.1942 -86.5044 158.0050 56.8307
1.10050999 -72.4645 148.0450 -170.9317 -81.8940 -14.0637 53.9150 -146.9439 160.3274 61.3502
1.12736050 -75.6545 157.0147 56.9573 -76.6387 -17.9043 52.1254 -140.5943 157.8275 -57.6977
1.14798043 -147.8081 165.2579 63.6089 -81.2484 -13.6537 53.7337 -74.4950 158.3245 55.2360
1.16928637 -146.9821 167.2239 64.8370 -82.3214 -5.5121 54.0924 -66.8466 149.6078 -57.6302
1.21593804 -157.6988 155.6729 -70.1464 -77.9833 -17.2149 52.2746 -142.1824 155.6187 -57.6367
1.24268757 -73.1865 150.3666 -171.8871 -81.0556 -11.9236 57.2171 -130.8285 152.8169 -58.8756
1.29800669 -68.2146 148.8504 -57.9766 -78.0508 -17.2682 52.3205 -142.3154 155.6737 -57.5627
1.33683243 -149.5222 153.0280 -171.4243 -82.2247 -10.6541 53.0928 -157.0150 155.0442 -70.5866
1.36703515 -134.8691 152.2079 -61.6314 -77.7985 -19.1514 52.1027 -136.9129 154.3549 -62.6045
1.39355614 -148.9514 152.5176 -174.4662 -83.7997 -12.0786 54.3869 -69.2896 149.7949 -56.8306
1.41765039 -157.9482 155.9210 -70.2453 -76.4687 157.0161 51.7180 -69.3839 150.0819 -57.5219
1.44281065 -72.5657 148.4839 -170.7847 -80.3423 -16.6181 52.7521 -143.8553 152.7356 -57.5648
1.46967929 -157.7954 154.9082 -70.3039 -78.9945 -16.8580 53.4668 -136.5759 154.3837 -57.3786
1.49250383 -134.7927 152.8622 -61.4011 -78.8738 -15.8268 53.9884 -147.4337 156.7837 -168.2952
1.52428829 -157.7116 155.4058 -70.1263 -85.7059 -11.2731 54.1274 -66.4168 149.3958 -53.7896
1.55733265 -149.6148 150.7958 -172.8003 -80.9069 -16.7904 53.9572 -143.9499 152.3316 -55.3568
1.58207491 -68.0365 147.9350 -58.1677 -78.8473 -16.9523 53.4399 -136.7582 154.4004 -57.5558
1.63153845 -68.3794 148.6431 -55.3242 -78.3106 -18.4204 52.1547 -136.8265 154.2771 -62.5973
1.65692940 -68.3184 148.2619 -55.3515 -80.1526 -16.8974 56.0415 -133.0978 154.3913 -59.6272
1.68171308 -81.4030 151.0691 -63.6094 -77.9701 -18.2484 52.1876 -136.5683 154.4305 -62.5935
1.70223670 -81.3204 150.6196 -63.6640 -79.7524 -16.9007 56.0558 -132.8279 154.5264 -59.5943
1.72389287 -75.4117 156.2770 56.5544 -77.3414 -14.8838 51.3351 -144.8062 163.6048 59.1463
1.74518155 -150.1475 154.4671 -172.2452 -79.1408 -13.7515 54.3364 -88.0128 151.9731 -62.2121
1.76863962 -68.6012 149.1240 -55.1096 -86.5061 -10.9188 54.0204 -66.3328 148.9112 -56.5423
1.79699660 -69.0839 150.1921 -58.2890 -133.4144 158.0393 54.7114 -70.0393 149.9957 -57.5457
1.81738460 -81.5962 151.6159 -63.4185 -79.1094 -15.0587 54.0701 -147.2605 156.7757 -168.2645
1.84156600 -142.3830 152.8249 -56.4684 -80.3837 -17.0728 56.0559 -133.1828 154.2969 -59.5320
1.87995502 -75.6192 156.8283 57.2330 -76.6343 -17.4405 52.8730 -140.9902 157.6427 -55.7518
1.91763581 -81.6600 151.7607 -63.3632 -78.3371 -17.3668 54.8874 -149.8055 161.6430 57.2635
1.93884804 -142.3896 153.4778 -56.2492 -79.5309 -15.6854 53.9784 -147.7159 156.4448 -168.3462
1.97155926 -142.7764 154.0681 -55.8868 -84.1331 -13.8568 53.9056 -75.9837 158.0989 55.3632
2.03438021 -72.6555 146.8578 -174.7765 -84.3393 -10.3713 54.5534 -74.7437 150.1534 -167.7243
2.05655789 -146.9900 160.0220 59.9227 -79.9313 -16.5156 53.8777 -147.7019 158.8006 -165.2658
2.07850745 -147.0318 159.3556 59.5862 -80.7537 -15.1535 52.9996 -145.0359 157.1988 56.5913
2.10069701 -157.9471 155.9164 -70.2456 -76.3393 156.8955 51.6738 -69.4836 150.5253 -54.9563
2.13089880 -150.0614 152.8429 -173.0934 -81.7339 -10.5674 54.2937 -73.2305 150.0090 -167.9647
2.15099657 -158.0436 155.7204 -70.4344 -57.4096 121.6588 48.2025 -138.6238 154.2162 -59.3318
2.18816256 -68.2987 149.1516 -57.8630 -78.9561 -15.1770 54.0589 -147.9763 156.5084 -165.9152
2.21146101 -134.7205 153.0971 -61.3194 -80.2580 -10.4397 52.5423 -156.3980 157.6407 -70.4448
2.25765810 -157.7871 155.4032 -70.2880 -135.0046 152.7677 51.6759 -68.0987 152.2104 -57.4087
2.28443359 -68.1568 148.5206 -57.9797 -80.2200 -12.0698 52.6338 -147.1759 156.6617 -168.3780
2.30651357 -72.7871 149.5133 -170.3894 -80.8724 -14.4698 54.6393 -149.0798 152.3913 -166.5779
2.32989809 -157.8075 155.4767 -70.3565 -148.6902 160.8272 -167.5639 -67.9987 149.5083 -58.2217
2.35663775 -81.3278 150.5984 -63.6699 -79.1067 -16.5770 53.5027 -136.6201 154.4022 -57.4273
2.38891017 -157.8260 155.1808 -70.3559 -137.3316 156.7007 53.5141 -70.1401 149.8521 -57.5301
2.42473115 -149.5465 155.9256 57.8813 -86.0934 -20.4673 53.9896 -153.6563 149.3794 -169.9589
2.45707327 -149.5576 151.2378 -172.2002 -70.7426 -29.7053 -50.0830 -146.9546 161.3631 59.3401
2.49033167 -69.0918 150.1856 -58.2910 -133.4169 158.0671 54.6725 -69.9884 150.3853 -55.0405
2.52639695 -149.4887 155.5845 57.5898 -86.5598 -22.2418 55.5444 -155.2602 157.8539 56.4095
2.54792464 -149.5918 158.8022 58.0263 -79.5954 155.7842 51.6855 -69.3432 150.1299 -57.5330
2.58319217 -149.6393 160.6275 59.4288 -133.6912 157.7416 54.2878 -69.9309 150.0036 -57.5361
2.60397183 -157.9455 155.8099 -70.3050 -73.4136 151.4069 49.7581 -67.9033 152.3704 -54.8565
2.63353260 -146.8011 157.8616 58.1604 -69.7942 -29.4377 -48.8229 -141.8567 164.2671 59.6388
2.66575354 -157.7871 155.4105 -70.2850 -134.8689 153.6230 51.9083 -73.9305 160.2454 56.9579
2.69482246 -147.4484 163.7013 61.5666 -88.0543 -2.2029 54.6134 -70.1725 153.4073 57.2091
2.71771105 -148.8686 150.2443 -175.7874 -84.2099 -11.0245 54.5285 -74.3231 148.2719 -166.9245
2.73837639 -147.1429 161.0824 59.9616 -70.0438 -25.3876 -47.6435 -153.9449 161.7403 -69.1692
2.77029463 -149.6586 155.2874 -170.7543 -79.6991 -28.6044 -58.6500 -136.7573 152.1845 -59.6170
2.80126410 -146.7610 162.5404 61.0119 -89.2890 -7.4258 54.5268 -72.4481 149.5847 53.6779
2.82288857 -148.6999 157.2709 -167.1258 -66.2300 138.8734 -50.2859 -66.5929 149.7604 -57.3191
2.85577198 -146.6945 161.8818 61.2367 -148.6990 160.7736 -167.5603 -67.9421 149.4998 -58.2296
2.88998973 -134.8362 152.9917 -61.7242 -135.1044 152.8467 51.7850 -68.0939 152.2270 -57.4152
2.91631962 -75.1658 155.3161 55.4834 -68.2213 -29.8412 -47.2095 -130.5629 157.5735 -60.0246
2.94853910 -134.7612 152.9935 -61.7429 -148.8427 160.8701 -167.5544 -68.0104 149.5123 -58.2294
2.98005248 -157.6868 155.6802 -70.1036 -77.7717 -16.0648 51.2033 -149.1973 156.0136 53.2713
3.00337874 -134.6957 152.6472 -61.7766 -137.5081 156.7327 53.5292 -70.1517 149.8575 -57.5379
3.03254634 -157.8083 155.4675 -70.3610 -148.6912 160.8265 -167.6058 -67.9440 149.8559 -55.6098
3.06273591 -158.0298 155.7271 -70.4956 -75.2807 158.8503 -165.2959 -67.6489 149.3852 -58.1861
3.08454771 -142.5383 154.2468 -56.2239 -133.5266 157.8751 54.0554 -77.3415 158.6006 56.8166
3.10886551 -135.0202 153.1951 -61.7847 -134.3495 140.3552 -52.6313 -67.7643 150.0208 -57.3213
3.13180916 -135.0702 153.4477 -61.4374 -68.6787 -27.4503 -47.9383 -155.4392 158.2612 -69.8360
3.16423279 -73.4224 152.3577 -170.8877 -77.8971 -9.7190 53.3155 -128.3369 156.0173 -58.4535
3.19448550 -149.5984 151.1498 -172.4174 -71.5907 -29.0821 -47.5633 -142.4832 153.6562 -56.5888
3.21491068 -135.1056 152.8017 -61.6707 -68.5934 -29.6639 -48.6141 -144.6380 162.6423 59.4836
3.23936868 -149.6490 156.3139 -170.2665 -79.4905 -27.5139 -58.4981 -141.8276 153.4933 -56.7292
3.26018136 -134.7804 153.1272 -61.6724 -133.6782 157.8886 54.5204 -82.3318 152.1660 -63.9673
3.28335738 -72.9040 148.3911 -171.2891 -69.7894 -30.0219 -49.8972 -141.9488 154.1236 -56.5705
3.32700186 -73.7962 153.1358 -169.5560 -80.7430 -5.6030 53.3119 -134.0894 156.0042 -59.0392
3.34758916 -157.8800 155.4617 -70.3888 -133.7471 139.7512 -54.2349 -141.9855 154.4899 -56.6577
3.38498689 -82.1457 151.8122 -63.6465 -68.0270 -31.0903 -48.8371 -134.4440 154.8792 -59.8205
3.42110536 -149.6203 157.3324 -169.7334 -79.2904 -26.3870 -58.4590 -146.7865 154.1694 -168.2376
3.44270323 -157.7535 155.7771 -70.1789 -68.7664 -28.6688 -48.0717 -146.0199 161.8322 60.2592
3.46437405 -146.8355 158.1821 58.5127 -70.5665 -29.1863 -47.1229 -138.9150 158.3808 -56.7977
3.49265809 -135.1155 152.5507 -61.6769 -68.5103 -30.2098 -48.6739 -140.3887 156.1034 -56.6840
3.51613142 -146.5893 154.5324 56.0800 -78.3985 -38.0610 -59.9674 -81.0004 152.2246 -58.8700
3.53738937 -142.7144 154.1079 -56.0367 -68.9362 -27.9708 -47.9830 -155.8505 157.6594 -69.9971
3.55988417 -146.6953 161.8787 61.2423 -148.6929 160.7817 -167.6006 -67.8827 149.8458 -55.6077
3.58175963 -77.0726 160.7271 59.4912 -77.6508 -26.7947 -59.7335 -140.1942 164.0232 59.6760
3.61776224 -147.5079 159.1350 58.0531 -73.2858 157.5616 51.3696 -76.8755 158.7184 56.8432
3.64380409 -148.4769 152.7354 -169.4626 -137.4725 148.1470 50.7244 -146.5543 161.9488 59.9416
3.66388874 -135.0072 153.1569 -61.7948 -134.2292 140.2031 -54.1341 -146.3248 161.6929 59.9653
3.68735221 -67.5284 144.7344 -58.4743 -139.3542 156.3171 52.1544 -75.5843 150.4578 -168.0952
3.71907811 -157.8221 155.1904 -70.3575 -137.3355 156.3540 53.4739 -75.6714 150.3748 -168.1143
3.74457685 -149.6393 160.4902 59.5058 -137.1117 156.2956 53.2750 -77.6615 158.4680 56.8336
3.78050729 -68.5473 149.1317 -58.4064 -73.0310 -35.2119 -49.9029 -75.6214 148.8181 -55.3230
3.80182319 -157.7867 155.4108 -70.2916 -134.8989 152.8480 51.5570 -71.3394 153.0037 53.0549
3.82502055 -74.0102 153.4494 -168.9841 -78.8839 -27.0781 -58.7548 -141.4164 153.6296 -56.7582
3.84741832 -148.4192 151.9748 -169.4003 -136.5350 155.9840 54.2801 -75.2761 150.7185 -168.0830
3.86923102 -134.9986 153.2554 -61.7849 -145.8710 142.8840 -47.1935 -74.2822 158.7464 56.8845
3.89635737 -149.6740 159.9986 59.1847 -131.2104 139.9327 -55.2847 -134.9018 153.5533 -60.9612
3.91746956 -142.3559 154.3604 -56.3231 -153.2408 140.9927 -60.6609 -76.2158 157.7365 56.8742
3.93947145 -147.4905 153.1633 54.8542 -133.8225 157.9147 54.0140 -77.3079 158.6005 56.8100
3.96808447 -149.6338 155.3523 -171.1923 -74.5522 -21.8819 -168.2507 -156.7630 155.9740 -69.8243
4.00477509 -149.1456 155.1599 -171.4218 -71.0585 -25.1720 -46.2560 -131.0949 151.4055 -62.7064
4.02619134 -67.2552 147.2943 -58.3146 -150.0885 160.3529 -165.6699 -76.5402 158.3100 57.5508
4.05109086 -89.5907 152.5821 -62.6919 -134.4745 140.6490 -51.9811 -74.7841 158.3318 56.9431
4.07524368 -73.4147 152.5825 -169.8233 -73.4523 -22.1621 -167.2030 -156.4317 156.2770 -69.5647
4.09865460 -81.7703 152.2104 -63.5506 -69.0888 -28.5375 -46.7778 -144.5243 162.6198 59.5114
4.12608929 -147.6497 155.3957 55.2586 -57.1776 122.8995 48.0994 -139.0016 154.2613 -59.0913
4.14757976 -149.6094 154.9377 -165.7890 -57.6563 119.8532 48.7453 -137.9325 154.1964 -58.9598
4.16963668 -76.5596 160.1650 58.6379 -72.0286 -21.0510 -166.6453 -154.2366 161.5244 -68.8124
4.19518831 -74.6403 155.0270 -166.4290 -79.3007 -8.6563 52.1869 -144.0733 162.8674 60.2748
4.23181153 -149.3188 155.8838 -171.7503 -75.3221 -21.0151 -166.1732 -135.7375 150.7426 -62.5994
4.25397884 -157.7684 155.8495 -70.1581 -68.4189 -28.9718 -48.1537 -146.1176 156.8778 -165.7469
4.27772809 -149.5896 152.7964 -172.1203 -76.1771 -24.3633 -167.4194 -143.3059 152.6397 -57.3748
4.30531466 -149.6958 159.6012 58.6328 -68.1266 136.6207 -49.6710 -72.8334 149.8123 -168.0206
4.32916149 -135.1509 153.3527 -61.8808 -74.4760 156.3920 -166.4601 -148.4750 160.3996 60.5085
4.35315349 -134.7056 153.1257 -61.8128 -153.6149 140.3452 -61.8438 -73.8150 148.4524 -168.1196
4.37449205 -148.9315 151.6758 -175.3254 -87.1306 -8.2790 -166.4796 -74.7504 150.7484 -60.1366
4.39457859 -147.4951 157.7263 57.1349 -71.2784 152.3416 49.2664 -145.5875 162.0725 60.4581
4.41877826 -146.7835 162.2338 61.2886 -133.5424 139.8535 -52.0865 -72.4832 149.7055 -167.9574
4.43932654 -68.0817 148.0602 -58.2276 -73.1232 -24.9157 -166.9087 -134.3229 154.3832 -61.8986
4.46574396 -75.8437 157.7609 57.7776 -81.8478 -3.8055 -165.4692 -156.7675 159.3753 -70.7236
4.50300476 -134.8449 152.7995 -61.7933 -130.2862 140.1824 -52.9939 -72.6040 149.6394 -167.9492
4.52443905 -148.6294 153.7195 -169.2966 -135.7355 137.8441 -52.5932 -72.8394 149.4494 -168.0034
4.55875237 -148.4800 152.6329 -169.5149 -137.5210 149.2870 51.0179 -71.6229 152.7551 53.0603
4.57950317 -134.7798 153.0367 -61.7428 -149.2751 160.3192 -165.5939 -76.5673 158.3083 57.5498
4.60017437 -150.0082 157.7591 -171.0367 -81.5066 -12.0141 -166.2752 -83.8145 158.1633 60.7151
4.62039289 -157.8210 154.7036 -70.5350 -80.9329 -10.0136 -165.9983 -137.4354 153.9855 -61.3612
4.64070268 -73.1349 149.4720 -170.6773 -69.6867 -28.5475 -49.4446 -147.2539 154.6647 -165.9926
4.66326218 -149.5442 153.0506 -172.0012 -76.9365 -22.6371 -166.2057 -148.6252 159.6415 61.1373
4.68854160 -67.9887 147.9440 -58.2824 -81.4045 -7.5257 -165.8391 -147.6347 162.0847 59.2981
4.71493932 -146.6757 156.4230 58.2587 -80.5360 -14.0779 -165.9668 -137.9908 155.5442 -61.4546
4.76461325 -80.3385 151.0617 -63.9034 -153.9405 140.7883 -62.4263 -72.6871 148.2274 52.8112
4.78684404 -147.2791 153.2962 54.7992 -153.3919 141.0852 -60.6468 -76.1474 157.7347 56.8676
4.80932870 -72.8048 149.7012 -170.8881 -75.2428 -24.0702 -167.3555 -142.8233 152.8709 -57.4360
4.83453807 -68.5169 149.6239 -55.1872 -69.7874 -27.8752 -46.2862 -146.4165 161.7146 60.1978
4.85729026 -147.5533 159.9731 58.8755 -72.1294 160.0646 -165.2868 -67.6988 149.3818 -58.2020
4.87947383 -142.5271 153.8971 -56.2875 -130.0644 140.2004 -52.9993 -72.6042 149.6517 -167.9501
4.92269675 -147.5588 152.7785 54.6483 -130.3807 141.1487 -52.0356 -74.7209 158.3737 56.9261
4.94980706 -81.5950 151.8447 -63.4069 -72.3959 -23.6011 -167.1893 -156.1770 157.7539 -69.5782
4.97074212 -77.0189 151.1791 53.3824 -134.2164 140.6764 -52.4004 -74.7622 158.3092 56.9371
4.99453138 -149.1153 150.4405 -167.8402 -136.3331 156.0501 54.1997 -75.2849 150.7301 -168.0828
5.01800493 -147.4243 153.1692 54.8369 -148.8999 158.5081 -169.0871 -149.6058 152.2250 -169.0749
5.03885755 -148.5582 157.4545 -166.1142 -76.4177 155.4262 52.3742 -74.5155 149.2521 -167.0643
5.06099424 -70.4310 140.0172 -169.8289 -140.4877 155.3491 51.5874 -77.5033 158.5434 56.8495
5.08799281 -134.8197 153.4603 -61.3663 -72.4972 -22.7763 -168.1302 -155.9877 158.1660 -69.6429
5.11203094 -68.0204 147.8948 -58.1672 -81.2788 -7.7816 -165.5862 -148.5747 156.4361 -168.5101
5.13632955 -157.6773 155.8272 -70.2511 -73.1944 -23.0496 -166.0862 -146.2012 161.7555 60.8281
5.15660810 -149.3169 152.2469 -167.6996 -132.5245 138.2473 -55.3402 -148.1892 154.8491 -168.4986
5.18192661 -149.1186 150.4400 -167.8191 -136.3311 156.4372 54.2535 -73.5243 150.3848 53.0064
5.20478315 -68.2896 148.1637 -55.3877 -73.3644 -24.8864 -166.8135 -134.4568 154.2573 -61.9382
5.23426197 -149.8432 158.1112 59.3015 -82.8419 -32.7448 -59.1461 -151.6816 150.6429 -169.7185
5.27826240 -148.8982 150.7798 -176.4161 -88.9072 -4.1497 -166.7361 -74.5878 150.6473 -167.7805
5.30643578 -146.6949 161.9035 61.2554 -148.6436 161.6633 -167.4679 -71.4372 147.4797 -167.2826
5.34533795 -71.7280 146.7043 -169.6305 -151.2484 161.3042 -165.4047 -77.3370 150.5420 -64.3527
5.37785941 -73.4307 150.8512 -173.0698 -75.8979 -21.2781 -166.4691 -86.8983 150.3073 -62.9506
5.40012060 -149.5892 151.6833 -174.1647 -71.6820 162.0526 -166.7212 -148.6588 160.4304 60.3482
5.42595414 -148.4859 154.5714 -169.9265 -154.0259 138.8373 -62.4748 -73.8994 146.3512 -167.4273
5.44674368 -149.7941 163.6584 -165.8337 -77.4836 -22.7582 -58.6851 -136.8535 155.0088 -57.4834
5.47903910 -81.1067 150.8138 -63.7879 -81.4739 -7.1090 -165.8191 -147.3836 162.1575 59.3243
5.51008067 -142.7404 154.4131 -56.2956 -72.8240 151.4981 -170.9731 -69.5643 153.8739 -58.6473
5.54005368 -142.4814 154.1679 -56.2598 -149.2475 161.8820 -165.6270 -72.2037 149.0203 -168.1746
5.57634204 -81.5519 151.6466 -63.4711 -72.4002 -24.3441 -167.0255 -146.3196 157.0856 -168.2240
5.59760430 -73.3977 151.9048 -172.1258 -84.5650 -1.4791 -166.5121 -146.3302 160.4653 60.6428
5.62236229 -147.8225 148.4243 53.5480 -83.2082 -28.5128 -58.9832 -157.2644 156.2223 -70.5581
5.64725148 -68.2089 148.7135 -57.9608 -73.5864 -22.4592 -167.2003 -146.2265 161.8119 60.7940
5.68721654 -134.7885 152.6015 -61.5379 -73.5790 -23.1390 -166.1659 -146.3331 161.7888 60.8104
5.70743341 -147.4267 153.0584 54.8354 -150.0839 153.5176 -174.9033 -72.9960 163.1349 57.1798
5.73742568 -73.7882 151.2324 53.6320 -72.7559 -32.2312 -169.8410 -88.3567 152.4350 54.7499
5.78681020 -149.5603 162.4426 -161.7331 -75.8366 157.0102 -166.0205 -136.7037 151.1093 -62.0679
5.80922264 -147.4496 153.2614 54.8499 -149.3044 160.3722 -165.6194 -76.5442 158.3123 57.5475
5.84861970 -149.5709 162.0335 -162.1939 -71.4256 153.9022 -167.3226 -150.0438 152.4856 -169.0101
5.86975181 -78.4314 163.1586 60.9855 -75.9884 -18.7500 -165.0610 -66.3484 149.4209 -54.3324
5.89362309 -73.0975 151.0195 -170.3793 -74.3556 -23.5470 -167.1747 -148.6822 153.0955 -166.4732
5.92010687 -149.6230 159.7258 59.4039 -135.7818 12.8493 -168.9418 -148.7377 161.3453 59.0239
5.94397954 -68.3168 149.1834 -57.8923 -72.4033 -24.2410 -167.0876 -146.9226 156.9619 -165.8369
5.97442455 -77.6261 163.3837 -163.1571 -75.5620 -24.8425 -59.5009 -156.5749 153.6258 -70.2941
5.99630113 -147.0002 159.4900 59.5959 -74.7806 -23.3875 -167.9754 -144.0472 158.1880 55.7044
6.03472631 -157.7484 155.8069 -70.3047 -72.6939 -23.4282 -167.8463 -145.2235 156.3733 55.3922
6.06042496 -149.6996 159.5374 -166.9461 -80.4210 -6.5393 -166.0799 -145.4418 162.8911 60.4274
6.09681227 -149.6734 156.4161 58.3587 -77.8714 -28.9554 -168.0375 -153.8653 148.9340 -170.2143
6.13499326 -149.7610 160.9642 -165.3673 -67.9331 -26.2061 -46.7936 -145.2537 153.8363 54.2156
6.15528533 -142.3253 153.0513 -56.3454 -74.0084 -23.2652 -166.0754 -146.7454 161.5753 60.8400
6.18411714 -149.7121 162.0739 -166.0108 -72.1401 -20.7624 -165.9574 -144.5244 154.9982 -168.1858
6.20867106 -157.7123 155.3216 -70.4204 -81.3525 -7.2596 -165.5009 -149.1606 155.9557 -166.1644
6.23312472 -147.5291 147.0352 53.2070 -76.1581 -25.5550 -167.4850 -157.6117 156.3225 -70.0982
6.25685880 -146.8734 158.5733 59.5238 -82.8873 -9.1825 -165.6291 -149.6660 157.9062 -165.7308
6.28164919 -146.7117 161.9409 61.2674 -149.1729 161.8490 -165.5852 -71.7188 147.1397 -167.3380
6.30522027 -79.0568 164.3514 61.1112 -72.2396 -26.1083 -46.9199 -70.8509 146.1076 -167.4281
6.35795462 -149.6154 159.6275 59.5398 -134.2021 11.5165 -168.4899 -150.3570 154.1692 -168.7536
6.38695988 -149.8576 158.3471 59.4532 -82.5578 -32.4660 -59.1696 -152.2090 149.4752 -167.9275
6.41752541 -68.4329 148.9698 -55.1171 -72.9196 -24.0068 -166.8428 -145.5353 156.2554 55.3454
6.46528841 -81.4482 151.4950 -63.5606 -72.6729 -23.8682 -166.8431 -145.2172 156.4252 55.3745
6.50671727 -134.8834 153.2242 -61.5863 -77.5872 -24.6924 -167.0660 -73.4413 149.2721 53.7007
6.56000958 -149.6461 156.3059 58.3007 -78.2503 -28.1582 -168.8997 -153.9821 148.8805 -170.2196
6.58607382 -149.4092 154.1056 56.8809 -82.1817 -27.7876 -168.0433 -141.9982 148.4469 -62.8201
6.60783663 -142.2851 153.0382 -56.3725 -74.1285 -22.7682 -167.1311 -146.7846 161.5748 60.8392
6.62868057 -149.6732 161.8464 -166.3198 -73.2869 -19.0235 -165.1134 -145.0100 161.1354 61.2594
6.69022919 -147.4983 152.9879 54.7922 -135.1692 152.6043 51.4927 -72.2701 152.0618 -166.2736
6.71848423 -149.5104 154.8036 57.4551 -81.2395 -27.1049 -166.6962 -152.7525 157.4478 61.0732
6.78012200 -134.7138 152.0377 -61.6972 -81.4781 -7.6766 -165.5368 -149.3805 155.9753 -166.1988
6.85004982 -75.7168 158.6304 -165.9165 -71.8357 -19.9412 -165.7002 -143.5999 155.2284 -168.0721
7.01624614 -149.5722 162.0176 -162.2058 -71.4572 153.9407 -167.3689 -150.7230 151.4881 -167.0611
7.11175564 -147.4223 153.1813 54.8207 -149.4812 158.5162 -167.5211 -150.2441 151.3964 -167.0862
7.15903017 -150.0663 153.0265 -173.6858 -86.0064 -4.6612 -166.7589 -73.2443 148.7182 -167.1984
7.18493081 -149.5636 151.6063 -174.2299 -72.3581 163.7095 -166.4100 -71.7012 146.9515 -167.4806
7.24066613 -71.2978 144.9240 -168.7632 -150.9488 159.4584 -165.9004 -71.9459 148.5543 52.7630
7.28807704 -75.6559 158.4634 -166.1968 -72.8914 -18.2858 -164.9414 -144.4019 161.2817 61.2940
7.31324547 -149.7986 157.5618 -169.8681 -83.3749 -1.1183 -166.4466 -142.2555 157.0972 -165.2020
7.35083001 -149.5523 162.3716 -162.0107 -73.0264 158.1296 -163.9547 -71.9310 149.0734 -168.1921
7.51303399 -149.6182 159.6877 59.5737 -134.1381 11.6302 -168.5146 -151.1319 153.3861 -166.5844
7.92047551 -73.9981 154.0943 -169.8156 -82.6500 -0.4098 -166.5256 -141.1135 157.4822 -165.0634
7.95663480 -71.5001 144.3729 52.5048 -86.0970 -16.1650 53.8854 44.0165 -103.9592 62.7263
9.43358974 -149.8202 161.2272 60.3030 53.0069 -176.2581 -156.9391 -148.6105 152.3018 -166.8333
9.93457287 -147.8381 151.2679 54.0537 55.5239 166.4917 -158.2825 -88.6863 -12.8013 57.4350
