# Supplementary material for: Exploiting Sequence-Dependent Rotamer Information in Global Optimization of Proteins
Source: J Phys Chem B. 2022 Oct 18;126(42):8381–90. doi: 10.1021/acs.jpcb.2c04647 (PMC9623586; doi:10.1021/acs.jpcb.2c04647)
Supplement: Supplementary file 2 — jp2c04647_si_002.zip [file jp2c04647_si_002.zip › TripeptideConformations/THR_TRP_HIE_new.csv]

0.00000000 -65.7147 -16.2784 54.4869 -86.2589 -9.4548 60.2122 93.8321 -138.8949 -22.0534 73.2438 100.6396
0.49247102 -65.6350 -20.3848 54.2008 -78.3222 -16.7441 58.3458 89.5230 -110.6047 -37.7385 -176.6954 75.8863
0.57674803 -65.5107 -20.0796 54.2280 -78.9247 -15.6010 58.5146 89.5544 -113.1081 -37.4319 -176.5239 -104.8158
0.69526502 -70.4963 -22.1229 53.8221 -75.0804 -12.1947 56.7907 91.4000 -79.6430 -12.0365 -62.9889 -62.9474
0.72635501 -64.5776 -13.9605 54.2133 -76.0496 -12.1378 57.7815 -93.0593 -132.6655 -24.9534 73.7807 94.3566
0.76819207 -66.4626 -19.7353 53.7233 -74.4494 -23.1188 64.1086 -92.1685 -101.0294 -38.9635 -173.2262 -101.5267
1.07599984 -66.3891 -18.3587 53.8515 -72.9361 -22.6053 62.1255 -92.3658 -102.1247 -39.6196 -177.0851 73.5815
1.11567977 -67.1029 -16.1451 54.5404 -86.2302 -11.6186 58.2795 93.5830 -131.5441 -19.6196 67.7613 -102.4161
1.19576693 -65.3667 -19.7656 54.3650 -75.7595 -22.2082 53.9672 90.2381 -97.3644 -33.7875 -68.9031 -43.6147
1.27948540 -66.8428 -13.8606 53.4782 -86.5399 -10.0038 60.9567 92.7554 -138.7620 -22.4676 73.5849 101.1764
1.32602930 -66.4056 -17.9256 53.9069 -66.6826 -23.5183 60.8877 -95.1775 -81.2810 -21.5801 -171.1357 -111.5071
1.40959778 -72.3691 -23.3051 53.8573 -79.9942 -12.3490 58.8430 94.0431 -79.5063 -12.8896 -61.4844 119.6623
1.51909198 -64.7134 -17.9903 54.4765 -74.9431 -17.4989 53.8027 88.9586 -111.0246 -30.9343 -66.3758 148.6245
1.59701048 -127.0552 6.1877 56.8439 -62.8701 -22.6803 59.6985 -96.6010 -79.5937 -10.1236 64.7177 -77.7712
1.63864653 -122.7282 -16.9476 56.1429 -73.9200 -24.3132 53.1656 88.0200 -89.7107 -3.3824 66.7776 -86.3804
1.71814583 -70.1315 -18.9133 53.7350 -73.0284 -11.1480 61.8954 -90.1181 -78.3823 -12.0982 -67.9771 -80.3275
1.77528530 -66.5976 -17.0849 52.8389 -76.8980 -17.6141 58.2696 87.2701 -112.8485 -37.9874 -176.9494 75.9157
1.83861279 -65.3149 -12.2488 52.1035 -77.2615 -12.3238 58.4246 -92.7564 -133.5195 -25.0606 74.0034 96.3693
1.92685332 -66.9698 -17.8848 51.8922 -75.0572 -23.1661 64.2979 -92.2615 -101.7559 -39.1099 -173.2491 -101.3370
2.01976348 -70.5420 -19.5274 52.7638 -74.2346 -13.0424 56.8571 88.3416 -78.8661 -12.1382 -63.7374 -62.3999
2.16186350 -80.5738 -12.4812 54.3623 -145.1852 147.7963 -174.0995 -114.9402 -84.8340 -14.6345 60.5675 -91.1808
2.22755457 -66.9091 -16.5851 51.9235 -73.5310 -22.6927 62.3016 -92.3990 -102.8015 -39.7724 -177.1941 73.5786
2.27988006 -60.7000 -27.7177 -48.2098 -72.9278 -18.8988 58.1126 88.0588 -108.6174 -37.1556 -176.6800 75.8618
2.30092700 -80.5817 -12.5914 54.3585 -145.2714 151.3296 -174.2710 -118.1062 -83.8781 -15.7901 64.2498 84.2871
2.37155281 -60.5750 -27.5134 -48.1532 -73.3026 -17.9559 58.2856 88.0683 -110.7741 -36.9280 -176.6079 -105.0282
2.44879957 -124.7467 9.9919 56.5645 -65.2227 -18.7218 -49.7557 -66.6290 -76.4665 -12.5381 61.3837 -81.0961
2.47454536 -60.3485 -24.3773 -46.3612 -80.2927 -10.6568 60.9083 92.5157 -138.2903 -21.4895 74.2189 101.9426
2.51204299 -80.3100 -13.4359 54.2060 -147.6070 174.1434 71.1789 -68.0395 -72.1407 -10.5566 63.5013 -89.9687
2.58817961 -64.3728 -20.7032 54.1226 -114.3539 9.9470 61.0545 -79.6751 -112.0643 -30.8161 -56.4166 123.0568
2.65790669 -85.5710 -11.1483 54.6897 -72.2802 144.8640 -174.0712 -113.6498 -83.0319 -14.4042 60.5825 -91.2398
2.72493626 -87.5726 10.8788 55.0175 -62.9807 -17.8092 -49.4254 -64.1715 -73.4474 -14.1221 60.8979 81.6630
2.81757735 -61.4011 -27.5255 -48.1344 -70.8664 -22.7258 62.3631 -92.7559 -99.9848 -38.6430 -176.7287 73.3912
2.86225406 -85.4370 -11.1307 54.6855 -71.6420 144.1301 -178.8396 48.5444 -81.3605 -12.0650 61.9774 -88.6662
2.90822600 -61.3622 -26.7162 -46.9327 -73.9883 -17.7893 58.3579 88.1420 -110.4991 -37.0987 -176.5826 -104.9564
2.98718524 -60.2667 -27.2104 -48.0488 -63.2054 -23.6050 61.3322 -94.9646 -82.0914 -19.3565 -170.2296 -113.0383
3.05386771 -60.1832 -25.6751 -47.5733 -79.4297 -12.3208 57.7742 92.1514 -130.3074 -18.7136 67.7371 -105.5123
3.20721213 -87.7042 -12.1353 54.6960 -140.0926 145.1057 178.2651 -116.7497 -128.2714 6.4518 -45.6728 115.7222
3.22957123 -80.7324 -12.6916 54.3663 -145.2926 154.8988 178.8713 -123.7438 -75.3096 -18.9014 -58.7810 -69.3847
3.26761189 -61.4837 -29.9527 -49.2300 -73.4110 -13.2462 55.8017 91.7642 -83.0857 -10.0632 -60.6228 130.5578
3.33217125 -85.8906 -14.1309 54.4630 -146.2621 147.3512 -178.8515 -116.7420 -132.1062 7.0654 -54.4888 101.1842
3.37468583 -81.1640 -9.7265 52.9285 -145.0755 151.3364 -174.3380 -118.0806 -83.9037 -15.8034 64.2590 84.2707
3.40966047 -60.0471 -29.1226 -48.7812 -68.6032 -15.5332 53.4341 88.2689 -108.7612 6.6969 -64.7978 147.7666
3.46745502 -85.8546 -10.8977 54.7226 -72.5007 148.3495 -176.4800 51.2319 -79.9767 -16.4819 62.4276 80.4323
3.49293913 -67.6772 -18.8058 53.5190 -66.3843 -19.3825 -53.7032 114.2060 -91.9168 -2.8259 -58.2073 -74.8481
3.54018367 -78.0237 156.5647 53.1910 -144.5991 148.1096 -173.9275 -114.9337 -85.1868 -14.6554 60.5804 -91.2002
3.57812457 -84.7291 -14.3735 54.7400 -85.6060 155.8117 53.8110 93.7635 -84.8877 -16.5142 63.4997 82.4273
3.59969951 -80.6674 -12.6171 54.3668 -145.3130 154.1623 177.7345 -125.2898 -69.0032 -29.1365 -174.7607 73.8909
3.63625480 -86.5963 -10.5496 54.7619 -75.0486 158.1525 -169.0380 61.2302 -76.6230 -13.7980 66.0471 75.7622
3.65739548 -77.6097 155.5737 52.2846 -72.7544 145.5851 -174.2172 -113.7112 -83.4459 -14.5360 60.6192 -91.2437
3.71412614 -66.2534 -26.5171 -61.7915 -73.7036 -19.1918 58.8111 88.5765 -104.2097 -37.9190 -176.3132 -104.6516
3.73619763 -62.1644 -21.1971 -169.3758 -79.4552 -11.2780 61.1784 90.9027 -138.2403 -21.9949 74.7815 102.6222
3.77445230 -133.7105 157.3593 54.8207 -73.1727 145.4530 -174.2189 -113.6945 -83.3494 -14.5352 60.6159 -91.2211
3.80702685 -77.5161 155.4577 52.1957 -73.5346 148.9968 -174.2093 -116.9561 -82.5074 -15.8084 64.2987 84.1760
3.84209685 -84.7441 -14.3593 54.7269 -85.9628 156.5995 54.2515 93.6757 -77.4112 -30.9661 -174.3394 74.4248
3.87202009 -65.0185 -19.0988 53.2968 -78.3212 -13.8251 -54.3735 115.0136 -123.7115 -28.4749 -55.7926 110.1991
3.92024337 -85.9806 -7.6380 53.4688 -71.6326 144.3449 -178.8448 48.5462 -81.5234 -12.0668 61.9858 -88.6734
3.95323585 -80.9275 -13.0528 54.3383 -145.5033 166.2287 -173.3028 60.3492 -71.8340 -19.3126 -58.4767 -71.8725
3.97989554 -154.0014 140.0828 -62.4245 -72.2492 144.4072 -173.8922 -113.5688 -82.8136 -14.4434 60.5646 -91.1058
4.00889678 -66.7926 137.0186 -52.2309 -144.7220 151.4734 -174.0587 -118.0482 -84.1923 -15.7667 64.1894 84.2478
4.02934644 -66.7564 137.1283 -50.4821 -70.9924 144.9834 -173.9287 -113.6510 -83.2031 -14.4499 60.5724 -91.2108
4.06557948 -153.8257 139.6793 -63.4587 -139.0403 158.9330 -56.3842 -89.9109 -79.5054 -14.6211 65.2985 -80.1409
4.09784285 -80.5071 -13.6737 54.2704 -147.6963 179.2725 72.7261 -71.7824 -66.2759 -18.0247 -56.6421 93.0185
4.12098614 -90.0280 64.4841 -49.7489 -63.8996 -25.8506 63.1462 -93.7236 -84.9151 -3.7703 62.6120 -80.9371
4.14418972 -148.9351 161.3214 -167.0288 -70.4801 144.6918 -174.1150 -113.6069 -82.9232 -14.3975 60.5719 -91.2012
4.18570582 -72.9630 145.8893 49.3685 -144.9921 151.7761 -174.0627 -118.1064 -84.3305 -15.8060 64.2528 84.2826
4.21362735 -137.7462 157.6801 54.3666 -144.2244 151.6490 -174.1063 -118.0947 -84.2605 -15.7876 64.2595 84.2801
4.23432202 -80.6855 -13.4958 54.2881 -147.4763 179.7752 72.5917 -72.2850 -60.4842 -31.9095 -174.5304 74.7149
4.26516378 -66.1757 -14.4584 -166.0505 -80.6126 -15.1014 56.9334 87.5397 -118.0286 -37.2107 -176.8506 -104.9595
4.26716198 -88.4674 138.1243 -58.0114 -144.4515 147.8017 -173.9241 -114.8735 -85.0705 -14.6238 60.5431 -91.0734
4.28818769 -89.8479 -10.2734 54.9225 -76.6336 156.1737 -53.9208 -83.9540 -79.2776 -14.5186 65.3077 -80.2129
4.31660529 -148.8991 161.2556 -167.0862 -71.2392 148.1492 -174.0804 -116.8049 -81.9414 -15.7735 64.2874 84.1324
4.33704713 -78.7886 -16.7078 51.0093 -139.5456 157.7794 -62.4720 102.8791 -79.0867 -14.8296 64.2796 -79.8462
4.35756141 -133.5913 139.2994 -55.2182 -144.2186 147.8093 -173.9480 -114.8671 -85.0895 -14.6186 60.5484 -91.0827
4.38239818 -78.0453 156.6115 53.1850 -144.2078 158.4763 -169.0817 60.7256 -78.9652 -11.5477 65.0135 -101.4465
4.40366062 -137.8486 155.9375 52.9868 -74.2468 148.7692 -174.2016 -116.9080 -82.3430 -15.8083 64.2946 84.1742
4.44073353 -63.6541 -24.9822 -169.2752 -74.1319 -22.7236 63.8400 -92.7036 -99.6528 -38.3906 -173.3869 -102.1878
4.47199374 -66.7487 -16.8911 -165.8866 -73.1656 -14.1659 53.7758 85.6883 -78.8599 -11.5975 -63.6811 -58.5567
4.50595924 -138.1271 29.2505 -32.8722 -62.4810 -23.9330 59.9308 -96.1319 -80.4197 -8.0249 61.7905 -80.6766
4.54104560 -61.6363 -22.7849 -168.6572 -71.4201 -18.3387 53.4438 86.7514 -110.3159 -30.4500 -66.5473 148.0859
4.59620506 -86.8178 4.8646 56.5278 -136.7145 -177.6370 76.3007 105.4087 -67.9023 -9.9637 63.2525 -87.4927
4.63333887 -116.1887 -24.9925 -53.8834 -65.5427 -26.3367 64.0345 -94.5952 -88.3508 -3.3244 66.9889 -86.5263
4.65348191 -64.2966 -25.6519 -170.0943 -72.5920 -14.1281 55.7618 88.6568 -82.2569 -10.1360 -61.4478 132.1408
4.68704702 -83.9189 -16.3338 54.1593 -146.1176 148.3658 65.0440 -85.8273 -134.3394 2.6420 -61.6170 -87.0242
4.71569489 -81.2719 -11.3011 51.9669 -134.3938 158.2550 -53.1186 113.5677 -79.5251 -14.5792 64.9349 -80.0860
4.77496536 -69.3524 -28.2645 -47.0638 -144.4329 151.5109 -174.2125 -118.0758 -84.0599 -15.7921 64.2111 84.2657
4.79670838 -85.1963 -12.7604 54.7182 -139.9623 149.0626 63.1767 -86.1567 -130.5300 0.2562 -46.7938 113.7474
4.82982971 -115.7527 -26.1223 -51.4027 -65.8269 -26.5781 64.3213 -94.2090 -89.1352 -2.8044 66.7755 -86.8872
4.86692923 -136.7912 136.0106 -55.3508 -139.7463 158.6257 -59.0763 -87.6849 -79.5019 -14.6312 65.2741 -80.1405
4.89666094 -133.6462 157.1374 54.5882 -74.9503 153.1761 179.4502 -123.4945 -74.4109 -19.0231 -59.1774 -69.8708
4.96140847 -78.0391 156.6148 53.2157 -144.4537 154.4346 177.8938 -125.1935 -69.1990 -29.1933 -174.7639 73.8631
4.98775128 -80.3935 -27.3110 -58.9810 -144.5762 151.6938 -174.1517 -118.1038 -84.2325 -15.7921 64.1993 84.2654
5.01065448 -82.8052 -7.3988 54.6904 -143.1530 156.9144 61.8460 -86.5423 -131.0136 -8.5973 63.1780 84.5471
5.03622605 -69.5980 -28.4192 -48.7572 -135.3596 158.3130 -55.6025 -76.7322 -79.3748 -14.6152 65.2877 -80.1865
5.06415140 -68.3308 -29.7765 -49.3059 -144.4842 160.6705 -169.5843 60.4653 -77.4871 -13.9532 66.0019 75.9137
5.08623052 -138.3905 -21.6360 -168.8794 -73.2516 -12.2886 -50.0706 -85.4161 -76.8240 -13.9573 64.6405 -78.7488
5.10649706 -65.4031 -13.5721 -166.0704 -77.3201 -18.1829 52.4546 87.6652 -111.9043 -30.9143 -66.0450 148.4424
5.13390646 -69.3306 -21.0054 -168.2603 -84.4566 -20.5841 60.8411 91.2819 -139.2595 -8.6291 65.3068 -5.8550
5.17869884 -85.7294 -11.3286 54.6509 -87.1027 156.7987 54.2229 92.3359 -77.3117 -31.8605 -175.9776 -107.7710
5.21448551 -136.4669 137.4188 -56.7823 -139.3038 158.5314 -58.6122 -88.0298 -80.5616 -13.7466 63.3519 81.4000
5.24197839 -68.4082 -28.5316 -46.6333 -148.2327 160.4146 48.0627 72.8261 -80.1512 -18.6750 65.3027 -78.6640
5.27909193 -75.1710 -22.3639 48.0940 -155.9314 160.8817 45.8038 76.6213 -74.9803 -29.5860 -174.1071 74.0579
5.29982456 -150.3196 -32.6169 -171.9581 -64.5422 -20.6828 58.0920 -97.6620 -79.0752 -11.4414 68.9940 -76.6474
5.33443190 -89.7917 -10.5822 54.9434 -74.5793 174.5053 88.7437 142.8342 -73.1869 -18.2179 63.5969 -81.8237
5.35868359 -69.7367 -28.0165 -47.1061 -145.7964 173.5784 72.7921 -67.6818 -72.6969 -10.3376 63.5752 -89.8898
5.38631400 -84.5331 -1.4719 55.1155 -138.9391 -178.5148 79.9568 108.9363 -62.6295 -23.7385 -171.9284 72.4740
5.40892283 -73.9595 -31.8003 -50.3128 -147.6799 149.6692 -178.1575 -118.7236 -129.6960 4.1166 -55.9456 102.1103
5.43344733 -149.9273 153.7501 -174.6343 -69.8365 154.1144 -175.4930 -117.6697 -86.2458 -15.3422 64.1406 84.1697
5.47217981 -74.0219 -29.4842 -47.0609 -74.9370 143.5513 -178.8249 48.4977 -80.9235 -12.1889 61.9895 -88.4432
5.50055693 -82.9795 -12.1850 50.1873 -96.1260 158.5819 -44.1464 140.6488 -79.4948 -14.5399 65.2536 -80.0918
5.53650144 -68.9289 -29.0550 -49.8999 -134.6978 157.3979 -54.8415 -76.7960 -74.5250 -27.5512 -173.4890 73.5678
5.56159699 -80.5534 -12.8668 54.1969 -147.0136 170.8960 69.5800 -66.6389 -67.1075 159.5251 62.0916 -87.9841
5.59802727 -68.2725 -29.6234 -49.2259 -144.4724 154.2778 177.7822 -125.2149 -69.0971 -29.1592 -174.7717 73.8786
5.62233494 -60.7151 -26.3530 -166.8757 -79.8043 -10.6360 -49.2202 117.8301 -120.7596 -29.7252 -57.6739 -78.6072
5.67252502 -74.7479 -25.9346 -46.5349 -78.3687 154.9836 53.7269 93.6854 -81.9482 -19.0198 65.4483 -78.4485
5.69553025 -82.6266 -5.1817 -166.0958 -145.8789 147.9255 -174.0231 -115.0023 -84.8608 -14.7184 60.5499 -91.0961
5.72580381 -68.2744 -29.7023 -49.2490 -144.3295 151.3107 177.7737 -124.8321 -78.7710 -14.8444 -58.6444 98.6234
5.75274961 -74.2772 -26.8341 46.8248 -139.7425 157.1678 -59.1342 -68.8240 -84.7363 -11.7910 -60.3451 -71.6502
5.79569580 -70.0446 -28.5166 -46.8531 -133.5665 158.4529 -53.0598 110.5784 -79.4759 -14.5996 64.9064 -80.0577
5.81806922 -74.5708 -31.2334 -49.8634 -79.1844 157.7744 -168.9741 61.3181 -76.4196 -13.8499 66.0099 75.8884
5.83989551 -82.7030 -5.2810 -166.0924 -145.9577 151.4483 -174.2268 -118.1588 -83.8998 -15.8317 64.2164 84.2729
5.87529401 -75.3956 154.2682 -165.9461 -146.0118 146.7717 -173.8634 -114.9186 -84.2295 -14.6667 60.5158 -91.0103
5.89545118 -73.4577 -23.4096 -166.4310 -144.8216 147.2827 -179.7866 48.2961 -83.3771 -11.8805 61.9767 -89.0667
5.91747445 -132.2943 136.2190 -55.0508 -146.1758 -176.0193 73.6538 105.1336 -68.1980 -9.8244 63.2670 -86.8871
5.95262810 -135.0477 150.8370 51.4457 -70.9571 150.6413 178.1262 -124.7476 -77.6186 -15.3454 -58.7246 99.4320
6.00000692 -74.0405 -26.9615 -49.2541 -77.5249 154.9322 53.8803 93.5152 -84.3599 -16.4626 63.4873 82.3394
6.02257638 -73.6626 -22.7253 -167.4309 -144.8944 147.9843 -174.2837 -114.8591 -84.8726 -14.6291 60.5775 -91.2211
6.05544393 -83.5413 132.7270 -54.2186 -139.5895 158.2540 -61.8116 103.8936 -79.3856 -14.7781 64.3090 -79.8555
6.08090884 -82.3086 -25.3910 -56.8490 -131.7673 158.8028 -53.4871 109.5069 -79.4954 -14.6308 64.8746 -80.0300
6.10305595 -74.6434 -25.7770 -48.4552 -89.2293 -171.3653 66.5916 100.5840 -67.6945 -8.3745 63.4377 -85.4452
6.12809468 -148.7122 164.4656 -167.0012 -73.8074 170.3055 78.3103 -67.2317 -70.8046 -13.5100 64.8593 82.9750
6.15638276 -73.6637 -22.7914 -167.4546 -144.9625 151.5323 -174.4322 -118.0488 -83.9244 -15.7990 64.2822 84.2956
6.19243985 -86.3973 -5.7505 54.7504 -70.2515 154.1789 -53.4947 112.2194 -74.4968 -27.5542 -173.4959 73.5718
6.22792213 -80.6748 -25.4182 -166.7437 -146.6872 144.4916 -178.1456 -114.7910 -132.7774 9.1963 -59.7106 -86.9237
6.25453211 -83.0718 -4.3572 -166.5118 -147.3593 173.5863 72.5090 -67.4773 -72.4931 -10.4398 63.5615 -89.8213
6.28968660 -80.4416 -27.2880 -58.9555 -144.5867 154.4482 177.7973 -125.2037 -69.1757 -29.1815 -174.7726 73.8709
6.31585175 -74.1215 -26.9843 -49.2553 -77.7084 155.7762 54.4138 93.4061 -76.8707 -31.6443 -175.9479 -107.8729
6.33966310 -75.9087 -18.9574 -165.6408 -142.8888 172.3960 75.9188 -66.3378 -73.4932 -9.7617 63.7469 -89.6661
6.37600976 -62.0253 -29.5257 -48.4393 -69.9837 -32.1450 -176.5314 -108.3835 -87.0078 -37.6148 -176.4486 -105.2213
6.42242448 -73.1312 -20.7613 -44.0488 -140.4158 179.8655 81.8694 109.4164 -68.3902 -11.1243 63.2654 -88.2701
6.47381719 -133.5353 158.7796 55.8867 -144.8168 154.5732 -178.5642 -113.7547 -142.9377 -43.3168 -177.2536 -103.8528
6.51023522 -87.2835 154.7987 53.3251 -138.6581 158.8314 -59.8600 101.0269 -80.5029 -13.6474 62.7613 81.1083
6.53833958 -133.0997 158.3930 55.8286 -144.8198 151.8747 54.9046 -89.6986 -108.8969 -16.9945 67.2113 -75.9724
6.56586671 -154.2326 138.2538 -63.6732 -138.3566 158.9781 -56.1866 103.6771 -80.6680 -13.6142 62.9048 81.1291
6.59118829 -81.5673 -21.4058 -59.0010 -140.7216 -179.4689 80.6138 107.8951 -68.4029 -10.7737 63.2103 -88.3170
6.63679783 -83.2644 -23.4527 -58.3844 -87.0205 -171.4054 65.9071 100.0429 -67.4799 -8.2471 63.5127 -85.2080
6.66041182 -71.1151 -34.2326 -51.8228 -147.1740 152.7414 59.6438 -92.0524 -131.6449 -0.0135 -59.7522 -86.0542
6.68495150 -101.7710 133.0182 -56.9036 -139.2051 159.0902 -55.4389 103.4258 -80.6428 -13.6147 62.9483 81.1682
6.73569426 -81.5690 -22.2140 -165.9277 -138.7146 146.8900 178.0831 -117.8701 -126.7765 5.0721 -45.2367 116.6354
6.77419249 -82.8407 -5.4562 -166.0954 -146.0295 155.0125 178.8638 -123.7427 -75.2604 -19.0012 -58.7495 -69.3016
6.83644591 -149.9882 153.8053 -174.4742 -69.7117 153.8527 176.7777 -124.8194 -80.7475 -14.2164 -58.6149 101.0898
6.87293024 -67.5032 -31.4530 -50.7541 -146.9333 153.4756 46.7929 -97.8369 -97.3180 -18.8753 66.4652 -76.4550
6.91099652 -69.9559 -33.7002 -51.7505 -148.1316 155.7511 58.0953 -92.9839 -130.9775 -2.3365 -56.9731 99.7693
6.95318711 -134.6978 148.9731 51.0270 -145.3526 179.2901 73.6244 -72.7615 -61.0773 -32.4043 -175.5613 -108.2315
6.97852264 -132.0509 28.1792 -34.4512 -136.7639 159.3682 -49.7367 -81.0470 -79.4088 -14.6262 65.3193 -80.2023
7.00033641 -133.0268 138.8202 -54.9690 -145.3744 179.1718 73.4451 -72.5977 -61.1083 -32.2951 -175.5435 -108.2855
7.02164233 -73.5473 -23.4579 -166.4495 -145.0316 154.3768 177.6109 -125.3010 -68.9956 -29.1546 -174.7776 73.8744
7.04345268 -96.6560 -19.8720 54.1820 -81.7184 -20.4543 58.9812 92.1255 -126.5487 14.4384 61.2994 -2.0740
7.07808633 -73.8004 -22.8996 -167.4614 -145.0715 155.1109 178.7613 -123.7483 -75.3637 -18.9069 -58.8235 -69.3717
7.10406732 -135.0160 26.9784 -172.2224 -135.7850 159.0194 51.3679 83.4443 -77.3125 -31.6450 -175.9688 -107.8024
7.12641340 -79.8818 -20.8728 -167.8234 -75.8395 155.0610 53.7884 90.2459 -84.5561 -16.5443 63.4863 82.3808
7.15370793 -73.5291 -23.4961 -166.4475 -144.8836 151.3876 177.5835 -124.9466 -78.6550 -14.8315 -58.6737 98.5989
7.18698380 -74.2921 -30.1513 -50.8099 -138.7217 152.8882 59.6329 -91.7147 -127.1983 -4.1676 -46.0139 116.8135
7.23298442 -67.1683 138.0037 -50.1982 -72.1923 155.4589 -56.8565 111.2370 -80.4913 -13.5593 62.8333 81.0071
7.30188399 -135.0440 26.9505 -172.2447 -135.8010 158.9905 51.4690 83.4920 -86.8796 -16.9289 -60.8402 -72.1389
7.34411069 -74.8207 -22.0360 47.8803 -154.8523 160.0097 35.9641 -106.0434 -80.0810 -31.1877 -174.3559 74.4830
7.39888186 -79.9757 -20.8623 -167.8233 -76.0722 155.7437 54.2350 90.2256 -77.2969 -30.7972 -174.3231 74.3815
7.44199347 -79.9572 -20.9035 -167.8353 -76.0542 155.8252 54.3053 90.2277 -77.0581 -31.6705 -175.9505 -107.8435
7.51177321 -77.9701 -22.7134 -164.9801 -80.7705 156.5447 -50.8738 115.8562 -79.3867 -14.4737 64.9749 -80.0994
7.54152220 -79.9476 -20.4946 -169.0296 -76.3350 155.1503 53.7259 90.3518 -84.5590 -16.5522 63.4898 82.3864
7.57986312 -92.7717 4.8492 -165.8854 -122.1577 157.6109 -55.1281 114.5174 -79.5378 -14.5931 64.8469 -80.0382
7.65805568 -85.8469 5.6667 -167.4910 -140.2430 -177.4241 79.2570 107.1222 -65.2251 -13.4620 62.4075 79.6356
7.69585901 -106.4259 1.1398 56.3274 46.9456 -84.0486 64.3640 99.3360 -74.8291 -26.9840 -176.3190 -109.7923
7.73272708 -81.5895 -6.4164 -163.4844 -137.2703 178.7356 84.1634 110.6242 -68.5877 -11.4834 63.3260 -88.3580
7.76836614 -76.8754 -28.3656 -48.8376 -74.9882 173.2182 90.6303 141.7964 -73.5889 -18.1898 63.6180 -81.8485
7.79267157 -79.3367 -21.2491 -167.3702 -79.0036 155.2186 -51.3768 -86.5680 -73.9771 -28.9031 -175.5041 -109.1157
7.84021421 -74.8234 -20.8286 -164.8921 -142.1245 165.9534 50.2848 51.8222 -77.4583 -17.5201 65.0552 -79.1915
7.87220979 -137.7636 155.8265 52.8671 -76.4924 156.5063 -56.2903 112.5064 -78.4544 -15.1956 -57.1181 99.1808
7.92736186 -79.2119 -22.6729 -167.6011 -82.1328 170.8464 75.7160 -73.0997 -72.1936 -9.9886 63.5041 -90.7882
7.96767268 -78.0930 -22.1002 -165.8609 -80.8085 156.5996 -50.9797 115.5236 -79.3935 -14.4850 64.9663 -80.0935
8.04275267 -76.2851 -19.2029 -165.5159 -142.0289 178.1902 77.3357 -72.9033 -60.4998 -31.9829 -174.5872 74.7506
8.09622955 -130.3900 42.5240 -40.0929 -83.7907 158.8173 -42.5901 144.5698 -79.4691 -14.5466 65.2722 -80.1245
8.11814624 -76.8527 -22.5240 -167.0016 -73.0867 152.6601 42.7100 -97.7397 -88.5756 -19.4016 65.8983 -77.4178
8.15948116 -79.6062 -20.6367 -168.3303 -79.5077 155.4424 -51.4289 -86.5430 -74.4522 -27.4988 -173.4914 73.5739
8.21644452 -79.5748 -20.6807 -168.3375 -79.4476 155.3512 -51.4376 -86.5514 -73.9763 -28.9149 -175.5106 -109.1052
8.24247589 -76.0024 -19.4393 -165.6353 -142.7657 177.1193 77.5136 -70.1455 -69.5506 -14.4710 -59.1183 -68.3534
8.29277450 -75.0108 -20.2487 -165.9084 -141.9255 165.8593 50.3737 52.0098 -77.5296 -17.5513 65.0582 -79.1786
8.59702332 -84.9895 -19.5191 -164.8055 -128.6204 149.4395 64.2866 -92.1965 -130.6151 -2.3111 -47.2203 113.4201
8.68206851 -78.0857 -22.5821 -164.8515 -80.7427 156.8821 -50.6309 116.4820 -78.8180 -14.8796 -57.1936 99.4990
8.74509777 -77.4652 -16.0749 -164.3164 -127.9496 152.4062 59.6038 -93.4708 -118.2186 -13.6929 67.7534 -76.4931
8.79050045 -86.9106 -3.6931 -165.9155 -94.7155 157.7901 -49.5473 117.0902 -74.0663 -28.9209 -175.5076 -109.0844
9.00707460 -84.9205 4.2026 -167.3350 -141.9702 -178.7396 81.1615 109.4283 -61.6226 -25.8683 -174.4684 -110.9940
9.04517317 -82.8885 -21.0816 -165.5199 -75.0754 174.2522 88.7751 144.4145 -73.8732 -18.0324 63.6799 -81.6520
9.11456918 -76.9496 -22.4806 -167.0030 -73.5366 152.7497 43.6157 -97.4450 -84.2149 -31.9263 -174.4388 74.6965
9.17403950 55.1849 -10.4881 -155.8754 -149.7201 172.8068 74.3167 -69.7118 -73.4861 -9.4598 63.6174 -90.5831
9.20733591 -76.9614 -28.2967 -48.8451 -74.9746 172.2847 89.9172 143.5690 -70.3214 -29.2947 -175.3887 -109.4154
10.12380650 47.3450 -149.7433 -166.8592 -62.0887 -16.1822 -57.6733 106.5338 -84.0687 -11.3959 -57.7397 -64.6945
10.86558478 52.6600 -175.9664 -156.7028 -136.2645 157.1333 -57.7678 -90.6360 -74.5636 -27.5480 -173.4839 73.5668
11.04698545 59.0606 -17.7845 -141.3290 -141.1177 162.5462 51.6861 61.1939 -80.1856 -18.5315 65.2288 -78.6840
11.50616445 52.0327 -174.2492 -157.1871 -71.4751 154.3990 -58.2877 104.3610 -78.9116 -14.7194 64.5253 -79.8908
