# Supplementary material for: Exploiting Sequence-Dependent Rotamer Information in Global Optimization of Proteins
Source: J Phys Chem B. 2022 Oct 18;126(42):8381–90. doi: 10.1021/acs.jpcb.2c04647 (PMC9623586; doi:10.1021/acs.jpcb.2c04647)
Supplement: Supplementary file 2 — jp2c04647_si_002.zip [file jp2c04647_si_002.zip › TripeptideConformations/SER_PHE_TRP_new.csv]

0.00000000 -125.5285 7.6601 60.3643 -61.4969 -21.7119 58.4836 -95.2125 -76.2044 -13.6921 52.2285 -93.8475
0.12300260 -149.9731 166.6010 -165.6090 -64.4987 -21.5031 65.0380 -93.7372 -80.9602 -8.2670 60.9591 72.7181
0.19703190 -66.0850 -16.0749 58.6407 -83.0174 -9.2587 67.2877 -89.3931 -135.6688 -26.2938 67.7882 -91.6132
0.22165716 -80.5786 66.0155 -56.7430 -62.2604 -19.8510 64.6023 -97.6039 -75.7916 -13.1966 56.7490 87.8907
0.24533077 -154.5341 32.0996 -65.1602 -65.4250 -18.3992 60.9743 -97.7770 -78.7236 -11.8753 58.3192 89.9829
0.28306742 -61.4754 -20.3751 -56.2255 -79.5744 -13.1469 -55.2823 106.8030 -128.7627 -27.2177 -52.1375 -79.9166
0.30805469 -148.0436 162.6592 66.1206 -75.9510 -19.3417 64.3500 83.6005 -90.2005 -12.7599 63.9169 83.6132
0.41265113 -122.6544 13.3279 -57.2231 -61.5545 -22.2747 58.2292 83.6474 -77.2907 -12.7642 51.0580 -93.7487
0.44892415 -76.7501 159.0555 62.6741 -73.7628 -19.6194 64.4302 83.5101 -89.9353 -10.0609 64.5444 84.2581
0.52479797 -80.1427 70.5224 -57.3889 -61.9336 -20.0136 63.4806 -96.8386 -76.4164 -12.5937 58.6012 88.1417
0.57487766 -121.2969 13.9509 -57.9623 -61.7483 -22.2718 58.1545 83.3294 -77.3717 -12.6559 51.0715 -93.8224
0.60650508 -64.5880 -16.5390 58.3593 -74.4051 -16.4730 -56.3406 107.5270 -127.8826 -28.0633 -51.8043 -79.0160
0.69873793 -67.7788 -35.2248 -56.7048 -138.2926 -2.9503 61.8215 83.7081 -114.2675 -0.6192 65.9539 91.9552
0.74665881 -147.2190 157.5663 60.9922 -72.6422 -24.5513 64.6851 -94.4487 -89.2521 -9.4358 48.9857 -102.7756
0.82314633 -77.2075 164.5036 -164.2539 -64.3270 -21.5356 65.0546 -93.6648 -80.9950 -8.4891 60.9835 72.5886
0.85190352 -64.1928 -16.5143 -54.1988 -84.4459 -9.1853 67.6631 -89.7705 -135.8817 -25.9095 67.6247 -91.6326
0.87601253 -75.7299 -33.8646 -57.4886 -144.7961 13.8241 59.0661 -95.6719 -136.0978 164.4696 67.7574 91.1937
0.91052286 -158.0738 159.7988 -70.3018 -62.5626 -25.9565 64.1562 -93.6044 -85.4523 -7.5151 52.8275 -100.5656
0.97486503 56.0789 23.7677 -54.7580 -64.1290 -22.7653 59.0233 84.2297 -78.4491 -9.9135 47.1977 -99.0202
1.03170284 -67.1313 -20.3723 58.3441 -65.8592 -26.7856 -172.8503 -98.6990 -102.6788 4.5079 -57.8169 -85.0388
1.06424120 -64.5802 -17.4854 -56.3368 -70.6931 -15.7220 60.5018 88.5869 -82.1744 -8.4410 -68.5387 -53.8682
1.09552719 -81.4744 63.7366 50.1648 -60.7921 -20.3272 64.8807 83.1107 -74.5452 -14.0286 56.9381 86.7844
1.14348254 -129.9058 9.9704 59.4842 -62.4148 -21.5584 58.4438 -95.5347 -76.1723 -13.4759 52.5192 -94.2551
1.18069043 -154.8619 29.7187 -65.4514 -69.0891 -16.3381 -52.3908 109.1519 -80.2321 -11.5038 55.5646 91.3144
1.22071406 -64.2313 -16.8397 58.6056 -72.1938 -16.1656 47.4435 83.0972 -113.1202 -32.6399 -63.4747 -34.4455
1.26204908 -157.9986 155.7319 -70.4225 -71.9916 149.1513 -175.0172 64.0416 -84.3270 -14.0162 59.8579 85.3454
1.28442648 -64.8653 -17.2273 58.5488 -72.5716 -17.7663 60.1400 -95.0027 -116.8827 -39.0341 179.8139 86.0346
1.31919834 -124.2137 14.0769 61.7904 -61.5176 -22.4182 58.1360 83.7198 -77.2290 -12.5942 50.9696 -94.1563
1.34933315 -63.0040 -16.6950 -56.1973 -71.9594 -17.1984 47.8644 -96.4429 -113.5758 -32.0953 -63.3017 -33.6564
1.39276929 -62.2504 -17.2997 -56.1119 -77.2382 -17.0087 -56.1647 -73.5782 -138.7103 -21.6625 56.9466 -95.9075
1.42710578 -121.5667 10.4077 -57.5491 -67.7396 -16.4945 -52.9958 106.1302 -72.9941 -15.1561 50.5743 -94.8455
1.45886818 -135.3037 154.4700 -61.6191 -66.9336 -20.3237 64.6010 -97.2431 -84.1046 -6.9144 61.4933 81.8567
1.50661742 -68.4451 148.8389 -58.3576 -144.8154 151.3916 -175.2350 -116.4964 -84.3155 -14.7963 60.2023 84.1237
1.54692974 -68.5104 149.7006 -58.3852 -71.5869 147.2465 -176.9823 61.2950 -88.2573 -18.5264 58.5598 88.6063
1.57183145 -83.0813 -33.6489 -63.3755 -144.4165 14.7376 58.8439 -95.4766 -136.8081 164.6713 67.5293 91.0778
1.59187130 -141.8782 151.0936 -54.3998 -68.3405 -20.0476 64.5781 83.6709 -85.1295 -6.0687 61.9293 82.9922
1.62029365 -157.8325 155.4434 -70.3492 -144.2849 151.4672 -175.8718 -116.7132 -80.6761 -16.4145 54.3056 -101.3579
1.65278116 -73.8890 -14.8657 58.1707 -94.4451 -3.7659 63.1437 -89.0530 -73.1200 153.8992 -58.3852 -19.3012
1.67430046 -73.3632 -8.1354 58.5952 -76.6377 -9.3920 -54.4431 107.0493 -131.5168 159.0236 -53.1797 -79.1793
1.70557837 -70.7853 138.0383 177.3936 -113.3597 -1.3338 61.1742 83.5915 -107.6172 -10.9882 59.7136 88.3701
1.72708860 -66.1423 -15.8551 -66.2465 -77.4305 -14.6350 -55.2281 107.5821 -128.6456 -27.8648 -52.1732 -79.2745
1.76054388 -80.9611 17.1931 -54.4187 -64.2388 -16.9755 -53.7678 -70.1788 -71.8833 -16.1774 54.3379 -96.9690
1.79317214 -68.4421 148.8698 -58.3482 -144.7964 151.4913 -175.8180 -116.6951 -80.6708 -16.4365 54.3315 -101.3398
1.82023023 -67.4497 -13.3040 58.6370 -76.4189 -17.2959 60.0814 -95.8189 -77.7020 149.3562 -173.3197 84.7904
1.84117452 -63.3503 -16.9368 -56.1188 -72.6204 -17.3294 60.6346 84.8339 -120.9711 -37.3787 -176.9072 -107.4046
1.88737183 -146.7474 162.0954 61.2886 -144.0594 151.3052 -175.2972 63.8210 -84.1370 -14.8533 60.2639 84.0650
1.90956446 -136.8208 1.9273 -57.9925 -71.0380 -17.9492 63.3735 82.8675 -87.5790 -5.4776 61.7023 86.3139
1.93440389 -124.6046 10.5602 -54.7290 -67.9569 -16.7047 -52.9101 105.9340 -73.0846 -14.9591 50.8656 -95.1063
1.95824646 -63.1183 -16.6806 -54.2456 -72.4470 -16.8957 47.7095 -96.5599 -113.6127 -32.2930 -63.4021 -33.7477
1.98948884 -62.6379 -16.8530 -54.4114 -77.4302 -17.0466 -56.1707 105.6426 -138.7435 -21.7159 56.9280 -95.9123
2.01828124 -63.5275 -15.9685 -54.1627 -72.8100 -23.7055 -172.9354 76.9276 -126.1349 -22.4156 63.9892 86.1146
2.06572593 -68.1351 -17.6391 -66.0480 -72.8103 -15.0675 -54.8007 107.9530 -124.8668 8.5735 -51.7593 -79.5456
2.11638691 -76.4786 157.4355 57.0634 -73.0645 146.1424 -177.1302 61.2298 -87.2130 -18.7812 58.5949 88.7497
2.13662232 -148.6511 158.6487 -166.3989 -70.8082 148.0939 -174.9121 63.9172 -83.7897 -13.8700 59.8405 85.6375
2.15690034 -70.8482 -17.8459 56.5255 -73.6004 -13.9371 66.2071 -92.1172 -74.8640 -14.7811 -62.3590 121.2539
2.19805729 -149.9198 166.7875 -165.3899 -60.5684 -29.5172 -176.1737 -102.3071 -78.1954 -7.7475 60.7988 73.8688
2.22539240 -68.7133 150.1210 -55.4282 -71.6778 147.2408 -176.9772 61.3004 -88.2347 -18.5290 58.5677 88.5968
2.25026003 -128.1964 8.5146 59.5842 -67.6121 -16.7050 -52.7998 -72.9021 -72.7459 -15.2967 51.7631 -95.2674
2.27997111 -71.3655 139.4056 -176.6458 -101.3590 -6.8751 62.1557 -97.0053 -113.4234 -22.0036 68.4666 93.4558
2.32176603 -149.2170 144.5329 -179.9612 -67.5981 -25.0333 -174.5570 -100.0370 -101.6952 4.0640 -56.3129 -86.6860
2.37017387 -149.6117 158.9381 58.2427 -74.0541 147.9743 -175.0184 63.9997 -83.4997 -14.0424 59.8686 85.5845
2.39764321 -151.8781 23.9937 -64.5754 -74.6763 -10.5372 63.1423 84.6661 -72.3802 -17.1861 -53.7306 -82.7122
2.43411430 -63.0211 -16.5981 -56.2087 -71.6232 -18.0653 45.5485 82.6273 -110.5496 -32.6641 -61.3365 129.8445
2.46454496 -68.6507 149.3411 -55.3923 -144.7468 151.5045 -175.8172 63.4593 -80.6852 -16.4425 54.3308 -101.3394
2.48663054 -65.1097 -19.0364 58.3362 -67.1011 -20.8361 62.2360 84.2555 -80.6535 -19.1379 -166.8263 -109.0203
2.51916394 -81.3210 151.3021 -63.6903 -144.6378 151.4704 -175.8436 -116.7052 -80.6629 -16.4238 54.3212 -101.3474
2.54561838 -67.3602 -11.7345 58.7904 -75.1538 -8.4913 46.3764 80.0689 -115.7733 157.9186 -64.2606 -36.9452
2.57942246 -62.3464 -22.4870 -54.7976 -82.1414 -14.2606 -56.3524 106.1255 -121.0089 -28.1124 -45.9731 119.2216
2.60692064 -62.8723 -19.5855 -56.3137 -66.8288 -20.9787 61.8513 84.0588 -80.3454 -19.3011 -167.0256 -108.9657
2.64754865 -154.9546 32.3119 -65.3877 -62.5794 -25.9079 -175.1502 76.6635 -75.5882 -11.3913 56.6647 90.6556
2.68395155 -65.6281 -11.6498 -55.8068 -74.8437 -9.6131 46.4873 -98.9711 -115.8129 157.7207 -64.1220 -36.1462
2.70645148 -95.9189 -4.4705 -60.8656 -88.2708 -3.4290 65.1925 88.6780 -138.9313 163.0038 65.1229 -87.1790
2.73450228 -148.8444 141.3270 -178.4598 -79.4649 -11.7627 67.4777 88.1974 -77.4840 -14.1780 -60.9395 112.1748
2.76559612 -149.5360 -165.9901 -161.6100 -57.8044 -25.3250 65.5065 -93.5570 -79.3585 -7.1619 45.0770 -109.3231
2.79995468 -66.6457 -13.2923 -55.9038 -70.0470 -26.7969 -176.7318 -103.6923 -92.1309 156.9754 -52.6916 112.9353
2.84306026 -150.8299 173.4732 69.9046 -66.6658 -12.2855 -56.4260 108.0479 -115.0965 4.3540 -50.3874 -84.5670
2.87525981 -136.2189 5.8607 59.7125 -71.9838 -12.6229 61.9548 84.3873 -72.0593 -16.4167 -60.0406 -76.6222
2.90159455 -65.5254 -15.2256 56.8312 -73.1766 -17.8027 60.2272 -95.0822 -118.1872 -39.0608 179.7590 86.0000
2.92271967 -148.6719 157.0174 -170.1622 -68.4029 -14.7548 67.6740 88.1030 -71.3564 -16.3276 -59.5552 115.9548
2.95319652 -72.5107 -9.1163 55.3639 -82.3907 -6.1420 -53.9025 106.8615 -132.6617 159.3464 -53.8881 -80.2815
2.98632091 -79.2619 -9.5986 58.2927 -143.3366 156.6372 66.4580 -86.9046 -154.2405 162.5877 51.8178 86.9626
3.02807905 -81.0912 -6.7117 -63.0259 -85.1179 -15.0291 60.6213 -92.9328 -80.8442 153.2248 -69.5441 -59.3932
3.06356457 -72.2588 148.0123 52.8515 -144.8542 151.4669 -175.2619 63.8420 -84.1830 -14.9058 60.2571 83.9987
3.09482491 -60.1220 -30.1184 -169.5755 -70.8010 -13.2175 -54.3827 -71.6119 -125.1884 7.5145 -52.2265 -80.7580
3.14423849 -89.5545 -6.1948 55.7329 -137.7867 155.4566 -64.7238 99.7896 -138.8097 157.0285 -54.3764 -88.4577
3.16532541 -82.0808 -5.9406 58.9020 -79.4108 -9.5639 64.0352 87.9334 -142.7671 167.7327 59.3044 8.3994
3.19603002 -127.6546 13.9703 -155.7900 -62.9063 -21.9643 57.8923 83.2129 -78.5233 -12.5881 52.2628 -93.3999
3.21855093 -79.9634 62.7742 58.0595 -60.9739 -23.6989 -174.5560 76.2913 -69.9829 -15.0613 58.0280 85.7006
3.26060248 -112.9520 9.2686 -58.4683 -145.2914 152.9576 61.4802 91.1436 -143.3192 156.8544 -57.5333 -89.2944
3.28293584 -82.8052 63.0177 -61.1261 -61.0780 -24.7821 -174.8021 76.5309 -71.4920 -14.1678 56.6030 87.0988
3.30805640 -134.7644 154.2116 -61.4278 -68.3530 -14.2461 65.4531 85.8199 -69.0715 -18.1657 -57.3524 114.2042
3.33696712 -65.4304 -15.0124 56.8297 -73.5376 -17.1723 60.7389 84.7852 -119.8699 -38.0068 -176.8512 -107.1890
3.35973956 -68.2177 -11.0238 57.0846 -76.7957 -17.7398 60.1176 83.5655 -77.7732 149.4261 -173.5181 84.8215
3.39494107 -60.9509 -26.8314 -168.6485 -68.5393 -26.4794 -171.5403 -98.3213 -106.3942 -28.3689 -58.3418 -85.6016
3.42662189 -144.4552 155.4903 60.6378 -130.8413 11.1918 -53.7919 100.0568 -124.9508 6.3777 -46.1884 -78.2730
3.46292783 -124.9171 11.6559 -167.0001 -68.3754 -16.6039 -52.8289 -72.5164 -73.1764 -14.6512 51.0256 -95.0799
3.49926189 -149.6709 160.4522 59.0198 -145.5204 146.2261 -176.8101 -105.6723 -141.5235 4.6566 57.6937 88.1374
3.51988915 -61.7658 -29.5191 -169.7143 -64.8294 -24.4524 -172.0776 -100.0765 -105.1078 4.1177 -57.9954 -85.8250
3.55770624 -65.1308 -15.3140 -163.3084 -79.0738 -14.3447 -55.2757 -72.1920 -128.8982 -27.8703 -51.8678 -79.4450
3.58426894 -65.2855 -18.2035 58.0550 -74.1700 -18.0946 -58.4194 -74.3326 -111.1133 -39.5690 -179.5078 86.0009
3.62085464 -67.1392 -19.7182 58.3348 -69.9909 -34.2520 -177.4955 -100.8085 -87.5199 -39.7790 -179.5760 86.0445
3.65504948 -66.7715 -25.2267 -168.4578 -70.6602 -14.3414 60.8806 88.4699 -83.5334 -8.6070 -68.3334 -55.6023
3.69761144 -148.1603 155.2210 59.2889 -130.2753 11.3045 -53.7341 100.3104 -124.9631 6.0965 -46.1712 -78.2119
3.72111960 -72.2115 148.9983 -172.6436 -67.7032 154.3068 -176.0124 64.0852 -87.2771 -14.0406 59.8850 84.2299
3.74451540 -78.3141 163.6014 68.8644 -70.1670 -12.8472 62.5509 -95.2944 -77.0771 -14.6060 -63.7559 -68.2771
3.78152009 -75.9135 -11.8179 -56.8534 -146.0417 165.4332 65.2662 -88.1229 -142.8738 151.9275 -175.8253 83.6379
3.82179253 -84.8471 13.0052 59.1239 -77.8324 31.9438 54.4838 -94.9008 -63.4331 151.2456 -52.5483 -63.7985
3.85768485 -81.5138 44.7303 -171.1234 -66.0399 -14.0404 -56.4009 116.3775 -72.5659 -15.1081 58.4837 84.2313
3.89351209 -139.5237 25.5714 61.9393 -88.7970 18.6223 -48.2002 105.9860 -96.6067 -5.3914 -37.3121 127.2182
3.93309049 -134.6865 152.6016 -61.4222 -70.1372 -16.9938 -56.8414 107.9844 -108.3158 4.9813 -50.7468 -85.0312
3.95454166 -145.9231 54.2097 -162.8416 -64.3494 -18.9983 61.1415 -97.0843 -79.6043 -11.9240 60.0407 89.9685
3.99735037 -84.4669 -23.7730 -64.2867 -131.2777 3.1228 -53.7362 -74.6491 -150.9506 161.8202 57.4170 -92.0809
4.02067862 -147.5443 145.9553 -176.8448 -129.2497 14.4767 -53.4688 99.4528 -116.0889 0.1201 -41.3402 119.8030
4.05599720 -158.0717 155.9462 -70.5067 -78.1998 176.9658 85.1442 -70.7688 -66.5325 -16.0287 60.5502 86.5677
4.08117795 -85.5125 58.2151 -164.9697 -68.2571 -16.1363 -57.4152 115.6000 -80.4646 -11.7040 58.3817 89.6615
4.11439168 -68.6096 149.3705 -55.3838 -144.6094 156.3189 -177.8366 62.1071 -75.1426 -21.1104 -52.3066 112.6564
4.13595225 -68.6004 150.0995 -55.4487 -72.9436 154.4475 -177.3140 -116.0571 -74.3200 -21.1826 -52.8779 111.8420
4.15620503 -80.6795 -12.7758 -57.1176 -81.9450 141.7736 -178.5431 80.3268 -140.5160 149.5530 -60.3785 101.6441
4.18886146 -72.5483 -20.4073 -166.2577 -82.2824 -12.4052 64.3605 87.4156 -72.0207 152.2825 -62.9665 120.3147
4.22464255 -60.1171 -28.1392 -168.9532 -83.3855 -3.7516 68.9260 90.5990 -128.1154 -23.6536 77.7254 80.9862
4.24890275 -137.4628 11.8549 -166.4016 -72.6573 -12.3295 62.0713 -96.8509 -72.0456 -16.1772 -59.7044 -78.9459
4.31402613 -66.0904 -22.3960 -166.4523 -79.3355 -4.6553 -53.3742 107.0530 -132.2676 160.2055 -55.2010 -80.9372
4.35189371 -77.7583 -5.7910 -164.5978 -91.3559 -11.8421 63.9794 -92.7576 -72.6147 153.0043 -62.5355 119.4763
4.38367207 -60.7423 -29.9598 -169.5497 -76.9423 -15.4724 -55.9053 107.0317 -118.2220 -27.0860 -45.3838 122.0990
4.42731436 -143.8891 150.4065 57.1935 -136.2820 21.5049 -52.3769 97.3491 -83.7986 -11.5798 -40.5505 147.5499
4.45812187 -76.0269 154.9942 57.2044 -68.0521 -25.2606 63.5510 87.3584 -99.7581 3.8547 53.3002 30.0910
4.48008296 -146.2627 157.7247 60.0580 -68.9067 -25.0590 63.8370 87.5825 -101.8615 4.2884 53.6614 28.1009
4.51054542 -130.3558 146.5573 -61.9392 -137.9037 162.8637 -60.9912 96.6171 -76.8307 -16.9661 58.4649 90.2407
4.54230315 -146.7425 162.0345 61.2582 -144.2781 155.6778 -177.4512 61.9749 -68.4420 -34.9778 -178.9527 86.0225
4.57501049 -80.4534 175.5008 68.6325 -65.8837 -11.4195 48.0895 80.8006 -112.5116 7.3627 -63.7975 -35.4638
4.60499808 -157.9736 156.4464 -70.2791 -73.8397 154.5879 56.2577 84.2851 -88.0273 -19.7823 59.4968 89.1913
4.63726637 -146.8287 147.0988 -170.7897 -139.0134 161.2600 -61.2098 97.0401 -76.5781 -17.0114 58.5163 90.3225
4.67338750 -148.7041 14.6454 -63.6668 -144.6880 137.2198 -178.4104 -99.2579 -139.9682 155.3062 -46.2107 108.1680
4.69975161 -148.5658 153.0401 -169.5428 -146.2296 154.5583 -177.3142 -117.1916 -68.0818 -34.8788 -178.9049 86.0298
4.72708026 -61.6544 -23.7126 -169.4544 -70.3216 -15.1389 46.6127 81.5106 -112.2249 -32.2959 -63.6795 -35.1578
4.75677024 -62.3037 -25.1080 -169.7047 -70.7637 -18.1379 59.9536 83.9775 -112.1251 -38.9490 -179.9976 86.0996
4.81658220 -148.4810 150.9068 52.2897 -69.1688 -13.6628 64.5596 85.1523 -68.1072 -17.6931 -56.5432 113.7938
4.86454155 -60.9321 -24.1150 -168.6200 -73.7067 -16.7206 -55.5761 -73.0460 -138.2953 -20.9940 57.2410 -96.0719
4.89840620 -149.6949 160.8898 59.6410 -144.2846 155.6426 -177.4550 -117.0660 -68.4471 -34.9669 -178.9435 86.0178
4.92324789 -64.1205 -22.6733 -167.4883 -74.5655 -16.6616 61.1696 -95.6176 -80.0745 152.2797 -168.3431 -107.0718
4.95513442 -72.5679 -20.1952 -167.5753 -82.4540 -12.4199 64.3423 -92.8561 -71.9952 152.2844 -62.9341 120.2800
4.97736806 -146.6400 161.4880 60.6427 -143.4850 161.3302 65.0279 91.5385 -137.7611 157.4606 -54.2570 104.9160
5.00712051 -145.6375 160.0509 61.0008 -135.8680 161.8277 -62.5602 97.4787 -73.8285 161.1110 58.4467 92.5393
5.02972425 -146.6109 159.9670 59.8619 -79.4973 158.7404 -63.0655 102.1006 -77.3148 -16.7013 58.1684 90.2257
5.06621814 -146.9031 147.1617 -170.7733 -139.0027 160.7292 -61.5567 97.0493 -73.7120 161.0639 58.5356 92.7063
5.10661738 -133.9974 23.4908 -155.7679 -77.0096 -17.9725 58.1852 -95.9119 -82.6855 162.8902 52.3225 -91.4329
5.16164518 -149.8285 166.0152 -159.8240 -134.0707 145.8402 -177.5929 -107.8947 -127.5058 2.0159 -50.9883 106.1041
5.18689437 -148.5626 153.0750 -169.5320 -146.1940 154.0085 -176.9747 -117.2889 -70.0842 -32.0906 -175.7803 -108.7948
5.21996704 -69.2265 -7.3630 59.1253 -82.5342 -8.5197 60.0154 83.2615 -67.4464 160.4512 96.1282 123.5083
5.26823421 -143.2355 156.0924 -55.4618 -135.9723 155.5748 64.1690 91.2604 -138.5041 157.9372 -49.2405 107.0146
5.29072769 -69.4003 -8.4714 -164.0767 -77.4737 -18.1519 61.3202 83.9490 -79.3131 152.0301 -169.4896 -106.6788
5.32891980 -66.3548 -9.8827 -53.5242 -76.7339 -11.7782 60.1181 82.7970 -70.1342 -18.6673 96.8015 120.8423
5.35301822 -76.4541 159.3651 -164.3434 -75.8937 177.6705 85.8346 -66.3404 -66.7303 -15.9473 60.9120 86.8723
5.38645168 -149.6914 160.8810 59.6357 -144.2820 155.1185 -177.1060 -117.1810 -70.4573 -32.2101 -175.8176 -108.7957
5.42186153 -76.9263 -22.4038 50.2925 -151.5090 156.8300 51.8635 79.4058 -141.2502 156.5316 -60.3438 95.5149
5.46976536 -64.5089 -19.6545 -166.6081 -74.3228 -6.6191 45.1484 78.3237 -114.2385 157.0140 -64.5696 -38.7772
5.51329588 -122.1497 20.0440 -58.0205 -126.4989 21.4371 52.1606 80.2895 -68.0988 -20.1426 66.7508 80.6168
5.53643496 -81.0726 -19.5596 -167.2535 -82.9164 -4.1465 66.2721 -91.6356 -138.9917 163.4114 65.7892 -87.3428
5.61339679 -72.0543 148.7730 -172.6357 -69.2449 159.2715 -178.7332 -115.9649 -75.3638 -21.3531 -52.5660 112.0554
5.67813942 -71.2845 -17.7606 -166.5376 -80.0684 -14.3273 60.5600 -92.3481 -82.6263 152.3639 -69.6598 -57.8328
5.69823212 -64.2495 -22.2626 -168.5848 -74.7188 -16.7340 61.1716 83.7188 -80.0837 152.2832 -168.3703 -107.0532
5.73084054 -145.4703 159.7865 60.9445 -136.7053 157.2308 -58.9006 98.3835 -74.5735 154.6118 -56.0759 111.9246
5.76404444 -75.6523 156.1029 -165.3115 -73.6460 158.6928 -62.9428 -78.1611 -77.2073 -16.7019 58.1318 90.2306
5.80028142 -61.2823 -30.2810 -169.5346 -77.7670 -15.5642 -56.6317 105.7468 -102.5959 -39.2372 -179.6289 86.0023
5.84029129 -149.2364 149.1637 -177.6155 -66.2823 -24.4292 -175.3372 76.7026 -72.9765 -20.8547 -172.0803 -111.1177
5.87857488 -149.5551 151.3032 -174.2027 -69.4803 158.2204 -178.5348 62.3092 -69.2085 -34.9922 -179.0580 86.0356
5.90552220 -148.8882 144.3109 178.2283 -73.1677 -32.0124 -177.3658 -101.0699 -82.9952 -29.0526 -174.2652 -109.2626
5.93650418 -143.8367 -42.5004 -172.2697 -73.5801 -11.1148 -55.0745 107.9191 -112.9989 4.2081 -49.8553 -84.1410
6.03042116 -149.6635 165.9068 -160.5888 -75.5509 177.5482 86.8448 115.9242 -66.8364 -15.9091 61.0646 86.9389
6.09451119 -149.4707 159.4795 -162.9276 -71.4769 153.0975 -176.5514 62.5131 -67.6681 -34.7845 -178.9025 86.0347
6.13079003 -69.5633 -7.0823 57.5274 -78.5265 -11.0585 60.3926 -96.7108 -69.7277 -19.3869 96.4099 119.7607
6.15850738 -74.2580 -25.2795 -169.0872 -143.4000 149.1800 -177.3302 -101.7093 -150.4611 158.9920 57.7235 90.5253
6.22550385 -146.0837 148.0691 54.4079 -137.0453 162.2819 -61.9231 97.3650 -73.8750 161.1279 58.4659 92.5408
6.25584078 63.5683 -43.6231 -165.7857 -68.0853 -14.8462 -61.7010 -68.3479 -75.4805 -14.7647 56.0391 -101.6536
6.27585643 -147.6935 151.8616 54.3186 -144.4225 162.1824 65.1689 91.6542 -137.0097 157.3945 -54.9410 106.3201
6.35546262 -149.2892 152.1359 -167.4938 -145.9874 154.1162 -176.9876 -117.2694 -70.1500 -32.1013 -175.7740 -108.7994
6.38516460 -149.4696 160.1107 -162.6255 -74.6212 158.9385 -62.8439 101.9001 -77.3205 -16.6501 58.1258 90.2058
6.43194656 -158.6596 170.4397 -74.1344 -71.5456 -12.3644 63.1226 83.7235 -80.8691 21.5477 63.3730 -176.2371
6.49417902 -149.0902 150.1425 -167.8824 -147.4297 162.5118 65.2983 91.9285 -136.5620 157.0975 -56.9984 103.7125
6.51884351 -148.8250 157.6419 -176.1276 -83.2037 -5.9108 63.1433 85.3336 -77.5814 24.5277 66.0052 -179.2784
6.55699363 -71.2309 -29.0388 -171.7355 -146.3569 159.9790 62.3333 -90.5839 -151.6818 163.1518 54.6372 88.3948
6.70471872 -148.5659 152.2577 -178.7151 -93.9412 -0.6892 62.3142 -93.8932 -66.8433 -18.4768 92.5565 125.8931
6.74811365 -146.3988 146.0535 -171.1155 -140.0149 156.3231 -57.4699 97.3959 -73.8116 -28.7109 -174.7927 -109.3934
6.81498934 -65.6400 -26.8906 -168.5192 -93.4344 -0.8397 -55.2536 104.0412 -72.9221 149.3552 -173.7842 84.5941
6.91885896 -147.1691 144.3859 -169.5567 -139.6568 155.8641 -57.7271 97.4638 -74.6854 154.6177 -55.9920 111.9736
7.00779436 -149.0390 151.4618 -167.2967 -147.0322 154.3741 57.2984 -90.1085 -90.2173 -18.1009 -54.9467 113.4580
7.08152757 -75.3646 155.0392 -163.2765 -73.7692 158.5369 -62.9565 102.2403 -77.2888 -16.6648 58.1278 90.2189
7.10863754 -73.8794 164.8118 -61.5498 -72.7979 -11.9416 63.1240 83.6263 -80.8853 21.5235 64.1785 -177.2164
7.20269710 -149.9639 -45.3950 -174.8409 -143.2389 161.4170 62.7509 89.8490 -136.4326 157.6334 -52.3015 107.2842
7.38045250 -67.5638 -15.6937 -163.3906 -69.8051 -33.6654 -177.9590 -100.6013 -92.9392 -38.2152 -176.0727 -107.2846
7.44093539 -132.9043 168.5815 -64.6847 -72.3269 -11.9299 63.0723 83.6142 -80.8245 21.9003 63.0681 -175.7826
7.57617148 -63.5737 -17.0652 -165.1924 -70.0319 -13.1144 60.4680 82.2947 -71.2811 -16.9964 98.9438 122.5690
7.66871636 -67.9380 144.3074 -57.4322 -127.2687 9.4317 60.1470 -92.1953 -65.2731 -22.9913 88.3989 116.2522
7.94919218 -68.6230 147.8359 -61.5117 -95.9489 -2.8605 62.0101 84.5709 -67.9071 166.3787 86.7244 144.5088
8.22948720 -149.0354 -168.4066 69.4877 -71.6074 -6.3462 61.8198 83.5649 -74.6654 0.8019 87.7913 149.7053
8.64937900 -72.4599 146.8391 -172.8352 -142.6730 -38.1732 63.4638 -83.5676 -93.4147 18.9817 52.3822 -169.2655
9.02012828 -79.3549 -11.7927 -59.0230 52.3258 15.7844 66.1659 -97.5750 -93.7495 21.6917 60.6118 -176.1622
9.15744685 -142.8203 23.3994 -154.0943 -64.5451 -23.7495 62.3638 -94.1334 -84.4256 -7.6010 48.4018 -100.1559
9.19571544 -64.8879 -15.2041 -165.6888 -78.1637 -9.3074 59.8610 -96.9268 -68.2324 161.2753 96.6776 126.2514
10.61817924 -70.1075 -17.1190 -56.6096 -78.8531 -31.3571 63.3917 89.6261 -156.9963 -55.3540 179.4143 -106.3237
