# Supplementary material for: Exploiting Sequence-Dependent Rotamer Information in Global Optimization of Proteins
Source: J Phys Chem B. 2022 Oct 18;126(42):8381–90. doi: 10.1021/acs.jpcb.2c04647 (PMC9623586; doi:10.1021/acs.jpcb.2c04647)
Supplement: Supplementary file 2 — jp2c04647_si_002.zip [file jp2c04647_si_002.zip › TripeptideConformations/ASN_HID_ARG_new.csv]

0.00000000 -71.8877 -16.4956 -59.6635 112.0553 -67.6721 -13.8318 59.9839 -101.9267 -74.7613 -16.6610 -63.4014 177.6371 -67.0216 173.3503 -178.9606
0.04053320 -72.0538 -17.0753 -59.6805 112.0595 -66.5370 -14.7433 64.4303 83.2920 -74.5566 -16.5927 -63.1738 177.5471 -67.0089 173.2227 1.1483
0.16737340 -72.4944 -15.8939 -60.3406 -62.4477 -67.6963 -13.8141 59.9990 -102.0027 -74.7476 -16.7160 -63.4475 177.6527 -67.0418 173.1478 -178.9342
0.19708600 -72.6469 -16.5022 -60.3555 -62.4933 -66.5938 -14.7006 64.3957 83.1718 -74.5453 -16.6537 -63.2189 177.5647 -67.0238 173.0338 1.1717
0.22515730 -87.9270 -11.9159 -58.9598 113.6837 -71.5789 144.3133 51.3265 37.9773 -139.7553 157.1255 -63.2389 -65.5222 -179.5166 -89.2052 0.6721
0.28225640 -89.2925 -10.3382 -59.9703 -62.9870 -71.4371 144.0093 51.1615 38.2192 -139.6750 157.1452 -62.9733 -65.5519 -179.6581 -89.6973 0.6638
0.33176000 -87.0311 1.3064 68.9780 -6.5477 -142.5883 166.1536 62.1397 -86.1608 -135.3771 157.7732 -61.8156 -65.3813 -179.9792 -85.8220 -1.3851
0.37391170 -68.9301 -21.2568 -173.4285 -112.7285 -64.8342 -15.0893 64.5745 83.5883 -74.0248 -16.9870 -62.9194 177.5053 -66.6754 173.5339 1.2052
0.43963230 -83.1559 -5.7852 77.6240 -53.5660 -138.6591 165.7764 63.4446 -86.9924 -135.4382 157.8259 -61.6404 -65.3581 179.9492 -85.8723 -1.4386
0.46770350 -69.1031 -20.1378 -172.0029 63.4205 -66.2606 -14.0654 60.0716 -101.8722 -74.3084 -17.0926 -63.2409 177.5623 -66.7175 173.5350 -178.8854
0.48944530 -75.0350 -10.6026 -59.1986 112.5354 -77.6670 -11.8737 59.6930 -101.9661 -73.3386 153.7341 -64.4160 178.0364 -66.9758 172.8266 -179.3166
0.55339670 -75.0233 -11.8035 -60.0689 -62.6015 -83.1142 -4.7612 63.0501 -99.1583 -133.5447 163.4949 64.0229 178.7486 69.9484 -164.9177 0.1738
0.61014340 -75.4638 -10.7389 -59.1956 112.5829 -77.3755 -12.0291 63.3706 81.1965 -73.3946 153.7836 -64.3171 178.0178 -66.9501 172.7049 -179.2552
0.63476920 -91.4335 -10.7482 -59.9089 -63.0023 -74.0785 146.6320 54.2167 -103.5034 -140.1692 157.2466 -62.9354 -65.5227 -179.6456 -90.5483 0.8016
0.66895360 -75.7785 -9.9324 -59.8678 -62.4237 -77.7291 -11.8275 59.7256 -102.0389 -73.3721 153.7733 -64.4491 178.0671 -67.0158 172.6237 -179.2917
0.72693700 -65.5025 -20.8476 -60.0763 111.6612 -76.6078 -7.1971 60.4000 -94.9252 -99.5447 -4.2585 -52.4122 -175.5277 -176.9986 -176.4247 179.6142
0.75064050 -84.4981 -18.6038 -172.2508 -113.5023 -69.6497 146.0380 52.1214 36.5336 -139.4338 157.1268 -63.6457 -65.5726 -179.4854 -88.9296 0.7521
0.77218710 -70.4933 -18.7779 -172.5669 -113.7598 -82.0404 -4.4269 63.1020 -98.8987 -133.3429 164.1561 63.7093 178.5009 69.7702 -165.3049 -179.7646
0.79563290 -65.1440 -22.7071 -60.0977 111.6271 -96.0645 3.6243 64.1012 -91.5097 -119.4818 -35.3112 -53.9258 -174.4202 -176.0924 -172.5719 -0.1577
0.81678080 -72.4046 -16.3371 -63.4504 -13.5942 -67.4712 -13.8723 59.9969 -101.8945 -74.6758 -16.7634 -63.4589 177.5688 -67.0244 173.2381 1.0731
0.85050360 -72.5552 -16.9344 -63.4650 -13.5972 -66.3677 -14.7683 64.4269 83.3118 -74.4792 -16.6973 -63.2247 177.4897 -67.0066 173.1147 1.1706
0.89527340 -65.6507 -13.0568 67.2953 -6.9069 -117.3377 9.9352 58.7427 -83.9271 -120.6465 -1.4267 -54.4629 -174.4025 -177.0589 -173.7514 -0.2896
0.92579870 -91.3965 -10.5495 -59.7704 -63.0071 -75.6264 144.1552 -58.9696 -73.0525 -139.1794 157.1891 -62.4228 -65.4991 -179.7250 -89.5977 0.0399
0.94698640 -65.7576 -20.4617 -60.7775 -62.7253 -75.9985 -7.4926 60.5204 -95.0273 -99.2466 -4.3572 -52.4284 -175.5538 -176.9833 -176.3522 179.6154
1.00214430 -71.5337 -15.8266 -171.9329 -114.4199 -75.6139 -11.9267 59.7236 -102.1683 -72.5637 153.4070 -64.4767 178.1059 -66.5938 173.0959 -179.3423
1.04766990 -65.4354 -22.4258 -60.8324 -62.7729 -95.3974 3.2911 64.3122 -91.6034 -119.3279 -35.3723 -53.8854 -174.3754 -176.0807 -172.4930 179.8907
1.07919910 -86.0793 -19.6286 -172.3644 -113.2788 -72.5765 149.1765 54.7432 -103.8947 -139.8821 157.2390 -63.6537 -65.5559 -179.4614 -89.7438 0.9060
1.11077180 -71.8665 -15.2120 -170.5543 62.2712 -75.8065 -11.9489 59.7271 -102.1250 -72.5941 153.4709 -64.5108 178.0610 -66.6334 172.9947 -179.3129
1.13475440 -83.2552 -5.3148 60.1362 61.0522 -144.2968 170.5285 61.5009 -91.1340 -133.5364 158.1147 -61.5230 -65.3258 179.6393 -84.8200 -1.9323
1.15733200 -87.2554 -2.1253 -58.1564 114.0391 -139.0521 166.9941 64.4978 94.0344 -135.4849 158.3668 -62.0642 -65.3657 -179.9201 -85.7839 -1.2970
1.17860800 -86.8471 -18.1333 -170.8729 62.5170 -72.4506 148.7019 54.6488 -103.8608 -139.8611 157.2492 -63.4463 -65.5836 -179.5770 -90.1044 0.8996
1.22254280 -72.2041 -15.4891 -170.6153 62.3168 -75.3647 -12.1750 63.5370 81.2419 -72.5962 153.5011 -64.3956 178.0751 -66.6003 172.8671 -179.2613
1.25174980 -79.3151 -12.8330 -59.0482 113.3588 -142.5805 177.5308 74.8221 94.1594 -123.8690 170.6035 -59.0803 -64.3233 176.3049 -91.6769 179.1327
1.27790940 -71.3082 -15.6192 70.9477 -69.3897 -68.7748 -13.5389 59.4488 -101.6599 -74.9409 -16.6627 -63.5479 177.5241 -67.1192 173.1036 -178.9376
1.30362530 -62.4721 -16.4537 57.7820 59.1816 -124.2925 14.3590 59.8658 -86.0134 -129.1070 -29.2271 -54.9893 -174.3100 -175.3871 -170.9289 -0.0652
1.34501030 -64.7444 -24.8864 -173.1092 64.0406 -74.0078 -8.7185 72.9560 96.5730 -95.6652 -6.8430 -53.2279 179.5561 -171.0253 -175.8336 0.6842
1.37133100 -67.3593 -20.6302 -60.7377 -62.7197 -72.6457 -10.5872 62.9837 -97.1253 -80.5815 -13.0254 -55.5288 -61.1219 177.1439 95.9394 0.1731
1.39190950 -63.7180 -25.2092 -174.2472 -111.8165 -71.7281 -10.5276 63.3128 -96.6512 -81.0011 -12.8934 -55.1489 -61.1012 177.2170 95.8860 0.1713
1.42334410 -72.7310 -17.7277 -59.7034 112.1652 -69.7644 -11.9220 -55.5746 118.0217 -73.0164 -17.8716 -64.5317 177.3588 -67.1379 172.9219 -178.9019
1.46460230 -86.5967 -10.6457 71.5119 -68.6301 -72.1753 143.7715 50.8344 38.7594 -139.6463 157.1378 -62.9625 -65.5792 -179.6891 -89.4629 0.5719
1.49188290 -68.3175 -15.5509 77.1993 -55.5233 -121.9456 15.9251 61.9230 -84.4662 -107.7344 159.0050 -54.7429 -60.1899 177.8218 90.7771 179.4460
1.52650640 -87.7022 -10.7103 -147.6699 127.7206 -70.7533 143.5054 51.0023 38.4836 -139.6819 157.1472 -63.0039 -65.5766 -179.7074 -89.7046 0.7366
1.55010410 -63.7575 -15.0332 67.2721 -5.9483 -123.4841 13.1806 64.3903 -79.1113 -123.9142 -31.5581 -58.4663 -66.0483 175.6036 158.1136 -2.9233
1.58178600 -73.4043 -17.0665 -60.3637 -62.4544 -69.7383 -11.9495 -55.4784 118.5002 -72.9817 -17.9240 -64.5915 177.3370 -67.1839 172.6821 -178.8820
1.61760580 -66.1221 -21.3422 -172.2636 63.5107 -87.3518 2.8942 60.9938 -94.4474 -112.6501 158.9810 -53.0354 -175.1468 -177.0453 -175.6556 179.5536
1.66309600 -73.9179 -21.3895 -173.1500 -113.1458 -141.3425 179.0633 73.8425 93.5650 -122.9926 170.4608 -58.7133 -64.1619 176.0221 -90.8403 178.5725
1.68468250 -71.5313 -14.4837 65.1032 69.2091 -67.8286 -14.5242 64.0698 83.2442 -74.9569 -16.3679 -63.4336 177.2060 -67.2172 172.7453 1.2274
1.72394430 -74.2934 -12.4809 -148.0080 128.4181 -83.2558 -4.8366 63.0421 -99.1667 -133.4980 163.6000 64.0656 178.7535 70.0070 -164.9281 0.1876
1.74952870 -69.3797 -22.2964 -173.6042 -112.5660 -68.9817 -11.4824 -55.3099 118.0022 -72.5226 -18.4471 -64.2826 177.6081 -66.7422 173.2935 1.1427
1.77423330 -64.4743 -14.5339 -59.5519 110.6055 -70.2823 -17.2872 60.9140 -90.4864 -122.5706 -31.9449 -82.5588 174.7652 -73.3671 171.9418 -3.4396
1.79465580 -73.0772 -12.6281 67.6748 -5.8311 -68.8410 -14.2663 63.5593 83.4922 -75.2711 -16.2002 -63.4835 177.4120 -67.3274 172.7775 1.1442
1.82407280 -76.0493 -13.9664 -59.3437 112.6546 -85.8991 -4.3587 -55.1304 117.0095 -70.6239 153.1769 -66.1683 178.7003 -67.4122 171.9459 -179.7198
1.85571090 -69.4203 -21.8713 -173.5064 -112.7579 -69.2470 -11.4751 -57.0152 -67.2316 -72.6082 -18.3740 -64.2840 177.5870 -66.7363 173.3492 -178.8772
1.89264830 -76.3318 -13.1488 -59.3075 112.6875 -87.0966 -3.8323 -57.3350 -71.9923 -70.7164 153.2210 -66.2073 178.7218 -67.3950 171.9570 -179.7380
1.92972390 -64.3330 -34.3692 173.7426 -107.1493 -148.9206 177.3440 54.2868 -100.1354 -129.8477 158.3458 -58.6184 -64.6005 178.0908 -82.9091 -4.1763
1.96062480 -66.5787 -21.5685 -173.1988 -113.0698 -85.8967 -5.1153 61.0268 -97.0880 -81.7876 156.4641 -55.5595 -62.3607 176.0899 91.6507 179.9826
1.98269040 -72.8731 -10.7520 -59.9379 -62.5950 -77.8720 -7.9171 58.3537 -103.9938 -136.1413 164.0961 63.7452 -179.3594 -170.2448 -93.3861 -178.0017
2.00542300 -63.5899 -14.6783 67.2592 -6.0330 -121.6039 11.4997 62.9074 -80.5854 -124.0170 -31.5464 -59.6112 -72.0463 74.3429 -179.3655 -0.5345
2.03609540 -86.8280 -0.0576 70.7441 -72.6591 -137.9539 165.8007 66.8559 94.9561 -135.8100 158.4319 -62.2134 -65.4279 -179.9239 -86.1669 178.6943
2.06235850 -79.1230 57.8560 -59.5952 -62.7507 -81.6332 -7.7499 69.2363 -82.5378 -137.8956 160.3440 66.3104 178.7993 69.9538 -165.7790 -178.6139
2.09270300 -63.9669 -24.3118 -60.1286 111.1310 -89.4012 -4.9341 77.4186 99.4330 -115.0234 -32.9075 -54.4734 -168.7283 -61.1857 -86.9367 6.1303
2.11935110 -64.5372 -14.8710 58.2276 59.2685 -127.3877 16.2725 60.5321 -86.0200 -106.7044 -6.3734 -54.2550 -60.0936 178.1057 90.4329 179.2358
2.14326270 -69.4813 -18.0334 76.5897 -55.6632 -127.6544 8.4021 67.3006 -84.3330 -87.9625 -11.3172 -51.1775 -50.0051 -61.6796 177.6545 0.1690
2.16707990 -75.3827 -23.3665 -173.3365 -112.6737 -85.3241 -7.8356 76.4763 92.8331 -122.9763 162.5357 65.4117 -178.9247 73.1531 176.8888 -177.8367
2.20471070 -76.9153 -7.8603 -59.8271 -62.4909 -80.9203 0.7728 62.6249 77.7659 -61.9934 155.5162 69.0177 -177.1681 69.7932 -171.2837 0.1896
2.22630530 -65.7411 -20.5227 -60.0097 111.5948 -69.9677 -13.9724 60.7278 -100.0956 -81.0918 -12.6772 -58.8277 -177.5686 -178.8389 -84.4785 -0.2676
2.24689000 -64.6315 -23.6949 -60.1489 111.0413 -71.1379 -12.9700 77.0960 101.1277 -101.8594 -0.1199 -53.5519 -168.5912 -62.4345 -86.1162 -173.2272
2.28527550 -73.0496 -16.3278 -59.5660 112.1849 -64.5457 -19.5784 -173.2001 -111.2243 -69.7099 -18.1103 -63.7629 177.0012 -66.7698 173.5372 -178.6421
2.32533560 -62.2545 -27.0820 -174.3733 -111.4292 -86.7823 -3.7802 62.3372 -95.3838 -112.4649 -34.0767 -56.3921 -168.0584 -62.8612 -85.6422 4.8916
2.34933360 -64.2604 -20.6924 -59.9423 110.7844 -67.5397 -16.2453 61.0934 -90.0619 -122.0832 18.6722 -79.3723 174.9825 -73.8683 170.8101 176.0992
2.37507300 -71.6213 -18.3278 -171.3792 62.6685 -83.7158 -0.9952 62.9839 78.8609 -65.4659 156.1653 72.4797 -172.8349 -176.9321 -84.0074 2.1013
2.39605480 -70.7001 -20.0043 -173.4255 -112.5439 -84.7848 -0.5491 63.1754 79.0364 -66.1055 156.2386 73.2294 -172.7477 -176.4938 -84.2988 -177.6655
2.41952790 -69.2800 -14.4579 76.8929 -55.0317 -124.3994 18.2800 62.7556 -83.1398 -124.9295 160.9771 -59.5961 -72.2175 74.2216 -178.1162 179.4048
2.44134880 -64.9086 -23.1896 -60.7463 -62.8631 -70.7406 -13.1947 77.0771 101.0725 -101.4450 -0.2651 -53.6244 -168.6369 -62.4625 -86.0999 -173.2305
2.46337190 -65.9874 -19.8906 -59.9619 111.5985 -69.0462 -14.3213 60.6521 -100.5134 -78.4782 -14.3348 -60.4754 179.7276 67.5167 -173.7617 -0.1006
2.49223880 -71.9868 -14.7465 65.0874 63.8923 -68.2778 -14.6507 -66.4989 11.4646 -72.5350 -17.4204 -64.5736 176.6875 -67.3478 172.4095 -178.7150
2.51737230 -66.1547 -20.2721 -59.9764 111.6736 -70.2020 -14.1812 62.0113 -99.4191 -80.4799 -13.4700 -58.6903 -179.4375 66.0684 82.5886 179.4688
2.54739780 -66.1717 -21.6861 -60.0658 111.7545 -83.1382 -4.5217 66.7683 -92.1224 -104.0927 -3.5928 -49.1370 -172.0375 76.3314 79.3228 -2.6328
2.57566670 -61.0657 -23.1210 77.1424 -54.1049 -114.1712 9.0143 64.1486 -82.9434 -125.1947 -31.6724 -47.6150 -172.0459 77.2501 81.6640 178.3620
2.61233980 -63.1000 -24.2839 -173.0264 64.0835 -68.7911 -14.0783 60.9362 -99.8527 -81.3996 -12.6215 -58.3579 -177.4470 -178.7932 -84.4673 179.9675
2.64282160 -66.3504 -20.3069 -59.9630 111.7161 -69.8277 -13.9989 64.0429 -96.7883 -78.3808 -13.7456 -58.4333 -58.7302 -61.9132 176.4615 -179.5956
2.66719850 -60.8793 -28.9265 -173.7786 64.5439 -66.4938 -15.0591 74.2223 113.5254 -108.8255 4.0125 -74.1858 170.7399 -76.4988 151.1793 176.5034
2.68967460 -71.0035 -19.7637 65.7812 -77.0066 -80.9295 -3.7128 -65.7695 -80.9615 -73.1800 -19.4699 -65.0650 179.0507 -66.3176 172.8527 -179.3376
2.71836200 -66.4593 -19.8496 -60.6555 -62.7819 -69.9248 -14.2573 61.9912 -99.5275 -80.3012 -13.5744 -58.8431 -179.5388 65.9834 82.6083 -0.5718
2.75450290 -63.1967 -24.4303 -174.0824 -111.9517 -68.7305 -14.4040 62.3449 -99.0756 -80.8693 -13.2265 -58.0703 -179.1507 66.1921 82.5688 179.4646
2.79527860 -66.5778 -19.7687 -59.9377 111.6208 -69.2231 -13.9134 60.6156 -100.6564 -77.5858 -15.1712 -61.4316 176.9699 65.5651 -106.6096 -179.4810
2.82619040 -80.7340 -5.8883 -58.5994 112.9900 -70.1599 -8.3166 68.0671 -95.2802 -76.2174 -16.5303 -77.1890 75.3893 62.5840 80.9510 -179.6596
2.85205840 -76.2065 -6.5337 -62.4718 -14.7362 -62.4215 -14.2268 61.8458 80.3269 -70.2140 -18.5543 -65.8114 173.2171 177.3445 76.3130 -178.2139
2.87873070 -63.2312 -24.3770 -174.0597 -112.0205 -68.8602 -13.9531 64.3879 -96.3344 -78.8429 -13.6266 -58.1094 -58.7777 -61.9712 176.5198 0.4752
2.90545400 -67.7198 -28.3632 -173.6070 64.4841 -80.5292 -5.7999 78.4189 101.9191 -79.0365 -15.7732 -53.2588 -59.6706 176.6887 90.4277 179.9556
2.92727770 -63.6342 -26.1419 -173.3555 64.2416 -81.3824 -4.5247 67.2984 -91.9760 -104.6536 -3.8263 -48.8140 -171.9758 76.2677 79.3618 -2.6204
2.96194020 -66.3795 -20.2364 -60.6484 -62.8442 -67.8834 -14.9702 65.9097 85.8690 -77.4537 -14.9956 -61.2437 177.7432 63.7872 83.6468 179.7729
2.98301660 -66.9754 -19.2945 -60.6054 -62.7489 -69.0461 -13.9440 60.6164 -100.7506 -77.4415 -15.2830 -61.5774 176.8155 65.4691 -106.5540 -179.4816
3.01786170 -65.8871 -25.9285 -174.9270 66.4290 -108.9031 8.8626 -58.5725 -83.8029 -80.1121 -16.7898 -62.7583 -176.8338 -177.3593 172.9785 -179.7149
3.04273610 -63.4913 -23.8175 -173.9792 -112.0764 -67.7976 -14.1651 60.8211 -100.4057 -77.8844 -14.9911 -60.8884 177.3076 65.7364 -106.6646 -179.4783
3.06543030 -64.6506 -24.0383 -63.8365 -11.1492 -70.7900 -13.0132 77.0931 101.2625 -101.8563 -0.2617 -53.4790 -168.6270 -62.3834 -86.0520 -173.2504
3.11456080 -74.5710 -10.3611 65.1841 62.9743 -75.4065 -13.8016 -69.1057 18.2939 -70.3071 152.5367 -65.5446 177.4907 -67.2524 172.6501 -179.0771
3.14022370 -69.6675 -14.2854 -60.2177 -62.6609 -79.9138 -11.9816 60.3234 -100.5189 -76.9387 154.1732 -61.5407 178.5925 67.5235 -172.6916 -179.9983
3.16503900 -74.6717 -12.7222 -148.4659 128.4289 -83.7103 -3.9547 59.3281 -103.3100 -66.2027 156.2959 72.7068 -172.7392 -175.8467 -84.7095 2.2812
3.18840420 -66.2549 -20.3924 -172.9450 -113.1998 -88.2765 6.3952 64.4251 -90.8850 -120.6306 160.7562 -59.0344 -71.7050 74.0616 -179.6656 179.4871
3.21734700 -74.7555 -5.8823 70.7160 -72.7809 -63.0996 -14.1193 61.6212 80.2800 -70.2796 -18.4646 -65.7573 173.0217 177.2347 76.3842 -178.2135
3.23853900 -75.6386 -6.9542 -146.4082 126.2675 -62.1266 -14.4315 61.8750 80.1336 -69.9779 -18.2559 -65.6302 173.1797 177.4948 76.4391 1.3473
3.26887830 -73.7172 -13.4579 -147.7850 128.6486 -76.6829 -11.7026 77.5119 95.9587 -133.4258 163.6685 63.1712 179.5247 -171.5567 -92.3869 1.7503
3.30460260 -72.9269 -10.2469 64.6014 68.5559 -120.5875 16.0024 61.9379 79.7065 -66.6197 156.5090 71.7704 -171.8733 -177.1990 -82.3279 1.6725
3.32568440 -75.3443 -7.7136 -146.9719 126.9404 -78.6933 -2.4528 58.8201 -104.6600 -61.7519 155.3267 69.2907 -176.8542 69.7730 -170.7454 0.0654
3.34992990 -61.3933 -22.4924 77.2212 -54.5415 -111.9468 7.3820 62.0252 -83.9223 -119.7984 -32.7886 -59.2886 -177.8859 67.8099 -174.4476 179.9961
3.37061650 -63.8909 -27.4103 -172.6131 66.3116 -103.9047 4.5950 -49.7820 116.9936 -81.5001 -15.9237 -62.2612 -175.6711 -178.5872 -84.8126 -179.3602
3.40496270 -64.5489 -11.0472 68.2317 -4.8949 -73.5340 -16.7690 59.5919 -89.6037 -122.9205 -31.8689 -81.8128 174.5933 -73.4649 171.9178 176.1522
3.42990130 -76.1379 -8.3213 -147.1671 127.1009 -80.7945 0.3567 62.5477 77.6825 -61.9493 155.4799 69.0886 -177.0947 69.7650 -171.3047 0.1747
3.45421670 -73.8848 1.7570 -59.2133 -57.2113 -76.1700 -0.5355 58.6731 -103.9106 -55.5237 153.3729 69.4557 -178.3316 74.5870 85.5113 0.0610
3.48925770 -72.1751 -11.6531 65.1930 68.4095 -77.2219 -11.8963 77.5053 96.1920 -133.4791 163.5163 63.2944 179.4709 -171.3174 -91.5694 1.5305
3.51473990 -71.0368 -25.0002 -166.6156 70.0547 -117.4861 121.4350 -48.7091 120.2927 -140.0331 157.1116 -58.2847 -173.6191 -60.6605 -82.4122 1.3619
3.53701450 -64.5649 -24.0338 -60.1625 111.3609 -92.3050 -4.2987 65.6723 -93.3934 -107.7552 -34.0334 -58.3479 -170.1170 -66.4925 105.2697 177.5470
3.55758300 -66.1265 -19.9314 -171.7925 63.2648 -78.0835 -12.2671 64.7798 83.7207 -77.7614 154.2561 -60.8474 178.8456 67.7249 -172.9400 179.9637
3.58518730 -76.0469 -3.1512 69.6939 -4.2034 -63.7711 -13.9284 61.4965 80.3763 -70.4601 -18.3492 -65.7736 172.9949 176.8651 76.4874 -178.1707
3.60577740 -72.7848 -14.6823 70.7807 -70.5884 -65.4325 -19.5404 -173.2156 -111.1405 -69.8951 -18.0645 -63.9669 176.7587 -66.9628 173.1058 -178.6153
3.62750670 -65.0601 -26.8038 -174.2611 -111.5247 -74.3886 -9.2943 -55.2819 117.4765 -76.8957 -16.6627 -61.0005 178.2263 -178.9836 175.6999 -179.8427
3.66383150 -69.0384 -18.0867 -172.4002 -113.8251 -77.0841 -6.2640 69.0919 89.6411 -139.8792 164.5258 56.4744 178.5711 171.6498 87.1508 -0.4257
3.69033330 -74.7508 -15.0662 -75.6516 -137.3666 -83.3708 -2.0484 72.1935 93.9575 -103.3164 157.5819 -54.0598 -179.6529 -171.4938 -177.4723 -179.1971
3.71106520 -68.5614 -15.1707 -171.6932 -114.5912 -73.6843 -8.3089 64.7888 84.2738 -137.8361 163.6906 60.1656 178.3378 177.6874 -177.5270 179.8131
3.73408360 -95.6605 15.4564 66.8202 -95.8202 -61.5035 -17.6669 70.5490 93.8389 -77.8616 -14.4355 -62.2224 172.1555 -55.7409 -63.8885 -5.9709
3.75825890 -65.3419 -24.9860 -170.8574 66.8421 -108.6783 6.3226 -49.3266 117.8635 -80.9773 156.7080 -57.5481 -60.1387 -175.6054 -179.3828 -179.9250
3.77969560 -58.2970 -28.5576 -174.2048 67.2819 -107.4289 6.7102 -56.2999 -82.7752 -120.2550 -30.1816 -62.3798 -172.2447 -66.5925 105.6314 177.5165
3.80211530 -76.6573 -5.3566 -58.6808 112.2384 -64.1574 -13.0125 -54.9617 119.3616 -67.0063 -20.9890 -65.8141 175.8822 175.3621 82.5368 178.7894
3.83435890 -65.6447 -19.7847 71.1185 -68.7720 -69.6430 -14.6156 64.7318 85.3141 -78.7602 -14.2731 -60.2737 179.4036 67.5510 -173.6657 179.9300
3.86083830 -74.2789 150.1943 -60.5073 -63.0772 -149.0634 166.9459 61.7971 83.0339 -70.2229 158.8051 67.0278 -179.1600 -179.8237 -179.9599 -179.9763
3.88253600 -144.2063 149.0350 -175.7586 -112.6280 -147.3805 166.2801 63.2968 84.2120 -73.0292 156.9030 -64.6042 -177.7731 179.9187 179.8235 179.9780
3.90614000 -78.4462 -19.5629 -63.5629 -14.7278 -127.5989 133.3285 -59.8590 -82.1978 -139.8981 157.1851 -56.0696 -175.6618 -172.5055 -172.1377 1.1588
3.92831500 -66.5385 -20.0167 -150.9006 131.4739 -67.9699 -14.7136 63.8868 -97.0926 -78.0980 -13.1099 -58.3084 -58.4396 -61.8886 176.2309 -179.6092
3.96462070 -69.0138 -15.9076 -148.9677 129.6734 -80.8496 -11.4162 65.6989 85.9385 -83.7529 155.8303 -58.6575 -178.6806 -178.2768 -85.5342 179.5995
3.98550540 -91.1729 7.8926 -57.5494 113.8249 -78.2003 40.9376 56.3298 69.1424 -100.5145 158.1888 -48.4298 -57.1064 173.9506 164.7135 0.0353
4.02675450 -77.2971 -14.2227 -149.3047 128.6196 -122.3135 28.6918 -54.6203 -70.7404 -63.3867 155.7654 69.7548 -176.7547 70.9725 -176.1791 -178.4778
4.05063870 -69.9117 -14.3480 -60.2141 -62.7329 -82.2488 -10.2792 65.6402 88.0620 -77.1990 155.1753 -60.2819 -61.3104 -61.9821 171.7017 -0.0114
4.07078450 -91.7424 -18.5435 -170.8789 66.1775 -122.8310 54.5817 -58.9552 -81.0235 -76.5560 -17.8936 -55.7887 -172.7345 -58.9388 -82.5284 -177.9991
4.09618360 -66.6456 -19.5578 -150.7673 131.2884 -67.5446 -14.5112 60.4607 -100.9232 -77.0244 -14.8485 -61.5595 176.9817 65.5365 -106.7085 -179.4964
4.12280190 -66.6578 -21.0935 -59.9673 111.6677 -70.3706 -13.0215 -55.8733 117.3744 -76.7800 -15.4634 -62.2346 177.9925 64.2659 83.0884 179.6102
4.15149960 -65.9049 -16.3194 65.0556 69.3034 -70.0958 -14.4388 60.1635 -100.5423 -78.2645 -14.3759 -61.1174 179.4872 67.4639 -173.6876 179.9640
4.18466060 -65.8663 -17.1348 64.9752 69.3100 -69.3844 -15.1214 65.2322 85.5685 -78.6360 -14.0420 -60.6479 179.3178 67.5298 -173.6625 179.9313
4.21175670 -61.8220 -16.7033 57.7126 59.1531 -124.4401 13.0533 60.4279 -86.8226 -125.5743 -28.1300 -59.8878 -171.1519 -66.7023 104.3966 -2.5664
4.23314920 -66.7805 -20.5633 -59.9435 111.7165 -70.8343 -12.9627 -57.7355 -68.6505 -76.8907 -15.4158 -62.2117 177.9747 64.2808 83.0977 179.6083
4.26442420 -68.5771 -21.2815 68.0706 -73.9720 -86.4179 -3.9603 -64.7434 -77.3070 -78.0722 -17.0150 -61.4551 179.5854 -178.5961 175.0345 -179.8064
4.29580540 -65.9545 -20.1622 -59.9607 111.5388 -67.4651 -16.8768 61.7105 80.5164 -73.0350 -24.5519 -168.7686 177.2685 -68.2922 172.6439 179.9116
4.32449120 -76.5383 -19.0540 -60.3593 -62.6266 -69.8717 -13.1427 -57.7353 -68.0778 -72.2464 -17.9526 -71.2173 157.0880 50.8786 -104.1055 -176.8145
4.35785120 -73.5097 149.9590 -59.1731 112.8246 -149.2060 167.8024 62.8046 84.9877 -67.7556 144.9011 -172.0180 175.8550 178.7758 86.3409 179.5049
4.37914070 -69.0331 -16.3099 -170.8568 62.5076 -75.8875 -7.6260 66.8537 85.3989 -136.4499 164.4222 60.3477 177.8558 -65.6159 -82.3864 0.4551
4.40320470 -66.0223 -20.5000 -151.0017 131.6366 -66.3143 -15.3313 67.1300 90.9605 -78.6692 -12.1683 -59.3519 -59.1338 -61.2228 172.8872 -179.7024
4.43180940 -71.5626 -9.5680 -59.8407 -62.6035 -78.1407 -6.5839 58.7632 -103.6935 -64.6550 155.8515 70.6283 -171.8091 -66.5935 172.7982 0.0990
4.45630030 -61.5155 -28.6185 -174.6711 -110.9471 -70.4574 -15.9405 -56.1272 117.3655 -103.7320 0.6041 -60.2166 -172.1660 -63.8354 -85.2928 -177.4447
4.47905840 -79.7491 -4.4651 -75.6130 -130.4752 -62.1258 -14.4858 61.7147 78.9730 -70.0335 -18.6063 -65.3221 174.1938 176.8214 77.2531 1.4460
4.50367700 -67.3653 -16.6111 -60.3855 -62.7397 -65.9727 -17.6286 -57.5738 -67.5200 -79.6152 -10.9961 -62.7852 -170.8676 -65.6135 -95.2382 -177.7243
4.53476760 -63.2736 -22.9735 69.8443 -72.5589 -87.8091 -9.4701 -63.0410 -75.6919 -110.5269 -32.7186 -63.0034 -177.6934 179.9621 179.6893 -0.0474
4.55983970 -66.3465 -16.8047 64.9823 64.1425 -68.5073 -16.1992 -69.0787 18.6024 -76.4260 -14.6203 -61.9107 178.9720 -179.8486 177.7835 -179.9206
4.58073980 -63.4229 -23.9809 -172.7745 64.0235 -65.5766 -20.0305 -171.6280 78.1299 -75.9146 -14.5621 -60.0899 179.6189 -179.6225 177.7329 -179.9328
4.61556320 -64.3916 -25.0996 -174.0922 -111.9908 -70.7404 -11.8089 -57.2793 -67.9433 -76.1576 -16.3526 -62.5782 175.8401 65.2485 -106.5533 -179.4745
4.65553230 -84.1248 -17.1282 -164.4799 68.1458 -128.1052 138.6851 -50.2077 119.6373 -141.7451 156.6441 -84.7082 166.3720 -71.8380 -74.1370 -2.9503
4.67937150 -66.1790 -18.1543 -59.8224 111.6210 -67.5945 -14.4620 61.3963 -100.4264 -73.6418 -17.2984 -66.5362 -91.6550 62.1963 92.1010 176.0611
4.70537350 -67.0576 -16.5278 -172.1452 -113.9591 -77.0058 -5.0578 59.0871 -103.5840 -64.0765 155.7352 71.0995 -173.5310 179.3513 86.4957 179.6319
4.72862930 -72.1128 -3.6545 -58.5575 111.6097 -77.0322 54.0932 52.8928 67.9904 -66.0574 152.6570 -59.4503 -62.7449 86.8969 -132.8596 2.6525
4.75809690 -82.0282 -6.7696 78.2472 -53.4404 -144.3732 166.0839 67.2398 -84.0257 -130.6018 157.4245 -64.2842 -174.6676 -66.7008 174.3712 0.0899
4.78155150 -80.4704 -12.6046 -62.9937 -16.2953 -147.1022 166.9796 62.7179 84.1295 -72.9633 156.8113 -64.2898 -175.6739 -66.4157 108.1089 -0.5426
4.80645480 -65.4016 -17.2696 64.9240 69.2024 -69.0520 -14.8940 66.5962 90.9018 -79.2619 -12.4442 -59.6826 -59.3848 -61.2307 172.8416 -179.6977
4.83431630 -71.4198 -10.7920 64.9999 68.2651 -79.8680 -6.0176 68.9564 89.7711 -141.0934 163.9441 56.0054 178.7388 170.8341 87.1280 179.8729
4.85854430 -67.5333 -16.8831 -172.1512 -113.9941 -77.8295 -3.8628 62.6929 78.9841 -63.9910 155.6593 70.9217 -171.8687 -66.6357 172.7022 0.1005
4.88953270 -64.7878 -19.0727 -59.8007 111.0143 -69.2551 -28.5609 -175.6867 -112.6615 -103.4747 -32.0371 -63.2401 -174.6023 -66.7261 174.2173 0.0345
4.91311400 -62.8547 -24.0776 -173.9172 -112.1182 -63.8432 -21.8569 -173.6029 -110.9416 -76.8973 -12.7840 -60.2768 -178.8083 -179.4452 -85.9210 0.6478
4.93380450 -67.2444 136.9943 -59.8880 111.4592 -152.7243 158.6078 57.6765 -88.4523 -78.2179 153.2622 79.7892 -65.4793 83.5331 169.2450 -175.8179
4.95388490 -88.3801 -6.3623 -168.2616 60.0419 -79.2464 41.0333 56.6971 69.5718 -81.6156 156.9126 -53.1544 -60.4367 175.6502 154.0078 0.1286
4.97674640 -79.1369 -17.4408 -75.5637 -131.3081 -89.8321 -2.9451 75.6709 97.5258 -78.0606 155.8819 -52.5906 -60.1508 174.2468 87.4900 179.6573
4.99793830 -64.3236 -17.8211 63.5096 67.7158 -107.2867 3.8336 64.1580 90.6925 -111.3512 -33.8263 -59.9044 -59.2889 -170.5179 -169.6214 1.4343
5.02491480 -85.2028 -1.8687 -167.9153 -118.3105 -71.5763 -19.9425 63.6331 82.8524 -86.2518 156.5475 59.6181 179.1038 52.4167 69.0808 179.7084
5.04909640 -62.0019 -16.5604 -172.5109 -113.5535 -73.9237 -4.5311 58.9254 -103.9577 -60.2708 154.5753 69.3678 176.0777 67.0361 92.1856 -2.0204
5.07282040 -90.0758 -14.2569 -169.4888 61.4828 -81.6899 40.0477 56.9271 70.6604 -82.2937 -14.6810 -55.6528 -170.6249 -59.9816 -87.6202 3.5300
5.10491480 -79.5638 -12.3601 -147.6274 128.1136 -146.8672 167.1184 63.0130 84.5802 -74.5742 157.7894 -58.4186 -55.8710 -60.8612 170.9602 179.8835
5.12779090 -65.6904 135.4462 -176.7080 -109.9609 -151.4648 159.1615 57.4540 -85.6547 -69.6039 155.4615 78.2363 -57.9939 -58.8273 175.8185 179.1041
5.15068530 -64.6666 -25.6414 -173.0682 64.2737 -67.4836 -15.3355 80.3271 105.1479 -68.1658 -21.1676 -63.6752 -60.3861 -142.3402 -74.9936 177.1461
5.18304660 -70.0860 -17.0340 69.0375 -74.4565 -92.1754 -2.5521 -64.4533 -76.9993 -73.7280 153.8534 -63.6280 178.3462 64.7265 83.3326 179.4823
5.20944000 -78.3286 -17.4870 -174.5596 64.2811 -110.3817 12.5242 -53.7981 117.9998 -74.0839 152.2095 -76.5624 79.9580 62.4119 78.9835 0.3442
5.23960960 -66.7777 -20.3379 -150.9765 131.5804 -68.7590 -14.3530 -57.7384 -68.2373 -77.5040 -13.9442 -61.7039 -179.3107 -179.6039 -85.7065 -179.4680
5.27377380 -67.8650 -14.9038 -170.5188 62.2561 -75.0156 -6.4069 62.2609 83.8573 -135.5859 163.3048 56.8031 169.3239 60.2851 167.7460 178.7846
5.29545890 -109.4470 11.4823 -57.4770 114.6934 -67.1193 -13.6089 49.3048 -111.3145 -82.6511 -9.9672 -80.1643 150.4320 -80.3440 99.4922 7.8073
5.32563990 -110.9699 13.1618 -59.0012 -65.8378 -67.0787 -13.5377 49.3007 -111.5504 -82.2884 -10.2538 -80.0538 150.0048 -80.4743 99.7662 -171.3252
5.36293730 -70.8663 -9.6411 64.9482 68.0294 -77.6095 -7.8643 66.2222 85.1166 -137.1619 163.9902 60.4593 178.0756 -65.6781 -82.4465 -179.6197
5.39558020 -69.8567 -34.5288 -174.4194 65.4221 -96.4231 135.6155 -51.1029 115.2753 -112.7899 154.8260 -78.2412 71.4559 170.2844 -164.1179 -4.1093
5.41605140 -70.1255 4.1840 63.8692 64.5208 -57.9920 -16.8084 72.8680 -55.2948 -107.2405 4.1287 -58.9667 -178.7687 -169.2762 -163.9694 1.4845
5.45641440 -68.9405 -9.2479 64.8985 67.8541 -77.8789 -6.6928 58.3675 -103.5965 -64.0307 155.7563 70.3469 -173.2368 -179.3154 -177.5139 -0.2025
5.49249110 -77.9943 -9.7468 61.7775 65.5102 -147.3534 164.1318 64.6872 -88.0470 -132.2621 157.0129 -64.2964 -174.6334 -66.2442 107.8957 -0.4135
5.51686440 -79.3970 -14.8407 -60.4111 -62.6751 -134.9313 154.4956 -58.0839 -77.9841 -134.7214 156.3524 -64.3945 -174.3232 -66.6367 174.4424 0.0816
5.53990050 -70.7203 -10.4771 71.1174 -70.6125 -80.9360 -4.4509 56.9783 -103.1053 -130.0391 162.6662 62.1742 168.9466 64.6445 94.2982 -0.9348
5.57185840 -88.3875 -17.3008 -172.8315 -112.1622 -82.1723 33.7991 54.6781 -102.7432 -78.1283 -16.9802 -53.7938 -169.5163 -57.9540 -86.7445 -175.8694
5.59796250 -57.2668 -32.2471 -174.2544 67.4358 -96.7962 -6.2203 -50.1432 117.6003 -99.1744 -34.2136 -85.2938 64.9474 -85.7234 -161.5296 -179.6240
5.62227250 -76.1451 154.7327 -59.0711 113.3302 -69.8523 142.4459 -179.7286 72.7751 -138.0858 150.5404 -64.9895 -178.3371 64.9936 83.1335 -0.5823
5.65823260 -72.8814 153.5046 69.2290 -71.3393 -149.4633 167.4486 61.3304 82.9411 -70.1933 158.8961 66.9559 -179.9331 -178.8230 -87.3800 -179.7516
5.68174270 -77.2660 154.2113 -60.4434 -63.3539 -145.0822 159.5488 -164.0881 -88.4499 -73.8436 157.2669 -54.9640 -62.5144 77.8849 77.3521 -0.4699
5.70194950 -75.6589 -17.9162 -172.0773 -113.8315 -64.3057 149.0468 52.9351 30.7270 -125.7329 157.2675 -56.5165 -62.1923 179.9814 -177.4833 -0.6566
5.72252540 -72.0525 147.5389 -174.4477 48.5672 -69.1639 141.7416 -179.7009 73.0133 -137.9981 150.8341 -64.0156 -176.5434 -178.2308 -85.8633 0.6616
5.74382570 -72.8843 153.4836 69.2144 -71.3787 -149.4897 167.4261 61.3526 82.9290 -70.0094 158.7658 67.3735 -177.1472 -67.4197 173.2977 0.0499
5.76551200 -71.7751 -10.3547 -147.2656 127.7020 -79.4779 -5.1968 62.0713 78.5487 -64.6799 155.9217 70.6282 -171.8743 -66.6173 172.7566 0.0913
5.78690120 -142.6898 162.4352 71.6603 -71.7964 -144.3907 167.7526 63.1014 83.6725 -73.6863 156.8370 -64.5637 -177.1700 178.8912 87.1178 179.6194
5.80889420 -75.4374 -17.2737 -169.8530 61.6562 -140.4367 163.3708 66.0568 -91.4484 -132.8453 157.1246 -64.2874 -176.5380 -179.7457 179.8081 0.0196
5.83716860 -69.3976 -9.2832 64.8807 67.9291 -78.3398 -7.0622 58.3701 -103.6021 -64.7444 155.8552 70.7000 -171.5306 -66.5048 172.8050 0.1049
5.87863430 -84.7638 -7.6639 -146.7866 126.7560 -81.7529 -2.5752 62.8845 78.2802 -61.3450 156.3147 79.9375 -55.7791 -168.2043 96.2941 2.2211
5.90672410 -70.3493 145.1181 -175.9757 -111.2287 -147.7501 166.0272 61.7879 81.1245 -65.7337 157.1578 80.9244 -62.0220 -176.3993 86.3511 179.4084
5.92695510 -72.9271 153.3387 69.1940 -71.3752 -149.6285 168.2636 62.3693 84.8974 -67.6401 144.9517 -171.9364 173.8068 66.7998 -174.1164 -179.9859
5.95511610 -142.7113 162.1816 71.5138 -71.9629 -144.8562 167.9791 63.4444 84.1963 -68.1065 144.7997 -171.9966 175.7540 179.8169 -179.6908 -179.9955
5.97822030 -65.9350 -16.4385 65.2158 69.2746 -66.5994 -20.9365 -173.3633 -110.8721 -75.0012 -14.5394 -61.2597 179.6701 -179.8882 178.1433 0.0789
6.02677910 -66.8468 -17.6617 -60.4973 -62.8480 -133.4906 159.2034 68.2274 85.8291 -78.5567 159.9989 -84.5157 63.0923 -88.1242 -79.9960 4.3547
6.05059980 -73.4848 -10.2979 -59.7928 -62.6761 -74.5746 -14.7434 -169.4136 77.5313 -128.3881 163.3440 61.9636 178.2886 179.9587 -86.3971 -179.9100
6.08691400 -142.6830 162.1994 71.5474 -71.8492 -144.7289 167.2075 62.3008 82.0019 -70.5236 158.8733 66.9636 -179.9448 -178.8204 -87.3992 0.3413
6.10885250 -75.5280 -17.4644 -169.8642 61.6564 -140.8242 163.5056 66.2026 -91.3243 -132.8156 157.1200 -64.0816 -176.5391 -178.5517 -85.8357 0.4701
6.13432390 -72.1156 -18.1730 -149.3457 130.2812 -104.6075 12.0538 65.9731 -93.3227 -71.0466 -22.5902 -64.6178 -81.2438 68.1474 73.6478 0.6926
6.15497430 -143.5274 149.1001 -175.7716 58.7223 -145.9335 149.0876 -179.5158 71.9555 -144.7472 140.8404 -173.0683 176.2530 178.6373 86.1626 -0.5944
6.18658990 -140.7424 170.9633 66.1461 -0.3090 -145.5634 167.0658 63.2048 83.7904 -73.2241 156.8153 -64.5879 -177.7789 179.9303 179.8217 -0.0147
6.20788050 -69.5593 -8.9413 64.8222 67.6225 -76.8074 -6.7595 61.8263 84.0143 -136.0103 163.1288 56.8010 169.5743 60.5024 168.0587 178.8626
6.23769210 -69.2066 -13.6233 -59.4517 112.1634 -80.8047 -10.3036 64.4841 85.8806 -73.9521 155.0061 -65.3196 -89.4088 66.0698 -110.2219 2.8925
6.28204290 -74.9442 158.0200 68.9109 76.8844 -149.5547 167.8884 62.4743 85.0120 -67.4922 144.6470 -171.9410 177.0939 -68.0991 174.3732 0.0627
6.30425590 -143.8932 157.8266 -162.9805 13.0528 -147.1382 166.9802 63.9213 85.1976 -67.4661 143.6606 -172.9591 61.8411 62.0538 -176.3047 179.8862
6.32978870 -65.7796 -20.1919 -171.6657 63.3031 -75.4105 -19.4214 -171.1402 78.0311 -78.6148 155.2393 -54.6326 -58.5191 -176.6197 86.3817 179.4361
6.35789190 -70.2339 -11.2685 68.9924 73.5361 -76.7662 -14.1593 -56.3097 117.8298 -74.3268 153.4263 -63.5533 179.5714 -179.9488 -85.7731 -179.4622
6.37906130 46.4294 -86.3308 56.7659 79.6857 -68.4044 -19.8827 82.4004 104.7476 -128.9890 162.5775 68.0406 -179.0407 -171.2726 -83.6671 -179.7662
6.41497600 -72.0453 133.7343 -176.3850 61.9209 -139.0325 155.1449 -69.7984 86.8259 -71.6521 157.5147 67.3501 -177.4960 -67.0759 107.9803 -0.7812
6.43859690 -133.9859 156.6597 -63.0736 -72.7403 -74.4018 154.3639 -57.6631 114.6865 -142.8675 144.5017 -172.1437 175.7863 179.8185 -179.5429 -0.0004
6.46001510 -143.9629 154.8868 -164.2813 13.2905 -147.0789 147.8910 -175.5869 -99.3041 -143.9315 140.6015 -172.7641 176.3275 179.8545 -179.4424 0.0014
6.48526430 -74.3383 154.3948 -157.2547 89.5144 -63.2785 146.4510 -179.8003 71.9873 -139.2760 149.5406 -65.4548 -178.2550 67.1965 -108.7929 0.7093
6.50574510 -142.6962 162.2749 71.6122 -71.7984 -144.5448 167.7700 63.2557 83.9938 -74.9774 158.0070 -57.8460 -58.1338 -60.4705 -81.7797 0.6733
6.52595620 -66.5793 -14.3083 65.1159 68.6735 -63.5235 -24.4709 -174.4547 -110.1575 -78.9495 -9.3680 -61.8262 -170.9715 -64.9007 -92.2713 2.1444
6.55777490 -66.3314 -20.5984 -171.7710 63.3991 -76.7256 -18.4125 -171.6561 -113.4424 -75.8431 154.6187 -55.4306 -59.2787 -176.4259 86.3585 179.4633
6.59793840 -140.7343 170.9575 66.1602 -0.3708 -145.5897 167.0298 63.3009 83.9096 -73.6004 156.9622 -64.1769 -175.0452 -66.7730 173.9211 -179.9921
6.62601580 -142.7045 162.1834 71.5219 -71.9316 -144.8520 168.0785 63.4333 84.2332 -67.9764 144.3169 -171.9362 177.8095 -65.3716 -83.7672 -179.5393
6.64762300 -66.8275 139.8813 67.2407 -70.9302 -154.5129 160.1887 56.6155 -87.5302 -71.9561 140.4510 -172.1626 178.3007 -65.2595 -83.7452 -179.5363
6.68592590 -69.4102 145.3465 51.0831 -138.8336 -147.8711 167.3374 63.2363 84.6610 -74.8326 157.7790 -58.5396 -56.0053 -60.8634 170.8904 -0.0728
6.70809660 -79.6268 164.7614 67.3152 -7.3292 -148.1141 167.5602 62.4068 84.1410 -72.9699 156.8312 -64.4518 -177.9313 -178.8892 -86.2895 0.5822
6.73117090 -79.2358 -12.1614 -147.5048 128.1079 -144.0025 163.3916 63.9162 -92.9676 -132.8116 156.9597 -64.1758 -176.5441 -178.6198 -85.8697 0.5032
6.77098120 -67.9243 135.2988 -61.0486 -63.1426 -153.2433 162.2604 59.5957 -86.0248 -72.3010 122.5429 -159.7427 -64.3179 -54.0392 169.8530 1.1049
6.79199810 -152.6400 159.9413 -122.5477 -120.4965 -147.4178 167.0371 63.5838 84.5504 -67.7730 144.9301 -172.1296 175.3982 -179.2833 -86.8397 0.4581
6.81211550 -74.8607 -21.9254 -152.5526 129.1159 -137.8905 155.0628 -57.2994 110.3094 -134.2459 156.1404 -65.0481 -178.5226 67.1362 -108.8253 0.7218
6.84484500 -74.3326 149.9148 -60.5144 -63.0820 -149.3082 168.1251 63.1051 85.5241 -66.7628 140.9346 -172.8195 -89.5978 -65.5473 175.4062 0.4306
6.86761660 -73.5042 149.5778 -59.1822 112.7783 -149.5760 169.2097 64.2452 87.4868 -65.5408 128.3830 -161.2538 -66.4905 -52.4117 168.8531 1.0607
6.90153920 -142.6948 162.2265 71.5467 -71.8948 -144.7982 168.0857 63.4462 84.2310 -68.0435 144.3387 -171.8607 177.7736 -67.4189 109.5769 -0.7059
6.92936710 -76.2286 -14.8171 -171.7205 -114.6261 -79.1387 42.6472 56.2821 70.0426 -72.2406 154.6830 -55.7264 -56.6139 -60.4575 -82.1880 0.6165
6.96538790 -72.2082 -8.6956 69.0536 73.4839 -75.9293 -9.3962 -54.0010 120.3170 -64.9650 155.7991 69.7505 -171.8074 -66.4820 172.8064 0.0840
6.98692320 -68.9228 -12.5349 -147.7771 128.5522 -78.9658 -12.4338 60.1000 -100.2368 -72.9859 153.6583 -65.9960 -95.4064 61.1791 90.9908 174.9483
7.02351250 -68.2167 -16.5322 77.2778 -56.2217 -120.9550 9.1498 61.6842 -87.0493 -73.5741 123.6970 -160.0595 -64.7892 -53.7509 169.9064 -179.0580
7.06390380 -66.5858 -20.9660 -59.9258 111.6216 -70.7330 -5.2559 77.3672 148.6882 -68.6429 -26.2435 -158.3960 90.2338 -60.6720 101.6744 2.9093
7.09013730 -144.1914 149.4624 -175.5381 -112.7251 -146.7086 162.2428 64.0311 95.1673 -142.3744 144.0744 -171.8773 177.8709 -65.2130 -83.6764 0.4515
7.11197480 -144.4538 165.1886 70.4309 81.9861 -144.4911 153.2257 -162.1173 -84.9176 -72.9439 156.0575 -84.3316 59.0143 172.7222 165.9371 -1.5368
7.13444320 -69.6698 -18.7791 -170.6825 62.7708 -124.4563 18.7765 72.3034 120.3159 -74.7572 156.4391 -60.0164 -77.2325 66.6908 72.3611 -177.7126
7.20328360 -143.3306 148.9750 -175.2722 59.2616 -145.3087 157.6737 59.4630 -93.3497 -73.0055 139.4819 -174.4388 65.2385 177.5589 -177.7689 -179.9999
7.22780760 -74.9321 157.9737 68.9049 76.9129 -149.5810 167.9504 62.4625 85.1006 -67.1766 143.9740 -172.7740 62.3338 60.1807 83.6778 179.6216
7.25591920 -143.2210 157.2153 -163.0356 12.6412 -134.5990 156.0455 -58.6845 -79.0085 -142.5789 144.4588 -172.4145 175.8194 178.6028 86.2225 -0.5926
7.28606170 -144.4009 150.1632 -175.5136 -112.6972 -146.1450 154.4409 53.3270 40.0991 -69.8222 141.7168 -172.0562 177.5206 -68.0245 174.3288 0.0560
7.30904750 -71.0971 146.6669 -175.6855 -111.3329 -145.9622 157.2195 59.9114 90.5903 -77.2223 -32.8583 -174.8909 58.6531 59.4858 83.4950 179.6339
7.34302710 -69.4104 145.3725 51.0941 -138.7504 -148.0192 167.5715 63.3134 84.7156 -68.0089 144.9643 -171.7705 173.9835 66.4903 -107.4843 -179.5616
7.37795510 -66.4939 -17.0650 -59.6676 111.7761 -77.2411 -6.5944 71.0085 161.5868 -92.3119 156.0996 -62.8605 -84.2870 62.6060 77.8050 176.9446
7.41975160 -143.4908 149.5508 -175.4166 58.5077 -146.5450 153.9653 53.2865 38.9598 -142.4853 144.5024 -172.4182 175.4729 -179.3214 -86.7683 0.4617
7.46860060 -76.3445 155.1326 -59.0030 113.4821 -129.2809 156.3067 -65.4486 -10.3449 -142.2076 143.8935 -172.0730 177.8692 -65.2820 -83.4881 0.5230
7.49598930 -63.0328 -4.4973 88.2428 122.0874 -63.7144 -12.7216 76.3788 -41.8863 -139.3985 161.0104 67.8496 -174.6028 178.6278 -175.4852 -179.7631
7.53307720 -143.8317 158.0084 -162.6620 12.1262 -146.8543 163.1196 64.8116 96.2868 -141.6983 144.1241 -172.3633 177.2730 -68.2176 174.4664 -0.0389
7.56951320 -83.2610 140.0521 -175.4371 62.2068 -138.6650 156.2920 -63.9879 -80.9402 -141.0016 143.6485 -171.8276 178.4428 -67.1084 111.3453 -1.1938
7.59854090 -79.6547 164.7302 67.3152 -7.4142 -148.2697 167.9679 62.7817 84.7436 -67.6022 144.4089 -171.8937 177.7649 -65.3492 -83.7302 0.4976
7.61927920 -74.6111 -14.6983 -75.6207 -136.2293 -78.3092 -15.0075 -169.4372 77.1271 -70.8299 152.3877 -62.2918 178.3107 67.5461 -172.5269 179.9885
7.65363700 -140.9122 171.1196 66.1225 -0.1350 -144.4325 157.0201 -164.4553 -87.0744 -70.6405 155.8366 -57.7073 -57.9826 -60.4597 -81.8375 0.6564
7.69952710 -75.3586 -15.8280 -58.6219 115.4134 -76.3739 60.2171 50.6343 64.4688 -67.3203 157.8332 71.7830 -153.3020 76.1364 178.3479 4.0547
7.74917510 -67.4859 144.2044 68.9876 80.4734 -156.4601 160.4671 55.1418 -88.6391 -71.2090 139.1011 -173.9039 61.7613 61.8198 -176.0623 179.8627
7.76975890 -142.7662 162.9298 72.0275 -70.9358 -142.2001 158.4421 -164.1273 -87.8979 -71.3521 154.2186 -79.5829 66.9949 174.1264 -175.6896 0.1074
7.79495690 -143.8403 163.1185 68.5519 82.7590 -146.5049 168.0765 64.8931 86.2836 -64.6664 133.1178 178.2825 -86.7662 -67.3991 106.6960 175.4001
7.84415900 -145.6193 160.5788 64.7357 -86.5051 -75.7096 149.9260 -60.9155 -75.6762 -149.5487 145.3335 -173.2275 174.4175 -70.2776 104.9311 -0.1162
7.91258590 -74.8274 158.0799 68.9298 76.8317 -149.4827 166.8353 61.2396 82.7187 -72.7146 164.6536 58.3870 69.6601 171.6344 -87.0509 -179.2850
7.93321820 -143.8549 163.0838 68.5529 82.8147 -146.3027 167.2859 63.9203 84.9210 -66.9571 142.0498 -174.1698 -91.7743 179.1777 -179.7279 179.7636
7.98135160 -72.8793 153.0944 69.0762 -71.3956 -149.7825 168.3896 62.4748 85.3019 -67.3592 143.1128 -171.5112 76.1929 -76.1764 -83.9921 -176.7938
8.02007160 -143.9740 163.4569 68.7558 82.9046 -145.4537 154.9483 53.5488 39.9974 -69.7744 141.9976 -172.0982 176.0815 179.8380 -179.6959 -179.9958
8.04269510 -143.8272 162.8881 68.6606 83.2462 -146.1364 163.3505 64.4910 95.2081 -142.6183 144.2955 -172.1574 176.9670 -68.1932 174.4821 0.0135
8.07396290 -144.6327 148.8634 48.3725 -134.2693 -147.1388 167.5690 63.4516 84.6532 -67.5949 143.8705 -172.8571 62.3529 60.2384 83.6892 179.6030
8.11437750 -145.6642 161.6029 62.0373 -91.1653 -76.0952 159.1869 -60.1827 -74.1292 -143.8681 143.6240 -173.4464 65.0035 178.1050 -86.0696 0.6993
8.15548620 -133.2701 156.9028 -61.2954 109.3393 -74.6490 157.8772 -166.1760 71.7923 -73.5922 154.0319 -76.5410 74.5933 63.5860 82.5522 -0.6078
8.21256350 -143.8754 163.2536 68.6126 82.8220 -143.6790 158.1066 59.6719 -93.5303 -73.6812 139.9928 -172.0336 178.3188 -67.3006 109.2855 179.4768
8.24031010 -72.8560 153.5479 69.2353 -71.2606 -149.4553 167.5152 60.8667 81.9066 -66.8067 156.6588 80.4885 -68.1464 -65.4175 -82.2113 -179.3825
8.31420410 -143.9748 163.4368 68.7571 82.9352 -145.4716 154.9942 53.5446 40.0500 -69.6934 142.0506 -172.1721 176.2012 178.7633 86.3343 179.5107
8.35261820 -143.8518 163.0926 68.5451 82.7853 -146.3116 167.3407 63.9859 85.0176 -66.8190 140.9171 -172.8062 -89.5964 -65.5490 175.4183 -179.6719
8.48033290 -142.6538 163.6105 72.2332 -73.6185 -130.7778 159.9379 -59.0270 -78.7789 -142.3935 144.0471 -172.9282 176.9280 -68.7051 174.2722 -0.2334
8.50613000 -140.9764 168.8969 65.7388 -3.7584 -74.8885 152.0232 61.3287 83.9054 -137.5800 156.7224 -63.5257 -176.0549 179.5069 87.7346 -1.7410
8.53892750 -143.8704 147.9627 48.2729 -134.4127 -135.9731 157.5416 -57.3349 108.6125 -142.4844 144.4551 -172.1907 175.7563 179.8269 -179.6442 0.0047
8.58279350 -70.5866 146.6157 51.0461 -139.0127 -71.8887 147.9605 -178.7120 72.6025 -145.6704 141.0578 -173.7348 176.4992 -69.0338 174.0251 -0.4232
8.68334320 -140.9735 168.6560 65.5587 -3.4436 -75.2320 154.2529 62.0949 84.1523 -136.8464 156.7494 -64.1316 -174.5105 -66.7942 173.7120 0.0348
8.77500860 -74.3972 -20.1459 68.5815 -68.9091 -151.8450 154.0613 53.4064 30.2795 -81.3485 153.6277 -79.7288 65.3839 174.3657 -86.6468 0.7188
8.79844650 -145.0861 150.6333 48.7569 -133.8159 -73.6889 155.4382 -59.6870 -72.4469 -142.9682 144.4732 -172.1411 175.8261 179.8186 -179.3866 0.0018
8.86405610 -75.5218 154.5802 -58.9480 113.3110 -146.1928 154.8528 53.5316 39.8377 -69.8346 128.2111 -179.5620 -87.2302 -68.2592 106.5043 -4.9522
8.94338610 -140.8699 168.6412 65.5083 -3.0470 -77.5203 153.2993 -59.9042 -73.6785 -143.0984 144.5138 -172.1315 175.7773 179.8044 -179.5282 -0.0037
9.01858040 -82.5924 -7.4866 67.3510 72.8091 -69.5279 153.0069 -53.6309 121.9331 -145.3688 153.5038 -145.4756 88.3353 -59.2883 -105.4008 178.0239
9.04271940 -75.7442 -7.2388 64.9831 67.8680 -63.5639 -18.6522 62.6434 80.2851 -80.1569 -2.7425 60.5529 72.9794 -96.8776 -85.3685 4.7527
9.15177480 -142.5021 158.7492 70.2391 -71.3321 -147.3498 173.1562 69.0541 92.7911 -101.2880 163.3828 -92.4419 55.2736 -85.3210 -88.9774 178.5638
9.30174000 -83.9105 141.5146 49.7278 -137.2901 -138.8139 156.7161 -63.8371 -81.3591 -142.8778 144.2181 -172.2509 176.8804 -68.2517 174.4212 -0.0047
9.33153840 -133.3596 156.7573 -61.2728 109.3284 -74.5330 154.2874 -57.6324 115.3931 -141.2324 139.8598 -172.4588 -89.1742 -65.1071 175.3947 0.4633
9.40698490 -74.2916 -7.1264 69.0187 73.7371 -76.4143 -9.0852 -52.7975 121.5916 -67.6767 161.9369 64.5029 77.1995 56.6204 82.0154 -0.5842
9.74110780 -82.3761 -8.7399 65.1894 69.7752 -75.4198 159.6973 58.6075 80.1980 -125.8687 155.5854 -65.1198 88.0459 64.0692 84.2800 179.4618
10.00066220 -71.6188 -19.7400 -171.9670 63.1553 -81.6084 48.3710 51.4403 -97.6000 -74.5834 -0.8857 83.0591 -59.7953 91.5719 -154.6991 -171.1851
10.06249560 -71.2408 146.7607 -174.8765 59.0772 -146.3421 153.4655 54.2073 32.6853 -82.2807 63.9708 -166.6727 -139.0432 67.7433 178.1210 -0.2491
11.27758720 -91.0789 -16.7091 -59.1024 114.0403 -72.0661 -50.3355 -56.3481 117.8877 -97.4983 145.1332 -179.3510 175.1938 -69.1382 174.2758 -0.4589
