# Supplementary material for: Exploiting Sequence-Dependent Rotamer Information in Global Optimization of Proteins
Source: J Phys Chem B. 2022 Oct 18;126(42):8381–90. doi: 10.1021/acs.jpcb.2c04647 (PMC9623586; doi:10.1021/acs.jpcb.2c04647)
Supplement: Supplementary file 2 — jp2c04647_si_002.zip [file jp2c04647_si_002.zip › TripeptideConformations/ARG_ARG_ALA_new.csv]

0.00000000 -139.2360 157.0794 -64.2945 -64.5061 -177.4887 -88.2521 1.0553 -145.4495 164.4185 58.7742 162.6487 -72.1693 172.6972 179.8243 -77.0840 157.1819
0.12218040 -139.4562 157.4045 -64.3331 -64.4939 -177.4858 -88.2484 1.0659 -70.5411 161.7958 61.4017 161.7462 -72.2799 172.5456 179.8100 -76.5546 157.1455
0.37803230 -138.4289 158.1314 -64.1084 -64.5544 -177.6949 -88.5726 1.0489 -140.4005 157.7889 -65.3147 -64.3755 -177.4706 -90.3385 -178.2251 -72.3622 156.8044
0.47035730 -73.0125 162.2822 61.8098 160.8803 -71.8848 170.4488 0.5472 -76.1138 160.9489 60.6784 160.5777 -72.3198 172.4406 -0.1097 -74.5712 156.2211
0.84116010 -127.2668 157.0655 -63.1411 -71.6118 77.4412 -175.5178 179.4998 -145.5364 164.4152 58.7471 162.6354 -72.1479 172.6266 179.8406 -77.0654 157.2159
0.96326110 -127.6704 157.4783 -63.2154 -71.6548 77.4305 -175.5294 -0.4032 -70.4984 161.7834 61.3552 161.6825 -72.2722 172.5697 179.8118 -76.5218 157.1470
1.00631390 -63.2167 158.2583 62.4866 156.2559 -70.6009 171.5578 1.3695 -77.9690 157.2715 -57.3820 -58.5547 85.1830 -165.7190 1.4266 -70.6215 155.3351
1.13696110 -126.0896 157.3825 -62.7873 -71.4723 77.2905 -175.7414 179.3789 -140.5211 157.7860 -65.1010 -64.3624 -177.5370 -90.4809 1.8596 -72.3630 156.8291
1.21861640 -139.1108 157.2315 -64.2965 -64.5115 -177.5119 -88.3405 1.0780 -130.4360 157.8060 -64.6795 -72.1436 77.8065 -172.5726 -0.6398 -72.3758 156.8003
1.28068600 -139.2556 157.1741 -64.2718 -64.5110 -177.4886 -88.2303 -179.0337 -141.1912 168.9348 58.5899 72.8907 170.7168 -176.0312 179.8325 -69.1887 154.6238
1.34762340 -139.4367 157.4121 -64.2996 -64.4987 -177.5001 -88.2763 1.0640 -73.5754 165.5767 62.0460 73.2794 170.2779 -176.5743 179.7561 -69.7011 154.4256
1.39025550 -139.4520 157.6504 -64.3215 -64.4997 -177.4898 -88.2561 -179.0033 -70.5231 157.2891 47.9607 60.9610 57.4558 82.1287 0.1244 -74.2816 156.4926
1.44554410 -73.1267 157.2546 47.7587 60.3500 56.5809 80.8220 -179.5561 -71.2427 160.8507 61.5668 161.3537 -72.1628 172.6931 -0.0733 -75.4955 156.8155
1.47275950 -74.2501 166.3782 65.3998 165.6809 177.5780 81.6959 -2.9145 -70.1182 163.5618 60.9740 162.6186 -72.4488 171.9623 179.7645 -77.7731 157.9173
1.51268140 -139.4290 157.0787 -64.3195 -64.4913 -177.4899 -88.2726 -179.0019 -70.3889 151.9252 -155.0976 -159.4323 74.1616 -169.6879 0.5343 -68.6741 158.9179
1.53449860 -73.1182 162.3645 61.4772 159.2823 -71.6239 171.5755 0.5350 -78.8842 156.1168 47.4112 60.5777 57.0437 82.4018 0.0164 -71.9581 156.3230
1.66088960 -144.8377 177.2183 64.8636 163.8583 -69.2272 170.7457 2.0011 -115.1294 164.9917 -61.3686 -69.8216 76.5113 -175.9427 -1.7200 -70.8575 155.1761
1.69497330 -133.4771 156.1103 -64.5502 -176.5895 -179.9174 179.4697 -179.9894 -145.5460 164.4361 58.7723 162.6887 -72.1696 172.7270 -0.1171 -77.0977 157.1806
1.71585900 -68.9273 128.1093 -174.7528 66.9302 -89.6468 147.0295 177.0897 -136.5715 161.6651 -62.8670 -64.6089 -178.5655 -91.5783 1.3873 -71.9377 156.3850
1.74639350 -74.7662 152.1827 -64.4254 -177.8315 179.9781 179.6923 0.0081 -146.9389 164.5552 58.4550 162.7013 -72.1125 172.8204 -0.1010 -76.9812 157.1882
1.81024130 -71.6704 151.1224 -156.3068 -157.9089 73.2189 -169.6128 -0.3633 -64.8542 161.8921 60.7841 161.8002 -72.3750 172.1925 -0.1240 -75.0122 157.0013
1.84372970 -145.8610 165.8228 59.9071 162.8856 -71.5087 171.0494 0.7370 -77.7188 155.4620 -64.3779 -177.9022 -178.8181 -86.2498 0.5530 -70.1622 155.2364
1.87872960 -66.9322 144.6524 -64.9151 -177.8917 179.9551 179.7453 0.0005 -152.1119 162.2118 66.1760 -161.0908 71.5575 -177.6643 0.6574 -72.1440 156.6559
1.91832630 -74.2903 162.1153 61.8711 157.0985 -71.5739 170.2361 0.9525 -76.8133 156.1131 -52.7273 -71.7745 64.3196 67.0452 0.9017 -70.2720 155.6378
1.94335680 -75.7853 154.1592 -64.4254 -177.8567 179.9836 179.5915 -179.9869 -70.5176 161.8062 61.4124 161.7898 -72.2732 172.4821 -0.1154 -76.5684 157.1782
1.96341300 -133.4126 156.1766 -64.4782 -176.4896 179.2975 85.9145 179.6722 -145.5071 164.4280 58.7707 162.6735 -72.1712 172.7340 -0.1180 -77.0898 157.1748
1.99918830 -145.8870 165.7994 59.9025 162.8837 -71.5072 171.1409 0.7232 -77.6456 155.1833 -64.6252 -179.5448 67.8970 -173.1066 0.0016 -70.1617 155.1494
2.02210760 -133.4311 156.0670 -64.0840 -176.5770 -178.4506 -85.9174 -179.6138 -145.5641 164.4302 58.7881 162.6930 -72.1659 172.7044 179.8237 -77.1155 157.2036
2.05584870 -133.4624 156.1565 -64.6129 -174.8352 -66.8793 174.6196 179.9653 -145.5467 164.4426 58.7627 162.6967 -72.1734 172.7485 -0.1214 -77.0931 157.1779
2.07650520 -127.1823 157.1110 -63.1474 -71.5814 77.4560 -175.5743 179.5131 -142.7909 159.8671 45.0598 62.1644 57.2875 82.2026 0.2328 -74.6206 156.5073
2.10702980 -72.4367 150.6752 -64.7302 -177.4062 178.7684 86.7319 -0.4506 -140.7604 157.9108 -64.1043 -64.5934 -178.0400 -92.4306 -177.6441 -72.3714 156.7970
2.13156580 -72.3520 158.1459 67.0591 -179.4387 179.8807 -179.6981 -0.0136 -69.9692 161.9371 61.3321 161.8555 -72.2939 172.3993 179.8172 -76.5774 157.1831
2.15323060 -74.9953 152.2522 -64.1968 -175.4111 -66.9164 174.2604 0.0365 -146.9237 164.5620 58.4478 162.7071 -72.1170 172.8412 -0.1055 -76.9785 157.1848
2.17609840 -133.8301 156.2524 -64.8755 -174.9496 -64.2315 -83.0289 -179.6888 -145.5269 164.4371 58.7621 162.6829 -72.1752 172.7525 179.8145 -77.0856 157.1704
2.21270880 -128.2649 156.7433 -60.8127 -63.8455 -176.7265 -178.1899 179.8496 -145.6157 164.4076 58.7854 162.6652 -72.1597 172.6697 179.8311 -77.0977 157.2050
2.23305310 -70.6619 142.3095 -170.7628 176.3967 179.9063 179.9054 0.0260 -68.6730 161.3813 61.5294 161.8291 -72.1632 172.4443 -0.0563 -76.1963 157.2135
2.25702310 -139.3299 157.0826 -64.2529 -64.5135 -177.4728 -88.1654 -179.0578 -144.0222 162.0259 63.9133 179.3371 -178.9316 -86.9577 -179.6139 -71.8633 156.9766
2.28556400 -67.0146 144.7106 -64.5935 -175.3325 -66.8443 174.2360 0.0514 -152.1016 162.2225 66.1796 -161.0820 71.5652 -177.7443 0.6688 -72.1456 156.6521
2.30691030 -139.3018 157.1870 -64.3022 -64.5055 -177.4766 -88.2257 -179.0197 -143.7879 162.1849 63.3531 177.4492 66.9852 -174.2812 179.9318 -71.7548 157.1037
2.32751540 -77.7254 153.9614 -57.3417 -59.4649 -175.7668 179.5933 179.9356 -146.7503 164.5039 58.5256 162.6740 -72.1130 172.7487 -0.0934 -77.0003 157.2089
2.35336030 -133.0293 155.9133 -64.7155 -178.5326 65.2901 83.2226 179.3118 -145.6481 164.4602 58.7900 162.7544 -72.1610 172.6856 179.8257 -77.1470 157.2493
2.39349180 -139.4391 157.1105 -64.3287 -64.4921 -177.4825 -88.2592 -179.0022 -69.1826 143.5940 -170.6083 176.4756 178.6379 86.4703 -0.5159 -70.9421 155.8963
2.41990840 -139.2492 156.8500 -64.2592 -64.5153 -177.4886 -88.1803 -179.0518 -145.0872 162.2012 63.4793 178.3769 64.4360 83.1914 179.7320 -71.7484 157.1161
2.44392150 -77.3619 153.6711 -58.3180 -55.6922 -60.5757 170.6051 179.8312 -146.7283 164.5902 58.5056 162.7314 -72.1034 172.6619 179.8564 -77.0679 157.2859
2.47162300 -139.4180 157.0207 -64.3395 -64.4914 -177.4919 -88.2459 1.0629 -75.4822 156.2607 -58.8929 -56.2512 -60.6871 170.5628 -0.1041 -72.1757 156.7136
2.49251950 -75.5743 153.3556 -64.4600 -179.8813 67.9560 -172.8258 -179.8358 -70.7577 161.7601 61.5067 161.7917 -72.2617 172.3436 -0.0953 -76.6126 157.2385
2.51538730 -68.9226 141.8833 -171.4924 174.6215 64.5374 83.9888 -0.3650 -139.1933 159.0846 -63.6577 -64.6544 -178.3218 -92.3052 -177.9291 -72.4363 156.8790
2.54444420 -133.4795 155.9623 -64.5364 -174.7965 -66.3791 108.6729 179.8438 -145.5970 164.5042 58.7615 162.7352 -72.1804 172.7389 179.8108 -77.1335 157.1895
2.58240810 -72.2463 158.4990 66.6460 -179.0519 -66.2226 -85.7749 0.2804 -69.7595 161.8016 61.3074 161.8813 -72.2743 172.1935 -0.0849 -76.1864 157.1053
2.60373140 -70.0419 148.4520 -64.7703 -177.4554 178.8861 86.7690 -0.4651 -147.1596 159.5282 74.9744 -65.6407 -59.2575 -82.5361 0.9611 -72.7520 156.1828
2.62464930 -60.4959 139.4127 -171.5679 176.4531 179.6077 179.4516 -0.0287 -69.6666 154.2036 -59.2054 -61.7485 84.1411 -166.6300 2.2172 -143.9879 159.5612
2.64615510 -73.2941 151.5846 -59.3309 -61.2685 -174.3789 -85.9750 -179.7240 -140.8842 157.9022 -64.2293 -64.5806 -178.0094 -92.5043 -177.5692 -72.3668 156.8003
2.66802250 -69.8915 148.4548 -64.4313 -175.3862 -66.8727 174.2571 0.0402 -147.1612 159.5449 74.9603 -65.6598 -59.2628 -82.5940 0.9500 -72.7579 156.1839
2.70478870 -66.8643 144.5738 -64.7015 -175.8800 -66.4876 108.4671 -0.4683 -152.1102 162.2707 66.1807 -161.1520 71.5609 -177.7570 0.6710 -72.1552 156.6606
2.74202020 -139.2703 157.1883 -64.2804 -64.5079 -177.4802 -88.2575 -179.0134 -141.7195 144.5607 -171.9378 174.3720 62.6435 82.2304 -1.3996 -73.0253 155.1586
2.78019400 -134.9785 150.0523 -73.1838 -64.0715 -57.9234 110.1070 9.3087 -151.9108 163.4512 58.1841 162.8854 -71.9274 173.0646 -0.0306 -76.3499 157.3753
2.80182470 -67.6919 145.1568 -58.5508 -60.1161 -176.4479 86.4645 179.4575 -152.2536 162.2239 66.1460 -161.0063 71.6057 -177.5670 0.6747 -72.1438 156.6759
2.82604440 -67.6778 145.4358 -59.6462 -61.3293 -174.2616 -85.8489 -179.7358 -152.2834 162.2086 66.1373 -160.9114 71.6072 -177.4660 -179.2462 -72.1313 156.6637
2.85634530 -63.9906 138.5436 -175.1445 65.1761 178.4466 -178.8881 -179.8414 -149.0608 162.6768 66.9445 -161.1027 71.6676 -178.2530 0.8172 -72.2303 156.6554
2.87815960 -63.9768 161.2778 60.8223 156.7510 -71.8343 170.1550 0.8225 -72.6682 154.3475 -53.5276 -51.1440 99.8488 84.9472 1.5342 -69.9837 155.6974
2.90063630 -69.7968 148.3583 -65.1476 179.7542 64.7691 83.4887 -0.7475 -147.1689 159.5507 74.9780 -65.6871 -59.2703 -82.5607 0.9400 -72.7948 156.2520
2.92518970 -70.5943 148.8382 -57.8159 -59.8412 -175.6490 178.9784 -0.0508 -147.5133 159.5412 74.8938 -65.7207 -59.2333 -82.3402 1.0445 -72.7425 156.2190
2.95951010 -64.4656 148.1881 -58.4376 -60.0992 -175.6135 179.1043 179.9646 -73.0811 155.8903 -58.6934 -60.7175 84.5603 -165.9711 -177.6884 -72.1509 156.7723
2.98369020 -68.8393 141.4318 -172.2633 174.1199 66.3942 -107.3110 0.7121 -139.2266 158.4252 -63.7133 -64.6603 -178.2185 -92.0611 -177.9697 -143.7267 159.4873
3.00979030 -60.7826 140.0553 -170.5786 175.2227 67.3417 -172.9044 -0.0516 -69.3149 155.0029 -59.1029 -61.5880 84.1018 -166.9026 2.1674 -143.9471 159.5206
3.03086250 -63.5742 147.2006 -65.2870 -179.8397 67.7577 -173.0731 -0.0134 -72.7126 155.6745 -58.7020 -60.8595 84.4931 -166.1057 2.0929 -143.8661 159.5322
3.05463960 -129.7237 156.4389 -61.1251 -63.2488 -62.9304 -82.0059 0.9292 -70.6693 161.6660 61.5975 161.6790 -72.2765 172.3083 -0.0994 -76.6097 157.1948
3.07985350 -128.2609 156.6489 -60.7236 -63.8512 -176.7476 -178.2170 -0.2105 -145.7852 168.5325 62.6730 166.4520 178.4145 83.7362 -3.3844 -71.8119 159.9073
3.10043500 -75.5900 151.4616 -78.5717 61.7342 59.2702 -170.8539 179.9638 -146.9070 164.5372 58.4243 162.6575 -72.1130 172.8603 -0.1038 -76.9437 157.1699
3.12123840 -127.0954 156.0050 -63.0055 -71.5967 77.5270 -175.9468 179.6060 -133.7288 157.0551 -64.7334 -176.0002 179.0281 86.6221 -0.3601 -72.3140 156.8379
3.14524280 -63.8585 130.3890 -65.5532 -177.4765 178.8987 86.8970 -0.4641 -156.3786 162.3112 62.4616 -167.7699 -177.9256 -82.7538 1.9602 -71.8522 156.8282
3.16852380 -127.3669 156.9578 -63.1384 -71.6295 77.4897 -175.6184 179.5575 -144.1306 162.1885 63.1591 177.2728 66.8557 -174.1954 179.8906 -71.7335 157.1441
3.18929640 -127.1835 156.9347 -62.8171 -71.5323 77.6639 -177.4005 -0.0605 -74.6853 155.5319 -64.9250 -176.6137 178.4597 87.8883 179.5790 -72.1364 156.7992
3.21094130 -139.4509 145.8026 -171.7233 177.3450 -65.2162 -83.4951 0.4078 -139.5040 158.6132 -65.2132 -64.5128 -177.6036 -90.8713 -178.1576 -72.4263 156.8678
3.23263680 -94.9432 155.4218 -57.0604 -60.1100 84.5357 83.7240 0.8132 -140.7127 157.8219 -64.5812 -64.4672 -177.7689 -91.3430 -177.9209 -72.3587 156.7981
3.25789410 -63.7064 130.1622 -65.7127 -179.8901 67.7005 -173.1712 -0.0221 -156.3203 162.3644 62.5104 -167.7771 -177.9460 -82.7572 1.9743 -71.8704 156.8527
3.28563930 -76.6451 153.3838 -78.7295 61.7293 59.3394 -170.9102 0.1151 -70.4644 161.8114 61.3809 161.7931 -72.2810 172.5608 -0.1270 -76.5371 157.1495
3.31332240 -145.4971 165.9295 60.2214 163.6645 -71.2548 171.5395 0.7863 -78.8888 154.8525 -80.0125 66.2955 174.1134 -177.2793 0.1965 -70.2042 155.0579
3.33659890 -144.8031 162.1843 63.9592 179.9223 -179.4093 -86.2183 0.5198 -69.7872 157.4115 47.7174 60.8623 57.5252 82.1059 0.1508 -74.1550 156.5327
3.35752280 -133.7498 156.7445 -64.5609 -176.5129 179.2926 85.8877 179.6793 -70.6305 157.3245 47.9497 60.9876 57.4565 82.1123 0.1295 -74.3161 156.5019
3.37831490 -126.9165 157.2950 -62.7493 -71.4582 77.6699 -177.8416 -0.0636 -73.8497 155.5091 -64.4144 -174.7705 -64.1316 -84.7366 -179.2991 -72.0961 156.7924
3.40273090 -127.8068 156.8121 -60.7830 -63.7419 -176.6693 -178.2537 179.8569 -130.2646 157.7815 -64.5639 -72.1176 77.8407 -172.8165 179.3267 -72.3862 156.8169
3.43304530 -74.6398 152.1864 -64.2714 -175.9117 -66.5324 108.5684 -0.4472 -146.9334 168.7983 62.3511 166.4615 178.4458 83.6556 -3.2999 -71.7327 159.9131
3.45707420 -128.0179 156.6864 -60.6654 -63.7872 -176.7373 -178.1253 179.8498 -142.9443 159.8505 45.1352 62.2122 57.3008 82.2295 -179.6793 -74.7223 156.4844
3.48647980 -73.6412 153.2214 -58.5999 -55.7398 -60.4921 170.5211 179.8869 -129.4486 157.9709 -63.5856 -72.1017 77.6865 -173.7566 -0.5705 -72.4164 156.8846
3.50786750 -75.0903 150.2086 -80.1311 65.7015 174.1322 -178.0584 0.1657 -140.8012 157.8870 -64.1217 -64.6053 -178.0491 -92.5041 -177.6192 -72.3671 156.7895
3.53106160 -128.4714 156.8538 -62.8363 -61.1333 -62.0162 169.4046 -0.1119 -130.1215 157.9287 -64.5170 -72.0915 77.8498 -172.8759 -0.5918 -72.4241 156.8967
3.55635160 -68.3581 150.3471 -64.8781 -177.4751 178.9748 86.8220 -0.4979 -143.6637 161.3453 79.5942 -54.2364 -58.0695 -159.6082 2.0260 -72.6811 155.6365
3.58973670 -141.0353 144.6083 -173.3814 60.7605 61.0110 -175.6506 -0.5636 -139.1326 159.2016 -65.2551 -64.4927 -177.5320 -90.8399 -178.1425 -72.3974 156.8444
3.62056750 -69.8302 138.2980 -172.2510 176.9072 178.6689 87.0258 -0.5284 -85.1552 154.5798 -74.8871 68.9101 60.9896 -162.4868 -175.9489 -72.2213 156.7687
3.64711720 -116.4366 157.5661 -51.5246 -49.7910 -52.6720 126.4422 175.1872 -142.9638 159.8557 45.0319 62.1983 57.2310 82.1237 -179.6548 -74.6050 156.5606
3.67134470 -69.1514 144.9954 -80.4263 65.5899 174.2433 -178.0061 -179.8862 -151.6738 162.1905 66.3862 -160.8541 71.7684 -177.7552 0.7772 -72.1500 156.6365
3.70263710 -68.5669 130.7805 -173.2167 176.6367 178.6861 86.3551 -0.4501 -81.8452 153.5213 -85.5130 60.8778 172.1883 176.9806 -2.5265 -144.0898 159.5635
3.72522680 -128.7254 156.9187 -60.9151 -63.8701 -176.7780 -177.9476 179.8415 -70.3622 151.8948 -155.0726 -159.4080 74.1735 -169.7600 0.5459 -68.6771 158.9194
3.75639850 -70.7218 143.8939 -174.8794 63.8813 -179.7660 -179.7386 -0.6033 -66.0897 165.6515 64.6929 166.0446 178.7133 83.5467 -3.9587 -70.3626 160.1526
3.78599840 -133.3807 155.8096 -64.5727 -174.8729 -66.4185 108.7891 179.8499 -142.9978 159.9801 45.0374 62.1564 57.4157 82.3228 -179.6798 -74.7292 156.4932
3.80791210 -75.7353 153.9040 -64.3834 -177.9297 -179.9758 179.4236 -179.9710 -70.4288 158.8153 67.2639 -179.6513 -179.8599 179.8395 0.1084 -71.7621 156.9522
3.84546620 -133.4305 156.1919 -64.4541 -176.4908 179.3160 85.9285 179.6656 -144.2418 161.8016 63.8123 179.9588 179.9364 179.7759 -179.9389 -71.9206 156.9675
3.86759370 -81.3393 154.0867 -78.3261 66.9106 172.0769 85.8812 -0.5443 -70.4316 161.7785 61.4024 161.7489 -72.2804 172.5438 -0.1242 -76.5381 157.1458
3.89311540 -99.4406 156.8697 -57.5042 -59.6923 86.4347 86.7049 -178.3241 -145.8574 168.5691 62.5950 166.4141 178.4293 83.6997 176.7227 -71.7577 159.8986
3.91421750 -144.4631 154.6230 -145.1431 87.7153 -59.5576 -104.4638 -1.3703 -140.0824 158.1558 -65.4248 -64.4105 -177.4614 -90.4812 -178.1755 -72.3681 156.8388
3.93638470 -130.9630 157.0697 -61.8760 -64.7650 -178.8032 86.2025 179.4968 -70.7103 157.2467 48.0663 61.0352 57.3974 82.0655 0.1182 -74.3838 156.4993
3.97144700 -74.7448 152.1935 -64.4187 -177.8393 179.9831 179.6752 0.0099 -145.7633 161.1910 62.7471 -179.2914 -66.3652 -85.2684 -0.0135 -72.5383 156.6380
3.99481050 -64.1408 130.1667 -59.7300 -59.3528 -60.5123 -82.2151 -179.4378 -156.3266 162.4240 62.5121 -167.7593 -177.8127 -82.8591 -178.0640 -71.8875 156.8927
4.02590410 -133.2103 155.4139 -64.6125 -178.4337 68.1671 -172.9393 -179.9043 -74.2949 155.4282 -64.7331 -177.6992 179.8655 -179.9837 -0.0346 -72.1632 156.8577
4.05423910 -133.8452 156.2843 -64.8548 -174.9409 -64.2195 -83.0351 -179.6885 -144.2470 161.8143 63.8033 179.9598 179.9278 179.7805 -179.9418 -71.9192 156.9650
4.07971580 -81.0484 158.3939 -63.8321 -177.9422 -178.6638 -86.3907 0.5295 -73.4203 156.7381 -53.4884 -71.9000 64.0303 66.6466 -177.2829 -143.8261 159.4934
4.10559850 -132.9819 155.6673 -64.5367 -178.3086 68.1953 -172.9428 -179.8969 -144.3400 161.8982 63.7884 179.9606 179.9161 179.8130 0.0653 -71.9644 157.0466
4.12634870 -66.4658 142.7758 -172.6220 173.6079 66.6090 -173.9889 -0.0875 -107.1732 159.3302 -47.7502 -57.1527 168.1420 94.9351 -179.4913 -72.2906 156.7189
4.15102440 -74.9934 152.6494 -64.4176 -175.8883 -64.3299 -83.4659 0.5374 -145.4335 161.8785 63.5349 -179.9609 179.9766 179.8839 0.0445 -71.8936 156.9692
4.17321680 -135.1139 148.0130 -73.3716 -64.0979 -57.5566 111.0353 -169.7107 -150.4252 158.9129 44.5398 62.8284 56.8833 82.3589 -179.5157 -74.3186 156.6247
4.19455420 -77.3513 140.9994 -59.1989 -63.3350 79.8645 -171.2637 179.7359 -153.9138 161.1672 65.8745 -76.3784 -171.6784 171.1396 -179.2949 -71.6041 157.0404
4.21627190 -75.7683 154.0264 -64.3894 -177.8753 -179.9872 179.5834 -179.9774 -70.9931 159.3475 66.4782 177.3025 66.8637 -174.4271 -0.1402 -71.5870 157.1050
4.23784450 -144.2637 161.0166 63.7986 -179.4118 179.9622 -179.8154 -0.0567 -131.5707 156.7775 -64.6974 -178.3345 68.1075 -172.7332 -0.0431 -72.3919 156.7555
4.26036470 -69.2374 140.3274 -172.4865 174.2373 66.7339 -174.1614 179.9511 -145.3630 162.2973 63.2457 -179.9211 179.9844 179.9444 -179.9889 -71.9190 156.9876
4.28151810 -129.4760 156.5641 -62.6335 -61.5497 -62.7035 169.5750 179.6742 -69.4117 147.7494 -161.5434 -167.2167 -176.0215 -80.9991 4.0590 -68.9427 158.4490
4.30895860 -127.6415 156.9998 -63.1289 -71.6667 77.4712 -175.7451 179.5805 -69.1194 141.4191 -175.1404 60.9168 61.7811 -176.4612 -0.1268 -141.6975 160.9856
4.33305470 -70.0464 142.1377 -172.9743 175.5948 -179.6576 -86.9272 0.2893 -131.9412 157.7469 -63.7943 -176.9833 -178.2865 -86.1340 -179.6690 -72.4306 156.9236
4.36259280 -128.6446 156.6370 -60.8441 -63.9018 -176.7487 -178.2821 179.8546 -74.3085 155.4377 -64.6679 -177.8513 -179.0342 -86.2697 0.5884 -72.1607 156.7785
4.38368350 -129.0742 157.0354 -60.5205 -63.0917 -63.1401 -81.8649 -178.8363 -70.3428 156.9514 48.4809 61.2418 57.1479 81.8438 0.0787 -74.5944 156.4621
4.41581480 -133.2033 155.1482 -64.6559 -178.5752 68.1072 -172.9391 -0.0048 -75.2108 155.5827 -64.8744 -177.1801 178.5991 87.0243 179.6539 -72.1700 156.8754
4.43854660 -62.7670 136.1079 -60.4002 -61.6108 -174.1877 -85.8619 -179.7373 -82.2386 157.6350 -56.4045 -54.7175 -161.0512 -89.6589 -2.2996 -72.1983 156.7707
4.46175580 -72.0983 152.5217 -154.4116 -159.2863 73.8536 -170.5789 0.3034 -67.9666 158.1239 -64.5913 -175.7005 -66.5200 108.2221 179.4259 -69.9221 155.9503
4.48478760 -68.0592 140.5298 -172.6616 177.4569 -67.9697 174.3454 0.0713 -117.6837 159.0950 -54.2638 -60.0125 179.5519 -179.6560 179.1686 -72.3395 156.7440
4.50531320 -77.2616 154.2187 -58.8566 -61.0061 -174.5321 -85.8563 -179.7511 -145.2296 161.8440 63.6313 179.9977 -179.9623 179.8227 0.0713 -71.8969 156.9735
4.52878510 -133.8309 156.1568 -64.5969 -176.5843 -179.9095 179.4903 -179.9866 -69.3292 143.4401 -172.0995 177.0718 -68.1224 174.4631 0.0332 -142.4501 160.1617
4.55147240 -133.6162 156.1102 -64.8277 -174.9203 -64.2111 -83.0788 0.3666 -145.0862 162.2026 63.5619 178.6784 64.5348 82.9958 -0.2888 -71.7692 157.1007
4.58002130 -133.6013 156.3032 -64.5573 -176.5693 -179.9279 179.4738 -179.9939 -141.6455 146.6542 -172.6800 175.0415 -179.5693 -86.6776 0.2043 -141.2615 160.0040
4.60064350 -133.5547 156.3542 -64.1044 -176.5247 -178.4774 -85.8716 -179.6124 -141.5864 146.7993 -172.2617 175.2739 179.7365 -179.7378 0.0309 -140.7793 160.6117
4.62346610 -77.0113 151.3295 -57.5479 -59.7707 -175.7314 179.0029 179.9564 -148.8688 162.2222 62.8304 -179.2055 63.8559 80.2729 0.8827 -71.7374 157.1147
4.65336270 -70.6647 141.3085 -171.8882 62.5175 61.9624 -176.3204 -0.3046 -66.7466 156.5763 47.9661 60.7915 57.3225 82.1276 0.2371 -73.4602 156.5977
4.68947630 -77.3087 153.5758 -58.2428 -55.7287 -60.6612 170.8736 179.7968 -145.6109 161.2665 62.8966 -179.1831 -66.2282 -85.3657 -179.5791 -72.5855 156.7284
4.71104120 -133.5906 156.2872 -64.5471 -176.5783 -179.9211 179.4651 -179.9916 -141.7939 146.1883 -172.3392 173.3045 66.6140 -174.3303 -0.0799 -142.0328 160.0860
4.73565300 -74.1103 149.9787 -64.2572 -175.5158 -66.9343 174.3561 0.0299 -150.2026 149.7854 81.6659 -61.4786 173.0838 -85.0625 1.5937 -71.8988 155.0980
4.76262090 -75.4788 153.0242 -64.5760 179.9394 67.8280 -172.7910 -179.8771 -71.4277 159.3487 66.4863 177.2322 66.8113 -174.3341 -0.1565 -71.5956 157.1552
4.79410780 -75.3101 152.8844 -65.2944 179.3429 66.4596 -108.8422 -179.3057 -71.2567 158.8982 67.3401 -179.6693 -179.7925 179.9407 0.1241 -71.8298 157.0583
4.82498630 -128.7972 156.5683 -62.9219 -61.2262 -62.0722 169.5231 -0.1223 -128.8042 157.5166 -62.8513 -61.3147 -62.2614 169.2166 179.7914 -72.3889 156.8217
4.84928740 -144.8659 161.8602 63.9969 178.4999 67.1637 -108.3962 0.4312 -72.9636 155.7443 -65.2752 -179.9935 64.6307 83.3995 -0.6125 -72.1266 156.6989
4.87223160 -73.4906 148.5906 -64.6470 179.9493 67.8283 -172.8147 0.0420 -150.6273 149.8179 81.5947 -61.4635 173.1011 -84.9751 1.5743 -71.9212 155.1529
4.89344770 -79.1449 151.5665 -78.2143 66.9126 171.9736 85.8630 179.5504 -144.5819 160.0687 44.6129 62.0524 57.4372 82.3412 -179.6117 -74.3367 156.5431
4.92701560 -127.9996 156.3095 -60.7099 -63.8154 -176.7035 -178.4052 179.8577 -133.4787 156.9567 -64.4809 -174.3093 -66.2136 107.6970 -0.5946 -72.4284 156.8156
4.95163020 -128.4679 156.9101 -60.8492 -63.8827 -176.7492 -178.1515 179.8476 -141.8525 144.5696 -171.8861 174.3430 62.6689 82.2638 -1.4053 -73.0215 155.1837
4.98417240 -133.2779 156.0512 -64.1532 -176.5577 -178.5042 -85.8998 -179.6115 -128.8025 157.3348 -61.6791 -62.7951 -61.9017 -82.0548 0.7162 -72.3304 156.7404
5.00955940 -129.7654 155.2577 -62.2007 -63.2467 -62.1140 -82.1932 -179.4248 -133.5249 157.0888 -64.5169 -176.1907 179.2455 86.4574 -0.3698 -72.3774 156.9216
5.03537230 -133.5469 156.2749 -64.0775 -176.5512 -178.4504 -85.8990 -179.6098 -141.7882 146.2000 -172.3138 173.2863 66.6229 -174.3522 -0.0733 -142.0293 160.0972
5.05583780 -130.2178 155.7979 -62.2249 -63.3259 -62.2444 -82.1739 0.6219 -144.7657 161.1609 63.1180 -179.2562 -66.3181 -85.4362 -0.0127 -72.6316 156.7320
5.08350020 -133.5952 156.3272 -64.5393 -176.5816 -179.9171 179.4613 -179.9902 -141.8771 146.3085 -172.1148 173.5884 66.3434 -107.3381 0.6161 -142.0154 160.0893
5.11942220 -67.1627 155.2886 -59.2417 -56.1158 -60.5258 170.8275 179.7722 -67.4495 153.7969 -54.0045 -51.7267 99.9792 85.8181 0.6291 -72.1164 156.8184
5.14720520 -85.9203 -9.8231 -57.2349 -54.5800 -60.3389 171.8216 0.2691 -69.1730 158.8055 66.2734 178.0125 66.8432 -108.0719 0.7957 -71.6240 157.1182
5.16777950 -70.7311 144.0478 -175.3475 64.0661 -178.0732 177.5821 0.3613 -64.0248 157.6963 65.3338 177.4860 66.6939 -174.8246 -0.2848 -71.2792 157.1465
5.20537410 -129.9603 155.3852 -62.2344 -63.3279 -62.2052 -82.1556 -179.4190 -145.7265 162.2627 63.3787 178.5874 64.4398 83.0777 179.7926 -71.8122 157.2143
5.23494960 -133.1559 156.1516 -64.7044 -178.4870 65.2991 83.1309 179.3024 -141.6718 146.6993 -172.6333 175.0130 -179.5374 -86.7101 0.2058 -141.2747 160.0128
5.25579680 -127.7774 156.9198 -60.2816 -63.6552 -176.8430 -177.4942 179.8494 -143.0536 146.8057 62.9426 89.6880 -169.0174 86.9708 178.4835 -76.6677 152.7093
5.28417090 -76.3884 155.6139 -63.2274 -178.5717 69.2479 -173.1341 -179.2036 -64.1878 144.5786 65.2596 90.1852 -169.6400 86.4360 -2.2859 -76.1748 152.6008
5.30933490 -129.1621 156.4292 -62.2035 -61.5393 -62.9747 170.1269 179.5515 -69.4752 144.5959 -170.7429 174.7141 64.9782 83.5841 -0.4963 -140.9556 160.7958
5.33613340 -98.0985 156.6395 -57.3596 -59.7328 85.8987 85.7716 -178.4882 -144.4383 162.1659 63.4181 178.0397 67.2630 -173.8824 -0.1122 -71.7628 157.0829
5.35827910 -70.7600 141.0282 -171.7126 62.4001 61.8513 -175.6030 -0.2993 -67.5821 157.9044 67.7130 -179.3885 -179.2990 -179.6660 0.2717 -71.6707 156.8681
5.38007870 -75.6481 149.9641 -78.4236 61.8734 59.2372 -170.9801 179.9783 -148.2301 162.2319 62.9710 -179.4957 64.0639 80.6637 0.7006 -71.7320 157.0750
5.40256550 -129.8477 155.9856 -61.3553 -63.2421 -62.8239 -82.2895 -179.1869 -69.0390 141.8779 -171.6555 174.8655 62.8223 81.8477 178.3547 -73.1128 155.0933
5.42738760 -68.0630 144.9996 -168.0028 84.5493 -62.1318 -83.6810 -175.7487 -122.5633 160.3049 -61.7927 -71.1128 76.9862 -175.6668 -1.0673 -72.3602 156.6956
5.44784360 -79.1938 141.3348 -58.4488 -59.8705 -173.4983 -84.6339 -179.6511 -155.4034 157.5916 70.8385 -64.1951 91.4205 -173.1236 -172.3664 -71.6308 156.8010
5.47503230 -127.6871 157.1412 -63.1772 -71.6830 77.4382 -175.4824 179.5321 -69.1430 124.6130 -173.7582 81.5743 -68.6753 -75.3415 -2.3489 -149.6397 154.6345
5.50746760 -134.1641 156.2208 -64.9282 -174.9665 -64.2502 -83.0187 -179.6781 -69.4280 143.2319 -172.0337 177.6120 -67.4884 109.7319 -0.6954 -142.4718 160.1443
5.53272030 -129.0487 155.7509 -61.8423 -61.8706 -63.5633 173.0117 179.1479 -143.8904 146.6477 63.0994 89.9334 -169.1746 87.2433 178.2329 -76.7427 152.6982
5.57182620 -139.2782 157.2094 -64.2788 -64.5092 -177.4806 -88.2581 -179.0135 -140.0191 142.9240 -173.0753 -90.3737 -64.1775 -84.0903 0.6176 -137.6522 161.2894
5.59723980 -70.2159 150.8859 -64.4403 -177.9932 -178.7347 -86.3392 -179.5402 -80.8482 153.5908 -142.0340 85.7925 -68.6239 100.7227 -178.7864 -72.1900 156.9945
5.61728540 -151.8964 154.0475 -150.5042 55.6182 46.0622 95.4897 1.3320 -129.8775 157.8337 -62.1954 -64.5522 -178.0550 86.2560 -0.6849 -72.3586 156.7522
5.64009370 -75.3793 152.9977 -64.0972 -177.8880 -178.6520 -86.1975 0.5232 -142.4770 158.2386 65.5107 97.5618 71.0903 -144.5597 2.5348 -69.5733 152.2429
5.67026400 -75.0125 152.8511 -65.7316 -178.1398 -67.9577 109.4812 179.7219 -68.1265 156.8676 77.4978 -57.7926 -58.3139 177.0847 179.2334 -72.5012 156.2729
5.69659870 -99.7179 157.1509 -57.5690 -59.7721 86.4080 86.8488 -178.3397 -69.2462 144.2462 -172.4818 175.4221 -179.4917 -86.6321 0.2137 -141.7413 160.0697
5.71858370 -76.6708 153.3740 -78.5944 61.8188 59.2874 -170.9253 0.1152 -70.2862 159.1812 67.0111 178.1925 64.7819 84.1987 -0.5134 -71.5980 157.0800
5.75080600 -144.2382 160.8452 63.4570 -178.9618 -66.7804 -86.8578 0.5143 -76.1451 155.3008 -80.4915 66.0355 174.3391 -177.4544 0.1852 -71.5595 156.6474
5.77811270 -129.9096 155.9009 -61.3837 -63.2535 -62.8179 -82.2823 -179.1972 -69.6982 144.6124 -170.7684 174.6015 64.9040 83.6103 -0.5056 -140.9674 160.7947
5.82859760 -129.0516 144.9792 -74.2468 -90.9136 62.3355 -102.6632 176.5277 -148.5174 161.8972 63.2174 179.9828 179.9942 179.9340 -179.9182 -71.9567 156.7982
5.85686330 -73.8933 149.6006 -64.7136 -179.9123 67.7626 -173.0184 0.0071 -147.4621 173.2749 80.9322 -51.7588 -164.3424 -78.6374 4.2071 -62.2895 160.7607
5.88877950 -132.9606 156.3381 -65.1814 -178.7394 67.0435 -109.2821 -179.3528 -141.3091 145.6264 -172.0769 177.4319 -65.3118 -83.5013 0.5013 -141.9194 160.2231
5.91557810 -75.4723 153.1735 -64.3931 -178.4201 -179.9595 178.3852 -179.9001 -65.5872 155.5212 80.8117 -62.9975 -175.7916 174.8905 179.6036 -72.8020 155.8099
5.94149190 -144.5667 161.1180 63.4613 -178.9857 -66.7716 -86.7723 0.4939 -76.2216 155.2183 -79.9953 65.5749 174.7173 -86.6664 0.7133 -71.5828 156.6399
5.96405780 -81.5939 48.7176 -61.6551 -174.3444 -66.7906 174.2344 0.0684 -73.6846 156.8519 -58.6433 -63.2436 -176.6277 -90.9257 -0.6488 -72.2243 156.7582
5.99068630 -78.0346 154.5399 -58.2640 -55.6335 -60.5638 170.3713 179.8330 -142.2354 158.2898 65.5211 97.5334 71.0560 -144.5598 2.5224 -69.6139 152.2957
6.01475210 -71.2328 152.4168 68.1439 99.4019 71.6238 -138.8916 1.7849 -71.3812 152.5853 -65.2982 -179.5997 66.9073 -109.2816 0.5606 -71.6104 156.1066
6.04892790 -141.5847 143.3582 -171.0939 176.0843 179.4587 179.2064 -0.0219 -78.2189 153.6741 -80.0016 65.4942 174.7684 -86.6562 -179.3945 -72.2004 156.7367
6.08562320 -76.3877 154.0739 -64.5164 -177.4885 178.8477 86.5435 -0.4501 -68.8640 144.1129 -174.7665 -92.3558 173.3616 -176.5798 179.1959 -139.0073 157.1640
6.12016450 -151.7746 154.8899 -150.2469 55.6280 46.0547 95.0536 1.3178 -83.2786 158.6163 -56.0178 -62.8120 79.5358 78.9928 179.0580 -72.1744 156.7247
6.14310180 -99.7301 157.1904 -57.5782 -59.7782 86.4167 86.8430 -178.3429 -68.7975 142.7464 -175.6592 64.3711 179.0745 179.9130 0.6074 -142.1137 160.3812
6.16681410 -68.3915 140.7174 -176.0000 -91.7226 175.7300 179.9634 -0.2322 -127.9972 152.4763 -61.1543 -63.0180 -62.2182 -82.2290 -179.3175 -74.3004 157.4766
6.18849610 -83.2178 153.6573 -81.0170 65.8449 -85.6388 176.3515 -179.1375 -144.9355 161.8107 63.7123 179.9384 -179.9126 179.7041 -179.9117 -71.8951 156.9655
6.21586930 -80.3496 147.5481 -57.9438 -58.6780 -60.5322 -81.7503 0.6144 -149.1669 160.8085 54.3220 -99.9486 -73.0093 164.2390 -3.8909 -71.4907 157.2135
6.26374730 -72.7167 118.6650 -174.7033 81.5620 -66.7610 -73.8200 175.3127 -149.2725 161.1676 64.2964 178.6683 66.4783 89.4078 -0.5841 -71.9419 157.0012
6.29132820 -72.5229 147.0469 -58.1448 -60.0307 -176.5802 86.4111 -0.6317 -151.4148 159.9020 72.7992 -64.5093 -170.8571 89.2136 -0.2715 -72.6455 156.3016
6.31823780 -84.4098 -8.7573 -57.1328 -54.6889 -60.2901 172.2981 0.2671 -66.7024 154.1085 81.8579 -65.8530 -66.6201 -152.4160 -3.6427 -72.9621 155.9356
6.35898400 -138.6673 126.2710 -153.0824 -67.8428 -169.7119 -178.2529 0.9704 -74.4923 153.3074 -80.4680 65.0339 175.0974 -86.7008 -179.3883 -71.5395 155.7817
6.41496120 -140.3924 140.5434 -172.3053 60.7494 60.2685 177.7988 -0.7036 -78.6865 153.9050 -82.1075 58.0704 59.4588 -160.0370 -1.8217 -143.8754 159.5403
6.43718100 -130.7866 150.0217 -62.3021 -65.1601 -64.9195 -83.2615 -179.7503 -149.5056 155.3966 74.8693 -63.5796 87.0673 176.8487 -178.2998 -71.7058 156.7015
6.48239040 -128.4844 158.6313 -60.9930 -63.6630 -176.6865 -176.3034 -0.2687 -71.6660 160.2944 49.5175 64.9766 -86.7534 -92.7012 -176.9169 -72.0414 155.5744
6.50423160 -99.8553 157.1994 -57.5734 -59.7571 86.4812 86.9234 -178.3268 -68.9152 141.4576 -175.0567 60.9562 61.7718 -176.4605 -0.1379 -141.6998 160.9692
6.52926210 -75.6568 151.8117 -61.9984 -178.1559 -176.1648 -85.8415 -179.6000 -67.0647 155.5577 81.7903 -63.6114 -176.3159 171.7425 179.5857 -72.8687 155.7219
6.56181980 -140.7359 137.9861 -175.8729 60.2343 60.9457 -176.5970 -0.4988 -102.4403 157.6707 -59.3096 -62.7030 87.1318 88.7203 178.1538 -72.3257 156.7101
6.60277390 -76.1829 114.2118 -155.8438 -65.5638 -167.7158 -86.5805 -179.2801 -70.7449 151.0182 -86.5784 61.1527 172.9638 -177.8202 -2.5435 -72.0370 156.4682
6.62292860 -75.2465 153.4198 -64.7408 -176.6129 -67.0655 108.8887 179.6600 -71.6533 167.5232 84.9436 -52.9492 -165.6191 -78.8910 -175.5283 -62.6695 160.7937
6.64862260 -76.1093 152.2733 -78.6198 61.7398 59.2948 -170.9040 179.9514 -142.4561 158.2353 65.4925 97.5216 71.1050 -144.6109 -177.4987 -69.5072 152.1954
6.66932940 -71.3459 157.7926 56.5880 87.5927 -83.1667 -168.1534 1.9540 -83.8040 155.9083 66.2788 -179.3227 -66.1611 -84.9703 -0.0175 -73.3086 157.2041
6.69930880 -74.9310 152.0127 -63.9894 -177.9857 -178.4903 -86.2714 0.5209 -144.5247 158.6886 53.2842 88.9379 -82.5289 -168.5130 1.8678 -83.1172 154.8168
6.74435710 -70.2059 146.1563 -179.0856 -92.8946 178.1225 176.4864 179.9223 -122.7687 149.6334 -53.6232 95.9925 -167.5910 -83.6634 -179.3588 -74.5527 157.6534
6.76505440 -129.7720 155.0299 -61.9452 -63.4181 -62.4764 -82.0952 -179.3781 -147.7496 159.6500 74.5998 -65.2176 -172.7011 86.6368 179.4154 -72.9381 156.2238
6.80730830 -73.9060 160.0517 58.2230 74.1138 173.9452 -88.1100 0.6963 -76.3661 154.1269 -65.1742 -179.8443 66.7571 -108.8644 0.5857 -72.1303 156.6366
6.83254370 -73.8452 164.0065 63.0508 90.8630 -84.2460 176.2191 -179.2873 -131.3623 161.1262 64.2482 178.3651 64.4253 83.1074 -0.3164 -71.8505 157.4201
6.85287160 -141.0855 162.5903 57.1959 88.6739 -83.5767 -172.3688 1.2613 -100.7099 156.9782 -58.0901 -60.3052 86.7784 86.9084 0.1868 -72.8884 157.2414
6.88351100 -69.3145 148.0328 -86.9102 -58.1723 -47.0090 179.7297 -174.0265 -105.2907 155.9221 -78.4649 67.8504 172.6651 -87.2456 -179.1598 -71.6680 156.5305
6.91571180 -97.5286 154.9663 -57.2252 -59.6451 85.7519 85.2368 -178.5322 -148.4082 159.6129 74.1195 -65.3309 -172.5668 86.6706 179.5076 -72.7881 156.1797
6.96858350 -73.1724 158.8257 66.8057 178.2707 67.1757 -174.9626 179.9723 -67.3993 151.8861 60.9093 84.3540 67.0486 170.3480 -0.4382 -80.4941 152.5212
7.00130590 -133.0017 155.3424 -64.5874 -178.8181 65.3863 83.4746 179.1732 -143.6283 158.4835 53.6528 89.1033 -82.7400 -168.5134 1.8120 -83.5647 154.9668
7.03475600 -141.4571 171.1161 49.4261 83.5089 -77.9153 -77.0420 -0.2248 -63.4481 160.8030 -65.0898 -175.8549 -64.4040 -83.9215 0.6117 -71.8656 156.5403
7.06531630 -70.0446 142.0354 -174.3740 175.9564 177.4500 85.2080 179.4054 -137.7126 125.7020 -157.2560 -62.9982 -54.0467 175.4800 -0.3109 -139.8530 165.1410
7.10573560 -130.5827 156.3771 -61.8714 -64.8858 -178.8895 85.7671 179.5493 -143.6730 162.6919 45.5383 66.3563 -85.3661 -86.1483 -179.4028 -71.5853 156.1288
7.13133390 -140.8159 124.3421 178.4334 -88.8636 -67.5218 106.7334 -5.0128 -86.4085 153.0223 -80.8630 59.4180 58.9039 -176.3176 178.2684 -72.5567 156.8154
7.15806100 -77.4837 153.2901 -57.7211 -55.8165 -61.1880 171.1496 179.4821 -144.4857 158.2666 53.4570 89.5700 -82.3834 -169.0436 -178.2175 -83.8276 155.2695
7.18849040 -77.3554 154.2080 -58.7347 -60.9524 -174.6185 -85.9031 -179.7564 -144.0182 158.6656 53.3719 88.8845 -82.6043 -168.4249 -178.2472 -83.1065 154.7859
7.23952380 53.8708 39.9460 -65.8436 70.4166 55.5381 -176.0310 178.9925 -62.7611 155.2018 78.9434 -58.9769 -61.9246 172.8890 -4.3400 -72.5321 156.0814
7.26558520 -132.7587 155.1655 -65.2559 -179.2582 66.8668 -109.1814 -179.2377 -143.7675 158.5579 53.5856 89.0098 -82.7728 -168.3803 1.8003 -83.4171 154.8881
7.29763750 -141.9693 136.1117 -175.3029 60.4192 60.8701 -177.1012 -0.5058 -88.1127 154.0528 -79.5157 65.9201 174.3815 -86.6427 -179.4033 -72.2556 156.6976
7.32392650 -84.3777 154.5980 -81.2209 65.7613 -85.5827 176.8200 -179.0643 -68.5209 140.1411 -174.2421 60.4852 152.3975 89.0702 0.4196 -133.3877 165.5442
7.36072140 -72.3378 157.5384 69.4264 -173.1824 -65.1581 173.6097 0.6614 -68.1309 154.6042 57.5520 91.1367 -82.9553 -169.8735 1.8493 -86.9062 156.7491
7.40209220 -99.7768 157.3119 -57.5641 -59.7777 86.4663 86.8971 -178.3439 -69.7782 121.6267 172.2164 47.0793 50.2610 -151.6058 1.8119 -133.1482 165.5796
7.44612730 -75.9136 155.4329 -65.5294 179.8781 64.2059 83.0651 179.2214 -65.4319 155.1838 79.0019 -68.8598 -64.8531 -81.9276 -179.5932 -72.5158 156.3342
7.49540830 -71.7463 156.9120 67.1303 -178.7894 179.8554 -177.1901 -0.0026 -73.3492 166.7311 52.6195 62.0437 -102.2717 160.4748 -7.3742 -71.3386 160.7811
7.55332090 -130.1410 154.5130 -61.4642 -63.6955 -63.2433 -82.3836 -179.3172 -144.3938 157.9490 53.9104 89.9496 -82.7256 -169.0233 1.7029 -84.4888 155.4491
7.60566290 -99.2356 156.9567 -57.4467 -59.6993 86.3581 86.5524 -178.3659 -143.2011 158.5894 53.5763 88.8724 -82.7401 -168.3535 -178.2655 -83.2389 154.8004
7.64596530 -140.3357 143.5429 -173.2031 175.3086 178.6693 86.0342 -0.4753 -110.8058 156.4493 -95.4782 57.6762 -88.3218 -86.8815 179.6732 -72.4102 156.8415
7.69005410 -71.2265 126.2058 -155.4274 -70.9752 -170.7783 88.2543 179.3109 -64.6125 156.9015 66.7439 -178.6575 -65.8129 -85.2542 -0.0869 -72.0877 156.3624
7.71657350 -75.8871 154.1078 -64.1272 -177.8693 -178.6822 -86.1749 0.5219 -69.6166 127.5851 -154.9276 -71.5564 -171.1739 88.0284 179.1566 -68.3255 155.0595
7.74114210 -140.6503 145.5684 -171.6006 174.8092 64.4097 81.6940 -1.3373 -109.4454 157.4729 -94.7474 57.2047 -88.1529 -87.0170 179.6652 -72.5746 156.9728
7.76777080 -88.3548 163.9826 -79.3235 62.4200 59.4682 -172.9782 179.7587 -135.6366 163.9050 72.5303 -134.6366 90.7139 -90.2144 -6.1221 -71.5952 156.8373
7.97771350 -75.9228 154.2015 -64.1443 -177.8639 -178.7055 -86.1813 -179.5606 -69.8160 124.3924 -156.8931 -69.8829 -166.2369 -85.3132 -179.0869 -69.3151 154.2447
8.00374820 -99.7753 157.1886 -57.5894 -59.7740 86.4404 86.8594 -178.3450 -70.3788 147.2241 -166.1627 84.2825 -63.8259 -83.5844 4.1358 -133.1159 161.5130
8.12233630 -71.3268 135.0861 -173.0728 79.6083 -71.3234 -84.7391 6.5925 -81.5371 153.5174 -81.2515 64.6783 175.8109 -85.9899 -179.0821 -143.9655 159.6258
8.33539640 -134.4580 142.1764 -170.6853 85.9952 -68.8476 113.4939 -2.6562 -68.1714 143.9085 -169.1098 175.9664 67.2869 -111.3196 -179.6450 -70.5049 156.1891
8.99488620 -70.1778 142.0150 -172.3272 176.0445 178.8445 86.1024 179.3530 -141.3812 135.3688 -139.0296 -61.4762 96.3571 -178.5640 9.0726 -78.7651 156.0007
9.16162140 -75.8203 125.1163 -152.8504 -69.1666 -171.5578 87.8816 179.1397 -70.7895 153.0318 -82.6098 63.4677 175.5427 -86.4907 -179.1480 -71.9825 156.4892
10.50020660 62.8395 170.1226 -47.0758 -59.6852 -176.5323 179.0467 179.9553 -140.1497 157.7530 -64.9193 -64.3146 -177.5481 -89.3326 -178.6142 -72.3494 156.8224
15.81973220 59.9728 28.1256 -65.9801 70.8681 -95.3243 169.5273 179.5335 -145.5097 153.3733 -145.7813 88.0129 -59.4601 -101.4603 177.8063 -72.3885 156.9652
