# Supplementary material for: Exploiting Sequence-Dependent Rotamer Information in Global Optimization of Proteins
Source: J Phys Chem B. 2022 Oct 18;126(42):8381–90. doi: 10.1021/acs.jpcb.2c04647 (PMC9623586; doi:10.1021/acs.jpcb.2c04647)
Supplement: Supplementary file 2 — jp2c04647_si_002.zip [file jp2c04647_si_002.zip › TripeptideConformations/GLY_CYS_ASN_new.csv]

0.00000000 75.4920 6.8136 -78.6273 -13.9217 58.6054 -138.7164 156.9919 -62.8356 99.3584
0.06915440 64.5823 -132.7761 58.1416 16.7180 -53.9574 -142.3381 156.5520 -68.7911 -87.2060
0.15773300 70.6337 7.6779 -93.2607 -5.4864 -63.3435 -136.2265 156.9197 -61.5884 104.5470
0.18632090 70.5888 7.8231 -92.6567 -5.5943 -63.5043 -134.8630 156.7828 -62.8792 -72.4547
0.24909600 75.5485 6.4616 -77.0604 -17.1639 58.2335 -138.0352 157.1034 -66.4210 -73.4306
0.33650770 70.8976 8.0810 -100.9752 1.2639 -62.0068 -75.7923 155.0963 -58.5794 110.2641
0.39408320 76.6445 13.9633 -73.9019 -17.2393 -60.2394 -134.4135 156.5048 -62.7468 -72.1976
0.42271180 73.0621 -167.1543 56.1756 17.9434 -57.0231 -142.4670 156.6034 -69.0904 -87.1988
0.44794340 75.4960 6.6810 -80.1092 -11.7085 61.2144 -144.8424 150.1794 -174.9847 -114.0487
0.47846380 75.8478 5.6713 -86.8021 -7.7621 61.2203 -74.6307 154.5239 -58.4388 111.7383
0.51339840 70.6633 8.6722 -99.5848 -0.5704 -62.6293 -77.9704 154.9794 -59.8940 -61.9773
0.53825390 70.6491 7.8257 -93.4978 -3.5814 -63.2902 -143.8709 149.6659 -176.1568 56.2756
0.66287170 75.5134 6.6616 -78.4033 -14.7626 58.5201 -133.6792 156.7605 -63.1459 116.2315
0.69151280 70.6913 8.6615 -98.3469 -1.8993 -62.7709 -72.4166 146.4162 -175.3408 57.5638
0.72984660 76.7259 13.9538 -74.1094 -15.3262 -60.1126 -144.1346 149.9965 -175.0690 -114.0169
0.76816760 70.6112 7.8561 -93.3455 -3.8778 -63.2947 -144.4129 156.7262 -164.2954 12.1091
0.81701450 75.3933 7.0024 -84.9110 -10.7535 61.1168 -72.6883 146.0283 -175.3338 57.6071
0.84272880 76.2107 14.2948 -74.1968 -15.2750 -58.6216 -144.1242 150.0027 -175.0733 -114.0103
0.88271110 76.1969 14.3107 -74.1435 -15.4354 -58.6214 -143.3166 149.6978 -176.1911 56.2593
0.93483290 65.5780 -137.3494 56.5716 31.4486 -54.6273 -75.4252 155.3546 -58.4203 107.4059
0.97183730 77.1284 13.9630 -79.4738 -13.0898 -58.8047 -76.3562 154.1231 -58.7241 111.6356
1.00061860 76.7002 13.9275 -74.0496 -15.7507 -60.1452 -143.9391 156.7024 -164.3428 12.0900
1.02677260 73.2159 -167.6917 54.3815 32.6972 -58.4809 -76.0195 155.4650 -58.5068 107.5160
1.06484200 75.4234 6.9636 -79.8705 -11.2169 60.6093 -143.8350 149.7876 -176.3690 56.3246
1.09814330 76.7109 14.5977 -78.8175 -15.5233 -58.7984 -80.6256 153.9623 -60.0045 -62.1699
1.12341920 75.2007 7.2734 -84.6713 -11.2808 60.6826 -82.7559 155.1413 -59.2352 -59.9902
1.16922640 70.7011 8.5029 -98.9241 -1.7296 -62.6734 -78.4678 154.3417 -62.9840 -14.0236
1.25214970 75.4866 6.6725 -80.5004 -10.7936 62.0929 -143.6422 160.8480 70.9845 92.2500
1.27956410 75.4360 7.0050 -81.7829 -14.2218 60.3007 -104.3875 154.6129 -62.1701 -8.0394
1.31017530 75.4270 6.9536 -79.7961 -11.3977 60.4602 -144.3994 156.7477 -164.6619 12.6152
1.34815690 70.4255 8.2724 -93.8999 -0.6815 -62.7626 -73.9815 157.7587 65.8658 -70.7708
1.38138750 75.3364 7.2905 -84.7994 -9.8216 60.7018 -72.7356 146.2088 -175.3555 57.5471
1.41079480 71.8776 -166.0059 54.3772 28.1301 -58.1007 -145.0341 160.2771 75.9110 92.3694
1.44066410 75.3410 7.2576 -84.8644 -9.8313 60.6576 -72.6716 146.2109 -175.4600 -112.8174
1.54048920 -179.9775 179.8430 -72.7454 154.2385 -61.7998 -77.4721 155.6888 -60.5668 -62.9295
1.61439850 77.3128 13.8354 -78.5893 -15.9928 -60.3545 -81.0247 153.2983 -62.9317 -13.6798
1.65037170 65.9186 -138.0996 56.8044 28.7542 -54.5133 -145.6230 149.7585 -174.8718 -113.9590
1.67708660 72.0621 -166.5517 54.5241 27.7941 -57.0947 -145.0323 160.2806 75.9743 92.4529
1.70066450 70.7122 7.6024 -96.7131 -0.9102 -62.6044 -143.2556 160.5137 68.9002 -71.9911
1.73727400 75.3165 7.3580 -85.3281 -9.6139 60.7861 -74.3721 151.5522 -165.1258 15.7356
1.76707510 179.9699 179.7847 -72.4358 153.6621 -61.5606 -144.8227 149.8722 -174.8644 -113.9693
1.79126770 65.8913 -137.8193 56.8636 29.0610 -54.4834 -72.9538 146.9703 -175.2605 57.3382
1.81319180 71.7480 -163.0360 54.8301 33.7231 -57.3984 -74.3218 154.8324 -60.4981 -63.9151
1.85676200 75.3506 8.9505 -73.5872 -19.0785 63.5283 -138.6403 157.1313 -67.1877 -73.1981
1.88627660 72.4947 -165.1756 54.6817 30.9694 -58.2932 -72.9994 146.9877 -175.2605 57.3280
1.91669430 72.4762 -165.1988 54.6729 30.8202 -58.2901 -73.1077 147.0436 -175.1277 -113.0669
1.97488840 75.2872 9.1295 -76.1877 -13.2446 68.0600 -144.0822 149.8494 -176.0848 56.1708
2.01030240 72.7294 -165.8350 54.7758 30.5368 -57.2459 -145.5397 149.7917 -174.8664 -113.9518
2.03053940 72.4986 -165.1988 54.6702 30.7832 -58.3073 -145.1432 156.6066 -164.0413 11.8482
2.06502730 72.6987 -165.7252 54.8121 30.4300 -57.2303 -144.8378 149.4967 -176.0257 56.3369
2.09179770 -179.9793 179.8002 -79.3367 155.3098 -65.0737 -143.8514 149.5564 -176.0488 56.3107
2.12226650 76.2069 14.3193 -74.4070 -15.3163 -58.8237 -143.3036 162.6387 66.8965 80.1202
2.15048920 72.7042 -165.7209 54.8258 30.6395 -57.2249 -73.0375 147.0123 -175.2535 57.3131
2.17286490 179.6889 -179.9338 -62.3648 129.8291 -172.1518 -150.2109 160.9895 67.5658 90.6372
2.19763250 75.1324 8.8408 -84.6918 -10.8259 66.6143 -79.2435 154.4953 -60.3678 -62.9401
2.22280230 -179.9493 179.8713 -76.2652 161.3245 61.3869 -79.9411 154.0648 -60.4726 -62.8247
2.24784990 75.2575 9.5738 -76.6348 -19.3141 -165.0672 -133.6328 157.1080 -62.3901 -71.6043
2.27159580 75.4688 6.7243 -80.6522 -10.5915 61.3999 -153.1232 161.7274 -124.1057 -119.0931
2.32860020 -179.9883 179.7690 -79.2132 155.3525 -65.0850 -144.1623 156.8024 -164.1300 12.1938
2.35910580 -179.9524 179.8559 -76.1926 161.4684 61.5115 -73.5039 145.6129 -175.5155 57.6391
2.38099380 75.4126 9.5232 -69.8768 -35.9127 -175.5022 -141.3004 157.6156 -63.1902 93.5185
2.40528770 -179.9696 179.7994 -76.1811 161.4581 61.4765 -73.4358 145.6033 -175.4787 -112.6998
2.43493360 75.4117 8.7379 -66.5104 -16.4411 67.7141 -87.1155 -1.7833 67.3537 -9.0851
2.46482190 -179.9468 179.8412 -144.2459 148.1915 -169.6118 -144.9748 147.9533 -176.3735 56.8044
2.48578210 179.9729 179.6232 -75.7065 158.9377 59.5463 -132.5760 157.2682 -62.4172 -71.7760
2.50748330 63.9828 -131.1150 56.7226 34.2531 -54.1073 -132.1464 160.6736 71.5049 -67.4244
2.54795630 -179.9689 179.8478 -75.6785 162.5056 62.4897 -69.2099 148.3577 -175.2487 56.6912
2.59502340 -179.9840 179.7942 -75.7438 162.7212 62.5977 -69.0538 148.3777 -175.2063 -113.2498
2.62162130 75.2958 9.4008 -77.8519 -16.2758 -164.0957 -144.0573 150.3162 -175.0035 -114.0889
2.64298320 179.9528 179.9310 -72.3557 144.8981 -171.2248 -70.1782 149.9178 -175.1738 -113.6649
2.66711090 179.9662 179.6974 -76.5563 160.9440 59.8193 -127.3239 157.4817 -60.1030 114.3154
2.70789450 75.3182 8.7440 -84.5536 -10.6812 66.7547 -74.4841 151.1843 -165.1107 15.7185
2.73092090 75.4170 9.3561 -72.2638 -29.7008 -168.8655 -143.4256 150.3862 -174.9197 -114.0689
2.77424770 75.4114 9.3761 -72.1847 -29.8302 -168.9018 -142.4853 150.0972 -176.0368 56.0767
2.83885230 179.9747 -179.9928 -72.3230 144.6668 -171.1440 -72.4501 156.1496 -164.3029 13.0841
2.86364140 73.2412 -167.0988 54.2428 35.6672 -57.5467 -132.3724 160.7134 71.6631 -67.4874
2.89119960 75.3072 9.5002 -75.6260 -33.7505 -170.5874 -83.6874 154.3540 -58.8694 112.4391
2.92337480 179.6779 -179.9423 -62.4483 129.6053 -171.8364 -149.9941 161.4907 67.6303 90.4503
2.96856130 179.7375 -179.9266 -61.9953 132.9354 56.1153 -151.7161 161.9362 66.1342 89.2146
2.99141380 75.2562 9.3396 -82.7889 -16.2485 -163.8802 -73.2111 145.7475 -175.4396 -112.7525
3.01193060 75.3765 9.3873 -72.2823 -29.4214 -169.5960 -142.5059 150.1169 -176.0351 56.0533
3.04760240 -179.9618 179.8162 -77.1372 166.0169 64.5734 -72.1051 156.7588 -63.4239 -14.2254
3.10464560 71.5158 -162.1075 56.3844 20.0039 -151.8423 -143.2399 156.5954 -70.0149 -86.5112
3.16824620 71.4840 -162.2403 53.6113 38.8510 -155.9711 -78.4723 155.7902 -58.7465 106.6998
3.19228900 75.5928 6.5138 -81.7651 -9.0121 61.0332 -140.3799 169.5714 64.9702 -2.3033
3.21744470 75.3803 9.3923 -72.1540 -29.4226 -169.6713 -142.9252 157.5047 -164.0626 11.6674
3.25587670 75.2880 9.5023 -76.0583 -32.7369 -170.2722 -75.5143 145.4913 -175.4626 -112.7242
3.34595660 179.9707 179.7910 -72.5782 155.6808 -60.0385 -142.0165 160.7526 70.6889 -71.3499
3.38592190 75.2534 9.3870 -81.9423 -18.4651 -164.3143 -81.7712 153.6419 -62.9454 -13.1412
3.40739660 179.9837 179.7794 -79.7000 157.0428 -65.0614 -142.1529 160.7336 70.5358 -71.6096
3.43114000 64.3028 -131.7750 57.1979 28.5585 -53.9394 -153.7381 161.1782 -124.2798 -119.0402
3.45606080 -179.9647 179.8255 -74.0486 162.1733 69.5644 -143.5051 149.3762 -176.0618 56.3249
3.48263060 75.6734 6.1886 -82.9016 -9.5662 60.6585 -70.0782 147.5964 50.8658 -138.7886
3.52423390 72.4954 -165.1344 54.6794 30.8379 -58.3700 -153.6664 161.2130 -124.2068 -119.0676
3.55595840 71.2423 -160.9424 54.6292 34.0249 -160.5017 -72.9242 146.8601 -175.3002 57.3635
3.57626930 72.5096 -165.7603 54.8829 30.1707 -58.1525 -77.8088 161.8265 66.8122 73.3615
3.62098850 -179.9835 179.7967 -79.3163 155.4895 -65.2880 -76.8036 161.3279 67.8311 75.8364
3.64725230 -179.9446 179.7267 -144.1359 165.8604 62.2991 -143.2643 162.5368 67.2381 80.8224
3.68810560 75.2706 9.6112 -76.1470 -32.2831 -169.4405 -82.8121 153.2004 -63.0161 -14.6107
3.71458260 71.2544 -161.0285 54.6043 33.7978 -160.4455 -145.1046 156.6755 -164.0009 11.7274
3.73606440 77.5811 4.5696 -77.4861 -27.0591 -168.1968 -72.7136 156.4219 66.4992 -69.9008
3.77693600 70.7148 -157.6248 54.6724 37.0481 -57.3013 -133.3428 150.5460 51.3012 -141.0806
3.80479270 78.3584 179.1921 53.0745 38.0112 -58.7134 -129.0029 150.1798 50.9147 -139.8178
3.84108730 72.7090 -166.3116 55.0593 29.6903 -57.0993 -77.9867 161.8787 66.7422 73.2721
3.87471070 70.2288 -160.1450 50.9534 27.7573 74.9088 -71.4740 154.2497 -58.1560 109.3097
3.89729740 179.9601 179.8519 -78.8524 155.0655 -65.1085 -153.5575 161.5863 -125.2410 -118.5538
3.91992890 179.9860 179.8758 -73.2545 155.0102 -61.6106 -144.2652 150.4452 49.2775 -135.4053
3.94217120 75.3974 9.4288 -71.3386 -31.6375 -170.5258 -144.1495 163.7127 65.3436 78.0046
3.96443700 71.2882 -161.0769 53.4391 39.3236 -155.7497 -145.3365 149.7903 -174.7366 -113.9805
3.99488470 75.4001 8.8054 -77.3201 -12.9048 68.2337 -141.7494 169.7498 64.8475 -1.5110
4.02412180 179.9652 179.8785 -74.3292 158.8982 59.5920 -142.5527 160.7403 70.3256 -71.5948
4.06490350 78.7393 178.3559 53.1913 37.6737 -57.5510 -128.5996 150.1680 50.9229 -139.7932
4.08848310 71.2246 -160.7686 53.5387 39.4241 -155.7478 -72.6985 146.8578 -175.3244 57.3908
4.12460410 71.1990 -160.7607 53.5446 39.1752 -155.6902 -72.8420 146.9184 -175.2213 -113.0480
4.14893600 75.3717 9.4313 -71.2541 -31.8607 -171.6123 -144.6958 163.7219 65.1403 78.2097
4.19866920 70.5754 -161.2845 53.4504 33.4307 -153.9987 -146.2280 160.6721 74.1946 89.3958
4.24440960 73.5505 -166.6256 45.3293 35.2920 68.9011 -143.4358 160.1381 77.0284 92.6108
4.27910900 70.0751 -159.7395 52.4809 19.7346 76.9171 -146.1537 150.0419 -175.0106 -113.9743
4.32524410 70.0595 -159.6837 52.5485 19.4378 77.0007 -145.5782 149.7535 -176.2424 56.2102
4.35672060 71.2947 -161.0591 53.5970 38.5255 -155.7565 -145.3436 149.8090 -174.7483 -113.9727
4.38187700 -179.9948 179.7791 -79.3589 155.8091 -65.2481 -70.9104 148.3330 51.7136 -138.8269
4.41674070 -179.9893 179.7776 -79.3764 155.7711 -65.2345 -80.3039 166.8446 67.2731 -9.8743
4.44562700 70.0558 -159.8746 52.3253 20.5548 76.6747 -73.3943 147.0362 -175.1726 57.2551
4.46673060 70.0419 -159.9237 52.3027 20.4941 76.6515 -73.4545 147.0811 -175.0278 -113.0391
4.49404620 74.9677 9.7236 -82.9162 -14.2877 -163.5574 -76.3959 160.8135 66.5944 75.6751
4.51612780 71.2078 -160.7530 53.6937 38.4012 -155.7099 -72.8860 146.9742 -175.2104 -113.0549
4.54907080 70.0654 -159.7239 52.5067 19.5286 76.9776 -145.8409 156.8562 -164.1436 11.8327
4.58650290 75.4064 9.3300 -72.5647 -29.4472 -169.0989 -152.6603 162.0575 -124.0719 -119.1150
4.62990080 75.3220 9.2709 -77.6164 -16.7354 -164.1606 -145.2297 150.5642 48.0509 -132.6328
4.66608840 71.6048 -161.2254 62.7554 -47.5613 -168.1120 -75.6748 155.4705 -60.9162 -72.2313
4.69966280 72.9075 -161.8696 45.0190 39.3919 68.2340 -72.7981 154.4569 -60.9828 -65.2510
4.72646010 70.5442 -159.8701 55.0589 9.0730 80.1747 -136.0050 156.9146 -63.6720 117.9713
4.76981090 70.0457 -159.8590 52.3258 20.4379 76.6979 -75.4089 153.0938 -164.4793 14.4882
4.79893070 73.6283 -164.2227 45.2964 36.1643 68.9348 -145.6131 149.8600 -174.8833 -113.9681
4.82093410 75.3706 9.3426 -72.6864 -28.9512 -169.8024 -152.6739 162.0744 -124.0503 -119.1206
4.84723540 73.6068 -164.1120 45.3445 35.9793 68.9562 -144.8966 149.5571 -176.0806 56.3048
4.90678290 73.6276 -164.2436 45.0903 36.3538 68.7875 -72.9739 147.0288 -175.2561 57.2485
4.93509300 73.6169 -164.3042 45.0610 36.3032 68.7730 -73.0418 147.0745 -175.0643 -113.0302
4.97956960 75.3945 9.3201 -72.2948 -29.4369 -169.3856 -144.4670 150.5816 48.3457 -133.3904
5.04229620 71.6625 -162.1262 53.2966 43.0582 -157.1962 -138.0599 160.7573 71.2840 -68.5522
5.07797820 73.5996 -164.0879 45.4111 35.8500 69.0446 -145.2946 156.7071 -164.1222 11.9671
5.12161490 71.5596 -160.9958 62.9792 -48.1353 -165.1537 -81.8810 156.9339 -59.3795 116.0660
5.15489600 70.9975 -160.4951 56.8793 -23.2319 82.7052 -85.1313 156.5970 -59.7440 122.5201
5.20480940 73.5717 -163.7613 46.6820 29.9552 68.4869 -145.8258 149.8956 -174.8517 -113.9593
5.23315370 73.6164 -164.2311 45.0893 36.2621 68.7891 -75.0082 153.1095 -164.5211 14.5566
5.25417770 73.5458 -163.6526 46.7361 29.7648 68.5548 -145.2118 149.6001 -176.0916 56.2534
5.27830460 71.3033 -161.3888 54.5918 34.6364 -160.4376 -76.4458 161.4447 67.3826 73.6826
5.30308660 73.6094 -163.9500 46.4134 30.5068 68.2430 -73.0872 146.9669 -175.2265 57.2803
5.35623410 71.0616 -161.2986 53.0230 37.8531 -155.9201 -143.9292 169.0079 63.4796 -4.7563
5.40338710 77.1535 -177.4075 53.1608 40.8908 -162.5976 -132.2602 150.3281 50.7491 -139.3020
5.47869170 73.5450 -163.6684 46.7472 29.6988 68.5977 -145.5998 156.7653 -164.0468 11.8084
5.54235370 71.5216 -161.5804 62.9228 -37.4743 -162.9392 -79.5148 155.1861 -62.9642 -14.4139
5.57402290 71.5675 -161.2973 62.9885 -47.2142 -167.1208 -76.0149 154.7371 -62.9849 -16.1006
5.66033250 73.2893 -162.7201 50.0050 16.1039 72.4321 -144.7755 157.0251 -67.2482 108.3135
5.71935860 71.2671 -160.9512 53.5290 39.4532 -156.0322 -153.3072 161.1558 -123.8531 -119.2759
5.74201430 71.0725 -161.2956 53.1535 37.3408 -156.0093 -143.7290 169.0496 63.5194 -4.7426
5.76988080 71.1759 -161.0140 54.9857 31.0753 -160.0043 -76.2504 147.7507 50.6398 -136.4683
5.80055230 71.2373 -160.9075 53.4073 40.7029 -155.9492 -75.9267 161.2009 67.7878 74.4051
5.83568140 73.5089 -163.9504 47.5568 31.2345 71.5839 -123.7078 156.7250 -59.7233 139.3142
5.87260300 73.3619 -163.2921 44.7899 40.1068 67.9229 -125.6660 160.4479 70.5129 -67.2624
5.95958710 69.8523 -159.7085 50.7234 26.6982 74.9464 -135.4668 169.9986 64.7981 -2.9741
6.02128610 70.0126 -159.5797 52.3411 20.0232 76.8646 -153.9226 161.4365 -123.2550 -119.5920
6.05397770 73.0479 -162.7398 47.6566 24.6653 70.3473 -80.8653 158.7296 65.8088 -70.9381
6.10276030 73.5352 -163.8815 47.3858 25.9629 70.0791 -128.5020 156.1876 -63.1139 165.2411
6.14537750 71.3603 -162.5029 62.3545 -45.3381 -167.9729 -70.5349 156.9784 79.5351 96.1280
6.19649560 71.2523 -160.9332 53.5586 39.8877 -155.9541 -75.9735 161.2644 67.7460 74.2744
6.21770670 76.8862 -176.5872 52.5711 45.1642 -158.1221 -135.0430 150.3783 50.4526 -138.5843
6.33427070 71.1724 -160.8632 53.8639 36.5807 -155.0942 -74.9752 147.8616 50.9366 -137.0433
6.36783240 73.4001 -164.7152 44.6010 38.4291 68.1169 -139.1931 169.7139 64.5023 -3.3419
6.53583720 73.5616 -164.7010 45.5676 34.1428 69.3891 -80.1924 162.0883 66.3030 73.8676
6.58129080 73.5781 -163.9565 45.4599 36.0676 69.1831 -153.9353 161.4084 -124.4346 -119.1580
6.68655310 70.1840 -159.8559 54.1610 17.4721 78.5094 -143.5809 151.1587 52.3723 -141.9058
6.94609580 73.5002 -163.4699 46.8850 29.2039 68.9081 -153.7958 161.3572 -123.4896 -119.3397
7.07142800 71.7040 -161.4467 63.9493 -43.9292 -166.3489 -142.7597 150.0635 48.7554 -135.2328
7.10679490 73.5214 -164.1993 45.4789 34.2295 69.3230 -75.2457 147.9719 50.9035 -137.2800
7.37120400 71.3639 -161.9195 63.4894 -42.8973 -166.9934 -68.9892 148.8013 52.8333 -142.5822
7.45011210 73.4850 -163.9381 46.8574 28.1112 68.9914 -75.3111 147.9078 50.7324 -137.2158
