# Supplementary material for: Exploiting Sequence-Dependent Rotamer Information in Global Optimization of Proteins
Source: J Phys Chem B. 2022 Oct 18;126(42):8381–90. doi: 10.1021/acs.jpcb.2c04647 (PMC9623586; doi:10.1021/acs.jpcb.2c04647)
Supplement: Supplementary file 2 — jp2c04647_si_002.zip [file jp2c04647_si_002.zip › TripeptideConformations/LYS_LYS_GLN_new.csv]

0.00000000 -144.9836 163.4632 67.1276 -177.2825 -60.4641 -62.9118 -73.6606 150.1047 -64.8507 -177.6461 179.9672 -179.9541 -132.5003 155.5792 -72.0930 -72.0170 103.2733
0.08061800 -144.6202 159.8846 64.4225 -178.8213 179.2637 -178.7868 -72.7743 147.3163 -64.8361 -177.6603 179.9696 -179.9586 -140.0740 155.9136 -67.6835 -70.3579 -91.1199
0.25392360 -145.0506 162.4572 65.5479 -178.0681 -62.9708 -66.2643 -71.1730 154.6730 -64.9241 -177.6391 179.9644 -179.9526 -131.9190 156.6430 -56.9654 -67.7717 9.0011
0.47122880 -144.3777 159.0789 64.5184 -179.3982 -179.9131 -179.7742 -62.2736 132.3829 -172.9424 176.8743 179.9750 179.9183 -155.3288 161.0148 62.4758 -166.7663 -95.5249
0.51508220 -74.0551 152.9461 -64.4711 -177.7063 -179.9451 179.9460 -71.0602 153.4809 -64.6873 -177.5512 179.9379 -179.9252 -137.7177 156.0100 -66.8780 -70.6822 -91.3908
0.55451290 -144.8542 164.2378 65.3116 179.1071 -63.8511 -67.0104 -61.8936 137.8870 -65.5303 -177.6981 179.9165 -179.9227 -157.7819 160.8431 61.2918 -167.0877 -95.3963
0.59063690 -145.1521 163.9630 67.0758 -177.6497 -61.2108 -63.2650 -69.5021 141.3424 -178.5885 64.1464 179.2080 -179.5439 -127.5626 157.5102 -71.0003 -71.8348 103.0273
0.61249910 -144.3419 159.4039 64.5320 -179.5009 -179.8826 -179.7953 -63.3454 134.8737 -65.4865 -177.7180 179.9338 -179.9425 -156.6102 160.7452 61.9223 -166.9482 -95.3590
0.63261680 -145.5053 165.6268 65.0266 177.8838 -64.7818 -67.2112 -60.2391 138.5159 -173.1489 176.1520 179.6472 179.9955 -97.4405 156.9040 -58.5562 -60.9895 -62.9187
0.67634210 -73.9390 153.1892 -64.5015 -177.6849 -179.9623 179.9647 -64.3204 147.9539 -65.0912 -177.5827 179.9080 -179.9109 -118.1128 156.9991 -56.9563 -60.4171 -48.1154
0.70667420 -69.8717 140.8300 -171.6910 176.3001 179.8666 179.5780 -68.3539 141.6455 -172.2732 175.7526 179.8819 179.8807 -137.3181 156.6087 -66.8206 -70.6785 -91.4733
0.73058050 -142.2490 145.1207 -170.8485 175.9888 179.6857 179.6872 -69.9402 151.7623 -64.7433 -177.5522 179.9245 -179.9139 -137.9962 156.0390 -66.8383 -70.6588 -91.4463
0.76840160 -69.6614 141.1389 -172.0308 176.3923 179.4945 179.9545 -62.4132 133.3257 -65.5087 -177.6477 179.8938 -179.8979 -156.1792 160.7442 61.9225 -167.5569 -95.5490
0.78841030 -69.8978 141.3508 -171.5245 176.3653 179.5561 179.8853 -64.2225 147.3914 -65.0587 -177.5702 179.9003 -179.9027 -117.9903 157.0455 -56.9432 -60.3806 -48.1065
0.81786290 -144.9624 162.5995 65.5726 -178.0004 -62.8530 -66.2814 -71.5796 155.2347 -58.8543 -60.6234 -175.0553 179.6734 -132.1766 156.5987 -57.0082 -67.7456 8.8228
0.85165280 -144.9268 161.5507 64.2527 177.2593 65.5376 177.2975 -69.7031 140.7130 -172.7293 176.0532 179.8931 179.9009 -138.2018 156.5378 -66.7226 -70.8736 -91.6415
0.88975280 -144.9674 163.4594 67.1000 -177.2848 -60.4676 -62.9171 -73.5242 150.0451 -64.7678 -177.8373 -176.8127 -69.0308 -132.5552 155.5636 -72.1223 -72.0139 103.2742
0.91652880 -144.3026 159.6517 64.6108 -179.0597 -179.7974 -179.6163 -66.7447 133.5509 -65.3291 -177.7099 179.9403 -179.9441 -140.4194 156.0174 -74.3363 163.5840 86.8961
0.94537230 -144.8490 165.5231 65.2265 179.6916 -63.4891 -66.5490 -72.2422 156.4072 -64.7080 -177.5908 179.9587 -179.9511 -75.4181 154.6997 -64.3045 -177.5634 -1.2590
0.98014390 -144.9982 165.5330 65.5634 -179.8802 -62.9611 -66.8404 -70.0832 152.1327 -64.8384 -177.6115 179.9519 -179.9436 -137.2638 156.1555 -64.0713 -175.0186 98.7040
1.00567100 -144.4953 162.2618 64.4251 -179.8833 -179.8993 -179.7079 -69.9809 153.1772 -64.7535 -177.5923 179.9548 -179.9502 -134.0115 155.8846 -63.2971 -176.3828 0.1571
1.02918400 -74.1720 153.4697 -64.4513 -177.6609 -179.9673 179.9733 -67.3608 141.2084 -176.7752 61.3908 170.7893 62.1993 -134.1987 162.2726 -66.0902 -70.6948 -91.7267
1.04941870 -68.4420 139.4639 -177.4560 -178.2597 -179.5486 -61.2482 -82.6215 139.7738 -64.4469 -177.6851 -179.9831 -179.9756 -118.1337 157.2695 -50.8882 -65.1395 6.0737
1.08407110 -69.9652 141.8770 -171.9004 176.1183 179.6415 179.8418 -60.5635 137.1091 -174.4737 179.1808 -178.2453 -66.0335 -96.6314 159.8336 -57.2035 -59.5945 -63.4229
1.10716760 -70.3340 145.6497 -163.6473 -174.1681 67.3102 68.0824 -65.8491 146.4290 -172.3305 174.9479 179.7253 179.9403 -128.5262 155.9526 -73.1420 -72.4694 100.4203
1.13280800 -145.1820 161.5626 65.8857 -177.3412 -63.0782 -65.8746 -70.4399 148.8615 -172.9935 177.1459 -176.6986 -65.2697 -119.6913 163.0272 -54.4995 -66.0018 7.0134
1.15423910 -144.8485 160.3155 65.0451 -179.8093 -179.7532 -179.5611 -74.6803 142.2992 -64.9388 -177.7030 179.9793 -179.9678 -139.8273 155.9892 -62.4815 -173.6070 102.3175
1.17538790 -144.7489 164.2978 67.8310 178.7956 -179.4882 68.8825 -82.4589 150.1441 -64.3248 -177.6027 -179.9984 -179.9825 -109.2044 155.1678 -84.2485 53.9921 -113.4371
1.20440830 -69.8670 140.8593 -171.0606 176.4370 179.5468 179.7370 -69.8549 152.0149 -64.6990 -177.5476 179.9290 -179.9209 -134.2253 156.4271 -62.4343 -65.2206 -12.0682
1.23040430 -144.5285 164.5717 65.2086 -179.5723 -179.4713 -179.4359 -64.7271 145.1566 -172.4340 175.1885 179.7058 179.9797 -129.0602 156.8247 -65.0300 -68.1446 -5.5212
1.25049260 -144.2753 159.5672 64.5411 -179.5543 -179.8702 -179.8047 -63.5621 135.2838 -59.6756 -61.0871 -174.8752 179.6405 -156.8026 160.7197 61.8126 -166.9544 -95.2996
1.28067460 -68.6569 149.6318 -64.6110 -177.6817 -179.9768 179.9760 -135.5557 157.9701 -58.8342 -179.9516 -177.5838 68.5995 -74.5632 154.2797 -64.2134 -178.1794 -97.4795
1.30269110 -145.0036 166.2938 65.4237 179.4105 -63.7422 -66.9365 -67.4928 145.5458 -170.3929 175.9948 179.4756 179.9646 -75.1292 153.6216 -64.2901 -177.5632 -1.2556
1.32297370 -144.5315 161.6767 64.5055 -179.7687 -179.9412 -179.6671 -71.8311 151.9768 -64.7219 -177.6074 179.9635 -179.9563 -135.8987 155.7273 -63.7780 -176.0035 -96.9500
1.34412830 -72.5572 151.7035 -64.5014 -177.6404 -179.9750 179.9788 -133.2693 157.2714 -63.8855 -176.7245 -179.3887 179.9222 -74.7852 155.0628 -64.4690 -67.2182 -9.3082
1.36513170 -69.2664 140.6216 -175.5235 178.9016 178.6759 -69.1658 -63.5796 133.2417 -173.2132 176.5828 179.7172 179.9904 -93.7172 156.9345 -58.0282 -60.0516 -62.7809
1.39049450 -144.3683 159.2584 64.5069 -179.4487 -179.9027 -179.7740 -63.4842 134.8344 -65.1389 -174.1901 -64.8783 -177.5046 -156.5879 160.7668 61.9394 -166.9414 -95.3173
1.41985360 -145.2128 162.8392 65.7396 -178.0795 -63.5824 -66.3682 -68.4981 146.5868 -173.0738 175.5663 176.3156 69.1505 -127.2554 157.2021 -56.8197 -68.4111 12.5594
1.44384780 -144.3359 161.9656 64.3177 -179.7918 -179.9561 -179.7693 -72.3638 154.7542 -64.6501 -177.6393 179.9851 -179.9818 -75.5793 154.7100 -64.0667 -175.9046 98.7255
1.47056020 -72.4955 159.8679 67.4862 -177.6849 -66.2266 -177.0552 -62.8930 146.5273 -65.2182 -177.5935 179.9021 -179.9104 -112.1068 157.1849 -57.8811 -61.1436 -52.8069
1.49084550 -144.8981 163.4910 67.1019 -177.1274 -60.3210 -62.9071 -73.9115 150.7323 -59.7343 -60.4034 -170.6923 -68.0892 -132.5486 155.5557 -72.1517 -72.0381 103.2203
1.51945140 -68.2774 142.5645 -171.5993 -178.3591 -178.5799 -172.9288 -128.2896 138.3834 -64.3701 -177.1518 -179.5890 179.9757 -152.9813 159.8333 59.0762 178.6795 92.5566
1.54588650 -69.8977 140.6072 -171.9317 176.4005 179.4572 179.9084 -69.6626 140.2982 -172.3842 175.9361 179.8739 179.9035 -135.4833 156.4357 -65.2941 -176.3868 97.1032
1.56630290 -144.9446 162.2374 67.9987 -175.2383 -58.9886 -63.7898 -73.9455 146.2972 -64.9935 -177.8892 -176.7984 -69.0107 -146.2515 143.5882 -169.7966 67.9703 12.3180
1.59593500 -72.3611 151.2419 -65.0754 178.7795 65.6975 177.0245 -132.8346 157.1804 -63.8468 -176.7119 -179.3972 179.9363 -137.5697 155.9025 -67.5157 -70.3850 -91.0810
1.61721700 -145.2720 163.7338 64.5138 178.5560 -67.4250 -176.7884 -69.6168 142.7937 -172.6067 175.6961 179.8507 179.9060 -134.5247 156.4711 -64.1173 -176.4373 -1.6184
1.63795630 -144.8446 165.6293 65.2303 179.6181 -63.4894 -66.5304 -72.3631 156.7936 -64.6787 -177.5705 179.9518 -179.9421 -70.6888 142.4674 -171.6481 176.2216 1.9995
1.66396000 -144.4484 162.1413 64.4453 -179.5899 179.9941 -179.7343 -67.9975 142.5768 -170.8660 176.3218 179.4256 -179.9819 -75.2535 153.1800 -64.1256 -178.2771 -97.3767
1.68537160 -144.8573 161.4625 64.1827 177.1619 65.5100 177.2833 -72.0272 148.0696 -65.3182 179.0434 65.7525 177.0982 -139.4470 156.1055 -67.0851 -70.7309 -91.4125
1.71277200 -144.3428 162.0494 64.4183 -179.7665 -179.9663 -179.7550 -74.8011 156.0663 -64.5678 -177.6007 179.9788 -179.9721 -75.2070 154.8780 -62.3476 -62.6866 101.5852
1.73355370 -144.7577 162.1802 65.8618 179.4834 -178.8610 179.9540 -79.1706 146.5458 -64.7116 -177.6604 179.9865 -179.9734 -101.8232 156.2789 -63.2229 -64.4054 103.7563
1.76667380 -143.8185 165.7082 67.1519 -179.3341 -179.7590 71.1473 -60.4576 136.8574 -65.4832 -177.6908 179.9234 -179.9341 -157.1136 160.7180 61.2744 -167.0944 -96.5701
1.79586930 -144.6344 166.5266 66.8272 179.3477 -179.9706 69.7030 -69.4360 146.9660 -65.4116 -177.4972 176.3811 69.1233 -118.2981 156.1438 -64.2762 -67.5005 102.9436
1.81994810 -144.3522 161.9195 64.3021 -179.7562 -179.9737 -179.7511 -72.5958 155.1333 -64.3050 -174.0600 -64.8145 -177.4615 -74.7923 154.6355 -64.3397 -177.5492 -1.2194
1.84792780 -74.1656 152.9705 -64.4619 -177.6998 -179.9469 179.9472 -71.4233 153.5366 -64.3023 -173.9953 -64.8363 -177.4990 -134.2521 155.8880 -63.7730 -176.2580 -1.1792
1.86802720 -144.7508 159.6171 63.4886 179.1784 -178.5027 -70.2892 -73.4906 148.4876 -64.7410 -177.8637 -176.8334 -69.0549 -139.8557 155.8927 -67.5433 -70.4582 -91.2452
1.89013630 -144.6599 163.8049 67.5679 179.3516 179.7929 68.6932 -80.7619 140.0644 -174.3088 67.4212 175.3299 78.4569 -100.3967 154.3680 -83.1858 53.6430 -111.1309
1.91254040 -144.8600 165.3503 65.3129 179.9383 -63.3818 -66.5911 -72.4286 156.0826 -64.6378 -177.5756 179.9636 -179.9506 -145.3920 144.7272 -172.2472 174.3968 -99.0039
1.94058370 -144.9975 165.5567 65.5241 -179.9418 -62.9973 -66.7638 -70.9891 154.0199 -64.5011 -174.0737 -64.9266 -177.4120 -135.9858 156.0240 -63.8102 -176.3175 -96.9537
1.96198160 -68.8902 149.5355 -65.0470 178.9578 65.8241 177.0085 -135.0428 158.6873 -58.8465 -179.8818 -177.7110 68.5439 -132.8401 155.6810 -64.5385 -176.3292 -2.0442
1.98272320 -144.4884 162.2649 64.4001 -179.9033 -179.8975 -179.7042 -70.0482 153.1774 -65.2861 -177.4342 176.3630 69.1372 -133.9965 155.8753 -63.2952 -176.3864 0.1648
2.00373130 -144.7850 165.5127 65.1839 179.7098 -63.4629 -66.5721 -72.6570 157.5783 -59.1960 -60.8535 -174.8690 179.6478 -70.0897 153.0107 -63.9705 79.5508 7.4405
2.02933010 -144.6143 161.5272 63.8695 177.3685 65.5204 177.2893 -72.3183 151.5498 -64.7397 -177.5942 179.9543 -179.9459 -136.1350 155.7323 -63.6919 -175.8477 -96.6792
2.05168740 -143.8125 157.4797 61.1432 -177.5868 173.5067 69.6544 -71.9740 153.4210 -64.5747 -177.5752 179.9611 -179.9550 -139.0129 155.9647 -68.3775 -69.8009 -90.6280
2.08137560 -144.7318 160.0802 64.3551 -179.6163 -66.9036 -176.8050 -63.8418 135.3492 -65.1719 -174.1197 -64.8733 -177.4925 -156.7374 160.8072 61.8978 -166.9511 -94.9366
2.10408810 -144.9571 165.7636 65.4311 179.8330 -63.0658 -66.8124 -70.3952 153.9386 -57.6452 -57.9647 -60.9873 -176.6872 -135.4247 156.1729 -63.7611 -176.3060 -1.0278
2.12476620 -143.6277 145.7897 -162.3481 -174.2623 69.2487 70.0320 -72.2187 150.2415 -65.3571 -177.5255 176.3868 69.1089 -146.4411 143.5131 -169.7461 67.4522 12.3026
2.15768700 -144.4152 161.9461 63.6944 177.3717 65.5475 177.2590 -72.5638 154.8844 -64.6879 -177.5816 179.9538 -179.9491 -74.8342 154.3905 -64.1838 -178.2294 -97.4254
2.17947080 -145.1663 167.1389 66.5075 177.7203 -178.9117 71.1586 -67.2773 142.8663 -65.6718 178.9624 65.6935 177.1294 -116.6796 157.4044 -49.4451 -64.1476 8.2608
2.20853520 -144.4081 162.0408 64.2024 179.4600 -176.9725 -69.5296 -72.0656 155.0866 -64.6730 -177.6236 179.9752 -179.9727 -74.8180 155.1201 -64.4514 -67.3674 -8.6997
2.22870410 -144.9443 165.6253 65.4153 179.8442 -63.0794 -66.7797 -70.7166 154.6321 -58.3147 -60.6419 -177.7994 69.9868 -135.3925 156.0948 -63.6860 -176.3089 -0.8831
2.26365070 -145.1437 166.4009 65.9780 -179.7987 -62.9365 -67.2194 -67.6751 145.0904 -172.5037 175.6068 176.4593 69.0983 -134.4573 156.8846 -63.9539 -176.3605 -96.9261
2.28752430 -145.1329 163.3393 64.3094 177.9521 -67.5962 -176.6956 -73.3539 148.0882 -58.8469 -60.7626 -175.0161 179.6565 -138.7898 155.9532 -64.1406 -174.8089 98.4899
2.30762710 -144.8352 165.4965 65.2174 179.7787 -63.4376 -66.5439 -72.2694 156.3818 -65.2666 -177.4584 176.3334 69.1087 -75.3614 154.5985 -64.1481 -178.3176 -97.3989
2.33452830 -144.9228 165.7795 65.6405 -179.7889 -62.8589 -66.8728 -70.3648 151.9710 -57.7160 -58.0532 -60.9945 -176.6373 -137.3744 156.2432 -64.1047 -174.9007 98.6704
2.35941000 -144.5917 161.8100 64.0423 178.0360 65.7420 177.2652 -62.9644 146.3800 -65.8138 -177.4594 176.2417 69.1393 -111.3970 157.1165 -57.8850 -60.9084 -54.2585
2.39328340 -144.2286 158.3532 67.6810 -174.9331 -173.0645 -63.5759 -78.4309 134.1738 -64.8934 -177.7011 179.9797 -179.9666 -141.7649 155.2134 -68.0572 -176.7512 -110.5169
2.42168590 -144.4313 164.0596 65.1163 -179.2740 -67.0895 -177.0268 -129.3998 150.2155 -64.9239 -176.7853 -179.8924 -179.9724 -87.2248 156.2356 -59.4504 -59.9186 102.9518
2.44576870 -144.9081 165.6256 65.6059 -179.7960 -62.8861 -66.8270 -70.7457 152.8915 -58.3321 -60.6689 -177.8136 69.9752 -137.2638 156.1529 -64.0056 -174.9264 98.7932
2.46860880 -144.8339 165.8131 65.5642 -179.8768 -63.2631 -66.5627 -73.9724 156.8377 -65.2040 178.9907 65.6687 177.0505 -76.5248 155.2264 -62.2082 -62.6995 101.1384
2.49650570 -144.9425 162.5454 68.1908 -175.0465 -58.8092 -63.8369 -74.9985 146.7909 -65.1696 -172.6097 -62.6258 -68.6010 -145.9892 143.5790 -169.9238 67.9715 12.2613
2.52358140 -144.4396 161.9872 64.2367 179.5031 -176.9044 -69.4598 -71.8599 155.4181 -64.7615 -177.5757 179.9664 -179.9682 -69.9338 152.9249 -63.9771 79.5537 7.8750
2.55232950 -69.4541 141.3509 -174.6617 179.4279 178.7550 -68.6103 -70.5938 139.5084 -178.1111 64.0837 179.3911 -179.9493 -132.2575 158.6084 -64.1471 -176.0497 97.8408
2.57313000 -70.0880 141.5462 -171.4987 176.3004 179.4848 179.9376 -67.9328 139.6926 -170.5260 179.2262 -66.2727 -177.1046 -76.7158 154.2151 -64.2979 -67.2968 -8.9108
2.59395470 -144.3307 162.1045 63.6856 177.2366 65.4898 177.2838 -73.1939 155.5734 -58.6246 -60.7174 -175.0270 179.6438 -75.4069 155.2007 -64.5473 -67.3345 -8.9226
2.61605170 -144.3160 162.0862 64.3033 -179.8315 -179.9527 -179.7519 -72.4333 155.4941 -65.1548 -177.4291 176.4038 69.1470 -70.9099 146.8670 -173.7093 59.3295 -93.0010
2.63908590 -144.3320 162.1372 64.3370 -179.6073 179.9735 -179.5996 -71.9585 154.7502 -65.0876 179.0615 65.7765 177.0797 -143.9407 148.3729 -174.6802 59.1541 -92.0885
2.66136690 -144.7664 163.1119 64.0797 179.1013 -67.2827 -176.6284 -73.9429 155.2601 -64.3458 -174.0341 -64.8236 -177.4438 -75.3642 155.2761 -64.4356 -67.2739 -8.9800
2.68252960 -144.5406 162.2767 63.2463 178.8575 -178.3245 -70.9640 -62.0173 145.3038 -65.1983 -177.8815 -176.8948 -69.0731 -107.5521 157.1683 -58.3503 -61.2349 -58.1824
2.71142550 -144.4088 161.7491 64.0236 179.4797 -177.2550 -69.6486 -72.7552 155.4564 -64.5616 -177.5771 179.9709 -179.9612 -144.1705 148.2655 -174.6537 59.1357 -92.0894
2.73524490 -70.7728 149.1371 -162.9368 -177.0141 68.8138 68.5824 -60.3584 134.9614 -172.6155 177.0759 176.9958 69.4340 -140.4177 156.8263 -75.7435 163.1172 85.2577
2.75885000 -74.1778 152.6234 -64.4928 -177.6459 -179.9761 179.9793 -89.9100 153.1645 -64.0338 -177.7310 -176.7963 -69.0720 -152.7767 159.4847 60.0354 -69.9736 109.3004
2.77987450 -144.4683 161.1759 63.5911 175.2284 61.7204 66.9921 -70.6095 146.1934 -170.1067 176.4009 -175.1647 -66.8161 -134.5786 161.5989 -65.9613 -70.9678 -92.1320
2.80021300 -144.2754 162.1485 64.2764 -179.8998 -179.9368 -179.7761 -72.4866 155.5511 -59.6758 -60.4503 -170.5713 -68.0584 -75.2368 155.2406 -64.4639 -67.3400 -8.7809
2.82315360 -144.4263 161.9660 63.7059 177.3592 65.5376 177.2650 -72.1548 153.9901 -65.3229 178.9296 65.5928 177.1169 -75.5936 155.3101 -64.4693 -67.2898 -9.0229
2.84386690 -144.7595 163.0752 64.0925 179.2379 -67.2297 -176.6476 -74.0971 155.6231 -64.3280 -174.0186 -64.8233 -177.4417 -74.7777 154.4461 -64.1799 -178.2514 -97.3898
2.86733600 -144.9881 165.4117 65.6720 -179.5341 -62.7855 -66.8185 -70.9797 152.4846 -64.8250 -172.0664 -62.6773 -68.9804 -137.1980 156.2014 -63.9853 -174.9836 98.7938
2.90334680 -130.0512 156.7347 -62.3795 -65.5698 -177.4075 -179.9141 -137.7342 141.1810 -173.7474 175.8674 179.6079 -179.9215 -111.4208 154.7022 -67.5477 74.1755 -110.9540
2.92521690 -144.8295 161.5436 64.2774 177.5837 65.5626 177.3254 -71.7481 139.1369 -172.5581 178.9811 -66.2426 -177.1390 -136.7250 155.8879 -63.8705 -175.5640 -97.0541
2.94825990 -144.8791 170.4109 67.9742 174.4836 -171.8530 73.5220 -67.3335 150.7216 -57.8421 -58.1228 -61.0048 -176.6527 -127.1104 157.0542 -52.8264 -64.4254 -0.3505
2.96855760 -144.7881 165.3054 65.2923 -179.7907 -63.2463 -66.6009 -72.9390 156.8353 -59.5998 -60.3639 -170.6428 -68.1071 -146.8718 160.5824 62.4205 -179.3913 98.0074
2.99373460 -144.3320 162.0667 64.2611 179.5013 -176.8928 -69.4573 -73.2333 156.0843 -58.4520 -60.6247 -175.0748 179.6639 -75.4063 154.5929 -64.0184 -175.7664 98.9176
3.01503660 -144.9697 165.5305 65.6188 -179.6646 -62.8331 -66.7595 -71.6555 154.2276 -64.7750 -172.0594 -62.6842 -68.9769 -135.9749 156.0167 -63.8226 -176.3558 -97.0202
3.03879720 -76.0026 154.4598 -58.7676 -60.1546 -171.3692 -68.2712 -142.0500 146.1482 -170.4490 176.0460 179.3948 -179.9572 -73.7587 153.1311 -64.4298 -177.5022 -1.4042
3.05910430 -76.7187 154.8832 -57.8487 -60.1108 -175.2472 179.8828 -81.2790 146.8336 -174.9875 177.8833 179.9721 -66.7222 -93.8142 152.7985 -72.4080 64.6115 61.0844
3.08440610 -144.3628 162.1184 64.2300 179.4403 -176.9068 -69.4797 -72.6668 156.6674 -59.2610 -60.9928 -174.8492 179.6171 -69.7915 152.8897 -64.0245 79.5162 7.5052
3.10621130 -143.8746 161.3742 63.9905 -179.0010 179.5681 -179.5881 -129.7422 158.5017 -65.0145 -179.7320 66.1508 177.0664 -143.5675 160.5658 62.9891 178.9583 -97.3754
3.12671400 -144.8160 165.4737 65.4062 -179.8841 -63.3164 -66.6527 -72.5111 155.0230 -57.5821 -57.6946 -58.7832 -67.2806 -147.7681 160.7393 62.1645 -179.9442 -0.1028
3.15307350 -144.5831 162.1397 63.8307 177.0309 65.3271 177.3996 -70.3967 153.5638 -59.9211 -60.5776 -170.5555 -68.0860 -135.1353 156.2950 -64.4418 -66.6470 -7.6768
3.17659400 -144.7940 159.8780 64.2848 -179.7259 -66.9687 -176.7614 -64.3683 135.4759 -65.3405 -171.8991 -62.5046 -69.0106 -156.7615 160.8013 61.9100 -166.8932 -94.7195
3.20263430 -144.4369 161.8984 64.2187 179.5756 -176.9496 -69.4602 -72.2130 154.7258 -65.2837 178.9209 65.6009 177.1086 -74.8454 154.4537 -64.2048 -178.2727 -97.4470
3.22780660 -144.3239 167.0846 66.9208 -179.7018 -179.2222 71.2982 -67.4485 154.0307 -65.2372 179.0743 65.7876 177.0759 -133.8081 156.2339 -63.5579 -175.2203 99.0899
3.25109370 -144.7277 162.3485 65.8186 179.4204 -178.8687 179.9630 -79.5103 147.5771 -59.5873 -60.4028 -170.5947 -68.0221 -101.6184 156.2522 -63.1712 -64.3243 103.7251
3.27224850 -144.5559 163.0196 64.9554 -179.4621 179.9464 -179.6419 -85.9909 154.8930 -59.4468 -60.1932 -170.3281 -67.9506 -152.7191 159.3479 59.4316 -70.6722 108.8722
3.29316540 -144.2535 159.3137 63.8119 177.6418 65.6049 177.2776 -64.6339 134.9225 -81.1949 65.5576 173.5187 -179.8053 -156.3941 160.7444 62.0306 -166.9027 -95.0469
3.31559880 -144.4274 161.8331 63.7243 177.3440 65.5395 177.2675 -72.9084 154.3463 -64.6087 -177.5732 179.9622 -179.9522 -143.8160 142.7025 -179.5253 64.4625 6.4307
3.34278700 -143.7228 150.6469 -163.2155 -177.5249 66.4936 66.7253 -68.9079 156.9067 -65.2708 -177.4485 176.2726 69.0991 -143.9790 148.3794 -175.3469 59.5399 -91.0531
3.37207810 -144.3048 164.3141 65.3210 -179.9117 178.3161 69.7172 -71.0325 156.6981 -64.6189 -177.5877 179.9665 -179.9627 -70.6260 141.5655 -176.6196 65.1622 6.3258
3.39368270 -144.4360 162.3898 63.6174 178.8028 -177.7450 -70.3187 -70.2831 154.9392 -57.6697 -58.1279 -61.0360 -176.6790 -132.7917 155.9297 -63.2074 -176.5127 0.2759
3.41638200 -145.5999 164.6695 58.7072 164.2051 -74.5799 -176.3816 -103.1704 157.1965 -64.3393 -174.4145 -65.0036 -177.3828 -141.6074 142.5931 -173.5493 65.6084 20.3685
3.45749310 -144.8187 159.2048 63.1886 179.2880 -178.7417 -70.3626 -71.2803 141.5866 -173.0328 -94.9087 178.3919 176.1813 -136.5906 160.4558 -66.5236 -70.7291 -91.8443
3.47801600 -144.6478 161.9189 63.9441 177.2974 65.4355 177.3431 -71.0968 153.1202 -64.5342 -171.8751 -62.3710 -68.8434 -134.9391 156.3514 -64.4757 -66.7319 -7.4300
3.49827800 -144.7057 162.4111 68.0395 -174.9021 -58.4971 -63.7767 -74.9486 148.0099 -57.3919 -61.7868 88.1100 177.3688 -146.1789 143.5823 -169.9867 67.9262 12.1761
3.52188080 -68.9550 137.3684 -175.0750 67.7801 176.2676 79.1944 -100.0338 159.5941 -63.6958 -174.0285 -65.0385 -177.3838 -128.0674 155.4569 -62.7122 77.2885 28.7337
3.54265380 -145.0190 160.5884 65.7525 179.8162 -175.3064 -69.2750 -73.0988 137.1397 -178.2158 64.5156 -178.6762 -69.0726 -136.5418 158.6516 -59.7283 -172.6436 108.5435
3.56332520 -145.5983 163.6055 58.1663 164.1929 -74.6443 -176.1963 -100.3673 156.9182 -64.4434 -177.7832 -176.7944 -69.0855 -142.1706 142.5620 -173.8018 65.4725 20.1331
3.58932120 -142.4257 145.0775 -174.5745 178.3710 179.5616 -67.6903 -87.5081 154.3553 -64.6183 179.2438 65.7797 177.0708 -101.4358 155.5430 -71.0150 65.7812 56.5977
3.62218120 -144.0896 161.9790 63.5719 175.7983 61.9504 67.0076 -69.0210 143.6430 -172.2326 175.5617 179.8371 179.8894 -143.5950 144.2696 -171.9400 175.9770 2.0623
3.64770040 -143.2373 164.9129 48.2877 63.4492 172.3563 177.1631 -124.2455 148.3594 -61.5514 -62.8433 -62.1220 -176.3387 -151.9632 160.4704 62.1052 -173.8228 96.9117
3.68093060 -144.7624 163.4497 63.9362 178.2959 -67.5394 -176.5137 -76.8317 160.4220 -58.1425 -60.3918 -175.1515 179.7009 -142.8207 155.4977 74.4095 -65.0023 -83.4249
3.70785140 -144.3817 161.9107 64.3073 179.4662 -176.8943 -69.5134 -73.1923 154.5051 -58.1431 -60.7085 -177.8250 69.9383 -146.9990 160.3751 62.2597 -179.9319 -0.0434
3.73255350 -145.0641 160.4258 61.7633 179.1312 -99.7511 64.6197 -72.0438 153.5581 -64.9249 -177.6083 179.9485 -179.9398 -136.2058 156.0539 -63.5171 -176.2068 0.1821
3.75760770 -70.4230 145.4508 -172.0560 179.5725 -179.0838 -66.1744 -97.9702 138.7785 -171.8646 179.0789 -66.1522 -177.1629 -156.5998 157.3425 53.2077 -76.6020 -56.8695
3.77903930 -141.2196 143.0940 -169.9476 173.4127 -175.6272 -71.0575 -131.6247 161.1784 -64.6989 -179.3760 66.3125 177.0057 -136.9368 156.2672 -67.3923 -70.2824 -92.3034
3.79944420 -69.6053 138.7000 -171.4552 177.9639 176.8901 70.1931 -66.0669 147.4452 -65.0157 -171.3146 -62.6726 -69.4253 -117.6369 157.1373 -56.5613 -60.1446 -47.6190
3.82355330 -144.9136 172.3319 66.3970 176.5713 -62.8852 -67.3115 -61.6234 144.8399 -169.7922 -93.7927 -172.3956 -64.0608 -128.1925 158.9001 -63.5201 -70.5721 -94.7355
3.84618710 -144.7315 163.3835 64.0543 178.9280 -67.3332 -176.6702 -73.7625 156.0255 -64.5687 -177.7676 -176.8303 -69.0275 -70.1273 141.0775 -176.4046 65.1875 6.8737
3.86967280 -143.9441 163.9029 65.9434 -175.8818 -65.0450 -177.5526 -124.4205 158.7307 -64.9037 179.8761 66.0298 177.0737 -143.9523 160.5900 62.9966 179.0928 -96.8609
3.89895830 -145.9193 159.7652 73.8250 -65.7383 -55.4005 -66.8899 -67.2109 145.1736 -172.3918 175.2149 179.6966 179.9916 -130.2788 156.7755 -64.2354 -67.1995 -5.8603
3.91962440 -144.3887 164.9675 65.8308 179.8577 179.1518 70.0443 -70.7298 156.0181 -64.2918 -174.1124 -64.9119 -177.4341 -144.5922 144.6397 -172.1156 174.2450 -98.6242
3.94847230 -144.5616 171.1472 68.7318 -177.0334 -62.5027 -67.4940 -86.7911 151.8793 -64.7216 -177.3607 176.5248 69.2239 -156.5721 157.2932 52.0761 -81.6246 -62.6122
3.97206880 -144.7540 160.9465 65.8640 179.7858 -175.0730 -68.9813 -75.9827 141.6527 -80.1004 66.1538 172.9451 -179.7341 -139.3962 156.0887 -59.7194 -172.2099 108.9806
3.99759270 -146.0060 159.7312 76.8812 -63.1530 -56.7149 -67.3285 -74.7824 139.8150 -64.9407 -177.6853 179.9667 -179.9567 -139.3560 155.6499 -63.8942 -175.4358 -98.6423
4.02727010 -144.7460 161.4561 63.4932 175.2858 66.6874 -92.3324 -60.8792 133.8707 -173.4387 176.6243 179.6163 -179.9398 -92.5388 156.4921 -58.8688 -60.8906 -66.1746
4.05068180 -144.8086 163.0959 64.0247 178.9716 -67.3440 -176.5948 -74.8716 156.2203 -64.6033 -171.9739 -62.4172 -68.7936 -69.9509 152.9546 -63.9880 79.5295 7.9053
4.08046940 -144.7912 163.5564 63.9891 178.2612 -67.5732 -176.5230 -74.6667 155.0951 -58.4722 -60.6010 -175.0572 179.6660 -145.8397 155.9540 59.7734 78.4817 22.9588
4.11125470 -144.5606 164.8927 66.3493 178.4341 -177.8741 -179.7897 -130.3792 146.3516 -64.5054 -172.1343 -61.4326 -67.5656 -152.4325 157.3220 66.5857 -69.5528 -70.1250
4.13380360 -144.8692 163.1398 66.8900 179.4870 -174.5659 -68.3066 -79.3385 146.7646 -59.6264 -60.4130 -170.5918 -68.0108 -99.2245 156.2289 -63.1485 -64.0279 104.4256
4.15653900 -144.2430 167.2961 66.8673 -179.9072 -179.3213 70.9382 -69.0705 157.2349 -64.2704 -174.0322 -64.8911 -177.4394 -141.2456 143.9476 -172.8973 177.2296 96.7579
4.19064960 -72.3224 151.3286 -64.5688 178.4594 63.3701 67.4090 -133.3305 157.4808 -64.0309 -176.9434 -176.3108 -69.1843 -74.6213 154.3520 -64.2322 -178.2168 -97.4865
4.21088970 -144.8035 162.1064 65.3201 -177.6202 -62.4506 -66.1009 -70.9137 155.4712 -59.7587 -61.2705 89.9644 73.1676 -131.9139 156.6281 -57.1742 -67.9030 9.3715
4.23166530 -146.4335 162.4671 75.7245 -65.1712 -172.7297 71.5891 -60.9640 140.2187 -59.6354 -61.1446 -174.8356 179.6285 -95.5854 157.2015 -58.9613 -62.1466 -66.7386
4.25880970 -69.7193 138.8388 -174.6175 62.2587 60.6138 176.3567 -132.8434 154.6631 -65.5240 -174.8111 -65.6079 -177.3272 -101.1791 154.9972 -70.0417 71.1801 -108.5392
4.28047310 -145.1953 168.6207 67.3274 -178.9013 -62.6679 -68.0506 -67.0906 131.6441 -149.3182 -62.5953 -170.4878 -178.1706 -129.6263 160.6730 -65.9305 -178.2405 96.0890
4.30363160 -144.4147 161.9236 64.3760 -179.8533 -179.9027 -179.7930 -71.9478 152.8930 -65.1892 -177.4323 176.3932 69.1367 -145.9355 166.9951 51.8635 65.2428 -113.4985
4.32510600 -144.2769 164.7848 66.1780 -179.6535 -179.0139 179.8083 -95.9103 148.0603 -59.0961 -60.1642 -170.1477 -67.8880 -155.1482 157.4220 53.2562 -81.4624 -64.4210
4.36352200 -144.3913 159.5233 62.9712 175.0232 66.7466 -92.1646 -65.7534 131.2903 -172.9389 176.9539 179.9746 179.9216 -139.2437 156.4131 -74.1443 163.2955 87.8384
4.38777290 -144.8410 160.5566 61.2950 178.5028 -100.1244 64.8069 -74.7765 156.8372 -64.7470 -177.6331 179.9799 -179.9717 -76.1077 154.6788 -64.0393 -175.8925 98.6877
4.40979490 -144.8355 171.5414 69.2189 172.6412 -161.7659 78.6393 -70.9572 155.6127 -64.3664 -174.1489 -64.9377 -177.4116 -138.6646 145.2307 -160.3233 74.7238 -80.2021
4.43330960 -144.1383 161.8853 64.1563 -179.9444 -179.9602 -179.7625 -73.3773 156.9810 -56.8668 -62.0077 88.1483 177.1189 -75.4156 154.6454 -64.0068 -175.6638 99.0445
4.46441830 -145.2272 164.3669 64.2272 177.7394 -68.3972 -177.4276 -67.7934 143.2505 -173.3313 -94.8761 175.1708 68.2389 -130.6497 156.8906 -65.3912 -68.3042 -3.3070
4.49107650 -69.1571 153.2563 66.0441 177.5532 65.5143 177.3673 -77.1789 155.4542 -56.0867 -59.6698 86.2780 70.7641 -135.0335 155.8090 -63.9290 -176.1656 -1.7240
4.51793150 -144.3950 161.9573 63.7714 177.3553 65.5301 177.2733 -74.0911 154.3977 -57.6297 -57.7917 -58.6950 -67.2126 -146.4538 160.5505 62.4536 -179.4636 98.1978
4.54325110 -144.8931 160.5180 61.5854 178.8682 -99.6398 64.9685 -74.5970 156.3952 -64.7492 -177.5828 179.9610 -179.9473 -144.8790 148.2835 -174.5472 59.4835 -91.1770
4.57219950 -145.0747 162.3025 65.5295 -176.9900 -66.1322 95.2545 -70.1426 142.6112 -172.5973 175.7191 179.8512 179.9089 -134.4978 156.4543 -64.1827 -176.4111 -1.9304
4.59657320 -146.4042 159.2376 75.3473 -64.5066 -168.4224 -67.7599 -73.3086 155.4698 -64.4780 -177.5832 179.9809 -179.9717 -145.2369 144.0250 -172.8243 175.4225 -0.8156
4.62379750 -144.3419 168.3666 77.5423 -170.8309 -164.4494 -54.7223 -82.5463 142.5520 -64.8493 178.1979 62.9757 67.3443 -101.1930 155.3092 -83.5812 54.6843 -115.7796
4.64951370 -144.6222 162.0188 66.6994 -174.6203 -63.7504 94.4075 -71.3453 148.9282 -65.2853 179.1575 65.8143 177.0595 -139.4153 156.1744 -67.1823 -70.6851 -92.0795
4.68142830 -76.1617 154.3074 -57.6679 -60.5285 -178.1181 69.8149 -73.3273 155.0757 -65.1403 179.0536 65.6692 177.0895 -70.4120 141.2298 -176.3049 65.1568 7.1951
4.70229810 -73.3065 152.4801 -64.4785 -177.6156 -179.9831 179.9875 -131.3899 158.7778 -64.5972 -85.8537 66.0606 172.7427 -69.9508 153.0774 -64.8337 78.9418 6.6641
4.72261190 -144.6712 166.2374 66.8442 179.5383 179.8664 69.7187 -69.7718 146.4692 -65.9910 176.3039 65.8876 -93.5439 -117.2452 156.8679 -64.1956 -67.4113 102.6199
4.74398080 -146.3532 159.8194 74.2609 -65.5595 -167.4765 -67.6591 -73.0393 158.8100 -64.3804 -177.5374 179.9772 -179.9677 -141.6771 147.9740 -175.7336 59.8139 -89.7285
4.76620570 -144.5950 161.7904 64.0227 179.7211 -177.5729 -69.8006 -81.5648 156.7748 -64.0723 -172.0173 -62.2571 -68.6182 -100.3005 155.2481 -73.1981 63.7631 60.8249
4.80208530 -144.4287 176.6367 84.5740 -55.5415 -172.9493 -69.8330 -58.9643 146.1814 -65.8428 -177.5177 176.2212 69.1105 -139.5189 144.0482 -165.9092 69.1407 9.8462
4.83839200 -73.9878 152.8188 -64.4654 -177.7004 -179.9513 179.9527 -70.2075 153.0751 -64.0448 -171.4994 -66.5464 91.5675 -134.0954 156.5806 -62.8874 -65.3650 -11.8636
4.85962750 -72.1214 151.1441 -64.6295 178.4395 63.3382 67.4161 -133.8539 155.9554 -64.0261 -176.9462 -176.2513 -69.1702 -90.7029 154.8160 -71.6240 69.3569 -107.3772
4.88108190 -69.6583 142.3915 -176.6854 64.6895 -177.9973 -68.9526 -136.1542 162.9116 58.8599 81.9659 66.9751 -177.3761 -74.7812 150.7675 -64.0759 -175.7056 98.5414
4.90128090 -75.9419 153.1855 -56.5598 -57.5757 -61.1880 -176.7038 -76.4552 161.2330 -65.0445 179.0489 65.6727 177.0473 -72.8973 152.9989 -71.9842 69.6412 -109.3575
4.92134110 -144.6779 160.3959 66.2077 -173.5774 -65.1125 93.5949 -61.6043 133.8341 -173.0544 173.3912 64.8416 177.4783 -91.9155 156.6441 -58.8851 -60.9104 -66.0714
4.94216520 -142.1735 144.3378 -170.2172 177.1931 176.7120 69.9153 -73.0652 153.4993 -65.3015 -177.3724 176.1601 69.0975 -143.6627 142.7139 -179.6218 64.4543 6.2341
4.96805560 -144.3468 161.8199 64.2915 -179.7113 -179.9907 -179.7316 -72.6862 155.1510 -63.6730 -171.2616 -65.8219 91.6840 -74.8040 155.7014 -64.4589 -67.3201 -8.8469
4.98851910 -143.7544 150.1887 -163.4050 -177.3270 66.4775 66.8991 -69.2813 156.5182 -65.0793 179.1230 65.8546 177.0143 -143.4077 144.8204 -171.3713 -83.8907 -16.6601
5.01122210 -139.7969 138.6386 -170.8461 -91.6555 -173.7529 -64.4688 -118.4789 157.1472 -64.3071 -176.5115 176.6520 69.7069 -146.3474 144.2641 -172.3767 175.7376 0.5569
5.04977100 -71.9911 157.9101 67.0315 -179.4105 -179.8560 -179.7791 -74.7246 156.9711 -57.5027 -60.0492 -177.9703 69.9189 -70.8970 143.2024 -170.1552 -83.3045 -16.9982
5.07168190 -144.5425 158.4748 65.6920 -174.8132 -65.5545 94.2141 -64.2425 135.0292 -65.1790 -173.9661 -64.8149 -177.5203 -156.6567 160.8066 61.9611 -166.9237 -94.8685
5.09661090 -145.1584 166.9394 66.5210 178.0291 -179.1955 71.1531 -67.5573 142.5502 -64.6055 -171.6850 -66.5244 91.6363 -116.0687 157.4986 -49.4545 -64.1561 8.4189
5.12487960 -76.4865 152.5347 -80.1581 65.8025 172.9910 -179.9230 -142.4098 146.9629 -170.2265 173.2508 65.0656 177.4150 -69.4953 142.0762 -171.7557 174.7545 -99.0024
5.15209350 -144.4469 161.6636 63.7683 177.4849 65.6143 177.2235 -74.3384 154.5042 -64.3617 -171.9818 -62.3572 -68.7477 -143.8121 142.7185 -179.5272 64.4636 6.4299
5.17959950 -144.9779 160.5565 61.8351 179.2157 -99.6096 64.6377 -72.7837 154.2949 -58.3988 -60.6251 -177.8230 69.9796 -136.2461 156.0441 -63.5378 -176.1927 0.0905
5.21194060 -78.4397 156.1835 -56.3381 -61.2935 87.8738 177.2736 -142.8599 147.7275 -171.8711 67.4152 175.3027 79.3199 -121.4998 160.1376 -64.5098 -66.7892 -10.2599
5.23467590 -74.1336 153.0002 -65.0799 178.8418 65.6232 177.0848 -69.1853 142.9452 -170.4333 179.7901 -62.9044 -66.6227 -69.6577 140.2922 -176.5064 65.1433 6.8820
5.25609830 -144.5297 162.2322 66.6651 -174.7748 -63.7643 94.5135 -72.0867 150.1534 -58.4490 -60.7441 -177.7450 70.0105 -139.4413 156.0359 -67.1932 -70.6873 -92.0888
5.29112440 -68.5480 142.1214 -173.6427 171.7546 67.6547 -91.1275 -128.3787 140.8266 -64.3220 -177.1913 -179.5394 179.9684 -153.3663 160.1408 60.6558 -176.5677 96.6557
5.31256500 -144.3831 161.9317 64.3238 179.4824 -176.8737 -69.4862 -73.4832 154.9424 -58.0951 -60.6978 -177.8428 69.9303 -145.5324 155.9460 59.7757 78.4353 23.0876
5.34266440 -68.8358 154.3382 66.9253 -179.6834 -176.5616 -69.4501 -79.3058 158.7153 -56.2171 -59.8345 86.6463 70.8521 -75.5431 154.9106 -62.0055 -62.2845 101.6632
5.36636470 -145.1825 163.6893 63.6299 176.8269 -68.7055 -177.3830 -71.5804 153.3035 -65.8914 176.3537 65.8474 -93.8632 -134.6596 156.8995 -64.7916 -67.5480 -4.7835
5.38758040 -139.4936 138.9670 -170.4103 -91.9748 -174.3558 -65.3934 -119.9405 160.0504 -64.3248 179.7579 66.0425 177.0237 -142.9228 144.1317 -173.6278 176.7819 94.3492
5.42255420 -141.5661 159.3659 56.0802 79.6124 61.5232 66.3337 -71.2882 139.9551 -172.3298 172.7092 64.5354 177.5624 -135.3876 156.2174 -63.9144 -175.3982 98.0286
5.44432610 -144.5075 162.0998 65.0961 -176.8296 -66.0967 95.1925 -74.9535 156.0133 -58.6263 -60.6924 -175.0308 179.6441 -75.4616 155.1704 -64.5455 -67.3249 -8.9101
5.46558660 -144.8853 165.3510 65.4064 -179.9385 -63.3233 -66.5594 -73.1227 156.2805 -64.0438 -171.5516 -66.6837 91.7634 -145.0367 144.3064 -172.3324 176.0617 1.7295
5.49881130 -142.4280 146.0448 -169.6836 173.6222 65.1388 177.5522 -72.3756 154.0708 -64.3113 -171.7123 -62.4183 -69.0103 -143.5411 142.7008 -179.5253 64.4621 6.5693
5.53741170 -144.1053 161.6800 64.0131 -179.9962 -179.9595 -179.7601 -72.1952 156.2537 -59.7919 -61.5385 90.3942 73.3871 -75.4710 154.6876 -64.0063 -175.7612 98.9143
5.56685420 -144.6933 161.5033 63.5452 174.7195 66.7752 -92.0750 -72.2370 148.3949 -64.5178 -174.0599 -64.8557 -177.4859 -137.6853 155.9534 -64.3369 -175.1665 98.2613
5.58981740 -144.2788 167.7284 67.1907 -179.1869 -179.6144 71.1820 -63.8969 145.5512 -172.4985 169.9586 61.0776 68.3250 -140.5721 144.1984 -173.0575 177.3170 96.4607
5.63868420 -70.8175 140.6294 -170.2886 -178.1152 -66.2720 93.3654 -66.7550 143.4586 -170.6475 175.9434 179.4729 179.9990 -69.3117 152.0111 -63.7022 79.7996 6.4662
5.66997410 -74.5845 151.0692 -79.5019 65.9332 169.6132 67.9630 -132.4506 156.6661 -64.1166 -176.9952 -176.4568 -69.2548 -146.2901 160.5952 64.5033 -71.6487 104.4431
5.69044740 -144.4154 161.7696 63.7195 177.5018 65.6045 177.2269 -72.9911 155.0099 -63.6528 -171.2262 -65.7783 91.6803 -74.9003 155.6769 -64.5040 -67.3051 -8.9762
5.71199560 -139.1410 140.8482 -171.6178 -94.1194 170.1075 -168.7771 -78.6864 146.6908 -63.7463 -173.9211 -64.8794 -177.4432 -143.6236 144.1962 -172.6673 176.8706 96.6953
5.74051090 -70.6464 145.4896 -166.8725 174.1786 91.5446 -68.9789 -70.0734 131.8896 -173.1920 179.6850 -66.0310 -177.1642 -106.7505 156.2818 -59.9415 -62.0681 106.9869
5.76574000 -144.3049 159.6687 63.2678 174.9627 66.6463 -92.2517 -63.8327 135.4427 -59.3440 -61.0983 -177.5744 70.0345 -156.7701 160.7488 61.7825 -166.9618 -95.3066
5.78592170 -143.9073 167.6534 67.0230 -179.5183 -178.9078 71.6258 -70.7159 155.4853 -81.4454 70.7641 63.9721 175.1441 -131.9763 155.8555 -63.5898 -177.0790 -97.4406
5.80704620 -142.2337 144.8187 -170.0818 177.0344 176.7974 69.9041 -72.3096 153.8160 -64.6250 -177.7310 -176.9391 -69.0836 -142.8245 144.4751 -170.9670 -83.7317 -17.0195
5.84143170 -144.5466 162.2874 66.7708 -174.6228 -63.6867 94.4298 -71.9431 148.9211 -58.0431 -57.8436 -58.5810 -67.2508 -139.4446 156.2539 -67.2271 -70.6928 -92.1078
5.87558410 -144.9902 163.1761 64.4473 179.2075 -67.2958 -176.6617 -69.4510 139.2790 -172.1264 -178.6195 -66.4521 93.7107 -148.7838 160.5316 61.4756 -179.8607 0.0217
5.89573340 -69.9869 140.5366 -171.1386 176.4809 179.4606 179.9684 -73.7282 152.4445 -65.6877 176.2143 65.6293 -93.8995 -146.1931 160.7431 62.4808 -179.5584 98.1452
5.91679430 -73.3994 151.1878 -64.3132 -174.4809 -65.0449 -177.3607 -133.8151 157.6419 -64.2290 -171.3283 -66.3032 91.6123 -74.1691 154.8203 -64.2345 -178.1991 -97.4592
5.94885390 -72.7281 158.4585 65.7266 174.2309 66.4019 -92.0627 -73.8033 156.8321 -58.6664 -60.3419 -174.9569 179.7086 -69.9164 152.9219 -64.0666 79.4716 7.6560
5.97081280 -143.9999 161.8599 63.4751 175.7225 61.9993 67.0409 -73.1487 154.7175 -64.2687 -174.0856 -64.8745 -177.4645 -143.0234 144.4679 -170.9465 -83.7218 -17.0723
5.99773240 -74.4315 153.5329 -64.1526 -177.6798 -176.5673 -68.8474 -68.8567 143.8625 -171.2793 173.0873 64.9764 177.4761 -70.7484 128.4366 -168.3314 -79.1446 113.2093
6.01939830 -69.8863 153.8694 -58.2236 -60.4427 -175.0833 179.7443 -109.2833 156.4407 -63.7028 89.7826 175.9758 70.2309 -71.4478 129.4186 -168.0767 -78.8724 113.8228
6.04438270 -144.3913 162.0828 63.2222 174.6696 66.7587 -92.0690 -72.7590 154.8250 -65.2640 -177.4097 176.3412 69.1445 -75.4570 154.6467 -64.0715 -175.9027 98.7539
6.07091340 -68.7075 145.0323 173.1580 170.6249 164.2934 56.6852 -112.7246 159.0418 -65.5269 176.2987 65.4112 -94.2589 -145.0447 143.1647 -174.3497 65.6928 13.0457
6.11319940 -146.2596 159.6871 76.4212 -64.2530 -174.3591 71.0258 -73.3208 152.8596 -65.0643 178.9983 65.7432 177.0966 -143.5544 142.7540 -179.2830 64.5018 7.1124
6.14656640 -144.8071 162.0296 64.7440 -178.0990 -66.8607 95.6580 -75.5635 154.6151 -64.6594 -177.5430 179.9476 -179.9346 -144.2634 142.7620 -178.7672 64.6501 6.9711
6.17655830 -144.4448 162.1321 63.2790 174.6713 66.7088 -92.0442 -72.6165 154.3760 -65.1101 179.1229 65.7940 177.0738 -144.4250 148.4222 -174.4031 58.9913 -92.5348
6.20740020 -144.4232 161.9673 63.8116 177.4932 65.5882 177.2441 -74.7302 155.4831 -65.9884 176.2653 65.4821 -93.0073 -75.5888 155.6048 -62.2168 -62.5067 101.7430
6.23058360 -76.2821 154.6479 -57.6497 -60.0622 -175.3038 179.8853 -69.2596 141.0413 -169.8615 -178.0897 -66.3754 93.6734 -75.3267 153.5877 -64.0204 -175.8558 98.7181
6.26129110 -72.5528 150.2690 -65.9740 175.7548 65.2667 -93.8454 -133.3030 158.6646 -63.7756 -176.6910 -179.3262 179.9220 -143.2520 144.0830 -172.5698 176.1683 96.5736
6.28986430 -132.7622 156.0412 -64.7802 -171.4160 -66.8168 91.4164 -68.7471 143.8014 -171.2771 176.0416 179.4223 -179.9908 -70.1663 140.2116 -176.5700 65.1685 6.7485
6.31573570 -144.4531 161.8852 64.1999 179.5586 -176.9552 -69.4777 -71.6569 154.8518 -66.2098 176.2305 65.3251 -93.3466 -70.0996 153.4167 -63.7413 79.6562 7.7390
6.34593660 -69.6525 140.9963 -174.7408 179.3181 178.6352 -68.3929 -73.6857 141.7448 -169.6317 -178.7019 -66.5870 93.8306 -69.1518 152.3806 -63.6030 79.9502 6.1395
6.37331610 -142.5312 145.9314 -170.6320 172.9841 64.8276 177.6493 -67.8230 143.3743 -170.1146 170.8229 66.4927 -91.6915 -73.8023 153.5069 -64.1809 -178.2696 -97.3885
6.39350580 -70.4765 142.9519 -171.0152 170.7242 66.1134 -91.4457 -66.4824 144.2178 -170.1228 176.2744 176.6067 69.4891 -68.8435 151.9736 -63.4109 79.9085 6.1174
6.41547670 -81.1354 156.4322 -58.4073 -59.8552 -171.0980 -68.1013 -125.1934 155.8449 -66.2396 89.6021 -178.2914 173.5549 -72.2342 145.3865 -138.0306 -66.1656 99.8743
6.43770170 -144.2549 161.6645 64.0414 179.2736 -176.8782 -69.4962 -74.9809 161.0950 -56.4248 -62.0595 87.8163 176.3645 -142.4948 155.0356 75.0109 -64.5395 -84.5152
6.47180270 -142.4358 144.4239 -170.4536 178.7812 -66.2147 -177.2234 -67.6949 144.6076 -170.0679 170.6297 66.6097 -91.5958 -68.7509 152.4298 -63.8667 79.7432 6.5243
6.49353770 -144.2254 163.8676 65.7145 -179.8633 -178.9894 179.8464 -97.7701 147.1260 -63.6385 -171.8278 -66.7676 91.5530 -154.9273 157.5436 53.4651 -81.2364 -64.3162
6.52582710 -70.5655 139.7014 -170.8141 -178.1483 -66.5373 93.4178 -64.5112 147.5439 -64.6498 -171.3997 -62.3069 -69.1489 -117.4121 157.0664 -56.9813 -60.3782 -48.6317
6.54877110 -69.5359 142.2077 -172.1370 175.6800 179.8926 179.8148 -141.1990 145.2499 -170.9159 179.4289 -62.8013 -66.5741 -71.5917 127.9947 -168.0768 -78.7281 113.1229
6.57596440 -70.0974 141.1979 -170.7881 177.2395 176.8672 69.8882 -68.8051 144.0935 -172.3424 -95.0388 173.5855 67.9317 -135.0737 145.5709 -172.1004 174.3883 -99.1739
6.60817690 -144.8727 163.9533 62.8632 178.3738 -98.0194 68.1416 -89.6239 154.2711 -64.2233 -174.2702 -64.9793 -177.3878 -155.4595 157.6652 53.1960 -82.2669 -63.0657
6.64209190 -144.9505 164.5443 66.3092 -177.3341 -66.2374 95.5016 -87.0831 154.6391 -58.0153 -60.4439 -177.7690 69.9838 -153.2720 159.4725 59.5783 -70.4684 108.8261
6.67522210 -144.3407 162.4509 63.3366 174.5958 66.6436 -92.0532 -75.9983 156.4448 -57.1539 -57.9008 -61.1470 -176.6688 -75.5454 154.8375 -62.2268 -62.4380 101.7944
6.69975130 -144.2866 160.8065 63.6242 -179.2572 -66.9146 -177.1697 -132.5990 147.9649 -64.9680 -171.4527 -66.9506 91.3616 -153.0558 158.4399 61.4676 -72.5436 -53.8858
6.75418250 -70.8507 140.5989 -170.3697 -178.1602 -66.2520 93.3816 -67.2170 143.9068 -174.5042 178.1678 -179.6710 -66.4310 -94.4574 157.2085 64.3641 -77.5855 91.2717
6.78000990 -70.7904 140.3269 -170.4981 -178.2055 -66.3758 93.3682 -67.8113 142.0285 -172.0120 178.3733 -66.4698 -177.0939 -143.6659 148.4028 -174.4888 58.9786 -92.4977
6.81627260 -144.8847 159.7907 64.2105 -177.6295 -67.4852 94.6971 -76.8671 133.5698 -170.5895 -89.7666 -174.5608 -65.9844 -116.0559 158.2779 -67.5101 -69.0938 101.5857
6.83848830 -144.3572 162.3385 63.2680 174.5674 66.6808 -92.0608 -75.3883 157.0119 -59.6858 -60.4715 -170.5453 -68.0744 -75.1387 154.8044 -62.1459 -62.4121 101.7849
6.87861040 -69.7973 133.3246 -171.0554 -92.0239 173.8097 -166.2805 -76.2520 134.4312 -171.7128 -178.3333 -66.5065 93.6914 -116.7250 157.0418 -52.5290 -64.9133 5.1893
6.90093730 -70.6045 142.6394 -170.6592 170.8160 66.1141 -91.4411 -69.6082 152.3706 -162.6107 -178.6621 65.6772 66.8293 -68.2254 154.2397 -72.8246 68.8382 -110.6307
6.92442200 -144.7835 165.8567 65.4887 -179.9399 -63.2167 -66.6320 -72.9195 155.3968 -55.2497 -60.4118 -84.8564 76.9297 -144.4738 144.9044 -172.2043 176.0007 1.8533
6.96680720 -144.0733 160.2847 62.7656 -179.0047 175.5181 69.0980 -144.1939 155.0176 -156.5097 96.2573 -66.5782 -76.7269 -66.5840 152.4417 -65.2723 79.4266 2.8144
6.98694450 -144.1193 162.3293 64.2116 177.8720 65.7383 177.2199 -131.4732 153.5855 -64.7570 -171.4673 -67.0120 91.3731 -149.4756 156.6841 69.8989 -66.0693 -74.4559
7.01250360 -131.1159 156.3850 -62.4351 -178.0622 92.4496 -73.2362 -138.7165 147.2571 -176.7605 64.1688 178.8439 -179.3841 -126.6361 156.4069 -64.5656 -176.8485 -2.6994
7.03927180 -69.9600 142.6921 -170.6612 173.3239 64.9751 177.6060 -67.2809 140.0548 -167.6234 92.1535 -62.8776 -176.5279 -143.8487 144.4261 -172.0396 175.9778 1.9510
7.07815180 -144.1603 176.0734 71.0060 174.7873 -164.2375 77.2612 -78.7890 157.3134 -60.4559 -62.2293 90.6004 73.3904 -152.4378 159.3955 58.6453 -72.0136 108.3162
7.11723540 -144.6223 162.1924 65.0321 -177.2206 -66.1656 95.4689 -78.6200 161.9001 -64.9399 -177.3500 176.4145 69.1641 -73.3042 152.9861 -72.1395 69.3804 -109.1737
7.15209200 -143.5970 161.9485 63.4865 176.1835 62.1263 67.0358 -131.4502 158.1834 -66.8267 -67.9915 -92.3637 67.1835 -76.7281 158.0451 62.4689 -80.1462 91.0310
7.17929870 -133.2000 155.7984 -65.2557 -176.4433 176.6392 68.9403 -74.4436 116.8593 -175.9971 76.1414 -88.2804 -71.1529 -82.7030 157.5479 -60.3602 -60.7629 101.6040
7.20815750 -76.0244 153.3267 -56.0895 -57.3821 -61.3266 -176.6019 -74.1738 155.8327 -63.4084 -170.7985 -65.4539 91.6554 -71.1743 158.1056 66.5682 -178.2954 98.2588
7.23462710 -142.3532 146.2966 -172.5144 175.0537 179.7980 179.7285 -138.0117 144.2039 -171.6526 -178.9514 -65.6239 94.2184 -142.3104 142.6492 -179.3802 64.4856 7.2270
7.25630930 -75.5364 153.0723 -56.6665 -57.6448 -61.1321 -176.7060 -142.4807 147.3357 -170.7622 170.2960 66.2204 -91.3503 -69.4245 141.7394 -171.6421 176.2305 1.9780
7.27897510 -76.5449 149.4767 -55.9583 -61.1163 88.0516 176.7323 -104.1743 155.6565 -84.0937 64.8587 57.8556 67.6023 -75.0595 155.1676 -64.4322 -67.2049 -9.2994
7.29962540 -75.7127 153.4623 -64.3827 -172.7762 -62.4536 -68.3218 -69.2731 144.8491 -170.2608 170.8165 66.5874 -91.5722 -69.5556 146.2797 -173.5143 59.4454 -92.9689
7.32851800 -72.7249 151.0313 -84.4643 63.4035 -89.5704 -176.7985 -133.8550 157.1631 -64.7354 -173.8528 -65.1037 -177.4713 -70.5147 141.1654 -176.1285 65.2056 7.3161
7.35028620 -72.7681 158.3325 65.7664 174.3178 66.4622 -92.0707 -75.0189 156.9357 -57.5641 -60.0775 -177.9534 69.9378 -70.7020 142.6935 -171.7743 174.7497 -99.0063
7.38926350 -132.4001 156.4076 -64.9751 -172.8083 -61.9799 -67.3201 -144.2284 145.8263 -161.7306 92.5505 -61.5208 -177.3936 -133.7535 155.7534 -64.0443 -174.6421 99.6804
7.41087830 -132.7675 156.0887 -64.7658 -171.3985 -66.7907 91.4175 -68.5095 143.8935 -170.8911 176.0994 179.4360 -179.9902 -70.5410 142.5246 -169.7449 -83.1901 -17.4327
7.44027970 -74.1205 153.0876 -65.8806 176.1102 65.4971 -93.3148 -68.8260 143.6570 -170.9277 176.7748 176.5994 69.7381 -70.4057 140.2635 -176.5166 65.1772 6.7697
7.46285670 -143.8419 162.4230 66.6978 -172.8002 -64.6901 93.0579 -128.4717 158.4608 -64.1184 -171.7472 -61.3921 -67.7665 -69.9731 153.1125 -64.1332 79.3532 8.4870
7.48685490 -142.2787 158.0049 59.3096 84.0556 88.7211 -73.5921 -87.9932 147.6437 -57.7989 -60.4937 -177.8275 69.9678 -153.3325 160.2532 60.0351 -178.6360 94.8023
7.51320500 -84.7703 152.2802 -81.5913 66.4054 59.4915 67.6603 -131.8469 156.7525 -64.3593 179.7230 63.5924 67.2556 -143.6791 144.6060 -172.1231 174.4700 -99.0576
7.54220350 -74.5971 152.6140 -64.4195 -172.6479 -62.3590 -68.3146 -75.1439 155.7868 -56.7379 -57.3647 -58.9866 -67.3081 -74.2470 165.3689 62.5468 72.9671 -114.3757
7.57548060 -74.9073 150.1025 -55.8357 -62.3746 -88.2182 74.0925 -73.9803 154.3942 -65.3042 179.2196 65.7108 177.0566 -75.5390 155.3807 -64.5260 -67.3117 -9.0300
7.60897000 -144.8052 163.6827 64.2051 178.6328 -67.4126 -176.5922 -74.8191 152.8880 -56.0619 -61.2887 -85.1787 76.6990 -146.7211 161.0058 62.4109 -179.5161 98.0464
7.63089480 -141.9453 144.1113 -169.3913 -178.2449 -65.8236 93.3371 -71.5341 153.7757 -64.7306 178.4019 63.2403 67.3359 -144.0813 144.1809 -171.9485 175.9748 2.1738
7.65463830 -141.9406 144.0241 -169.3953 -178.1846 -65.7828 93.3235 -71.5946 154.1575 -64.5837 -177.5408 179.9396 -179.9291 -142.7796 144.4408 -170.9527 -83.7127 -17.0876
7.71160590 -72.3289 151.4448 -64.4217 178.4729 63.5149 67.4811 -141.7896 146.5303 -169.0427 -178.8539 -65.7137 93.7813 -68.5632 152.4090 -64.2172 79.3525 7.6499
7.75149810 -68.4111 141.4801 -178.5074 67.0407 -173.9096 -62.4601 -125.5501 144.1218 -58.3874 -64.4113 -89.4894 73.2507 -96.8731 156.5068 -61.9422 -63.4589 104.5599
7.77682600 -73.8439 152.8461 -64.5932 178.3644 63.3149 67.4593 -68.8444 141.8344 -165.8595 93.0074 -62.3651 -176.9110 -70.5126 146.8062 -173.7071 59.3024 -92.9827
7.79716900 -144.4789 162.2027 64.7729 -177.6154 -66.2920 95.6650 -75.5433 157.0807 -57.0599 -62.1784 88.1166 177.1889 -75.4418 155.1498 -64.6937 -67.4082 -8.7164
7.83211420 -143.9251 153.3774 -159.3059 -177.4366 104.5940 -61.7749 -67.4242 160.3209 -64.7091 -171.7085 -62.6571 -69.2733 -71.6214 157.8551 65.8506 178.6863 -98.3265
7.86179350 -75.3201 150.7271 -80.1077 65.8572 173.0014 -179.8964 -133.7429 157.3377 -64.2836 -171.3861 -66.4950 91.6360 -70.1900 141.5548 -176.0850 65.1854 7.2734
7.90182820 -137.7022 156.6434 -63.9686 -66.7188 178.8316 -69.9814 -129.6488 155.6872 -65.8599 177.4156 65.3993 -94.7086 -143.0679 142.9668 -179.5079 64.4851 6.2640
7.94227260 -144.7681 163.1697 63.6151 177.9719 -67.6428 -176.5260 -73.3333 154.6261 -59.8357 -61.5695 90.2443 73.2249 -146.1702 167.0153 51.6641 65.0468 -113.4254
7.96753140 -145.7428 159.3550 74.9375 -64.6844 -56.1581 -67.1828 -73.7330 153.0725 -65.0751 -177.3829 176.4149 69.1783 -146.6259 151.1914 -131.2892 -67.6270 92.8900
8.01431510 -144.6670 157.6415 61.2355 178.8925 -99.9021 65.4402 -63.0761 137.7723 -84.9814 63.3692 -89.0701 -176.1521 -157.9313 160.7983 61.4277 -167.0070 -94.1677
8.07775890 -74.5974 149.7180 -56.5933 -63.3263 -89.1247 73.4261 -77.4308 156.4765 -64.5988 -177.6974 -176.9322 -69.0781 -75.1425 154.8907 -62.1564 -62.4237 101.7559
8.16770590 -73.1254 150.5911 -64.5509 178.3563 63.3479 67.4393 -133.3410 156.7383 -64.6942 -171.6907 -67.3680 91.4616 -143.1386 142.7628 -179.6085 64.4545 6.4246
8.19313420 -123.9106 156.1540 -60.4783 -62.1507 -62.1745 -176.6358 -144.9421 147.1720 -170.7301 60.1614 55.6480 66.5121 -144.5715 151.2511 -132.3371 -67.5570 93.4561
8.24785410 -125.4309 153.7528 -61.0914 -64.6808 -176.8603 179.9908 -131.7768 156.0778 -64.5507 91.2313 94.9458 -68.7360 -74.8078 155.2625 -64.4812 -67.2184 -9.3033
8.26844060 -144.2643 162.0205 63.1239 174.4547 66.6282 -92.0340 -74.2461 156.4847 -57.0767 -62.1373 88.2222 177.2729 -146.3820 160.3728 62.5469 -179.3372 98.2354
8.29545070 -74.1387 153.0725 -65.0517 178.8746 65.6536 177.0657 -68.5497 142.9900 -172.4285 176.6322 176.7123 69.8590 -72.4979 120.1527 178.8878 -118.4084 -116.6127
8.31620260 -131.7348 155.4565 -64.3181 179.8491 64.0008 67.4253 -141.5038 147.0922 -170.8707 170.4360 66.4663 -91.2580 -69.2944 140.6231 -176.2576 65.1998 6.9647
8.34654750 -144.4712 162.3256 63.3940 174.9415 66.7323 -92.1360 -67.6207 140.8481 -177.0098 178.6474 178.7798 -67.8060 -83.5027 149.4174 65.4161 98.1384 92.5100
8.39871280 -144.2438 162.1444 64.5606 -179.5840 179.9632 -179.7108 -80.4213 155.7312 -68.4019 89.8617 93.2595 -69.0691 -69.9744 153.1301 -63.9778 79.5567 7.8678
8.42300200 -146.3176 160.1962 76.4196 -64.2965 -174.1397 71.0628 -69.4197 141.6964 -169.9864 -178.2107 -66.2958 93.7213 -69.9132 146.0990 -173.5590 59.5601 -92.7130
8.45289620 -144.3501 162.2066 63.2364 174.5535 66.6360 -92.0449 -73.7306 155.7055 -58.6138 -60.7100 -175.0092 179.6457 -142.8574 131.8878 -165.6986 -76.6976 115.0992
8.49376040 -70.6978 148.4558 -66.7245 174.7655 59.9709 -91.5829 -101.0947 137.8499 -64.0347 -171.9471 -66.6878 91.5585 -114.6547 154.7524 -77.3048 61.2630 -118.3495
8.54725360 -73.2258 152.8111 -84.5907 63.2817 -89.5439 -176.7781 -142.4644 145.3937 -170.1924 179.4789 -62.9440 -66.5966 -69.9702 141.5762 -171.7507 176.5316 97.3054
8.58457990 -141.9691 159.0577 57.0709 81.8820 87.9716 -75.9713 -85.8517 156.4560 -57.0172 -57.1879 -58.5122 -67.2017 -99.3693 155.3461 -71.6219 64.2408 53.0287
8.62815260 -144.8109 163.4486 64.0697 178.5797 -67.4376 -176.5561 -75.7500 157.0687 -60.3647 -68.5321 -96.4006 69.2099 -143.3542 156.1307 74.7263 -65.3574 -83.3301
8.69663920 -146.3796 159.6236 74.0249 -65.7364 -167.2971 -67.6650 -73.0182 157.9276 -65.7822 176.0835 65.4236 -94.1392 -141.4070 148.2912 -175.7572 59.7793 -89.5936
8.76378830 -129.9431 156.8802 -62.3716 -65.5589 -177.4081 -179.9280 -69.1106 120.6098 -176.5996 74.2956 -89.9181 -70.5804 -72.8266 144.0431 -171.5786 -83.5723 -15.9371
8.79233640 -149.6139 160.7006 63.5513 -81.6765 -69.4058 92.3918 -72.1463 154.6931 -64.6246 -177.7965 -176.9002 -69.0824 -144.5795 148.3280 -174.4028 58.9754 -92.6115
8.83151780 -70.2558 132.8138 -176.1745 65.6278 -178.1255 -69.2959 -96.2489 146.9757 -98.6882 65.3405 84.2610 -84.5680 -106.7722 155.2971 -79.3349 55.8131 -112.1713
8.91742860 -70.9258 140.6371 -169.7491 -177.8900 -66.1933 93.2935 -67.8796 149.9764 -168.2197 179.1584 -62.9499 -66.6027 -67.5812 151.2348 -70.6168 71.5188 -110.4166
8.97854530 -74.5714 153.4119 -63.9300 -171.7761 -66.6401 91.5943 -68.8289 142.1572 -169.5837 -178.2662 -66.3895 93.7281 -74.2096 153.6575 -64.3137 -177.5406 -1.2263
9.01802970 -81.3383 150.8198 -69.2455 88.0562 92.2954 -69.7556 -133.6694 157.1160 -64.5849 -173.9408 -65.0999 -177.4284 -76.2686 155.0408 -60.2338 -60.3934 102.2583
9.09245350 -70.5639 129.3970 -159.8905 -78.4501 -64.9809 92.6496 -56.1025 150.6808 -168.4805 174.7257 179.3593 179.9952 -70.2799 151.6760 -68.8184 73.0876 -108.8026
9.12087430 -132.3933 157.5363 -63.9123 -176.4601 -179.6952 179.8491 -139.3483 133.8304 -176.6837 -84.8107 -60.0729 99.5968 -126.7488 155.5434 -64.0966 83.3730 9.7475
9.16311350 -132.8332 156.2289 -65.1211 -176.4058 176.7481 69.0071 -141.3668 146.3328 -171.8529 170.2795 66.3694 -91.1356 -71.0224 128.3603 -168.2532 -79.0357 113.2123
9.18954640 -140.1466 139.4318 -174.0158 -95.3697 -93.9570 68.6465 -71.7957 138.7942 -174.4261 179.6983 178.8268 -67.7663 -77.1522 145.1275 -173.6762 59.7861 -92.7973
9.25104510 -70.1308 141.9788 -170.4711 177.1091 177.2461 70.0834 -67.3808 141.7935 -171.6374 179.3717 -63.0501 -66.6749 -145.0335 153.9245 -143.6385 96.7427 128.4093
9.34554700 -144.7651 162.0568 65.7248 -176.1251 -65.9146 94.8298 -71.6313 140.3382 -172.0558 -178.8473 -66.5438 93.7886 -147.8264 160.5012 61.6172 179.9239 97.6309
9.37137290 -70.4831 142.3291 -171.3300 170.6660 66.0372 -91.4202 -68.0258 140.7134 -169.7567 -178.1888 -66.4404 93.7378 -74.4654 153.2882 -64.1616 -178.2696 -97.4377
9.49509850 -72.6308 145.0936 -58.1384 -64.8266 -89.9105 72.8398 -83.4850 155.3880 -81.0542 64.3907 175.7060 -70.4475 -75.4544 154.7080 -64.0460 -175.8776 98.7620
9.51615270 -144.4711 162.1519 63.2964 174.5753 66.6834 -92.0173 -72.5192 153.6906 -64.8322 178.4216 63.2093 67.3131 -146.5632 151.4942 -130.9723 -67.7488 92.5480
9.53837760 -71.5096 158.2277 64.1844 178.2233 -99.9613 64.7104 -74.6254 155.4775 -55.4730 -61.6952 -88.1180 74.1313 -76.8047 154.7327 -64.5295 -177.5151 -1.5370
9.67049100 -144.4361 161.9728 63.2993 174.7562 66.7682 -92.0661 -72.7578 153.2061 -65.9364 176.0933 65.4846 -93.9637 -144.8410 144.8346 -172.0261 174.3921 -99.1643
9.69527240 -144.6567 162.4289 64.2830 178.1649 65.7736 177.2357 -92.1545 142.3623 -172.1373 -94.9920 -92.7176 69.3914 -89.3822 147.6435 -72.7479 63.5835 55.8627
9.76566360 -70.3974 142.6029 -171.4063 170.5289 65.9510 -91.3859 -67.5585 140.1406 -170.6181 -93.2497 172.4311 -169.7089 -73.9467 121.0450 -167.3720 -77.9685 110.4421
9.88007800 -76.0087 154.9633 -58.4915 -61.0994 88.9052 72.2721 -136.7489 139.2261 -172.5326 -178.3678 -65.7257 93.6769 -112.0931 154.3455 -67.4084 74.3482 -111.2351
10.04532820 -74.9689 150.7456 -55.1078 -61.8163 -88.4303 74.0118 -64.8340 147.1716 -66.2164 176.6556 66.1835 -93.5906 -115.6753 157.7272 -57.1322 -60.3554 -49.6382
10.15705990 -75.4495 150.5798 -80.7355 65.4466 175.5117 -70.5845 -133.8631 157.6059 -64.2096 -171.3809 -66.3246 91.6072 -74.1308 165.7103 62.6229 73.2854 -114.0977
10.87134440 -73.3831 150.2219 -54.9889 -60.4782 -84.8168 77.0040 -141.4344 146.0603 -168.8342 -178.4744 -65.7892 93.6497 -72.9966 153.6607 -64.4297 -177.5039 -1.3432
11.47848470 -144.5228 162.9527 64.4201 175.5179 67.0041 -92.2553 -78.5478 118.7467 -154.7648 -73.5544 -68.5822 93.6805 -68.8437 161.0584 -65.0097 -65.5300 99.1863
