# Supplementary material for: Exploiting Sequence-Dependent Rotamer Information in Global Optimization of Proteins
Source: J Phys Chem B. 2022 Oct 18;126(42):8381–90. doi: 10.1021/acs.jpcb.2c04647 (PMC9623586; doi:10.1021/acs.jpcb.2c04647)
Supplement: Supplementary file 2 — jp2c04647_si_002.zip [file jp2c04647_si_002.zip › TripeptideConformations/HID_ARG_ARG_new.csv]

0.00000000 -65.5351 150.0625 -171.6807 -112.3123 -74.5101 -15.1294 -59.7729 -62.8563 83.8497 -165.3234 1.9644 -138.7006 153.7416 -63.9222 -64.8197 -178.0995 -91.0785 -178.5542
0.15647540 -73.7892 -13.9076 62.7614 -97.1281 -72.5244 -11.2641 -57.0089 -61.0516 176.0762 92.2496 179.8649 -73.3578 -18.6338 -64.7455 177.7668 -67.0410 172.7131 -178.8819
0.19676320 -67.0177 -24.2085 72.1837 96.5908 -92.9463 5.2428 66.4593 -172.0234 68.1552 176.9758 -0.1449 -73.0009 -21.7646 -66.6556 179.3737 -66.6922 170.4482 -179.9408
0.26170440 -75.6733 -10.4907 74.3441 -89.8641 -68.7661 -14.8580 -51.0055 -47.9772 -61.4518 169.8313 179.5929 -72.1557 -18.4866 -65.3179 175.2227 -68.6248 169.9955 -178.9152
0.34869550 -144.6633 150.8501 -177.1316 56.8893 -63.6513 -27.9058 179.0749 57.9137 -174.0216 83.9057 177.9499 -93.5196 -0.6721 -62.0084 178.9052 -67.2266 172.9169 1.1424
0.40837310 -77.5335 -8.7364 64.4245 -93.6684 -98.2152 3.0822 -55.5820 -173.2659 -177.7008 -175.0074 179.6306 -75.3901 -19.8353 -66.4762 178.9114 -67.9350 170.0024 -179.9635
0.55838010 -57.8151 -25.7564 74.3883 98.5673 -92.5622 3.9010 68.0753 -171.4641 70.3842 177.2548 0.8754 -133.3991 -31.8285 -63.7016 -64.1034 179.5751 -96.4280 -177.4551
0.62036020 -65.3962 147.3330 55.7903 23.2142 -67.7949 -16.4755 -60.2578 -62.8858 82.8000 -167.2345 -178.6442 -72.4862 -12.8829 68.8042 177.2262 -175.9869 177.6092 0.9125
0.77552240 -144.3428 157.3277 -173.7199 54.6832 -71.4124 -27.8672 178.8260 57.8561 -174.0962 83.7521 177.9039 -100.6037 152.9498 -60.3806 176.5464 -66.1596 174.4760 1.7726
0.84193490 -73.0578 -12.2019 77.0061 101.2210 -68.4663 -14.8687 -52.5035 -57.4274 175.5578 89.2527 179.5994 -72.8612 -18.1716 -65.0717 176.0642 -67.9742 171.2947 -178.7777
0.91034360 -74.2300 155.2872 -172.8049 55.3968 -70.6228 -28.0295 178.8660 57.8743 -174.0848 83.7680 -2.2173 -100.2667 152.6676 -60.2642 176.6932 -66.0499 174.6803 -178.1550
0.94634340 -69.1876 -19.1384 71.5244 95.5619 -78.1661 -6.9659 -61.8424 -178.6930 -64.4717 -79.7103 -177.0035 -73.2419 -19.7778 -64.9990 177.8670 -66.9347 172.1917 -179.0046
1.05776080 -144.6087 150.4794 -177.1053 58.4734 -65.4003 -22.7317 68.2751 -177.6121 179.5001 83.8140 -179.9508 -91.7222 -3.0399 -64.7721 179.8063 -68.7044 170.5896 -179.1856
1.08846620 -58.2956 -26.9448 74.6634 98.6596 -93.0780 0.5071 69.5411 -171.3333 70.5043 177.3386 0.9346 -122.0666 -33.4736 -62.0121 -70.6503 76.3808 -176.9447 178.6008
1.12081180 -57.7838 -29.5652 73.3379 98.5067 -86.9579 1.8650 67.7868 -170.2088 70.0707 177.2267 0.6519 -130.1502 9.8669 -61.3772 -64.3476 179.3298 -97.9972 2.5769
1.15702330 -72.5251 148.5118 -176.1078 58.9146 -64.9774 -22.9044 68.2244 -177.6340 179.5400 83.8682 -179.9698 -91.5973 -3.2908 -64.5933 -179.8737 -68.4229 170.9557 -179.1395
1.19546240 -75.7797 -9.8579 63.7216 -96.3651 -78.7219 -6.2718 -56.8159 -61.1900 177.2154 92.6468 179.9297 -70.0685 -17.9966 73.5929 -173.0286 -173.4658 -84.7349 -178.0808
1.21549070 -75.3631 -6.6571 72.2304 -91.2827 -68.9389 -10.7085 -51.5352 -48.5891 -61.2917 168.7740 -0.4969 -65.5344 -20.0153 71.3953 -172.9297 73.3478 -162.1458 0.4926
1.26517270 -87.0065 0.0032 65.3236 -92.9451 -110.5929 19.5489 -54.5814 -173.3014 -177.2089 -173.4186 179.7446 -70.9552 -17.6366 69.8186 -176.6156 70.4906 -174.8080 -178.8089
1.28815400 -72.5539 148.5340 -176.2334 59.2246 -65.3938 -22.0634 67.0452 -178.7235 -179.4504 -89.1723 -179.8671 -91.5014 -3.4010 -64.7783 -179.8540 -68.4083 170.6379 -179.1187
1.32766940 -73.9972 -10.0101 74.2630 -89.7255 -69.2340 -13.9860 -50.9550 -48.1092 -61.4706 169.9974 -0.3793 -69.3811 -17.5443 73.4291 -171.8038 -169.6633 -85.2516 2.0511
1.38841630 -73.8444 154.2041 -173.7309 -113.4688 -65.9292 -20.6175 63.2882 -178.8645 63.2096 79.2471 -3.1599 -141.9449 152.3331 -66.5728 -63.7931 -177.1716 -88.3872 -178.5501
1.41286780 -80.8517 161.7648 -172.6108 54.9366 -75.1267 -13.0855 -54.2225 -72.1136 64.0823 66.7394 3.1786 -123.3442 153.7073 -60.1464 175.8660 -66.3328 173.4395 2.0118
1.43829800 -144.5715 155.4471 -173.4626 -114.1288 -68.1167 -21.9289 61.2277 176.4562 -68.3995 -85.4103 1.5870 -142.4719 153.7103 -66.5237 -63.9184 -177.3794 -90.2291 3.2680
1.46907450 -64.3065 -13.3566 68.5572 -90.5750 -97.7171 0.7750 -53.1867 -173.0657 -176.0427 -173.9162 179.9571 -134.8787 -31.4067 -63.8314 -64.5747 -179.4693 -92.9998 -178.3591
1.50149010 -63.2156 -25.8918 73.5948 97.8762 -93.9505 0.4602 67.6283 -172.5317 69.2526 177.6377 0.3998 -79.5078 -18.0102 -62.0885 -179.2002 -178.2509 174.3827 -179.8407
1.55283290 -144.5785 150.1938 -177.1305 58.5617 -66.2963 -21.4159 67.7776 -176.0596 -64.4995 -84.3118 179.8298 -91.5117 -3.3118 -64.9321 -179.9648 -68.6806 170.6111 -179.3287
1.58842680 -144.3931 159.8279 -173.2699 56.2842 -77.5021 -3.5090 67.5954 -179.6479 179.7326 84.0556 -0.0376 -126.4436 152.8729 -63.3926 174.8451 -66.2783 174.0451 2.3821
1.61000740 -58.5779 -28.7445 74.6575 98.6409 -92.2374 -5.7418 70.0079 -171.3069 70.6892 178.2026 0.9786 -110.2230 -32.8664 -53.8171 -57.3395 -177.7059 -169.1737 0.1217
1.64833750 -72.4807 148.1993 -176.1210 59.0153 -65.8780 -21.5931 67.7143 -176.1009 -64.4976 -84.3121 179.8232 -91.3782 -3.5681 -64.7652 -179.6483 -68.3876 171.0115 -179.2758
1.67637030 -60.5929 -24.6967 63.0753 -95.9437 -105.6529 2.8902 67.3348 -176.0599 68.0567 -170.0490 -0.8976 -114.7894 -31.8700 -58.0569 -56.7713 -60.9237 168.2769 0.2403
1.69677080 -59.2299 -28.2752 73.7905 98.2835 -91.9979 -3.4100 69.3828 -171.5056 69.9745 178.2079 0.6455 -98.9014 -10.2020 -51.6151 -57.7400 -179.4269 -171.9679 0.0020
1.72211680 -70.0006 -19.2064 67.9471 87.5454 -71.2013 -11.3508 -62.3801 -173.5680 -66.5001 173.8052 179.9524 -72.3149 -19.3038 -64.5469 177.6730 -66.8410 172.6623 -178.7945
1.75263720 -144.5732 150.1762 -176.6188 59.1198 -66.9666 -20.9768 68.9520 -178.9435 67.1089 88.5165 0.2581 -91.5363 -3.3646 -64.6688 -179.8755 -68.6461 169.9781 -179.3219
1.79674720 -65.3971 148.8966 -171.5668 -112.0239 -73.4213 -20.0581 -60.0528 -62.6800 83.6736 -165.6299 1.8295 -131.5369 152.4812 -62.9313 -176.6590 -178.6645 -85.9011 0.5659
1.82160660 -60.5371 -24.0778 63.2244 -96.1560 -106.4597 4.2763 67.4295 -176.2024 68.0548 -169.8187 -0.8934 -117.9200 -31.2987 -61.3239 -171.4563 -66.2828 105.5365 177.5240
1.85010510 -74.8326 157.8550 -172.4258 57.0899 -77.4086 -2.6160 67.6138 -179.1836 -179.3549 -87.8042 0.1536 -126.2934 152.6406 -62.6035 175.8716 -66.3075 172.9420 -177.6557
1.87430290 -144.3777 159.3287 -173.0860 56.1998 -79.8945 -0.4828 69.2047 -176.4186 -66.8985 174.4937 0.1598 -127.3975 153.1027 -62.2576 176.9991 -66.4716 173.0364 -178.0752
1.90382590 -73.1466 -10.7519 76.6507 100.7940 -69.7731 -13.1955 -52.5487 -57.6840 175.6523 88.9492 179.5574 -69.8310 -17.5147 73.7005 -171.7535 -170.8828 -84.8722 2.1029
1.93546670 -73.8581 153.5271 -171.6703 -114.0682 -75.9026 -15.2525 -63.5590 -177.4070 -178.4101 -85.7885 0.5637 -139.3544 153.3324 -64.2627 -64.7724 -177.9439 -91.1296 -178.3376
1.96094480 -65.3133 148.2019 -171.4096 -111.4806 -72.9393 -23.1362 -60.2175 -62.6797 83.6346 -166.1432 1.8252 -126.8357 152.6161 -59.1228 -63.5955 -177.1138 -177.8456 179.9888
1.98975270 -70.5728 -17.3030 69.4111 93.1992 -69.1724 -13.0537 -61.5954 -59.6470 -61.1340 171.8913 -179.7790 -72.6939 -18.7496 -64.4545 177.5832 -66.7219 173.2125 -178.7501
2.01047760 -73.3848 147.9558 -171.1546 -125.1491 -107.8616 3.5593 -49.4834 -57.9120 170.5412 93.7209 0.1565 -128.1286 154.9477 -57.4388 173.1154 -67.0108 178.1148 1.8236
2.04226550 -74.9922 158.3118 -171.6195 54.2739 -75.6622 -12.2728 -63.9089 -177.4502 -179.0956 -85.9327 0.5808 -121.4445 153.5274 -59.6262 176.6411 -65.8324 173.9463 -177.8340
2.06753020 -64.4627 141.4155 -169.7274 -107.9407 -80.7437 -13.3010 -57.1216 -55.5419 -162.6648 -95.3130 -2.6747 -128.4530 154.5997 -63.5039 -72.6144 77.5105 -173.2469 179.3717
2.10157740 -69.9148 -19.1400 68.1826 87.7911 -70.9550 -11.7374 -63.1202 -178.7104 67.1817 -109.0220 -179.6271 -72.2350 -19.3119 -64.5333 177.5968 -66.8781 172.7345 -178.7993
2.12298420 -74.7928 157.5744 -172.2753 56.7252 -78.7778 -1.0508 67.2059 178.3328 67.0101 -174.9823 -0.2119 -127.0609 152.8286 -62.3366 176.5524 -66.2222 173.4767 -177.9222
2.14514650 -144.4943 155.3332 -173.8693 -113.9122 -71.2900 -16.9477 64.6855 178.1279 67.7317 -108.2262 0.6947 -141.4977 152.6588 -66.7452 -63.7898 -177.2833 -88.8655 1.8069
2.18005520 -73.4483 157.7602 -170.9499 54.7976 -79.2648 -7.7271 -56.1175 -53.0315 -59.9575 171.5804 0.2559 -124.0931 153.7565 -59.6713 177.4469 -65.6063 173.9642 2.0736
2.20025190 -74.9710 158.2008 -171.6232 54.2625 -75.4909 -12.8419 -64.1338 -178.7899 67.8545 -174.4545 -0.0150 -120.6940 153.4882 -59.5956 176.6296 -65.8221 173.8730 -177.8249
2.22682490 -74.9561 158.0675 -171.3723 54.5547 -76.4666 -11.2481 -64.2615 -176.4878 178.2673 87.5993 -0.2507 -121.7652 153.5622 -59.5299 176.8416 -65.7280 173.8235 -177.7904
2.25566160 -56.2835 -30.9306 66.4065 89.5393 -77.6882 -3.1773 80.1646 -59.0750 -62.0650 -150.9885 -2.0567 -130.1150 15.3216 -61.8687 -64.4675 179.7608 -98.0036 -177.3875
2.29610030 -75.4305 159.9012 -172.0934 54.2450 -73.7006 -14.3126 -63.7604 -177.1501 -64.1052 -82.7560 0.6156 -121.8995 153.4478 -59.9663 175.8401 -66.2156 172.8680 -177.7555
2.31615940 -75.3307 159.2521 -171.3973 -115.1834 -64.1634 -26.9223 79.1971 -157.5333 82.8580 -151.5980 2.5690 -145.4965 152.5248 -67.5301 -62.6851 -176.1469 -87.2220 -178.4350
2.34924490 -65.2490 151.8283 56.0114 19.2361 -63.3756 -22.3903 -56.5336 -52.3977 97.0035 86.4888 -0.2425 -73.8055 -10.8863 68.7596 177.9999 -176.5573 178.3709 0.8891
2.37675370 -61.3757 -26.8408 73.1356 98.1078 -91.8995 -1.5255 67.5119 -171.8542 69.1540 177.4352 0.3260 -80.8445 -17.4901 -61.9129 -179.5508 65.2671 83.2930 179.6019
2.40649160 -144.3104 157.1126 -173.8571 56.1098 -70.6779 -36.7239 -175.9715 56.8257 60.4494 -172.4628 179.8323 -88.2520 152.5971 -61.0281 176.7316 -66.3718 174.4784 1.6145
2.43272050 -75.7882 -14.0240 -166.9429 49.5511 -132.3152 33.1688 -64.7397 -66.1965 -178.4458 -88.1024 178.4376 -70.9526 -18.2842 70.4977 -173.9662 -178.3055 -82.9079 -178.3719
2.46277570 -79.2211 135.3879 -175.4474 -107.8436 -118.0112 -8.8962 -51.9792 -58.9559 176.3456 178.7236 -1.3319 -82.8914 153.9905 -58.0808 178.7582 -65.1247 178.8197 1.5480
2.49009590 -73.6653 153.4697 -174.2158 -113.1146 -65.5452 -23.1321 63.2345 -178.3460 63.5410 79.2978 -3.0928 -135.7714 151.2238 -68.0419 -71.5186 79.5745 -172.4322 179.8438
2.51075560 -62.6974 -15.8733 72.8185 97.2480 -73.0329 -14.1406 -59.4194 -61.6456 -173.7676 174.4936 -179.8465 -133.2605 -29.5216 -63.5274 -64.6890 -179.8009 -93.4111 -178.4931
2.55265930 -74.3495 155.2018 -172.9746 57.0525 -69.4387 -38.1134 -172.2279 178.1242 -65.2890 -83.2959 0.5087 -87.0052 152.2601 -60.9194 176.7377 -66.2800 174.5602 -178.2931
2.58154920 -144.3895 157.6427 -174.2699 56.3351 -68.8158 -39.2303 -172.4577 176.1194 67.5834 -106.3015 -179.1289 -87.8942 152.6855 -60.8472 176.1674 -66.4475 173.7133 1.8534
2.60457280 -144.3503 157.0628 -173.9065 56.1478 -70.4436 -37.0665 -176.3110 60.7027 176.5842 -86.8146 -179.4212 -87.9489 152.5628 -61.0402 176.6978 -66.3830 174.4381 1.6170
2.63338120 -101.0404 -12.3265 63.7247 -91.0805 -94.7980 -8.5979 -56.4037 -173.3736 -177.4671 -175.1259 179.7027 -78.2274 -12.7407 59.6185 -179.4402 169.3622 163.6342 -0.8259
2.65976290 -73.5102 152.5571 -173.6415 -112.6266 -69.0613 -20.4540 64.3539 -179.7438 179.9104 88.3456 0.6107 -134.6327 151.5058 -67.9489 -71.4031 79.5136 -172.5640 179.7198
2.68646770 -74.9350 157.0915 -172.4412 54.8671 -72.5512 -29.6783 179.2425 58.0495 -173.9814 83.9655 -2.2175 -79.7606 151.9381 -62.5039 179.4101 175.9215 89.1296 177.5200
2.70987520 -144.3181 157.0854 -173.8901 56.0778 -70.5000 -36.7211 -175.7573 58.5866 59.4887 83.6238 179.5857 -88.3683 152.5568 -61.0199 176.7093 -66.3787 174.4384 -178.3206
2.72996080 -74.4353 155.6884 -173.3150 57.0238 -68.0176 -39.1845 -172.4342 176.0748 67.5653 -106.3175 -179.1274 -87.9883 152.4168 -60.7354 176.2877 -66.3458 173.8882 -178.0659
2.75067400 -72.8910 -12.8032 64.9007 -98.1488 -77.2174 -1.0441 -60.3289 -175.7829 -177.6307 -83.7802 -179.6834 -65.8064 -20.4244 70.5180 -176.8654 71.2629 -168.0898 -179.2961
2.79062490 -144.4817 154.3912 -174.3173 -113.6901 -71.2338 -19.6571 63.1083 175.8831 66.6745 -174.7386 -0.0695 -134.5312 151.6666 -67.6007 -71.6295 79.3586 -172.5484 -0.1892
2.81148230 -144.4935 160.4647 -172.1240 58.7106 -73.9995 -5.7057 64.7623 177.5146 179.6048 -88.0027 0.1695 -138.5041 157.2271 -65.0721 -63.9276 -177.9489 -89.7097 1.4758
2.83947320 -144.5391 154.6822 -175.0379 -114.3453 -68.1692 -21.5067 60.6692 176.5583 177.5592 175.4167 -0.3565 -136.8156 151.4132 -68.9098 -178.5700 179.9566 179.2412 179.7926
2.86141260 -72.3278 151.0348 -170.6084 -112.9469 -78.9755 -17.4659 -56.1745 -57.2698 -175.9526 -179.0926 -0.3215 -130.3642 153.0403 -63.8543 -72.8542 77.6084 -172.7325 179.4962
2.88911930 -65.1695 -15.6763 67.0100 -93.8796 -76.6840 -19.6733 -55.7102 -59.3365 176.9042 94.9825 -179.8081 -112.5390 -32.6118 -58.7274 -56.5643 -60.6814 169.0151 -179.8577
2.93159250 -83.6813 0.8486 74.8632 104.2358 -116.2354 22.5786 -57.6498 -71.2910 74.1208 -177.4650 178.1600 -69.0400 -18.9862 69.4565 -178.7932 69.6062 -175.3404 -179.0617
2.96135050 -63.7998 -16.5865 68.8553 -90.1480 -94.8226 -6.5188 -53.4665 -172.9423 -175.7077 -173.5302 179.9713 -117.7536 -32.7597 -62.3954 -173.7724 -63.5323 -84.1840 -178.0643
2.98539170 -63.8250 -16.4532 68.7390 -90.1067 -94.7793 -6.7175 -53.5312 -173.0267 -175.7318 -173.7161 179.9865 -118.1563 -32.5282 -63.4866 -177.2883 -179.1667 -85.8596 -179.4219
3.01518250 -64.2223 147.8549 57.4212 21.3930 -68.7628 -17.8689 -59.6872 -61.4516 83.2739 -167.5259 -178.4732 -80.4040 -1.8490 67.9533 179.6267 179.2482 86.7417 -2.8182
3.04024170 -73.3281 -12.8521 65.2585 -97.6541 -79.2023 0.5687 -59.4070 -176.4046 66.9747 82.0176 179.2079 -66.0314 -20.3152 70.3692 -176.9908 71.2117 -168.5457 0.6151
3.06715560 -71.1852 151.2526 55.4455 22.3049 -66.1392 -19.2882 -65.7659 -179.5858 67.0141 -109.0135 -179.6288 -74.0048 -11.1431 68.9628 177.3548 -176.0896 178.4526 0.8453
3.08983460 -63.8097 -16.5998 68.7409 -90.0796 -94.6304 -7.1276 -53.5501 -173.0793 -175.7102 -173.8448 179.9977 -117.2306 -32.6464 -63.6384 -178.7018 67.7612 -173.7671 179.9789
3.12671120 -69.2481 -13.2672 67.1733 -91.7214 -97.3640 -2.8616 -54.3239 -172.9699 -176.5423 -173.9784 179.8482 -85.8230 -13.8793 -55.9358 -58.8664 -175.8863 179.7322 -179.8901
3.15019220 -71.6279 -11.6312 66.4082 -92.4759 -97.7782 0.7027 -54.5885 -173.1166 -176.8762 -174.4221 179.7974 -77.3948 -18.9144 -64.8487 176.5384 65.6858 -106.8156 -179.4886
3.17638050 -58.6333 -23.1181 66.9154 -93.3761 -107.0807 8.9019 69.8097 -158.1086 -55.1136 106.6576 -1.6982 -135.8083 -29.1919 -65.0658 -64.5648 179.8550 -98.6441 4.3566
3.22100630 -61.8379 -19.1428 76.7013 99.1979 -84.1919 -14.1579 -53.4285 -176.2895 -171.0450 -168.8823 -179.4024 -117.9237 -31.7638 -63.9609 -177.2522 179.6927 179.7767 179.8627
3.26973040 -66.3424 -22.4909 65.4036 85.2244 -64.2825 -12.3288 79.3133 -63.2176 -174.8933 87.3381 179.3298 -73.9925 -18.4475 -65.1352 176.5775 -67.1932 172.5666 -178.5064
3.30016720 -70.2176 -20.7193 61.9196 -99.7608 -74.6887 -2.7860 60.2150 64.6733 54.5854 86.6241 0.0436 -77.5255 -18.5204 -65.4641 178.7807 -67.4610 171.9895 -179.2720
3.32811460 -74.7533 -9.1953 69.4545 94.3248 -66.5402 -17.2528 -83.2722 60.5970 172.1838 80.9064 178.6669 -72.6799 -17.5297 -64.7112 176.9403 -67.2645 172.6003 -178.6756
3.35787030 -60.3810 -22.8388 62.4735 -99.5178 -85.0533 0.3347 68.7663 -177.6787 68.7459 90.1823 -1.5726 -132.3025 -33.1083 -63.5907 -63.8662 179.5302 -95.0098 2.0251
3.40755430 -144.5170 154.8696 -174.9839 -114.2270 -67.2219 -22.4116 60.0119 177.9431 175.2767 176.1385 -1.3589 -137.3051 151.6535 -68.0218 -175.0576 178.0853 90.3851 -179.8439
3.42764690 -143.6840 140.1518 -174.1779 -99.5309 -140.7095 5.8879 65.8587 178.8530 64.4239 83.1066 -0.1492 -79.0809 153.8512 -59.0504 -179.0181 -64.5282 177.7685 -178.4305
3.44918800 -67.2197 -19.8881 65.8693 -96.4189 -74.9908 -11.1911 -60.6397 -175.2569 -177.8651 -84.0879 -179.8259 -76.1023 -17.6531 -61.9266 177.8759 -179.3217 176.1450 -179.8725
3.47139040 -71.5071 -18.0905 64.9146 -96.4394 -68.9651 -13.3053 -69.7523 -93.2747 59.1726 90.4277 175.2305 -72.1884 -19.1004 -64.3922 177.7826 -66.7521 173.2322 -178.8241
3.49734500 -67.4068 -16.5941 76.0913 98.5637 -87.0139 -5.0226 -54.1146 -176.7151 -171.6971 -170.4050 -179.4661 -76.7248 -18.5876 -64.5232 175.4398 65.1069 -106.7023 -179.5162
3.53969760 -59.8477 -24.1925 66.7067 -92.9691 -111.8087 11.1582 64.8383 -178.2073 179.9459 -177.9275 -0.2372 -124.0896 -32.1768 -61.8889 -71.3876 76.4246 -176.2482 178.6886
3.56416350 -66.6948 -13.6626 76.7308 102.3580 -65.8449 -18.4587 -52.4932 -57.1525 175.1487 89.3876 179.6308 -77.6151 -13.0006 -63.4796 -172.0303 -66.1581 -95.0595 -177.7007
3.59694040 -64.0973 -21.5329 69.0877 91.0304 -73.6604 -12.4026 -60.6458 -176.2278 -177.3708 -85.5456 179.5608 -77.7845 -15.9145 -61.8277 -179.5295 -179.8359 -85.7696 -179.4218
3.62340320 -71.8229 -21.5103 71.5599 95.4235 -75.0004 -10.1115 -62.2942 -178.9628 -64.3533 -79.4408 -176.9962 -72.5768 -19.2865 -71.6470 156.7284 50.5460 -104.0412 -176.6976
3.65865510 -62.7707 -17.8437 71.4346 98.4604 -76.7494 -13.7936 -59.7919 -57.7474 -60.8221 171.7700 -179.9737 -122.4805 -32.0034 -62.5215 -71.1756 76.5787 -174.8208 178.3915
3.68172850 -64.9098 -20.6797 72.3194 97.1209 -78.4639 -8.9207 -60.6982 -177.8599 -63.4478 -79.5548 -176.9224 -76.0425 -18.1995 -63.6324 175.4866 65.1262 -106.5433 -179.4844
3.70764510 -71.1329 -11.6089 67.4706 -91.7077 -99.8278 -0.1363 -54.2426 -172.8428 -176.5004 -173.4425 179.8518 -78.7597 -18.1770 -60.1451 -63.4122 -174.0829 -87.0988 179.5404
3.73048870 -81.9684 6.2123 66.3697 -97.5204 -60.5569 -19.5705 -61.8141 -80.1907 65.4356 72.5045 0.3553 -65.6845 -18.3500 71.8878 -170.3192 73.9659 -159.0734 0.2502
3.75199580 -65.5266 -18.6405 75.4273 98.5490 -83.3081 -8.9959 -54.8701 -176.5257 -172.1172 -170.3070 -179.5108 -82.1792 -14.0756 -56.6144 -59.0569 -176.2899 86.2572 179.3867
3.77875940 -60.5012 -26.1397 63.4853 -95.4062 -104.3702 1.0479 68.7065 -174.9566 68.1023 -169.8191 -0.9176 -98.6210 -36.7095 -73.8044 75.7829 175.3537 -86.9603 0.7997
3.81370590 -63.2457 -18.5623 72.3169 96.5060 -72.0211 -22.0005 -60.3059 -61.5694 -173.3884 176.1963 -179.7502 -113.0763 -31.9547 -57.1325 -59.5597 -176.4970 -178.5026 -179.9458
3.85258640 -64.9077 -21.1094 69.5284 90.7764 -71.5202 -13.4675 -63.2685 -179.2875 64.5619 83.7385 179.7261 -75.9672 -17.0611 -61.7348 178.1772 -179.5014 176.8303 -179.8892
3.89061360 -63.4033 -19.9813 72.0137 95.9880 -66.9956 -18.4379 -60.5771 -62.6065 -174.5954 173.5236 -179.9682 -85.0711 -9.1382 -54.7071 -58.3272 -176.2472 179.6172 -179.9768
3.91230630 -59.9486 -24.5706 64.9294 -94.9243 -109.2536 8.5340 64.1338 178.7359 -66.9578 -83.9811 0.3146 -122.1775 -32.0355 -60.5358 -70.6713 76.3290 -179.4419 -1.5127
3.93710370 -72.4887 151.0016 -170.6936 -113.0660 -77.3455 -20.4901 -56.7515 -57.5450 -175.8742 -179.3385 -0.2837 -128.3451 152.7275 -59.7264 -64.0225 -177.1265 -177.8307 179.9730
3.95942540 -60.1518 127.8550 -173.4395 -142.6180 -67.2996 -21.4370 -61.4996 -65.2069 83.2304 -164.8531 2.1072 -121.2120 11.4882 61.9995 -178.3003 173.3372 170.6428 -0.1832
3.98266030 -73.6349 152.0258 -171.5015 -113.4773 -74.0160 -23.1068 -64.7755 -176.9846 178.7928 87.2628 -0.2932 -128.4095 152.2461 -59.7733 -63.9166 -177.0501 -177.5285 179.9973
4.00372020 -144.5196 154.7728 -175.0740 -114.0547 -68.5466 -20.7919 60.7428 177.2145 177.5077 176.0044 -0.3044 -136.1911 150.5879 -66.3279 -63.7603 -61.8992 -82.5137 0.6689
4.02807100 -61.7563 -19.2959 76.6123 99.1312 -83.8351 -14.4724 -53.5216 -176.3179 -171.1109 -169.0738 -179.3906 -117.6066 -31.8719 -64.0205 -179.1142 67.1339 -108.6073 -179.6367
4.04989200 -66.4726 -31.5826 -168.3688 -21.6518 -111.7238 21.9074 -51.0406 -58.1514 179.2318 -176.9539 179.7007 -69.8237 -18.7434 72.2482 -174.1220 -176.4553 -82.7730 -178.5140
4.07990150 -64.6764 -21.3413 66.8467 -95.2643 -71.6161 -14.9215 -61.4754 -175.4113 179.8608 87.9736 179.6958 -83.5337 -10.9907 -55.3444 -58.4877 -175.9631 179.4500 -179.9043
4.10484510 -62.2876 133.9772 -173.9102 -142.5926 -66.3900 -21.6460 -61.2242 -63.9677 83.2728 -166.9040 1.9432 -125.4064 13.4398 65.3517 -174.3518 65.7801 77.9617 -2.6520
4.12529990 -58.1169 -26.3629 -178.0256 64.0813 -113.3558 8.4056 -57.7579 -69.9032 74.9579 179.1396 177.7641 -134.1707 -17.4828 62.4406 177.4322 177.7743 84.3592 179.5146
4.15268380 -63.7699 -18.4052 71.2272 -89.9313 -73.2917 -21.2318 -58.1818 -55.6270 -60.8282 176.3782 -179.5910 -111.4993 -33.0056 -63.7409 -178.8589 67.7414 -173.7582 179.9817
4.18325750 -74.1954 -8.1042 -59.0917 -71.9882 -68.1962 -9.6047 -57.9613 -54.5216 -60.1291 172.6569 0.2686 -65.0997 -20.3793 71.3522 -175.3489 71.7040 -165.2138 0.1605
4.20495160 -63.4008 -19.4288 65.9485 -96.2235 -77.0033 -18.7739 -61.2098 -175.5864 -178.1143 -84.8059 -179.9773 -111.2018 -32.8801 -63.6877 -178.8202 67.7501 -173.7563 179.9811
4.23275980 -82.4321 56.3650 -162.9530 -92.3712 -66.7180 -16.2491 -62.2114 -65.9764 -177.7088 -96.9562 -0.4089 -70.4863 -15.4779 68.6490 -178.7788 -177.7216 179.7198 0.9227
4.25425310 -60.8273 -26.9363 63.2100 -96.3568 -96.0918 -3.3344 66.9340 178.5731 -67.8581 -179.4194 0.5928 -110.1195 -32.6637 -52.9492 -57.6210 -178.9404 -170.3991 0.0961
4.28728300 -53.8909 -35.6879 176.2392 47.1023 -112.5074 11.9080 -54.6577 -60.8263 174.9677 88.2703 -178.3133 -120.1931 -26.9629 -62.8524 -170.3479 -64.3776 -86.9506 -176.8234
4.31394970 -53.2020 -35.3954 177.7593 43.1727 -113.8348 11.5362 -55.6093 -61.2476 175.9440 88.2162 -178.4066 -134.2014 -16.1775 62.8019 177.3546 177.8657 84.0389 179.5148
4.33478190 -62.4758 -20.4241 69.5597 91.0567 -75.5904 -19.7021 -62.2661 -177.6539 68.0750 -174.4734 -179.9484 -110.6422 -32.8064 -63.6888 -178.8770 67.7172 -173.6240 179.9702
4.36958330 -64.0400 -21.2417 68.5260 89.4232 -70.8284 -13.4942 -62.3112 -173.5381 -66.6619 173.7934 179.8828 -76.1710 -16.6179 -62.5833 177.7058 64.0582 83.1257 179.6069
4.40288310 -144.5348 155.7187 -172.7247 57.2413 -63.6342 -17.4074 66.4574 178.3810 66.8167 -175.2107 179.8243 -80.8442 -12.7414 -60.1320 178.0818 -169.5908 -91.2263 -179.9890
4.42369800 -64.8539 -21.0959 68.7605 89.5809 -70.9118 -13.2909 -62.6441 -177.9802 67.9489 -174.3607 -179.9869 -75.2376 -17.3961 -63.2677 175.4852 65.0490 -106.6036 -179.4868
4.44524190 -64.8690 -29.9501 -176.6582 72.8884 -85.8333 -2.0668 -55.4552 -58.2833 -177.3380 179.7118 -179.9284 -77.7019 -18.5985 -61.0797 -179.3228 -178.1252 174.9254 -179.8038
4.48044100 -144.6029 154.6435 -174.0789 58.3771 -63.9882 -19.0725 66.4486 178.3849 66.8497 -175.0529 -0.2115 -81.9626 -10.8022 -62.2353 -178.9365 179.6989 178.4472 -179.7148
4.50068640 -63.2854 -19.3889 66.4203 -95.9829 -75.8434 -18.8594 -62.1891 -173.4972 -66.9702 174.3596 179.6651 -112.2924 -32.6745 -63.9718 -177.2513 -179.5884 -85.8221 -179.3404
4.52252020 -70.3497 -35.8081 173.5709 44.9372 -94.2861 31.1589 -51.0531 -49.7293 -60.0212 174.9421 -179.8555 -68.5233 -19.3034 68.3983 179.8103 68.8185 -176.1480 -179.2622
4.54928520 -61.7134 -24.2014 65.7526 86.4166 -68.0027 -14.7383 68.3526 -176.7684 -179.2259 91.2476 -2.4568 -80.3460 -13.5540 -57.8305 -59.8833 -171.2118 170.7754 -176.4935
4.58509820 -144.6593 155.2505 -173.3637 -115.3851 -71.0324 -15.7294 67.7712 -177.2112 -67.0297 174.4518 0.1596 -142.5264 141.9192 -173.8017 65.1175 177.4299 -178.1438 -179.9982
4.61054090 -63.8061 -22.3021 69.1947 91.4570 -74.7794 -14.5047 -61.9890 -172.4747 -66.9245 173.4250 179.6619 -124.9713 12.8499 63.9444 176.1889 -179.1103 -86.9280 0.3189
4.64678530 -71.5742 -16.2845 64.2354 86.2941 -66.3480 -15.3804 -73.4684 -91.0547 64.7915 92.4263 -179.9337 -72.3209 -18.4975 -64.2797 177.5904 -66.6508 173.5168 -178.7142
4.67305490 -60.0693 -25.9709 65.8327 -93.4679 -107.0547 5.4579 65.1402 -178.2254 179.9940 -178.4418 -0.1604 -114.6591 -33.0338 -61.9860 -178.6402 67.6612 -173.1330 179.9285
4.70518320 -60.0130 -26.2336 -174.6634 -110.4421 -75.9125 -11.0218 -63.5426 -177.5371 -178.8696 -86.1798 -179.4321 -121.4926 -31.4619 -62.2683 -70.9920 76.5509 -175.5898 178.4141
4.74174660 -144.6679 149.1416 -178.3928 60.2413 -66.4419 -21.7846 69.7300 -175.0173 -179.0271 89.4897 -179.6190 -96.7092 0.6098 -54.9812 -55.0073 -60.6338 167.0465 -179.8090
4.76669270 -105.4745 -15.5086 -57.6290 114.8633 -69.1121 -20.7331 -58.8991 -59.2999 -175.4861 179.0730 0.0326 -73.3076 -12.3055 59.6964 179.2583 170.6113 164.9191 -0.6993
4.78956480 -68.3471 -16.0902 64.5298 -98.3551 -71.1309 -9.4931 -62.2331 -173.5648 -66.3525 174.1363 -179.9770 -69.0167 -18.3380 72.2136 -172.5527 -179.1374 -177.6005 179.7745
4.81650060 -64.4529 151.0415 61.9937 179.0190 -68.7367 -19.6624 -59.8599 -61.8667 82.5527 -167.9655 0.8573 -81.3458 -5.7430 67.5321 179.7827 -68.0290 174.2950 0.1044
4.83658690 -70.8788 -20.3611 -159.7244 -38.4934 -69.9283 -8.5993 -57.7246 -54.3897 -60.0789 173.0953 -179.7967 -68.3795 -19.2290 75.2614 -172.0359 -172.6252 -84.2082 -177.9949
4.86278460 -58.7228 -31.2591 -177.3471 73.4339 -88.7618 -7.4319 -55.7943 -57.9420 -176.6731 -179.1217 -179.8522 -109.4068 -31.1034 -62.1662 -171.5416 -63.7867 -85.7775 -176.9900
4.89300200 -70.5692 -13.4706 63.9158 -97.9270 -70.1669 -6.8715 -69.8862 -94.0498 58.4680 90.7388 -4.9244 -64.5408 -21.0955 71.4550 -176.5841 71.0607 -167.2943 0.2557
4.91691500 -69.1107 156.2798 -168.3329 59.2937 -67.7793 -10.6290 -59.0253 -61.8006 82.3259 -167.6230 0.5890 -68.7287 -18.4730 70.9801 -177.1696 -67.6194 174.8739 0.1324
4.93961970 -82.2512 55.4838 -161.0980 -87.2025 -73.5015 -10.6626 -59.0955 -63.4010 81.3836 84.5208 -0.0899 -70.0145 -16.6452 68.4806 -179.2209 -177.4629 178.9721 0.9965
4.96301770 -60.6630 -25.3733 69.1610 92.4531 -109.8240 6.0358 65.2145 -178.2596 178.5511 90.8515 -2.1424 -97.6493 -13.6451 -56.6167 -59.8354 -172.6804 167.9716 3.0962
4.99957520 -59.4663 -26.5176 -174.7239 -109.6754 -75.7933 -2.6670 68.2137 -179.2612 68.4032 -108.0691 0.9087 -131.4274 -33.1352 -64.0247 -63.9073 179.5824 -94.1278 1.9388
5.02443220 -61.0516 -23.9773 62.7020 -98.2674 -79.0250 -11.3266 65.5461 -178.8658 -67.0874 -87.8092 -0.1860 -113.9951 -33.5275 -52.9626 -48.5847 -53.2516 126.5265 -4.4787
5.05775330 -144.3848 147.6821 -179.2843 59.5153 -66.6484 -21.3883 66.9957 179.1244 67.1678 -174.8922 179.8642 -88.2152 -5.7406 -61.2746 178.4101 64.4815 -108.4258 -179.7490
5.07920120 -79.7127 154.7760 54.2834 22.9449 -72.6840 -20.9678 -56.2518 -73.2236 64.0810 66.0394 3.9346 -75.0109 -15.6483 72.7714 95.6697 -172.9330 -160.6278 2.5258
5.10323390 -70.6451 -26.0910 -179.4912 -121.3526 -118.9378 22.7252 -58.1315 -71.0780 76.7685 179.9112 -0.7445 -70.7340 -18.3826 71.8384 -175.5441 177.8619 87.5154 -0.3881
5.13050920 -74.8976 158.1658 -169.9713 62.2529 -62.2059 -18.6937 65.5250 -178.9338 177.5816 177.4361 179.7555 -79.5860 -12.3359 -63.0826 -168.7217 -63.6726 -104.7443 -178.4217
5.15554430 -62.9641 -30.6503 -177.2041 73.1027 -83.0223 -4.8493 -55.4167 -57.9877 -177.6771 -179.9249 179.9710 -79.2194 -17.5022 -60.5392 -179.1492 68.1027 -174.1070 179.9232
5.18946440 -67.6687 -14.3141 71.9363 88.4479 -73.2086 -13.2513 -60.2610 94.3863 -174.9737 -86.5211 -179.6712 -75.1641 -17.2540 -64.1189 175.6422 65.1384 -106.8832 -179.5445
5.21371990 -105.4256 -15.7440 -60.1310 -78.8728 -68.8388 -20.9294 -59.7074 -57.3288 -59.1739 -83.0931 0.4190 -73.1963 -12.3351 59.7105 179.2690 170.6317 165.0742 -0.7225
5.23729060 -100.1157 -21.1234 64.2267 84.1538 -66.3005 -26.3157 -170.1542 176.6341 -67.9949 108.9559 179.4496 -69.7429 -13.4856 60.3351 179.5341 171.6629 166.5540 -0.5405
5.25865690 -62.7693 -21.7318 68.8224 90.7064 -71.8137 -13.6799 -61.1871 -176.1088 -177.5673 -85.4053 179.5880 -80.3978 -14.7348 -76.7303 69.6493 173.6894 -176.3447 179.9234
5.29893000 -70.0252 151.1633 58.2891 17.5513 -69.6704 -17.8981 -57.8982 -53.4786 -59.9082 171.5365 0.2196 -77.9898 -5.6725 67.7328 -179.6665 -67.4872 174.7676 -0.0458
5.33242690 -69.1781 156.1398 -168.4093 58.8129 -67.7016 -11.0620 -59.1026 -61.9051 82.2849 -167.6667 0.5795 -68.8363 -18.6235 70.6285 -177.2474 -67.8881 107.2797 -0.6517
5.35377620 -67.0866 -14.7274 69.8232 93.3630 -67.9128 -11.7536 -61.2838 -59.5957 -61.2659 172.0237 -179.7707 -68.8030 -18.0921 72.9888 -170.2655 -66.0206 173.6098 0.1213
5.37620240 -58.4326 -29.1383 -176.3478 73.2150 -89.2297 -5.8849 -55.6365 -58.1701 -176.8341 -179.8751 -179.8527 -127.0376 -19.7070 62.4347 175.4655 66.6702 -175.0234 179.8846
5.41001400 -144.2649 154.9212 -174.8459 58.8835 -77.5868 -21.6632 67.7558 179.5640 67.2656 -174.9359 -0.1911 -95.0620 151.8636 -58.5915 -179.3636 67.9784 -171.7466 -179.9756
5.43084550 -64.4173 147.7375 58.1842 16.9201 -66.1528 -20.7244 -87.6430 65.2998 -83.1586 -77.9732 -176.8691 -75.3932 -7.0600 67.7704 -179.4703 -67.4573 174.7262 -0.0475
5.45133990 -66.0994 -20.3255 67.1069 -94.0775 -70.1439 -14.5422 -69.1520 -92.6295 59.8405 90.0977 175.1873 -76.2222 -16.7829 -61.4454 178.3639 -179.5313 177.0040 -179.9012
5.48078340 -66.8334 -14.8131 69.8528 93.4797 -67.8764 -11.7931 -61.2778 -59.5999 -61.2730 172.0399 -179.7742 -68.6203 -18.4363 72.8716 -170.7402 -63.3451 -83.7772 -179.7812
5.50328240 -65.5127 -18.6692 74.8453 98.2452 -80.8836 -5.7884 -56.5710 -176.8115 -172.3815 -170.0699 -179.5565 -77.2349 -18.2901 -81.5308 62.3976 -86.0593 -172.4426 178.2838
5.53165550 -54.1259 -36.6221 172.8644 48.8770 -91.1927 -2.7644 -51.7977 -48.6138 -59.9655 172.8632 -179.8113 -126.7389 -18.3959 63.2849 178.8698 -68.0245 174.2988 -179.9592
5.56166740 -96.2959 38.3707 -159.1174 77.6425 -130.0562 18.4270 -61.7483 -65.3669 -178.8597 -90.5783 -179.4954 -80.7950 -12.4194 69.4826 -174.4684 70.0588 -172.8275 -179.4358
5.58718050 -63.5305 -21.3257 -59.1534 -68.7137 -79.5013 -16.2552 -57.5518 -58.6030 -176.2869 86.6769 179.3917 -110.2232 -32.9061 -63.3027 -177.5272 -179.1069 -85.9194 -179.4448
5.61656110 -144.6785 155.8254 -174.8881 59.2181 -69.0752 -5.0361 52.7195 54.7003 57.8481 164.9485 -1.3600 -79.5369 -15.7541 -67.5321 179.2452 67.2883 -174.2939 179.8923
5.65015890 -74.6206 157.0775 -172.0328 55.1629 -74.1866 -15.7433 -64.5795 -179.5499 64.9606 83.1258 -0.5443 -123.5561 156.3867 -62.1851 -179.8206 64.7302 83.2562 179.4850
5.67605380 -62.7037 -16.2396 64.9123 -98.0184 -69.9129 -8.3327 -62.0742 -173.4305 -66.3382 174.1211 -179.9836 -67.2394 -19.3694 72.0634 176.0133 67.0172 97.3662 -2.1890
5.69790820 -82.7325 156.8642 -173.7644 -121.8899 -67.5124 -18.7748 -54.5825 -71.8065 63.0041 65.7646 -174.6275 -71.0749 -23.3738 -174.0632 61.0195 -81.3174 176.7949 0.2333
5.72264540 -107.2100 -15.5871 -60.9050 -80.0809 -71.9031 -19.5603 -58.5523 -67.0663 76.8598 79.3038 -1.6165 -73.8846 -12.2640 60.0967 179.2206 171.2263 165.9980 -0.7045
5.74849680 -62.3322 -27.2622 -175.0866 -109.7246 -68.6878 -13.5187 -64.0427 -174.3019 -66.8119 173.7226 179.9267 -76.7593 -16.3838 -61.4908 178.0350 64.1422 83.1264 179.6087
5.77702350 -56.3494 -35.2696 -170.9809 -16.0044 -101.9686 3.5524 -50.4495 -55.8890 178.8695 -175.5657 179.1923 -110.1734 -32.1804 -62.0854 -177.8035 -179.0356 -85.8566 -179.4503
5.79790090 -59.3023 -34.1236 176.0173 57.1895 -80.4606 -15.3772 -64.6434 -68.2169 84.3932 -161.9657 -175.0010 -99.0967 -32.1272 -63.5085 -176.7405 178.1595 87.3102 179.8260
5.82231000 -62.4043 -21.0769 70.2158 92.5438 -77.5037 -22.1072 -59.1131 -175.8595 -176.6340 -85.4653 179.5949 -97.1652 -36.9242 -83.7589 63.6147 -87.6949 -163.7797 178.8170
5.86133790 -142.9211 132.1003 -174.6898 46.4618 -65.7193 -27.6065 -174.5564 60.2160 175.4521 -179.3042 -179.8805 -71.7485 -21.6808 -174.3170 170.9833 55.9278 103.8913 1.3383
5.88295860 -70.9916 -12.0092 66.9433 84.0086 -60.9679 -22.6703 -169.4863 172.6209 66.7728 -173.5392 -179.8910 -68.4810 -16.5212 71.9426 -172.5782 -179.3170 -178.5360 -0.3595
5.90483060 -62.4501 -21.4414 69.4031 90.5267 -68.3597 -16.1305 -63.7382 -179.1386 64.7434 83.7049 179.7105 -80.5403 -13.7429 -76.0754 70.6436 173.8034 -175.2242 179.9780
5.93968490 -60.7160 -22.7225 67.3327 -93.3886 -114.2486 20.5524 61.7556 -178.5324 179.8739 -179.5995 -0.4623 -128.5724 -37.2042 -79.4506 84.7934 -175.3177 80.2544 0.5770
5.97084260 -74.9952 153.0376 -60.0677 -75.0803 -69.2628 -17.8251 -58.5000 -59.0382 -175.5163 179.4286 179.9272 -72.2178 -20.9935 179.5664 56.9547 -174.4183 82.7915 -2.3636
5.99879530 -72.0868 151.5172 -57.6105 107.8367 -68.1578 -20.3532 -58.4215 -53.8758 -59.9782 171.7560 0.2426 -75.8253 -11.1484 66.1515 179.6509 178.7377 -89.0909 -0.2791
6.02460080 -83.1165 154.0280 -173.5694 -126.3511 -67.3739 -26.2816 -55.2054 -72.1105 62.9954 65.5767 4.3040 -132.5014 23.2479 62.6687 177.7059 -68.2841 174.9685 0.1442
6.04796090 -144.3405 156.4030 -174.7780 58.3802 -70.4201 -37.8795 -175.7758 58.6529 59.4224 83.6173 -0.4624 -90.3747 153.8635 -60.0181 179.3110 64.6001 83.3923 179.4954
6.07263940 -144.4572 149.6685 -178.4670 59.7030 -65.5834 -34.5037 -170.9120 175.5624 -178.8050 -86.8769 -179.7011 -77.1548 -19.5608 -164.8919 175.1934 179.6872 -179.6446 -0.0287
6.09304400 -65.4699 149.6732 57.6759 16.4024 -64.8500 -22.4507 -74.9032 84.2663 -87.9532 -172.3123 178.0956 -75.6633 -6.1932 67.8921 -179.3820 -67.3945 174.7922 -0.0477
6.11362930 -62.2916 -24.3473 -179.4493 -120.1489 -117.5375 28.0127 -57.8510 -70.9738 76.7529 179.7525 -0.7788 -65.9129 -20.7338 69.3140 171.0158 65.1948 92.2576 -3.1733
6.13615970 -147.7106 159.4433 62.6983 9.0291 -65.0688 -15.4184 68.0328 -177.4173 -67.1293 173.5822 -179.9029 -80.9674 -5.2161 -62.4348 -177.0902 178.7731 87.3331 179.8264
6.16044040 -60.8052 -24.7387 -161.0090 -34.4920 -78.0050 -14.0924 -56.5874 -58.1113 -176.0589 179.6247 179.9201 -126.7238 -20.4198 64.8289 178.7170 -178.7085 -175.7707 -179.8297
6.18136580 -59.2578 -27.5323 -174.3030 77.4708 -80.9483 -12.1526 -57.5947 -56.7721 -59.4456 -83.1453 -179.6449 -126.0092 -19.4978 63.2971 178.8199 -67.9994 174.2595 -179.9639
6.20712190 -63.1287 -29.2071 -163.4717 -30.1191 -73.5312 -12.4691 -57.4913 -53.9726 -60.0128 172.8261 -179.7626 -125.0045 14.9202 63.2018 176.9870 179.7560 -87.2390 -179.6200
6.22736240 -54.9875 -42.8997 171.4075 -142.5461 -95.8826 -6.3162 -51.2745 -46.7661 -57.5189 163.5248 179.9256 -92.1479 -31.6859 -62.5474 -178.8964 67.4508 -110.3958 -179.9016
6.26104600 -64.6135 -19.7401 64.9085 -96.2873 -66.4607 -18.6031 -69.8241 -92.8130 59.3969 89.7129 175.3407 -83.0262 -9.3879 -61.4679 -169.3146 -64.5456 -93.2802 -177.3516
6.30414220 -69.0973 -12.9117 -57.1731 115.6407 -68.0510 -11.8868 -57.9282 -59.0479 -175.5948 179.1200 0.0202 -68.3052 -18.4609 72.4163 -170.4254 -65.1931 106.9029 -0.4987
6.32762580 -86.2829 75.5131 -168.0718 -109.6642 -64.8053 -20.7282 -57.7505 -54.4848 -59.4285 -82.9379 0.4232 -75.6475 -12.7281 69.9473 177.0088 68.0444 89.0188 -2.2838
6.36099130 -65.5668 -19.0487 -170.8390 78.9512 -66.1102 -11.3644 -58.2888 -54.7033 -60.0732 173.9857 -179.7127 -67.8494 -19.0847 73.5115 -171.7312 -179.0749 -177.1821 179.8427
6.38204630 -64.7812 -24.6179 -161.4453 -34.9870 -65.8310 -14.9114 -64.8388 -176.3276 -64.4887 -83.5565 -179.5144 -74.7795 -16.6818 -62.6364 175.8617 65.1653 -106.6481 -179.4845
6.41364950 -70.2479 -12.5253 66.9713 84.2763 -60.7778 -22.2541 -169.7107 174.7891 178.6460 86.0534 179.5619 -67.3101 -17.3642 72.2967 -170.1609 -65.3729 107.2992 -0.4254
6.43557600 -66.0695 -24.9414 -174.8866 73.7968 -87.6543 5.9775 -54.2016 -57.9998 -177.7929 179.1585 179.9080 -69.2755 -18.9077 72.5245 -172.8853 -66.7644 173.6451 -179.9296
6.46854270 -64.4607 -12.2753 -57.0104 115.1538 -66.3296 -11.4845 -58.0279 -59.1622 -175.5560 179.0603 0.0274 -66.7769 -19.2412 72.0992 176.6089 67.3613 97.1859 -2.0925
6.49532150 -61.7598 -17.9086 80.2238 107.2677 -64.1031 -25.9405 -63.2566 -58.4778 -143.4850 -76.1622 177.4657 -126.3492 -22.0116 63.4774 -179.8023 -67.5102 107.7975 179.4483
6.52307110 -64.2413 -17.3641 68.4492 -90.3749 -92.9839 -7.7275 -53.6675 -173.1688 -175.7381 -174.1935 -179.9970 -110.5665 -43.8242 -143.4809 -66.6475 83.4848 86.7910 -179.8562
6.56832590 -134.0764 157.2640 -60.3060 -81.3735 -64.6735 -17.6605 67.4304 -179.2649 -179.9399 179.1118 0.0161 -80.5346 -11.6923 -62.5977 -173.9727 -66.5119 172.8493 -179.8824
6.58841690 -70.3367 -12.4358 67.2057 84.4821 -60.7458 -22.4351 -169.4770 176.0899 -68.3299 174.4078 179.9344 -67.3355 -17.2946 72.2366 -170.2385 -65.4145 107.2670 -0.4231
6.62464130 -144.2304 153.6855 -173.0899 57.1999 -73.1658 -37.6687 -173.4240 74.1557 -74.9491 -80.5045 -177.9876 -84.1055 153.1278 -65.4269 159.8249 54.1133 -105.2914 2.7884
6.64539470 -144.5897 154.0503 -174.6588 -117.9755 -75.0122 -5.6899 48.6940 59.0757 -176.0840 -90.8427 0.2722 -145.2701 138.7386 -173.7794 -91.0050 -179.9040 -179.6327 179.7537
6.67542640 -74.4117 155.9860 -173.5602 57.3450 -66.9702 -37.5791 -172.1596 179.5988 -67.6023 174.6796 0.0528 -96.5015 153.5191 -75.0863 67.5277 170.9452 84.1515 178.4097
6.69682620 -74.9803 155.9466 -61.2336 -75.7680 -85.0945 -5.6600 -63.5789 -178.8089 67.8078 -174.3474 -0.0433 -67.6777 153.4056 -63.7449 -174.8536 -69.7212 168.4635 178.1322
6.73293740 -146.4893 175.4379 71.6044 -65.6658 -59.3437 -19.0000 67.6126 -177.1890 -64.3930 -84.1075 -179.9938 -81.2425 -13.2047 -59.9349 -177.5310 68.2694 -171.2259 179.9806
6.75975470 -72.2519 149.0317 -174.8068 -123.0933 -67.9664 -18.8162 -57.9476 -58.3434 -175.5649 179.8362 179.9155 -72.0393 -23.0815 -172.4435 59.6361 175.1085 -179.4047 0.1570
6.78031090 -69.2579 -12.1504 -60.0685 -72.2818 -70.8506 -9.8095 -57.4379 -66.7376 76.6694 79.1780 -1.5984 -68.7427 -18.4206 72.8044 -172.3104 -178.9270 -177.0391 -0.1666
6.81525920 -123.0168 24.6923 -160.5991 77.7827 -64.0452 -19.4703 -58.8947 -54.7149 -60.1321 172.4378 -179.7971 -74.5151 -13.7879 73.2348 -165.9906 68.6460 74.8018 -174.4155
6.84869490 -73.1355 153.3810 -57.5994 113.7448 -67.2014 -20.4245 -58.8921 -59.1660 -175.4772 179.3301 179.9415 -76.9689 -10.2544 68.0732 -178.3122 -67.3909 174.2010 0.1180
6.87057430 -135.7619 156.2161 -60.0693 102.6706 -66.5703 -13.4199 67.8891 -177.7246 -67.2446 174.1153 0.1221 -72.0253 -18.9737 -63.3689 -179.2585 -67.8322 107.1423 179.0149
6.89693390 -66.7031 -19.1968 -171.1631 78.5084 -66.4769 -11.6991 -58.7613 -57.1205 -59.2754 -83.1116 -179.6593 -68.5564 -18.4897 73.4073 -170.0742 -66.0037 173.5939 -179.9526
6.93586130 -85.2397 -19.5647 -170.5328 79.1240 -66.5325 -21.1854 -58.9110 -54.5497 -59.9631 174.0245 -179.6786 -89.2858 0.6697 53.3265 61.2809 -179.6439 -98.4507 179.7366
6.96966480 -134.1373 156.2307 -59.4700 108.2729 -73.0533 -19.2812 64.8395 177.2276 64.4512 84.3819 -0.4473 -136.7168 155.8397 -69.0702 -177.8053 179.8279 179.1028 179.8421
7.00523950 -71.2261 153.0396 57.6664 18.7924 -69.1511 -18.2084 -65.1714 -175.5782 -64.4882 -84.0168 -179.4253 -84.9844 10.2555 67.9271 130.4286 -64.8162 -169.4910 -0.2495
7.02987570 -55.7839 -35.5836 172.6499 54.9405 -71.8066 -12.4765 -64.9900 -70.3096 82.5645 -162.4609 -176.2082 -123.9530 11.3938 60.2779 69.6706 170.3162 173.6461 -179.7338
7.06464200 -61.8544 -21.7016 -169.3863 79.0980 -71.1271 -19.7018 -60.3234 -59.8974 -170.9664 -83.6111 -179.1277 -126.1165 -20.7098 62.8797 176.0739 66.5901 -107.1048 -179.4712
7.10305230 -144.4238 156.4472 -175.1974 59.0001 -70.5303 -41.7606 -171.6823 -90.3192 -67.9589 -176.0326 177.7406 -87.0405 155.3007 -59.7659 -172.3512 -64.6842 -90.5011 -177.8884
7.12567060 -136.0427 156.6477 -61.2403 101.9909 -76.4963 -19.6022 -168.7724 174.3007 179.8320 179.9271 -179.9723 -62.8053 151.2921 -62.4826 -177.3734 -66.6392 107.9941 -1.5433
7.15817070 -134.6593 157.2223 -59.1077 107.6298 -64.7556 -17.6701 67.0452 178.7369 64.6479 84.6930 -0.5074 -81.1520 -11.2454 -62.4462 -173.7345 -66.4106 173.4679 -179.8976
7.18098530 -73.6626 149.7931 -59.4354 -74.7386 -85.8612 -13.9877 -78.5614 72.3237 63.4619 82.1902 -0.7687 -139.9461 157.7109 -64.6208 -64.4190 -177.5578 -90.3414 -178.4518
7.21523470 -66.8588 -33.3836 177.8670 -135.6293 -112.5249 22.2871 -54.3765 -54.3852 -59.3542 166.2583 -0.1538 -69.7619 -19.1021 72.1760 -174.5957 -64.4188 -83.7356 0.2933
7.25028540 -144.3540 157.5414 -174.4234 60.1391 -71.8956 -45.7172 -149.9908 -67.0737 -60.6298 149.7679 172.7574 -77.5720 152.7216 -61.1969 178.6280 -179.9468 -87.8646 -179.4402
7.28358350 -58.6725 -29.2917 -171.7768 9.7414 -79.3050 -11.7495 -60.1940 -72.9819 73.9741 79.7167 178.7888 -127.1894 -19.0389 63.0452 175.9764 64.1919 85.4042 -179.5718
7.30939140 -73.6335 153.6898 -57.7483 113.7833 -66.2136 -20.8884 -65.0046 -174.4194 -66.7826 173.8659 179.9427 -75.8463 -11.3605 67.7231 -178.0815 -67.3067 107.5299 -0.6555
7.33802170 -84.9044 10.2953 63.6941 -99.6475 -59.9603 -23.7519 -62.2675 -81.9537 63.1651 72.3282 0.3937 -69.3115 -13.1939 81.0015 -61.9207 -173.2990 -87.4045 0.8446
7.37406840 -75.7917 153.9330 -59.9474 -74.8984 -68.1387 -18.2198 -65.2314 -177.4854 179.8170 -179.9371 179.9431 -70.6534 -23.6198 -174.1323 55.7353 60.3997 -172.6217 -0.1639
7.42228560 -134.1143 156.1072 -59.5593 108.2159 -74.0063 -18.5346 64.2685 176.6981 66.9014 -174.8994 -0.1293 -135.3406 156.2762 -66.0684 -64.7183 -176.1038 -178.0952 -0.1436
7.44916790 -75.5302 153.2186 -60.0233 -74.2156 -77.5353 -19.1361 -64.4984 -177.4914 -178.9509 -85.9509 0.5566 -130.3696 156.3273 -61.9529 -63.0968 -62.0199 -82.3494 -179.3487
7.46997830 -61.9309 -22.6600 66.5717 86.9975 -64.8440 -24.1932 -174.5130 59.7902 176.5003 -86.6739 0.6597 -126.5478 26.8305 65.1318 137.6367 -67.0632 -176.7248 0.3410
7.49791770 -129.1878 155.0311 -65.5291 -10.5558 -65.0868 -18.9496 67.8969 -177.1151 -64.4640 -84.1651 0.0290 -84.9573 -8.2530 -62.3432 -172.7261 -66.5849 173.2295 -0.0117
7.52345870 -74.1010 154.7332 -174.0121 60.2993 -69.3128 -42.7914 -170.8080 -89.2953 -177.5035 177.0169 -0.3403 -83.6414 153.1429 -59.4837 178.9582 67.4564 -172.0981 179.9313
7.54473550 -75.7895 153.9276 -59.9968 -75.0378 -68.3831 -18.1878 -65.0728 -177.5780 -179.0605 -86.0443 -179.4984 -70.0666 -24.6018 -174.5659 59.7530 175.4321 -179.5486 0.1601
7.59036190 -73.6081 153.2645 -58.1367 114.0418 -70.6637 -29.4913 -174.4273 58.0699 59.2557 83.6941 179.6278 -133.2687 156.5118 -63.5870 -174.1861 -66.5619 174.5582 0.1330
7.62307910 -144.3598 156.5550 -174.1997 56.9368 -78.4895 -11.5135 71.3283 98.2329 -178.9670 -169.2202 -0.5132 -113.4789 153.2883 -58.1662 -59.8221 -59.6246 -80.9387 0.8149
7.65291810 -133.9725 156.4237 -60.4328 -81.6690 -64.4717 -22.8328 -171.7870 -94.0926 172.0851 -83.6182 -178.8110 -69.8583 -23.4227 -174.8295 61.4496 -81.2539 177.1063 -0.0062
7.68061130 -73.7188 154.2325 -57.8664 114.1196 -63.4118 -25.9114 -169.9757 173.1550 63.9580 84.0098 179.4079 -69.0359 -23.2635 -174.8356 61.4807 -81.2102 177.2905 0.1103
7.70312060 -82.9420 44.2564 -57.5167 -74.7569 -66.6838 -20.3691 -54.1615 -55.1122 -176.7828 -176.7509 -0.0234 -77.9555 -10.4037 68.3405 -179.5438 -179.0684 -179.0939 0.2402
7.75677360 -75.7387 154.0045 -59.7538 -74.3023 -68.7208 -17.3852 -64.6250 -174.2695 -66.7482 173.9652 179.9413 -69.3216 -25.7490 -170.5571 176.4705 -68.4013 174.7307 -0.0872
7.80646660 -129.5565 155.1597 -67.0537 -7.3444 -72.9238 -19.8237 64.7862 179.2171 179.8773 179.4980 -0.0941 -136.3889 155.4805 -66.3618 -63.5638 -61.9830 -82.3417 0.6839
7.83342060 -147.2016 168.0151 72.1671 -66.5823 -69.9543 -0.6551 70.7730 125.3327 -62.0182 -164.0009 -178.9423 -123.5816 9.3043 -61.0460 -172.6185 -65.7392 175.3843 -179.7241
7.87222500 -133.9889 156.4459 -60.4154 -81.5928 -64.8291 -22.6051 -171.7369 -94.2184 172.1080 -83.8961 -178.6691 -68.8573 -24.7266 -170.3918 175.0545 178.5709 86.0673 -0.5234
7.91917770 -134.0375 156.3814 -60.3494 -81.4944 -63.6215 -25.8386 -170.0477 176.2234 -68.3645 174.7356 179.9280 -67.9387 -24.6792 -170.1622 176.2275 -68.4084 174.5993 -0.0516
7.94118070 -75.7375 153.9787 -59.7475 -74.3201 -68.7347 -17.4874 -64.6475 -174.2955 -66.7719 174.0152 179.9311 -69.4452 -25.7498 -170.6152 176.8950 -65.8313 -83.3174 0.6413
8.06003570 -73.7357 154.1809 -57.8664 114.0570 -63.7029 -25.6724 -169.7887 174.9432 179.9742 179.6850 -179.9307 -68.5721 -23.4615 -173.9017 57.6293 59.7374 83.5421 -0.5110
8.09044320 -75.8533 154.4045 -59.9633 -74.6576 -63.5267 -25.8889 -169.8713 175.1006 179.0311 85.9847 179.5268 -69.0651 -22.9698 -173.9235 55.7468 60.5311 -173.0114 -0.0873
8.11380490 -87.2370 7.4776 -57.9843 -74.4207 -63.5868 -20.4971 -61.9109 -63.3375 -174.2963 -88.5238 -0.0889 -81.0857 -7.5306 65.4878 -96.0138 -68.7156 178.9829 -1.1873
8.18781170 -145.7092 160.9662 48.8467 -120.6866 -65.7382 -14.8314 68.5821 -179.4263 179.5816 85.3516 179.1399 -75.2354 -14.8033 -67.5425 81.4568 61.3373 171.8546 -178.2140
8.21006320 -73.7329 154.1994 -57.8557 114.0977 -63.9410 -25.0069 -169.0995 174.4774 -178.4261 -87.0506 -179.6617 -68.3213 -23.5478 -174.4353 56.0662 60.9816 -174.1544 0.0846
8.25839090 -75.8588 154.4134 -59.9465 -74.5948 -63.8491 -25.0026 -169.0940 174.4812 -178.4211 -87.0431 -179.6628 -68.2934 -23.5549 -174.4578 56.0645 60.9927 -174.1638 0.0879
8.30408320 -73.7472 154.1899 -57.8541 114.1018 -63.9122 -25.0536 -170.2193 171.8070 66.2537 -173.5342 179.9619 -68.7275 -23.2860 -174.5128 55.8558 60.9681 -173.2499 0.1027
8.32933090 -75.7377 154.1144 -59.7345 -74.1389 -68.8196 -17.0307 -64.5946 -174.1681 -66.7265 173.9372 179.9398 -69.0184 -26.1038 -169.9772 177.4414 -67.1845 111.4304 -0.5726
8.35964090 -75.8658 154.4094 -59.9003 -74.5021 -63.8234 -25.0501 -170.1877 171.8257 66.2856 -173.6043 179.9748 -68.6978 -23.2942 -174.5349 55.8555 60.9798 -173.2640 0.1063
8.38328670 -134.0429 156.5394 -60.3200 -81.1926 -63.6022 -25.2849 -169.5502 174.7304 -178.7607 -86.7708 -179.6739 -67.6199 -25.0086 -169.6883 177.1864 -67.2957 111.1696 -0.6015
8.40416160 -81.8381 10.5159 62.8309 -117.2807 -56.2292 -28.7447 -75.5063 81.9613 -92.4995 -163.5965 -4.7718 -73.6062 -10.6988 67.0589 -179.0109 -179.8953 -179.8580 -0.0623
8.43366940 -144.5845 146.9980 -174.8943 -98.7351 -136.2913 149.1264 -64.6507 -177.8313 68.3717 -172.9274 0.0623 -143.3742 135.7715 -176.7814 62.2727 168.6095 81.9969 179.1167
8.47971640 -147.8811 161.5039 63.4710 8.1716 -61.3569 -17.9722 78.7794 -70.6906 -64.7973 -81.0590 -179.3715 -80.7914 -6.3471 -61.8241 -171.9540 -64.2084 -93.4940 2.8242
8.49979530 -53.4230 -43.3465 171.7431 -143.8971 -93.6183 -7.6329 -52.0812 -46.7863 -57.5937 161.8647 179.9360 -96.7606 -30.4778 -87.2366 65.9724 65.0171 81.1992 177.2439
8.54040220 -82.2991 3.0294 -158.5702 83.4988 -61.7993 -18.7976 -58.6056 -59.1613 -175.5429 179.0049 -179.9628 -67.8251 -15.1148 82.5225 -61.8174 -175.1729 -85.4936 179.4802
8.61469250 -73.7156 154.0000 -57.9184 113.6347 -64.0079 -26.0347 -170.0827 176.2336 -68.3546 174.7545 179.9305 -68.2889 -24.8393 -169.7126 176.8932 -67.4630 111.0759 -0.5808
8.64642190 -134.0267 156.4874 -60.3062 -81.2855 -63.5069 -25.9957 -169.9986 176.8836 -65.6187 -83.3354 -179.5201 -68.0020 -24.7205 -169.6793 176.9062 -67.4332 111.2624 -0.5709
8.67033650 -75.8696 154.4203 -59.8943 -74.4709 -63.9294 -24.6916 -169.9936 171.7235 66.3163 -173.7197 -179.9914 -67.8965 -23.9608 -174.6700 57.7642 60.2979 83.6511 -0.6535
8.70341070 -70.4830 151.4263 57.7962 16.9725 -65.4284 -21.9266 -117.0090 -79.0751 69.2143 90.6416 -0.0345 -77.0715 -5.5583 67.8855 -179.3468 -67.3906 174.8209 -0.0547
8.77809050 -75.8603 154.4326 -59.8917 -74.4487 -63.9272 -24.4740 -169.1028 172.5243 64.2935 84.5399 179.0865 -67.2487 -24.3543 -174.7143 58.0373 60.4713 83.6603 -0.5628
8.90480330 -115.1708 -24.6307 -178.9322 -120.9112 -119.9658 59.4632 -60.2948 -69.9087 77.5607 -179.5714 -0.9462 -75.9815 -14.8514 75.4987 -164.1182 82.4440 -95.9357 -5.0466
8.96038540 -146.5498 166.3722 69.4508 -61.7395 -71.1528 -32.5922 -170.7345 173.8421 66.5364 -107.3660 -179.3487 -76.5461 157.9483 -62.3055 -179.3742 67.8296 -172.6411 -0.1131
8.99982520 -64.2830 -25.9526 -161.9615 -33.4855 -67.4626 -12.0348 -117.7753 -58.8754 -53.2705 -87.6219 179.9862 -77.8186 -15.4926 -61.5792 -179.7057 -179.7411 -85.9789 -179.4130
9.11547040 -144.9887 145.7392 178.1463 75.4217 -146.5523 142.5723 -174.1441 -92.3316 173.0713 -175.7277 -0.6198 -146.3996 143.6636 -170.5741 58.9047 55.2276 84.2094 177.7260
9.27155740 -74.9259 152.9755 -60.0553 -75.0291 -70.1544 -17.0227 -58.3026 -58.9313 -175.5449 179.5062 179.9182 -70.1377 -25.5770 -171.4566 72.6500 -75.5180 -79.9364 1.1356
9.45001280 -73.9538 150.0624 -60.0817 -75.0833 -72.3762 -17.5895 -81.5320 64.3982 175.5459 -86.2906 -179.3409 -71.0357 -24.0243 -174.1511 55.7619 60.3502 -172.5333 -0.1857
9.57910520 -144.9158 149.2132 -179.5921 71.1255 -143.8435 142.6273 -175.2024 -92.3079 175.6744 179.2778 0.0846 -137.4586 134.6031 -176.9288 62.6313 168.5528 82.1773 179.2193
9.67114190 -73.7195 154.2238 -57.8691 114.0999 -63.9383 -25.4261 -169.6417 174.4779 -178.8250 -87.3150 -179.6355 -68.5385 -24.3471 -171.2511 71.9174 -76.2570 -79.8667 1.1950
9.75262960 -66.5132 -9.2203 -167.2329 -115.2708 -56.9526 -20.4100 -81.1495 64.5047 -86.1848 178.9776 -4.2364 -66.9040 -17.9256 72.6179 178.1036 67.8424 98.6269 -1.6044
9.82693960 -74.6512 152.5042 -60.1507 -75.1289 -74.2053 -16.1112 -57.8349 -58.7239 -175.5991 179.5846 179.8971 -65.5987 -42.7230 -161.5060 -68.8994 -53.2163 157.2767 -0.5519
9.90508100 -72.0958 143.1731 -170.7127 -96.6269 -115.3146 155.8822 -63.2194 -83.1867 70.6394 84.3548 -5.5003 -139.4295 143.4308 -172.8513 64.3070 64.9387 -173.1989 -178.8421
9.92640700 -144.5151 156.2628 -174.9127 55.7202 -69.2231 -24.7121 179.1567 57.4253 -174.0781 83.5946 177.6829 -122.7209 74.4278 -63.4478 -177.4100 179.8035 178.5822 179.9642
9.95492860 -73.7319 154.2323 -57.8620 114.1487 -63.3458 -27.1811 -170.1878 175.2401 179.9409 179.9426 -179.9482 -78.1620 -10.2615 -127.4458 -64.2330 -174.8193 -179.8300 0.0772
10.04298660 -75.8052 154.4720 -59.9895 -74.6998 -64.9600 -22.4116 -171.3622 -94.2725 172.0030 -83.4726 -178.8816 -68.8000 -24.9133 -171.5671 72.0670 -76.4724 -79.7627 1.3879
10.20321470 -76.3392 156.2249 -59.6622 -74.0146 -79.4230 -0.4555 83.2519 -58.1782 -170.7032 -80.6335 1.6516 -67.3310 153.5678 -64.3524 178.7423 67.2180 -173.0812 179.9493
10.33840000 -144.1724 157.9535 -173.1233 56.8835 -74.8230 -32.0158 -161.5194 82.9638 -69.0164 -81.0315 -179.3722 -90.6119 151.8744 -81.4465 60.5436 -91.7221 -157.7703 -5.9959
10.47747240 -131.1861 151.2672 -74.3965 1.7928 -81.0022 -14.0176 71.3978 -74.7674 92.9402 -166.3109 -174.2498 -140.3602 155.0008 -67.8928 -170.7346 -66.3112 173.9026 -0.0720
11.02943640 -75.8335 154.4948 -59.9412 -74.5746 -65.8735 -20.8630 -159.9613 -114.7486 74.5510 -170.4314 -178.4624 -68.8143 -24.8207 -174.7829 59.8675 176.5761 -86.5563 0.5924
11.31321410 -84.4913 6.5691 -151.1894 -84.6420 -61.8181 -20.5079 -60.8767 -65.1420 80.3331 -169.8574 -179.7925 -78.3295 -2.7506 61.7865 91.2217 -85.9870 -82.6458 -174.3050
