# Supplementary material for: Exploiting Sequence-Dependent Rotamer Information in Global Optimization of Proteins
Source: J Phys Chem B. 2022 Oct 18;126(42):8381–90. doi: 10.1021/acs.jpcb.2c04647 (PMC9623586; doi:10.1021/acs.jpcb.2c04647)
Supplement: Supplementary file 2 — jp2c04647_si_002.zip [file jp2c04647_si_002.zip › TripeptideConformations/VAL_SER_PHE_new.csv]

0.00000000 -89.2188 -13.2073 -62.0887 -159.5192 152.1601 -71.1810 -138.3070 156.9539 -59.5854 -81.2403
0.15410826 -134.5535 158.1829 -65.6861 -155.4026 149.1672 -69.9817 -137.8634 157.5329 -54.1538 101.1483
0.44797506 -75.2363 156.2434 -63.6087 -155.4041 149.0341 -69.8152 -137.9575 157.5243 -54.1920 -77.8159
0.55381282 -79.2912 -11.3737 -61.8607 -157.6097 155.6595 -70.4574 -145.1116 152.3808 -174.4826 -103.6803
0.57701791 -134.4738 159.9108 -63.7469 -76.1285 151.7546 -58.4996 -135.2666 156.2800 -64.8977 101.2026
0.60883039 -134.7763 153.4996 54.5115 -136.3070 147.7578 -61.5375 -137.6842 157.3731 -55.8265 103.4648
0.69875222 -78.6251 -11.8166 -61.8978 -157.4351 154.0093 -70.3608 -147.1810 163.3905 62.3064 -90.0837
0.71960569 -134.5503 156.8725 -65.3788 -68.1541 149.7658 -57.7652 -146.2762 163.4453 63.6091 -89.4839
0.74511987 -84.9230 -9.6216 -61.9997 -67.8542 149.0872 -57.3447 -145.8123 163.4334 63.6271 90.9065
0.76664956 45.5915 32.5263 -60.3228 -128.1369 136.1732 -58.2458 -140.5159 157.5085 -53.9881 98.5261
0.80524046 -134.4922 156.9683 57.8343 -67.7974 149.1924 -57.7967 -145.7967 152.4655 -174.3229 -103.6528
0.84863919 -84.9206 -9.8079 60.8947 -67.9266 148.4372 -57.4225 -145.4588 152.3932 -174.5041 -103.6654
0.87935802 -132.3753 137.0116 -177.5620 -87.4608 142.6823 -59.7280 -137.7567 156.6903 -61.0529 102.2699
0.93083310 -79.3522 -13.6301 -62.6221 -137.3942 152.6726 -61.7445 -145.1270 152.3913 -174.5024 75.4252
0.97755528 -134.7742 154.8286 -67.6230 -142.0774 148.1525 -56.2492 -137.7708 157.4569 -55.1323 102.8296
1.00431171 -91.9638 -16.9594 59.9385 -147.5970 148.0029 -56.4817 -139.6294 157.0048 -59.6331 -80.7066
1.04160831 -79.8717 152.2673 56.4302 -136.5113 147.9500 -62.4172 -137.6203 157.3697 -55.8088 103.4304
1.06206560 -75.8544 154.4729 -64.9894 -143.3186 154.5383 60.0647 -139.3884 157.2358 -55.3764 -78.2074
1.08886136 -79.4149 -12.6536 -62.2944 -147.9640 161.2530 60.3230 -146.4305 163.2492 62.7177 90.5016
1.11009886 -77.5206 136.7025 -178.2147 -85.3668 142.0755 -60.0542 -137.7446 156.6325 -61.4649 -77.3869
1.14710741 -79.2063 -12.3834 -61.9909 -148.9360 153.1997 -169.8117 -146.5992 150.6171 -174.8028 75.9040
1.18597161 -134.4260 157.0790 57.7785 -74.6928 158.8570 57.3054 -145.2955 152.3574 -174.3812 -103.6394
1.21325627 -134.7251 156.1861 56.2464 -146.3942 153.8283 58.9699 -139.0574 157.2426 -54.9212 -77.9295
1.27114616 -86.6905 -9.1490 60.9682 -76.6336 158.6350 57.0258 -144.9599 152.2920 -174.5568 -103.6456
1.32276584 -79.0414 -13.4280 60.2774 -143.3622 153.8946 -57.2154 -145.0761 152.4149 -174.4919 75.4165
1.34415794 -73.4471 136.2701 -178.7451 -157.8215 155.2687 -70.7735 -134.6190 157.1364 -57.3283 -76.0818
1.36804416 -132.3311 138.2397 -56.0908 -95.3700 145.6985 -62.6024 -136.3353 156.7851 -59.7503 99.4896
1.42064798 -134.5340 156.9161 57.7885 -68.1249 149.9395 -55.0414 -146.3754 163.4439 63.5160 90.7710
1.44532230 -79.5108 -13.4444 60.3283 -137.5219 153.8607 -61.6939 -76.0488 161.2928 62.7237 -94.5770
1.47351512 -78.6031 -13.6982 60.2793 -143.1015 152.3480 -57.1813 -147.0384 163.4179 62.4573 -89.9441
1.49403636 -146.4450 148.8761 67.0778 -67.1795 149.1608 -57.6529 -146.1114 163.4365 63.7658 90.8773
1.54564129 -85.2487 -9.3149 60.9788 -67.7451 148.8378 -54.8818 -145.4141 152.4081 -174.5034 75.4347
1.57517533 -134.2787 157.1970 -65.5117 -145.7797 161.1639 60.4846 -146.7317 163.2471 62.4664 -89.9340
1.59704860 -134.2905 157.4158 -65.3588 -132.4951 150.0810 -60.9741 -148.1701 163.4046 61.7203 -90.0915
1.65023389 -146.3679 148.9477 66.9985 -66.8070 149.9713 -57.6355 -72.0967 149.8063 -174.5714 -102.4099
1.67461162 -146.4952 151.6756 -165.3988 -80.9582 157.3739 57.1592 -136.6008 156.2054 -63.9371 -81.4148
1.69551123 -72.8015 150.3530 -164.4509 -154.1914 155.6911 -69.3572 -133.6266 157.1482 -57.0123 99.9098
1.72107863 -80.4093 -10.5041 -61.4465 -148.7848 160.0589 60.6108 -146.5255 163.2025 62.6666 -89.8740
1.75309799 -134.4326 156.9414 57.8801 -78.0466 151.2732 -64.4550 -145.7354 152.4354 -174.3350 -103.6413
1.77310233 -86.5168 -10.1452 -61.7074 -80.2763 149.0499 -64.2466 -146.8727 163.4159 62.9855 90.9116
1.81121059 -146.1300 148.2263 65.8027 -156.8443 155.2069 -70.5074 -145.1142 152.3725 -174.5318 75.4333
1.83914057 -134.3808 156.9163 -65.3770 -78.3381 152.7954 -64.4823 -72.2184 149.8392 -174.5678 76.6284
1.86387917 -76.2381 -32.9078 -58.2747 -158.4817 155.7220 -70.5843 -135.8591 156.5901 -62.6011 -83.6028
1.88503866 -101.6401 -11.2613 -62.1781 -152.6584 145.0404 -169.8314 -140.3277 155.3551 -58.9973 97.5104
1.90975503 -134.5231 156.7453 57.8494 -73.1345 149.3772 -169.0937 -147.7235 162.0986 63.9600 -89.1812
1.94265118 -134.4444 156.8625 57.8796 -71.9473 148.4085 -169.5458 -147.0825 150.8709 -174.5860 75.9153
1.97227557 -73.2456 148.1634 68.7933 -138.2439 157.7526 60.7533 -136.6005 157.0850 -55.4529 -78.1000
1.99736954 -73.0312 136.5370 -57.6004 -148.0283 156.2091 -168.2787 -135.0536 154.6180 -58.0361 102.7685
2.03981428 -80.9925 156.5304 -63.3498 -132.5195 149.8529 -61.7112 -148.2969 163.3981 61.6279 -90.1366
2.09251086 -74.2219 149.5205 70.9993 -74.4841 151.2056 -58.3086 -135.0907 156.2142 -65.3899 -79.2246
2.11877796 -72.8293 148.8022 69.8373 -141.8269 154.2486 -168.9629 -134.9096 155.0777 -55.9900 -78.0257
2.19438555 -82.1442 -36.6664 -178.2664 -139.4658 150.6846 -60.7661 -137.9110 156.9853 -59.5002 97.9905
2.22298860 -146.2268 148.4453 66.0477 -146.0550 161.9223 60.6495 -144.8670 152.2606 -174.5322 75.4625
2.24428630 -132.2127 139.0316 -56.5698 -147.3294 159.8517 59.7202 -135.0750 156.7272 -57.6816 -78.3712
2.26660200 -72.9451 -23.1225 70.2577 -157.6345 155.7441 -70.1425 -145.1586 152.3939 -174.4650 75.4333
2.28741551 -77.7382 -26.9425 -166.8623 -151.1636 157.9636 60.0834 -138.9770 156.7451 -59.6595 -81.3405
2.32700371 -79.1917 -12.3045 -61.9965 -149.6241 152.3226 -167.8463 -146.4124 150.8218 -174.7590 75.8461
2.35345910 48.6936 30.0818 -58.9579 -159.0639 155.8328 -71.5203 -144.9512 152.3164 -174.5816 -103.6887
2.38745926 -72.1598 -23.4693 -165.5594 -157.3392 153.1442 -70.0195 -147.8773 163.3879 61.8422 -90.3073
2.45356315 -146.1882 148.2707 65.8308 -147.5307 152.8179 -169.8248 -146.6495 150.6386 -174.8198 75.9075
2.47524904 -146.3914 149.1748 66.4051 -144.8219 142.8091 -171.9087 -152.3354 162.2217 58.6730 89.0518
2.50974737 49.0510 40.3896 -157.2001 -139.8164 152.5161 -60.8789 -146.6226 163.3828 62.7728 -89.6299
2.53446790 -73.1437 136.2542 -179.0030 -147.5053 146.4073 -171.1236 -150.9329 162.1479 60.2551 -90.7254
2.55866190 -77.9288 -23.5385 -165.6372 -69.1151 148.5955 -57.4881 -145.6374 163.4313 63.7223 -89.4040
2.59766147 -79.5192 -12.2066 60.9683 -149.8946 159.0518 -163.5899 -70.9347 148.3145 -174.6949 -101.9959
2.63898697 -77.6586 -33.7304 -178.1599 -70.2867 148.6653 -57.6988 -145.6718 163.4346 63.7259 -89.3872
2.66168041 -72.0358 -31.8763 -58.3393 -157.0231 152.3784 -70.0505 -148.2737 163.3807 61.5776 89.9223
2.68629652 -72.8097 -24.8378 -166.7172 -137.1833 153.5241 -62.2474 -72.1738 149.8430 -174.6029 -102.4145
2.70728642 -146.2105 149.1687 67.9278 -76.7144 151.2662 -64.9167 -72.2039 149.7641 -174.5749 76.6456
2.72931751 -146.3661 151.7621 -167.2838 -142.5200 153.3543 -166.9854 -134.5580 155.0197 -56.2344 102.0551
2.76165423 -72.7123 -32.9996 -178.4927 -135.8745 153.1378 -60.4648 -145.2094 152.4178 -174.4589 75.4290
2.78940798 -72.8431 -32.8907 -58.2081 -136.0874 153.8571 -60.4727 -72.2120 149.8597 -174.5965 -102.4193
2.81805954 -73.0336 -23.8374 -165.8986 -147.1304 161.2345 60.6116 -146.6754 163.2511 62.5742 -89.8825
2.84335249 -72.9530 -32.4428 -178.4470 -147.1784 162.1765 60.3050 -144.8527 152.2697 -174.5048 75.4592
2.86514961 -73.3158 -23.5529 -165.8079 -147.1299 160.4693 59.4309 -74.1186 148.0759 -174.8114 -101.8680
2.88660859 -80.9789 -22.7833 70.2550 -88.3545 144.4772 -59.5490 -138.4428 156.5133 -62.9242 98.1376
2.91614085 -79.4886 -24.5591 70.7224 -151.0985 158.0295 61.1274 -138.3831 156.6290 -59.8498 -81.1733
2.93639821 -132.0780 137.0154 -55.6728 -73.4121 147.7721 -168.9003 -146.8853 162.0606 64.4579 -88.9695
2.97683144 -134.4058 157.1067 -65.3546 -72.0050 153.1265 53.7011 -73.8772 155.7997 -58.5991 105.8860
3.01170889 48.5565 31.4096 -59.1435 -88.2598 152.4058 57.1531 -140.1228 156.4805 -62.5866 98.1072
3.03880456 -73.0328 -32.3924 -178.4407 -147.1379 160.5267 58.9623 -74.0903 148.1507 -174.7972 -101.8897
3.05958495 -72.5858 -24.7401 68.9655 -143.1598 154.0373 -57.5440 -145.1557 152.4317 -174.4540 75.4219
3.11644328 -73.1284 -31.8796 -58.3091 -157.6286 155.5073 -70.2684 -76.6802 155.5368 -58.5780 -74.1068
3.14808715 -79.5846 -12.2563 60.9706 -149.8901 159.7826 -163.1380 -73.7257 153.8660 -58.4256 104.6927
3.17038742 -134.4363 156.8967 57.8919 -71.5589 146.7462 -168.5907 -146.8546 151.1421 -174.5196 75.8442
3.19259989 -72.0102 -24.9708 68.9461 -142.8242 151.6925 -57.4692 -147.6731 163.4160 62.0448 90.1798
3.22718843 -86.0418 -10.1698 -61.8815 -73.6879 147.3295 -168.0559 -146.5596 162.1639 64.3423 -89.0647
3.25318728 -70.4842 -32.6346 -58.2571 -146.6407 144.5666 -171.6634 -151.8926 162.2226 59.5508 -91.2129
3.27589254 -78.2203 -23.1580 70.2592 -68.7273 148.7167 -54.9232 -145.7040 163.4310 63.6548 90.8428
3.31534027 -73.9369 -21.9310 -164.5144 -148.1288 161.0571 61.1381 -144.8838 152.2050 -174.5174 75.4811
3.33871570 -72.2080 -32.6581 -58.0978 -141.7470 151.7302 -56.8509 -147.7101 163.4188 62.0389 -90.1590
3.36560985 -77.8991 -33.5557 -178.1097 -70.0168 148.7789 -55.1655 -145.7383 163.4340 63.6598 90.8608
3.40397162 53.7277 46.8855 -159.4259 -67.4634 149.4262 -57.1643 -146.0881 163.4420 63.6528 90.8838
3.42830683 -72.8653 -31.4409 -177.4424 -132.9566 153.1572 -63.3114 -145.3295 152.4007 -174.4158 -103.6618
3.45301584 -80.3864 -25.6398 69.3521 -151.8749 151.3314 54.4251 -137.6071 156.9279 -60.3476 98.2225
3.47547335 -73.0972 -31.2791 -57.2246 -132.9500 154.0231 -63.2121 -72.2367 149.8210 -174.5960 -102.4075
3.52411857 -71.1790 -32.0240 -57.3915 -132.1477 147.7960 -63.4021 -149.5816 163.3548 60.7153 89.5385
3.55268535 -134.3691 156.8681 -65.3917 -73.1150 153.6758 -164.3378 -71.0709 148.1036 -174.6508 77.0779
3.57503264 -76.4475 -34.5135 -178.1556 -85.2550 147.4584 -63.5014 -147.4190 163.4263 62.7238 90.9071
3.61680427 -73.1106 -23.7881 -165.6252 -148.6230 159.7495 -166.3225 -73.6263 153.8937 -58.4768 -75.6402
3.65779745 -73.1174 -23.7630 -165.6225 -148.6846 161.9361 -165.4488 -75.4689 160.7996 64.0003 -92.9664
3.71821583 -79.6520 -33.8746 -58.0591 -151.0276 153.2826 -166.9615 -137.5078 154.4093 -61.4516 96.9848
3.73994055 48.4494 32.0097 -59.6877 -86.8471 125.7120 53.2596 -138.8528 156.9517 -58.3550 106.8745
3.76719411 46.3114 35.3219 73.8186 -136.4308 153.5991 -58.1254 -145.0075 152.3248 -174.5841 75.4240
3.79388461 -146.3034 149.3627 67.5610 -70.8629 151.3475 53.2928 -74.1385 155.6324 -58.6108 105.8821
3.81497617 -78.3071 -24.5380 -165.7693 -75.5356 146.5905 -169.6223 -146.6698 150.8106 -174.7874 -103.2100
3.86203758 -77.5274 -34.2955 -178.1747 -77.4109 147.6945 -169.2232 -147.2377 162.0966 64.0149 91.3157
3.89491489 -78.1705 -33.8398 -178.1758 -78.7914 156.8873 56.0189 -76.8072 153.7504 -58.6330 -74.2700
3.93121480 55.6945 47.2975 -159.5175 -126.5166 139.1221 -64.4467 -139.8596 157.6439 -53.1483 100.4370
3.95390021 -146.3567 149.1237 67.7675 -71.7173 147.0697 -168.1907 -146.7651 162.1796 64.6012 -89.1780
3.98496527 53.0576 43.8502 -158.3454 -150.1248 153.2903 -169.8745 -146.4669 150.5418 -174.9075 -103.1926
4.03665471 53.5596 48.0550 -159.9707 -145.0678 161.8042 61.4748 -146.2456 163.2183 62.8189 90.5788
4.06705997 -78.1772 -23.3576 70.1547 -73.3062 147.6752 52.6194 -145.8319 163.4510 63.6179 90.8769
4.09166024 -72.4213 -23.9539 -166.0279 -147.6428 150.9383 54.4945 -147.7317 163.4424 62.0050 90.1547
4.12639578 -134.3954 156.7981 -65.4062 -73.7866 155.0457 -163.7205 -73.4493 153.5967 -58.5148 104.9955
4.17337537 -132.0614 137.0007 -175.9836 -73.4410 146.3329 -168.0866 -146.3221 162.1710 64.7274 -89.0264
4.20005593 -71.0038 -24.4407 -165.9227 -148.1982 144.8942 -169.9522 -150.8726 162.3565 60.2678 -90.9231
4.22401598 -73.0098 -23.6069 -165.5303 -149.4428 151.8229 -174.4076 -69.3655 156.7716 -174.4785 -104.3817
4.25327878 -72.1493 -32.8172 -58.2864 -147.8573 150.5401 53.8932 -147.9170 163.4421 61.8928 90.1015
4.28464598 -77.5075 -33.6268 -178.1423 -73.9890 146.5747 52.5721 -145.4983 152.4334 -174.5017 75.4537
4.31735702 -73.9998 148.0321 -166.9926 -141.7021 139.0093 54.4820 -151.8066 163.2570 58.2773 -91.6502
4.39311165 -73.2148 -23.7869 -165.9421 -148.4870 163.0033 59.9695 -71.5904 162.5314 62.3594 85.5610
4.41729265 -70.2363 -33.1505 -58.2896 -147.4332 139.8512 -170.9739 -152.9035 162.4319 58.2197 88.5191
4.44795780 -82.1273 -31.8448 -177.9418 -85.9146 146.0871 53.2829 -137.5716 156.4997 -63.5157 -81.9934
4.47523236 63.8867 -44.9860 -173.0565 -76.4299 150.0138 -63.1676 -146.8775 163.4177 62.9994 90.8570
4.49640829 -73.2248 -23.7190 -165.9250 -148.1452 158.1552 57.1506 -73.2148 156.4025 -58.4546 -73.7467
4.52607566 -80.6613 134.2932 -177.7958 61.2276 166.7488 -56.9092 -145.4976 163.4410 63.0827 90.5407
4.58249546 -73.0240 -31.9026 -58.1204 -148.8756 159.7261 -163.3556 -70.9583 148.3873 -174.6791 -102.0150
4.66902703 -73.0187 -32.6368 -58.2506 -148.2904 157.7539 56.3836 -73.5390 156.3788 -58.4671 -73.7569
4.74883938 52.4255 48.7069 -159.7422 -140.3255 135.6842 -171.8187 -140.5538 156.7490 -51.5600 99.8797
4.79809964 53.4420 48.9046 -160.3581 -133.1880 134.3492 54.4708 -139.5820 157.7954 -51.8912 -77.5835
4.87499929 -73.1286 -23.7307 -165.6307 -149.5142 160.1204 -163.1264 -73.7853 153.9016 -58.4243 104.6846
4.90185986 48.5255 37.0188 -60.3546 -132.2796 154.2540 58.4825 -145.0880 152.4085 -174.6008 75.4176
5.00568517 -78.2931 -24.4410 -165.7339 -76.3808 146.3554 -168.3476 -146.5307 162.1937 64.3528 -89.0791
5.02574024 -73.0684 -32.1709 -58.1592 -149.0514 151.5836 -174.2933 -72.1632 161.6225 -59.6203 -74.9878
5.09590180 -77.3810 -34.2749 -178.1545 -77.5522 146.1600 -168.4787 -146.7328 162.2170 64.2377 -89.1119
5.12403632 -73.0480 -32.0341 -58.1400 -148.9193 160.3231 -162.9465 -73.9243 153.9669 -58.4354 -74.9033
5.15733960 53.0934 43.8538 -158.3897 -150.7664 152.4192 -167.7781 -146.2713 150.7491 -174.8658 75.8359
5.23000653 48.5828 34.2176 74.8132 -158.7807 154.9852 -71.2448 -146.3016 163.3678 62.8426 90.5606
5.28489110 53.7748 50.4666 -160.8580 -144.2210 154.0947 56.0531 -145.0465 152.4054 -174.6025 75.4171
5.42330603 53.7297 50.4948 -160.8531 -143.7399 152.8866 55.9889 -146.6504 163.4352 62.6703 -89.7876
5.69467294 48.9863 33.2266 75.7079 -75.6367 155.9257 57.2177 -148.4919 163.3360 61.6255 -89.9339
5.74403072 48.6351 33.4209 75.3751 -150.4832 153.3422 -169.9521 -146.4826 150.5383 -174.9017 75.8953
5.81849938 53.4561 46.0010 -158.9864 -73.2374 147.8263 -168.0617 -147.0396 162.1768 64.2011 91.1680
5.95096392 48.6037 33.5449 75.3317 -150.1350 151.6229 -170.1636 -148.4439 162.0158 62.6683 -89.4818
6.08613395 55.1728 -37.3358 78.7763 -71.8334 149.7889 -60.5413 -146.4017 163.4346 63.3017 90.8743
6.19213602 55.1802 -37.5084 -157.7984 -72.1501 149.9732 -60.5528 -145.4750 152.3944 -174.4761 -103.6801
6.43311350 48.7654 34.5561 75.1788 -74.1578 148.9007 -169.1697 -147.4964 162.0692 63.9540 91.2065
6.75479075 48.9964 33.1880 75.7095 -73.0104 148.6212 52.7066 -146.4461 163.4521 63.3594 90.7480
6.97660270 56.5111 -20.7171 87.3600 -141.8982 154.0417 -58.2480 -146.6533 163.4086 62.7135 90.5528
7.13254513 48.6151 33.5674 75.3156 -150.7808 150.3059 -168.3670 -148.2856 162.1284 62.6125 -89.5977
7.56759915 47.9616 43.4325 71.6887 -136.9660 154.3037 58.0207 -145.0829 152.4097 -174.5997 75.4172
7.69788915 47.9191 43.2352 71.7521 -135.5093 152.8692 57.8265 -146.7979 163.4434 62.6205 90.5813
