# Supplementary material for: Exploiting Sequence-Dependent Rotamer Information in Global Optimization of Proteins
Source: J Phys Chem B. 2022 Oct 18;126(42):8381–90. doi: 10.1021/acs.jpcb.2c04647 (PMC9623586; doi:10.1021/acs.jpcb.2c04647)
Supplement: Supplementary file 2 — jp2c04647_si_002.zip [file jp2c04647_si_002.zip › TripeptideConformations/HIP_SER_THR_new.csv]

0.00000000 -144.1037 148.9545 60.6963 110.3510 -69.5745 -22.5061 57.1885 -83.4433 -3.7471 53.5712
0.09730719 -144.1798 147.9960 60.2596 108.6384 -67.0930 -23.0832 -55.6228 -84.0444 -4.1162 53.0108
0.22736226 -144.2475 159.6586 -169.2743 -120.8723 -64.5970 -18.4322 57.3257 -80.4107 -8.7777 52.1436
0.27429901 -144.3033 159.8068 -169.9262 -118.4437 -64.5201 -20.1327 57.3290 -82.8649 -7.3191 53.6774
0.35195555 -73.6952 157.9230 -168.4924 -120.1395 -64.2414 -18.3334 57.3796 -80.1460 -9.2385 52.1316
0.44949603 -144.3924 157.4230 -170.2643 -120.0869 -64.1716 -17.4376 -54.9321 -79.9160 -9.9664 51.4816
0.51037372 -144.4441 157.6617 -171.1106 -117.6459 -64.0444 -19.0858 -54.9256 -82.5586 -8.3855 53.0467
0.79072198 -144.1233 148.0198 60.2256 108.9022 -67.0752 -23.0210 -54.3036 -84.2421 -4.0029 53.0488
0.90544680 -143.7351 156.4012 -170.9492 -118.5670 -73.3156 -24.4658 56.1555 -133.9348 154.8659 58.0434
1.09132978 -144.3494 157.8368 -170.2247 -120.3861 -64.0652 -17.4825 -53.7758 -80.2730 -9.7539 51.5068
1.15233250 -144.4024 158.1021 -171.0499 -117.9814 -63.9385 -19.0660 -53.8006 -82.9077 -8.2007 53.0324
1.33344551 -144.8608 151.7522 63.9984 107.1095 -88.2822 -16.5868 57.5840 -73.0279 152.3488 51.9949
1.72207330 -143.8227 154.0737 -171.8996 -117.5610 -70.8540 -24.5991 -54.2533 -135.1064 154.8712 55.9849
1.77397971 -144.2147 149.2426 61.3915 111.5381 -74.1152 -19.1441 -65.2671 -83.4188 -4.4185 53.2596
1.84378353 -144.5631 149.5920 51.5586 86.0791 -82.8410 -18.7794 57.1338 -72.2166 151.8681 52.2355
2.00037352 -144.6192 157.5232 -164.9556 -90.7945 -69.2591 163.6393 60.2715 -80.0529 -10.4451 53.7499
2.02197382 -71.9325 147.0276 51.6667 80.0791 -79.8836 -19.5570 57.0604 -72.7076 152.9578 52.1856
2.04782939 -144.2962 164.7438 -167.3253 62.5140 -64.6422 -16.4641 57.7751 -78.8373 -11.3098 53.6725
2.07251087 -145.5154 164.8311 63.0906 86.9620 -68.2123 152.4404 -174.5779 -86.1788 -10.1246 54.3247
2.10187555 -73.0950 155.0232 -164.2920 -89.1657 -68.4429 163.7337 60.3263 -79.9993 -10.4171 53.7522
2.12306007 -145.7420 164.2598 62.8886 86.0601 -67.2021 154.6441 -57.7208 -136.8462 158.7464 54.6376
2.14423079 -143.7209 158.8353 -169.1032 -122.4029 -72.8917 -20.9391 57.4912 -150.1971 155.2398 -171.3173
2.26981188 -145.7782 164.4329 69.9940 -73.3360 -63.7597 -26.1604 57.3750 -103.2285 5.8042 58.5064
2.30912739 -144.7155 154.7591 -166.5755 -91.2662 -65.5060 153.2726 -57.3264 -84.1182 -14.1630 53.7341
2.40636422 -144.2535 159.2789 -169.0227 -119.2662 -68.4043 -15.7457 -66.0907 -83.0658 -7.9486 53.3930
2.45870954 -76.1271 162.8793 64.7260 83.1560 -66.6993 152.9823 -174.5032 -86.1590 -10.2571 54.3282
2.50563158 -72.2594 147.1794 50.8189 77.9474 -77.6282 -20.1860 -56.8732 -73.3106 152.5516 51.6688
2.57840139 -76.5111 147.7321 62.2168 98.0345 -81.5464 -18.4897 -56.5596 -72.9276 151.1439 51.4183
2.62185251 -136.1218 156.8101 -57.6644 -73.2706 -65.9667 -17.4730 -55.5352 -78.3281 -11.0444 52.4184
2.68205557 -134.8566 156.4360 -59.1621 107.1317 -66.0062 -17.4300 -55.5402 -78.2681 -11.0691 52.4161
2.70299695 -145.7466 164.5711 62.7460 86.0782 -65.7732 152.5639 -57.7614 -139.8200 157.6420 53.3841
2.74394997 -145.9910 162.2298 63.1220 85.8195 -60.5422 139.4093 -58.2735 -141.3891 139.5990 -54.4730
2.77481422 -145.7373 164.2062 62.9118 86.1246 -67.2394 154.7092 -57.7649 -138.0757 150.5619 50.7335
2.81334763 -144.7273 154.7483 -166.6341 -91.1150 -65.5540 154.2555 -57.4087 -76.7205 157.3317 52.4165
2.84327611 -145.3911 165.1889 63.4558 88.0765 -73.7277 158.2745 -64.7823 -84.4860 -13.9551 53.6862
2.90040569 -144.6838 157.3848 -164.6594 -90.3226 -67.6064 158.1068 56.0134 -79.0713 156.2285 52.3461
2.92424535 -144.7832 154.7556 -166.3032 -91.0087 -65.7540 153.7529 -57.4323 -134.5980 158.9132 55.3844
2.94621973 -144.7458 148.8390 50.6217 84.0418 -80.3479 -19.2576 -54.9129 -73.0393 151.6549 51.8143
2.97731465 -145.6278 164.6488 62.3625 84.6239 -67.1188 157.5965 -57.5745 -66.3836 138.1409 -51.0435
3.01028745 -144.6181 157.5080 -164.9714 -90.8282 -69.3895 163.9539 60.6445 -80.7262 -7.1360 52.8577
3.05217439 -145.5142 164.1764 62.7459 86.7758 -70.9329 159.5750 56.8670 -139.4642 157.5601 54.0012
3.09926175 -144.4103 156.0563 -170.4565 75.3577 -64.5903 149.4563 -56.8827 -84.5638 -14.0923 53.7736
3.13662400 -71.7752 146.8253 50.8147 77.9687 -77.2211 -20.2841 -54.6249 -73.3997 152.5748 51.7008
3.19747695 -143.3435 147.1481 59.2017 106.2453 -92.0888 -13.2232 58.4980 -145.2715 162.7270 -168.4248
3.23502126 -145.4287 164.7507 62.4333 85.6691 -71.5080 161.9401 56.3013 -74.8980 147.1594 49.4304
3.26144988 -76.6578 163.1791 64.9894 84.1108 -72.0829 158.9574 -65.1064 -84.2776 -14.0289 53.6774
3.29165126 -144.4391 149.6795 52.5851 88.3860 -88.1994 -15.6129 -62.6651 -73.7585 152.6894 51.8315
3.31265762 -145.4135 164.7521 62.3563 85.5291 -71.7439 162.8076 56.6613 -67.5808 136.7788 -51.1862
3.35807274 -144.2724 159.5957 -168.3961 72.5274 -71.1948 164.7348 60.3401 -80.3122 -10.2056 53.7600
3.37883509 -144.7262 154.7298 -166.6278 -91.1236 -65.5888 154.1157 -57.4349 -73.2076 149.1169 49.4221
3.41893092 -145.4009 165.1520 63.3455 87.7395 -73.8600 159.0866 -64.8144 -77.0924 157.3913 52.3705
3.44780695 -144.1735 158.3472 62.3234 -87.6111 -69.3524 148.4586 -57.2857 -85.3653 -13.6770 53.8229
3.46790123 -72.4435 152.3110 -165.9674 -89.6774 -64.5470 153.1532 -57.2209 -84.8121 -11.3392 52.7155
3.49065785 -144.3119 156.4457 -169.6114 74.6184 -66.8320 147.2155 -174.6846 -83.9101 -9.8462 54.2658
3.51364055 -145.6854 164.1210 62.7747 86.1678 -66.9968 154.8535 -55.0866 -138.0509 150.5814 50.7171
3.55440492 -70.1598 146.7430 69.9228 103.8511 -93.3414 -10.8522 -62.2904 -72.1196 151.8262 51.3862
3.58937437 -147.4077 147.6216 53.3205 28.7893 -67.3759 -14.9996 -55.1494 -77.5259 -5.3462 52.8803
3.63488913 -144.0947 150.0699 60.2649 109.8829 -65.3602 -29.3340 -170.5370 -80.6078 -3.0754 52.9242
3.65561409 -144.7013 156.0304 -165.4408 -92.3092 -66.3716 150.1462 -175.3201 -85.1806 -8.6097 53.2706
3.67907424 -75.5537 143.0296 54.4177 95.3132 -83.0631 -19.1949 60.4735 -121.6613 144.5801 -53.7892
3.70310566 -143.7838 155.4518 -171.1337 -117.2924 -69.0398 -33.6567 -170.3942 -127.6797 155.2867 55.8852
3.72704988 -144.0637 147.9938 60.6446 110.0696 -71.0355 -19.3508 -163.3293 -84.8910 -4.1531 53.1896
3.74961076 -72.6550 153.2307 -164.7938 -90.4445 -65.5414 150.2748 -175.2809 -85.1624 -8.6341 53.2682
3.79747088 -72.0637 142.3646 51.3587 83.7797 -81.2320 -26.1564 55.9648 -70.8603 138.9652 -52.3654
3.82757007 -134.7763 156.6371 -59.4418 106.9302 -65.8740 -17.5205 -55.4594 -78.5743 -10.0534 52.7225
3.84960080 -145.7669 162.0637 63.3663 86.9323 -65.1737 143.9572 -171.2884 -140.7085 138.5138 -53.7442
3.88845000 -145.3942 165.2008 63.4760 88.1050 -73.7521 158.2398 -64.7704 -85.3036 -11.0149 52.6762
3.90893547 -145.4355 164.3308 62.5179 85.8746 -71.9351 161.2791 -164.4025 -77.0344 156.7000 53.1956
3.94075928 -145.6060 164.4896 62.4084 85.3254 -65.7658 154.8936 -55.0072 -149.2821 158.9072 -168.6165
3.97755145 -76.0035 156.0544 58.5093 -102.3662 -68.2798 150.0712 -57.2103 -85.1533 -13.7909 53.7962
4.01568736 -145.4106 164.8247 62.3176 85.4754 -71.6000 162.7883 56.5971 -67.9431 137.7915 -48.9958
4.05047604 -145.5364 164.5043 62.8870 87.1317 -70.0870 155.8107 -167.7806 -139.3600 147.6412 50.4632
4.08038567 -144.2217 158.1291 -169.1543 -120.7807 -67.7158 -12.9775 -163.1059 -82.0015 -9.4168 51.3479
4.10069632 -145.3791 165.2228 63.2613 87.5814 -74.0053 159.7679 -64.8705 -66.4991 138.1610 -51.0946
4.12748159 -144.6205 157.5019 -164.8750 -90.6725 -68.9875 162.7183 59.2262 -68.6843 -28.9976 -47.4167
4.16105023 -144.3946 150.0948 -175.9312 76.1915 -137.4406 152.3705 -60.2716 -77.4433 157.5300 52.4505
4.18312528 -144.2379 150.9579 -176.0346 -109.0051 -137.3792 152.6737 -60.2557 -77.3710 157.4859 52.4236
4.20591346 -134.6567 156.2060 -59.5186 106.9419 -71.2643 148.3995 -174.7969 -84.4329 -9.9774 54.2936
4.23091147 -73.1141 155.0076 -164.2139 -89.0431 -68.1547 162.7910 59.2657 -68.6591 -28.9797 -47.4080
4.25344586 -145.4091 165.2236 63.2632 86.5670 -65.8633 157.5597 -54.7565 -153.4073 140.7218 -63.8850
4.27547642 -145.5268 166.0483 62.2876 84.3777 -68.3182 161.1962 -57.2681 -139.1841 140.4717 -51.0173
4.30679467 -71.9961 142.5328 51.3047 83.4457 -81.3387 -25.6898 56.4320 -70.7707 140.0013 -48.5607
4.34407455 -145.4365 164.4019 62.5248 85.8836 -71.7342 160.9413 -165.1345 -72.7393 146.9515 49.5293
4.37490294 -144.2164 151.4980 -176.0532 -111.8297 -147.5971 161.1057 59.3119 -134.3928 158.5988 55.3492
4.40137783 -145.8201 162.4846 63.5037 87.1354 -63.5880 142.0959 51.5451 -140.2064 139.6738 -53.7195
4.43158174 -145.4767 164.5199 62.7484 86.6604 -69.0161 155.2291 -168.1076 -150.3981 157.2241 -168.9335
4.45529525 -144.4604 156.1034 -170.2815 75.1906 -65.2725 151.1843 -56.9745 -135.0848 150.7712 51.5226
4.49994117 -73.5739 153.2958 -57.6520 -70.6651 -71.1901 148.4069 -174.8216 -84.4434 -9.9696 54.2974
4.52348640 -145.7655 163.7714 64.0447 87.4105 -72.4172 151.9856 52.6246 -140.8442 139.4194 -56.2545
4.54743961 -130.5231 155.5865 -66.1705 -10.6494 -71.2964 148.4215 -174.8026 -84.4581 -9.9732 54.2944
4.57602542 -68.1405 148.4846 54.6161 33.4195 -73.4375 165.2534 60.5407 -81.1089 -10.1957 53.7601
4.60661343 -142.8361 144.4443 55.7858 103.0160 -84.9417 -16.3666 -54.4426 -130.0720 143.2952 -53.5383
4.62720273 -135.7446 156.8329 -57.6182 -72.9994 -77.3675 -17.8413 57.8191 -148.4766 159.1241 -169.2885
4.67320223 -134.4440 156.5588 -59.0353 107.3998 -77.4959 -17.6521 57.8329 -148.3604 159.2479 -169.2584
4.69668230 -67.9378 147.6669 54.5778 32.0517 -69.7141 148.4940 -174.8572 -85.2176 -9.6884 54.3222
4.72574759 -145.1686 165.8911 64.3885 89.4760 -73.0502 159.9865 -65.1850 -153.2822 140.7048 -63.6273
4.76250043 -130.8034 156.2751 -66.0267 -10.5589 -65.8896 -17.2382 -54.1027 -77.9661 -10.5134 52.6050
4.78412152 -145.6223 164.7291 62.5818 85.1616 -66.7137 155.3799 -57.6976 -84.1563 -29.5041 -58.6296
4.80758094 -145.3735 165.2770 63.1905 87.4927 -73.8330 159.8677 -64.9018 -66.7716 139.2268 -48.8568
4.83507048 -145.5082 164.8648 62.7029 86.4206 -67.9487 155.6231 52.8519 -149.2202 158.9322 -168.6194
4.87263062 -144.0883 153.5713 62.0334 112.7696 -94.9358 13.0056 -54.3456 -62.3235 138.7259 -43.6911
4.89355658 -145.4543 164.6468 62.7950 86.4834 -69.7251 156.8247 -172.4759 -81.8094 -23.4162 -57.5708
4.92188852 -130.7088 156.5081 -65.0920 -11.8892 -77.1221 -18.3571 57.7607 -148.4844 159.0107 -169.3210
4.95124008 -144.4791 157.8233 -173.7371 -115.1601 -79.8334 67.6699 -58.0987 -78.1184 -15.8158 54.7964
4.97766792 -130.5208 155.7318 -66.1579 -10.6945 -68.1571 151.4729 -54.8466 -84.6285 -13.9495 53.7430
5.00878896 -145.4200 164.4579 62.3997 85.6831 -71.7962 161.8652 -165.3457 -65.8262 137.9266 -49.4631
5.03037183 -145.6232 164.7230 62.3873 84.6958 -66.8097 156.9417 -57.6648 -74.1263 156.0695 -165.5241
5.07368484 -144.4238 151.3359 -175.8257 75.5561 -147.3366 159.7746 58.3451 -75.5002 147.3857 49.5061
5.09573461 -134.6835 156.4021 -59.5801 106.9137 -76.0575 164.8741 60.7564 -81.6654 -6.9050 52.9433
5.11694215 -145.7577 162.2801 63.2008 86.7692 -64.0130 142.2052 -170.3609 -140.5146 138.7581 -53.7829
5.15900247 -76.0677 162.9878 64.1963 81.5670 -65.3724 155.9281 -57.5473 -84.0121 -29.5545 -58.6609
5.20692773 -144.4125 164.3904 -167.2826 62.9960 -60.3415 -26.1494 -168.2247 -76.7351 -10.1006 55.0213
5.23971490 -144.4390 157.3951 63.2157 -85.0538 -74.9361 145.0912 -169.7529 -138.0380 157.2764 55.4093
5.27039614 -76.1217 162.6963 64.4450 82.7674 -68.2512 157.2974 -172.4153 -81.8096 -23.5033 -57.5820
5.30078012 -143.8546 157.3317 -173.5412 63.7923 -65.6574 -20.2884 56.8754 -69.1757 -24.4966 -47.4639
5.33602935 -145.5123 164.6481 62.8393 87.1888 -69.6104 154.9944 -166.3646 -139.0780 147.7986 50.4756
5.37160064 -70.1059 148.6678 -177.8640 -106.7092 -146.6042 149.0071 -175.1684 -73.1182 -25.6208 -49.0817
5.41178739 -144.5868 157.5930 62.9477 -88.0735 -59.3492 123.6898 -172.7245 -140.2507 138.7667 -55.5771
5.43992773 -143.8973 156.8188 61.0231 -87.7399 -76.5153 158.1370 57.0856 -149.2322 158.5869 -168.8807
5.46929111 -135.7335 157.1723 -57.6607 -73.4510 -79.7123 -14.2079 -56.1871 -66.0952 136.7846 -49.6303
5.49369074 -144.2703 159.5195 -168.3763 72.5580 -70.8985 163.3497 59.0674 -69.1218 -29.1355 -47.4763
5.52931466 -135.8225 156.0988 -57.6773 -73.0141 -74.6108 -18.9519 -56.1665 -130.1742 140.0579 -55.2431
5.55333297 -144.0996 158.2057 62.0346 -87.8024 -69.8798 150.9694 -57.2593 -70.6483 -31.1030 -48.0336
5.57603394 -145.6678 164.3269 62.8349 85.7952 -65.9791 152.8089 -57.8473 -139.0891 13.7655 -168.7497
5.59708363 -130.2996 155.9919 -65.9037 -11.1067 -146.5899 160.7738 58.1442 -79.6874 156.1612 52.3423
5.62152305 -144.5488 158.5169 63.9492 -83.8366 -70.5634 140.6470 -170.7562 -141.1404 156.3213 53.2436
5.68034739 -145.3686 164.3869 62.2324 85.4958 -74.0549 168.9797 62.4133 -81.3737 -1.4960 -166.1071
5.70154462 -145.3707 164.4914 62.2747 85.5934 -73.0816 166.2492 60.0137 -73.3433 -22.5014 -166.2584
5.72600501 -145.4603 164.6092 62.7680 86.8163 -68.4515 153.9895 -166.8500 -150.3462 157.3241 -168.9188
5.77410039 -134.6904 156.4165 -59.6166 106.8843 -73.9697 159.6396 57.2210 -149.0382 158.6112 -168.8126
5.80205891 -144.6195 155.8103 -165.1593 -91.9187 -68.9391 156.1211 -163.6969 -77.1336 156.3558 52.8313
5.82431932 -145.7973 163.8783 65.4591 89.2128 -76.9538 152.6669 -172.8827 -134.3403 21.2742 -35.0133
5.85942214 -145.4790 164.8786 62.9637 86.7489 -68.4410 153.8184 -174.7675 -91.3667 -3.3548 -166.8839
5.88516131 -145.3769 165.3098 63.4825 88.1001 -73.5048 157.6025 -65.0797 -84.2245 -29.5096 -58.5445
5.90871260 -146.5519 150.7646 52.8092 39.6854 -65.3193 151.4656 -57.3914 -138.1936 157.8204 55.0358
5.93259502 -144.1602 156.6283 56.1365 -102.3364 -101.0757 -6.4152 -60.4440 -73.8571 149.8205 50.1552
5.95335545 -135.8340 156.5642 -57.5846 -73.0457 -73.4376 -19.9123 -54.4924 -134.8915 140.1981 -53.5600
5.97800431 -134.6998 156.3008 -59.5203 106.9665 -68.7647 152.5822 -57.3678 -70.8310 -31.0755 -48.0637
6.00903763 -76.0036 162.9409 64.1097 81.4580 -65.3704 156.5810 -57.4531 -75.6781 -24.9309 -166.9069
6.03097962 -75.9357 162.4319 63.8720 81.9017 -72.5585 169.4102 62.5373 -81.2599 -1.4961 -166.1128
6.05321405 -75.9599 162.5450 63.9188 81.9993 -71.6150 166.7001 60.1174 -73.2489 -22.4560 -166.2520
6.09140588 -151.1248 154.0709 66.5642 -8.2273 -68.5013 -17.8173 -55.7644 -69.8523 -21.4947 -43.7032
6.11279877 -144.6654 156.4095 -165.6428 -92.5985 -67.2219 155.0939 -167.0819 -154.2284 139.8301 -63.9688
6.13446279 -73.4268 152.8704 -58.0931 116.4596 -147.7672 153.0447 -168.9585 -136.5362 157.0403 55.0799
6.16396304 -144.3516 157.9095 54.8534 -106.1599 -93.0622 -10.8807 -61.6505 -64.3090 137.0706 -48.6544
6.18887299 -76.1252 162.8306 64.4828 82.8402 -67.3858 155.6919 -173.6238 -76.9710 -20.7709 -166.4679
6.21579803 -76.0453 162.9945 64.1437 81.4798 -65.4650 156.6494 -57.3962 -87.1076 -4.4794 -165.7350
6.24251494 -76.1816 162.9405 64.6113 82.9889 -66.9796 154.3219 -174.6868 -91.5074 -3.3886 -166.8926
6.28489721 -145.4561 164.8756 62.7823 86.4663 -68.7911 155.4167 -173.7255 -76.8510 -20.4261 -167.7604
6.30894492 -74.0712 154.1616 -57.6396 -70.6082 -68.2857 152.4614 -57.3402 -70.8307 -31.0731 -48.0575
6.35528004 -135.7707 156.8136 -58.2460 -74.0661 -146.5797 165.3303 61.7357 -69.6653 -28.7722 -47.5722
6.38244435 -145.5551 164.5947 62.3369 85.0663 -66.5746 156.5015 -54.7797 -75.6777 -24.8822 -166.8474
6.40518729 -144.6670 155.9788 -165.4699 -92.3191 -66.7711 151.3680 -175.3691 -88.9981 -3.8918 -166.8237
6.45707999 -148.1322 160.8415 73.3325 133.7244 -67.2704 -22.7616 58.8835 -88.8509 -14.9940 -56.3813
6.49567657 -76.0370 163.0460 64.0689 81.3672 -65.3635 156.8488 -57.4192 -75.5418 -24.3299 -168.0459
6.52003181 -75.9831 162.6176 63.8851 81.9274 -71.6995 167.0906 60.2927 -73.0594 -21.8810 -167.4383
6.55998684 -144.2455 157.0938 -168.1661 73.3836 -73.2950 153.0059 -65.5803 -70.6702 -31.0889 -48.0606
6.58422890 -145.5605 164.6444 62.3745 85.0980 -66.6558 156.5437 -54.7194 -87.1666 -4.4732 -165.7023
6.60662496 -144.1703 158.4317 62.4341 -86.9804 -67.8289 147.6132 -55.0289 -150.7102 158.4962 -167.5780
6.64986174 -144.2353 150.8523 -177.4019 -111.3865 -148.3910 151.9280 -170.1337 -151.8745 156.4508 -168.3388
6.67227343 -135.9414 156.5717 -58.2604 -73.9603 -68.5269 153.0796 -54.8502 -70.8444 -31.0281 -48.0136
6.70761383 -68.1618 148.5020 54.6192 33.4001 -73.1908 164.0718 59.3467 -69.5396 -29.1961 -47.5914
6.74444676 -75.9801 162.8427 63.9895 81.5079 -65.3224 157.0269 -54.6617 -75.6126 -24.8978 -166.8560
6.79372219 -74.0403 153.3829 -58.1052 116.5654 -72.0048 150.6623 -173.5376 -71.0744 -26.7735 -48.7376
6.82841264 -72.4530 141.9079 51.3268 85.0647 -78.8121 -35.1158 -170.9500 -69.9517 140.5908 -48.8994
6.85342991 -130.5171 155.6323 -66.1412 -10.7128 -68.5793 152.0466 -57.3653 -71.9659 -29.9247 -46.4713
6.88695827 -144.5860 155.4668 -165.2173 -91.7473 -70.4893 160.4167 -165.0755 -72.0011 154.7260 -165.9188
6.90964763 -144.6593 155.0575 -166.5393 -91.5375 -65.3520 153.7101 -54.6756 -75.8609 -24.7713 -166.8468
6.93278845 -135.8365 155.9442 -57.8725 -73.1708 -72.3390 -30.8530 -169.8839 -132.9572 158.9809 55.1249
6.96090663 -144.2627 161.0118 -170.7687 61.3756 -62.8878 -16.5601 -53.9390 -70.4039 -20.9747 -164.9116
6.98578545 -136.1456 156.3659 -57.6496 -73.2899 -74.9794 -33.1927 -170.8915 -81.0341 155.7638 51.6814
7.00884533 -72.4338 152.5233 -165.8870 -89.8729 -64.5261 153.8014 -54.5523 -75.8161 -24.7772 -166.8500
7.03144040 -134.7040 156.0968 -59.5524 106.9086 -77.1541 153.7415 -167.9845 -135.9966 137.4390 -55.1784
7.06974474 -135.7485 156.5107 -58.1808 -74.1797 -148.5353 165.2583 62.5978 -69.3929 -28.1490 -47.4652
7.08995290 -72.4292 141.7975 51.3191 85.1469 -78.5474 -34.3645 -171.3614 -70.2514 139.6149 -51.3302
7.11189220 -72.6044 152.9026 -170.6139 76.5138 -64.0853 149.3805 -56.9215 -76.3531 -24.7930 -166.8672
7.14617214 -145.4341 158.7414 68.3094 -78.1002 -72.5951 143.8049 -169.4725 -155.5578 140.1243 -64.6692
7.20676616 -72.4464 152.5153 -165.8857 -89.9133 -64.5356 153.5334 -54.4980 -86.9199 -4.7401 -165.7151
7.24138766 -145.3512 165.3436 63.2809 87.8282 -73.5087 158.8464 -64.9857 -75.4761 -24.3335 -168.0720
7.27059553 -146.6900 150.2255 53.2919 36.8376 -70.9237 151.9780 -168.5947 -137.8816 147.8294 51.7256
7.31425448 -74.3467 156.4295 52.7460 -117.7547 -86.7664 -16.6123 -56.5331 -74.1441 153.8756 -166.9279
7.34006007 -145.4731 165.0638 62.7357 86.3020 -68.2354 155.6816 52.2777 -76.5888 -25.5212 -167.0228
7.37848531 -73.7885 153.0364 -57.6459 -70.8147 -79.5322 154.4960 -64.3302 -71.0218 -31.0088 -48.1487
7.40872808 -148.0622 148.4578 57.4261 18.0658 -72.5197 -17.4568 57.7595 -74.5477 -13.6552 -165.1353
7.43504869 -143.9949 157.7652 61.6499 -87.7359 -73.6612 152.7060 53.6039 -73.5768 157.0642 -166.3010
7.45918355 -144.2703 158.0335 63.0568 -85.3647 -70.8892 143.8193 -169.1522 -150.8530 157.4263 -169.3470
7.52570422 -146.3930 149.8826 51.7684 41.1830 -69.8016 152.8125 -168.3310 -150.4825 156.8995 -169.3920
7.55098907 -144.0422 157.7089 62.0000 -87.2745 -73.5239 149.8427 -174.0028 -76.2348 -19.9167 -166.1232
7.60671852 -145.4909 165.1756 62.8538 86.4518 -67.9028 154.4348 51.7420 -91.8050 -4.6104 -165.7219
7.64735800 -143.7390 144.7979 51.5164 89.9017 -84.3642 -34.7405 -170.8642 -75.5738 154.6579 -166.5270
7.67807336 -135.6925 156.5601 -58.1972 -74.0674 -148.1127 153.4128 -174.8507 -76.7842 -20.1809 -166.2221
7.70127339 -135.9492 156.4825 -58.2257 -73.9353 -67.2722 148.4746 -57.5939 -137.7627 13.2718 -168.9122
7.72141746 -143.8083 156.6371 60.4882 -88.7262 -78.6793 161.9464 59.3517 -74.2085 -22.8901 -166.3120
7.75207446 -143.6442 160.5584 -170.9094 -129.8886 -64.5628 -17.0748 57.7843 -70.6422 -20.0578 -165.8434
7.77941878 -68.1145 148.2782 54.5539 33.2428 -72.8823 161.7824 58.5646 -81.9254 -28.6000 -58.8393
7.82390201 -144.1252 158.5769 62.2693 -87.6412 -69.1436 149.4019 -57.3135 -76.4349 -24.1217 -167.9644
7.87425015 -75.4922 161.0390 -168.6855 56.0913 -78.4798 -7.5113 57.5745 -68.3507 153.4571 -164.5844
7.90793244 -135.9379 156.5059 -58.2177 -73.9151 -68.3420 150.7199 -57.3814 -88.0483 -4.3904 -165.7983
7.94133891 -144.1866 157.8636 53.8752 -107.6868 -83.5038 -24.6720 -167.1800 -61.9338 136.1921 -48.9100
7.96349860 -73.6599 153.6238 -57.7331 -70.6957 -71.4063 152.1831 52.4160 -71.3530 -31.4161 -48.1532
7.99109454 -135.9314 156.5970 -58.2783 -73.9853 -76.3374 165.6926 61.7196 -82.2321 -1.8084 -166.0865
8.01285517 -135.9323 156.6170 -58.2930 -74.0033 -75.5662 162.9762 59.4828 -74.2743 -22.7682 -166.2910
8.03637734 -144.1627 151.5609 -175.3603 -109.5550 -136.7735 152.5861 -60.2551 -76.1369 -24.2990 -168.0412
8.05959590 -144.1645 152.2757 -175.0171 -109.5212 -147.4453 165.2618 62.2840 -73.6339 -21.7945 -167.3858
8.08711583 -135.8667 156.1497 -57.5530 -73.0346 -72.1524 -29.3336 -168.0072 -131.6245 140.0364 -54.1194
8.11048086 -147.4503 156.4949 69.3510 -64.2698 -63.1742 -33.5871 -170.1272 -77.0862 -12.5735 -29.5392
8.13620858 -147.5193 157.5369 58.6304 -175.3716 -71.0102 -21.9544 57.4848 -79.0410 -13.8113 -167.1008
8.17571896 -144.6356 165.4859 -167.3889 -116.5262 -59.9647 -19.0963 -167.8253 -61.4948 -27.2328 -36.0914
8.20445926 -68.0421 147.8201 54.4989 32.5518 -70.1369 151.8211 -171.8322 -70.8476 -26.0553 -48.5020
8.23038688 -134.6772 156.3441 -59.5260 106.9676 -68.3524 151.0361 -57.4476 -76.6280 -24.0777 -167.9212
8.25042330 -73.6103 153.3199 -57.6386 -70.6614 -71.3773 149.3883 -175.2025 -88.5612 -3.7405 -166.8127
8.28248304 -74.0846 154.2082 -57.6291 -70.6075 -67.8767 150.6408 -57.3588 -88.0170 -4.3991 -165.7975
8.33300067 -146.5661 163.2989 69.9854 122.8420 -64.3899 -18.8843 -54.1379 -116.7282 9.9660 -161.6560
8.37807147 -146.5051 152.0481 53.2628 40.4451 -66.5318 143.2165 -170.1310 -155.3432 140.2486 -59.1910
8.43134909 -146.4169 149.5518 51.7981 40.6427 -70.1842 152.2982 -168.5263 -151.3011 156.7191 -167.9261
8.46792761 -69.8454 152.8878 56.5427 34.5752 -76.3721 -16.8214 -163.1036 -76.4413 156.1938 -167.3184
8.49381782 -135.9250 156.6128 -58.2603 -73.9685 -68.1280 151.5145 -54.8602 -76.4907 -24.6948 -166.7788
8.52393583 -68.1612 148.4303 54.5451 33.5275 -73.9487 166.7858 62.0613 -82.0508 -1.8210 -166.0766
8.54756450 -74.5390 154.3112 -58.0996 116.5595 -67.8826 150.9602 -57.4243 -76.6050 -24.0825 -167.9202
8.60925055 -144.9058 177.3368 69.6020 118.2947 -75.3737 7.1849 58.7341 -65.7207 153.3353 -166.9959
8.68174861 -148.2208 164.7296 75.4160 135.0964 -71.2442 -19.8452 59.8569 51.0568 27.9544 -164.6427
8.71426842 -144.5068 154.9672 -175.6560 -114.5058 -78.9284 60.5265 -57.0806 -75.0235 -23.9509 -167.0378
8.82308511 -136.0144 156.4396 -57.5092 -72.6956 -74.7332 -35.5939 -171.5497 -84.1071 154.8942 -167.4967
8.84379772 -74.3339 154.1415 -58.1287 116.5511 -67.8287 151.5219 -54.7681 -76.4558 -24.6981 -166.7802
8.91710474 -144.2241 157.8024 52.0777 -112.0414 -85.9072 -24.6190 -167.1120 -68.9308 153.5721 -167.6350
8.94154575 -135.9203 156.6117 -58.2649 -73.9713 -68.1363 151.5695 -54.8453 -76.5623 -24.0498 -167.8719
9.02265689 -73.8957 154.0327 -57.6792 -70.6746 -67.8360 151.2881 -54.6940 -87.8499 -4.4371 -165.7583
9.05862351 -146.5019 163.8222 69.9146 122.9284 -64.3624 -18.4020 -53.4424 -117.7927 10.7701 -161.7077
9.17590826 -147.7052 151.5209 59.2804 17.2861 -84.0507 -12.1783 -62.9977 -75.1515 -18.8194 -165.4500
9.26388980 -68.1532 148.3864 54.6290 32.6387 -66.2960 152.5022 -54.5841 -87.8298 -4.5067 -165.7177
9.31283440 -144.2043 157.4175 54.6474 -107.1686 -98.9383 -7.6489 -163.7406 -76.0421 155.0537 -167.1236
9.42283422 -148.7070 155.8412 62.8484 9.7538 -79.1735 -6.2223 -164.0622 -68.7748 -24.6522 -42.9822
9.44802163 -135.8760 156.6754 -58.2816 -73.9648 -71.0181 150.3572 52.2292 -77.0508 -25.0497 -166.8840
9.47957575 -144.9960 175.6797 69.3387 119.3171 -76.1683 7.5544 58.7627 -65.8731 153.0348 -165.7999
9.57088329 -143.6172 159.4323 -170.2412 -130.7346 -68.4224 -13.2507 -65.7339 -71.1293 -20.5485 -164.5527
9.65792344 -135.8698 156.6669 -58.2723 -73.9601 -70.6862 148.7436 51.8340 -90.5759 -4.6748 -165.7660
9.81620714 -135.7805 156.0003 -57.8336 -73.4329 -64.9327 -27.2771 -168.9278 -72.1005 -17.4180 -165.2968
9.88500783 -144.2181 157.6562 51.9513 -112.0828 -86.1767 -24.5907 -167.1171 -68.8450 152.9560 -166.8524
9.92816459 -148.2668 163.7108 75.4173 134.3672 -71.1110 -22.5074 56.1346 54.2910 178.2565 -154.3161
9.98983088 -74.1364 153.7587 -58.1651 116.4814 -70.6172 148.8500 51.8379 -90.5015 -4.7038 -165.7618
10.60816647 -143.7774 160.2394 -170.2342 -130.3423 -60.5447 -26.0917 -168.1542 -69.0024 -19.5027 -164.0088
10.63900878 -135.4656 157.1685 -57.1968 -72.9293 -91.3212 -3.3217 -164.1387 -75.4311 154.8579 -165.7807
10.65990842 -148.1425 159.6116 73.2424 133.7184 -66.3576 -27.9862 -169.7688 -81.1659 -18.6326 -58.9100
10.73700918 -147.8968 157.1036 60.2444 -178.8881 -66.2677 -29.0696 -169.2238 -75.7336 -13.0795 -164.8869
11.00801277 -143.7594 160.3217 -170.1905 -130.4086 -60.5503 -25.9375 -168.1301 -68.8296 -19.4037 -165.0989
11.12221118 -135.7117 156.6081 -58.1716 -73.9788 -147.5921 158.4045 -167.0439 -67.1585 132.6651 -49.5427
11.41320162 -143.7555 160.3139 -170.2813 -130.2653 -60.6535 -25.6012 -169.4454 -69.1481 -19.5902 -164.0670
12.00206997 -146.6010 154.4530 68.8735 127.4548 -63.8752 -35.4552 -171.2026 -89.0602 -3.9406 -162.7364
12.15015602 -144.9284 159.7187 63.6241 97.6424 -147.9622 156.2232 -169.4770 57.1963 -26.7322 -150.9275
