# Supplementary material for: Exploiting Sequence-Dependent Rotamer Information in Global Optimization of Proteins
Source: J Phys Chem B. 2022 Oct 18;126(42):8381–90. doi: 10.1021/acs.jpcb.2c04647 (PMC9623586; doi:10.1021/acs.jpcb.2c04647)
Supplement: Supplementary file 2 — jp2c04647_si_002.zip [file jp2c04647_si_002.zip › TripeptideConformations/CYS_HIE_ILE_new.csv]

0.00000000 -78.5342 -12.1427 62.5697 -145.8836 153.7360 -176.4929 43.4147 -81.3649 -13.6276 64.3224 172.7695
0.15084769 -77.5829 -12.6776 -61.1191 -145.2161 153.5978 -176.4790 43.5046 -81.3522 -13.6510 64.3241 172.7748
0.28051188 -78.6275 -12.1144 62.5620 -146.3028 157.9703 -173.2767 -106.0818 -74.8567 -15.1550 64.0392 173.0223
0.30102935 -77.5170 -12.7504 -59.8407 -145.2070 153.6134 -176.4800 43.5002 -81.3570 -13.6519 64.3238 172.7737
0.33896797 -84.6516 -7.9501 -64.1511 -145.2351 153.6991 -176.4646 43.4908 -81.4364 -13.6426 64.3270 172.7726
0.42424715 -77.6201 -12.7834 -61.1380 -145.7699 157.8240 -173.3280 -106.1301 -74.8683 -15.1472 64.0466 173.0254
0.56363508 -78.6578 -11.2319 62.0504 -145.4786 153.7091 -176.5525 43.4919 -81.3998 -13.6480 64.3304 172.7741
0.60978212 -84.6769 -8.0266 -64.1559 -145.7544 157.9232 -173.3105 -106.1353 -74.9223 -15.1529 64.0474 173.0237
0.71074194 -78.5252 -12.2120 62.5657 -145.8865 154.6893 -175.9411 44.1646 -86.9798 -3.4098 54.9896 62.9310
0.83567744 -89.7900 -5.3077 -63.5074 -74.0999 151.3781 -175.2893 44.1236 -80.4525 -13.7286 64.1957 172.7745
1.01307460 -77.4997 -12.8464 -59.8458 -145.2123 154.5609 -175.9287 44.2418 -86.9831 -3.4220 54.9861 62.9272
1.05112676 -84.6349 -8.0334 -64.1579 -145.2282 154.6603 -175.9108 44.2260 -87.0677 -3.4161 54.9924 62.9333
1.10139500 -78.5714 -12.1121 62.5593 -146.1337 155.7197 -175.0134 -109.4004 -82.4077 -4.3338 54.9064 62.4256
1.18680494 -75.9522 -13.0084 67.9609 -145.9613 153.6994 -176.4747 43.3778 -81.3528 -13.6418 64.3218 172.7726
1.24399388 -77.5720 -12.7542 -61.1339 -145.5949 155.5825 -175.0564 -109.4415 -82.4156 -4.3277 54.8989 62.4075
1.27575237 -78.6486 -11.3094 62.0436 -145.4790 154.6567 -176.0023 44.2322 -87.0342 -3.4216 54.9948 62.9299
1.35159468 -83.3896 -10.1638 62.4973 -74.3504 151.7645 -174.7414 44.9732 -86.3678 -3.3325 54.7746 62.7309
1.39604866 -77.5119 -12.8154 -59.8504 -145.5790 155.5980 -175.0586 -109.4355 -82.4149 -4.3312 54.9015 62.4130
1.43103369 -84.6392 -8.0033 -64.1591 -145.5909 155.6935 -175.0355 -109.4493 -82.4769 -4.3364 54.9123 62.4311
1.46553674 -76.1103 -12.9549 67.9587 -146.3685 157.9307 -173.2590 -106.0545 -74.8426 -15.1653 64.0391 173.0261
1.50776414 -77.3524 -12.7084 -61.1086 -145.1718 151.7211 -176.1453 43.7259 -76.4388 -24.7542 -170.4616 58.6495
1.52969867 -78.5152 -11.9802 62.5764 -145.8622 149.9963 -172.9023 -104.9551 -84.8447 -8.1799 79.2715 -59.1145
1.62171234 -78.3532 -12.1259 62.5612 -145.8536 151.7287 -176.1445 43.8899 -76.3893 -24.8110 -166.4635 167.4686
1.65789489 -77.2910 -12.7775 -59.8326 -145.1616 151.7351 -176.1463 43.7231 -76.4445 -24.7546 -170.4622 58.6495
1.68633392 -77.6738 -12.9405 -61.1424 -145.4523 159.9533 -171.0728 55.4223 -70.3401 156.4398 63.1815 172.6097
1.75829532 -82.5248 -3.8233 62.5762 -141.8540 165.6343 70.1046 97.6566 -82.8806 -5.5054 66.1556 173.0833
1.78284052 -83.3070 -9.4007 -61.0585 -73.4562 152.5606 -174.2890 42.4027 -73.6684 -33.5719 -52.6168 -56.8726
1.80451977 -77.5240 -13.1018 -61.1533 -145.9496 162.0729 -170.6292 -105.4859 -67.5375 -33.0683 -52.6605 -56.9194
1.82512792 -77.4547 -12.6479 -59.8400 -145.3114 149.8912 -172.9507 -104.9813 -84.8323 -8.1882 79.2829 -59.1053
1.84729764 -84.5831 -8.3980 -64.1765 -145.4246 162.8624 -172.6145 45.6489 -66.8138 137.1337 -52.2710 -57.4129
1.87153996 -84.7215 -8.1725 -64.1538 -145.4163 160.0725 -171.0539 55.4258 -70.3846 156.4576 63.1900 172.6100
1.89827041 -75.9551 -13.0697 67.9519 -145.9669 154.6454 -175.9245 44.1293 -86.9790 -3.4191 54.9845 62.9279
1.91897464 -77.3232 -12.7220 -59.8300 -145.1566 151.6021 -176.1357 43.9829 -76.3974 -24.8243 -166.4658 167.4709
1.95541710 -75.8371 -14.3352 -61.1749 -145.1176 149.1378 -178.9942 61.1174 -133.1060 130.6126 -56.5136 178.1110
1.98525426 -78.6221 -12.4013 62.5337 -146.1497 163.6425 -172.5488 45.2637 -65.5879 134.7603 -57.8867 175.3920
2.00570175 -84.5030 -8.0480 -64.1707 -145.7414 156.1788 -172.4977 -105.7605 -70.6033 -24.3280 -170.0367 58.5231
2.06386369 -74.6011 -15.7922 -59.9799 -144.8238 147.0956 -178.8638 60.8187 -126.1186 133.2334 -56.8623 -65.2513
2.09863528 -78.5607 -11.1957 61.9565 -145.5845 149.9907 -173.0383 -104.9445 -84.8802 -8.1678 79.2923 -59.0989
2.12712373 -78.3750 -11.1161 -59.8133 -146.1185 166.6402 66.5187 95.2968 -82.6400 -4.8882 66.1563 173.0609
2.15052827 -81.8352 -10.7320 -64.5965 -145.1402 147.7559 -178.6131 60.5026 -125.9242 132.9803 -56.9705 -65.2369
2.17499376 -82.9940 -9.4498 -64.4043 -145.2766 149.5443 -178.8501 60.9193 -132.9739 130.4913 -56.5080 178.0959
2.21239848 -82.8907 -9.9622 -61.0830 -73.5534 144.9291 -174.1703 49.0951 -90.3963 -7.1594 80.2387 -58.4925
2.23350088 -75.7407 -14.3119 -61.1805 -145.4771 147.0506 -178.9423 -101.6560 -131.9743 131.7962 -56.7953 177.9208
2.26743328 -77.9476 -12.9354 62.4976 -145.9734 149.0307 -176.5430 59.0198 -134.1444 154.1430 60.8612 173.5969
2.29081917 -88.4994 -3.4891 -63.6247 -74.1122 159.3411 62.5103 -81.7160 -79.5818 136.5765 -52.9188 -57.3437
2.31484549 -84.6531 -8.3346 -64.1642 -145.4564 163.6149 -172.5379 45.3690 -65.5703 134.7918 -57.8887 175.3851
2.33841361 -82.5454 -6.9827 -59.7618 -73.8438 159.2608 62.2668 -82.0069 -79.3707 136.6281 -52.9248 -57.3452
2.37249562 -83.3381 -9.3939 -61.0551 -73.8259 153.2930 -174.1770 42.3182 -71.5572 -36.6795 -59.4844 175.1072
2.39482594 -71.8645 153.1470 -60.1686 -144.8545 163.2051 -172.4001 45.5118 -66.9116 137.2235 -52.2570 -57.4170
2.41742957 -78.2620 -12.2454 62.5316 -146.0140 152.4219 -177.7700 60.9698 -147.0825 144.2293 -173.9851 61.1813
2.45121986 -71.8901 153.1519 -61.9639 -72.5190 146.0710 -177.3958 61.0183 -123.8354 132.7429 -56.1573 -64.3903
2.50066667 -78.5184 -11.3492 61.9284 -145.9878 156.0276 -172.7362 -106.1515 -70.6856 -24.3230 -166.2936 167.3375
2.52427868 -83.2063 -9.5445 -59.7524 -73.8593 153.3111 -174.1758 42.3124 -71.5575 -36.6850 -59.4833 175.1077
2.54675577 -78.7216 -11.5878 61.9858 -145.7801 163.5603 -172.6176 45.3720 -65.6004 134.7650 -57.8915 175.3902
2.57580541 -71.9187 153.1090 -61.8185 -144.5138 149.0531 -177.7489 59.3385 -124.6034 132.4222 -56.7810 -64.8844
2.60047050 -82.8493 -6.6064 62.1964 -73.8031 159.4886 62.2977 -81.7744 -79.5295 136.6066 -52.9121 -57.3344
2.62406400 -82.7713 -7.4710 62.5671 -73.3650 157.2960 60.6124 -82.3136 -78.7261 155.2028 64.4002 173.8131
2.66110425 -83.1255 -9.3891 62.0434 -73.9007 145.2500 -174.1368 48.8880 -90.8118 -7.0575 80.2635 -58.4644
2.68534262 -83.8631 -8.7255 62.1420 -75.7534 160.2688 -171.3711 46.7439 -67.3318 137.1024 -52.2114 -57.3051
2.71702408 -76.4693 -14.0640 -61.1924 -145.7267 145.3358 -177.7380 -103.5283 -133.7576 154.0885 60.8369 173.5596
2.74958457 -78.2771 -12.2471 62.5330 -146.0161 152.4440 -177.7021 60.8085 -146.7581 144.0503 -171.9664 167.4083
2.77483798 -79.5635 154.9381 -65.0138 -144.3738 149.0044 -177.7811 59.4077 -124.6196 132.4342 -56.7821 -64.8883
2.79735222 -71.8751 153.2356 -61.9552 -72.4531 145.4255 -178.3517 -100.8000 -131.7661 131.8588 -56.8919 177.8019
2.81735944 -147.0040 165.1806 61.9929 -144.0865 162.7941 -172.4726 45.6767 -67.0494 137.2032 -52.2438 -57.3908
2.84065052 -79.5278 154.7791 -64.9819 -144.7815 163.9552 -172.3379 45.2700 -65.6539 134.8654 -57.8748 175.3744
2.86209231 -83.0900 -14.7384 -163.7015 -75.9118 155.5292 -172.7916 -105.4312 -74.2355 -14.9661 64.0070 173.0276
2.88755356 -77.2707 -12.8750 -61.1211 -145.3298 152.2857 -177.6952 60.9131 -146.7294 144.0709 -171.9498 167.4074
2.90810592 -77.6070 -13.0497 -59.8692 -145.4654 160.1236 -171.0567 47.5383 -74.7264 166.1986 54.3351 63.9406
2.94256337 -84.7217 -8.2117 -64.1572 -145.4349 160.2225 -171.0443 47.5351 -74.7707 166.2126 54.3398 63.9357
2.96659440 -73.5402 -14.8294 67.8770 -145.6490 147.3332 -178.8163 60.6584 -126.0471 133.1546 -56.8808 -65.2440
2.99465523 -76.8076 -17.3132 -164.4381 -144.9539 155.6820 -175.6236 41.7600 -73.9126 -33.9733 -52.7397 -57.0334
3.01836787 -78.5565 -12.4509 62.5345 -146.0337 163.0259 -172.4412 45.8506 -67.3397 135.4151 -67.7677 69.0859
3.05472898 -77.3224 163.9157 63.0802 -142.9457 148.5745 -177.8658 59.4369 -124.2382 132.6128 -56.4595 -64.6855
3.07630184 -78.3066 -12.0579 62.5473 -146.3058 150.3806 -177.5928 -102.9666 -145.2963 144.5186 -171.7887 167.3872
3.11174750 -143.5398 163.1333 61.3857 -78.0645 157.3765 -169.9973 56.1524 -69.7945 156.2882 62.9995 172.5857
3.13656801 -146.8907 162.4821 60.5248 -77.8787 158.9367 -171.5750 47.1889 -67.7374 136.9873 -52.2598 -57.2908
3.16336747 -83.1232 -5.1518 62.7233 -133.4985 170.6161 72.3373 -49.5827 -79.0604 -7.9607 65.8075 173.2247
3.19146845 -86.7326 -4.9527 -63.8346 -141.1703 169.4621 71.0070 -54.5702 -78.9542 -7.4730 65.8588 173.2205
3.23549233 -77.3982 -14.2420 -61.4319 -135.1130 155.5283 -61.4888 -81.8132 -77.1136 137.8330 -52.9991 -57.5294
3.25584601 -78.5306 -12.2345 62.5367 -145.9711 158.4438 -170.8568 54.8873 -69.4960 145.2516 -167.9373 167.7412
3.28673121 -74.3567 -13.9273 67.9752 -146.0993 147.1793 -178.8770 -101.6216 -131.9618 131.7811 -56.7902 177.9154
3.31188822 -78.2619 -12.8044 62.5171 -145.8747 152.7860 -174.6440 53.4250 -133.2593 153.4437 74.0529 -61.7529
3.33975374 -76.6750 -15.3228 58.8095 -138.7445 155.8045 -63.0867 108.0356 -77.5467 137.8330 -52.9885 -57.4981
3.36760365 -78.5003 -12.0948 62.5510 -145.3563 150.8588 -169.1394 62.6628 -78.5491 156.4355 79.3170 -60.3205
3.39491673 -77.5243 -12.9114 -61.1314 -145.3094 158.2604 -170.8664 55.0379 -69.4768 145.2605 -167.9377 167.7380
3.41650784 -74.5785 157.9503 59.6552 -143.6411 148.9282 -177.7562 59.1685 -124.2310 132.5239 -56.5319 -64.7102
3.44077248 -72.0115 153.2686 -61.9937 -75.7595 158.5530 -169.9830 48.3129 -74.5339 166.1717 54.2731 64.0050
3.46136414 -90.3576 -4.9755 -63.4383 -75.6613 158.1106 -169.8644 48.4869 -74.4182 166.1316 54.3053 64.0732
3.49980944 -76.5175 149.6599 -65.3478 -149.2847 163.4078 64.1875 92.1848 -104.3350 135.4522 -53.5842 -59.2160
3.51998102 -72.3231 143.3444 -169.3389 -145.1986 160.1622 -170.8669 55.1621 -70.6463 156.5264 63.2276 172.6124
3.54533178 -77.4591 -12.9802 -59.8563 -145.2994 158.2770 -170.8650 55.0211 -69.4824 145.2621 -167.9362 167.7382
3.56556495 -76.9550 -17.1287 -164.3939 -145.0047 156.2088 -175.5347 41.7687 -71.9353 -36.9602 -59.3801 175.1707
3.59209169 -81.4228 158.4796 -64.8434 -141.6806 160.6540 66.3709 -81.3085 -83.7689 135.4912 -52.9096 -57.5127
3.61367959 -77.0983 163.0321 62.6583 -144.5302 152.3966 -177.5049 60.8945 -147.1024 144.1491 -174.1059 61.1967
3.63494999 -71.5614 -30.2329 -169.0939 -144.3603 151.8230 -176.0858 44.0234 -76.5760 -24.8099 -166.4670 167.4674
3.65813310 -77.4474 -12.7744 -59.8467 -144.6743 150.7066 -169.1551 62.8079 -78.5191 156.4398 79.3078 -60.3287
3.67850693 -84.5613 -8.1986 -64.1696 -145.3841 158.8453 -171.7632 -118.6699 -69.2987 132.2903 -58.0475 175.5468
3.70883904 -77.9305 -12.8756 62.5052 -146.2164 146.6673 -177.2646 -104.1684 -134.0936 153.1247 74.0092 -62.2455
3.74211586 -71.6816 -29.9670 -169.8387 -144.3889 163.1136 -172.5794 45.5082 -66.9706 137.1698 -52.2587 -57.3906
3.77802265 -71.8182 -29.9139 -169.7979 -144.4754 160.3213 -171.0051 55.4306 -70.5053 156.4905 63.2000 172.6042
3.80384239 -76.2196 -13.0705 67.9313 -146.1931 160.2225 -171.0386 47.4012 -74.7332 166.1931 54.3140 63.9157
3.82486555 -77.8270 165.1147 62.9903 -142.5507 160.4448 65.8558 -81.8484 -83.5580 135.6552 -52.8785 -57.4632
3.86119189 -76.4196 -32.2786 -170.1131 -76.8689 152.2142 -174.3823 42.3058 -73.5641 -33.5255 -52.6338 -56.8850
3.88600591 -88.4442 -3.5443 -63.6332 -74.1695 159.1600 62.5987 -81.5574 -79.7465 135.2999 -70.4732 66.2161
3.90805944 -68.7075 -31.4392 -169.8429 -142.5204 143.4398 -179.1010 -100.6298 -124.7988 134.3630 -56.0781 -64.9364
3.94068257 -85.7100 151.1232 -64.4574 -136.6543 156.3183 -64.9388 -85.5469 -77.1801 137.8607 -52.9873 -57.5443
3.96375530 -75.2953 -18.4156 -164.7109 -145.1658 147.0962 -178.9260 -101.5718 -132.1136 131.8322 -56.7725 177.9495
3.98919316 -70.0315 -30.7241 -170.2084 -143.7784 148.5405 -179.1521 61.1951 -133.6055 130.9293 -56.4603 178.2043
4.01756701 -69.8258 -31.1310 -169.5791 -144.0965 146.4045 -178.9762 -101.0984 -132.4890 132.0549 -56.7221 178.0185
4.04526389 -83.8722 -9.0858 -64.3033 -145.6913 146.7609 -177.2516 -104.3323 -133.9866 153.0877 74.0472 -62.2250
4.07450985 -81.4422 158.4932 -64.8369 -141.7409 160.4878 66.2810 -80.8241 -81.6164 132.8205 -58.6082 175.7310
4.09601483 -78.4964 170.8913 68.3149 -70.2833 166.9884 66.6857 -81.0859 -124.8159 159.0786 62.7746 173.4117
4.11810760 -76.4188 160.5875 61.1543 -77.6751 157.6550 -170.0161 48.4404 -74.2480 166.0828 54.2476 64.0467
4.14086847 -83.7678 -8.8729 62.0901 -74.9567 155.7256 -169.7988 55.8853 -69.4859 145.2420 -170.9478 60.9885
4.16518200 -75.9740 -13.1038 67.9328 -146.0483 158.2491 -170.9293 54.9675 -69.7873 145.3209 -170.8998 60.9686
4.19313896 -79.5990 -11.1649 60.2917 -130.1333 155.0023 -60.4534 129.8317 -77.5769 137.8298 -52.9788 -57.4922
4.23402636 -79.5564 -10.8907 59.7205 -143.3157 177.4492 74.7586 -54.4894 -76.7355 0.7750 54.0995 58.7334
4.25867446 -75.6827 -12.9179 67.9938 -146.3399 150.3422 -177.5777 -102.9362 -145.2874 144.5288 -171.7782 167.3866
4.30266337 -77.6574 -13.0935 -59.8776 -145.5770 161.1977 -169.4813 -121.1575 -72.6056 165.5212 54.2131 63.9310
4.33037064 -85.1891 -6.9034 -64.1081 -146.6196 157.3398 59.5299 -87.9767 -107.0284 -0.0910 54.6000 61.1521
4.35336015 -80.1984 155.3754 -65.1655 -75.9515 153.8499 -62.1751 -71.3684 -78.3117 137.9103 -52.8441 -57.3391
4.38294789 -76.1500 -13.1956 67.9345 -146.5614 164.0257 -170.3554 -105.6117 -66.1874 -35.8939 -69.5618 67.9226
4.40403800 -83.4345 -1.8276 -59.4995 -67.9989 152.6916 -55.2652 93.5052 -76.2459 135.5987 -59.1021 175.3555
4.42491563 -77.4973 -12.5966 -61.1249 -144.9697 148.8133 -170.0154 -118.5239 -77.7132 154.4336 78.2794 -60.5032
4.46893246 -72.0798 154.2052 -61.9037 -74.3469 159.1896 64.2666 -80.0985 -80.5933 135.0346 -70.4181 66.2632
4.49171424 -82.8702 -6.2332 62.2372 -73.3522 157.0433 60.2284 -82.4092 -84.3657 164.9821 53.3504 62.1724
4.51995454 -82.9078 -2.2251 64.1375 -143.2983 167.8720 71.8782 106.1504 -70.1320 -35.3426 -60.5614 174.4446
4.55406163 -75.9215 -12.9517 67.9593 -145.4234 150.8228 -169.1331 62.6391 -78.5204 156.4400 79.3174 -60.3183
4.57807999 -77.4387 -12.6575 -59.8443 -144.9549 148.8303 -170.0145 -118.5244 -77.7162 154.4348 78.2812 -60.5033
4.60537579 -85.1626 -6.4691 -64.1335 -146.6288 163.6281 65.3897 93.1180 -130.2366 156.4630 75.2421 -62.1687
4.63575626 -76.7903 -17.1904 -164.4092 -145.0124 152.4976 -177.6703 60.7456 -146.8088 144.0668 -171.9648 167.4024
4.67651355 -72.1245 154.6070 -60.3538 -73.8006 157.4447 62.3195 -79.9728 -74.0416 144.2616 -170.8650 60.9744
4.69704228 -74.8602 -16.3330 63.7231 -137.3226 154.9837 -69.5912 -74.7669 -77.3952 137.8225 -52.9723 -57.4820
4.72095398 -86.6843 -4.9194 -63.8326 -141.0535 169.4168 71.1269 -52.8846 -69.6405 -24.7482 -165.8535 167.6256
4.74133660 -77.0202 -17.0551 -164.4073 -145.0415 158.5487 -171.8121 -118.5579 -70.2180 134.5750 -52.3066 -57.2314
4.79318635 -72.4127 145.4954 -170.8694 -73.9442 162.3041 66.0435 86.8092 -130.6724 157.1286 61.8294 173.4106
4.81642721 -77.0129 -32.3525 -170.0819 -79.3777 160.5035 -171.4087 46.7048 -65.9553 134.7166 -57.9778 175.4202
4.84418207 -78.9451 159.3571 -62.0531 -131.8678 157.1729 -58.1580 111.0854 -75.9319 135.5442 -59.0495 175.3860
4.87517607 -77.0715 -27.7663 -169.0268 -74.3627 158.7551 62.5835 -80.2972 -77.4314 134.0912 -58.9236 175.5230
4.90183927 -76.9763 -17.4331 -164.4701 -144.9776 163.0533 -172.4687 45.8922 -67.3805 135.4648 -67.8067 69.0584
4.92474619 -76.7122 -15.4669 -61.3325 -137.8275 155.9744 -59.1247 102.4274 -77.4073 136.5661 -70.5126 66.2952
4.95140770 -77.5640 -14.0350 -61.4207 -135.2358 156.2343 -61.3933 -81.7276 -70.6210 145.7133 -167.6520 167.7946
4.97299633 -76.9656 -15.2851 -61.3372 -138.0964 156.7589 -59.1592 102.4032 -78.7313 165.6282 53.5617 62.2169
5.00804217 -71.5661 -30.3730 -169.1606 -144.2578 163.1979 -172.4011 45.8909 -67.4821 135.4883 -67.8517 69.0183
5.03992643 -84.5662 -8.0252 -64.1631 -145.8365 157.3363 -171.4335 -105.2703 -67.3695 -31.9548 -171.3304 -91.8181
5.06056434 -71.4933 -30.2466 -169.1250 -144.9362 150.4219 -177.5204 -102.9586 -145.4352 144.5629 -171.7825 167.3689
5.09550282 -76.4528 161.4298 61.2799 -76.0509 158.2766 64.2743 -80.0044 -80.0985 135.2229 -70.5388 66.1509
5.12241688 -73.8097 159.8809 67.4290 -76.4392 156.4524 62.1390 -80.3255 -78.7411 155.1533 64.3813 173.8042
5.14887890 -74.5779 158.1762 60.3859 -90.0155 145.5687 -178.6049 -100.8643 -130.2368 131.3367 -56.2564 91.0131
5.17331492 -74.9406 -22.3131 -167.3127 -137.7232 156.9802 -57.4252 105.6031 -75.7576 135.5233 -59.0595 175.3806
5.19579947 -81.5453 -7.4356 61.1501 -127.9476 155.6668 -62.0995 -65.5768 -73.0155 -24.9247 -165.9044 167.7604
5.22832540 -83.1329 -4.5788 62.4939 -68.3553 152.6040 -54.4373 95.4056 -77.8320 136.6383 -70.5969 66.1816
5.25505573 -71.6160 -30.2278 -169.0871 -144.2817 158.6625 -170.7725 54.9669 -69.6162 145.3176 -167.8973 167.7384
5.29312893 -77.1537 163.5757 62.9299 -143.8371 144.5625 -177.1454 -104.9865 -133.9446 162.4863 46.9029 61.1183
5.32522573 -77.7423 168.6410 66.3445 -68.3275 158.8874 61.6411 -79.8779 -74.0469 143.9551 -168.0348 168.0220
5.34950807 -78.5145 170.9265 68.3481 -70.2718 166.7378 66.5492 -81.0329 -127.3935 158.4782 75.5808 -61.9241
5.37058586 -74.7719 163.4878 69.3239 -143.3106 167.3491 69.4612 -83.3541 -121.9705 158.9535 63.2772 173.5594
5.39275095 -72.8091 156.7515 -60.2059 -141.8912 168.2233 70.3046 -82.5104 -123.9664 158.5124 76.1582 -61.7047
5.41468475 -72.8796 156.9493 -60.2030 -141.8087 166.3266 69.1220 -83.2533 -121.0029 167.3789 52.3672 63.1693
5.44052281 -74.9792 158.8533 62.0615 -149.1818 163.8501 63.7318 91.9452 -130.3136 156.5722 75.2499 -62.1662
5.46534628 -76.3849 160.6865 61.1089 -80.7153 162.6737 67.4143 86.5255 -145.3696 147.6458 -172.6606 60.6918
5.49041250 -78.5145 -12.2415 62.5361 -145.9756 158.3937 -171.8812 52.5785 -70.8422 137.1690 -174.0151 -89.1909
5.51972075 -73.4234 146.9422 -166.2246 -75.3100 158.6098 63.0285 -84.0302 -80.0030 135.2741 -70.5018 66.1729
5.54480597 -71.9426 -30.7789 -169.1098 -142.6369 176.9636 73.7220 -57.1134 -76.9497 0.9385 54.1776 58.7971
5.56917211 55.1851 176.7829 84.4159 -74.9662 149.9274 -175.1170 43.9692 -79.5431 -13.8375 64.1786 172.8189
5.59373614 -77.3050 -12.7017 -59.8407 -145.7993 150.5343 -178.0994 -102.9278 -143.0825 137.3126 -174.9811 -89.2756
5.62742869 -77.6874 164.7332 62.8534 -143.2644 166.1568 68.4707 -83.9562 -120.6612 167.4629 52.4311 63.1667
5.65094061 -79.8129 -10.8946 60.2795 -130.2622 155.6828 -60.4377 129.8268 -70.7974 145.9460 -170.3784 60.7178
5.67249178 -85.0979 148.6146 -167.5522 -130.2243 158.0384 -57.6012 113.9902 -78.0136 137.8513 -52.9633 -57.4840
5.70763163 -73.3563 -27.0654 -166.8496 -134.0992 157.2216 -57.2474 106.5880 -75.1811 156.4731 64.4560 173.8069
5.73634693 -82.4931 -11.3421 -163.2650 -73.6158 156.9701 61.1258 -81.6177 -73.4134 144.3236 -167.9484 167.9811
5.77108326 -83.3766 -14.4663 -163.6560 -77.0469 161.3961 -169.9089 -105.1865 -66.1560 -35.4514 -70.1363 67.3306
5.79817223 -79.9198 -10.8004 60.3424 -129.7183 155.5602 -60.0949 130.5275 -74.7178 -37.1403 -60.0406 174.9872
5.82593628 -77.2797 -27.6844 -168.0242 -76.3696 160.9076 64.5823 86.7028 -129.5166 157.3131 62.0234 173.4118
5.85894005 -89.8336 158.3289 -64.1949 -134.4959 157.5314 -57.9728 107.3175 -70.8516 146.0072 -170.3807 60.7131
5.87954685 -72.4596 154.1655 -60.3659 -76.4048 155.2285 -62.1587 -71.3762 -70.7018 146.0085 -170.4186 60.7239
5.91116983 -70.8967 -30.5810 -170.1136 -143.9458 151.6687 -173.9998 52.2896 -132.6923 163.5899 47.4441 60.6529
5.94539636 -71.4676 141.2241 -170.4410 -147.6569 161.9636 67.1643 93.7637 -127.3256 134.8050 -56.8185 90.3595
5.97083197 -72.0274 -29.9823 -168.4220 -132.7233 157.0462 -62.5460 -80.6720 -88.3740 -0.0635 54.7428 60.4256
5.99359441 -71.8005 142.9636 -169.3713 -146.9844 163.4555 65.7095 92.9907 -130.5355 156.4954 75.2975 -62.1590
6.01525520 -74.2855 148.0701 -165.4736 -74.1189 150.9904 -61.8571 -71.3304 -129.9815 135.8456 -57.3372 177.6309
6.03852472 -84.5491 -8.0948 -64.1683 -145.7846 158.3501 -172.0589 -107.9620 -70.2747 -27.4297 -143.6038 -63.8452
6.08316895 -72.3117 144.4581 -171.8605 -70.7978 156.3442 -58.4506 100.7454 -145.8975 147.5595 -170.7846 166.8998
6.11209730 -77.0455 -32.4534 -170.1635 -80.1494 161.3610 -169.9300 -105.0884 -66.0589 -35.4751 -70.0767 67.3987
6.14280377 -73.2363 -26.1015 -169.1070 -136.1456 156.9073 -61.5197 -79.7450 -70.7211 145.9697 -170.4354 60.7269
6.16360147 -75.5164 -33.3188 -169.7293 -76.3266 153.0705 -57.4239 97.3988 -76.1104 135.5739 -59.0925 175.3560
6.18682676 -71.8393 153.1802 -60.1590 -145.7124 150.6698 -177.8620 -102.9067 -143.1036 137.2989 -175.0722 -89.2700
6.20913357 -76.9630 -16.9711 -164.3573 -144.9605 153.1951 -175.7389 44.4194 -73.5712 -33.2861 -172.0994 -91.0658
6.23429363 -82.7726 -7.6305 62.5434 -73.6012 158.5050 61.5797 -81.8766 -73.9760 136.3741 -171.9491 -89.1398
6.26052175 -77.4741 167.2339 66.2244 -72.5738 165.2196 68.0646 85.6956 -126.2513 134.5344 -56.0654 91.0362
6.28213869 -71.6780 -30.2064 -169.1037 -144.2165 149.1671 -169.8358 -118.5504 -77.9028 154.5199 78.3114 -60.4937
6.31336550 -82.6417 -6.7225 -61.0551 -73.7601 158.5059 61.3782 -82.0310 -73.9212 136.4044 -171.9475 -89.1511
6.33647890 -80.9354 -8.3218 65.8742 -127.7844 154.9135 -59.6011 131.1950 -145.9901 148.0187 -172.8163 60.6828
6.37473997 -71.8814 153.1076 -60.1664 -144.9417 158.5751 -171.6315 52.5793 -71.1383 137.2368 -174.0486 -89.2014
6.41890270 -75.7464 -13.0621 67.9705 -146.0022 153.5555 -175.6036 42.6649 -74.4431 -29.5000 -145.1334 -64.3223
6.44937178 -143.7150 144.7963 -169.5508 -138.8177 156.4848 -59.4419 100.8726 -72.6559 155.6393 76.4256 -61.3392
6.47796822 -144.6013 146.5733 -172.8185 -71.9501 157.2248 -58.7315 99.2611 -70.7178 145.5555 -167.6452 167.8228
6.49877612 -74.0470 161.7306 69.1776 -144.5388 165.4964 -168.5107 -115.9088 -66.7427 134.1547 -66.4159 70.0686
6.52389225 -74.5869 151.7544 -164.3857 -75.1124 164.0261 68.6741 87.3195 -125.2618 134.5062 -56.0196 90.8804
6.55250894 -74.3756 150.7839 -163.9486 -74.9029 163.0818 67.5489 86.6928 -144.8563 147.1325 -170.7045 167.0114
6.57446693 -73.6981 159.3478 67.2607 -79.2884 163.1161 66.7279 -81.2741 -127.5552 158.3342 75.6361 -61.9406
6.60879906 -74.5789 151.8009 -164.3180 -73.8800 159.8646 66.2847 87.9482 -128.9654 165.8079 50.2979 62.5596
6.63346732 -81.0808 -11.0477 -163.0801 -68.4157 160.7775 74.0576 155.3197 -79.7901 135.7292 -52.9081 -57.3220
6.67791634 -75.9815 -13.0859 67.9339 -146.0531 158.3292 -171.8811 52.5057 -70.8454 137.1735 -174.0118 -89.1928
6.73520249 -82.8493 -6.5085 62.1793 -73.7668 158.7382 61.4502 -81.7662 -74.0268 136.3751 -171.9460 -89.1400
6.79544793 -72.3254 143.1319 -169.6640 -146.4974 157.2743 -171.8758 52.2121 -70.7670 137.1431 -173.9415 -89.1975
6.82510794 -144.6073 146.8072 -172.3940 -73.3446 158.1099 -171.0984 53.4311 -70.9066 137.0756 -174.0862 -89.1459
6.84890529 -71.9990 -29.5798 -169.1202 -132.9646 156.2713 -62.4997 -81.0951 -74.7260 -37.1685 -60.0040 175.0269
6.87031161 -73.0609 -27.5630 -166.2549 -134.0980 157.1266 -57.6536 106.9217 -70.6419 145.7181 -167.5830 167.8051
6.91688332 55.9054 173.2881 85.1903 -77.3073 139.3944 -178.8724 64.3742 -123.1396 134.0416 -55.5735 -64.0215
6.93994267 -72.2753 143.0472 -169.8586 -145.6609 152.4446 -177.9018 60.6496 -144.7757 136.9727 -175.0756 -89.2341
6.97948185 -71.5325 -30.3250 -169.1235 -144.5324 152.8318 -177.9590 60.6115 -144.8274 136.9509 -174.9890 -89.2387
7.03994019 -72.2590 143.1443 -169.5166 -146.4164 149.7041 -178.0120 -102.5998 -143.0515 137.3740 -175.0500 -89.2770
7.06468991 -71.9418 153.1540 -62.0391 -71.0063 160.8192 76.2327 151.8432 -72.3109 144.0841 -170.8949 61.0134
7.12777996 -81.3177 160.9866 67.8656 -135.6907 156.5821 -64.5019 -85.8764 -70.7054 145.7580 -167.6379 167.7866
7.16827971 -74.2244 161.9718 69.3551 -144.6136 152.5859 -177.8612 60.7105 -144.7342 136.9342 -175.0453 -89.2313
7.21652957 -79.7179 155.9530 -65.0772 -74.2561 158.7136 63.1609 -80.1434 -74.6798 136.1840 -171.9649 -89.0657
7.25777003 -75.4586 -33.4076 -169.7615 -76.3620 152.7540 -57.4874 97.4490 -77.8185 136.6372 -70.6201 66.1429
7.28912243 -76.8133 -10.7445 62.2650 -141.6439 -49.8775 -179.2744 71.9244 -141.5428 -32.8481 -169.3321 167.8740
7.32251370 -76.9023 -12.9320 -59.8449 -145.6166 149.3012 -177.7888 -102.1549 -145.2654 149.3556 -126.9981 -62.7770
7.37701494 -73.6957 159.3569 67.5493 -81.3049 158.5799 65.5454 86.5031 -91.9768 132.6726 -69.5355 67.3370
7.41371014 -78.5478 171.0796 68.2827 -69.1716 164.9610 65.0677 -81.2591 -142.9892 139.8257 -174.8509 -89.9964
7.44342380 -72.0700 153.6322 -62.0627 -78.0862 164.0474 67.5903 86.0420 -142.9207 139.5829 -174.8023 -89.9879
7.48286086 -72.3307 143.3301 -169.4029 -145.2163 158.4808 -171.6580 52.3980 -71.1485 137.2154 -174.0472 -89.1949
7.52125535 -76.4232 161.1732 61.1622 -77.3599 161.7827 65.4662 -81.3335 -143.1136 139.8397 -174.8682 -90.0125
7.58610121 -77.1076 -16.8656 -164.3655 -145.5113 158.4222 -172.0451 -107.8678 -70.3192 -27.4209 -143.5800 -63.8304
7.64744993 -76.4674 161.4901 61.2691 -75.7799 157.7876 63.1802 -80.0334 -74.1610 136.2955 -171.9420 -89.1118
7.69408084 -74.1767 161.7766 69.2262 -144.5236 158.3082 -171.7077 52.5449 -71.0844 137.2215 -174.0362 -89.1986
7.73171381 -81.5931 158.6601 -64.8206 -141.6988 159.6678 65.3378 -81.2902 -77.8181 135.5844 -172.0864 -88.8259
7.77421278 -73.0397 157.4521 -60.1968 -140.9436 159.7326 65.6963 -80.6309 -77.9012 135.5677 -172.0956 -88.8181
7.79471094 -73.6004 159.5397 67.9485 -75.2358 147.0521 -177.7339 -101.4187 -142.9338 137.4739 -174.9766 -89.2857
7.82385958 -71.9276 153.2993 -61.9588 -71.8024 147.2186 -177.2679 -101.0973 -145.0437 149.6300 -126.3813 -62.8994
7.86763541 -71.7823 142.7448 -169.3418 -147.4880 165.5751 66.5321 92.7293 -142.7725 139.5594 -174.8817 -89.9700
7.91871069 -72.4502 145.4108 -171.0129 -74.5123 164.8322 67.1214 86.4067 -143.0297 139.5552 -174.7792 -89.9796
7.94125191 -76.0064 -12.9570 67.9526 -145.9604 156.6706 -171.4949 -117.7951 -68.3858 135.7487 -172.3329 -89.0741
8.00983041 -72.4355 143.6890 -169.7379 -146.1250 150.1227 -177.9457 62.2171 -146.6605 149.0865 -127.0445 -62.7954
8.03283928 -76.5262 160.9944 61.3356 -71.6393 160.0114 75.8301 152.9983 -72.0907 144.0669 -168.0211 167.9933
8.06971167 -73.4805 147.0890 -166.1898 -75.1721 158.1148 61.8049 -84.1397 -74.0911 136.3193 -171.9160 -89.1280
8.13120183 -76.5417 160.9978 61.3112 -72.3201 160.8343 73.8435 158.1856 -79.3581 164.6902 53.1134 61.9449
8.17998797 -79.7054 152.1928 -60.4090 -136.2717 156.9776 -66.1605 -84.8394 -71.2590 137.7126 -171.8444 -89.6226
8.22882528 -85.2279 -8.8218 -64.1539 -145.8441 137.6326 -175.6577 -123.0001 52.0059 173.8366 66.6405 65.3165
8.29868885 -72.0161 157.4985 68.8557 -149.7486 165.5503 64.3688 91.6709 -142.7400 139.6012 -174.8643 -89.9858
8.32134861 -74.6181 151.7733 -164.4009 -74.6847 163.2670 68.0326 87.5674 -143.0180 139.5819 -174.7844 -89.9926
8.38403664 -73.5002 147.1212 -165.9373 -75.7950 162.5231 64.4163 -84.5909 -143.0288 139.8353 -174.9027 -90.0082
8.46048159 -72.0640 154.1083 -61.9133 -75.3222 162.9671 65.7863 -81.4302 -143.3318 152.8337 -125.7108 -62.9928
8.51177887 -77.0412 -27.8305 -169.0455 -74.2433 158.0321 61.7822 -80.5550 -73.6388 136.4230 -171.9487 -89.1584
8.66902571 -146.5092 164.1533 61.9461 -134.0920 156.7952 -62.7710 -83.3765 -71.2506 137.7091 -171.8303 -89.6239
8.71765452 -73.7846 159.8621 67.3939 -76.4092 157.6008 63.1859 -80.1052 -74.0746 136.3137 -171.9394 -89.1194
8.76033867 -72.3283 143.5250 -169.3525 -145.2901 156.9483 -171.2117 -117.6357 -68.5929 135.8086 -172.3603 -89.0854
8.80605245 -71.8863 142.5869 -169.7165 -148.4453 164.0342 66.8296 93.3798 -143.7507 152.1719 -125.9143 -62.9260
8.85955711 -74.6554 149.2385 -167.0954 -142.0603 158.3015 66.4894 -80.6187 -77.6973 135.5776 -172.0849 -88.8237
8.91800662 -75.0971 158.9605 62.0354 -149.2846 165.5415 64.6748 91.6189 -143.5855 152.1794 -126.0460 -62.9045
9.00744864 -76.4973 -27.2461 -168.5807 -69.4555 160.9827 71.3438 161.9900 -71.6384 144.4635 -167.9582 167.9521
9.20732008 -73.7225 159.1441 67.3419 -82.1308 162.7367 67.5195 86.6075 -143.1710 139.6141 -174.7712 -90.0045
9.48930764 -81.3124 160.9843 67.8643 -135.6809 156.6787 -64.5315 -85.8525 -71.2542 137.7036 -171.8279 -89.6218
9.68152009 -76.3625 160.6918 61.1264 -79.9472 162.3178 67.5625 86.5046 -144.0641 152.2959 -125.4065 -63.0306
9.97365288 -73.4506 146.9950 -166.0251 -75.3875 161.9898 64.3298 -84.4345 -143.5907 152.8079 -125.8066 -62.9671
12.67456004 -72.0385 -30.7845 -170.1495 -145.1044 146.7874 -172.3016 -130.4433 47.7139 -173.3776 72.9772 -95.8791
