# Supplementary material for: Exploiting Sequence-Dependent Rotamer Information in Global Optimization of Proteins
Source: J Phys Chem B. 2022 Oct 18;126(42):8381–90. doi: 10.1021/acs.jpcb.2c04647 (PMC9623586; doi:10.1021/acs.jpcb.2c04647)
Supplement: Supplementary file 2 — jp2c04647_si_002.zip [file jp2c04647_si_002.zip › TripeptideConformations/PHE_SER_THR_new.csv]

0.00000000 -144.7456 166.2815 -171.1936 -114.9296 -62.2061 -16.0157 -55.7842 -78.4530 -12.5881 54.7809
0.28657932 -77.3015 165.1112 -170.5230 64.1300 -61.9525 -16.1787 -55.7259 -78.4942 -12.7466 54.8635
0.59819124 -144.5798 165.8024 -167.7108 63.4864 -66.2596 -13.7181 60.2740 -77.7892 -12.5997 55.6001
0.66804459 -144.7048 166.3338 -170.8900 -115.1187 -62.7218 -15.3412 -54.7741 -78.5386 -12.6441 54.7648
0.76900678 -144.2568 157.1771 62.6942 101.1320 -64.6277 -24.9112 -55.1227 -103.1965 5.4029 54.7855
0.87870345 -77.2995 164.3423 -167.2572 63.8781 -66.0919 -13.6742 60.2958 -77.7446 -12.8484 55.7541
0.94899293 -77.3163 165.1112 -170.2190 64.0430 -62.5212 -15.4384 -54.7177 -78.5632 -12.8247 54.8522
0.97508443 -143.8999 156.9979 62.1415 -80.8633 -67.4064 -24.6140 57.9217 -99.5713 4.7092 55.7448
1.24287436 -135.4716 156.6759 -60.3891 99.3253 -67.6953 -16.5188 57.6293 -80.0950 -10.0579 53.5594
1.35574676 -78.9143 155.2770 60.9962 -87.4005 -64.5442 -26.3323 -55.1275 -98.0074 3.0772 55.1896
1.41721897 -135.5315 156.5477 -60.4140 99.3468 -65.9771 -16.6789 -55.8275 -79.9929 -10.5782 53.1197
1.44230655 -75.8908 150.0336 53.7827 -92.8466 -72.5250 -21.2003 57.9853 -86.9742 -1.7271 54.6733
1.55602089 -144.5746 165.6469 -168.0431 62.4728 -65.9873 -13.7788 60.2531 -77.2847 -12.0907 55.0307
1.63089592 -144.7201 166.1193 -171.1188 62.8225 -62.4580 -15.4441 -54.7858 -77.9658 -12.1890 54.1703
1.70870461 -144.5668 168.8906 -169.8250 63.0049 -65.8177 -13.2309 -65.5305 -78.6333 -12.2747 54.4131
1.82611973 -145.2009 152.4521 178.9021 -102.8782 -155.6113 147.4179 -70.3108 -77.5079 157.2434 53.2329
1.90790230 -77.5314 165.9564 -171.1262 63.4140 -60.2331 -17.4572 67.0343 -78.4851 -12.3600 54.9966
1.99430570 -144.5353 165.5690 -170.8187 64.2708 -65.7891 -20.2581 -56.4687 -134.1895 158.3656 58.0226
2.01679944 -135.5024 156.6355 -60.4178 99.3392 -66.0677 -16.5518 -54.1420 -80.1412 -10.5401 53.1377
2.07099223 -144.0979 146.6813 178.4832 52.9860 -72.1429 -22.0560 60.8344 -125.5353 30.5030 -36.6217
2.11978418 -144.2964 161.6688 -172.0835 -121.8410 -73.6367 -14.6361 61.9039 -125.9152 139.7021 -52.2621
2.14838384 -144.5641 164.9465 -168.3772 63.1731 -67.6434 -10.5687 57.2888 -78.2257 -13.3052 54.9640
2.23494687 -74.7451 154.9183 -59.0673 104.9541 -65.9832 -16.6277 -54.0706 -80.1968 -10.6385 53.1106
2.26659073 -77.1384 164.1686 -170.1022 64.8882 -65.1813 -20.4294 -56.4048 -134.1196 158.3062 58.1310
2.31248610 -144.4220 166.4753 65.1704 103.7271 -64.0049 -18.2635 59.3732 -122.9109 15.4725 51.5592
2.33683076 -75.6908 159.6385 -171.4622 -121.4450 -73.1291 -14.4933 61.8489 -125.6424 139.6089 -52.2102
2.36790081 -145.2238 152.5940 178.7275 -102.7630 -155.2919 146.4114 -70.2731 -74.1403 148.8878 50.1124
2.42234949 -76.9874 163.4610 -167.8353 63.5903 -67.4795 -10.5001 57.2691 -78.1787 -13.5454 55.0758
2.47826094 -144.4020 165.2322 -167.0114 64.3850 -72.2517 -16.0581 59.0072 -133.2957 158.7895 59.9338
2.51754714 -145.0433 150.7264 -179.5436 -102.8190 -157.2683 148.8827 -71.0157 -150.6584 158.4435 -169.1638
2.56370506 -74.5351 154.5995 -59.1705 104.7520 -67.7202 -16.8944 57.6675 -80.7517 -8.6082 53.5401
2.60275778 -144.7679 147.5607 177.3752 54.6420 -66.3320 -20.1461 -55.6255 -124.3497 27.2965 -33.0903
2.65443911 -143.8748 157.1383 62.6596 -79.9110 -69.0651 -23.1130 -65.8048 -100.4740 5.2385 54.9947
2.68746574 -144.2386 164.8259 -168.8055 59.0662 -71.5637 -17.5417 60.3477 -138.5414 158.5126 52.5689
2.72317066 -75.2632 158.7794 -174.6281 -119.7621 -70.5283 -12.0380 -55.6195 -123.5593 138.1989 -53.3540
2.74713300 -77.1918 163.5455 -166.3857 65.1317 -71.6199 -16.0324 59.0632 -133.2204 158.7445 60.0706
2.79035517 -135.4002 156.7366 -60.1406 -80.5261 -72.0322 -13.2269 -65.0872 -80.8028 -10.3724 53.2151
2.85360246 -145.1781 156.9804 -173.1163 74.1447 -53.6765 118.0610 -59.1773 -139.4112 139.2270 -55.8336
2.88332033 -77.1542 164.2036 -169.7924 64.8141 -65.7176 -19.8670 -54.9926 -134.1648 158.3521 58.2599
2.90363139 -77.1407 164.0523 -170.1252 60.6356 -67.1725 -14.9031 -55.7116 -147.7479 158.6920 -170.1414
2.93163305 -144.8096 161.9393 -173.0950 66.1241 -60.9228 -21.2194 -55.9167 -69.8121 -24.2373 -50.9261
2.98011411 -82.8732 166.2282 65.6644 99.4907 -63.3406 -18.6979 59.3945 -123.4009 15.4033 51.7889
3.02640661 -146.2602 178.4449 77.3437 -74.2083 -58.9247 -20.6237 -54.6958 -123.5791 19.1893 -29.5814
3.02640661 -146.2602 178.4449 77.3437 107.2071 -58.9247 -20.6237 -54.6958 -123.5791 19.1894 -29.5813
3.05562219 -74.5122 154.6212 -59.0760 104.9549 -68.5792 -14.2156 56.4196 -79.9331 -11.1082 53.3066
3.08946466 -144.4734 160.4449 -175.2527 -120.5272 -71.4040 -11.5773 -54.0788 -123.8271 138.4057 -53.3731
3.11177954 -81.5984 162.2401 65.1837 -83.4961 -64.5742 -17.2933 -54.3383 -119.5774 12.1601 53.8107
3.13656610 -77.9394 166.9975 -170.2241 -114.4945 -58.3928 -26.4146 -168.2010 -76.6656 -10.8130 56.9205
3.15695978 -77.0094 163.8033 -170.6012 -113.4199 -65.1122 -20.3726 -56.2464 -134.2486 150.9239 54.8066
3.18200649 -145.7564 154.9352 55.6594 -96.5505 -90.4624 -26.1449 61.4612 -138.8666 133.6491 -51.5087
3.22034478 -144.6929 148.5167 178.3623 -124.9386 -64.8615 -23.3588 -54.6507 -126.1251 28.3569 -34.2603
3.25646514 -145.3006 149.3423 178.3276 -101.0435 -149.1879 150.6283 57.4851 -81.9226 156.4539 52.9350
3.27750111 -73.5534 151.1016 -175.3811 49.9058 -68.5895 -16.9642 59.0902 -87.2880 -6.5728 61.0108
3.32546516 -146.1698 179.9456 77.1097 -75.1806 -60.7538 -15.2741 -54.2921 -129.1547 22.2419 -30.7642
3.34707018 -144.8648 157.8454 68.3446 -71.8213 -66.8424 -22.6570 59.6795 -95.2490 -9.6570 -55.7679
3.40573327 -142.4162 -170.7421 67.6563 -78.6606 -61.2662 -13.0290 58.4471 -75.5383 -15.4610 54.1087
3.44348097 -144.3492 164.9343 -167.4811 64.5188 -72.4457 -15.7085 59.0568 -133.0749 151.7042 56.7829
3.48892743 -75.7366 160.1457 -172.1312 -112.5820 -61.1682 -21.0568 -55.8102 -70.7107 -23.1576 -49.5107
3.51798390 -77.1280 164.0354 -169.8565 60.3975 -67.6232 -14.4168 -54.3666 -147.8099 158.7660 -170.1665
3.53801317 -145.7646 154.9370 56.1426 84.1776 -90.8901 -29.1954 56.2819 -140.7209 150.8863 55.7315
3.56404802 -75.0450 153.3915 56.1313 81.0710 -84.5907 -31.7681 59.0195 -144.2822 149.8618 50.3046
3.59598079 -145.7484 -178.1373 76.3952 106.6673 -60.7093 -18.4821 55.5048 -124.9566 22.6485 -31.2375
3.61876342 -143.0295 -170.9933 69.4854 -76.6421 -61.0639 -12.8515 58.3689 -75.5568 -15.2049 53.4368
3.64866133 -144.6219 168.2911 -170.7106 -115.0547 -58.9700 -25.3051 -169.0866 -76.5094 -10.9767 56.5589
3.67520496 -146.1778 178.8948 77.2969 -74.1431 -59.1730 -20.2493 -53.8189 -123.9139 19.5511 -29.6625
3.70179043 -144.3358 150.9727 64.2323 103.8875 -67.6470 -26.2412 -54.4216 -78.9605 -18.2634 -42.9725
3.73812677 -74.8301 154.2899 -59.0857 104.9420 -76.7322 -18.1952 61.2602 -133.8678 139.7030 -52.5143
3.76037034 -145.1990 148.5695 179.7647 77.5947 -150.5717 152.9425 58.8416 -151.4383 158.0710 -169.8500
3.78404295 -77.0276 163.8443 -170.2742 -113.5919 -65.6946 -19.7613 -54.9184 -134.2745 151.0550 54.9509
3.80598722 -145.2020 149.4927 -179.4551 -99.7580 -148.3346 153.2317 58.8589 -69.0094 136.9472 -51.1463
3.82627999 -145.8145 155.2114 55.1719 -97.4725 -89.7615 -26.7342 56.3878 -140.6835 138.9304 51.7872
3.84661508 -74.8989 154.5351 -59.2165 -74.8867 -77.8285 -14.4854 58.3723 -149.1280 158.1854 -169.4199
3.86689681 -75.8748 160.6145 -171.9901 66.6679 -61.2554 -20.7061 -54.9002 -69.9138 -24.4322 -51.2739
3.90343945 -144.6130 160.2992 -169.8447 65.0805 -66.2543 -18.5333 59.4787 -70.5382 -23.0210 -49.3902
3.92372991 -77.9596 167.0604 -170.1391 63.7610 -58.7208 -25.6223 -169.1517 -76.7522 -11.0114 56.7548
3.94953737 -72.4133 163.2267 63.6767 -2.1153 -67.0928 -20.1542 57.6229 -86.0222 0.2446 46.8673
3.97535500 -144.7081 151.9204 -178.2340 58.4695 -67.3515 -19.6627 -54.1166 -87.9461 -15.4239 -56.0959
4.00719724 -70.2546 158.8693 72.4966 -19.7274 -65.7420 -20.4805 -55.8899 -73.1488 -22.5999 -48.9607
4.03184834 -144.7812 161.5610 -176.3596 -118.0938 -62.4799 -13.4253 -55.3016 -68.3784 -22.2513 -163.2584
4.07017691 -77.8965 149.9271 60.6723 93.6503 -66.5818 -25.2308 -55.5572 -76.4468 -17.3708 -39.3793
4.09313894 -135.5720 156.4170 -60.1876 -80.5067 -64.7954 -25.4858 -168.7661 -78.8305 -8.0212 53.3780
4.12637706 -74.8710 154.4971 -58.9142 104.7081 -72.6151 -13.1441 -65.1223 -81.4719 -8.9327 53.2047
4.17625640 -74.7577 154.1629 -59.2759 104.8841 -78.9293 -12.7285 57.6846 -134.1811 149.6727 52.6965
4.19645619 -83.6039 -178.0374 78.3778 102.3925 -61.7296 -12.8319 57.3927 -132.5546 25.1343 -31.2078
4.23005362 -144.0665 157.7291 62.2586 -81.0735 -62.5961 -34.8681 -170.8461 -92.9049 4.4538 54.2177
4.25348933 -145.2945 150.8388 178.6375 -102.3675 -147.8490 140.6813 53.4071 -73.7062 149.0429 49.6824
4.27702744 -146.5630 160.8983 69.6102 -16.4411 -70.1416 -18.0438 57.1419 -71.1493 -24.7015 -49.9295
4.30385172 -74.6246 154.6076 -59.0446 104.8188 -69.1991 -14.7057 57.5131 -66.6816 -26.7977 -46.1434
4.32861390 -75.1347 155.1261 -59.0601 -74.9383 -65.2021 -17.3563 -55.7148 -68.2531 -25.0777 -45.9721
4.36265782 -144.7116 160.7902 -170.0688 -108.3053 -65.7834 152.9249 -57.8081 -132.1706 138.9121 -55.3720
4.38848723 -75.3878 154.9865 -59.3240 -74.8604 -74.4405 -14.4104 -56.0982 -148.6334 158.0644 -169.3380
4.41187699 -144.7430 172.8880 67.6800 -78.6567 -61.7189 -18.0095 59.1984 -133.7520 21.5204 -169.4870
4.43581483 -145.9180 166.7877 67.6350 93.2748 -146.2565 157.9535 58.4916 -81.7648 156.3023 52.5949
4.45909446 -74.9365 153.7813 54.9255 79.7245 -84.0919 -26.9209 57.4821 -153.0820 150.1945 -170.2330
4.48051301 -75.5117 152.5009 54.8282 80.2242 -83.5707 -29.3598 -57.9083 -141.7677 134.6114 -53.2707
4.51054559 -144.5434 147.5065 -177.5334 70.8105 -153.5868 155.7652 -165.7173 -132.5006 156.9649 56.0607
4.53495716 -135.4483 156.6362 -60.3561 99.2650 -65.4500 -16.5929 -55.6770 -68.8618 -23.9819 -44.8158
4.57308401 -143.2453 -175.6455 67.6629 102.2726 -59.8947 -15.5386 -53.4179 -77.5130 -13.7704 56.9059
4.60362155 -135.1880 156.4908 -60.3732 -80.3589 -73.8319 -15.9984 -56.2782 -144.1261 140.7702 -49.8140
4.62477297 -144.2867 152.4771 65.3907 106.0191 -70.1432 -25.0035 54.4809 -80.5277 -18.1874 -44.4611
4.65343200 -145.0100 155.6051 -176.7495 -119.9348 -59.8634 -32.5578 -170.6009 -124.2645 22.4016 55.6665
4.68164527 -135.3968 156.5904 -60.3861 99.3098 -69.9859 -11.6179 -163.8181 -81.0224 -10.9711 53.0691
4.70920984 -145.3012 160.5126 62.2347 -87.7672 -59.2867 121.8011 -172.4309 -138.3642 138.6320 -55.9362
4.73286708 -144.5336 158.3538 -168.1197 70.4643 -72.7437 158.5978 58.3133 -149.3669 158.5438 -168.9077
4.75692923 -145.7783 166.0297 66.8151 92.8068 -146.1540 157.5578 -167.3182 -66.5144 136.8402 -51.7548
4.77752642 -144.7856 163.1103 -174.0918 -112.1240 -59.8018 -20.2000 67.1180 -68.5041 -25.0722 -51.0096
4.80617187 -75.3205 159.0838 -172.6955 59.7282 -66.8910 -10.5822 60.1421 -67.7879 -22.5071 -162.7900
4.83969424 -75.4314 152.4978 54.7525 79.7661 -83.7829 -31.6827 -57.9992 -142.4477 149.8368 53.7836
4.87118199 -145.7951 155.8825 55.9851 -96.3538 -92.9026 -24.2886 -62.5700 -140.0902 133.7354 -53.5616
4.89885742 -144.5619 158.0916 -168.1563 70.8726 -70.7506 154.9371 57.8064 -134.2162 139.4208 -56.0470
4.92701535 -74.9573 154.9567 -59.0657 104.8067 -65.6492 -17.0116 -54.0726 -68.3401 -25.2286 -45.9667
4.97628891 -74.3651 154.6354 -58.6405 105.4234 -67.8894 -23.0676 60.1553 -126.3831 30.1012 -37.3527
5.01408326 -144.9250 170.2270 67.7023 -78.2107 -62.5115 -16.2794 -53.3219 -133.1956 20.4809 -169.1691
5.04530493 -83.5547 169.9534 68.4265 -83.0936 -61.6232 -17.2798 -53.9622 -133.8480 20.7360 -169.2694
5.07630664 -74.6933 154.4597 -58.8909 104.9203 -70.6982 -18.5445 58.3872 -83.9809 -19.5136 -58.0077
5.10984526 -75.9837 161.1361 -171.3384 -119.9012 -66.5410 -11.4540 60.2694 -72.7384 -13.2055 -161.7529
5.13443532 -144.7142 161.7194 -176.2053 60.1182 -63.0000 -12.6047 -54.2760 -68.4628 -22.0532 -164.0301
5.18161959 -145.8147 165.9167 66.8717 -87.3697 -147.1934 151.2112 -173.7671 -72.0854 162.0148 52.8446
5.20410661 -135.0876 157.1318 -60.3198 99.3486 -75.3663 -20.6313 59.6104 -140.3123 140.7437 -44.6675
5.22675178 -77.5066 150.8461 60.9159 -87.4772 -70.6699 -23.5462 54.7104 -75.2230 -19.8584 -41.2706
5.25651208 -145.0308 148.9715 -179.7231 -102.9888 -151.5510 145.3050 -169.9196 -151.7094 157.3068 -167.5699
5.28021382 -144.8195 151.7802 -177.8851 57.4337 -63.2951 -22.3828 -55.4384 -136.0710 26.7894 -166.6070
5.33266204 -75.5432 158.8659 -169.3612 66.4042 -65.8806 -17.4054 55.3681 -71.1582 -24.0623 -51.9522
5.35827532 -135.5470 156.6884 -60.1770 99.4002 -65.8170 -19.1220 -55.7408 -84.0848 -3.6182 -166.8899
5.38915335 -74.4732 154.1745 -58.9807 104.7809 -64.6034 -26.5850 -169.1353 -80.6496 -5.4259 53.5142
5.43889712 -144.3699 152.0128 -175.2510 55.2480 -68.3045 -20.5044 59.0223 -136.3204 25.3134 -166.0390
5.46356244 -135.3521 155.4886 -60.9962 99.3313 -66.1205 -17.4171 -55.4330 -73.9874 -18.6213 -165.8939
5.52514556 -144.0036 -171.4391 69.8477 -81.7432 -60.2406 -9.2442 58.8603 -65.1951 -24.6165 -167.1231
5.56111056 -144.8621 155.9052 -174.9024 -119.7363 -64.8006 -39.5810 -171.0119 -82.4089 -19.2459 -48.7379
5.58745554 -144.2659 153.2598 64.3327 -77.1734 -66.0720 -33.7463 -169.8049 -74.6638 -18.5997 -42.8408
5.61266557 -144.8229 163.4143 -172.2948 -112.7727 -58.2355 -30.8595 -169.3549 -68.6890 -22.8360 -49.2986
5.65245572 -135.2455 155.8815 -60.6840 -80.4896 -68.3661 -18.4502 57.9029 -75.2847 -17.5357 -166.9341
5.69993846 -144.8467 163.3233 -175.4946 61.3925 -60.0066 -16.1574 67.3687 -68.6444 -21.6516 -163.5455
5.72590657 -145.6937 155.7567 55.4633 -96.4926 -92.2334 -21.9207 -62.5508 -152.4950 150.6803 -169.9629
5.74733766 -144.6195 149.7715 49.1817 85.2553 -78.6085 -19.7752 58.0480 -80.5489 -9.1800 -165.4768
5.78173383 -77.6723 165.6109 -170.4580 -114.2031 -61.6986 -30.2561 -169.4382 -128.3919 151.9589 54.8771
5.81343452 -144.5714 163.8736 -174.5318 60.2828 -67.1989 -9.7921 -65.6673 -69.1916 -21.9539 -163.2521
5.84789715 -144.7290 166.8687 66.0019 -78.5301 -63.8710 -15.4835 -53.9609 -130.1489 16.1350 -162.3726
5.87534600 -135.3330 155.5145 -60.9798 -80.5090 -66.1227 -17.4748 -55.4254 -74.0988 -18.3546 -167.2194
5.89777323 -144.8380 162.6691 -172.2056 -113.8427 -59.0216 -30.8561 -169.5366 -70.2140 -21.1249 -48.1089
5.93597891 -144.3872 168.5829 65.4816 104.6815 -63.9829 -16.3249 59.3447 -130.3351 17.0833 -162.3749
5.98779394 -145.7794 165.9305 66.7066 -87.4811 -147.2263 157.7170 -164.4157 -66.4606 136.8210 -51.5190
6.00942563 -145.7469 156.2622 54.1145 -98.5370 -80.7062 -37.0624 -171.9672 -150.7927 152.4300 -170.8540
6.02994970 -144.4529 160.7549 -173.3968 61.2733 -66.2293 -37.6361 -171.2447 -89.6356 135.0069 -53.3853
6.04997490 -144.6450 167.0562 65.8620 -78.4145 -63.9498 -15.7177 -53.3078 -129.9305 17.4383 -161.8461
6.07359566 -145.8121 156.1888 54.9693 -97.9321 -83.1893 -38.1641 -171.4046 -139.6247 141.8184 50.5419
6.09589281 -144.4703 159.9196 -174.3045 59.3448 -69.0531 -6.8530 57.0632 -68.8576 -22.7712 -163.2995
6.11681830 -74.9895 154.0706 -59.6218 104.8492 -65.9517 -17.6415 -55.4046 -74.1068 -18.4248 -167.2562
6.14591900 -144.5987 149.6618 49.3898 -95.1016 -79.5160 -19.5144 58.0890 -79.8642 -10.2415 -167.3144
6.18543788 -78.0662 152.0822 60.9053 -86.9868 -64.9534 -32.7893 -169.7083 -72.4299 -17.9780 -39.6632
6.21765427 -74.9109 148.9820 49.8610 82.3202 -69.1196 -23.5268 -55.1954 -84.8073 -6.0855 -164.3442
6.25953150 -75.1456 154.7394 54.7450 79.0572 -78.9817 -36.6428 -171.9867 -150.8248 152.1826 -170.9394
6.29095512 -145.8071 156.5186 55.2110 -98.1466 -82.9323 -40.7485 -173.2739 -140.6663 151.5228 53.8755
6.33525141 -75.1500 154.4427 55.5871 79.7612 -81.3556 -37.8276 -171.4590 -139.8403 141.8556 50.5156
6.38620436 -145.8568 155.9725 54.9978 82.4118 -85.1577 -36.0809 -169.1897 -138.3543 135.6009 -54.3608
6.40835406 -144.2756 168.6619 -170.4557 -118.6412 -63.5985 -24.4000 -167.8887 -143.5428 159.7277 -167.4098
6.43968244 -135.0505 156.8961 -60.4845 99.2956 -84.3070 -3.2265 -164.9223 -134.9320 158.2995 54.7304
6.50665749 -144.4297 160.8199 -173.1762 62.2334 -66.5480 -38.8380 -171.8577 -86.5544 135.9100 -50.2358
6.53193545 -145.0943 157.1631 61.9110 93.4560 -76.8944 142.3347 52.7767 -74.8714 156.5710 -166.4107
6.57145903 -144.1789 150.9304 64.6046 -77.1142 -71.6173 -22.6571 -163.2677 -78.9840 -18.9289 -42.0488
6.60889012 -144.5847 150.2002 50.0842 -94.1454 -69.8435 -23.8744 -53.9601 -86.7129 -4.6302 -164.0197
6.63489132 -74.8125 148.4746 49.5919 82.2251 -69.5140 -23.2709 -55.2071 -83.8987 -7.3885 -166.2833
6.65876280 -70.5640 159.7023 71.7004 163.8786 -64.4194 -26.3186 -168.5687 -68.6692 -22.8000 -48.2529
6.69885233 -146.0337 154.9858 53.4686 -99.8895 -86.7916 -28.4608 -55.3528 -137.0502 -44.9273 -51.3072
6.72057646 -144.6698 162.8617 -172.3011 -113.9019 -64.6425 -17.0680 -162.7772 -71.8900 -22.8463 -49.8778
6.74865249 -83.0993 166.5823 65.9238 -83.1498 -63.5985 -15.9366 -53.2754 -130.3947 17.4882 -161.7924
6.79397042 -135.4282 157.4142 -59.5398 99.4000 -71.4821 -16.2929 -65.4024 -86.2572 -1.9623 -166.7763
6.84772462 -74.4285 148.1114 49.3799 82.2219 -70.2288 -22.3758 -53.7461 -83.9164 -6.9185 -164.6257
6.90817734 -74.9430 154.1822 -59.0763 104.5973 -74.9701 -30.7352 -170.0390 -76.8981 145.9883 49.9362
6.99469819 -74.8671 153.8935 -58.9996 104.9508 -71.7938 -29.8794 -170.1401 -137.2838 157.1653 54.9050
7.01969759 -77.9797 151.8914 60.8433 94.0748 -65.4676 -31.9335 -170.3047 -72.5603 -18.2951 -39.6446
7.05730691 -144.6845 164.5638 -174.6363 60.4993 -58.9751 -22.7433 -167.2015 -66.4081 -21.2906 -161.9535
7.08306718 -144.7061 154.7964 -174.6668 -117.0089 -66.9626 -26.5226 -163.5099 -84.3624 -15.4548 -49.8575
7.11520987 -74.5828 153.5584 -59.4935 -74.9099 -69.5720 -15.6893 56.7103 -75.1118 -18.6671 -165.7539
7.14789753 -74.9797 153.8142 -58.9953 104.9464 -73.7196 -14.1241 -65.1444 -75.5643 -18.9054 -165.3387
7.26180096 -74.7774 153.9158 -58.9516 -74.7584 -71.8759 -27.7727 -167.5249 -133.1090 138.7425 -54.1827
7.30999846 -76.3646 163.0268 -174.0166 60.7696 -58.8541 -22.6111 -167.1375 -66.1785 -21.5589 -161.8198
7.35747538 -135.3235 156.7750 -60.2630 -80.6023 -71.2193 -10.9344 -163.8290 -69.0710 -26.2215 -45.9345
7.38428618 -81.5886 177.5159 80.8326 -77.1458 -62.0224 -16.2155 -162.8969 -126.4114 20.1658 -29.6270
7.41624883 -74.9425 152.7964 55.0984 80.4351 -88.1155 -21.3270 -163.7252 -153.3204 150.1092 -171.7109
7.44957477 -78.9610 154.0937 68.3075 103.8394 -66.0920 -29.7224 -169.0036 -82.6259 -15.8253 -59.1338
7.47000826 -144.7990 171.8046 67.6163 -78.6522 -56.7670 -30.0968 -168.5709 -123.7341 20.0890 -168.8356
7.50524883 -144.6674 164.7470 -174.5445 60.4822 -58.9793 -22.5901 -167.1635 -66.3817 -21.1062 -162.8233
7.53921091 -77.0719 165.1043 -172.7440 60.9036 -58.3194 -23.8892 -167.7194 -71.3563 -12.0653 -161.2903
7.56530436 -74.7402 154.5263 -58.9860 104.7796 -71.4548 -10.6917 -163.8998 -69.1011 -26.3552 -45.9028
7.60160548 -135.4630 156.5289 -60.2736 -80.6042 -65.1924 -24.7987 -169.3742 -67.2893 -24.4419 -45.3829
7.66048376 -75.5290 160.6206 -174.9545 -117.8054 -66.9951 -7.1163 -163.5558 -69.7710 -22.5392 -163.7154
7.71512748 -144.6459 164.3962 -174.3729 -117.7057 -66.7404 -7.8047 -163.4904 -75.4338 -12.4442 -162.5828
7.73603106 -145.9885 160.5338 63.3066 175.7170 -67.7502 -21.0963 -54.0087 -85.5543 -10.5038 -163.3364
7.75812077 -76.4272 163.2215 -173.9220 -117.6300 -58.8627 -22.4453 -167.0976 -66.1438 -21.3757 -162.6903
7.81075610 -74.6869 154.3652 -58.9896 104.8097 -65.4396 -24.8722 -169.4171 -67.4110 -24.5981 -45.4088
7.84422976 -144.6655 164.5236 -174.6495 60.4887 -59.1759 -22.3251 -168.4421 -66.5412 -21.3475 -162.0012
7.87511926 -144.6309 162.6060 -175.5117 60.5455 -66.8887 -7.3633 -163.5049 -70.0531 -21.9715 -164.6173
8.01289407 -77.0024 154.2175 54.3416 -93.0858 -64.3033 -34.4503 -170.4467 -87.4763 6.9857 -167.6093
8.06195924 -144.6666 166.6273 -173.2127 -117.7290 -58.6953 -23.4852 -168.8841 -71.8819 -11.6334 -161.5574
8.09368193 -76.3456 162.9754 -174.0282 60.7572 -59.0557 -22.1954 -168.3882 -66.3066 -21.6166 -161.8666
8.14917706 -74.6733 155.0417 -58.3211 105.2399 -64.5896 -28.2299 -169.8361 -82.7660 -1.1358 -166.7426
8.17452664 -77.0533 150.8587 69.4185 -77.3876 -72.0410 -14.5869 -162.6107 -91.7939 -13.9948 -56.6293
8.20621399 62.9019 170.6256 -160.2874 -115.2920 -67.2312 -14.8724 60.6940 -78.1893 -10.1043 52.9047
8.29150181 -144.6487 164.7052 -174.5585 60.4730 -59.1727 -22.1847 -168.4052 -66.5163 -21.1575 -162.8609
8.32787752 -74.6659 154.0343 -58.8271 104.9351 -69.5162 -25.4955 -168.2673 -79.0212 -21.6046 -59.1685
8.39655132 -74.7008 154.1637 -58.8625 105.0826 -65.2191 -26.3247 -168.8663 -73.0147 -17.1037 -165.1263
8.42199160 -144.0593 160.0863 63.7263 104.0692 -60.9662 -35.9487 -170.2709 -101.1942 6.2954 -159.4381
8.54113693 -76.4078 163.1686 -173.9343 60.7234 -59.0563 -22.0437 -168.3500 -66.2736 -21.4276 -162.7269
8.59151853 -74.9694 154.5886 -58.7674 -74.7698 -71.6062 -27.7858 -170.5026 -148.8487 158.0798 -167.6017
8.80529292 -74.7407 154.2955 -58.8004 -74.7027 -65.1549 -26.3630 -168.8872 -72.9999 -16.9537 -166.4885
8.83004964 -135.1760 155.3616 -60.9900 99.2875 -70.8348 -12.6800 -163.2848 -75.6807 -18.7433 -165.6455
8.91818568 -144.0001 159.3477 63.5879 -78.5591 -61.2682 -36.4472 -170.3948 -99.5492 4.3113 -160.5058
8.97786980 -144.0769 153.3738 53.7908 90.9710 -66.3083 -35.1663 -170.2937 -83.5222 -3.8884 -164.8785
9.03514401 -74.6195 153.2196 -59.5780 -75.0039 -71.0904 -12.4508 -163.3629 -75.6405 -18.9741 -165.7069
9.11660679 -74.6799 154.1096 -58.8247 104.9235 -69.5347 -24.8090 -169.2633 -79.1268 -21.5993 -59.1822
9.19452369 -74.6929 154.1489 -58.8971 -74.7415 -65.3974 -25.7509 -169.8014 -73.2061 -17.2080 -165.1586
9.24505929 -144.1043 161.8856 64.0392 104.6340 -60.6742 -33.2257 -170.5193 -106.7956 8.9310 -159.7446
9.29085622 -145.5449 159.9042 60.3649 -92.0670 -126.3876 7.7637 -165.0248 -78.1552 -20.1409 -166.0091
9.37643977 -143.8585 -171.2205 70.2901 -81.5254 -55.5219 -19.1974 -166.3329 -62.9195 -24.7101 -164.4517
9.64803149 -75.3251 150.7068 51.2340 -96.4765 -67.3687 -31.2502 -170.4092 -80.7910 -5.5169 -163.8632
10.28715793 -145.0474 159.9158 -174.8479 -110.5589 -77.4329 70.8354 -164.9675 -145.5427 -27.8347 -170.7611
10.60176505 -145.8208 161.5018 61.9652 -2.8309 -66.3998 -28.5170 -170.0551 -78.8226 -12.0918 -163.6210
10.76197485 -71.2976 159.3211 62.2875 179.1718 -71.7972 -16.6802 -162.9675 -85.4828 -12.2856 -165.5076
10.89524051 -144.9518 170.7767 -161.8133 -109.5514 -77.9917 13.8187 59.6072 -56.0491 -42.2878 -42.9686
13.28672118 -146.2037 174.6801 72.6779 -80.4477 -75.1372 61.7805 -57.2825 -70.7653 -29.0405 -169.2544
14.10409785 -144.7909 152.4528 -177.7881 -112.8134 -137.6971 120.8707 48.0604 64.1154 139.8265 -51.4663
