# Supplementary material for: Exploiting Sequence-Dependent Rotamer Information in Global Optimization of Proteins
Source: J Phys Chem B. 2022 Oct 18;126(42):8381–90. doi: 10.1021/acs.jpcb.2c04647 (PMC9623586; doi:10.1021/acs.jpcb.2c04647)
Supplement: Supplementary file 2 — jp2c04647_si_002.zip [file jp2c04647_si_002.zip › TripeptideConformations/TYR_GLU_ILE_new.csv]

0.00000000 -145.5769 156.8905 -173.4536 -121.8290 -63.9113 -25.2827 63.3338 -179.1339 89.7251 -126.3553 21.3371 59.7570 170.3148
0.12808140 -145.5595 156.3753 -173.4534 -122.4810 -64.2355 -24.9541 62.7713 -179.9680 85.8141 -126.2669 21.1296 60.0596 170.4411
0.30912580 -77.1954 163.6251 -169.4489 56.1649 -65.5982 -12.6936 64.9034 177.6578 78.5139 -74.6153 -13.3745 67.7070 179.1638
0.38923620 -73.7351 154.5109 -172.7220 58.9713 -63.9508 -25.0234 62.8512 -179.8705 -93.5883 -126.2713 21.0163 60.2266 170.6010
0.53431190 -144.8356 168.4636 -172.4048 54.9173 -64.6493 -15.4254 -63.0922 -173.4241 87.4830 -73.6577 -13.0827 67.0737 178.9436
0.57044110 -145.3053 155.8604 -174.7474 55.3784 -64.5118 -29.8931 -64.1761 -175.5912 -90.6258 -123.7489 18.7633 62.4920 170.9738
0.60228700 -145.0635 171.2402 -172.5632 56.6567 -62.1673 -18.4106 -61.0240 -62.9825 -77.8799 -74.4815 -12.2018 66.9376 178.7039
0.65661140 -78.8790 169.4080 -173.1307 54.8214 -62.2077 -17.7522 -62.9155 -175.6859 -94.5557 -73.8532 -12.8962 66.6674 178.6437
0.68407350 -145.3500 155.8127 -174.3572 55.5168 -64.4854 -29.5083 -64.2721 -175.3823 89.4365 -123.5578 18.8177 62.5052 170.9181
0.73660430 -76.2942 161.3660 -173.0216 -121.5442 -69.6817 -23.0474 -63.8738 -175.2795 89.0823 -109.0066 136.0178 -51.4049 -60.4932
0.77640930 -73.3935 150.9266 -175.0825 -124.8555 -70.8908 -21.6505 66.8728 -177.5659 -88.3957 -87.4300 -23.5778 -53.4982 -58.6755
0.82349880 -73.5028 152.4876 -174.2424 -126.6380 -64.8555 -29.4295 -64.2150 -175.7167 89.9558 -123.4391 18.0964 63.0652 171.5830
0.88360390 -78.2407 167.2261 -171.6625 -124.4606 -64.5386 -15.4035 -63.0892 -173.5650 87.2570 -73.5485 -13.3246 67.0231 178.9259
0.92629530 -76.5732 162.8378 -173.5238 -120.9191 -70.9928 -14.5678 -63.1947 -175.1162 89.1059 -122.8994 134.3875 -53.5995 178.6346
0.96577040 -145.8630 149.2330 177.0186 76.4827 -145.2867 145.9811 -175.8037 59.3287 -86.2591 -72.2103 133.6082 -59.8660 174.1570
1.01606520 -145.4750 148.4840 178.3607 -106.0913 -148.5520 150.3671 -175.1241 58.3909 93.2528 -68.9632 135.5279 -54.4234 -59.8996
1.07025160 -80.0680 171.0576 -171.9768 -121.1541 -61.2167 -19.2176 -61.8269 -64.0000 -78.0604 -74.5583 -12.2231 66.9112 178.6775
1.10415640 -145.6283 149.3087 177.3680 -103.4378 -147.5818 146.2601 -173.9237 61.1657 -85.9260 -77.4027 -11.1874 64.8104 172.1080
1.13814270 -145.0315 161.9756 -172.7120 -119.0638 -66.7359 -9.5423 65.6520 178.7677 85.9758 -66.6698 -23.1735 -166.0871 59.1090
1.19985200 -145.0766 161.5910 -172.8069 -119.0507 -66.4891 -10.2477 65.5761 178.7719 -93.8356 -67.1304 -22.7836 -162.1279 168.9825
1.23123720 -145.2328 162.0064 -171.1236 -120.2098 -66.1745 -19.1754 62.2451 177.7588 -98.4889 -117.2071 10.8518 55.0915 66.2298
1.26261480 -145.5996 149.9050 179.7665 73.1128 -146.3126 147.6227 -177.2545 57.9364 -90.0419 -129.4165 -20.4040 -166.8137 167.7568
1.28739770 -145.7177 149.4097 177.2295 -103.1612 -146.9366 144.3159 -170.7308 174.9951 -92.9624 -74.7510 -11.8851 63.2392 172.3558
1.31581050 -145.2494 157.5720 -175.3527 -125.6076 -66.5838 -36.2366 -173.1571 173.8060 88.8898 -87.1207 -25.8115 -50.3477 -57.4900
1.35561730 -145.0219 135.8341 -179.5090 76.1752 -141.4996 4.3904 65.7292 -179.4105 -89.5757 -80.4648 -27.6380 -48.9882 -57.3327
1.37610260 -145.1844 156.1138 -175.0278 54.8275 -70.0252 -28.4487 -64.1928 -175.6722 -90.7375 -88.5846 -24.8958 -51.7203 -58.0689
1.41425090 -78.6362 164.6735 -174.2095 -120.3108 -68.4197 -17.1451 -62.9055 -64.6932 -77.9977 -123.1484 134.4492 -53.9944 178.4852
1.44524640 -75.8893 160.5939 -171.8047 -118.5479 -66.6371 -9.3888 65.7910 178.8802 86.3531 -66.4887 -23.3847 -166.1265 59.1350
1.46642460 -75.8133 158.0464 -173.7454 -123.9194 -61.2360 -31.4501 -63.9501 -65.1751 101.7760 -123.6836 19.9627 61.7063 170.1916
1.50497970 -145.4329 153.3511 49.3476 81.5748 -82.0618 -17.0964 -63.8894 -176.4155 -89.0592 -81.8193 -0.1763 66.1224 172.2082
1.54321010 -75.7479 160.1971 -171.9698 61.6185 -67.2655 -8.3802 65.0996 177.7066 -98.4210 -66.3907 -23.5747 -166.1916 59.1400
1.57590050 -145.4265 156.8531 -175.5313 55.2292 -69.8773 -29.3483 -62.1501 -62.9506 103.2592 -88.9665 -24.9334 -51.6219 -58.1368
1.60109860 -145.9516 148.5236 177.2275 -100.4718 -146.7666 154.7169 64.1125 -178.0544 -85.9411 -80.8733 -8.8507 64.6596 172.6547
1.62485240 -74.1039 156.0901 -57.4872 -73.6311 -67.9834 -19.2995 -64.4927 -176.4840 -89.1601 -80.1103 -7.0704 64.5453 172.4498
1.65182170 -76.4564 161.6616 -169.4100 -118.4857 -65.9504 -15.2268 64.7676 178.6283 -95.3771 -72.2383 -28.5319 -64.4237 175.0286
1.67699640 -144.9673 166.0235 -172.0774 57.7354 -64.0003 -24.7591 -63.4275 -173.5034 -92.3932 -106.5365 7.5625 55.9837 62.1362
1.69886890 -145.7612 149.6953 177.4720 75.5644 -146.4083 145.1749 -173.5351 62.0843 95.0390 -71.2637 154.1053 63.3380 172.7788
1.71973770 -145.1821 169.1056 -172.7078 -119.6072 -61.6170 -26.7991 -61.2324 -62.9182 102.2523 -106.8487 8.0651 55.1909 60.8930
1.74024270 -145.1729 169.3032 -172.6668 -119.7787 -61.6132 -26.6959 -61.2655 -62.9571 102.2045 -106.5655 7.9684 55.0952 60.6876
1.77238390 -78.2163 167.8496 -173.0932 -121.3928 -61.7005 -26.0265 -63.2574 -175.5055 -94.6529 -106.6146 7.5604 55.4080 61.1522
1.79338390 -144.4664 144.1117 -179.0037 48.1260 -73.8788 -36.9944 -172.7358 173.7759 88.4302 -88.5566 -27.7404 -48.2527 -57.0370
1.81957910 -76.4115 161.5321 -169.0367 -118.1078 -66.2803 -14.5920 64.1065 177.3649 80.3269 -72.0564 -28.6391 -64.5481 174.9286
1.85942500 -145.4107 148.6320 179.3096 70.1155 -148.8769 145.8688 -171.6112 173.2262 -97.0677 -70.3633 134.9513 -54.4796 -59.8664
1.88429780 -135.9789 154.9238 -61.2216 99.2970 -69.1819 -19.9991 -64.5333 -176.4638 91.2531 -85.7981 0.3959 54.2462 61.5511
1.90494930 -73.0033 162.9587 54.9388 -168.0787 -69.9226 -17.2079 67.2526 -177.6720 92.5489 -88.4641 -1.3277 66.7538 173.3460
1.93240160 -145.2302 177.8571 -168.5368 -116.8039 -61.1176 -16.7670 -60.4321 -62.9170 -77.8027 -76.5338 -5.6548 56.4857 62.8676
1.95411800 -73.8615 153.1327 -174.7836 56.1091 -72.6120 -23.2349 67.0786 -177.4186 -90.8391 -88.5910 -31.5815 -54.7620 -175.4215
1.98203870 -77.3839 165.0185 -171.3651 -121.3900 -63.6915 -24.7096 -63.4416 -173.5940 -92.6514 -107.6464 7.7524 56.0830 62.5652
2.01479800 -145.1263 166.9089 -172.8861 59.4104 -64.3160 -18.7816 -62.7675 -175.0252 88.3076 -70.9515 -28.3967 -64.8380 173.3717
2.04125360 -145.1230 157.6285 -175.9827 53.8053 -67.7642 -36.9837 -172.6221 174.4417 -91.4107 -85.4343 -32.0625 -54.0480 -179.4254
2.06542230 -73.2994 152.9042 -59.2404 -73.9110 -69.2591 -20.0781 -64.5238 -176.4839 91.2418 -86.0976 0.4343 54.2153 61.5376
2.08981940 -144.8965 154.4621 68.7567 112.0602 -72.0778 -23.9367 -64.4367 -176.5373 -89.2500 -83.7889 -23.9855 -51.8327 -57.2157
2.12953420 -145.3461 158.1311 -175.3930 55.1413 -65.6190 -37.7412 -169.4567 68.9125 83.3015 -87.5791 -25.3780 -49.8971 -57.2733
2.15856550 -79.2333 169.7156 -172.1716 -119.0346 -60.1997 -27.4094 -62.0774 -63.9934 102.2426 -108.0008 8.4272 55.0740 60.8928
2.17908920 -145.2116 165.8120 -171.4768 60.5868 -65.6715 -17.4221 -63.1359 -173.9754 -91.9496 -70.8126 -28.5866 -64.7750 173.6866
2.20241710 -145.7693 146.1841 176.1591 77.1109 -137.8333 145.2569 -65.4912 -175.5110 -88.7693 -72.3887 154.7909 61.9818 172.7935
2.23087670 -80.8913 166.1161 68.5614 -91.4068 -139.2324 145.4665 -178.0652 58.6030 -91.2157 -125.1458 -13.3213 63.4876 173.9178
2.25288190 -145.7129 149.4596 177.0648 74.0155 -146.7241 144.3320 -171.5889 174.4322 87.3382 -73.3654 -12.4266 76.2012 -60.8936
2.27320150 -145.3563 157.9935 -176.1536 54.1427 -70.5607 -31.2068 -62.1130 -62.8923 103.5477 -89.0710 -31.6989 -54.5557 -178.8112
2.30572330 -76.6807 158.0045 -57.6204 106.2394 -66.9206 -20.5195 -64.7907 -65.8559 101.4137 -80.6556 -6.4585 64.5324 172.2810
2.32647560 -144.8213 156.5958 68.1969 -71.5141 -67.4350 -32.3834 -172.0838 173.6296 87.8471 -80.8966 -24.0556 -52.0242 -56.7681
2.35425410 -78.8339 169.2581 -171.2615 56.1013 -64.7173 -13.1705 -62.9928 -173.1509 -93.7747 -74.4711 -9.3197 61.6959 75.4354
2.37977080 -73.6480 155.7625 -57.9878 105.5442 -72.0858 -15.3122 60.6144 -88.8836 -98.1826 -82.6970 -6.6240 65.0673 172.6532
2.40663150 -74.5254 155.8850 -174.5838 -126.6359 -70.0804 -30.4469 -64.2108 -175.7020 -90.8992 -88.7691 -31.8249 -54.6444 -178.3211
2.43323330 -144.9935 166.2826 -174.9627 59.3215 -59.7901 -21.7545 -169.3666 172.8945 -91.3550 -64.2632 -22.4944 -165.0634 59.0819
2.46722460 -145.0436 170.6374 -170.3927 58.8333 -67.4508 -18.5973 -60.8958 -62.6015 103.6903 -144.9598 147.0454 -174.5000 61.1392
2.49054390 -78.2105 166.0620 -175.2605 59.6477 -61.8327 -16.6086 -61.8511 -64.0741 102.8320 -66.6604 -22.3835 -162.4843 168.7932
2.51877060 -77.3496 164.7896 -170.7010 61.0818 -65.4245 -17.4331 -63.1234 -174.0202 88.3944 -70.7839 -28.7317 -64.8592 173.7113
2.54314000 -144.9587 174.2218 -169.8638 -119.7681 -58.4416 -23.4249 -169.8456 173.0479 -91.6710 -73.2388 -7.6662 61.4524 72.1351
2.56615410 -72.6648 122.9845 -175.2272 -119.2226 -89.5178 -18.0438 67.8746 -178.0485 93.0344 -85.3484 -34.8722 -56.3366 176.8879
2.59600890 -74.3318 153.8225 -60.1068 105.0390 -68.5490 -19.2583 67.1597 -177.8781 -87.8277 -85.6846 -5.1133 80.0723 -58.1574
2.62164590 -145.5438 162.7261 -173.2509 60.2632 -58.9399 -38.6244 -168.8882 69.1885 83.6962 -117.3077 11.3547 57.7141 67.4374
2.64196850 -145.3000 166.3948 -171.9060 59.5928 -57.9221 -35.7047 -168.1444 68.7958 83.4994 -103.9209 8.5028 56.6129 63.2441
2.66220740 -143.4669 155.7596 60.8804 -78.5798 -63.6465 -35.4557 -167.6102 68.7978 83.1316 -96.8444 8.7101 66.2176 172.6507
2.68732320 -145.6163 162.8906 -173.0695 -119.2834 -58.3782 -37.8340 -168.7636 69.0938 83.6732 -116.2319 11.6406 57.4303 67.3219
2.72300920 -75.4048 153.2907 53.0960 -99.5354 -91.9583 -12.1452 -63.2934 -176.2413 -88.6214 -82.7235 -0.2766 60.5142 70.6608
2.74773470 -145.5505 157.4509 56.3762 -94.9799 -103.3013 -9.1253 65.5296 -80.6368 86.7343 -82.4020 0.4780 59.0812 68.4118
2.78161140 -145.4102 164.4000 -172.9593 50.8417 -67.6796 -12.1595 -82.6007 64.1453 -106.6659 -72.9424 -13.9247 67.3806 178.7803
2.81355560 -72.7725 144.7141 179.1642 77.3096 -137.7042 146.5219 -65.1812 -174.8271 -86.6775 -74.5016 155.4773 63.4417 173.3699
2.83635780 -146.2836 167.2196 69.1109 -86.2672 -130.1357 149.3434 -65.0763 -176.3996 90.7736 -92.4244 -4.6056 65.7492 172.7917
2.85746470 -136.6958 158.5326 -59.4599 -80.5655 -68.1930 -20.0003 -73.4329 66.8281 54.6660 -80.1197 -6.6791 64.5186 172.3410
2.87867460 -135.7665 157.1121 -60.6403 98.8479 -69.2810 -13.4761 66.6625 -178.7652 -88.7565 -72.4486 -27.9583 -51.8847 -57.1049
2.89898130 -74.3346 153.9399 -59.5973 -74.5438 -69.0407 -22.4137 -64.4220 -176.4348 91.0863 -84.6997 -4.5267 80.0647 -57.9454
2.92985290 -144.9229 157.2073 68.9671 -70.7738 -68.5203 -32.6421 -171.5286 174.1524 -92.5883 -77.9551 -29.5524 -62.0302 173.3078
2.95263410 -75.7053 161.0146 -172.5730 60.8678 -57.8910 -38.2003 -168.8434 69.1561 -96.7448 -116.4673 11.9663 57.5575 67.3115
2.98593340 -146.0411 164.2823 66.3333 -88.4169 -134.8063 151.5575 -65.0366 -175.9660 91.2005 -130.8612 135.5244 -57.8526 178.5794
3.00689430 -142.1936 -165.3074 67.5933 -79.7951 -59.9930 -14.6056 -63.6557 -176.1241 91.3603 -70.4007 -15.3637 61.3051 165.5741
3.04264780 -134.9922 156.1405 -61.1028 99.0464 -65.2249 -30.3987 -171.2816 173.7393 -92.2586 -83.1806 -3.2006 79.8820 -57.5470
3.06525960 -73.9740 155.3420 -58.7457 -74.5326 -69.3439 -13.4601 66.6728 -178.7580 -88.6719 -72.5502 -28.0758 -51.9035 -57.1221
3.08742450 -145.3369 156.2864 -175.7849 56.9589 -65.6629 -24.0568 -63.9721 -175.3794 -91.0679 -134.8037 28.4787 -168.4543 51.6725
3.12026080 -73.4492 151.7745 -172.9893 57.5371 -62.2965 -35.1664 -172.4506 173.5082 88.8914 -125.5389 25.5801 63.7220 -81.0691
3.15078660 -73.3860 152.9208 -176.2184 -122.4386 -67.6933 -24.2067 -65.2236 -176.1508 89.5755 -125.4786 37.4682 -37.1561 88.2984
3.17671070 -146.1495 168.0151 68.9914 94.6599 -137.0253 138.9654 -174.3322 174.5862 85.6815 -88.8576 133.4092 -57.9471 176.2063
3.20930180 -135.2344 156.1453 -61.6687 -80.7777 -69.0867 -22.6370 -62.8957 -63.7692 101.8664 -84.9895 -4.2103 80.0945 -57.8779
3.24630320 -145.0341 152.6482 50.4536 84.5772 -80.1986 -25.4696 -170.2613 173.0877 87.6514 -80.1005 -0.5619 61.4999 73.1311
3.26829380 -145.0565 166.5367 -175.2226 59.3550 -60.0102 -21.0590 -164.2378 66.9706 83.3987 -64.6002 -22.4381 -165.1113 59.0755
3.28923720 -82.1353 177.5286 -167.3657 63.8339 -57.5237 -25.7549 -169.8434 173.1865 88.1740 -73.0824 -12.0395 81.9257 -60.9065
3.31927130 -142.7811 -171.4052 67.8449 107.2400 -61.8816 -10.2536 67.3622 179.5355 90.0118 -73.9375 -8.7355 58.3525 68.1055
3.35255290 -73.4332 153.4333 -176.9354 58.0854 -64.3303 -29.6875 -174.7239 172.6935 89.6082 -122.5450 38.3829 -37.2029 89.1317
3.38079990 -145.9034 155.4590 68.8104 112.4607 -73.1187 -24.4678 -73.8293 66.1198 55.2101 -83.3086 -24.3372 -51.9707 -57.2067
3.41625350 -145.3015 156.9875 70.6917 113.5645 -71.8967 -25.2562 -64.8649 -176.6218 -89.6431 -82.3600 -28.7977 -75.6425 63.2328
3.44455460 -78.5508 165.8107 -172.3778 52.2146 -64.7305 -14.4818 -85.1088 63.1749 73.1662 -72.8276 -13.7788 67.2734 178.9100
3.48681010 -72.9748 163.0612 56.2006 -170.4195 -65.6391 -27.1407 -166.3421 67.9102 83.0201 -82.3046 -1.2469 66.6824 173.4991
3.51277250 -145.7306 146.6693 177.0295 76.3072 -137.4425 145.6211 -65.4505 -175.5827 -88.7165 -75.1290 163.7009 51.8354 61.3562
3.53531330 -144.4869 167.9180 68.0372 106.5448 -62.3185 -26.3753 -64.6266 -176.3725 90.8005 -121.8164 17.7876 68.9185 -78.5031
3.58033470 -73.7396 157.9660 -174.4609 48.4293 -65.3253 -15.4538 -70.3873 85.3144 -96.3483 -73.6360 -13.4938 68.6201 179.2458
3.60693980 -72.9733 156.9023 -58.8431 106.7452 -65.0118 -22.2554 -68.6289 69.2015 -148.9444 -83.8683 -0.6997 54.3283 61.8600
3.62939040 -75.3312 151.8195 50.0494 -97.9332 -71.4747 -24.6014 -64.5196 -176.5308 -89.4231 -86.6944 4.0003 69.3816 -81.2711
3.64971260 -144.6304 170.4406 68.1350 -78.5445 -56.9726 -34.5354 -171.6433 173.0130 87.6046 -119.0455 18.0106 69.3178 -77.7001
3.67484890 -144.6239 169.9826 68.1856 -77.9853 -57.1668 -34.3536 -171.6485 173.0104 87.5907 -119.1364 18.6701 69.2712 -77.4683
3.71978050 -144.7388 153.4009 49.1316 85.7495 -67.5409 -32.1666 -171.4996 173.8094 -92.3051 -83.7711 5.0007 69.3708 -80.8470
3.74320700 -80.0496 168.5162 -170.8940 59.2509 -64.7657 -30.2103 -62.6428 -64.1108 102.8176 -131.3379 165.7230 56.6266 71.6374
3.76759340 -136.0523 156.9511 -60.6402 -80.9022 -71.1121 -13.8001 -62.3383 -63.4296 -77.1160 -70.6978 -28.7087 -51.9720 -56.7272
3.79481480 -145.6572 151.4831 -179.0959 -107.3396 -144.0410 139.1185 -172.8639 174.6877 -93.8047 -74.3173 -38.0884 -70.0479 68.6515
3.81565640 -145.3466 159.1271 65.4214 97.0034 -77.2050 132.2141 -173.0247 175.9282 88.5969 -146.4210 146.7275 -171.8128 167.6720
3.83659350 -143.7514 128.1200 -174.9916 -118.7454 -94.5211 -16.2434 67.1373 -179.5289 91.2463 -88.6399 -32.6816 -56.4664 96.2430
3.85724880 -144.9896 157.4106 68.9349 112.4551 -68.2874 -32.9395 -167.0014 68.4856 82.9623 -78.2111 -29.2841 -62.0658 173.2914
3.88630640 -74.0014 154.5977 -58.2597 -74.1366 -65.8007 -26.7373 -170.9116 173.9491 -93.3012 -71.6915 -18.0716 -168.2821 57.5139
3.91367700 -145.3312 160.7599 -174.2152 55.6153 -66.1021 -38.3375 -170.1633 69.1463 -96.9816 -82.9005 -31.8975 -75.1004 60.4766
3.93967100 -146.0667 160.7787 69.3472 -81.8086 -80.5405 118.2099 -174.6373 175.9554 -92.3527 -79.5744 -36.3103 -61.1145 173.5384
3.96386290 -145.9571 149.1557 177.8408 -102.6339 -144.5297 151.7212 64.2780 -177.3338 -85.9348 -75.4154 -35.9610 -68.9503 71.1559
3.98811580 -73.7622 155.2882 -58.7214 -74.5273 -71.6772 -11.0684 -63.7983 -176.3996 91.8160 -66.9969 -33.0814 -59.1560 173.1871
4.01633960 -73.8423 154.6731 -58.6971 105.3815 -67.8320 -24.2605 -170.8199 173.3551 -93.1840 -70.8068 -28.0289 -52.0523 -56.6034
4.03850030 -145.0993 157.3867 -174.1792 -127.4112 -68.5461 -36.8498 -174.2615 173.9967 -90.7228 -91.0776 -28.4590 -60.8403 94.5898
4.06943690 -146.2149 169.8231 70.5171 -84.9222 -135.1681 144.6714 -172.2213 65.3005 94.2415 -145.9904 145.7786 -172.9352 61.0704
4.08972840 -146.3052 168.0834 70.9398 96.8426 -123.5612 147.4695 -64.9082 -176.6772 -89.2472 -85.6701 135.5891 -68.1075 69.5761
4.11422390 -73.8909 154.0655 -58.6355 105.6213 -65.9970 -26.5468 -170.8668 173.9633 -93.2883 -71.6088 -18.1357 -164.0892 166.9930
4.13877520 -146.1765 144.6963 -179.8852 -102.5289 -127.5975 145.0987 -62.7305 79.3403 53.8071 -80.7815 -9.5854 65.4186 173.0412
4.15916070 -146.0442 166.6470 67.6076 -87.0962 -143.1823 162.7501 64.6578 -179.0109 94.2577 -72.4871 -24.2066 -169.4089 58.5744
4.18552300 -144.7961 170.2997 -171.8496 -122.9631 -59.5205 -25.3373 -164.7641 -81.6660 -40.8303 -69.7832 -13.2947 67.9728 179.6457
4.20717040 -145.4838 157.4627 -176.0657 58.2521 -61.0071 -31.4267 -167.2299 68.3645 83.2287 -131.5009 29.8898 -168.7009 51.6721
4.23005610 -76.5119 160.1810 -169.8776 -128.2341 -69.9884 -27.8899 -63.9546 -175.1412 -91.3064 -137.0462 156.6096 61.6460 -78.6529
4.25957730 -145.5062 149.2559 47.8751 84.1870 -70.0406 -25.7887 -56.2664 95.8924 -74.4921 -86.2368 -0.7515 62.1138 75.0155
4.29363110 -146.8310 162.8273 65.8064 -87.1125 -104.3722 146.6305 -68.2555 73.1273 -120.5579 -87.2922 -6.6482 65.6842 172.9087
4.31734860 -136.1881 157.0857 -60.7614 -81.2045 -71.6177 -11.4119 -62.1579 -63.3630 103.7487 -67.1269 -32.8901 -59.2000 173.2207
4.34928800 -145.0027 151.3266 -172.4496 -128.0274 -76.0917 -22.1645 68.9080 -176.3101 -88.5427 -95.1728 -29.0923 -58.5853 103.4376
4.37201580 -146.4439 167.7978 70.4792 -85.0564 -128.4727 145.5499 -65.1870 -176.4713 90.7555 -81.9071 -35.4103 -60.7371 174.8189
4.39525130 -146.0344 166.4801 67.4694 -87.1802 -143.4176 162.8197 64.6491 -178.9984 94.2816 -72.5329 -24.3225 -165.6686 167.6966
4.41617830 -146.0920 166.8517 67.8950 -86.9867 -142.8405 162.7688 65.3921 -178.2869 -84.9008 -73.4820 -36.0611 -60.2438 174.9061
4.43730440 -146.1717 161.6501 70.0378 -81.6509 -81.9492 117.1256 -65.8115 -177.1201 -89.7097 -78.0235 -35.9385 -61.2823 172.9862
4.46347170 -144.5996 174.6844 -171.0917 -122.9747 -74.3068 -3.8975 -58.6396 -61.6277 104.6874 -70.9074 163.8798 51.7156 62.9325
4.49660250 -146.3005 157.8020 56.6468 -98.4490 -91.2599 -42.6677 -174.1905 174.6710 -93.7451 -115.5066 -45.2571 -54.5595 -61.3767
4.52417610 -145.9914 144.1969 -177.9469 46.1050 -78.6625 -31.5758 -73.8334 66.1292 56.5094 -87.2549 -34.0905 -71.4795 65.4811
4.55195110 -145.9993 167.4095 68.2799 -86.6901 -141.2027 151.1163 -172.9425 60.3624 95.9291 -70.1312 145.6422 -168.1875 60.6109
4.57391750 -145.8564 151.0475 -172.3921 54.8982 -67.1064 -29.5077 -78.2902 63.6938 62.2555 -127.4609 24.8231 63.3795 -80.1700
4.60494370 -145.5682 161.9512 63.9111 91.0880 -147.3395 146.9733 -173.3698 173.5120 86.0119 -121.2267 134.5566 -56.4409 90.3798
4.62819020 -73.8260 154.8613 -58.7484 105.3545 -68.0872 -22.6429 -170.2811 173.3836 -93.4835 -67.2908 -32.1029 -59.9244 173.7012
4.64945770 -144.3208 149.6047 49.2295 -93.1828 -71.7969 -30.9130 -171.0407 174.2355 87.4300 -76.8027 -9.9788 -165.7194 163.4120
4.68648990 -145.0777 158.4136 -174.3845 -118.5979 -66.9396 -14.2348 64.9534 178.3888 83.0005 -73.1899 -19.6260 -136.1506 -61.6706
4.70657840 -145.1959 175.1613 71.4668 -77.4893 -53.3370 -40.5587 -167.8281 69.3399 -97.0068 -115.3790 5.7109 64.1825 76.5468
4.73109230 -69.3888 124.4712 -171.6513 72.6061 -91.7751 -10.3888 59.9638 -89.9541 83.4990 -123.3335 23.2083 65.0002 -74.7165
4.76427200 -74.4009 153.3818 -59.0229 -74.7135 -145.0901 146.8827 -170.8468 174.0735 -93.5534 -77.9813 -9.5694 77.8008 -59.8181
4.79170540 -146.5640 127.6527 178.9302 81.9500 -135.0363 4.5736 66.0827 -76.8098 94.9469 -75.5121 -31.1069 -57.6671 96.4920
4.82334030 -75.9688 160.8473 -171.8760 -118.4897 -68.1561 -7.2819 66.0422 178.8861 -93.4574 -63.2573 -31.4856 -164.0292 -91.8337
4.84997550 -144.7232 168.8976 -171.4067 -124.4665 -70.5168 -2.0054 69.1849 89.7576 -115.9417 -72.3770 -8.0643 55.5807 66.2836
4.87665630 -74.9988 157.2458 -173.4045 -117.6993 -66.2973 -14.9832 65.7240 179.5115 -92.0882 -73.2872 -19.5590 -135.8713 -61.6488
4.90606870 -145.4579 157.4241 -173.5324 56.6960 -63.5419 -33.4092 -146.5310 -73.6743 123.2851 -117.5885 19.5763 61.7774 170.3224
4.93650220 -145.0498 152.0649 70.3787 -68.9047 -81.0726 -14.6057 61.5097 -90.1432 -101.1768 -82.3738 -30.5068 -54.5687 94.4864
4.96513910 -146.2409 144.1661 177.6824 76.7039 -127.5480 144.3309 -62.3339 79.5428 54.0280 -76.4293 -11.2542 77.6274 -60.6010
4.98727450 -145.5880 155.1551 72.5087 -66.9092 -79.8210 -15.9264 57.7524 -90.2799 -97.1236 -80.7649 -31.0417 -80.9671 60.0934
5.01238100 -77.8991 164.4771 -170.2707 -119.0605 -65.3752 -17.4436 -83.5562 63.3829 69.6030 -70.7835 -28.7484 -65.3002 174.3223
5.05373290 -145.0384 157.4082 -175.6286 -127.6533 -69.2788 -37.9766 -162.8623 -77.3949 -46.8641 -81.7787 -33.4280 -54.3663 -179.3010
5.08722360 -145.1785 157.2854 -173.8271 53.5354 -68.3328 -37.5400 -169.7553 69.0930 82.9741 -90.6815 -28.3281 -59.9492 96.1679
5.12484820 -145.0261 145.8122 -178.0425 -108.3116 -139.1995 154.9251 -66.3532 -63.4442 160.7909 -126.9808 157.0687 74.7995 -62.1810
5.15100350 -145.7494 146.0550 177.6799 -101.0005 -130.8890 133.1691 -75.0528 -78.5527 -95.5458 -75.3321 145.4404 -165.7877 167.7581
5.17423770 -144.6127 129.8760 -176.7215 51.3382 -83.1387 -19.2698 56.2183 -91.5431 -97.5982 -82.8300 -31.8281 -82.5204 61.7522
5.19857890 -145.0255 157.1593 59.0243 91.9182 -83.6747 145.6367 -129.2604 -71.2322 -95.5996 -131.5903 -11.0053 61.8559 172.8409
5.22332920 -136.0235 157.0646 -60.6542 98.8124 -71.4774 -13.7063 -62.3450 -63.4303 103.4112 -70.4279 -31.5638 -71.5981 66.4155
5.25411640 -145.1313 158.6951 -175.1069 -127.0972 -68.6646 -38.0980 -162.7680 -77.2706 136.5741 -82.0449 -33.3991 -55.0291 -178.8579
5.27873870 -76.1369 160.0368 -168.3728 -107.8028 -65.1272 141.4917 -171.9465 173.4884 -94.2793 -75.2542 133.0934 -68.3713 68.9178
5.30865700 -145.3744 157.0792 60.2358 92.1693 -82.9043 146.9175 -60.6239 -60.7911 -68.2811 -128.8885 166.6515 50.5176 62.5705
5.32888850 -74.4290 153.3951 -59.0214 -74.7169 -145.1763 146.4971 -170.4167 174.4296 -93.1968 -70.9230 -24.8218 -165.8460 167.6728
5.35094860 -145.1627 166.7962 -176.0510 59.7637 -63.6239 -13.7003 -60.4331 -62.5583 103.2762 -62.7762 -30.3074 -163.8573 -92.3917
5.39099080 -146.1247 167.1176 68.2376 -87.2520 -142.5377 149.3297 -128.7015 -75.6413 79.8615 -112.6526 -31.3390 -55.1029 -60.4986
5.42050140 -145.3631 147.0803 -163.0949 -107.7627 -64.4911 -24.0975 52.8882 -99.4169 49.2283 -118.0502 10.4570 59.2716 69.4826
5.44721800 -145.0899 169.3976 71.5549 108.0712 -65.6392 -19.4080 66.9823 -69.0092 -30.6165 -121.1389 6.5294 63.2620 78.8741
5.48215950 -82.2797 78.3375 -171.6941 -106.5316 -74.6181 -5.8285 65.5659 82.4198 67.2191 -68.8009 -34.4820 -60.3033 174.7732
5.50704680 -69.6056 129.3576 -177.1775 -142.9714 -87.4461 18.4852 63.3642 -92.5084 -101.7109 -66.4293 -25.5196 -168.3858 59.1794
5.54434730 -74.0312 155.0193 -58.7529 105.3563 -68.2703 -21.3285 -165.1144 67.1246 -97.3088 -67.2340 -32.0608 -59.8480 173.6053
5.56708080 -75.7238 160.2312 -175.3863 -119.8257 -65.6416 -17.0701 -63.2578 -174.9552 88.5550 -72.0487 -19.9267 -136.7944 -61.7812
5.59488620 -76.0633 152.3184 -59.2484 -74.9467 -135.0099 156.3271 -66.8598 -63.4633 -23.2175 -75.3584 156.0048 64.1597 173.7512
5.61514560 -75.2990 154.1951 -59.0298 -74.7479 -134.8439 156.1271 -64.3732 -175.1949 -85.9172 -73.3557 155.1377 76.4249 -61.4225
5.63646020 -145.8398 161.0909 63.9085 92.1235 -105.2423 159.5982 64.4288 -77.3269 -88.8646 -73.5236 154.8103 76.3449 -61.3817
5.66319660 -67.7356 131.8781 179.8127 -134.6653 -72.7766 -28.0497 -54.5663 97.1620 110.2002 -91.8515 -30.8265 -60.8333 91.9881
5.68712160 -145.5853 149.1086 -177.4553 75.2049 -147.4818 148.4524 -176.5825 57.7810 90.7867 -130.1298 -20.9823 -139.9443 -63.7317
5.71000920 -135.4188 155.6558 -60.8391 98.8453 -75.3367 142.2139 -172.2824 173.7308 -95.6571 -76.6483 133.6489 -69.6223 67.3114
5.73067660 -146.4605 170.4438 72.3254 96.3260 -135.1797 149.6652 -130.4615 -70.1933 84.2766 -142.4961 -17.1777 -170.2796 57.6133
5.75167350 -136.5299 156.7199 -60.7079 -80.8534 -77.2032 151.8420 -71.8215 68.6582 58.9653 -76.9799 135.0235 -59.0029 175.4224
5.77420590 -146.3490 159.0356 61.0959 92.5127 -89.2709 148.4207 -70.7392 69.9421 -119.9586 -127.3359 166.8073 51.0808 62.7828
5.81130420 -146.0485 166.0187 67.4225 91.7818 -144.0380 141.7531 -134.3137 -68.1078 -91.5751 -134.7267 -3.2639 47.2374 59.8721
5.85388170 -145.5737 170.6032 64.1418 -1.7195 -75.7402 -18.3523 -168.8464 172.3095 -93.6502 -68.7216 137.1120 -69.5536 66.7908
5.87600490 -145.9718 156.8114 65.3799 95.3816 -68.1275 129.5976 -54.2541 95.3095 -75.1088 -148.5647 147.7472 -170.0386 167.2005
5.90387260 -75.9522 152.3260 -59.2597 104.8802 -135.1213 156.5250 -67.2318 -63.5447 -22.9855 -87.0426 0.0334 54.5735 60.5664
5.93459960 -146.5013 169.9601 72.0494 95.9390 -134.3463 148.7321 -176.5974 57.9815 -90.2363 -133.1118 -27.2962 -173.6520 -92.3982
5.96096090 -145.8891 143.3656 -178.8915 -110.1393 -130.4184 152.8576 -63.1012 79.4462 50.8052 -127.7018 157.0949 74.4730 -62.3119
5.98573750 -145.7391 166.5956 69.1502 94.8600 -143.4768 145.5872 -131.9241 -71.2167 84.6404 -132.3713 -9.9390 76.8242 -61.5638
6.02274160 -145.5388 157.1592 63.4178 94.0255 -91.1982 144.9793 -132.3998 -67.6542 86.7739 -141.3126 -14.6864 -168.0881 57.0622
6.05660790 -136.1075 156.9754 -60.3807 -80.5956 -70.0066 -21.5004 -63.0033 -63.5507 103.2076 -125.3542 36.8486 -35.5887 -179.8278
6.08279260 -144.8142 158.2767 60.0516 93.6538 -78.2984 141.1535 -132.8211 -68.6315 87.4615 -131.9416 -3.7414 49.9270 60.7023
6.10341190 -146.0914 167.8926 69.2972 -85.5450 -135.9106 155.5048 -103.2487 -65.6944 -10.0555 -131.4945 -8.8139 76.1826 -61.7301
6.14244060 -145.9158 149.9322 178.2893 77.6210 -143.7933 144.9495 -175.4231 59.5784 -86.0140 -71.9086 148.3304 -124.3554 -62.6756
6.18561290 -135.6445 155.7805 -60.9032 -80.9139 -75.8183 152.9294 -61.6296 -61.5331 110.6842 -78.2280 136.1511 -70.6309 66.1301
6.20612880 -146.8495 168.9182 70.4575 -85.2504 -137.5760 158.0631 65.5150 -72.9698 107.7501 -79.5146 -34.5806 -74.8242 63.1352
6.22837010 -135.6446 155.7939 -60.8686 98.9962 -76.5603 155.3725 -61.2002 -61.4313 110.0117 -72.8013 155.0541 76.2994 -61.4419
6.26778080 -145.0139 155.1261 59.7755 92.0399 -76.4665 153.1248 74.7439 -62.5280 147.9614 -80.4001 135.8450 -71.0258 65.7179
6.30503910 -135.3385 155.8623 -60.8289 98.9507 -144.1341 142.1276 -171.9072 174.2971 86.2832 -77.2429 -37.7386 -73.4988 64.4022
6.33156970 -145.5252 164.4498 65.6368 93.3622 -141.6308 129.0240 -155.8134 -73.8671 -73.0315 -91.8010 -7.7976 56.6838 63.3666
6.35349270 -145.5148 164.3143 65.4804 -87.1801 -141.7404 129.0440 -155.7916 -73.8483 107.3459 -91.8766 -7.7809 56.7056 63.3719
6.37750670 -73.4392 156.7473 -58.9244 106.2685 -64.5065 -16.1235 -55.0128 95.8980 -74.8002 -68.6713 -30.7496 -70.4997 67.3240
6.41585760 -76.3965 162.3324 -58.1822 -74.1484 -75.3424 -16.7498 -70.4613 69.8041 -133.0494 -76.0816 133.6515 -67.1425 69.5402
6.44779770 -145.2665 156.1192 64.3385 -84.4332 -83.7709 143.3762 -132.5548 -67.5250 -91.9745 -137.8404 -15.7384 -164.6058 167.4438
6.49684270 -73.4863 158.4155 -58.3891 105.8794 -66.4897 -16.2851 -67.9554 69.5851 31.4139 -69.0894 -31.1083 -71.1754 66.7961
6.55326120 -135.1394 155.3572 -60.9013 -80.9571 -133.0437 157.5213 -65.4231 -63.0509 157.6340 -72.9008 155.1263 76.3419 -61.3944
6.57441370 -145.9131 174.1365 70.8146 100.5173 -77.2597 63.5652 -63.2058 -176.4655 -89.1023 -66.5840 -33.8590 -169.6758 -90.7981
6.62979970 -146.1769 170.1178 70.7167 -84.4853 -133.3335 145.0902 -172.4943 64.9536 93.9746 -143.3576 137.9443 -174.1702 -89.5645
6.66724410 -146.1258 169.1551 69.6696 -85.3802 -136.5620 144.5462 -172.5949 65.0235 94.0325 -144.4846 137.8630 -174.3722 -89.5707
6.70254280 -146.0914 164.5785 62.1965 -93.5501 -128.8390 -47.5821 -171.0646 69.1886 82.1536 -75.9529 -26.0985 -165.8678 167.9515
6.75810950 -78.9938 169.2571 -171.5430 63.0983 -81.3946 61.9592 -61.8590 -175.1106 89.7822 -67.2594 -38.9661 -75.3557 69.6506
6.83057370 -146.3227 170.0050 71.4884 -83.7597 -130.6922 147.6934 -177.2169 58.2458 -90.4982 -132.6811 -19.0731 -136.3097 -62.2216
6.88378630 -146.3076 169.8589 71.1565 -84.2453 -132.6256 147.9300 -177.1599 58.1902 89.6577 -132.7661 -19.1947 -136.7382 -62.2429
6.91747000 -146.1695 165.8876 67.3776 -87.6921 -142.6719 154.6455 50.6370 68.5966 -129.8286 -101.4006 -36.0736 -54.1103 -58.2441
6.95264890 -146.1313 165.6969 67.1056 -87.7779 -142.7983 154.8798 50.2247 68.2725 -129.2896 -100.6775 -36.0498 -53.9113 -58.0747
6.98117060 -145.6391 157.5803 63.1582 -87.3059 -91.2118 145.0097 -176.2385 58.5434 90.0204 -133.4172 -17.1562 -135.5430 -62.4955
7.00398150 -144.7197 152.5542 49.0299 84.5536 -69.6199 -32.0092 -161.8442 -79.2391 -45.4712 -79.9163 2.8338 69.4311 -80.6904
7.02811460 -136.5324 156.7354 -60.7051 98.9741 -77.4724 152.6491 -71.8078 68.6823 59.0714 -71.4254 145.2586 -167.6500 167.8433
7.05530100 -145.7535 157.5617 62.8147 -87.2273 -86.9318 137.0842 -61.1330 -60.5461 -64.3829 -149.6655 140.0031 -175.9876 -90.0960
7.07601180 -146.2045 160.8449 70.6302 -81.2340 -80.1857 117.5684 179.5059 59.2110 86.7599 -81.6341 -24.2963 -138.4227 -60.9567
7.11487540 -146.1848 171.7571 71.4133 -80.1964 -77.1381 71.8219 -166.5116 177.3563 -90.7007 -70.1341 -32.9886 -170.6063 -91.0871
7.14617810 -145.8320 158.6214 -176.5591 55.8547 -68.7106 -14.0248 -79.1304 64.1643 -113.8488 -71.5845 -20.3126 -136.0025 -61.6916
7.17721800 -135.7569 155.1342 -61.0598 -80.8635 -69.6334 -16.5218 -64.2513 -176.4763 -88.6874 -73.0398 -19.5337 -138.9380 -62.2883
7.20700460 -74.1157 153.5054 -59.0913 -74.7367 -145.6178 142.9058 -134.9784 -68.9660 87.8147 -133.2706 -8.5616 76.5576 -61.0060
7.23231940 -146.0303 166.4180 67.4110 -87.2124 -143.5357 163.2858 64.9490 -178.7576 -85.6939 -69.3662 -33.3234 -169.6635 -91.3209
7.25782720 -145.9781 166.9314 67.8686 93.2472 -141.8987 146.7671 -173.5347 62.4296 96.0655 -77.5364 136.1158 -171.2275 -89.0618
7.27963090 -146.1983 167.2511 68.5757 93.0386 -141.4065 158.0003 56.0863 69.1404 43.6498 -133.6232 55.2068 -42.1337 179.5923
7.33884960 -143.4856 -168.9772 69.0250 -82.8055 -55.7828 -18.3667 -167.8020 172.0103 86.6734 -58.1608 -31.7366 -165.6922 -92.5566
7.38789230 -74.5045 147.9267 50.1319 -98.4816 -82.4614 -17.2377 66.8554 -179.1076 91.2769 -73.5247 -25.0123 -171.0589 -93.7551
7.40885570 -74.9068 149.7445 51.8203 -98.2302 -88.7299 -16.3991 -63.5096 -176.3693 -88.3516 -71.0262 -26.5984 -171.2743 -93.3425
7.44700250 -146.0939 153.5649 -178.2629 -123.8853 -62.4150 -17.4550 -65.0770 88.2465 -88.8926 -70.7559 -20.6793 -135.2799 -61.6422
7.47265450 -77.7249 157.0982 -58.5873 -74.3169 -69.5705 -19.3834 -64.9365 -66.4494 -79.9475 -69.6053 -28.8547 -171.0170 -92.8285
7.50971370 -145.3119 156.4247 -176.5982 57.3567 -62.1216 -31.5423 -171.7994 173.8821 88.9673 -132.4365 39.0780 -149.8985 -66.3771
7.53535940 -75.1792 164.9338 -58.3847 106.5247 -80.1892 37.0076 -63.2929 72.3932 -138.4163 -81.0907 165.7525 52.0550 61.6609
7.56590370 -146.2694 169.0798 70.5409 95.3834 -136.4524 155.2848 52.6404 69.1073 52.5755 -104.5094 -40.1425 -58.7716 176.0908
7.60525780 -143.2580 152.9462 62.6020 -78.2248 -72.5338 -38.1238 -171.5706 174.8116 87.8366 -77.5250 -26.3307 -173.1533 -92.4952
7.65524000 -135.8824 155.0328 -60.8928 -80.8689 -66.6494 -24.8703 -170.7572 173.7872 -93.3430 -72.5047 -17.9538 -138.1373 -62.3172
7.68744680 -73.5288 154.2566 -177.7074 68.2685 -80.4610 56.1725 -62.1903 -175.8862 -89.5213 -70.9870 -27.2515 -140.4818 -62.8763
7.71763660 -71.4773 144.2682 178.6429 -99.6021 -130.3987 134.6733 -74.6754 -78.9360 83.1132 -73.7845 136.6745 -170.1692 -89.4165
7.82101280 -142.9827 116.3420 -174.6403 96.6473 -142.2844 4.2143 66.7751 89.6502 66.4379 -85.0371 -7.6565 76.2900 -63.3797
7.89015880 -145.6384 147.9749 -179.4661 75.7633 -149.3540 153.2899 -126.7630 -72.6412 79.9457 -138.4866 -27.2025 -172.9984 -92.9412
7.91982280 -143.6014 154.3660 61.0322 100.3450 -68.2710 -35.7616 -171.5375 174.5907 -92.7057 -85.5178 -6.9664 -130.9585 -62.7613
7.96128180 -144.8502 166.0364 66.0568 -81.5192 -93.4536 136.1036 -178.7988 -95.5231 -68.4098 -129.4972 135.7733 -51.2478 94.1683
7.98297090 -145.3002 159.3524 62.7697 93.6953 -82.5780 123.5334 -167.6364 -80.0986 117.5886 -150.2195 -34.7928 -173.7288 165.7436
8.04966640 -146.2590 169.2867 70.6737 -85.0287 -135.7813 161.8546 60.9829 72.2214 -138.5699 -136.7178 27.1083 -161.5622 164.2627
8.11231090 -146.2567 129.6939 -178.9922 -102.0397 -138.4900 -10.0045 69.6820 -70.4351 -89.9388 -80.3894 -17.7429 -129.7833 -62.2029
8.14574300 -74.5368 155.8847 -57.5214 -73.9069 -67.4453 -26.4165 -165.9980 67.8447 -97.3800 -68.1322 -28.8417 -170.6164 -92.9989
8.17909940 -146.4214 170.3694 71.6778 96.2477 -132.8600 156.1876 64.3625 -178.9036 91.7426 -145.6537 152.6657 -123.9139 -63.5106
8.21127610 -144.6925 161.5305 -173.0137 50.9797 -64.6392 -38.7874 -168.6756 68.9829 83.0358 -106.7703 -29.7422 -175.1459 -91.1006
8.24420600 -145.7255 144.9803 176.3412 -101.8756 -133.5728 137.8115 -75.3408 -79.0097 79.9333 -75.0861 136.8134 -171.3434 -89.3319
8.28628100 -145.1263 154.4893 60.2970 92.2180 -76.5798 150.5221 74.6594 -62.3581 148.2796 -146.0298 139.8659 -174.7109 -90.1192
8.49206290 -146.1570 168.9421 70.3471 95.8983 -135.8123 154.8852 46.8626 65.4207 59.2901 -89.7494 -39.7347 -70.7336 67.4543
8.53877140 -145.5761 157.1557 62.5351 -87.0441 -83.6566 141.3440 -61.1790 -61.1712 -68.1408 -146.6980 152.4935 -126.6466 -62.4544
8.58064450 -143.3442 153.1857 62.7118 104.4029 -71.9729 -38.8791 -167.5041 69.0566 82.7992 -77.6381 -26.1971 -173.1515 -92.5240
8.63167960 -145.5552 156.9439 61.8421 -87.5199 -83.5083 142.2885 -61.1553 -61.1467 112.4425 -146.6146 152.5575 -125.9780 -62.6478
8.71355480 -135.6201 155.8213 -60.8970 -80.9089 -76.0020 154.2784 -61.2967 -61.3999 110.2407 -71.8144 137.3132 -171.7174 -89.5269
8.76101410 -146.6586 161.2755 64.0439 -87.8014 -98.7641 149.0309 -69.5441 71.6346 -119.7065 -70.7328 -33.3138 -169.5608 -91.3355
8.83687050 -70.4513 137.4418 -176.9632 50.5927 -69.4965 -9.0143 57.1450 -100.0587 49.9086 -72.2298 -21.1150 -131.9746 -61.7885
8.97891700 -146.2290 160.8598 69.5236 98.2936 -79.0002 116.2211 -63.3292 -62.5732 -71.4823 -78.0640 -22.9509 -135.3929 -60.4526
9.00324370 -145.7773 165.7675 66.4501 -86.9284 -139.0927 131.6459 -174.7096 -85.6064 -61.3763 -146.8132 139.5406 -174.1519 -90.3331
9.02397700 -146.5194 170.4356 72.5798 -83.6301 -135.7763 151.5340 -128.8859 -71.3585 82.9921 -139.5838 -26.8029 -173.4413 -92.9411
9.06027530 -146.6426 160.3650 63.8525 93.0591 -95.4694 143.8427 -69.9486 71.1951 62.3465 -146.0727 152.7129 -125.4773 -62.6057
9.25365570 -76.1090 152.3783 -59.2630 104.8739 -135.0489 156.9959 -66.8317 -63.4187 159.7517 -71.8487 137.3424 -171.9956 -89.4822
9.41837330 -145.8348 161.6003 68.3773 -82.0104 -76.8065 111.0477 -154.9315 -68.6951 97.8884 -75.5345 -21.0090 -131.7049 -60.5757
9.54327010 -146.6726 161.2734 64.4921 -87.4866 -98.2889 147.0252 -69.6127 71.5686 62.2439 -76.1875 -25.6436 -140.4550 -62.6153
9.61347400 -145.8125 161.7224 68.1071 -81.9762 -76.2960 110.7794 -154.7840 -68.4518 -83.0732 -76.1081 -20.7080 -131.9067 -60.8386
9.69842850 -73.6545 153.7033 -59.2237 105.4177 -70.1358 -9.8661 60.4270 74.3650 65.9270 -72.7711 -21.4695 -139.7737 -62.2886
9.95151480 -146.2949 170.3175 71.5741 -83.6886 -133.2615 149.8748 -130.3933 -71.1220 -95.2666 -139.1014 -16.9040 -134.8248 -62.3346
10.00648780 -146.2886 170.1462 71.3069 96.1080 -134.7036 150.2058 -129.9295 -71.3256 83.2547 -139.2797 -17.0074 -135.1558 -62.3376
10.10995230 -145.9469 166.9668 68.0172 -86.8375 -143.6562 151.1455 -135.0937 -62.7099 95.6416 -76.2663 -29.7092 -138.5972 -62.0319
10.45220760 -146.1601 169.2011 70.6043 95.0390 -131.7571 128.5231 -174.8228 -85.2813 -63.8769 -147.5847 150.6854 -128.4048 -62.5117
10.49891700 -146.1488 169.0496 70.3443 -85.2977 -132.2762 128.4717 -174.8036 -85.2584 118.6175 -147.5664 150.6713 -128.3603 -62.5177
11.01449890 -145.3168 156.3879 -175.2941 57.9580 -62.6369 -31.5122 -163.4057 -79.8438 139.3312 -126.5384 24.6633 -162.7089 -116.7790
11.62079150 -136.0075 156.3891 -62.0039 -81.6566 -90.8001 -9.3133 -60.2889 -61.2539 112.9466 -99.2930 -1.6047 54.7087 58.6056
11.72314620 -146.0080 166.9683 68.0270 93.3356 -140.8595 156.8701 42.2894 62.8405 -118.6709 -87.4880 -22.2138 -137.0650 -62.1984
