# Supplementary material for: Exploiting Sequence-Dependent Rotamer Information in Global Optimization of Proteins
Source: J Phys Chem B. 2022 Oct 18;126(42):8381–90. doi: 10.1021/acs.jpcb.2c04647 (PMC9623586; doi:10.1021/acs.jpcb.2c04647)
Supplement: Supplementary file 2 — jp2c04647_si_002.zip [file jp2c04647_si_002.zip › TripeptideConformations/GLY_TYR_PRO_new.csv]

0.00000000 179.9451 -179.8270 -70.5416 136.4311 -170.8766 77.8986 -77.0823 -16.9326
0.22197639 179.9702 -179.8975 -70.6651 142.0469 -174.1925 -106.8462 -64.8489 -26.0466
0.24601764 179.9648 -179.9038 -70.6718 142.0983 -174.0825 -107.0185 -64.8448 -25.8562
0.32512932 -179.9697 179.9049 -145.0425 144.6645 -174.8814 -106.8951 -65.5657 -26.4596
0.34885260 -179.9685 179.9038 -145.0450 144.7235 -174.7540 -107.0681 -65.5584 -26.2788
0.81160000 179.9586 -179.9898 -71.3971 145.5045 -168.5210 79.5707 -59.1220 152.1622
0.85648955 -179.9876 179.8798 -145.2415 147.7911 -168.7406 78.4987 -59.5286 152.6081
1.38316469 -71.3445 161.5037 -76.8841 158.2495 58.7865 87.6066 -61.6987 148.4868
1.43071531 -179.1793 177.3607 -136.0005 151.9347 -62.2531 99.3851 -75.7882 -16.9969
1.47487082 -179.8627 179.4356 -145.8512 168.7116 80.2998 -73.2630 -64.4534 -15.1229
1.54019058 -179.9317 179.6202 -72.8200 150.1191 -61.0000 -74.3248 -75.7247 -16.9504
1.61863351 -179.6592 178.5671 -144.7101 150.5620 56.6128 -88.5932 -78.2246 -22.8575
1.77454764 -179.9221 179.5158 -74.2636 156.5432 -60.3863 105.3189 -59.2448 153.0464
1.87466193 -179.9810 179.9063 -76.9949 158.2533 58.9172 87.6761 -61.7062 148.4568
2.01884270 -179.1406 177.2599 -136.1788 160.3318 -61.2570 -80.0972 -64.1383 -24.1293
2.12369328 -179.9813 179.8890 -73.9702 165.3004 88.9545 -68.2011 -63.7627 -21.7101
2.18221044 -179.8996 179.5146 -74.8053 158.2690 -60.1070 105.3617 -63.8266 -24.2845
2.20419488 -179.9663 179.8814 -75.6463 165.8995 85.5415 106.7270 -64.1353 -15.5024
2.65793847 -179.9534 179.9356 -76.0578 156.1057 53.5740 -93.6655 -66.2847 -31.4719
