# Supplementary material for: Exploiting Sequence-Dependent Rotamer Information in Global Optimization of Proteins
Source: J Phys Chem B. 2022 Oct 18;126(42):8381–90. doi: 10.1021/acs.jpcb.2c04647 (PMC9623586; doi:10.1021/acs.jpcb.2c04647)
Supplement: Supplementary file 2 — jp2c04647_si_002.zip [file jp2c04647_si_002.zip › TripeptideConformations/THR_PHE_ALA_new.csv]

0.00000000 -80.4406 -12.7517 54.3977 -145.0954 153.0705 -177.6320 -117.9394 -76.0793 -19.0198
0.63153457 -80.2205 -12.7140 54.3960 -145.1628 144.1757 -177.8292 75.0698 -138.5827 8.5636
1.07996090 -81.0771 -9.8368 52.9724 -144.8858 153.0566 -177.6850 -117.9266 -76.0837 -19.0525
1.29010012 -81.4543 -11.2615 54.4219 -145.9160 174.2274 74.6819 108.2981 -72.3752 -6.7600
1.31017895 -80.3713 -12.7389 54.3997 -145.5859 154.6814 -177.5619 -108.2171 -81.5766 42.9366
1.32300262 -84.6345 -3.3592 54.6742 -139.4615 152.2481 59.0137 -87.1536 -84.6867 -21.8740
1.35125737 -83.5158 -12.7341 54.4785 -76.1877 153.6374 52.2597 83.1692 -81.4429 -20.2833
1.39052922 -77.9823 156.5817 53.2684 -144.2894 153.4589 -177.4455 -117.9104 -76.2360 -19.1670
1.41420108 -77.4589 155.3885 52.2109 -73.2373 150.7826 -176.8851 62.1697 -75.6492 -18.7104
1.49513869 -133.4926 158.7802 55.9592 -143.9982 153.4399 -177.4697 61.6105 -76.2287 -19.1638
1.54411306 -133.6357 157.1825 54.7352 -73.6609 150.6508 -176.8717 -117.3576 -75.6395 -18.6721
1.64082300 -154.4300 141.3060 -63.7375 -143.8032 153.1531 -177.5027 -117.8146 -76.2608 -19.0752
1.74277956 -66.7745 136.9836 -52.1960 -144.5322 153.2229 -177.4455 61.6788 -76.2576 -19.0765
1.79286283 -153.8393 140.4426 -61.9145 -72.1718 149.7318 -176.4818 -117.3272 -75.4548 -18.4687
1.85322916 -73.3483 147.7143 49.5449 -71.4770 151.8694 -176.9340 62.1181 -75.8512 -18.9740
1.90557653 -132.0847 139.7775 -55.6368 -143.9622 153.1839 -177.4960 -117.8292 -76.2564 -19.0746
1.93266679 -137.7264 157.6792 54.4319 -143.9996 153.3971 -177.4742 61.6145 -76.2263 -19.1447
1.98056722 -131.6807 139.9290 -53.4695 -71.2619 150.2439 -176.5911 62.2098 -75.5140 -18.5903
2.01456083 -68.1419 -29.5661 -49.1848 -144.2042 153.1951 -177.5941 -117.8533 -76.1509 -19.0787
2.04442662 -86.9270 -3.2137 55.0182 -69.3264 153.7816 -55.0497 -74.6296 -78.5815 -14.5097
2.08525972 -133.6695 157.5313 54.9924 -71.8140 141.2653 -177.7765 -103.1027 -138.2802 9.4601
2.12880682 -134.9194 151.1031 51.5407 -71.1586 152.0667 -176.9577 62.0992 -75.8918 -19.0102
2.14922457 -154.4442 141.3701 -63.7652 -144.3693 149.4585 -178.9101 -100.4576 -146.6765 150.3444
2.20927240 -134.9202 149.1873 50.9988 -144.4095 153.5298 -177.4814 61.6237 -76.2656 -19.1923
2.24886812 -133.5314 139.3189 -55.1616 -143.9603 153.1922 -177.4927 61.6922 -76.2555 -19.0789
2.27650175 -154.0937 140.0705 -62.7922 -71.1460 139.9768 -177.7634 77.1995 -137.9992 9.9984
2.31419048 -133.6079 139.4635 -53.0233 -71.2107 150.2515 -176.5939 62.2074 -75.5078 -18.6026
2.40041519 -148.9647 161.2397 -167.0854 -69.4456 140.2734 -177.9637 -102.5547 -138.2720 10.0884
2.42152071 -67.6037 138.7283 -47.6484 -71.0677 150.4845 -176.6491 62.2013 -75.5443 -18.6549
2.44889567 -84.2911 -8.3492 53.4396 -75.4908 153.6894 52.6889 82.4370 -81.7428 -20.3922
2.49158597 -131.8287 139.4520 -54.2240 -70.1261 140.5548 -177.7366 77.0088 -138.2177 9.8093
2.53194001 -121.9251 133.4781 -55.8872 -138.8233 157.6556 -55.7401 -80.7277 -73.2861 155.8425
2.55637567 -133.0206 158.1966 55.9032 -145.6506 156.6838 58.1556 -89.3646 -79.7891 151.5286
2.59472494 -73.7544 -30.9686 -49.7182 -76.0204 149.5462 -176.6692 62.2583 -75.4787 -18.3383
2.64161687 -154.3252 140.6504 -63.5396 -145.9618 165.8464 65.0005 91.9629 -141.9921 159.2965
2.68574409 -130.7496 155.3781 55.5651 -137.4842 157.6597 -58.1048 97.6263 -144.2971 159.1568
2.71038664 -73.1521 146.5476 49.4117 -145.9478 166.3610 65.8940 92.2649 -141.6859 159.3049
2.73158945 -134.9512 149.1527 50.9983 -145.1723 149.8496 -178.9002 77.9379 -146.6774 150.0986
2.76143408 -133.5627 139.3561 -55.1989 -144.5768 149.4934 -178.9016 -100.4643 -146.6784 150.3008
2.78192449 -67.9065 141.5304 -51.7739 -138.7888 155.7217 62.6596 -87.2053 -80.8340 150.6652
2.80256031 -76.6133 158.2435 -165.1791 -70.8937 150.0354 -176.7315 62.1953 -75.4886 -18.4698
2.84691099 -91.0859 130.7523 -54.9180 -139.2600 156.9778 -60.8291 -79.6838 -73.2953 155.8499
2.88022064 -131.1721 138.8058 -55.4726 -146.4658 165.9154 64.8390 -88.1348 -141.9978 159.2846
2.90051317 -69.7618 -28.5008 -47.2177 -134.0731 157.5600 -55.2096 105.1544 -78.6619 -14.5671
2.94249435 -133.6738 157.4296 54.3416 -78.0448 162.3996 64.0199 -93.8049 -142.8665 159.2255
3.00527878 -122.9145 132.6736 -55.9419 -138.7813 157.6199 -55.8170 -80.9686 -144.3827 159.1522
3.02566271 -132.9550 158.1482 55.9211 -145.8433 154.0724 55.0031 89.4024 -84.3844 -21.3165
3.05361393 -75.1060 -20.2858 46.9479 -153.3942 159.2446 45.0202 75.0577 -79.6685 -19.6628
3.10282851 -91.3374 130.6627 -54.9367 -139.2128 157.6622 -60.5972 99.7975 -78.7786 -14.5727
3.10282851 -91.3374 130.6627 -54.9367 -139.2128 157.6622 -60.5973 99.7975 -78.7787 -14.5725
3.12298191 -69.0983 -28.2516 -47.0329 -144.3303 144.2826 -177.7545 75.0631 -138.5872 8.5437
3.16294466 -153.3223 144.1084 -59.4172 -71.7573 161.2469 64.1086 -94.0223 -143.0964 159.1965
3.22504449 -132.7492 138.3987 -55.0916 -146.4345 165.9347 64.8962 -88.0868 -141.9917 159.2819
3.24885212 -68.1971 140.7725 -49.1455 -142.7809 166.1585 67.9828 93.0041 -141.5045 159.3456
3.28715972 -133.6428 158.0018 54.6399 -74.7932 152.5619 54.7980 -95.9162 -82.7606 -20.8155
3.30922669 -147.4515 154.3956 -169.5076 -139.1143 155.9616 -57.8303 -81.1797 -78.7248 -14.5233
3.36604382 -126.9526 136.8020 51.1348 -139.5906 158.6112 -55.6653 97.4509 -78.7705 -14.5953
3.40148912 -68.6994 142.3366 -48.9893 -139.4011 155.7986 62.2986 93.0690 -80.7962 150.7362
3.42191468 -137.8290 156.1082 52.5448 -78.4403 162.3412 64.0678 -93.7930 -142.8677 159.2167
3.46106717 -153.4170 144.4438 -60.0250 -69.0365 152.1575 54.7126 83.7331 -82.2137 -20.6199
3.48779002 -148.6000 156.9739 -169.0642 -147.6120 152.7116 55.3223 -90.6815 -83.7951 -21.0823
3.53526167 -153.8399 140.1431 -62.1107 -75.5845 154.1957 -57.8327 105.7658 -78.6052 -14.5512
3.56881036 -82.5164 -5.5305 -166.0191 -145.8493 153.1420 -177.6395 -117.9765 -76.0797 -19.0776
3.61754867 -133.6131 139.4958 -53.0905 -71.0179 151.6975 -176.6992 70.7767 -81.3037 43.7719
3.65864056 -148.8315 162.1465 -166.9695 -72.9058 154.3171 -58.2224 -75.8868 -78.5749 -14.5113
3.70211942 -68.3752 -30.2549 -48.9801 -147.7546 155.8441 50.7722 -97.2602 -82.7172 -20.6379
3.73503627 -132.4435 137.8118 -55.1656 -146.6582 153.9499 54.8631 89.8844 -84.1651 -21.2348
3.75934262 -90.0442 131.5910 -51.4059 -139.2553 157.6628 -60.9302 99.8312 -78.7843 -14.5917
3.79583735 -137.7831 155.9675 53.0317 -77.3073 155.0991 -58.3038 105.4839 -78.6401 -14.5432
3.83778426 -77.3468 155.1305 51.6999 -81.9333 171.5230 76.1238 101.6765 -73.0186 -4.2693
3.88680008 -134.7949 153.1179 51.7873 -71.1977 153.9670 54.4057 83.5396 -83.3852 -21.0116
3.94438917 -73.0893 151.0862 -172.5926 -69.6199 155.6404 -178.5428 -117.2135 -76.6731 -19.3180
3.97873374 -133.6411 156.9456 54.2364 -83.2856 171.5823 75.7814 -80.1849 -73.1067 -4.0758
4.00940004 -69.6286 -28.1288 -47.3666 -145.3892 174.5295 75.2980 108.2463 -72.2124 -7.2202
4.05985748 -73.1655 -23.5084 -166.5382 -144.8724 144.3200 -177.9448 75.1027 -138.5969 8.5724
4.10079067 -74.3419 -25.1845 -46.1028 -72.6101 152.9711 52.2960 -96.2325 -81.1208 -20.1834
4.14454813 -153.4045 143.9810 -59.3951 -71.5687 169.8184 83.2061 -71.4266 -72.1897 -7.5802
4.18054469 -82.8996 -24.1329 -58.1927 -71.9821 153.4249 52.0790 -96.6814 -81.2727 -20.2721
4.20057615 -82.1899 -5.4466 -166.0137 -145.9185 144.3384 -177.7972 74.9766 -138.5069 8.4835
4.24237334 -148.0287 153.8630 -168.0843 -139.0584 155.9485 -57.9165 98.0362 -78.7508 -14.5382
4.28711555 -131.6870 143.0325 -52.0388 -71.8259 170.2327 82.6148 109.0581 -72.0998 -7.5394
4.38554515 -149.3177 162.2938 -165.1137 -76.8806 162.0121 65.4084 87.7508 -142.9291 159.2257
4.40773656 -149.1459 156.8623 -167.4499 -147.5352 152.7946 55.2480 89.6471 -83.8340 -21.0915
4.45279558 -134.8060 153.6092 52.5180 -75.9616 172.4476 78.6146 -78.1798 -72.1172 -6.4794
4.48465231 -82.9556 59.2780 -42.9718 -146.8731 155.5205 51.9932 -99.5483 -83.2387 -20.6687
4.58527923 -77.2650 159.7382 -164.8853 -72.2117 154.1637 -58.2311 -75.7835 -78.5565 -14.5171
4.61360986 -134.6952 16.7865 -169.0576 -129.0952 157.8405 -55.8504 107.9908 -78.7022 -14.6128
4.63908586 -149.3504 162.2846 -165.0368 -73.3581 154.1485 -58.1423 -74.9852 -78.5962 -14.5000
4.67080592 -74.3625 152.1171 -166.4404 -148.7920 164.5123 64.7662 91.9546 -142.1189 159.2289
4.70500380 -74.7416 -26.6799 -48.7236 -79.0242 169.9970 72.7116 -80.7500 -74.5409 -0.3722
4.72670777 -92.7706 5.5023 -166.0827 -124.7617 156.8130 -56.5004 -69.5941 -78.6791 -14.5850
4.74980458 -80.3669 -12.6571 54.3961 -145.6848 149.4920 -179.1516 78.0733 -147.0424 148.9589
4.77508734 -89.4138 7.6844 -167.3025 -138.8282 153.9538 54.2606 -92.6076 -83.8065 -21.0623
4.86252539 -77.0947 -22.5354 -166.9720 -75.5556 153.7204 51.3378 -96.1662 -80.8563 -20.1134
4.89284902 -149.8463 153.5406 -174.7824 -72.7426 161.6458 -59.5504 -75.1122 -78.5104 -14.4301
4.91826830 -134.1621 16.3915 -170.1366 -80.0182 156.0212 -52.0664 104.5497 -73.1654 155.8560
4.97322379 49.9686 28.0074 -166.4743 -146.1515 153.2880 -177.5408 -118.0471 -76.0538 -19.1202
5.02992369 -77.7577 161.0816 -165.0741 -74.6834 170.6047 82.1615 110.1536 -72.3192 -7.5265
5.05604304 65.1593 -38.7443 -51.2267 -144.6004 155.3855 52.7224 -95.7337 -83.7491 -20.9354
5.17824457 -134.2328 16.4328 -170.1609 -80.9612 156.8203 -51.6976 -73.5303 -78.6729 -14.5208
5.20043291 -149.2038 164.7201 -164.9166 -74.1441 169.9129 83.6336 -69.7476 -72.4374 -7.8001
5.24136358 -77.7167 -23.2823 -167.4837 -83.2833 155.3079 -55.2217 106.6732 -78.5926 -14.4762
5.28970786 -77.2506 -21.9738 -167.9475 -75.7945 153.7727 51.3389 83.2846 -80.8797 -20.1301
5.40947657 -76.3008 -18.0724 -166.3521 -142.4794 173.9137 80.0646 111.7090 -71.8699 -8.9457
5.62777572 -77.1997 159.5645 -163.4746 -72.5371 154.0233 -58.1725 -74.8861 -78.5777 -14.5061
5.92228818 -87.0142 -1.5700 -166.3318 -83.8973 172.3819 70.3546 99.0661 -74.5644 -0.0296
7.63944001 52.8317 -178.3444 -157.3993 -73.0276 153.6667 -58.6312 100.1400 -78.4940 -14.4860
8.49205868 58.3741 -16.5666 -143.2343 -140.0453 154.2898 56.2705 -99.3912 -85.9856 -21.3633
