# Supplementary material for: Exploiting Sequence-Dependent Rotamer Information in Global Optimization of Proteins
Source: J Phys Chem B. 2022 Oct 18;126(42):8381–90. doi: 10.1021/acs.jpcb.2c04647 (PMC9623586; doi:10.1021/acs.jpcb.2c04647)
Supplement: Supplementary file 2 — jp2c04647_si_002.zip [file jp2c04647_si_002.zip › TripeptideConformations/ASP_THR_LEU_new.csv]

0.00000000 -71.6272 -21.5453 54.4846 -100.4244 -137.8646 134.5021 -55.6583 -132.8740 156.1747 -64.1069 174.0678
0.44782460 -73.1752 -20.8546 54.0008 -101.1191 -138.3931 135.9909 -55.7223 -83.6203 153.4894 -59.2842 179.2487
0.47727080 -84.7857 -8.5376 58.1816 -164.1046 -137.5097 137.4426 -53.7517 -131.4224 156.1136 -64.4482 174.1778
0.55513610 -70.5369 -26.1724 51.3703 -99.9978 -145.9445 154.9657 45.7275 -131.4731 156.3754 -64.6715 174.0762
0.64163530 -82.3481 -14.8032 56.6274 12.4387 -146.7515 155.9884 45.3514 -130.6939 156.3739 -64.6531 174.1463
0.76113410 -71.3073 -25.5742 51.3498 79.1147 -145.9536 155.0047 45.1174 -81.2512 154.7704 -59.7231 179.0215
0.78236050 -83.1100 -14.3049 56.7001 -169.1776 -146.6218 155.3838 44.7469 -80.7612 154.7290 -59.7605 178.9896
1.22131780 -73.4367 -20.6426 53.9486 78.2093 -138.7697 138.5705 -55.5823 -70.6757 137.9933 -176.5551 -176.2886
1.24155570 -73.4934 -20.4984 54.1373 78.4457 -138.6935 138.8264 -56.3069 -143.9980 142.2512 -176.4330 63.4033
1.40314770 -144.4261 133.2915 -173.6348 -174.5989 -86.6238 -14.7643 54.9233 -82.4503 156.3070 -57.4819 -60.3414
1.49565590 -72.3284 129.8391 -173.6439 -173.7604 -86.0529 -13.8314 55.0506 -82.1275 156.1031 -57.4698 -60.3707
1.51890940 -86.3766 -8.1712 58.1184 16.7680 -137.9320 139.1215 -53.1599 -70.3925 138.2528 -176.5318 63.6227
1.56583200 -71.3386 -25.5988 51.3008 79.0889 -146.0750 155.7393 45.2945 -71.9754 139.2163 -176.5298 63.6125
1.62256610 -71.1963 -26.0012 51.2323 79.3259 -146.2160 156.6934 45.8970 -143.9168 142.5670 -176.3863 63.3945
1.65230090 -83.0153 -14.6553 56.6035 12.2402 -146.8762 157.0288 45.4347 -143.8176 142.5476 -176.4164 63.3969
1.74004460 -72.2081 -15.9422 53.1821 -90.1954 -153.5620 132.3672 -64.8026 -134.8813 156.2084 -64.0979 173.7500
1.81644580 -74.2054 151.6902 -48.6556 101.7269 -82.1037 -14.0947 54.1388 -133.6736 154.6426 -64.9595 -66.2445
1.84756960 -143.2927 129.1649 -173.2860 -5.1068 -80.6591 -10.3220 57.4274 57.8355 25.1190 -53.0686 175.7590
1.88411410 -72.9352 125.7241 -173.3397 -3.8445 -80.6372 -9.3551 57.4551 57.7453 24.9874 -53.2041 175.7182
1.93499480 -79.1129 -10.1848 55.0887 6.1973 -153.6846 131.0217 -63.9023 -135.2825 156.2266 -64.0864 173.7077
1.95871330 -145.3463 153.7717 -172.5389 78.4283 -76.3467 -14.5554 57.3020 56.5550 27.2450 -52.3934 178.3326
2.04757200 -73.2277 -20.8547 53.9957 78.3542 -138.4971 136.2160 -55.5406 -80.3132 151.4955 -71.5323 -57.2416
2.06880790 -72.9171 -21.1773 54.3209 78.9058 -138.1946 134.4134 -56.0652 -110.0429 153.7919 -68.8282 -52.8712
2.09411850 -73.1996 155.3629 52.3587 100.2430 -93.5929 4.7150 55.2567 -72.6700 155.0616 -56.9697 -60.4558
2.15087580 -73.3852 -20.8264 53.8620 -101.3245 -138.8656 140.0716 -54.9411 -69.2374 157.0473 80.5159 176.3585
2.17183110 -72.9339 -16.3112 -48.6401 -80.0980 -152.9453 131.7502 -62.9603 -134.8683 156.2528 -64.0032 173.7707
2.22160210 -131.1902 153.3356 -50.0203 100.7132 -80.3364 -20.7644 56.1796 54.6846 29.8928 -52.9860 179.0293
2.24674950 -73.3404 -20.6519 54.1552 78.5211 -138.5589 137.9751 -56.1925 -147.1078 160.9182 77.9397 176.0390
2.36287000 -86.1458 -8.3777 58.0955 -164.9789 -137.7610 137.7728 -52.8891 -77.9025 151.5795 -71.6471 -57.3148
2.40405050 -83.1177 -14.2855 56.7090 12.2669 -146.6430 155.4128 44.7413 -78.8886 152.6054 -71.9418 -57.4491
2.43992490 -86.3598 -8.3061 58.0797 -165.0536 -137.9557 140.3225 -52.7396 -69.3732 157.2205 80.5235 176.3390
2.51728310 -62.7556 -47.2177 171.6717 90.5008 -140.8074 127.6635 -62.0263 -134.0816 156.2436 -63.2175 173.8809
2.57014760 -71.3562 146.1385 50.3760 -78.8511 -107.8884 -13.7953 55.5276 -137.8493 152.3394 -66.1246 -66.5323
2.59131900 -86.4033 -7.9961 58.1963 -164.7886 -137.6955 138.7743 -53.9414 -146.6034 160.9422 78.0928 176.0776
2.61951720 -81.4370 -10.0487 54.4104 -84.1241 -75.4255 153.6465 52.1366 -130.8310 156.4764 -64.3724 -66.1366
2.64372770 -144.9064 152.5976 -173.1423 -97.7166 -81.4171 -15.9697 54.7400 -87.9497 155.2683 -56.4295 -60.0697
2.67382520 -83.2709 -14.1054 56.7463 -169.1646 -146.5749 156.1470 44.5237 -70.9756 157.4461 80.4793 176.3684
2.71378730 -148.6530 164.4741 50.9389 -103.0827 -99.9462 15.4192 56.8291 -74.6363 155.3053 -57.2227 -60.9319
2.81086460 -75.7879 -13.0068 54.1590 -87.0450 -147.8427 155.0176 -168.8095 -134.8693 153.5957 -65.2539 173.8634
2.83757980 -70.7490 -26.2402 51.3518 -99.9600 -145.9496 154.2520 45.7412 -127.3052 154.2543 -66.1351 89.0678
2.88510330 -74.2822 152.2980 -48.4115 -79.1881 -80.3587 -13.5397 53.9088 -145.2859 141.7513 -176.8104 -176.5291
2.91772040 -84.7679 -7.4838 -48.0775 104.5252 -76.5097 154.0038 52.3224 -130.7532 156.4811 -64.3299 174.1183
2.94167140 -70.9711 143.6546 49.3950 104.5615 -103.5919 -15.8899 57.8750 54.3509 28.2777 -53.5512 178.9232
2.96869310 -79.8812 175.5700 59.5627 -88.2736 -75.2886 -3.0790 56.7702 57.9656 24.1744 -53.4446 175.7149
3.02114680 -92.7668 0.6426 56.3342 -174.7696 -148.7519 161.7497 -166.4823 -75.6977 153.2581 -59.4359 179.0006
3.04413110 -77.9240 -11.2637 52.8090 -75.0507 -134.1746 155.5622 54.8622 -131.7593 156.3960 -64.8356 173.9703
3.08199590 -80.8475 -8.4079 54.3681 -82.7358 -66.8686 134.6940 -51.4739 -133.3228 156.0619 -66.2216 -66.4626
3.10588040 -84.5968 -7.4793 -48.0943 -76.8142 -77.3455 153.9655 51.6372 -81.2418 155.0339 -59.6617 179.0593
3.14861670 -95.5406 2.7187 54.3887 -179.3965 -132.4916 157.3141 56.9265 -130.5189 156.3569 -64.6635 174.0903
3.17969500 -63.1848 103.5927 -176.6150 -169.1944 -146.0155 154.9033 46.1870 -79.7395 154.6224 -59.9244 -60.7974
3.20130240 -148.5132 161.2965 50.8402 84.4762 -134.2700 157.0660 54.5355 -80.1542 154.5320 -59.9613 178.8274
3.22856700 -75.1858 155.6350 -47.9431 102.6148 -86.4285 5.2178 54.9546 -72.5944 153.6962 -59.0312 -61.6250
3.25277000 -82.6658 -9.5069 -48.1318 103.8058 -69.4253 134.6260 -52.1261 -133.0501 156.1006 -65.8133 173.8532
3.28633140 -74.7016 152.9003 -48.2435 102.6459 -76.5152 154.2418 52.3896 -131.2351 156.4806 -64.3597 -66.1291
3.30818720 -71.0834 -26.0191 51.2531 -100.1324 -146.1165 156.1275 45.7962 -144.4351 169.4317 53.9172 66.7244
3.33573770 -144.4615 134.6920 -173.0303 -174.9553 -92.5681 -11.5840 57.8510 56.0936 26.8748 -64.9000 77.1356
3.36228580 -58.8197 113.9653 -175.8692 -168.0133 -138.2252 137.3471 -52.7441 -77.4263 153.1868 -59.8498 -60.8531
3.40446620 -72.4113 150.0664 51.3953 104.6996 -83.7609 154.0230 51.9278 -79.7671 154.8125 -59.8703 -60.8084
3.42450870 -73.5047 -20.4906 54.0279 78.2577 -138.7029 138.3530 -56.1249 -72.7047 125.7290 -171.0805 50.0928
3.45750750 -130.7376 158.2453 -49.0358 101.0623 -86.2430 4.9150 54.8994 -72.4510 153.6747 -59.0082 -61.6299
3.48965850 -69.4760 149.5740 52.2101 102.7829 -135.8450 138.9706 -56.7366 -130.3163 156.0943 -64.2693 -65.7442
3.51453370 -73.4419 -20.6112 53.9594 78.2103 -138.7356 138.4489 -55.6944 -71.5663 135.4620 -173.3129 151.4030
3.54414090 -78.8886 -12.5973 -48.3739 102.5090 -138.3500 155.1718 53.3424 -81.8585 154.5032 -59.7147 -60.6145
3.58483560 -80.1242 -10.4940 54.2182 -86.9227 -68.7895 135.5251 -48.4507 -132.9716 156.1270 -65.8712 173.8641
3.60539370 -78.9491 -12.4154 -48.3878 -78.3975 -135.9243 149.6424 51.8232 -77.0987 156.3951 -59.9187 178.9342
3.63732950 -75.2145 154.4564 -47.8873 -78.1365 -85.1824 -8.5760 54.3930 -75.0723 151.3379 -69.2379 70.6381
3.66321720 -72.8579 -20.3944 51.4329 104.2509 -135.3722 131.9096 -59.7868 -134.1704 156.2109 -63.8130 173.8677
3.69742600 -73.4243 154.6141 52.4210 -78.0806 -90.8644 -3.1503 54.9780 -74.1055 153.8681 -70.6289 68.8370
3.71855210 -144.6814 140.2258 -170.6589 2.3889 -79.2005 -26.8017 -58.9407 -82.8034 157.0953 -56.8384 -59.6157
3.74017370 -72.3324 152.1333 52.7574 -78.8607 -138.9679 155.9103 52.8901 -80.9706 154.4181 -59.8887 -60.7597
3.76150670 -77.1843 -11.9716 54.3167 -86.9701 -148.4343 157.9386 -168.4637 -145.3972 140.5544 -176.8099 63.4265
3.78713940 -142.7794 168.1835 52.5116 -165.8691 -132.7865 158.2677 55.5898 -129.9605 156.4200 -64.5458 -65.9689
3.81220220 -79.3607 -8.4707 53.2598 -74.7857 -133.9458 148.7739 51.2873 -77.4336 156.3478 -59.8938 -60.6755
3.83865990 -130.1100 155.5559 -49.2484 -81.1598 -132.9118 158.0304 55.6287 -129.9117 156.3991 -64.4478 -65.9612
3.86761340 -96.3102 -0.4716 55.9630 5.5298 -74.3778 151.7625 -168.0600 -134.2513 153.5950 -65.0800 173.8810
3.88998930 -142.7476 168.2238 52.5795 -166.1047 -133.2007 157.2907 54.5635 -80.4949 154.5703 -59.8534 -60.7210
3.91050320 -67.6850 -53.3050 172.3335 -95.7952 -149.8979 153.5458 36.1772 -130.9390 156.4851 -64.3817 174.1757
3.93644330 -77.5742 -10.6611 54.3760 -85.7772 -148.3190 153.9003 -173.7980 -74.5361 160.9673 -60.2997 178.9070
3.96618690 -88.8441 -2.0474 56.1040 6.5584 -154.7285 138.1813 -64.0023 -80.2563 150.3714 -78.6237 65.1828
3.98708470 -67.7245 -47.8578 173.4027 89.5471 -143.9461 137.5727 -63.3490 -71.8988 137.3785 -176.6281 63.6142
4.01207540 -75.1231 -16.0480 53.3334 -89.8741 -155.5108 136.3636 -65.5406 -111.7969 153.8076 -67.5800 -51.2142
4.03399050 -93.7047 2.7138 56.3524 5.5874 -148.6908 153.9207 -173.6371 -74.5879 160.9169 -60.3080 178.8957
4.06793600 -148.4994 161.2011 50.8155 84.4874 -134.3204 158.7575 55.7640 -143.5078 142.5882 -176.4429 -176.5126
4.09032070 -73.2675 154.2856 53.0366 102.0284 -134.4964 158.9619 56.1834 -143.5257 142.5861 -176.4404 63.4019
4.11735840 -146.2791 156.6487 -166.9823 18.1917 -74.2959 144.2427 50.3285 -80.1123 156.3736 -59.5769 -60.4820
4.13828770 -146.1592 157.4050 -167.1111 21.5410 -134.7166 155.4592 54.7700 -80.5329 154.6414 -59.7820 -60.6988
4.16839400 -72.9153 149.6039 -48.2556 -78.8758 -138.8652 155.6902 52.8020 -81.6717 154.5266 -59.7008 -60.6055
4.19872500 -148.5980 161.8007 50.8793 -97.9924 -132.8694 139.0414 -52.2081 -77.0118 153.4036 -60.0178 178.7212
4.22430730 -76.1095 156.5842 53.4020 -79.6844 -131.7842 138.1820 -55.6500 -130.2212 156.1169 -64.2282 174.5338
4.25092980 -145.2238 154.7654 -172.7752 75.7805 -84.8059 -13.6072 57.6860 55.1532 27.8919 -71.5221 69.3465
4.27115480 -148.3550 157.4132 47.2880 -102.9855 -110.2787 -7.0491 55.6260 -149.5999 158.2060 77.9000 -63.1335
4.29172860 -74.9539 -13.4108 53.3978 89.6889 -154.7935 139.3593 -65.4137 -147.9745 160.8748 77.6372 -63.8764
4.31348140 -104.5750 9.0512 56.4074 -175.1002 -63.2654 136.4329 -51.1327 -144.2678 142.3569 -176.3722 -176.5277
4.34354600 -75.8543 -12.4254 53.3805 89.6876 -154.2655 142.1572 -63.5942 -69.3362 156.6698 80.7161 176.4679
4.36577160 -145.5091 145.9841 -171.6426 -157.3958 -155.8412 136.8248 -62.8035 -71.8042 137.3290 -176.7489 63.6188
4.39240010 -74.4880 151.7421 -49.2383 -78.6171 -73.1356 -33.8438 -50.7148 53.5819 34.6041 -53.8395 -60.4673
4.41625300 -72.2228 133.5671 -172.2152 -177.2905 -76.1983 -23.2852 -166.2763 -83.9338 155.9707 -56.7042 -60.0409
4.44287570 -130.0387 155.6087 -49.2496 101.3674 -149.0301 161.8966 -167.0139 -75.5272 153.3974 -59.4366 178.9955
4.46669360 -130.0298 155.8064 -49.2406 -81.1037 -148.6303 157.4649 -168.6251 -133.2617 153.4607 -65.1006 -66.2057
4.48903340 -86.2909 -8.4610 58.0384 -165.0907 -138.0947 141.4729 -52.1960 -70.4022 160.6502 74.7273 -52.8304
4.51434810 -74.8721 153.5649 -48.1973 -78.5449 -79.9218 -16.4776 55.9535 53.3589 36.0845 -160.1780 62.5807
4.53778210 -146.3436 160.2620 -166.2472 17.6298 -129.1515 134.3769 -55.1825 -130.9606 156.1518 -64.5214 -66.1573
4.55800980 -77.1795 -12.1776 54.2947 -87.3240 -148.5590 161.4151 -166.5997 -74.4996 151.2487 -71.3324 -57.2461
4.59055640 -80.4384 -10.3586 54.2523 -84.8000 -71.7138 145.4727 49.3568 -75.0369 153.4849 -78.3118 66.1300
4.61072660 -84.6319 -7.9402 -48.0521 104.1558 -75.7818 157.6330 -165.2233 -75.8970 153.5714 -59.3943 179.0615
4.63849530 -77.1481 -12.1193 54.2545 -87.5903 -149.2459 161.2648 -164.8448 -69.9437 137.6662 -176.7908 63.6185
4.66754660 -77.7425 -11.1427 -48.2880 -78.9094 -154.2014 139.8092 -62.8705 -147.4913 160.9177 77.8056 175.9977
4.69192480 -72.7167 -24.7572 -175.8025 69.4604 -149.0933 157.6769 -169.5038 -145.4637 140.5840 -176.7783 63.4236
4.72095150 -83.2795 -14.0791 56.7537 -169.1591 -146.5439 155.9952 44.4666 -73.4891 160.6983 74.7796 -52.8706
4.74408090 -58.7801 114.1102 -175.8060 13.5144 -138.1998 137.4795 -52.7607 -75.2018 150.8469 -78.3101 -173.8453
4.77569490 -73.1194 -27.6970 -176.1423 -109.8001 -154.8975 134.3985 -64.2696 -113.5404 153.9661 -67.7043 -51.1523
4.80196560 -77.1081 -12.1251 54.3001 -87.0610 -148.4061 158.3241 -168.0725 -147.5957 159.3754 77.5983 175.8407
4.82526420 -72.8031 -24.4355 -175.6532 -112.7005 -149.9023 154.1905 -174.7189 -74.1202 161.0456 -60.2926 178.9221
4.85245410 -79.0518 -11.1684 -48.2961 102.6395 -149.4262 161.2873 -167.3532 -73.7580 150.8206 -78.2716 65.5160
4.87629320 -74.0379 -22.6307 -174.3530 65.9812 -137.4882 156.1138 53.3375 -72.1950 138.9001 -176.5761 63.6139
4.89678080 -68.8104 -53.4376 172.8080 83.9346 -150.2531 154.6516 36.0224 -71.5323 139.6617 -176.4446 63.6064
4.92942170 -67.1150 -47.9210 173.2218 -90.1382 -143.8102 136.9235 -63.1713 -147.8979 160.8586 77.6408 175.9830
4.95422070 -78.9290 -12.5164 -48.3692 -78.5729 -138.3446 155.1604 53.2866 -78.3991 151.7987 -78.7300 65.3643
4.97500400 -80.4211 -12.6453 54.1170 -88.5501 -74.4760 149.6192 -167.4990 -134.4112 153.6821 -65.3236 173.7882
4.99684990 -74.6932 -21.8627 -173.9404 -117.5156 -133.5368 156.5312 54.8372 -78.0413 151.9635 -78.7499 65.3636
5.03737560 -89.3420 152.3785 45.9997 -171.1750 -91.0139 -7.5578 54.5936 -145.5159 160.5025 78.0000 -62.7864
5.06213570 -73.5438 152.6193 -48.2544 -78.7551 -154.3000 138.2106 -62.2805 -79.4485 150.4459 -78.6451 -174.3467
5.09208610 -73.5324 151.5403 -48.2280 -78.7539 -150.8502 154.1788 -174.5093 -74.0704 160.9653 -60.3166 -60.7698
5.11749680 -142.8520 168.2848 52.5781 -165.7849 -148.9429 161.4722 -167.1742 -69.5908 138.0224 -176.7884 -176.2797
5.14230060 -78.9248 -11.1168 -48.2944 -78.5137 -149.9437 157.6301 -167.6865 -145.2472 140.7528 -176.7671 63.4223
5.16642170 -80.3779 -10.4725 54.2181 95.7543 -71.5180 143.2944 49.2954 -147.0294 161.3502 78.3933 176.3925
5.19022390 -77.3611 -12.6691 52.4050 -72.3727 -134.4652 138.0097 -57.8776 -70.9261 137.8040 -176.5722 -176.2882
5.21541500 -93.6067 2.3656 56.3490 -175.0455 -148.4742 154.1453 -172.1377 -69.6358 144.5131 -176.1425 63.3491
5.25638150 -70.0803 130.4139 -173.6318 -161.2377 -153.6444 153.1213 -174.3661 -73.0791 160.8421 -60.4722 -60.9209
5.28145230 -90.4175 -0.6441 56.2462 -174.7361 -148.1235 155.2919 -168.4151 -131.1519 151.4386 -64.9894 90.8124
5.30578830 -100.7750 5.9226 56.4303 -174.8115 -65.5715 139.7904 -45.3831 -72.3809 151.2545 -78.0149 66.5679
5.32987810 -72.5126 132.7183 -172.3319 -178.2941 -70.4776 -28.5431 -46.9119 -78.1227 138.5776 -176.3492 -176.3014
5.35232870 -146.2406 158.6546 -166.7720 -163.2120 -131.9421 135.9693 -55.9380 -143.3312 142.1503 -176.6666 -176.4775
5.37830080 -72.7740 134.0252 -167.8988 -0.1604 -81.4848 -8.9796 55.5522 -135.4999 171.3412 57.7024 -170.8403
5.39843400 -145.6703 145.2468 -172.1665 -152.8548 -152.8435 152.6431 -168.3075 -133.6215 153.4228 -65.6470 -66.4701
5.41857870 -69.9984 125.1723 -174.5177 17.8570 -153.1531 154.3122 -167.9968 -133.6308 153.3574 -65.6594 -66.4307
5.44982120 -144.5660 136.7843 -171.9710 2.8018 -70.8603 -29.8793 -49.3406 -85.8763 154.0000 -79.1815 -175.9809
5.47131820 -73.3174 154.7434 53.0432 102.0469 -135.1235 152.3570 52.4307 -74.5013 154.3427 -72.1889 66.7186
5.49241560 -100.6523 5.8612 56.4241 5.8467 -65.4468 139.0886 -45.5996 -74.0415 151.8792 -70.6648 68.5615
5.52193330 -145.2605 156.8744 -172.1955 -98.6454 -70.6545 -26.0569 -165.7958 -85.5035 153.1124 -57.0288 -60.0684
5.55066110 -75.8636 -12.4579 53.4589 89.5670 -154.9484 140.2606 -65.7288 -73.7500 125.2985 -170.9920 -74.7909
5.57132350 -66.6282 -47.8884 173.1248 89.8109 -143.5981 136.3024 -63.0975 -146.3215 169.3469 53.1652 66.7436
5.59733340 -89.8714 154.0012 48.6762 3.6975 -100.1886 -16.5346 54.6920 -78.1741 158.3439 81.6385 -63.5540
5.61879710 -70.7420 137.2170 -172.1829 -159.6029 -156.3425 139.5779 -63.7860 -145.4466 160.9637 78.4211 -63.6788
5.63954020 -74.9123 153.7423 -48.3097 102.4533 -77.6664 -23.6302 -166.0190 -85.1944 153.1153 -58.3305 -59.8345
5.66187030 -75.8728 -12.4354 53.4454 -90.6264 -154.7711 140.0946 -65.3758 -72.8907 134.7080 -172.9896 151.7788
5.68341530 -68.6816 -53.3301 172.7655 -95.8622 -150.1643 153.8587 35.8102 -78.7591 153.0681 -71.9429 -57.4573
5.70516750 -73.8013 -22.9722 -174.4428 66.1824 -137.4263 155.1884 52.9559 -79.9982 152.4321 -71.9465 -57.4613
5.73756100 -77.0052 -12.2032 54.2541 -87.3384 -149.0362 158.1242 -166.3674 -147.8142 159.3955 77.7025 175.8414
5.78423540 -74.3709 -21.8220 -173.8906 64.8905 -134.3303 149.8077 51.8532 -76.0585 154.3459 -72.1684 -57.5862
5.81093800 -79.0824 -11.0422 -48.2990 -78.4592 -149.8971 161.2890 -165.3811 -74.3157 150.6364 -78.4418 65.4614
5.83760160 -92.3192 0.4035 56.3129 5.9898 -149.3319 158.6582 -166.0363 -147.6394 159.3834 77.7377 175.8459
5.87377460 -130.6919 156.5765 -49.4592 101.0342 -77.4965 -23.6101 -166.0276 -84.8285 153.1685 -58.3463 -59.8725
5.89459670 -145.0324 153.3945 -173.5014 -96.7083 -77.8253 -13.2774 -164.7465 -97.6387 155.5074 -56.3692 -60.2370
5.91597690 -90.2677 161.0584 51.1072 -1.0414 -154.0943 138.5971 -61.7774 -80.6288 150.9944 -71.8309 -57.5767
5.93797930 -75.0960 153.6046 -48.7000 102.3439 -71.1506 -32.6287 -50.4931 -99.6382 150.8511 -74.4878 64.3233
5.95939660 -144.4306 131.8948 -174.8295 4.9263 -67.8225 -27.8858 -50.9289 52.3206 43.9791 -164.0981 59.7977
5.98979420 -144.4303 136.3644 -172.0999 -178.5686 -76.6440 -24.7977 -167.1364 -78.1722 139.6063 -176.0322 -176.3114
6.01184440 -77.6961 -10.3749 54.3964 94.7984 -148.1795 152.2059 -174.8658 -71.8925 162.8812 80.7409 176.3606
6.03943230 -78.8781 -10.8340 -48.2848 -78.5759 -150.2226 154.0007 -174.8101 -73.1112 158.9138 -72.3874 -57.3885
6.06756710 -148.6519 162.4518 51.1615 83.5911 -154.1055 140.3793 -62.4728 -73.2400 125.4523 -171.0573 50.1599
6.08993250 -77.0998 -24.0661 -175.0268 68.0840 -68.1517 137.2837 -51.6656 -144.7223 161.3112 79.2681 176.6292
6.12501740 -74.9779 -19.4377 -172.4577 -121.9803 -130.5747 136.5286 -53.8996 -77.7194 151.1291 -78.6228 65.2549
6.14902310 -81.2069 -3.6057 54.2775 -91.1140 -81.7986 59.9372 -40.5546 -70.6734 151.6315 -79.8369 67.3825
6.17289420 -67.1520 -47.7211 173.2974 -90.1794 -143.7037 136.1530 -63.9679 -130.8963 8.4108 53.6977 61.0830
6.21118750 -92.7540 0.8521 56.3225 -174.8333 -148.7005 158.3626 -168.1935 -142.8781 137.1521 -174.1877 150.5523
6.24240600 -73.6572 -23.2491 -174.2572 65.5972 -133.7419 142.4711 51.1949 -129.9934 154.7026 -64.5091 90.9191
6.26837820 -78.4794 -12.8787 -48.3996 -78.5559 -135.8030 147.3298 51.4259 -144.8722 169.5635 53.8372 66.6819
6.29465180 -71.8620 148.4256 50.7045 -79.5974 -119.0880 -1.5840 56.5541 -145.6022 162.3461 72.0268 74.4113
6.31843290 -72.6448 153.6898 53.0066 -79.6234 -151.0882 154.1717 -174.6853 -72.9695 158.7985 -72.4413 66.8582
6.35587930 -89.5530 -1.5724 56.0843 -174.3173 -154.3402 143.3082 -61.8491 -70.3618 160.2963 75.0112 -52.6177
6.39570540 -79.1120 -11.0105 -48.2891 -78.4533 -149.5690 161.0994 -167.4706 -71.0542 125.5594 -171.1647 50.1408
6.41574970 -75.8324 -12.4336 53.3639 89.7122 -154.1092 143.0929 -63.1468 -70.4407 160.2458 75.0309 -52.5883
6.44342240 -145.5093 152.0629 -169.9665 11.3244 -141.4085 3.0447 -167.8500 -79.7967 154.4236 -80.4257 -175.9399
6.46583190 -73.4849 155.0891 51.1201 106.0445 -75.7364 -20.3370 -44.7194 -70.3686 152.3399 -76.3177 -173.5285
6.49210190 -90.6082 160.4174 50.9662 177.7922 -77.0793 158.3438 -164.9834 -69.5207 138.0710 -176.7845 -176.2730
6.51280820 -72.3975 -24.9579 -175.8467 -112.3013 -148.8585 156.9337 -169.1941 -146.7205 168.4557 53.3808 66.7994
6.54677880 -142.6822 167.9133 52.3863 15.1762 -132.3306 139.5269 -52.1818 -75.5454 151.5624 -71.7021 67.0144
6.56763650 -145.8260 160.5981 -163.3494 -175.3646 -67.6615 -28.5550 -50.1500 -144.6289 161.5889 77.1811 -64.3843
6.59266040 -86.8423 154.6315 48.8114 -9.3292 -75.8798 -28.2535 -48.4017 -69.2979 137.5359 -176.7744 -176.3470
6.61280620 -74.8276 -21.7224 -173.9186 64.8158 -133.5968 157.7885 55.5801 -72.8249 126.5911 -171.3031 -75.1952
6.64800400 -145.9688 161.8504 -162.1298 7.6313 -78.0646 -12.8679 57.3734 -142.8873 163.1581 72.6302 73.1828
6.66867010 -74.8291 -21.6998 -173.9145 64.8166 -133.5461 157.3896 55.2645 -72.4887 136.4635 -173.7700 -89.7983
6.70176350 -141.2202 163.2260 51.1046 -171.9837 -82.6694 -16.6517 -164.0637 -73.5330 154.6091 -58.1163 -60.0772
6.72510050 -78.9798 -12.7265 -48.3698 102.5365 -138.4446 157.1696 54.7467 -141.2970 139.1127 -174.7942 149.8720
6.74720580 -78.9467 -12.7441 -48.3722 102.5299 -138.4429 157.1455 54.7512 -141.2626 128.4922 -171.6306 -75.7437
6.76776470 -143.0969 168.4358 52.4663 -164.8777 -153.9443 140.4331 -62.2794 -73.2600 125.4689 -171.0601 50.1609
6.79669310 -77.0526 -12.1462 54.2921 93.2824 -148.3603 158.1016 -167.9559 -145.3486 162.8071 71.4664 -52.8534
6.82252450 -77.1198 -12.1500 54.2497 -87.6394 -149.3391 161.5128 -164.7145 -71.4754 125.3493 -171.1181 50.1917
6.85625070 -72.7032 153.8650 53.0568 -79.6995 -149.9450 158.3124 -169.0786 -142.6942 137.1665 -174.2325 -90.3143
6.88277050 -83.7365 -7.5839 -48.0914 104.1649 -72.6276 144.3172 49.3709 -141.9971 128.5832 -171.5930 49.4242
6.90694050 -92.4917 0.4624 56.3444 6.0517 -149.6090 161.8061 -164.5072 -71.4614 125.3680 -171.1273 -74.8302
6.92961920 -77.1415 -12.1255 54.2522 -87.6065 -149.2595 161.3750 -164.7732 -70.5943 135.1509 -173.2689 151.5775
6.95260670 -77.0826 -12.0756 54.2678 -87.2971 -149.1259 158.7289 -166.5468 -142.3409 127.2402 -171.5185 -75.3802
6.97511590 -79.4646 -8.2619 53.2954 106.7205 -134.0548 148.3898 50.9234 -71.7564 127.5516 -171.3485 -75.4829
6.99756260 -77.0900 -12.0685 54.2686 -87.2637 -149.0812 158.1698 -166.6788 -142.8745 137.3030 -174.2051 150.4870
7.04184860 -67.7165 -48.3007 173.3443 89.4412 -143.8487 140.7177 -61.8655 -70.4367 160.2719 74.9056 -52.6144
7.07691620 -86.0656 -12.5696 52.6071 177.7500 -136.7980 138.2179 -57.9531 -72.8827 125.6545 -171.0644 -74.9256
7.11835080 -141.3024 163.6284 51.1512 -171.6446 -82.3487 -16.0665 -165.1631 -73.1841 154.6320 -58.0897 -60.0839
7.14319440 -78.2601 -13.0606 -48.3675 -78.7310 -134.2061 138.6974 -55.2651 -141.2296 128.1285 -171.5681 -75.5633
7.16443720 -74.0456 -22.6051 -174.3447 65.9638 -137.4869 156.2215 53.4249 -72.7974 136.2559 -173.6828 151.1557
7.19098880 -76.5851 157.7343 -163.5792 -173.4147 -67.4648 -29.0744 -51.6246 -141.5426 170.0331 54.0100 -173.3838
7.21187470 -86.2672 154.7869 48.8328 172.6561 -81.3472 -21.0520 -166.5854 -78.1147 154.6059 -58.6063 -60.3783
7.23449840 -85.7301 -12.9673 52.6138 177.8495 -136.8727 138.8555 -58.2955 -141.4363 138.7076 -174.6370 150.0582
7.26329840 -73.9383 -22.8857 -174.3860 66.0080 -137.4815 157.1957 54.3802 -141.4534 139.1059 -174.7558 149.8611
7.30120200 -69.4323 142.1890 50.2648 -76.6481 -114.0721 -33.7346 -57.2239 -89.4772 152.1139 -73.4443 64.7933
7.32437850 -70.4329 142.2876 48.7493 -76.7418 -108.4868 -19.1381 -165.2003 54.4384 35.4835 -52.2985 179.8726
7.35208410 -144.6770 137.1283 -172.2360 6.7246 -87.9864 -17.3788 -163.5349 -73.4191 151.4994 -81.9274 -176.4263
7.37709500 -75.2460 154.8388 -47.9721 -78.1563 -80.8341 -14.3404 -164.6413 -70.4038 149.9026 -69.3177 71.2557
7.40582090 -76.3356 158.9130 -165.4105 -166.1820 -73.8133 157.9788 -162.9764 -75.1466 150.8718 -78.1663 -173.7810
7.42807070 -130.0240 155.6060 -49.2444 -81.1229 -149.2586 161.3884 -167.1062 -71.2226 125.6000 -171.1719 50.1380
7.45155590 -77.5157 -10.9744 54.3427 -86.1326 -148.1149 154.4494 -171.8475 -69.5225 140.8372 -175.4884 149.6418
7.47519710 -141.5082 158.5749 47.8481 -160.7763 -82.9960 -32.8136 -48.9168 -74.4321 157.7031 80.8344 -63.2328
7.49711570 -74.8086 153.0738 -48.1875 102.6856 -77.7100 155.4647 51.3648 -73.4093 160.7327 74.7401 72.7198
7.52469060 -77.4198 -11.2421 54.3176 94.0255 -148.1137 155.3933 -170.5358 -69.4821 129.5637 -171.8762 -75.9809
7.54747830 -148.1324 163.7734 49.4267 81.4562 -84.6797 -8.8098 -162.5014 -72.1571 153.1996 -67.4993 72.2033
7.57975770 -71.4247 141.3727 48.6965 -78.2915 -87.9734 -35.3528 -45.5517 -119.0427 145.3487 -72.7235 71.3745
7.60290340 -71.6603 144.0547 48.7853 -75.2278 -85.7103 -32.7396 -48.7005 -74.1236 158.6279 81.1417 -63.5173
7.63408530 -78.2348 -23.7198 -175.1957 68.0683 -79.8896 154.5846 51.4676 -73.2795 160.7033 74.7561 72.7362
7.66469890 -75.1957 155.0848 -48.0610 102.7857 -80.6485 -12.3218 -164.4622 -68.1769 149.3446 -77.7624 -173.6234
7.69250690 -146.2542 158.6565 -167.1638 -162.2268 -133.0397 134.8398 -54.6317 -73.0206 125.8945 -171.1777 50.0491
7.72968460 -76.9507 -12.2057 54.2474 -87.3667 -148.9723 157.7036 -166.3430 -145.6292 162.7287 71.5539 -52.8221
7.75773490 -72.9674 -24.3544 -175.7027 -112.5741 -149.6346 161.7216 -165.3713 -71.3406 125.4055 -171.1193 -74.8457
7.79785350 -75.4897 -18.8934 -172.3487 -122.2553 -130.9156 138.3767 -54.2537 -71.2073 135.7211 -173.4140 151.2789
7.84616270 -74.1127 151.4506 -48.7651 101.6777 -76.5875 -21.3334 -164.6065 -143.7932 167.7520 57.7113 -167.8782
7.87584500 -97.6683 5.5884 54.8604 1.3122 -132.2822 147.9475 52.7531 -144.2072 163.6952 71.6277 72.6743
7.92234780 -145.7516 147.5233 -171.5764 -151.6843 -138.6573 143.8837 50.7995 -141.4126 128.5990 -171.7765 -75.8263
7.96305800 -142.8657 168.1438 52.4620 16.3322 -149.4084 157.8739 -166.8066 -145.9989 168.3733 53.8481 67.0620
7.98800970 -71.7848 143.4053 -172.3575 92.3674 -135.9840 16.7732 -169.6958 -84.7809 155.4959 -80.3745 -176.1265
8.01496320 -144.7108 146.8593 -172.7687 92.1642 -136.1101 16.0477 -169.4095 -87.6619 156.4462 -76.3842 60.5813
8.05154050 -73.1644 153.9746 51.5983 -76.8404 -84.7162 -10.1862 -164.2932 -70.5784 153.0436 -69.2612 70.3971
8.09962540 -142.4288 168.6455 52.0017 15.5652 -81.8102 -10.8551 -163.4169 -69.6253 151.8636 -69.8552 70.4762
8.13362240 -74.6751 153.2206 -48.1667 -78.3675 -134.6721 154.2777 53.1627 -70.2412 161.5588 74.6051 -53.0472
8.18675060 -77.6803 -12.3632 52.4924 -71.5391 -134.3832 140.7442 -55.9642 -70.2715 160.4958 74.7806 -52.7446
8.21889410 -72.1148 132.7854 -171.0363 177.1662 -94.9888 -5.5161 -160.4670 56.4088 37.3631 -66.2271 -58.1106
8.25057120 -75.9221 155.3355 -47.8641 102.8668 -73.7147 -33.6574 -48.9093 -81.8939 160.0263 75.8707 73.4376
8.30376570 -144.3827 136.2631 -172.0433 -179.2538 -76.1360 -24.5209 -167.0856 -77.6353 135.7625 -172.6933 -89.3350
8.32775930 -130.0410 155.6290 -49.2668 101.3695 -148.9651 158.3795 -168.4540 -145.0142 162.7757 71.5335 72.9695
8.38324560 -78.0570 -24.7665 -175.5469 69.1107 -77.7207 153.3271 -167.6803 -142.9571 137.2889 -174.1622 -90.3498
8.42348910 -147.9500 163.8603 49.1862 -98.5720 -74.5436 -21.8961 -44.9559 -67.7646 136.0506 -172.9586 -89.8962
8.44936430 -79.2163 -9.6686 52.9470 107.1558 -134.0525 156.3912 55.0358 -132.6814 6.7744 61.2918 -71.9006
8.51412440 -73.8617 149.6825 -173.3097 -100.4837 -92.6717 -0.2500 -165.1518 54.7177 38.7245 -71.9188 -171.3788
8.54531130 -146.1635 158.2016 -166.8723 -162.2220 -138.3711 153.8435 53.2213 -74.1372 160.6386 74.8515 -52.8559
8.58078580 -144.3213 133.4422 -173.7400 5.4537 -90.1545 -9.1579 -166.2329 -73.5704 135.7925 -172.4392 -89.6940
8.61168210 -84.8267 -7.8339 -48.0575 -77.0497 -76.5363 158.9460 -164.0751 -74.8451 166.2529 59.1419 -171.3516
8.64083930 -71.8397 129.2802 -173.9033 -174.8301 -88.4391 -8.4106 -166.2433 -73.2342 135.5523 -172.2777 -89.6371
8.66425040 -72.6208 -24.6942 -175.7789 69.4820 -149.3991 157.2031 -167.3907 -145.7822 162.7544 71.5081 -52.8658
8.69980950 -74.2595 152.4180 -48.3953 101.6476 -73.1853 -24.2714 -166.7036 -142.7916 138.2456 -174.7860 -90.5073
8.72723370 -140.5247 160.1963 50.5780 -173.6890 -78.2036 -26.3518 -47.7530 -68.7974 125.3565 -170.7698 50.1835
8.75249580 -73.9126 149.6899 -172.7281 -98.3969 -95.6522 1.5105 -165.3022 55.0781 37.6436 -65.5439 -56.1301
8.79781640 -75.1962 154.1413 -48.2450 -78.4383 -68.2431 -32.0587 -50.2851 53.1259 42.8867 -136.8402 -61.9897
8.82768370 -74.2391 151.6616 -173.1106 -98.8087 -63.7836 -28.5850 -47.9870 53.4971 42.5969 -136.3087 -62.0646
8.87679430 -74.1685 151.9066 -48.7832 102.2564 -102.8193 -12.5995 -162.1776 54.4464 37.9881 -59.9786 77.2118
8.93406350 -141.9891 159.9922 48.1307 -158.5313 -90.2501 -26.7648 -166.4550 -76.6179 158.1807 81.4237 -63.2844
8.97471140 -73.9123 130.2633 -173.2262 -2.5738 -64.8956 -25.8483 -49.9921 54.9820 43.6902 -140.0840 -56.2432
9.00031570 -74.7792 153.4989 -48.3531 102.3294 -75.3380 -24.9874 -167.1799 -76.6153 124.9523 -171.0580 50.4125
9.08446630 -73.9714 149.4484 -49.5378 -78.1069 -98.2113 -13.2379 -161.8285 54.8770 39.5833 -72.2280 66.8975
9.12424670 -74.8317 153.5642 -48.3283 102.3852 -76.4328 -24.6402 -167.0638 -75.4763 134.4490 -173.0016 -88.7367
9.18886770 -74.8219 153.2838 -48.3636 -78.9605 -68.1947 -32.0003 -50.3706 53.8429 39.3706 -134.5458 -56.8273
9.21372390 -145.6371 144.7699 -172.3761 29.7645 -153.2224 158.5214 -165.2875 -74.0556 160.9312 74.3797 72.2396
9.27466640 -74.8989 153.7800 -48.2348 102.4834 -69.2820 -30.8598 -48.0740 53.1177 42.8659 -136.8161 176.9222
9.32923830 -71.8444 125.5030 -175.6633 -173.3944 -80.7146 -8.0670 -165.7469 51.7605 21.9037 62.3322 67.5873
9.35894650 -130.6182 156.7753 -49.3839 -81.3648 -85.1814 -2.7511 -166.3436 -72.7174 125.8750 -171.1424 50.1153
9.39925010 -74.4229 152.0467 -48.3793 -78.7631 -77.6081 -32.9641 -59.9783 50.4509 23.1167 61.7064 68.3463
9.48780950 -72.2985 128.1797 -174.5114 9.1466 -86.8377 -11.0423 57.2305 44.3967 25.5714 66.2933 -74.8261
9.50791810 -147.9226 158.2964 46.4126 78.7948 -96.6568 -12.1292 -162.7851 -73.5756 164.9721 63.8987 -164.3018
9.53136540 -73.8936 149.3812 -49.5372 102.8624 -98.2197 -13.5402 -163.3130 54.8142 39.8082 -72.3820 66.7298
9.76466090 -148.3700 157.5932 47.5727 -101.4073 -130.9261 14.4120 -29.9658 -145.8562 162.9957 71.2516 72.8114
9.78752240 -72.9286 152.9932 50.8426 -75.4203 -82.5151 -14.1379 -163.1670 -66.8153 126.8112 -170.7430 49.9258
9.86307760 -74.7204 151.8881 -173.1038 79.7207 -69.9732 -23.3415 -47.2603 47.4613 31.9673 74.9130 -98.9000
9.90213320 -74.4354 151.8946 -48.3571 -79.0501 -78.1073 -30.5715 -60.3146 53.7738 39.5737 -134.6362 -56.7463
10.04328120 -143.9123 132.8151 -173.3902 -0.8963 -74.3862 -17.2399 -163.9626 55.1698 49.3833 -142.5901 -56.2898
10.09704410 -75.7553 154.6469 -48.2086 -78.2549 -80.2233 -28.2034 -50.1280 45.5689 34.5293 72.5933 -97.6119
10.15429370 -141.5694 161.1006 50.4789 -166.7358 -96.9647 -32.4275 -57.4656 -77.3478 160.2513 76.5436 73.3078
10.18991860 -74.8834 160.1520 54.0775 102.0916 -74.2105 -16.4777 -163.3328 53.8606 47.5700 -139.1861 177.3463
10.22656440 -139.9772 59.7592 53.4832 3.1706 -94.1140 -23.2578 -51.5781 -91.8704 154.4590 -58.6722 179.6106
10.38448470 -74.7722 153.4200 -48.2450 -78.5290 -73.7704 -23.7412 -166.4226 53.0123 46.9155 -138.5254 177.1032
10.42552810 -129.3527 156.8482 -51.9371 -81.0816 -85.4605 57.0499 -169.9716 -70.4243 150.9355 -80.8275 -173.7694
10.47031380 -143.8979 132.7941 -173.4079 -0.8432 -74.4447 -17.1795 -165.2508 55.0880 49.6597 -142.7286 -56.3033
10.52247480 -74.8334 153.2774 -48.1813 102.5486 -85.9252 -13.2425 56.6011 44.1288 25.7114 66.5647 -75.1025
10.77338460 -74.3485 152.4481 -48.3678 -79.1149 -73.2932 -24.5325 -167.0170 53.5153 42.9541 -136.2917 67.0175
10.85278970 -75.4521 162.9227 55.7319 -84.8473 -82.3126 4.0871 -165.7111 45.8674 36.8653 69.3848 144.4647
10.94877220 -141.5238 160.1294 48.9202 18.8032 -88.6339 -26.9434 -166.5306 -79.7365 161.2078 75.0333 72.1137
11.04221910 -73.1092 146.7858 -174.7919 80.6543 -81.5751 -3.7530 -164.9861 46.6664 36.8605 70.2805 144.1190
11.18815350 -88.9674 158.9535 50.7248 -6.9077 -74.0316 -24.7085 -166.8325 53.0267 46.6957 -138.2936 177.3937
11.32243940 -74.8208 153.6116 -48.2285 102.4816 -73.7629 -24.5783 -166.6322 62.4068 -55.4499 -167.6658 -74.8946
11.44787180 -74.8181 153.1840 -48.2210 -78.5013 -85.9838 -21.0374 -166.1354 45.3729 35.7179 71.5217 144.0881
11.49847100 -92.3373 0.4335 56.3188 5.9949 -149.5683 159.9566 -165.8776 -140.6741 116.5200 -165.0000 -64.3762
12.65414650 -71.9072 130.9643 -174.3848 8.5650 -71.9184 -23.8150 -167.8161 59.7938 -15.8414 125.0781 172.3264
13.00342000 -145.5763 155.2560 -173.3049 77.6781 -72.7265 -24.0061 -47.2808 46.0076 20.4835 70.5923 -77.9030
13.50651490 -75.5744 155.4185 -170.6406 -99.5941 -69.4135 -27.6156 -61.7349 59.3336 -16.2716 123.3366 172.9083
16.17736090 -70.7941 -35.1427 52.2459 -78.7645 -123.1970 -7.5585 -167.7793 -145.6379 141.6857 -176.7900 63.3941
