# Supplementary material for: Exploiting Sequence-Dependent Rotamer Information in Global Optimization of Proteins
Source: J Phys Chem B. 2022 Oct 18;126(42):8381–90. doi: 10.1021/acs.jpcb.2c04647 (PMC9623586; doi:10.1021/acs.jpcb.2c04647)
Supplement: Supplementary file 2 — jp2c04647_si_002.zip [file jp2c04647_si_002.zip › TripeptideConformations/MET_VAL_GLY_new.csv]

0.00000000 -144.6348 146.9741 -177.5969 56.8384 -175.4429 -72.4697 154.0089 -63.9837 -71.3526 163.1165
0.07045446 -71.6594 143.0775 -177.3462 57.4072 -175.6882 -66.1613 142.3824 -65.6475 73.2952 5.7815
0.10230617 -72.0048 144.3131 -176.9309 57.0603 -174.5828 -72.3404 153.9511 -63.9902 -71.3211 163.0679
0.15932179 -147.7012 163.2961 63.5204 174.9278 179.3355 -82.2265 -16.0282 60.3943 -76.0336 178.5406
0.18212294 -70.7646 139.2704 -177.5889 59.5532 -176.8215 -136.2869 148.3461 -67.4189 72.5568 12.3360
0.22035342 -81.2870 -7.9323 76.8055 -61.4232 176.0304 -133.4848 155.4975 -68.0882 -71.5295 163.6007
0.25628947 -72.2698 142.4067 -174.8428 59.4342 -178.9405 -135.8675 155.6243 56.9082 -71.4512 162.9995
0.28314487 -71.0294 139.9649 -179.1221 57.7096 -175.5877 -67.3085 120.9057 -178.2814 71.5520 11.4381
0.33884524 -75.0081 130.6373 -179.9454 57.4377 172.5664 -126.8840 -4.0064 59.7114 -74.2980 164.4025
0.38223677 -145.2267 136.6697 179.1956 53.0619 63.6179 -100.6094 -15.2516 60.2645 -73.8925 163.6740
0.44323244 -71.6288 133.1211 179.2791 53.5762 65.2208 -98.3648 -15.1871 60.1097 -73.9337 163.7050
0.46721850 -73.3452 136.3042 -179.2167 53.9210 174.0210 -104.3034 3.2750 -60.4280 79.8390 11.8300
0.50379299 -74.4792 -17.1951 65.5787 179.0402 -178.3818 -138.2157 155.5729 -69.8576 -71.5230 163.7218
0.55647878 -72.5767 143.1394 -175.7469 59.3328 -177.9887 -130.3815 132.8279 -177.7003 74.6410 13.2915
0.62631769 -145.7946 148.0548 -172.9051 55.0262 63.2192 -133.8973 156.2021 57.4753 -71.5811 163.4412
0.66035250 -74.4743 136.6834 -179.1884 54.0489 65.2022 -120.9332 3.9135 -61.3437 76.9531 13.8704
0.69188201 -80.4858 -8.8200 76.5994 -61.7214 176.3319 -133.0640 153.8000 -68.3403 75.3517 10.7575
0.71991128 -72.3799 145.3131 -174.1903 55.1411 65.2246 -65.3508 143.3376 -65.2387 73.4683 5.4222
0.76660592 -78.7990 -14.2256 70.9074 -64.8999 -67.1900 -137.4606 155.6313 -70.0811 -71.5150 163.6316
0.81395151 -71.6961 142.1650 -175.9902 55.2137 65.3416 -66.2025 122.7888 -178.1527 72.0367 10.1699
0.86637576 -74.6411 -16.8576 64.1970 178.3639 -71.8879 -138.1378 155.7126 -69.1430 -71.5274 163.7128
0.88692355 -136.1225 154.3798 -64.2131 -176.2216 -179.9286 -134.5504 156.7382 57.4978 -71.6164 163.7946
0.92225745 -80.0058 -14.6654 -63.3443 -175.1350 -68.8546 -135.6858 156.4261 -65.7196 -71.5584 163.6481
0.94432927 -71.8216 -28.7921 -172.1768 176.2594 179.5473 -135.9387 156.7164 -65.3431 -71.5598 163.6407
0.98782677 -72.3300 157.3382 69.1964 -178.1064 -176.4550 -66.0934 137.4113 -66.2059 71.4365 6.4694
1.01335475 -75.6440 -15.4748 64.8674 176.5655 69.4248 -137.8386 155.6485 -69.4197 -71.5248 163.7190
1.03688577 -75.3928 150.7144 -64.0171 -177.7376 179.8885 -135.4307 156.7795 -65.6351 -71.6136 163.8034
1.06710443 -78.6723 -16.4970 74.4165 -65.0476 177.0943 -67.5082 127.2459 -177.5640 74.4711 7.8624
1.10254128 -78.5466 -11.4673 74.9520 -64.9700 -179.9432 -146.0269 149.1277 67.5314 -70.6815 162.6424
1.12510947 -71.0873 153.4657 64.3699 176.1742 -75.2713 -72.2669 139.4374 -66.0976 69.7788 10.8486
1.15683215 -72.1782 142.4273 -174.1323 56.5036 65.5663 -135.3260 152.6970 -66.6465 74.4790 11.3913
1.20196256 -128.7477 154.2170 -66.6575 -66.2514 178.9290 -134.5991 156.7545 -65.5405 -71.6181 163.7593
1.24328987 -144.8051 145.8522 -177.0677 58.4237 -176.8268 -146.5095 147.5618 -168.8045 -70.5232 162.1615
1.26539461 -70.7439 142.5043 -176.5875 58.7133 -175.8996 -147.0358 147.6156 -168.9248 -70.5258 162.1999
1.28561131 -85.1744 -8.5970 -61.1601 -62.4036 179.6027 -66.7062 144.5794 -65.1779 74.1472 5.6868
1.31399814 -79.6403 -12.8533 63.3806 74.8662 -177.1691 -74.0680 154.0077 -63.3925 -71.5187 163.6895
1.34760500 -78.8361 -13.4835 67.4725 -179.6882 -179.5456 -69.9906 145.8981 -64.5919 74.3353 6.4876
1.37083136 -71.7923 141.5593 -172.6304 176.3882 178.5907 -66.0345 142.3824 -65.3877 73.1652 5.7668
1.39237530 -71.0422 -29.3233 -172.2917 176.3490 179.5573 -135.5260 154.4490 -65.8171 74.9840 10.6692
1.42546471 -76.5850 152.2597 -63.7982 -177.5657 179.8921 -87.4600 -11.2223 61.0246 -71.9848 162.5878
1.44935001 -70.4468 -31.1438 -171.9516 177.2957 70.6094 -135.8949 154.6373 -65.6355 75.0600 10.7129
1.47217915 -84.0363 -10.5562 -63.1024 -177.6054 179.8793 -65.3786 127.3554 -177.9584 74.4923 7.5079
1.49731048 -77.3437 -12.3560 74.5409 -65.3461 -179.2007 -145.6606 146.3525 65.7861 74.9382 10.4573
1.52952288 -77.9723 -14.5259 67.3758 -179.6162 -179.5703 -67.5535 127.3789 -177.8906 74.5259 7.9106
1.55856007 -76.2823 151.8267 -63.4918 -60.0129 -67.1691 -86.9704 -11.4307 60.9454 -71.9866 162.3599
1.58268387 -84.8190 -9.3602 -62.9036 -175.1194 -68.9992 -66.9233 144.8007 -65.1263 74.2010 5.7702
1.60655745 -136.1132 154.3717 -64.2119 -176.2196 -179.9270 -134.3720 156.9692 57.3648 -179.3340 -179.8182
1.62908817 -75.9164 164.1548 69.3508 78.0412 68.6843 -129.3892 155.4593 -65.1784 80.1036 9.9170
1.65944927 -73.3053 160.1889 68.3064 178.9025 -178.7252 -129.1618 150.3808 -65.9801 73.2924 11.4763
1.68621369 -75.7337 150.8854 -63.5183 -175.2151 -68.4817 -66.8092 124.2543 -178.4713 72.2911 9.7483
1.70695119 -79.7284 -11.0885 67.7220 -177.7123 -69.8077 -68.4101 145.2645 -64.8198 74.2645 6.0805
1.74676014 -75.6949 164.0048 66.5961 73.7220 67.6482 -133.9840 153.7401 57.2058 -71.4801 163.4955
1.76862917 -74.7330 162.6322 68.6850 79.2649 -179.5151 -133.7831 151.7678 56.6752 75.1881 8.7109
1.79461890 -70.9187 141.7212 -174.8321 56.1863 65.4743 -148.0682 147.7715 66.6097 -70.5836 162.5633
1.81528101 -73.4781 -16.5915 67.9921 -179.1989 -178.9274 -147.7340 145.5470 64.0022 74.6726 10.3977
1.84776007 -72.4296 144.8013 -174.3670 55.0717 65.2090 -72.0863 135.9029 -175.9216 -70.6494 160.7049
1.86942191 -72.7535 138.0180 -174.1711 -82.5929 175.8304 -132.3952 134.4892 -175.7028 -70.9151 161.2674
1.89056382 -72.0534 149.2097 -65.3609 77.3429 -179.9055 -135.4589 156.7979 -65.7884 -71.6128 163.8341
1.91642831 -69.4132 -21.1307 64.0793 178.8853 -178.9424 -134.8633 131.4904 179.4932 72.9994 9.4713
1.93662966 -67.3810 -32.2153 -172.3914 176.8389 70.5078 -133.2741 130.4809 -176.2437 72.4440 10.4533
1.96202019 -71.1720 154.1647 64.8406 176.8219 -74.9795 -68.2033 135.0379 65.0541 70.8004 9.9731
1.99495949 -77.4243 -14.3743 72.5011 -64.8007 -67.6404 -146.9732 145.9412 64.7130 74.7524 10.4732
2.02048506 -145.2928 168.1063 63.0053 73.5411 68.2810 -130.2259 134.7918 -175.2894 -70.9169 161.5475
2.04394451 -144.0079 142.3479 -175.1698 -83.8050 174.4132 -142.8120 145.5302 66.4254 -70.5488 162.4475
2.07112112 -78.0321 -14.7692 -61.9336 -62.5141 179.7063 -146.2034 145.3906 64.5123 74.5211 10.4341
2.09561813 -73.0929 -21.5651 -64.7386 179.4927 69.6265 -133.5511 131.0215 -177.1231 72.6759 9.7437
2.12250526 -75.3624 157.8035 68.9001 -71.2682 179.6958 -83.8945 -9.0143 -61.1468 76.6464 14.9423
2.15324896 -73.3339 142.3327 -173.0974 176.4262 179.3569 -130.9321 138.3619 -55.2593 -70.5918 161.6342
2.17339128 -130.0168 153.1681 -62.9766 83.1906 -178.5727 -134.5746 156.7957 -65.5283 -71.6192 163.8211
2.19969875 -76.1942 151.3793 -63.5372 -63.4619 179.8093 -132.3342 136.4970 -177.3824 75.1600 11.2632
2.23436953 -76.3118 -18.0760 -66.3131 74.4876 68.2055 -135.3986 154.5129 -66.1950 75.3048 10.6768
2.25787214 -67.8799 -31.2686 -172.2475 178.7359 -70.3801 -133.2587 130.8677 -176.8373 72.5617 10.4639
2.28367234 -76.8886 -25.9558 -170.3248 177.7125 -70.6767 -67.5318 143.6954 -65.1837 74.1349 5.6804
2.30415455 -84.8434 -9.5361 -61.2893 -62.4396 179.6109 -64.3338 137.2142 65.3291 74.2591 5.4466
2.32666457 -84.3921 -10.2572 -63.0618 -177.5979 179.8804 -64.3915 137.3338 65.3704 74.3208 5.4587
2.35898542 -79.4771 -15.2316 74.9545 -64.3195 177.7835 -65.8477 137.4064 65.3022 74.3096 5.7141
2.39654069 -75.6070 150.4945 -64.1369 -60.2951 -66.8814 -132.5240 136.1543 -177.4015 74.7303 11.4048
2.41765088 -75.5430 151.6993 -63.5037 -63.4360 179.8089 -146.4934 146.8473 65.1898 75.6549 11.0540
2.44365704 -83.2364 -11.3631 -66.9617 74.0477 68.0660 -66.8518 144.5859 -65.1511 74.1955 5.6960
2.47150173 -75.6908 152.1074 -63.9011 -60.1019 -66.9762 -64.6640 137.4966 65.6742 73.6872 5.8126
2.49448629 -84.6986 -9.1768 -61.1412 -58.0996 -65.3155 -64.0790 136.9368 65.2613 74.2100 5.3780
2.52684249 -71.7306 149.8943 -65.5535 74.3087 67.9066 -66.4153 124.6937 -178.4712 72.5512 9.3977
2.55468319 -76.0459 151.7005 -63.8464 -174.8315 -68.7389 -131.7930 135.9637 -177.4166 74.8888 11.2996
2.58782090 -73.4869 158.6255 67.0329 177.4597 69.6356 -127.5182 135.0134 -57.3791 74.5852 12.1528
2.61066011 -72.0664 149.1651 -65.3702 77.3369 -179.9067 -135.3098 157.0242 57.1586 -179.3363 -179.8357
2.64025372 -76.1044 152.4155 -63.7875 -175.1111 -68.8132 -64.9687 137.1558 65.8181 73.4896 5.9265
2.66673036 -146.1851 162.3425 71.2657 -64.6696 -63.8047 -73.9047 136.8949 -176.3441 -70.5677 161.1085
2.69112311 -76.4766 160.9859 59.8984 71.7922 68.0882 -66.3724 124.1306 -177.8014 79.6269 5.3350
2.72198557 -73.0041 158.8691 66.8308 179.8928 -70.6592 -144.7378 148.0465 65.5703 76.3918 13.6354
2.75909534 -74.7548 162.1280 68.2792 79.5345 -179.9982 -133.6532 155.0639 57.2340 -179.6669 -179.5902
2.78762371 -145.2199 162.5287 71.1362 -69.7211 179.5536 -73.2801 136.9221 -176.3820 -70.5490 161.0931
2.80802552 -71.6749 140.2281 -172.1392 178.5155 -70.4534 -64.7381 135.8502 65.4944 72.9856 6.1803
2.82918498 -71.9683 129.8420 -168.7287 -81.3677 178.0676 -70.8725 114.4098 -177.4572 77.2124 9.9870
2.87404640 -74.9341 156.6552 68.6464 -71.3026 179.9060 -132.6154 138.3678 -174.9568 -70.6194 161.8617
2.91331524 -75.3444 163.5396 69.3823 80.0490 -179.9380 -129.2157 135.7515 -175.5911 -70.7023 161.3246
2.93946988 -144.9762 160.9302 69.4413 -71.0314 -179.9746 -131.5001 138.3392 -54.6119 -70.6276 161.8899
2.96429337 -70.7074 -42.1570 -177.5798 -83.2487 179.5403 -70.0852 124.2149 -178.1890 73.2534 8.8776
2.99386354 -75.1939 163.3459 68.6239 79.5858 -179.9955 -144.5435 147.9300 67.0450 -70.5880 162.8673
3.01419353 -76.0210 151.0351 -64.4317 179.7536 69.7421 -132.9604 138.3796 -56.9527 -179.2896 179.8550
3.04175117 -78.1504 159.5364 70.1248 -66.9161 -66.4280 -73.5072 137.2174 -176.3544 -70.5406 161.2026
3.06495017 -77.0844 157.0321 68.9834 -67.4822 -66.3696 -132.6324 138.3843 -54.7176 -70.6192 161.8753
3.09796000 -65.3510 -37.6667 -166.8138 -78.0325 -66.5220 -129.3346 146.2718 -70.6534 71.5380 9.8503
3.12838048 -71.7167 137.0450 -174.2312 170.1239 67.1473 -82.1627 -37.0668 -58.0506 -73.4861 175.3192
3.15129045 -76.6240 152.3306 -63.6428 -63.5838 179.7973 -75.5830 -33.6840 -178.5473 74.9392 13.3462
3.18676398 -130.1826 153.5183 -62.8976 83.2644 -178.5656 -146.3902 148.8863 67.0415 -70.6888 162.9771
3.21730838 -71.7874 149.2216 -67.1940 73.3898 68.1399 -147.0387 148.9154 66.9810 -70.6797 162.9708
3.23895321 -136.6266 154.9581 -64.1132 -173.7819 -68.4720 -78.8998 -26.3149 -166.2211 -73.7494 160.7577
3.25958190 -75.8444 150.6233 -63.4772 -60.1433 -67.4679 -78.6412 -37.5584 -58.0333 -75.2859 160.4209
3.28211361 -73.9521 149.7581 -67.5965 73.2202 68.0767 -132.9377 138.3530 -175.0476 -70.6186 161.8111
3.30213632 -76.6287 -24.2669 -168.2142 68.8738 -96.9627 -65.5250 126.0519 -178.0500 74.7178 7.4985
3.33458130 -73.1041 155.8349 66.2125 178.0039 69.8252 -132.6147 138.2420 -56.9897 -179.3281 179.9324
3.35680997 -72.4324 156.9466 66.9215 -178.2395 -70.0732 -146.0927 148.2330 -169.9258 -179.0006 179.8221
3.37765792 -72.0311 139.5627 -172.2295 178.4241 -70.4789 -76.4078 136.2874 -58.0999 -179.4269 -179.7563
3.40837314 -71.8227 127.5258 -173.2095 75.6126 -94.4088 -77.7871 154.6153 -64.1626 -71.4147 163.2155
3.43705962 -73.4964 149.9172 -67.4919 73.2925 68.1211 -131.9539 136.5880 -177.5017 75.1841 11.3155
3.46372554 -73.1616 162.1845 67.7663 -73.6944 111.6874 -62.8098 136.8846 -178.4776 81.6362 4.1284
3.50932255 -74.6038 156.8641 68.5498 -71.4023 179.9201 -146.5804 148.3388 -169.8996 -178.9528 179.7845
3.53542157 -72.0753 150.7276 -65.3074 77.3709 -179.9182 -71.9849 146.7681 69.1870 -70.6074 162.9019
3.55737936 -72.2904 136.4037 -168.0608 76.4293 -97.6601 -135.3920 153.0237 -66.8238 74.3427 11.4759
3.61910375 -71.2971 149.2951 -65.2395 77.3603 -179.9131 -147.0537 148.3362 -169.9631 -178.9469 179.7710
3.66041555 -76.1699 160.2008 70.8196 -70.0624 179.4069 -73.3076 -34.3292 -178.6987 75.1540 13.1991
3.69159862 -75.9191 152.9809 -61.7444 -64.6336 96.9106 -71.8513 146.7899 69.1172 -70.6062 162.8791
3.71255614 -71.3440 134.9979 -173.8746 176.1897 179.5499 -78.3683 -29.1931 67.3900 75.0819 11.8731
3.74418481 -72.5676 150.4526 -74.3197 68.9531 -103.6968 -67.3703 144.8790 -64.9458 73.7304 5.9812
3.77469952 -144.7877 137.9788 -174.3381 177.4565 -70.5798 -83.4350 -30.5614 -167.1229 -73.7968 164.7302
3.80579622 -144.8909 142.7925 -170.0649 90.2365 -71.1205 -72.2152 154.8297 -63.6121 -71.4779 163.4112
3.84930371 -75.6211 158.8775 69.8271 -70.6980 179.4379 -74.3232 -23.7720 69.7315 75.6880 14.7157
3.89616442 -71.8039 149.1526 -67.2052 73.3815 68.1379 -147.0511 148.3401 -169.9649 -178.9497 179.7643
3.92023954 -72.2774 134.0451 -157.0554 -74.3854 -67.2108 -75.4100 -27.1278 -165.7636 -74.3558 162.1372
3.95889051 -72.4479 127.3242 -171.5818 75.8086 -94.2951 -86.0320 -15.7659 60.4803 -73.0808 161.8966
3.98384722 -71.4058 136.4080 -171.8146 176.4324 70.3409 -76.9056 -30.1288 67.0092 74.5902 11.7315
4.01768828 -75.3175 -18.5013 -74.4835 68.8672 -103.8792 -133.0062 138.1320 -174.4919 -70.5779 161.6857
4.04219945 -85.2787 12.1491 72.8319 -68.0269 107.4281 -67.6154 135.8572 -173.5083 -70.6301 161.5421
4.10479294 -145.7845 145.6827 -139.8239 -70.0920 -179.7012 -73.6381 -35.7976 -57.8273 -74.8641 160.2800
4.14590759 -72.0512 150.0077 -65.0945 77.4463 -179.9172 -79.3110 -25.8827 -166.0386 -73.2755 160.4688
4.17137801 -70.5321 129.9095 -169.6552 -77.9614 -177.7658 -129.4735 -9.4189 74.3622 75.4209 15.3011
4.19694343 -124.8225 152.8861 -66.1509 77.3400 67.0025 -146.4007 148.3278 -169.8765 -178.9441 179.7733
4.22615160 -70.3773 133.5791 -170.0436 76.1635 -96.6150 -148.1524 148.3263 66.4817 -70.5708 162.4217
4.24715360 -72.4437 149.6195 -66.9288 73.6146 68.0976 -78.5619 -37.5541 -58.0969 -75.4358 160.4061
4.27854514 -75.9643 152.1388 -61.7452 -64.6726 96.9898 -79.2586 -25.9248 69.6462 -73.3204 160.4449
4.30905742 -72.5597 118.5105 -175.6532 74.8975 -94.5341 -66.3160 132.0834 64.0635 70.5855 8.4900
4.33719308 -70.6110 129.9572 -168.8865 -78.4858 -178.1947 -134.8017 3.5378 -159.1604 -71.0043 167.8205
4.36117111 -75.1421 136.1736 -168.7310 76.6040 -96.9662 -133.7389 137.0988 -175.3701 -70.6259 161.0328
4.38647738 -72.7345 160.1258 68.6396 -73.0465 110.1698 -72.7239 137.0811 -176.3916 -70.5456 161.1994
4.41772320 -72.9848 150.3103 -67.1642 73.4514 68.1408 -75.6721 -33.7413 -178.6033 74.9446 13.3445
4.44264491 -73.4105 149.6184 -74.2727 68.9936 -103.8780 -132.9102 138.3478 -54.8726 -70.6178 161.8096
4.46654181 -73.2028 154.4615 66.7721 82.7940 74.9344 -94.9440 -39.0388 -177.5435 73.0844 15.4210
4.49237316 -72.6619 139.7234 -159.7161 -80.6704 177.4988 -60.1019 130.8846 64.5000 73.7130 3.8420
4.51871294 -71.6675 131.9856 -172.3111 75.9354 -94.4623 -76.3351 136.2282 -176.3501 -70.6294 160.6690
4.56567518 -72.8318 150.5236 -66.9117 73.5716 68.1599 -76.9769 -20.2295 71.6890 76.3396 16.0314
4.66814223 -72.4273 150.3310 -74.1913 69.0466 -103.7843 -64.9837 137.4182 65.8873 73.6628 5.8181
4.71186435 -67.3589 156.6020 62.0236 71.6470 64.7842 48.7920 29.3204 -152.8153 79.2900 8.0926
4.83379063 -71.6284 125.3997 -173.4926 75.6831 -94.9693 -75.0215 146.3089 68.8503 -70.4983 162.2478
4.86691834 -144.9207 141.9332 -169.9507 91.4692 -69.0925 -73.8569 136.9496 -176.1287 -70.5956 160.9942
4.90283045 -144.4981 132.8712 -172.4221 76.6138 -95.4554 -77.9368 146.2524 68.9418 -70.5565 162.3788
4.94151710 -76.5441 161.4825 63.6053 78.7375 71.1097 -76.3307 -19.9919 -163.5920 -71.3188 168.4428
4.97539229 -72.5327 150.4023 -74.3003 68.9721 -103.7305 -71.9906 146.7718 69.1839 -70.6070 162.8988
5.05670843 -71.9038 148.9964 -74.2855 68.9465 -103.6496 -147.0746 148.3387 -169.9841 -178.9485 179.7724
5.14839515 -72.9418 140.1596 -153.0727 -77.3422 178.2969 -64.0217 143.7959 69.0679 -70.3971 161.7063
5.26586035 -63.1406 134.7960 -174.3699 177.5084 179.1140 48.7122 32.5039 -157.6429 -71.8136 163.3129
5.43133508 -72.4756 149.1212 -74.3826 68.9008 -103.5978 -78.9465 -37.3010 -58.0603 -75.0767 160.4424
5.58806639 -74.4581 160.1037 66.3625 78.1304 179.6167 -131.9716 -49.1632 -56.3651 -74.0533 157.4729
5.66089097 -71.4991 127.8910 -171.1440 76.9143 -95.0782 -78.9251 -30.6401 -167.4942 -75.7769 160.0257
5.71804249 -144.4085 132.5938 -171.7332 77.5117 -93.9958 -80.2259 -31.3592 -167.5565 -75.8661 160.3418
5.92819416 -71.9515 132.2038 -170.5088 77.0021 -93.9127 -76.0464 -36.8028 -178.4457 75.2259 13.3934
6.04856706 -136.9291 -50.4868 -175.5896 -81.5290 179.8568 -80.9019 -23.5036 -165.0309 -72.5118 160.7905
6.07886430 -71.7880 125.8048 -171.3400 75.9376 -95.5226 -75.9590 -25.4923 68.8254 75.2091 13.7063
6.35208331 53.1130 -15.3366 68.9876 67.4321 -176.9302 -75.3519 146.1708 -168.7588 -179.0843 -179.9451
6.48455756 -80.3787 -12.7077 62.9397 75.0596 -177.2362 -73.7583 154.7672 59.5181 -179.4767 -179.6549
6.78715688 -145.1157 165.6375 63.1663 77.8650 -179.3178 -134.7716 152.2854 54.4453 -75.7500 163.5668
7.69846241 -76.5084 152.7669 -63.8852 -175.0854 -68.9357 -75.0416 150.0433 -63.3012 91.4745 12.8679
10.20873029 -135.2852 86.5378 -174.6735 54.7487 62.3934 -135.6377 0.8579 76.2527 75.0191 13.1236
11.03171041 67.0401 149.9825 -157.2659 177.0054 -70.8976 -133.9644 156.6510 -65.6462 -71.5791 163.6203
