# Supplementary material for: Exploiting Sequence-Dependent Rotamer Information in Global Optimization of Proteins
Source: J Phys Chem B. 2022 Oct 18;126(42):8381–90. doi: 10.1021/acs.jpcb.2c04647 (PMC9623586; doi:10.1021/acs.jpcb.2c04647)
Supplement: Supplementary file 2 — jp2c04647_si_002.zip [file jp2c04647_si_002.zip › TripeptideConformations/ARG_GLU_PRO_new.csv]

0.00000000 -132.4863 164.5760 -69.9167 -59.4146 -53.5126 -84.3043 178.8280 -55.9823 150.7617 -53.4286 85.3707 -90.1565 -58.8524 151.8305
0.16046130 -144.6225 171.7355 66.4355 176.0204 -65.8122 -176.0774 -178.9174 -63.2936 156.7902 72.9788 -60.7553 135.5084 -60.3997 149.4528
0.23332580 -77.9622 162.3658 -67.1274 -57.7625 -53.2905 -84.6399 178.3657 -56.3940 151.0182 -53.3307 85.3156 87.8374 -58.8629 151.8342
0.36534880 -145.8968 168.3438 63.8723 167.0357 -65.2773 173.3305 -172.0643 -70.7566 159.1169 79.9716 -55.2636 134.2063 -59.2919 143.5776
0.60168810 -146.0574 166.2430 59.8677 162.0070 -71.2188 164.7580 -177.8786 -74.9179 156.2198 -65.3312 -177.0800 91.5033 -58.4973 154.5228
0.71273860 -145.9850 166.9820 58.6101 160.7734 -72.8301 163.3089 -178.9586 -68.8801 160.9093 67.0523 -177.2087 -86.8208 -57.3942 156.7028
0.75718930 -146.1556 165.7839 59.4948 160.5815 -71.2450 171.1770 -178.9328 -73.3867 139.0208 -171.9634 175.4120 85.9161 -59.0616 150.1724
1.04120610 -146.1850 166.2125 59.6666 161.6049 -71.4186 164.3503 1.9657 -73.9124 156.8172 -63.5737 -63.6162 -77.1559 -58.2245 154.9788
1.20377240 -125.0776 164.4863 -75.1632 -86.9434 64.5302 84.5177 -178.2204 -68.9514 155.3765 -62.5341 70.7676 -152.7340 -59.2178 151.9255
1.23790890 -80.6378 163.4770 -73.0485 -86.5001 63.8055 82.0034 -177.7480 -68.3606 155.3245 -62.7605 70.9391 -153.6101 -59.1929 151.9144
1.38642760 -145.8244 166.5130 60.7388 163.1616 -70.5002 165.7706 -177.7340 -79.5779 157.4920 61.9443 -83.3527 87.3016 -59.9986 153.7937
1.54040980 -139.6362 156.8357 -64.5995 -64.3934 -177.4455 -88.1591 -178.9648 -74.7765 156.6850 -65.1713 -177.0430 91.7945 -59.4054 152.1055
1.62932720 -79.1301 164.3338 -68.4747 -55.6128 -50.0056 -84.3311 176.2292 -65.7093 154.8680 -64.4684 70.4580 29.0766 -59.0852 151.8591
1.74011680 -146.4781 166.8817 60.2972 162.3738 -71.0447 165.6581 -177.9516 -78.0663 155.8453 -73.2050 68.6548 62.8157 -58.7336 153.6207
1.77491490 -142.4451 -173.0907 69.9792 175.9125 -69.5894 -177.5604 174.8581 -69.8033 157.4476 85.5646 -65.4923 -8.8084 -60.5700 148.9563
1.79629590 -139.6358 156.8767 -64.5815 -64.4018 -177.4449 -88.1678 -178.9675 -70.9590 139.3238 -171.0550 175.3776 85.3762 -59.5868 151.4213
1.84152190 -141.7336 163.5624 56.9549 74.3766 56.7162 78.5489 -173.9726 -71.2624 155.6445 77.1735 -57.3107 -47.4280 -60.1312 147.7821
1.89299610 -136.2855 173.4320 -80.1152 -157.2028 68.1059 178.8166 178.0517 -54.6533 150.7035 -48.1623 91.0707 -83.6691 -58.8557 151.8121
1.97251210 -143.1980 142.7442 -171.8322 69.9311 -155.8466 -90.6170 173.8870 -75.5797 157.5470 80.0448 -64.2819 -23.5624 -60.8083 149.5598
1.99425820 -143.3315 161.3860 46.8763 62.9415 57.1121 83.1986 -179.7659 -71.5767 138.8242 -171.2430 175.3746 -94.4619 -59.0428 148.9026
2.06254760 -146.2708 165.8161 59.5182 160.6657 -71.3601 172.9835 0.6509 -72.6155 134.7318 -165.3520 77.9422 94.3488 -60.4619 151.2361
2.18475250 -143.4816 160.6627 46.1705 62.4235 56.8536 82.9740 0.7476 -77.5812 156.2308 -62.8570 -63.4749 101.7906 -58.7349 149.6037
2.20728920 -146.0513 170.4376 63.1852 166.5737 177.6754 83.4473 175.9799 -71.3199 158.7111 -65.5241 -177.0965 91.7074 -59.2247 156.2455
2.30363070 -141.9459 170.3451 59.0831 72.3168 169.3774 -172.3633 -1.0478 -69.8541 154.9831 -64.8826 -177.0234 91.6617 -58.7019 152.4735
2.33135620 -127.7154 156.8110 -63.4731 -71.5929 77.3654 -174.9909 179.3475 -134.9140 158.0974 -65.7972 -175.7657 -88.5660 -59.5851 152.2103
2.39193020 -146.0476 168.5022 62.1736 166.0783 -68.2260 171.2469 4.5817 -68.5362 157.1320 55.5819 76.9725 -112.7097 -61.3237 136.3142
2.43111890 -142.8621 150.8625 -166.7761 77.2490 -70.3620 -78.9620 178.8276 -68.1426 156.2383 -65.7042 167.9649 -88.0749 -59.1754 151.8637
2.45427510 -146.0686 170.4817 62.8481 166.0237 177.4357 83.6947 175.6489 -69.8485 159.9086 66.7515 -177.0170 -86.4584 -60.1740 155.4702
2.47612930 -130.6019 160.3811 -66.4373 -59.9502 -54.4015 110.1127 -169.2210 -70.8233 155.4305 -73.9068 73.8033 -112.6291 -59.0824 151.9181
2.50492290 -146.2798 165.8742 59.5147 160.5645 -71.3917 172.7548 -179.3265 -72.5639 134.6945 -171.1445 65.5591 25.8525 -59.9192 150.8117
2.58437850 -128.0105 156.7964 -63.4758 -71.6366 77.3435 -174.9510 179.3757 -70.9955 139.3227 -171.0590 175.3787 -94.8654 -59.5858 151.4239
2.60502270 -128.6177 155.3908 -73.5557 -87.9479 62.7565 88.7784 -177.6320 -63.5372 153.5291 -54.2207 94.1752 -78.6733 -59.1670 151.9500
2.63173790 -146.2027 170.3680 63.1793 166.4472 177.6396 83.3480 176.0228 -71.2801 158.9620 -63.7864 -63.7906 102.3246 -59.2045 156.1948
2.67003100 -145.5940 156.6236 -152.3620 -155.5002 72.1553 -170.8255 -0.4391 -72.0584 156.5128 -65.0906 -177.0342 -88.6707 -59.3960 153.0275
2.69341170 -131.8640 160.7796 -74.8314 -81.5565 70.2049 -118.7142 -0.9669 -72.2288 157.9095 -66.9849 161.5907 90.4961 -59.3171 151.9998
2.71669200 -139.9447 157.7084 -64.8159 -64.2956 -177.3185 -88.0403 -178.9327 -76.0514 156.6655 -73.4312 67.8606 -120.6330 -59.2358 151.9638
2.76886580 -128.2692 156.8731 -63.6313 -71.6420 77.3402 -174.7425 179.3697 -74.5545 156.9837 -63.4637 -63.9620 101.8492 -59.3875 152.1413
2.80762540 -82.1731 95.3822 -177.4560 60.1794 -86.7029 157.7169 177.4117 -76.7939 156.9417 -65.2189 -176.0210 -86.7934 -58.6943 152.0403
2.90185310 -145.8385 158.3533 -150.9230 -155.7567 73.0370 -175.2133 -178.9349 -66.6688 139.5060 -171.0907 175.2502 -94.6882 -59.7384 151.2993
2.93022550 -143.3113 159.7986 45.3002 61.4281 56.5865 82.1828 -179.1138 -72.3000 156.6801 73.3663 -63.3078 146.4035 -59.7316 147.9254
2.95102230 -78.1501 161.2975 -74.1675 -87.4431 68.5856 -113.7244 -179.9236 -71.3072 157.6464 -67.3335 159.0422 93.0367 -59.2725 151.9916
2.99219300 -145.2165 172.3285 64.3441 166.5587 -66.9129 -154.6223 179.0218 -67.4935 156.1656 37.2234 58.1460 80.0528 -61.0936 143.0797
3.09260300 -145.8973 169.6787 63.4201 166.5593 177.8693 81.7831 -2.5790 -75.7027 161.6201 61.7280 -86.0582 -94.2232 -60.6656 156.7599
3.11566290 -145.7408 155.6030 -153.8795 -158.7601 72.6320 -169.4458 179.5945 -70.7599 157.8525 -63.6886 -63.9330 -78.2767 -59.2948 153.2168
3.18454260 -145.0427 161.6829 64.0445 179.7651 179.8065 179.7099 -179.9967 -73.9923 156.7013 -65.2738 -177.0711 91.7547 -59.3805 151.9568
3.26988840 -144.1785 149.6106 64.5544 89.3359 -169.2292 85.0380 178.6005 -75.9607 131.7210 -172.4693 175.5953 85.8830 -59.2002 150.6001
3.30321980 -134.2322 156.2171 -64.8046 -176.4588 -179.9732 179.6723 -0.0093 -74.5771 156.6699 -65.2057 -177.0588 -88.5943 -59.4074 152.1364
3.32448100 -145.4355 175.4583 63.0960 159.5981 59.4714 -107.7279 -178.8724 -59.3999 156.3248 70.2725 -63.2333 137.1238 -60.1911 150.0361
3.35172830 -146.3813 170.9749 63.3280 166.6111 177.5413 83.2958 176.1668 -72.8817 158.9981 -73.8669 68.0971 -119.6784 -59.0941 156.1847
3.37911890 -143.8449 159.2466 44.6946 60.1588 55.9969 81.5025 -179.5663 -66.1923 152.6884 -55.4964 94.9280 -76.4512 -58.4626 149.8242
3.40443910 -146.0229 170.2776 62.8311 165.1031 177.0809 84.0120 -4.5959 -66.2675 158.4410 73.8547 -63.0843 146.2445 -60.2827 153.8906
3.43438800 -142.7292 -171.1454 69.6610 178.2948 -67.1225 169.4332 -179.3895 -51.5876 155.7425 70.8737 -160.5174 -63.2304 -59.6326 150.0763
3.45719560 -142.4719 170.8497 59.1428 72.5004 169.4947 -172.0066 -1.0715 -71.6086 155.4560 -73.9549 66.7088 59.3045 -58.5764 152.4200
3.48806470 -141.5639 167.9803 60.9075 74.7802 168.6180 -170.3016 178.4898 -75.6080 157.1860 60.7220 -89.4262 81.8970 -59.7126 153.6356
3.51937990 -140.5480 127.1039 -153.8891 -68.1309 -170.2274 -176.2389 179.9543 -72.1388 154.6216 -64.9231 -176.9756 91.6930 -59.2454 152.6631
3.54712200 -134.2199 156.2638 -64.7936 -176.4562 -179.9697 179.7004 179.9892 -70.7769 139.3315 -171.0543 175.3916 85.3496 -59.5906 151.4527
3.57295020 -134.1503 156.2033 -64.7498 -176.4189 179.2419 85.8443 -0.3781 -74.6209 156.6898 -65.2076 -177.0578 91.8077 -59.4054 152.1189
3.59524960 -134.1798 156.1853 -64.4416 -176.4476 -178.6689 -85.7788 0.4468 -74.6052 156.6713 -65.2103 -177.0661 -88.5951 -59.4056 152.1232
3.61667540 -145.1833 161.7300 64.0873 179.7925 179.8172 179.7449 -179.9963 -73.8616 156.9923 -63.4380 -63.7172 102.1270 -59.3672 151.9964
3.63744580 -134.0703 156.3572 -64.7158 -176.4833 -179.9528 179.5521 179.9956 -144.6923 141.8003 -171.5579 175.2027 84.9578 -59.6552 151.5685
3.66981770 -134.2046 156.2191 -64.8161 -174.7155 -66.8500 174.3352 0.0750 -74.6051 156.6592 -65.2026 -177.0484 -88.5879 -59.4007 152.1583
3.69448220 -145.6917 152.4013 -159.3518 -163.9328 -178.6072 -81.6228 2.8791 -67.7281 161.1745 -74.0064 67.9452 -122.5103 -57.7766 153.4725
3.71774910 -145.1453 161.9851 63.9296 -179.2358 -66.6117 -86.8403 0.1691 -69.8449 139.1863 -171.3240 175.4030 85.5833 -59.3738 151.6453
3.73948910 -143.4557 161.8429 47.2450 63.1363 57.1152 83.0822 179.9925 -70.7166 134.4356 -170.4635 65.5237 24.7815 -60.0473 150.4008
3.75968490 -143.4351 165.9771 51.8889 62.8970 58.8218 -174.7483 -176.4341 -137.0498 159.0477 -66.1202 -175.5923 -88.5692 -59.0495 152.8516
3.78077650 -146.1548 157.9230 -152.0391 -155.6234 71.9161 -170.9538 179.4838 -73.1605 156.3322 -72.6526 67.4578 57.0639 -59.2340 152.7529
3.80404790 -145.0475 162.0104 63.9581 179.5175 -179.2893 -86.1493 -179.5995 -72.6084 158.8253 66.7896 -176.9311 -86.6249 -60.4751 151.1844
3.82848860 -142.7705 145.9093 -173.6094 175.2120 -179.9327 -86.2793 -179.8058 -132.9443 158.0718 -65.8187 -176.0041 -88.7541 -59.6261 152.2734
3.86457220 -145.0030 162.2791 63.6985 177.9043 67.1050 -174.4963 179.9235 -72.3926 158.8566 66.7803 -176.9260 -86.6321 -60.4878 151.1574
3.88689570 -145.6475 162.4378 64.1656 178.5882 64.3221 82.6816 179.8552 -69.7782 139.5276 -171.2104 175.3794 85.4119 -59.6134 151.3715
3.91099800 -134.1980 156.2721 -64.8080 -174.7063 -66.8466 174.2529 179.9953 -70.7978 139.3075 -171.0464 175.3937 85.3450 -59.5857 151.4740
3.93616630 -134.0155 156.4214 -64.3065 -176.4137 -178.5951 -85.7370 -179.6192 -144.6220 141.8053 -171.5578 175.2077 84.9539 -59.6592 151.5949
3.96330460 -145.1487 162.1246 63.9055 178.1492 67.1690 -174.5618 179.9276 -73.6410 157.0252 -63.4267 -63.7129 102.1225 -59.4025 152.0188
4.00718470 -143.0121 145.1897 -172.5637 176.5060 -68.0611 174.4180 0.1187 -133.5161 158.3133 -65.8257 -175.9637 91.7020 -59.6492 152.1853
4.03362000 -134.5492 156.3431 -65.0530 -174.8418 -64.1680 -82.9624 -179.7106 -70.7902 139.3284 -171.0410 175.3897 -94.8922 -59.5881 151.4746
4.05446840 -134.3975 156.2050 -64.4389 -176.4362 -178.6501 -85.7732 -179.6201 -74.4238 156.9728 -63.5385 -63.9280 -78.3595 -59.3897 152.1597
4.08525830 -144.7763 161.6220 63.7273 178.9810 67.3215 -174.8698 179.9345 -144.1193 141.5811 -171.5803 175.2222 -95.2806 -59.6396 151.5680
4.11744820 -134.3717 156.1116 -64.7993 -174.5632 -66.5017 107.2526 -0.5528 -74.7996 156.6556 -65.2070 -177.0451 -88.5891 -59.4245 152.2357
4.14794890 -142.8776 143.8756 -173.0396 174.7893 62.3768 81.3178 177.8351 -72.6378 137.9653 -171.0473 175.4097 85.4366 -59.3985 151.5893
4.17416690 -144.0486 168.3397 73.0574 -175.9669 -42.4554 -56.2602 -4.6853 -73.2252 158.7841 81.3582 -60.7772 146.0032 -60.8367 148.5439
4.20964180 -145.9918 158.7028 -150.5654 -156.0979 73.3109 -176.2207 -178.6125 -65.5641 135.6968 -164.5183 78.0840 -85.0820 -60.9315 152.3594
4.23736400 -133.9990 155.8433 -64.7765 -178.0373 68.1521 -173.0933 -179.9536 -74.3831 156.9218 -63.5589 -63.9480 -78.3925 -59.3865 152.1885
4.26062200 -78.3919 155.6325 -59.2385 -61.2350 -174.7710 -85.9916 -179.7312 -74.5506 156.6455 -65.1546 -177.0367 91.8401 -59.4014 152.1136
4.28228300 -78.7331 155.3008 -58.5398 -55.7239 -60.5475 169.6415 179.9578 -70.6280 139.3046 -171.0745 175.4212 85.3392 -59.5903 151.4585
4.31820640 -131.5941 156.6226 -62.4770 -64.6968 -178.3568 86.3976 179.4904 -70.8740 139.3228 -171.0565 175.3914 85.3475 -59.5901 151.4472
4.36867490 -142.3793 156.8409 65.6353 99.2369 71.2018 -136.6389 -179.0897 -72.7821 154.6989 -64.8196 -176.9978 91.5981 -58.6126 150.8811
4.39019640 -75.3683 143.4377 -169.9283 176.3976 179.6002 179.5011 179.9771 -72.4067 156.3999 -66.7577 -67.9169 97.1918 -59.1444 151.8341
4.42219890 -143.4062 147.4512 -167.4914 176.7918 68.3743 -171.6077 -0.0695 -71.5609 157.1363 -63.6596 -64.0488 101.3526 -59.3642 151.9637
4.44486550 -142.9142 143.4515 -172.4843 174.7201 61.9213 81.0351 -2.0197 -76.5153 155.9057 -63.2642 -63.7988 101.9366 -59.0559 151.7533
4.47355040 -144.8582 161.5641 64.0321 178.0928 67.2240 -174.5037 -0.1615 -78.5091 159.0566 61.7638 -84.3840 -93.4890 -60.5335 152.1650
4.50058460 -78.3670 155.5577 -57.6134 -57.9697 -60.4257 -81.6281 -179.3161 -74.4298 156.5836 -65.1550 -177.0242 91.8682 -59.3989 152.1407
4.52848270 -131.9671 156.6349 -62.5958 -64.7584 -178.4245 86.3738 179.4936 -74.4791 156.9625 -63.5305 -63.9498 101.8731 -59.3905 152.1683
4.56320260 -143.1331 145.5141 -170.5669 174.6898 66.7915 -107.2687 -179.5971 -69.7978 138.6684 -170.9529 175.3807 85.3723 -59.5369 151.2625
4.58500160 -145.4797 161.5759 63.9578 178.2214 64.3492 82.7066 -0.1763 -78.5019 159.0843 61.7733 -84.3765 86.5110 -60.5264 152.1305
4.63281190 -133.9039 156.1870 -65.4179 -178.5420 66.9924 -108.6390 -179.5360 -74.3290 156.9048 -63.5600 -63.9458 -78.3924 -59.4075 152.2308
4.65934530 -145.6593 161.5441 63.5556 -179.0733 -66.9633 -87.2405 0.5102 -76.6147 156.6048 -73.5767 68.1683 -119.1214 -59.2202 151.9119
4.70700120 -143.8110 155.5341 76.3978 -63.8138 85.3398 177.8311 179.5080 -72.7570 158.3444 66.7916 -176.9051 -86.6838 -60.3982 151.1601
4.73897900 -145.1838 162.1325 64.5125 -179.9711 179.8086 179.3991 179.9737 -69.7113 135.1014 -164.4953 78.1782 94.8218 -61.0594 153.2117
4.75942350 -144.8946 161.7902 63.9994 179.4953 -179.3127 -86.1554 -179.5961 -68.8929 157.8070 73.6049 -63.4959 -33.8375 -60.7406 150.4028
4.78388610 -143.7292 145.4326 -172.0342 64.6093 178.1800 -177.7828 -179.9568 -73.2814 156.3413 -63.3525 -63.9450 -78.8625 -59.2691 151.9457
4.81496230 -135.2101 157.0729 -64.4113 -176.3437 -178.6038 -85.7680 -179.6131 -75.8741 156.6672 -73.7874 67.9376 61.0018 -59.2315 151.9794
4.84378050 -147.1844 161.9908 54.7287 141.9060 51.4991 -109.0207 -176.9284 -79.8565 159.3135 66.4363 -177.1588 93.9116 -59.6495 148.7842
4.91955980 -144.7411 139.7535 -134.4306 -61.5058 -54.6462 -83.2294 179.7475 -64.7021 153.3044 -57.2743 94.5130 103.8962 -58.4429 149.6466
4.94297140 -145.4552 161.9365 63.7666 178.2127 64.3802 82.7058 -0.1881 -68.8389 157.8847 73.6300 -63.5038 -33.8516 -60.7496 150.3520
4.96377230 -145.0279 161.1521 64.1073 179.9985 179.8901 179.9051 0.0153 -63.9522 153.5648 -54.8843 95.3129 104.4973 -59.1828 151.8706
4.99557820 -74.3702 157.9382 -92.4048 -66.5853 -171.7786 -175.8766 -179.5358 -63.0192 153.2369 -54.7944 100.5677 113.5278 -59.1538 151.9500
5.03539830 -145.2543 162.1199 63.9938 -179.3257 -66.6002 -86.6188 -179.3046 -69.5154 134.7555 -164.6349 78.2159 94.8879 -60.8758 153.6108
5.06003340 -134.3494 156.1544 -64.8922 -176.4140 -179.9410 179.6724 179.9801 -64.1972 153.4848 -54.7874 95.3750 104.7618 -59.1977 152.0083
5.09611930 -145.7603 162.7233 64.0815 177.8834 66.9382 -107.8758 0.4337 -75.7546 156.8401 -73.6446 68.0761 61.7718 -59.2707 151.8304
5.12827040 -139.6099 163.6714 -82.7758 -163.9159 63.8212 179.3295 176.4186 -68.9495 156.7898 30.3436 58.6299 -108.3081 -61.5495 147.3501
5.15812370 -132.8103 156.5508 -63.7827 -62.2973 -63.2206 171.7716 179.6921 -76.8883 156.8037 -74.5046 67.7524 -118.8346 -59.2404 151.9998
5.18157570 -145.1842 162.1336 64.5090 -179.9646 179.8098 179.3942 -0.0062 -69.8258 135.1639 -170.1643 65.7375 24.9761 -60.4959 152.6118
5.22283060 -147.3727 159.2385 75.1766 -65.1117 -172.5730 177.4272 179.8753 -74.2224 158.3814 66.8177 -176.9124 -86.6478 -60.4011 151.2113
5.24664430 -134.3033 156.2321 -64.8136 -174.7182 -66.8444 174.2574 179.9954 -70.4241 135.0660 -164.2742 78.2349 94.8032 -61.0423 153.2761
5.28677500 -133.1748 157.6862 -63.0060 -64.8958 -178.5927 86.4052 179.4957 -75.6073 156.6110 -73.5834 67.8237 60.3115 -59.2289 151.9858
5.30859830 -145.0051 161.3759 63.8682 178.3181 67.2112 -174.5812 -0.1470 -63.8913 153.5876 -54.8999 95.3075 -75.5534 -59.2059 151.8698
5.38195110 -142.5833 155.1619 65.4160 103.8961 71.3462 -131.7305 -179.3694 -78.8873 157.3960 60.4552 -87.6485 -96.2890 -59.6650 150.8988
5.40405080 -134.7560 156.9711 -65.4193 -178.4721 66.9975 -108.6593 0.5759 -75.8408 156.6071 -73.8103 67.9266 61.0766 -59.2519 152.0469
5.43560920 -80.9241 154.5609 -79.0271 61.8293 59.4329 -171.1890 -0.0620 -73.4055 156.9954 -65.5957 -66.3209 -80.8836 -59.3224 152.1280
5.45939910 -73.6299 140.3065 -177.1074 64.0881 179.5586 178.7991 -179.2246 -130.0364 158.2944 -63.6843 -62.5673 -29.5352 -59.4229 151.8001
5.48468460 -143.7929 159.4136 54.1301 88.8056 -82.8767 -166.0195 -178.6240 -84.7813 154.3245 -62.4612 -62.6780 106.3930 -58.5743 151.8306
5.50490900 -133.8538 156.8301 -64.7300 -177.3516 68.3045 -173.2764 -179.9474 -64.0508 153.4271 -54.5371 95.5637 105.5216 -59.1923 152.0211
5.55369190 -144.1549 147.0788 -168.9199 175.1040 66.8592 -107.8931 0.4589 -73.5870 156.2362 -73.5050 67.3860 58.5601 -59.1309 151.7926
5.57740980 -143.6136 145.9148 -170.9994 176.8505 -68.0564 174.4021 0.1050 -63.4359 153.3411 -54.7898 95.3156 105.2148 -59.1540 151.8482
5.64927840 -141.2193 164.3868 53.0138 100.6043 -76.5476 -83.4999 -176.3646 -69.2279 158.8410 -65.2392 -177.0771 -88.6131 -58.9195 151.7572
5.67253390 -133.9950 155.4397 -65.1912 -178.6140 65.0743 83.1742 -0.5545 -64.2758 153.4662 -54.9567 95.3204 104.6184 -59.2013 152.0353
5.70254970 -146.2551 159.1508 74.0760 -67.1882 -59.4726 -84.2978 -179.8903 -73.8026 158.4943 66.8166 -176.9090 93.6146 -60.4232 151.1905
5.73544760 -145.2190 161.3122 64.0111 178.2412 67.1187 -107.9283 -179.6595 -63.9681 153.6169 -54.8962 95.3820 104.7302 -59.2071 151.8522
5.75718530 -140.9181 167.1634 52.6787 97.1741 -76.5987 -82.4588 -176.6314 -66.0152 159.4989 67.0792 -176.7643 93.3122 -59.9796 150.4211
5.80043870 -143.1350 170.7965 60.8743 74.4652 171.2368 -87.3754 -179.1741 -138.5349 139.1950 -171.8853 175.4143 85.2144 -59.6780 151.5721
5.84326460 -141.4313 134.6033 178.6873 -86.7503 -67.8244 105.9211 -5.0301 -137.7447 138.8696 -171.9499 175.4248 85.3054 -59.5711 151.4989
5.87175480 -134.4063 156.2051 -64.8357 -174.4761 -66.3562 107.7525 179.7030 -64.2370 153.4282 -54.7526 95.3892 -75.1460 -59.2128 152.1020
5.91976740 -130.9609 156.2290 -62.3669 -63.1690 -62.1580 -82.1414 -179.3355 -70.4119 135.0249 -164.3116 78.2482 -85.3403 -61.0482 153.2651
5.94072050 -133.7844 155.9500 -65.4542 -178.5712 67.0047 -108.6476 0.5500 -64.1222 153.4085 -54.8765 95.3064 -75.4353 -59.2121 152.0810
5.96577140 -143.6506 162.9980 46.0807 66.3840 -85.1444 -86.6062 179.7808 -74.1072 155.9139 -63.1679 -63.5434 102.4564 -59.2527 151.8099
5.98990080 -147.8205 159.9630 75.6279 -64.8242 -172.6764 177.6226 179.8789 -78.2385 156.2810 -73.5192 68.1370 -118.7800 -59.1827 151.8889
6.01375850 -143.5080 145.6826 -170.9645 177.7136 -67.5109 108.1336 -0.5968 -63.4147 153.3803 -54.7826 95.3358 105.2573 -59.1543 151.8412
6.04097770 -144.4795 161.6061 55.5253 88.6614 -83.3942 -166.9814 -178.9927 -92.2996 155.2565 -71.9601 70.2461 -116.8273 -58.3530 151.6327
6.11705340 -135.9102 16.8413 -143.8593 88.2223 -59.0007 -108.2287 176.3962 -74.4914 156.9399 -63.0354 -63.6815 102.6431 -59.3923 152.2401
6.16505950 -147.2666 159.1033 75.3658 -64.9321 -172.6377 177.3697 179.8749 -70.0634 157.3532 73.5722 -63.5131 147.6576 -60.6618 150.4540
6.20983370 -91.6384 154.2127 -79.1497 69.2490 61.3318 82.1990 179.4856 -70.6943 139.3158 -171.0547 175.4098 -94.9526 -59.5867 151.4410
6.27840180 -144.3566 170.8530 49.7785 62.9895 -99.6933 159.9935 -7.1110 -74.2168 159.2999 -65.2350 -177.0503 91.8776 -59.0703 152.3456
6.31819300 -137.2961 175.3723 -81.2440 -158.2515 68.0440 -172.1883 176.9011 -51.3752 151.4587 -61.7100 150.2437 96.9736 -58.6169 151.6326
6.35320850 -139.6283 157.0986 -64.5951 -64.4004 -177.4452 -88.1441 -178.9721 -74.1383 157.1372 54.7693 77.8227 -120.8664 -63.1636 145.2550
6.46861520 -105.4400 154.1741 -78.3552 70.1670 59.6916 83.0706 179.6155 -74.3876 156.9988 -64.1664 -64.6482 101.0208 -59.3715 152.1630
6.52431820 -144.3814 170.7793 49.2804 62.3399 -99.9772 159.7131 172.1031 -72.2519 160.4860 67.0858 -176.8523 -86.4708 -60.1860 151.0882
6.59714050 -143.8091 161.6962 53.2698 82.7494 -86.0226 -153.0664 179.5890 -73.2955 136.3414 -163.8501 78.4576 95.9422 -59.2994 152.3731
6.62913590 -140.9130 165.4057 53.2118 98.9406 -77.0027 -82.7662 -176.5042 -66.9251 159.0868 71.1877 -65.1622 144.7243 -60.3430 150.1636
6.65044230 -145.6213 176.4128 62.5101 157.5542 58.4680 -106.5437 -178.2259 -63.0612 155.1354 36.4526 60.5635 -111.8601 -62.3943 144.9747
6.67289190 -143.5354 157.6814 52.6285 88.3450 -82.1556 -165.6213 -177.8823 -76.8454 154.2266 74.7836 -62.5336 149.0306 -60.1471 150.1331
6.74234760 -146.0655 174.0719 62.2414 161.4611 -72.4369 162.2645 -179.0925 -54.7976 133.5171 167.7961 -105.9401 24.7696 -62.8031 141.6024
6.82281260 -142.1593 164.5476 52.8910 101.1421 -76.3217 -83.5503 -176.2616 -71.0162 159.4625 -75.3474 65.6584 58.0019 -58.7335 151.6232
6.97254710 -130.4992 158.1208 -64.5102 -76.5801 64.2396 -164.2441 166.3866 -84.6028 157.6156 -40.3782 -47.9315 -54.9053 -59.8713 152.2700
7.10466010 -141.6901 159.8710 63.4278 95.7743 67.0558 -125.6390 -4.0200 -68.1708 157.6173 58.1513 86.2612 52.4332 -61.6914 145.4127
7.19148630 -143.2678 161.7617 47.7062 63.8602 57.4055 84.4611 -0.0117 -71.8853 129.5465 -161.1537 -85.2604 129.1412 -57.0024 144.4506
7.23799460 -143.8786 157.8752 52.0571 86.5774 -82.8097 -162.2081 -178.0963 -70.6084 148.6551 -53.4962 96.0446 -73.1343 -58.8833 152.1501
7.30728620 -140.0679 124.3803 -155.6442 -68.9135 -166.7856 -85.6090 1.1140 -72.8230 155.2491 -65.0314 -176.9756 91.8015 -59.0567 151.3991
7.92606000 -143.3446 148.6909 -169.4773 179.7672 179.0295 -165.8148 -0.2857 -133.2379 85.1014 -152.9315 -65.6186 98.1409 -62.4474 145.9904
7.99225370 -144.9648 161.5858 63.8592 179.6271 179.7617 179.6043 -179.9994 -73.6888 157.1183 55.0538 78.0691 -121.5855 -63.0173 144.8469
8.10840550 -144.8618 167.9767 60.6069 170.7958 -109.0910 78.9102 7.4588 -65.3459 156.7084 56.7062 81.4712 -125.8489 -62.9382 145.4854
8.22672120 -144.9259 162.1921 64.2685 179.6392 -179.3735 -86.1077 -179.5820 -78.3353 157.1997 35.2188 60.4397 -109.1056 -62.4776 146.8346
8.27579230 -144.9674 161.7163 63.9232 179.6059 -179.3404 -86.1270 -179.5810 -73.6540 157.0999 55.0176 78.0794 -121.4862 -63.0821 144.9957
8.29798700 -144.8560 162.4264 64.1414 178.2362 67.3016 -174.5221 179.9231 -77.7104 157.1674 35.6734 60.7035 -109.4848 -62.5637 146.6624
8.33295850 -144.9173 162.0279 63.7323 178.0478 67.1741 -174.5124 179.9335 -73.4038 157.1149 55.0286 78.0744 62.7089 -63.1050 144.9306
8.40160000 -85.8097 175.9933 -65.7197 -49.3040 -32.5885 -57.3386 175.4938 -55.5122 153.0266 -65.6319 166.0809 90.0104 -58.6947 151.7200
8.64852440 -145.2418 165.1551 63.3605 174.6097 65.4920 -105.8285 -179.2625 -73.7308 156.8186 35.9114 60.6530 73.6552 -62.5508 146.3293
8.74369800 -145.1355 162.2757 64.5365 179.7713 179.7564 178.8099 179.9542 -70.7585 131.7402 -161.2526 -86.7608 130.4505 -57.5769 148.2725
9.05207890 -133.9983 156.4118 -64.7204 -176.4910 -179.9558 179.5419 179.9946 -142.7188 135.6632 -162.4449 -89.6502 132.2791 -57.4058 149.3152
9.09670380 -144.7821 161.9436 64.2498 -179.5564 -179.9181 -179.9933 179.9606 -141.8008 134.8052 -162.2074 -89.0569 -52.9383 -57.3910 149.1476
9.40371210 -134.0040 156.4617 -64.7070 -174.7195 -66.8055 174.4861 179.9929 -142.7372 135.6283 -162.4253 -89.6312 132.2542 -57.4044 149.3048
9.58824910 -79.1152 155.6813 -57.7230 -59.5408 -175.7190 179.5866 179.9410 -71.4506 132.3842 -161.1689 -87.3439 131.0626 -57.5743 148.6358
9.66297710 -144.2935 157.7026 77.4215 -64.3859 85.0772 177.2386 179.1414 -71.1298 121.8280 -157.3921 -79.2475 121.7082 -59.6991 147.4913
9.68415130 -147.3214 159.0736 75.1761 -65.0975 -172.5204 177.4873 179.8919 -75.2873 156.7346 54.9122 78.0052 62.8555 -63.0646 145.1090
9.94058160 -130.7885 156.1742 -62.3286 -63.1576 -62.1721 -82.1675 -179.3450 -71.5630 132.1410 -161.0401 -87.1862 130.8077 -57.5767 148.6378
10.17318980 -142.9434 145.2111 -172.6296 177.2876 -67.5867 108.2544 -0.6389 -141.1753 134.9216 -162.3845 -89.0392 131.8248 -57.4123 149.1507
10.34857130 -143.7185 166.2389 51.3863 67.8266 -90.4846 -90.9232 178.8040 -77.2509 117.0154 -156.9351 -75.9818 117.4513 -60.5837 147.1771
