# Supplementary material for: Exploiting Sequence-Dependent Rotamer Information in Global Optimization of Proteins
Source: J Phys Chem B. 2022 Oct 18;126(42):8381–90. doi: 10.1021/acs.jpcb.2c04647 (PMC9623586; doi:10.1021/acs.jpcb.2c04647)
Supplement: Supplementary file 2 — jp2c04647_si_002.zip [file jp2c04647_si_002.zip › TripeptideConformations/TRP_LEU_MET_new.csv]

0.00000000 -144.5369 155.6331 176.5908 -127.9826 -62.1566 -26.4613 -60.0101 178.2980 -95.8840 1.4935 -56.8978 179.1988 -178.5435
0.17870018 -73.8062 154.0951 177.6969 -127.8541 -62.0085 -26.3366 -59.9364 178.3588 -96.1624 1.3937 -56.7700 179.2909 -178.7709
0.28001164 -144.8933 155.2249 176.4679 -127.8915 -59.7180 -30.4768 -60.3541 178.4603 -104.7267 7.6803 -49.6121 -58.6201 174.4963
0.35271887 -144.8612 153.7236 175.5129 -129.3364 -61.3280 -26.8435 -59.9418 -61.1600 -124.1370 21.2420 -59.4241 -176.5767 -71.5304
0.45474633 -73.3665 153.5293 177.4599 -127.7989 -59.5198 -30.4278 -60.3188 178.5192 -104.9182 7.5562 -49.2305 -58.5718 174.3827
0.50138792 -72.7436 151.8872 176.5768 -129.2311 -61.0639 -26.7062 -59.8471 178.4015 -124.1814 21.3866 -59.5344 -176.5250 -71.6345
0.54908725 -145.2041 153.6093 175.8353 -127.7830 -56.7026 -35.9142 -179.0104 61.6363 -106.1992 10.8900 -50.9583 -59.4735 -179.7623
0.62678871 -145.1636 155.7353 175.9102 -126.8246 -60.9469 -26.7229 -61.0965 178.1345 -120.2238 20.0174 -57.7068 84.8563 -175.0722
0.65685651 -144.5377 155.8914 176.5620 -127.3667 -62.2342 -26.8266 -59.9647 178.3718 -94.2340 0.7798 -58.1240 177.3498 69.2280
0.73544238 -72.8003 152.0326 176.7657 -127.7181 -56.3397 -36.0312 -178.9653 61.6865 -106.5834 11.0641 -50.8325 -59.5647 -179.6413
0.76843780 -145.1116 155.6570 176.1923 -127.4844 -60.7974 -26.3086 -59.7948 -60.9164 -118.0746 15.8659 -55.4658 -179.4336 70.2273
0.79460491 -145.2489 154.2608 175.9939 -126.9444 -60.0117 -30.2390 -178.0265 61.2721 -115.2666 18.7780 -58.4872 83.8773 179.8578
0.83777857 -145.0259 152.6421 174.5622 -128.4513 -55.2903 -33.8755 -179.6261 -177.1571 -119.9830 18.5450 -53.6590 -177.0545 -177.5003
0.93168142 -73.0146 153.7402 177.0526 -127.4680 -60.6618 -26.1455 -59.7533 178.6455 -119.2327 16.7156 -55.5631 -179.2851 70.2634
0.95536788 -73.5363 154.4143 177.8611 -127.3246 -59.9573 -30.5327 -60.0641 178.4759 -103.7055 7.5782 -52.7075 -56.6981 -65.4363
0.97842927 -72.7637 152.8720 177.0063 -126.8175 -59.6470 -30.2084 -177.9039 61.2913 -115.5992 18.9243 -58.4472 83.9024 179.8261
0.99900861 -144.7857 155.2619 -175.6603 49.0446 -67.2605 -23.1978 -60.2057 -60.4188 -123.6416 19.0367 -61.0865 -172.2976 -67.1712
1.06337711 -144.9371 151.8593 174.9645 -129.6700 -57.2076 -32.7125 -178.4149 -177.5653 -121.8115 21.8220 -59.5030 -177.5135 -72.3127
1.09441051 -70.0982 145.1453 -178.4565 89.8318 -136.3601 148.8574 -66.6380 -66.8586 -70.9070 142.4606 -176.4161 58.2021 -178.9184
1.13173173 -144.8724 148.9763 -174.6397 47.7768 -64.9672 -31.1007 -175.7828 62.6963 -103.0029 7.9160 -78.1338 66.0088 63.3456
1.18712379 -144.9550 147.4165 -179.6720 89.0336 -136.9890 148.9236 -67.2364 -66.6513 -70.7928 142.4583 -176.4774 58.1848 -178.9132
1.21000732 -144.6116 149.2855 -175.3336 44.9668 -67.4329 -26.4625 -60.7852 179.0507 -109.1759 8.7333 -55.2607 -61.0065 176.7931
1.23349939 -72.4677 150.1672 176.0010 -129.5452 -56.7372 -32.7407 -178.4063 62.1572 -121.7889 21.9640 -59.5490 -177.3533 -72.2881
1.26191450 -144.9365 153.8471 -176.8299 47.9559 -59.9472 -32.6469 -178.8385 62.2885 -117.8035 16.0148 -58.6598 -177.7032 -178.0062
1.28852988 -145.2020 153.6959 176.1275 -127.5927 -56.6568 -36.5179 -178.6292 -177.3341 -104.5653 9.7416 -51.2272 -56.3153 -65.3171
1.32985982 -144.7600 168.6101 -173.1058 54.9134 -55.0855 -35.2411 -178.8402 -179.0003 -96.2516 4.5794 -51.9903 -57.8862 178.6682
1.44208209 -144.1661 143.8178 -176.8241 -120.9223 -71.4198 -14.3482 82.1327 -64.7486 -92.9595 -3.3519 -56.5709 -179.8143 -175.4754
1.47951356 -72.8611 152.1269 177.0318 -127.5322 -56.2590 -36.6532 -178.6196 62.4274 -105.1888 10.0766 -51.1534 -56.4713 -65.3436
1.52527251 -144.3525 143.7640 -176.5032 -121.2984 -70.5836 -16.2954 82.0932 -65.0410 -95.8148 -0.4167 -53.7281 -58.7655 179.1463
1.56512794 -144.6446 149.0369 -175.8359 44.9561 -69.1498 -20.2009 -61.2528 -60.8909 -114.2509 11.3470 -57.9744 83.8539 -175.8422
1.59485852 -144.4901 154.9757 176.8725 -128.7972 -61.0151 -32.0408 -60.6010 178.0866 -86.1342 -2.8996 -57.8183 -67.4205 96.0738
1.61587194 -72.3249 141.9412 -176.1948 -120.3250 -70.7289 -14.5153 81.9976 175.0227 -92.7844 -3.5861 -56.4772 -179.7011 -175.7041
1.64401373 -72.5033 149.7430 -177.1300 87.3199 -144.6877 142.9928 -176.1293 63.0172 -67.0463 141.2155 -176.0113 58.2372 -178.9214
1.66812514 -144.0110 162.4091 179.5068 -127.1282 -68.3684 -16.2962 -58.6324 -60.9402 -128.8572 153.9476 -59.0140 179.9393 70.1044
1.69726373 -144.5065 165.7955 -177.5659 -122.5834 -60.3173 -24.5786 -58.8116 178.7731 -83.4072 -6.0853 -60.4019 -167.2061 -62.7050
1.72206236 -144.3992 143.0415 -177.7088 -124.1300 -73.5514 -10.5365 84.8869 179.0100 -122.9273 15.5188 -60.1848 -177.0323 -71.1270
1.74296020 -144.9432 153.7366 177.3782 -126.6623 -61.1173 -31.0851 -81.5496 -176.6988 -105.1224 8.2102 -48.6309 -58.5205 174.5030
1.76527243 -144.4719 173.4882 -171.9192 58.4293 -56.7238 -31.9114 -60.0133 -62.0253 -100.9677 6.4710 -56.5617 -57.7256 -65.7330
1.80619565 -145.3769 177.1152 70.3476 -78.0614 -51.4075 -36.9292 -176.4696 62.4773 -123.8558 22.9170 -57.2453 -173.6123 -69.2733
1.84373626 -144.6263 156.2759 177.9989 -129.3808 -61.4737 -26.2833 -60.1998 178.0488 -135.5712 26.2733 60.9819 178.4789 -70.8563
1.86797902 -144.4413 166.3210 -177.7382 -123.8898 -59.9534 -17.8246 -58.8893 178.9239 -68.3229 -16.5956 70.0964 -173.6113 -68.3492
1.89966693 -143.8436 167.1751 -176.5080 -126.2382 -65.2972 -21.0182 -58.7868 -61.1840 -146.5676 159.9418 60.3912 178.0394 178.7667
1.96498867 -144.9568 147.7278 -178.8435 87.8982 -135.8674 147.0240 -66.9242 -66.6688 -73.6231 141.2797 -170.2662 175.8556 -179.7851
2.02394404 -70.0405 145.2421 -177.9867 89.7013 -135.9519 149.9493 -67.6104 -66.6920 -74.0572 157.0301 67.3068 -66.6907 -64.3836
2.04546628 -70.3341 145.4386 -177.5218 88.5830 -134.9426 146.6317 -66.2511 -66.8257 -74.2976 141.0113 -170.1478 177.5379 -70.9607
2.06925200 -70.0777 145.2116 -177.6313 90.0413 -135.9481 149.6467 -67.4931 173.6616 -71.9299 156.4739 66.5216 -71.9451 179.2382
2.09528265 -143.8316 166.9623 -176.5668 -126.4147 -66.0215 -19.2886 -58.6389 -61.1988 -145.8977 159.8789 60.5766 -179.7328 -70.4916
2.12994948 -144.9673 147.9217 -178.5942 87.4169 -135.6382 146.5440 -66.8525 -66.6720 -74.2957 141.0230 -170.1878 177.5247 -70.9714
2.15249164 -145.0029 147.5368 -178.8003 89.1345 -136.5997 149.6655 -68.1570 -66.5216 -71.7923 156.4697 66.5257 -71.9235 179.2197
2.17558143 -146.1006 179.5397 73.5106 -71.6376 -51.8287 -39.4752 -177.5624 62.5278 -110.0015 12.7452 -52.3836 -58.3172 -65.6585
2.20036542 -70.6374 145.5372 -176.4558 89.3668 -135.4978 153.2500 -66.5911 173.6482 -64.1868 148.0148 -61.6206 76.9339 175.9040
2.22438125 -145.2632 152.2775 -176.8781 86.2108 -144.7156 144.3269 -170.2505 -172.5640 -69.2696 155.6135 66.3266 -74.1878 176.8518
2.24644869 -144.9571 147.7186 -178.8569 87.9520 -135.9045 147.0476 -66.9423 -66.6698 -73.5707 141.4295 -170.2586 173.5477 68.6637
2.26747858 -145.0287 168.4013 -176.8795 -124.1032 -59.8453 -18.3066 -58.8317 178.9737 -68.0109 -16.1141 63.5255 77.1508 -176.1346
2.29310937 -143.4049 174.7655 74.8591 106.4825 -63.7417 -17.2636 -60.3566 179.1684 -121.2084 15.2688 -60.4681 -175.8217 -69.7420
2.32924259 -145.2839 152.2996 -177.1991 85.7697 -144.8202 144.8851 -169.7992 -173.1216 -71.9796 156.7812 70.2302 -66.4491 -64.8423
2.35211446 -144.4221 157.6829 177.6440 -127.2896 -62.3679 -22.3601 -59.9079 -61.1352 -74.6498 -17.7603 -165.8367 58.1072 64.6964
2.37423937 -144.7379 151.7505 -176.1080 46.2076 -67.0946 -23.7427 -78.7441 65.4612 -116.6106 13.2469 -59.8383 -177.6923 -179.0395
2.39859649 -147.8018 167.7503 72.8641 -53.0829 -66.2086 -11.1205 82.4445 -61.9402 -114.9592 7.8295 -57.8853 -176.4588 -176.2634
2.43345085 -72.0300 146.6606 178.9755 -126.6255 -71.6745 -8.1542 52.5206 62.5717 -128.4004 20.7688 -66.8170 -179.5789 -71.1227
2.45745901 -72.5063 149.6505 -176.4916 87.6020 -144.2719 144.0270 -175.8212 -177.0789 -65.9904 154.3668 66.1885 -178.4093 179.6858
2.48949658 -72.5882 150.1370 -176.2497 86.9929 -144.2554 145.2402 -169.6030 -173.1281 -71.7681 156.7871 70.3069 -66.4355 -64.8856
2.51372220 -144.4981 167.0878 -172.6649 52.2028 -61.2821 -28.2158 -79.5221 -174.4930 -94.1667 1.4357 -52.2470 -58.1036 175.7611
2.53823699 -145.4047 149.2183 176.2821 88.8878 -149.5382 146.2358 -174.7707 -177.3335 -64.1208 139.3714 -179.6851 57.2641 73.8290
2.57173709 -72.3800 142.4700 -176.0896 -119.7759 -70.7132 -14.9053 82.4689 175.6461 -91.5620 -3.9698 -58.6150 178.4280 69.5578
2.59614192 -72.5720 151.4168 178.9978 -125.3828 -64.2697 -24.6265 -75.8356 -59.7895 -119.1519 18.4242 -56.9055 83.4617 -175.8555
2.63202134 -144.1761 144.8745 -175.6859 42.9155 -68.5164 -29.3147 -60.9867 179.0405 -86.7557 -5.4644 -56.0306 -68.0374 93.5021
2.66753086 -73.2003 150.9492 177.3687 -132.7921 -57.6219 -32.9921 -178.9318 62.0453 -137.0136 25.5771 61.9284 -175.3420 74.5272
2.69507136 -144.9731 153.5476 179.5790 -124.4210 -63.9448 -29.8473 -74.7808 65.3473 -103.0995 7.9560 -52.4415 -56.6041 -65.4255
2.71899936 -143.7183 174.4107 75.7888 107.0532 -60.0084 -28.2536 -176.6937 62.0836 -109.3727 11.6767 -66.6566 75.9662 67.9235
2.74082478 -83.7483 174.3768 70.1316 -82.0071 -57.8382 -31.8755 -173.4888 61.7648 -121.9214 21.7256 -57.2344 85.1412 178.1648
2.79600513 -144.9535 145.8605 -178.8675 88.1485 -151.6699 145.1299 -176.6991 62.7738 -145.1639 145.5591 -176.8986 58.5903 -179.2265
2.82767209 -74.1167 155.7424 179.5336 -126.4909 -59.6280 -30.6376 -60.5413 177.8919 -139.4186 33.4408 60.6320 -81.0542 -168.6303
2.86685043 -144.7413 155.8596 177.4376 -126.7112 -55.7258 -34.1884 -179.6470 61.7555 -136.6053 33.6991 59.3004 -80.6798 -68.9282
2.89102272 -144.7546 151.0408 179.9739 -126.8616 -65.5271 -30.2273 -72.8738 -57.1393 -112.8169 16.9090 -74.4516 67.9622 63.3192
2.91303848 -144.6744 159.4890 -176.6137 -126.1731 -68.0913 -2.9439 55.4934 61.1365 -69.6766 -18.0286 68.5501 -177.3665 178.5398
2.94367365 -144.6924 164.0219 -179.7852 -127.2365 -55.8946 -22.8053 -175.0179 60.6340 -65.2789 -17.9420 70.4565 -176.5347 178.9860
2.96854032 -144.4959 153.8324 178.9161 -129.3332 -64.0925 -25.1661 -81.4792 62.8240 -135.6191 27.5619 61.1374 178.7137 178.6065
3.00864907 -144.6912 151.6423 179.8394 -128.7183 -65.9883 -18.4870 67.1223 -153.1345 -138.3932 28.0592 60.0031 -178.7967 176.3670
3.02972330 -73.3210 153.0170 176.8673 -127.6706 -55.4708 -36.7285 -177.6039 151.0569 -96.0266 3.7892 -53.5831 179.6663 -177.7171
3.05008064 -145.2430 152.8031 -177.0238 84.4159 -143.8712 140.6691 -177.2809 -176.7264 -69.2623 133.7334 -168.1981 -80.2421 179.3378
3.07644060 -145.2283 148.9319 179.0925 -112.6257 -146.8868 136.8442 -178.3577 -176.6888 -149.6917 159.3145 61.2357 -179.0346 178.7224
3.09841350 -144.4895 152.8279 177.7974 -127.6079 -63.6479 -31.1852 -81.2182 -176.4118 -85.5533 -3.3042 -57.1081 -67.7039 95.4384
3.13085584 -144.6165 155.1556 -174.3501 44.4013 -62.0112 -29.6225 -176.4381 61.3815 -130.0119 22.2312 63.9773 -178.0386 -71.8914
3.17336620 -145.0858 152.8111 174.9672 -128.3506 -58.2543 -31.2746 -177.5719 61.6109 -119.4005 24.4314 -156.2094 64.0867 179.6449
3.20286104 -73.2389 149.3678 179.4966 -127.6851 -68.1789 -17.6881 67.7868 87.2520 -86.2433 -6.1232 -62.4951 -61.6109 -66.7091
3.23154959 -148.1883 161.7852 72.5720 -45.5709 -63.4622 -30.6417 -174.2012 62.3480 -83.2623 -6.4989 -57.9908 -67.5717 94.2440
3.25568224 -72.8340 150.3612 -178.5411 -126.5738 -68.4140 -9.0793 54.7572 62.3573 -137.7822 22.0600 65.1086 178.3993 72.0405
3.28655892 -143.2219 167.5100 74.7992 108.6467 -67.5210 -8.2726 83.4403 178.6880 -120.6946 11.1349 -60.4653 -178.9124 70.4216
3.31407890 -144.4646 145.6854 -174.5552 43.3288 -67.3978 -34.7361 -177.0425 61.6554 -90.4259 -11.4648 -169.3031 173.4759 179.2156
3.35286417 -146.0188 179.9353 73.2430 -69.5100 -56.2902 -33.4631 -79.9486 64.6947 -111.3474 11.5078 -49.4770 -60.4067 175.5933
3.38742808 -145.1068 163.4570 -176.1988 56.7808 -61.9770 -25.8917 -59.6921 -60.5291 -132.8481 29.9622 -155.8595 -178.9826 -68.8944
3.40988756 -145.0628 152.7361 174.8453 -128.5208 -58.4795 -30.2959 -177.3157 61.5109 -120.6109 24.1687 -155.4124 175.0239 69.3780
3.43283024 -144.8642 173.2877 -169.1391 60.9731 -59.3467 -27.3754 -80.7753 63.3117 -112.9784 13.4689 -56.0361 -177.1136 70.4022
3.45512230 -72.4212 147.9225 -179.6934 -126.9748 -69.3443 -9.4767 53.9229 60.6874 -139.5731 25.1025 64.4995 -179.5719 177.1295
3.47994118 -144.3123 -171.8296 64.9919 -81.0405 -60.2691 -12.6195 -59.0739 179.4464 -66.3056 -17.6301 62.9881 75.1747 -177.7033
3.52461802 -145.5937 -176.7032 73.3105 -72.5593 -58.6071 -25.7935 -72.1737 -57.2226 -123.6477 19.8296 -53.5352 -176.5234 -178.5429
3.54645902 -144.8645 149.2595 -175.5810 45.0258 -62.7193 -40.5898 -172.8671 -79.9380 -94.4080 7.5316 -62.6830 -63.7296 -174.6371
3.56729963 -73.5841 153.0196 177.5368 -128.3410 -59.4082 -35.0088 -174.8790 149.3608 -87.8888 -0.5149 -57.8309 -63.6590 -177.4157
3.60614310 -145.2826 151.5366 -177.4785 87.6524 -144.6725 152.7076 77.6196 -64.6010 -73.1340 141.4221 -170.3959 176.1232 -179.8612
3.62896372 -143.9668 158.5275 -177.3324 -128.7643 -69.8603 -26.5681 -79.6498 -175.2395 -116.3822 153.6061 -81.1885 64.7183 62.9607
3.65563836 -144.1554 139.5886 -175.0909 49.9156 -69.4084 -22.0650 81.2087 175.1378 -96.5623 -0.7908 -65.4437 -72.4189 100.6242
3.69608076 -144.6187 162.8530 67.1847 96.0797 -75.7902 120.3643 -179.8216 -178.0838 -153.9215 158.4544 54.7915 173.2782 167.8967
3.71819166 -84.7937 144.9299 -178.7573 89.2090 -134.2220 149.3347 -66.2710 -149.5893 -69.8859 142.3800 -176.5363 58.1297 -178.9072
3.73890941 -146.7973 -177.5029 66.9023 93.3613 -75.3053 73.7657 -60.5566 -60.6194 -65.9100 150.9792 -65.6454 173.5574 -178.3446
3.76557378 -147.7527 165.8888 72.4568 -50.4938 -64.4090 -25.6385 -80.0296 -174.7813 -95.4942 0.5891 -55.8962 -56.9037 -65.3287
3.78825532 -144.5270 154.0475 -179.9097 -124.7713 -68.4117 -8.0729 56.2920 63.3782 -76.9966 -20.0291 -168.3198 172.2784 68.1014
3.80964007 -143.4300 162.4693 -177.6253 -122.5289 -78.2115 1.5780 55.5918 60.0775 -74.8247 -15.6340 82.6867 -58.0212 179.5401
3.84194448 -144.4219 175.5150 66.9178 -80.7934 -47.5799 -39.6338 -176.8312 -177.6851 -135.6773 30.1803 61.8334 179.4628 179.4486
3.86494280 -144.3503 152.7409 -170.4405 -122.6537 -69.9267 -11.4782 84.5801 176.9102 -82.4127 -9.6956 -58.2706 -163.2676 -57.1740
3.90356307 -143.6088 179.9623 73.5846 103.5754 -53.8268 -29.6988 -175.8624 61.5564 -128.2588 22.2225 64.7466 -179.2473 70.7366
3.92781330 -144.7418 150.7188 -174.7303 53.4724 -67.0590 -17.3707 64.8351 -105.1483 -126.8246 19.2346 -65.0356 -176.8243 -69.7762
3.96024784 -143.9129 154.4474 -169.0312 -123.6423 -77.8259 -8.1127 83.6563 -62.5531 -145.0663 167.4266 61.5694 72.0353 66.1334
3.98247068 -144.5737 155.1260 -179.0985 -124.9665 -68.0441 -7.5928 56.0692 -176.4697 -75.6401 -21.3551 -169.0646 176.9687 -71.4805
4.00281520 -73.4890 152.3796 178.7017 -126.2535 -65.0690 -24.0567 -81.0305 63.0321 -77.9186 -15.7360 -165.1905 61.8491 -179.9534
4.02468048 -145.7438 -178.1166 73.4524 -72.9730 -53.6051 -38.0842 -169.7912 151.8441 -110.5067 14.2373 -51.7246 -175.8938 -177.8991
4.04506832 -72.4887 149.6675 179.7040 -124.7971 -69.0866 -9.1119 56.7471 64.3333 -133.2173 25.1288 -158.2890 63.0063 179.5853
4.07950410 -144.3327 152.1776 178.6848 -125.1581 -67.7656 -23.6648 -74.7309 -58.9438 -79.4407 -14.9835 -164.4183 174.8355 -179.9536
4.10247759 -143.4911 141.6032 -167.5968 -110.1235 -119.6449 -1.0980 -59.0240 -62.5679 -140.6543 36.8422 58.8809 -74.6499 -67.0403
4.12296060 -144.4575 144.3119 -176.4888 -122.8326 -72.3039 -11.7804 84.4456 -61.8479 -125.2872 18.1371 -155.3332 176.7670 -179.7148
4.15697304 -145.0863 153.4606 -179.6888 -124.7474 -64.8938 -35.8276 -170.4114 -91.8676 -94.8058 5.3047 -61.0122 81.0335 175.6331
4.18150364 -144.3601 158.1311 177.9386 -127.8082 -62.9996 -19.0553 -59.8301 178.4404 -65.4074 -32.5743 -175.5087 -83.7807 -68.6936
4.20358273 -137.1198 -157.2254 64.3048 97.3921 -66.3779 -6.8309 -59.1248 179.3736 -73.1156 -15.2312 85.1364 -54.0324 -175.1255
4.23941720 -144.0977 174.7495 75.4191 105.6786 -67.6689 -4.8148 52.8662 61.1012 -128.8263 16.7042 -68.0462 179.1222 -177.4010
4.26632391 -144.3432 142.0402 -179.2354 86.8618 -140.6793 152.4031 -67.5957 -66.5364 -149.2944 137.2115 -172.6790 -79.0128 -67.1496
4.29716183 -74.9867 155.9521 61.8893 -94.9381 -137.4323 153.6195 -66.5123 -66.8366 -138.1329 154.2804 -67.9940 -178.2298 70.5003
4.31903017 -144.5392 158.6509 -177.8642 -122.6889 -63.5875 -29.1147 -80.8400 -175.9241 -130.4116 10.1342 57.4877 68.0257 68.2455
4.34198710 -143.7276 173.2938 75.9742 107.4455 -56.8872 -34.6544 -173.5691 150.0382 -105.0200 10.7334 -58.3584 -176.3594 -179.1297
4.37365752 -144.2383 155.7046 176.4177 -128.2044 -58.5575 -36.4027 -177.9171 -177.8117 -134.3187 15.7747 55.6718 69.8505 167.2560
4.39983635 -145.0383 150.1145 177.8804 -126.5853 -67.1348 -17.4559 68.0633 88.0992 -119.0293 15.2289 -151.1761 179.5322 -68.9947
4.42646702 -144.6069 144.0594 -176.6948 44.4898 -69.8737 -19.6330 72.6839 94.6725 -101.2574 1.8825 -56.9342 -177.2266 69.5977
4.46967979 -144.5903 167.8021 -169.4574 56.4799 -61.3921 -20.3795 67.9243 88.7177 -80.0428 -14.5033 -162.4108 59.4812 63.7143
4.48976342 -148.2133 161.5392 72.7700 -43.6981 -66.0097 -27.6370 -79.8334 64.7597 -84.4192 -6.5603 -57.0370 -66.9677 94.0305
4.52385045 -144.2856 146.1323 -174.3246 43.1345 -71.1488 -29.8654 -79.1738 -174.2790 -92.4237 -12.1652 -165.6599 177.9999 -68.8310
4.54468575 -136.4530 156.8305 -59.6867 103.8614 -69.1984 -17.9885 -60.3366 -60.4316 -81.0531 -8.5262 -62.4805 -177.9964 -179.8298
4.56494209 -73.8445 152.9302 -175.2494 -123.6375 -64.7075 -27.6306 -73.6263 -57.6413 -139.2597 31.0348 60.9380 -74.2747 -62.8395
4.60165270 -144.2764 142.3910 179.3417 86.4588 -122.0352 142.2810 -71.1322 72.2191 -75.4276 141.0974 -171.1581 177.0255 -71.0094
4.62366390 -145.3866 178.0439 70.4249 -76.8168 -54.5598 -38.8309 -166.7575 -81.6690 -115.9668 21.1664 -55.6716 -170.7923 -67.8441
4.65734633 -145.4067 144.5843 172.8863 -107.8132 -135.4320 134.0936 -67.4592 173.7296 -75.0355 140.9400 -171.4748 176.1929 -179.9972
4.67855023 -144.0958 -179.6955 -165.2654 67.3178 -58.7378 154.1362 -56.6893 -60.6994 -72.2272 150.1805 -63.3217 77.9866 -179.2278
4.70357468 -144.1936 168.0392 -170.6023 -121.6561 -74.4800 -10.1095 -68.6377 71.3218 -64.8231 154.0311 66.3081 -174.6553 178.3010
4.72440834 -143.9374 173.0686 75.3675 106.3526 -68.0640 -5.7909 52.8999 60.7802 -125.7077 14.7020 -69.7855 -67.9486 177.3499
4.74880948 -145.7271 170.2627 69.4722 -71.5914 -59.6168 -21.0069 65.1749 144.5905 -127.8386 21.0083 -61.5452 -174.5995 -68.4241
4.78580795 -144.0404 163.3145 -179.8222 -126.6665 -67.8972 -14.5343 -58.4441 -60.9515 -132.4763 142.1134 -168.4178 75.9107 -95.5100
4.80850195 -143.8101 139.4926 -176.7437 44.5066 -71.3549 -14.9996 76.1721 -51.9789 -85.3101 -8.2370 -62.4162 -61.1141 -66.5012
4.83739115 -144.2858 145.3884 -178.2144 -116.8436 -73.8972 -7.1721 57.8421 40.6107 -91.1163 -5.1315 -60.1225 179.4191 -176.4479
4.85953531 -143.0273 161.5682 58.9971 -70.9488 -57.7981 -32.4841 -176.6075 61.0194 -128.0759 24.8067 63.2674 -73.8726 -66.3323
4.87992928 -143.9033 147.1493 -173.5062 -123.7506 -70.1770 -19.7897 81.9110 175.2059 -140.1393 18.5803 52.3902 66.5360 172.4563
4.91568584 -147.1701 163.0870 72.4767 -67.3000 -80.8447 86.2227 -177.3888 -179.9800 -70.6400 156.6899 71.4093 -68.8587 179.5497
4.93596177 -144.7244 158.6027 -176.5280 -122.8498 -68.2729 -6.4009 54.2455 60.3191 -126.8310 6.8154 60.3981 68.7038 167.9060
4.96040143 -85.8153 141.5428 -177.8903 86.7402 -121.9597 149.4554 -73.4076 71.5854 -67.6717 150.0280 -64.9207 -177.7580 -69.9732
4.98411937 -146.0928 166.2982 72.4186 -79.5639 -143.9286 156.2799 78.0762 -64.2081 -75.9743 152.0748 -65.1373 179.8256 179.5273
5.00554536 -144.4192 161.6292 67.6312 96.3183 -80.7253 126.0660 -78.7559 -174.0881 -154.7273 158.4029 54.9533 173.6016 168.9681
5.02775055 -143.5912 171.3716 75.8737 108.0557 -57.4399 -35.5569 -174.0581 150.2509 -101.5155 8.7447 -59.5584 -178.9195 70.4103
5.05293149 -144.7119 148.7235 -172.9145 47.2235 -66.3161 -40.4314 -155.4232 -63.5121 -89.0136 2.6112 -78.7026 66.1243 64.3375
5.07837093 -72.8020 144.8930 -173.3565 -123.0185 -69.4376 -19.7315 81.8612 175.2170 -139.7453 18.5283 52.6257 66.9610 172.4215
5.12192965 -72.5300 151.0751 176.3653 -128.0093 -57.6880 -33.5473 -178.3521 61.7131 -112.4027 17.0479 -151.7675 97.1495 -63.8265
5.15129165 -144.2755 151.4268 179.5990 -126.7676 -72.2049 -16.0706 72.9525 92.3327 -78.8327 -11.2775 -80.9024 71.5805 -178.5312
5.18652250 -69.7515 157.5016 71.6086 -22.7584 -76.1780 -6.6808 59.1899 67.4837 -85.0808 -11.1556 -59.7891 -58.2422 -65.6812
5.22400930 -143.5329 -171.0193 65.2952 -81.9191 -62.1822 -8.4926 -69.7351 68.4105 -63.5467 -21.1232 67.2810 171.6879 -177.0952
5.24582852 -148.4235 160.7164 73.0578 -43.0240 -67.6410 -19.7208 70.9805 91.3373 -92.0160 -2.4981 -60.9110 -177.6130 68.5407
5.26775913 -144.4382 166.8691 66.4969 96.9129 -68.9621 116.3823 -161.9584 -68.6389 -142.6272 159.7873 67.1491 -177.2747 79.3824
5.29209413 -71.9505 143.5076 -176.9084 84.3866 -138.4202 159.3663 -66.5602 -66.6441 -137.6477 140.7754 -168.2447 95.6642 -61.9358
5.31636981 -145.4270 160.0642 59.9386 91.2488 -73.7549 138.3897 -176.1895 -176.8395 -68.4243 154.6195 66.1076 -178.7635 179.8968
5.35497213 -136.6659 156.3478 -59.4985 104.1866 -70.9023 137.6934 -177.4791 -176.2169 -121.3678 154.9077 -59.3491 -62.2803 175.6291
5.37549986 -83.9066 140.5357 -178.3017 87.7277 -122.5312 150.4196 -74.4978 71.5364 -64.6594 147.9932 -63.5713 72.6490 66.9790
5.39785008 -145.6662 158.9102 59.7207 90.7300 -81.0909 145.0680 -78.6547 -174.0180 -148.3302 146.7460 -173.3195 54.7913 62.8005
5.42065753 -144.3515 152.7813 -170.4465 -122.3718 -69.3578 -12.8257 84.5120 -62.9316 -117.6541 3.7509 61.5201 69.4091 165.7872
5.45008534 -144.9358 157.2501 64.5775 -70.8107 -75.4877 131.2756 -72.5169 -58.0350 -137.5573 154.4524 -69.5267 178.8637 -79.2944
5.47096246 -76.0160 162.3714 -171.8822 -116.2917 -62.5241 -26.3530 -72.2320 -56.3955 -119.5000 7.7152 59.4205 68.5578 172.0041
5.49794242 -145.1776 153.6132 179.3232 -125.6176 -62.2549 -41.0448 -166.5843 47.7099 -100.0292 14.5884 -54.9596 93.8625 78.8331
5.52131265 -145.0960 152.6650 174.7524 -128.2753 -55.6857 -35.6235 -178.8234 -90.6392 -116.1538 21.2075 -153.1851 178.6976 -69.5316
5.55031202 -145.4285 159.6917 60.0304 91.3408 -74.3677 139.1273 -176.2043 -177.0738 -69.4977 149.9140 -60.0440 79.4220 -177.7130
5.57550672 -137.4958 156.7642 -60.0031 -88.8587 -68.3373 -21.2972 -72.5830 -57.2929 -84.7242 -4.9390 -59.1728 -61.0219 178.7938
5.60754859 -144.0129 177.6042 75.9866 105.8254 -57.5738 -28.6154 -175.4920 61.2383 -115.5448 16.7435 -160.1929 60.3795 -99.2212
5.64847996 -136.5236 155.8844 -59.5869 104.2134 -70.6112 133.3861 -178.1882 -176.5656 -139.4279 154.9845 -65.8631 -177.1514 -71.7077
5.67031099 -145.2295 151.0179 178.1626 -117.1498 -137.7938 114.7584 -170.7312 51.7407 -77.6211 137.3212 -173.0740 60.4294 -178.9861
5.69696797 -145.5653 155.0904 66.8043 -68.7242 -78.9146 122.4666 -78.9609 -174.1276 -147.0309 159.9197 65.6888 -174.9015 -65.0099
5.72582689 -145.1065 151.6876 -178.6715 -111.7926 -147.3519 154.8727 77.0045 -64.2964 -78.1679 152.5777 -63.9345 -177.7650 179.9403
5.74881055 -145.0145 147.7932 179.0308 -114.8811 -146.3615 128.6104 -172.3479 -76.0233 -144.5278 145.1866 -176.1597 58.9752 -179.5084
5.76934612 -144.1964 142.4535 179.6723 87.5847 -122.4384 144.4667 -71.2895 72.2486 -74.6204 163.4831 64.3253 71.2902 65.4633
5.79879180 -144.8865 157.4965 63.2367 -75.9715 -79.7999 106.6180 -168.5187 53.3404 -84.4933 147.3478 -61.3540 -176.5846 71.0662
5.82232381 -145.1459 151.6530 178.9170 -124.9479 -69.2923 -9.9521 56.5518 -175.3975 -129.5063 22.1064 -158.4994 97.1900 -68.8757
5.84310405 -73.0144 154.0411 -57.7384 110.6838 -68.2849 -21.8022 -79.1966 -174.1698 -85.1964 -4.7113 -59.0007 -60.9319 178.6034
5.87002489 -144.1894 154.6807 -166.5210 -125.1487 -68.2421 -9.4542 74.6610 -56.5261 -68.7546 -17.4885 69.6204 -177.2216 178.0809
5.89938407 -144.1631 144.2047 -176.3987 -120.1133 -72.1235 -16.4322 75.8204 -53.4391 -82.9045 -15.0636 -163.6428 175.3052 -179.9062
5.92093692 -146.2128 150.3666 49.6545 85.4661 -83.8554 -19.5465 -79.3218 64.9852 -80.8780 -3.8912 62.0823 72.3208 176.1567
5.94225536 -144.5362 146.6144 -177.1321 -116.7984 -73.4954 -8.8196 58.1695 -82.2095 -93.2081 -2.7667 -59.8867 -56.8620 -65.3945
5.96411009 -145.7347 179.7898 72.6620 -76.2051 -50.8223 -39.5374 -175.2399 -90.1719 -117.9481 22.8615 -151.8300 65.7759 179.6484
5.99030049 -145.3127 163.4040 -176.6159 59.6042 -51.1253 -43.3614 -174.8392 47.4022 -123.8645 30.4703 -155.4116 179.1496 -68.9330
6.01172491 -73.2428 152.5403 179.3517 -126.0646 -58.3061 -34.7261 -172.6156 148.4660 -127.4487 29.9832 61.0780 -85.5029 -74.4252
6.04934898 -143.6315 179.6714 73.4747 103.4677 -52.4460 -33.6382 -176.2989 148.9319 -124.7684 22.1145 64.6724 -179.0519 179.6817
6.07250880 -144.2785 144.5268 -176.1177 -119.9296 -71.4168 -17.0200 76.0219 -53.3393 -85.1763 -12.3406 -161.6960 62.6342 179.9202
6.09470851 -145.1760 154.4481 176.7516 -127.7360 -59.2504 -38.0380 -169.7690 44.7410 -105.8210 15.1221 -58.6481 -91.7643 67.9399
6.12488846 -144.1784 143.8373 -176.3887 -120.5311 -71.9788 -16.9707 75.8287 72.0206 -86.6646 -12.5289 -160.8877 176.9142 -70.5683
6.15678258 -143.3063 160.4526 65.3966 97.9075 -71.4192 150.1003 69.9799 -152.7620 -139.0619 154.6416 -63.1516 -178.4365 -178.8704
6.18412803 -145.2404 163.0510 66.3884 -84.6321 -145.7127 165.3240 79.2928 -63.2507 -142.9453 160.7888 69.8018 -68.8098 -178.7082
6.21488321 -136.1028 156.4265 -59.6279 104.1410 -143.8334 142.4927 -176.0477 -176.7324 -71.8015 142.1909 -174.5218 56.1254 65.4337
6.23694736 -142.8626 159.3973 75.3443 110.4479 -70.9111 -14.0477 77.4051 -47.6469 -98.9412 -0.4538 -63.2650 -59.6738 -65.9193
6.26301517 -144.0634 162.7141 64.0901 95.5766 -71.7050 132.1353 -172.2382 -87.5569 -134.9394 154.2242 -63.6298 -177.7570 71.3891
6.28863890 -143.7967 154.0068 60.4639 -86.5164 -119.5281 157.8703 -70.1615 72.5323 -145.7471 159.5426 61.7298 179.3324 -70.0802
6.31505972 -145.3941 146.2879 176.8355 -107.2551 -146.3275 152.4213 65.5579 88.3398 -154.2195 159.2341 61.1053 -174.7808 -68.5166
6.33636642 -136.3402 156.9285 -59.8131 104.4717 -67.9373 -21.1302 -72.2558 67.1251 -76.4791 -8.9785 67.4750 -176.9256 -69.5878
6.37355114 -144.8038 152.8597 -174.9557 72.3815 -145.3317 144.4422 -176.7461 -93.1964 -139.9113 167.0146 58.5434 68.9370 65.8439
6.39439665 -71.6803 147.4984 -173.5262 88.7983 -136.8991 154.2184 -124.5871 64.6640 -61.0408 148.1141 -67.2567 -69.5019 179.9411
6.41551416 -145.1286 150.3132 -177.2620 88.2341 -143.8694 153.7189 69.2881 74.5615 -78.5915 151.1371 66.9058 -178.9083 -179.8518
6.43696962 -73.6282 153.6273 -57.7291 110.3404 -143.5754 141.9475 -176.8759 -176.5371 -148.3521 159.6425 62.0918 179.7951 70.5480
6.46008804 -144.1581 148.8890 -176.5400 -115.2357 -130.2184 147.6807 -65.1693 -150.8841 -146.0472 159.5538 62.9635 178.7923 70.8675
6.49220028 -145.1131 160.3796 62.5355 -91.0865 -145.2807 141.1335 -176.2692 -92.3108 -129.9356 153.3962 -68.2391 -67.0543 177.4434
6.51687832 -144.0039 167.1425 -170.3896 -121.5249 -67.2315 -17.9381 69.5844 88.6731 -83.7562 -7.3694 -65.8050 92.0094 75.8443
6.54892894 -144.9160 153.6795 65.0015 -72.4828 -85.1281 130.8114 -72.5117 66.4425 -70.3109 149.7285 -58.0262 -55.5529 -63.9214
6.59119334 -143.9371 163.2786 65.4648 96.5404 -96.7945 155.5256 -71.8771 67.5798 -117.6110 154.0976 -55.8153 85.3772 -175.1600
6.61149441 -144.7809 160.2162 64.4008 94.5985 -78.6728 129.3364 -78.8189 -174.0703 -151.5538 167.9232 55.9712 68.8932 65.8938
6.63871763 -146.1763 167.8636 65.3902 90.8944 -140.1209 167.2244 56.7345 -170.9635 -138.4249 154.6478 -64.4101 -176.1422 179.1966
6.65884960 -145.7532 165.9004 66.5932 92.4205 -109.2632 147.4696 -70.9373 70.0631 -150.8563 159.7231 64.9097 -74.1431 -178.8799
6.70999823 -144.2689 165.6117 66.1975 96.2639 -66.3475 123.1639 -171.1499 50.8258 -141.1759 142.6817 -171.6394 -177.7250 -67.1929
6.73220457 -81.6346 131.8009 177.7049 89.8843 -142.5050 138.9219 -66.9328 -148.3882 -142.6981 154.3458 -69.3643 -173.0352 71.1454
6.75378612 -146.0357 165.5339 71.2624 -81.7571 -143.3057 154.7270 78.4985 -64.2487 -73.7027 135.7788 -170.6429 -80.8954 179.3618
6.77734571 -144.6770 159.6796 64.0770 94.5536 -78.8551 134.9979 -60.4009 -60.7910 -145.0029 142.3894 -166.3393 95.6421 -66.1540
6.80290866 -145.0090 150.8283 -176.1604 87.3413 -144.2294 157.2725 68.9210 72.7145 -68.7339 141.8774 -62.9632 73.4482 67.6138
6.82562893 -144.7737 144.9446 178.1724 -113.7825 -148.3953 160.4218 72.5279 74.0630 -138.1597 154.2648 -62.8648 -177.3835 71.7613
6.84733874 -146.2095 170.3439 66.9946 91.0361 -137.5817 169.1343 57.4635 -171.0668 -130.0565 154.2375 -66.9297 -66.4061 179.7132
6.87004571 -143.1203 159.7065 65.6928 98.4086 -72.1051 152.5311 76.1879 74.1259 -139.9477 154.6817 -63.0194 -177.9823 -178.8430
6.89029383 -144.8794 156.8302 -174.4733 -116.0577 -136.2860 123.8641 -174.3412 -78.1157 -99.0088 146.3992 -62.9109 -177.5953 -179.2002
6.91357172 -72.4202 149.4628 -175.9547 84.8835 -143.8379 135.6124 -159.8147 -73.4366 -64.3273 159.4081 66.5821 79.6054 -178.4402
6.93745979 -144.2445 145.3595 -176.2619 -121.6487 -72.6466 -14.4042 77.4010 -50.3061 -87.2050 -5.9837 -61.2172 -91.3054 66.9399
6.96843848 -69.6308 158.2477 74.9392 158.7739 -72.7775 -11.3772 65.8839 79.0116 -80.1382 -12.6797 -60.0168 78.7262 -179.8423
6.99009670 -145.1521 152.8715 175.0655 -128.0633 -56.3165 -35.9695 -178.6993 149.9124 -113.4872 19.8987 -153.4099 95.5760 -67.5264
7.02311323 -145.3324 143.2213 179.5882 -104.6898 -150.2743 115.9935 -159.5156 -66.3734 -149.9939 143.1092 -174.3944 172.4692 -76.0930
7.04854046 -143.4194 168.5284 75.3898 108.9339 -66.1340 -11.6525 76.0637 -50.5491 -118.7259 10.8460 -153.0197 177.9228 -69.8399
7.06970763 -73.0551 153.1224 -57.9610 110.9021 -73.6346 146.4685 -71.7195 66.9479 -151.7150 159.5844 61.8639 -177.6588 71.8619
7.09219277 -145.2700 159.6492 61.3727 91.6004 -78.7773 143.0877 -78.6222 -174.0790 -133.3818 155.0206 -67.4480 -93.1538 70.4657
7.11260001 -143.9404 165.9613 -176.6421 -130.1348 -51.1981 -41.2157 -173.4479 -78.4660 -75.9047 -6.8223 68.2778 175.9554 65.8564
7.13357735 -144.9456 152.7315 -177.5431 -113.2825 -147.2978 157.5167 77.5519 -63.9869 -70.9564 131.0283 -167.8149 -73.8033 -65.0548
7.15394872 -144.2815 164.8618 67.4157 97.2220 -75.5752 113.0037 -160.6785 -66.5168 -149.1931 167.6762 56.8804 69.4501 66.1355
7.21283718 -143.5193 165.5745 -161.5497 58.3827 -73.3126 -7.6198 76.5220 69.7274 -72.1000 -15.9570 84.7069 -56.4946 179.5492
7.23907355 -144.9080 149.8831 -179.6070 -114.0105 -148.2957 144.1587 -177.7389 -93.8779 -126.1833 151.3801 -73.1110 -176.9661 166.6498
7.26267924 -145.2969 160.2297 59.7545 90.8458 -78.0785 126.7360 -171.2971 49.5275 -137.5290 153.6605 -77.4355 -66.8267 179.3448
7.28959215 -145.2469 159.8244 61.6233 91.6843 -79.7968 143.6079 -72.1766 66.5028 -133.3861 154.9985 -67.3164 -93.1743 70.4304
7.31727326 -145.3709 159.1894 60.2926 91.4594 -79.8084 144.7830 -78.6120 -174.0308 -145.7472 134.4719 -168.6172 -75.7458 -65.8335
7.33928745 -146.8834 163.1759 60.7999 87.1934 -146.8095 170.5926 56.5158 -171.2649 -129.2799 153.1408 -65.7107 81.7873 178.5056
7.37241700 -136.1021 156.4095 -59.6076 104.1592 -144.0146 147.0942 -174.5392 -177.1170 -69.1446 161.4196 65.0887 78.1906 -178.8887
7.39363690 -145.0558 144.9052 172.7539 -118.7104 -146.1423 117.8018 -173.3046 48.0409 -82.0084 128.7829 -168.0710 -78.6035 179.2895
7.41900684 -144.9868 151.1240 -177.1094 -110.7944 -145.9807 161.2216 72.6049 74.0747 -123.1434 152.3002 -66.6900 -64.2313 -68.3038
7.44701807 -144.4466 157.6194 61.9915 -88.9998 -132.6736 154.0082 -64.7794 -149.8659 -145.7461 138.6046 -172.6458 -82.4453 179.4149
7.47726356 -136.9116 156.1029 -60.5767 -88.9622 -146.2991 162.2895 78.6578 -63.6000 -144.5190 144.0607 -172.5323 173.7416 68.7438
7.50142676 -144.2205 145.0994 -175.2183 -121.2107 -71.7967 -14.3564 76.0553 -52.8429 -132.7775 24.7374 72.1266 -77.7721 -170.6362
7.54046678 -143.3821 142.4004 -178.3454 -117.7581 -121.8447 147.0598 -69.8747 72.8743 -139.8866 154.7355 -84.9499 -68.5377 -175.4018
7.57220343 -73.3825 152.2044 -57.7645 -82.2939 -147.6775 160.6794 77.6492 -63.8677 -72.7851 140.6264 -172.5249 176.4913 179.9155
7.61520144 -73.1213 152.6659 -57.9549 110.6710 -147.1486 161.7469 78.2119 -63.4883 -147.3399 159.6298 62.3104 178.8490 70.1223
7.63598351 -144.6083 160.7956 60.7107 93.3329 -93.4352 170.0544 60.5536 -171.4620 -129.6066 153.8165 -57.9998 84.6605 -173.5059
7.67745095 -144.8987 150.1788 -176.3865 60.7918 -92.2450 122.2164 -167.3933 53.8813 -59.2323 139.6827 -60.9898 -61.9829 101.3246
7.71973261 -135.8119 156.2728 -59.7916 104.2677 -144.7419 166.4168 50.0987 -175.4041 -76.9823 139.8980 -176.0648 59.2492 -178.9163
7.75302886 -73.0518 153.1272 -57.8811 110.8259 -77.0822 156.1866 -78.3809 -173.5651 -143.2251 160.4464 69.6165 -70.2630 -179.9677
7.78771439 -145.2129 159.9757 68.1395 -83.2741 -129.3286 147.4720 -67.3266 89.7404 -72.3881 157.7059 66.3914 -72.5433 113.7276
7.80986547 -136.0168 156.3874 -59.9398 104.6613 -77.4587 156.6872 -72.3907 66.5393 -143.1098 160.4261 69.3764 -70.3348 179.9353
7.82998703 -137.0628 155.9168 -60.5964 -88.9477 -76.0747 152.3042 -72.1849 66.5505 -144.2478 138.2100 -171.7266 -82.1115 179.4179
7.88376634 -145.3257 160.2068 63.0458 -89.6502 -145.3941 128.5509 -172.1042 49.2039 -143.8091 136.9701 -169.9981 -81.3901 179.5431
7.91141338 -71.9816 146.8876 178.4808 -125.7566 -70.9567 -6.6229 56.3266 62.8366 -129.2419 19.6811 -125.7778 -74.1566 88.5888
7.94231853 -145.3832 169.8792 77.9878 104.6922 -76.7747 89.9677 -157.5981 -62.2739 -83.6033 134.2393 -167.6283 -79.3851 179.6738
7.97686658 -147.7892 159.6087 68.8540 -16.9724 -96.1805 130.7193 -79.0610 -173.6992 -138.3289 154.2295 -69.4670 -65.1465 -74.0392
8.01011370 -145.7846 157.4190 58.3231 90.0387 -80.0260 157.7036 76.1029 73.4046 -130.2066 153.3529 -66.5040 -63.9481 -68.3266
8.04762951 -144.6300 143.6125 -177.0663 -114.4663 -149.5611 129.5172 -172.3771 -76.8970 -131.6662 153.4118 -74.9202 -80.6447 97.8809
8.07638822 -136.1284 156.5081 -59.6489 104.0995 -141.2416 129.8490 -172.2715 49.0960 -143.4589 144.9451 -176.6194 58.6433 -179.0975
8.09878066 -146.1972 166.4332 73.7940 -76.4702 -141.1146 155.4516 70.3488 74.3609 -84.2867 144.6677 -65.0390 177.4971 69.6260
8.12142984 -144.8270 165.9932 -153.4206 61.8811 -68.4583 -5.7829 60.7824 40.1844 -81.2990 -11.9988 -63.7396 -164.9710 -58.2982
8.16274968 -80.0109 164.3205 64.5488 90.0629 -142.7007 168.9714 55.5791 -172.3808 -148.4658 159.4898 64.4986 -74.3088 -179.8696
8.18954344 -144.4734 159.7275 64.7057 95.3722 -75.8658 130.4204 -78.8359 -174.0478 -145.2905 144.1997 -166.3575 75.6680 -96.4662
8.21610698 -145.2349 166.2434 68.9465 -79.9379 -137.1436 142.1272 -160.8408 48.0708 -56.8409 145.7681 -67.5856 -69.4248 179.1602
8.25842172 -78.2794 157.0412 58.5030 91.6006 -76.3675 161.3654 75.7413 72.9456 -143.4346 144.9649 -176.3817 58.6762 -179.1117
8.28011162 -145.3001 147.7349 175.4086 -115.3583 -144.2699 118.9017 -160.8350 -64.3157 -71.3097 158.8813 67.5348 80.0073 -179.5292
8.31180747 -70.6650 -32.9908 174.7864 -127.9228 62.7380 -37.3956 -174.6983 -90.5364 -80.5195 -6.1713 -60.7850 -177.4669 -178.5423
8.37537339 -145.6418 -165.9865 77.6025 -63.2995 -58.5626 -26.5284 -75.7721 -60.1710 -125.8115 1.0296 64.5559 72.4454 67.3449
8.43115743 -137.0536 156.2493 -60.5128 -88.9281 -143.9075 143.4531 -176.8217 -176.5962 -144.0747 142.3102 -169.4211 76.0190 -95.0712
8.45891121 -144.8642 149.3923 64.1353 -69.6342 -80.9382 152.2936 76.4418 -51.6907 -139.6227 154.4022 -66.9740 -178.0366 -73.4070
8.49622602 -72.3694 151.3362 -57.8613 110.4391 -145.8297 171.1592 55.1993 -172.6391 -143.8081 143.7217 -172.5835 173.8107 68.7516
8.51682405 -144.7626 149.5222 -176.2932 86.1408 -147.5930 165.9130 72.4076 -52.4370 -131.8701 140.3700 -166.5971 95.2919 -63.4378
8.54123120 -73.7653 155.6058 -57.8250 109.7128 -135.3808 117.0851 -161.5478 -67.9731 -150.0745 159.5859 62.6293 -176.7903 73.6155
8.58984491 -71.8001 163.1345 77.1305 -29.9048 -77.7540 145.4542 -60.1643 -60.7675 -145.7391 140.8643 -169.5706 94.5375 -63.6700
8.61402104 -145.7996 167.5698 65.2342 91.4989 -141.0592 171.4568 56.9068 -171.8903 -141.6119 133.6943 -168.6974 -75.2377 -65.6661
8.64532876 -79.4972 158.5741 63.4571 94.1398 -74.8975 131.9574 -78.6259 -173.8088 -145.5411 144.2756 -166.2256 75.7258 -96.5513
8.67388639 -84.6269 53.3527 -164.9318 -111.2175 -76.0138 152.2478 -74.1499 65.8681 -71.8976 142.9749 -175.6993 58.9372 -178.9732
8.70006302 -147.8609 161.5754 57.4840 84.0181 -114.1576 -52.1105 -171.5629 -76.6803 -86.4329 -18.0508 -62.0784 -178.2859 70.5099
8.73566290 -145.4575 158.4667 57.3928 90.3058 -77.6119 161.1233 75.7934 -52.6366 -144.2123 143.6141 -172.4751 173.7449 68.6816
8.75757230 -145.2975 158.1857 57.6541 90.8062 -77.1372 160.1105 75.8451 73.0947 -145.5215 143.3399 -171.5432 177.7662 -70.0784
8.79876505 -73.4166 153.9643 -59.2210 108.8063 -70.7586 159.6993 75.1423 72.7899 -128.7144 153.9245 -62.6421 -65.0894 174.1679
8.85733933 -145.0474 147.7984 -178.8381 89.2009 -147.4651 155.3529 -130.3938 65.7214 -66.4191 150.1246 -69.7799 -101.5432 59.1738
8.89099614 -72.3801 151.3355 -57.8683 110.4337 -145.8172 171.2023 55.1032 -172.8403 -143.7053 167.1917 58.9466 69.8443 65.7634
8.91588383 -135.8355 156.2323 -59.7905 104.2704 -144.6795 166.8443 50.4440 -175.4935 -82.5715 148.2190 -68.0872 71.9479 67.6797
9.00988903 -145.3924 158.5687 58.1181 90.7624 -73.2479 153.5973 80.2436 -63.5607 -146.0032 142.9821 -168.2441 75.7323 -95.6154
9.05122127 -72.8732 152.4459 -58.0282 110.6889 -144.8100 165.1617 72.2514 72.9399 -134.6667 154.0328 -64.3022 -174.4552 -69.0806
9.11702506 -145.4589 158.4974 57.3641 90.3159 -77.1829 160.7415 75.6954 72.8694 -144.7370 167.1904 58.6940 69.6945 65.7492
9.17379606 -73.4117 153.4557 -57.6276 110.4584 -141.6364 120.0653 -153.8477 -64.8615 -72.6321 139.2325 -175.6128 59.2911 -178.8980
9.24466775 -121.5080 24.0912 63.5603 97.6968 53.8100 18.2887 64.3544 -173.9766 -69.4118 141.1394 -174.4529 177.1781 72.5188
9.33023031 -145.4496 158.5609 57.3143 90.2942 -77.4133 161.6400 75.8941 72.9667 -141.5768 137.3595 -171.4982 -81.5666 179.4148
9.37010256 -133.1367 47.2033 56.0406 96.4526 63.4889 -52.6580 -170.4329 -75.2903 -79.0688 168.2049 -63.7299 -178.1208 -179.4969
9.39252066 -142.0329 111.0810 -176.5297 -89.3247 -153.0439 133.3377 -172.9443 -89.6170 -134.6261 153.0193 -68.3269 81.5550 -174.2124
9.51585552 -135.7974 156.2443 -59.7836 104.2880 -144.8878 164.8519 47.7055 -176.5150 -79.6198 160.0731 66.8541 79.1210 -179.9869
9.88571087 -83.9485 55.7213 -165.6294 -110.7181 -75.4353 151.8905 -79.4055 -173.6695 -71.9043 136.0525 -170.9992 -81.2943 179.3329
9.92963662 -136.1349 156.4373 -59.6310 104.1373 -140.9492 128.8704 -159.1436 56.0609 -72.5601 154.2397 67.2561 -68.0763 -66.3723
10.05241438 -136.9504 156.3182 -60.6103 -88.9628 -142.4330 156.7543 69.8106 73.7268 -86.4036 145.7001 -61.4507 -66.2134 97.1794
10.69993069 -72.9184 152.5968 -57.9874 110.7778 -144.8570 160.3927 70.1413 73.1805 -88.0385 123.8661 -165.3646 -70.1296 -64.6295
11.69953153 -132.6816 37.6261 -168.3601 -121.9690 -66.3622 148.0813 69.2189 -152.2760 -151.8676 145.5073 -167.1327 176.4065 -68.4888
11.91706249 -144.8011 103.5120 -176.4007 -95.4784 61.0248 61.5683 -166.4150 -178.2018 -63.5991 152.3770 67.1599 -178.6417 -179.8233
13.00179646 -138.8487 93.8948 -173.7717 80.8927 38.7562 -100.7284 50.6005 149.2509 -85.1328 -7.2703 -59.5756 -61.1869 178.6133
14.80805756 65.9455 146.0420 -169.3297 79.2802 -125.4473 140.2136 -72.0997 -52.7827 -68.5591 148.8443 -65.4666 75.1998 -178.7263
16.64630876 -139.8414 95.7815 -176.9253 -105.1279 30.6772 -93.5330 39.7679 56.5017 -82.9660 -8.6527 -64.0622 -177.9384 -70.9989
