# Supplementary material for: Exploiting Sequence-Dependent Rotamer Information in Global Optimization of Proteins
Source: J Phys Chem B. 2022 Oct 18;126(42):8381–90. doi: 10.1021/acs.jpcb.2c04647 (PMC9623586; doi:10.1021/acs.jpcb.2c04647)
Supplement: Supplementary file 2 — jp2c04647_si_002.zip [file jp2c04647_si_002.zip › TripeptideConformations/ARG_HID_LYS_new.csv]

0.00000000 -145.8856 165.7521 59.5131 162.2163 -71.5034 167.2879 -178.7538 -77.4103 162.5486 65.6276 81.1800 -70.3860 157.1879 -64.5557 -177.6137 179.9866 -179.9809
0.08786130 -139.1851 156.8453 -64.4053 -64.4676 -177.4994 -88.2694 1.0821 -145.8640 167.1032 62.8705 83.6661 -72.4623 156.6045 -64.5259 -177.5802 179.9717 -179.9602
0.20418830 -146.3446 163.5772 58.6167 160.8068 -71.6976 177.3889 -179.2277 -75.3134 143.1808 179.8664 73.0590 -140.5076 151.6084 -65.7634 -175.5209 -179.9302 -179.4602
0.31501660 -139.2757 157.0966 -64.3682 -64.4838 -177.4762 -88.2618 1.0800 -144.5816 155.4090 -166.5263 -87.3786 -67.8716 158.2410 64.8071 179.7849 179.6710 -179.9201
0.42072930 -146.3603 163.5785 58.8057 161.0373 -71.4532 177.4739 -179.1721 -76.5106 144.1649 -174.8770 -97.0374 -139.8087 152.9297 -65.6774 -175.6756 -179.9005 -179.5109
0.50327290 -145.9087 165.8499 59.8526 162.6147 -71.2711 166.9830 1.4355 -78.5796 162.6254 66.5519 82.5076 -66.7252 145.1478 -171.8278 175.5144 179.7750 179.9927
0.53409820 -139.1850 156.8344 -64.3971 -64.4700 -177.5005 -88.2651 -178.9950 -146.0291 167.4764 63.2670 84.4147 -67.7864 145.0284 -171.9340 175.5239 179.7691 179.9921
0.57956000 -143.7947 178.1665 68.3406 -179.2796 -66.2045 166.7050 -178.5008 -58.3085 161.4366 66.1657 83.9827 -70.6971 156.6797 -64.5652 -177.5771 179.9680 -179.9604
0.62191670 -145.9015 165.7920 59.4278 161.9221 -71.5767 166.7893 1.3168 -76.5423 162.4670 65.6961 81.2717 -71.0298 158.3264 -58.2577 -60.3491 -174.9568 179.4093
0.66131110 -146.0006 165.1264 59.8166 163.1795 -71.3795 169.9623 -178.9657 -76.0347 153.2569 -165.6267 -84.1636 -64.0646 143.4370 -172.1423 175.7351 179.7994 179.9802
0.70894050 -142.4600 158.0277 -172.0982 170.7654 179.0006 174.5219 -179.0721 -54.9333 162.0037 65.2719 81.4160 -69.6160 157.0042 -64.5966 -177.5726 179.9634 -179.9571
0.73506840 -145.6018 162.6941 58.7731 161.9779 -71.8743 172.6300 0.3404 -68.8428 144.7714 -163.3513 -75.6405 -87.1850 164.5136 -49.6863 -53.6676 -177.6137 -66.3402
0.75919270 -71.7647 160.7121 61.3875 160.0513 -71.4852 177.4050 0.8793 -75.6522 144.2721 -174.8303 -97.0544 -139.7822 152.9513 -65.6188 -175.7547 -179.8219 -179.5304
0.80072840 -139.2775 157.1080 -64.3643 -64.4852 -177.4764 -88.2606 1.0786 -144.1572 157.7277 -172.7758 -101.5017 -65.0169 158.0182 61.0569 -179.0367 -179.6213 -69.0589
0.83176130 -146.0176 164.8224 59.4789 162.8276 -71.5619 170.4478 0.8892 -74.9578 153.3090 -165.6630 -83.9867 -68.3880 155.3789 -57.9500 -60.1203 -174.9842 179.3355
0.85509740 -146.2825 163.4985 58.8895 160.9217 -70.6084 177.0237 -179.7925 -74.9352 141.1484 -179.9793 73.6811 -141.0352 152.4943 -65.9796 -173.9343 -65.1002 -177.9612
0.92868720 -139.1869 156.8413 -64.4018 -64.4683 -177.4999 -88.2673 1.0795 -145.8770 167.0989 62.9081 83.7003 -72.3404 156.2166 -65.0780 178.9567 65.6859 177.1636
0.98098440 -73.5070 156.2592 -171.2596 171.0514 179.5082 174.9434 -178.9925 -54.4027 161.3807 64.9434 80.7727 -68.0932 159.6224 66.7820 -179.2530 -179.8494 179.9729
1.00438620 -146.2815 164.5466 59.6641 161.8831 -71.0859 177.0494 1.0878 -81.1647 147.7157 -61.1017 -77.9363 -139.7561 156.6469 -65.6765 -175.7288 -179.8854 -179.6574
1.03234790 -143.8468 177.9446 68.2531 -179.3939 -66.2465 166.8201 1.5219 -58.3818 161.8996 66.5154 84.6497 -65.9434 145.0039 -171.9221 175.4971 179.7774 179.9814
1.06016280 -145.9931 164.9403 59.5915 163.0008 -71.4904 170.6474 -179.1119 -75.7288 153.3068 -165.7030 -84.0579 -67.6540 153.9125 -65.0201 178.8238 65.6617 177.1479
1.09612360 -146.0365 169.6037 62.2477 165.3310 177.1483 81.7051 -2.7879 -73.0215 166.9961 63.3083 79.1262 -70.6165 157.9216 -64.4507 -177.6872 -179.9724 179.9858
1.11658290 -146.4067 162.8047 58.5538 161.6408 -71.9262 179.6668 0.0562 -79.1452 147.6895 53.3220 35.5775 -139.7941 156.7677 -65.8924 -176.0711 -179.8993 -179.6483
1.13894920 -139.1861 156.8507 -64.4066 -64.4673 -177.4975 -88.2647 -178.9919 -145.9246 166.7816 62.1626 82.3973 -70.8782 159.7055 65.9890 177.0353 65.3968 177.4179
1.16210640 -143.7914 178.1371 68.3224 -179.2943 -66.2459 166.6792 1.4934 -58.2710 161.4380 66.2827 84.0993 -71.7299 157.8527 -58.2296 -60.2076 -175.0278 179.5829
1.20860580 -145.9443 164.8863 59.6759 163.2282 -71.3188 168.5166 1.3652 -76.6325 158.4217 -169.9389 70.4675 -65.8908 153.9782 -64.2343 -177.5923 179.9380 -179.8919
1.23149930 -143.1679 160.0598 45.0016 61.8121 56.7364 80.8843 -178.9262 -75.7921 163.3306 65.9618 80.4062 -70.4361 156.6733 -64.5764 -177.6138 179.9829 -179.9767
1.25816820 -145.8708 166.0318 59.5331 161.9521 -71.5232 166.1964 -178.5931 -76.5300 162.3556 64.8074 79.7789 -67.7813 159.9680 66.5661 -178.9391 176.7763 69.3489
1.28571860 -142.4574 158.0109 -172.1181 170.7668 178.9689 174.4403 0.9096 -54.9080 161.9785 65.3758 81.5377 -70.6358 158.1821 -58.3021 -60.2278 -175.0237 179.6118
1.31304340 -139.1898 156.8460 -64.4012 -64.4687 -177.4977 -88.2607 -178.9958 -145.9587 166.7307 62.1969 82.3013 -70.3998 159.0922 66.6231 -179.0167 176.8470 69.2867
1.33667540 -143.8026 178.1434 68.3284 -179.3026 -66.2085 166.7153 -178.4975 -58.3234 161.4414 66.2072 84.0267 -70.8422 156.7085 -64.2009 -174.0589 -64.8244 -177.5183
1.35871040 -145.9211 165.8669 59.5040 162.5307 -71.7329 169.2439 -179.2459 -75.0885 154.1272 58.4926 -98.9983 -75.4491 152.2221 -64.4535 -177.6280 179.9944 -179.9885
1.37951410 -139.1888 156.8523 -64.4025 -64.4688 -177.4975 -88.2623 -178.9944 -145.9569 166.6423 62.1857 82.2998 -70.5366 159.4156 67.3185 -179.7060 -176.1657 -69.3761
1.42743320 -143.8078 178.1557 68.3385 -179.2887 -66.2072 166.6920 -178.5004 -58.3125 161.4507 66.1870 84.0023 -70.5545 156.2847 -65.1093 178.9547 65.6962 177.1515
1.46427240 -143.1587 160.0062 45.4859 62.3676 56.9790 81.6295 -179.0861 -73.7638 153.6551 -164.4851 -84.8171 -67.9288 154.2484 -64.4241 -177.6602 179.9851 -179.9621
1.48523160 -145.9089 165.9287 59.8652 162.5268 -71.2726 166.5830 1.4889 -78.3527 162.5765 66.5743 82.5245 -66.5295 144.9660 -171.5933 176.1327 176.8438 69.5984
1.50681890 -146.4923 159.7270 57.9801 159.2713 -70.8124 178.3932 -179.5008 -69.8466 141.4558 -174.8531 -96.3421 -139.9173 154.7059 -67.8404 178.1675 -66.0354 -69.8723
1.52757970 -146.1949 163.9360 59.4989 162.3324 -70.3715 176.1282 -179.3952 -78.4151 147.0137 58.1793 -99.5261 -141.0822 156.7310 -65.8852 -173.4816 -64.9918 -177.9099
1.55785810 -142.4708 158.0225 -172.1059 170.7631 178.9990 174.4991 -179.0692 -54.9332 162.0213 65.2888 81.4300 -69.4689 156.6095 -65.1351 178.9589 65.7033 177.1455
1.61044570 -146.0171 164.9933 59.5376 162.7713 -71.5366 169.9331 -179.0264 -75.0611 153.4479 -165.5989 -84.0764 -68.1833 154.7895 -56.9633 -57.7769 -61.1232 -176.3826
1.64075500 -146.0020 165.1800 59.8275 163.1300 -71.3820 169.6618 -178.9296 -75.9356 153.3085 -165.6528 -84.2165 -63.8559 143.2183 -171.9557 176.3563 176.8466 69.5777
1.67434960 -146.0988 160.2056 59.3420 162.2394 -71.3099 174.2264 -179.3428 -70.4481 149.1892 -177.0338 70.4177 -137.5947 152.1491 -55.5290 -178.8054 -174.0137 70.2089
1.69578110 -143.1856 160.0467 44.9571 61.7820 56.7264 80.8970 -178.8970 -75.7108 163.7899 66.3252 81.0636 -65.3346 144.4645 -171.9532 175.6135 179.7730 -179.9997
1.72361170 -142.4605 158.1247 -172.0147 170.6367 179.1565 174.6271 0.9126 -54.8450 161.7006 64.7264 80.5156 -67.9297 159.5406 67.5124 -175.5900 -65.0900 -177.3229
1.74494510 -142.4503 158.1238 -172.0113 170.6468 179.1497 174.6433 0.9101 -54.8549 161.7043 64.7393 80.5793 -68.3485 159.8765 65.9862 177.0464 65.3960 177.4225
1.77326060 -145.8914 165.8607 59.5440 162.1137 -71.4980 166.8277 -178.6865 -77.2317 162.5132 65.6594 81.2280 -70.0319 156.5978 -64.9076 178.0297 63.0330 67.3604
1.80875460 -139.1778 156.8398 -64.3939 -64.4688 -177.5024 -88.2737 1.0792 -145.8749 167.1283 62.8805 83.7136 -72.2363 156.0458 -64.8455 178.2581 62.9912 67.1957
1.86571220 -144.5516 151.0571 -161.7637 -167.3474 -179.0596 -83.6631 4.9647 -69.6085 169.2439 61.5585 77.0331 -64.4150 161.9054 66.8804 -179.2243 -179.8760 179.9850
1.89551120 -146.1197 166.0117 58.6173 158.4785 -72.6845 167.7335 -178.2537 -72.6889 146.6358 -173.2060 -98.0622 -137.8235 152.3057 -69.8809 -68.9734 -173.0146 174.0588
1.92478540 -145.9396 164.9345 59.7267 163.2536 -71.2684 168.0966 -178.4799 -76.8101 159.0918 -169.7874 70.6594 -65.2106 153.8701 -63.7589 -174.3769 -64.9008 -177.6166
1.95111040 -145.6100 162.3665 58.7596 161.6817 -71.8522 172.7309 -179.6828 -70.1665 148.9555 -60.6518 -74.9593 -97.3673 157.2663 -50.3249 -54.0263 -174.1434 -63.7267
1.97238210 -143.8448 177.9765 68.2755 -179.3555 -66.2534 166.7456 -178.5045 -58.3728 162.0019 66.4967 84.7010 -65.5203 144.1019 -173.4309 65.0267 175.8191 -179.1074
2.00623380 -145.9898 165.1278 59.6003 162.5194 -71.6401 171.4736 0.6479 -77.4957 154.6189 -58.4444 113.4328 -74.1977 152.9280 -64.4750 -177.6280 179.9921 -179.9847
2.02949120 -73.4884 156.2349 -171.2645 171.0652 179.4960 174.9280 -178.9935 -54.3914 161.3089 64.9718 80.8023 -68.1693 159.5941 67.2731 -179.7049 -176.2125 -69.4090
2.04950520 -145.9720 164.8914 59.5917 163.0611 -71.4709 170.7459 -179.1082 -76.0171 154.0117 -165.7636 -84.7509 -67.9231 154.1340 -63.8513 -171.8983 -62.1551 -68.8488
2.09261250 -72.3832 153.4931 -173.0222 174.1411 174.7898 175.5685 179.4765 -54.5580 156.8660 50.8694 -107.7954 -70.2222 158.0435 66.8218 -179.2232 -179.8339 179.9636
2.11646990 -145.9077 166.0784 59.8842 162.3436 -71.2639 165.8942 -178.3927 -77.8083 162.4653 66.5233 82.5457 -66.2163 144.9532 -172.2816 62.3125 60.6342 176.0743
2.13983350 -144.7542 161.4708 63.8403 -179.9194 179.6883 -179.9825 179.9403 -71.6789 154.5856 -164.7889 -85.3790 -68.0537 154.6971 -64.3569 -177.6772 -179.9994 -179.9739
2.19192720 -145.9157 169.6432 63.0816 167.2919 177.8084 83.8207 -4.2711 -69.3950 156.4484 -165.4215 -86.4019 -68.8683 157.2636 -57.4089 -59.8794 -175.0661 179.3996
2.21954300 -74.4263 150.7629 -57.7769 -59.6380 -175.7132 179.5962 179.9314 -148.8193 167.5541 62.0956 84.2541 -72.2776 156.6423 -64.5248 -177.5893 179.9768 -179.9653
2.24278230 -145.9058 165.8328 59.8704 162.6504 -71.2509 167.1302 -178.5837 -78.7693 162.6444 66.5925 82.5505 -66.9870 145.4681 -172.0993 171.0446 61.5492 67.9881
2.27680270 -145.9354 164.8717 59.6661 163.2383 -71.3337 168.7381 -178.6359 -76.5827 158.0969 -169.7907 70.7280 -66.2243 153.9051 -65.0949 -177.3477 176.0554 69.2152
2.30417500 -127.9654 156.5578 -60.8995 -63.7473 -176.6855 -178.0728 -0.2166 -145.9737 167.0793 62.9008 83.7473 -72.4984 156.6135 -64.5216 -177.5838 179.9739 -179.9624
2.32935760 -144.6742 168.4849 64.1829 178.3989 -66.6885 -88.3472 0.0141 -67.4025 163.2700 66.3173 82.7286 -71.6837 156.5208 -64.5184 -177.6100 179.9865 -179.9771
2.35238790 -146.1895 160.9824 58.2126 159.6025 -71.0469 174.3346 0.7687 -70.1364 144.7675 62.5084 87.1811 -141.0058 156.9692 -68.7401 178.0917 -67.1638 -70.5252
2.37519160 -145.9097 165.8754 59.4927 162.5185 -71.7490 169.2286 0.8174 -74.9574 154.0585 58.4452 -98.9840 -75.4011 152.1568 -64.8407 -177.3031 176.5476 69.3096
2.41488990 -69.1285 142.1300 -172.1434 176.0187 178.8775 86.1698 179.4306 -144.7097 166.8895 62.3960 82.3357 -70.7510 159.4333 66.7957 -179.2909 -179.8382 179.9581
2.44005060 -146.1401 164.7071 58.9887 160.2889 -71.7042 173.8030 -178.7410 -77.9689 154.6105 -58.2229 113.5686 -133.2368 157.0419 -64.4175 -66.4165 -177.6037 70.6562
2.46651520 -143.1604 159.4723 45.0761 62.1431 57.0012 81.8839 -178.8859 -75.8115 159.5948 -168.7305 69.4145 -66.0896 152.6431 -64.2331 -177.6088 179.9363 -179.8859
2.50333580 -145.1243 164.9779 59.7556 162.4715 -71.5917 169.1650 0.8901 -74.4638 154.2535 63.0239 -98.2861 -102.5241 156.2991 -75.4628 66.8022 173.4352 179.0887
2.52681600 -74.0685 150.5341 -58.1344 -59.8822 -176.6065 86.4906 179.4525 -148.7647 167.5838 62.0960 84.2307 -72.2547 156.6155 -64.5210 -177.5952 179.9797 -179.9680
2.55116100 -127.9914 156.5561 -60.9086 -63.7567 -176.6789 -178.0991 179.8482 -146.0590 166.7058 62.1810 82.3652 -70.5149 159.4612 66.7903 -179.2904 -179.8406 179.9612
2.58274340 -143.8249 178.0227 68.3046 -179.3094 -66.2442 166.7381 1.5063 -58.3538 161.9985 66.4068 84.6598 -65.7315 144.7178 -172.4758 62.0521 60.4961 176.2758
2.61102040 -145.6880 163.4496 60.2680 162.6528 -71.1085 173.0336 -179.0759 -80.4838 158.9148 -58.1349 113.5406 -127.7388 155.6555 -63.6078 90.7312 179.8364 173.7004
2.63875940 -142.4261 158.0486 -172.1783 170.8770 178.7730 174.3152 -179.0879 -54.9933 161.6432 65.8264 82.3002 -71.7940 156.9863 -81.2352 64.8699 173.4535 -179.9796
2.65957550 -72.0884 153.7543 -155.5368 -159.6910 72.0126 -171.1355 178.7531 -65.0555 164.6904 62.5707 77.7174 -66.5283 158.6621 66.3766 -178.8623 176.7700 69.3382
2.68653910 -75.5500 154.5765 -64.2539 -177.8031 -178.6969 -86.1674 -179.5679 -74.4935 164.9230 64.2739 78.8567 -69.1545 159.6903 66.7703 -179.2684 -179.8463 179.9675
2.71606810 -70.1956 142.3507 -173.5042 64.2418 177.7970 -176.2493 179.1032 -72.3092 165.2727 63.4783 77.7450 -68.0391 159.8667 66.7640 -179.2576 -179.8475 179.9689
2.73816950 -73.9746 150.8782 -59.2642 -61.1930 -174.5724 -85.8870 -179.7187 -148.8186 167.1525 61.4338 82.9757 -70.3701 159.4564 66.7818 -179.2885 -179.8415 179.9619
2.76931600 -145.9064 165.9427 59.8849 162.5209 -71.2340 166.5056 1.5565 -78.2396 162.5265 66.6091 82.6728 -66.6582 144.8170 -172.0237 61.6913 57.5634 66.5001
2.79291810 -145.9640 165.5629 59.8773 162.9117 -71.5085 171.5963 -179.3277 -79.0059 154.5641 -60.5065 -76.1818 -74.7140 152.9089 -64.1117 -174.0126 -64.7874 -177.5556
2.82275980 -146.1119 165.7181 60.2476 163.6536 -71.0196 171.5673 0.6605 -75.2683 151.1215 60.0163 -99.0623 -135.5646 155.9561 -64.2688 -65.0234 -61.2329 -66.5593
2.84729230 -145.9953 165.1521 59.6157 162.5071 -71.6278 171.4054 -179.3500 -77.5372 154.5681 -58.4495 113.4326 -74.1364 152.4881 -65.0779 178.8468 65.6226 177.2044
2.87065870 -146.0223 164.6436 59.3569 162.7440 -71.6294 170.7479 -179.2043 -74.6723 153.0763 -164.9352 -83.7918 -69.6249 154.0402 -79.3825 65.3896 169.2055 67.6685
2.91143450 -142.8740 148.5459 -169.2755 176.7870 -68.0442 174.4082 0.1051 -69.6944 164.6361 64.0100 78.9520 -68.6310 159.6726 66.7663 -179.2676 -179.8422 179.9638
2.93412490 -144.7321 162.5343 63.5599 178.0841 67.1395 -174.5660 -0.1349 -73.4157 165.1959 65.0445 80.3427 -71.9737 157.9362 -58.3154 -60.3933 -175.0059 179.4906
2.95534700 -144.6671 168.8213 64.1824 178.2123 -66.8466 -88.6140 0.0067 -66.9857 163.1997 66.5813 83.1233 -72.6591 157.5113 -58.1380 -60.2725 -175.0265 179.5020
2.98028630 -143.2263 159.5099 46.3163 63.8192 57.5364 84.3793 -179.0690 -75.8022 149.2472 57.9705 -102.5225 -139.1001 156.1271 -65.4983 -178.6934 66.2665 177.4713
3.00232490 -133.3461 155.7988 -64.6008 -176.5897 -179.9280 179.4527 0.0101 -146.1728 167.4319 63.3231 84.4952 -67.8990 145.2531 -171.9034 172.4243 64.5071 177.5070
3.02633780 -68.8963 141.5256 -175.4279 64.2874 178.9477 -179.7180 -179.6417 -144.0637 168.0415 63.0796 84.1008 -67.7726 144.9464 -172.0081 175.5825 179.7456 -179.9841
3.05436920 -69.1907 142.2287 -171.9504 175.9095 179.9870 -179.7525 -179.9059 -144.6532 167.9619 63.2836 84.3487 -68.1208 145.2300 -171.9293 172.4699 64.5223 177.4975
3.07790270 -145.9567 165.5423 59.8438 162.8949 -71.5415 171.4870 0.6813 -78.6937 154.5730 -60.5450 -76.4664 -74.2238 152.8509 -64.9716 -177.2702 176.4577 69.3048
3.09948740 -145.9365 169.2604 62.6467 166.4464 177.7382 82.9267 -3.7973 -71.9261 163.4517 -169.4905 67.8569 -66.0565 156.5269 -57.5169 -60.0937 -175.0244 179.4461
3.11969240 -132.8340 155.5448 -64.5045 -178.1524 68.2680 -173.2601 0.0563 -145.9087 167.1669 62.9544 83.7944 -72.6579 156.6133 -64.1433 -174.1003 -64.8203 -177.5295
3.15068590 -146.1511 166.0091 60.4923 163.4456 -71.2408 172.7106 0.2440 -76.6706 149.1523 -60.8261 -76.3619 -134.5866 155.7753 -64.2642 -65.1461 -61.2597 -66.5277
3.17474300 -142.9385 159.1273 45.8707 62.5868 57.5685 84.5847 -179.8177 -70.1583 143.6053 -59.6262 -72.1235 -138.9618 156.7225 -68.9822 176.9323 -67.0344 -70.5044
3.19735440 -72.6247 162.3271 61.4036 159.4659 -71.8216 168.7690 -178.6014 -74.7294 153.8992 64.3602 87.5328 -137.4717 156.8468 -67.3490 -178.7548 -179.1228 -72.6266
3.21789270 -144.7953 161.7337 63.6871 -178.8053 -66.2748 -86.7172 -179.2704 -70.7337 154.1937 -164.7695 -85.0337 -68.4004 155.4201 -57.8057 -60.0782 -175.0545 179.4170
3.24321980 -143.1311 160.6636 46.0851 62.5501 56.9256 81.4670 -179.2958 -76.0623 154.7382 -59.0332 -71.7353 -75.1289 153.6865 -64.4808 -177.5798 179.9696 -179.9610
3.28300360 -145.9528 169.4144 63.1223 167.1278 177.7457 82.8452 176.4784 -71.5483 159.6597 -57.8407 114.6018 -74.1020 156.3868 -64.3409 -177.6748 -179.9699 179.9865
3.30464380 -74.3969 151.1181 -58.6435 -55.3304 -60.1737 170.1622 -0.0122 -148.5578 167.7152 61.8896 84.3132 -72.1675 156.5543 -64.9836 -177.3284 176.4731 69.2389
3.33812950 -145.5598 163.5154 65.5936 179.3582 -177.7051 -86.2667 -178.3289 -68.6835 141.7735 -179.8742 72.8708 -138.0848 151.3917 -63.6418 -177.5017 -178.3407 179.3191
3.35924620 -146.1399 164.8299 59.9289 162.3695 -70.2629 172.9006 -178.6939 -80.4214 148.1007 61.3609 85.9808 -140.2696 156.0139 -67.2006 179.0364 61.7521 67.0909
3.38102360 -146.0823 163.3392 58.3065 161.3959 -72.2330 177.6765 179.2463 -79.3644 152.2977 53.9565 35.0707 -74.2290 153.3276 -64.8147 -177.2773 176.6011 69.3685
3.41192100 -145.3761 161.8105 63.6093 178.4820 64.2730 82.7297 179.8397 -71.6576 154.6381 -164.7812 -85.3898 -68.0822 154.3481 -64.9627 178.8726 65.6614 177.1543
3.43219850 -69.0595 142.2449 -172.5102 175.4725 -179.5020 -87.0314 -179.6923 -144.6419 166.9902 62.3471 82.3504 -70.6327 159.0496 66.6209 -179.0335 176.8284 69.2816
3.45674070 -77.4138 159.7569 -70.3125 -83.6230 73.2804 -109.8584 179.2192 -138.9361 168.0078 59.7484 80.7597 -69.0221 159.6868 67.5100 -175.6087 -65.1001 -177.3160
3.48014580 -144.7350 162.1321 63.6427 179.9406 179.5006 -179.5468 179.8682 -73.8311 165.8437 65.2565 80.8713 -65.7242 144.3541 -173.5218 65.0748 175.8008 -179.0354
3.50063670 -144.7555 161.9909 63.7022 179.9003 179.6378 -179.6290 179.9244 -74.0928 165.6949 65.3362 80.9125 -66.3604 145.2004 -171.9529 175.0993 -177.0783 -69.6897
3.52095930 -145.3037 157.0937 -154.9340 -159.0630 71.1058 -171.6850 178.4169 -66.5251 163.9107 64.1410 79.9640 -64.3351 146.8441 -171.5991 62.4076 60.7439 176.0795
3.54331760 -144.7980 160.9084 63.3320 -178.9628 -66.6125 -86.9017 0.4672 -73.5264 160.4966 -169.0267 68.7777 -66.2839 153.3182 -64.1628 -177.6216 179.9481 -179.8926
3.57596730 -146.1064 163.7196 58.6863 161.9419 -72.2006 175.5771 -0.4519 -79.4266 152.2662 54.0811 33.9803 -70.3167 141.0531 -171.7295 178.9250 -66.2558 -177.1742
3.59872580 -128.3089 157.0281 -63.0667 -60.8520 -61.6637 168.7569 -0.0494 -145.6481 167.5551 63.2078 84.4698 -67.9260 145.3431 -171.8982 172.3890 64.4961 177.5120
3.62407130 -75.7765 155.8721 -64.5642 -178.6940 68.0663 -172.9533 -179.9103 -72.8981 164.7055 64.2804 79.1500 -69.0564 159.6315 67.5054 -175.5991 -65.0961 -177.3182
3.65868330 -145.9160 169.2136 62.6131 166.4385 177.5141 81.0192 177.3273 -73.1458 164.3242 -169.2082 67.8984 -61.9145 145.6540 -172.2223 172.5775 64.4562 177.4659
3.68060400 -145.0586 172.3142 61.7217 171.2727 -74.0848 -108.5615 -0.0649 -60.1808 156.1921 54.4383 -101.6361 -73.4798 153.3818 -64.5184 -177.9048 -176.9000 -69.1610
3.70627540 -144.3617 160.3332 63.4998 -179.5323 -179.3666 -86.1486 0.5226 -146.0656 167.5851 63.3281 84.5854 -67.4840 144.0243 -173.6762 64.9745 175.9001 -179.1726
3.72658910 -144.4830 162.2437 64.1340 -179.0642 -64.9120 -83.1717 0.4943 -144.9839 167.5780 63.2677 84.2608 -67.7740 145.2289 -171.9472 172.5490 64.5683 177.4630
3.75151960 -144.7353 162.5080 63.6084 178.2011 67.1775 -174.5795 179.9327 -73.7707 165.7302 65.3349 80.9796 -65.9949 144.4483 -173.4096 65.0175 175.8150 -179.0934
3.77317840 -145.9961 165.2051 59.6224 162.4537 -71.6381 171.0499 -179.3085 -77.4123 154.7835 -58.4258 113.4755 -73.5474 152.1918 -64.9598 177.9143 62.8509 67.3165
3.79883440 -143.4290 160.0790 46.2370 63.0011 56.8549 80.7830 -178.6978 -74.9325 149.8212 -59.4005 -72.3115 -137.8759 156.3449 -68.8188 -179.3125 179.3577 -73.9253
3.81945080 -141.9142 157.3336 64.6087 97.4888 67.3816 -115.4593 -7.1772 -68.4676 157.9970 72.2667 85.8168 -74.2719 155.7845 -64.9415 -177.2846 176.4630 69.2693
3.84111770 -145.9774 165.1312 59.5999 162.5151 -71.6372 171.6210 -179.3942 -77.5523 154.4914 -58.3140 113.4566 -75.6819 153.0645 -63.9104 -171.5748 -61.9725 -68.7411
3.87150130 -145.6238 162.6710 58.4561 160.1630 -72.2887 171.2459 0.3030 -70.1048 153.9206 -58.0369 114.4626 -105.6010 155.4197 -62.6373 89.3027 175.6165 69.6516
3.89212980 -76.4499 166.6067 61.7370 72.0568 169.3107 -174.2649 179.1072 -70.0104 158.9894 -168.4488 69.2990 -64.9292 153.3325 -64.2121 -178.0510 -176.9299 -69.2009
3.91787290 -146.1593 163.3614 58.4816 161.4460 -72.0586 169.6599 0.8286 -69.6568 153.8701 -170.1686 72.7044 -70.0451 156.9621 -54.1976 -59.2733 87.5024 175.3288
3.93903970 -70.8806 144.9944 -169.3785 177.5938 -67.9643 174.2610 -179.9831 -70.0046 164.4164 64.2081 79.0284 -68.7441 159.6400 67.2779 -179.6897 -176.1838 -69.3886
3.96402430 -69.3036 141.6476 -171.8052 178.0027 -65.0790 -83.6466 -179.6004 -144.7136 167.7203 63.5330 84.4519 -68.1277 144.8838 -171.9412 175.1789 -177.0433 -69.6437
3.98499940 -143.1272 160.6617 46.1069 62.5725 56.9323 81.4995 -179.2916 -76.1305 154.6520 -58.9775 -71.6328 -75.6168 153.7323 -64.0629 -173.9832 -64.7650 -177.5702
4.01019900 -144.8223 161.3534 63.5431 -178.8941 -66.4347 -86.7023 -179.2259 -71.2383 153.7371 -164.4609 -84.6605 -69.5013 155.9704 -57.1973 -59.7278 -177.9110 69.8984
4.03758760 -146.0332 165.4028 59.8455 162.8531 -71.4916 171.4893 -179.3219 -77.9024 152.7526 -60.6918 -76.2608 -80.0606 154.2438 -56.5747 -56.9540 -58.5988 -67.1199
4.07172430 -143.1364 160.6697 46.1045 62.5570 56.9080 81.4367 -179.2868 -76.1062 154.7383 -59.0280 -71.6435 -75.0263 153.2537 -65.0679 178.8973 65.6308 177.2067
4.10692080 -144.7189 162.3246 63.6359 179.8982 179.4939 -179.6414 179.8732 -73.5476 165.9285 65.0888 80.7075 -65.7030 144.9047 -172.5413 62.2563 60.6841 176.1217
4.13166190 -141.8285 170.4473 58.4756 71.5427 169.2296 -172.5098 178.7583 -68.5388 156.9169 -168.6149 70.5842 -62.1215 142.9257 -172.1534 175.3420 -177.0628 -69.7198
4.16467850 -146.0608 169.7953 62.7348 166.3262 176.8578 82.1335 -3.4104 -68.6466 156.5627 55.1329 35.2133 -72.0494 156.8980 -64.7702 -177.2951 176.5946 69.3664
4.19708910 -71.8917 160.8779 61.5328 159.9382 -70.5208 177.0006 0.2690 -74.9128 141.3424 -175.6626 -96.4822 -140.7466 153.1525 -66.2581 -172.0479 -67.2634 91.2920
4.22744880 -144.6645 163.5140 65.6494 -176.4808 -64.0456 -85.1533 1.6321 -68.2854 152.8893 55.9161 30.8334 -73.6673 153.9226 -64.4596 -177.6283 179.9975 -179.9904
4.25032550 -145.0472 161.8972 63.8892 -179.0637 -66.2999 -86.7470 -0.2762 -71.4233 152.2645 -59.9958 -73.1662 -133.8293 156.5353 -63.4369 -177.0494 -179.0617 179.7090
4.28324950 -133.8723 156.0154 -64.7915 -176.4536 179.0465 85.8807 179.6853 -70.8026 145.2365 -173.6938 -97.1840 -136.6785 151.9643 -65.3136 -174.2672 -65.3271 -177.6468
4.30368630 -146.1880 165.1146 59.6391 163.0671 -71.2798 170.2487 0.9371 -75.5681 152.4482 61.6373 -98.4787 -108.7880 155.8469 -84.0285 65.3904 56.6767 67.1279
4.32687650 -141.9165 170.1878 58.9285 72.3372 169.6273 -173.1545 179.0698 -68.3978 152.9982 -58.5786 -69.8129 -73.8505 154.3196 -65.0890 178.8037 65.6095 177.2074
4.34722220 -69.9484 142.6743 -177.3643 64.2407 -170.9015 -86.8549 -179.3177 -67.1073 157.6744 52.6011 -113.4209 -70.6609 157.6078 67.6585 -174.1211 -62.3766 -68.0438
4.37543510 -69.1274 142.1081 -172.5378 175.4638 -179.5232 -87.1102 -179.6573 -144.9440 167.7775 63.3864 84.4366 -68.0721 145.1881 -172.2477 171.3312 61.5863 67.8495
4.39746910 -143.9614 159.4737 63.9953 178.4620 67.1828 -174.5415 179.9258 -68.4828 153.4736 -57.6465 114.7585 -135.8425 157.1202 -57.9491 -179.7974 -177.1636 68.0066
4.43090190 -72.2124 158.2534 67.2533 177.9316 67.0405 -174.1232 -0.1413 -70.8891 141.9830 -175.1045 -96.2104 -138.3912 152.9276 -65.3215 -174.4821 -65.4849 -177.8064
4.46146910 -146.1006 170.1493 63.2967 166.9150 177.8222 85.9377 174.4223 -68.7039 155.8154 -60.0024 -73.2142 -130.2920 157.0326 -63.6460 -179.6838 -176.5480 -71.4369
4.48331990 -69.9118 142.6667 -177.3526 64.2484 -170.8878 -86.8311 -179.3211 -67.1397 157.7584 52.6058 -113.3913 -71.8861 158.3809 65.2610 173.7295 61.9096 68.4898
4.50495140 -71.9525 158.5194 66.9761 179.8940 179.1055 178.1683 179.7402 -69.9925 145.3418 -173.7963 -97.3193 -135.8689 151.5711 -65.8522 179.4955 65.4970 177.8083
4.53572250 -144.0903 159.2665 63.7558 -179.3632 -66.3487 -85.8936 -179.6890 -68.7436 153.1760 -57.7219 114.7554 -135.6362 157.3319 -57.7347 -179.8880 -176.9791 68.0258
4.57705650 -70.2722 142.4591 -170.0131 176.5135 -179.1822 -178.1629 -179.8142 -69.8248 153.3781 55.6169 35.7577 -70.1762 158.3508 66.8670 -179.2292 -179.8369 179.9648
4.60253100 -69.0426 142.5602 -171.5749 174.1690 64.2115 83.9824 179.6722 -144.1491 167.5618 62.1195 82.4332 -71.4822 159.5850 65.3214 173.6624 62.0611 68.6177
4.62993200 -70.7413 159.1564 59.5229 157.1477 -71.3664 179.4347 -0.0689 -68.2235 136.4903 -176.2578 -96.0106 -140.9410 154.1717 -71.4370 177.1858 -99.7195 62.1700
4.65472690 -73.5025 156.2712 -171.2548 171.0325 179.5179 174.9149 -178.9875 -54.4113 161.4457 64.9274 80.7849 -67.8141 159.1352 68.4328 -172.4704 -65.2711 92.3373
4.67658040 -146.1098 163.3765 58.6054 160.9990 -71.9751 171.6277 0.4952 -71.0913 152.2905 -58.1848 113.9201 -76.6879 155.1345 -56.2107 -59.0622 87.3279 71.1183
4.69821450 -143.9072 153.5805 76.2087 -64.2942 85.5803 -179.8291 178.5980 -76.7499 146.3233 -58.4960 113.3206 -137.8217 156.0702 -66.7240 -174.1798 177.7251 -178.3508
4.73567870 -146.5433 162.3309 58.4272 161.5759 -71.6067 179.8870 -0.2695 -77.9183 146.9241 53.1360 35.5320 -107.0442 155.2273 -82.0287 65.2543 173.2760 -70.6166
4.76600140 -142.4288 149.2573 -169.5302 177.0492 -65.6979 -83.3222 -179.6232 -68.2698 163.9568 65.6435 81.9673 -73.3424 157.0722 -81.0388 64.8683 173.4085 179.9838
4.78721330 -144.6892 158.9596 63.4785 -179.7847 -66.8698 -86.3552 -0.3500 -68.4570 143.4580 -58.2604 114.1747 -138.0348 156.6880 -69.7768 176.6077 -67.9600 -70.5320
4.80776490 -145.0631 161.1264 63.6621 -179.0600 -66.7807 -87.3116 -0.1872 -73.0995 149.2397 -60.3347 -74.2252 -136.1747 156.4425 -64.7357 -174.1207 -65.1838 -177.7207
4.82814250 -145.4402 160.2160 -151.9745 -154.5591 70.5443 178.4668 179.5327 -64.5685 158.0945 66.7127 82.6368 -72.3206 158.8454 -84.7940 61.1321 -89.3031 -177.4311
4.85469040 -145.5766 161.5708 63.7297 178.2737 64.0450 82.8214 179.8417 -71.6918 151.5687 -58.0667 114.1296 -135.5115 156.2947 -64.6347 -173.8350 -65.0413 -177.7494
4.88014490 -144.6174 163.9779 66.2024 -175.7028 -63.4253 -85.1641 -177.7027 -67.1656 152.4320 55.8309 30.8809 -75.2464 155.1282 -57.6184 -59.9811 -175.0902 179.3559
4.90308410 -144.2580 163.8457 65.0731 -177.3238 -64.2672 -84.6541 -179.3536 -141.3658 168.8572 62.1737 82.5161 -70.8837 154.3944 -78.4525 68.7290 172.1073 -178.6563
4.92817500 -142.6100 147.6032 -170.6492 176.9951 -67.7295 108.4134 179.5096 -66.5467 152.5920 54.6301 34.4492 -73.8290 154.2181 -64.4695 -177.5919 179.9786 -179.9710
4.96368110 -144.8712 162.0583 63.6510 179.7469 179.4129 179.7911 179.8756 -72.2925 159.8183 64.8725 86.4122 -132.5805 156.5186 -64.9591 -179.9994 65.8585 177.3799
4.99403200 -144.7855 161.9970 63.8421 -178.8858 -66.1196 -86.1802 -179.4227 -70.6950 155.0036 -57.8089 114.4851 -75.2512 155.2034 -57.6606 -60.0959 -175.0744 179.3442
5.02713860 -70.8345 144.7431 -169.7868 177.9751 -64.7093 -83.4749 -179.6079 -66.5888 153.3095 55.0014 35.6353 -70.2734 158.2732 66.8665 -179.2375 -179.8316 179.9596
5.05129540 -146.7401 161.5727 57.3573 158.2167 -71.1120 179.4151 0.0741 -70.2634 137.8685 -58.7661 113.6784 -141.0910 156.4836 -71.2235 177.6014 -99.2534 62.9640
5.07351200 -133.8535 156.0260 -64.2875 -176.4759 -178.4904 -85.9214 -179.6223 -71.4877 154.0829 -57.6815 114.7435 -133.7866 156.3573 -64.6175 -177.2292 -176.9855 -69.6992
5.09407180 -144.7679 163.1604 64.2703 -179.8971 179.7896 -179.5463 -0.0533 -68.5014 153.8788 55.8125 29.9512 -69.6700 140.9904 -171.8781 178.9293 -66.2579 -177.1778
5.11815870 -144.7934 161.6543 63.8247 179.8300 -179.4744 -86.3142 -179.4884 -71.1656 153.6818 -163.6945 -84.5986 -70.9330 154.8995 -80.6715 65.1011 175.5100 -70.5004
5.13848670 -143.0791 146.4273 -173.8683 64.1528 178.9991 -178.2316 -179.7056 -143.0752 168.3791 62.8345 83.8552 -67.3424 144.1197 -171.5215 179.4483 -62.9875 -66.6679
5.16929380 -145.3554 162.0956 63.7807 178.5561 64.3011 82.7495 179.8343 -73.4132 155.6850 -59.7244 -72.8846 -75.1489 154.2702 -64.0391 -173.9801 -64.7666 -177.5719
5.22085050 -144.7382 163.3121 64.0210 178.3696 67.1806 -174.8961 179.9316 -68.5710 153.4489 55.4923 31.1883 -74.0817 154.1025 -64.8789 -177.3207 176.5220 69.2537
5.25310690 -145.8957 166.1463 59.8342 162.1149 -71.3032 165.6800 -178.3895 -77.4085 162.3547 66.3195 82.6558 -66.0105 145.2187 -171.9552 62.6285 69.0421 -89.6251
5.28472460 -144.7513 162.6206 63.9189 179.8510 179.6862 -179.9195 179.9549 -71.5616 157.1511 57.1065 -102.6853 -77.8881 153.8426 -63.8376 -171.7925 -61.9855 -68.6019
5.31444870 -145.9025 165.9281 59.5497 161.9616 -71.4840 166.4206 -178.6183 -76.9431 162.4263 66.0922 81.7832 -71.1746 156.3031 -55.4168 -61.1819 -87.0038 74.7822
5.33625990 -145.0501 167.9848 68.1012 178.8878 -176.8249 177.5785 -179.7106 -118.8539 141.7945 -60.7104 -81.5419 -134.8631 155.5391 -64.1052 -64.1144 -62.5230 -177.9447
5.36227210 -127.8727 147.7971 -74.4407 -90.7424 60.8588 -101.9785 -2.6774 -149.2940 165.5072 62.3776 84.6677 -71.2626 156.0834 -64.9174 178.1196 62.9676 67.2639
5.38996510 -145.9205 169.4711 63.0604 167.3127 177.7876 82.9120 -3.6349 -70.5997 157.3005 -165.1314 -87.0913 -68.8307 155.8790 -65.6509 175.9030 65.5690 -93.6689
5.41047540 -69.3945 136.9415 -78.4652 71.6629 63.1190 81.7659 -0.6269 -152.1284 159.1663 57.4067 -86.4271 -77.4737 152.9400 -64.0298 -174.0769 -64.8002 -177.5540
5.44636060 -70.7792 158.8430 46.1690 60.5218 -83.1348 -83.9986 178.8196 -75.5294 147.0490 -173.8716 -98.2335 -137.2595 150.0291 -68.1599 -173.9041 177.1951 -178.6989
5.47062480 -142.5218 157.6431 -172.6616 171.1584 178.2977 173.7526 -179.1357 -54.1987 159.4170 66.8292 83.0374 -73.5453 159.1293 -82.2688 62.7995 -89.1809 -72.5592
5.49877170 -69.4017 136.9338 -78.4462 71.6711 63.1077 81.7651 -0.6243 -152.1230 159.1257 57.4051 -86.4093 -77.0802 152.5267 -64.9826 178.9760 65.6540 177.1985
5.52201240 -145.2682 161.5488 63.7751 -179.2736 -66.4278 -87.5212 -0.6356 -67.4778 150.0884 -59.9387 -72.3027 -117.5286 157.6211 -54.1028 -61.1376 178.6200 69.1026
5.54674500 -145.7824 161.1336 63.0757 177.7297 63.4387 83.1538 179.9143 -67.8653 151.5193 -59.8970 -72.2788 -119.6041 157.2794 -54.8104 -61.9088 178.2456 69.1180
5.59414730 -133.5797 156.2458 -64.5073 -176.5246 179.2971 85.8395 179.7014 -143.8918 145.4139 179.4333 71.9450 -137.3755 148.7298 -65.2481 -179.6517 63.2359 66.8511
5.61708300 -143.3019 159.8807 46.7855 63.7275 57.3236 84.4195 -179.7363 -74.7698 145.3980 -57.8234 113.7755 -139.5396 156.2238 -65.8800 -171.7225 -67.2183 91.1927
5.64436470 -142.3171 167.9759 60.2012 75.3216 171.4201 -173.2353 179.4386 -71.8807 148.6177 54.9129 34.5695 -111.8525 154.8100 -82.9723 67.9142 56.1137 66.6529
5.67571220 -144.7461 161.9679 63.7096 179.8869 179.6717 -179.7219 179.9472 -74.0740 165.1936 65.0582 80.3301 -71.3412 156.7777 -63.8192 -171.5112 -66.4403 91.4243
5.69851590 -144.9232 163.0510 64.4406 178.9053 67.4859 -108.3735 0.4163 -68.9074 153.4304 55.5884 31.6533 -74.0210 154.1245 -64.8886 -177.3167 176.5156 69.2538
5.73976240 -143.1249 148.4878 -168.3608 -178.9950 -179.0600 -83.0849 -177.0017 -66.0876 151.6333 54.0293 36.4234 -77.3269 154.6921 -56.6352 -56.9976 -58.5875 -67.1331
5.78375180 -71.5619 148.8442 -170.5314 174.5541 177.2372 84.1968 179.5223 -65.7625 164.3780 63.0218 78.6942 -71.0298 166.2811 56.3966 68.4714 173.1256 -71.0540
5.81162210 -143.8222 178.0966 68.2888 -179.3717 -66.2738 166.6678 -178.5201 -58.3630 161.5889 66.4426 84.3948 -71.4065 155.7482 -54.9032 -59.9606 -84.7158 76.6316
5.83173910 -145.9959 165.1738 59.6325 162.4989 -71.6181 171.3608 -179.3408 -77.5583 154.4518 -58.4471 113.4273 -74.3441 152.0454 -65.8919 175.9421 65.4105 -93.4530
5.85224710 -78.6455 169.7254 -141.3903 -170.0674 72.4863 -107.7469 -179.6635 -60.7135 160.1448 67.8529 84.3245 -71.2175 159.2516 67.3007 -179.7445 -176.2103 -69.4220
5.89165130 -133.8810 155.9648 -64.2221 -176.5253 -178.4618 -85.9098 -179.6233 -72.4705 153.8143 -57.7665 114.5916 -132.9744 155.6595 -64.8381 179.5470 63.1037 66.9995
5.91266300 -143.1023 146.3633 -174.1822 64.0449 179.0305 -178.7073 -179.6825 -140.0185 159.4099 58.6613 -93.9382 -72.9528 139.8932 -171.9081 179.1082 -66.2002 -177.1787
5.94115950 -144.7777 163.2651 64.1957 -179.8762 179.6496 -179.6005 -0.0917 -67.7138 152.6405 55.4592 30.9379 -76.9294 154.6050 -56.7922 -57.1724 -58.5862 -67.0597
5.96297310 -143.2380 158.6933 52.8732 88.3232 -82.2253 -168.6028 -178.1924 -83.1054 164.2766 64.4335 79.3055 -67.7731 155.8150 -63.9558 -176.8934 177.5484 70.4622
5.98907900 -128.5684 156.9724 -60.9858 -63.8685 -176.7663 -177.9584 -0.2303 -144.3593 150.7097 -174.8579 -99.9993 -144.3086 140.8107 -173.2028 171.8588 61.5436 67.6847
6.01230220 -143.2744 159.8365 46.8813 63.9234 57.4410 84.7422 -179.6425 -75.6225 145.7715 -57.8792 113.7070 -137.9013 155.5400 -65.8260 178.5995 65.3632 -94.4736
6.03470000 -143.4969 162.2756 48.3645 63.8792 172.4898 -89.5220 -179.8447 -72.8709 159.0796 77.3667 87.6840 -96.0571 165.6370 -87.8498 59.0339 61.3721 177.8333
6.06008310 -69.2267 142.0670 -171.9600 175.9580 -179.9992 -179.7288 -179.9033 -144.9737 168.3521 63.7796 85.2010 -66.9314 139.8507 -173.7857 -91.7577 -172.4763 -68.6654
6.08283760 -143.2154 160.1504 47.1530 64.2154 57.4679 84.7436 -179.6501 -76.8033 146.0071 -59.8756 -73.5463 -137.7502 155.5071 -65.7396 178.6144 65.3818 -94.4762
6.10327650 -143.1357 164.2480 50.9319 66.5053 172.4850 -88.7169 -179.7147 -75.9101 153.6702 -59.7203 -73.2238 -74.9600 154.2843 -64.4256 -177.6153 179.9974 -179.9868
6.13938680 -69.1719 142.2121 -171.9792 175.9830 179.0001 86.1876 179.4082 -144.5783 167.0550 62.3330 82.4009 -71.1027 159.6833 65.2017 174.1368 66.0152 -92.2207
6.17494720 -144.3837 170.0653 48.9021 62.7274 -99.6344 160.1617 172.1412 -73.8697 166.6950 64.5583 79.9488 -71.0847 156.4656 -65.1983 178.5852 65.5094 177.2468
6.19656650 -72.0345 148.7310 -162.4458 68.1798 -89.9629 -87.6630 -176.1737 -145.1217 169.2179 61.7593 86.6446 -67.6878 144.0663 -171.5139 179.3786 -62.9935 -66.6358
6.22371020 -142.0773 156.3208 55.4213 80.8297 67.3801 167.1418 -179.0703 -75.3756 152.2742 -164.8458 -84.1726 -62.1991 143.8259 -172.1205 176.3376 176.7641 69.6103
6.27259800 -145.3785 163.5222 63.8304 178.3027 64.1027 82.7087 179.8448 -68.3245 154.3012 55.8539 29.8557 -68.8615 140.7406 -173.4915 62.4290 60.6767 176.1023
6.29319970 -132.8212 155.3507 -64.5312 -178.2461 68.2226 -173.1542 -179.8764 -146.2970 167.7657 63.6313 85.0405 -67.0374 141.6372 -173.4753 -92.6360 -67.6116 -176.6367
6.31641060 -73.2709 143.3808 -172.5329 174.9513 -179.3110 -87.4707 0.2451 -128.1515 158.9863 -64.2999 -14.7891 -72.6003 153.8823 -64.5651 -177.0752 176.8383 69.6730
6.34123190 -126.9857 153.9178 -60.6927 -63.6154 -176.6354 -178.2110 -0.2086 -135.4003 157.7070 -59.2823 -79.6101 -71.8538 157.6573 67.6920 -174.2729 -62.3985 -67.9762
6.36885000 -140.9844 143.7015 -172.9938 173.2903 66.3708 -174.0549 -0.1890 -134.8912 158.7930 -57.1273 106.1570 -75.4177 154.1863 -63.7753 -171.4919 -61.8077 -68.6512
6.38905870 -76.2141 153.4700 -79.6164 61.1503 59.7881 -170.8758 -179.9213 -72.3221 154.2545 -59.5097 -72.0567 -133.8341 156.2813 -64.8935 -177.2421 -177.2400 -69.7736
6.41863380 -144.5025 160.8489 63.5589 -179.5633 -179.3859 -86.1626 -179.5369 -144.3711 156.6121 -165.2015 -87.1327 -69.2709 154.5257 -63.4274 -171.4975 -65.8741 92.0495
6.44322130 -142.2089 157.6397 57.8896 82.7367 66.2952 166.7703 -179.7841 -71.0646 150.4072 -57.4515 114.2904 -131.6504 156.5112 -63.1238 -177.5181 -178.8541 179.5305
6.46459980 -143.1614 159.5032 45.0861 62.1742 57.0340 81.9994 -178.8800 -75.4898 159.0281 -168.3831 71.9021 -61.6864 140.1070 -172.2944 171.0981 67.2118 -90.7223
6.48910980 -71.2004 147.7950 -166.8421 177.0240 68.4989 -171.4665 -179.9970 -67.9229 165.1068 63.6108 78.8063 -68.2250 159.1464 68.3947 -172.4616 -65.2950 92.3535
6.51563580 -133.3513 155.7972 -64.5046 -178.1150 68.3097 -173.1278 0.0363 -70.0762 148.0734 -179.0384 72.5570 -143.1061 137.7701 -173.3816 -92.7803 -178.5673 178.8970
6.55621090 -127.2860 157.2449 -63.1497 -71.6180 77.4179 -175.5181 -0.4820 -144.3593 151.0088 -174.7175 -99.9928 -143.8298 141.0507 -172.8592 170.7377 66.5563 -90.8978
6.57802660 -84.4278 137.1797 -172.3091 178.5945 -64.9155 -83.6248 0.4454 -136.9714 157.4754 -63.0541 -80.6259 -76.2337 154.3577 -63.8630 -171.4550 -61.8763 -68.6960
6.62000350 -143.3670 158.8239 53.3431 88.3126 -82.6257 -167.1351 -178.6375 -84.1228 159.7857 -169.2070 69.1128 -64.7271 152.8951 -65.1987 177.7744 65.1734 177.3296
6.64031350 -143.3460 160.1832 52.5968 85.4400 -83.7226 -162.4525 -178.9346 -74.2545 153.5936 55.7873 31.5504 -68.5097 153.0852 -64.4843 -178.5556 -179.8596 179.8333
6.66067100 -143.3351 163.1886 46.5382 66.0926 -85.7197 -84.7880 179.4393 -74.0867 152.9652 -59.5305 -72.7737 -136.3299 156.4577 -70.0304 -66.7014 -172.3433 178.2466
6.68771210 -144.5118 160.8604 63.7423 179.2499 67.4419 -108.3429 0.4548 -145.3803 167.1532 63.0650 83.7113 -72.3916 155.8416 -65.8960 175.9999 65.4539 -93.4790
6.73714370 -141.1497 155.4352 57.7999 82.8016 66.4956 167.6448 -179.9343 -70.9269 151.4078 -57.3502 114.5372 -134.5821 157.3000 -57.3254 -179.9994 -176.7442 68.0487
6.77251420 -140.9747 166.0823 52.8213 97.8469 -77.1409 -81.8252 -176.4522 -66.8148 160.7204 -56.0517 114.5410 -73.9665 154.2672 -64.4675 -177.6808 -179.9867 -179.9958
6.84459730 -145.0929 162.3221 50.4490 63.1425 165.8254 81.7893 177.9042 -70.6750 143.3013 -60.2511 -73.6835 -135.8522 156.5439 -67.7308 175.5206 -66.4148 -70.2512
6.89406960 -143.1272 160.6688 46.1252 62.5799 56.9188 81.4726 -179.2865 -76.1256 154.5664 -58.9444 -71.5455 -75.8882 153.4780 -63.6712 -171.4259 -66.3271 91.3934
6.92742400 -144.7238 162.5947 63.5969 178.1776 67.1624 -174.5378 179.9286 -73.6301 165.8524 65.2605 81.1192 -66.2884 144.2431 -165.1830 92.3307 -62.3917 -176.7600
6.95927050 -147.0930 164.1140 78.2901 -63.1002 -174.9767 86.5312 178.8369 -124.9730 145.3744 -60.0712 -80.3912 -137.9103 156.2458 -65.5457 -176.9488 -178.4199 -70.0517
6.99733710 -140.9804 165.2487 52.4569 98.8283 -76.8732 -82.0530 3.1361 -66.5553 158.7826 -163.8122 -88.8557 -67.2146 153.3093 -64.9864 177.5217 62.7066 67.3472
7.03267210 -72.8605 142.8607 -172.9761 175.2182 -179.6037 -87.3282 0.2505 -128.4089 157.7080 -64.6386 -13.9287 -75.2880 154.3196 -63.6444 -171.5019 -61.7435 -68.6393
7.05828630 -144.6842 161.4392 63.5883 179.6829 -179.5555 -86.4980 -179.4212 -71.5713 156.6926 -168.0168 69.1821 -69.4081 154.4911 -84.5973 63.2570 -88.8900 -176.9795
7.10483750 -132.5924 155.5434 -65.0943 -178.8132 67.1044 -109.2862 -179.3193 -146.2673 167.7440 63.3612 84.8911 -67.8762 143.5347 -171.3761 -178.9415 -66.1070 94.0840
7.12788060 -144.4915 160.9663 63.5830 -179.5820 -179.3546 -86.1791 -179.5335 -143.6809 164.1060 -174.1422 -104.9020 -61.1792 151.5361 -65.0297 179.5206 -93.4822 70.8342
7.16103340 -143.2875 163.3299 46.0598 65.9978 -85.2933 -85.8861 179.8069 -68.6138 152.3843 55.4742 31.2256 -74.7231 154.0557 -64.0425 -174.0478 -64.7561 -177.5965
7.19416020 -70.8060 145.3296 -171.7154 61.6453 60.3538 84.0372 179.6397 -68.0852 165.3131 62.7494 78.0170 -67.4244 159.4015 68.4019 -172.4821 -65.2856 92.3300
7.22394980 -143.5971 147.3014 62.3629 89.1636 -168.4040 85.3102 -179.7181 -81.2706 154.4213 -163.7216 -85.3307 -69.0086 155.7385 -64.4379 -92.2742 64.8811 176.3954
7.24622020 -128.6317 156.9547 -61.0484 -63.8970 -176.7350 -178.0617 -0.2225 -144.1314 160.1788 -169.2807 68.7839 -68.1081 158.8592 63.6442 173.2333 65.9011 -91.8252
7.27241940 -75.9442 149.3485 -79.5847 65.4104 174.4816 -86.7954 0.7330 -148.5331 167.4859 62.3642 84.4434 -72.5905 156.4319 -63.7897 -171.4893 -66.4003 91.3956
7.29523050 -143.3754 160.3300 52.6456 85.2774 -83.7454 -162.3584 -179.0799 -75.0673 153.8562 55.8001 31.4942 -69.0122 153.1401 -64.4055 -174.9201 -64.9945 -177.5554
7.32105740 -74.0006 149.8870 -87.2680 60.5192 -82.7044 -82.3736 -0.0934 -148.8852 167.8938 62.5482 85.0520 -67.7616 145.3257 -172.1549 171.2567 61.5717 67.8447
7.35403420 -70.4024 134.8837 -171.3908 80.5338 -78.5635 118.5440 -9.8485 -81.0071 171.6732 56.0644 72.3205 -64.5095 160.0850 68.3296 -172.4701 -65.2715 92.3414
7.37892210 -143.5797 164.2072 49.0088 62.3977 171.3129 174.9472 -0.1894 -144.0317 163.7838 -169.5062 67.3997 -66.0307 153.0673 -64.8020 177.8496 62.5894 67.0783
7.40301230 -114.0129 161.6584 -57.4979 -53.1306 -56.6220 121.8248 -179.2864 -69.6517 152.7019 -48.4297 -60.0066 -134.0043 155.9171 -64.4460 -171.3661 -66.7521 91.3123
7.43680180 -128.7738 157.3146 -61.0940 -63.8706 -176.7847 -177.8987 179.8342 -73.4198 154.1907 -59.4505 -72.0822 -136.9394 157.5813 -67.3744 -89.9322 65.0752 66.8203
7.46409480 -143.3643 161.0201 54.5625 87.0877 -83.6380 -166.2726 -179.3824 -88.1734 158.5530 -60.0339 -76.6367 -69.2155 152.7459 -65.8283 177.5854 65.0429 177.4097
7.49655080 -142.8392 165.5470 59.6253 89.9190 -83.6990 -179.4149 0.6431 -126.0957 163.1957 -58.7881 -77.8525 -69.1368 152.7187 -65.2794 178.6652 65.3996 177.3472
7.53538500 -145.0374 161.3447 64.1749 178.4749 67.2177 -174.4435 -0.1252 -72.2031 148.9412 -58.2843 113.8851 -136.7471 156.0287 -64.7479 -171.5635 -66.9658 91.3322
7.58801890 -145.3342 162.6147 63.3969 178.1171 64.1390 82.7292 -0.2017 -73.5793 165.8378 64.9077 80.9417 -65.9717 145.2781 -172.1392 62.4091 68.8174 -89.5931
7.63978000 -143.1359 159.7161 52.5742 87.3018 -81.4424 -168.0398 -177.7587 -86.0064 167.9862 62.9063 79.0057 -60.4024 142.2715 -176.6795 64.8222 63.8058 173.5470
7.68099970 -144.9899 161.2583 63.8813 179.8424 179.2792 178.9082 -0.1443 -73.2981 151.3604 -60.1830 -73.8689 -133.7930 155.2679 -65.8435 177.4656 65.1518 -94.2081
7.70437040 -144.7303 161.4575 63.9460 -179.7772 179.6777 -179.8857 179.9287 -72.2316 155.6181 -57.7894 114.2895 -74.6509 153.4416 -65.8414 175.9423 65.3912 -93.4017
7.73109970 -133.9096 156.1186 -64.2613 -176.5196 -178.5131 -85.9013 -179.6199 -73.4330 152.6366 -59.8828 -73.1085 -134.3988 155.9350 -64.3809 -171.4277 -66.7908 91.3259
7.75224510 -133.8681 156.1687 -64.8752 -174.7730 -67.0177 174.5244 179.9008 -72.0229 153.2447 -57.7402 114.3145 -133.9963 155.9717 -64.3342 -171.4831 -66.7941 91.3314
7.80773040 -144.8130 163.1725 64.2125 179.7720 -179.3921 -86.2796 -179.5367 -68.6361 153.2870 55.5205 30.9522 -74.6680 153.8726 -63.7233 -171.5200 -66.4287 91.3766
7.84988490 -141.4464 171.5495 49.1283 82.8521 -77.7984 -77.0666 -0.1557 -64.5169 164.3935 -168.4401 67.4792 -65.4666 153.7920 -59.0967 -59.8348 -169.8125 -67.6289
7.88438860 -144.6631 163.4867 65.6550 -176.4570 -64.0330 -85.1250 -178.1596 -68.3058 152.6732 55.8693 30.7687 -74.4299 153.6978 -63.7425 -171.5204 -66.4484 91.3995
7.92058500 -133.8550 156.0303 -64.7017 -176.4829 179.1709 85.8715 179.6797 -72.3377 153.6464 -57.7437 114.3679 -132.0641 155.2717 -65.6030 177.4897 65.4560 -94.1281
7.96484580 -145.3880 163.3437 63.9325 178.4096 64.2689 82.7374 -0.2002 -68.5563 153.3608 55.5042 31.0115 -74.6684 153.8261 -63.7161 -171.4928 -66.4046 91.3672
8.00309000 -143.1409 159.1476 52.4955 86.7168 -82.9618 -164.5419 -178.4252 -76.6509 157.3862 -57.5011 114.1587 -66.3302 152.1754 -64.3723 -179.7950 -176.7874 -70.6478
8.03267490 -145.0361 161.0749 63.6822 -179.0387 -66.6175 -86.8338 -0.1422 -73.5116 149.6846 -60.2714 -74.1063 -134.2938 155.4559 -66.0555 177.2283 65.0140 -94.1922
8.07286560 -143.0824 157.5932 51.5068 87.6611 -81.4036 -162.1849 -178.4209 -151.2765 160.2875 -165.1174 -90.0972 -67.0457 153.5780 -63.1394 -62.3053 -168.5004 -67.5427
8.10845070 -143.1550 159.4167 52.7031 86.8746 -82.9226 -165.0204 1.7449 -78.2510 157.8805 -59.4457 -73.3534 -65.9106 152.0246 -64.4929 -179.9275 -176.8868 -70.7999
8.14746540 -143.8693 155.9474 77.1231 -64.4015 84.8634 177.2619 179.1936 -75.0310 141.4008 -61.0551 -75.9597 -136.4499 155.1574 -65.4534 179.4248 64.8905 -94.6446
8.17491890 -143.4177 160.1932 53.2995 86.7562 -82.9186 -164.4384 -178.3056 -79.7719 153.7383 55.8893 30.5512 -67.4013 139.1664 -177.8122 65.2244 176.5152 -179.0468
8.22420420 -144.4446 170.4851 49.6735 62.8259 -99.5671 161.1649 172.3964 -73.9317 161.0993 -58.3590 -70.4205 -75.1351 154.7308 -63.9220 -174.1041 -64.7608 -177.5901
8.37893370 -145.4961 169.1090 65.5381 174.4676 -178.7886 89.6482 -6.6348 -68.5767 151.2173 -60.0292 -72.9254 -131.1332 155.6575 -58.0655 -66.3787 -97.8070 67.7008
8.40897670 -146.4347 153.5414 -147.1483 86.5439 -59.5264 -96.0088 178.1551 -68.2427 150.5177 51.4871 38.9514 -79.7313 155.5880 -86.3765 56.5152 -91.5326 -176.1051
8.45760680 -143.1727 160.6897 46.1800 62.5599 56.7100 80.9797 -179.2510 -74.9219 152.8700 -59.1038 -71.6255 -80.5510 153.2063 -54.9319 -60.5968 -86.2112 75.0974
8.48452360 -142.2976 137.0914 -173.6336 65.2283 -92.7563 140.0725 178.4997 -139.5957 165.8327 63.9691 85.2974 -67.4382 143.8760 -172.6615 -91.5730 -94.2693 69.2901
8.52179110 -84.1692 137.0947 -172.3282 178.6371 -64.8845 -83.6108 0.4434 -136.9986 157.5472 -63.2343 -80.3365 -74.7922 153.4111 -65.8359 176.0362 65.4574 -93.3992
8.60315650 -144.6698 171.8536 49.3071 60.7012 -100.6331 165.1888 170.5575 -64.8067 154.4871 -170.5406 -102.2572 -132.4024 138.9679 -171.9842 175.3006 65.4546 176.9654
8.65837830 -143.0176 152.6430 63.9140 -173.6884 -66.4152 106.7742 -2.2565 -138.9309 154.5093 -59.2084 -79.5170 -134.4333 157.3679 -64.1337 -84.8732 68.5412 173.9630
8.69588740 -142.3067 137.2584 -173.5929 65.1600 -92.8532 139.8238 178.5856 -139.6013 166.3807 64.4853 86.2778 -65.4619 135.8102 -170.6813 76.6019 -91.2367 -71.9334
8.76222730 -145.3095 158.4971 -153.3390 -155.9958 70.5748 -175.1909 -1.2868 -66.2943 162.7339 63.7704 79.3888 -69.6672 160.2149 62.5148 -97.5157 -92.2154 69.4934
8.80626960 -127.9550 157.0201 -63.5827 -71.6226 77.3527 -174.7241 179.4267 -79.6805 155.2952 -59.5919 -75.1498 -131.5883 155.0083 -65.6308 91.0612 94.6352 -68.8188
8.83620050 -143.2855 158.6607 52.3110 86.8291 -83.1343 -165.0260 -178.9370 -78.4758 160.0937 -168.9557 69.5011 -65.0850 151.7178 -77.3494 68.8408 173.8156 -70.8592
8.90348430 -86.3343 10.7599 59.6587 68.4071 -92.9795 167.6956 -5.7747 -66.6298 158.2893 54.7008 -105.6192 -69.6826 140.7758 -174.7574 65.1851 179.1469 -69.6370
8.95482970 -143.7167 155.2757 76.3734 -64.2058 85.4332 178.4677 179.4753 -73.5706 154.9341 -59.6826 -72.8753 -75.3898 154.0217 -63.5900 -171.3703 -66.2145 91.3942
8.96504000 -142.4340 148.1264 -169.3837 174.4359 -179.3363 85.8366 -0.8194 -139.3641 155.1634 -172.6513 -101.6845 -138.6580 137.8077 -170.9013 -175.8074 -63.4720 93.8683
8.97610720 -139.2818 123.8241 -156.4388 -68.8341 -166.1929 -84.8475 1.1204 -72.4268 152.8569 -58.8449 -68.9901 -75.1574 154.1298 -64.0448 -173.9438 -64.7596 -177.5717
9.02605250 -69.0231 142.3808 -171.6847 174.3791 64.1942 83.7959 179.7372 -144.4804 167.4987 62.2599 82.3825 -69.3655 156.6077 66.3654 89.9483 94.0553 -69.4263
9.09230330 -144.7244 162.3107 63.5630 178.1387 67.1803 -174.7216 179.9433 -74.1915 165.6574 66.4638 82.5905 -77.3659 157.6342 -68.0286 90.5377 92.9943 -69.0423
9.21625060 -72.0286 160.8658 52.9147 80.3217 -81.9485 -159.8930 2.6784 -73.7614 159.7097 55.0051 -104.5705 -62.4698 137.7812 -177.3831 65.3084 63.7570 172.8580
9.25306730 -143.1430 160.4835 51.6714 84.8716 -82.2523 -162.1810 2.0633 -76.8625 160.1537 54.8214 -104.2861 -61.9152 137.4544 -177.9715 65.6891 64.3038 172.5989
9.27867520 -140.6728 142.9264 -172.1956 177.8595 -64.9897 -83.4483 0.3804 -134.1414 158.4087 -58.6554 -79.6284 -71.4523 124.6421 -167.4255 -76.3116 -53.0116 -65.4840
9.32176540 -143.0597 163.3039 50.1520 66.7514 173.1677 -88.4521 -179.6383 -74.8349 158.9396 -168.4200 71.5434 -62.0237 141.5819 -172.1796 170.9561 67.2424 -90.6778
9.34742820 -143.3737 162.1641 45.0973 65.8328 -84.5743 -85.2852 179.6523 -74.7078 166.3416 65.0087 80.9671 -65.6131 143.3787 -166.7526 92.1511 -62.7672 -176.4032
9.50591410 -144.6959 171.8887 49.3446 60.6839 -100.6451 165.5031 170.5078 -64.6530 154.2959 -170.7500 -102.0860 -133.0065 138.7447 -172.5562 173.5768 62.0385 67.6784
9.54042510 -133.9140 155.6077 -64.9584 -174.7721 -67.1421 173.8704 179.8160 -78.3140 139.2952 -60.7636 -76.3976 -125.1553 153.7626 -81.4946 80.7675 70.4534 -94.2129
9.79496120 -71.5340 148.8371 -170.3983 174.6219 177.3724 84.3428 -0.2283 -66.0000 164.8989 63.7057 80.2817 -71.0336 160.2604 62.6292 -96.8736 -92.3523 69.4656
9.84045870 -129.5133 155.8345 -62.0321 -63.0514 -62.1608 -82.3336 0.6853 -146.3876 168.1625 63.8753 85.7857 -66.0550 137.0256 -170.3877 76.5702 -91.3477 -72.0459
10.05534770 -143.2960 163.3014 46.0717 65.9832 -85.3306 -85.8958 179.8096 -68.7114 152.1593 55.4234 31.2250 -75.2860 153.8345 -63.6925 -171.4911 -66.3490 91.4012
10.15954170 -142.1345 157.8306 55.6620 79.7165 66.0678 164.1647 -0.8746 -73.2813 148.8022 -57.5596 114.0560 -131.9466 155.4171 -66.4113 176.4373 64.8840 -93.8777
10.24645030 -141.8770 157.8068 56.0787 80.7518 66.8146 166.6898 -0.3471 -72.5242 153.0969 -59.2236 -72.1646 -70.1890 152.6519 -84.5632 64.2510 -89.6263 -176.8296
10.28200070 -143.3651 161.3101 54.7052 86.9017 -83.7446 -166.2611 -179.5087 -89.3847 159.1743 -59.9114 -76.6792 -69.4245 152.7865 -64.4336 -172.3372 -66.1787 91.8632
10.49573220 62.7705 172.7996 -46.9654 -59.6272 -176.5767 179.3125 179.9327 -145.0891 167.0302 62.9274 83.3805 -72.4138 156.6597 -64.5218 -177.5826 179.9734 -179.9610
11.29669490 -144.4454 170.5075 49.6844 62.8429 -99.5154 161.0289 172.4527 -74.1999 161.3004 -58.4074 -70.4916 -74.7521 153.8699 -65.9186 175.7141 65.2652 -93.4127
14.30832230 45.5262 -158.5382 70.8155 175.8043 66.8461 -174.5938 179.9902 -142.8660 167.5028 62.7269 83.3318 -72.7865 156.7291 -64.1483 -174.0933 -64.8240 -177.5261
15.35413050 62.0712 168.0377 -76.9402 65.8743 58.6459 79.9165 -0.8681 -132.7571 157.5655 -58.9322 -77.7027 -142.3569 144.6059 -172.2660 175.6119 179.7259 -179.9337
