# Supplementary material for: Exploiting Sequence-Dependent Rotamer Information in Global Optimization of Proteins
Source: J Phys Chem B. 2022 Oct 18;126(42):8381–90. doi: 10.1021/acs.jpcb.2c04647 (PMC9623586; doi:10.1021/acs.jpcb.2c04647)
Supplement: Supplementary file 2 — jp2c04647_si_002.zip [file jp2c04647_si_002.zip › TripeptideConformations/TRP_PRO_THR_new.csv]

0.00000000 -142.1969 153.6011 76.0212 103.0462 -71.5677 -20.0233 -97.6232 2.9775 57.0544
0.04751882 -142.3997 148.2937 53.7527 94.0038 -73.4230 -20.3502 -86.6328 -2.4230 53.7360
0.07605616 -137.4907 150.7270 -62.2715 -88.2331 -68.9986 -17.0330 -80.6216 -9.1161 53.3654
0.19469222 -144.1752 137.3436 -170.3808 -104.4802 -70.4302 -23.4196 -110.6612 12.6403 59.1681
0.41798947 -136.4833 150.5719 -61.0685 105.2937 -69.4381 -16.7298 -80.3964 -9.2946 53.3070
0.48167585 -145.0567 159.5815 79.3930 -67.4649 -77.3522 -0.6111 61.0412 21.1680 66.9593
0.72257681 -70.2465 130.5158 -178.0780 59.3261 -80.3863 6.7782 63.0070 19.0595 69.9732
0.90358729 -143.2665 131.8295 -178.9566 59.2912 -80.4450 6.0820 63.0757 18.8703 70.1120
0.97925510 -73.0800 156.9817 83.5305 -68.4882 -77.3100 -0.9321 60.9595 21.2767 66.9611
1.20017521 -137.4267 150.6311 -62.3653 -88.2931 -69.1744 -17.5272 -81.7621 -7.0698 53.4642
1.22713469 -147.4734 151.6325 74.6430 -37.5282 -72.6078 -19.2310 -73.1270 -24.9725 -47.2655
1.32184598 -142.4801 143.8572 57.4955 -66.1344 -74.5214 -24.3909 -98.8110 6.2266 50.5442
1.39265135 -70.7612 134.3513 -175.4163 -110.5591 -79.0786 -9.9253 59.9294 19.9610 66.5618
1.43437329 -144.0430 136.4602 -175.0970 -110.9289 -78.8874 -10.5960 60.0331 19.7591 66.6927
1.47963754 -68.0288 149.1477 63.6058 -9.9873 -72.7985 -16.8148 -83.3386 -7.9483 51.9653
1.53893122 -136.4451 150.5143 -61.1207 105.1905 -69.6664 -17.1558 -81.4521 -7.3415 53.3728
1.57119367 -144.6307 157.6343 79.3467 -71.5583 -67.4917 -11.2379 56.4944 47.7139 -42.3431
1.62063313 -71.7121 149.0679 -58.9937 -81.4731 -69.1622 -17.5159 -81.8320 -7.1919 53.4582
1.70121390 -144.9470 150.9262 -166.2949 -112.6280 -65.2277 -19.8450 -127.8145 158.7759 57.4065
1.74143435 -145.4311 158.2993 79.1709 -63.4995 -76.1676 -6.6014 64.8172 159.1086 72.2540
1.79899478 -145.7149 146.0523 66.2172 -54.1567 -73.6005 -23.0671 -98.4235 7.8128 48.7914
1.85310123 -76.0890 151.3178 59.0529 91.1866 -71.3044 156.2935 -83.2005 -12.5939 54.0051
1.88977067 -72.9771 148.9082 -166.8261 -111.1506 -64.9044 -19.8156 -126.9305 158.9096 57.6809
1.92572337 -70.8459 137.6397 -175.2465 -91.7621 -80.5311 -27.0910 -103.5606 159.4789 60.8987
1.97267049 -143.9183 139.2966 -175.6715 -92.8314 -80.7106 -27.1601 -103.6506 159.6362 60.6859
2.00374816 -137.1081 151.6016 -62.7846 -88.1855 -75.0262 -17.5169 -134.3013 158.4749 55.0754
2.06735353 -73.6224 155.2528 83.4913 -73.3909 -67.3561 -11.8818 56.3653 47.7743 -42.3258
2.17862179 -147.5634 151.0629 74.1839 -37.9733 -72.9406 -19.5676 -75.0355 -22.1597 -48.0257
2.21009700 -71.4803 155.6187 83.1333 -62.2902 -76.7358 -6.1962 64.7630 158.9432 72.4404
2.26043948 -144.4148 165.7455 73.5780 97.8893 -55.9484 115.2714 -147.9597 155.9244 39.7363
2.31358788 -142.2014 150.4252 76.3036 109.3405 -71.4354 -22.7518 -78.4909 -18.8441 -39.7629
2.33555688 -71.9267 149.8070 -59.6018 111.3472 -75.2015 -17.3231 -134.3548 158.4837 55.0746
2.39832302 -145.9161 146.5811 -171.0599 -102.0246 -55.8782 112.6947 -148.4687 156.2333 42.3946
2.44074919 -141.6578 117.7260 179.5031 -120.4434 -82.1734 -23.6049 -79.8953 -22.9377 -44.2387
2.50351906 -144.7946 140.0312 -169.6936 -98.8987 -69.6904 156.2535 -77.4553 156.4594 52.5928
2.53336794 -145.4494 147.5069 -169.3735 -103.8363 -59.9972 153.8845 -133.6570 158.4485 55.5892
2.56215845 -144.3102 140.2055 -172.6125 -96.4952 -76.6398 -26.7265 -71.8442 135.6973 -45.1888
2.59327684 -142.0555 150.2185 75.9106 109.3712 -71.1332 -21.3839 -79.7814 -16.0646 -36.3145
2.62792595 -145.6514 143.1253 -168.1492 -98.0321 -59.7778 114.1205 -147.2685 156.2947 42.3778
2.65392906 -70.4745 136.9986 -176.1512 -95.4401 -61.8910 116.5244 -138.2095 139.2303 -52.9264
2.67672528 -144.8644 145.7784 -177.0558 -103.4385 -66.9914 -33.4293 -75.1006 134.8309 -44.7800
2.70172192 -137.0884 151.7408 -62.4054 -88.1701 -74.9792 -16.4385 -148.6689 158.1517 -169.6476
2.72946100 -145.7042 151.6297 68.3735 -71.2997 -71.3017 114.7404 -153.1064 158.8283 -168.4163
2.75760004 -144.7813 145.7087 -171.8819 -113.9557 -65.5749 -31.1546 -90.0554 134.2533 -52.7701
2.79115244 -143.8125 133.2619 -171.4437 -114.5998 -72.7308 -25.2075 -84.2470 -13.7676 -42.0535
2.82072486 -144.8436 149.9140 -168.8771 -110.8417 -66.0404 -20.4420 -124.3601 153.2724 57.2230
2.84177050 -71.7134 143.3751 -171.8233 -113.3659 -64.9169 -31.1726 -89.2372 133.9651 -52.5923
2.86283611 -144.0757 138.8300 -167.9855 -112.4423 -78.0460 -16.3673 -94.5331 135.9256 -55.9874
2.88711319 -144.1747 140.0909 -172.8740 -94.5705 -78.4323 -28.7896 -91.8191 152.2446 64.3879
2.91467253 -145.4056 147.2106 -169.7747 -103.3472 -58.9776 152.2403 -155.0139 140.5255 -63.8148
2.93852230 -76.6219 151.6150 60.4703 92.1215 -69.4223 146.8120 -140.2918 157.4050 53.7145
2.96738905 -136.2637 150.7301 -61.1351 105.6129 -70.6782 158.3733 -77.3192 156.6709 52.5996
2.99264248 -144.7930 140.0460 -169.7068 -98.9039 -69.7279 156.4987 -73.3150 147.5281 49.5250
3.01631108 -71.7911 144.8551 -170.2586 -102.0575 -58.5358 151.7658 -155.0367 140.5236 -63.8337
3.03730456 -148.7724 151.4647 46.8732 73.9649 -81.7324 -30.9379 -134.0479 -15.9682 55.2796
3.06447335 -144.8442 139.7583 -170.7605 -98.2538 -68.6881 147.4609 -140.0385 157.3542 53.4987
3.08544564 -145.1271 152.4846 67.0987 -79.0482 -67.4250 97.6780 -89.6904 137.4512 -56.8709
3.12686946 -144.7849 140.0431 -169.6401 -99.0510 -69.9532 157.7520 -66.7625 137.1698 -51.3691
3.16521925 -137.2104 151.6629 -62.4624 -88.1636 -74.2170 -18.0949 -134.9459 139.1000 -53.9586
3.18703460 -137.5815 160.5475 -61.3215 -88.2143 -65.7551 -23.8534 -81.3136 155.0229 51.9226
3.22696272 -73.8969 157.2328 -60.4559 109.2959 -63.2095 -25.1266 -134.6813 157.6719 55.0575
3.25269130 -137.2055 150.7484 -62.9479 -88.3261 -69.8270 157.3728 -154.7532 140.5195 -63.6163
3.28007265 -137.2644 150.7547 -62.8773 -88.3264 -69.3111 154.2878 -138.8386 157.4406 54.1907
3.31530231 -71.0521 138.0528 -170.6371 -97.2369 -69.0212 153.1521 -149.9708 158.3664 -169.0584
3.33992530 -76.7810 146.1345 58.8777 -83.4233 -73.9175 146.4931 -131.1898 158.3658 55.0527
3.38223186 -72.9225 149.1459 72.2108 -76.4040 -71.5837 114.0451 -152.5105 158.9192 -168.1167
3.41135248 -142.7198 151.5282 55.2049 93.6756 -80.3222 -12.6766 59.7592 19.0865 66.2396
3.43366528 -136.4012 152.2649 -61.0719 105.4434 -76.0989 -16.7967 -66.3065 136.4137 -49.7081
3.45375808 -75.8171 150.9364 59.8721 89.9440 -64.6818 136.4407 -137.7105 139.1955 -55.4944
3.47919524 -71.8689 149.0414 -59.3875 111.4222 -70.6220 158.5049 -73.2862 147.9047 49.5279
3.51151958 -71.9281 149.8622 -59.3506 111.3371 -74.4433 -17.8442 -134.9462 139.2129 -53.9606
3.55459935 -74.1686 156.3487 -58.7378 -81.8268 -59.1147 152.8525 -77.8520 156.7141 52.6543
3.57653604 -137.3900 158.3636 -61.7946 -88.3435 -59.4090 153.0538 -73.7541 147.9602 49.5654
3.60311518 -137.0832 151.7369 -62.3887 -88.1752 -74.9880 -16.4501 -149.2043 158.0805 -168.0922
3.62720514 -71.8467 148.9947 -59.3517 111.4436 -69.6763 154.6452 -138.7952 157.4367 54.2127
3.65153235 -146.4863 154.6628 71.0741 -70.6222 -74.3969 100.6983 -59.8835 133.7023 -49.6168
3.68233758 -72.1690 148.9605 -59.7405 -81.6979 -69.8430 157.3914 -154.7573 140.5171 -63.6215
3.71352155 -72.2251 149.0252 -59.7199 -81.7042 -70.5111 159.2020 -66.9100 137.4943 -51.3537
3.73844869 -71.8675 149.0298 -59.3617 111.4410 -70.3188 157.6742 -135.4049 150.0720 51.7163
3.76275999 -71.1368 138.1654 -170.3732 -97.4593 -69.9617 156.3920 -85.0740 137.7661 -58.5675
3.79067654 -71.8430 148.9807 -59.3815 111.4333 -69.9512 156.4450 -149.6244 158.4088 -168.9481
3.81099333 -71.8702 149.2080 -59.1939 -81.4437 -69.8286 -16.4959 -69.1674 -24.0703 -44.4596
3.83792011 -71.7686 148.5843 -59.3676 111.4637 -67.1673 147.9653 -135.9201 139.2513 -55.7434
3.86866376 -77.1369 155.1442 70.7400 -86.3553 -80.0419 79.5045 -67.8734 138.1934 -49.1928
3.88876608 -145.0381 157.8916 71.1158 -79.5300 -77.2098 72.6511 -72.8063 155.1122 -164.9834
3.90935364 -69.4507 129.7569 175.9701 80.0071 -77.9537 135.4489 -70.6357 -29.0420 -46.3756
3.94913218 -144.7964 140.2143 -169.2496 -99.1501 -71.4151 159.0925 -132.0032 138.5581 -55.1316
3.97170675 -145.4116 147.9846 -168.9781 -104.3069 -61.1131 157.8545 -130.8280 138.4857 -55.3278
3.99387712 -72.5220 146.7380 -164.9029 71.9325 -59.1806 150.7795 -155.2866 140.4994 -63.7994
4.01754375 -137.2063 151.0349 -62.8996 -88.3284 -71.6792 160.6246 -132.5687 138.6445 -55.0441
4.05160649 -70.7923 133.6021 -174.8231 -109.4684 -72.1752 -21.5752 65.2531 143.2043 -49.4449
4.07297485 -136.4213 159.2485 -62.1332 104.6341 -62.7775 -25.8151 -132.1293 138.4589 -55.9001
4.09457385 -78.2661 155.8552 59.1951 -86.9350 -57.0111 115.2305 -135.3932 138.6765 -55.7624
4.12616350 -144.0255 137.7190 -173.3900 -111.1479 -80.6934 -4.5147 52.0987 28.7925 60.6407
4.14673826 -74.1942 156.3467 -58.6782 -81.8150 -59.0921 150.1070 -139.0268 157.2648 53.2295
4.17410730 -146.4616 163.2201 74.7254 -66.9195 -59.3615 147.0403 -155.7515 140.4473 -63.8456
4.19460227 -73.6917 157.0162 -60.0780 109.5865 -62.3838 -25.6407 -134.6321 138.5383 -54.2481
4.21527513 -74.2136 156.4026 -58.7454 -81.8197 -59.3028 154.1051 -66.9561 137.4734 -51.2794
4.24980033 -137.3019 150.8677 -62.2888 -88.2304 -72.0577 -14.6321 -79.4704 -21.1596 -59.2327
4.26998477 -140.7261 113.2038 175.5167 -127.1228 -83.4427 -12.3269 56.9634 39.1313 -33.3622
4.29880614 -137.1896 150.7971 -62.9127 -88.3278 -70.3826 158.5829 -74.8238 155.6302 -166.6737
4.33829954 -142.1293 156.4988 77.7277 105.4107 -72.9429 -8.5680 -119.4695 15.5411 -168.9398
4.35865976 -75.8509 150.6214 68.9211 -84.9379 -68.1704 97.2956 -90.4498 -25.2500 -55.7586
4.40453071 -76.2444 151.2902 59.4940 91.5152 -70.2076 152.0546 -151.3314 158.2789 -167.5666
4.42529765 -77.2010 154.7609 69.2252 -87.0637 -80.0172 82.9722 -72.7040 -28.9305 -48.6530
4.44931394 -72.3143 149.2229 -59.7061 -81.7138 -71.6836 160.6789 -132.5780 138.6423 -55.0505
4.50577750 -73.8571 151.1396 50.5608 76.0259 -81.7238 -17.7530 -74.5390 155.3320 -168.0203
4.53462679 -72.6909 151.1146 -58.4811 -81.3794 -76.6018 -18.9621 -79.0123 154.3581 -167.0038
4.56038922 -144.1057 148.8825 49.5753 90.3825 -73.9138 -20.1451 -87.9315 4.0263 -167.6344
4.58050738 -142.9812 124.1968 175.1466 -113.7984 -85.2629 -16.5457 63.5347 139.7882 -50.0757
4.61381177 -143.8159 137.0494 -165.7276 -116.1547 -72.0324 -15.2852 -126.2905 20.6353 -165.0139
4.63829549 -71.8629 149.0534 -59.3904 111.4226 -70.6661 158.7328 -74.7974 155.6232 -166.6727
4.68066340 -144.4366 137.2693 -172.7611 -109.4939 -77.9565 -21.7765 64.8721 141.5387 -52.7550
4.72364188 -71.7132 149.0014 -59.1768 111.3160 -70.5160 -16.9512 -74.3416 -18.2945 -165.4838
4.76478707 -75.8459 147.1898 51.5641 95.4722 -73.6576 -20.4948 -89.5252 4.0162 -167.5946
4.79800112 -146.3432 163.7988 99.8111 118.7717 -76.8749 -9.1440 55.8798 44.3585 -41.5098
4.81833535 -70.4627 131.0913 -176.5180 63.4538 -79.3649 -5.0695 50.8601 32.2457 -169.9478
4.84825127 -74.8524 144.9202 52.9484 -89.6518 -75.7792 143.4575 -69.6829 -30.0319 -47.2871
4.90962172 -73.8911 156.5266 -60.0392 109.5675 -60.4393 157.2982 -131.6245 138.5488 -55.4251
4.93484463 -70.5012 155.2483 82.9329 -54.3142 -78.5606 -13.1623 65.3702 -37.8084 -47.2805
4.95909160 -145.6500 150.1532 30.4865 -98.6403 -84.6219 -10.6952 -72.7880 160.6447 51.3657
4.98806171 -86.1264 152.6278 68.4524 103.7573 -71.4072 -12.1585 -113.0428 14.3001 -170.1138
5.02891366 -73.8811 162.7630 82.2080 -65.8610 -59.7100 159.5557 -63.0877 134.2203 -51.4001
5.05574177 -137.2721 152.8796 -61.7754 -88.2980 -76.8008 -18.7808 -78.1667 153.8838 -165.8708
5.09642956 -144.1783 162.6037 66.6909 -61.7832 -69.9829 -12.5480 -74.6499 156.5411 55.7658
5.13206827 -71.7227 148.9973 -59.1271 111.3250 -70.4619 -16.9815 -74.4272 -17.9801 -166.7153
5.17005131 -71.8710 145.0943 -169.9835 -102.3279 -59.2629 153.1457 -75.0147 154.9660 -165.7048
5.19253495 -71.9675 149.0453 -58.6181 -81.1783 -70.0613 -17.1275 -74.5030 -17.8346 -166.5961
5.26039727 -143.9592 134.8585 -175.7934 -111.8011 -77.4994 -15.6997 50.2846 30.7913 -166.9106
5.29796585 -69.4664 131.3845 175.4689 80.0140 -76.2782 124.4990 -92.5418 -0.5269 -167.3343
5.32342444 -142.3383 156.0788 78.5006 105.9795 -72.7714 -11.6589 -113.9605 9.4112 -161.0550
5.35520480 -70.8602 134.9621 -174.2673 -110.2935 -80.8463 -10.6312 65.6884 -40.6458 -49.2549
5.38366703 -144.1392 136.8977 -174.1543 -110.6662 -81.0093 -11.5027 65.5949 -40.6718 -49.4111
5.42362239 -143.5971 142.1054 -161.6888 -116.3043 -81.2245 2.3633 -64.6022 153.4788 -163.7255
5.44881029 -76.0968 156.8258 77.3008 -84.6583 -77.5835 72.0529 -72.1811 -25.7256 -171.2593
5.49006084 -146.1074 162.4045 72.5504 -68.1609 -59.5377 144.1745 -152.0915 158.3557 -167.4823
5.53694017 -146.0978 164.0494 74.2062 -67.6397 -60.0092 153.7666 -73.5143 154.3017 -166.9441
5.58222694 -145.9108 164.2409 73.3622 -67.9970 -61.4783 157.9569 -127.8209 138.2663 -55.0332
5.65753167 -76.0113 156.8302 77.9066 -84.4893 -76.6660 76.5532 -78.6322 -6.7943 -169.7717
5.69363555 -137.3731 158.3922 -61.8007 -88.3426 -59.4732 153.2849 -75.1112 155.2613 -165.6307
5.73303459 -145.0688 158.9352 81.6034 -66.5371 -73.5534 -12.3971 50.2364 38.9259 -163.9233
5.79539868 -71.8042 149.0124 -59.3997 111.4269 -70.1960 157.5736 -154.7598 -45.1083 -62.8018
5.84580666 -143.2324 128.6739 177.1372 60.0717 -84.3810 34.6057 50.6532 29.7718 -167.4098
5.90139732 -143.0766 127.8517 179.9905 55.1000 -77.9049 -9.5031 52.4087 31.0044 -159.1093
5.94273514 -75.6683 147.9237 63.7562 -85.5324 -72.0838 121.1046 -133.5058 12.2398 -170.3525
6.00221289 -69.3988 130.2705 174.7421 79.7062 -77.5311 130.4884 -77.6904 -22.1862 -168.5683
6.03501991 -70.4223 131.0977 -176.9182 63.6626 -80.0172 -3.9459 50.3384 39.0955 -165.4681
6.08151706 -70.9167 134.4899 -174.2354 -110.8007 -80.2612 -13.2311 66.0472 142.6179 -48.8824
6.12194927 -72.1986 148.9840 -59.7061 -81.7132 -69.8131 156.4695 -135.9787 13.2459 -169.0138
6.15705878 -70.4334 127.4265 -177.1175 -109.2863 -80.9526 -50.1186 -164.6910 146.9195 -172.6120
6.18829601 -70.5052 128.8370 -179.7372 -112.9888 -81.2801 -15.5306 49.6753 34.3301 -159.8105
6.21331370 -73.6403 162.2243 81.8603 -65.8334 -59.5079 153.6154 -73.1608 154.0507 -167.0026
6.25608186 -143.9631 134.7653 -175.9985 -111.7689 -77.6523 -15.3365 50.5505 34.1577 -160.2055
6.32623443 -70.6232 131.5079 -173.9933 -105.7271 -78.5658 -49.9642 -165.7772 -51.1203 -68.5431
6.37927496 -69.6481 152.6987 80.1441 -59.5288 -75.1258 -14.4275 50.9310 33.5184 -160.7318
6.40209448 -145.3487 157.5729 86.1266 112.4346 -74.8906 -13.4500 49.9239 31.4366 -167.2752
6.45693057 -75.1483 145.6343 56.1093 -89.0377 -74.9013 132.5203 -77.0783 -23.1283 -166.7954
6.55564530 -68.1346 151.5113 78.5355 -52.7834 -75.7268 -16.9265 52.1505 -173.5618 -157.7598
6.78157470 -71.0048 135.1409 -173.4322 -111.1304 -79.0389 -9.4086 58.1985 169.8518 76.6169
6.92048496 -143.2808 129.7188 177.8574 60.1745 -84.6884 30.5564 51.1340 34.9825 -161.4168
7.00744444 -146.1975 152.6893 28.7276 -103.8042 -85.2896 -12.5446 62.4582 160.4633 72.0539
7.12466610 -70.7818 133.6321 -175.3473 -110.8758 -77.1721 -14.9136 50.3628 34.1679 -162.0433
7.16487205 -144.0383 135.5791 -175.2451 -111.2306 -77.2416 -15.2806 50.3899 34.1022 -162.0035
7.21351031 -137.1229 152.1088 -62.5529 -88.2818 -77.2511 -17.7591 65.4804 142.1733 -48.7143
7.68498826 -144.5252 151.5427 33.0657 -93.0005 -84.4214 -4.3924 59.3009 38.5623 -34.9166
7.73719674 -145.8616 163.0671 97.3830 114.0962 -69.4944 -13.0942 52.4013 32.9147 -159.8776
8.19143592 -70.8267 133.9695 -174.5367 -110.2942 -77.2736 -16.8128 57.0536 -22.1043 -154.9869
8.32026201 -70.7156 138.5140 -176.6428 -115.3664 -64.3910 -25.2790 56.8924 -22.7273 -157.1409
8.51216589 -71.1025 147.4237 33.0020 -103.3267 -87.1461 -29.9682 44.6836 36.7432 52.9880
9.70046004 -145.9430 151.9360 39.7131 -102.1781 -87.6842 -22.4395 50.5271 -178.1951 -158.5775
12.27512505 46.3069 69.2864 -55.1498 -83.1330 -63.6105 -23.3740 -147.4979 158.7350 -169.4689
