# Supplementary material for: Exploiting Sequence-Dependent Rotamer Information in Global Optimization of Proteins
Source: J Phys Chem B. 2022 Oct 18;126(42):8381–90. doi: 10.1021/acs.jpcb.2c04647 (PMC9623586; doi:10.1021/acs.jpcb.2c04647)
Supplement: Supplementary file 2 — jp2c04647_si_002.zip [file jp2c04647_si_002.zip › TripeptideConformations/GLN_ILE_ARG_new.csv]

0.00000000 -136.8279 159.4965 -63.5184 -175.4618 -1.3048 -76.2352 138.0073 -53.2159 -57.6136 -140.7926 156.5029 -65.9883 -65.1833 -177.7650 -91.6095 0.6516
0.17251300 -76.1822 157.3354 -62.6243 -176.3798 -0.7635 -75.8080 137.4740 -53.1279 -57.4430 -140.5853 156.5479 -65.5445 -65.4110 -178.1917 -92.3937 -179.7288
0.40117190 -139.7003 149.1922 -71.8574 -67.5865 -84.7310 -118.3211 137.8693 -56.2156 -63.3371 -139.9749 156.5453 -63.9273 -65.3030 -178.3594 -90.5343 179.2447
0.48802290 -137.6094 157.4151 -62.8584 -176.3479 -1.5307 -82.9218 151.5987 64.3403 174.0518 -142.4187 157.1387 -66.8777 -64.9206 -178.1364 -94.3138 -177.3438
0.59361490 -139.2940 153.0805 -71.5760 -67.5664 -84.6351 -126.2675 138.1257 -58.2328 177.0630 -138.8843 156.5265 -63.6901 -65.3766 -178.4044 -89.9154 178.9140
0.66870250 -140.1587 149.0398 -71.7060 -67.8724 -83.8023 -129.8905 151.3379 61.1997 173.9351 -141.1307 157.1752 -64.1162 -65.2754 -178.7969 -92.9380 -178.8776
0.73937760 -139.6079 155.5015 -71.7031 -67.5096 -83.5730 -141.7849 147.7328 -174.0671 60.7659 -138.5049 157.0776 -63.2566 -65.5213 -178.8599 -91.0530 179.6872
1.14473430 -139.6164 155.4345 -71.7261 -67.5001 -83.5740 -141.4170 147.4068 -171.9251 167.0807 -138.3482 157.0984 -63.1993 -65.5146 -178.8790 -91.0562 179.6558
1.18686250 -137.5354 157.5455 -63.6458 -176.0985 -1.8418 -74.7832 142.8215 -172.0917 61.0771 -141.4603 157.0342 -66.6140 -64.9767 -177.8516 -93.0353 -178.4783
1.22923980 -146.6641 160.8730 61.3123 177.8389 -9.7339 -84.2045 -11.8406 65.6452 173.4177 -77.2710 152.9626 -60.0796 -174.6593 -64.4210 -173.2563 -179.2545
1.30845220 -74.5597 139.2004 -68.4912 -68.7759 -19.7921 -121.5362 137.9765 -56.4414 -63.8847 -139.4034 156.5104 -63.3212 -64.9106 -178.1940 -86.0507 178.8034
1.39665620 -75.6648 155.9491 -62.8839 -176.8740 -1.0832 -74.0646 142.7073 -172.0914 61.0797 -141.4358 157.0490 -66.5368 -65.0801 -177.9821 -93.4345 -178.5076
1.42853460 -134.7720 146.1941 -68.9167 -67.3710 -18.5993 -129.9358 137.3537 -57.7168 177.4850 -138.7494 156.5057 -63.3598 -64.9262 -178.1732 -85.4215 178.4269
1.46541680 -75.1309 143.5658 -67.3701 -68.1743 -19.2341 -129.9467 137.9194 -57.9912 177.3392 -138.4629 156.4902 -63.2139 -64.9535 -178.2490 -85.3970 178.3215
1.54910640 -137.5633 157.4300 -63.6371 -176.1322 -1.8804 -74.8277 142.9657 -168.8358 168.1338 -141.4210 157.1082 -66.5903 -64.9854 -177.8844 -93.1516 -178.4348
1.57029380 -138.1791 153.8631 -68.0694 -70.1066 -90.5825 -99.5958 13.9063 64.7014 171.8752 -141.7464 159.5255 57.1044 178.0974 175.3568 173.1042 179.1518
1.60381230 -136.3618 159.2078 -63.4290 -175.5722 -1.5268 -75.9067 136.6590 -71.0274 65.8902 -140.5035 156.5243 -65.7059 -65.3182 -178.0402 -91.8355 -179.8218
1.63754380 -74.6998 146.1106 -67.4665 -68.6392 -18.2404 -145.8949 147.2716 -174.2282 60.7461 -138.1749 157.0395 -62.8413 -65.1770 -178.6942 -86.8119 178.7849
1.70859690 -73.1096 148.6031 -163.6956 177.5275 93.9927 -67.9921 136.7578 -53.0245 -57.1408 -140.9821 156.4921 -67.2850 -65.4652 -178.4953 -92.8098 -176.7375
1.75412940 -76.3034 157.5167 -62.6293 -176.2795 -0.6567 -75.8391 136.8416 -71.2086 65.6481 -140.4030 156.5311 -65.6037 -65.4155 -178.1559 -92.2216 -179.8301
1.80417930 -75.9832 155.7118 -62.6365 -177.3020 -1.1990 -77.6383 149.3280 76.3970 -61.1328 -142.8539 157.1681 -66.9618 -64.8590 -178.2166 -94.8376 -177.3910
1.82513230 -137.2506 162.6807 -61.4946 -174.6840 3.0061 -113.8283 165.2574 53.9723 64.3175 -140.3567 157.0885 -65.9002 -65.2093 -178.1763 -92.8158 -177.5416
1.85148200 -138.3057 153.6030 -68.2437 -70.0563 -90.4967 -98.7344 13.3879 52.2204 58.2698 -141.0672 159.4125 57.3227 179.4273 174.8516 172.9589 179.0508
1.88995500 -146.3757 158.6335 61.6227 -179.7255 -4.3645 -82.7721 -12.6315 65.5074 173.5751 -75.6088 152.9954 -66.5130 174.5527 -70.2003 -102.2822 177.6353
1.91502980 -146.5970 159.8486 61.8913 178.7391 -7.9365 -94.4583 -0.4703 55.2681 61.6547 -78.6082 153.6567 -60.5557 -172.3369 -64.8980 -174.9371 -179.6473
1.95100170 -70.9702 140.8031 -167.3620 -178.9069 22.1238 -77.8921 124.9063 -53.2642 -57.0890 -138.3785 156.1187 -64.6763 -177.8151 179.9904 173.5747 -179.3444
2.01001350 -139.0794 151.8362 -71.6360 -67.5475 -84.6397 -124.9680 137.5368 -56.8238 90.3009 -138.9116 156.5905 -63.5898 -65.3801 -178.4444 -90.0228 178.9134
2.03117270 -134.6026 159.5709 -64.0856 -175.3040 -0.0409 -81.0844 -9.4812 65.7057 173.2924 -75.3514 153.3497 -61.5964 -171.1823 -64.9166 160.6980 -179.5049
2.09105050 -77.8464 161.5561 -61.0469 -174.9901 4.0099 -113.3159 165.2551 53.8342 64.1777 -140.4187 157.0843 -65.9767 -65.2367 -178.1666 -93.0361 -177.5338
2.18384450 -146.7117 160.3012 61.0426 177.7436 -10.3476 -82.8341 -11.9822 77.5206 -62.1185 -76.4403 152.5517 -61.1101 -174.4298 -64.7446 -173.1673 -179.3887
2.20820910 -140.5647 147.8927 -72.3386 -67.6414 -82.9984 -130.5930 158.5887 46.8237 62.0741 -142.2790 157.0969 -65.2410 -64.8516 -178.3500 -94.0304 -177.2020
2.24068670 -73.4552 149.4515 -163.4676 177.1273 93.9687 -66.9823 135.1308 -59.7604 174.7423 -140.8956 156.4732 -67.3480 -65.4425 -178.4620 -92.5095 -176.9044
2.28550750 -135.8781 149.2882 -67.2800 -177.9266 -9.8166 -84.7058 124.9830 -58.3248 176.2409 -139.0538 156.0839 -63.8318 -175.4541 179.4029 -176.4889 -0.2278
2.31060690 -136.0565 151.6719 -66.3311 -177.2728 -6.5195 -82.4055 130.8970 -53.4777 -57.5496 -134.4436 156.3202 -62.3173 -64.8266 -175.8516 85.8664 178.9786
2.35684450 -71.2469 141.2689 -167.2141 -179.0923 21.3280 -76.9274 123.6809 -58.3208 176.1238 -138.1043 156.0872 -64.9088 -177.8932 179.9622 173.6027 -179.2838
2.37689490 -135.7724 158.3829 -67.6544 -175.3457 90.1230 -90.6959 10.2186 65.5456 172.2029 -135.9224 159.2970 59.5956 178.4255 178.0881 -179.7880 179.4517
2.40943610 -145.4091 158.9684 61.8012 -179.9444 -90.9175 -125.8570 173.1729 54.5323 63.8791 -135.7851 157.1099 -64.7098 -65.1827 -178.3157 -86.9690 179.3451
2.46542420 -75.1296 154.9527 -65.2521 -176.5860 -2.1670 -117.7930 131.7326 -58.2875 176.7581 -134.9924 156.0683 -61.0466 -175.9229 -177.7804 -176.2524 0.7153
2.49175730 -138.3520 152.2262 -68.1065 -70.1395 -88.1221 -110.0871 1.0404 65.7688 172.6884 -72.9539 157.5196 69.5385 -176.3001 68.4363 -109.5102 -179.6149
2.51646320 -146.6242 162.1121 60.8106 177.4244 -11.2803 -89.3536 -0.0527 54.3664 59.7228 -74.9197 153.0493 -58.7913 -171.7329 -179.0572 91.2107 -179.4105
2.54033640 -133.6523 157.5906 -65.2687 -176.5246 -3.9699 -86.9793 1.7677 54.6157 59.3448 -73.2230 153.3680 -61.1745 -173.3596 -63.2611 113.9248 -179.0645
2.57079350 -134.7598 158.3735 -64.5306 -175.7107 -2.0124 -87.2196 -0.0971 54.7672 60.1222 -75.9049 153.7482 -61.3442 -169.0435 -64.6268 149.8373 -179.8153
2.61360450 -146.4383 160.4039 60.8787 179.2876 -6.2739 -78.2220 -15.2093 76.2944 -62.3486 -77.7793 152.8526 -68.6664 170.9785 -70.1442 -95.4210 177.3415
2.65705650 -138.7738 153.5550 -69.9016 -69.0425 -86.8444 -114.3477 7.3344 65.3424 172.4892 -69.5741 156.7761 68.9899 177.9040 69.4856 -160.2290 -177.6851
2.67860050 -74.4954 144.3225 -63.2589 -179.5785 -0.5710 -119.1889 132.6568 -55.2382 -62.8357 -139.2725 155.7779 -67.5971 -177.0731 176.8455 78.7779 4.0358
2.71072500 -146.5308 155.8365 59.0378 177.4564 -15.1071 -117.9790 130.3039 -56.4427 -63.5048 -135.5536 156.6429 -60.5878 -65.3857 178.6811 -178.0054 -1.7420
2.73732670 -147.1737 169.3848 63.5179 167.3330 96.5982 -73.1189 136.3998 -53.7205 -57.5758 -152.6708 159.6995 67.4660 -75.3252 -173.7632 179.7663 178.9257
2.76113690 -145.2682 161.0829 62.3820 -179.5268 -89.3957 -126.6193 168.5107 77.8634 -59.8961 -135.3786 157.3557 -64.5033 -65.0112 -178.1958 -85.7194 178.4563
2.80375640 -144.5307 146.3060 -167.5098 177.8830 91.7669 -71.2444 149.0130 76.7618 -60.8731 -142.4871 157.2399 -67.7618 -65.3097 -179.0097 -95.9287 -174.5522
2.82466730 -74.3042 149.7266 -65.8463 -178.2326 -5.3491 -80.8090 129.4995 -58.7043 175.9184 -133.7781 156.2755 -62.4152 -64.7032 -175.1551 85.8865 179.0652
2.85165360 -144.6985 148.7187 -166.3744 177.3818 91.1373 -65.6890 140.6495 -169.0763 168.3452 -141.5867 157.1562 -67.3769 -65.3120 -178.8851 -94.9539 -175.3695
2.87972600 -136.8788 157.0098 -62.5961 -176.2829 -0.8083 -76.0830 137.3574 -53.1751 -57.5215 -118.5795 157.0651 -56.9464 -69.4043 77.9095 147.9882 -176.9162
2.92479610 -146.0652 164.2552 58.5192 177.1188 -14.1033 -85.0985 9.0797 53.1700 56.4833 -129.2234 159.0491 65.1071 -177.9747 69.7069 84.6271 177.4581
2.95493920 -74.6237 148.4166 -63.2265 -178.3545 2.0171 -81.7299 116.0331 -57.8269 176.5278 -139.3110 156.7057 -64.2225 -65.8074 -178.5926 174.5769 179.0475
3.00073480 -72.6947 146.2747 -165.9382 178.1832 91.8122 -65.3082 141.1233 -168.9198 168.2745 -141.4011 157.1511 -67.4646 -65.3493 -178.8506 -94.7523 -175.3976
3.02126860 -146.8223 159.7139 61.0845 174.7259 -104.3505 -79.1550 137.1452 -53.3795 -57.6379 -122.1553 155.4504 -60.5965 -58.8994 -59.3330 175.0618 2.0484
3.04920280 -75.5441 155.5703 -62.0105 -176.9109 0.1509 -75.7035 137.8147 -53.1252 -57.3969 -118.7607 157.0557 -57.0165 -69.5492 77.9676 148.5351 -177.0945
3.08021930 -135.5361 156.6463 -65.0611 -65.9450 -11.1690 -74.1859 130.3302 -53.1242 -57.3820 -142.5343 156.7861 -65.3290 -64.9580 -178.6053 -96.9914 -175.2762
3.10229710 -133.4806 160.3863 -64.3929 -175.1067 1.9793 -82.8768 1.7744 54.7942 59.3169 -67.7298 156.4575 66.6166 178.6469 66.9993 -108.0528 -179.9575
3.14361920 -146.3480 158.4363 61.0125 179.7659 -5.0343 -75.6158 -23.1800 -169.2544 58.2849 -69.5491 151.5594 -66.4117 173.6334 -69.7849 -99.6390 177.2426
3.18584300 -147.1346 169.5799 63.5763 167.4228 96.6140 -72.8825 134.8593 -59.3797 175.4881 -152.2067 159.6686 68.0328 -74.8235 -173.8179 179.9212 178.9181
3.20741100 -139.4103 156.4051 -71.7724 -67.3839 -83.7699 -138.7632 142.1017 -175.9025 -90.2877 -137.2618 156.0780 -62.8839 -65.5050 -178.7932 -90.0936 178.9322
3.23986620 -146.1067 159.1085 59.3993 179.4820 -11.0206 -79.6840 -15.7529 77.5060 -60.0420 -93.6296 157.7787 66.2265 -177.1637 67.1676 83.9562 178.6578
3.26561040 -145.4688 158.6422 62.8963 -174.2526 -97.3095 -82.9499 -8.7372 65.8790 173.2843 -72.4547 152.7790 -65.5353 173.9671 61.6922 -104.3347 -178.5979
3.31332770 -146.2385 162.0548 62.7396 178.1800 -101.6267 -124.0646 157.0721 62.9452 173.7158 -127.6438 157.0713 -59.6512 -63.3067 -178.0309 88.8294 -179.9859
3.33786910 -70.3741 132.8237 179.8457 59.3636 55.1694 -81.2212 132.0999 -53.0879 -57.0472 -152.1916 159.7925 68.9817 -73.8144 -173.4036 177.5080 179.2881
3.39442870 -145.0070 173.5775 64.6096 -178.6354 -80.8207 -77.0091 5.2252 66.1901 172.7494 -139.8332 159.1244 64.1793 -176.2675 68.8099 81.2007 177.5883
3.42683240 -148.1534 168.1291 62.0416 164.8002 95.8538 -71.1385 154.7459 64.0049 173.9350 -130.4801 157.2842 -60.3731 -64.6985 -176.9058 176.0678 -179.8564
3.45138200 -133.5829 162.0442 -64.5374 -174.7714 2.3335 -78.5058 -5.1262 78.2683 -58.7281 -66.2680 156.0356 67.6602 179.9509 68.2800 -107.5012 -179.7830
3.47279750 -146.5631 157.3595 61.0370 -179.7175 -10.8546 -76.7307 134.0012 -59.1850 175.5011 -128.2901 156.6185 -62.4048 -72.0741 77.5494 -176.6636 178.8091
3.50899380 -135.6679 156.5734 -64.9374 -65.9377 -11.2314 -74.0398 127.2647 -58.4406 175.8720 -142.6665 156.8114 -65.2836 -64.9658 -178.6812 -97.2397 -175.2767
3.52900540 -71.3302 148.4200 -64.7358 -177.6667 -1.5125 -70.4438 139.5260 -53.2161 -57.3600 -147.9006 161.2518 67.6965 -160.2170 71.9278 -178.7529 -178.8565
3.55057310 -130.5382 163.5806 -63.6731 -174.8619 0.8399 -78.2224 -9.3541 66.0465 173.3828 -74.4790 152.7671 -62.8605 -176.5107 -56.5735 -70.9571 174.8495
3.58292430 -71.1322 147.5585 -174.0495 57.8555 -92.1422 -69.7605 139.8444 -52.6588 -57.2814 -142.7794 159.3214 78.2223 -63.8863 -60.2657 -84.8913 0.5291
3.60652050 -146.1954 166.1533 61.6119 164.0005 95.6736 -69.2824 154.1824 63.9572 174.0305 -148.5474 160.0391 75.3804 -63.9068 -59.0850 -85.1066 1.6295
3.63732140 -134.2856 162.4312 -63.3330 -174.2620 4.1509 -73.5297 -28.1008 -53.1564 -57.1572 -66.6939 150.0646 -61.1915 -173.4456 -63.9853 169.8998 -178.6429
3.66459570 -139.2581 150.1341 -69.0183 -70.2103 -90.2456 -107.7422 16.8704 51.3859 59.2768 -142.6841 159.8807 54.3572 176.3389 -73.1573 -83.1553 -179.0623
3.68829890 -73.8962 157.7796 -64.3540 -177.6416 -1.3985 -64.7518 127.4327 -53.5509 -57.2072 -154.9743 161.0109 63.4801 -165.5364 -177.8832 -80.3720 0.7214
3.71688400 -132.5552 163.1765 -63.3550 -174.8090 3.0190 -80.5816 9.9375 53.8881 57.8031 -67.7836 152.3176 -59.7939 -179.8429 -172.0866 -92.7108 178.7538
3.75870670 -74.8305 150.8495 -64.8365 -67.0045 -9.6874 -74.2802 121.6820 -53.3025 -57.1056 -139.6052 156.4707 -74.4587 164.1645 -73.0931 170.5994 -179.8184
3.78863090 -144.7881 141.5882 -170.7355 177.3892 14.0280 -80.0559 123.2141 -53.4707 -57.2971 -133.9751 157.0921 -62.7275 -73.8581 75.6244 -172.3839 178.8998
3.80889170 -134.0459 -173.0860 -40.5118 81.3160 14.9231 -60.9908 145.4480 -53.6093 -57.7340 -136.1478 156.1863 -64.3093 -65.5886 -178.1823 -90.3927 -179.7746
3.83282560 -146.0100 155.6202 60.0502 -179.2895 -8.9475 -78.0726 -27.6657 -166.2293 168.1038 -74.1509 156.3348 67.0536 -179.2047 67.2934 85.2095 178.5323
3.85901010 -139.1498 152.7580 -70.0643 -69.1991 -86.3095 -102.0348 -0.6859 79.1046 -57.9572 -69.7242 156.6751 70.8034 -179.8789 70.6657 -159.0260 -177.1145
3.87985840 -132.4782 155.3530 -64.0696 -176.7869 -4.8039 -73.2267 -27.5925 -166.4514 168.0661 -74.4035 155.7847 62.3176 177.4877 176.1194 162.6399 -179.6237
3.90047490 -136.6523 154.5496 -67.8545 -176.4862 84.3296 -76.1022 -23.9945 -169.6643 58.4558 -73.6300 152.3758 -61.1410 -172.7929 -66.0802 -179.6734 179.8691
3.92707510 -146.2045 160.1341 61.0994 179.2579 -4.7307 -76.0708 -30.6001 -60.7465 174.3623 -62.8915 149.6810 -66.0535 173.9717 -68.8809 -100.9158 177.0160
3.95409960 -71.4863 156.8853 67.0548 -179.4767 -0.7689 -71.1987 140.1901 -53.3856 -57.4595 -143.1248 159.4117 78.6244 -63.5766 -60.4993 -84.3712 -179.0227
3.97774080 -76.2909 154.8533 -62.0427 -176.5537 5.8279 -143.3327 137.1215 -176.5899 61.8632 -154.7945 160.0344 55.8626 176.3306 58.8125 80.4319 -179.5585
3.99849250 -70.4571 161.1107 67.1481 -179.6455 -1.2615 -64.5683 125.3053 -58.7895 175.8580 -154.6277 161.0749 64.2357 -165.0137 -177.3552 -80.5031 -179.1003
4.02895700 -144.2072 163.9832 52.7000 69.3690 -110.5160 -73.8822 129.8851 -52.9165 -57.3030 -146.4352 160.3783 60.3521 176.7205 65.5631 179.3368 179.1718
4.04944550 -69.5681 151.1005 66.1055 -179.8570 -99.2091 -71.7905 139.0575 -53.3020 -57.3933 -148.0095 161.3761 68.3101 -160.0385 72.8373 -179.6196 -177.8056
4.07391090 -77.5424 143.6583 -63.5697 -66.6459 -22.5753 -116.2649 1.5463 64.9958 172.5212 -78.5106 158.6593 70.0478 -169.1018 70.4368 -115.5975 178.2278
4.09642130 -145.1062 147.4923 60.0163 -171.3784 93.9886 -87.0055 -17.5382 62.7509 170.6848 -138.3598 154.7867 -69.4068 -179.7766 67.0169 -108.7226 -179.5163
4.12808400 -133.9985 154.2659 -67.2338 -177.7635 80.2496 -95.3974 1.8748 54.6483 59.7315 -70.9203 156.9477 69.0265 178.7487 70.0537 -105.2009 -178.9348
4.15286980 -145.1458 148.4075 59.8303 -171.2955 92.2399 -82.2614 -17.2113 76.7625 -63.2701 -148.9791 159.4805 63.8591 -177.2454 178.5885 86.3084 179.6159
4.18424280 -74.2196 152.7979 -64.3476 -176.1495 98.3481 -71.5710 140.3421 -53.2675 -57.4093 -142.6947 159.3398 78.2768 -63.6752 -60.3648 -84.7988 0.7908
4.20842920 -135.9839 156.1684 -62.3613 -175.9250 4.6270 -143.5314 137.9186 -174.0339 168.0888 -154.9820 160.0245 55.8061 176.3760 58.5374 79.9076 -179.3938
4.23154400 -147.7877 170.3557 62.8302 165.1211 95.3880 -70.3711 141.8895 -53.6106 -57.7623 -129.7624 156.0179 -62.6501 -61.9282 -62.9008 170.1094 -0.2826
4.25415010 -132.9703 147.6882 -62.7507 -177.9911 0.6174 -129.3054 132.7120 -55.8009 90.9059 -137.8569 155.8291 -66.9441 -177.8688 177.7872 78.5938 3.6692
4.27695040 -74.4771 158.4687 -61.0732 -61.1712 102.9553 -64.6105 127.4597 -53.5331 -57.1961 -155.0137 161.0126 63.4562 -165.5790 -177.9108 -80.4783 -179.3897
4.30318220 -136.8051 156.3974 -66.7448 -70.4719 -91.6997 -78.7333 -12.9922 66.0796 174.0561 -146.5267 160.3730 63.2080 -176.5724 -67.2580 173.1716 -179.9886
4.32637190 -75.3676 154.0535 -64.4510 -177.6917 -1.4102 -69.1147 151.3831 64.0044 174.2584 -148.7037 159.8446 74.2933 -65.8536 -58.8331 -83.2159 -179.1803
4.35014550 -74.2646 149.3840 -64.1911 -178.3649 -96.8225 -74.0333 120.4424 -58.1873 176.2491 -139.4119 156.4820 -74.1711 164.5047 -72.8065 171.8860 0.2100
4.37044190 -70.1210 156.6497 -64.0414 79.3045 10.9178 -64.6487 127.2895 -53.5589 -57.1910 -154.9896 161.0241 63.5250 -165.4831 -177.8935 -80.3758 0.7329
4.39872320 -76.2875 154.7811 -62.0734 -176.5901 5.7105 -143.0874 137.6050 -174.0137 168.1117 -155.0239 160.0184 55.7923 176.2993 58.7483 80.4233 -179.5615
4.42624010 -146.8210 167.5574 61.9506 164.3784 95.5552 -64.4852 130.7687 -70.4479 66.5945 -156.2384 160.9584 62.5089 -165.6271 -176.6764 -80.9972 -178.4536
4.45341260 -70.4890 150.9414 -64.2757 79.1223 10.9339 -71.8715 140.0299 -53.2468 -57.3727 -142.8155 159.3516 78.3930 -63.7381 -60.3332 -84.2879 0.7349
4.47420550 -74.3644 156.5977 -51.8372 81.9286 8.8403 -76.0163 125.2940 -53.2968 -57.2555 -152.2409 160.0732 57.7876 174.0925 60.7998 84.3885 -1.8654
4.50541340 -146.5064 155.9690 60.7639 -179.5747 -15.3363 -86.6732 -6.6452 78.1011 -60.9326 -72.5407 152.6374 -65.0220 171.8585 62.5608 -111.4364 -177.7135
4.52904520 -73.6021 168.1406 66.1482 166.7319 96.1663 -73.0071 134.2599 -70.7363 66.2393 -152.3004 159.6880 68.1689 -75.0801 -173.5677 178.5020 179.0929
4.55404280 -146.4371 161.9096 62.9784 178.6676 0.1083 -81.8530 -14.1336 65.6241 173.7486 -79.7661 152.9814 -62.1577 -178.4528 -178.6230 -85.7719 -179.5141
4.58500970 -68.0761 145.9739 -63.8666 79.5276 8.3235 -69.3205 137.1552 -59.7316 174.9650 -148.1383 161.2003 67.5910 -160.9974 71.6711 -173.8893 0.2629
4.60726690 -136.9174 157.0014 -67.0181 -70.3409 -91.5244 -75.4639 -14.8110 76.4377 -63.0858 -146.9551 160.4779 64.2589 -176.9783 179.6514 -178.4282 179.9695
4.63438420 -134.0767 156.0912 -65.7792 -65.8007 -18.3291 -93.7160 6.6288 65.5579 171.7648 -135.7019 160.3996 72.5608 -165.6758 70.7742 74.2079 -177.8298
4.66136130 -145.0755 147.6848 59.9574 -170.8170 94.0491 -77.1581 -25.9489 -168.7327 58.8319 -145.3804 159.1280 65.2891 -175.3224 -67.0118 173.2678 -179.9873
4.68878280 -146.3578 161.1246 62.1081 179.6698 -4.6018 -82.6296 -11.0265 65.6485 173.3763 -73.8477 151.8827 -62.3437 178.8929 67.4056 -169.8414 -179.7896
4.71438450 -74.3509 166.3941 66.0963 166.4434 96.5946 -71.2153 135.1747 -53.8197 -57.6133 -152.2659 160.3552 60.8654 -179.0337 179.7087 179.5567 179.9183
4.74167980 -134.9668 146.5105 -70.1301 -67.7601 -19.6032 -96.5357 -8.3978 78.7231 -58.5247 -89.2681 159.7502 72.4108 -162.2788 73.6732 -112.2456 179.2408
4.76967180 -72.2522 149.8839 -64.6738 -177.6955 -1.5572 -66.6743 144.2194 -171.0382 61.0240 -150.9395 161.6004 66.1818 -160.1611 71.1310 -176.8532 -179.6662
4.80515510 -73.3719 162.3740 63.9691 163.4344 96.1440 -69.4516 156.2765 49.6405 60.5149 -156.0180 161.5265 64.9157 -158.7336 71.6927 -175.3771 -179.2277
4.82918440 -145.0960 147.9582 60.0918 -170.7032 94.0591 -76.9097 -26.4347 -165.0721 168.4085 -145.7780 159.2206 64.9973 -175.4139 -67.0304 173.2707 -179.9865
4.85567400 -85.1605 153.1469 -62.8394 -178.6613 0.9598 -128.3772 128.7709 -54.5728 91.6613 -153.1230 159.7822 56.5858 174.3312 57.9038 80.1110 -178.8836
4.87664680 -143.7133 159.2981 64.1909 -179.6881 -0.9402 -72.1834 141.5508 -60.2572 174.6514 -141.1375 159.4412 78.6200 -62.3448 -60.2040 -86.8675 1.2312
4.89707000 -145.4522 152.5537 60.4765 -176.8632 0.2011 -85.3473 -14.9953 66.6127 174.1705 -148.4845 159.1273 62.2164 179.8452 66.9102 -179.8451 179.8298
4.93063260 -145.5207 148.6158 63.7033 -168.9176 95.6490 -106.8792 2.7814 56.8229 64.4975 -146.7973 150.7864 83.2618 -62.5051 173.0650 -84.0958 -178.2344
4.95856600 -147.1471 166.8126 61.6138 163.7694 94.6622 -62.7332 137.3664 74.6547 -61.3157 -159.6249 161.0470 60.9387 -166.6695 -177.1660 -82.0128 -178.7072
4.97929620 -133.6493 158.6301 -65.7593 -70.6487 -92.4994 -68.4360 148.1981 -170.0458 60.3318 -147.6433 161.7718 67.8755 -156.6249 71.6722 169.7147 -177.2939
5.00282320 -76.7859 155.6764 -66.2717 -67.3628 -9.7650 -70.7183 149.7382 75.7187 -61.0321 -142.1457 157.3110 -65.9450 -64.7328 -178.2896 -96.2461 -175.0025
5.02368400 -77.8831 136.5993 -170.1403 176.2353 100.0464 -132.5331 138.9611 -58.7696 177.0437 -145.9886 159.5570 57.6075 172.8270 54.4004 73.5340 -177.5957
5.04802450 -70.0755 139.9795 -171.9934 176.1366 96.4522 -72.1733 138.0005 -59.7945 174.8890 -141.5288 159.3418 79.1230 -63.3071 -60.6306 -85.0309 -179.1533
5.07455990 -145.2673 152.8833 -167.1864 176.5996 20.9945 -79.0475 17.2625 76.9505 -56.7852 -60.8899 154.8413 63.5997 169.1478 66.4045 -177.5939 -179.1458
5.10446560 -146.0049 160.0455 64.7276 -176.4309 -96.2016 -74.9674 132.9405 -70.5745 66.2925 -131.9828 156.5955 -63.4910 -73.1120 75.8282 -169.8409 178.2515
5.12729860 -133.5672 157.0037 -64.4717 -175.3491 98.6651 -64.5906 130.9202 -53.0988 -57.2163 -77.9009 154.5672 -55.6290 -54.5486 -161.6463 -83.5815 175.3617
5.14756630 -146.0583 162.3791 63.1251 176.8944 -100.4246 -124.6700 134.9520 -56.8887 90.1142 -143.7290 160.0413 60.4677 171.1935 65.5018 -162.7738 -179.4014
5.16792370 -134.8799 155.5136 -64.8969 -175.6821 97.8047 -79.7617 -11.5040 66.1589 173.9360 -145.2758 160.4729 62.2825 179.3857 -179.2231 -88.2395 179.8883
5.19365010 -71.8765 154.8894 -64.4611 -177.6771 -1.3196 -66.6635 137.9531 -59.9281 174.9424 -138.1753 162.4386 81.5819 -53.9936 -58.0280 -158.3033 1.4684
5.21533180 -134.8575 155.5567 -64.8243 -175.6527 97.8349 -78.8345 -13.2819 66.0487 173.9088 -146.6917 160.5752 61.8598 179.2689 66.8632 -179.0128 179.8220
5.23975540 -73.3018 159.6648 -65.2806 -67.2280 -9.7812 -62.3416 136.3696 61.9694 175.4127 -159.3621 160.9115 60.6365 -166.8184 -178.5658 -81.9535 0.7995
5.26040230 -137.2203 155.3726 -66.7175 -70.5645 -91.6821 -83.1974 -6.5585 78.4305 -59.0708 -67.6144 156.4825 68.5023 -169.6937 178.1343 -170.6100 179.6412
5.29645490 -144.7703 150.0077 59.9861 -174.7718 -0.0147 -124.9227 9.2319 65.2539 172.3300 -69.8021 152.4419 -60.0329 -172.6755 -53.8631 -71.3116 173.2467
5.32371710 -74.0307 158.6450 -65.6381 -67.2936 -9.5999 -65.1814 127.0993 -69.2901 67.1221 -154.7502 161.0118 63.6195 -165.5645 -177.9309 -80.4727 0.8265
5.34406490 -69.9691 152.2193 66.3025 -179.4782 -99.0449 -67.4642 143.9742 -171.3042 61.0363 -151.1761 161.6690 66.5029 -160.0907 71.6553 -176.3992 -179.0688
5.37435980 -74.8716 153.6259 -64.2819 -176.1871 98.4346 -67.5121 145.7309 -170.6854 60.8463 -145.3508 159.7988 75.8633 -64.9909 -59.3085 -84.3415 -179.5844
5.41007120 -145.5304 162.1216 64.2008 -175.1974 -92.4750 -80.7049 -12.3563 65.7634 173.5540 -76.2757 152.4796 -61.8054 -179.0259 68.0902 -170.2855 -179.8712
5.43244240 -134.7182 151.9153 -65.8842 -175.2461 94.8200 -126.8923 48.5031 -39.9729 -179.7774 -148.9694 160.0990 60.6949 178.6232 178.7958 177.6773 179.5879
5.45545350 -147.3147 169.9811 69.6987 -67.4967 -50.7441 -75.4588 -2.4579 77.8667 -58.6600 -130.7826 159.5774 63.9171 176.3373 65.3797 88.5168 178.6396
5.48093950 -134.3495 150.5833 -67.7935 -177.5722 88.0081 -78.1560 136.6548 -53.1552 -57.5186 -121.1245 156.5996 -55.2033 -59.6829 -177.2872 -170.2449 -178.9529
5.50122610 -144.6014 145.6401 -173.5493 60.7498 -94.6149 -129.7752 153.2933 74.8349 -61.8046 -125.1973 157.2495 -62.1018 -70.6208 79.4258 178.1695 -178.9426
5.52399170 -72.1692 149.9040 -64.3235 -178.2552 -97.0442 -66.4753 143.9194 -168.3384 168.0679 -150.7982 161.5739 66.2834 -160.1836 71.1223 -176.7981 -179.6790
5.54542320 -74.4046 114.4176 179.6661 61.8043 63.4601 -73.7123 150.0079 74.6094 -65.3009 -152.2216 161.7037 66.8491 -159.0805 72.6349 179.5673 -178.1045
5.57065640 -73.0923 140.2392 -172.2624 177.2902 95.1072 -124.6006 155.4506 62.2642 173.5608 -149.0082 161.6957 70.3689 -166.3539 79.5832 -99.8970 177.3401
5.59276850 -145.5256 161.6600 64.1048 -175.1180 -93.1717 -81.0072 -12.4686 65.7798 173.5739 -76.6968 152.7882 -62.3689 -179.9444 64.7278 83.3465 179.4934
5.62277520 -135.9565 157.0993 -67.9298 -66.3921 -10.0496 -76.4035 -13.1522 76.7801 -62.6088 -145.1918 160.3896 63.9110 -179.9261 67.3752 -178.0521 179.9302
5.65020330 -69.6682 150.8701 66.1035 -179.8698 -99.2768 -72.3478 138.3523 -71.4464 65.5469 -147.4635 161.3486 68.5678 -160.0114 72.9695 179.8540 -177.6331
5.67744380 -68.3239 146.4683 -63.9440 79.4838 8.5044 -70.1266 137.9212 -71.3846 65.6179 -148.3864 161.1917 67.5127 -160.9146 71.7182 -174.1890 0.3299
5.70001510 -135.7550 155.7702 -66.5524 -66.1821 -10.2929 -73.0655 135.4321 -53.2261 -57.5485 -148.0959 160.5857 62.5545 -178.1341 -64.6411 -83.0549 -179.6886
5.72095770 -134.8681 156.0434 -64.0790 -176.4589 -96.6989 -78.4863 -13.0902 66.0848 174.0690 -146.6693 160.6590 63.1643 -176.8858 -66.8821 107.8042 179.4348
5.75432610 -79.1731 132.7656 -153.0076 -67.6252 -53.9687 -118.4802 133.7470 -58.6500 176.3416 -146.6344 160.5712 63.7093 -176.0595 68.0649 176.2576 -179.4909
5.77994870 -71.5154 155.6294 62.6066 77.7845 -111.2388 -76.4025 137.1516 -52.8037 -57.2102 -145.6074 161.3196 68.3389 -159.1873 72.3772 172.7072 -177.1998
5.80235980 -135.7895 156.9125 -66.5634 -66.1991 -10.6371 -85.1084 -6.2479 65.8598 173.1127 -68.6187 156.6816 68.4185 -175.0343 -63.7775 -83.2829 -179.6908
5.82806470 -146.3711 158.0322 60.3523 179.6203 -15.0569 -77.6297 -27.9053 -60.7382 174.2751 -61.2850 148.7511 -63.1776 170.5184 64.2283 -112.3993 -176.9596
5.85196320 -75.0865 154.1153 -65.4493 -67.2769 -9.5646 -69.8371 155.8328 50.1247 60.9550 -155.5852 161.3733 64.4943 -158.8654 70.9125 -177.1047 0.1641
5.87402350 -134.3567 158.2861 -66.2034 -66.2465 -10.3453 -63.1017 133.8192 -171.4935 169.0415 -157.4025 161.0715 61.5572 -166.6840 -178.3832 -81.2837 -178.8405
5.89815790 -147.9386 168.6420 62.9831 166.3746 96.1817 -71.2287 138.9953 -53.7690 -57.7324 -150.3202 159.7771 74.4354 -64.5655 -172.7353 88.2889 179.5117
5.92021390 -70.6514 143.5743 -170.1869 176.3906 2.3635 -67.7689 154.5559 48.7180 59.4975 -155.5924 161.3915 64.5082 -159.2735 70.8862 -177.8066 -179.6898
5.94065050 -77.3109 153.7591 -60.4734 -60.3018 103.4582 -85.4947 -4.5281 65.9368 172.9603 -66.8593 156.3059 67.8458 -171.2477 177.8615 -171.5333 179.5948
5.96511650 -145.7606 154.1638 58.8346 -179.9546 -4.0173 -95.2516 -2.3221 80.3641 -56.5999 -131.0197 155.6792 -65.5495 -175.7020 -66.9846 176.8360 179.9890
5.98764800 -79.0024 160.8356 -65.8347 -176.1290 95.1845 -79.4126 -2.0951 78.8855 -57.3047 -130.6570 159.3734 70.2636 -172.1494 -173.0047 -72.6973 173.6728
6.00899960 -135.0545 156.3997 -65.0541 -175.5015 97.5110 -87.2414 2.7460 54.2615 59.5712 -140.9695 160.0822 64.0055 178.0295 66.0877 -177.9789 179.7635
6.03433760 -145.2306 167.1171 64.1440 -178.6531 -92.8874 -80.7432 -2.7780 66.4449 173.0022 -137.5207 162.1384 64.6530 -178.5954 69.4150 -105.3858 -178.7595
6.06157220 -133.0459 154.7126 -64.0327 81.4654 21.1422 -79.0962 -13.5237 66.1139 173.9514 -147.0522 160.2580 61.9160 179.3585 66.8676 -179.1076 179.8200
6.09587380 -145.6465 162.7790 63.4030 179.7450 -0.7962 -66.6468 152.7638 75.9332 -61.2046 -145.5766 162.2601 79.5396 -54.5565 -57.5954 -160.1812 2.1935
6.11642890 -76.9554 154.8695 -61.1630 -61.3604 102.8410 -74.8685 -15.7867 76.2983 -63.0926 -147.7325 160.4012 64.0953 -177.1131 179.7193 -178.3493 179.9883
6.13753720 -77.3304 155.1704 -60.2010 -60.4598 103.0881 -84.9101 0.2295 54.9474 60.4816 -144.4465 160.1253 66.8905 -175.3933 -179.4444 -178.6597 -179.8885
6.16197650 -134.8498 156.3575 -64.2930 -176.5896 -96.8208 -76.4315 -13.2838 77.1647 -62.5928 -145.3245 160.4756 63.9197 -179.9643 67.3435 -177.9255 179.9166
6.18722720 -83.0236 154.2779 -71.6409 69.2766 -109.8545 -78.7991 -11.7238 66.0669 173.9305 -145.2503 160.3871 62.3070 179.3633 -179.2184 -88.3211 179.8785
6.21550420 -146.4371 155.7460 72.2088 -64.9898 -79.7201 -87.9006 -1.9956 55.3362 61.4071 -74.2409 152.7324 -61.9955 -177.1832 -179.8024 179.4934 179.9472
6.24906810 -74.3140 166.5470 66.2395 166.4659 96.8809 -71.6917 133.6325 -70.6188 66.4249 -152.5960 160.3215 60.5743 -178.9115 179.5842 179.5205 179.8997
6.27320810 -67.9499 143.0036 60.1331 81.9775 13.3333 -82.1600 131.6299 -52.8472 -57.2532 -140.2271 161.3243 70.1426 -158.5857 74.5301 168.6234 -175.7344
6.30047250 -83.0128 154.3315 -71.6163 69.3113 -109.8360 -78.1117 -13.1144 66.0066 174.0369 -146.5033 160.4187 63.2478 -176.5207 -67.2368 173.1510 -179.9835
6.32750400 -75.2893 153.4492 -61.3183 -61.3318 102.9827 -70.0362 155.9100 50.6596 61.1385 -155.5282 161.3916 64.5316 -158.8351 70.9467 -177.3672 -179.7336
6.34847910 -70.7402 143.5308 -170.8619 175.4796 96.5049 -67.9446 154.4797 48.6192 59.4078 -155.5490 161.3757 64.5182 -159.2607 70.8776 -177.8366 -179.6936
6.37275490 -133.7500 152.9425 -67.2049 -179.5371 89.4756 -85.7504 -7.3253 78.6917 -59.1139 -70.5923 156.7696 69.8928 -176.3555 -176.0167 -179.9929 -178.6417
6.39627280 -75.8570 153.9527 -63.0158 -177.6894 -95.6023 -72.1723 -34.5948 -53.9487 -57.0315 -145.0513 160.7470 62.7958 -179.4202 -179.9700 -179.7646 -179.9832
6.42731060 -75.3760 152.4677 -64.1153 -178.2363 -97.1311 -81.1636 135.0362 -58.9842 175.5471 -150.2097 157.7355 71.9232 -63.9488 91.1000 -170.0283 -172.3720
6.45549090 -144.9871 162.0642 64.1261 -178.8008 -98.3848 -63.4242 136.3382 74.0715 -61.3280 -159.0149 161.0090 61.0428 -166.7207 -178.0400 -81.4846 -178.8551
6.49049450 -143.6579 146.6199 -178.8955 63.4758 3.8947 -68.0876 162.4022 52.5150 61.5094 -124.2538 157.5098 -61.0414 -71.6013 75.9609 -175.1381 177.9019
6.51316080 -72.7573 143.7433 -172.2335 175.8161 3.5410 -122.7482 145.9507 -56.7744 -63.8728 -141.1876 158.8009 79.3261 -63.6812 -61.0974 147.5864 3.7071
6.54015350 -82.6985 153.8764 -71.8643 69.0567 -109.8011 -86.1865 1.4600 54.7135 60.2133 -143.8379 160.1350 65.9694 -175.6409 -179.9761 -179.0654 179.9899
6.56654170 -145.7846 148.7904 59.2187 -178.7943 -109.9260 -97.6102 -17.0090 66.9453 174.7573 -152.1353 156.5882 64.0060 -175.0823 -66.9459 173.2603 -179.9814
6.59591550 -131.6600 150.3361 -65.2250 -179.3586 97.9175 -77.1223 -29.0124 -166.1204 168.0672 -80.7313 157.0655 70.5355 -175.2880 -176.9548 -76.1869 175.7825
6.62344760 -71.3887 152.6934 -64.0649 79.1322 11.4268 -70.2186 157.3911 51.4937 61.7165 -151.5081 159.8478 72.1139 -66.9258 -57.9481 -82.3912 1.1438
6.64883860 -75.8859 152.7329 -64.3396 -177.6432 -1.1506 -145.8339 148.9374 -172.9293 60.4899 -144.1270 160.5578 63.4519 -179.1789 179.0950 86.6765 179.6613
6.67045190 -74.1257 160.6595 66.0727 164.9098 97.8553 -67.0496 142.0537 -172.7132 -90.5529 -148.4014 161.4931 67.9308 -158.9018 72.3498 -177.6215 -178.3795
6.69883660 -75.0149 152.7077 -61.5133 -62.8691 -78.7162 -74.0603 135.6139 -53.1883 -57.3839 -148.0272 160.5860 62.5855 -178.1303 -64.6378 -83.0569 0.3926
6.71946360 -145.5118 162.2385 64.3657 -177.2246 -94.9293 -77.3267 -33.3797 -53.3344 -57.1181 -73.4782 153.9030 -64.1288 -179.7241 67.9353 -173.0356 -179.9905
6.74960580 -132.6269 143.2544 -63.0628 -66.0837 -29.6870 -104.1870 32.9100 -38.6011 -61.3190 -155.4442 159.2323 53.7799 178.8745 172.1072 171.1686 178.4183
6.77041320 -146.0507 153.1066 71.9020 -65.3643 -79.8243 -104.9964 3.4304 54.4739 60.1887 -144.3077 159.7945 65.7879 -175.1068 -63.9296 -83.3507 -179.6832
6.79490780 -74.0039 140.7803 -171.9784 177.1316 95.4502 -125.9893 155.2004 75.0975 -62.0868 -148.6209 161.7233 70.5371 -166.2950 79.7334 -99.9187 177.3586
6.81790570 -80.6270 151.1327 -72.5668 68.5354 -109.4105 -75.8569 135.6729 -71.1730 65.7695 -126.7334 156.4505 -61.6687 -71.8873 77.1758 -178.2035 179.4460
6.84178280 -76.2083 154.3732 -64.8188 -67.0301 -9.8904 -69.2667 144.9991 -171.3222 60.8788 -146.1113 160.6022 62.7807 -179.3981 -179.8443 179.9648 179.9947
6.86547520 -78.3923 157.2851 -58.7671 -59.2425 103.2461 -81.9304 -10.6006 65.7927 173.3031 -72.1392 156.7305 64.9441 177.3933 65.6473 -179.1912 179.2988
6.88555500 -132.5404 149.7601 -63.5314 -178.0699 -2.8128 -96.7863 59.2465 -45.6493 88.8398 -152.8648 159.7960 59.1791 176.1203 177.5983 157.8883 179.4234
6.91812250 -75.4368 151.9370 -64.4872 -177.7124 -1.4225 -74.8150 134.7019 -70.5564 66.1549 -147.6981 160.2390 62.3643 -179.3156 -179.8827 179.7722 -0.0360
6.94552330 -76.4741 155.0015 -64.4916 -67.0208 -9.9042 -70.9616 -37.9940 -61.0717 174.5043 -145.5350 160.5453 62.1353 179.7367 -179.4331 -87.2234 -179.8362
6.97626940 -132.6415 172.8550 -57.3506 84.8044 41.5335 -68.9145 -12.5819 -166.6565 56.5003 -58.0924 147.9986 -60.5446 -172.6580 -64.7419 166.3752 179.8095
7.00407620 -145.1916 149.7524 60.6671 -170.3191 94.5439 -72.3710 -34.9541 -170.5993 -90.5507 -144.3363 159.6556 66.4699 -176.2067 179.9903 -179.5088 179.9844
7.03487070 -141.3184 -178.8494 82.5315 -50.5307 -66.6109 -61.7719 155.0733 76.2964 -62.6423 -150.1212 159.9144 73.1413 -65.8225 -58.4326 -86.2744 1.0721
7.05788950 -75.9122 154.5335 -64.0782 -178.2156 -97.0299 -73.3874 153.3015 49.3916 60.7484 -156.5681 159.4282 60.1912 -80.8496 -172.1447 176.4848 -0.2327
7.07962460 -78.5872 176.9790 70.2711 168.6200 97.1052 -100.2515 152.7306 -54.0845 -59.3054 -140.0108 158.3947 80.7151 -66.0896 -62.4707 140.9450 -173.4882
7.10076620 -128.9335 164.5306 -63.2722 -174.5574 1.2510 -70.5113 -39.2584 -61.1022 174.1160 -69.5678 154.6372 69.6616 -174.7121 177.9949 -73.8697 173.1884
7.13975490 -136.8178 153.0022 -66.6414 -70.5489 -91.5772 -102.8893 128.6572 -53.1545 -58.6580 -157.5138 158.3038 56.4264 -81.1782 -57.8640 -93.9733 -1.8631
7.16515560 -144.0887 159.5667 56.5876 77.5286 -110.9354 -87.2455 152.4771 49.4074 60.8435 -153.8241 160.7156 60.2359 -177.7752 67.0916 178.2680 179.4434
7.19753960 -146.0322 162.4496 67.6598 -69.9818 105.2490 -76.7711 144.3014 63.5883 174.7467 -156.9389 157.1299 70.2755 -64.7576 91.9982 -171.7129 8.3881
7.22002630 -75.6240 152.4328 -64.4030 -177.6992 -1.2705 -76.0326 129.8886 -57.7643 176.4296 -83.3646 153.1392 80.2602 -64.8204 84.6908 162.8982 -174.4380
7.24161390 -73.3919 142.5749 -172.2330 175.5834 2.9475 -125.5254 159.3262 62.6277 173.3274 -144.3923 160.7248 63.6828 179.3385 67.9731 -107.5501 -179.2006
7.27373750 -71.7375 153.8358 -64.1087 79.0522 11.7267 -78.8009 -7.2697 66.5793 173.8367 -144.0491 159.3062 77.7803 -65.9038 -175.8300 173.4645 179.1450
7.29693380 -73.8651 160.0203 67.0725 -179.9309 -0.5651 -70.2295 155.1224 76.4008 -61.1941 -145.5870 160.6743 63.1787 -179.5091 -179.8691 179.7861 -179.9954
7.31755480 -136.1015 153.5989 -66.6660 -70.4880 -91.8244 -126.2445 136.1295 -56.4637 90.7437 -145.0844 160.1685 62.1671 177.3998 66.7003 -175.0669 179.8106
7.35242730 -81.1759 152.3621 -72.3091 68.9204 -109.4407 -72.7702 133.6553 -59.1464 175.3830 -147.7234 160.3212 62.4999 -178.8093 179.1611 86.7612 -0.3719
7.38589580 -71.9659 143.5714 -171.0739 175.6655 4.8916 -142.8468 149.1871 -172.9177 60.5463 -143.5038 160.5796 63.1046 178.7327 67.6554 -175.2951 -179.8459
7.41985330 -76.3311 154.4261 -64.1090 -178.1979 -97.0319 -71.4744 155.1835 76.4673 -61.3028 -145.4799 160.6733 63.2179 -179.4651 -179.8705 179.9486 -179.9968
7.44073940 -72.1863 150.6479 -65.4059 -67.2861 -9.1086 -66.4877 139.5369 -171.7600 -89.9207 -147.8689 161.2249 67.0684 -159.8971 71.2108 -176.7553 -179.6360
7.46167810 -145.1888 149.6897 60.6410 -170.3477 94.4817 -72.4633 -34.9130 -170.3225 -90.5936 -144.0313 159.5512 66.9342 -174.1030 -66.7417 173.2207 -179.9714
7.48552010 -76.2557 152.9875 -64.2333 -176.2861 98.4724 -81.3418 135.7902 -70.7253 66.0093 -150.5853 157.7057 71.7696 -64.0393 91.2016 -169.9880 -172.3787
7.50738430 -74.3478 153.1588 -64.4999 -177.7160 -1.4719 -67.5793 140.0704 -171.8252 -90.2879 -142.0106 159.0749 77.7046 -63.9420 -59.6227 -84.7414 -179.7229
7.53251590 -144.8602 155.6325 59.3205 77.6762 22.0062 -116.0104 133.0723 -55.1939 -62.6548 -78.9427 152.1684 -64.1134 -179.2953 67.8339 -172.6829 179.9990
7.55661510 -145.5891 146.7488 58.8398 -177.7185 -110.0586 -91.0616 -20.3106 77.1840 -63.1883 -153.2483 157.7297 64.1202 -176.0714 -64.1803 -83.2928 -179.6781
7.58013950 -75.9708 154.5688 -64.7226 -66.9981 -9.8688 -75.5537 140.9418 -169.1542 168.3507 -153.4042 157.5698 71.0340 -64.9893 91.4696 -169.6179 8.1738
7.60549530 -71.5129 144.5102 -171.6343 60.9596 -90.4900 -71.9109 144.2175 -167.0371 168.1721 -147.6926 160.7894 62.6320 -179.8442 65.0876 82.9469 0.0061
7.62551850 -75.4246 163.6927 68.1809 82.9600 -109.0928 -103.7853 135.7988 -53.2596 -58.8275 -145.9814 160.0829 62.3789 -179.3052 -179.6014 -179.2155 179.8394
7.66056940 -71.5477 151.3917 78.9936 -66.1387 -92.4835 -72.5451 143.5958 -53.2308 -57.5376 -131.8844 159.8204 64.6027 175.6575 66.1172 85.8379 176.9592
7.68076800 -83.3123 153.9185 -71.1521 68.7052 -110.0392 -88.2204 1.0455 54.6239 59.7954 -70.7890 157.0550 66.7868 -176.9465 67.0190 172.1182 179.5105
7.71034560 -144.9462 -178.7737 68.4761 178.6729 122.3212 -67.7533 -32.4438 -53.4993 -56.9423 -63.0000 146.4397 -62.7299 -171.2355 -62.6487 157.7640 -176.8985
7.74460080 -90.1611 3.6441 -131.2246 -70.3494 103.8011 -68.4333 147.6345 74.9880 -61.6875 -137.4467 157.0809 -56.5400 -174.3403 -173.3674 -162.6450 -179.3240
7.76919010 -134.5910 155.1635 -64.6953 -176.4718 -1.8560 -76.6531 165.7172 55.7488 64.3227 -128.0588 156.5561 -61.1072 -62.9856 -62.1181 -82.2898 -179.3573
7.79399060 -133.2386 156.3678 -64.4901 -176.5894 -1.8721 -75.0861 135.9719 -172.0510 -88.6624 -150.5088 159.5107 66.6986 -75.6424 -173.2853 179.3910 178.9002
7.81448600 -146.7222 159.1039 63.3807 -179.5146 -99.5825 -73.3565 135.3977 -70.6640 66.2524 -146.1581 160.3953 62.8621 178.6504 68.8701 -108.1647 -176.6285
7.83584800 -72.4854 143.1083 -169.5604 176.5989 2.0998 -75.1868 165.4494 53.5156 61.7080 -144.4200 160.6826 63.4731 -179.1680 179.1090 86.6819 179.6634
7.86387530 -75.2354 151.7760 -64.4547 -177.7054 -1.3340 -76.7432 136.4129 -53.2517 -57.3687 -146.9184 163.5626 44.6398 65.2271 -84.6347 -84.2539 0.7581
7.89259780 -145.8172 151.8116 58.3815 179.0094 82.1527 -134.7397 131.4056 -56.3034 178.2122 -151.4269 159.9123 58.3079 175.0506 63.8874 -178.9632 179.1049
7.92109310 -67.1170 138.4060 -179.6588 62.7779 8.8352 -65.4601 137.8831 -171.6931 -89.4054 -147.6431 161.3094 67.4335 -160.4396 71.6704 -179.3487 -178.9007
7.94609020 -136.0201 154.8345 -68.0534 -66.3184 -10.9538 -76.2605 -40.0139 -73.1180 64.9280 -75.7749 156.6043 66.9878 -179.1871 -179.0405 -177.7638 -179.7700
7.97822710 -76.0517 155.9996 -43.6802 82.2917 1.1002 -77.7445 141.0197 -169.6485 168.2787 -148.3733 159.3658 56.3442 -97.7216 -71.4208 164.6163 -1.5284
8.00205380 -67.7932 144.5725 58.7614 80.8220 15.3369 -80.3321 130.3852 -67.2857 70.1072 -139.6228 161.2525 70.2583 -158.5443 74.2162 169.5370 -175.8477
8.02783180 -134.3938 154.6897 -64.3419 -176.7078 -96.9380 -129.3570 158.7209 75.9422 -61.7563 -144.0807 160.5668 63.8379 -177.6969 -67.5933 173.3577 179.9768
8.06409570 -68.3773 142.4579 60.3866 102.1349 95.9131 -70.2189 146.6873 63.8817 174.5233 -149.7809 161.6351 66.9609 -159.3920 72.5208 -178.8768 -179.0664
8.08513940 -79.2778 147.3870 -53.8094 -59.6753 -30.8658 -123.7251 59.5326 -43.2410 -179.4149 -152.7453 160.0756 59.8851 -178.4024 173.7713 -79.0789 177.1640
8.11077940 -75.0195 153.7731 -61.1289 -61.2503 102.8889 -67.4393 140.1261 -171.8421 -90.3012 -142.0362 159.0819 77.6932 -63.9522 -59.6304 -84.7836 0.3671
8.13283930 -75.2972 122.3907 -173.7787 -82.6173 108.4228 -130.1571 137.4920 -59.5812 -66.6184 -147.0439 160.1790 64.2033 -175.5229 -67.2507 172.6096 -179.9597
8.18116900 -137.8576 160.8070 59.3581 86.6995 78.4897 -75.1810 139.7094 -52.8972 -57.4465 -140.3201 161.4290 69.8854 -155.0781 72.9576 166.7498 -176.4268
8.20634320 -76.9008 151.9048 -64.0435 -178.0665 -96.9220 -130.2703 158.6212 75.4523 -61.9118 -144.8253 160.7645 63.3306 179.5057 64.8561 82.9763 179.6825
8.23859640 -70.9620 157.2299 75.7937 -70.7351 -14.0643 -74.5204 133.2469 -172.2061 -87.6159 -151.3091 159.6088 68.0179 -74.8618 -173.0932 179.3522 178.8620
8.26078680 -143.6595 152.9625 57.6362 93.8122 92.9738 -76.5602 147.1139 64.3749 174.5588 -152.2608 159.5023 61.3534 -80.3432 -173.9791 -178.6920 -0.9340
8.29737000 -146.1310 156.0300 73.3570 -64.7619 -81.5937 -77.9148 166.4773 55.2818 63.6419 -144.1335 160.6524 63.5426 -179.2152 179.1765 86.6828 179.6639
8.32443890 -132.8772 156.9513 -63.0120 81.4100 21.8112 -80.5819 -12.4362 78.0965 -59.8719 -74.8637 157.2194 66.9398 -179.8273 67.1870 -106.6168 -179.2146
8.34910390 -74.1789 153.3660 -64.2356 -176.1795 2.1894 -86.0563 118.5433 -68.0510 68.6775 -85.4698 152.8808 -64.1319 -84.8202 75.3900 -111.3081 -173.4124
8.37307720 -72.2409 145.6359 -167.8020 64.6332 -89.5375 -75.1695 144.9362 79.9040 -61.4458 -156.2662 157.1588 70.4365 -65.3463 91.9384 -170.6371 -172.7922
8.42231700 -145.5779 158.2899 63.0989 93.7323 88.8871 -127.4079 154.4242 62.2059 173.8554 -148.0518 160.6238 62.8030 -179.0435 179.4709 -179.4863 -179.8398
8.44606270 -74.8292 166.6786 65.8886 165.8727 96.2702 -72.0673 139.9546 -53.7830 -57.7517 -144.1945 136.7619 -172.4213 -86.4312 -60.7815 -83.8219 -179.5395
8.47854810 -72.8518 141.5947 -172.6766 173.8647 -100.4631 -125.2965 170.4118 53.2354 63.7883 -139.9416 160.5196 63.3420 177.3653 67.1923 -174.6922 -179.9111
8.50884480 -71.7079 139.1730 -167.8253 -86.7836 -0.4180 -129.5208 157.0254 46.8573 61.5912 -151.2649 159.2502 56.3479 -90.3590 179.4725 179.8408 178.9283
8.53749890 -77.3557 151.5208 -64.3479 -176.5524 98.2609 -131.0105 159.0803 75.4045 -61.8945 -143.8470 160.6608 63.2474 178.4468 67.1558 -107.8669 -179.4157
8.56532980 -72.0242 137.0131 -170.4832 -85.0474 -17.2237 -74.1062 120.3877 -65.2798 71.9475 -152.7795 161.2005 64.9894 -162.9734 -174.4226 -79.8522 1.0820
8.59234430 -145.2003 156.9395 61.0557 78.7185 22.4519 -126.8756 146.7088 74.3654 -62.5960 -151.2368 160.6780 61.9280 -177.2322 -179.5390 -178.4170 -179.5694
8.61903110 -75.3554 141.7380 -172.8881 173.6972 -102.0648 -130.6774 162.0699 75.5187 -61.5756 -139.7801 160.5816 62.8193 175.9525 66.5032 -174.5559 179.8990
8.64942550 -69.7058 135.8012 -175.0035 -89.5103 0.6294 -86.6927 132.2924 -59.3129 84.5915 -140.4402 159.6846 80.1591 -61.7782 -60.9255 -83.3405 2.4518
8.68428090 -70.4156 143.3087 -169.8573 175.5783 -96.5426 -73.8189 146.2866 -170.3484 60.7146 -145.5620 159.1696 54.3893 -99.8593 -74.3731 164.3746 -5.2503
8.71164720 -80.5693 152.3104 -72.5844 68.7913 -109.1779 -69.9247 145.4940 -167.9970 167.7975 -146.2000 160.7648 62.9126 179.8666 65.0991 82.8790 179.3233
8.75017010 -144.4025 145.6815 -170.7588 174.8746 -98.0908 -71.7830 155.9920 76.8839 -61.1070 -143.5905 144.3151 -173.2546 64.9699 177.5072 -178.3303 -0.0460
8.77915750 -72.8920 151.6087 -64.1495 -178.1774 -96.8372 -76.4633 146.0463 -167.6372 167.6519 -145.9799 159.1451 54.1918 -99.3592 -74.0112 165.4135 174.9884
8.81128030 -71.4629 151.7787 79.9325 -65.9725 -94.2765 -71.4803 138.2198 -71.5463 65.5153 -111.8497 155.2518 -59.2712 -173.4949 -60.4392 -81.9079 0.6815
8.83687340 -75.4054 151.9378 -64.6261 -177.9160 -2.1927 -71.7999 137.1460 -172.5421 -89.3393 -135.0880 155.3487 -65.1109 -177.0408 179.4765 178.2730 -0.1125
8.85989710 -76.0690 153.7637 -64.8091 -67.0309 -10.0023 -72.7103 133.6459 -59.0313 175.4560 -146.3718 158.1540 55.6046 95.7827 -78.1941 177.1096 1.4141
8.89021780 -72.0020 151.3420 79.2968 -65.7392 -93.1108 -71.3020 152.5825 64.1530 174.1108 -150.3669 159.9670 72.7875 -66.7133 -172.5858 86.3418 179.2364
8.92409250 -72.5837 137.0473 -146.8248 -65.3223 -62.8640 -135.6237 139.0000 -174.5518 -89.2937 -146.5464 160.6510 64.1713 -174.4239 68.9984 176.2724 -179.1213
8.96866220 -82.3688 154.4215 -72.2247 69.0128 -109.5035 -74.7201 144.4089 75.5590 -61.5402 -156.3294 157.1470 70.3812 -65.2319 91.9673 -170.7963 -172.7886
9.01403480 -72.6433 157.3916 66.0555 -179.6235 -4.0350 -65.7505 136.5769 -174.1033 -89.8925 -118.7818 153.6068 -48.9842 -50.1734 -53.3613 124.7568 -5.4497
9.03689170 -138.5093 157.8561 -63.1549 -175.3047 4.9065 -102.2981 149.9477 64.6705 85.5351 -152.0383 147.2584 -165.7717 59.6734 58.9475 -176.1206 -0.4905
9.06255150 -145.3065 156.6871 62.1374 93.6731 88.5512 -98.8494 130.4807 -53.1263 -58.0146 -82.2471 153.4675 80.4883 -64.9927 84.8821 162.1513 -174.1653
9.09309160 -145.7729 148.8435 72.7488 -64.0762 -83.1338 -95.6559 59.3042 -44.8135 -58.2005 -140.0143 155.1928 -63.1793 -170.1618 -66.8467 171.8995 179.5311
9.13313330 -71.3217 138.3897 -179.3868 63.2353 8.1145 -78.8392 150.9506 47.7411 60.2287 -157.9470 156.3497 69.9613 -65.5712 90.8285 -173.2247 -175.5869
9.15801750 -78.0769 134.9907 -179.4800 59.2839 54.3453 -82.1113 132.2095 -72.1605 64.4688 -149.3820 163.5120 44.5790 65.5508 -84.8667 -84.9400 0.6248
9.18300530 -72.8093 156.6198 66.7466 -179.5021 -99.0400 -73.7133 136.0217 -70.8968 65.8976 -148.5288 159.8171 75.5875 -62.5180 -171.8924 90.7445 179.9541
9.22252650 -145.4237 163.2617 66.1581 -71.6685 104.9424 -75.6336 -31.2528 -74.8795 63.7256 -65.4232 150.9127 -64.5868 -178.1998 -67.8709 106.2208 179.1383
9.27405630 -71.7252 152.7848 -63.8704 79.1521 11.7946 -84.8181 166.7511 65.4294 173.1703 -137.0258 162.6771 71.6895 -135.1423 90.9088 -89.4889 -6.6848
9.29464040 -135.7161 156.0961 -65.6880 -65.9775 -10.7400 -142.3188 140.0660 -175.0647 -89.8101 -145.9412 160.2623 63.0699 -179.0892 65.3333 83.0959 179.5481
9.33800190 -74.9625 154.1508 -64.6504 -67.0070 -9.9286 -69.5784 148.6510 -125.8495 -62.2815 -147.2014 159.2950 75.1767 -65.3720 -59.3168 -83.7147 0.7731
9.37475440 -73.2555 166.3944 68.7656 -176.6236 98.2582 -73.2891 37.5114 72.3419 -56.8393 -60.6259 156.0461 67.2973 -149.1739 -175.5948 -78.9190 -178.6292
9.40861220 -71.5607 141.5643 -171.1863 176.4830 1.8190 -67.7269 136.7446 -171.6463 -89.1977 -145.9649 160.2123 62.5650 -179.3080 -179.8383 179.9228 179.9783
9.44163600 -135.6649 138.0123 -80.5141 -70.9468 -19.6065 -134.1243 146.7447 58.8966 174.2339 -126.9029 146.0437 -157.0551 92.2945 -66.6529 114.4452 174.6880
9.48900540 -142.8314 167.1588 61.2894 80.5673 -108.6161 -67.4659 -51.6316 -178.6323 61.0734 -157.3114 151.9021 64.6083 -178.2781 66.4135 84.5879 179.3978
9.51497010 -71.8684 144.0491 -173.3175 60.3779 -89.6544 -81.7127 136.0017 -172.1826 -88.5007 -150.2779 157.5991 71.4682 -63.8653 91.2289 -170.6358 8.5293
9.54582820 -76.0535 153.3976 -64.2296 -176.2787 98.5431 -68.9433 137.6650 -171.8558 -89.4587 -145.4217 160.1360 62.6591 -179.4037 -179.8249 179.7527 179.9903
9.58049760 -143.7709 150.7932 56.5344 93.7857 92.3120 -73.4467 149.9520 76.1423 -61.3621 -142.4799 162.6475 79.9193 -53.6978 -57.2875 -163.4601 2.2085
9.60200600 -146.3652 156.5549 61.4849 177.1151 49.3219 -81.7292 -26.6380 -144.1819 -63.9541 -71.0841 144.7034 -67.8952 173.3902 -72.0939 101.9139 -177.1571
9.62958150 -142.9455 155.8705 -104.3434 -67.6836 -4.9855 -95.5857 -29.9002 -172.8056 -91.8702 -66.4293 155.7302 72.6843 -169.9703 -179.0449 -168.6111 179.9624
9.66673640 -141.9177 161.8451 63.9679 179.7677 -0.6312 -70.2941 150.5772 -127.6428 -61.9484 -149.1850 161.3855 67.6759 -156.7525 72.0612 169.8046 -177.0629
9.69996530 -134.7812 154.6852 -64.6947 -176.5281 -2.0185 -71.8942 137.4925 -173.0632 -89.5135 -130.6239 154.7218 -61.8103 -63.3555 -62.2868 -82.2931 -179.3568
9.72451770 -76.9530 156.1397 -66.0337 -67.4115 -9.4080 -81.3138 166.8566 77.4828 -60.2178 -136.9800 162.6412 71.4840 -135.0792 90.5121 -89.4354 -6.8192
9.77547380 -71.7173 153.0636 -63.9182 79.1333 11.7787 -71.4754 154.8249 76.4513 -61.3398 -144.7165 165.5071 50.3112 64.2188 171.2432 178.1434 -0.1748
9.80622690 -75.9520 153.5295 -64.1924 -176.2915 98.5325 -77.1480 136.8992 -171.5108 -89.0152 -150.2745 157.6237 71.6299 -64.4703 91.2832 -169.2748 -172.6085
9.82815900 -71.7299 155.6746 66.4836 -179.2577 -98.7922 -69.8261 147.7922 -128.0188 -61.8546 -147.1005 159.2287 75.7148 -65.1353 -59.5375 -83.5358 -179.0682
9.85103750 -77.1010 155.1539 -60.2200 -60.3446 103.4079 -141.7022 140.1892 -176.2605 -90.0046 -127.5933 154.7343 -60.0077 -63.6105 -176.4397 -176.6255 0.2817
9.87943970 -71.5304 154.6292 80.1940 -65.4406 -94.0105 -66.9767 139.5535 -60.2024 174.6529 -132.9513 159.6887 62.6185 -92.9569 -74.6002 -169.9388 174.8129
9.93684590 -75.9218 153.4266 -65.0736 -67.0766 -9.8912 -74.3572 134.9697 -70.2328 66.3380 -146.1810 158.1385 55.6485 95.7618 -78.2199 177.1162 1.4124
9.99917370 -143.3062 163.3432 63.7083 83.6461 45.2954 -63.7554 157.1256 50.8726 61.4362 -76.4407 153.5116 -57.8770 -61.2143 83.2545 -175.4606 -177.5711
10.07433290 -76.0621 153.3515 -64.2056 -176.2900 98.5815 -68.8409 136.1057 -171.5649 -88.7850 -150.1589 149.3583 81.0995 -61.7399 173.4654 -84.3112 1.6449
10.11087520 -73.0387 159.1924 67.0825 -179.4777 -0.9726 -82.4528 160.1825 -166.5259 56.7662 -129.1350 161.3758 71.8924 -133.6561 89.5121 -90.0959 172.8121
10.18416950 -80.6638 151.5777 -72.4969 68.6956 -109.4077 -77.3229 138.5395 -52.3326 -57.2840 -69.3629 134.3483 -173.4665 73.4456 -83.7273 123.1683 -5.5941
10.20921020 -72.8942 139.7538 -166.9897 -86.9636 -35.1709 -74.6447 136.6870 -52.9214 -57.5383 -139.3711 159.1249 60.2419 -99.6037 -67.1657 108.5789 9.5373
10.27281420 -144.8445 168.3150 53.5738 64.3125 -116.3413 -126.8847 158.0720 76.0633 -61.7651 -142.5507 144.2559 -173.0269 176.7576 -68.8461 172.5782 -0.2473
10.29568100 -71.8053 143.1915 -170.5060 175.5567 -97.5382 -66.5686 135.8640 -171.3935 -88.7728 -150.2280 149.3734 81.1201 -61.7533 173.4562 -84.3169 -178.4740
10.35418290 -144.7688 152.0136 60.0475 95.6296 91.8823 -87.5776 133.2103 -69.6623 67.2047 -77.8782 151.5895 -63.9132 -175.7503 -66.8573 173.8691 0.0991
10.38091350 -76.1516 154.4806 -61.4888 -62.7999 -78.3253 -84.5977 171.3684 55.7261 63.3903 -141.1749 162.5297 70.6810 -136.6609 91.9179 -89.0942 -6.5366
10.41755740 -69.1075 130.4501 -175.0852 -90.5451 -0.2299 -82.4426 135.4150 -171.9020 -88.3760 -144.7019 161.4578 69.0870 -157.7950 73.6433 170.8150 3.8423
10.49883370 -76.4895 154.7481 -64.6770 -66.9793 -9.9230 -86.5513 158.4306 -163.9438 165.4039 -129.0272 161.5392 72.8098 -132.9783 89.4131 -90.3873 -6.4143
10.54550380 -71.1028 150.9596 -64.0656 79.0835 11.6849 -74.8432 135.0243 -70.5887 66.1450 -146.1777 158.1426 55.6504 95.7608 -78.2226 177.1194 1.4107
10.56818270 -144.8032 152.0361 60.1330 95.6330 91.8236 -87.5634 133.0342 -69.6044 67.2489 -77.4346 151.4427 -64.8254 179.1361 64.4827 84.0504 179.5771
10.59854610 -68.0817 148.1353 60.9786 95.7707 92.8744 -75.7316 140.2783 -168.2475 168.4065 -151.4550 157.3431 70.2656 -65.2034 91.7006 -169.2854 -172.7682
10.64367960 -145.8546 164.3746 65.6444 -175.9366 103.4886 -139.5957 143.5001 -175.4839 -90.8343 -137.0991 159.1372 62.8586 175.6662 66.5580 -108.2535 -178.1813
10.71259750 -75.1953 152.8205 -61.5762 -62.8433 -78.5856 -74.8822 135.1108 -70.4839 66.1831 -146.1297 158.1224 55.6686 95.7745 -78.2277 177.1079 1.4075
10.74876710 -76.3235 153.6341 -64.2012 -176.3056 98.4677 -86.6608 158.4953 -163.5751 165.4547 -128.9196 161.5428 72.7786 -132.9100 89.3997 -90.4196 172.6964
10.81590800 -147.0272 164.9156 66.9742 -78.4374 -20.1027 -64.4777 140.6625 -173.2729 -90.8654 -126.1545 153.1636 -60.8442 -176.5882 -176.8394 -176.1747 0.5489
10.84839140 -133.1161 154.5927 -63.8469 81.5208 21.3826 -71.5128 137.6559 -173.0813 -89.5792 -130.4827 154.6790 -61.7745 -63.3256 -62.2843 -82.2914 -179.3628
10.91393470 -145.6118 150.1854 74.9851 -63.4507 -86.9352 -87.8492 142.9638 -168.9504 167.9501 -150.6890 158.9203 55.6264 -90.9370 -66.2062 -97.6100 -1.4612
10.93654060 -76.0794 152.8101 -64.2024 -176.3844 98.5260 -142.9104 145.2788 -161.2622 -91.4661 -65.1720 149.7641 -64.8636 -177.8174 179.9078 179.7252 -0.0246
10.95684240 -146.3411 170.8290 67.2490 -175.0599 98.7944 -76.1282 32.0271 73.3683 -56.7734 -68.4396 161.6592 52.6851 64.2259 -89.1163 -93.5664 0.9481
11.04623150 -81.3502 152.5702 -72.4286 68.7825 -109.3890 -71.3005 137.8872 -173.0393 -89.6823 -130.4706 154.5952 -61.9232 -63.3246 -62.1535 -82.1911 -179.3628
11.08922580 -76.4669 154.1132 -64.0640 -66.6312 -11.1687 -138.6113 132.0076 -176.0660 -87.7866 -116.4733 152.1124 -77.8694 68.4642 170.8617 -90.7677 -179.3715
11.11129360 -75.4064 152.6876 -64.0882 -178.1888 -97.0575 -70.0889 149.0790 -126.5552 -62.4699 -135.6717 156.2397 -60.8113 -176.9450 -59.5868 -76.7096 3.4107
11.16583910 -74.5798 152.1794 -64.3323 -176.1495 98.3308 -74.5947 144.5641 -175.0121 -91.9430 -119.3282 149.1018 -53.4027 96.0083 -169.8573 -84.7487 0.7115
11.29816900 -81.5387 152.4831 -72.4003 68.6631 -109.6081 -71.6886 -36.4314 -170.0076 -89.9622 -82.1161 156.4440 65.3067 177.7496 67.0501 -174.7187 179.9186
11.35318350 -81.1367 151.6530 -72.3466 68.8089 -109.5191 -76.7023 137.0375 -70.9270 65.8788 -149.4104 148.0188 -163.5163 68.4849 -91.5469 124.3865 -8.8654
11.41631460 -75.9422 153.2751 -60.5663 -60.7588 103.2223 -143.2271 153.7185 -122.1251 -64.1153 -133.6360 155.5317 -64.0895 -176.6009 -178.6896 -85.9736 0.6860
11.46179210 -76.0883 153.8973 -64.5086 -66.9336 -10.1045 -72.7571 149.5760 -126.1187 -62.4530 -146.8697 160.2865 62.9930 -178.2913 -64.6825 -83.1168 0.3970
11.54152450 -76.3283 153.5301 -64.0650 -178.1815 -97.1116 -74.6182 157.2704 64.7419 173.6887 -135.7469 104.0996 -160.9234 -67.4409 93.9226 -170.8601 -177.1732
11.68665740 -135.4021 153.3352 -67.0455 -176.8895 90.0489 -73.7879 -36.3330 -170.1194 -89.9450 -73.2243 157.5868 56.0248 91.3122 -77.0850 -178.5175 -176.5709
11.75214340 -76.0814 153.1205 -60.9850 -61.1207 103.1915 -72.5272 149.4439 -124.7608 -63.1231 -135.0544 155.2915 -64.5277 -178.6143 64.9178 83.2167 -0.5821
11.81914350 -146.4631 158.6002 62.6802 178.9074 1.3318 -83.6672 134.7304 -173.4315 -88.3212 -134.4448 156.4778 -72.0456 -85.2159 70.8689 88.1758 -0.1359
11.85196240 -134.8459 154.8779 -64.2450 -176.5963 -96.7033 -72.1269 149.7614 -123.8330 -63.4455 -129.8033 155.5923 -60.9363 -63.0694 -62.2600 -82.3218 -179.3577
11.95860680 -136.3401 152.4273 -69.3824 -67.0576 -8.4292 -125.3327 40.0049 -38.1203 87.3083 -149.7809 160.6423 49.0711 88.6738 -78.0852 -165.8287 -177.6655
12.14942080 -144.4794 160.9016 45.0570 61.6789 -109.8115 -147.6924 148.8241 -173.4579 60.5187 -156.2147 157.8551 48.9962 -93.1160 -75.9879 104.2486 175.0276
12.27222330 -145.9439 158.5885 57.2531 71.6604 40.9342 -149.4651 150.0901 -127.0200 -62.4314 -149.8424 159.5163 71.5336 -73.6977 -174.3219 153.1557 -177.7896
12.38166530 -144.6953 159.2719 60.4750 91.0534 84.6843 -87.4850 136.3656 -52.0570 -57.1735 -91.7119 159.8529 69.0467 -123.5146 86.6351 -96.4702 178.8439
13.18191440 -72.7881 138.4507 -140.4586 -67.4951 98.3042 -82.7119 49.0235 58.4773 -88.8668 -68.4811 157.2955 66.4256 -179.7921 69.7432 -106.0120 -177.5322
13.58399030 -144.6423 169.6758 57.8441 69.8442 -114.5354 -142.5913 152.8871 -126.2335 -62.8395 -143.2078 143.7549 -173.4306 176.7401 -69.0039 173.3946 -0.4207
13.65635420 -74.6290 157.3297 -66.6319 -67.6386 -9.1011 -131.0969 103.7209 -60.2619 -62.9329 64.3527 164.6142 -45.8017 -169.2530 -58.0210 -177.7394 0.7495
19.35690310 -133.6577 167.4645 -63.4974 -172.9389 3.2494 -129.3100 107.8633 -171.7786 71.7545 66.4431 -167.8882 -41.0124 -57.5802 -168.8406 -70.3299 171.5364
