# Supplementary material for: Exploiting Sequence-Dependent Rotamer Information in Global Optimization of Proteins
Source: J Phys Chem B. 2022 Oct 18;126(42):8381–90. doi: 10.1021/acs.jpcb.2c04647 (PMC9623586; doi:10.1021/acs.jpcb.2c04647)
Supplement: Supplementary file 2 — jp2c04647_si_002.zip [file jp2c04647_si_002.zip › TripeptideConformations/GLY_ARG_ALA_new.csv]

0.00000000 -68.7322 152.9813 -140.5238 157.2756 -64.3358 -64.7603 -177.9475 -91.7436 -177.6146 -72.3468 156.7092
0.11746000 -70.6171 157.7926 -147.3067 164.2748 58.6033 162.7100 -72.1034 172.9066 179.8441 -76.8372 157.0960
0.16861790 -64.6913 144.0649 -152.3395 161.8477 66.1652 -161.1264 71.3299 -178.0071 0.6014 -72.0930 156.5872
0.54936390 -67.2017 149.3358 -147.8271 159.2253 74.6191 -65.7284 -58.9781 -83.2057 0.6974 -72.6477 156.1519
0.61207360 -64.7137 144.0876 -152.1406 162.2757 66.2413 -161.0252 71.3023 -178.0473 -179.3214 -142.9745 159.5101
0.65266430 -179.8205 179.5571 -145.9911 164.1376 58.9052 162.6933 -72.1536 172.8261 179.8277 -76.9279 157.0884
0.68006310 -62.4224 149.1853 -74.7446 154.8167 -58.7121 -61.1163 84.0053 -167.5369 -177.6791 -72.1743 156.6937
0.92330800 -67.8144 155.9393 -126.8298 157.3057 -62.2292 -71.7155 77.0427 -175.6912 179.1538 -72.3625 156.7129
0.94787380 -178.1813 -176.2919 -139.6830 157.0956 -65.2374 -64.5778 -177.4340 -88.7834 1.3225 -72.3454 156.7203
0.99265080 -62.2077 127.7825 -155.4834 161.9656 62.9903 -167.5671 -178.0729 -82.4591 -178.1029 -71.8504 156.7284
1.07153350 -71.2271 139.5981 -153.1173 160.7445 65.8608 -76.9422 -172.5598 174.8231 179.6849 -71.5550 156.9283
1.30859460 -66.7647 126.8441 -139.5518 156.9595 -77.5661 163.3578 -75.0277 166.7462 -0.5996 -72.2817 156.6780
1.40051050 -70.8358 158.5841 -143.1026 168.9615 58.4625 72.9175 170.8402 -176.0572 -0.0840 -69.0449 154.5627
1.48042270 -179.8013 179.5796 -146.0881 168.3363 62.7630 166.4892 178.4175 83.5847 176.8145 -71.6550 159.8219
1.51923580 -65.9782 151.6952 -145.0036 160.6694 79.2691 -54.8364 -58.0014 -157.0371 2.1872 -72.7426 155.5865
1.58472720 -66.7684 126.7938 -139.3555 157.1827 -77.5258 163.3387 -75.0294 166.7968 -0.6172 -143.3945 159.4510
1.69520760 -66.5809 136.1795 -84.7627 155.1205 -85.1166 60.5854 171.8005 174.4685 177.5739 -72.2209 156.6917
1.76068350 -71.3072 160.7053 -145.7974 153.9945 -154.6289 -160.2162 73.6980 -170.2938 0.4076 -69.5686 158.6188
1.79439970 -66.6306 155.8537 -118.5232 158.0415 -47.9764 -59.1625 166.0062 95.2457 0.4964 -72.2994 156.6732
1.82632690 -60.8041 131.7544 -81.4318 156.0007 -56.8691 -55.0290 -160.5357 -88.0400 177.6393 -72.2069 156.6902
1.88010790 -69.3056 156.2167 -134.6962 156.5783 -63.5609 -176.3245 -179.3619 -179.2962 -179.9314 -72.2936 156.7116
1.92157570 -179.8219 179.5636 -141.9371 168.7267 58.7187 73.0212 170.7999 -176.1366 -0.0950 -69.1544 154.5248
1.94717970 -67.0335 137.2286 -138.8681 156.5808 -70.6013 177.4706 173.3457 82.6694 -3.9318 -72.3002 156.7138
1.96791220 -68.7297 148.7736 -99.0261 154.8694 -73.7583 71.1684 60.7789 -163.2000 3.1085 -143.5834 159.4525
1.98978420 -70.7360 158.3508 -145.9123 161.5069 63.6353 -179.8878 179.9326 179.9283 0.0320 -71.8520 156.8996
2.04145750 -73.4362 158.8222 -137.2093 154.9735 -74.4417 89.1226 -179.8235 81.2512 -1.3546 -72.3066 156.7235
2.10982910 -67.1035 151.1728 -136.2429 157.0540 -61.8958 -176.4941 -60.8249 -77.5964 2.9268 -72.2507 156.7046
2.15262350 -69.2970 156.1584 -134.5023 156.8017 -63.5014 -176.3065 -179.3595 -179.2985 0.0684 -143.3932 159.4695
2.19016300 -69.6365 155.6251 -135.0336 156.5265 -63.6800 -176.5053 -178.3417 -85.9331 -179.7176 -72.3114 156.7047
2.21941550 -67.0485 137.1965 -138.6772 156.8080 -70.5353 177.4954 173.3475 82.6726 -3.9268 -143.3909 159.4465
2.24691960 -66.3475 150.8324 -118.6271 157.7929 -50.3672 -50.4913 -52.5602 125.2425 175.4338 -72.3474 156.7052
2.27427540 -68.0735 152.6398 -127.1191 157.3722 -57.6659 -63.0786 -179.5896 -179.1247 179.4149 -72.3311 156.6844
2.30551820 -73.4348 158.7702 -137.0289 155.1402 -74.3998 89.1080 -179.8347 81.2446 -1.3560 -143.4347 159.4348
2.33382310 -70.6234 157.8624 -146.1306 160.8192 62.8506 -179.2948 -66.3987 -85.1757 -0.0257 -72.4952 156.5466
2.37313480 -69.6287 155.8001 -134.5558 156.0946 -64.2278 -178.1224 68.1546 -172.8075 -179.9590 -72.3223 156.6382
2.40881790 -64.3874 170.5009 -143.9995 158.0266 -133.5812 60.8867 49.3762 84.0241 4.0635 -72.3685 156.8065
2.44708820 -70.7173 158.2494 -145.6923 161.3853 63.5440 -179.4328 -179.9244 -179.9035 179.9629 -142.8960 159.5800
2.47029120 -68.9804 155.5324 -129.1116 156.8354 -61.9242 -61.2766 -62.5076 168.8851 -0.1566 -72.3222 156.6439
2.51930070 -179.7954 179.6242 -144.7439 161.4143 63.9012 -179.9745 179.8963 179.8146 -179.9586 -71.8727 156.8973
2.57115000 -179.6296 179.4773 -133.7632 156.3864 -64.8486 -176.5066 -179.9834 179.5408 179.9844 -72.2977 156.7207
2.60824910 -81.1711 164.8655 -153.4103 161.5137 62.1028 -167.7687 52.6074 58.6380 8.5089 -71.7426 156.9089
2.64806770 -71.8598 162.9212 -79.5152 94.2158 -177.3073 59.9446 -87.0205 156.4664 -2.6101 -75.4950 155.6128
2.68132180 -71.5071 166.5180 -131.0625 156.1580 -57.1111 93.6332 -162.9978 -84.6447 -179.6242 -72.2683 156.7017
2.71002090 -179.9265 179.8579 -144.5727 149.4737 -161.4711 -167.5571 -176.4171 -81.1853 3.9602 -69.5883 158.2794
2.75285770 -69.6064 155.7047 -134.5078 156.3954 -64.8952 -178.6273 66.9547 -108.5874 -179.5477 -72.3173 156.6725
2.81739600 -70.7036 158.1478 -145.6512 161.3684 63.6738 -178.8353 179.0817 87.1141 179.7680 -142.7796 159.8758
2.83764330 -70.6596 157.9777 -145.9726 163.7829 63.9983 -179.9844 -64.9603 -82.6551 -179.7351 -141.3821 159.4364
2.86801590 -179.8219 179.5847 -144.8219 160.6979 63.1686 -179.3453 -66.4276 -85.2478 -0.0237 -72.5236 156.5415
2.90731260 -179.7649 179.7182 -144.5508 161.7787 63.5960 177.9423 67.1244 -174.6004 179.9529 -71.7349 157.0149
2.94716880 -71.5021 166.4917 -130.8726 156.2896 -57.0994 93.6313 -162.9791 -84.6406 0.4206 -143.4665 159.4247
2.97002620 -69.6433 155.1016 -135.1315 156.7932 -64.3211 -174.8201 -66.4430 108.6435 -0.2920 -143.3174 159.6112
3.01235950 -179.6457 179.6263 -145.2776 161.8002 63.6803 178.4911 64.4598 82.9215 179.7811 -71.7187 157.0377
3.04141960 -70.9636 158.9964 -144.5204 147.1086 62.5264 89.5217 -168.7884 86.6262 -1.3823 -76.4988 152.7026
3.09932270 -71.2682 160.7692 -142.8813 145.0573 -169.9884 178.2862 -65.0273 -83.4502 0.3694 -71.1242 156.0085
3.13122640 -71.4742 161.2735 -138.5750 103.1662 -178.3781 60.2507 -89.7192 157.6835 -3.3983 -80.3581 154.6475
3.15253810 -70.6601 162.7309 -152.0989 153.8602 -150.6228 55.8444 45.9639 94.8194 1.5079 -72.3216 156.8694
3.18785540 -70.3221 157.6285 -80.7409 156.1043 -57.0152 -57.5137 -60.4077 -81.6216 -179.3027 -72.1703 156.6380
3.21797850 -179.9091 179.9262 -142.4794 146.4772 -172.2032 175.2764 179.7361 -179.7347 0.0314 -140.6448 160.5782
3.24837130 -179.9747 179.9648 -72.8581 158.6171 66.7576 177.6720 67.0392 -174.5727 179.9584 -71.5776 157.0263
3.29230580 -74.9890 125.3026 -152.8186 -171.0829 78.5673 -55.6829 90.4948 -154.3783 -175.2335 -59.9000 163.0208
3.33024250 -179.7419 179.7376 -144.8605 161.7084 63.7404 178.0904 66.9856 -108.1718 -179.6261 -71.8185 157.0299
3.35854290 -179.6227 179.3060 -133.9306 156.3215 -64.7161 -174.5455 -66.3668 107.5834 179.6554 -72.4018 156.7275
3.38694680 -179.9756 179.9208 -72.2732 158.4965 67.1853 178.3584 64.7921 83.9107 179.6309 -71.5862 157.0337
3.42245480 -71.3792 161.0015 -143.7976 145.6156 -174.4686 64.2692 178.9028 -179.1356 0.5194 -141.4861 160.3631
3.49620370 -85.6116 170.5961 -134.4282 156.7680 -78.1018 158.6648 -64.1429 -65.9008 171.9207 -72.2809 156.7162
3.53335940 -73.0710 149.3255 -149.3332 160.2733 54.4164 -101.7344 -73.3846 158.3304 -3.3301 -71.4321 157.0220
3.59784040 -179.8877 -179.9487 -142.3368 144.9194 -170.1432 178.3083 -65.1119 -83.4772 0.4061 -71.1214 155.9954
3.61927820 -71.6804 162.4775 -70.2785 139.0830 -173.1403 61.1617 61.5290 -176.0366 -0.2531 -71.7826 155.4967
3.66194480 -71.0459 159.5012 -143.0517 157.7488 65.6104 97.7654 71.1599 -144.1859 2.4685 -69.5687 152.1972
3.70012820 -67.4126 153.4398 -84.0596 151.6693 -143.5329 86.1123 -68.6762 100.2748 -178.8484 -72.1943 156.9133
3.74361230 -71.2869 160.9853 -143.9792 144.6578 -173.2702 60.5027 60.8233 -175.4019 -0.5931 -141.4642 160.7097
3.77014700 -179.8177 179.4740 -143.0628 166.1854 52.2675 63.3212 58.4431 -168.0393 -177.5796 -144.6300 162.2984
3.83340760 -179.8478 -179.9240 -142.5648 145.0764 -170.1922 178.1784 -67.4064 108.3508 -0.6601 -71.0288 156.0804
3.91237480 -73.1232 149.5680 -148.9696 159.5027 53.8345 -101.4496 -73.3544 158.6581 176.6357 -143.2057 159.4762
3.93710650 -177.6967 -178.5986 -95.6799 157.4449 -57.2619 -60.8339 84.2902 83.5449 -179.6364 -72.2854 156.7024
3.96030120 -179.9347 179.8216 -144.3421 141.1456 -127.7613 -63.4440 -56.1413 -83.5617 -0.4801 -72.4671 154.8272
3.98716110 -179.8683 -179.9808 -142.7080 146.0089 -172.0651 173.5638 66.3611 -106.9615 0.6238 -141.8947 160.0662
4.02522810 -70.6667 157.9355 -148.2401 161.8457 54.7194 140.9837 52.6506 -110.3066 2.8530 -80.4371 157.9086
4.06081530 -179.1631 178.0138 -77.4437 153.6489 -79.2739 61.0783 59.3386 -170.4392 0.1229 -72.1813 156.7066
4.10776090 -179.9079 -179.9766 -143.7947 144.4920 -171.0090 60.9277 60.7566 -174.9338 -0.6418 -71.3574 155.8629
4.17009180 -179.8686 179.6691 -142.1690 157.6206 65.7621 97.7227 71.1520 -144.2436 2.4721 -69.5974 152.1815
4.20622170 -179.9476 178.9758 -146.0688 152.6027 -146.3839 88.0713 -58.9753 -103.3774 -1.7995 -72.3520 156.9102
4.23638320 -179.9040 -179.9695 -143.7286 144.4747 -173.5194 60.4485 60.8618 -175.5825 -0.5756 -141.4126 160.7395
4.35049540 -179.6654 179.3252 -147.0157 159.2630 75.6813 -65.2631 -172.8762 177.0149 -0.1634 -72.8310 155.9607
4.40948870 -69.0781 148.8932 -114.4910 157.7205 -63.6122 -83.6729 69.9508 83.5789 -4.9217 -72.3252 156.6824
4.44178210 -71.6718 162.5748 -69.8960 137.4790 -172.1819 76.7786 -75.7361 -84.2417 -175.8187 -72.1477 155.7279
4.48717690 -179.6246 179.1580 -78.6088 153.6018 -80.1892 66.3481 174.1999 -176.9910 -179.7792 -72.1990 156.7060
4.51918500 -77.4612 175.6084 -145.1512 163.1009 70.3789 -138.0227 91.7973 -88.8306 -6.9811 -71.6802 156.7409
4.55061610 -71.2828 161.5137 -126.6222 155.2215 -65.0194 88.1425 64.1262 84.2963 -0.6283 -72.2745 156.7082
4.57836730 -69.8872 154.3834 -146.1238 162.5480 45.1952 66.3991 -85.1548 -85.8384 0.5741 -71.5063 156.0797
4.63885840 -70.7136 158.0698 -144.6992 158.7958 53.1925 88.6247 -82.4671 -168.2187 -178.2145 -82.5314 154.4906
4.66721300 -179.7797 179.4753 -143.2219 163.6058 50.0301 65.6425 172.5760 -88.9790 -179.6298 -73.9534 155.1277
4.81959450 -71.2742 161.4564 -126.4578 155.3854 -64.9621 88.1631 64.1499 84.3464 -0.6415 -143.4676 159.4622
4.85080030 -71.5039 161.3110 -140.1565 123.2059 171.9970 47.1775 49.5925 -151.2247 1.4665 -133.9077 165.2117
4.90702920 -179.9606 179.7678 -142.9674 143.8713 -169.5228 77.0868 -74.4484 -84.5270 4.1768 -71.7645 156.1822
4.93439680 -179.2428 177.1930 -145.6789 159.2301 73.9797 -68.7672 -60.5087 -84.1954 -179.7808 -72.5123 156.3084
5.00974300 -71.3069 160.7199 -148.7072 148.7476 -163.5611 68.0665 -92.3001 124.0299 -8.7595 -71.5994 156.5091
5.10117740 179.7393 -179.2500 -72.3195 160.6527 47.3716 62.0477 -84.0042 -88.1731 -179.9160 -71.5641 156.0549
5.15878370 -179.6823 179.0634 -143.4634 162.3803 45.9890 66.4348 -85.5690 -86.3237 0.6816 -71.6624 155.9569
5.25698200 179.8879 179.9377 -71.2644 157.4750 55.9380 86.4276 -83.0960 -167.1022 -177.8721 -81.2823 153.8004
5.33673770 -70.1648 155.3827 -146.1535 169.4465 49.0758 63.5102 -100.5136 160.7542 172.3126 -71.8577 160.5706
5.40181490 179.9408 179.9531 -70.2553 151.3747 60.8566 83.8961 67.0181 170.8970 -179.6152 -81.6252 152.1298
5.47172250 -179.9962 179.6006 -148.6089 148.7984 -163.2665 68.0811 -92.3429 123.9425 -8.8840 -71.6102 156.5375
5.88760160 -179.8362 179.6291 -144.1883 169.1056 49.6120 63.5521 -100.6859 160.9564 172.3453 -72.2030 160.5871
6.34141240 -179.9813 179.9508 -140.4421 118.9170 179.8221 -123.1007 61.5931 163.2377 0.1850 -72.9611 153.6336
6.50186380 -179.9600 179.9260 -140.2426 129.6580 -154.0461 -72.3190 -171.2656 88.0115 -0.9934 -68.3930 155.1339
7.14646710 -179.9739 179.7958 -142.9479 135.0429 -138.3426 -61.4893 95.9869 -178.3711 8.8759 -78.7182 155.7238
7.56751430 179.6532 -178.6507 -86.6594 6.7770 58.8530 62.4097 167.3089 85.7489 178.8762 52.9613 46.8876
