# Supplementary material for: Exploiting Sequence-Dependent Rotamer Information in Global Optimization of Proteins
Source: J Phys Chem B. 2022 Oct 18;126(42):8381–90. doi: 10.1021/acs.jpcb.2c04647 (PMC9623586; doi:10.1021/acs.jpcb.2c04647)
Supplement: Supplementary file 2 — jp2c04647_si_002.zip [file jp2c04647_si_002.zip › TripeptideConformations/HIE_HIP_PRO_new.csv]

0.00000000 -71.0795 147.4834 -176.6886 59.8711 -150.0797 160.9826 59.5294 83.0724 -59.0089 158.3321
0.16886428 -144.5324 153.7467 -173.1405 49.8392 -76.7494 160.6238 62.5954 76.5537 -58.8857 159.0445
0.25698348 -64.0707 136.7864 -178.1847 59.0182 -153.0306 159.7042 57.3737 -86.4867 -60.5116 152.8954
0.35548374 -144.9786 152.1201 -179.0509 60.6208 -146.2007 144.7602 -168.0940 -86.8925 -57.6677 156.9229
0.38801078 -144.3422 151.8973 -176.9948 58.4032 -149.0080 160.2817 60.1833 82.4245 -58.9077 158.2722
0.50229982 -72.4838 149.4201 -178.2987 61.7168 -145.7940 144.8686 -168.1154 -86.8635 -57.6989 156.9496
0.60729566 -64.0065 135.6770 -176.5992 -95.6539 -152.2269 159.9064 57.6404 -86.2466 -60.5689 152.9730
0.63664831 -145.4563 150.3745 -178.5397 -99.2655 -143.6273 144.8963 -168.3220 -86.7603 -57.8068 157.0943
0.70011940 -144.9064 149.7146 -176.8905 -100.4689 -147.1796 160.2844 60.2348 82.2456 -58.9766 158.3310
0.83239870 -72.3011 147.7543 -178.2362 -98.0300 -143.1178 144.9206 -168.3150 -86.6965 -57.8378 157.1275
1.52620470 -144.7531 156.0025 -167.9984 -112.7833 -71.8267 159.5224 63.3088 76.7816 -58.7295 159.0699
1.54632063 -145.0001 151.9488 -179.2193 60.7913 -145.8743 142.7904 -170.6226 81.0791 -58.9211 153.4064
1.59909975 -67.0051 139.0301 -178.1381 62.3029 -140.2699 156.8141 -72.9086 87.3480 -58.7800 154.1262
1.69538790 -72.4746 149.2724 -178.4633 61.8961 -145.4570 142.9433 -170.6022 81.1490 -58.9540 153.4649
1.73918753 -146.4596 168.3653 69.8149 92.4742 -141.3191 146.7331 -168.5488 -87.4503 -57.9507 157.0883
1.81417722 -145.4748 150.1873 -178.8540 -99.3568 -143.3758 143.0669 -170.7252 81.1993 -59.1000 153.6895
1.89023799 -66.6071 138.0716 -177.0999 -95.9736 -138.7101 157.0059 -72.5542 86.3834 -58.8451 154.2290
1.92426730 -143.5643 157.8811 64.6654 -81.2077 -73.3047 144.3312 -167.4890 -86.3283 -57.5926 156.8940
1.97962641 -74.3942 156.9544 68.9703 88.3697 -151.3764 162.7512 58.3317 82.7515 -59.2977 158.7679
2.01067836 -72.2804 147.5995 -178.5553 -98.1425 -142.8519 143.0926 -170.7141 81.2598 -59.1297 153.7378
2.09601349 -146.0747 158.7571 63.9354 92.9102 -83.7177 142.9223 -167.1526 -85.4853 -57.4023 156.8748
2.14087865 -143.4877 157.0884 63.3952 -81.5458 -77.3939 159.3199 62.0986 78.8165 -58.5684 158.7890
2.19392717 -73.0931 148.1849 -62.5883 -72.0366 -149.4804 162.6253 59.1644 82.5056 -59.5241 158.5005
2.22211621 -65.3747 139.1678 61.6517 -82.2111 -154.2644 160.7460 56.6072 -87.9722 -60.7494 153.0977
2.25798477 -76.9423 162.1638 66.7140 -82.0024 -143.4995 147.3499 -168.6081 -87.8066 -58.0393 157.1295
2.30355407 -65.3262 133.5147 -62.9050 -71.0282 -151.8093 160.8571 59.2578 -86.2034 -60.9028 152.8139
2.33411749 -63.8755 133.3120 -59.8792 97.4514 -151.8575 160.8629 59.1500 -86.3720 -60.9065 152.8475
2.37371569 -79.8890 166.0756 70.6631 86.5893 -141.8055 146.8713 -168.5421 -87.5131 -57.9677 157.0858
2.41489854 -144.2950 165.4177 68.5702 -84.7737 -142.7201 147.2515 -168.6359 -87.7566 -58.0334 157.1567
2.43953307 -144.4931 150.9635 -177.4681 59.6760 -147.1151 157.0371 61.5626 -88.5258 -60.3935 151.6814
2.51628239 -132.9313 155.3261 -63.9821 -83.9919 -146.3636 162.2702 59.8688 81.7022 -59.5741 158.4432
2.54054998 -77.5131 144.5484 -177.3257 -98.2527 -138.6917 155.0140 -60.1284 -78.7684 -58.8258 154.1613
2.60919005 -143.6535 149.2784 -177.3427 58.2805 -138.6663 155.3082 -59.2162 107.7220 -58.7141 153.9877
2.66549928 -144.4585 160.6388 -173.0684 43.9264 -69.2062 157.0189 -58.4939 111.8858 -59.0253 154.1688
2.68960502 -65.5767 142.6818 68.4055 93.0333 -155.6251 160.5904 55.0608 -88.8696 -60.6232 153.2494
2.72356685 -145.0589 148.9132 -177.4403 -99.7456 -145.2668 157.1821 61.5820 -88.6842 -60.4704 151.8791
2.78673669 -134.6364 155.7445 -60.9196 106.0928 -146.2667 162.3019 59.8714 81.6336 -59.5806 158.4632
2.84199017 -144.2603 147.0674 -177.6149 -99.9269 -138.6795 155.2120 -57.7513 -74.6569 -58.8078 154.1215
2.89988637 -144.3472 146.7387 -177.7285 -99.7940 -137.5980 155.0367 -59.5205 107.3817 -58.7237 154.0888
2.95613781 -146.4743 168.5281 69.8819 92.4491 -140.7912 145.4219 -170.2378 81.4778 -59.3973 154.0828
3.03984317 -71.9232 152.4216 -59.0018 100.9231 -144.9853 147.7077 -168.6457 -87.9996 -58.0687 157.0634
3.14727998 -70.1318 145.0105 -177.0130 60.7831 -133.3500 154.2650 -63.5972 -16.0844 -58.4642 153.8633
3.30194322 -146.1375 158.9081 64.1532 92.7753 -83.8553 140.3522 -170.6284 81.8145 -58.5633 152.9046
3.38934371 -144.4467 157.2537 -176.3579 44.0761 -133.3395 89.8337 44.5294 67.5647 -58.5670 154.5512
3.50012393 -144.2027 145.4724 -178.3025 -99.1584 -132.3816 152.8153 -66.1176 -12.5306 -58.3372 153.8931
3.59299485 -79.9611 166.2408 70.7111 86.5575 -141.3120 145.6139 -170.1701 81.4688 -59.4210 154.1201
3.62223470 -144.2899 165.7735 68.8070 -84.5414 -142.0093 146.0733 -170.1346 81.4678 -59.5029 154.2999
3.64650610 -78.9620 160.6712 66.7451 -81.7216 -136.9063 159.1367 -58.8814 -78.6506 -59.5131 154.7316
3.70799876 -145.7104 165.0655 68.0923 92.7588 -135.9586 157.9276 -57.6700 -73.2017 -59.2518 154.5618
3.74404581 -145.7638 165.1046 68.1235 92.7609 -134.2421 157.7730 -59.3995 109.1802 -59.1814 154.5392
3.86844904 -144.5324 165.3269 -164.2706 25.5595 -66.3158 160.8121 82.1889 145.8651 -60.3003 153.1021
3.88852406 -80.4900 161.5762 68.8370 87.2524 -137.6021 158.1844 -58.4822 -78.8990 -59.3075 154.5908
4.18748230 -146.1501 166.1685 68.3799 91.9260 -129.6920 157.0689 -66.3033 -11.5402 -58.9096 154.3976
4.21070982 -143.3627 166.2776 69.7226 -83.8091 -133.7501 159.5746 -57.3970 -72.3363 -59.6176 154.7839
4.23483993 -144.0083 166.1373 69.1325 -84.0395 -140.7478 160.6318 62.4317 -89.8963 -61.2438 152.3885
4.29005824 -82.5532 151.7534 -62.6754 -73.6911 -138.0591 159.0116 -59.5612 -78.4290 -59.4641 154.6601
4.43925734 -78.9540 152.3744 -59.2014 103.0291 -137.7942 159.0011 -60.3161 -78.3783 -59.4597 154.6764
4.50154793 52.7371 39.2402 -163.8863 55.2033 -72.6130 156.4657 -55.2165 126.8000 -59.0407 154.5465
4.57603334 -131.8319 153.9261 -63.9484 -83.9379 -135.5673 159.1291 -58.7386 108.8622 -59.4461 154.6679
4.61295420 -73.6740 162.6030 69.3350 86.2541 -129.8786 157.4386 -63.9439 -13.1605 -59.0056 154.4563
4.84716107 -133.8108 154.3142 -60.9006 106.0970 -135.4679 159.1702 -58.8877 109.1301 -59.4497 154.6853
