# Supplementary material for: Exploiting Sequence-Dependent Rotamer Information in Global Optimization of Proteins
Source: J Phys Chem B. 2022 Oct 18;126(42):8381–90. doi: 10.1021/acs.jpcb.2c04647 (PMC9623586; doi:10.1021/acs.jpcb.2c04647)
Supplement: Supplementary file 2 — jp2c04647_si_002.zip [file jp2c04647_si_002.zip › TripeptideConformations/ALA_VAL_ASP_new.csv]

0.00000000 -68.3049 -14.7998 -85.4796 -9.0039 -62.2279 -75.8311 153.9952 -167.4978 21.8253
0.19006040 -77.0984 -15.2556 -135.8573 157.1081 -65.6172 -72.4144 155.1261 53.0067 104.8444
0.23261980 -70.9861 -8.4921 -78.8883 -5.6211 -61.9120 -135.3509 160.4733 -167.6699 19.2595
0.40969660 -72.6641 153.5783 -135.6940 157.3876 57.5600 -72.5356 155.1926 53.0097 104.8568
0.51290780 -77.8865 -14.5786 -136.0977 157.9022 -65.7322 -147.7524 161.4026 51.6293 86.6299
0.57115220 -77.0633 -15.4190 -135.7859 156.5820 57.1271 -145.8308 158.0848 -168.3185 19.7067
0.65616730 -72.6205 153.4438 -136.0915 157.6517 57.3974 -148.4407 161.4412 51.2887 86.3712
0.68727940 -65.9449 -17.7687 -81.6356 -7.4005 -61.6481 51.9268 46.8582 -166.8441 21.0832
0.72587280 -77.0614 -15.2737 -135.9017 156.5936 -65.7308 -73.6974 153.6495 -168.8100 -158.7127
0.75024860 -72.5927 153.5486 -135.5237 156.9271 57.3243 -145.8552 158.0853 -168.2708 19.6337
0.78023820 -143.9639 158.7334 -135.1923 157.6628 57.4907 -148.3787 161.4449 51.3057 -95.9406
0.80302020 -67.0066 -15.7720 -94.7254 5.1716 -60.6080 58.0305 27.7305 -44.8515 -69.2112
0.87820780 -77.3173 -14.9947 -136.0076 157.1237 -65.6493 -72.9846 153.7213 -48.1883 100.0877
0.91161700 -78.6153 -24.7778 -132.9725 9.2733 60.4161 -147.5706 159.3326 54.3743 93.8428
1.00631520 -80.1536 -3.7519 -82.3549 -5.0075 61.1572 -143.5323 162.5189 53.8541 -98.9234
1.05663180 -143.9869 158.7884 -134.8009 156.8193 57.5618 -73.8742 153.8036 -168.7358 -158.8271
1.10856200 -77.2399 -15.1442 -135.8450 157.0727 57.2210 -141.4848 168.0231 53.0315 -169.9112
1.18334410 -143.9878 158.7778 -134.9983 157.2090 57.6204 -73.4210 153.8762 -48.2113 100.4044
1.24515930 -77.1452 -15.2144 -135.8241 157.1229 -65.5708 -84.7727 160.4220 50.8751 -7.7503
1.28490300 -72.6551 153.5242 -135.7288 157.2704 57.3775 -141.8527 168.0313 52.9450 12.0179
1.33900400 -81.9489 -10.0759 -74.7306 154.8516 -63.6931 -73.6624 153.7223 -168.7843 22.9970
1.40516260 -143.9799 158.7801 -134.7903 157.2548 57.4719 -141.7921 168.0302 52.9462 11.9872
1.43322750 -134.1262 21.1588 -84.8309 -3.0430 61.4085 -70.9081 154.1495 52.6299 -74.6809
1.45394030 -76.2645 -15.6002 -133.4958 137.7605 -177.0932 -146.0978 157.6563 -168.4193 -161.5450
1.48928270 -72.5769 153.3650 -136.0807 157.6975 57.4444 -130.0188 156.0728 -49.4320 -82.8127
1.51025310 -82.0183 -10.0189 -74.8309 155.8489 -63.5630 -72.2646 153.5920 -48.1744 -81.4677
1.56805790 -78.9058 -12.9778 -133.7332 139.9876 -177.0507 -146.5255 161.1050 52.2572 86.6760
1.59408520 -73.1532 153.8059 -134.1627 138.1852 -56.9971 -148.6546 161.2945 51.1987 85.7715
1.62112880 -73.1357 153.9816 -133.3663 137.8460 -57.0286 -146.0303 157.6479 -168.3664 19.8549
1.71734500 -143.9388 158.7114 -133.3643 138.2729 -56.7867 -148.5516 161.3012 51.2344 -96.6767
1.74265650 -143.9796 158.8224 -132.5039 137.8421 -56.8227 -146.0195 157.6510 -168.3737 -161.6892
1.80835230 -66.5110 -15.7001 -88.6947 25.7658 -62.7501 54.9865 50.7094 -167.9685 -163.4519
1.84175040 -81.9401 -10.1208 -74.7085 155.3600 -63.5720 -84.6740 160.4035 50.8373 -7.7731
1.91499360 -80.7988 -13.1630 -77.4028 135.3253 -176.2711 -73.7555 153.6757 52.8357 -77.3394
1.98141010 -72.5397 154.2591 -147.1165 149.1355 -168.0341 -71.1233 145.7298 -171.5234 -151.9171
2.03550490 -68.1286 -12.4854 -75.4820 -21.0335 -165.4697 -77.4012 153.2358 -167.5438 21.9920
2.07655350 -76.0659 -19.0980 48.9126 31.9656 63.5364 -147.9286 157.6808 -168.6035 -161.2736
2.10582120 -72.5846 154.2249 -147.3396 149.2947 -168.1160 -72.1205 152.8864 -48.2237 -81.2173
2.18508300 -144.0889 159.1233 -146.7293 149.2919 -168.0652 -72.0781 152.8867 -48.2101 99.5570
2.23936940 -73.2076 153.9467 -133.7535 137.8694 -56.8948 -142.3515 167.8447 52.9010 -168.9291
2.26538840 -81.6763 -11.3120 -72.1275 146.5027 68.9965 -72.5828 154.7032 52.6325 -77.6690
2.30693080 -72.5871 154.2107 -147.2737 148.1709 -169.6451 -142.5345 167.6242 52.8025 12.3142
2.34769950 -70.4769 -10.2086 -74.9120 -28.2813 -57.3797 -76.7497 152.7433 -168.0687 22.7676
2.38839580 -144.0729 159.1382 -146.6350 148.1788 -169.5660 -142.4665 167.6242 52.8094 12.2710
2.47913180 -72.4713 153.9943 -147.3355 148.3843 -169.5836 -130.9227 155.2797 -49.4862 99.1653
2.50477800 -79.7471 -12.3969 -147.6911 149.9023 66.0962 -126.7415 154.8955 -49.2089 100.8050
2.52835640 -77.0361 -13.5676 -146.5981 148.8365 67.7343 -88.8709 159.0249 50.8406 172.5683
2.57289600 -144.0228 158.9507 -146.7360 148.4265 -169.4939 -130.7578 155.2758 -49.4652 -83.2144
2.63084540 -66.1714 -16.1944 -72.4500 -19.4212 -165.0530 51.4579 47.5044 -166.9323 -161.9270
2.66679580 -77.2078 -26.8061 -96.1829 -40.9994 -56.2244 -154.0243 156.6759 51.7328 89.3534
2.74921590 -81.7145 -11.2094 -72.3675 146.5662 69.0019 -70.9865 145.6005 -171.5878 -151.8149
2.82444160 -82.6371 5.2075 -69.5260 -29.5788 -57.4484 -142.4702 158.3728 -168.0191 19.7741
2.84829680 -73.4535 156.2122 -77.7667 -25.3692 -166.1736 -77.6153 144.4802 -171.7605 29.4754
2.87537670 -79.8055 -14.9883 53.6839 45.2072 -39.9949 -73.8491 155.3430 53.3529 -77.1121
2.90681920 -78.7074 -16.7476 53.6873 45.7731 -40.3087 -146.8129 157.6089 -168.6694 20.4321
2.94557190 -81.7938 -11.1436 -72.3470 147.5777 69.0616 -70.4884 152.4841 -48.1696 98.4622
2.98726900 -76.7827 -19.1912 48.0315 38.7701 61.5105 -129.4476 169.0427 55.0253 11.3152
3.03799930 -76.6657 -24.4660 -135.3486 -45.2705 -176.6052 -75.9582 153.8597 52.6256 111.1581
3.19443450 -67.1786 -13.0054 -83.7366 -5.8127 75.1491 58.2523 28.2954 -45.0486 119.3187
3.23709890 -79.9185 -0.3467 -73.4770 -16.2953 -163.9577 -139.2063 162.7975 54.5174 -101.2818
3.33751990 -76.7560 -19.4161 47.6200 42.9232 60.4736 -65.3602 151.4142 -47.6804 99.8163
3.38572470 -93.1404 -15.0564 -85.9424 -40.5177 -57.6939 -82.5538 156.1951 52.3588 105.6206
3.43412510 -77.5385 -16.7275 64.9087 -40.9793 -52.1712 -147.7674 162.4503 50.7307 -99.0823
3.48895130 -77.4085 -23.7020 -140.9947 9.1821 -159.0557 -147.1159 158.9601 54.9655 -85.4062
3.60236040 -135.6455 16.0122 -78.6949 -23.8638 -165.7130 -75.8320 153.6278 52.6770 -74.8376
3.63367540 -91.9745 5.0069 -70.6316 -33.8480 -178.0287 -144.3451 168.5117 52.5483 -167.4008
3.70697490 -68.7014 -6.9907 -74.9200 -22.7408 -57.7486 57.1742 26.0658 -45.5886 -58.6721
3.75227930 -80.4372 54.9873 -75.8930 -29.0883 -57.5345 -71.8726 152.7996 53.4476 -74.4204
3.79666850 -77.6356 -19.1130 -126.3440 -42.3113 -173.4030 -131.3903 151.9188 -48.9393 -80.5503
3.87619170 -70.8449 -19.2699 -132.0183 29.3543 -34.9799 -134.8620 159.6985 -50.9471 93.3214
3.90359280 -68.8716 -21.8351 -94.6392 59.2243 -165.8409 50.0081 48.2631 -167.0035 21.3231
4.01448010 -77.4522 -18.8941 53.8615 -10.6548 67.4387 -149.3578 164.0613 50.6631 -108.1080
4.13789420 -79.0051 -26.3504 -135.9036 13.4801 -29.4442 -151.8763 159.0483 53.0741 95.7320
4.19461030 -77.4010 -16.4356 63.7143 -52.6439 -52.7729 -86.2472 155.3343 -49.7713 114.3729
4.21706340 -66.0866 -16.1052 -71.5771 -21.1364 69.9130 61.1800 -35.7503 -172.7846 74.1472
4.29858740 -76.9715 -17.3945 65.4228 138.5467 -50.4821 -73.5856 154.1388 52.6163 -77.3574
4.33257560 -81.9456 -13.5934 54.3669 79.9766 -49.2007 -142.9934 161.2999 53.8558 -96.5180
4.35530770 -80.5374 45.7903 -87.4942 76.9338 -51.8927 -150.5947 162.1220 49.9859 -99.8512
4.74039150 -68.4567 -14.1840 -71.1564 -28.7830 -178.9342 61.2538 -36.3690 -172.9147 74.2604
4.77079900 -76.9153 -17.3432 65.4397 138.2970 -50.6695 -72.0690 144.6491 -171.6976 -151.3685
4.85213100 -77.0090 -18.7533 53.0392 174.2630 69.4600 -74.0275 154.2958 52.6926 105.8872
5.03663000 -75.6189 -16.0768 48.3014 39.3871 -160.0982 -72.6486 154.8558 53.5799 104.6508
5.13821700 -75.0629 -17.5476 49.0493 36.2309 -158.7431 -147.6845 157.6036 -168.6945 20.4172
5.24890580 -67.3826 -15.0625 -85.8913 -8.7094 74.4254 49.2982 30.3778 55.4254 -96.9586
5.45630050 -123.1603 14.2947 -88.9458 60.4735 -165.8174 -85.4558 155.0980 -49.8574 -72.1380
5.49627020 -77.0257 -18.6845 53.5961 171.6874 69.9170 -73.1524 146.1907 -171.4836 -152.4560
5.52663300 -74.9718 -17.7253 48.5644 37.3772 -159.3105 -74.5186 146.9115 -171.2736 29.6267
5.65055260 -67.6721 -22.1788 -91.6982 67.8918 -169.1188 47.1277 37.3007 52.0458 -92.4266
5.74544850 -69.9210 -11.2518 -81.8164 -24.4184 -177.6438 48.4029 28.5683 56.0510 -99.4423
5.88093480 -77.0338 -18.7513 52.9130 175.2758 69.4699 -89.2440 159.5229 50.4924 172.3959
5.96482360 -75.1705 -17.0015 48.6580 36.4767 -158.9571 -90.5090 161.6854 51.1874 176.0129
6.21857190 -74.3665 -18.1355 47.2964 49.5117 -163.3345 -66.6131 151.6173 -47.4889 98.9159
6.32661720 -75.6833 -16.6366 56.2055 -29.8882 -153.5637 -75.4996 153.1102 -169.0939 -158.0347
6.36917350 -67.6730 -20.0727 -124.6840 33.7468 -37.1246 49.4742 30.4083 53.5438 90.4922
7.24288940 -141.9318 60.6511 -89.8258 -22.7355 69.1481 -83.7221 154.9562 53.9033 106.8544
7.27333510 -76.0810 -16.9528 60.0785 150.2897 -140.9486 -77.9246 153.5292 52.8799 104.7380
7.71560860 -76.1145 -16.7845 60.9756 151.9487 -138.3883 -75.7371 143.2557 -171.9806 -152.2348
7.74911360 -76.2543 -16.6924 61.8319 157.6768 -134.1548 -141.7389 167.6535 52.7247 -170.1107
7.81508920 -76.1240 -16.9106 60.6665 152.3107 -139.0052 -76.6001 151.0871 -48.1524 99.7680
7.96894090 -76.2644 -16.6451 62.3321 157.0079 -133.3900 -130.3746 155.6557 -49.3682 98.1996
11.57612140 -139.8843 111.1198 65.8555 142.7599 -44.6797 -70.8558 145.5942 -171.5509 30.0977
16.75261620 -71.5129 150.2626 -155.9290 124.3045 -174.1048 53.9014 70.7626 47.3817 98.5156
