# Supplementary material for: Exploiting Sequence-Dependent Rotamer Information in Global Optimization of Proteins
Source: J Phys Chem B. 2022 Oct 18;126(42):8381–90. doi: 10.1021/acs.jpcb.2c04647 (PMC9623586; doi:10.1021/acs.jpcb.2c04647)
Supplement: Supplementary file 2 — jp2c04647_si_002.zip [file jp2c04647_si_002.zip › TripeptideConformations/HIE_PHE_PHE_new.csv]

0.00000000 -145.0376 155.0947 -168.2693 -93.3623 -74.6639 -17.6946 62.4654 82.5349 -129.5259 -38.8620 -177.4884 78.9942
0.32689991 -74.9905 152.7837 -167.7309 -91.7031 -73.4453 -17.7782 62.4717 -98.4402 -129.1161 -38.7204 -177.3818 -100.7919
0.52637741 -145.0931 148.7770 -175.7888 39.8552 -66.3201 -33.3399 -171.6322 85.7789 -103.3585 11.9641 -57.2886 104.9445
0.62572170 -144.9974 151.1221 -177.0625 41.3338 -66.2370 -25.0067 -57.7812 -75.6368 -124.1214 19.3211 -54.2215 100.6326
0.67246262 -144.5781 155.6171 -171.1752 38.3756 -81.1969 -7.3694 62.4602 79.3425 -131.9427 155.1871 -173.4586 75.4034
0.72732866 -72.5073 146.4695 -174.7202 40.1165 -65.7654 -33.2102 -171.6871 -94.1486 -103.4084 11.9765 -57.1119 -75.7984
0.78518881 -144.5061 147.0107 -178.8147 47.5180 -77.5791 -11.7015 71.9114 95.6295 -128.4743 22.2280 61.6875 -97.3841
0.83415132 -145.3761 162.5940 -168.2347 -94.1251 -64.2282 -33.0841 -55.7648 -75.1558 -147.0353 -18.4994 57.3508 -98.5506
0.87372427 -73.0132 149.3872 -176.0197 41.6822 -65.4401 -25.2480 -57.7439 -75.7059 -123.9986 19.3425 -54.1624 -78.0789
0.94142211 -72.1389 144.5867 -177.7682 47.9087 -76.4284 -11.9129 72.4580 -86.8830 -128.2734 22.2185 61.8907 -97.0402
0.96189125 -145.0262 157.8035 -167.1915 -96.7366 -77.0690 -11.9529 62.2095 81.0374 -128.3153 154.7982 -173.3062 -103.8631
1.04157148 -144.9206 154.8712 -171.9973 -95.9406 -75.2122 -18.3309 49.9413 83.7501 -118.6978 -33.2324 -61.7237 141.4452
1.06765057 -73.3027 150.3705 -173.1664 -98.8763 -69.9616 -17.2409 49.7817 -98.5951 -117.0276 16.3812 -58.8136 -43.1087
1.09779357 -144.6713 160.2001 -172.6278 38.1889 -73.9047 -16.2961 -58.2319 -76.3704 -133.3468 158.7698 -58.6838 98.4877
1.12865776 -144.8973 156.6275 -167.9965 -87.9655 -77.6754 -13.0319 60.4050 -90.9128 -138.8902 -23.7224 64.5742 -107.4745
1.16192883 -145.7979 152.7706 -173.2527 -102.5981 -64.0289 -29.6911 -170.0794 -96.3908 -111.2282 15.2063 -60.7198 -66.6800
1.19858150 -72.7359 147.6273 55.5424 -79.9499 -70.8070 -23.8380 64.3945 86.3143 -94.2056 2.2314 61.9165 90.2354
1.23451997 -144.6316 152.1077 -178.2030 47.0057 -65.4088 -32.3673 -171.5138 78.0217 -125.0487 23.1978 59.2669 87.4696
1.26096485 -144.4126 153.3251 -171.0684 33.2653 -83.2134 -20.9261 62.8490 81.5042 -79.7988 149.1114 -170.4456 -101.8102
1.33043177 -146.0177 166.0410 65.0811 83.3237 -98.5345 -2.5641 63.6687 -93.5923 -78.4326 -19.9852 -53.8580 -73.6183
1.36178113 -77.0362 160.3181 -60.1955 -67.7734 -63.6295 -24.5086 64.5780 -93.3769 -89.3913 -3.2553 58.3804 79.6864
1.42640261 -72.2225 145.0324 -176.4911 40.4771 -72.8667 -17.7560 50.4425 -97.2836 -116.7120 22.4657 -58.3806 -46.3686
1.45619172 -75.3923 154.2277 -167.5592 -86.2816 -76.2662 -13.0560 60.4186 -90.9902 -138.6393 -23.4707 64.3990 75.4496
1.48338610 -70.7613 152.3604 -60.5851 95.5053 -66.6972 -24.1026 64.6222 -93.7702 -90.6663 -2.1196 57.5394 79.4569
1.56170352 -144.5026 144.3039 -176.4167 33.3579 -72.2987 -18.4343 63.8847 -97.4902 -122.9747 22.4905 -161.0799 -112.3811
1.65374614 -145.0667 168.3303 57.8152 64.9227 -81.6490 -16.4728 63.5534 85.5659 -102.2394 1.7720 60.1970 -93.3596
1.70924707 -72.0433 141.0494 -175.3320 30.3601 -71.2323 -18.7593 64.0675 84.3262 -122.8228 22.4593 -161.2576 -112.4535
1.73781427 -145.3313 159.1121 -164.9863 -88.1185 -68.6467 -31.3287 -168.0445 77.0985 -139.7524 -19.2561 64.2604 82.0720
1.78146411 -144.4181 147.5447 -158.2674 -76.6784 -131.9338 -2.3974 66.0833 -89.3490 -134.8024 5.3080 66.6381 93.7735
1.81334517 -82.1140 176.6160 72.0925 -74.1512 -65.7906 -13.3368 72.9003 94.9782 -126.4984 15.0295 68.2655 -89.1535
1.84161666 -72.7171 143.7737 -173.4303 34.7050 -71.9984 -20.9626 62.7943 -100.1003 -78.4859 -18.5895 -168.2065 -105.2894
1.86897019 -79.8734 164.5886 65.9726 78.1396 -95.9403 -3.2657 63.5946 86.8359 -78.2528 -20.5309 -54.0627 106.3304
1.90954071 -145.2683 159.7868 -172.6806 -101.2878 -68.3003 -22.3779 -55.1484 104.6262 -131.8558 -39.4892 -176.8912 -100.8262
2.04034217 -144.5114 156.1558 -172.6238 38.7140 -82.6777 -6.8948 53.8202 -98.6689 -121.7280 157.5355 -61.9299 136.5788
2.08605586 -80.6110 166.7655 59.4346 63.2484 -80.4067 -16.3652 63.6724 85.5897 -102.9383 2.0353 60.4150 88.6469
2.11480175 -76.1026 156.4103 -164.2766 -85.6170 -67.8311 -31.0296 -168.1865 -103.4502 -139.6140 -18.7818 63.9753 -100.6260
2.26788355 -144.9444 159.6820 -168.0748 -99.7386 -78.6100 -10.9527 52.9889 -98.5631 -112.9733 155.8645 -60.6975 -39.6335
2.29084864 -75.9545 158.0296 -172.1116 -100.3463 -67.3663 -22.4784 -55.0839 -74.6760 -131.4210 -39.4433 -176.8472 -100.8137
2.34410645 -145.2111 162.9751 -163.0404 -94.8298 -80.1230 -18.8662 58.8553 -99.9528 -80.1121 150.7580 -65.4771 136.2856
2.37398447 -144.7156 159.0421 -173.7629 41.1814 -67.4505 -34.2616 -178.1994 -100.6985 -103.2737 150.3687 -173.4571 -102.0573
2.47435460 -71.6012 144.5951 175.9220 70.5283 -147.4659 143.2288 -170.2334 -108.1275 -81.2358 152.0457 -65.3708 95.5830
2.50900170 -145.8463 169.6129 69.6176 87.7468 -110.8990 2.6383 62.8188 87.9289 -78.2820 155.8896 -54.2249 -69.6662
2.55037689 -145.2851 165.7586 -166.0860 -100.4933 -64.4327 -32.4773 -174.9568 80.7869 -104.7298 154.8492 -61.4705 116.2798
2.58292301 -145.8674 164.0858 64.4631 93.3818 -67.4806 -23.8935 65.7039 -93.4687 -89.3030 -14.2133 -168.6412 -106.0134
2.63281821 -75.3229 156.5161 -173.0640 -98.9382 -62.1724 -22.5029 -55.2424 104.8726 -72.6105 -20.7354 -172.9399 75.0210
2.65950224 -94.8171 -132.9461 -164.8796 3.4236 -58.6312 -23.5437 59.0204 83.6966 -83.3526 -8.8131 58.3679 -98.6829
2.75380129 -144.4527 156.9116 -176.0898 63.9286 -145.8094 146.4957 -179.9934 -102.4000 -121.3705 136.3267 -67.4199 -75.1027
2.77572893 -73.1993 147.8641 -176.5646 -104.5907 -144.5366 146.8742 -178.2866 -100.4086 -148.6528 158.7427 64.4347 93.8251
2.81581429 -74.3279 151.5405 -172.6144 -87.0335 -71.1966 -10.2117 61.6100 -102.2011 -67.2023 -19.3307 87.0731 117.5583
2.84977051 -145.6271 157.4329 -172.6610 -99.0197 -59.8486 -29.4387 -176.4743 -102.3445 -73.3722 -18.6272 -171.2220 74.3868
2.89319938 -74.4165 153.2593 -174.5360 40.2242 -66.0754 -19.2484 -57.6365 103.8646 -71.3738 -21.7416 -171.9908 75.3244
2.93576979 -144.7751 149.9125 -177.4417 62.4749 -148.1910 161.9104 -168.5814 -107.5126 -63.9865 152.2205 -54.3037 104.5760
2.96073066 -145.9578 173.8077 66.4738 96.8749 -67.3500 -13.5080 46.4064 -99.1852 -115.6460 14.9987 -60.1795 -44.6493
2.99919510 -144.9006 159.5284 -165.1749 -91.6446 -78.2237 -8.1703 60.7479 -94.7929 -139.2386 163.8678 62.7171 74.6119
3.03367888 -143.2479 146.9777 -179.1806 56.1760 -138.8220 142.4521 -59.2289 -82.1740 -151.3645 163.2968 60.9594 91.5745
3.07773591 -72.8043 147.6509 -177.4386 60.7243 -147.5216 154.4521 64.2274 92.6402 -150.6500 163.2569 60.8104 -89.3769
3.10148763 -145.8243 170.5003 65.1040 75.5847 -115.5953 -1.5235 -56.2913 102.6706 -88.5770 -11.3447 62.8794 -102.8044
3.15261470 -86.8308 143.1383 -178.2750 56.7535 -139.5949 144.3818 -62.6722 96.5731 -150.6954 163.3545 61.8402 -87.9457
3.17308371 -73.4231 147.8095 -173.1457 34.4609 -78.5009 -5.7301 62.1128 -101.4903 -66.6360 -18.6077 85.3923 121.5648
3.23211783 -72.5269 146.3908 55.5275 -80.5380 -68.6904 -31.8527 -176.3384 -101.7709 -84.1769 -0.8753 64.0661 88.9476
3.27981033 -73.0531 148.1374 -176.4958 62.7679 -147.4405 157.9941 -169.8028 -108.2007 -64.7705 147.1665 -175.1833 77.2579
3.31240260 -79.7001 154.2212 67.6230 -43.5699 -76.2864 -13.6881 65.4894 -94.4754 -78.9906 -14.4389 -61.9984 107.3765
3.33915503 -142.5473 178.3948 74.2784 -76.3251 -53.4170 -34.9618 -176.1593 -101.3434 -118.9988 16.4841 64.4039 -89.7372
3.38492464 -145.9897 163.8030 64.4977 86.9337 -139.0140 17.9241 59.5756 -88.4572 -144.1356 161.4064 48.9832 79.8434
3.38897023 -143.8578 159.4361 68.3234 -77.3493 -86.4240 139.2842 -178.3973 -98.3402 -151.4279 160.3506 61.2446 90.7898
3.41865816 -70.8192 152.4384 -60.3710 95.6053 -67.2718 -24.3479 -57.8645 -72.1787 -89.4757 -2.3194 56.6799 -101.8249
3.44437135 -72.6007 145.3395 -177.5322 -100.7886 -146.6964 162.4704 -168.6762 -107.4689 -64.1255 152.3758 -54.4543 104.6153
3.47318899 -143.4285 147.8560 56.0682 -86.8022 -76.2652 -21.5600 -57.0472 107.5556 -89.0923 -0.1578 62.9878 -92.6743
3.52218105 -146.3960 167.7100 69.4335 95.6486 -139.3061 147.7025 -177.8033 -100.6971 -149.0296 158.7556 62.7764 92.6267
3.54280545 -146.3691 165.9476 68.0511 93.4470 -143.7173 149.6352 -179.7052 78.1211 -146.0688 144.3447 -176.1461 77.6528
3.59595884 -79.5455 162.3830 67.9449 -58.7539 -64.1033 -26.5460 66.0174 -92.1528 -89.2725 -10.6878 -165.3815 74.2726
3.64964045 -73.3131 144.6624 58.9652 -77.8688 -84.1424 -11.0370 63.0644 85.2933 -74.8023 -14.3974 -59.1480 104.2069
3.69300481 -143.9509 163.3565 -149.4475 89.9305 -65.3071 -16.7955 59.6593 71.3281 -81.8113 -8.6985 57.5907 -110.8443
3.72257651 -146.3961 161.4904 63.9038 88.9405 -148.8980 142.7993 -179.5591 79.2996 -141.0347 149.0603 -63.6459 -81.6853
3.80305532 -75.5528 157.5232 -176.6251 -95.8917 -65.1152 -15.2337 -54.6202 105.4697 -67.8281 -19.4610 87.4954 -65.7057
3.82368291 -140.3043 162.7468 69.4486 -56.3727 -65.8131 -26.5341 65.9863 87.3334 -88.0001 -12.6815 -166.0892 -105.5531
3.86218209 -145.4688 160.2911 48.7286 -122.9768 -74.8179 -10.8584 64.2140 85.5581 -70.3718 -14.8046 -55.1844 -71.3690
3.94542542 -144.4698 166.6078 68.9476 -85.4492 -141.9711 150.1215 -179.5389 -100.0878 -146.3680 144.4880 -176.1164 77.6234
3.97922337 -75.7761 160.2054 65.7387 -84.5134 -146.7688 167.9873 64.8016 91.8123 -129.7347 157.1845 -57.0596 103.1963
4.02947868 -145.7272 170.0394 72.0254 89.9337 -122.3621 14.1800 -55.3214 -77.4806 -77.4060 149.9465 -173.1187 -102.4626
4.07340023 -146.1990 158.5293 64.6695 94.7203 -85.5990 142.9114 -179.1663 79.8432 -145.2281 146.4303 -175.3172 -101.4712
4.11438913 -78.6129 167.4091 64.3499 -81.4693 -70.3818 146.3521 -179.3716 79.7300 -131.4359 140.1646 -67.4106 -87.6022
4.18459837 -145.3035 172.4156 68.3150 98.6713 -69.1825 -30.8363 -177.7934 -101.6354 -91.7174 158.8176 -57.7509 96.6249
4.21267127 -80.6758 166.1990 70.2909 88.3687 -139.3668 147.7057 -177.7922 78.0402 -149.0007 158.7573 62.7748 -87.7852
4.24316766 -144.4411 163.4572 65.6116 -89.1079 -145.8801 168.5798 66.2308 -87.7314 -129.0735 157.0248 -57.1166 104.2652
4.28563528 -77.3119 156.9497 -61.6104 -71.0371 -137.8672 144.9918 -177.9364 -100.0831 -139.5612 151.2249 -55.4165 98.8078
4.30568080 -72.8196 155.5870 -59.0371 99.8396 -139.4863 144.8495 -178.0358 -100.0467 -139.7107 151.2109 -55.5833 99.0260
4.35604057 -146.1493 164.3690 67.1903 93.5278 -145.8675 164.9241 65.6299 91.9926 -143.0536 152.0446 -174.5902 -103.5240
4.42400013 -78.0177 161.1686 68.0967 -76.8106 -91.0272 139.9062 -60.6339 102.1577 -151.8664 163.2316 61.1083 -90.2567
4.45751938 -76.0623 158.9641 62.6076 -80.9880 -85.0287 164.5606 65.7741 87.6874 -127.7539 156.2661 -63.2654 -87.7739
4.51604248 -143.8760 162.2385 69.6473 -77.8861 -94.5879 139.9045 -60.3034 -77.6805 -151.8983 163.2873 61.1646 -89.5026
4.55647505 -145.7927 159.8826 63.7880 92.3813 -150.0189 166.3366 65.9760 92.4256 -133.2349 156.7845 -60.3006 98.8325
4.61423837 -76.8866 153.5131 -62.3359 -72.6963 -145.5059 150.3046 -179.6006 -100.2250 -146.1730 144.1719 -176.2049 -101.3369
4.64136557 -145.4151 163.0625 67.4391 94.1314 -136.0710 155.2003 -59.0158 -81.0310 -145.1962 152.1353 -174.5925 75.5019
4.67122280 -72.6525 153.0902 -59.1167 101.4178 -145.5011 150.3608 -179.5943 -100.2423 -146.1991 144.1803 -176.1990 -101.3421
4.71143273 -144.1991 159.8082 61.8425 -87.3490 -88.1198 164.6291 65.8621 -92.5629 -127.0810 156.3500 -62.6195 92.6169
4.75038216 -143.9617 159.9426 68.4280 -78.3862 -94.4762 147.6612 62.1401 -91.3736 -153.5687 163.1370 58.9416 -90.8613
4.87513615 -79.4343 161.6010 67.8087 -58.8883 -63.9380 -34.0768 -177.0484 -101.1651 -79.9529 -16.1228 -168.4918 74.3862
4.89963716 -139.4631 167.0232 71.1363 -47.2086 -79.2480 -21.9203 64.7457 85.4186 -83.3398 151.3890 -170.1699 -101.6439
4.93375238 -145.1475 145.2487 175.8888 65.2962 -150.2243 140.5892 -179.2112 -99.4412 -153.6124 163.5920 57.5494 1.9501
4.96013810 -146.1903 167.4030 71.8193 95.3047 -132.2515 148.5640 -59.8034 98.3239 -82.0251 155.3685 -59.2116 103.2587
5.02093778 -76.8159 153.5381 -62.3574 -72.6537 -144.8270 148.2245 -178.0326 -100.7942 -149.5528 158.3464 61.7221 90.9545
5.06895518 -143.6231 155.3915 62.9332 95.5183 -141.1635 161.4060 -57.7843 98.1416 -132.7416 156.4663 -59.3543 99.9884
5.10562035 -140.3788 162.0047 69.2774 -57.4784 -64.6598 -33.9483 -176.9870 -101.2040 -79.6224 -16.2575 -168.6152 -105.7146
5.14531878 -135.6140 158.7739 -60.8944 106.0537 -66.4034 -17.9960 -56.8252 107.7811 -78.2224 -11.4397 -53.1264 -70.0369
5.18843864 -77.2629 156.6902 -62.0395 -72.5159 -65.9340 -18.8652 -57.1424 107.5834 -79.3182 -10.5534 -53.7609 -71.0728
5.22928685 -73.0541 156.7242 -58.8878 101.0729 -66.1618 -18.4075 -56.8475 -71.8158 -78.6603 -11.1902 -53.2598 108.7246
5.30059251 -145.0160 157.7829 58.4700 -98.6213 -99.8835 -8.4401 -57.4089 -74.7446 -68.2059 148.4279 -175.3310 76.8682
5.32209851 -75.5158 151.4296 -62.3964 -72.5788 -147.4381 165.6169 64.8889 -88.3191 -144.2538 163.3314 63.0014 -89.7591
5.35848031 -71.9151 151.4264 -59.2693 101.2305 -147.2177 165.6509 64.8831 -88.3995 -144.2479 163.3396 63.0041 90.5294
5.41977682 -72.6748 155.5008 -59.1758 100.5936 -64.8670 -21.8140 63.3983 84.9922 -74.7279 -19.8055 -171.9113 75.4135
5.47375230 -143.6019 165.8734 69.3113 -85.8943 -133.1655 159.2139 -59.4071 -80.7153 -76.2245 160.9303 62.1034 -94.4101
5.57153058 -135.5041 156.0010 -60.9186 105.2157 -69.8195 -31.9367 -177.8096 78.6180 -145.2615 152.4876 -174.6081 75.7154
5.65474071 -132.8902 151.2539 -61.1771 106.6269 -137.7610 156.3986 -58.2469 -81.4310 -146.6070 163.2340 62.6051 90.5804
5.73609591 -146.3014 171.1366 71.0522 87.9721 -129.1732 25.1932 -162.0293 -113.6611 -75.5149 149.7245 -172.9261 76.6465
5.79309773 -79.2660 164.0641 63.9817 71.0860 -92.0820 -20.1180 64.8430 -91.8981 -154.9389 -47.4116 -178.8635 -101.6146
5.82507308 53.3776 175.3887 75.5082 78.5421 -71.1679 -30.4273 -173.8700 -98.2307 -99.7590 -5.8596 -57.6720 97.7715
5.90863019 -139.6351 165.0887 71.4097 -45.4145 -89.3611 -13.3578 -56.9919 -73.1382 -78.1502 149.8042 -172.1967 -101.7790
5.95593122 -145.1764 158.0651 54.9254 -104.9230 -82.6250 -23.6218 -173.7555 -104.2949 -64.3651 147.5131 -175.2338 76.9076
6.52833008 -144.3517 171.9607 75.9266 -77.5835 -129.9245 138.6112 -178.3497 -98.7880 -154.3398 164.6976 64.5764 172.3953
6.90961474 -142.7203 -170.4611 67.8269 -84.1348 -65.3732 -4.8869 -53.8430 107.8196 -66.9290 -22.5993 84.6990 -75.2628
7.70337472 -134.0372 160.6911 -63.9926 -83.5454 -62.5125 -30.7924 -176.5824 -101.9009 -82.2169 -4.8238 58.4913 -102.3818
7.83163065 -144.3895 172.4821 77.2173 -76.3915 -133.1569 144.7170 62.8850 -87.9305 -156.1828 166.5676 61.7376 -4.1852
