# Supplementary material for: Exploiting Sequence-Dependent Rotamer Information in Global Optimization of Proteins
Source: J Phys Chem B. 2022 Oct 18;126(42):8381–90. doi: 10.1021/acs.jpcb.2c04647 (PMC9623586; doi:10.1021/acs.jpcb.2c04647)
Supplement: Supplementary file 2 — jp2c04647_si_002.zip [file jp2c04647_si_002.zip › TripeptideConformations/PRO_PHE_ASN_new.csv]

0.00000000 -61.1917 156.1592 -67.0759 -15.1190 65.7855 -93.3253 -73.6622 -14.9577 -58.7944 112.2178
0.03832590 -61.1438 155.5600 -68.0677 -16.1571 63.2921 86.3817 -80.5393 -9.3698 -60.4372 -64.6318
0.28863780 -62.0897 158.7266 -61.8796 -25.2350 65.5115 -91.8731 -99.6200 2.8978 62.1632 77.5441
0.54391030 -61.2955 156.0617 -64.2896 -22.8817 63.9332 -93.9111 -79.1914 -13.1483 -170.9134 -115.6660
0.58938750 -60.8142 153.3073 -64.6940 -25.1096 64.6130 86.6694 -92.9612 1.1711 70.1656 -68.2088
0.69594990 -61.2882 156.0171 -64.2561 -23.1039 63.7640 -94.0901 -80.3055 -11.9179 -169.2770 61.4110
0.75190010 -62.0030 157.4259 -62.5617 -31.5457 -177.3970 76.4132 -99.4902 8.9667 -58.5319 111.7026
0.78079900 -60.3749 152.6637 -76.9136 -18.4283 65.2117 -92.7082 -146.1909 148.7724 -176.5171 -113.6359
0.80105990 -60.3817 152.6697 -76.8463 -18.5648 65.3080 87.1480 -145.5148 148.4561 -177.6012 56.9657
0.92839270 -61.7848 156.5989 -62.8217 -31.5508 -176.2912 79.1172 -97.2851 7.5160 -58.6552 -63.9109
0.99083220 -61.2615 156.1237 -81.1250 -10.7649 63.8751 -94.1847 -71.1792 153.3331 -58.0591 108.3257
1.01994670 -60.6953 154.1362 -81.0820 -10.0551 68.1114 -92.1205 -135.7325 161.2827 69.0236 84.9517
1.04354990 -60.6041 152.3827 -145.7406 150.5477 -179.7209 77.6447 -145.4307 141.5734 -176.3034 -112.3768
1.07468510 -60.6258 152.5529 -145.2122 146.9756 -179.6868 79.0779 -137.8768 145.2178 -63.8546 -74.2641
1.11477500 -60.6326 152.5572 -145.0528 147.2303 -179.4356 -99.8136 -138.8047 145.6944 -62.6678 103.6398
1.15091820 -60.1672 151.8239 -78.3272 -17.6343 65.4732 87.7252 -145.8612 154.0858 -166.4485 15.6260
1.21265860 -60.3755 150.8594 -147.4533 166.6135 65.9168 92.6742 -129.0923 157.3420 -62.3665 -71.7410
1.24893330 -60.3838 150.8773 -147.4479 166.5869 65.8560 92.6315 -129.7990 157.5785 -60.8810 108.1079
1.38335260 -60.6045 152.3993 -145.7213 150.3265 -179.8182 -100.2960 -144.9321 140.8652 -168.4110 13.8637
1.47039550 -61.1352 155.0634 -77.2974 -22.5330 63.2581 85.4118 -80.5724 145.9010 -175.1604 57.4690
1.51434980 -61.1518 155.1363 -77.2927 -22.5562 63.3928 85.6126 -80.3852 145.9135 -175.1783 -112.7547
1.59231150 -60.3232 152.8905 -78.7131 -17.5421 -58.0401 106.6003 -135.6268 155.5304 -62.8865 -72.6832
1.61979720 -60.3423 152.9936 -78.5952 -17.5485 -57.9277 106.6793 -136.5561 155.6602 -61.6822 105.7348
1.65254780 -61.0295 155.1271 -67.0682 -18.6506 -57.6848 -72.4144 -75.5879 -15.8577 -170.4797 62.3360
1.69032660 -61.2714 155.1327 -63.9175 -29.0378 -174.8641 78.1865 -85.7981 -2.3526 -61.9157 -16.2365
1.73129270 -61.1474 154.8951 -64.0129 -27.2871 -175.4615 -103.0740 -75.1125 -14.2550 -171.2851 -115.4527
1.78704070 -61.1437 155.0473 -77.6186 -22.8801 63.5831 -94.0097 -84.0561 151.6657 -164.5510 14.0636
1.88213630 -61.1421 154.8517 -63.8985 -27.7162 -175.5909 77.2001 -76.0718 -13.0535 -169.6130 61.6296
1.92639750 -60.4142 153.2165 -77.8618 -16.6366 -57.9239 106.5992 -145.3709 149.0817 -175.1556 -113.8225
1.97308290 -60.7716 153.8365 -144.5166 153.7807 57.5851 91.3496 -82.0981 -28.7414 -174.0426 -111.8286
1.99766930 -60.6209 153.2133 -69.9778 -31.6779 -177.6754 78.0468 -145.3853 149.4760 -175.1875 -113.8676
2.03744040 -60.6106 153.1512 -69.9790 -31.8029 -177.6358 -101.6060 -144.6195 149.1558 -176.3826 56.2835
2.06635010 -61.3447 155.6674 -66.3259 -21.2310 -57.9679 -72.4526 -107.7521 11.2169 67.8925 -6.7879
2.10516190 -61.4380 154.8204 -77.2831 -23.4373 63.8337 -93.7069 -91.7048 157.8382 68.4798 -69.6490
2.13332740 -59.9962 150.9270 -73.9205 -28.5113 57.0822 87.8517 -142.6101 153.6116 -70.5780 117.1535
2.27094200 -60.9321 154.5054 -66.5974 -21.1322 -57.9119 -72.3851 -82.7515 -5.6176 63.8821 68.6812
2.30278990 -59.4741 148.9779 -78.2057 -25.5910 61.0497 89.4759 -128.8819 152.7434 -66.7834 167.2696
2.33986990 -62.2511 158.8699 -65.7952 -21.1677 -57.8245 -72.4029 -118.6615 20.4619 -147.6295 120.2437
2.40257990 -62.2189 158.1402 -62.4113 -31.9535 -177.1255 78.5600 -103.4300 14.7080 -146.1985 121.2838
2.45356780 -60.9854 155.1688 -70.6971 -10.1924 69.5153 91.0580 -76.3485 -14.7874 -75.3599 -132.1756
2.60339690 -60.6364 153.9986 -80.3796 -12.5806 65.7680 -92.6075 -136.7510 168.8315 64.5105 -5.3608
2.62427740 -60.5986 152.3590 -145.6584 148.5174 -178.7955 78.3597 -146.7098 155.9474 68.6226 87.3409
2.66530560 -60.6125 152.3949 -145.6212 149.1262 -178.4433 77.8223 -147.3748 154.5209 68.4212 -73.6336
2.76041190 -60.2748 152.2761 -80.6899 -12.2554 66.0943 -92.0615 -151.9664 160.0086 -121.4364 -121.1846
2.83806970 -60.4034 151.0525 -147.4215 166.3571 65.4824 -87.8632 -140.8887 162.6240 67.5506 81.3552
2.99395540 -60.6143 152.4627 -145.6462 151.0168 -178.9898 77.2624 -152.8879 153.7043 -124.6498 -118.6587
3.06586820 -60.6112 152.4171 -145.6010 150.9950 -179.3856 77.1647 -145.8670 143.7882 46.9524 -132.7042
3.17206230 -60.2393 152.7431 -79.3424 -15.8781 -57.9205 -73.1579 -144.7684 161.6570 67.1414 82.3505
3.27845550 -61.0062 154.6097 -87.1247 -7.0217 66.7567 89.5096 -77.4862 152.1540 -74.6507 -130.1897
3.38913250 -60.7741 154.4437 -82.0860 -6.8645 63.2901 -95.0158 -131.0129 150.1664 52.7366 -144.0326
3.42069060 -61.0328 154.9713 -76.9472 -19.1173 63.7946 -94.6480 -104.9442 147.8319 51.8555 -141.5844
3.54370320 -60.0359 151.0340 -74.3229 -26.2682 -173.1821 -104.2807 -141.4437 160.2006 71.2414 87.9164
3.84023900 -60.5521 153.8529 -77.1522 -16.2679 -57.8105 -72.8666 -145.8218 149.5914 47.8556 -133.1184
9.53389334 -58.7354 146.9449 -93.9941 -22.6863 63.9246 88.1493 -99.0896 -19.6289 61.2600 77.2025
