# Supplementary material for: Exploiting Sequence-Dependent Rotamer Information in Global Optimization of Proteins
Source: J Phys Chem B. 2022 Oct 18;126(42):8381–90. doi: 10.1021/acs.jpcb.2c04647 (PMC9623586; doi:10.1021/acs.jpcb.2c04647)
Supplement: Supplementary file 2 — jp2c04647_si_002.zip [file jp2c04647_si_002.zip › TripeptideConformations/CYS_HID_HID_new.csv]

0.00000000 -70.0785 149.1326 -61.8052 -148.8813 166.8828 62.4584 84.4826 -70.5716 151.6131 -173.7094 74.3621
0.03447784 -82.1642 -9.8634 62.4964 -67.1965 136.0201 -177.1854 76.3992 -146.1991 20.5214 57.0990 -89.1863
0.11818242 -70.0787 149.1254 -61.8046 -148.8976 166.9201 62.5144 84.5721 -70.5960 150.9864 -173.0480 -101.8821
0.21159638 -70.0940 149.2867 -61.8048 -148.7021 166.9486 61.9225 83.8421 -73.2059 160.2664 59.4727 -103.0429
0.23384035 -70.0547 149.2027 -60.1689 -148.9062 166.8931 62.4386 84.4476 -70.5550 151.6263 -173.7053 74.3593
0.27509749 -77.8993 -12.3974 62.5385 -145.3012 149.3596 -178.6307 56.3355 -81.1529 -18.0232 57.3412 -104.9538
0.29768218 -88.6980 -4.9261 -63.5957 -66.8644 134.7230 -177.9392 -99.7487 -145.0048 16.8103 57.2542 -88.8080
0.32189025 -70.0962 149.2814 -61.8087 -148.8618 166.6233 61.8968 83.7709 -70.3215 154.2937 55.3902 33.2414
0.35250359 -70.0542 149.1919 -60.1697 -148.9237 166.9296 62.4955 84.5378 -70.5807 151.0006 -173.0445 -101.8885
0.38833603 -77.0199 -12.7834 -61.0779 -144.7034 150.1792 -177.8802 57.2274 -79.5461 -20.1086 61.0750 78.8095
0.41975843 -70.0546 149.0372 -61.8101 -148.9185 167.1817 62.6344 84.3359 -73.7212 156.7974 -59.8016 -72.8201
0.44527897 -70.0697 149.3549 -60.1689 -148.7303 166.9588 61.9030 83.8096 -73.1884 160.2763 59.4720 -103.0488
0.50282392 -70.1056 149.2831 -61.8055 -148.7048 166.8271 61.9155 83.7651 -73.8884 161.5141 63.0514 82.1674
0.54164349 -76.9651 -12.8504 -59.7997 -144.6898 150.1941 -177.8849 57.2309 -79.5532 -20.1089 61.0742 78.8062
0.57698724 -76.9418 -12.8407 -59.7986 -144.6346 149.2591 -178.5988 56.3861 -81.1641 -18.0498 57.3413 -104.9478
0.61786096 -82.5049 -8.1448 62.0538 -67.0820 136.0849 -177.2556 76.4267 -146.2354 20.5601 57.0846 -89.2516
0.66597712 -82.4401 -8.1744 62.0581 -66.8723 134.6697 -177.9390 -99.6642 -144.9787 16.8588 57.2497 -88.8616
0.69530499 -71.6606 143.4301 -169.5417 -147.8650 165.4784 63.7073 84.6705 -70.6556 150.8891 -173.0658 -101.8539
0.73682496 -70.0813 149.3521 -60.1698 -148.7321 166.8379 61.8954 83.7311 -73.8690 161.5244 63.0575 82.1722
0.77458215 -68.9530 136.1485 -66.3685 -152.2224 158.8459 57.9171 -86.0822 -74.8168 146.6934 -173.7433 -100.6836
0.81448084 -78.0591 -11.5037 61.9874 -145.0461 150.3233 -177.9868 57.2527 -79.5859 -20.1141 61.0712 78.7857
0.84932923 -78.0363 -11.4929 61.9940 -144.9935 149.3878 -178.7007 56.4095 -81.1962 -18.0528 57.3385 -104.9655
0.87584357 -74.5603 158.6803 62.0530 -149.6251 167.1887 61.3319 83.8337 -72.8641 160.3252 59.4626 -103.0700
0.89802253 -71.6946 143.5790 -169.5059 -147.8020 165.2070 63.0665 83.8465 -70.3608 154.2331 55.4124 33.1758
0.93463069 -77.0138 -12.7193 -61.0745 -144.9141 149.6782 -174.8075 -120.2871 -81.1071 -16.0394 63.9623 -99.1380
0.98380272 -143.8888 146.8863 -169.6933 -148.5482 165.6974 63.1698 84.6260 -70.3834 150.9725 -173.0493 -101.8849
1.01088924 -74.5881 158.6943 62.0520 -149.7056 167.1969 61.8964 83.8201 -72.2315 156.8431 -57.6192 115.3461
1.03145317 -65.3041 137.4691 -61.8578 -151.7220 155.1168 55.7624 -87.2754 -85.9585 -16.4752 64.1346 81.5835
1.05780438 -71.8613 152.0510 58.6472 -149.6840 167.1455 62.0980 84.5832 -70.4319 151.0612 -173.0337 -101.9057
1.08147319 -71.5626 142.8085 -169.4210 -147.5136 165.5127 63.6644 84.4452 -70.6594 151.5282 -173.7190 74.3989
1.11457846 -71.9386 153.5069 -62.0122 -76.2342 164.9560 65.2571 80.1568 -72.1237 157.0303 -59.5874 -71.9424
1.13858830 -78.1285 -12.1001 62.5783 -145.3082 148.8394 -176.6240 -121.0869 -81.5238 -15.9513 -56.2936 117.0004
1.15928974 -77.9751 -12.3888 62.5578 -145.3402 149.3528 -176.9566 60.1097 -83.3914 -20.2502 -58.5028 -69.4421
1.19157307 -79.8516 -10.2253 62.6919 -146.9692 -173.7241 77.9592 116.9106 -59.3315 -19.1147 60.9449 81.9768
1.22105128 -82.7526 -9.2618 61.9729 -71.8372 147.5449 -176.9746 57.8537 -78.0890 -20.2103 61.1609 79.0478
1.24483545 -77.2229 -12.5215 -61.0771 -144.5957 148.8168 -177.3379 60.1910 -81.5825 -20.8931 -56.7242 117.5519
1.26999468 -80.2069 -9.5841 62.7185 -146.4858 -173.5498 77.3624 115.2251 -61.9074 -15.2034 53.9289 -105.5594
1.30433786 -146.8958 164.8523 61.9706 -146.3378 166.4868 63.0641 83.2496 -72.5576 156.7641 -57.5981 115.3764
1.32468146 -88.7980 -5.5122 -63.6052 -69.7301 140.6677 -177.0146 -104.2637 -138.1727 9.6427 63.4853 83.3907
1.36559744 -78.0535 -11.4280 61.9575 -145.2449 149.8181 -174.9089 -120.2687 -81.1383 -16.0420 63.9710 -99.1533
1.39760101 -76.4579 -13.1425 -61.0862 -144.9575 144.4493 -177.0783 -108.3783 -134.3641 4.0802 63.2531 -96.4331
1.42941093 -75.1813 -13.2730 67.9606 -145.3805 150.2574 -177.9020 57.1797 -79.5158 -20.0988 61.0732 78.7956
1.45900374 -83.4489 -8.4972 -64.3012 -144.9782 144.6802 -177.2126 -107.4645 -138.2407 8.1343 63.9718 83.2627
1.49401957 -84.3571 -7.7802 -64.1712 -144.8567 148.8340 -176.5998 -121.0984 -81.6298 -15.9461 -56.3190 116.9583
1.51565521 -143.6072 165.9993 62.9883 -143.8864 150.2520 -177.6839 57.3097 -79.7677 -20.1146 61.0464 78.7821
1.53797781 -77.4633 -8.9966 62.3613 -67.4735 160.1345 57.0429 22.3512 -75.1762 -12.1778 64.9286 81.2192
1.56283472 -66.4581 132.0970 -171.7586 -151.9711 162.6778 60.8884 -85.9852 -145.9781 163.5690 63.5923 92.5503
1.58337590 -82.2635 -10.0262 -61.0401 -71.4111 143.5762 -175.6666 -121.1616 -84.1651 -10.9113 62.9835 78.0898
1.61301894 -81.8215 -9.7535 62.4669 -61.9759 132.9558 -176.9449 65.1828 -82.3411 -16.7224 -67.5843 18.3494
1.63485276 -77.9165 -13.1361 -61.0912 -147.8674 -173.1048 76.8620 116.7083 -59.2337 -19.1376 61.0360 82.0552
1.65844811 -77.3933 -12.0399 61.9197 -145.0670 146.9996 -176.3735 68.7630 -140.0280 12.1849 63.5759 82.5342
1.68709295 -84.2272 -7.6320 -59.7388 -91.1157 132.5091 -178.7267 -100.9436 -129.4676 8.5039 -55.1101 -61.1856
1.71307888 -78.2416 -11.2076 62.0225 -145.0610 148.8661 -176.7366 -121.0359 -81.5363 -15.9746 -56.2806 117.0508
1.74910075 -79.9423 -7.1634 62.7296 -142.5891 154.6770 60.0300 -87.9881 -90.5704 -17.2390 -59.1900 -72.1603
1.78165965 -77.8204 -13.2655 -59.7886 -147.8714 -173.0779 76.8367 116.6980 -59.2369 -19.1367 61.0353 82.0515
1.81697280 -81.6236 -14.0756 -164.0015 -67.8076 134.4167 -177.9538 -99.6298 -144.9718 16.9710 57.3184 -88.2994
1.84676812 -77.8496 -13.2553 -59.7898 -147.7343 -172.7040 75.9503 114.9185 -61.7263 -15.2688 53.9675 -105.3802
1.88839312 -71.8986 153.0537 -60.1294 -145.3837 149.3074 -179.4249 71.1605 -147.5172 147.6344 -175.1435 75.1506
1.91201864 -81.3165 -7.4413 -60.9511 -72.0422 155.5612 53.1645 -106.2380 -81.5426 -16.5077 61.4979 -101.0704
1.95291826 -76.9042 -14.9438 -61.3249 -135.5196 157.6338 -55.8659 110.7846 -81.0686 -11.4229 64.9598 81.0112
1.97611048 -81.8795 -4.2129 62.2949 -140.1419 157.8779 56.5948 72.1528 -80.6368 -19.3727 61.2591 -100.4331
1.99914946 -79.5429 154.6428 -64.9786 -144.8351 147.2069 -176.0758 -121.9096 -86.1936 -10.9484 63.0530 78.0583
2.02022342 -82.5008 -9.8242 -61.0359 -71.6035 146.9863 -176.1752 61.2040 -73.7675 -32.1807 -173.9326 79.5786
2.04076772 -78.1663 -12.6541 62.5216 -145.9707 162.1547 -167.5181 62.8833 -71.7957 -14.6923 85.9604 -62.4364
2.06183234 -84.1659 -7.9220 -64.1910 -145.0150 149.1264 -176.2921 -121.1911 -74.4945 -28.4591 -173.0951 79.3096
2.08433164 -77.6798 -11.1006 -61.2088 -146.2823 157.1057 56.7087 85.8450 -83.2224 -19.9189 61.2979 -100.1074
2.12572030 -77.1787 -14.2601 -60.0860 -135.2860 157.3231 -57.3374 -77.1474 -81.0849 -11.3830 65.0421 81.0261
2.15099107 -80.8881 -9.7389 62.4133 -72.8379 156.1775 53.4509 -106.0782 -81.8174 -18.5095 -59.0459 -69.6244
2.17317692 -66.9413 144.7712 59.7222 -155.3926 155.8285 53.1486 -89.4065 -84.5534 -16.4595 64.1918 81.5862
2.19518988 -77.2000 -13.2566 -61.1209 -145.3940 161.9003 -167.5406 62.9883 -71.8309 -14.6631 85.9143 -62.1934
2.22015214 -76.8914 -14.9597 -60.0068 -135.5127 157.0536 -55.8492 110.7652 -81.4790 -13.4703 -56.8478 116.1862
2.24189947 -85.0693 -5.4767 -64.1359 -144.2650 156.0105 54.2136 -102.1496 -84.5366 -16.8054 61.5734 -100.7930
2.26334955 -71.3050 -30.1687 -169.0475 -143.8685 150.4448 -177.8288 57.2965 -79.8001 -20.0878 61.0500 78.7655
2.28419258 -78.0663 -11.3835 61.9717 -145.2603 149.1516 -176.4130 -121.1492 -74.4625 -28.4463 -173.0894 79.3048
2.30687607 -77.8634 -10.8893 -61.1941 -146.1755 157.1659 57.5282 87.1341 -83.3293 -22.2922 -57.6548 116.0457
2.33053724 -76.8852 -14.9961 -60.0112 -135.5533 157.0781 -55.8278 110.7458 -83.0827 -12.7701 -58.7872 -70.5746
2.35986189 -77.2126 -14.2408 -60.0893 -135.3294 156.7011 -57.4008 -77.1914 -83.1047 -12.7381 -58.8462 -70.6067
2.38014908 -75.6600 -17.6047 58.6877 -137.1450 156.2587 -64.1738 -72.1101 -83.4027 -12.5493 -58.7272 -70.3325
2.40244813 -83.6533 -10.7388 -64.5877 -135.7857 157.3277 -56.0613 110.1211 -83.1106 -12.7752 -58.8000 -70.6185
2.43992462 -74.6689 -13.4264 68.0010 -145.5310 144.5350 -177.0407 -108.3794 -134.3826 4.0996 63.2494 -96.4315
2.46197363 -85.2469 -5.2883 -64.1083 -144.0428 156.0330 54.9449 -101.3234 -84.9562 -18.5414 -57.2851 115.9546
2.48230749 -78.4938 -13.3940 62.1129 -130.2543 156.0453 -65.7519 -10.7947 -80.9885 -11.5590 65.0807 81.1352
2.50516309 -71.4136 -29.7418 -169.7057 -143.8861 150.4565 -177.8338 57.2974 -79.8038 -20.0876 61.0489 78.7607
2.53959347 -71.4036 -29.7538 -169.7069 -143.8460 149.5033 -178.5554 56.4715 -81.4083 -18.0361 57.3404 -104.9517
2.56245272 -83.8978 -7.6022 -64.3087 -148.0769 167.4768 73.3310 123.1791 -77.9469 -7.9056 -55.9947 116.2925
2.59115692 -76.3324 -15.0797 60.2643 -149.0743 160.6679 57.2936 29.3874 -75.8738 -14.9662 -57.0816 116.4893
2.61422918 -60.1887 -32.6132 -170.5679 -131.3278 134.0034 -178.7764 76.8355 -145.8944 21.0286 54.7420 -100.8505
2.63898992 -78.5068 -10.4619 62.6961 -147.9870 164.3138 74.7737 127.6366 -71.2891 -27.9494 -174.2388 -109.3662
2.66071006 -82.8828 -8.7993 62.4697 -72.2530 155.3086 -56.6978 115.2951 -79.6161 -14.5236 -57.0847 116.3437
2.68833158 -74.3388 156.9361 59.2628 -144.7792 147.2360 -176.0792 -121.8479 -86.2284 -10.9763 63.0460 78.0324
2.71093850 -81.1370 -8.0951 62.1166 -72.6635 156.3997 53.3860 -106.3223 -81.8901 -18.5187 -59.0497 -69.6517
2.73844794 -77.6372 -11.4945 -60.9768 -146.7848 169.0942 71.9526 -64.0929 -75.3440 -7.6918 65.7709 80.7025
2.76324040 -83.6732 0.8563 66.2117 -135.3430 154.2564 56.9635 -96.4237 -86.2682 -16.5142 64.0843 81.5806
2.79447395 -77.1661 -14.2447 -60.0858 -135.3759 156.7189 -57.4495 -77.0620 -74.2787 -26.9446 -172.6529 79.1192
2.83201565 -85.1060 4.5816 64.6781 -138.5602 155.9774 60.2933 88.9851 -84.6878 -20.6049 63.4762 82.3334
2.85617181 -81.5019 -10.6803 67.3407 -71.4762 146.6327 -176.3451 60.9081 -80.0568 -21.4081 -57.8363 -66.3004
2.87848987 -89.5880 -2.3828 -63.4208 -70.3970 146.8132 -55.8891 117.0112 -138.2159 13.8396 62.1238 82.9731
2.91351750 -84.0420 -8.5062 -64.3281 -147.3880 -178.4988 76.7843 -64.4777 -66.2743 -14.2728 63.0544 80.4755
2.94576405 -79.4903 154.7213 -64.9808 -144.8445 162.9360 -167.0302 62.6559 -71.8109 -15.0321 86.2076 -63.8341
2.97353400 -74.0058 -19.1927 56.7493 -150.2197 161.9864 50.0224 -122.9171 -79.6109 -16.3420 64.2844 81.6237
2.99423546 -75.7990 -17.6247 -164.4380 -144.4669 146.9463 -176.2673 68.8127 -140.2684 12.3401 63.4926 82.5078
3.02767679 -77.4823 -9.4875 61.6967 -59.2997 136.4576 49.1453 35.4074 -86.5927 -12.3938 -68.3902 22.1881
3.04788061 -71.4062 -29.7295 -169.7318 -144.1458 149.9994 -174.6972 -120.1823 -81.2311 -16.0898 63.9922 -99.1088
3.07190496 -78.9972 -8.1830 65.0217 -142.6891 154.4169 58.4352 -94.2038 -87.5265 -18.5262 -57.2143 115.8460
3.09901577 -79.7694 -7.8654 64.9662 -146.9001 170.8083 73.3499 -62.1955 -74.3659 -8.4197 65.6571 80.8412
3.12512788 -86.2224 -4.0307 -63.7875 -68.7864 164.3059 77.6081 146.2101 -79.6751 -11.7810 -58.4141 -69.4504
3.15442427 -78.7345 -8.5906 65.0154 -143.0290 154.8783 58.9935 -93.6933 -90.3461 -17.1957 -59.1516 -72.0220
3.18650820 -82.8270 -1.9718 62.2892 -139.0162 157.1029 61.0268 84.7830 -79.2355 -30.5620 -163.1122 -31.6429
3.20822439 -76.8553 -10.8940 66.8528 -147.7450 166.5295 75.0300 125.5149 -78.3968 -9.0241 -56.1187 116.2901
3.24203718 -82.0278 157.8019 60.2617 -130.5749 154.0884 -65.9550 -87.4852 -135.1402 157.0570 -53.9786 -76.1278
3.26409644 -76.7618 162.8786 62.6824 -146.1122 160.8155 57.5703 32.2350 -75.9278 -13.9025 61.5714 -101.7097
3.28658377 -75.4189 -31.8712 -170.1241 -71.9433 140.0613 -177.0922 -103.9828 -137.6326 9.5785 63.6240 83.4040
3.31466488 -79.8617 -9.1659 67.3289 -72.2174 156.0071 53.2296 -106.7125 -80.3455 -19.1771 -57.5912 116.0414
3.33747530 -76.7760 -11.0355 66.8584 -147.8338 166.4272 75.0915 126.0351 -79.6047 -8.5596 -57.8466 -68.9462
3.35924883 -71.6623 -29.8118 -169.7421 -144.0243 149.2282 -177.2827 60.1623 -81.6109 -21.0511 -56.8292 117.3998
3.38642298 -76.4997 -10.8555 68.9979 -145.2880 159.5002 56.3903 35.7403 -77.2351 -14.9987 -59.0164 -69.9193
3.42839250 -89.7906 -2.0801 -63.3885 -74.1916 154.4782 -57.8697 -71.6812 -74.2804 -26.9529 -172.6615 79.0875
3.44839324 -74.3792 -28.4729 -169.2969 -142.7583 148.0486 -175.5918 -115.7662 -117.5348 -3.8809 -52.2008 -54.7797
3.48435318 -71.4193 -29.9515 -169.8273 -144.1841 149.2226 -176.1267 -120.9760 -83.8773 -14.8968 -57.8904 -68.9551
3.51748461 -72.8246 -26.3484 -168.6065 -136.6526 157.9804 -59.4821 -76.5667 -80.9413 -12.1590 61.8135 -101.9707
3.53759929 -72.3452 -27.3497 -169.3896 -135.3979 153.1506 -55.9200 111.8321 -122.7766 6.5171 -51.6215 -52.9438
3.58650921 -71.6174 144.2677 -169.3893 -147.0847 158.5459 56.3895 35.8861 -76.5127 -15.2885 -57.0553 116.5339
3.61367411 -74.8476 -24.3400 -167.0653 -67.4472 159.2807 57.9757 23.9304 -75.2172 -12.7573 61.6115 -101.9472
3.63487507 -72.8426 -26.3121 -168.5910 -136.6338 157.9133 -59.5359 -76.6020 -81.0787 -11.4083 65.0241 80.9916
3.66963912 -76.7126 162.8380 62.6912 -146.0923 159.8251 56.8761 34.1827 -77.3401 -14.8963 -59.0324 -69.9353
3.69752435 -76.4598 -13.5820 67.3882 -130.1388 155.7189 -66.7146 -8.8253 -81.0133 -11.5864 65.0820 81.1392
3.73048178 -71.3189 -30.1224 -169.0513 -144.1569 149.2719 -176.2517 -121.0772 -74.5590 -28.4660 -173.0934 79.3469
3.75400607 -72.3008 144.9432 -168.8143 -145.6233 155.8664 59.8063 89.3110 -84.4702 -22.2901 -57.5786 116.1533
3.78561681 -85.5635 137.1034 -170.2308 -138.4750 157.1033 -63.1082 -79.9798 -143.7170 162.5075 62.7604 -94.9981
3.82882544 -76.5832 -10.6928 68.9995 -145.1808 159.8041 56.2255 37.3532 -70.1295 -27.3934 -174.4852 -109.4090
3.85509132 -74.8398 -24.1396 -167.8352 -67.4469 159.2918 57.9587 23.9414 -75.2211 -12.7657 61.6129 -101.9443
3.89568180 -72.8521 -27.5642 -166.4919 -130.2165 157.8450 -56.3489 -70.1281 -80.9123 -12.1606 61.8331 -101.9224
3.91588496 -76.5166 -13.4954 67.4379 -130.1323 154.8889 -66.8283 -8.5817 -83.4776 -12.7275 -58.7750 -70.6791
3.95451890 -70.0258 -34.2376 -171.8359 -148.4967 157.2998 52.0527 -104.5096 -83.1331 -16.5944 64.1861 81.6078
3.97631487 -74.8324 -24.1055 -167.8234 -67.3773 159.1381 57.9080 23.9887 -75.0838 -12.4264 64.9065 81.2500
3.99905027 -70.8574 -31.5560 -169.6673 -147.4007 160.4446 55.7655 34.8287 -75.6885 -13.8581 64.7559 81.4630
4.04357034 -71.3539 -30.3058 -169.1325 -144.3477 162.9490 -167.1998 62.7106 -71.7030 -15.0676 86.1688 -63.9387
4.09302203 -75.8401 -32.0760 -170.1020 -74.3948 146.5742 -176.2538 61.2885 -73.6517 -32.0934 -173.9115 79.5944
4.11412655 -76.6393 -16.7408 -164.2949 -147.8962 167.6235 73.3610 123.2032 -77.9637 -7.9179 -55.9929 116.3035
4.14140829 -70.0844 -34.3001 -171.8994 -148.2823 157.5340 53.0880 -103.6459 -85.3497 -17.6364 -59.1945 -71.0691
4.17009881 -71.4282 -30.7334 -169.6594 -129.2527 157.0126 -63.3048 -12.4830 -80.9971 -11.5566 65.0672 81.1299
4.19612384 -69.6347 -36.4011 -174.1492 -150.4773 157.3705 52.0829 -102.5224 -83.3058 -18.4364 -57.3833 115.8950
4.23104382 -71.4198 143.4749 -169.2373 -146.8846 158.6308 56.2791 36.6057 -77.6709 -14.8245 -58.9896 -69.8899
4.25426611 -76.0791 -26.9869 -168.7880 -71.4873 154.6168 53.2930 -104.9515 -81.2088 -16.4050 64.2271 81.5730
4.28026260 -76.0688 -27.4166 -168.0802 -71.5405 155.3728 53.5991 -104.9508 -81.3711 -18.7247 -58.9792 -69.2725
4.30121593 -74.8247 -24.2113 -167.8350 -67.1714 158.1679 57.2597 25.3798 -76.2915 -14.2100 -58.7104 -69.0162
4.32542878 -81.7772 -14.6258 -163.7700 -74.7489 154.7786 -56.0402 116.1528 -81.1315 -11.3176 64.9143 80.9357
4.38137004 -143.9353 160.5900 59.6357 -144.7447 156.0059 55.3688 -100.4965 -78.1157 -30.7589 -173.6196 79.6473
4.40285922 -77.2528 -16.5886 -164.0974 -146.8275 -179.1662 76.5759 -64.4442 -68.1845 -12.5476 59.4609 -103.5402
4.42955118 -76.0613 -27.1519 -168.8364 -71.6821 155.2009 53.3540 -105.0757 -80.0409 -19.3621 -57.6502 116.0182
4.45315203 -82.0408 -14.8908 -163.7074 -72.1043 146.6137 -175.9486 60.8214 -75.4499 -30.0755 -162.2681 -32.2157
4.48201900 -77.2388 -16.6811 -164.1156 -146.9901 -178.5164 77.2028 -63.9319 -66.2561 -14.4403 62.9684 80.4159
4.51358198 -75.2439 -32.8210 -170.1529 -79.3767 154.9885 -56.2754 115.0911 -80.8402 -12.1110 61.7124 -101.9391
4.54601115 -76.1801 -29.0686 -168.3709 -69.6911 163.8156 77.4994 147.4412 -78.2714 -11.3971 61.5659 -102.2162
4.57856346 -69.9900 -34.0963 -173.1151 -149.3127 159.4408 55.8316 83.0122 -75.9408 -31.8586 -174.0226 79.8355
4.60121646 -71.7243 -29.3932 -168.9836 -146.0571 -178.3444 77.8025 -63.6334 -66.3389 -14.5427 62.8241 80.2460
4.63444174 -71.4072 -29.7353 -169.7326 -144.1782 149.3274 -175.9614 -121.4452 -76.1263 -26.9529 -161.1013 -34.7773
4.66699570 -73.7239 161.7390 69.4104 -146.1540 159.6817 56.7582 34.4951 -77.4061 -14.8703 -58.9923 -69.8100
4.74798013 -74.9036 -24.1861 -167.8587 -67.2776 157.5191 56.9182 26.4366 -69.9763 -27.0842 -174.3938 -109.4883
4.77131176 -75.8263 -32.0611 -170.1027 -74.3664 146.3444 -175.9795 60.8565 -75.3513 -30.0266 -162.2472 -32.2476
4.83025775 -71.7487 -29.2210 -169.8025 -146.1470 -178.3158 77.6639 -63.8504 -66.3427 -14.4953 62.8422 80.2478
4.90254071 -76.1712 -29.2825 -168.4288 -69.5980 163.6163 77.9299 146.0097 -78.0650 -12.7054 -56.7775 116.6535
4.95130486 -70.9074 -31.3736 -170.4837 -147.7217 159.9810 54.2506 40.5974 -70.3195 -27.5509 -174.5111 -109.3637
5.02150384 53.5766 11.2809 79.1668 -78.1607 159.1624 55.8852 30.3049 -75.7323 -12.9893 64.8634 81.3568
5.07187154 -81.7847 -14.5921 -163.7691 -74.5702 154.1046 -56.0446 116.3504 -73.9448 -28.0343 -174.4025 -109.1894
5.78781087 -71.1650 -29.8917 -170.1297 -147.7771 164.9296 74.0394 127.1661 -72.8715 -25.3408 -160.2071 -36.1936
