# Supplementary material for: Exploiting Sequence-Dependent Rotamer Information in Global Optimization of Proteins
Source: J Phys Chem B. 2022 Oct 18;126(42):8381–90. doi: 10.1021/acs.jpcb.2c04647 (PMC9623586; doi:10.1021/acs.jpcb.2c04647)
Supplement: Supplementary file 2 — jp2c04647_si_002.zip [file jp2c04647_si_002.zip › TripeptideConformations/GLU_LEU_ASN_new.csv]

0.00000000 -144.3723 144.6782 -178.0583 58.0422 -93.0208 -121.0593 -16.8135 -61.6573 176.3367 -85.0640 -9.7882 -60.8683 -85.2516
0.25645150 -146.4675 165.3705 64.2961 179.1195 -81.9548 -67.4588 -17.9667 -60.4591 179.0936 -79.9984 -9.5544 -57.3383 -61.3244
0.38245120 -73.9182 143.3191 -176.9194 58.8529 89.4630 -124.0234 -15.9268 -62.1717 -64.2857 -80.3168 154.8664 -62.0540 -86.1512
0.73344420 -146.6572 166.7539 64.4629 178.1657 97.3790 -62.4739 -25.7985 -175.5281 -178.9986 -77.8089 -9.2425 -56.7148 -62.2118
0.84491220 -77.7407 163.3990 66.5117 179.1229 -82.0377 -67.6247 -17.6037 -60.4081 -60.4458 -79.7332 -10.0549 -57.2686 -60.9585
1.07578080 -145.4021 150.4316 -166.3089 177.2391 103.1000 -66.3422 -17.7185 -60.4591 179.0992 -80.6059 -8.5185 -59.3090 -57.9633
1.17163290 -144.7165 147.0084 -177.6074 57.6880 -94.0563 -121.3640 -21.9901 -175.5024 60.5637 -81.8423 -11.0775 -60.4019 -85.1593
1.24071910 -70.9501 -10.8840 67.0252 -178.7794 91.6317 -82.4601 -9.3876 -57.7628 -59.4501 -78.9326 153.9641 -62.9039 -75.4986
1.30898070 -146.6644 164.2562 63.8438 179.0422 94.8811 -65.4618 -15.0501 80.1642 -64.6675 -83.3970 -8.9040 -57.7837 -59.9226
1.34272950 -78.2505 165.1703 66.6399 178.0983 97.1024 -62.4338 -25.7436 -175.5195 -179.0102 -77.6679 -9.6154 -56.6418 -61.9753
1.40090150 -144.8889 148.3896 -177.3050 57.9985 89.2867 -126.9875 -21.0844 -175.1358 -179.5836 -76.4683 154.3122 -61.3735 -85.9854
1.48454210 -74.7279 147.7628 -165.9471 177.5357 105.4253 -66.7031 -17.1222 -60.3095 -60.3581 -80.1454 -9.1509 -59.2892 -57.4404
1.55334610 -146.4969 165.7049 64.3746 178.9470 98.0583 -66.8472 -19.6391 -79.7092 64.9689 -79.3976 -9.5511 -57.2540 -61.4687
1.68139500 -73.1534 -9.3671 -63.3568 -176.5031 -88.5548 -79.3656 -11.4677 -58.9053 -60.0804 -78.8040 153.7302 -62.7154 -75.3370
1.76210110 -74.3893 146.5263 -176.1673 58.4207 -91.3835 -126.1318 -21.0172 -175.0593 -179.5819 -76.6283 154.3253 -61.3492 -86.0407
1.86025290 -144.8004 146.8329 -177.1986 57.9187 90.2486 -137.7650 -7.3021 77.9505 173.4023 -82.5409 -13.6055 -61.8814 -83.3365
1.91281300 -77.3643 162.4604 66.0571 179.0246 94.7531 -65.4039 -14.9565 80.1956 -64.6120 -83.2111 -9.2872 -57.6777 -59.6639
1.95799750 -143.8041 140.8403 -179.0395 58.2239 -95.0535 -110.4102 -20.1758 -68.6355 -52.1575 -84.9308 -8.1542 -61.1352 -85.4025
2.02404980 -75.1099 148.8881 -165.8046 177.6077 -75.0451 -61.4339 -25.3636 -175.4352 -179.0566 -77.6777 -8.9461 -58.4742 -58.1233
2.07531790 -145.1737 146.3778 -169.5584 177.4615 -75.1930 -66.9314 -12.3701 82.2010 176.2860 -82.9845 -9.1889 -59.2125 -56.1419
2.13980350 -77.7454 163.7602 66.5956 178.9313 -82.3054 -67.0381 -19.2757 -79.5730 -174.3833 -79.1356 -10.0565 -57.1875 -61.1131
2.24926020 -72.9375 -9.9981 -61.4684 -63.0013 105.3079 -79.7425 -11.1237 -58.8087 -60.0193 -78.7113 153.8470 -62.7514 -75.3663
2.30449260 -143.9421 140.5620 -179.1701 58.5026 -93.8050 -109.2525 -21.9629 -78.2440 68.8085 -79.1687 155.4806 -62.7966 -86.3438
2.33136180 -147.2600 150.5951 -137.5152 -61.9171 -76.3314 -66.1043 -28.0491 -59.8371 179.2110 -90.5206 1.3502 -60.1061 -84.8975
2.35525860 -145.4441 150.6350 -166.2290 177.2780 103.1813 -65.7729 -19.4067 -79.5498 65.0714 -79.8714 -8.5979 -59.2131 -58.0372
2.38757030 -144.9451 145.9532 -177.6774 58.5708 -87.4887 -140.0331 -3.1098 54.9013 -174.5672 -79.6610 154.7735 -63.6091 -84.5751
2.44813810 -77.8317 163.7562 66.6150 178.9772 97.9614 -67.4663 -18.8077 -72.5686 66.7607 -79.2440 -10.0441 -57.2110 -61.0757
2.47766250 -74.4859 144.4536 -168.9709 177.5448 -73.3997 -66.5478 -12.5601 81.9492 -63.5131 -82.8082 -9.4273 -59.1569 -55.8516
2.50292790 -70.8101 -8.7127 66.6501 -179.3769 -89.7850 -72.2880 -21.4497 -174.9858 60.1963 -75.1749 152.4132 -61.4639 -76.2969
2.54860540 -72.4761 -12.5844 -63.7169 -176.5810 -88.5868 -76.5803 -9.3733 80.7404 -63.0271 -79.1547 153.6772 -63.8206 -73.0334
2.59110010 -70.5967 -15.5704 67.4227 -177.7844 -87.7355 -91.3094 -8.2250 -57.3842 -59.1540 -92.1470 157.9058 -58.6661 115.2031
2.65956000 -145.4110 150.6780 -166.1916 177.2804 -78.0233 -66.1838 -18.9442 -72.3833 -57.2708 -80.0099 -8.5665 -59.2403 -58.0221
2.69336250 -146.5688 162.4495 63.5618 179.3307 -84.0132 -70.7077 -6.8892 57.3327 -175.6764 -83.8796 -10.1369 -59.6834 -60.7577
2.72964130 -72.6549 -5.6220 68.0865 -177.5317 91.0863 -74.8001 -17.2488 -77.4333 -172.6617 -78.3213 153.0661 -62.3021 -76.3621
2.75497050 -145.0174 143.4924 -140.4579 -65.4770 96.8502 -130.8556 -13.5956 -63.1951 174.8060 -83.4845 -35.1787 -62.0191 -86.8860
2.79998800 -72.0023 -6.6876 67.2388 -178.9640 90.9386 -77.4151 -14.8831 -65.5433 74.7121 -78.6403 153.3847 -62.5468 -76.1793
2.82024480 -145.4494 151.2879 -174.7450 58.1792 92.4825 -67.1302 -19.4282 -60.1003 -60.6311 -83.9651 -5.8372 -59.2856 -59.0980
2.84552490 -70.2448 -14.4905 67.3083 -177.9417 92.4375 -90.4654 -5.0973 -57.2601 -179.8205 -72.0417 146.2150 -174.8793 57.2795
2.87179290 -73.6181 146.4485 62.3904 -176.4882 -110.5909 -72.1930 -18.7701 -60.4411 -60.4099 -71.0079 -18.0948 172.6863 68.8486
2.89214100 -69.9473 -8.0032 71.4458 -67.0142 -32.4464 -80.2453 -12.0124 -58.6103 -59.4060 -79.8438 153.8977 -62.7006 -76.7012
2.92063650 -70.2008 -14.4056 67.3072 -177.9508 92.4315 -90.4670 -4.9792 -57.2545 -59.3331 -71.8817 146.1874 -174.6250 -112.7963
3.00686840 -145.3648 149.3428 59.8466 -176.9034 67.3493 -67.4946 -25.2275 -175.8074 -178.9930 -69.1627 -17.2018 172.8399 68.5885
3.03418610 -71.4920 -17.8151 -64.1818 -176.5784 -88.9168 -90.2200 -7.8940 -58.2959 179.6745 -92.4770 158.1306 -58.6350 114.8777
3.06396950 -74.7356 147.9234 -165.8635 177.5937 -75.6695 -66.6044 -18.2953 -72.1216 67.1613 -79.5250 -9.2373 -59.2207 -57.4821
3.10190400 -142.4445 159.0378 -104.4157 -65.2170 -13.1427 -118.3707 -15.9155 -61.7266 176.5050 -86.4052 -11.8329 -61.0969 -85.1463
3.12415170 -145.6593 150.5085 -175.0180 58.8507 93.1564 -63.7424 -26.5738 -175.9908 60.9584 -79.4805 -7.2140 -58.0599 113.2414
3.14747580 -142.6030 134.9616 -164.0696 -84.6876 -69.3712 -66.8186 -26.4318 -60.1725 -60.2679 -90.2208 -1.0785 -57.4710 -89.4655
3.17158400 -145.8760 159.5588 65.6975 -173.8302 -86.0511 -68.3724 -21.2869 -60.6252 -60.4980 -89.9876 -0.4015 -58.7701 112.8767
3.19996740 -146.7332 168.0223 64.6597 177.4479 97.0346 -60.1256 -30.1787 -177.4568 -93.1102 -76.7420 -8.9069 -56.4148 -63.3194
3.23628420 -74.5279 149.2312 -173.6678 58.7131 -87.9674 -67.5687 -19.3490 -59.8168 -60.4562 -84.2120 -5.8293 -59.2856 -59.0887
3.26705240 -144.6436 142.3036 -173.3243 172.8964 79.7149 -69.3286 -18.7183 -60.4230 -60.4096 -82.2603 -7.5003 -58.0231 111.3535
3.28835440 -76.8840 160.4907 65.7902 179.3059 -84.0705 -70.6479 -6.7634 57.2189 -175.8617 -83.6260 -10.5321 -59.5749 -60.4736
3.31769190 -71.4003 -16.1945 -64.0475 -176.5899 -88.8542 -89.4745 -4.8596 -58.0293 179.7051 -71.9858 146.2312 -174.6695 57.2018
3.34280300 -143.1164 138.0187 -165.6769 -86.9565 114.2068 -60.8739 -33.7877 -176.9371 61.6443 -89.0128 -0.1350 -57.2773 -89.5672
3.38173460 -141.9916 159.1341 -103.5906 -66.3324 172.3065 -121.6349 -15.1656 -62.4750 175.7970 -81.4053 155.7331 -62.6576 -85.6293
3.41102510 -144.4381 146.0273 -177.7661 57.7511 87.4113 -118.6726 -19.4409 -61.3181 176.8302 -75.6747 -20.9208 -172.0091 -113.5909
3.44220630 -67.6139 -27.6024 -171.6854 173.3506 87.0584 -90.3646 -4.7341 -57.6987 -59.5206 -94.4312 158.7756 -58.7977 114.3307
3.47150070 -144.0013 141.1261 179.2051 168.5814 -148.0452 -106.3345 -2.4909 -58.4621 -60.7716 -73.4158 153.5577 -59.5996 -53.0538
3.49562500 -145.1244 157.0543 63.9853 -171.0150 113.5837 -68.6958 -21.3240 -60.4790 179.1619 -85.2862 -5.3192 64.4074 73.6142
3.52615130 -73.2804 138.0464 -172.7922 173.6302 -97.6933 -70.3623 -17.7099 -60.1268 -60.1810 -81.4226 -8.4224 -57.8436 111.5602
3.55971690 -144.4933 146.1393 -177.9732 58.1019 -91.9200 -122.6712 -20.0430 -62.1464 176.0191 -87.9494 -7.1443 -61.9112 -13.5050
3.59066630 -71.2579 -18.4108 -62.5039 -63.3326 -75.7283 -91.1659 -7.3295 -58.1643 -59.8391 -92.4194 158.2583 -58.7190 114.7612
3.62335580 -144.5053 145.5482 -178.5015 57.6887 83.5974 -111.3586 -28.3695 -178.6199 148.0857 -80.8750 -9.9344 -60.2791 -85.5353
3.67808900 -67.2770 -29.9686 -173.0880 173.5224 -93.5900 -106.4260 7.4833 -57.1002 179.2255 -73.0141 146.8840 -174.6076 57.1574
3.70768260 -144.8342 151.2560 -174.4855 58.0150 -86.6824 -82.8667 -14.5324 -58.6497 -60.0431 -76.4714 153.4533 -58.9467 116.0585
3.74815160 -145.2417 148.9952 59.9791 -176.6587 -112.9447 -71.0510 -20.7679 -79.6618 65.1363 -70.8611 -17.3651 172.7262 68.7194
3.76870600 -146.0732 161.5347 65.4516 -175.5472 101.4255 -68.1853 -19.8659 -60.5397 -60.4982 -77.8023 -14.0578 -170.3445 -114.8291
3.80449410 -67.2890 -25.7937 -171.2762 173.1335 -93.3641 -89.1521 -2.3817 -57.4613 -179.9748 -76.1737 153.2819 -62.5313 -6.3247
3.83062300 -67.2015 -16.8473 65.9802 -179.0218 91.1109 -81.6126 -9.6689 80.2497 -62.8006 -95.3783 157.3466 -57.8558 122.9417
3.85909850 -68.2204 -24.1066 -171.1748 172.8139 -93.5444 -93.7093 16.8398 -55.7726 -179.7957 -65.4711 156.7503 76.5143 80.7942
3.88911620 -146.1796 149.8129 -136.2609 -67.3972 93.6574 -138.3344 -18.7143 -173.6670 59.6269 -78.7705 -35.3023 -61.4401 -86.6388
3.92589180 -77.3276 162.2378 66.0370 178.9130 95.8967 -67.0474 -13.9619 74.2804 72.1476 -81.1975 -10.4198 -59.2041 -61.7087
3.94821120 -136.4773 152.6985 -67.6476 -178.2565 67.8743 -65.8789 -27.0460 -175.9842 61.0487 -78.5622 -5.0695 61.8199 64.2227
3.97500260 -135.3040 154.1808 -65.6847 -176.3331 86.3544 -69.4979 -18.4309 -60.4662 -60.4808 -84.3819 -5.4025 -59.3806 -62.0826
3.99962480 -145.2729 147.3041 -169.1615 177.4315 -77.2293 -66.8579 -13.3650 75.0530 -53.1238 -80.7430 -10.0617 -60.6751 -58.1676
4.03060700 -137.3896 158.3979 -59.9423 -172.7387 122.4634 -67.4665 -23.6245 -60.9909 178.9529 -86.0994 3.6976 59.8972 -104.1238
4.05866060 -145.2202 149.0702 60.0279 -176.6631 68.5061 -71.5624 -20.3728 -72.6193 -57.3200 -70.9433 -17.4394 172.6474 68.7970
4.07894410 -76.6689 159.3321 68.0813 -174.6401 92.6632 -63.2285 -29.1877 -176.3844 -178.6043 -88.3887 0.8173 -58.4344 112.6439
4.10062640 -144.1203 145.9128 -171.6082 172.4388 -108.4863 -84.4624 47.8397 -56.9585 179.7778 -80.6769 -14.4638 -59.5633 -54.6320
4.15222810 -147.2066 149.2217 -137.4173 -61.4683 -75.3583 -66.9631 -27.6645 -75.4637 -60.8219 -89.9630 0.9066 -59.7627 -85.0959
4.20876640 -76.2316 151.6201 -64.8725 -177.3934 87.1258 -69.9116 -18.3403 -60.3856 -60.4118 -84.8277 -5.2772 -59.3779 -62.1189
4.22997010 -146.0116 158.6360 65.1481 -174.2132 -88.1393 -64.8754 -27.6077 -175.7428 -178.7776 -78.5273 -10.3713 -170.5989 59.9751
4.25181860 -146.2350 162.1228 65.8038 -175.5438 -79.4446 -63.9957 -27.3451 -175.5462 -178.8167 -76.8684 -12.8493 -170.1494 -115.1926
4.27380500 -68.3686 -15.2263 66.0992 -179.1070 90.9969 -79.9262 -8.4504 81.2122 178.2058 -73.1055 146.0878 -174.9085 57.2770
4.29657230 -144.1070 168.1359 55.2902 67.4665 -134.2667 -65.6201 -14.9464 79.1438 172.5566 -84.7501 -9.1297 -57.8468 -85.3587
4.31875450 -70.1760 -12.4705 66.4168 -179.2218 -89.4951 -75.2419 -22.3234 -174.9056 60.3338 -73.4954 145.3741 -175.0960 57.5675
4.34014240 -79.7414 -15.1151 -63.9257 -176.5197 -88.6549 -132.6362 155.2176 -64.8203 -66.2902 -143.7505 149.3017 -176.1698 56.3154
4.36398320 -68.3885 -15.1220 66.1067 -179.1139 90.9893 -79.9428 -8.3219 81.2091 -61.3007 -72.8123 146.0246 -174.8056 -112.6590
4.38433420 -135.0583 155.2151 -65.1504 -175.8137 90.4945 -69.2040 -16.5761 -60.3331 -60.4704 -74.4248 -16.6376 -171.8449 -114.7114
4.40829790 -74.5688 145.3557 -168.4806 177.6256 -75.6740 -66.6023 -13.3409 74.8705 72.2849 -80.5807 -10.3467 -60.6871 -57.9337
4.44158960 -71.3802 -17.8873 -64.3760 -176.5825 -89.6502 -84.8596 -13.4245 -78.2592 -173.9269 -88.3778 157.2972 -58.5303 115.0398
4.46785610 -65.4858 -12.7811 -55.1748 96.0590 102.6248 -70.7956 -22.0118 -175.0740 60.2576 -76.7095 152.4376 -61.4276 -78.2469
4.49995990 -144.7031 146.5047 -177.5766 58.0689 -90.7261 -140.8895 -9.1124 78.1432 175.5285 -115.5746 8.2534 -58.6491 122.3040
4.53062070 -68.8746 -20.5715 -169.2548 172.9292 86.5874 -78.1848 -3.0603 55.7882 62.0867 -81.1677 153.7744 -64.5644 -74.3318
4.55874470 -67.9273 -18.7978 -62.7998 -63.5707 104.5102 -80.2359 -9.8733 80.3984 176.8391 -94.7122 157.3369 -57.8857 122.8012
4.58747140 -83.2714 -10.5706 67.7760 -178.0093 -87.7879 -97.3559 154.2570 -57.9035 -59.8124 -144.1814 156.4906 -164.1727 12.1516
4.60905720 -72.9282 -12.3224 -71.8322 68.7984 -125.6998 -90.3220 8.2862 -56.7802 179.8616 -65.7515 156.6915 77.0826 81.0628
4.64047570 -68.1163 -12.2376 69.8609 -68.9042 152.4513 -88.7739 -6.9061 -58.0915 -179.6649 -72.1457 146.1538 -174.6836 57.1929
4.66912400 -69.3570 -12.7449 66.3939 -179.2047 -89.4871 -75.6347 -21.5131 -174.7840 60.2116 -74.6281 150.3259 -164.9708 15.7025
4.70345160 -85.2327 -11.6276 -63.5856 -176.4512 91.7484 -80.1620 153.3061 -59.2438 -60.5328 -72.0547 146.5102 -175.3418 -112.9038
4.72347420 -72.0163 -7.1497 68.4060 -176.9349 91.3909 -75.4717 -17.8369 -77.7297 67.1540 -72.6225 145.2306 -174.9169 -112.6010
4.74808510 -69.0849 -16.8476 -64.1912 -176.6428 91.5870 -79.0180 -8.8916 81.3646 -61.3502 -75.6799 151.8758 -164.7500 15.3355
4.76948500 -145.8856 159.8412 65.8059 -173.8942 -86.1547 -68.2024 -22.5304 -72.8786 -57.6524 -89.2979 -0.4104 -58.7635 112.9141
4.79324340 -144.3239 135.1534 -171.0517 179.5739 -74.3170 -74.0995 -29.3611 -72.6511 -57.3204 -73.6794 -19.7264 167.7311 77.3190
4.81596020 -146.3875 147.8252 -170.3693 66.0156 96.7454 -67.8827 -12.6000 85.7076 175.8757 -81.9330 -9.8372 -58.3623 117.8648
4.84372930 -65.7725 -13.7157 -55.4151 96.0249 -77.5361 -76.8338 -14.6992 -77.8284 65.8906 -79.1057 153.3170 -62.4050 -77.7582
4.87456630 -68.5394 -26.7898 -171.8242 173.1646 -91.6923 -84.0157 -11.9107 -79.0248 -174.7434 -88.5616 157.6505 -58.5569 114.3740
4.89501450 -86.4000 159.5597 63.2936 -81.5623 -90.8285 -69.2669 -18.2396 -60.4726 -60.4965 -75.6803 -15.7005 -171.4068 -115.0821
4.92079190 -67.2104 -29.0629 -167.2799 68.0842 82.7436 -101.1279 4.8113 -56.7306 179.8984 -74.5948 152.8844 -164.4535 15.3459
4.94836700 -69.8957 -15.6049 -64.2501 -176.5574 90.9254 -85.3341 -8.8943 -68.1910 -53.7107 -76.3098 153.2804 -62.0237 -10.3593
4.97011550 -78.3992 -11.6082 66.8371 -179.0443 -89.0647 -144.7068 143.3013 -176.9019 -176.5927 -142.6714 149.4961 -176.1984 56.1326
4.99287130 -71.1664 -18.5360 -62.7014 -63.3813 -75.6444 -85.3859 -13.1052 -78.3729 -174.0777 -88.1963 157.4118 -58.5804 114.9480
5.02014050 -145.2081 147.4764 -175.2510 59.1213 91.6979 -69.6075 -18.1799 -75.7860 62.8914 -74.0956 -16.4748 -171.7587 -114.8564
5.04270910 -145.7430 156.5193 64.7128 -173.3745 89.9387 -68.9685 -22.1447 -79.7553 64.9935 -79.4658 -11.1918 -171.9980 60.1412
5.06512610 -145.9064 152.2821 -174.6228 59.2550 -84.1860 -65.2385 -17.9595 69.2448 -153.9412 -81.0298 -9.1190 -59.6451 110.3281
5.08853110 -144.2492 145.3468 -178.0754 57.8429 87.2504 -129.9756 -17.8308 -63.5893 174.7817 -137.5140 28.5086 62.2429 -110.5492
5.11480130 -146.3436 149.2497 -169.8194 65.1341 96.2223 -67.5806 -12.7869 85.8697 175.8921 -84.4367 -7.9953 -59.0884 -56.2873
5.16156070 -138.0789 153.2873 -68.9806 -178.3469 53.0156 -75.6645 -5.1425 56.4018 63.4115 -79.7365 -12.0693 -60.6441 -55.4830
5.18769870 -145.2251 147.4236 -175.2603 59.1354 -88.3982 -69.5882 -18.5042 -75.7905 62.8952 -74.6518 -15.7431 -170.4127 62.2206
5.22384680 -64.1710 -19.3410 -55.9091 95.7393 -77.7625 -87.6847 -6.0478 -57.9546 -59.7520 -71.9354 146.0673 -174.1377 -112.7837
5.24770470 -68.9292 154.9921 71.0360 -66.3776 150.7353 -70.5492 -16.2609 -60.2249 -60.3592 -79.3148 -8.5701 -59.2185 -61.5812
5.26873890 -66.8665 -24.6926 -171.3403 172.9751 -92.0304 -82.9449 -8.3361 -78.7491 64.7920 -75.6327 152.8934 -61.8495 -8.8759
5.29366390 -75.2827 150.5931 -67.0494 -178.8606 68.6265 -70.1779 -21.5437 -72.2758 67.2584 -80.5500 -5.1293 61.7463 63.0692
5.32327620 -68.9407 -17.1978 -62.5350 -63.4373 104.5422 -79.1479 -8.7637 81.3413 178.2036 -75.5455 151.9600 -164.7308 15.3574
5.34340480 -144.4072 161.1092 64.4623 -74.6571 110.1803 -68.6543 -19.1584 -79.5774 -174.3526 -78.7969 -9.3210 -58.2772 112.5164
5.36605450 -144.1686 144.9009 61.6715 -166.1644 74.9697 -68.3788 -18.4619 80.2743 -64.6685 -89.8188 -1.1434 60.9345 -89.7930
5.39168660 -144.7847 146.2548 -171.5943 172.1398 85.4841 -67.5543 -18.4260 -79.5910 64.9761 -73.8137 -16.7913 -171.3469 -113.9401
5.42545460 -134.9914 154.8824 -64.7128 -175.8670 93.6086 -68.6901 -20.0535 -72.5979 -57.4164 -83.0858 -6.1208 -58.7132 113.1857
5.44697290 -134.5678 157.3977 -63.7472 -175.4301 -87.9201 -63.3910 -28.1817 -175.6564 -178.7234 -82.9168 -3.2061 70.2688 -71.3162
5.48645330 -74.3265 -12.7710 62.4641 -86.4636 -94.8123 -80.0529 -8.0029 81.1411 -61.2117 -73.0848 146.1600 -175.1689 57.2846
5.51944840 -143.9897 169.5369 56.0850 67.5651 46.7498 -65.4298 -16.8778 68.4157 -154.7619 -84.7934 -8.6593 -58.0974 -86.5453
5.53945680 -144.4467 161.3830 64.6079 -74.6110 -71.7799 -69.4408 -17.2151 -60.4349 -60.5046 -78.3866 -10.0844 -147.2869 127.5411
5.56578780 -145.4854 146.8061 -176.1000 59.5865 -86.4494 -68.8723 -28.0185 -80.1894 64.0969 -101.4518 11.4309 66.3863 -102.7069
5.58930100 -135.2505 154.3004 -65.5988 -176.2667 -93.0976 -69.1887 -20.0156 -72.5846 -57.3720 -84.5611 -4.7823 -59.3490 -62.1358
5.61503930 -146.4148 147.1524 -140.6503 -61.7626 -73.8634 -68.0424 -28.5150 -59.4500 179.3793 -114.2321 16.8043 -57.9440 118.0351
5.64297100 -144.6280 141.8136 -172.1936 173.9363 -95.3267 -69.3730 -20.6927 -72.5901 -57.4566 -76.9858 -13.6349 -171.6936 60.7183
5.66344540 -144.6919 140.3856 -174.9890 173.2047 -102.8194 -72.0750 -6.4430 57.6320 64.3540 -83.8513 -10.2179 -59.7485 112.4194
5.69523680 -81.7645 -11.1771 66.8149 -179.1601 -89.0536 -136.2796 120.7651 -163.6104 -71.0644 -134.4208 157.3140 -58.1932 -75.0554
5.72015860 -74.9050 150.4175 -61.4282 -61.6134 -70.1856 -131.7341 156.2976 -64.6615 -66.2172 -144.4608 149.5822 -174.9339 -113.8965
5.74217080 -135.2973 154.8641 -65.0971 -175.8114 90.6950 -65.1645 -26.7548 -175.6461 -178.8557 -83.1081 -3.7192 -145.6852 125.4990
5.76746370 -144.5153 153.2355 -164.5853 168.7100 88.9632 -65.8199 -22.9988 -72.7798 -57.8414 -84.7619 -3.6985 59.6364 65.1629
5.79365320 -143.9668 143.6418 -179.2032 59.1374 -90.7179 -118.3368 -19.7857 -69.0512 73.5472 -127.6716 155.9774 -59.7097 112.9492
5.81675890 -76.1855 151.5847 -64.8189 -177.3424 87.8492 -69.6781 -19.8818 -72.3518 67.0578 -84.9956 -4.6793 -59.3479 -62.1735
5.83823880 -83.1166 -12.6124 -63.6977 -176.4780 -88.6588 -134.7933 121.1218 -163.9480 -71.6366 -134.0573 157.3103 -58.1451 -74.7506
5.85918920 -83.9790 -5.1160 66.8067 -179.6552 -89.5919 -74.4768 150.7866 -67.1768 71.4206 -143.9308 149.3925 -176.0810 56.2530
5.88181530 -146.3910 161.3543 64.9512 -176.5936 -85.0897 -66.3515 -16.5921 80.5990 -63.9921 -89.6451 -3.7752 -146.0327 125.3654
5.90343460 -73.5790 137.7112 -171.7705 174.9338 -92.9008 -69.7501 -21.3287 -71.7361 67.9375 -77.1103 -13.6080 -172.2496 61.1181
5.93038750 -72.1221 -14.0943 -72.0543 68.6874 55.8552 -74.7274 -22.0318 -174.7730 60.2618 -72.9227 145.3357 -174.6396 -112.5508
5.95836030 -144.3620 161.5050 64.5470 -74.7689 -71.9043 -69.0792 -19.0439 -72.5552 -57.3559 -80.5120 -7.6868 -59.2067 -61.6321
5.98303040 -145.3134 156.5949 63.4402 -171.9876 -70.0148 -70.5919 -8.4422 57.7832 -175.5507 -96.6586 -3.4355 63.0999 72.5252
6.00349700 -135.0423 155.2604 -65.1872 -175.8320 90.5362 -68.9717 -17.9356 -72.4695 -57.3670 -74.1928 -16.3894 -171.7631 -114.7838
6.02414160 -145.4480 147.2873 -175.7762 59.4086 92.5202 -69.0560 -27.3353 -80.4819 -175.4077 -97.5738 3.6246 64.2522 65.8687
6.05960400 -76.3149 152.4978 -64.3836 -176.9450 91.0384 -68.9648 -18.6483 -79.3370 -174.1294 -74.9949 -15.5650 -170.4111 62.2403
6.08504370 -86.3005 161.1386 63.6586 -81.9338 88.6230 -68.3459 -19.4822 -72.4957 66.9681 -81.9763 -6.6558 -59.1967 -61.7143
6.10934720 -144.8970 143.6401 -173.1767 173.5960 -93.7326 -67.3589 -13.7923 81.3361 176.4319 -85.0292 -7.8002 -147.1709 126.7108
6.13415910 -73.8187 144.8347 -174.7081 59.4986 -88.9627 -67.0652 -42.3543 -173.1687 47.2400 -89.8950 6.4971 -59.6022 -64.7461
6.15551920 -68.4579 -26.0963 -166.8179 67.7957 -97.7135 -85.9364 -7.5025 -79.9823 63.6020 -72.3757 146.1327 -174.0199 57.1105
6.17595310 -69.8881 -12.8065 -63.9257 -176.6259 -88.6381 -78.5339 1.3381 52.1625 178.1041 -133.1142 158.5906 -164.8204 13.7462
6.20184640 -74.0018 145.5780 -168.8230 66.9573 -83.3797 -67.7686 -12.3503 85.8076 -62.8287 -76.2892 -17.0478 -172.2519 -114.5840
6.23079050 -76.4807 152.4461 -64.4579 -176.9487 90.7071 -69.5750 -17.7362 -72.2441 67.0625 -74.3908 -16.4597 -171.7793 -114.7779
6.25766080 -144.8127 141.9063 -174.7540 172.7780 76.6040 -68.2065 -13.6099 73.6660 -54.2842 -81.3688 -10.0270 -59.7628 110.6126
6.28904480 -67.0043 -26.0783 -170.8358 173.7895 87.1077 -88.6026 3.1708 55.8770 -177.4298 -71.0733 152.1851 -65.0655 -6.3898
6.30981360 -76.1456 -4.5512 62.7267 -88.3423 82.5434 -78.1441 -15.6661 -64.6361 77.4037 -72.2396 145.4328 -175.1864 -112.5951
6.32993830 -69.2669 -15.7537 -64.0826 -176.6248 91.6601 -77.8340 -11.2465 72.8869 -54.0233 -73.8722 145.9792 -174.7283 57.2257
6.35225670 -145.2999 145.8904 -176.1744 59.5993 -87.4083 -70.9083 -27.6762 -75.1117 -60.5220 -97.6558 3.4211 64.6049 67.3210
6.37832700 -147.2702 149.1164 -138.7121 -61.3062 -74.5156 -62.3343 -35.4811 -177.9410 61.8352 -95.2302 6.6168 -60.1300 -15.6698
6.40061860 -144.7729 143.4642 -171.8643 173.9607 86.3135 -69.1247 -20.6888 -72.5559 -57.4141 -83.2021 -5.7654 -146.4146 126.1569
6.42084640 -145.5602 166.3398 68.3232 -170.3395 -51.0521 -65.5576 -20.0514 -60.4474 -60.4370 -120.3537 16.9387 69.0290 -3.4468
6.44510320 -144.6638 160.6736 64.3052 -74.6045 -70.9996 -71.7275 -6.1733 57.2924 -175.9121 -80.9292 -12.4457 -58.4664 111.6889
6.47910830 -69.5662 -13.9169 -62.2302 -63.3199 105.0835 -78.7183 0.9811 52.7476 178.6414 -129.5967 150.1199 -176.7633 57.0008
6.50166610 -145.0190 145.6028 -172.3892 173.3454 -95.5992 -68.8486 -7.2246 56.4170 62.6254 -79.3593 -16.3831 -171.3059 61.6504
6.52991630 -68.8751 154.7420 71.0557 -66.3004 150.4681 -70.4226 -17.1187 -72.2174 67.0734 -77.4844 -10.0091 -58.2457 112.3193
6.55958230 -64.0407 -18.3427 -56.0807 95.7047 102.2646 -81.3526 -12.0770 -78.3649 -174.1569 -72.3511 145.7041 -174.4335 57.2707
6.57978030 -76.0590 153.0192 -61.1933 -60.6187 114.4140 -68.8720 -18.7267 -79.4643 -174.1859 -74.9795 -15.5458 -170.4931 62.2468
6.61492860 -145.9035 156.0143 65.0214 -172.3706 93.3030 -69.8434 -14.4911 74.3745 -53.5493 -86.4464 -6.0097 -60.8755 111.7698
6.63763580 -64.0176 -18.2416 -56.0649 95.7007 -77.9199 -81.3515 -11.9507 -78.3480 65.3598 -72.1119 145.6567 -174.1695 -112.7002
6.65912770 -144.3371 147.4754 62.6414 -165.0973 -100.0967 -64.4553 -33.6830 -176.4422 149.1724 -79.6424 -1.2590 61.2910 -89.9862
6.68416690 -77.0465 155.6534 -60.4970 -60.2920 -66.9025 -66.6026 -13.2564 81.2763 -63.2321 -76.3748 -16.9178 -172.1219 -114.6498
6.71783850 -109.7093 -10.6427 66.4437 -179.6360 91.1443 -78.1286 -28.2229 -176.0504 61.1184 -71.1554 145.5985 45.8507 -134.2191
6.74782420 -72.0789 -18.5865 -72.5798 68.4061 55.9376 -93.0049 -0.5965 54.3137 60.6497 -91.1081 157.2076 -60.5041 116.9384
6.77414010 -134.6163 154.1997 -65.0090 -176.0283 -88.6241 -146.4962 162.9932 78.9481 -63.5693 -131.4169 157.4862 -60.9972 108.4871
6.79827720 -75.6183 -13.2852 62.8548 -85.8227 85.4845 -99.5403 5.0394 54.5661 -177.6434 -71.8248 152.7250 -65.2333 -5.9189
6.82023010 -74.4733 149.0279 -173.2436 59.7943 89.7876 -70.1693 -11.9498 -78.4488 60.6820 -77.8458 -11.2932 81.5583 -58.6028
6.84316720 -143.8673 153.9417 -169.6684 169.9692 -67.5536 -61.6023 -22.4972 -174.1700 -179.4909 -74.1873 -11.6899 79.6982 -55.6968
6.88092960 -146.6286 146.9327 -168.4757 68.6621 -83.2126 -67.5925 -14.4697 77.5557 -53.4362 -79.1685 -10.7977 -59.3711 114.4637
6.91529930 -76.1297 151.9711 -64.5952 -177.0732 -90.2510 -62.6799 -40.0414 -173.7295 46.5544 -90.8656 6.1470 -58.4337 111.7395
6.94709290 -146.3014 164.0052 66.6138 -175.5749 -81.3666 -60.0882 -37.8563 -173.1979 46.4056 -75.5523 -10.3489 -169.5734 -116.0177
6.96722770 -77.1469 155.9933 -59.4802 -59.4163 116.2881 -67.5773 -22.3320 -79.6907 -174.4548 -85.2244 -3.4006 71.1817 -71.5272
7.01159290 -88.5662 0.0498 63.3650 -86.5290 -93.9226 -71.6230 150.5898 -68.1140 71.2664 -72.0964 146.5703 -175.4678 57.3779
7.03408210 -67.9727 -21.2651 -169.6604 173.1531 86.6897 -74.4624 -4.3060 80.5982 -62.6290 -136.5836 165.6755 69.1453 72.6276
7.06296900 -78.2499 -2.5552 67.3178 -178.8159 -89.7827 -73.6275 -14.9068 -76.5716 -172.6026 -141.5226 149.8228 48.7656 -136.5425
7.08355170 -145.4845 147.6407 -175.7118 59.0546 92.2498 -65.0363 -43.1189 -174.2232 -77.5646 -92.1985 11.3995 -145.7373 121.9825
7.11264250 -68.9742 -24.5483 -165.4355 -82.3622 -40.8790 -81.6122 -7.4871 -60.6274 177.2531 -72.0079 145.7405 -173.7347 -112.7671
7.14263010 -71.2093 -15.1959 -62.2160 -63.2569 105.2702 -72.2392 -29.6162 -178.3296 147.7238 -83.0326 156.5059 -58.2552 113.5232
7.18890820 -64.0091 -21.6248 -56.2095 95.6626 -77.6703 -94.0051 -0.4973 54.0205 60.3158 -92.0160 157.5722 -60.0335 117.9433
7.21625710 -144.8405 147.3508 -177.1292 57.8348 90.0188 -135.7166 -11.9710 70.1101 -56.7918 -82.8941 -18.9889 -171.4570 -113.8896
7.23983650 -144.5554 145.4481 -172.6258 168.6679 -99.2672 -67.7746 -13.8680 73.1977 -55.0615 -108.4338 10.9001 57.6528 -110.8466
7.27102810 -146.6001 149.0701 -167.5622 67.5254 96.0407 -67.3155 -14.4128 78.1745 72.7385 -80.8388 -9.5087 -60.3775 -60.2629
7.30145670 -143.5425 164.8319 62.4654 73.9090 44.1938 -133.9231 21.6069 52.0305 -179.8342 -71.2676 154.4289 -59.4513 -85.5183
7.32944920 -144.9238 145.3072 -172.5783 173.3128 86.5137 -69.1313 -7.6811 80.4038 175.1345 -79.4719 -13.3975 -76.1721 -137.2203
7.35030720 -145.5502 147.9809 -175.9637 59.3099 -86.8699 -65.9137 -44.0895 -174.0295 47.8742 -86.3022 0.7354 64.9183 68.2902
7.37703220 -80.0947 -12.7220 -63.7735 -176.3812 -89.0413 -144.3870 164.9618 71.8502 73.0445 -131.7131 155.8553 -62.8227 -73.0394
7.40580310 -73.4965 -30.4018 -168.0631 68.5586 82.9870 -108.7909 152.2705 -73.9488 66.7280 -77.3233 154.9639 -60.4814 -62.9160
7.43803740 -88.3026 -12.2128 63.3081 -81.3696 -91.0773 -100.6620 126.9671 -80.2937 61.7501 -133.3562 157.8683 -53.9604 119.7287
7.46297550 -134.2912 156.0779 -65.3117 -175.8465 90.1780 -69.6774 -8.6316 57.1063 63.5206 -90.5210 -5.2144 70.6125 -69.3117
7.49304440 -143.9299 171.7088 56.3522 67.6577 -132.6314 -58.7659 -30.2706 -174.7898 61.3188 -80.6097 -10.2883 -167.8554 -116.3419
7.52066710 -143.6615 157.3246 63.7369 -73.5798 109.9998 -70.9088 -22.5125 -72.7472 -57.5996 -86.2952 -3.3722 65.9757 72.6952
7.56875640 -70.4774 -15.8567 -167.8224 172.3215 86.1861 -76.2078 3.4669 81.1843 -60.0283 -65.3597 156.3023 76.0099 -67.2922
7.59312000 -71.5768 -13.4016 -61.9365 -63.1544 -75.5206 -71.6545 -29.0761 -177.2613 147.5092 -73.7369 145.3388 -175.3837 57.7034
7.61443380 -144.1069 162.7605 64.1635 -75.6155 -72.3975 -59.9825 -36.7217 -173.7193 46.2968 -78.4435 -3.0534 -58.8861 -62.5836
7.63674010 -144.4334 167.5476 50.5883 65.0023 41.4253 -65.5362 -15.1456 80.7323 -64.2625 -102.3615 3.1680 -57.4103 122.9106
7.66479520 -76.7675 154.8443 -60.1052 -59.7363 -64.9533 -68.1493 -20.9871 -72.9050 66.4597 -81.9522 -5.3691 63.8436 66.8168
7.71477340 -82.2988 -8.8778 66.6593 -179.5121 90.7526 -75.4848 163.6414 73.7987 71.8004 -140.8991 148.9089 -176.2378 56.2612
7.73572040 -77.5495 157.0206 -59.6163 -59.0409 -64.1995 -66.5396 -13.0461 73.7020 71.0446 -78.5687 -12.1201 -59.2042 112.1289
7.76994080 -109.8900 -6.9119 68.2631 -75.4598 89.1281 -79.1795 -10.8899 80.3594 -62.5211 -84.2418 162.0195 57.5686 74.4587
7.79148360 -135.1202 156.4481 -65.0459 -175.9553 91.5818 -66.3882 -13.9650 73.1998 -55.2164 -76.6626 -16.4219 -171.8642 -114.6751
7.83628540 -70.1296 -15.9058 -72.5079 68.2649 55.2715 -77.6094 -11.0871 72.8199 71.2275 -73.4132 145.9029 -174.5835 -112.5600
7.86577790 -76.9727 -3.4923 -60.1339 -62.0738 108.5996 -84.5625 5.5934 -65.2384 -52.0671 -66.1410 156.5105 72.8827 -67.9334
7.91658280 -144.5726 160.3721 59.5237 70.3224 -145.4255 -134.5944 26.8526 -63.7579 172.7483 -144.8094 -4.8626 62.4649 -91.4941
7.93973200 -72.2382 -15.1391 -72.1493 68.7347 56.0630 -71.9361 -29.7322 -178.3285 147.7497 -82.8368 156.4196 -58.2508 113.4360
7.98828540 -77.0764 153.7823 -64.2953 -176.9848 -89.2822 -70.2595 -7.4224 57.3884 63.8933 -84.5182 -9.8081 -147.5773 127.5948
8.01457270 -146.5722 147.3851 -167.9801 68.1584 96.3879 -66.8932 -15.4620 77.7914 72.1772 -76.9877 -15.2558 -170.5263 62.2291
8.04781510 -69.3585 156.0711 71.5741 -65.9557 149.6354 -67.9483 -13.3054 73.6101 -54.4684 -78.6403 -11.5886 -58.2765 111.1558
8.06822110 -134.9621 157.0858 -63.3014 -175.1616 97.6406 -60.2998 -39.1364 -173.5159 -78.8925 -82.0910 0.2881 69.4735 -72.0424
8.10467550 -77.9395 -25.7717 -170.7054 173.7255 -93.4150 -76.5156 163.2391 52.1628 -176.7389 -76.1072 143.3299 -175.8680 58.1957
8.12747950 -81.5615 -10.1230 -70.8141 70.0972 57.6579 -75.9093 -7.4790 79.1212 -65.0474 -142.2808 161.8201 70.5249 -80.7483
8.14764780 -144.3548 158.4510 50.6150 65.7816 49.6678 -104.3031 -6.4203 -78.8243 66.8058 -77.1256 -35.3992 -175.0753 -110.8782
8.17535100 -102.1883 -6.3629 -58.4531 -59.2627 -55.5855 -82.7523 -18.0978 -77.9897 65.8514 -80.5060 161.1308 59.2407 76.9070
8.20763410 -143.7520 169.3946 55.1391 69.1675 40.0396 -63.9950 -23.1164 -79.5936 64.6617 -95.2853 3.0973 -57.7141 121.5443
8.23724080 -134.3658 157.1764 -64.7005 -175.8936 91.7083 -66.1793 -16.1928 73.9256 -53.9057 -89.0432 -3.9930 70.0485 -69.7959
8.27234060 -77.5209 150.6315 -72.2905 68.9235 -122.0359 -63.2841 -39.6070 -173.2403 46.6014 -91.1157 6.6908 -59.2334 -64.7785
8.30739550 -142.8301 133.9027 -161.4043 -83.4320 -72.4803 -65.8973 -30.2011 -72.5121 66.4028 -93.6824 4.0696 -60.2248 -19.3352
8.32988940 -143.6014 156.1857 62.6042 -74.1220 -71.2539 -64.1832 -33.8838 -176.5433 -91.9004 -83.2665 1.8666 66.3784 -81.7773
8.35586170 -80.9127 -25.8535 -170.7429 173.7124 -93.3641 -88.8132 3.9850 55.8175 61.1329 -138.8663 162.6784 67.8015 -79.9651
8.38348770 -144.6612 161.0952 64.3075 -74.7340 110.7234 -69.7090 -10.7658 80.0627 -64.7776 -81.5640 -10.8618 -77.2321 -132.6514
8.41394840 -85.7381 155.5815 61.6103 -80.5091 -89.3589 -63.2637 -34.2082 -176.5231 -91.7879 -84.4705 2.2110 66.5191 -80.5733
8.44449640 -99.1848 -19.3276 -169.0118 172.8062 86.4328 -78.2488 -11.5157 81.0094 -62.5455 -85.1782 162.0509 59.7993 73.5478
8.48655560 -139.8331 116.2502 -170.3934 -82.8417 -77.5162 -134.6658 26.5772 -62.5876 -67.1810 -81.7913 159.4436 -58.9012 116.1489
8.51308930 -95.2004 -6.2327 -68.8216 72.2853 58.2063 -79.5409 6.1466 79.5654 -62.3909 -132.4025 148.4969 45.4473 -132.9372
8.55463750 -65.6856 -26.1552 71.7723 -65.4267 -68.5439 -104.5828 122.9169 -84.8685 66.3795 -150.8303 164.3012 62.1519 73.8877
8.57475260 -135.1358 156.2564 -64.9861 -176.0014 -88.6460 -66.7918 -14.7201 73.4489 70.5905 -84.9700 -7.3001 -146.7792 126.7742
8.63963570 -103.2743 -17.0001 -168.6298 171.9835 86.8928 -81.8119 -16.1348 -69.5216 -54.6790 -78.2735 161.0712 60.6662 75.4520
8.66848620 -78.7787 -2.2560 -70.4350 69.9289 -124.7780 -83.4029 4.9072 -65.5082 -52.2292 -66.1846 156.4849 72.6709 -68.1841
8.68861230 -143.5732 172.5025 59.6276 70.3174 47.6482 -63.0708 -26.2472 -72.4136 66.3123 -79.7504 -15.2618 135.9073 103.8249
8.71639740 -143.7346 171.4505 56.3911 67.5362 48.5785 -64.7443 -23.1769 -72.3737 66.3906 -81.9732 -10.9936 -167.7367 -116.1986
8.76134460 -77.7690 0.5789 59.4416 73.1083 73.4111 -78.3159 1.5457 80.9890 178.8475 -66.3925 156.6020 72.2251 -68.2835
8.78927180 -142.9902 136.9820 -157.6418 -74.8784 114.6612 -81.9381 -32.1214 -78.7173 65.2908 -85.3982 -35.2446 -61.3100 125.7664
8.83852430 -102.6907 -27.4939 -166.9595 67.9077 -99.4067 -82.7821 -18.8501 -80.7586 -175.9728 -73.3059 145.8213 46.6833 -135.9018
8.87042300 -143.6788 155.0202 62.5579 -73.8004 110.8330 -69.1829 -17.0650 74.1596 71.9140 -96.8027 3.2809 65.8120 -82.3502
8.90486900 -144.3491 143.5357 -140.8556 -68.5249 -80.7528 -116.3545 -25.4136 -68.6356 -51.3139 -84.8117 -34.1197 -61.4406 124.3989
8.94696580 -66.3048 -19.7352 -169.2475 172.9348 86.5327 -78.2082 3.2264 54.0559 58.6359 -70.7230 166.7791 71.5230 -5.1985
8.96945470 -146.5423 150.2480 -166.9817 66.5164 94.9331 -66.1396 -17.5819 78.4013 73.1048 -94.5802 -0.0570 61.8333 58.0027
8.99619750 -66.3041 -20.0685 -163.7580 67.3135 82.0350 -77.7211 -0.0203 81.5007 -60.0648 -70.0942 167.0278 72.5205 -4.4648
9.02605680 -103.1333 -7.1016 -68.3052 73.6019 58.4012 -91.9584 27.0299 -63.6044 74.0636 -145.7959 148.8075 43.5835 -129.4892
9.05122540 -96.4048 -4.0825 -62.8463 -176.3921 92.0159 -77.8868 -1.2983 69.1167 66.0091 -124.6836 147.2751 44.0607 -130.8689
9.07164630 -144.3577 161.9575 66.1140 -72.9461 -71.8347 -77.0231 151.2802 -78.7806 -173.9639 -76.8191 160.9079 67.7248 76.2233
9.11876860 -91.6423 -38.2231 -169.4971 69.5438 82.4404 -100.5148 -9.3366 -75.1084 -58.8693 -144.1986 158.3419 68.6499 -71.9043
9.18168170 -78.2089 152.2401 -71.0148 69.4279 -122.8145 -62.8357 -34.7587 -176.4497 149.5185 -86.8519 1.7424 69.7288 -73.6493
9.20799000 -96.8280 -16.0871 -63.9191 -176.5550 -88.7605 -78.1510 -39.9897 -175.3959 -89.7503 -85.5502 159.3936 64.7420 -75.3203
9.23755960 -77.9287 151.2535 -72.0043 69.1128 -122.1915 -64.0710 -38.5559 -173.5129 -79.0266 -77.4328 -10.0563 -168.8128 60.8659
9.27229760 -110.0542 -8.2817 -63.2454 -176.3944 -88.5575 -73.1995 -39.8013 -173.5854 46.7255 -64.0040 145.4767 46.5537 -133.7038
9.32882610 -78.9430 153.7315 -71.6732 69.4351 -122.1895 -69.2981 -9.3545 79.9723 174.8069 -81.3803 -11.3731 -77.0776 -131.8578
9.38431140 -77.0484 155.7713 -60.3372 -60.1399 -66.7104 -66.7072 -14.8698 73.6818 70.8792 -85.0262 -7.3746 -146.8227 126.8738
9.40443140 -77.5961 -10.1229 -61.3597 -62.6955 -73.4493 -75.7912 -8.3295 73.4390 72.4646 -138.9037 150.0692 50.6877 -140.9602
9.42812350 -76.8025 153.1241 -64.6058 -176.8559 91.1156 -67.8360 -23.1344 -79.6687 -174.4180 -76.6593 -8.0657 97.5779 117.6042
9.48456180 -145.0595 159.4892 -160.0561 -116.2889 -92.5812 -63.3214 -22.2210 -59.8230 -60.3344 -71.0212 -11.5561 83.3287 -46.0276
9.50510730 -147.3519 150.1811 -138.2363 -61.8500 100.2099 -61.1554 -41.8511 -174.0098 -77.9248 -92.9739 12.4931 -145.5853 121.7991
9.53977780 -144.6024 147.5963 -172.2869 173.3151 93.2199 -69.8719 -5.3562 -71.1608 67.5612 -65.8912 -11.7020 90.3489 127.8750
9.65153780 -141.8939 160.1229 -103.0864 -67.2556 178.1335 -138.0671 -2.2304 51.0959 -178.7235 -105.0404 158.3328 -60.3749 127.2544
9.67339450 -110.2552 -10.5566 -63.5275 -176.3952 -88.7065 -92.4381 39.9798 -138.4431 -61.9228 -152.4093 148.5669 42.9599 -129.7342
9.70288250 -144.7072 161.6813 65.5273 -73.3537 110.7015 -63.1442 140.0289 70.7653 -149.7128 -155.0181 162.1566 63.5635 87.8790
9.75216070 -70.1167 -15.3012 -167.4709 172.1717 86.0798 -74.3347 -1.2692 70.5401 -57.3855 -64.0923 155.8391 77.3268 -66.6273
9.80645910 -141.9716 122.6236 -162.5768 -78.2645 103.3435 -71.2666 -13.7256 58.2025 -173.9521 -93.8679 -5.4857 -167.7397 -117.4554
9.87970440 -64.4751 -23.0853 -169.6541 -82.7160 148.5416 -73.8696 -4.3885 71.2885 -56.4081 -64.5328 154.3631 83.0342 84.1247
9.89974060 -143.9561 171.9157 56.6447 68.4663 47.9662 -56.2622 -34.0234 -175.8082 -92.7258 -80.1908 -9.0757 -167.5948 61.0357
9.97614710 -78.4144 -13.9023 -61.9632 -62.8295 106.5730 -144.6537 164.5921 71.6243 72.7827 -152.2395 161.0690 -123.6530 -119.3677
10.00734750 -65.1085 -18.6311 -162.9850 67.0292 -98.2754 -66.7657 -33.9564 -172.7674 -80.9918 -72.2743 152.9430 109.7824 98.6865
10.09165890 -69.1293 -24.0484 -55.9042 97.4084 -73.1059 -114.0775 150.9355 -73.8319 68.0950 -143.1080 160.5254 70.2418 -72.4030
10.18735360 -101.5426 -11.3192 -59.1530 -59.6465 -56.3940 -73.6605 -40.7608 -173.4401 46.8869 -64.7067 145.4977 46.5158 -133.3780
10.21371060 -144.1952 166.2481 52.9039 66.1381 -140.5813 -70.1876 -12.7959 75.3295 73.4613 -93.1080 -2.6463 -60.6131 116.7611
10.25870390 -75.1923 -31.9763 -173.6277 173.7470 89.8163 -136.4425 9.5668 62.6796 -68.1589 -138.5259 162.8625 68.2032 75.2035
10.39424430 -79.0804 5.3896 74.1912 -65.8330 -30.8227 -67.4695 151.1997 -65.6786 72.7551 -143.4631 150.3155 49.6718 -136.6756
10.42011690 -83.6608 -2.8545 -69.6381 70.7418 57.4963 -66.8906 -28.2128 -176.4013 -93.7321 -135.5730 163.2562 67.3478 81.5362
10.46277160 -78.0006 151.7632 -71.8079 69.2041 59.4357 -68.3229 -23.5753 -79.5732 65.1510 -77.5234 -7.7768 97.8717 116.1684
10.50742290 -82.7364 -10.4098 -61.1434 -62.3404 -72.4804 -74.8341 163.8449 73.9276 71.9374 -141.7903 149.6767 49.0321 -134.7881
10.54956750 -104.6251 -13.8072 -67.9779 73.8795 -124.7992 -75.6692 -33.9439 -176.3220 -92.0122 -67.7366 145.6437 46.3255 -133.8408
10.92018910 -98.1777 -24.2017 -165.3453 67.5613 81.4060 -78.9808 -12.9607 72.7923 70.8506 -88.9177 145.1880 45.3810 -133.1612
11.13392850 -73.7111 -13.5406 -53.4920 97.9787 108.5337 -74.8140 168.4932 59.2521 -171.6588 -140.9265 160.3245 70.2841 -72.1159
11.27141750 -69.2066 -8.2439 -61.5831 -63.4042 -76.0322 -67.1052 -21.5828 -177.2497 145.2987 -61.6021 152.4595 64.8172 -170.5403
11.33555850 -144.3750 179.4006 66.5604 119.1705 100.2106 -63.5972 -31.3674 -79.1909 -174.4940 -138.8739 -19.1881 66.8873 75.1077
11.52154470 -66.8057 -9.8366 -54.4652 96.4338 103.4279 -62.5368 -35.1619 -173.6374 -80.5289 -118.2829 164.8257 67.9824 77.9942
11.55345560 -69.5408 -9.5629 -164.9360 171.6123 -94.6497 -67.0638 -15.6056 -176.2981 142.9410 -60.0505 154.2925 80.1821 -65.0945
12.18683660 -138.5034 146.7863 26.8096 62.8985 -101.9413 -104.5511 2.6016 -67.2806 -52.3042 -61.5126 147.5383 48.0004 -137.5967
12.34608000 -71.0017 156.6048 74.2732 -62.8491 144.8848 -145.0162 165.6102 72.3122 72.8530 -142.6240 149.5844 48.6381 -133.7472
12.55791280 -64.5116 -14.0655 -166.9481 171.9991 -94.3214 -63.4468 -26.7991 -170.9580 42.8291 -67.6867 165.9161 76.4995 2.3441
12.92913340 -74.3194 -26.5482 -165.0277 68.6187 -97.3180 44.8915 -139.8893 53.5406 73.6842 -76.5104 4.6535 -57.9666 -61.3589
14.02781870 -139.7569 151.0774 27.9942 62.1151 -104.1838 -64.8183 -39.3268 -173.1218 46.6492 -78.7942 2.9784 66.7313 -80.1766
