# Supplementary material for: Exploiting Sequence-Dependent Rotamer Information in Global Optimization of Proteins
Source: J Phys Chem B. 2022 Oct 18;126(42):8381–90. doi: 10.1021/acs.jpcb.2c04647 (PMC9623586; doi:10.1021/acs.jpcb.2c04647)
Supplement: Supplementary file 2 — jp2c04647_si_002.zip [file jp2c04647_si_002.zip › TripeptideConformations/LEU_LYS_ASP_new.csv]

0.00000000 -131.5471 155.2802 -64.7072 -65.9388 -63.9311 -25.1605 66.2871 178.5624 175.7027 63.2429 -100.3348 5.1691 -49.4095 111.1349
0.07025070 -78.7577 154.3281 -59.9772 178.7377 -69.6523 139.8913 -178.4493 63.9622 -178.3022 72.6318 -85.5853 157.7782 51.5918 -2.0380
0.09575480 -77.8665 154.1179 -59.8545 178.7075 -63.8878 -25.1426 66.3255 178.5769 175.7514 63.3089 -100.5840 5.2081 -49.3811 111.2146
0.12272970 -77.4966 152.6546 -60.3918 178.1041 -66.7366 -21.7727 66.8978 -179.4469 175.1609 66.9455 -136.3459 17.7551 48.7855 40.9392
0.17341240 -78.6059 154.1483 -59.8907 178.7679 -143.1783 141.9600 -178.8706 63.6738 -178.3338 72.3708 -87.1854 157.6338 51.5170 177.6897
0.31244240 -130.7098 156.3538 -64.6899 174.3274 -74.3060 -18.5601 69.4472 179.5877 177.2293 65.2083 -144.3714 163.6374 51.9627 -110.4662
0.40528300 -78.6099 154.5372 -59.8916 178.7507 -74.3307 -18.5260 69.4490 179.5627 177.2355 65.2035 -144.4136 163.6116 51.9582 -110.4843
0.43511760 -78.3775 154.7420 -59.8381 178.6503 -63.6991 -24.2241 69.8972 179.2609 179.6215 67.2943 -87.7440 -5.4327 -44.4505 110.7570
0.51533130 -143.4612 140.6967 -177.3629 62.3464 -63.2483 -23.7675 67.0969 -178.9437 175.8625 66.9663 -132.4247 18.7317 48.6030 -129.7186
0.63200920 -71.0656 137.6012 -176.7016 63.2818 -69.3825 139.0329 -178.3268 64.0045 -178.2119 72.7274 -84.7171 157.6977 51.6239 -2.0933
0.65759130 -70.9776 127.4686 179.8338 -176.7026 -65.1403 -28.6684 74.5809 -170.4658 -167.9313 -57.0065 -90.0996 0.3193 -48.7953 102.1980
0.71451570 -70.8389 134.4813 -177.1731 63.7710 -63.3226 -27.2552 70.6978 179.8850 -179.2731 68.1169 -88.4855 -3.6492 -44.9000 113.0813
0.74310250 -70.8151 139.1439 -177.0135 63.5661 -142.1136 141.9575 -179.0434 63.7094 -178.2994 72.3821 -87.1486 157.6834 51.5345 -2.4158
0.76555690 -146.2235 159.3101 76.9667 -65.0069 -61.3207 -27.0700 64.9989 178.2773 174.1027 61.1661 -91.7714 2.5425 -50.0774 106.2074
0.81518870 -143.1185 131.3901 179.6572 62.6205 -65.6613 -28.8049 74.6953 -170.4807 -167.8632 -56.9985 -90.4858 0.1993 -48.5174 -78.5088
0.87530630 -131.4793 154.0010 -64.7702 -66.1418 -70.7976 -8.3236 54.9033 65.0060 173.8594 178.5707 -133.7658 16.9295 52.5902 24.7866
0.93708480 -72.5699 147.4688 -172.8356 61.6163 -67.9054 -17.5970 68.4778 179.7823 176.3342 64.4380 -141.8510 164.9813 51.8576 -109.6457
0.96214620 -77.3103 152.6304 -60.0266 -61.3561 -70.6606 -8.1902 54.8278 64.8261 173.8610 178.5646 -133.6571 16.7733 52.5456 24.8594
0.99165190 -77.4752 152.6609 -60.0872 -61.3885 -65.8655 -22.3921 74.9556 -171.4197 -167.7113 -57.4145 -124.6489 11.0136 49.2430 64.1230
1.01932590 -131.6440 154.1244 -64.7175 174.3061 -61.0859 -37.8040 -175.2593 176.6005 61.8772 65.0607 -100.5331 6.2081 -50.0635 -25.4894
1.03948930 -131.4468 156.7244 -64.9398 174.1773 -65.7014 -14.7417 83.5815 -60.0074 179.8981 -166.0609 -80.3281 -10.6188 -49.1808 -71.7587
1.06001620 -70.6645 132.2525 -178.3094 63.1439 -60.7875 -39.7220 -175.9465 176.1409 61.7341 65.1208 -96.0663 7.0387 -50.5975 158.6343
1.09600340 -77.8371 154.2554 -60.2665 178.3290 -60.9593 -35.0154 -177.8639 170.9430 58.0409 64.5446 -121.9981 20.4915 -50.0756 -85.2492
1.12335390 -78.6056 155.8654 -60.2628 -61.2565 -64.5453 -17.0550 76.1880 -67.3285 -168.5039 -66.5681 -85.7262 -6.3311 -48.6568 107.4374
1.15083590 -131.2486 157.0013 -64.9621 -66.0077 -63.0357 -19.9198 82.7042 -61.0486 177.9039 -166.5867 -95.6041 -1.6624 51.7166 75.2051
1.21684520 -146.1119 158.4161 77.2058 174.9994 -61.7545 -27.7815 73.6487 -170.3841 -168.6702 -57.2433 -87.2943 -1.1300 -49.1408 -80.5218
1.24868060 -78.5549 155.9882 -59.8930 178.7194 -62.9994 -19.8619 82.7163 -61.0540 177.9321 -166.6074 -95.7119 -1.7546 51.7019 -105.5039
1.27061310 -71.1256 156.1515 79.5117 175.4701 -61.4815 -27.7677 73.5861 -170.3805 -168.7147 -57.2577 -87.0815 -1.4554 -49.1917 -80.6660
1.29486420 -130.7088 156.9184 -64.6477 -66.0516 -67.4241 -11.5638 84.9676 -58.4525 -176.7566 -169.2699 -117.6084 7.8870 51.1327 -149.0679
1.31914880 -78.6292 154.6046 -59.7931 178.7693 -75.9453 -16.5856 76.9989 -170.6111 -167.0286 -55.3633 -140.5833 162.0100 54.2517 -101.0099
1.34750900 -143.7358 141.2121 -177.2654 63.3118 -57.9192 -37.5180 -179.3178 170.6438 57.8080 64.5569 -115.4636 20.1791 -49.9835 -85.4263
1.37146340 -78.6815 154.3513 -59.9814 178.7363 -69.5005 140.7692 179.2125 60.1021 -173.3570 162.2197 -69.7746 153.3231 54.7180 -78.4695
1.41619580 -78.7012 154.1691 -59.8809 178.7686 -142.4863 135.9718 175.8681 60.7787 177.9718 72.1706 -68.3575 154.3210 45.3661 -98.4394
1.44500220 -70.8477 128.9639 -179.5958 62.3476 -64.1209 -27.2693 58.4439 172.4059 -69.2655 -70.3907 -99.8437 6.0518 -50.4741 -34.0502
1.46640180 -71.8074 142.7753 -173.8700 63.0204 -70.6184 -22.5949 67.3398 179.2180 176.6213 64.8438 -109.7515 154.5060 -50.0088 -67.5126
1.49243470 -131.3344 156.7865 -65.0360 -66.1435 -67.5356 -11.4334 82.8985 -60.3942 -170.7323 -62.0092 -78.5119 -13.0824 -45.8126 114.9611
1.52817740 -131.3960 154.6376 -65.4788 173.8740 -69.2351 -39.2006 -178.7218 168.6603 57.7275 65.7832 -144.5569 16.2730 47.2985 73.8892
1.56956520 -78.6165 155.4607 -59.9393 -61.0723 -69.7175 -8.9901 50.2233 57.1638 175.8726 176.7434 -90.6163 -4.9289 -51.8663 -66.1818
1.58962390 -74.6240 148.3576 -78.6185 65.0651 -68.2544 -21.9887 67.0730 -179.2444 175.1830 67.2442 -137.5959 17.9771 49.0416 -141.7860
1.61202390 -78.5548 155.1995 -60.1397 178.2953 -67.7703 -11.3346 82.9212 -60.4310 -170.7419 -62.0855 -78.5631 -13.1441 -45.8150 114.7531
1.63408520 -70.7435 133.3025 -177.8409 -177.5736 -70.0474 -11.3479 57.3001 70.1502 174.1820 178.5885 -135.5284 20.5449 53.2923 25.8404
1.65464910 -145.7739 160.2158 78.2850 175.7749 -70.5149 139.3397 -178.6050 63.9731 -178.2095 72.7051 -84.9941 157.7907 51.6076 177.8852
1.67994980 -78.8562 155.1289 -59.6539 178.7911 -74.8733 -22.9709 69.6680 179.0719 178.6102 66.6208 -87.3359 154.7189 -45.3088 110.4336
1.71014570 -70.0570 146.3747 -60.1982 178.5947 -93.8269 -7.1787 -51.4185 -54.5171 -174.6764 -64.9205 -149.6318 161.6581 51.0694 -95.3218
1.74732490 -71.1225 138.5828 -176.9628 -176.0756 -68.5060 -9.6691 49.3558 56.8065 175.8443 177.9978 -89.8551 -5.5993 -52.0020 115.1805
1.79315930 -76.4183 152.0971 -72.4381 -57.7649 -69.5904 139.9506 -178.4533 63.9569 -178.3081 72.6252 -85.6436 157.7796 51.5893 -2.0421
1.82119260 -131.2539 156.0140 -64.6971 174.2527 -65.0252 -20.1427 66.8985 -179.1439 -179.5794 179.8019 -82.4919 -7.6779 -48.0309 102.7865
1.86305510 -79.0702 155.5865 -59.1197 178.8426 -64.4877 -22.2792 66.5531 -179.0475 -179.7585 179.9307 -83.8331 -7.7204 53.4864 90.9745
1.88415100 -75.9508 152.1836 -71.9825 66.8067 -63.6460 -25.3075 66.2265 178.5317 175.6879 63.1949 -100.0008 4.7428 -49.3644 -69.9403
1.90684300 -70.2722 151.7158 79.1549 176.5518 -68.0236 -16.4227 84.0704 -60.9301 -179.5041 -165.6567 -81.5139 -9.0006 -47.5483 108.3076
1.92807520 -78.3395 154.5582 -59.8545 -61.0374 -65.0994 -20.1632 66.9081 -179.1569 -179.5721 179.7998 -82.6854 -7.6680 -48.0250 -78.1937
1.97273240 -75.4713 151.7171 -78.3588 -173.8361 -63.8133 -24.2249 69.8324 179.2630 179.4510 67.2001 -87.5051 -5.6801 -44.2644 -69.9187
1.99960030 -70.8808 136.5715 -177.2362 -177.3971 -63.8754 -24.4970 66.6477 -178.5932 -179.6618 179.8399 -130.8313 21.9441 56.0740 8.1249
2.02465730 -71.0731 136.1596 -176.9701 63.4884 -67.9550 -11.6762 82.5723 -60.6258 -171.0352 -60.7942 -75.8747 -14.7567 -54.5987 -19.5868
2.05045720 -130.5943 154.4573 -64.3022 174.1459 -63.3944 -32.6089 -171.6063 175.8955 179.8258 179.9881 -82.6298 -5.5545 53.7490 93.4297
2.07441950 -71.0576 126.4699 179.8816 -176.6306 -67.5244 -25.2148 67.1655 -178.2912 -179.3174 179.6869 -88.7341 -0.6523 -48.6677 -73.3512
2.10114630 -77.2380 152.6697 -59.9820 -61.3266 -65.3030 -19.9243 67.3534 -175.8764 -65.1057 -177.3874 -122.2159 15.6966 56.3059 5.8766
2.13970860 -71.1190 136.5941 -176.6509 63.0048 -73.3572 -28.6493 74.5330 -170.3663 -168.3727 -57.4120 -89.8239 154.7485 -49.8204 102.0558
2.16589710 -77.4195 150.9529 -61.2867 -61.9448 -69.3375 -31.3321 74.2941 -167.6528 -169.6126 -56.1190 -145.5779 25.3465 55.2259 -179.1240
2.20420100 -131.3151 155.0686 -64.5628 174.3321 -63.7233 -30.0586 -171.4533 175.7299 179.8120 -179.9865 -82.4588 -4.2115 -47.9211 102.4058
2.24078090 -145.4743 158.7295 74.9112 -64.8711 -64.3319 -21.1479 66.1190 179.8469 174.1710 65.6764 -131.4732 19.3046 48.0061 44.4161
2.29508000 -77.8830 153.7554 -59.7649 -60.9247 -63.7364 -30.1843 -171.4840 175.7449 179.8175 -179.9907 -82.9074 -4.0042 -47.9068 102.5937
2.31826150 -70.3111 151.5936 79.3530 177.0044 -68.8185 -17.5231 68.3899 87.1731 169.2747 70.7875 -80.8775 -9.2695 -44.4772 -83.0138
2.34570260 -77.5656 152.7800 -60.2767 -61.2860 -60.5417 -45.2299 175.5586 -177.7808 164.9093 -77.2507 -111.4920 11.9172 -46.1080 -68.2975
2.38432900 -78.4852 154.1420 -59.9063 178.7643 -142.6992 160.2064 -166.8085 173.5607 -171.8000 -57.9730 -58.1200 152.5524 58.2218 103.1983
2.40490000 -77.2470 152.2890 -59.9544 178.2643 -65.1897 -20.3782 67.5704 -179.2223 -175.6865 -69.0079 -123.9107 16.5473 55.8516 -174.2413
2.42907990 -70.7465 153.8763 79.5596 -63.0136 -65.3683 -22.5047 66.9690 -178.8767 -179.5170 179.8065 -82.5198 -6.0077 -47.0999 -80.3762
2.46454990 -71.8019 143.9043 -174.2417 62.0630 -79.1378 1.3490 53.8011 59.8149 177.7121 177.5478 -140.7288 163.3790 56.3061 -108.5806
2.48996940 -74.4139 148.0110 -78.5092 -174.5478 -71.2934 -8.7055 55.1957 65.6470 173.9030 178.3801 -134.2899 17.2461 52.6278 -155.5075
2.52145890 -78.6585 154.5954 -59.5997 178.4431 -71.1492 -8.8146 87.8395 -56.1953 -179.3285 -161.1091 -76.9383 -15.1041 -44.8278 -77.8965
2.54414850 -74.8703 149.9646 -78.9587 -174.1224 -62.4485 -35.1795 -177.5366 170.9106 58.1063 64.6366 -122.8925 20.6658 -49.9993 -85.2804
2.58284670 -75.5750 152.1343 -71.8903 67.0405 -69.7495 -7.9775 54.4107 64.0960 173.8616 178.5842 -132.6382 16.0679 52.3272 25.5752
2.60538550 -75.4187 151.4557 -78.4274 -174.0182 -67.3172 -14.7675 60.8789 78.7334 179.5960 171.6801 -82.4285 -9.4785 -48.1168 101.8533
2.62666140 -77.3600 153.9282 -60.1386 -61.3527 -69.6331 -7.1799 47.8006 60.9183 60.3244 167.6587 -136.3426 20.7901 50.5541 -145.9779
2.65251040 -70.6542 153.3173 79.6573 -62.6086 -65.6684 -24.6644 79.2064 -170.1226 -164.4392 -53.2194 -85.0810 -6.5056 -41.3947 -75.6698
2.67376090 -77.1150 152.4523 -60.0142 178.2441 -63.5935 -30.2808 -170.9848 175.6767 -176.7513 -68.9526 -110.8400 14.6262 56.2331 -176.8261
2.70701170 -75.8446 153.2582 -78.4548 65.8443 -64.4868 -17.1560 76.1886 -67.4773 -168.6011 -66.6304 -85.3794 -6.5863 -48.6506 -72.7443
2.73052550 -75.6494 152.1430 -78.3964 65.5444 -65.9195 -14.7673 83.7185 -60.1107 179.7415 -166.1045 -80.1815 -10.8353 -49.1384 -72.2703
2.75074840 -77.5778 154.1621 -60.2466 -61.4574 -65.8405 -13.9053 45.0775 49.6882 170.4053 167.8917 -138.6865 22.6256 53.1613 -158.6472
2.77088630 -71.6456 157.1036 78.7324 -63.3096 -61.0283 -26.8611 73.0174 -170.4310 -169.1500 -57.3675 -114.7206 10.3606 50.6439 -103.1538
2.79435310 -70.6594 133.3038 -176.3143 63.7354 -64.2355 -38.9763 -172.3447 176.4462 179.8703 179.9777 -97.1950 5.4281 54.9636 97.1377
2.81828200 -76.0313 153.1109 -72.6379 66.1299 -63.1854 -19.7696 82.7304 -61.1615 177.8720 -166.7326 -95.4858 -1.7589 51.3621 -105.9989
2.84366410 -79.0412 155.5504 -59.1281 178.8398 -64.6378 -22.0930 66.4093 -178.6937 176.8750 69.3761 -83.9016 -7.6770 53.3526 -89.5324
2.86533880 -144.9527 153.0719 74.9382 177.4192 -73.9184 -5.9484 54.8154 62.6576 173.9590 179.0843 -133.4447 19.2408 52.3552 -155.2195
2.91196540 -75.6113 150.9608 -71.8529 -57.3079 -60.6146 -37.9421 -175.3215 176.5523 61.8593 65.0556 -100.0338 6.0251 -50.1136 -25.2787
2.93295020 -146.4456 162.8848 75.9098 172.1491 -53.5960 -39.3879 177.0559 171.0682 56.7352 63.1958 -103.9238 14.9868 -50.2359 -85.2307
2.95397730 -77.9151 154.3816 -60.0244 178.4260 -66.8206 -19.3783 66.9805 -179.3286 -179.7109 179.8826 -133.0906 32.9585 -167.1481 -157.5212
2.97880340 -77.6796 154.4779 -60.7273 -61.7259 -60.7230 -23.1583 70.6778 -74.1049 -166.0673 -80.0956 -140.1604 22.9650 48.6635 -147.0985
3.00049420 -77.8336 153.6193 -59.7669 -60.9226 -63.4720 -31.2030 -171.8988 173.1940 64.7381 177.3956 -85.3929 -2.0935 -47.7871 -77.2580
3.03457150 -78.0950 153.4292 -59.3615 -60.8420 -63.4387 -32.0900 -171.0937 175.8360 -176.7285 -68.9739 -82.5440 -5.8734 53.7166 -86.4045
3.05682650 -75.7845 152.3818 -60.0619 178.7175 -134.6629 156.5644 -63.9905 -176.7543 -176.4383 -69.0525 -72.4708 155.9764 53.1539 -77.5485
3.08210400 -77.2006 152.7684 -60.0068 178.7390 -133.4135 156.2441 -64.8160 -179.3910 66.0784 177.1085 -72.3838 155.9593 53.1828 -77.2867
3.11634830 -79.0152 154.3743 -59.9488 178.7437 -69.3905 125.7462 176.7847 57.3662 170.5445 57.6640 -81.3015 152.2545 53.9342 -72.6959
3.14038690 -76.5836 151.6926 -60.0410 178.7328 -135.2542 157.4724 -64.7096 -174.0384 -65.2199 -177.4369 -148.5623 161.4209 51.3191 -94.9820
3.16279970 -78.5850 155.0604 -60.2790 178.5814 -69.4284 -19.6758 75.9577 -69.1158 -169.5176 -78.8191 -150.3150 164.6000 46.5853 64.2954
3.18734730 -71.3513 142.0199 -175.9150 62.4590 -56.3965 -30.4388 52.4118 160.6983 172.7948 57.1657 -141.5288 25.2125 50.3646 23.7354
3.21688130 -75.4803 152.9748 -78.7366 -173.8563 -62.9419 -20.9713 75.5506 -68.4452 -170.9236 -68.0607 -102.3444 2.2717 51.3408 -102.4641
3.24205020 -69.8444 146.6688 78.1224 179.6873 -66.4001 -25.8288 66.4826 -178.7025 -179.7191 179.9687 -92.8483 -0.2025 54.9651 107.4246
3.28440360 -78.6668 155.3475 -59.8246 -60.9295 -65.9567 -17.2283 65.9949 176.8885 65.3293 177.5086 -73.9632 -19.4933 -174.6196 66.1585
3.30585740 -69.9076 147.8173 77.0341 -61.8529 -69.7021 -18.9444 67.3533 -179.2694 -179.7526 179.9465 -118.0997 16.7483 55.3413 2.5028
3.32952770 -70.7947 153.8042 79.6360 175.9196 -66.1483 -22.6833 66.6705 -179.0667 -179.7224 179.8984 -79.6021 -13.4226 -172.5502 62.5304
3.36501050 -75.4561 151.5734 -78.2281 -173.7800 -67.7213 -14.7168 61.2505 79.8785 174.9081 65.0260 -83.7225 -8.1348 -50.6303 94.9708
3.38626290 -70.7656 136.3463 -177.0180 -177.2646 -61.6624 -34.2690 -171.7429 175.9557 176.6451 68.9094 -119.8578 21.6820 56.5969 5.1985
3.42041500 -77.1273 152.4854 -60.0254 -61.3543 -63.4090 -31.2923 -171.2123 179.0623 -63.0777 -66.3346 -109.8474 14.5427 56.2013 -177.0278
3.44438380 -131.0855 156.3161 -64.5818 174.3530 -65.7876 -17.4212 67.2862 -179.9912 -176.1347 -69.5535 -73.8635 -19.3700 -174.5927 66.1084
3.46539850 -75.1968 149.2811 -78.6014 64.9992 -65.4819 -23.5488 66.5732 -178.9385 -179.7386 179.9426 -86.9701 -5.6151 53.3781 90.3578
3.52082060 -143.3341 139.7851 -177.2728 -177.2689 -62.5217 -33.8478 -171.1497 175.8301 -176.6499 -68.9730 -121.2830 21.9576 56.5812 -175.3034
3.54666600 -141.2713 120.0241 -152.3988 176.7370 -63.7546 -27.8516 75.5884 -170.3002 -167.5597 -56.8293 -92.8951 0.8628 -48.6316 103.6403
3.57509870 -76.3696 153.0225 -71.8305 -57.3237 -67.3617 -14.6267 61.1485 79.8550 175.0188 65.1344 -83.6938 -8.2429 -50.5960 95.0762
3.59518670 -77.3031 153.5561 -60.0560 -61.0982 -64.2483 -33.6874 174.8068 -94.0917 163.5645 -174.7299 -98.5735 10.0949 -50.5575 -70.5576
3.61518690 -77.5913 152.6458 -60.1204 -61.1428 -61.6095 -48.7782 179.2145 -165.6505 172.1778 -59.4274 -102.4269 4.2041 -44.2566 -69.9157
3.63635680 -76.9757 162.3362 53.3055 66.5945 -68.2209 -15.1672 84.2478 -59.6374 -178.8093 -165.3903 -84.3449 -7.1054 -47.0330 -70.2266
3.65930940 -74.2724 147.1460 -78.9137 64.7606 -67.4936 -19.7410 66.1327 177.1804 65.4042 177.4716 -125.0879 16.7513 56.2047 5.6825
3.69148570 -142.5813 162.6604 67.1547 69.6748 -60.3857 -27.8958 65.3969 178.5194 174.8421 62.0832 -92.4095 2.5905 -49.8342 -72.6901
3.71537890 -142.3768 126.7004 177.0956 61.2299 -69.9130 -24.2629 67.1554 -175.5571 -65.0384 -177.3802 -79.8751 -14.1521 -172.7366 62.8022
3.73862910 -71.5036 122.7519 177.6617 -178.1284 -69.5791 -23.1441 66.8133 -178.2489 177.3328 69.9296 -78.9719 -14.6728 -172.7638 -119.4590
3.76114930 -75.8151 153.6193 -72.7358 -58.0290 -62.6590 -24.4396 56.1097 174.7559 -71.1901 -73.7725 -122.8289 22.4688 -52.3724 104.6927
3.78807920 -78.3679 154.1074 -59.8993 178.7660 -143.0526 146.4085 -172.9017 175.0678 176.1629 68.7155 -143.6008 159.0331 -168.2933 -162.2285
3.80920610 -75.4249 151.2602 -71.5641 67.5370 -67.1879 -21.8450 -64.4701 -173.8081 -64.7583 -177.5775 -116.5064 14.6119 56.5582 -175.2148
3.83194340 -79.0570 155.1894 -58.9689 -60.7251 -65.2197 -21.4412 65.1735 173.7399 62.0670 68.7909 -83.9546 -7.7215 53.4542 -89.6535
3.85206780 -70.6434 130.2238 -178.5025 63.5897 -65.2225 -35.0664 -171.7710 179.6240 -62.9295 -66.4065 -84.9373 0.9213 -47.9182 -78.0255
3.87258110 -74.2766 147.0875 -78.8794 64.8019 -66.6594 -20.9981 67.9305 -178.8606 -175.3591 -68.6514 -127.0346 17.6264 55.5462 -174.0767
3.90227300 -131.0392 154.1381 -64.4600 -66.0955 -70.6467 -8.6202 60.9434 71.0625 56.9657 174.6767 -125.6633 14.3131 56.0494 -173.1296
3.92337830 -65.9555 151.4761 -60.4591 178.5920 -131.7366 158.1623 -45.4494 -169.0135 -164.6207 -54.2847 -72.4245 155.9838 53.1629 -77.6208
3.95071840 -78.4451 154.0407 -59.8888 178.7686 -143.5853 147.1740 -169.4173 173.6571 65.2197 177.3440 -70.9305 153.9388 -48.2328 99.2567
3.97416850 -142.9305 130.7232 179.3276 -176.3268 -68.6106 -33.8505 -171.8065 176.1611 176.6525 68.9119 -76.8512 -13.7500 -172.6594 -120.1949
3.99640320 -70.8034 154.8514 79.3812 175.5328 -63.4698 -22.5760 65.7244 -90.4145 -174.5649 -83.6159 -87.3890 -2.2590 -49.2800 96.5572
4.02440540 -75.5043 151.6021 -71.4676 -56.7401 -64.7425 -20.2400 67.4333 -179.3900 -175.7829 -69.1682 -121.7121 15.5284 56.0461 -174.3259
4.04851590 -75.7925 152.5262 -78.0882 66.1333 -65.6322 -17.9035 66.8451 -179.4242 -179.7671 179.8906 -73.9976 -19.3701 -174.5726 -116.1510
4.07613720 -75.1289 148.7740 -78.7073 64.8189 -72.5773 -8.7844 88.1909 -56.3183 -179.3248 -161.2032 -77.4641 -14.6656 -45.1218 101.3052
4.11961230 -73.3700 155.7728 70.0908 71.3231 -65.5812 -26.1595 70.8093 179.8613 -179.7604 68.0039 -87.2568 -1.7267 -44.8567 -68.6654
4.14000530 -73.9270 151.5541 -170.8400 60.4341 -64.0447 -15.6768 67.6071 179.5994 -175.5970 -69.7829 -89.6725 -3.7522 57.1743 -174.3239
4.16023270 -71.0040 137.7184 -176.8731 -176.6539 -65.0980 -20.9672 66.7205 -178.0674 177.1518 70.0923 -125.5994 28.6243 -166.6068 -155.3048
4.18681050 -71.3577 124.7851 179.8824 62.5676 -69.0797 -23.2639 65.2575 174.2446 61.9910 68.6589 -87.8707 -1.2717 -48.8739 -73.4283
4.21076940 -77.2387 152.8881 -60.0269 178.2507 -65.4333 -19.8949 65.6786 90.4436 -176.7174 -68.9772 -123.4224 16.7822 54.8296 9.1257
4.23301570 -79.3215 156.7532 -59.3769 178.8005 -62.4503 -21.7631 79.5711 -64.9824 -177.9658 70.0334 -84.0555 -8.3101 53.7203 -86.8134
4.25822210 -77.3833 152.6753 -59.8062 -61.2313 -70.0354 -8.7726 55.8764 65.5960 173.2778 -71.1733 -129.0796 15.3630 56.0520 -172.7300
4.28022540 -78.5802 155.4281 -60.1538 -61.2596 -64.2621 -17.1849 80.1095 -65.8329 -178.7873 69.7936 -80.4707 -10.0909 -47.9630 109.4143
4.30061170 -144.7860 151.6646 76.4812 179.4827 -63.9777 -35.0378 -171.7860 176.1506 176.6782 68.9345 -87.0325 0.0068 54.5243 -74.8995
4.32317630 -75.6620 151.5380 -78.7405 65.7714 -70.2711 141.7012 -176.9461 61.4543 171.8820 62.5604 -139.1704 163.4731 -167.8020 17.4591
4.34334700 -76.6009 153.3037 -72.9770 -58.4457 -76.4277 -14.3666 83.5051 -60.0169 179.6670 -166.5864 -79.1642 153.3501 -50.6105 107.6560
4.37129660 -75.9102 152.5336 -78.3896 65.9905 -76.9787 -15.0754 77.4554 -67.1736 -168.0196 -66.7941 -91.0960 153.1713 -49.1261 110.5930
4.40177690 -145.8628 157.6505 77.8056 175.6183 -63.9014 -31.1269 -171.0032 178.4590 -66.4467 -177.0731 -74.9943 -13.4403 -172.3417 -120.2236
4.42317200 -76.6554 153.5778 -70.6735 68.0053 -64.7340 -22.5080 66.3179 -178.6959 176.8272 69.3223 -84.6597 -6.9804 53.1656 89.0006
4.44443910 -76.3272 152.4020 -70.8079 67.9784 -64.4065 -23.8560 67.4174 -178.4339 -175.4508 -68.4069 -86.9080 -5.5120 52.9070 89.5713
4.46513530 -74.1621 145.5404 -79.2943 64.4599 -65.7263 -33.9606 -171.9539 176.2047 176.7025 68.9273 -84.9398 -4.7280 54.0600 99.3873
4.50900640 -71.9649 132.2128 -176.6797 143.1789 -64.8725 -30.1549 74.8651 -170.1734 -167.9802 -57.0309 -87.6735 -0.5252 -48.2276 100.5673
4.53262520 -75.6604 150.9068 -71.3890 -56.5870 -63.8301 -32.3832 -171.6650 175.9942 176.6779 68.9158 -82.4523 -5.6249 53.4573 -89.7037
4.56384520 -78.3074 154.5685 -59.7477 178.8337 -64.4319 -26.8767 -170.4747 171.3806 62.0502 68.0003 -72.8218 -18.2522 -174.0755 65.4182
4.58827860 -75.6805 150.9091 -71.3678 67.6856 -63.9726 -32.0727 -171.1618 175.8745 -176.7240 -68.9752 -82.5420 -5.6457 53.4454 90.4851
4.61270740 -70.9519 126.6044 179.3592 62.4073 -68.2137 -32.3802 -171.2958 171.8745 62.2001 68.1098 -76.1610 -14.0917 -172.6610 62.6756
4.65386530 -144.8774 157.5438 78.2379 178.3552 -128.8725 4.5229 78.9990 -64.3661 -171.6099 -64.2142 -147.3512 162.1419 51.5984 -101.1980
4.67527780 -75.0446 150.5247 -78.2353 65.8714 -63.9458 -30.7134 -171.2563 178.5406 -66.4135 -177.1005 -82.0964 -4.4730 -47.7696 101.7731
4.69644830 -74.9437 151.1161 -77.9610 66.1110 -64.5345 -21.7223 72.9606 -74.3083 -169.8001 -81.2723 -114.6885 15.0134 -50.1815 -70.5812
4.72980030 -75.3342 150.0473 -78.8289 65.2888 -80.8667 -15.8565 67.3376 -179.7430 -179.7908 179.8938 -75.1158 154.1197 -48.0290 97.6051
4.75927260 -144.3989 156.6535 40.5955 61.8415 -80.3701 -8.9395 85.6127 -58.1944 -176.2277 -170.3112 -124.1793 14.8233 52.6330 22.6486
4.77937930 -75.4664 114.8245 -153.5757 178.3095 -65.4663 -24.0871 67.4022 -178.4357 -179.2672 179.6750 -90.7138 -0.6867 -48.5171 -72.2641
4.80204400 -78.6917 155.5152 -59.7888 178.7969 -66.0696 -23.4459 66.8889 88.3696 -178.1282 172.8926 -90.6956 -9.3012 -146.9245 71.0754
4.82942180 -131.5200 153.8358 -64.7879 173.9845 -65.6033 -20.1476 68.1557 -172.8693 -65.7383 91.6138 -123.0022 16.1158 56.3185 5.9392
4.85866740 -74.1389 147.1806 -79.2497 -174.9019 -64.7292 -31.6158 -171.2890 179.1365 -63.0421 -66.3342 -111.2706 15.4059 56.0687 2.9939
4.88510230 -144.6926 164.4177 45.9194 61.2401 -62.5963 -31.0902 -171.3629 172.8142 64.6366 177.4237 -79.3677 -3.9098 -46.8946 -80.5253
4.90914620 -74.1323 146.9414 -79.1854 -174.8916 -65.1390 -30.1331 -170.8762 171.5721 62.3504 68.3460 -111.8441 15.2776 56.1778 -177.1167
4.93159220 -76.0202 152.1694 -71.6360 67.2401 -63.4260 -29.5649 -171.3743 175.7069 176.6330 68.8988 -80.8955 -5.7228 -47.7238 101.5222
4.95629340 -69.7843 146.3736 78.0915 179.7421 -66.8492 -25.3053 67.5509 -174.1214 -61.6571 -67.3809 -92.7237 -0.4910 55.0621 -73.4809
4.97824410 -70.4930 152.8625 79.3959 176.4138 -65.7101 -19.7528 79.4267 -67.3407 -177.9047 69.9873 -82.2421 -7.3878 -47.1782 108.4799
5.00214910 -77.2553 152.6176 -59.9668 178.2667 -65.9967 -18.9794 65.1908 174.0561 65.5790 -92.1270 -122.6479 15.6963 56.3060 -174.8390
5.04096010 -71.8132 159.4866 79.2483 174.3496 -54.1299 -39.9820 -176.8689 177.5544 88.9244 -72.0374 -97.9236 10.4030 -49.7620 90.4065
5.07024640 -72.9639 154.3227 69.5559 71.0051 -70.5370 -15.5363 84.6140 -59.6020 -178.3342 -165.3903 -84.7729 -5.7621 -47.7421 112.8281
5.09468940 -144.7045 164.2038 45.7745 -178.6189 -63.2285 -30.3429 -170.6604 175.5057 -176.7964 -68.9994 -79.2243 -4.2567 -46.9046 -80.5406
5.11735550 -144.7855 151.4708 76.4484 179.5114 -64.2715 -34.5667 -171.5646 171.8790 62.1141 68.1386 -87.1247 -0.0578 54.5419 106.2999
5.14389900 -78.6603 155.7002 -59.8428 178.7733 -70.2509 -10.9059 55.9486 64.7625 56.2256 174.6619 -95.2972 -5.6644 -133.4101 -116.8566
5.17622460 -77.2782 163.1774 52.4921 64.8944 -65.7332 -21.2758 67.5320 -175.6934 -65.1183 -177.3754 -84.6127 -4.4309 -46.8590 103.3843
5.20006640 -75.8335 152.2344 -78.0437 65.9932 -70.3609 -25.2723 55.8659 158.9148 177.3139 55.2917 -131.2162 154.5378 -52.0786 113.0210
5.23545510 -74.3646 150.5312 -72.4181 -57.7614 -134.6770 156.4963 -64.0114 -176.8225 -176.3262 -69.0443 -73.5521 154.9652 -168.4366 -159.4967
5.25849400 -76.0980 152.5765 -71.8483 66.8658 -76.2682 -3.0906 47.0268 61.7393 62.6558 172.6015 -111.9683 9.3467 -52.9940 112.0256
5.28089670 -75.9217 151.4331 -78.7721 65.7682 -75.0285 147.9663 -176.5675 63.3887 179.0075 179.8107 -138.9905 162.2272 53.9931 -96.3637
5.30241820 -76.3622 166.9648 63.5301 73.3681 -130.8610 155.1839 -64.2251 -176.7377 -179.7299 179.9736 -146.2250 158.2391 -168.3851 -161.6833
5.32428620 -74.7651 154.3143 43.9129 -178.4878 -80.3747 -8.8921 85.5844 -58.2058 -176.2670 -170.3630 -124.1743 14.8308 52.6060 -156.8373
5.34818110 -76.7226 161.2403 53.3180 64.1876 -95.4053 -18.9513 70.1013 -178.0516 176.5600 69.0538 -146.5047 -54.5284 42.1159 -148.8600
5.37198810 -77.0051 163.5881 54.5349 -176.1182 -120.6897 -13.6982 67.9813 176.8757 178.9419 66.3766 -125.2597 151.0448 -50.4754 -66.7790
5.39981900 -130.9543 156.5164 -64.5549 174.3532 -69.4286 -9.4033 59.1799 68.3087 165.2156 67.3112 -76.1310 -20.0584 -174.9446 -115.6016
5.42315260 -77.0594 162.3457 58.8982 73.8193 -80.0633 -14.8722 83.9809 -59.5258 -179.6437 -166.1278 -80.5567 155.7046 -49.5684 108.3474
5.44634370 -79.4470 157.0197 -59.4900 -60.9805 -62.6060 -22.5457 78.7784 -68.5884 -62.5840 -68.6937 -83.2275 -8.5501 53.6756 -84.8577
5.46683340 -75.3470 150.7787 -78.2955 -173.9937 -66.4748 -18.2048 65.4172 173.5868 61.9161 68.6790 -80.1535 -9.7121 -47.9227 100.6040
5.49040700 -69.6622 146.5606 76.8845 -61.6258 -66.8818 -30.9133 -170.5028 171.4615 62.2355 68.2666 -101.1513 13.1993 54.7316 178.5575
5.52280570 -79.1103 155.6675 -59.0822 -60.7373 -65.1066 -21.2505 64.9764 174.2129 65.5968 -92.2172 -83.9166 -7.8750 53.4657 90.7561
5.54809880 -74.8324 149.1654 -78.5042 -173.9274 -67.7566 -19.8477 67.4632 -179.9299 -176.1357 -69.6409 -134.4968 34.2408 -167.3634 25.0758
5.57954060 -75.8656 153.3742 -74.0788 -59.0810 -57.9215 -27.1773 67.6228 -83.4068 -174.7641 -89.8178 -139.1781 26.3786 54.1765 1.2145
5.60643260 -76.1527 152.1187 -71.9167 66.8328 -64.2736 -27.5178 -170.4042 175.3734 -176.8041 -68.9403 -72.9855 -18.0478 -174.0338 65.2685
5.63331870 -78.3076 154.4642 -59.8573 178.5990 -66.1250 -18.2226 65.2391 174.1097 65.6181 -92.1441 -81.0975 -9.1088 -48.1387 -79.0400
5.66548080 -76.3500 152.7963 -71.7456 -57.2010 -65.9496 -17.7413 65.3111 173.4642 61.8903 68.7233 -79.2022 -10.5398 -47.7262 100.5680
5.68759780 -77.2038 165.0290 53.3536 59.2955 -127.8379 -1.2524 66.4411 179.4989 -179.9765 179.9677 -133.9344 16.6808 56.2879 4.1192
5.71104900 -73.6225 156.5895 70.1821 -54.0564 -65.7735 -23.4645 67.4407 -178.6606 -179.3462 179.7327 -85.9915 -2.2605 -47.9813 105.9506
5.73553970 -73.7512 124.4163 -144.9631 178.1756 -62.0548 -26.2799 67.0315 -178.5516 -179.5128 179.8154 -136.0750 24.7839 56.2665 -170.1897
5.77323270 45.3032 34.5583 70.2910 -97.3847 -63.5206 -24.0530 69.7794 179.0224 179.7414 67.2994 -87.3099 -5.5406 -44.1770 110.9066
5.79372820 -75.9011 152.3491 -72.4842 -57.8496 -66.6613 -19.3027 66.9041 -178.5924 177.0011 69.7598 -132.6560 32.9377 -167.1745 -157.6138
5.81622900 -74.8303 150.3987 -78.6001 65.1620 -66.8640 -20.3059 67.2973 97.0603 173.8893 85.8501 -105.5889 3.9602 49.7768 -92.7089
5.85597220 -75.8872 151.8826 -72.1573 -57.5815 -66.6933 -19.4570 67.4224 -179.9281 -176.0705 -69.6094 -132.5620 32.5548 -167.1348 -157.3172
5.87811240 -74.5664 118.6011 -151.4854 177.5755 -61.6395 -35.1283 -171.8805 176.1928 176.6675 68.9366 -87.9728 1.9542 -48.0513 -76.0438
5.90136750 -74.2607 118.8751 -159.7019 61.7556 -65.5782 -23.3122 67.3973 -175.3926 -65.0926 -177.3777 -90.1765 -1.3824 -48.7639 110.1025
5.92685560 -74.2701 147.0962 -78.5247 -174.6163 -71.4129 -9.5934 57.0844 66.0594 55.1907 66.7673 -129.3576 16.0654 56.5696 5.9965
5.95844840 -77.1280 152.6464 -60.0048 178.7385 -133.0750 156.0758 -65.7091 177.6698 65.2409 -93.3625 -72.5821 156.3507 53.3111 -76.9516
5.98421500 -141.8178 122.3776 -150.1867 -63.3403 -62.0112 -35.4868 -172.0675 176.2722 176.6597 68.9384 -90.2775 3.6410 -48.0158 -75.2768
6.00601950 -77.7650 153.2983 -59.7826 178.5257 -71.9314 -9.4970 57.1190 64.7523 164.7106 66.9970 -138.0903 33.2866 -167.6158 25.7924
6.02840400 -72.5802 133.8313 -159.8459 -71.7457 -55.0194 -24.2337 55.8991 171.9943 -74.6818 -76.7051 -136.4199 25.0014 47.3744 -113.9965
6.05242310 -145.8316 156.0377 77.4193 176.2260 -66.1142 -22.0112 68.0495 -172.7390 -65.7212 91.6198 -82.4191 -5.9949 -47.2964 100.8659
6.08498610 -78.2622 154.5555 -59.8201 178.6616 -65.8119 -22.2942 89.5884 -152.2870 84.4487 72.2141 -86.9900 -6.4375 -48.0634 95.3844
6.12939290 -75.7152 151.8666 -78.1094 65.6789 -84.1024 -3.0570 67.4212 173.9809 61.7339 68.1710 -144.4561 161.0775 53.9131 -93.9711
6.15327870 -76.5811 153.1683 -72.5555 -58.1445 -64.8042 -16.3201 80.1629 -64.7475 -174.1922 179.0679 -75.0465 -19.1431 -174.6043 -116.2515
6.17713550 -78.4659 153.2842 -59.9116 -61.7131 -80.7946 -6.3608 56.9724 65.8806 170.1848 -179.1927 -149.3882 -45.6479 -178.2464 72.3619
6.19930350 -74.2530 146.5745 -78.2752 65.0349 -64.9377 -20.7810 80.2830 -70.1261 -65.4792 -174.2725 -123.8588 16.6012 55.9899 5.2803
6.23341930 -75.7228 159.3315 47.6010 58.9268 -69.7812 -21.3578 67.1556 -178.5302 177.2168 69.7736 -80.2610 -13.4867 -172.1538 62.5889
6.26152310 -74.5785 157.7218 75.0381 74.7555 -133.3668 4.5645 50.9267 58.6304 176.6157 177.0624 -138.2034 21.7764 52.0150 -156.6885
6.28998820 -74.0132 121.2234 -149.1891 -61.4919 -59.4214 -38.0477 -171.9740 176.2373 179.8405 179.9881 -105.1701 11.5570 53.6729 90.4328
6.31726880 -76.5247 153.2684 -72.2272 -57.8265 -69.2676 -9.4783 58.5562 70.0013 170.5801 -179.3982 -76.1233 -20.1615 -174.8766 -115.4910
6.33948470 -143.3535 164.7760 55.3243 -72.7216 -61.3330 -28.3865 72.9628 -170.0928 -169.3096 -57.2384 -112.9340 11.1569 50.9124 -100.0625
6.38044490 -141.2742 125.3018 -158.1292 60.0526 -60.8059 -35.8069 -171.9739 176.1187 -177.0969 -69.1171 -89.0454 2.5727 -48.0960 -74.5722
6.40517430 -74.7566 154.4531 42.8080 59.8712 -74.0959 -17.4635 68.1810 -176.0829 -65.1686 -177.3783 -114.4934 15.4181 55.5187 2.4512
6.44287940 -76.2415 160.9428 48.4547 58.9928 -65.6992 -30.8537 -171.0001 175.5898 176.5928 68.8824 -75.6887 -13.5486 -171.9453 -120.3116
6.48347430 -73.8238 121.2463 -160.0424 61.1850 -64.0362 -23.8182 67.0590 -175.6550 -65.0730 -177.3796 -82.9816 -12.1118 -171.2852 61.3305
6.50592940 -78.9763 154.6151 -59.0294 -60.6031 -68.1063 -6.1534 84.4090 -68.8489 87.4489 173.6945 -91.5831 -7.7635 52.4437 86.8514
6.53716180 -145.8569 157.6823 77.6114 -63.5330 -63.2106 -30.9825 -170.6354 -178.8991 -66.2872 94.1401 -77.7291 -5.1922 -47.2539 -82.6738
6.57741490 -74.2637 157.8732 74.8771 74.1823 -133.2154 3.8351 66.1780 179.4984 179.9908 179.9589 -117.5460 12.5163 56.0115 -178.3339
6.60242120 -77.8936 154.3366 -60.0212 -61.2761 -67.5850 -18.3713 65.3219 173.9306 65.5548 -92.0698 -133.3966 32.8956 -167.1246 25.7202
6.63605230 -74.6773 159.7198 72.1929 72.0390 -64.7562 -19.8472 77.0225 -66.1747 -168.9377 -64.5302 -112.4873 10.5100 55.0498 86.6055
6.66517830 -78.3994 154.4424 -59.9241 178.4847 -70.5519 -6.5132 51.4795 90.6582 -74.8844 -166.6282 -77.8054 -13.8687 -50.2257 -78.2411
6.68821330 -75.6851 152.5927 -78.0121 -173.5667 -73.2874 -2.5575 54.1206 68.0838 66.5758 -110.3347 -101.2991 -0.1389 -51.4935 -53.7019
6.70930360 -75.9853 153.3708 -78.0706 66.1053 -72.6530 -14.0239 79.8377 -63.6017 -168.0813 -67.4995 -147.2287 157.6302 -168.5203 -162.2395
6.73942860 -73.8310 121.2772 -160.0611 61.1927 -64.3937 -23.0860 66.8135 -178.2148 177.2843 69.9347 -82.1433 -12.8528 -171.4363 -120.8248
6.76903240 -73.1231 129.6571 -149.0335 -60.0107 -54.9875 -31.8745 53.5175 161.1273 174.2105 57.9098 -142.9138 27.0471 49.9781 -151.2619
6.79662260 -74.0673 120.4991 -155.0862 -58.6433 -78.0954 -22.0923 67.8443 -178.9251 -179.3949 179.7574 -86.2449 155.3151 -49.6193 107.6048
6.82015730 -143.4464 163.0839 70.8928 71.1015 -124.7238 -47.1716 -175.1069 168.6306 58.5220 66.9239 -118.2388 -0.8865 -49.2595 -82.9441
6.84687300 -76.4479 151.9873 -71.8319 -57.0352 -82.6451 -12.9285 65.7174 173.1833 61.4052 68.1620 -73.9117 153.9451 -48.1896 -82.4399
6.86888790 -69.8847 147.7238 77.0299 -61.8092 -69.8510 -18.8767 68.6839 -172.9634 -65.7691 91.6560 -117.8544 16.5993 55.3739 2.2498
6.90887090 -144.7583 151.4416 74.8099 -62.3141 -69.5399 -19.0141 68.6982 -172.9375 -65.7803 91.6459 -119.9954 17.5480 55.6555 -177.1868
6.93405410 -143.0794 161.3776 52.2390 49.9673 -68.4419 -14.7499 59.5929 77.8710 176.6795 66.0974 -111.0478 8.4939 51.6457 89.5119
6.96107050 -142.9437 131.1323 179.6409 62.9602 -68.7823 -34.6106 -171.0614 -178.5668 -66.4194 93.9232 -76.5472 -13.6410 -172.6383 62.3890
6.98615280 -78.2895 154.2722 -60.0008 178.7303 -70.8744 141.1026 -165.8113 92.4076 -62.5199 -176.7120 -72.3147 154.4380 -168.5347 -159.1480
7.00746490 -78.6560 154.4217 -60.0644 178.4598 -81.0908 -13.6325 79.6624 -68.6440 -60.4935 -68.0392 -75.1222 154.0028 -48.4594 -80.2758
7.03461000 -75.1954 149.3840 -78.5790 -174.4519 -65.5450 -23.5065 67.9069 -172.7225 -65.7147 91.6069 -86.7356 -5.8002 53.4088 -90.1488
7.05789430 -74.4550 153.6872 41.9960 59.6270 -69.3854 -31.2215 -170.9012 175.5678 176.6081 68.8929 -97.4077 11.7855 54.9130 -1.0318
7.08168670 -75.3767 151.2972 -78.4239 65.5401 -65.6798 -19.1015 68.1480 -172.9395 -65.7161 91.6681 -80.5385 -9.4096 -47.9429 -79.6643
7.10270220 -70.9221 133.9724 -177.0563 63.2372 -78.9828 -24.7219 68.4533 -172.5146 -65.7010 91.5273 -83.3819 154.6551 -49.8281 -74.4086
7.14023350 -74.0114 121.1159 -149.1330 178.0010 -59.4936 -38.6469 -171.6985 179.0835 -66.2592 -177.1118 -104.2732 11.3543 53.6982 -90.9851
7.16254260 -75.8864 159.9220 48.2583 59.8246 -69.3686 -19.0045 65.5352 88.6203 -178.5483 -69.4231 -81.6170 -7.0529 -47.3904 -83.6670
7.20046480 -75.7170 159.1178 47.4176 179.4555 -70.4478 -20.6938 65.5482 173.6628 61.9799 68.7262 -80.3613 -13.5021 -172.1950 62.5324
7.25796060 -126.4415 152.7269 -65.0490 -151.3788 -64.9930 -20.2367 68.1815 -172.8615 -65.7332 91.6110 -122.7422 16.0041 56.3320 -174.7619
7.30379460 -144.6242 158.7560 40.1591 60.4431 -69.6024 -17.4325 81.0225 -63.7736 -178.3050 70.0293 -122.8521 18.0939 55.5848 6.9579
7.33855820 -76.3942 153.9520 -74.5060 -59.8429 -64.0533 -17.6254 77.9772 -69.8547 -61.9133 -68.3149 -78.1329 -11.5448 -47.7298 102.6362
7.37245900 -140.6786 122.1938 -160.0706 60.5643 -66.3595 -22.5562 65.6926 174.0652 62.3467 69.0727 -91.2594 -0.8124 -48.8484 111.0079
7.40499660 -73.9382 123.7432 -148.3792 175.5198 -64.0822 -18.9959 68.1737 -174.3781 -61.3716 -67.1335 -126.5120 26.1756 -166.4055 -153.9328
7.42508300 -73.9125 159.0207 69.2621 -55.7558 -74.7808 -1.7525 44.1733 58.4856 63.8492 172.8974 -103.4347 4.4882 -54.5779 -73.9119
7.45886560 -72.0335 130.9261 -175.9742 144.2210 -67.7705 -26.5284 67.2181 -175.3969 -65.0181 -177.3841 -81.0912 -11.4333 -170.8671 -122.1858
7.49524480 -66.9339 150.0626 76.6003 -51.4870 -152.3284 28.9862 57.1502 179.3684 62.2797 65.8437 -151.8090 159.0270 50.3596 -81.1835
7.52732440 -75.4616 163.5321 75.6704 -52.9156 -138.9208 139.8732 -175.6569 64.3088 176.8048 -179.1758 -74.4318 145.1651 -171.5999 29.5101
7.54823610 -76.0795 156.0414 -74.3999 64.7193 -61.9676 -18.0767 30.8721 59.1373 66.4933 174.1323 -140.3052 33.5903 56.0613 179.4894
7.58180850 -75.8536 152.8274 -73.5136 65.3162 -65.5130 -17.4202 78.6031 -64.7770 -168.0630 -67.3908 -134.1567 32.5908 -167.0893 25.4634
7.60824030 -78.6620 155.1159 -59.9937 178.5109 -90.6773 19.7641 52.6400 66.8091 -87.5476 179.3817 -136.4374 163.4039 53.7049 -114.3753
7.64964740 -74.2110 157.6985 71.5210 72.1057 -61.6213 -34.1512 -171.1674 172.7761 64.6363 177.4043 -77.6871 -9.9731 -170.5616 59.8515
7.68079330 -78.3939 154.8875 -59.7662 178.6398 -95.5956 12.4271 58.3798 66.1571 78.4483 -68.5945 -145.0235 160.6272 54.2709 -90.6825
7.70929120 -70.1516 151.5234 77.4881 -51.0454 -143.8811 14.7874 60.5039 -179.3278 60.0682 63.3239 -127.5327 12.6513 56.1908 3.9146
7.72935740 -141.9220 156.1442 48.6363 -77.4622 -70.2455 -31.6791 -170.8639 175.5304 179.7797 179.9975 -97.0955 13.9631 54.9728 -1.5218
7.76632250 -76.9425 108.5856 -154.9662 -60.0462 -69.4096 -19.6707 66.4757 89.5566 -178.8870 -69.6227 -84.2653 -5.5470 -49.1527 101.2592
7.79030690 -144.7009 164.2796 45.8257 61.2093 -62.7251 -30.9096 -171.4026 170.3982 66.6354 -91.1741 -79.4987 -3.8651 -46.9269 99.5160
7.82447110 -76.5639 153.1813 -70.9602 -56.6102 -72.2947 3.1730 85.7410 -63.2402 86.2420 169.4048 -117.9251 4.8542 51.3910 28.0713
7.84917770 -71.5658 155.2728 80.1460 177.0091 -82.4039 -16.6562 65.7070 173.7702 65.7031 -91.9647 -74.9555 154.8812 -47.7014 -84.9229
7.87851910 -74.3810 153.2781 41.7901 -179.4188 -70.0466 -30.2255 -170.2750 171.3676 62.1614 68.1973 -97.3127 11.3762 54.8926 178.9782
7.90054620 -74.6649 159.4377 73.9721 -53.0678 -87.1522 121.0947 176.3976 56.9754 170.7657 58.3368 -76.3900 150.5307 -48.5048 -78.4502
7.92264000 -141.5168 142.1591 -175.5703 148.7331 -135.9192 140.8504 -172.9916 -93.6570 170.7059 -168.4055 -76.8849 143.3244 -48.1632 -84.5574
7.95243280 -76.2095 153.6306 -72.0936 -57.6978 -74.5619 8.2566 53.2790 67.6377 -91.7976 -175.2462 -126.8064 9.6189 51.9610 28.0082
7.97410840 -78.3684 -8.1896 83.0334 177.1867 52.7649 -16.2891 72.7518 172.3505 -177.0697 -68.5658 -78.0174 -23.1048 -175.2640 67.7231
8.01581530 -74.0156 156.9382 73.6671 72.8479 -111.8159 -24.6882 -168.9593 174.8469 -176.8441 -68.9167 -79.8234 -9.5170 52.4289 99.9388
8.05496380 -75.4069 113.6584 -160.1354 63.0620 -69.4387 -19.6682 66.5968 89.7024 -178.9211 -69.6749 -84.5722 -5.4157 -49.5063 101.9469
8.09495190 -74.1609 157.7110 74.8774 74.3480 -134.8070 8.7949 67.0643 -177.9135 -61.2482 -65.0046 -122.7014 14.0017 56.4151 3.2899
8.11633810 -129.6133 157.4496 -64.0293 174.5919 -67.9785 -33.3933 -171.2113 -178.8947 -66.5073 93.9649 -141.2504 -42.6734 -177.6567 73.2605
8.13765170 -74.2649 157.0299 74.8289 75.6780 -119.6330 -0.8165 64.9776 174.2730 61.0583 67.0091 -80.7633 -13.5535 -47.1023 93.3125
8.16536070 -70.7602 133.9671 -176.7273 64.1709 -76.8797 -46.8736 -64.2290 -172.4958 -66.6554 89.9242 -155.2154 157.4845 49.7737 -177.1826
8.19021660 -76.0858 163.8571 58.2912 67.6252 -134.1527 4.3256 64.2902 175.2764 61.0623 66.5333 -147.0439 165.9055 51.8376 6.6200
8.21178910 -73.9565 121.0083 -154.5870 -58.4384 -80.1558 -18.8228 68.8998 -174.5287 -61.4252 -67.0513 -81.0772 155.4136 -166.5931 -161.9600
8.24711720 -77.6696 164.5583 53.9974 -177.8060 -122.6113 -29.7905 51.7675 160.8615 172.9873 53.7389 -116.4393 10.1580 -51.3648 -57.4186
8.27431370 -69.6269 147.8073 78.3288 -62.5806 -74.1341 -0.7210 86.4074 -65.5653 86.4373 174.0308 -82.9571 -12.3677 -50.2422 -68.9478
8.31713450 -141.7642 161.8021 70.0420 72.7479 -63.1314 -26.1691 67.5742 -175.2101 -64.9915 -177.3898 -109.5576 10.9717 54.5675 89.3898
8.35510770 -75.9873 150.1603 -72.9464 -58.6657 -81.4324 -13.3280 81.0950 -69.7738 -63.5377 -173.7433 -73.6011 153.8486 -47.8930 97.9875
8.38528370 -72.8658 155.7275 69.8436 -154.4766 -137.7595 9.9598 73.9050 -66.6692 -54.1357 -66.7596 -126.4719 13.8812 56.0299 -177.5262
8.41759320 -75.8862 152.2758 -72.4835 66.4257 -67.1054 -18.7430 65.2608 173.9713 65.5473 -92.0975 -132.8326 32.4527 -167.0995 25.9282
8.46772860 -74.1028 153.4805 44.0369 -179.5886 -69.2825 -24.3106 80.2873 -69.6606 -65.4388 -175.1769 -89.8048 -1.8239 54.5923 104.3776
8.49090180 -69.7242 146.0890 78.0628 -60.6817 -73.3108 -1.5831 86.6556 -65.6219 85.1369 175.9301 -108.0416 -0.9559 57.8524 85.8366
8.52277340 -85.0202 125.0596 -172.6038 -73.7863 -134.1142 -7.5246 82.3017 -65.2066 -59.5529 -67.9984 -134.5250 15.9649 56.2531 -177.7977
8.56886020 -70.8523 129.2779 -178.1221 -175.0290 -60.7171 -37.4132 -33.9312 89.3649 88.9371 -68.5171 -94.1325 3.5508 -46.7042 92.1179
8.59433210 -141.9058 156.1163 48.6167 47.9134 -70.3448 -31.5210 -170.8873 175.5876 176.6003 68.8971 -97.1638 13.9122 54.9691 -1.5443
8.69613770 -74.6083 148.1476 -78.4676 -174.3813 -70.6686 -21.9639 88.0326 -143.5444 79.9525 70.7901 -140.4176 21.0983 52.8027 175.1624
8.73152430 -144.7378 167.1003 49.4948 -179.9739 -126.9593 -1.4490 68.0056 -174.1496 -65.7914 92.1531 -133.9628 16.5273 56.3305 -176.3449
8.77581240 -73.8860 156.8546 73.4903 72.7038 -110.4100 -26.1872 -169.2472 178.2477 -63.2824 -66.3628 -79.4194 -9.5005 52.4259 -80.4999
8.80195450 -75.7730 159.5140 47.6689 58.9628 -69.4074 -21.7949 68.2806 -172.8537 -65.7559 91.6354 -80.4910 -13.3195 -172.0961 62.3823
8.83559530 -74.4658 154.7475 44.9038 59.7403 -70.8494 -24.7630 68.1181 -172.6652 -65.7229 91.6007 -89.8415 -1.4220 54.1233 103.6297
8.88954700 -73.2978 157.2388 68.8376 -55.9264 -74.0803 -2.1803 54.7042 68.1131 66.7925 -110.4317 -101.1376 1.2058 -50.7951 126.3868
8.93703770 -74.5032 154.6862 44.9799 59.8775 -71.8268 -23.5671 65.2396 174.4186 65.6235 -92.3081 -90.3331 -1.3614 54.1269 -77.5436
9.10890020 -75.2428 115.4599 -153.8702 -61.1016 -65.0675 -24.5390 67.8362 -172.6744 -65.7744 91.6070 -85.1110 -10.0031 -170.9693 -122.7606
9.15865170 -77.9846 152.0131 -59.1202 178.9211 -71.8738 -4.4684 83.8202 -70.6147 91.9674 171.8627 -138.4657 29.7811 -166.8053 26.8359
9.19137660 -77.0474 164.7620 56.1039 64.8932 -132.3380 5.0987 54.0346 65.4522 59.0775 67.4296 -144.9958 165.9634 52.6555 5.9077
9.23284930 -142.4912 159.6761 66.3948 69.7348 -66.0342 -22.5424 68.3381 -172.6005 -65.8337 91.5562 -86.1348 -2.4223 -48.0864 -74.9159
9.27383680 -72.3413 126.9860 -176.5012 143.6724 -67.9016 -23.9312 78.5232 -71.9424 -65.0260 -174.1082 -83.4319 -4.3798 -47.1146 -75.2559
9.29450590 -70.7308 138.3822 -174.2443 150.3898 -140.5444 146.3055 -170.2645 170.8056 65.9854 -91.2864 -71.7310 153.6340 -168.6186 23.2952
9.31982960 -73.6398 156.8522 70.2555 70.6067 -65.9662 -20.4925 78.5851 -64.7154 -167.9935 -67.2194 -82.0768 -12.3572 -171.2151 61.6369
9.37131760 -73.5735 156.4210 70.1363 -54.0518 -66.4269 -22.6709 68.3526 -172.6200 -65.8280 91.5654 -85.6821 -2.6168 -48.0485 -75.1824
9.40845760 -73.7874 121.0568 -159.9759 61.2725 -64.7031 -22.6751 64.9455 174.3438 65.5470 -92.2950 -83.0848 -12.3003 -171.3028 61.4159
9.46130220 -74.9457 116.7000 -152.6629 178.2818 -62.8675 -34.3484 -171.7146 170.3818 66.1591 -91.6568 -81.0097 -9.0009 -170.7417 59.3703
9.49580870 -76.7826 165.3280 56.2695 64.8677 -136.9617 16.8738 63.1233 173.2623 65.7894 -91.6460 -148.1228 158.9043 53.1183 97.2264
9.52459500 -75.2287 148.2520 -78.3123 64.8606 -81.1542 2.5050 84.6228 -64.5058 86.8323 176.5592 -77.0692 154.2391 -52.3376 105.0025
9.62168230 -72.0712 129.7758 -177.3214 142.9171 -67.2311 -24.4453 77.6942 -70.4005 -62.1238 -68.2980 -84.3154 -3.8746 -47.5277 107.8620
9.64306700 -74.0629 121.5950 -149.6881 -62.3513 -63.9616 -20.5260 68.7104 -172.5767 -65.7986 91.4963 -122.1946 14.1225 53.7387 -99.5183
9.74430610 -72.0379 130.3343 -175.9132 -96.5343 -68.2264 -25.9556 66.3490 90.9205 -177.5464 -69.1019 -83.3325 -9.7156 -170.6458 59.8543
9.77605950 -74.0626 121.3066 -149.6809 177.2229 -64.7571 -19.3547 66.1566 174.7335 65.6312 -92.3855 -122.3335 13.9349 53.9088 -99.6474
9.90847230 -140.9070 123.5472 -158.7328 61.1800 -62.2738 -34.7639 -171.6654 170.4037 66.2180 -91.7169 -80.4256 -9.7576 -170.8934 59.9208
9.96237410 -75.9882 151.5031 -78.6886 65.7861 -70.7262 130.3600 -160.3604 -78.4178 -63.5430 93.2241 -61.9602 154.9396 -48.2921 92.4255
10.05844330 -128.6833 65.9064 -63.7267 -65.7827 -97.2976 -22.7652 65.5706 -179.0587 176.6067 69.3615 -94.9739 -20.7100 54.6766 -73.9261
10.14851410 -73.8488 157.0820 70.6394 71.0714 -65.3744 -24.1148 68.0644 -172.7058 -65.8040 91.6089 -82.3416 -10.3920 -170.6807 -122.7468
10.19118620 -74.6783 158.6381 63.5726 -160.7109 -111.8390 6.6411 83.2291 -65.3734 92.1594 72.4267 -80.6128 -14.0994 -47.3382 100.8944
10.27521390 -72.0108 131.0000 -175.9636 144.2153 -67.7171 -26.6747 67.9409 -172.5364 -65.8063 91.5777 -81.1045 -11.4218 -170.8712 60.5879
10.41251550 -71.5008 139.9328 -174.9540 149.6615 -132.9627 125.3131 -158.2777 -75.6973 -65.9700 92.9609 -66.7070 159.2510 52.9006 99.5912
10.82172440 -76.4150 153.8164 -73.1753 -58.4598 -66.1747 -16.6316 65.7257 -93.6396 -92.9847 69.0594 -79.2104 -10.9084 -47.6528 -80.6273
10.99482680 -72.7027 132.9556 -161.8162 52.6996 -66.6976 -5.1608 64.2429 77.7724 61.2440 -114.3920 -78.6839 -20.4154 -173.0954 65.2738
11.26574110 -73.9976 156.3516 74.3621 -49.8430 -121.2199 7.8743 82.4868 -65.2905 92.0470 72.4714 -80.6841 -14.6892 -47.2573 99.7048
11.55932300 -73.0142 124.6762 -159.9105 -65.9718 -70.2673 -5.0222 66.4160 78.8707 60.4724 -114.6159 -130.0003 13.2212 54.0949 81.0043
11.65877060 -78.5343 153.8392 -59.9162 178.7411 -77.5777 -5.9133 52.2240 64.0184 -103.2443 -73.8058 -135.9099 153.3441 -59.1151 -71.4431
15.51283650 52.2449 26.5176 63.1427 69.1118 -73.0752 141.9468 -176.7463 61.4683 171.8689 62.4818 -139.2227 163.4252 -167.7977 -163.9191
18.10120550 41.6168 36.5459 67.2493 -63.0504 -62.7551 -24.3009 -170.0148 174.9835 179.7412 -179.9756 -73.0338 -13.2907 53.7443 -75.3328
