# Supplementary material for: Exploiting Sequence-Dependent Rotamer Information in Global Optimization of Proteins
Source: J Phys Chem B. 2022 Oct 18;126(42):8381–90. doi: 10.1021/acs.jpcb.2c04647 (PMC9623586; doi:10.1021/acs.jpcb.2c04647)
Supplement: Supplementary file 2 — jp2c04647_si_002.zip [file jp2c04647_si_002.zip › TripeptideConformations/MET_LEU_ASP_new.csv]

0.00000000 -84.9536 -3.8561 77.1253 -61.0587 -178.0355 -125.1323 154.7361 -62.8570 -64.4055 -73.5666 154.9750 53.1908 -77.4368
0.05109200 -72.1577 141.5168 -174.9236 59.7882 -179.1078 -133.4553 153.8653 -65.1501 173.9586 -73.6947 154.8216 53.1842 103.9737
0.08358640 -85.5751 -3.1890 77.6237 -60.3040 -178.4146 -127.5035 156.3086 -63.8210 -65.0029 -148.3591 161.3338 51.4744 -96.3083
0.11477850 -85.0500 -3.8008 77.2918 -60.7903 -178.1179 -125.6306 154.9900 -63.2234 -64.6087 -146.2363 157.7928 -168.3800 19.9069
0.13860760 -82.9178 -11.2357 72.8146 -67.2022 -177.3957 -92.3575 155.1448 -57.7274 -59.6875 -146.3264 157.7869 -168.3772 19.9177
0.21176430 -144.5286 146.9455 -177.2461 56.8810 -175.1778 -75.2803 153.2042 -59.4637 -60.6528 -146.5733 157.8120 -168.3684 19.8897
0.26101550 -71.3791 142.4780 -176.6207 57.5957 -175.2453 -79.0386 153.5614 -59.1800 179.2131 -146.5787 157.8143 -168.3648 -161.6582
0.35659320 -145.7916 148.9680 -173.4381 53.7572 63.0319 -73.7528 154.3996 -59.3397 179.0775 -73.4629 154.8817 53.1526 -77.4106
0.38786300 -80.6531 -12.2160 70.0159 -178.1312 -178.0188 -103.6045 154.9927 -57.0092 -179.6288 -73.4708 154.9865 53.1903 -77.4042
0.41319380 -84.8983 -3.8268 77.3601 -60.6830 -178.1599 -125.9797 154.7835 -63.3753 -64.6522 -74.5202 152.8503 -168.9867 23.7238
0.44434680 -82.7838 -11.3982 72.8123 -67.1888 -177.3902 -92.1841 154.9745 -57.7750 -59.6905 -74.4955 152.8922 -168.9726 23.7109
0.48748230 -75.5433 -17.1285 64.7567 176.9397 -177.2130 -137.7983 157.4608 -69.2583 -67.3035 -147.9466 161.2638 51.7085 -95.8511
0.50918670 -80.7900 -12.0321 70.0344 -178.1426 -178.0238 -103.6346 155.0271 -57.0804 -59.0930 -146.2862 157.7916 -168.3721 -161.6326
0.53634910 -71.1936 -31.9576 -172.3220 178.5330 72.4807 -131.3410 156.2614 -61.9478 174.1322 -73.5051 155.0090 53.1962 103.9300
0.57258720 -80.1999 -15.2238 -63.5364 -177.6840 179.8755 -132.7391 155.6198 -64.6683 -66.1246 -73.5502 155.0063 53.1966 -77.5389
0.60131990 -85.1517 -3.5414 77.3325 -60.7294 -178.1869 -126.2010 155.1658 -63.3227 -64.6881 -74.2220 153.3470 -48.3095 101.4456
0.62728030 -73.5352 -19.7781 61.9042 174.1216 -74.0414 -138.6883 155.6794 -68.4071 172.6785 -73.5954 155.0098 53.1982 -77.5353
0.65478470 -81.1117 -14.5749 -63.4469 -177.6791 179.8760 -133.4548 157.3128 -64.9653 -66.2734 -148.1790 161.3010 51.5684 -96.1096
0.68039490 -80.1766 -15.3644 -63.5473 -177.6849 179.8756 -132.9298 155.7999 -64.8673 173.9861 -146.2538 157.7940 -168.3724 -161.6235
0.70815400 -74.3741 -19.4175 61.9339 174.0662 -74.0231 -138.9833 157.6399 -68.6707 -67.3621 -147.9679 161.2669 51.6929 86.5180
0.72880200 -85.1559 -3.6244 77.2720 -60.8277 -178.1454 -125.7806 155.2146 -63.1696 -64.6291 -142.3531 167.9804 52.9992 -169.0053
0.76130170 -82.9124 -11.3268 72.7838 -67.2272 -177.4004 -92.2026 155.8945 -57.6776 179.7172 -141.9933 168.0335 53.1281 12.6346
0.78602860 -80.4341 -14.8016 -61.5754 -58.2679 -65.6405 -132.8871 155.5994 -64.7305 -66.1457 -73.5343 155.0037 53.1971 103.8813
0.80699050 -74.6003 -17.6382 64.7779 177.0483 -177.2262 -137.6031 155.6252 -69.1893 172.7336 -73.2531 146.6563 -171.4208 29.7110
0.83597370 -74.7296 150.0045 -64.0706 -177.7590 179.8847 -132.9749 157.3179 -64.9097 174.0349 -148.7329 161.3293 51.2923 -96.2785
0.85830730 -82.1695 -12.0210 63.0966 75.0579 -176.7934 -75.6282 153.6287 -63.8569 174.0404 -73.4048 154.9880 53.2005 103.9047
0.88351650 -71.4782 -30.4241 -173.1814 62.1756 -179.2293 -132.3007 156.1912 -63.6689 174.1520 -73.4823 155.0032 53.2026 -77.5169
0.90981180 -81.1189 -14.6807 -63.2570 -175.0934 -68.7926 -133.4238 157.3254 -64.8659 -66.2810 -148.1842 161.3043 51.5645 -96.1161
0.93558170 -80.1885 -15.4680 -63.3558 -175.0935 -68.7949 -132.8890 155.8197 -64.7636 -66.2141 -146.2512 157.7972 -168.3716 -161.6254
0.96242810 -82.2068 -11.8701 63.0867 75.0119 -176.8157 -75.6894 153.6258 -63.9772 -66.1465 -146.4574 157.7930 -168.3660 19.9261
0.98517380 -71.4661 -30.5016 -173.1858 62.1756 -179.2267 -132.5373 156.2179 -63.8961 -66.0420 -146.2985 157.8069 -168.3701 19.9234
1.01075330 -86.5200 -10.7956 -61.1778 -62.4019 179.5869 -80.2439 154.5731 -59.0615 -60.2454 -73.4201 154.9909 53.1713 -77.4506
1.03096340 -73.5126 -19.8032 61.9583 174.1804 -74.0205 -138.7973 155.8058 -68.6137 172.6668 -73.2692 146.6653 -171.4163 -152.2142
1.06291910 -82.8188 -11.3209 72.8039 -67.2068 -177.3733 -92.5922 154.9468 -57.6292 -59.6017 -88.4072 160.8664 51.1479 -5.5649
1.08326110 -78.9419 -14.0848 77.8184 -61.8835 175.0472 -145.1503 146.0811 -176.7004 -176.9571 -146.8182 161.2154 51.9214 -95.4465
1.12242520 -87.3882 -5.5900 54.3155 60.8334 66.6310 -75.6705 154.0178 -62.4495 176.3154 -73.3966 154.9894 53.1928 103.9513
1.14249580 -86.1604 -11.4558 -63.0030 -177.6086 179.8934 -81.2450 154.6053 -59.1488 -60.3790 -146.3813 157.7858 -168.3741 -161.6013
1.17112690 -80.4765 -14.9537 -63.5029 -177.6851 179.8750 -133.1344 156.0251 -64.8492 -66.2088 -74.1694 153.3675 -48.3164 101.3821
1.19729690 -80.4025 -14.8127 -61.5880 -58.2762 -65.6447 -133.1751 155.6188 -64.9795 -66.2137 -74.4798 152.8881 -168.9780 23.7065
1.22219400 -73.7331 -19.6508 61.9313 174.1335 -74.0237 -138.9133 156.1034 -68.5893 172.6486 -74.1568 153.3627 -48.3287 -79.7101
1.24570180 -72.7055 156.8332 67.6285 -178.6291 -179.1228 -77.3975 155.6029 -59.7815 179.0825 -73.3169 154.9294 53.1628 -77.4618
1.26842350 -72.7452 -29.2762 -171.9669 58.8444 65.7662 -133.1934 158.2343 -64.1614 -66.1766 -147.8673 161.2948 51.7340 -96.0471
1.29076570 -77.2933 -13.0001 53.5698 66.2339 69.5773 -140.0992 155.4072 -74.3065 172.7791 -73.6114 154.9786 53.1949 103.8626
1.32912130 -88.0931 -3.2741 74.9836 -61.9536 -67.3833 -121.3287 155.4855 -61.0807 -62.9625 -142.3407 167.9904 53.0001 12.8036
1.35977660 -86.3033 -10.7150 -60.9014 -58.1781 -65.6203 -80.6300 154.5652 -59.1635 -60.3773 -146.3786 157.7797 -168.3892 19.9638
1.38147790 -85.6205 -12.1718 -63.4832 179.8014 69.7920 -81.1537 154.6130 -59.0130 -60.2134 -73.4275 154.9953 53.1726 -77.4483
1.40701400 -80.1252 -13.2860 -63.4020 -177.6392 179.8735 -144.6446 143.8639 -176.7828 -176.7457 -145.4736 157.8312 -168.4368 -161.7689
1.42930870 -77.2585 -17.4608 -64.7610 78.2002 -179.7808 -132.7822 155.4205 -64.6760 174.0214 -73.5578 154.9927 53.1959 -77.5366
1.45110290 -74.6878 -17.5562 64.7509 177.0443 -177.2231 -137.4573 155.4974 -68.9880 172.7596 -88.6279 160.9911 51.2075 -5.3660
1.47246200 -82.8125 -11.1962 -61.3733 -62.4537 179.6388 -145.0135 146.0673 -176.2807 62.9268 -146.6219 161.1843 52.0244 87.0874
1.49874200 -71.6691 -30.2946 -173.1112 62.1875 -179.2354 -132.7919 156.6598 -63.8703 -66.0395 -73.9786 153.3426 -48.3187 101.2837
1.51976210 -80.5880 -14.7095 -61.5485 -58.2682 -65.6392 -133.1171 156.0732 -64.8555 -66.2314 -142.2754 167.9697 53.0310 12.5464
1.54042070 -77.2271 -17.5920 -64.7502 78.2129 -179.7761 -132.9716 155.6134 -64.8744 173.9743 -146.2609 157.7889 -168.3803 -161.6069
1.57648780 -80.5070 -12.5127 -61.2860 -58.2140 -65.6594 -144.3103 141.8011 -175.4725 -176.6568 -75.3924 154.2850 52.6887 103.3409
1.60003670 -81.5416 -11.7298 73.5675 -63.8559 -67.5002 -145.5926 146.0573 -176.4727 62.9471 -146.7967 161.1949 51.9438 -95.3323
1.62085470 -83.0350 -13.4153 -61.5949 -62.4986 179.6426 -133.7785 158.1499 -65.0206 173.9350 -128.2208 155.6440 -49.4165 -81.9495
1.64406170 -79.7423 -8.3931 53.9277 61.2310 65.6377 -146.6902 141.3842 -176.3598 -176.8670 -75.7379 154.1346 52.6822 -78.0846
1.66646220 -86.6375 -10.7279 -61.1280 -62.3808 179.5855 -81.1191 155.7630 -59.1106 -60.3597 -73.2260 153.1917 -48.2954 100.7911
1.70021050 -75.8267 -14.1215 67.8279 -179.6522 -179.1460 -145.3139 143.0378 -175.9462 -176.9328 -72.4284 144.3802 -171.7825 -151.6247
1.73400930 -78.7129 -16.0677 -60.8484 -65.0069 95.8364 -132.9981 155.7380 -64.9226 -66.2327 -146.2587 157.7974 -168.3750 -161.6149
1.75747740 -79.9176 -17.1268 75.2366 -64.1852 176.3082 -75.8555 140.2123 -176.2241 -176.4227 -145.7467 157.7982 -168.4327 19.7776
1.78329080 -77.0244 -11.9348 69.0643 -178.6143 -178.8524 -145.2051 162.4910 79.8603 -63.7902 -145.1788 157.9916 -168.3422 -161.8136
1.80754670 -145.7417 149.9069 -173.6532 53.1776 62.8757 -71.6627 151.6639 -77.5017 65.8924 -146.5347 157.8730 -168.3485 -161.6494
1.83285250 -80.4976 -14.7503 -61.5659 -58.2663 -65.6390 -132.8777 155.5793 -64.7472 -66.1460 -88.4674 160.9508 51.1997 175.0028
1.86453740 -75.0220 163.6950 66.6823 73.5746 67.6691 -131.6716 149.6192 -65.4907 173.6360 -75.4211 153.4197 -168.8311 -158.4332
1.88591840 -77.6823 -12.7283 53.5671 66.1786 69.5964 -140.2285 155.8964 -74.6173 -67.3910 -74.0016 153.2899 -48.3425 -79.9046
1.90792170 -82.1725 -11.9803 63.0926 75.0555 -176.7939 -75.6857 153.5307 -63.8673 174.0383 -88.2230 160.9047 51.1740 174.9583
1.93175760 -71.5171 -30.4183 -173.1734 62.1783 -179.2286 -132.3254 156.1545 -63.6970 174.1423 -88.3398 160.9339 51.2026 174.9367
1.95206130 -73.1834 -30.2909 -173.0114 62.2145 -179.2284 -133.7802 158.9615 -64.0737 -66.1204 -127.5439 155.6327 -49.3616 101.0009
1.97443780 -79.9053 -15.6140 -64.0328 179.6137 69.6380 -132.7772 155.6059 -64.6527 174.0244 -88.5420 160.9633 51.1987 175.0326
1.99670410 -80.1327 -12.8295 -63.3453 -177.6647 179.8867 -147.3870 159.5861 76.4916 -64.1448 -74.6455 153.8573 53.1466 104.9640
2.02001590 -85.3072 -2.3997 70.5487 -70.4507 -179.1363 -72.0520 151.5101 -78.4728 -174.3008 -146.4271 157.8619 -168.3525 -161.6314
2.06417350 -146.2668 161.9480 71.1117 -64.8204 -63.7776 -71.0948 140.3059 -176.9034 -176.4729 -146.2702 157.8202 -168.5383 20.0790
2.08679100 -72.9037 156.2961 66.8172 179.1203 70.0793 -78.2731 155.5539 -59.9359 178.9512 -73.0402 146.6145 -171.4541 -152.1436
2.10788950 -79.6197 -17.4761 75.2801 -64.1035 176.2051 -76.2458 137.9538 -176.0433 -176.7414 -73.3232 144.0295 -171.8391 30.1888
2.13446070 -72.6875 155.7363 66.5961 -178.7921 -179.6798 -145.0684 145.8041 -176.1299 -176.9967 -146.9758 161.1726 51.8770 87.1943
2.15704940 -71.8963 144.9530 -176.5491 56.9223 -174.4197 -72.7120 152.5418 -77.1480 66.5306 -72.6853 152.8209 -48.2741 100.0383
2.17760090 -71.9244 140.9212 -172.4084 174.5472 69.3233 -130.5614 156.2767 -64.4870 174.2514 -88.9762 161.0440 51.2165 -5.3270
2.18687680 -71.5925 -33.3669 -169.4663 -84.2203 -71.8114 -114.2603 155.1232 -60.7628 -62.9659 -146.4034 157.8166 -168.3725 -161.5967
2.19974100 -80.6059 -8.3612 72.9089 -66.9115 -176.3611 -144.8902 165.1029 48.5065 64.2314 -77.8943 151.8734 53.1773 105.9710
2.25589030 -83.1307 -6.2861 68.8928 -178.2399 -179.5892 -73.1334 151.5315 -77.9317 -173.9184 -146.4051 157.8665 -168.3515 19.9001
2.27885170 -83.2544 -2.5421 69.8676 -72.8080 175.5045 -73.8092 152.2152 -64.4921 75.4816 -73.2406 146.7890 -171.3883 -152.2183
2.30642010 -76.4598 -14.9660 69.2554 -178.0253 -178.7097 -146.9497 170.7545 56.6423 -168.9273 -147.4558 161.0757 51.3353 86.5140
2.32750520 -74.4069 -26.2248 -170.3536 58.7573 65.6666 -145.2127 146.8008 -176.0491 62.8497 -146.1819 161.1666 52.2449 87.1751
2.36157310 -79.7845 -13.2937 -63.8251 179.6583 69.7089 -147.4699 159.5943 76.4628 -64.1673 -74.6407 153.8600 53.1456 104.9657
2.38339680 -81.4912 -7.1252 63.6561 75.3697 -177.3783 -68.8779 150.7098 -68.3120 69.8902 -146.5461 157.8487 -168.3457 19.9210
2.40876670 -84.3662 -11.1266 -61.3194 -62.4732 179.6205 -145.7041 145.7155 -176.3390 -176.8532 -124.7721 155.2860 -49.1293 101.8276
2.42976110 -86.6717 -9.0131 -61.0325 -62.3641 179.5753 -76.5918 151.9407 -77.4612 65.9028 -146.3604 157.8492 -168.3718 -161.5961
2.45007640 -74.0917 -32.0123 -172.3068 175.4927 70.4498 -95.5719 152.2945 -80.1548 63.7054 -73.2897 154.8993 53.1350 104.3886
2.47907540 -135.9842 154.5519 -64.7289 -178.3982 70.2147 -70.8183 143.1457 -176.1945 63.0330 -139.5307 167.9784 53.3799 10.8024
2.50274090 -145.6996 150.4994 -173.8004 52.7464 62.7837 -71.8168 153.5920 -69.7852 -55.9358 -72.9305 153.0610 -48.3363 100.4522
2.52361460 -71.8094 144.9709 -176.5694 56.9580 -174.4668 -72.3151 150.8395 -77.2927 66.3896 -87.5929 160.4410 51.0105 174.1995
2.54702910 -74.4799 162.6102 69.4953 80.2686 -179.9412 -127.9090 152.5352 -64.2675 174.1333 -140.7139 167.8144 53.9495 -172.9136
2.56796130 -78.7521 -15.8256 63.0781 74.6006 -177.4258 -77.2137 138.0408 -175.4638 63.2253 -73.1321 144.0990 -171.8324 30.2315
2.58808190 -80.4050 -12.6032 -63.3142 -177.6639 179.8865 -147.5999 160.1657 76.6749 -64.1228 -75.5276 152.2849 -48.3015 -79.4420
2.61169000 -85.6049 -10.8539 -63.3975 179.8208 69.7974 -76.8845 152.0170 -77.7902 -173.8659 -73.3277 154.9432 53.1215 -77.0579
2.63335930 -73.0849 -28.5748 -169.6996 69.9803 -97.0174 -133.9120 158.2303 -64.3861 -66.2594 -147.8766 161.2991 51.7272 -96.0707
2.66620810 -85.7748 -11.2589 -62.9678 -175.1301 -68.9901 -72.2073 141.9761 -175.2552 62.9993 -70.4216 151.4868 -48.0685 -83.7574
2.69152200 -78.9958 -8.4184 68.3656 179.0495 70.1568 -145.1924 159.7770 78.2105 175.7271 -75.8243 152.1207 -48.3045 101.5903
2.71678220 -75.9953 152.5256 -61.5631 -64.6753 96.7427 -144.9100 144.2835 -176.5004 63.0708 -148.1782 161.2786 51.2821 86.5839
2.73773780 -81.1618 -4.7779 63.1966 76.0977 179.2959 -139.5461 160.1008 78.1477 179.4140 -75.7302 152.0123 -48.3113 -79.4014
2.75828370 -79.7052 -11.7743 67.3423 177.8744 69.7155 -146.2966 145.8223 -176.3626 63.1235 -124.1099 155.2332 -49.1054 102.0195
2.79135200 -84.3374 -14.0754 -66.8552 74.1890 67.9821 -82.8056 155.5760 -58.9066 -60.2689 -73.3341 153.2007 -48.2987 100.8847
2.81569310 -71.7917 -33.0617 -170.6027 -85.7039 179.4719 -114.4566 155.9002 -61.2124 -62.4954 -73.6307 153.2279 -48.3050 101.1730
2.83653470 -87.7269 -1.6712 70.1045 -67.5539 -66.2203 -72.2368 151.4918 -78.8415 -174.4910 -74.5627 153.0144 -168.9240 -158.2008
2.85814700 -82.1039 -6.4063 63.5291 75.4023 -177.2966 -70.2793 158.0619 -67.8561 70.4790 -142.6147 161.3421 53.7283 -96.8746
2.89069320 -72.6614 -26.9191 -170.8144 177.7720 -70.6604 -144.5034 144.9909 -176.5200 62.7401 -140.7455 167.7717 53.0694 -170.8899
2.91332870 -83.8545 -13.2816 -67.2303 73.9162 68.0460 -71.9829 139.7436 -176.7564 -176.4164 -145.7654 157.7728 -168.4416 19.8119
2.93894260 -75.8788 151.9033 -63.6690 -63.4197 179.7907 -77.6422 153.6035 -71.4798 67.3771 -74.4277 153.1163 -168.8948 -158.2522
2.96014440 -126.3820 154.5943 -67.3180 -62.9473 -67.0692 -146.1977 159.6774 77.3950 -64.0366 -74.9312 153.7874 53.1420 -76.4009
2.98110240 -83.7799 -14.8921 -61.5688 -58.3158 -65.6649 -100.7120 155.9365 -79.2855 -174.2587 -146.6673 161.5407 52.0790 85.0631
3.00528020 -74.6051 -32.0018 -172.5907 59.0343 65.8476 -92.8234 152.2037 -80.0204 63.7894 -73.2436 154.8940 53.1392 -77.0075
3.02665430 -86.7194 -8.8759 -60.9748 -62.3296 179.5754 -76.0163 152.8996 -77.4841 -173.6699 -141.4244 168.0166 53.2819 11.8534
3.04919570 -74.3584 -32.1053 -172.6136 178.9920 -70.2544 -94.4882 152.2291 -79.8708 -175.3213 -73.2922 154.9013 53.1369 -77.0112
3.07710960 -83.0417 -5.4383 67.6934 177.8941 69.7965 -75.3356 152.3516 -67.6115 71.2131 -74.4653 153.0837 -168.9170 23.5625
3.10112570 -83.4489 -4.3638 67.9115 -178.6059 -70.2918 -78.4991 159.2440 -66.4648 -51.6547 -143.8894 161.4230 53.2200 -97.1059
3.12382920 -83.9269 -12.4322 -64.7612 78.4754 -179.7001 -76.7046 151.7755 -77.6978 -173.8264 -73.3505 154.9347 53.1208 104.3293
3.14578130 -83.9799 -4.1312 67.7615 177.8536 69.7791 -78.2547 159.2221 -66.5677 72.5858 -143.8881 161.4189 53.2204 85.4372
3.18328650 -73.9341 -28.7139 -171.3587 62.7989 -179.5274 -112.5394 155.5371 -72.4438 69.2798 -147.2131 161.4531 51.9857 -96.7623
3.20962410 -73.3876 -29.9734 -171.7870 179.3628 -70.1504 -108.5591 152.8085 -72.2689 68.6705 -73.3055 154.9748 53.2084 104.0081
3.23016050 -83.3274 -10.2343 -62.2084 -58.6695 -65.6646 -128.8719 155.0599 -65.5214 91.0264 -147.9443 161.2924 51.6851 86.3807
3.26609380 -80.6566 -7.6554 64.0962 77.0249 -179.7510 -137.7202 165.4058 53.1140 -174.1303 -80.0941 138.6009 -172.6461 27.6168
3.29378860 -83.5244 -2.9827 59.9812 66.6029 66.5304 -68.2478 149.8356 -70.9991 74.2348 -74.4968 153.0147 -168.9198 -158.1962
3.31527550 -81.4468 -12.5741 -64.4117 -177.8959 179.9079 -127.4900 153.0339 -66.5936 -151.1058 -74.5098 152.8835 -168.9788 -158.0894
3.33994650 -82.0671 -11.7307 -62.6845 -62.9176 179.6560 -127.5688 153.0512 -66.5588 -151.0366 -73.2648 146.6640 -171.4284 -152.1865
3.36110660 -80.4893 -14.2534 -63.8404 179.6629 69.7287 -146.0020 171.3774 54.3966 66.9996 -147.5446 161.0957 51.3296 86.5345
3.39521510 -69.5563 -35.3944 -174.8242 -85.4385 179.7587 -145.9849 159.8122 77.1673 -63.0542 -74.7461 153.7543 53.1556 105.0082
3.41662760 -86.3245 -8.1288 -60.6501 -58.1032 -65.6160 -76.6467 153.3840 -69.4586 68.7397 -141.5622 168.0807 53.2932 12.1104
3.43994670 -74.1209 -28.7824 -171.0173 179.4085 -70.1474 -112.3662 155.4494 -72.1949 69.5265 -147.3073 161.4515 51.9424 -96.7704
3.46228720 -84.1360 -11.0883 -64.4317 78.6454 -179.6852 -77.5073 152.3095 -69.5047 68.6781 -146.4169 157.8393 -168.3640 19.9168
3.48581700 -81.3516 -11.8462 72.0662 -65.4841 -67.2014 -146.5055 171.4161 57.3375 71.3559 -125.7308 154.9238 -49.2161 100.4323
3.50653730 -80.9990 -7.3132 64.1278 77.0591 -179.7376 -137.5168 165.1470 52.3810 65.6264 -81.9252 149.1613 -48.3484 103.1618
3.54046410 -73.7339 158.5510 67.0512 178.8088 69.9786 -68.7946 157.3699 80.0323 176.2378 -74.0353 145.0800 -171.7107 -152.5837
3.56046570 -87.3894 2.1253 70.4763 -67.7248 -66.2235 -71.9377 152.1634 -66.8331 72.2504 -87.7858 160.8780 51.1333 -5.6263
3.58264750 -75.7148 -14.3148 67.7937 -179.6425 -179.1668 -143.4124 141.5573 -176.0021 -91.8921 -144.3676 157.3591 -168.5235 -161.5815
3.60336070 -83.9543 -12.2792 -64.7146 78.5033 -179.6959 -76.8313 151.5681 -77.5484 -173.7358 -74.5559 152.9689 -168.9457 23.6266
3.62867260 -73.4356 -30.0252 -171.7284 179.3800 -70.1459 -107.9683 152.5999 -72.8945 67.7704 -74.4239 152.9538 -168.9794 -158.1133
3.65206550 -80.0132 -13.3880 -63.4145 -177.6420 179.8733 -142.4582 141.4951 -175.9728 148.8787 -144.3825 157.3508 -168.5256 -161.5735
3.67742990 -74.0787 -31.8512 -172.9738 176.8522 179.4442 -96.3666 152.0177 -80.0463 -175.3280 -87.6168 160.5901 51.0511 174.2163
3.70170420 -79.6510 -13.5496 -63.4412 -177.6472 179.8715 -142.0214 129.6151 -172.3855 -76.2580 -145.2342 157.2276 -168.5274 -161.4589
3.73395010 -74.3687 -31.7913 -172.4197 179.0458 -70.2437 -96.5700 153.2337 -79.8310 -175.1220 -73.3416 153.1919 -48.2233 100.7774
3.77697640 -77.1536 -24.4314 -170.0113 62.1164 -179.7068 -69.7370 157.3502 79.6628 176.5741 -87.0731 159.7777 50.8540 173.6887
3.79893860 -82.1759 -12.5153 -60.7627 -65.8609 95.8963 -76.9014 151.5757 -77.6864 -173.8509 -74.5309 152.9724 -168.9533 23.6318
3.82218500 -70.5581 139.3106 -172.4003 178.5939 -70.4162 -145.6920 171.6353 54.7102 67.2403 -147.5713 161.0712 51.3648 -95.7128
3.84613640 -73.8210 -29.2664 -171.4209 59.2070 65.8954 -108.5025 153.4252 -73.0971 -56.8070 -73.5407 153.2768 -48.3031 -79.7652
3.86950030 -69.9746 -34.8882 -174.1903 178.8164 71.5019 -150.7187 166.3865 46.3091 63.3112 -78.6390 150.4720 -48.3394 -78.6782
3.89507500 -74.7260 156.4128 68.4116 -71.5287 179.9176 -147.6930 160.1884 77.3691 -64.0806 -75.9712 152.3285 -48.3333 -79.1638
3.92001270 -79.2098 -11.5916 67.9154 -179.7414 -179.3351 -143.0014 132.4832 -172.5142 -77.2116 -144.7452 160.5105 52.8581 -94.9013
3.94761990 -76.8623 -16.3506 -65.0863 74.9984 67.7601 -147.8538 162.7949 77.4115 176.1172 -140.8232 168.0774 53.0470 12.1632
3.97680960 -69.9811 -35.8940 -176.0135 -85.4095 -72.3770 -144.8766 171.7482 54.8746 -173.6298 -147.3612 161.0971 51.4367 86.5612
4.00013990 -141.7315 127.4290 -169.4441 -72.6856 -64.0294 -119.2529 142.7499 -70.2131 -52.9442 -146.6967 157.6994 -168.6811 20.7497
4.02308390 -81.6961 -11.4595 -61.4825 -62.4320 179.6435 -145.1192 165.8093 71.3249 -53.2149 -146.7903 160.9226 51.4064 -95.9441
4.04963140 -76.3154 -12.5417 62.4621 75.5299 -177.5422 -143.3467 142.0419 -177.8769 -91.7083 -144.3199 157.3645 -168.5256 19.9523
4.07175920 -79.4078 -13.8070 -63.8650 179.7450 69.7785 -142.0263 129.6152 -172.3822 49.0191 -145.2356 157.2290 -168.5282 20.0733
4.09766410 -72.3045 146.0989 -173.7300 58.9690 -177.0322 -138.8528 141.1653 -176.8017 148.7876 -126.2306 153.7678 -49.7744 98.5469
4.11802470 -83.6351 -14.3958 -64.4655 179.4199 69.4971 -112.7877 155.7008 -72.2872 -55.6125 -125.9056 155.6658 -49.3174 -80.2366
4.14496290 -77.3660 -15.0399 77.3671 -62.3058 175.5165 -141.8450 134.1845 -179.7708 146.8776 -90.1534 148.5491 54.0815 -72.5589
4.16871930 -85.5580 -10.7914 -60.9438 -58.1823 -65.6076 -72.4099 138.7587 -174.6932 -90.8994 -144.5953 157.4093 -168.5139 19.9903
4.18877060 -80.2287 -6.6598 68.3189 -177.7398 -69.9758 -141.8871 164.7627 73.3824 -52.0147 -146.8544 160.8816 51.3786 86.4422
4.23276480 -75.9612 -13.9721 67.8250 -179.6408 -179.1658 -143.4564 141.5404 -176.4277 148.7752 -140.5754 167.2628 53.0121 11.4397
4.25736950 -79.4696 -10.9806 67.8027 -178.0779 -70.0845 -143.0498 132.4614 -172.4681 -77.2038 -144.7564 160.5079 52.8542 -94.8861
4.28149470 -83.8245 -12.6522 -65.9037 74.5402 67.4702 -78.3692 153.2753 -69.2039 -55.5335 -141.6839 168.0849 53.2572 -169.6063
4.31208040 -74.2852 162.0662 66.9169 175.9200 -73.0672 -136.5587 126.5652 -172.1550 50.0051 -146.3633 157.4282 -168.7147 -161.1873
4.33208620 -77.3436 -25.5756 -167.8185 69.0516 -97.8361 -73.5150 136.3494 -176.9924 -176.8372 -73.6864 143.8337 -171.8975 -151.7724
4.35494390 -81.8034 -10.4190 57.2204 63.4540 65.3242 -76.8146 126.7119 -170.8689 49.8232 -145.4250 157.3066 -168.4761 -161.5484
4.39465670 -75.5843 151.2721 -63.5515 -63.3643 179.7860 -145.2953 165.5205 71.8521 -52.9942 -147.2795 160.9277 51.1913 86.3673
4.42074240 -80.4794 -12.6116 -63.3298 -177.6422 179.8712 -142.0785 130.0236 -172.5582 48.6288 -140.9507 167.1185 53.2305 -171.0605
4.45315940 -81.2602 -10.9953 67.7900 -177.6750 -69.7630 -73.1316 138.6789 -174.5881 -90.8447 -144.6180 157.4288 -168.4893 -161.5969
4.48014670 -75.4379 -34.4161 -174.9836 -86.5420 -74.9448 -74.4070 150.0933 -77.4044 -172.2409 -73.1669 146.6963 -171.4315 29.7343
4.50573260 -84.3462 60.6852 -169.0502 60.6793 -96.9449 -76.7626 152.8618 -80.1673 -174.0939 -73.3264 154.8296 53.1079 -77.0216
4.52844660 -82.1962 -7.7455 59.4327 71.4243 -178.6575 -142.6996 132.7038 -173.9884 48.3797 -144.1665 160.3405 53.1794 -94.3778
4.55661690 -83.9156 -1.2343 69.3255 -72.6634 -179.0990 -140.7475 164.4097 73.6309 74.8649 -128.0525 153.7797 -49.4177 -82.8903
4.57716050 -74.4762 -37.6777 -175.8355 -84.0163 179.8137 -77.0614 152.5322 -69.9047 -54.6959 -72.5549 153.0730 -48.3359 -80.5124
4.60030280 -75.5252 -13.9649 67.6776 -179.6161 -179.3298 -142.6513 128.3509 -169.2133 -73.4097 -82.1381 73.1376 -173.8551 -166.5487
4.62046160 -79.7450 -13.6523 -64.6702 78.3267 -179.7423 -142.7092 143.4305 -176.5800 -92.6764 -145.2377 160.7634 52.2443 -95.3893
4.66005060 -75.6486 151.9312 -61.8736 -64.6027 96.7776 -78.0612 153.9527 -70.7486 -56.1524 -87.7693 160.9385 51.1603 -5.5495
4.68653330 -74.7147 -37.2288 -174.6917 -84.0547 179.9142 -74.4281 151.3915 -76.3574 68.6354 -141.1142 168.0867 53.4312 -170.1191
4.71825410 -81.1550 -11.3610 -61.5240 -62.4308 179.6510 -143.9462 157.4874 67.5580 72.7505 -83.8222 148.7900 53.4208 -74.1548
4.73976000 -71.8872 140.8542 -168.4116 74.9329 -95.4759 -74.2244 152.4640 -68.9701 -54.0093 -146.5826 157.8852 -168.3537 19.8765
4.76052900 -130.4001 153.2430 -63.0141 83.2464 -178.5612 -77.3435 153.7206 -71.5116 -56.7135 -87.7954 160.9593 51.1523 174.9179
4.78221950 -80.2580 -12.9639 -63.2635 -175.1172 -68.9427 -141.5954 133.9580 -179.4850 -94.3174 -90.2912 148.5846 54.0859 -72.5465
4.80785140 -75.7412 -13.4821 67.7195 -179.5765 -179.3092 -142.0141 123.0877 -160.4945 58.5423 -75.4627 150.8944 52.4648 -76.6395
4.84167670 -72.1997 150.4033 -65.2602 77.4169 -179.9128 -142.3721 141.4564 -175.7316 148.8456 -144.3135 157.3396 -168.4956 19.8832
4.86375300 -80.0791 -12.7167 -61.3260 -58.2167 -65.6664 -141.9026 128.2463 -169.1741 51.4318 -82.1703 73.3338 -173.8950 15.5983
4.88853710 -80.6402 -13.4598 -67.0041 74.1362 68.1141 -142.7228 143.4029 -176.5722 148.2133 -145.3076 160.7754 52.2121 -95.4146
4.91514280 -78.3305 -18.1659 75.4334 -63.1752 175.6363 -86.1033 164.9845 72.4607 -53.5853 -122.3545 152.7408 -48.8694 -78.3046
4.94021470 -80.2632 -13.4090 -63.1970 -175.3542 -68.8484 -145.3827 165.2858 70.8169 72.0791 -140.7373 167.3692 52.8682 -169.0111
4.96569460 -80.6720 -5.5295 63.4059 76.1425 -179.6730 -133.9775 155.2673 70.4651 -47.9555 -85.0903 148.6636 53.5874 -73.9385
5.00088960 -80.2545 -10.5828 67.6452 -179.6861 -179.6895 -73.8298 160.0346 72.3859 71.5482 -82.9271 108.1264 -176.4427 -168.1025
5.03334250 -79.3549 -8.1529 54.1107 61.5423 65.6560 -143.8841 127.7515 -171.1207 50.7230 -82.9697 80.6650 -175.0595 14.4673
5.05872950 -73.4192 157.3589 66.8320 179.0205 70.0518 -74.6596 163.9030 54.3562 -175.1031 -79.0605 139.4318 -172.5726 -153.8363
5.08234440 -76.4103 151.8440 -63.8208 -175.3464 -69.0554 -142.7369 141.3055 -176.4924 148.6688 -130.1233 154.4543 -49.5528 -82.8890
5.10604470 -143.9151 134.7951 -163.8324 -70.8886 -61.7720 -135.2415 117.8494 -173.6008 47.0143 -88.0839 148.7297 53.8589 -72.7266
5.12749930 -72.7196 -26.4873 -170.4580 58.7770 65.6966 -142.3549 141.6616 -176.3940 148.6370 -140.4432 167.2444 53.1082 11.1426
5.15625530 -77.2708 -15.2605 -64.5929 78.2529 -179.7654 -142.4130 141.4783 -176.4191 148.6664 -140.4582 167.2342 53.0541 11.2611
5.19303270 -72.1631 -27.3859 -171.1390 174.3107 69.1981 -141.7274 133.9980 -179.3842 -94.2771 -90.1853 148.5680 54.0887 109.1488
5.23528060 -75.7982 151.7077 -64.6462 179.3828 69.1111 -141.9387 128.4770 -172.3908 -76.0933 -131.8737 154.6185 -49.6337 99.0343
5.25719810 -72.8038 -26.4902 -170.4246 58.7887 65.6962 -142.1434 130.1510 -172.5249 -76.7366 -140.6700 167.1079 53.4045 10.1793
5.27781630 -78.4937 -9.6115 63.1361 76.2390 -177.9157 -135.1850 144.1475 -129.3158 -58.7350 -77.4721 156.1891 52.7013 100.1783
5.29979600 -81.0261 -11.4217 67.0812 177.8394 69.6966 -73.0382 131.7786 -178.2496 -94.1253 -87.3259 148.3053 53.9847 109.2895
5.32672620 -80.6357 -9.6784 67.9006 -177.5399 -69.7091 -74.1476 163.3885 73.4561 71.4346 -140.5708 167.4079 52.9781 -169.3982
5.36321000 -76.9049 -10.4358 62.0521 75.3709 -177.8582 -140.6879 123.6782 -163.3539 168.8673 -82.1316 70.3626 -173.4517 -166.2118
5.38919460 -130.2421 155.9445 -67.9614 -66.5977 178.9707 -71.7751 159.5327 73.1561 -53.4602 -83.1348 108.2462 -176.4097 -168.0755
5.40999160 -80.8878 -13.3517 -61.3991 -58.2441 -65.6187 -138.4898 153.5894 -127.1995 -58.4534 -73.1829 153.5741 -48.2143 -81.6835
5.43026580 -86.4451 0.1135 57.6701 65.2608 66.7075 -134.7678 164.1334 73.6867 76.0246 -128.1670 153.8173 -49.4490 -82.8244
5.46837680 -75.8151 151.5908 -63.8965 -175.1392 -68.9832 -139.2983 144.5533 -129.7631 -58.2301 -77.6743 156.2845 52.7096 -81.5469
5.48967580 -71.9139 141.5132 -172.6156 178.3845 -70.4688 -139.6580 119.9214 -174.1961 46.3542 -91.2291 148.7850 54.2161 108.9032
5.53065070 -77.4364 -23.8952 -170.1193 175.2833 179.9805 -72.0136 159.1390 72.9827 -53.0467 -83.0435 109.1574 -176.3836 13.5543
5.56194110 -136.4417 156.0422 -64.3465 -176.0717 -179.9699 -75.0246 163.7359 74.0127 72.3554 -120.7035 151.9075 -48.8454 105.4254
5.58262250 -72.3506 149.4104 -74.6786 68.6532 -103.3137 -78.6499 154.8880 -71.2029 -56.5939 -73.0766 153.2618 -48.3479 100.8206
5.60716240 -144.0040 141.5098 -175.7620 -83.7165 174.6323 -139.5245 145.8632 -132.8946 66.6251 -68.8507 152.5053 -48.0859 -86.2297
5.63693980 -79.1735 -9.5721 62.5530 75.6037 -178.0780 -135.8078 152.5801 -127.6029 64.8347 -72.9191 153.4867 -48.1933 -81.9192
5.66356770 -71.9006 150.0791 -65.2492 77.3696 -179.9066 -141.8987 128.4856 -172.3565 -76.0940 -131.9306 154.6230 -49.6543 -83.5242
5.68919530 -76.2941 153.1565 -61.9601 -64.6801 97.0448 -75.8334 164.1260 52.8853 63.4745 -79.3818 149.2801 -48.3381 101.8069
5.71591150 -78.8482 160.0844 70.5174 -66.7178 -66.4067 -71.9385 121.1484 -174.0260 -79.3541 -87.5258 147.3748 54.2426 109.5124
5.73617980 -74.5665 -28.2521 -170.7358 178.0234 -70.5773 -77.3527 121.0406 -172.2266 49.1404 -84.4518 112.9234 -175.9550 -167.0822
5.76395240 -73.4188 -28.1232 -171.0097 173.8948 68.9113 -80.5023 112.8485 -161.8164 -67.8128 -81.5061 117.4769 -175.4225 -165.6806
5.79713350 -74.3343 -28.4551 -170.7574 178.0229 -70.5758 -77.4023 119.0091 -173.7126 45.8746 -86.2958 147.4783 54.2119 -72.5306
5.82766290 -76.2692 152.9386 -61.6522 -64.7065 96.7988 -71.0621 133.1630 -178.7774 -94.2760 -87.8928 148.1827 53.9959 109.3859
5.87241190 -136.0565 157.0809 -65.0907 -177.5994 70.2618 -73.6182 163.6524 73.9153 72.5251 -120.2507 151.8169 -48.8421 105.4664
5.90876700 -78.9026 -10.1475 61.9812 75.0311 -178.1952 -135.0627 153.1064 -125.6876 -59.5451 -143.7975 166.8250 52.7669 10.7667
5.92909280 -81.8519 -11.2843 -60.6546 -65.8042 95.9042 -72.6984 159.7480 72.5772 71.7647 -82.9580 108.3720 -176.4315 13.4423
5.95185800 -80.3450 -14.8707 -60.8000 -65.4121 95.8970 -75.3417 119.3899 -173.7518 45.7839 -86.7552 147.4613 54.2190 109.3576
5.97317750 -77.2832 -15.4037 -66.6421 74.2969 68.2334 -141.3065 122.9589 -160.6891 -66.0036 -75.4921 150.8412 52.4665 105.1326
6.02452560 -72.4634 150.8442 -65.3365 77.3855 -179.9175 -76.1084 117.0214 -162.7357 -69.7520 -82.2717 109.5511 -176.2056 13.8442
6.04842230 -77.7420 162.6040 -125.0746 -66.8833 106.1198 -72.9916 155.0560 -58.9117 -61.0577 -88.1647 160.8259 51.1475 -5.5972
6.07054520 -74.3437 155.7929 68.2319 -71.6121 179.9136 -145.5991 165.3835 71.7185 72.6226 -129.3376 154.2095 -49.5091 99.3264
6.10788020 -71.4475 133.1086 -170.8992 75.9408 -96.8367 -143.9363 139.5730 -175.2695 149.4819 -144.9873 157.4826 -168.5685 -161.5235
6.13496930 -73.4189 158.7577 66.9323 178.9871 -72.2970 -73.1868 128.5145 -163.8304 -71.4794 -66.2065 146.1463 -48.1005 -86.5356
6.18962620 -69.5731 -34.7626 -175.5985 -85.3006 179.7003 -140.6357 156.4355 69.8129 74.6736 -84.7305 148.5543 53.5176 107.7864
6.25353780 -75.4542 151.8569 -61.8328 -64.5997 96.7657 -144.3122 157.3061 68.1628 -52.7181 -84.3411 148.7916 53.4639 -74.0893
6.27379280 -72.5512 151.7314 -65.5446 77.2697 -179.9143 -71.9226 159.3756 73.4022 -53.4531 -83.1459 108.2312 -176.4143 13.4477
6.32147990 -70.8593 -35.1688 -175.2214 -85.3492 179.7010 -143.3448 165.2558 72.3763 73.7122 -127.7481 153.7328 -49.3680 100.0763
6.35024590 -76.3920 153.8531 -62.0985 -64.7197 97.1005 -72.7021 162.8070 74.4409 72.2742 -140.7443 167.3736 52.9841 -169.4123
6.38914380 -72.0345 149.4760 -67.2913 73.3591 68.1197 -144.8589 161.7403 70.4267 72.3325 -83.3249 107.3115 -176.4404 13.3226
6.44689750 -70.1500 -32.5267 -176.3873 -87.4313 -75.6558 -139.6913 155.9956 70.5705 75.9876 -85.1708 148.5225 53.5700 107.8528
6.47780760 -144.9527 141.6920 -167.8325 76.4825 -97.3792 -76.3431 164.0745 52.5649 62.2743 -78.9801 149.2910 -48.3125 101.6179
6.52654420 -74.0073 -22.2916 37.4197 56.1931 179.4569 -129.6880 153.2806 -79.7315 86.1962 -142.0300 167.9018 53.1707 -170.0344
6.57437280 -71.4638 -32.8208 -176.0434 -87.4366 -75.5281 -142.2195 164.9395 73.1400 75.0735 -127.7339 153.6569 -49.3822 100.0632
6.63702650 -69.6994 -35.7156 -176.5730 -86.3065 178.1123 -141.5034 151.6410 -131.3117 65.6725 -72.0211 153.4110 -48.1393 98.2062
6.69532340 -76.5405 160.1559 -119.3212 -64.3813 114.1032 -72.5360 152.4722 -76.8972 67.0265 -74.4624 152.8909 -168.9567 -158.1297
6.73894560 -74.4680 158.5452 63.9904 76.6494 179.8292 -149.6260 143.7674 -178.3152 147.0346 -122.5463 152.1724 -49.4936 -75.0803
6.77845050 -76.4151 153.6963 -62.1384 -64.7181 97.1352 -75.4546 164.0105 73.7464 72.2621 -121.2223 152.0729 -48.8908 105.3324
6.83254970 -74.8380 159.5738 66.6389 79.7433 -178.7466 -89.0312 118.5078 -155.6547 -66.0209 -63.1032 146.5859 -47.3816 90.8921
6.90671190 -72.9585 135.7436 -170.0936 -76.6709 -65.8843 -141.2460 155.7913 71.4265 -50.2598 -82.7280 144.1336 -48.3895 -81.6423
6.97804820 -73.6989 161.8724 69.4659 -72.8149 110.1504 -71.2966 120.2360 -173.9108 46.0135 -87.4857 147.8206 54.3980 -72.4467
7.02842400 -145.0731 139.0819 -172.1520 76.2405 -94.1879 -75.7821 119.1706 -153.8488 -64.8902 -73.6041 151.7930 52.8715 -76.8707
7.23292650 -72.3596 144.3199 -165.2614 74.6307 -97.4766 -141.3420 156.2486 69.8468 75.0205 -84.9204 148.5358 53.5224 -73.9153
7.28955690 -72.4759 149.9464 -74.2799 68.9811 -103.7400 -142.1142 127.2553 -169.5585 -73.6230 -83.1034 79.8091 -174.9369 -167.4293
7.38064180 -71.8496 -36.7749 -176.3095 -86.5030 178.0310 -142.4089 157.1108 -127.9667 -59.2135 -128.2306 153.9760 -49.1149 -81.7667
7.73070330 -147.1170 158.9940 -120.1897 -66.1000 112.2522 -79.3405 164.8586 51.0536 -177.9947 -78.7848 149.6656 -48.3262 -79.3141
7.85758160 -72.7354 135.2394 -161.3476 -82.4935 178.1341 -71.4999 158.4073 74.0308 -53.8743 -82.0809 106.9640 -176.5182 -168.2328
7.95111390 -73.2467 126.3875 -151.2777 -66.4898 -64.7238 -73.5653 153.6145 71.5915 -53.5425 -82.4173 148.7848 53.2613 -74.1576
8.27850440 -72.9746 150.3254 -74.3971 68.9274 -103.6991 -73.5887 128.8769 -162.6879 -71.1867 -66.6808 146.9324 -48.1546 94.9316
8.54069050 -73.3254 126.5313 -150.8492 -66.4880 -64.9181 -74.1362 155.4974 71.7284 71.8179 -84.1315 145.0880 -48.4229 101.9716
15.06122630 -77.0360 131.4301 -171.0924 -83.7864 177.4432 53.7864 148.8476 105.0287 70.6939 -131.2220 151.5867 -49.5387 -84.5040
17.93429200 -141.3388 -66.4483 -175.3386 -176.2447 -68.2745 51.8547 56.3188 -74.1484 -172.5253 -66.9348 155.4843 53.9105 -76.9409
