# Supplementary material for: Exploiting Sequence-Dependent Rotamer Information in Global Optimization of Proteins
Source: J Phys Chem B. 2022 Oct 18;126(42):8381–90. doi: 10.1021/acs.jpcb.2c04647 (PMC9623586; doi:10.1021/acs.jpcb.2c04647)
Supplement: Supplementary file 2 — jp2c04647_si_002.zip [file jp2c04647_si_002.zip › TripeptideConformations/THR_MET_HIP_new.csv]

0.00000000 -77.4400 155.9518 52.8249 -64.8308 132.9172 -177.5378 58.7012 -176.2058 -151.7734 161.4865 60.1663 -87.2606
0.15517080 -133.4074 157.4200 55.3547 -65.0609 133.0328 -177.4932 58.7230 -176.1979 -151.7358 161.4892 60.1047 -87.0319
0.29812751 -149.7705 155.0829 -174.3359 -64.5563 -17.3653 66.3719 178.7878 70.0117 -80.7698 -8.5991 -52.3702 100.2168
0.32790161 -137.4443 150.1300 49.6114 -88.9668 138.1932 -176.3979 59.3825 -176.9934 -140.5921 155.2990 -60.6747 -81.3802
0.35130165 -154.2186 140.8122 -62.9343 -64.6523 132.6984 -177.2897 58.7229 -176.2110 -151.5572 161.4582 60.1073 -86.9908
0.37140611 -77.6982 158.8269 53.1835 -66.2207 136.4584 -176.0607 59.5288 -177.4021 -136.7839 153.8742 -73.0173 85.6810
0.41840916 -66.7150 137.7691 -51.3319 -63.8075 133.2854 -177.3306 58.6809 -176.1478 -151.7050 161.4249 59.8044 -87.4800
0.46223625 -149.5604 158.9929 -170.8290 -74.8762 -15.3837 67.5420 -179.6033 -178.7748 -74.1388 153.0716 -57.4460 98.3364
0.49046312 -137.6892 172.5573 63.2851 -72.2954 -5.9337 75.4226 -63.0996 179.7493 -66.1903 151.3335 -59.0320 106.1740
0.52204232 -133.3824 157.4147 55.4148 -65.2927 131.7853 -176.5663 56.0297 65.7716 -151.9360 160.9667 61.0778 -86.6527
0.54289580 -149.6505 154.8888 -173.8093 -69.7736 -14.3176 -64.1844 -177.9476 179.7786 -74.8738 -12.6414 -55.1965 99.0478
0.56528687 -133.5000 159.1763 55.7138 -66.5075 136.5940 -175.9342 59.5675 -177.4846 -136.6765 153.8455 -72.9916 85.3242
0.59350675 -131.8894 139.9087 -54.7610 -64.0940 133.2951 -177.2783 58.7170 -176.1651 -151.7017 161.4319 59.8047 -87.2145
0.63773612 -149.1824 147.5207 178.4226 -74.2285 -13.5179 66.6738 -69.7227 -67.1157 -90.3113 0.8352 -57.9862 -73.1606
0.69400939 -149.3485 150.1709 -179.0780 -67.3094 -18.3053 66.9236 -178.0191 -70.8328 -89.9808 1.0524 -56.2956 -71.0494
0.71940388 -154.2504 140.7342 -63.0490 -64.8700 131.4286 -176.3719 56.0396 65.7899 -151.7228 160.9482 61.1030 -86.5881
0.74068074 -77.7366 155.8071 52.7836 -66.7425 133.4201 -64.2607 -63.2754 179.6978 -152.4164 161.9698 60.4402 -87.3477
0.77842600 -66.6506 137.5958 -51.4296 -64.0717 132.1010 -176.2932 55.9560 65.6040 -151.8932 160.9003 60.7695 -87.1265
0.81972385 -137.4259 150.4238 50.5127 -93.4553 141.0352 -62.2045 -62.6931 179.3940 -141.5302 156.4918 -60.6863 -81.9032
0.84957562 -77.4752 156.0222 52.8950 -64.9883 130.8627 -173.1669 177.3880 179.9634 -151.1303 162.2504 61.2254 -86.7656
0.88346208 -133.4165 157.2391 55.3039 -66.9572 133.5556 -64.0523 -63.0689 179.8760 -152.4031 161.9633 60.3665 -87.1283
0.91405134 -149.5260 159.2721 -170.9930 -72.9800 -16.2343 66.7755 -177.9021 -70.3526 -79.2658 154.4286 -55.2250 99.0630
0.93672966 -133.5465 139.4323 -54.2866 -64.0460 133.3210 -177.2775 58.7164 -176.1625 -151.7050 161.4318 59.7942 -87.2376
0.96444069 -131.8763 139.8370 -54.8417 -64.2885 132.0928 -176.3190 56.0466 65.7776 -151.8870 160.9049 60.7698 -86.8435
0.99198008 -133.1730 153.2536 51.5793 -71.9246 -23.1475 71.9672 -64.9906 -179.1995 -127.5121 159.3469 -57.9256 -32.5040
1.03322152 -149.2544 148.2578 -179.9266 -71.1078 -15.4330 67.5817 178.9832 70.1255 -91.9340 1.6712 -55.8709 110.4748
1.05910070 -133.4238 159.3586 55.7167 -66.6219 136.5022 -174.6231 56.8894 65.9531 -137.1300 153.4968 -73.2110 85.7417
1.10047879 -137.4857 150.3860 50.3585 -92.6583 140.7865 -62.1843 -59.2203 -66.8825 -141.4366 156.6657 -60.7107 -81.8095
1.12220766 -137.4093 150.1262 49.2706 -86.1773 135.6155 -172.1962 -80.7191 175.2358 -138.5867 152.2904 -60.0267 -82.2400
1.14426083 -133.4555 157.3056 55.3148 -66.8245 133.5038 -63.7097 -59.2743 -66.8831 -152.3035 162.0750 60.3198 -87.1673
1.17623813 -77.7785 157.1596 52.2431 -74.6888 144.0936 -63.3907 -63.1871 179.4671 -138.5937 155.9070 -67.1604 92.4803
1.20068859 -77.4000 155.7494 52.7631 -66.4217 132.9648 -65.0278 -175.3258 -69.1245 -152.2820 162.0106 60.6533 -87.2297
1.23805671 -149.0885 160.0595 -167.6121 -63.8998 129.8164 -168.9601 -77.5880 177.2278 -149.9868 160.5151 61.1000 -85.3082
1.26297416 -75.4205 152.0868 49.6041 -70.8184 -22.4803 70.2283 -66.6526 -174.2778 -121.0104 158.5189 -56.2051 141.2798
1.28376761 -149.5928 160.1310 -165.8147 -64.1867 132.4249 -177.5416 58.6791 -176.2084 -151.5957 161.4937 60.3770 -86.6550
1.30410670 -77.8972 159.7204 52.5333 -76.2284 142.0671 -175.6397 59.2259 -179.2111 -127.2698 156.3005 -52.1557 128.9514
1.33655478 -74.8079 150.2269 49.5289 -73.2638 -25.2850 72.3731 -64.9755 -173.4185 -89.1093 153.3969 60.8748 82.2076
1.35986397 -133.4175 157.2851 55.2982 -66.5930 133.0991 -65.0152 -175.3122 -69.1153 -152.2649 162.0036 60.5822 -87.0022
1.38326231 -77.6023 156.9815 52.8541 -64.9395 132.6090 -64.8238 76.6450 -179.7451 -152.2977 162.0009 60.5689 -87.3383
1.40352676 -73.8192 148.8151 49.4264 -64.9110 135.8348 -64.3788 -63.3426 179.6417 -152.8794 161.7848 59.1238 -88.0679
1.43646159 -133.0620 152.2884 51.3354 -74.9436 -19.6392 75.6486 -61.5980 -70.4180 -122.9035 158.2897 -56.3602 131.0242
1.45753669 -149.8437 152.1432 -175.0720 -80.1530 -28.7102 -170.1396 178.1942 -179.0649 -137.2142 151.7897 -55.4867 -68.0760
1.48376773 -149.3697 151.8265 -177.3114 -82.9755 -13.2535 67.3232 -178.9081 -70.9116 -93.3910 157.4653 -57.3428 -73.0983
1.50528035 -149.0860 160.1877 -167.5861 -64.0843 130.2632 -173.1314 175.1238 69.0945 -150.9653 162.2455 61.4956 -86.1563
1.53683861 -137.8281 155.9676 53.5222 -65.0804 130.3916 -169.2897 -77.8950 177.1376 -150.0332 160.4680 60.8268 -85.5003
1.56654338 -149.4337 151.5179 -175.9575 -69.6213 -14.1835 63.0427 74.1896 172.3898 -74.0462 -12.5360 -63.1967 -70.5118
1.59101541 -149.8383 152.1775 -174.9948 -79.4148 -30.2825 -170.7718 178.4815 -178.8749 -136.1826 151.7478 -56.9135 115.5402
1.61106392 -133.9145 156.1001 54.6568 -71.0119 -30.5818 -171.7625 -179.6336 -69.9715 -132.2648 160.8885 -54.4952 -68.2507
1.63152691 -137.4053 152.1388 49.5342 -67.3994 135.7623 -174.6840 56.8615 65.9593 -139.1654 153.5323 -73.5932 87.1219
1.65397604 -132.9125 155.4590 53.5398 -85.4165 146.0531 -63.8060 -177.7970 179.9328 -139.9767 156.4818 -60.5086 -81.2699
1.67446860 -154.1525 141.4683 -62.7756 -64.8834 132.6143 -65.2841 76.1440 -179.8844 -152.1756 161.9882 60.4610 -87.1045
1.70265954 -149.5260 154.5819 -176.6398 -84.6766 -2.5834 77.6789 -58.7999 -68.3356 56.2662 34.6007 -55.4564 96.6765
1.74397231 -132.9769 155.5480 53.6542 -85.5428 145.7065 -62.4466 -59.3109 -67.0094 -139.9848 156.6938 -60.3190 -81.0532
1.76598844 -149.0212 161.9722 -167.4779 -62.8698 137.6146 63.5671 -178.0409 179.9926 -154.6782 161.6714 58.2204 -88.4808
1.78816529 -131.8051 139.9928 -54.6211 -65.5705 133.4400 -64.9491 -175.3606 -69.1250 -152.2393 161.9520 60.2705 -87.1720
1.81062118 -133.7576 155.2083 54.4608 -75.8118 -23.0057 -64.6632 -178.0215 179.8198 -132.3373 159.8025 -55.6601 112.1355
1.83087102 -133.4693 139.3996 -54.1811 -65.5977 133.4875 -65.0221 -177.9814 179.8781 -152.2618 161.9448 60.2559 -87.1903
1.86174177 -149.4234 158.1957 -173.5246 -80.8456 -8.0196 -62.7961 -177.6615 179.8932 55.6306 32.4236 -57.4564 95.1469
1.88847761 -73.4962 149.2845 49.3605 -62.8507 128.6304 -167.0929 -71.8283 -64.7824 -149.5028 160.0021 61.7550 -85.4637
1.91690961 -137.8330 155.8857 53.4052 -66.6605 133.2028 -65.4542 179.2419 69.6792 -152.2264 162.0093 60.5005 -86.9199
1.94187847 -73.4352 148.8199 49.3899 -64.5096 135.4077 -65.5026 179.2239 69.6964 -152.7447 161.8411 59.3125 -87.9658
1.98020831 -149.2787 149.1391 179.3652 -72.3637 -16.6391 -61.8170 -61.9251 179.6810 47.7689 36.5522 61.5589 -90.6260
2.00508357 -149.4098 152.6186 -176.4026 -66.3530 -20.5944 -64.3494 73.6227 66.8892 -85.6161 -1.8435 -57.0964 -75.7470
2.02947799 -149.1435 151.4695 -174.3518 -89.6164 -5.7661 -62.4326 -175.2869 -68.8994 -90.5804 156.3515 -57.3970 96.4921
2.04981576 -75.7749 157.7227 -165.5219 -63.8945 130.0575 -173.1859 177.4175 179.9644 -150.9123 162.2842 61.5661 -86.5119
2.07037031 -137.1341 148.4900 49.6480 -87.1305 140.4218 -62.2573 -66.7084 97.9064 -141.7627 156.4456 -61.3541 -80.7331
2.09884964 -133.4366 158.7437 54.9044 -64.6439 137.8789 64.5535 -68.0351 -67.5270 -154.6398 161.7236 58.2230 -88.7126
2.12853929 -135.8018 159.5877 61.6673 -79.8152 105.8156 -64.4554 -63.2804 179.7436 -145.7765 161.9299 62.2528 -102.5435
2.15107268 -149.4882 156.6908 -174.8694 -85.6049 -4.0084 -62.2857 -175.0764 -68.9778 56.5594 31.2888 -54.5877 -88.1342
2.18044004 -133.6664 151.0787 50.3613 -71.8735 -34.7175 -172.4152 176.9832 -179.9429 -82.7154 154.1772 59.1526 84.1061
2.20044141 -134.4684 165.9487 63.3959 -63.6128 -18.3160 67.2787 178.3287 69.9477 -97.4507 -0.5243 -55.2736 122.5312
2.22138880 -67.3784 131.2926 -53.7499 -89.8011 150.7830 -61.9014 -62.9079 176.3740 -137.2679 156.8220 -57.0988 -75.7254
2.24592433 -149.6045 151.1644 -179.7250 -85.1894 -7.7060 56.3415 65.8541 67.5885 46.6591 40.7693 62.0964 76.4787
2.26718234 -149.5990 160.7524 -165.5435 -65.7616 132.7405 -63.4477 -59.2502 -66.8477 -152.0844 162.1106 60.6370 -86.7651
2.29204817 -79.6864 162.1379 57.4405 -67.6973 -19.4983 75.5482 -61.8048 179.3402 47.8109 36.3234 64.2313 -91.6080
2.32092752 -149.4971 158.2626 -174.0156 -94.0162 4.6452 52.1612 62.3093 68.7993 57.6154 32.6728 -54.9894 -87.4445
2.34442490 -149.6064 151.3199 -179.6884 -82.8282 -10.5124 53.1934 64.2000 -179.7396 46.2356 37.6393 62.9558 77.4170
2.36843387 -149.5696 157.5007 -174.2650 -80.0947 -5.7283 67.5306 178.6871 70.0235 54.6731 37.8273 -58.5112 95.3675
2.40540993 -149.4034 161.6167 -171.9170 -84.5600 -4.8438 47.7827 58.4598 -179.1671 54.7848 30.1848 -59.5295 98.1799
2.42840081 -149.5626 151.1294 -179.1883 -82.1346 -10.6156 75.6454 -60.7643 -67.7905 46.3472 41.8476 61.1204 78.2699
2.45299773 -73.9718 151.8954 -174.6648 -87.1210 -1.3211 77.1502 -58.7015 -67.8825 56.5907 33.9304 -54.1267 -87.3571
2.48163669 -79.4556 159.4640 56.6869 -70.3381 -21.7044 -62.8123 -62.3060 179.5990 48.5657 33.6498 65.7433 -91.8354
2.50790252 -154.3595 135.8760 -65.6689 -89.0108 -13.7232 79.2527 -57.7137 -177.7315 54.3713 37.5336 -54.7397 -81.3160
2.53580625 -149.3351 153.4933 -176.4649 -69.0911 -16.7622 66.1975 -178.8537 -70.6488 47.5309 37.9637 61.3366 -90.6580
2.57268270 -77.9201 159.5148 54.6901 -74.1027 -15.6511 -61.6295 -57.7936 -65.7563 52.8489 36.1443 -66.8575 80.4352
2.61075695 -154.6830 138.7382 -65.3771 -75.4867 138.2964 -172.3942 174.6152 69.1458 -135.7760 156.5641 -63.3519 101.9726
2.63312250 -70.5771 129.0755 -53.9617 -93.1460 -13.8807 -61.6572 -62.7415 177.7295 55.3877 32.0967 -53.3303 -83.1672
2.65832431 -74.3299 152.1520 -173.4845 -72.1992 -13.0707 59.0915 68.5765 66.8508 48.1355 35.6258 62.3141 -92.3910
2.68600231 -74.8035 153.8529 -172.1614 -70.0892 -16.0081 57.9483 70.6172 -179.1810 48.0874 32.8638 63.3274 -92.2603
2.72034180 -149.5065 163.0417 -166.0892 -74.1421 143.8519 -172.5458 176.1891 179.5736 -132.4435 157.1270 -60.1974 -75.8396
2.74496906 -138.1555 161.6305 58.8595 -68.9368 -17.8182 59.3887 71.5860 -179.8882 48.0698 31.5032 66.0233 -92.5266
2.76758871 -133.5618 159.0590 57.6435 -75.1771 -14.5898 -60.9895 -57.2587 -65.6579 52.9537 36.0493 -66.7997 79.8514
2.80246900 -154.0452 136.9895 -64.3631 -88.7386 -18.2105 -63.4817 -177.8078 179.8783 55.1525 32.3846 -53.8831 -81.4295
2.83303232 -149.1819 157.7399 -173.5144 -79.9906 -8.5496 -60.0531 -65.3021 95.7556 55.4976 32.6665 -57.8362 95.0798
2.86031543 -79.3718 160.4063 57.0127 -68.4089 -19.3339 66.7285 -179.4319 -179.5158 47.6764 35.7810 64.5049 -91.5708
2.88320792 -149.6698 151.2365 -179.3530 -78.8636 -12.2410 66.5944 179.8799 -71.2811 46.1977 41.7927 61.3846 77.8950
2.90747930 -149.5031 151.3879 -178.6873 -76.2044 -22.7775 -171.1746 175.3982 179.5406 46.7596 37.7309 63.8563 77.5484
2.93320410 -133.6434 161.4870 59.6958 -69.6797 -21.4660 -64.6561 -175.1821 -69.1181 48.4912 33.8090 65.6583 -91.6710
2.95337815 -133.2395 159.7989 56.9224 -66.7112 -27.8041 -172.4979 176.2478 178.8424 53.1517 34.9858 -65.0579 81.6804
2.97649935 -149.6602 152.4965 -177.4876 -81.4187 -9.2873 76.8436 -61.0346 -177.5586 53.6595 42.6744 -157.5598 -87.5056
3.00371033 -149.5872 151.3621 -178.3059 -81.2316 -14.5194 -65.2976 77.3927 -179.5901 46.6070 39.2860 62.5304 77.7919
3.02521759 -133.7355 162.1574 59.6487 -68.8409 -22.4160 -64.4405 77.0598 -179.7801 48.4326 33.6268 65.8908 -91.5441
3.05384702 -133.2056 167.3127 61.0703 -81.2894 -6.3265 77.8039 -59.1549 -70.9868 54.0065 36.6146 -52.6245 -74.3102
3.08004763 -131.3649 133.0078 -58.0797 -85.8192 -18.4631 -60.3586 -57.1393 -65.6992 54.5362 33.3445 -55.5270 102.8385
3.10187404 -134.7126 159.2010 61.3720 -80.5410 -36.3127 -64.6713 -177.9378 179.8612 44.3354 39.0235 56.3350 -104.1499
3.12231736 -154.1283 138.3067 -65.7522 -86.6314 -14.3585 49.9473 60.8293 179.5965 52.8139 32.4264 -57.6429 104.8961
3.14469767 -133.5607 160.0564 57.8530 -75.9839 -10.7949 48.6370 58.3316 179.4985 51.6113 34.6528 -68.9725 83.4053
3.17077468 -66.7840 134.6769 -51.3512 -70.5083 -20.2184 59.7876 72.6857 -179.6519 48.6346 30.5900 66.7583 -92.8499
3.19243467 -131.1686 133.2326 -57.3149 -90.7633 -16.7121 -59.9483 -57.0665 -65.6206 55.0384 32.5175 -53.6028 -81.4316
3.21254676 -149.3274 160.3855 -172.1129 -78.1161 -17.2889 -169.0024 176.3595 -71.2034 56.5560 30.5520 -54.6188 -86.9336
3.23827109 -132.2297 131.4642 -57.9684 -89.7516 -13.2785 79.1470 -57.8148 -177.7214 54.4351 37.3118 -54.5097 -81.7133
3.26010950 -154.3552 135.2688 -65.4331 -88.8482 -13.7637 68.8583 -179.3675 -178.5816 53.9178 38.7214 -54.9295 -80.8969
3.28654974 -76.9595 156.4258 56.0944 -71.8390 -21.0498 -60.6841 -63.0382 95.7510 48.5861 33.8409 65.4869 -92.0216
3.32090652 -149.5758 153.4816 -177.1284 -80.3728 -12.6449 -63.3991 -177.7316 179.9013 53.7830 39.2702 -155.8918 -86.4132
3.35313034 -73.0220 145.5930 -179.8436 -71.8156 -17.1857 -64.4225 179.4626 69.7750 47.6435 36.5018 61.7993 -90.6413
3.37704488 -132.8142 161.4700 57.4100 -87.1551 -9.7654 -59.9947 -57.3186 -65.6583 54.1996 33.0010 -54.1370 -81.5723
3.39861648 -150.2386 154.3543 -174.4922 -72.5274 161.4739 -63.5616 -63.2291 179.7892 -131.3638 156.2317 -60.0807 -84.9822
3.41924008 -66.8420 130.8909 -54.2525 -95.0227 -6.6878 55.7788 65.3981 68.1187 53.8612 36.9461 -56.9330 104.9649
3.44253965 -74.0566 151.1042 -174.2193 -69.0590 -16.8646 66.1860 -178.8912 -70.6565 47.4754 37.9782 61.3287 -90.7088
3.46554967 -132.6824 150.8631 50.3906 -76.1972 -15.2224 57.2648 69.7627 179.8923 -119.3843 156.9643 -64.6627 148.8567
3.48626501 -74.1768 153.3114 -172.8018 -82.9333 -5.4699 -60.3310 -65.9701 96.5916 56.4226 31.3598 -54.9925 -88.0055
3.50676034 -132.0533 132.6069 -57.0735 -90.2046 -17.0099 -63.2785 -177.7658 179.9385 55.2264 32.2612 -53.6341 -82.1183
3.53152689 -74.2407 151.6600 -173.8240 -69.4035 -16.6514 65.9436 177.9481 69.8669 47.6522 37.4320 61.5943 -90.9479
3.56790666 -138.1904 165.8044 61.1451 -73.1468 -10.7059 78.9734 -58.5528 -179.6817 47.3307 40.2598 63.1459 77.2240
3.59010248 -132.0395 132.5421 -57.1595 -90.9754 -16.3611 -59.9499 -57.0990 -65.6264 55.1008 32.4546 -53.6294 -82.0166
3.61762200 -132.3379 157.9102 57.4433 -75.4946 -14.3484 -60.4619 -64.0074 95.8721 53.0646 35.9665 -66.6844 79.9853
3.63926694 -154.3840 135.6216 -66.4073 -70.5364 -22.0802 66.4161 -179.3262 -179.6020 48.6968 34.2631 65.5861 -91.8611
3.66319908 -137.2678 157.9238 53.3870 -81.6062 -12.2934 -60.4194 -57.2975 -65.7093 53.1043 35.1203 -61.0607 90.5791
3.68825252 -154.2919 135.7338 -65.2212 -89.2976 -13.8778 67.4553 177.7030 69.7266 53.8836 37.8527 -54.8563 -80.7465
3.71270900 -133.7408 135.4609 -56.3773 -63.4321 124.5614 -179.1925 54.1265 65.6460 45.6196 34.9583 65.4702 68.4568
3.73311402 -131.6315 142.6387 -52.4339 -67.9029 150.6822 66.2252 -71.8588 178.6808 -149.2074 160.4593 59.7545 91.9767
3.75351556 -137.1948 156.0978 52.3225 -90.4843 -9.4560 -59.7539 -57.2592 -65.6459 54.8460 32.2211 -51.9630 -77.8648
3.77512402 -132.6444 162.9163 57.9318 -95.5532 1.0188 54.1540 63.1305 68.7456 54.9444 34.7335 -53.0130 -77.5890
3.80254944 -66.9223 140.2093 -49.1068 -66.1008 152.9105 66.0269 -72.1628 178.6067 56.2507 26.4513 -47.0198 127.3983
3.82372859 -149.6094 162.3314 -167.0995 -61.6961 128.4199 -67.0386 70.3378 65.2333 54.7479 24.8244 -49.5439 115.7604
3.84409525 -149.9593 160.1925 -165.6549 -64.0973 131.8761 -170.8538 -177.3195 -69.2827 55.6462 24.7807 -48.4284 131.0331
3.86573106 -132.9619 133.4140 -57.1338 -93.5416 -15.8222 -69.7600 71.0117 68.2430 55.2271 32.3188 -53.2376 -82.0063
3.88988913 -133.4611 139.5660 -55.6412 -144.7895 146.1559 -172.4178 173.6136 68.9332 -131.8178 157.2377 -56.4604 -59.2424
3.91214546 -133.5418 158.3787 54.5045 -74.7503 156.8717 67.9283 -67.6217 -67.2010 -144.4678 152.5529 -173.7811 -107.8886
3.93268961 -149.9209 160.4215 -165.4968 -64.8538 133.1182 -64.9199 -177.6897 179.8833 54.9025 25.6449 -49.6053 -72.9757
3.95301302 -134.9645 150.8105 51.5262 -69.1948 151.1211 -64.5601 -177.6154 179.8399 55.8982 27.7312 -48.1311 117.1654
3.97543819 -132.3551 132.0312 -55.4487 -69.4561 -25.5248 -65.0618 -178.0754 179.7816 -115.9429 18.0995 -52.5073 117.5169
3.99828304 -133.6067 143.9633 -48.7076 -72.6051 -14.6191 74.3309 -63.4467 -69.5961 -142.2571 153.8339 -173.9664 -108.1664
4.01832883 -154.4832 136.1251 -65.7406 -79.7796 -33.0851 -171.5588 62.6984 -179.7994 -70.2426 146.7381 -174.4139 79.8710
4.04104202 -132.4655 134.4150 -57.4792 -81.5378 -27.3882 -170.3832 174.4836 70.5002 55.1231 33.8703 -53.9600 -79.8290
4.06645748 -132.1574 130.9542 -58.5195 -83.0979 -16.5123 66.7797 179.9313 -71.4185 52.8939 39.7322 -57.3069 102.5777
4.09118069 -132.2154 134.2629 -58.4671 -78.0093 -27.9520 -170.6073 58.7144 65.8408 54.9095 32.9911 -55.5383 104.5976
4.11797721 -132.2045 132.3781 -58.1082 -81.3163 -26.1308 74.8807 -62.6000 177.6671 -76.8905 147.6354 -174.1079 79.6212
4.15007765 -150.3522 154.9371 -174.0724 -68.8070 151.4924 -172.9676 175.2183 179.1629 -124.0576 156.3115 -61.1248 -86.0859
4.17427843 -137.7028 161.3235 56.7066 -83.1108 -6.3196 68.2005 -179.1938 -71.3892 53.4343 37.6881 -53.4920 -76.0124
4.19565994 -131.2376 138.9068 -54.0419 -68.9414 -20.9225 66.2782 -178.3058 -70.4369 47.9984 35.6287 64.6880 -91.4342
4.21570502 -73.6530 149.3623 50.0027 -80.4955 -9.8532 69.2748 -178.7868 -178.5994 53.6653 39.1872 -56.5380 105.1129
4.24062683 -132.1003 131.0824 -58.3920 -84.3460 -15.5406 67.0924 177.7732 69.7565 53.1441 38.8431 -57.2265 102.6692
4.26558737 -134.8349 146.0547 49.1948 -70.6844 -20.8653 -64.7508 -177.9564 179.7775 49.0908 33.6577 65.3121 -91.5030
4.28882556 -135.0294 158.5893 61.9117 -81.4309 -31.1039 65.8878 -178.1532 -70.3189 42.2512 42.7005 54.0818 -103.4066
4.31699011 -74.5717 153.5533 -165.0784 -66.3211 136.7112 61.1365 -75.1898 179.1808 -154.1497 161.8485 59.0016 -88.3130
4.33905149 -137.6827 161.2334 56.6818 -84.3504 -5.0833 68.4888 178.4102 69.8782 53.7436 37.1063 -53.2003 -75.7637
4.36261908 -77.3253 129.1826 -54.1347 -71.0000 -24.9537 -65.1147 -65.8657 99.1328 49.9150 31.9807 67.0700 -92.1227
4.39490346 -136.9408 155.2467 50.0198 -81.8549 -22.9170 -169.4052 174.4146 70.7099 55.2235 32.8966 -52.3173 -78.7673
4.42834721 -148.9324 158.1127 -169.1445 -145.6199 140.8591 -172.6088 178.6145 -70.2741 -146.2848 160.8094 61.3827 92.5888
4.45418083 -136.7981 155.8314 53.3331 -76.8227 -12.6568 -60.3955 -64.3093 95.8684 53.4021 35.5886 -65.8292 80.4666
4.48405020 -154.0106 140.1692 -65.8667 -79.1282 -27.7025 -167.9357 -88.2841 179.7098 56.5887 36.4724 -57.1698 106.6983
4.50780115 -134.8102 147.0530 49.2233 -66.3609 -27.8167 -171.1348 176.1319 179.6109 49.3813 32.2382 67.4247 -91.0105
4.54330367 -133.8645 139.8615 -53.8919 -63.1983 140.3962 65.1452 -171.5245 -68.6575 53.9868 25.7213 -51.0184 -63.2798
4.56529176 -77.7666 157.4992 52.7329 -63.2191 123.6950 -172.7524 77.3244 -91.7093 54.5252 26.3142 -53.2784 -63.0402
4.58556600 -133.6211 168.3724 62.3595 -77.9993 7.4831 72.2754 -67.3565 179.4512 -62.6147 156.6381 83.3554 118.5009
4.60830357 -134.0397 152.2975 51.4756 -82.1519 -13.0098 -63.3480 -175.0375 -69.0041 55.0041 32.7043 -55.2358 104.0312
4.63485105 -149.3555 166.6365 -166.6083 -62.1165 118.5227 -163.5281 -70.1130 -64.5217 50.9234 32.6128 -60.3471 158.6034
4.65568348 -149.3777 151.3418 -179.0045 -77.1941 -25.3408 -170.2653 -87.3216 -69.8948 48.4830 37.6109 65.3177 76.1330
4.68061477 -152.5455 146.4091 -53.9094 -67.2830 -26.9833 -169.7388 58.7506 65.8940 -138.6435 152.4008 -173.3933 78.1811
4.70064271 -131.9354 130.1684 -57.8169 -84.5633 -22.0725 -63.8047 -177.8254 179.9159 47.7868 37.6714 64.2925 76.5789
4.72098330 -149.3029 161.3359 -171.6544 -78.6048 -18.3424 -169.6060 -91.6117 -70.9688 58.3718 34.3682 -54.7199 -86.9512
4.74770198 -137.8872 156.2853 52.6353 -65.7379 125.6202 -169.3835 -78.7378 178.3234 51.4699 35.7515 -157.9932 -92.3029
4.76771960 -149.4895 163.5793 -166.8160 -64.6891 127.9234 -162.7668 -77.1643 -70.3064 49.5832 29.0569 72.8034 59.1335
4.79391209 -149.4956 162.1035 -167.0382 -65.6616 130.7231 -135.5340 -61.5572 -179.3632 54.8328 24.9205 -54.6697 123.7010
4.81618488 -154.6577 132.4064 -67.7061 -73.1603 -23.0788 -64.5825 -175.2204 -69.1013 -74.5082 -16.4219 -169.4876 -109.6313
4.84086985 -131.2870 129.8165 -58.8719 -81.6209 -17.9251 67.6630 -179.6896 -179.2799 47.6038 39.5241 63.8917 75.9978
4.87067138 -73.1398 144.0686 178.8670 -68.3778 -29.2512 -170.9782 -84.7441 -69.3730 49.6157 30.8264 67.9535 -91.0073
4.91387178 -132.8680 135.3272 -56.8068 -134.3681 8.6789 65.7246 179.5514 -179.9368 -144.8283 152.2522 -173.7243 -107.8923
4.94357037 -74.7463 153.9987 -165.5189 -70.1445 145.8907 63.0120 -75.0780 179.0226 54.9062 26.4102 -48.4435 -67.7116
4.96908962 -154.2271 132.7919 -66.5176 -82.9747 -21.6708 -60.6879 -65.2501 95.9486 47.8432 37.6423 64.3092 76.4354
5.00778791 -149.4010 160.2208 -167.4608 -65.5559 139.8533 64.3434 -176.3222 -69.6342 52.0727 33.1152 -155.5206 -88.3855
5.02871116 -149.3594 160.2658 -167.4552 -65.7923 141.6222 62.4153 82.2578 -179.7856 50.3840 28.8416 -54.4040 -54.4147
5.05791176 -133.6974 167.1290 61.9207 -76.0373 -6.6413 77.8117 -59.5768 -71.3143 53.4173 42.6025 -160.4086 77.5571
5.07895408 -149.3228 144.9402 175.4332 -69.0376 -20.5937 72.3046 -67.1437 178.2915 48.8083 -165.9299 63.0154 -92.6654
5.12065127 -149.2066 159.8746 -167.2163 -64.4425 131.3573 -73.4097 68.6974 -103.5577 54.8469 25.4117 -49.4209 115.8406
5.14498546 -137.5486 157.6934 52.1375 -64.2993 119.9921 -168.7243 -79.0183 -176.0601 49.9094 32.8599 -61.6277 -26.2667
5.16666469 -137.9203 160.7600 55.8336 -134.6529 139.1215 -169.3857 77.0716 -95.8113 -135.0397 156.9866 -55.8867 109.1983
5.18935248 -133.1994 130.2093 -57.8810 -86.6964 -21.4139 -66.8691 76.2781 -178.7328 47.6625 37.9111 64.0855 76.7499
5.21560126 -131.2194 129.8185 -58.8515 -82.0940 -18.0767 66.8283 177.5074 69.6877 47.5499 39.2908 63.9481 75.9845
5.24866722 -66.8582 133.4952 -54.1555 -84.8790 -25.5979 -167.6176 -88.4195 -71.3960 57.3150 36.8643 -54.3232 -79.6073
5.27782233 -149.5858 152.4160 -178.3843 -82.8378 -7.6842 67.2308 -179.8795 -179.0655 49.4986 28.5117 88.2525 -28.5424
5.30081890 -76.2043 158.7079 -164.8875 -63.5808 128.8974 -173.4609 -179.9887 -69.8928 53.1642 33.2114 -155.4219 -88.1917
5.32486720 -154.5518 135.2231 -66.0880 -76.0680 -34.9107 -173.3476 62.3509 -179.4303 53.0768 40.2395 -157.0956 -88.1317
5.35598480 -149.2679 157.0973 -167.4195 -70.3062 141.5119 62.3400 -74.9464 179.0854 52.1215 34.2684 -155.9087 -88.3990
5.37693213 -133.3317 136.5166 -57.2083 -76.0638 137.2887 -167.1513 76.9969 -97.4851 -135.3899 155.8500 -62.5952 105.9689
5.41361900 -138.0699 155.3016 52.9381 -67.2565 137.2198 -127.9936 -61.6218 -179.0478 55.7199 23.8543 -50.1858 -69.4564
5.43468093 -78.2847 159.5702 51.7331 -82.7804 -22.2630 -169.0355 -91.1264 179.6338 56.8559 34.6305 -54.5927 -82.0854
5.46061608 -133.8069 137.8922 -55.0144 -61.3387 132.7642 -178.1178 55.4481 65.8283 49.8724 22.0453 92.4552 -36.2474
5.49247167 -135.0353 152.0604 51.9789 -66.3519 151.5683 59.0795 75.0770 179.7182 50.2428 32.6714 -55.7022 129.4213
5.51605159 -149.1655 160.2866 -166.9896 -62.7754 131.1335 -73.1538 68.8828 -103.7168 46.3925 33.6156 65.4110 75.4455
5.53895225 -73.3683 148.8097 49.7522 -63.2728 133.8645 -169.5526 78.2320 -94.4369 55.5497 26.7695 -50.7012 127.3461
5.56634037 -76.0768 158.6229 -164.8941 -63.9248 129.4710 -65.1523 76.5064 -179.7284 52.7229 32.6559 -155.2898 -88.4883
5.58827043 -149.8842 167.2939 -164.8526 -62.4103 118.5267 -163.5290 -70.1402 -64.5271 50.8936 32.7168 -60.3526 158.5857
5.61367959 -137.9272 155.4928 52.5435 -68.4541 148.4067 60.0907 76.8918 179.4678 50.3010 31.7570 -55.1479 -50.3598
5.63528951 -73.3075 149.4199 -175.9589 -84.3923 -6.0993 79.2474 -57.9546 -179.3033 50.3934 27.7172 89.8297 -31.8280
5.66869030 -75.7186 157.5018 -165.1468 -65.8544 135.1786 -128.5135 -61.1256 -179.1180 55.6612 23.6863 -50.3636 -68.8456
5.70693736 -149.3843 151.6625 -178.5795 -78.9441 -19.5784 -169.6157 57.6287 65.4100 49.8654 24.5738 90.6697 -33.9608
5.75534862 -132.4373 135.8062 -57.2435 -84.6947 -25.9749 -167.5028 -88.3061 -71.4243 57.2603 37.0911 -54.4550 -79.3868
5.78978067 -149.5252 153.1406 -177.0688 -83.8586 -11.9079 -67.4374 72.6961 67.7751 50.7973 23.4197 91.1205 -34.1991
5.81584840 -133.9170 157.3095 55.3284 -62.1414 131.5020 -173.6171 -179.9880 -70.0002 50.7554 20.3074 93.8210 -38.9551
5.84026972 -132.3593 162.1549 56.1558 -81.2351 -21.7247 -168.0422 -90.4811 -71.1360 56.7095 36.5783 -54.8108 -81.5117
5.86874492 -130.8334 129.4370 -59.0975 -97.3899 -10.4840 77.2953 -59.2755 -68.8664 53.2597 43.6906 -158.7603 -89.0098
5.89979773 -135.1691 144.4822 50.4224 -81.7970 -19.7763 -63.9488 -177.8713 179.8414 52.8294 40.9599 -157.7211 -88.8844
5.96536143 -75.9332 157.7262 -165.2665 -65.8175 140.1229 63.8892 179.6386 70.4665 52.0235 33.2141 -155.5497 -88.4631
5.99187806 -133.8316 137.8959 -55.0141 -61.3256 132.2399 -174.2202 177.6176 179.5279 49.7729 22.4604 92.2036 -35.8896
6.01281858 -73.1981 148.0338 49.7542 -65.6651 145.1711 65.6585 86.3362 74.3268 50.7003 30.2731 -57.0668 -41.1441
6.03531529 -135.1630 144.4832 50.4427 -82.9012 -18.5464 -60.9343 -57.5387 -65.7592 52.8203 40.9986 -157.7586 -88.9467
6.05848147 -79.3887 160.6517 56.7927 -71.0955 -17.7578 58.6820 70.9426 179.9401 48.0321 26.5109 85.4701 -23.6596
6.09624570 -149.7240 160.0016 -165.4465 -64.8067 131.4506 -73.8242 68.3471 -103.2572 54.8537 25.5331 -49.4180 115.8689
6.12125419 -149.3207 152.8260 -177.6860 -74.8737 -25.3725 -170.1374 -87.0007 -70.4439 54.6722 46.3943 -160.9337 76.6554
6.14777545 -131.0190 135.5935 -54.9694 -69.0138 140.4197 -71.9844 69.8987 -104.8325 46.5533 35.2245 64.6085 74.8101
6.17207649 -149.1501 160.5828 -165.2674 -71.5975 145.7190 -73.1756 68.7240 -104.4493 -147.4836 160.8146 61.7966 93.1596
6.20983967 -135.5816 144.7050 50.2862 -73.7837 -32.3483 -172.9411 62.2806 -179.4997 52.4824 40.8758 -157.7556 -88.4037
6.26809649 -133.7171 138.0611 -54.5236 -64.4630 138.2057 -63.6217 -59.6194 -67.5138 50.9536 19.3725 94.5370 -40.7224
6.31310060 -134.0808 157.6644 55.2189 -62.6196 134.3397 -66.0668 73.2787 68.7333 51.2595 17.9741 95.2321 -41.9258
6.33899766 -75.7776 157.5465 -165.2005 -66.1349 139.3899 66.0249 87.5983 73.4268 50.8689 27.9642 -54.8387 -48.2314
6.36353629 -133.4817 161.6545 58.6644 -68.7033 -30.3722 -172.3266 61.9743 -179.2464 47.8799 29.3971 86.2739 -26.6466
6.38787938 -135.1037 144.5764 50.4273 -82.3764 -19.4510 -63.8948 -177.8642 179.8415 52.7623 40.5583 -160.5882 75.7658
6.43060897 -76.5588 158.6100 -165.2760 -70.8318 157.2590 66.1711 76.9015 69.0091 51.8817 38.6908 -157.8502 -90.1242
6.45302552 -76.7528 160.6535 -163.6487 -61.9740 124.3613 -172.4506 77.4688 -91.7858 54.7322 26.9266 -53.4274 -62.5986
6.47735068 -135.5411 144.6347 50.2891 -74.2643 -31.5632 -171.9581 58.9771 66.0018 52.5897 40.9884 -157.7579 -88.4153
6.51353103 -132.6064 132.4438 -57.1708 -76.0507 -35.9785 -173.6175 62.3602 -179.3837 52.4846 40.7554 -160.7554 75.5130
6.54500105 -133.6295 163.7620 60.4683 -73.0957 -13.2462 67.3552 -179.5706 -179.2623 47.9007 30.5775 85.4447 -23.5370
6.56880760 -131.3500 135.6919 -55.2186 -71.9711 -38.2866 -170.9823 -84.5300 179.1218 53.4538 44.8011 -157.6966 -89.1155
6.60718523 -149.1987 152.6349 -178.1194 -73.3549 -25.3291 -174.4889 -88.7533 178.2677 58.5104 -8.0088 101.4022 -55.0758
6.63082042 -154.7331 133.0836 -67.8654 -87.7877 -12.0548 80.1778 -57.0459 -179.9283 49.9620 29.1316 88.6414 -29.5112
6.65365415 -149.4752 161.0595 -167.0863 -66.3688 138.3000 60.4565 83.4883 70.9160 45.4519 31.0281 70.4963 64.1491
6.68612400 -134.8480 148.8962 50.8616 -144.5915 154.1014 60.7472 83.7870 75.4914 50.0110 37.0574 -59.8623 -31.0001
6.70847815 -66.6618 129.4864 -53.4712 -75.6636 -21.8458 59.9208 73.1574 -179.8644 47.8437 27.1673 84.9745 -22.9197
6.73680948 -66.8296 130.3222 -53.8214 -77.8836 -21.9407 75.2626 -61.6444 179.2589 47.5406 31.7838 83.9334 -21.0772
6.80270180 -133.6239 163.7817 60.4825 -73.0397 -13.2558 66.8533 -179.2223 -70.8432 47.3026 31.7823 84.6159 -22.0668
6.85941532 -76.4265 160.2400 -164.9287 -58.8339 130.2747 -66.2766 70.4958 64.7825 50.7663 19.0352 94.9301 -41.4753
6.88587333 -134.1318 154.1247 51.6415 -79.9476 -21.9817 -168.1268 -90.3237 -71.2491 57.4131 36.3068 -55.0924 -80.9662
6.96236713 -134.7615 154.5937 52.8722 -63.2892 137.3400 -166.3207 -84.5786 -74.8070 52.0522 18.8752 72.6732 -104.5288
7.01204285 -133.8967 142.2393 -52.2097 -65.4940 149.4690 46.0191 65.3134 -179.2922 46.5044 31.6105 69.3695 69.8949
7.07969000 -132.1330 140.2021 -53.7278 -66.5336 142.8299 60.8031 81.6969 70.9987 46.3426 30.4631 71.3051 61.7349
7.10135166 -132.6061 136.8300 -54.7223 -66.7723 140.3340 -61.3194 -62.9224 96.8879 50.8862 19.5936 94.3463 -40.3993
7.20170706 -76.0845 158.4488 -164.9542 -66.1765 138.8360 59.9782 83.8517 -179.2602 45.8529 30.0574 71.3173 65.7212
7.22873759 -66.8480 128.1029 -54.2628 -77.5587 -21.6959 66.1282 179.9489 -179.5127 48.3485 28.8819 86.0855 -24.8926
7.25533655 -148.9666 160.5317 -167.0009 -70.2618 145.4819 -61.2700 -63.7388 96.8440 61.3367 -32.9663 -168.9386 -108.1902
7.28363722 -149.9744 161.1486 -165.2759 -66.1022 137.8612 61.1775 85.3120 -179.1298 45.9081 29.9622 71.4265 65.4990
7.33234729 -132.7927 129.4399 -58.2026 -89.7780 -49.1354 -162.2715 -76.7337 179.4368 -134.5918 147.5612 -68.5660 141.1910
7.38887779 -135.0923 152.3220 52.2053 -70.8532 160.0894 62.1101 73.3484 66.7665 51.0642 27.5271 75.0784 58.9017
7.43466649 -135.1091 143.9856 50.2850 -82.4174 -18.9848 -61.1065 -57.6166 -65.7263 49.3278 26.3580 88.5721 -29.4192
7.47494236 -137.8881 157.2741 53.6836 -69.6523 -45.0763 -171.3347 -77.9209 -68.3173 42.1922 40.0874 70.1077 3.0347
7.50187032 -131.9650 130.7665 -57.4498 -84.2782 -23.3501 -63.8729 -175.2152 -69.2046 50.0943 25.2287 89.5321 -31.3508
7.56450320 -76.0735 158.4063 -164.9032 -66.5356 138.7466 60.4196 83.2897 70.9508 45.4680 31.1149 70.5182 63.8438
7.72786747 -133.8534 158.4052 55.6918 -59.2735 122.8228 -174.8328 76.1996 -93.7829 51.4354 21.7040 93.8549 -38.3276
7.82314358 -133.9586 142.1512 -52.4246 -64.0554 147.4474 46.5014 66.6379 -179.2005 48.2359 22.6662 68.1163 -107.5896
7.96060262 -76.4442 160.1854 -163.4090 -59.5171 130.8084 -65.6939 72.0279 66.4584 50.8493 19.0155 95.0091 -41.6023
8.25887675 -76.0649 158.2787 -163.5514 -66.2324 138.4960 60.9830 84.7858 -179.1795 45.9375 30.0023 71.4740 65.2568
8.40596585 49.6189 37.0970 -162.4224 -142.9377 159.7307 64.4641 -178.9546 177.8341 -144.6574 160.8322 63.1300 93.6621
8.46274701 -76.8699 159.9012 -164.0229 -66.9895 145.8490 50.9858 72.8177 -115.3824 45.9335 31.0253 69.6566 67.9342
8.76515087 -150.0447 161.1791 -165.4633 -64.7208 136.0331 61.2656 88.1173 72.2295 48.0170 21.0955 68.5374 -113.3213
10.03514836 -135.7693 152.0170 54.4737 39.1594 51.8345 60.3533 177.3846 179.1154 -132.3804 149.7107 -62.8953 -86.1392
13.00958776 -137.5379 49.5987 -176.8240 -102.7380 -12.1010 78.0276 -57.7383 -68.4605 51.0175 40.9817 -54.5199 -30.3662
