# Supplementary material for: Exploiting Sequence-Dependent Rotamer Information in Global Optimization of Proteins
Source: J Phys Chem B. 2022 Oct 18;126(42):8381–90. doi: 10.1021/acs.jpcb.2c04647 (PMC9623586; doi:10.1021/acs.jpcb.2c04647)
Supplement: Supplementary file 2 — jp2c04647_si_002.zip [file jp2c04647_si_002.zip › TripeptideConformations/HIP_ARG_TYR_new.csv]

0.00000000 -145.4705 164.2061 61.9280 84.4581 -70.2025 168.1222 61.9621 159.6982 -72.5482 161.4366 1.1697 -72.1143 156.8518 64.6158 -91.6909
0.07767780 -145.6370 163.1030 63.2447 86.9901 -77.8235 175.2712 68.2607 159.7727 -69.7159 174.6335 -178.8288 -125.6584 167.1800 -63.6995 91.8661
0.10797960 -145.4918 164.4514 62.0652 84.6962 -68.2400 164.1108 61.0278 161.0558 -72.5098 172.4477 179.7030 -77.1618 150.7329 -175.1741 -103.2156
0.16778390 -144.5693 155.3280 -167.4025 -93.1492 -68.7374 166.6814 62.0086 160.0884 -72.3370 161.7722 1.3152 -70.4949 156.9837 64.5834 -91.8330
0.24056770 -144.5895 155.0970 -167.2648 -93.0324 -67.4144 162.8227 61.3619 162.0637 -72.4419 172.4285 -0.1737 -75.2131 150.9633 -175.2534 75.5927
0.33050170 -75.7889 162.3065 63.5888 80.9722 -68.5964 168.2399 61.9279 159.7343 -72.5639 161.4128 1.1607 -72.1479 156.8510 64.6342 -91.6783
0.37148490 -145.5739 163.3152 62.9842 86.4371 -76.7310 174.6885 67.8780 159.6944 -69.8818 174.5699 -178.9416 -123.6212 166.8837 -61.8998 -85.6386
0.42637840 -75.8032 162.3336 63.6052 81.0000 -68.3199 167.6277 61.5840 159.8832 -72.7857 164.1142 0.6250 -72.9922 157.2033 63.1391 -92.4339
0.63170250 -145.5034 164.0870 62.2625 85.0477 -69.6310 165.4167 61.8024 160.3695 -72.0081 173.2232 179.9165 -85.5642 156.7111 -59.0863 -75.2962
0.75580850 -67.3938 146.5503 -178.3376 79.7501 -138.6114 150.9011 -64.1747 -64.7470 -177.7987 -91.4720 1.9158 -101.4889 156.3457 -62.2119 94.3708
0.81997860 -145.3076 168.1169 63.4467 87.9120 -74.9292 161.5214 -64.5939 -177.7177 179.9094 179.8382 -0.0225 -130.5327 155.5880 -66.8095 -90.9387
0.88468590 -145.6319 165.1338 64.1514 88.4779 -78.2979 167.9030 61.6197 69.9237 54.7087 83.7457 -179.5900 -126.8953 167.0347 -64.9909 -88.1675
0.95501600 -145.4846 164.1951 61.9362 84.4586 -69.7820 168.2298 65.0028 165.9388 177.4612 84.4033 176.4576 -70.4268 152.9764 -174.8500 75.0432
1.04770970 -144.3863 157.6420 -169.8018 74.3170 -67.2557 165.6686 61.5429 160.0483 -72.3018 164.7454 0.8284 -71.2073 157.2332 63.0098 -92.6832
1.10182830 -144.5834 155.5544 -167.6106 -93.3866 -67.9402 166.9781 64.6331 166.0974 178.1725 84.2022 -3.8687 -68.8416 153.2605 -174.8022 -104.1417
1.13683170 -145.1871 168.6759 62.6664 86.6988 -74.4402 161.3076 -64.6319 -177.7244 179.9087 179.8420 -0.0227 -130.3581 155.5180 -67.1925 88.9643
1.16242360 -145.5750 165.1861 63.1771 87.0371 -76.6080 167.9236 61.1409 69.5810 54.8350 83.5215 0.1888 -125.8637 166.9935 -62.1173 94.4975
1.19499350 -145.2943 168.1605 63.4961 88.0324 -75.2348 161.6013 -64.6632 -177.1454 178.7373 87.0999 -0.4387 -130.4428 155.5821 -66.7511 -91.0424
1.22629460 -142.6852 149.8763 -179.1486 78.6834 -139.7906 149.2704 -65.9365 -64.3623 -177.0161 -89.8682 1.8358 -98.3496 156.3813 -62.6871 94.5339
1.25774360 -142.7353 149.6105 -179.3702 79.1873 -139.9401 149.0645 -65.9816 -64.3395 -176.9599 -89.7687 1.8310 -97.2838 156.3750 -63.0073 95.6429
1.27860670 -145.3262 168.1507 63.4534 87.9170 -74.8099 161.2474 -64.8175 -179.5299 67.7940 -172.9706 -0.0325 -130.3579 155.6619 -66.8170 89.9171
1.32769330 -145.4881 169.0538 63.9188 88.5506 -70.3978 150.1188 -173.0553 174.2988 179.0137 179.1224 -0.0125 -123.1100 155.7112 -68.0696 -91.3522
1.35429160 -145.5040 164.5800 62.0546 84.8984 -67.7705 159.3320 47.8878 60.6876 57.9258 81.6342 179.8689 -73.2926 149.3565 -174.6669 -102.9112
1.40239490 -67.2695 147.2774 -172.4361 80.7401 -147.8533 164.1472 65.5981 -157.5060 70.5793 -177.9701 -0.0215 -126.0116 156.5843 -59.1152 94.4872
1.45690150 -69.4695 146.0374 -178.0775 79.6802 -143.7165 168.1400 63.6326 159.1778 -69.8913 175.8011 0.8327 -107.0577 164.9842 -58.9543 -80.3891
1.48282990 -145.5466 166.5392 62.7705 86.5699 -72.6502 164.8306 68.1420 179.8159 -64.9738 -82.9030 0.3734 -132.0435 155.9471 -66.1006 90.6561
1.51157200 -145.1738 168.7147 62.7080 86.8118 -74.7354 161.3902 -64.7078 -177.1571 178.7301 87.0903 -0.4360 -130.2737 155.5122 -67.1359 88.8663
1.53538040 -145.4947 164.0600 62.0054 84.5842 -70.1064 168.4059 65.2012 165.8467 177.5205 84.0454 -3.4793 -73.3457 158.0899 -58.7441 -74.2714
1.56752500 -145.4547 164.1346 61.8826 84.3825 -72.2178 169.1988 60.1219 70.7016 170.7250 -176.4257 -0.3041 -68.5636 158.2222 60.8710 -95.5003
1.61543000 -66.3871 144.1827 -174.2899 -111.7447 -151.0575 168.4049 66.4535 -161.5083 70.9880 -178.1928 0.4254 -126.4334 156.8765 -58.3434 -80.2923
1.66732780 -144.5256 149.3707 -177.9469 78.9226 -143.3020 167.0623 64.3041 158.3528 -69.7059 175.9282 0.9613 -108.3155 165.6669 -59.4025 95.9335
1.68821630 -145.5047 164.5089 62.0215 84.8358 -68.2246 160.0187 47.6777 60.3935 57.5841 80.4745 0.1890 -75.7689 158.6983 61.2686 84.9260
1.72008330 -145.3629 164.4889 63.1767 86.9753 -71.1908 158.6529 -64.8512 -177.7813 179.9040 179.8334 -0.0229 -147.2217 153.0334 -174.7023 -105.8681
1.75618230 -145.3494 158.6556 -159.9754 -92.5736 -78.9951 148.6891 -64.6587 -177.7451 179.8728 -179.9681 -0.0367 -143.7187 156.3438 -64.2777 -77.5070
1.77732300 -145.4438 164.4196 63.2465 87.1679 -69.8486 155.8323 -65.0131 -177.8056 179.9154 179.8399 -0.0196 -149.1578 163.8049 61.7673 -90.0921
1.80300150 -144.2667 149.5327 -178.3027 -105.5912 -145.6974 168.1317 63.2329 160.1720 -70.0404 175.8198 0.7114 -104.3391 163.6671 -60.8890 96.2739
1.82696310 -144.7203 148.3362 178.0051 -107.2947 -87.5376 86.0035 -176.1150 60.3604 -85.0596 157.3968 -1.7119 -73.5627 155.9883 -63.4439 -79.8175
1.85022250 -145.4798 169.2326 63.9059 88.5100 -70.6537 150.2733 -172.0035 172.2980 66.4776 -174.1950 -0.0291 -123.6678 155.0862 -68.3059 -91.3009
1.87593680 -145.4502 169.2656 63.9322 88.6018 -70.6516 149.8963 -171.9764 175.7966 -68.3669 174.4701 0.0331 -123.2354 155.1789 -68.3672 -91.3451
1.90013630 -75.7465 162.2009 63.5302 80.8770 -70.5358 169.3124 60.0578 70.6808 170.7623 -176.4810 -0.2869 -68.5442 158.2026 60.9553 -95.3820
1.93613440 -77.7720 166.8426 64.4393 83.4347 -73.5003 161.6791 -64.2424 -174.8527 -66.7886 173.8382 0.0306 -131.1083 155.5156 -67.3766 -91.7423
1.95839860 -145.4811 164.4752 62.1078 84.7390 -68.2121 162.0618 67.2669 -179.7461 -179.9791 179.9459 -179.9387 -70.7633 149.8927 -174.8805 -103.1298
1.99029730 -143.8064 157.3603 61.0752 -87.9338 -72.3295 161.7706 61.5427 160.5995 -72.1027 173.3940 -0.1015 -75.7678 150.7559 -175.2158 -103.2617
2.01072210 -145.5350 167.2417 62.6947 86.5084 -74.7873 165.8925 52.9478 59.9926 59.5746 -178.2239 2.8137 -134.5669 161.5387 -66.5747 91.8236
2.03380570 -145.3525 164.5151 63.1713 86.9815 -71.1988 158.6449 -64.6478 -177.9162 -178.8135 -86.3124 0.5752 -147.1894 153.0697 -174.6132 73.2259
2.05788690 -145.4018 167.5430 62.2289 85.7242 -72.1928 163.1570 67.4315 178.6046 64.8231 84.3309 179.6166 -131.6831 155.8382 -66.7082 -90.9270
2.08367480 -145.5290 164.0508 62.4115 85.4457 -68.6872 160.8639 67.2549 -179.2155 -179.8422 -179.9505 -0.0025 -146.5094 153.0038 -174.7503 73.5018
2.11565070 -72.8819 154.7258 -159.0854 -90.2688 -77.8128 150.1322 -64.6305 -177.7412 179.8812 -179.9383 -0.0359 -143.1919 156.3978 -63.7241 -75.4592
2.13773800 -145.4451 164.4186 63.3203 87.3188 -70.1975 155.9269 -65.0908 -177.2152 178.7282 87.1271 -0.4359 -149.2109 163.7740 61.6861 -90.1067
2.16389680 -145.3876 164.4622 63.2391 87.0647 -71.5034 158.8225 -64.4358 -174.9302 -66.8000 173.9393 0.0245 -147.2076 153.0403 -174.7045 -105.8639
2.18693350 -145.3122 169.8334 62.9612 87.1575 -70.1812 150.0060 -171.9681 175.7770 -68.3696 174.4696 179.9706 -123.5298 155.0721 -69.5798 -93.6442
2.22616730 -135.8543 156.5890 -57.9574 -73.8235 -72.5070 166.6436 62.4896 159.6858 -72.3313 161.7025 1.2719 -71.3238 156.9138 64.5601 -91.8163
2.25406580 -145.8565 166.1398 62.6256 85.1810 -68.0142 155.3524 85.7795 -60.7134 173.0588 -84.8198 1.0713 -125.4930 155.8653 -67.9677 89.6921
2.29304520 -144.0023 169.3909 64.5393 88.8684 -80.3542 163.9573 -55.5998 -62.2179 79.0880 78.0681 -0.4660 -131.2095 155.6452 -65.6382 89.2520
2.31380490 -145.3915 167.5780 62.2265 85.7411 -72.2078 163.1364 67.3317 178.5923 67.0141 -108.7284 0.7259 -131.6395 155.9547 -66.6954 90.0922
2.33634850 -144.5401 154.0731 -166.5778 -91.7144 -68.6776 160.6015 66.9605 -179.8754 -179.5078 -178.8793 0.1739 -70.3252 149.9830 -174.9120 -103.2499
2.37080370 -145.4338 164.5146 62.1235 84.8711 -68.6448 162.4963 66.5832 177.1801 66.8806 -174.5398 179.9522 -70.5756 150.0539 -174.8827 -103.1655
2.40449740 -145.4207 163.9483 61.8295 84.1993 -73.3859 172.7454 70.7694 -174.9856 -66.0901 168.6428 -179.9757 -62.1883 157.9986 62.3743 -91.7100
2.43497200 -75.7780 162.1272 64.0581 81.8279 -67.1517 161.3244 67.2453 -179.2016 -179.8373 -179.9554 0.0001 -146.3705 152.9861 -174.7612 -105.4365
2.46022800 -76.0168 162.4094 64.9021 83.3272 -70.0357 159.5078 -64.9647 -177.1857 178.7048 87.1355 -0.4125 -147.0534 152.9923 -174.7341 73.2556
2.48553970 -145.5129 164.0093 62.2925 85.1896 -69.3015 163.1426 67.6960 -179.5110 -64.7803 -82.9553 -179.6860 -145.2208 152.7305 -174.8377 73.8175
2.50934880 -145.4801 164.1102 62.4436 85.6219 -68.9886 160.8600 66.4012 177.9362 67.0187 -174.6857 -0.1090 -146.5707 153.0328 -174.6536 73.5325
2.53280260 -145.4518 164.4737 62.0842 84.7145 -68.3139 162.4293 67.0610 178.0177 64.7208 84.3316 179.6095 -70.5162 149.9865 -174.9286 75.8262
2.56356210 -143.8024 156.9576 60.8782 -88.2079 -73.4223 162.4633 61.8523 159.9143 -71.9175 173.5775 -0.0000 -80.5086 155.8437 -58.8404 104.6937
2.58697520 -144.5704 154.4652 -166.8306 -92.1901 -67.5066 159.6403 66.2398 -179.2080 -65.7313 -86.0414 -0.2244 -71.0839 149.6578 -174.9751 75.8227
2.61888090 -145.5796 164.0275 62.4399 85.5838 -67.3364 157.9796 67.6332 -176.8460 -67.1583 173.3903 -179.9661 -148.8764 164.3123 61.2821 -90.3531
2.64357330 -75.9844 162.3718 64.8449 83.2186 -69.8153 159.5541 -64.8753 -175.7438 -64.3975 -83.8575 0.6653 -147.0401 152.9938 -174.7416 -105.7417
2.67962640 -75.9709 162.4236 64.8289 83.1856 -69.6564 159.3448 -65.3123 -179.9953 64.7551 83.3384 -0.6960 -147.0156 153.0414 -174.7182 -105.7692
2.71084530 -145.3145 165.0082 62.7668 86.0804 -70.7230 160.1682 -65.4889 -179.9152 66.7355 -109.1057 0.6206 -70.9499 149.8121 -174.8284 -103.1059
2.73282360 -76.3991 163.7006 64.6982 82.9388 -63.9615 148.8964 -170.4536 175.4278 179.7287 179.8608 -0.0297 -69.8542 149.3482 -174.7455 -102.9756
2.76416410 -145.5711 163.9904 62.4769 85.6645 -67.2802 157.6103 66.6430 178.8283 64.8956 84.3223 179.5983 -149.3246 163.8564 61.3857 -90.2946
2.78660840 -145.5323 163.7640 62.2976 85.2264 -70.8610 164.1319 55.9943 63.8598 58.3915 -167.0145 -177.1878 -148.5827 155.6747 -173.9519 -106.3924
2.80888700 -145.5357 163.7650 62.3060 85.2266 -70.8898 164.1526 56.0311 63.9116 58.3996 -167.0862 2.8961 -148.5821 155.6313 -174.0449 72.6181
2.83095870 -145.5008 164.0790 62.3470 85.3725 -68.6827 161.2639 67.5773 -177.5669 -67.1460 107.4845 -0.9629 -146.3008 153.0863 -174.6444 -105.4493
2.85933090 -75.8322 162.1727 64.0786 81.9823 -67.4198 161.3158 66.3748 177.9109 66.9980 -174.6581 -0.1161 -146.4358 153.0165 -174.6634 -105.4078
2.88687090 -145.4842 164.3286 62.1635 84.9053 -68.7243 162.4326 67.3587 179.3130 -178.8568 -87.7226 0.3835 -73.3804 154.9756 -58.1650 -73.9006
2.92310430 -144.5332 156.8885 -165.1817 -91.9217 -67.8605 154.7186 -58.6558 -60.1530 -175.6730 178.7657 -0.0023 -147.8137 163.7873 62.0367 90.3401
2.94369550 -145.4492 164.4057 62.1824 84.9572 -68.9607 162.6548 66.7032 177.2126 66.8929 -174.5535 -0.1050 -73.0600 155.0660 -58.1714 105.5468
2.96649070 -145.4895 167.5416 62.9782 86.9841 -67.8399 153.7063 -99.4200 -67.0215 -55.2275 -81.3158 -1.0073 -123.2220 161.6382 -66.7406 -93.2456
2.99174340 -75.9591 162.3498 64.9098 83.3396 -68.4015 156.6185 -64.7190 -175.6426 -66.3430 108.6550 -0.5789 -149.0729 163.8932 61.6848 -90.1593
3.01610460 -76.1731 162.9518 64.4613 82.4716 -69.2873 160.6759 -64.6432 -175.6817 -66.4696 108.2694 -0.6827 -71.0337 149.8877 -174.7856 -103.1367
3.04030810 -76.0804 162.7725 65.2641 84.0852 -64.6346 147.3465 -171.8458 176.5252 -68.2254 174.3850 0.0364 -147.1318 153.7822 -174.6312 72.2023
3.06145760 -72.5667 152.1652 -167.3729 79.8143 -85.4235 136.9718 -172.4642 174.4729 66.9478 -174.3839 0.0092 -136.3394 156.8455 -61.8997 -80.1470
3.08392000 -145.5405 164.0691 61.8575 84.1717 -66.2910 160.3373 78.7921 -57.9399 -59.0834 179.0596 -1.3182 -71.4218 148.8606 -174.9229 76.1358
3.10575600 -145.6138 164.7485 63.6692 87.9171 -66.5141 147.4646 -171.6876 176.9634 -67.6014 110.0613 -0.7025 -145.3286 164.1817 63.7985 -89.4508
3.13488760 -144.4221 154.4588 -167.1942 76.1496 -90.3302 143.4956 -64.3287 -179.2892 67.8725 -173.3086 0.0024 -139.0481 156.5055 -61.6577 -79.5711
3.15648120 -76.4108 163.7029 64.7025 82.9828 -63.9863 148.7988 -170.3348 176.8688 -68.2181 174.3213 0.0380 -69.6412 149.4726 -174.7815 -103.0182
3.17810960 -75.9253 162.5008 63.7496 81.2922 -67.6219 163.7921 66.2680 176.5106 66.7501 -174.5576 -0.1252 -74.1209 161.4602 61.5695 85.8934
3.20068880 -145.7458 164.3044 62.8278 85.1643 -65.6834 148.5536 65.7400 89.6475 -170.0849 87.6579 178.1947 -77.5283 144.6815 -175.3972 77.5314
3.23292890 -75.4963 161.6878 63.8321 81.4997 -68.4614 163.6244 56.0761 62.5127 57.2280 -167.4621 2.1568 -149.6016 164.8310 60.8720 -90.5562
3.25714290 -145.4470 164.4081 62.0480 84.6672 -68.7914 163.3915 66.6229 177.2465 66.6800 -108.6118 -179.4984 -74.1858 161.4276 61.6008 -94.4219
3.29490520 -144.3661 155.3521 -166.4403 77.2677 -91.8039 142.7663 -64.5948 -179.5556 67.0321 -109.0698 0.6922 -139.3017 156.4202 -61.5889 98.1697
3.31792100 -143.7919 147.7632 -178.0941 80.0986 -133.4271 154.0043 -62.8480 -64.8728 -176.8666 -178.7218 -0.1431 -111.7896 156.1249 -62.0085 95.9798
3.33857390 -72.0369 152.1525 -171.5247 -108.9581 -139.7409 164.2768 64.8290 -179.9637 -64.8694 -82.8182 0.3285 -128.0811 156.5220 -60.8176 91.9135
3.37150960 -76.4046 163.7343 64.7241 83.0071 -63.9083 148.5441 -170.2108 177.6269 -65.3997 -83.7892 0.5057 -69.7092 149.4718 -174.7706 -103.0055
3.39872660 -144.5258 154.2506 -166.4922 -91.3808 -68.0669 160.9437 66.0361 177.3092 64.2761 85.1528 -0.0942 -71.8087 155.0782 -58.0473 105.7368
3.43898020 -71.8107 151.6171 -171.1179 -113.2745 -139.4173 164.3175 63.5558 -179.2479 179.9340 -86.0319 0.7206 -128.0781 157.2481 -55.0099 -82.0484
3.46296450 -144.1260 150.8149 -175.6675 76.4511 -145.1057 161.1491 63.7611 -179.9041 179.9073 179.7529 0.0624 -70.6628 150.2273 -174.9646 75.8035
3.49381590 -62.9217 129.3110 -58.7165 117.1634 -156.1383 162.7421 62.7197 -167.7073 -178.1798 -82.7899 2.0887 -70.7674 150.0722 -174.9286 -103.2728
3.51389590 -62.7707 129.0382 -58.5197 -71.2536 -156.0611 162.7453 62.7807 -167.7012 -178.1776 -82.7891 2.1145 -70.7747 150.0797 -174.9285 -103.2717
3.54670050 -73.4213 151.7601 -57.9988 116.4094 -146.6638 169.9257 62.0599 165.5797 177.8194 83.7138 -3.2186 -72.6416 162.5351 61.1091 -94.2473
3.57760700 -72.9512 151.4636 -57.5327 -71.0846 -146.7275 169.9065 62.0744 165.5798 177.8242 83.7535 -3.2433 -72.6175 162.5405 61.0500 -94.3363
3.60250920 -76.0940 162.9008 65.1863 83.9210 -64.5134 147.9277 -173.2953 60.5418 61.6778 -176.6433 -0.1875 -144.6528 164.5413 63.1755 90.5425
3.63067220 -145.4810 166.4239 62.2494 85.7067 -73.7924 167.3574 62.6959 74.2673 171.4090 -87.3498 0.8065 -131.4594 157.3148 -65.0085 90.5733
3.65497740 -144.4474 150.3769 177.8733 -106.9007 -87.6314 76.5642 -64.8087 -177.7983 -179.0100 -86.2502 0.5988 -67.9640 154.0027 -63.8083 103.4493
3.67926480 -144.2191 158.6440 -168.5971 74.1120 -67.6861 154.0654 -64.7186 -177.8897 -178.9692 -86.2686 0.5955 -145.2648 152.5883 -174.8079 -104.5291
3.70610520 -144.3382 156.9608 -169.6237 74.4715 -69.2902 166.7331 68.0192 -179.5999 -64.4077 -85.9961 0.4494 -67.1632 160.0021 63.2721 -92.5880
3.73291260 -143.8481 157.4510 61.2369 -87.7853 -72.9257 157.8122 49.3055 61.2730 57.0919 81.8170 -179.9824 -76.2473 155.0900 -57.3922 -73.8204
3.75464980 -65.8494 144.3175 55.9352 79.4166 -152.1971 163.6934 66.1592 -161.1910 71.5843 -177.6948 0.6437 -74.9687 161.4069 61.8251 85.9092
3.77569330 -144.0496 157.7978 55.1146 -98.9709 -79.7310 166.6859 67.6425 177.6811 66.9978 -174.6079 179.9563 -130.9085 156.4641 -63.1699 97.2949
3.79751230 -145.4621 164.6168 62.1091 84.8385 -68.2318 160.0486 68.0836 95.1921 69.9890 -147.4151 -177.3806 -68.3647 149.3553 -56.6695 -73.3648
3.83850630 -145.7553 164.1488 62.7870 85.1603 -65.9935 149.3182 65.6586 89.2649 -170.0744 87.1271 -1.5899 -87.8114 160.1798 61.8515 86.7274
3.86003010 -144.0355 147.7659 -179.3146 79.6571 -134.2809 149.8227 -64.0697 -64.0290 -62.4341 -82.4044 0.6127 -103.8459 156.1192 -62.6152 95.4184
3.88675880 -143.9718 151.8708 -175.4293 -109.1540 -144.4752 161.5265 63.3548 177.5761 67.0545 -174.3491 -0.1010 -70.5115 150.3556 -174.9402 -103.2486
3.92274660 -135.9593 156.6496 -58.1756 -70.1456 -123.4121 149.6332 -61.2236 -63.5365 -177.3765 86.2379 -0.6971 -139.6286 156.9516 -57.2380 97.8871
3.95185080 -143.8943 150.8304 -175.6639 76.5885 -145.6608 161.6036 63.5012 178.6845 64.5281 83.2118 -0.3430 -70.4968 150.3928 -174.9179 75.7594
3.97377690 -144.0182 151.1519 -176.6329 -109.0868 -144.3910 158.6065 63.3411 -178.7183 178.9877 87.3903 -0.3859 -145.7222 152.9872 -174.4343 74.1916
3.99525490 -144.1505 156.8078 62.5086 -86.6312 -77.0974 150.6691 -64.7889 -177.2099 178.7926 87.0897 -0.4486 -148.2876 163.7063 62.4981 90.5745
4.02002130 -145.0787 167.8431 69.1749 -86.1498 -129.1285 170.8986 59.0630 71.7887 171.0606 -175.9620 179.8370 -70.0761 153.3304 -57.1715 -73.4722
4.05194690 -134.7416 158.5896 -59.0817 109.4515 -135.1905 152.4411 63.7233 -178.2449 -64.5943 -83.2705 0.4753 -140.3823 157.1915 -55.9036 97.5302
4.07817480 -145.4854 164.4035 62.0515 84.7262 -69.4640 163.0908 55.7712 69.0332 173.1986 -88.5629 -179.4473 -73.2463 147.6671 -175.0255 -102.4554
4.12350930 -144.4243 157.4409 63.3220 -85.8049 -73.1951 143.3480 -172.4210 175.4633 -179.4386 -86.8091 0.2497 -144.0453 164.0538 64.4200 91.0335
4.15045760 -145.5966 164.1175 61.6487 83.5905 -64.2281 158.7211 80.8248 -61.8920 -176.3823 86.2221 -0.6358 -71.9445 148.6463 -174.9335 -102.7605
4.18581640 -75.4352 162.1699 64.2404 81.2313 -64.0217 149.7247 65.4104 89.1667 -169.9343 87.1601 -1.5447 -87.8671 160.1593 61.8572 -93.6222
4.21533100 -67.2318 145.0894 52.6643 34.0116 -75.3705 164.5680 -64.3706 -175.6186 -64.3120 -83.8238 0.6561 -124.5566 157.1022 -54.5268 104.5501
4.23879640 -144.1154 156.7923 62.3088 -86.7881 -76.2165 150.7314 -65.2331 179.9366 64.6781 83.4341 -0.6659 -148.1195 163.7649 62.6089 90.6115
4.26063470 -144.0561 156.9236 62.5465 -86.6362 -78.0711 151.3314 -58.3922 -60.3972 -175.7728 178.5736 0.0004 -148.6441 163.7250 62.1482 -89.9334
4.29120860 -145.7284 163.1986 62.0502 84.6548 -64.4533 156.7756 81.7873 -63.1801 -176.0625 173.7933 179.5306 -149.0523 163.8977 61.5273 -90.3084
4.31593010 -144.1854 149.9630 -177.0954 75.0256 -144.5770 158.9047 64.0331 -177.2928 -67.2549 173.4375 0.1196 -146.4356 164.3036 62.6094 90.8871
4.34007900 -145.5871 163.7711 62.2121 85.2655 -69.4082 161.9304 54.2745 64.1101 170.5751 177.8413 179.7537 -149.5341 164.0854 60.8245 -90.5898
4.36975890 -136.0192 158.8232 -57.5393 -70.8621 -134.9288 152.3816 63.7404 -177.6572 -67.0941 107.7523 -0.8569 -140.3369 157.2381 -55.9417 97.5430
4.39080160 -145.4502 163.5328 62.1869 83.0909 -78.9493 -177.6033 85.5247 -57.5633 88.8155 -166.3672 -179.0923 -56.8572 156.7333 -173.4889 -105.6509
4.41143300 -68.4095 148.5945 54.4869 33.9341 -71.9125 168.3340 60.8662 71.5561 170.6177 -176.6479 -0.2798 -69.3103 158.4395 61.0180 -95.3887
4.41937470 -145.6024 163.5143 62.4666 84.5903 -71.8597 165.4700 63.2172 89.9769 -85.7983 174.6328 -0.0938 -137.3720 153.2686 -174.6920 74.1624
4.44193330 -143.9552 151.3309 -176.5083 -109.1205 -144.4179 158.8506 63.0278 178.8703 67.2732 -108.2897 0.6715 -145.6788 152.8614 -174.5185 -104.9235
4.46775960 -136.1020 155.7472 -58.8042 -76.0654 -129.1329 149.5998 -65.4621 -178.8917 67.0631 -108.9285 0.7428 -138.8336 157.0138 -56.8784 -78.2486
4.49319120 -130.2440 155.5193 -65.9037 -10.8978 -144.0114 162.2632 64.0753 179.9665 179.9570 179.7184 0.0806 -70.8812 150.2459 -174.8901 -103.2895
4.52028240 -145.5027 164.5567 61.6125 83.8682 -68.6157 162.3721 55.9596 98.8814 -78.6430 -82.0584 -175.6286 -63.7843 150.3682 -174.0183 75.5001
4.55361040 -145.8616 159.5159 68.9695 -79.0644 -89.3099 143.0999 -58.4612 -60.2089 -176.3385 86.4468 -0.6695 -152.9446 163.6028 60.2377 89.8944
4.58348790 -142.2655 152.7540 -166.7419 77.5106 -90.8160 143.8176 -79.0761 67.5786 173.9458 -176.8608 0.3254 -138.4204 156.3431 -61.7078 100.3230
4.60908070 -74.0318 153.0289 -58.0038 116.4307 -144.3413 150.4169 -161.4234 -167.4976 -176.2049 -81.4319 4.0437 -68.3362 152.1684 -175.0604 75.0299
4.63102590 -73.5814 152.9003 -57.5209 -70.7806 -144.3185 150.4152 -161.4056 -167.4998 -176.2054 -81.4309 4.0423 -68.3478 152.1782 -175.0590 75.0313
4.65406940 -134.5177 156.0845 -59.4776 106.8666 -73.9551 155.8001 -65.2201 -179.9819 64.6875 83.3421 -0.6691 -145.0754 152.5403 -174.8822 74.4913
4.67677940 -143.7932 157.3708 61.2100 -87.6477 -71.9400 158.7717 67.2488 178.2357 66.8932 -108.6802 0.7269 -70.4820 150.3010 -174.8918 75.7129
4.70319090 -145.6088 163.4756 62.4458 84.6716 -71.2907 164.4416 63.6402 90.8225 -85.7215 172.6109 -0.2196 -138.7943 163.1314 62.3665 -90.0553
4.74838260 -143.7736 157.1009 60.9748 -87.8946 -73.0084 160.0467 66.7937 176.9420 66.8733 -174.5201 -0.1123 -73.9094 161.6353 61.6720 85.8796
4.77368000 -73.8069 152.6745 -57.9976 116.5073 -73.3072 153.6051 -64.9547 -177.0771 178.6844 87.2459 -0.4200 -147.2682 163.7165 62.3708 90.6828
4.80640240 -135.7121 154.8064 65.0013 -87.5363 -83.3993 150.6544 -82.8639 56.6320 59.3677 -160.9350 -2.2002 -149.7686 163.7079 61.5487 90.2722
4.83311240 -73.3392 151.7715 -58.0104 116.4093 -145.3675 163.4462 63.6221 179.6454 179.9741 179.9927 0.0767 -74.2960 161.6492 61.6679 85.8202
4.85535770 -73.8427 152.9123 -58.1194 116.4386 -74.2590 156.1999 -65.2761 179.9685 64.6099 83.4226 -0.6327 -71.2085 149.9954 -174.8506 75.7241
4.87985270 -67.8192 147.0854 54.6233 31.4646 -70.8740 153.3796 -64.7685 -177.9626 -178.8333 -86.3358 0.5580 -147.6669 163.7630 62.7310 91.2761
4.90222090 -134.5916 156.3217 -59.4261 106.9026 -70.7509 159.5983 68.1427 -176.9314 -67.1390 173.4736 -179.9436 -143.7869 153.2234 -174.7427 74.3459
4.95010850 -72.4628 153.5796 -165.6622 -90.1155 -62.7477 149.5855 -92.4053 -101.0561 53.1975 83.3720 177.4883 -143.9579 162.8273 60.4957 89.0617
4.97147340 -135.4212 156.3392 -58.1887 -74.3131 -115.8268 158.9551 -54.7996 -51.3548 -53.9595 127.9255 -2.3815 -71.4302 150.0165 -174.8825 75.7160
4.99709840 -67.8164 147.0181 54.5895 31.5199 -71.1099 153.5039 -64.4919 -174.9250 -66.7479 173.9520 0.0485 -147.6245 163.7916 62.7520 -88.9875
5.01761960 -67.8135 147.0722 54.6190 31.4727 -70.8045 153.2594 -65.1152 -179.5964 67.7817 -173.0072 -0.0110 -147.5079 163.8689 62.7834 -88.9963
5.05718880 -146.4248 151.1215 52.9073 37.2895 -137.4606 154.8726 63.2074 178.6993 67.1524 -108.5258 0.6923 -138.2179 157.2967 -55.2494 -76.5776
5.08118020 -134.5838 156.3932 -59.4742 106.8980 -72.2296 161.4387 68.1905 92.9726 68.4174 -151.4393 2.8831 -67.6865 156.9566 67.8187 -90.5444
5.11375610 -73.8674 152.8689 -57.9866 116.5723 -74.2520 156.1955 -64.3730 -175.4411 -66.3569 107.9250 -0.7091 -71.2996 150.0857 -174.8152 75.7186
5.13540910 -67.9423 147.1139 54.2262 32.8922 -72.7370 156.9712 -65.3199 179.9090 64.6232 83.4616 -0.6512 -71.1909 150.0332 -174.8651 75.7471
5.15697290 -67.7993 147.0895 54.6235 31.4852 -70.7663 153.4257 -65.4206 179.9306 64.6785 83.4311 -0.6684 -147.6246 163.8145 62.7417 91.2674
5.18646520 -71.9184 151.9151 -172.0359 -107.0010 -138.5485 162.3918 59.7267 92.6866 -81.8122 175.8133 1.0586 -123.6519 156.2784 -61.2898 92.0443
5.21521890 -146.3855 149.7470 52.1728 39.8531 -67.3736 144.6034 -171.9592 175.6916 179.9035 -179.4902 0.0455 -144.1190 153.5022 -174.3876 -104.7033
5.24359510 -73.6671 152.9204 -57.4770 -70.7990 -142.2872 144.5272 -172.4758 174.4864 62.3315 81.6824 -1.6117 -72.9844 148.2998 -174.9932 76.2293
5.27346760 -144.0827 156.4892 53.5363 -106.3382 -86.5727 -15.2550 68.5418 -177.9596 -64.5944 -83.7826 -179.7618 -67.6586 148.5877 -175.5471 -103.0644
5.30160600 -68.2680 148.3310 54.6843 32.8166 -68.4022 159.0302 67.4362 -178.4037 179.1672 87.3967 -0.3758 -145.1940 152.8959 -174.5505 -104.5396
5.35758120 -145.1035 154.9110 -177.9078 77.3284 -85.4203 78.8028 -173.1224 76.5100 -70.4644 -73.8508 -2.0325 -71.6991 148.6324 -64.7960 103.8528
5.38952450 -143.9822 156.8787 59.4624 -95.6760 -77.3180 154.8462 80.2106 -65.5589 83.6840 169.5969 4.4304 -73.2143 154.8099 -58.0488 -73.9162
5.43476620 -72.4617 151.6486 -57.6664 -70.9639 -74.6647 154.4497 -58.5772 -58.3445 -60.0418 -81.6290 0.5592 -147.5530 163.7564 61.9559 -89.7652
5.47728080 -143.6807 158.1936 -167.9140 74.2131 -69.2256 152.1626 -82.0546 65.2546 174.9502 -178.1920 0.1509 -146.8318 163.7536 62.7211 90.6962
5.50305790 -67.7630 147.3561 54.7949 30.5677 -66.9252 145.0617 -174.8525 64.2514 179.4718 -178.6515 0.6339 -142.3727 164.4224 64.1488 -88.4013
5.54240030 -76.6970 139.5747 -58.8672 -77.5352 -154.3477 158.2298 71.6722 -64.4838 91.3564 -171.7434 8.8129 -70.5824 149.9093 -174.9270 -103.2114
5.59888460 -146.1246 150.2165 51.8356 42.0532 -69.9631 155.0079 -58.9080 -60.6086 -175.6973 178.5064 0.0049 -147.8664 163.7622 62.2468 -89.3330
5.63746760 -73.6897 153.2536 -57.4499 -70.7126 -69.1924 144.6621 -171.9335 177.3064 -67.5609 110.1552 -0.7179 -142.6377 164.1040 64.3988 91.1960
5.66229820 -135.5873 156.3776 -58.0050 -74.1126 -141.3808 159.4073 66.1716 97.2531 70.9434 -145.9234 2.6377 -67.8796 145.6244 -174.9325 76.8726
5.76409980 -146.2563 150.0386 51.8271 41.8549 -69.2380 154.1114 -64.7133 -175.6230 -66.3372 108.5165 -0.5658 -147.6156 163.8397 62.5028 91.1136
5.78722030 -76.5900 139.6663 -58.8544 -77.5230 -154.1074 157.8971 71.5770 -64.5272 91.3890 -171.7798 8.8535 -144.5991 152.4685 -174.9872 74.5255
5.81205300 -75.6332 162.5795 63.0778 79.2617 -68.2547 167.6119 52.5513 61.6572 -101.2283 159.3707 -7.2632 -74.0009 163.3674 61.4918 -95.3475
5.86288040 -73.2998 152.8688 -57.6416 -70.8946 -71.5275 149.7407 -74.4562 -93.3867 60.6974 -101.1398 174.9886 -146.5869 160.6341 61.4492 89.1900
5.90115190 -77.0805 140.1716 -59.0346 112.3145 -154.3629 158.7890 71.4101 -64.4658 91.3878 -171.5803 8.6659 -74.6860 161.5894 61.8634 -94.5881
5.95781970 -144.6982 160.3335 65.3786 -82.4357 -77.4029 159.5908 63.0047 93.3868 -83.0081 176.8723 0.1357 -126.1430 155.8900 -66.3904 89.9305
5.99243290 -144.3935 156.2132 -170.2038 72.8180 -65.4579 155.8799 57.5818 92.5458 -81.3536 -173.4681 2.4901 -93.9726 161.6737 62.2044 -92.6578
6.04931300 -144.0557 151.9573 -175.8704 -108.1610 -143.5662 158.4851 53.8107 88.8396 -83.3003 -166.7323 1.5320 -82.9215 149.8258 -175.0909 -102.7956
6.09452260 -73.1732 151.6768 -57.2483 -70.7881 -144.3590 148.0247 62.7324 89.3352 -168.8638 86.8417 -1.4466 -82.8392 159.9421 61.9635 -94.0952
6.20374490 -130.6248 155.7456 -66.1999 -10.5677 -74.9736 155.1918 -61.6336 -66.8776 79.6574 -165.6969 179.4159 -147.6112 163.7841 61.2509 -89.8418
6.27022940 -74.1571 153.0987 -57.9615 116.4126 -139.2532 139.3082 -167.5343 -88.8026 -67.5471 153.6920 -2.5085 -69.4683 144.9436 -174.7991 77.1160
6.34050860 -71.4840 148.5993 -58.2054 116.4837 -78.9051 153.3492 -79.7848 65.3716 174.6434 -86.3793 0.8137 -147.3927 163.7138 62.2548 -89.5401
6.39184550 -70.6230 145.6259 -169.1564 79.0479 -82.5363 153.3732 -77.8247 73.2173 63.6852 82.3925 -0.7208 -145.3630 152.5804 -174.7768 74.5273
6.45135260 -77.9980 146.9930 -58.2307 115.3838 -148.4408 162.3541 55.3020 -100.7759 -73.1364 162.2327 -3.9782 -73.7351 161.8774 61.8420 85.8753
6.49717610 -72.6763 150.9200 -57.4937 -71.1322 -144.2442 164.4641 50.3698 66.1092 172.3723 -88.9397 0.5271 -73.2782 148.5258 -175.0411 76.2146
6.54538360 -135.6145 156.5322 -58.0883 -74.0001 -142.2130 144.7694 -170.1671 75.7803 -76.4979 -85.0222 4.9360 -70.8102 149.4657 -174.5039 -102.8126
6.61727190 -143.9194 156.5642 60.5506 -89.3310 -72.1209 156.6019 62.4820 95.4732 -81.8362 172.8722 -0.3724 -143.6013 163.1549 61.2162 -90.2581
6.65983000 -67.4354 144.4316 53.4985 34.1023 -148.5577 162.9049 54.7750 140.8375 52.7751 -110.6140 2.8420 -79.5418 151.8761 -175.3200 75.5552
6.74313570 -135.5554 156.1326 -57.7711 -73.9699 -142.8895 159.2648 54.1783 88.2388 -83.6195 -166.4397 1.4666 -83.2069 149.5517 -175.0925 76.1279
6.77531510 -67.6506 151.3136 59.5720 18.4677 -70.0701 119.1581 -176.2482 80.7920 -66.8937 -74.2090 -2.1575 -148.7222 151.8575 -174.0641 75.8827
6.93624000 -76.8686 164.9449 65.6031 84.5979 -61.3501 136.1823 -157.8201 -76.0503 -163.4936 -84.0771 1.2037 -66.0297 148.0927 -174.5692 -102.7409
6.96083490 -73.3477 151.5798 -57.8840 116.5348 -144.3088 159.4668 53.6986 88.1787 -83.3174 -166.5249 1.5323 -82.8129 149.5106 -175.0786 -102.8410
7.01676730 -72.8777 151.2865 -57.2893 -70.7474 -144.3706 159.3997 53.7472 88.2577 -83.3329 -166.5637 1.5117 -82.8494 149.5139 -175.0965 76.1351
7.10774540 -67.8982 150.4160 57.9586 23.2109 -68.5564 122.2583 -178.8338 -87.6438 -68.9678 106.4196 -5.0208 -147.0886 153.3710 -174.0650 75.0473
7.15618740 -72.0073 148.9882 -56.8854 -71.4519 -145.9495 162.9464 46.3655 67.0434 -86.5061 -87.1146 1.2930 -70.8958 148.9860 -175.0127 76.0302
7.25390100 -132.3839 155.0059 -59.0914 107.2715 -144.3991 160.6034 75.6390 -67.9762 -61.1599 -83.1278 0.5762 -144.7313 163.7390 63.3548 -89.5872
7.28050460 -63.1958 140.8485 52.8527 34.9386 -151.3160 163.3933 66.8329 -161.4303 71.3919 -178.0249 0.6193 -69.8059 138.3044 -173.7731 85.4124
7.42254660 -80.3943 171.5113 80.0315 150.5592 -70.4842 153.0097 -89.6335 62.2868 -83.9669 142.3063 4.7982 -122.1923 155.3022 -67.0894 89.2480
7.52147300 -72.9901 151.4923 -57.3387 -70.7951 -144.2343 160.5532 55.7057 90.5013 -82.4318 -173.5622 1.8887 -96.5931 161.1997 62.4961 -92.3579
7.67868180 -74.1870 153.1140 -57.9568 116.4186 -140.6110 144.0425 -172.2001 -91.1490 -66.0909 178.5900 0.5491 -139.2912 153.7919 -174.7627 74.3958
7.80745720 -88.5237 164.8131 -58.0089 112.6926 -136.7997 165.6552 72.7689 -135.4690 90.9543 -90.1980 -6.2161 -73.6688 161.4794 61.6695 85.7828
7.87507870 -74.1787 153.1150 -57.9601 116.4217 -140.6132 143.1610 -173.1097 -90.3327 -63.9773 -84.0186 0.6065 -140.0890 153.6231 -174.8038 74.3734
