# Supplementary material for: Exploiting Sequence-Dependent Rotamer Information in Global Optimization of Proteins
Source: J Phys Chem B. 2022 Oct 18;126(42):8381–90. doi: 10.1021/acs.jpcb.2c04647 (PMC9623586; doi:10.1021/acs.jpcb.2c04647)
Supplement: Supplementary file 2 — jp2c04647_si_002.zip [file jp2c04647_si_002.zip › TripeptideConformations/HIP_VAL_CYS_new.csv]

0.00000000 -145.7040 163.7418 62.8673 86.4737 -66.6417 150.9682 -64.3003 -130.9630 157.1775 -64.4002
0.02334038 -144.6456 156.5003 -165.9426 -92.4074 -68.3563 157.2769 -63.5439 -71.1324 154.0307 -61.3662
0.07686053 -144.6242 156.5972 -165.9368 -92.6747 -68.6862 158.0617 -63.3503 -77.4543 -15.2846 -60.7048
0.11128439 -72.7987 153.9213 -165.3402 -90.6773 -67.2885 157.2821 -63.5354 -71.1053 154.0305 -61.3675
0.15131545 -145.6025 164.6944 63.8652 87.3324 -74.5011 157.5821 -63.5748 -129.8740 156.9209 -64.9748
0.19778849 -72.8081 154.0011 -165.4331 -90.9939 -67.4964 158.0235 -63.3531 -77.8724 -13.6118 61.5705
0.22181532 -145.4418 165.1498 62.7132 85.7581 -70.8761 160.0186 -63.1163 -77.8383 -15.3737 -59.5291
0.25687943 -144.6283 156.5679 -165.9766 -92.6677 -68.5984 157.9803 -63.3594 -77.3870 -15.3770 -59.5247
0.34208158 -72.8093 153.9752 -165.3731 -90.9321 -67.5282 157.9846 -63.3552 -77.3562 -15.3775 -59.5223
0.36805955 -76.1137 163.0848 64.4270 82.1932 -69.4615 160.3022 -63.1247 -78.2827 -15.0402 -60.7347
0.39775585 -145.7399 163.6794 63.7778 87.7215 -68.9352 149.9566 -64.3013 -121.4272 8.4264 -63.0069
0.43703584 -144.7734 155.4911 -166.3741 -91.8896 -64.9100 150.4459 -64.4609 -129.0112 157.1980 -65.0941
0.46178725 -144.6370 156.6645 -165.8758 -92.7150 -68.5026 156.8258 -63.3523 -85.7160 -9.9106 -64.5644
0.54995076 -72.8568 154.0823 -165.2650 -90.9836 -67.4690 156.8882 -63.3412 -85.6082 -9.9650 -64.5918
0.57844595 -76.1490 163.1902 64.3526 82.0998 -69.2254 160.3315 59.9609 -77.8029 -15.4226 -59.5258
0.61274127 -145.4388 165.1376 62.6943 85.7422 -70.7844 159.9702 59.9146 -78.5660 -13.0892 61.2169
0.63995583 -76.1427 163.2183 64.2969 81.8721 -69.0419 159.7898 -63.1534 -71.2794 154.2289 -59.8304
0.66837728 -72.7903 153.9401 -165.4124 -90.7235 -67.1794 157.1883 -63.6177 -74.3953 162.5858 61.5040
0.73058419 -72.8142 154.0028 -165.4333 -91.0040 -67.4816 157.8648 -63.3934 -78.0705 -13.1258 61.2969
0.77228286 -145.8881 166.4905 64.2495 89.2640 -64.2813 134.0177 -60.7542 -117.9068 1.1826 -63.9997
0.79274148 -145.4869 164.9814 62.8033 85.9030 -70.8878 159.0834 -63.3198 -143.7359 165.4080 61.8200
0.86394383 -145.4813 165.8368 62.9441 86.0084 -72.8296 160.3415 -63.1029 -127.6584 157.1420 -64.2926
0.89193202 -144.6444 156.4929 -166.0289 -92.4531 -68.2693 157.2292 -63.5747 -72.3701 157.9044 59.1157
0.93383400 -145.4940 164.7224 62.8879 86.2314 -70.2635 157.5910 -63.5106 -144.9123 149.9230 -167.4551
0.95385976 -76.1134 163.1818 64.2881 81.8744 -68.9823 159.6591 -63.2685 -74.7785 162.5465 61.4236
0.97772481 -145.4479 165.1648 62.6556 85.5594 -70.4109 159.1104 -63.1096 -71.9650 145.7877 -168.4621
1.02704600 -144.3511 158.2865 -168.9232 74.0019 -68.1614 155.9855 -63.9531 -71.3045 154.0630 -61.4122
1.05253431 -144.6847 156.5220 -165.8703 -92.4211 -67.9194 155.2960 -63.8945 -148.0122 164.7504 60.9114
1.09098196 -144.3317 158.3596 -168.9188 73.9287 -68.5178 156.9736 -63.6399 -77.5974 -15.1051 -60.7361
1.11811016 -144.3303 158.3323 -168.9856 73.9693 -68.3855 156.9091 -63.6402 -78.0081 -13.4308 61.6332
1.14510470 -145.4885 164.9627 62.8688 86.0039 -71.0989 159.0772 -63.3270 -144.7275 161.3893 59.4037
1.16743407 -68.4428 143.1807 179.4372 78.6252 -135.4025 150.3591 -66.5513 -92.8726 -5.8081 -60.8282
1.22458635 -145.4570 167.6057 63.9476 88.0728 -70.9679 144.4820 -178.9225 -124.8939 155.9500 -64.6713
1.25237895 -76.9838 164.5965 66.1027 85.5300 -63.5582 134.8177 178.8775 -119.1496 1.7252 -64.2764
1.32846566 -145.0977 157.2135 -165.9386 -92.8332 -61.6718 135.4875 -178.7365 -128.6752 156.6849 -64.3003
1.36413988 -144.1773 146.9184 179.5284 -105.8056 -135.7430 149.3416 -66.8558 -92.8999 -5.8295 -60.8442
1.39286480 -70.4975 146.4203 -176.0774 -107.7546 -135.9265 157.4928 -65.5839 -78.5467 -13.3614 61.5710
1.42442262 -144.4843 157.0830 -169.6678 74.9107 -64.5542 147.7113 -65.2264 -128.7406 157.1846 -65.1409
1.46385539 -144.3337 158.3774 -168.9174 73.9958 -68.3875 155.4327 -63.7112 -85.8877 -9.6058 -64.6056
1.48404402 -70.2553 145.4820 -176.1406 77.4169 -135.9788 157.0176 -65.6513 -78.5137 -14.7778 -59.6857
1.50521811 -70.4476 146.3362 -176.1598 -107.9210 -135.9545 156.9990 -65.6414 -78.6305 -14.7036 -59.7578
1.53071141 -145.4294 165.1905 62.6916 85.7690 -70.5597 159.5607 -63.2443 -76.8866 -13.8994 67.2824
1.55117170 -144.6636 156.4399 -165.9439 -92.3672 -67.9466 155.9376 -63.8107 -145.1530 149.2835 -167.4705
1.57535498 -144.3499 158.2736 -168.9673 74.0483 -68.0473 155.8453 -64.0226 -74.5591 162.5368 61.5447
1.59714367 -144.8831 153.9713 -166.1648 -91.2755 -62.4549 142.1091 65.1054 -129.9960 156.7107 -64.8694
1.62141243 -144.6349 155.4679 -165.2027 -92.0475 -67.6315 151.3269 69.4389 -75.4323 -14.4984 -60.4632
1.64172240 -143.8265 150.5007 -175.3346 -109.5283 -135.6591 156.7957 57.6747 -78.5568 -14.7636 -59.7262
1.66516998 -145.5049 165.4213 62.7351 85.9010 -67.3142 151.2560 69.5154 -69.9158 153.5239 -59.6774
1.68692294 -145.4777 165.3373 62.7716 86.1566 -67.8827 152.4253 70.6329 -75.8083 -14.9000 -59.2949
1.71107711 -73.3587 155.6951 -164.5893 -92.0098 -62.7593 132.7555 179.2687 -117.6489 1.3837 -64.4972
1.73297286 -145.4375 166.4052 63.9364 88.2082 -68.7511 144.1347 -176.0028 -77.6099 -14.2253 61.6194
1.75509094 -73.3166 155.3532 -169.1698 75.1666 -67.5051 156.5082 -63.6541 -78.1473 -12.9229 61.3926
1.77687158 -144.0427 148.6287 -176.6701 76.4435 -136.1548 154.8297 -66.0554 -80.1554 156.2677 -64.8940
1.79812194 -144.6393 155.4152 -165.2621 -92.0286 -67.4989 151.2327 69.4451 -75.4723 -14.4827 -59.2699
1.82115026 -145.4728 165.0251 62.8668 86.0974 -70.6349 158.0521 -63.3795 -133.3016 9.8286 61.7879
1.84302711 -76.1658 163.2959 64.5446 82.6013 -66.6657 152.7787 70.6196 -76.0928 -14.6913 -60.5338
1.86414496 -145.6263 166.6570 64.0960 89.0176 -66.0003 138.8007 -178.8273 -150.4351 164.1981 58.2222
1.88546110 -144.3677 158.3028 -168.8956 74.0928 -68.0879 155.6734 -64.1486 -143.2750 165.4014 62.0322
1.91393697 -144.6516 156.5891 -165.8357 -92.5139 -68.2168 155.8377 -63.7815 -132.9007 9.4377 61.8149
1.97186369 -144.3242 147.9321 -179.3416 76.5006 -133.5230 131.7563 -176.3384 -82.2804 154.2373 -61.4659
1.99322020 -145.4257 165.0858 62.6723 85.7543 -70.7086 159.8948 -62.7190 -72.1249 -32.1021 -169.1780
2.01897486 -144.0127 149.1072 -175.7777 76.4267 -136.1885 156.1217 -65.8875 -74.9500 162.7252 61.5026
2.04071419 -144.6135 156.5682 -166.0088 -92.7072 -68.4832 157.5479 -63.2586 -76.6484 -20.3823 -164.6141
2.06796003 -144.7688 158.1965 -164.4696 -93.1665 -66.9138 141.4404 -177.2396 -76.6955 -18.6413 -60.6479
2.09849975 -76.7863 164.3454 65.7516 84.4773 -67.9107 145.0971 -176.2414 -76.2001 -16.5586 -60.5888
2.12557828 -72.8104 153.9956 -165.4025 -90.9822 -67.4289 157.5482 -63.2543 -76.6111 -20.3912 -164.6176
2.14612430 -143.9391 157.6872 61.4831 -88.0920 -77.5450 156.6656 -62.9447 -78.0076 -15.0421 -59.5857
2.18007282 -72.5506 152.9135 -164.5603 -90.3118 -66.5709 150.2278 70.1884 -84.2655 -6.8607 -64.9904
2.21158723 -145.4991 165.3511 62.7079 85.8696 -67.4700 151.6491 69.7178 -71.0933 157.0634 58.6372
2.23223258 -144.7839 158.1206 -164.6544 -93.1570 -66.3655 140.8430 -177.5899 -77.2784 -18.8458 -59.2447
2.25667339 -145.4313 166.3854 63.9062 88.1548 -68.9467 144.7340 -175.5415 -77.5188 -12.3757 61.2812
2.27821119 -144.7044 155.3618 -165.2467 -91.8398 -66.5853 148.8727 66.9459 -143.3436 165.1756 62.1076
2.30792896 -144.6103 156.5486 -166.0069 -92.6695 -68.5546 157.9002 -63.0802 -72.0065 -31.4191 -169.8534
2.34453486 -73.2687 152.0221 -58.2125 116.3804 -134.8392 158.4621 -65.1323 -79.0938 -14.3482 -60.6718
2.36653579 -72.8876 151.8398 -57.7657 -71.0365 -134.8404 158.4416 -65.1399 -79.1112 -14.3531 -60.6720
2.39121170 -135.9023 156.6863 -58.1907 -74.0122 -74.4622 157.6348 -63.0053 -78.6062 -13.3540 61.6338
2.41673141 -134.6339 156.5493 -59.6165 106.8857 -74.4274 157.6682 -63.0176 -78.5909 -13.3565 61.6333
2.43776516 -69.9428 147.8921 -176.6633 76.5413 -145.4002 151.6636 68.8182 -76.2678 -12.8305 61.5042
2.46516081 -70.1848 148.6332 -176.6701 -108.1111 -145.3726 151.4211 68.7556 -76.2878 -12.8147 61.5110
2.49431856 -144.3173 158.5793 -168.8357 73.8185 -68.0571 138.3995 -176.3584 -69.9889 151.9687 -61.2778
2.51712425 -144.1454 152.3699 -176.3275 -109.4134 -145.4713 151.2828 68.7944 -76.2561 -12.8361 61.5118
2.53895260 -76.4255 163.7025 66.6577 85.2440 -71.6081 146.9460 67.3454 -120.4426 -0.0751 -63.3939
2.57660174 -144.2983 156.6098 -169.4190 74.0778 -67.5725 149.8114 70.3790 -75.7341 -12.7233 61.6177
2.61170672 -70.5619 146.5390 -178.3672 -109.7500 -131.5543 129.8745 179.6492 -87.5687 -15.6715 61.5111
2.63262568 -143.8701 150.2182 -178.0185 -113.3472 -130.7607 131.8519 179.7231 -93.6414 -14.1618 -61.3880
2.66565861 -73.3043 155.3264 -169.1691 75.1812 -67.4310 156.1327 -63.7258 -76.5165 -13.7591 67.4036
2.69378335 -74.0903 153.7169 -58.2304 116.4295 -74.4407 157.7056 -63.0385 -78.5681 -13.3606 61.6375
2.72634314 -144.3314 158.5998 -168.8773 73.8825 -67.6507 138.2403 -176.3400 -70.1619 152.2215 -59.5836
2.75642385 -130.5649 155.9232 -66.5049 -10.0248 -74.4511 157.6862 -63.0162 -78.5927 -13.3606 61.6324
2.78851287 -144.3076 156.5415 -169.3961 74.1502 -67.4885 149.3633 70.0983 -75.6189 -14.2642 -59.2696
2.81424656 -144.2433 150.7668 -178.8332 -109.3753 -144.9200 147.1972 68.2962 -89.5466 -4.0723 -62.7072
2.83730242 -70.5175 146.4924 -176.0486 -107.9104 -135.8850 157.0797 -65.6988 -77.2487 -13.6277 67.3257
2.87370147 -72.6856 153.3991 -169.6342 75.4220 -66.5463 149.1585 70.1386 -75.5895 -14.2343 -59.2655
2.90621662 -144.6965 155.2521 -165.3824 -91.8161 -66.0530 147.8284 66.4777 -145.0680 148.8395 -167.6164
2.93164579 -145.5860 165.3692 63.2773 86.9623 -66.2171 146.0107 66.6321 -128.6873 4.6137 63.2988
2.95279717 -144.3194 156.4631 -169.4480 74.2497 -67.0697 148.2706 69.0127 -72.8484 161.9221 61.2944
2.98040285 -145.4942 165.4675 62.7528 85.9693 -67.0866 150.8660 69.5927 -70.5417 143.6025 -169.7764
3.00132692 -144.8049 157.9070 -164.9442 -92.9892 -65.3340 140.7405 -178.8087 -144.6143 146.7999 -170.1131
3.02346843 -144.8679 158.2624 -164.8908 -93.3433 -65.1225 137.7882 -179.6226 -138.3810 10.4940 59.9227
3.07039701 -144.3180 158.6499 -168.8857 73.8590 -67.6642 137.8838 -175.5720 -74.4665 161.3132 61.6183
3.09487799 -72.4245 152.6302 -164.8087 -90.0768 -65.5941 149.1778 67.9604 -70.3582 143.1577 -169.7918
3.11728527 -72.8024 153.3651 -169.8201 76.1723 -68.8900 132.8925 179.6269 -79.7193 -21.8110 -59.4789
3.13762624 -73.3012 155.3125 -169.1648 75.1787 -67.4600 156.1064 -63.5315 -76.6965 -20.2830 -164.6281
3.16893983 -72.7671 153.5805 -169.5838 75.3464 -66.8728 147.4799 70.6129 -84.9712 -6.2412 -65.0468
3.19596096 -68.1141 148.1827 54.6881 32.6664 -71.9276 156.2523 -63.0970 -87.7759 -8.6442 -64.1597
3.24365261 -73.6328 153.5574 -57.6481 -70.7480 -74.4853 157.5379 -63.0748 -78.7233 -12.8791 61.3865
3.27078748 -70.1494 145.1913 -176.6160 77.4111 -136.0841 156.9360 -65.5608 -77.3722 -20.0988 -164.5381
3.29080898 -70.4658 146.3312 -176.1898 -107.8201 -135.8949 156.9402 -65.5164 -77.3673 -20.0904 -164.5225
3.32613146 -143.8220 150.4908 -175.4529 -109.8570 -135.5211 155.7438 -65.9901 -130.3734 8.6740 62.2312
3.36912318 -72.6218 152.9631 -170.2651 76.5781 -68.7368 129.2949 178.8948 -86.5404 -15.4715 61.4509
3.41105451 -73.3019 155.3264 -169.1487 75.1486 -67.5256 156.4325 -63.3612 -72.1243 -31.4203 -169.8547
3.44988303 -135.6424 156.5362 -58.1870 -74.0772 -145.6130 151.3882 68.7895 -76.8918 -13.6284 -59.3828
3.48392869 -134.3474 156.3918 -59.4962 106.8837 -145.6280 151.3934 68.7728 -76.8892 -13.6072 -59.3834
3.51175915 -144.6101 163.5132 65.3532 -89.5509 -144.6262 150.8440 -166.5147 -77.9958 -12.7604 -59.5410
3.54529765 -76.7826 164.5101 65.4298 83.9380 -67.0670 145.0565 -176.2965 -69.1721 160.5950 69.5195
3.57222763 -68.3408 149.4086 56.0035 31.4936 -78.9808 126.6479 179.1510 -91.9040 -13.1641 -61.7694
3.59451044 -145.5250 166.7415 64.4393 89.0250 -67.1276 138.6283 -60.5431 -82.5303 -27.3299 -165.3970
3.64626410 -144.6208 155.4120 -165.2579 -92.0471 -67.4819 150.7357 69.9521 -74.4356 -21.0050 -164.5265
3.66935557 -72.4488 152.6845 -164.7002 -90.1756 -66.1229 150.0805 69.5194 -70.4420 -34.4032 -169.7317
3.71899035 -72.4685 152.7329 -164.7206 -90.2235 -66.3470 150.7555 69.9897 -74.3954 -21.0150 -164.5294
3.74895983 -145.5092 162.2831 67.2758 -81.6641 -68.1965 119.5629 -58.2695 -145.4224 14.0359 55.4401
3.78357866 -134.6759 156.5187 -59.5956 106.8965 -72.0186 150.2539 70.9315 -76.1173 -14.3956 -60.5326
3.82140486 -135.9224 156.6474 -58.2120 -74.0285 -73.6793 155.9099 -63.4863 -144.6805 149.0893 -167.5542
3.84518290 -136.0064 156.2716 -58.2061 -74.0062 -82.6925 136.3139 -178.3442 -130.0022 156.5016 -62.3641
3.86706939 -73.2801 155.6820 -164.2777 -91.7029 -64.4475 137.8784 179.6511 -77.6105 -36.9446 -170.0077
3.88928554 -144.8132 158.4451 -164.9476 -93.6249 -65.0316 136.4077 179.0520 -82.8828 -26.8333 -165.3861
3.91637280 -143.9193 157.6414 61.4804 -87.9832 -77.0051 156.4521 -62.6253 -72.3425 -31.8145 -169.0883
3.93993267 -72.4491 152.6909 -164.7092 -90.1794 -66.1473 150.1898 69.5799 -70.4192 -33.8383 -170.3835
3.98453427 -144.1226 152.4787 -173.5677 73.9624 -130.0717 136.3086 -58.3624 -130.7170 6.4723 62.3803
4.00486701 -144.3335 156.0794 -169.6698 74.7471 -66.1334 145.3017 66.6270 -144.2868 146.7525 -170.1895
4.02490978 -76.8822 164.7924 66.0395 84.9339 -65.6577 139.5327 179.2901 -81.8237 -27.7121 -165.5068
4.05619205 -73.9424 153.6005 -58.2027 116.4849 -71.9833 150.2765 70.9360 -76.1185 -14.3812 -60.5355
4.08228856 -135.8590 156.5356 -58.2377 -74.0660 -74.0935 131.3026 178.8016 -86.6708 -15.6819 61.4234
4.10836020 -74.1529 153.4953 -58.2186 116.4272 -76.2714 134.3730 179.7183 -80.7094 -21.0964 -59.6731
4.14014325 -135.5640 156.2552 -58.2402 -74.2378 -133.8999 158.8583 -64.6302 -72.5625 -31.8057 -169.1068
4.16180209 -130.5030 155.7365 -66.3424 -10.3074 -76.1443 134.2198 179.7286 -80.8554 -21.0560 -59.6680
4.18709047 -135.9408 156.7087 -58.1950 -73.9584 -71.8241 148.6804 71.6082 -85.5644 -6.1522 -64.8142
4.22054283 -134.6803 156.5356 -59.5983 106.8976 -71.8207 148.7259 71.5771 -85.5135 -6.1732 -64.8151
4.25169852 -73.5038 153.4997 -57.6497 -70.6568 -71.6983 150.1440 70.9807 -76.1096 -14.4146 -59.3333
4.27607915 -70.1927 145.7985 -179.2551 -109.0769 -132.0689 130.5063 -179.4193 -79.8389 -34.7305 -168.6432
4.30472784 -135.8977 156.6901 -58.1866 -74.0115 -74.3827 157.4969 -62.6613 -72.4584 -31.8468 -169.1276
4.33003850 -134.6275 156.5568 -59.6086 106.8974 -74.3441 157.5304 -62.6732 -72.4449 -31.8449 -169.1273
4.38559171 -67.6462 147.8791 55.6185 28.2972 -65.8501 137.6349 64.8229 -113.5098 -2.0558 -62.5303
4.41797583 -69.9460 147.9559 -176.7703 76.4568 -145.2751 149.5845 68.2996 -71.3077 -34.6506 -169.6418
4.43997149 -144.2077 149.6734 -177.3868 74.9761 -131.9043 131.5249 -179.0834 -79.6734 -35.4892 -169.2401
4.46386953 -69.8897 147.7438 -176.8583 76.4924 -145.3424 150.5081 69.0244 -75.3186 -20.9089 -164.4042
4.51700353 -73.5289 153.5144 -57.6426 -70.6619 -71.8574 148.7810 71.6276 -85.4481 -6.2174 -64.8347
4.55610591 -72.7011 153.2888 -170.0521 76.2865 -68.3521 131.4256 179.8316 -78.1574 -35.8508 -169.7747
4.58762720 -134.2597 156.0202 -59.4967 106.8685 -131.4204 139.1195 -177.2341 -144.3893 148.4466 -167.8822
4.61199957 -144.2891 156.5343 -169.4294 74.1309 -67.4453 148.5962 70.4715 -74.5536 -21.2343 -164.5739
4.63505708 -73.6184 153.5668 -57.6498 -70.7502 -74.4053 157.5302 -62.6822 -72.4485 -31.8417 -169.1278
4.69488271 -144.2567 157.6795 62.7642 -86.0697 -72.0311 144.3668 67.4852 -145.0471 146.8541 -169.8395
4.71608801 -134.6030 156.3942 -59.6292 106.8644 -74.0310 137.8568 -177.1549 -72.5872 142.3816 -168.7282
4.74684191 -144.0314 157.9526 62.0406 -86.9450 -73.0601 148.5480 70.6318 -73.6888 -13.7630 67.8927
4.76923941 -67.9706 148.0715 54.6087 32.3085 -69.8855 150.6800 -164.4764 -76.7263 -11.9960 61.2784
4.80840777 -144.0107 150.5636 -177.3460 -110.8437 -131.8863 132.3086 -178.9404 -78.2426 -35.8842 -170.9868
4.83469175 -72.7326 153.3965 -170.0148 76.2811 -68.2113 131.4297 179.8098 -78.2358 -35.3376 -170.4367
4.89463917 -73.6201 153.5675 -57.6520 -70.7524 -74.4126 157.5435 -62.6924 -72.5022 -31.4316 -169.8443
4.92963637 -130.5600 155.9281 -66.4987 -10.0351 -74.3796 157.5621 -62.6813 -72.5021 -31.4373 -169.8461
4.97725794 -73.2011 152.5710 -58.1378 116.4718 -146.3561 151.4811 -166.9085 -73.8890 -13.7143 67.8549
5.00179270 -146.3894 150.5312 52.0666 41.7600 -68.9570 147.5307 71.2818 -90.1304 -3.1946 -64.0455
5.09449462 -67.8233 147.9053 54.8236 31.1060 -68.8286 147.2344 68.0674 -144.0655 148.9084 -168.4323
5.12052551 -73.5435 153.4842 -57.6691 -70.6864 -71.1762 148.0635 68.4864 -143.5453 161.0564 59.7920
5.16064893 -130.5866 155.8954 -66.4171 -10.2093 -71.1750 148.0481 68.4398 -143.5449 161.0513 59.7855
5.21403804 -72.7914 152.4010 -57.6801 -70.7874 -146.6611 150.1506 67.0594 -70.4733 161.0091 69.1559
5.26560943 -135.8552 156.5478 -58.2395 -74.0657 -73.9316 133.3447 179.7268 -78.2006 -36.1066 -169.8106
5.29803471 -144.0482 157.9683 62.1183 -86.9041 -72.8526 147.2949 -165.0216 -71.0920 -34.6871 -169.7372
5.34669689 -144.0293 157.8571 62.0118 -86.9726 -73.2862 148.3303 -164.1242 -74.8875 -21.1717 -164.5471
5.39950650 -144.5335 163.3012 65.1217 -89.4885 -144.8364 150.7542 -166.5689 -70.9729 -34.4782 -169.6869
5.44415907 -73.9695 153.7019 -58.1971 116.4879 -71.3532 149.6412 70.5993 -73.9112 -13.7758 67.8447
5.52415781 -75.6036 158.1823 61.3211 -102.4487 -146.2904 150.2193 67.0586 -70.5123 161.0206 69.1808
5.55160933 -73.2028 152.6000 -58.1506 116.4646 -146.3412 150.6725 -166.6208 -70.9283 -34.5106 -169.7162
5.57717375 -134.5766 156.4093 -59.5947 106.9033 -73.8503 133.3116 179.7319 -78.2916 -35.5830 -170.4753
5.60523277 -72.7792 152.4241 -57.6877 -70.8351 -146.2329 151.4638 69.3205 -74.9200 -20.9749 -164.5200
5.68152396 -130.2550 155.7793 -66.0117 -10.8685 -145.6702 150.6378 68.8035 -70.9477 -34.5143 -169.7166
5.70444273 -146.3703 149.2737 51.8238 39.9387 -73.1266 138.0788 -177.2389 -72.8802 142.5070 -169.5606
5.72742745 -130.2201 155.3813 -66.0410 -10.7850 -130.5986 134.3141 -178.8167 -77.9239 -36.4934 -169.8743
5.85892016 -74.1473 153.6357 -58.1966 116.4600 -73.8968 133.4055 179.6875 -78.2688 -35.5995 -170.4759
5.89244036 -73.3486 152.9496 58.6455 83.3750 -147.2750 145.7773 -172.5906 -135.2264 6.6237 62.5194
5.91707800 -130.4765 155.7991 -66.3112 -10.3767 -73.8495 133.3527 179.7270 -78.2973 -35.5840 -170.4710
5.96028175 -144.6767 159.3422 64.9242 -83.8480 -73.3367 135.5697 -58.2337 -140.9623 -45.9701 -171.5399
6.00021796 -134.6547 156.5715 -59.5988 106.9017 -71.2690 148.9533 71.0087 -70.9670 -33.9262 -170.3948
6.04483644 -73.9579 153.6782 -58.1939 116.4923 -71.4761 149.6125 71.4461 -74.9284 -21.0497 -164.5619
6.06561065 -146.3889 150.7224 52.0370 41.4262 -67.5472 147.8357 68.1976 -143.7965 146.7445 -170.1064
6.15172503 -144.3724 157.8858 65.8199 -75.0395 48.4979 32.2730 65.2043 -81.6864 -16.0595 -163.7420
6.19305735 -146.3758 149.2521 51.9817 39.3891 -72.8923 133.3645 -60.0328 -78.3815 -35.9623 -169.6265
6.22453001 -67.9592 148.1339 54.6694 32.1249 -69.5165 149.2566 70.9801 -70.9903 -34.4238 -169.6764
6.26373918 -67.9487 148.0642 54.6437 32.1394 -69.8420 149.9076 -164.0658 -75.0769 -21.0805 -164.5261
6.44250731 -145.8840 148.4229 51.3611 41.4030 -130.5440 132.5863 -59.1638 -83.0802 -26.1487 -165.2029
6.49732161 -146.3735 148.9711 51.8672 39.3461 -73.3692 133.4019 179.7197 -78.4357 -35.6036 -170.5623
6.61326910 -144.1866 157.9555 62.6143 -86.2354 -71.6253 144.9829 -168.3312 -141.3948 -46.5308 -172.0532
6.99958909 -145.9564 147.5644 52.5607 36.2546 47.6357 34.6380 -60.3647 -76.0459 -29.6831 -169.1041
9.24678363 -145.9310 146.5705 52.0453 36.9558 47.0790 39.8707 71.9750 -74.6054 144.9963 -168.1416
