# Supplementary material for: Exploiting Sequence-Dependent Rotamer Information in Global Optimization of Proteins
Source: J Phys Chem B. 2022 Oct 18;126(42):8381–90. doi: 10.1021/acs.jpcb.2c04647 (PMC9623586; doi:10.1021/acs.jpcb.2c04647)
Supplement: Supplementary file 2 — jp2c04647_si_002.zip [file jp2c04647_si_002.zip › TripeptideConformations/ASP_LEU_PRO_new.csv]

0.00000000 -89.6642 -6.0309 54.3335 0.8950 -136.0379 151.5617 -68.6899 174.1964 -70.1276 157.2811
0.13535160 -75.9814 -15.1684 52.1383 -78.9514 -136.7705 151.5367 -70.8050 -66.2824 -70.1188 157.2711
0.22030220 -78.6933 -13.1492 -48.3755 -78.5180 -134.2965 151.3684 -67.4961 174.0991 -70.0936 157.2992
0.31526680 -101.0535 4.6119 55.9375 4.4634 -73.7600 149.3930 -63.0548 177.3785 -70.1829 157.3781
0.40731690 -81.5173 -10.7318 54.4231 -82.0120 -74.6900 149.1040 -63.1722 177.0809 -70.1561 157.3252
0.45383460 -89.9617 -6.1692 54.2918 -179.2661 -136.1773 158.8972 -68.3080 174.1693 -59.3177 152.4342
0.59455850 -76.1356 -15.5066 52.1591 101.9380 -137.1047 158.7418 -70.6216 -66.2610 -59.2641 152.3782
0.65839570 -84.4031 -8.7376 -48.1521 104.1823 -76.4650 149.1477 -62.0467 178.0882 -70.1987 157.3538
0.68048220 -78.9580 -13.4108 -48.3932 -78.4175 -134.5301 158.6973 -67.0743 -66.2808 -59.2652 152.4393
0.73463320 -73.9364 -22.7034 -174.1016 -117.5802 -132.8454 151.4123 -67.3843 174.1742 -70.0997 157.3081
0.79547710 -102.1995 5.2168 55.9783 -176.0252 -75.4851 156.7536 -62.1501 177.6939 -59.1566 152.5025
0.82461560 -72.6574 153.1491 52.9609 102.6661 -133.7152 159.1386 -66.9914 -66.3625 -59.3560 152.6339
0.90780230 -82.0191 -10.3198 54.4984 -81.6976 -76.1592 156.4449 -62.3617 -62.6162 -59.0797 152.4165
1.14494830 -84.9713 -8.4404 -48.1369 104.3428 -78.3340 156.6692 -61.0523 -61.3093 -59.1586 152.4748
1.18553160 -74.1636 -22.8533 -174.1105 -117.5922 -133.0844 158.7984 -66.9596 -66.2517 -59.2931 152.4499
1.28312790 -73.5124 150.8666 -48.2356 -78.5948 -133.6549 159.1791 -66.9228 -66.2620 -59.3986 152.6379
1.67849440 -76.7823 -11.9979 53.6632 -82.6143 -144.1520 140.0542 -170.2590 -169.3062 -60.6827 153.7627
1.69982830 -93.6722 0.2770 55.8515 4.6480 -69.0193 149.6355 78.3680 175.0775 -70.8881 157.3025
1.73517590 -80.4150 -11.7946 54.1507 96.2000 -69.8716 134.8139 -170.7993 71.2759 -60.8386 153.5756
1.79116150 -91.1902 -0.9823 55.3888 -176.9182 -144.8319 140.1971 -170.1760 71.0386 -60.6795 153.7739
1.87990280 -107.3383 15.9783 56.6803 4.8501 -68.2350 148.5691 -71.4853 68.1795 -70.1277 157.4089
1.91505600 -78.4255 -11.2989 -48.2834 102.5285 -144.4806 140.1441 -170.2195 -169.3584 -60.6571 153.7940
1.94725670 -93.9629 0.6884 55.8981 -175.9149 -71.0653 158.2274 79.1166 175.4990 -60.3653 151.4386
1.97062790 -80.1843 -11.9485 54.1156 -84.1600 -70.3583 130.9325 -168.5052 75.5869 -72.5864 158.0483
2.00473480 -80.6633 -10.3779 54.2493 96.0270 -71.0662 158.0512 79.5655 -63.9518 -60.3447 151.3554
2.06825080 -83.0909 -8.2693 -48.1084 103.7742 -69.3246 149.5147 78.8467 -64.6520 -70.9226 157.2532
2.15639630 -78.4025 -11.2786 -48.2769 102.4995 -144.0228 134.3355 -168.2065 75.0233 -72.3469 158.1596
2.24920750 -79.8346 -5.1126 54.3612 -80.6972 -140.2727 151.8453 78.9458 175.6231 -71.3919 156.9175
2.28528620 -78.8749 -9.8924 -48.3895 -78.4222 -146.0209 151.8083 77.0348 175.1713 -71.2030 157.1315
2.32592080 -83.3813 -7.6278 -48.0753 -77.3740 -71.2960 158.2088 79.5969 -64.0349 -60.3692 151.3666
2.36957490 -80.1152 -5.5908 54.3994 -80.4119 -141.4395 161.5813 80.2720 -62.9000 -60.8486 151.2808
2.40727670 -79.0436 -10.2759 -48.4101 -78.3421 -146.6247 161.1741 78.1943 175.9321 -60.8513 151.4749
2.45805170 -73.0820 -23.0858 -174.8418 -115.1543 -143.5319 140.0804 -170.2976 71.0681 -60.6719 153.8131
2.48192170 -83.1641 -2.3377 54.6672 97.2575 -69.3646 154.5342 -76.4789 68.4869 -58.6544 152.2180
2.50307400 -78.0455 -24.2151 -175.1285 -114.2534 -77.1071 149.7605 -80.0440 65.3533 -69.9301 157.2358
2.52995670 -85.0861 -6.6507 -48.1737 -76.7064 -75.6888 156.0795 -78.9532 65.8896 -58.7823 152.2704
2.55353980 -76.8482 -25.3110 -175.4342 68.7395 -72.2598 134.9174 -170.7859 71.2746 -60.7731 153.5474
2.59945100 -78.1939 -23.4145 -174.8959 -114.9667 -76.7122 148.8562 -74.1392 64.3811 -70.1388 157.3489
2.64959100 -77.7145 -21.6858 -174.7794 67.0955 -68.8288 149.3873 79.0438 175.7086 -70.8641 157.1899
2.68000470 -145.8411 145.9537 -172.2742 -152.9490 -148.2712 137.4259 -170.4718 -169.3036 -60.4542 153.5708
2.70368240 -73.0739 -23.1466 -174.8432 -115.1618 -143.1497 134.2414 -168.3103 -165.4506 -72.3780 158.1782
2.73626380 -71.9859 -24.2054 -175.0814 -114.4202 -139.2352 115.1610 179.1830 62.2313 -62.1222 153.9829
2.78007410 -76.4591 -25.4005 -175.4382 68.7437 -72.8155 130.9441 -168.5009 75.5475 -72.4986 158.0384
2.86222330 -72.2039 149.9909 51.2771 -77.1421 -82.1487 155.7445 -79.9232 -173.4438 -58.7067 152.2962
2.89036010 -72.2893 150.1547 51.3576 -77.2192 -83.1904 155.8911 -75.3735 64.4230 -58.8081 152.3761
2.92195610 -78.1718 -21.1724 -174.6792 66.8447 -70.8164 157.9717 79.7893 176.2151 -60.2951 151.2626
3.00643620 -82.3560 -22.7342 49.3441 -5.7036 -114.6607 149.8848 -79.0137 -59.2719 -70.3757 157.3250
3.07639620 -78.6063 -23.9984 -175.0929 -114.3441 -78.2928 155.9665 -79.5472 65.4729 -58.7207 152.2026
3.11897730 -78.7338 -23.3944 -174.8661 67.1883 -78.3134 156.0485 -75.3872 63.6932 -58.8063 152.2772
3.20065830 -83.6869 52.9417 -169.7946 -162.2857 -77.8887 156.3423 -76.6577 -59.4520 -58.8868 152.4137
3.27337970 -91.6999 161.6725 51.3866 178.0188 -144.5341 140.3284 -170.0194 -169.3518 -60.6457 153.8817
3.30310160 -82.3015 -7.3153 -48.6144 -77.1441 -128.0422 155.7861 -66.3276 -149.3452 -59.1403 152.3934
3.37723510 -79.5578 -8.7194 54.6853 102.2398 -142.0064 163.4837 52.0905 67.7699 -62.8255 149.7711
3.42280790 -84.8987 -21.2302 49.9808 -5.5803 -107.0560 158.5134 -87.4858 64.7969 -58.8360 152.1294
3.57089110 -97.6421 6.6429 55.8272 -177.0596 -141.7157 163.4307 53.4736 68.9447 -62.9135 149.5813
3.59154520 -78.8478 -11.8381 -48.3612 102.6134 -146.0678 163.5501 47.4936 -175.6213 -62.5222 150.5178
3.65130330 -99.0375 9.7576 55.9486 3.1574 -140.6563 155.7617 47.6352 65.5227 -72.3760 155.6536
3.74136010 -91.5906 0.5440 55.9073 4.6428 -71.0731 154.2426 45.2028 61.2856 -71.1864 156.6018
3.77495180 -94.4209 2.2049 56.0086 -175.8401 -70.3254 151.2769 62.2292 83.4511 -73.8760 153.1706
3.82162870 -93.5469 1.6677 55.9803 -175.9288 -73.8704 161.7265 50.5353 63.8927 -62.2920 150.4131
3.87845530 -80.1637 -9.5785 54.2495 95.6187 -69.6161 150.8562 62.7252 -156.9711 -73.8972 152.9934
3.94540300 -80.0575 -9.4275 54.2646 -84.6284 -72.9532 161.4538 49.8831 -176.7938 -62.1849 150.4408
4.04212580 -73.0309 -24.2823 -175.2968 67.7603 -145.5914 163.6451 47.3235 64.0718 -62.5227 150.5879
4.08441610 -97.6091 1.3905 55.8106 -175.7744 -72.0114 121.9125 -160.0115 -73.6001 -72.0246 152.2327
4.10508160 -76.2864 -12.1298 53.6425 97.8288 -139.0156 117.5018 -158.7721 -69.3102 -72.9346 153.1657
4.15022170 -75.6758 -12.7533 53.5749 97.5722 -137.3485 110.0794 -155.3435 -62.6693 -60.9650 150.4860
4.18785480 -82.4997 -5.9809 -48.0138 -77.5441 -70.6768 154.0839 45.6037 61.1699 -71.2279 156.5554
4.23712580 -97.5313 1.1723 55.7204 -175.9663 -70.4546 123.1320 -162.1909 -67.1487 -60.1216 149.0875
4.25834680 -79.5974 -12.7714 54.0030 96.5670 -71.8910 122.7035 -162.2440 -67.0131 -60.1280 148.9396
4.30622840 -89.9725 -1.7035 55.4915 3.7893 -140.0681 115.7867 -162.1617 -62.7981 -74.0422 152.9547
4.33475100 -97.6130 1.3862 55.8261 4.8155 -70.6272 122.7599 -157.6218 -71.0933 -59.4355 149.7324
4.36336950 -89.9468 -1.5989 55.5093 3.8311 -140.1448 120.2806 -161.8683 58.4494 -59.4783 148.8627
4.40721660 -81.9957 -11.2135 -48.2351 103.5738 -74.3078 121.0917 -159.8748 -72.8459 -72.0331 152.2547
4.43613080 -77.4736 -12.1343 -48.3131 102.1535 -139.4841 115.6189 -162.2450 -62.7249 -74.0825 153.0327
4.45832570 -80.3806 -11.1595 54.1800 -84.2679 -71.9268 149.7775 71.8886 73.9278 -75.2154 151.0625
4.49054640 -77.4259 -12.1199 -48.3175 102.1553 -139.5677 119.8969 -161.9295 -65.6253 -59.5240 148.8972
4.52754750 -81.3193 -11.9107 -48.2664 -77.8176 -76.4106 118.0768 -161.8744 61.5159 -73.0607 152.6259
4.64275600 -94.8022 0.1728 55.9007 -175.9911 -73.3761 158.6663 70.1092 -55.6490 -63.0202 145.8224
4.66695100 -82.2037 -10.9833 -48.2200 -77.5749 -72.7069 122.3350 -157.6407 -70.7418 -59.4976 149.6623
4.71871690 -80.7789 -10.2169 54.2608 95.9477 -73.1199 158.3413 70.7230 70.4843 -63.0380 145.5633
4.79169680 -70.0303 -27.2235 -175.8253 69.2513 -137.8574 92.9352 -156.5426 -61.4306 -62.8623 151.5576
4.85124850 -146.3459 157.0024 -168.5464 -162.1644 -138.9086 97.1418 -156.2269 -61.2375 -62.2563 150.8301
4.89590710 -74.8292 -26.4700 -175.6728 -112.6516 -77.8669 120.5455 -159.8609 167.9317 -71.9174 152.2880
4.93959290 -72.0326 -24.2396 -175.1741 -114.3322 -138.6794 115.1977 -162.3859 61.5763 -74.1989 153.0790
4.99158520 -71.9552 -24.1847 -175.1728 -114.3245 -138.5948 119.2268 -162.0366 58.7943 -59.6291 148.8975
5.01807720 -74.0186 -26.5603 -175.5864 69.0967 -81.5327 117.4721 -162.1214 61.6101 -72.9301 152.5829
5.05817470 -69.5142 -27.1714 -175.8184 -112.7665 -137.0265 95.9254 -162.1948 -61.9661 -63.1853 150.4818
5.09803510 -81.1271 -3.6701 54.5021 -81.6970 -135.7498 159.4948 71.4104 -52.0604 -63.3614 144.1101
5.16562090 -75.0523 -26.4607 -175.6648 69.3367 -76.7410 122.1521 -157.7846 169.5161 -59.4624 149.6061
5.22337670 -101.9425 16.1115 56.6482 -176.4148 -133.2338 159.7647 71.2948 -52.2434 -63.3693 144.3347
5.38541950 -77.7752 -21.5773 -174.7752 67.0619 -71.2605 149.6254 72.3586 -51.5879 -75.2271 150.8233
5.55211180 -73.4101 -22.6297 -175.1023 67.0473 -142.6504 160.4529 68.5014 69.9328 -63.2540 145.5359
5.68590150 -78.3842 -20.6000 -174.5364 -115.7159 -72.6718 158.0665 71.2742 -54.3398 -63.0406 145.2138
5.91306800 -82.9124 63.0642 -172.0334 -165.1269 -139.4845 112.6148 -155.0768 -63.6766 -60.4293 150.2819
5.95221470 -84.6435 -6.9118 -48.1822 -76.8222 -74.2267 149.8441 -79.5560 65.7042 -69.8361 156.9073
6.32485810 -135.1717 33.4069 -166.5953 -157.6159 -140.6898 120.8519 -161.8035 -66.0600 -59.3725 148.9064
8.64121810 -82.3490 -8.2187 -48.4744 106.0396 -72.8422 161.6848 51.4340 64.0947 -62.3513 150.0116
9.33719960 -79.7957 -16.8438 -170.6968 -123.7292 38.1719 62.8726 47.8941 -167.8211 -58.0522 150.7456
19.11181059 -152.8203 59.6537 53.6559 2.5300 25.5610 61.7889 66.4444 159.2267 -60.1754 150.0491
