# Supplementary material for: Exploiting Sequence-Dependent Rotamer Information in Global Optimization of Proteins
Source: J Phys Chem B. 2022 Oct 18;126(42):8381–90. doi: 10.1021/acs.jpcb.2c04647 (PMC9623586; doi:10.1021/acs.jpcb.2c04647)
Supplement: Supplementary file 2 — jp2c04647_si_002.zip [file jp2c04647_si_002.zip › TripeptideConformations/ILE_HID_LYS_new.csv]

0.00000000 -68.9490 -15.4836 64.6671 173.8488 -85.1141 -10.5832 61.6208 -98.8441 -84.9962 156.2462 -55.8462 -173.7076 -171.5194 -60.7922
0.19375362 -67.2718 -12.6107 64.7487 173.6474 -78.5734 -13.8667 56.5543 -100.8494 -83.0291 154.8301 -62.4596 -175.9894 172.3691 67.2036
0.28142290 -68.3326 -14.2244 64.6821 173.7524 -82.4760 -11.4210 59.2208 -100.0535 -81.6997 155.4171 -59.3887 -177.7725 -179.3212 -179.6010
0.34699860 -71.8858 -16.1010 64.8817 173.8635 -98.6824 -2.2138 66.0045 -95.8561 -76.2636 155.4671 -55.8233 -57.8448 -174.6415 -172.5918
0.44220815 -68.9761 -14.4605 64.7066 173.7850 -82.4971 -11.9864 66.0260 86.0990 -80.4800 155.2786 -59.8730 -179.1580 -179.0915 -179.9212
0.74843782 -68.0982 -14.1207 64.8105 173.7616 -78.2711 -15.7194 74.2986 94.0894 -81.1297 154.8822 -61.4474 -177.2869 173.7642 69.5563
0.81065193 -71.1709 127.8604 -53.4874 -57.7377 -141.6063 12.4102 59.8349 -89.0093 -82.5280 156.2971 -52.6779 -54.0375 -174.4159 -174.8700
0.86860409 -72.2984 -7.2099 54.1780 61.2224 -89.9730 -10.0130 61.2830 -98.6980 -85.4026 156.3257 -56.2314 -173.9139 -171.4424 -60.7403
0.91927135 -68.2528 -15.5528 76.8109 -60.9755 -85.7366 -10.3426 61.5245 -99.7436 -85.1116 156.2790 -55.8681 -173.7215 -171.4429 -60.7331
0.96828913 -69.9619 -5.3816 54.2295 60.8732 -80.7669 -14.2324 56.2454 -100.6395 -82.5304 154.8432 -62.8001 -176.0907 172.8833 67.4099
1.01537793 -69.6431 -14.1376 64.7745 173.7290 -86.2000 -8.7163 60.5018 -100.6281 -72.0834 153.8472 -62.2323 -59.2751 -163.9214 -60.9709
1.07646932 -69.6366 -10.5699 64.9573 173.5120 -77.4830 -13.7483 58.6505 -101.6891 -74.4727 153.5076 -62.9179 -174.4607 -63.1706 -177.1796
1.09918404 -66.6275 -13.0510 76.9781 -60.3761 -79.3673 -13.4775 56.3027 -101.4330 -83.1814 154.9296 -62.3964 -175.9939 172.3277 67.2001
1.17046185 -64.3060 -24.1687 -166.7677 167.6752 -81.6098 -10.5466 61.9058 -99.2876 -85.1181 156.1599 -55.4755 -173.3712 -171.4526 -60.8704
1.19764608 -67.6592 -14.3668 76.8855 -60.7132 -83.0795 -11.1523 58.8584 -101.0087 -81.6952 155.4372 -59.4614 -177.7993 -179.3107 -179.6166
1.22426676 -71.1738 126.6570 -58.3337 175.9348 -140.8938 11.7572 60.3374 -88.7904 -82.2466 156.2670 -52.7737 -54.0413 -174.3819 -174.7811
1.25380140 -72.0815 -6.4759 53.8499 60.6098 -88.6284 -10.7411 64.7018 85.2243 -80.8843 155.5024 -60.3882 -179.4162 -179.1801 -179.8423
1.28796254 -66.9882 -25.8034 -170.4903 58.7035 -92.2469 -3.0232 66.5606 -96.8097 -75.9572 155.3301 -55.7809 -58.2754 -174.7275 -172.5899
1.35041070 -73.9724 -4.5337 65.4511 173.2534 -74.5397 -13.8881 57.4398 -104.0872 -71.6622 152.3263 -61.5963 -168.8667 -56.8394 -67.0357
1.37722789 -64.0928 -23.2917 -170.1923 58.3757 -78.8145 -12.1735 66.6888 86.6975 -80.8623 155.1049 -59.2160 -178.4041 -178.8507 -179.9856
1.42081522 -74.1600 -4.4669 65.4822 173.2557 -73.7409 -15.0307 62.7540 80.7284 -71.9162 152.3854 -61.0821 -168.8957 -56.7935 -67.0267
1.44402447 -68.7482 -13.8892 64.7201 173.7200 -82.4835 -11.4632 59.5493 -100.6285 -76.7977 154.0164 -61.8788 177.9128 65.6270 177.2388
1.47322779 -68.8497 -14.0792 64.6914 173.7519 -82.6531 -11.6577 62.9709 82.2073 -77.3634 154.1925 -61.5537 177.8827 65.6181 177.3075
1.50039481 -63.8980 -23.0376 -166.5116 167.5496 -79.5022 -11.1454 59.4503 -100.5330 -82.3155 155.3398 -58.6160 -176.9333 -179.0786 -179.5428
1.53411373 -66.9887 -26.0152 -166.9216 167.7940 -92.2532 -2.9659 66.5895 -96.8908 -75.9453 155.3354 -55.7430 -58.2442 -174.7401 -172.5957
1.55558357 -66.5270 -28.0945 -53.3985 -57.1864 -77.2193 -10.6676 59.7763 -100.7563 -82.3803 155.3103 -58.2249 -175.9889 -178.8600 -179.3833
1.59928383 -64.6382 -27.7448 -53.4353 -57.1689 -76.8228 -11.3779 56.8868 -101.6128 -85.2368 155.1727 -61.9326 -175.5250 171.3337 66.7156
1.63308943 -64.1058 -23.4480 -166.5398 167.6111 -78.8821 -12.1274 66.6975 86.6676 -80.8658 155.1240 -59.1892 -178.3580 -178.8402 -179.9833
1.66620703 -67.2703 -14.7437 76.8677 -60.6697 -79.7804 -15.1097 73.9794 93.7936 -81.6539 155.0777 -61.3577 -177.2454 173.6507 69.6227
1.68964571 -69.3725 -13.8797 64.7534 173.7355 -83.0184 -11.1061 64.7320 84.8799 -75.7616 154.3846 -63.3726 177.3012 -179.0593 -73.1408
1.75389180 -65.9177 -31.3887 -61.0766 174.2512 -77.8642 -10.3068 62.0853 -99.5291 -84.9901 156.0683 -55.4250 -172.6572 -171.5812 -60.9957
1.79550191 -68.8140 -13.9151 64.7230 173.7171 -84.8950 -9.7851 59.4459 -99.4832 -75.7914 154.9046 -60.0319 -63.6436 -176.3955 71.2463
1.83412674 -72.4859 -4.3901 54.1193 60.4809 -81.2535 -13.6551 62.0107 81.5877 -75.4349 153.9515 -62.6879 -174.7715 -63.6976 -177.2856
1.85473482 -68.6127 132.1414 -53.4824 -57.6574 -149.6665 157.9656 59.0130 -84.2729 -74.3866 156.7954 66.8580 -179.1995 -179.8299 179.9585
1.90852780 -68.6406 130.7457 -58.8511 175.5961 -149.2826 158.2987 59.9303 -84.0789 -78.0870 152.7985 -64.3667 -177.5839 179.9825 -179.9653
1.93973769 -63.0432 -23.9874 -166.5529 167.5979 -77.0660 -14.7787 74.4098 94.5424 -82.2416 154.9734 -60.9206 -176.9982 173.2088 69.2718
1.97158649 -70.3445 -15.0327 64.7310 173.8194 -93.5731 -4.4645 65.9898 87.6568 -73.9992 154.8945 -61.3384 -66.6388 -174.1587 175.7953
1.99299845 -64.3606 -23.6661 -170.2274 58.4136 -84.1915 -7.6773 60.7636 -101.1591 -72.7077 153.8709 -61.8473 -59.6762 -163.9976 -61.4290
2.01495566 -75.7164 -0.1852 54.3473 59.9750 -76.3282 -14.5208 62.2841 80.3642 -72.5063 152.6745 -60.9751 -169.1509 -57.4727 -67.3554
2.06736158 -72.7504 153.1093 64.1906 174.0087 -149.4987 167.4745 62.0323 84.4957 -72.3345 156.6621 -64.5108 -177.5922 179.9813 -179.9676
2.08908424 -127.5390 162.5906 64.5419 174.7953 -77.4627 -16.2598 57.8618 -101.6326 -80.0809 153.6587 -62.9054 -176.5989 173.3425 66.2591
2.14253941 -65.7389 -30.3669 -61.1224 174.1847 -76.7492 -10.4824 59.8737 -100.7868 -82.6459 155.3451 -58.0990 -175.6587 -178.7355 -179.3761
2.17032265 -71.2633 -16.7603 64.8750 173.9531 -91.3389 -7.3390 78.2651 97.1490 -71.4069 153.7391 -59.2618 -57.3559 -164.3631 -61.1359
2.20769403 -68.7229 130.5498 -58.8059 175.6216 -149.6058 159.2392 60.3513 -83.9728 -72.4733 140.7055 -172.1723 176.0853 179.8107 -179.9990
2.23183555 -68.6818 131.1639 -53.4783 -57.6375 -151.1789 163.5430 61.3491 -85.4977 -141.6237 144.6287 -172.1591 175.5605 179.7704 -179.9801
2.26036231 -71.8007 -6.3323 53.7206 60.4594 -88.9673 -10.3591 61.6828 81.5194 -77.7525 154.4627 -62.0602 177.5451 65.4512 177.3139
2.28352593 -77.5916 -14.3728 65.4067 173.7504 -113.0819 0.6611 79.5599 97.7562 -71.6980 153.5785 -51.5999 -54.5242 -174.4189 -172.9839
2.31674417 53.2782 20.6034 71.5563 166.9054 -127.5325 6.5015 67.5599 -89.4322 -82.2120 156.0890 -53.9020 -54.7979 -173.8009 -174.9085
2.34206295 -73.0309 -5.7306 77.8419 -58.9620 -74.4753 -14.4687 62.0820 80.0369 -71.7107 152.3755 -61.1694 -168.8848 -56.5477 -66.9641
2.36727481 -68.8271 -13.8817 64.7031 173.7368 -82.4218 -11.6918 62.8080 82.2183 -76.8377 153.9269 -61.9948 176.6547 62.2907 67.0942
2.40461027 -68.6366 131.9951 -53.4871 -57.6552 -149.8972 158.3847 59.3434 -84.4963 -77.5807 152.7496 -64.4522 -177.8533 -176.9662 -69.1403
2.42642008 -68.5734 130.9097 -53.5299 -57.6549 -151.2140 163.7684 61.6149 -85.3179 -131.3790 156.7133 -64.3824 -173.5520 -64.7376 -177.5802
2.44819159 -74.9265 136.7773 -59.4072 175.1768 -144.6492 166.2193 64.8170 84.5216 -68.2178 144.8519 -171.9307 175.5413 179.7772 179.9877
2.46957119 -72.2107 -6.1245 53.7940 60.4390 -89.5814 -9.6171 62.9808 83.8006 -76.2369 154.6864 -63.8138 177.2396 -179.0605 -72.8542
2.50785940 -74.7087 -7.9328 54.3617 61.2800 -89.5383 -12.1510 79.7442 95.9457 -81.9527 155.6655 -55.7849 -175.0066 -168.7691 -59.9757
2.53496099 -75.7328 129.0691 -56.1262 -58.9547 -87.1717 -16.7526 63.0213 -98.4551 -78.6852 154.8034 -55.4623 -171.5112 -171.1330 -60.4880
2.55593869 -87.4833 2.7715 54.4150 59.6500 -78.0296 0.5903 65.4693 81.7874 -141.3966 159.7401 51.2163 172.9373 169.6409 59.0010
2.59673785 -71.7591 -5.9990 54.1934 60.9871 -87.7395 -10.2826 58.9372 -99.4197 -75.9923 155.0056 -60.3755 -63.5322 -176.4001 71.1321
2.63348666 -68.7162 129.9636 -58.7500 175.6643 -150.6060 163.6577 61.9303 -85.1316 -141.5727 144.6325 -172.1591 175.5607 179.7704 -179.9802
2.65984782 -68.6196 132.1465 -53.4808 -57.6570 -149.6544 157.9530 59.0027 -84.2891 -75.1057 157.1480 66.0770 177.1825 65.4515 177.3992
2.68451954 -64.0385 -23.0113 -166.4394 167.5597 -78.8089 -11.8739 63.5664 82.5284 -77.7040 153.9834 -60.8432 178.8136 66.1178 177.2907
2.71044931 -68.0677 -13.9560 76.9832 -60.6438 -85.1364 -9.7490 59.1352 -100.6105 -75.8371 154.9218 -60.1149 -63.8013 -176.5470 71.1910
2.75331365 -75.1873 138.5777 -53.4118 -57.8755 -145.2821 165.6658 63.3894 82.5869 -70.7236 158.9322 66.5809 -179.0312 176.8195 69.2530
2.77555880 -74.9916 137.1937 -53.4655 -57.8841 -145.9842 155.9871 -164.6082 -86.6330 -69.7535 155.6383 -58.3233 -60.3869 -175.0239 179.4998
2.79866229 -83.2214 4.5107 54.2024 59.3199 -79.7462 0.1380 57.2709 -107.4410 -65.7827 151.5088 -58.4138 -173.8389 -175.5044 77.6614
2.82856183 -75.2692 138.5281 -53.4039 -57.8735 -145.4720 166.5124 64.5114 84.8667 -68.1477 144.1937 -171.7383 178.3059 -66.4640 -177.1273
2.85086518 -74.8863 128.5697 -61.6598 174.1687 -87.8843 -18.6572 57.9327 -99.8022 -78.0382 154.6748 -63.7816 -176.2537 174.1815 66.8392
2.87369657 -71.7262 125.6128 -53.4159 -57.6505 -143.4992 12.2459 62.9102 -86.7770 -80.0637 155.3872 -45.9458 -49.0138 -58.4092 -176.8858
2.91409650 -72.7566 153.1083 64.1901 174.0091 -149.5132 167.4836 62.0505 84.5153 -72.1722 156.2530 -65.0640 178.9646 65.6910 177.1618
2.93410601 -76.1556 159.6273 65.8082 175.0533 -74.2824 -15.1748 78.2378 97.4806 -76.1030 153.5564 -52.5452 -172.0217 -167.7180 -61.0693
2.96016819 -74.1455 134.9725 -59.2079 175.3205 -145.5964 157.2156 -172.5920 -101.4217 -64.7108 157.8609 61.0527 -178.9593 -179.6174 -69.0397
2.99001902 -72.0843 149.3444 -163.9839 169.5893 -73.5858 -17.4730 74.2568 94.0470 -77.4783 153.8862 -62.8582 -177.0100 174.3156 68.5310
3.01660231 -75.1589 137.1995 -53.4003 -57.8664 -145.6972 159.6510 -168.4553 69.5315 -66.9876 158.1168 64.9521 179.6284 179.8872 179.9963
3.03726519 65.1753 -48.0262 -54.0923 176.4000 -80.3903 -7.4915 73.1164 -80.4458 -73.8171 154.1037 -56.2153 -55.9383 -172.2943 -173.1185
3.06924082 -68.6560 130.9200 -58.8522 175.5896 -149.0021 157.8902 59.5456 -83.8462 -75.1779 157.1117 66.0770 177.1826 65.4516 177.3991
3.09051704 -70.1781 -14.8374 75.2963 -62.3859 -88.4929 -6.6948 -57.8159 127.1116 -75.1591 154.1713 -63.0580 -179.9739 -177.4432 -69.5422
3.11762125 -69.4354 -34.2579 -74.8051 63.9050 -86.2224 -2.9961 66.7328 -97.2627 -75.2704 155.1578 -55.4821 -58.2467 -174.9102 -172.6810
3.14809302 -75.6420 136.9869 -52.2042 -57.5915 -72.4207 151.0076 -164.8014 -84.2434 -66.5525 157.9168 65.9954 -176.6572 -65.3945 -177.3224
3.16952348 -71.3155 -9.1563 65.1074 173.4855 -74.7670 -15.5026 63.1673 82.5890 -74.4544 152.8156 -64.1531 -172.9123 -90.2485 65.7297
3.20924442 -74.5699 -4.9131 53.9923 60.2628 -108.8865 -0.5088 68.1209 90.7518 -77.9516 155.8513 -57.7248 -61.8242 -177.0595 70.6166
3.23643345 -73.8999 132.5574 -53.9958 -57.8718 -133.2922 1.6995 67.3081 89.2744 -149.2167 160.2729 58.9051 178.2689 177.1885 178.9531
3.25659234 -124.9467 129.5512 -61.8341 175.6766 -84.0487 -20.8334 74.1459 93.3025 -74.6210 153.7536 -61.1949 -178.1033 176.2463 68.1590
3.28343700 55.6148 8.4728 67.0800 64.2529 -119.6111 4.1230 68.6246 -87.7736 -80.7611 155.9104 -54.1477 -54.9010 -173.5898 -174.8209
3.30609163 -64.6428 -29.8334 -75.3426 63.6170 -76.8226 -10.9619 56.8922 -101.6599 -85.5843 155.3145 -61.9593 -175.3888 171.3335 66.6921
3.33338202 -63.9993 -22.6257 -170.0359 58.2716 -78.3963 -11.9843 63.3582 82.5286 -77.0231 153.6539 -61.4071 177.4527 62.6881 67.1002
3.36619644 -127.9030 135.3719 -55.9422 177.7857 -73.1484 154.2638 -171.3948 -99.9742 -63.1747 157.3390 61.2751 -178.7854 -179.3928 -68.9005
3.39057911 -75.8856 141.0700 -53.5977 176.9792 -72.9152 -7.6762 58.6371 -104.0203 -146.2912 161.2493 64.1756 -176.1003 -176.9336 -65.9625
3.42603162 -69.3635 131.3287 -69.9736 66.8408 -149.8656 159.2741 60.0992 -84.1607 -72.4201 140.7373 -172.1707 176.0813 179.8104 -179.9990
3.44653452 -72.7887 153.0364 64.1705 174.0186 -149.6916 167.9746 62.3768 85.2879 -67.2482 144.1634 -173.4512 64.9713 175.8428 -179.1673
3.47032748 -75.8303 138.3042 -51.7627 -57.5723 -73.9683 163.8379 65.0535 79.3786 -69.1532 159.8045 65.9626 177.1158 65.4217 177.4143
3.49092376 -74.5841 133.8088 -57.7411 175.9143 -72.8480 151.2946 -163.2782 -83.5102 -69.2051 156.1023 -57.6275 -59.6533 -175.1640 179.6164
3.51643332 -76.9574 144.2569 -49.5836 -57.7108 -73.6314 -6.6773 62.6360 -99.9327 -146.0153 160.7380 61.5306 -177.7397 174.4285 69.5439
3.55877449 -66.8771 142.4774 63.0534 174.8871 -155.3373 159.2618 55.1492 -87.9021 -76.3451 153.2501 -64.4766 -177.8340 -176.9554 -69.1135
3.58872407 -70.0392 145.3815 -171.2088 60.5583 -146.6670 167.0852 62.5695 84.1294 -72.3938 156.4480 -64.9861 -177.3336 176.4656 69.2277
3.61157222 -67.3017 -32.1253 -60.9484 174.3508 -82.1798 -6.0695 61.1107 -100.0743 -75.8452 155.0186 -58.6488 -63.3839 -176.9574 71.3523
3.63734043 -75.1930 137.2127 -53.3942 -57.8663 -145.6523 160.5159 -169.4125 68.9237 -63.7880 141.9406 -172.2971 175.8933 179.7784 179.9999
3.66046603 52.9202 20.2309 71.3883 167.1320 -117.4876 -0.6034 62.8549 -95.0849 -78.4542 155.2211 -61.0648 -57.9424 -164.9077 -63.5800
3.68115870 -76.6648 143.4066 -49.9025 -57.6993 -72.7510 -7.7030 71.2934 91.3008 -144.2510 160.3741 60.0427 179.1382 173.4939 69.6947
3.70181883 -128.8407 158.1178 75.0351 -62.1866 -80.0097 -16.9951 57.8281 -101.3356 -78.5477 154.5195 -64.1197 -176.4203 173.6655 66.3766
3.72399223 56.8712 -80.6304 -50.0681 -58.4414 -95.9506 -12.9011 62.1624 -99.0362 -69.8440 152.8798 -61.6533 -58.3020 -164.6696 -60.2843
3.74628310 -68.2733 -13.8649 77.0339 -60.6314 -85.4734 -9.9532 60.6721 -98.6223 -77.6675 154.3293 -59.0913 -61.5759 -59.6636 -66.8338
3.78623181 -71.2932 127.2967 -53.4235 -57.6956 -141.4587 11.7110 60.2182 -88.0277 -85.3596 155.9547 -54.2999 -55.6093 -58.7205 -67.2852
3.82763182 -69.8438 -11.3723 64.9188 173.5730 -77.7212 -14.0811 62.8712 82.1607 -75.4826 153.4967 -62.4710 -173.0694 -65.2224 92.1811
3.85208817 -73.6387 155.5249 75.9036 -61.9822 -79.8279 -15.9426 62.0485 -99.6954 -76.6661 154.1521 -60.7780 -176.2538 -179.6828 -179.9264
3.87362577 -73.3819 -3.6902 54.2404 60.5351 -78.3527 -14.9381 62.4901 82.2936 -75.2017 153.2187 -64.0540 -173.1284 -90.4197 65.8927
3.90142450 -77.7911 161.5478 47.9393 59.6878 -83.1357 -13.7562 62.4850 -99.8275 -80.2225 156.2835 -55.9945 -171.8597 -171.6885 -60.9082
3.92916208 -73.4408 131.3809 -53.8250 -57.9163 -135.1481 150.5778 -68.4747 84.2897 -131.2098 156.8279 -61.0205 -65.8454 179.0944 69.5323
3.96046252 -75.0567 156.8969 64.5234 173.5485 -73.2807 158.3038 -169.2126 70.0467 -63.2305 141.7445 -172.2833 175.9010 179.7849 179.9948
3.98259169 -70.0796 145.3314 -171.2232 60.5713 -146.8842 167.5835 62.9918 84.8824 -67.3700 144.0532 -173.4676 64.9824 175.8393 -179.1621
4.00617190 -70.5945 142.5356 -169.9468 169.2634 -84.2407 -6.0570 73.6054 91.3724 -142.6855 159.6261 59.9383 177.8322 -179.2283 -68.7299
4.02799287 -68.6561 130.8941 -58.8519 175.5904 -149.0393 157.9752 59.5953 -83.8338 -74.2476 156.2769 67.6328 -174.2276 -62.3874 -67.9619
4.05295626 -70.9354 145.5460 -171.2480 60.7471 -145.0620 155.4121 -166.2031 -86.9914 -68.0836 158.2875 64.5873 176.3938 65.3238 177.4731
4.07614148 -69.9039 145.0386 -168.3243 167.7555 -146.6629 166.5854 62.1957 82.7859 -70.4656 159.2683 67.4928 -175.6286 -65.1024 -177.3147
4.10977325 -64.5833 -5.0632 65.3705 173.3310 -65.4803 -10.0725 76.1635 -35.8674 -123.7308 154.4430 -64.3022 -64.7406 -170.9924 -66.0315
4.13774574 -145.0174 148.0803 -170.8608 166.8194 -143.9889 159.9005 -168.5695 69.5494 -67.1265 158.1561 64.9474 179.6065 179.8864 179.9952
4.16136661 -76.7603 143.4105 -49.6461 -57.6153 -71.0460 -11.7727 69.1892 86.9959 -139.9444 144.8918 -173.3374 175.5166 179.7326 -179.9770
4.18301116 -76.1071 158.8350 47.2240 56.0331 -97.3603 -12.4369 63.6809 -95.7963 -149.9074 157.0622 64.0373 -175.7030 177.5318 -178.5268
4.20984815 -71.3099 146.6809 -169.5397 60.4502 -70.9208 151.6070 -165.2193 -84.5121 -66.6818 157.9425 65.9700 -176.6954 -65.4064 -177.3201
4.23186824 -63.9492 -27.7801 -53.3617 -57.1411 -74.6359 -9.9322 74.5802 101.6684 -102.0823 156.1919 -66.8181 -176.1380 -72.7619 -79.0307
4.26553617 -75.0519 156.9318 64.6219 173.6614 -72.0269 152.1947 -165.5752 -84.7045 -67.2016 157.7519 66.3675 -174.9446 -62.4160 -68.0089
4.28817116 -75.0102 156.9087 64.5902 173.6412 -72.3367 153.8129 -165.8961 -86.0359 -66.7875 157.9936 64.1650 173.7932 62.3525 68.6948
4.31263515 -126.8849 160.3022 64.3913 177.3545 -72.2971 -24.6710 73.5889 94.9427 -95.0355 159.2844 60.6347 170.2009 60.5638 68.6538
4.34514633 -68.9461 138.5963 62.7962 175.1726 -148.7604 14.7760 56.7762 -91.1023 -144.4756 145.2156 -171.9611 175.4291 179.8094 179.9867
4.37054768 -127.8701 162.4677 46.1873 61.0578 -76.8503 154.3372 -171.9832 -99.8496 -63.0403 157.3222 61.2639 -178.7447 -179.4165 -68.9163
4.39483155 -68.9022 -13.6897 64.7186 173.7236 -81.8025 -11.8007 62.9575 82.1768 -76.4523 153.4439 -62.3542 175.1713 65.8679 -93.0475
4.41964838 -71.9219 149.1025 74.2713 -62.4352 -98.1413 -8.2667 70.6664 90.6390 -146.7207 158.6083 60.4780 178.0189 177.0863 178.6883
4.44736406 -125.5220 135.3012 -54.6177 91.2101 -72.4679 151.5849 -165.2483 -85.0072 -66.0815 157.8886 64.8494 -179.9955 179.7004 -179.9098
4.47887751 -61.3376 -30.1209 -170.1306 -92.4116 -77.4180 -11.5257 67.0476 86.8656 -81.4451 155.1583 -58.6394 -177.4511 -178.5067 179.9977
4.50413663 -123.2255 134.6967 -56.9779 90.6395 -147.8979 166.8351 62.9398 84.8171 -73.6443 157.6340 -58.4775 -60.5086 -175.0188 179.5469
4.52679538 -75.2450 133.7396 -69.9175 66.9681 -75.2824 153.9454 -171.3503 -99.8365 -62.9872 157.2784 61.2914 -178.7434 -179.3843 -68.8937
4.55513409 -127.6581 158.3596 62.6564 173.4307 -146.5057 167.4124 63.3956 84.8736 -67.7969 144.2002 -171.4928 179.1967 -63.0126 -66.5440
4.58246040 -71.7197 148.8512 -165.8842 167.5755 -70.5999 164.3390 63.9856 79.0896 -68.2669 159.4333 67.4546 -175.5996 -65.0911 -177.3218
4.61439960 -76.1033 158.9722 66.1550 175.7736 -76.0951 -18.5064 64.7519 82.2864 -71.5396 140.7636 -171.2098 176.4184 -176.7957 -69.4357
4.63506148 -74.5484 131.0378 -60.1943 174.8804 -78.6460 -26.3938 71.0662 91.8523 -96.1822 160.1832 62.9088 177.4469 65.8014 176.5234
4.65906619 -71.3139 146.6005 -166.3119 168.0082 -72.0736 156.9861 -167.9887 70.7498 -66.0108 157.7504 64.9805 179.7124 179.9294 179.9614
4.67920117 -71.8678 148.8951 74.1581 -62.6048 -97.7039 -7.7217 75.0849 93.8312 -145.1333 158.7307 62.3638 -179.4806 -177.9109 -64.7229
4.70579644 -77.9263 164.7459 55.0950 64.0489 -148.0253 166.9666 61.5596 82.8173 -70.1778 159.0767 66.5690 -179.0258 176.8196 69.2575
4.72651037 -66.9362 -13.8615 76.9075 -60.5683 -77.5714 -0.3192 62.4457 -177.3039 -129.5093 157.9545 -72.0089 175.3054 176.3250 66.0510
4.75656999 -76.0547 140.6935 -66.5492 69.0314 -73.7336 -5.1303 71.5364 90.0491 -142.8971 160.5705 58.4715 177.6760 176.3584 179.3729
4.78630631 -64.0828 -23.9519 -170.1609 58.4917 -83.3938 -9.0892 -57.9777 -66.5945 -79.0940 155.3425 -58.9682 -61.2392 -169.7522 -68.7289
4.81672229 -73.2079 147.9057 64.7262 -178.8984 -78.6308 -23.7824 68.0481 88.8523 -148.8712 140.8962 -173.4761 173.3138 65.1125 177.1697
4.84188688 -68.4415 136.8097 74.5672 -61.5907 -148.3015 13.2253 57.5723 -90.5785 -147.7366 161.5948 63.0441 179.6504 67.0696 177.2280
4.86400097 55.8702 7.1181 67.3757 64.0389 -128.3141 6.9221 72.2578 -83.8878 -80.4474 155.4920 -46.8555 -49.2415 -58.4113 -177.9333
4.89160301 -76.8365 159.9612 47.4638 56.2758 -89.7940 -16.8746 64.1744 81.2571 -75.0819 159.8032 64.9057 178.2111 179.5750 179.2231
4.91382984 -73.2541 131.9060 -60.1179 174.9939 -125.9857 6.6518 64.1650 85.1774 -77.9510 155.4121 -56.1531 -57.7066 -61.2949 -176.6329
4.95100477 -75.0582 156.8891 64.5228 173.5513 -73.2867 158.3079 -169.2156 70.0402 -63.2542 141.6276 -172.1829 175.5890 -176.9543 -69.5351
4.97252916 -71.9305 148.8199 74.1947 -62.4486 -99.8318 -7.4340 63.1951 -97.3398 -145.0906 158.9027 61.8872 172.4653 62.8487 177.9843
5.00994615 -126.1965 132.8427 -59.2736 176.7462 -76.2186 -30.7258 74.6969 96.5026 -90.2966 159.1305 60.2227 169.5609 61.5381 69.2993
5.03811211 -76.9818 160.6256 48.6156 57.0629 -107.6975 -5.6828 74.4300 93.9859 -147.1663 158.3232 62.3102 -179.1253 -177.5361 -64.5849
5.06420013 -68.8386 128.1920 -172.4744 -85.8478 -141.6805 -0.2890 58.9546 -88.8802 -153.6854 159.7314 60.2532 -177.2013 177.0047 -178.2655
5.08945165 -127.8532 160.8376 64.1598 172.9324 -129.0953 149.0579 -60.3938 -82.2820 -136.5912 156.2624 -65.1527 -177.0663 -177.7027 -70.0225
5.11201409 55.5661 8.7392 67.0325 64.3034 -130.3423 10.9937 72.7607 -80.1979 -130.2631 155.8394 -61.7326 -179.1308 66.4527 177.0296
5.13367825 -66.0047 -2.3200 54.6744 60.5773 -67.8937 -11.8140 74.0251 -32.7078 -71.4634 151.6754 -68.3268 175.9727 64.8082 177.3157
5.16054480 -76.7463 143.4090 -49.6317 -57.6133 -71.0414 -11.6144 69.3934 88.0232 -139.0815 143.8331 -173.5255 178.2649 -66.8999 -176.5833
5.18547880 -64.4686 -20.4615 -165.7090 167.2580 -73.9305 -14.2205 63.2645 82.1819 -74.7274 152.9471 -62.1430 -172.9981 -63.2982 93.4079
5.21910180 -74.8387 153.8890 66.0417 179.8051 -78.1178 -23.0900 64.8782 83.3855 -87.6144 158.8625 65.6349 -174.9095 -62.2439 -67.9262
5.24001345 -75.6509 137.9827 -69.8958 66.6772 -82.0534 1.7519 63.6611 -101.6406 -137.9064 161.2970 62.1830 175.4916 66.0235 178.0453
5.26133440 -69.3158 -13.9425 77.1738 -60.6282 -82.0148 -14.3332 -156.2382 -44.8448 -72.5652 152.5748 -62.7493 176.9813 65.2354 177.2433
5.28949214 -74.9895 137.3370 -53.4418 -57.8869 -145.3625 144.9480 -166.3702 -84.0655 -72.0018 160.5204 79.7912 -67.1236 -177.3020 70.2979
5.30954437 -70.7714 142.2578 -172.8517 60.9485 -86.5966 -1.8687 67.2007 83.3266 -142.2882 159.5161 60.9318 -178.0306 -63.9781 -68.1465
5.33340343 -77.4163 136.1151 -54.2108 -58.1334 -128.9628 150.2168 -65.7293 -9.4906 -132.4273 156.7273 -62.1046 -66.0757 179.6941 69.6586
5.35392569 -144.8295 147.3990 -173.4548 60.6217 -128.8410 155.6396 -64.9137 -12.0838 -70.4449 142.0598 -172.0542 175.9055 179.7900 -179.9930
5.37468948 -74.7950 136.8043 -59.4226 175.1675 -144.4250 165.1293 63.5465 81.9533 -73.7827 165.3252 59.3843 70.4846 165.9289 67.7057
5.39768226 -71.6469 152.2370 76.3137 -61.6607 -149.5855 167.9961 62.4132 85.2922 -67.5113 144.2730 -171.4851 179.1815 -63.0049 -66.5306
5.41825781 -144.7539 148.5997 -169.5339 167.5550 -73.1441 -22.0574 68.6544 90.3427 -146.7584 140.0742 -173.5199 173.4673 65.1644 177.0815
5.44096663 -72.9417 151.5523 -163.0518 170.9166 -68.4183 -26.6788 74.4606 97.0696 -93.2454 158.6796 58.5438 168.5500 59.8384 69.0246
5.47120088 -128.1552 158.8038 62.6352 173.3931 -144.2887 158.9978 -169.3460 68.8109 -68.2357 158.1079 66.2871 -175.1696 -62.7297 -67.9714
5.49360371 -145.0492 148.9139 -169.0857 166.9992 -71.5578 153.6636 -57.1108 115.5973 -70.1978 142.0143 -172.0532 175.9012 179.7953 -179.9994
5.51497245 -75.3233 131.0685 -72.8963 64.9807 -84.3340 -20.9542 64.0005 82.4157 -70.6186 141.7774 -171.9215 176.0696 179.7833 -179.9983
5.53524916 -72.0036 149.2953 -163.8940 170.6559 -74.8272 -15.0651 64.3002 81.8661 -68.8961 140.7317 -171.4978 179.8242 -65.5935 -176.5516
5.56608311 -129.0517 154.8320 74.2404 -62.4205 -82.1298 -22.5120 64.1388 82.4775 -79.6445 159.3094 64.8954 -178.3426 -65.9540 -177.2337
5.59550503 -144.7580 145.5339 -174.6878 61.0226 -86.8615 -2.7073 67.2353 82.3050 -140.9064 165.9524 53.1697 69.8330 58.6710 175.2424
5.61881348 -129.1409 156.5237 75.0600 -61.9903 -73.8354 151.5654 -165.3898 -84.3271 -66.9584 157.7347 66.3966 -174.8960 -62.4041 -68.0101
5.64130678 -78.7147 135.2093 -53.4104 -57.8115 -130.4904 155.4419 -65.4047 -10.8647 -71.9734 157.9111 67.4711 -179.5564 -176.0791 -69.2495
5.66813246 -76.0915 147.7335 76.2437 -61.8163 -138.0969 154.7733 -68.1191 87.9169 -131.2621 156.8164 -62.8157 -65.9570 -177.3625 179.5191
5.68985961 -70.9781 145.5331 -168.2859 167.6862 -144.3402 162.6102 -169.2910 67.6102 -66.6584 153.7226 -64.2247 -177.9513 -177.0223 -69.1470
5.71182862 -75.6904 161.1825 77.1558 -60.3283 -79.0754 0.8352 68.0009 81.5818 -135.6433 161.5864 62.1902 -177.0998 -65.5979 -177.0244
5.73572996 -74.2655 133.9011 -69.9114 66.8755 -133.0503 12.3354 67.1265 88.9093 -141.1248 161.8230 62.9144 179.3673 66.6650 176.5797
5.76184358 -73.6661 155.3680 76.0981 -62.0173 -79.4240 -18.3528 61.2257 -100.8012 -70.4176 141.4440 -172.0892 173.0690 64.6302 177.1917
5.78892162 -75.0318 137.2179 -53.4196 -57.8719 -145.9901 154.1426 -165.7387 -86.3225 -68.2732 157.8671 67.0102 -173.5964 -65.2854 92.7428
5.81225489 -71.5212 148.1991 -169.7535 59.6198 -67.5088 152.2513 54.1613 34.3919 -70.6420 157.5355 66.6070 -179.0115 176.8091 69.1998
5.83673289 56.3011 -82.2533 -49.8599 -58.4240 -77.0255 -28.3616 -175.5828 -121.0106 -87.8052 155.0938 -58.9408 -61.6564 -173.7606 178.4428
5.86057459 -73.4442 155.1302 75.8017 -62.1584 -79.5858 -16.4289 66.1876 83.7666 -72.9455 152.7051 -62.4900 178.2646 62.5468 67.0341
5.88254962 -74.9300 136.7727 -59.4047 175.1783 -144.7116 166.4433 65.0082 84.8915 -67.5374 142.4410 -173.6029 -94.4318 176.1331 68.5596
5.91700621 -78.0652 132.4726 -58.8707 175.6178 -130.6049 155.3991 -65.0815 -11.6743 -70.6468 141.3947 -171.8268 178.7323 -66.3354 -177.1453
5.93869619 65.4217 -46.6214 -66.8114 69.2492 -79.9439 -0.3111 73.4453 -82.8493 -72.6933 153.6756 -46.5151 -49.1115 -58.4181 -178.7329
5.96327247 -71.5403 124.6953 -58.4987 175.9413 -140.7574 4.5719 61.3936 -88.3864 -149.3782 160.3894 63.2710 -173.1757 -65.5577 92.8517
5.99144621 -71.8908 149.7480 74.5903 -62.4042 -79.1485 -25.9232 66.5904 88.0965 -149.0482 138.6378 -174.0218 178.4625 -67.0155 -176.8322
6.01670117 -77.3414 135.6656 -71.2620 65.9498 -128.4698 149.8190 -65.6330 -9.5635 -132.9988 156.8247 -62.5004 -66.1044 -177.8553 179.3945
6.03776079 -68.7507 2.4525 54.7760 59.7828 -66.0202 -14.2593 75.0446 -43.1178 -73.4265 151.2559 -58.7537 -56.8019 -57.6930 -67.0345
6.06245585 -63.8662 -10.7466 64.8162 173.6719 -68.8698 -10.3974 70.8999 -22.3596 -74.9386 152.0053 -69.5246 -175.7336 -92.1580 65.3623
6.10281064 -123.3201 134.7284 -56.9222 90.6674 -147.9617 166.4376 62.2235 83.6714 -71.6699 159.7110 65.1673 173.7310 61.8235 68.3922
6.12460521 -74.7798 133.9865 -57.5234 175.9858 -74.0035 156.7091 -168.4247 70.3840 -63.0825 140.8421 -171.9052 179.5652 -63.0120 -66.5998
6.14954072 -79.8897 166.9975 55.9471 64.5587 -143.9869 154.5478 -166.4745 -87.0351 -71.6778 163.7487 61.1179 77.0833 170.7881 -178.4024
6.17034423 -76.6411 142.8236 -50.0746 -57.7112 -77.2013 -1.6660 63.7701 -100.3413 -141.4713 160.7765 59.7964 170.5260 64.8189 -91.2733
6.20565627 -68.7693 129.9524 -58.7310 175.6738 -150.6667 164.0850 62.0120 -85.1790 -140.9174 145.0333 -172.2730 170.1659 66.3921 -90.7828
6.23423484 -75.3052 131.0255 -73.3637 64.6660 -85.5279 -17.4534 65.9756 84.0120 -72.2995 152.7873 -62.2829 178.2678 62.5322 67.0184
6.25879616 -66.4555 -19.7668 -139.5019 -62.4274 -73.7951 -13.4273 59.0042 -102.7777 -73.6611 152.9256 -62.5800 -173.6058 -61.6015 -176.9059
6.28759283 -66.9326 -20.1710 -139.7833 -62.5014 -73.2106 -14.0709 63.2773 81.4191 -73.8688 152.9856 -62.1009 -173.3513 -61.3331 -176.8221
6.31411132 -127.6816 158.3923 62.6600 173.4269 -146.3934 166.6081 62.2496 82.6261 -70.2763 158.9076 68.4262 -172.4972 -65.2885 92.2919
6.33745636 -75.8442 138.3021 -51.7638 -57.5726 -73.9661 163.8902 65.0180 79.3057 -68.5285 159.0666 68.3922 -172.4793 -65.2712 92.2993
6.35785587 -69.3371 -31.7504 -53.5275 -57.1905 -93.2704 4.7322 67.4035 94.7064 -74.7723 156.4768 -59.2001 -69.5731 87.3171 179.5283
6.39029857 -64.4746 -23.4559 -168.7128 -95.1398 -68.5944 -13.8634 63.3029 80.5615 -69.0276 151.2025 -62.0616 -168.2586 -53.4475 -65.9329
6.41644082 -76.7577 135.4801 -69.9937 66.9196 -72.4985 151.1836 -58.1264 114.0516 -70.3725 142.0462 -172.0472 175.8960 179.7963 179.9989
6.43694617 -76.1763 159.0518 66.3451 175.4864 -79.6674 -15.7051 62.9337 -99.6194 -78.1296 153.0924 -58.9173 -168.7602 -63.6805 93.0172
6.46834526 -77.4936 161.0232 48.1776 58.5400 -86.1826 -14.4163 64.8366 81.5234 -69.6972 141.8594 -171.4901 176.4453 176.6419 69.3611
6.48918883 -127.7842 161.1014 64.4906 175.0178 -78.4936 -16.9628 67.0971 85.4136 -78.3710 153.0936 -59.0471 -169.0174 -63.7525 93.0967
6.52685083 -127.6084 161.6746 64.2878 175.1494 -76.8858 -16.0014 66.8728 84.2381 -74.8960 151.9418 -60.9787 178.3134 66.6000 -94.2663
6.55777476 -79.0263 163.2142 49.1169 61.0302 -82.4222 -17.1568 55.7647 -100.7010 -79.7778 157.1504 -76.3713 177.7923 -74.4792 -74.5110
6.59607293 -73.5080 155.7243 76.3417 -61.4564 -70.8814 152.5909 55.5265 31.9182 -70.7738 157.8881 67.5335 -175.6157 -65.0995 -177.3076
6.62872984 -68.5861 131.7797 -53.5205 -57.6626 -150.0976 158.8113 59.6881 -84.5241 -80.1016 151.2117 -54.7897 -59.6189 -82.9756 78.1133
6.65135004 -70.5876 139.1599 -172.3284 -90.0328 -143.6488 165.9860 63.7994 84.1398 -73.2915 157.3124 -59.3661 -59.7262 -169.9034 -67.6807
6.67751855 -70.0564 145.3385 -171.2152 60.5707 -146.8745 167.4844 62.9644 84.7856 -67.9410 145.3149 -172.0167 170.0429 66.2669 -91.1100
6.70259666 -69.2631 131.8038 -70.0732 66.7683 -149.1341 157.5172 59.0876 -84.0454 -78.3419 164.4916 58.2628 71.7439 173.6346 -70.9471
6.72677536 -73.1148 154.2018 75.9526 -61.6141 -74.6684 156.6883 -168.3894 71.4614 -67.3494 158.2577 62.8768 171.6455 60.3713 68.2987
6.74783414 -144.9996 153.0954 -166.5901 167.1464 -74.3883 -15.4207 66.3042 84.5103 -75.0197 152.2680 -62.8168 178.9801 67.5705 -94.3702
6.78303362 -71.1634 145.7240 -167.2095 168.4294 -73.9490 -20.7656 69.4151 90.8062 -146.1114 140.1197 -173.8279 172.4369 62.3790 68.0630
6.80940415 -72.7888 153.0079 64.1668 174.0197 -149.7732 168.3126 62.6771 85.7182 -66.3950 140.5188 -173.4102 -91.6460 -62.9821 -66.2493
6.83228621 -71.1055 138.7896 -172.3449 -89.8484 -143.4008 153.8802 -166.1590 -86.1769 -68.9148 158.3428 66.8004 -177.9009 178.2157 71.6043
6.85382218 -71.4010 147.3268 -166.3591 167.7780 -71.5336 153.5669 -58.8462 -70.3970 -71.6995 157.7872 67.5493 -175.6823 -65.1178 -177.3031
6.88614120 -66.1069 133.3913 -171.7483 -87.9241 -150.0380 158.4066 58.3167 -85.1704 -77.6655 152.6354 -64.7731 178.2477 62.8664 67.1404
6.90874191 -77.3691 135.5288 -71.3927 65.8640 -128.6760 150.6701 -65.6311 -9.6167 -131.6231 156.7500 -61.7121 -65.9143 179.7650 69.7481
6.93612473 -69.3470 142.2094 43.5238 59.4674 -151.6322 15.4116 56.2662 -90.9034 -90.7548 156.5018 -54.2558 -56.2590 -61.4990 -176.9299
6.95833833 -74.0590 134.9724 -59.1999 175.3241 -146.1479 156.0931 -164.8733 -86.8576 -65.0211 142.6653 -171.7135 -179.1142 -66.4003 94.1318
6.98119179 -71.6929 -15.0881 77.4606 -61.2960 -107.2850 4.2376 78.4247 97.1720 -67.3713 153.1157 -63.2679 -60.0861 98.5526 77.1016
7.01612258 -75.5339 158.3192 46.5926 55.2754 -83.5960 -25.0490 66.3379 88.0904 -148.7901 140.0096 -173.8517 178.9844 -63.8213 -66.6450
7.06823266 -75.3941 137.6747 -71.1044 66.0751 -145.0254 166.5160 64.8577 84.9829 -67.5001 142.4495 -173.6052 -94.4338 176.1316 68.5592
7.09286631 -70.9165 145.4465 -168.3064 167.6794 -145.0644 168.5729 -157.4797 73.7576 -62.8684 155.1312 76.9474 -177.3870 73.6423 74.8039
7.11462205 -75.3541 137.7344 -71.1241 66.0638 -144.7012 165.5663 63.5904 82.6397 -71.4622 159.6476 65.2032 174.1798 66.0105 -92.1615
7.13476817 -75.1802 157.0986 64.9715 173.7407 -76.9385 148.0181 -60.6938 -75.9373 -107.8523 154.3982 -82.7728 66.8875 56.8959 66.7827
7.15868473 -71.6021 152.3842 76.3300 -61.6541 -149.3909 167.1395 61.3983 83.3665 -70.9165 159.7595 65.1919 174.1841 66.0177 -92.1485
7.17939201 -76.1272 140.3911 -51.0119 -57.7344 -79.4203 0.1024 73.0422 92.0570 -139.0430 160.5303 59.4447 169.9120 65.1128 -91.0894
7.21069980 -77.3349 137.0381 -54.0261 -58.0997 -128.2339 150.0015 -65.7246 -9.2704 -128.0313 157.5236 -59.9002 -80.3996 76.8725 174.4736
7.23167119 -76.0009 158.4930 46.9288 55.9145 -98.6653 -12.9612 63.7746 -96.0473 -147.7679 161.1550 60.9413 84.3780 174.5580 -179.3264
7.27232454 -68.4494 128.1789 -173.0635 -85.9695 -143.0731 5.3196 60.2772 -88.8964 -147.6119 143.2278 -172.1682 176.0975 176.8169 69.3875
7.29586467 55.7812 -16.0880 108.0512 -60.2370 -91.6302 -3.2134 69.5360 -86.6185 -74.8236 154.7043 -54.5934 -55.3852 -173.6231 -174.3025
7.31805732 -66.1580 133.5639 -171.6960 -87.9904 -149.7397 158.1667 57.9217 -84.9954 -73.9647 156.4942 67.6334 -174.2281 -62.3910 -67.9671
7.35100164 -74.2468 149.8149 -126.7605 -62.3877 -146.0406 154.6424 -166.4062 -87.0065 -67.4895 158.0833 64.8171 179.8787 179.6739 -179.9137
7.37819658 -145.4194 149.4834 -171.2714 60.1404 -71.2321 153.2210 -164.2538 -84.8567 -63.7997 142.6380 -171.7009 -179.1438 -66.4105 94.1781
7.40238103 -77.9171 164.7149 55.0686 64.0266 -148.0381 167.0236 61.5017 82.8509 -70.0182 158.9591 68.4184 -172.4942 -65.2891 92.2936
7.42379038 -71.8998 140.4343 -161.2031 -88.2891 -72.5839 -10.5891 76.1553 96.7512 -141.7260 159.4425 61.5889 174.6843 -177.6944 -74.1285
7.46156539 -66.2547 141.1528 74.8638 -61.7989 -155.2835 160.3604 56.0520 -87.5695 -71.1159 138.9724 -172.8093 -93.5086 176.7294 68.6961
7.49117387 -72.6663 148.9208 -126.2113 -62.2468 -148.6763 166.9651 62.2620 84.3281 -72.2331 156.6571 -64.1815 -174.1300 -64.8427 -177.5169
7.51627372 -79.6754 167.3239 56.3568 64.9192 -143.6713 154.2381 53.1341 41.1691 -142.9772 144.5170 -172.0588 175.9815 176.7057 69.3833
7.54193502 -79.8801 166.9554 55.8900 64.5048 -144.0741 154.3888 -165.8551 -86.4081 -68.4466 157.9468 66.9964 -173.6237 -65.2964 92.7580
7.56886899 -68.5905 137.7686 -172.0201 168.8596 -133.0624 147.3499 -70.8145 79.7917 -130.2262 157.5703 -60.1223 -81.2537 76.2589 175.2945
7.61809173 -145.4938 150.1943 -171.3969 59.7997 -70.3465 153.5840 -56.1836 116.3384 -69.9734 139.0248 -172.9070 -93.1435 -179.0541 178.8608
7.66660270 -85.1641 141.7987 -173.0025 61.4951 -137.3695 156.5955 -63.9258 -83.2884 -74.9004 164.8371 58.8142 71.7104 170.8503 -179.8713
7.69285776 -73.4680 154.9876 76.6416 -61.3912 -130.2197 156.7403 -66.3061 -7.9945 -138.2965 156.6438 -68.3531 -66.5975 -175.9824 -69.7735
7.71668802 -72.0316 143.1589 75.3483 -61.7926 -139.5966 156.0685 -72.2494 84.2436 -74.9856 165.0397 58.2162 70.7690 170.7619 -179.9031
7.73685167 -72.2038 124.0283 -53.1673 -57.4893 -142.2990 -5.1331 62.4609 -89.6398 -89.9084 144.5380 -160.5204 71.0009 93.1687 -69.3644
7.76705441 -68.9174 -38.0504 -60.8294 174.5368 -92.8361 3.8541 78.0795 96.9619 -66.7049 152.8987 -62.6240 -60.6461 98.1692 77.2823
7.80508511 -72.6788 149.0933 -126.1129 -62.2551 -148.5883 166.6568 61.5318 83.0653 -70.4847 159.6440 65.9774 177.1018 65.4199 177.4090
7.82987297 -127.5674 153.7650 64.3433 179.6138 -71.5887 -44.1175 175.2407 58.7845 -152.4458 156.9523 62.3438 176.0116 86.8399 -73.5772
7.86978421 -77.4749 160.7367 48.5464 58.3011 -89.0183 -17.9020 64.4800 81.5232 -79.0220 165.3552 62.3686 74.8767 172.4386 -71.7947
7.91011304 -75.4545 130.1976 -55.1802 -58.4539 -83.9828 -24.5605 64.1613 83.5377 -74.2212 142.0656 -172.1089 170.4560 65.7024 -92.9947
7.94189563 -73.2647 144.9144 -152.4200 -87.1416 -71.3258 -15.2614 67.7119 85.8868 -78.3499 152.0624 -64.9668 178.2065 65.7267 177.1506
7.98145098 50.0559 27.3647 68.8651 167.8317 -70.3382 -33.8353 178.8847 57.5094 -117.1567 157.4417 -55.0940 -75.9949 75.8052 170.5050
8.00864237 -142.3392 147.1380 -164.6541 -92.3184 -69.8127 -9.9509 69.4438 88.2776 -142.6447 142.0653 -173.8475 175.7977 179.7446 -179.9714
8.03901146 -72.6599 149.0850 -126.1379 -62.2468 -148.6179 166.5454 61.5317 82.9544 -70.0995 159.3306 67.2775 -179.6685 -176.1802 -69.3619
8.06305555 -72.7107 148.9168 -126.1876 -62.2486 -148.8158 167.5112 62.5688 85.0648 -67.2862 144.3349 -171.7371 178.2810 -66.4732 -177.1253
8.08447589 -74.2280 149.8706 -126.4977 -62.4692 -146.0117 155.5963 -164.6381 -86.4015 -69.7745 155.6963 -58.3267 -60.4018 -175.0089 179.4209
8.10797005 54.4980 -14.4755 73.6893 167.2317 -137.2557 16.6263 -161.0166 -112.6527 -81.3213 155.9940 -55.1537 -59.4952 -176.8722 178.9206
8.13975357 57.4150 -81.5725 -58.9912 74.9724 -78.4522 -28.8018 -175.3823 -116.6368 -85.6418 154.7694 -56.2922 -59.5599 -176.4286 70.6323
8.18742195 -73.4039 149.3310 64.6437 -179.4730 -78.7325 -26.4016 -58.5653 -66.7680 -150.1876 156.4401 64.0918 -172.6798 -65.2759 92.4789
8.20912693 -75.1706 152.0604 -123.2841 -62.4225 -81.2287 2.9992 60.8374 -106.9553 -145.1894 161.7248 57.5399 -179.3092 177.2099 -179.4141
8.23316785 -75.4095 133.6937 -69.9337 66.9581 -75.7325 156.0896 -168.5751 70.7047 -62.7894 139.0167 -173.1513 -93.3220 -179.0423 178.8515
8.26316348 -73.3231 146.2244 -153.2667 -88.6481 -69.6927 -14.7800 64.2128 80.6598 -72.7462 140.4943 -172.0129 176.2226 179.7988 -179.9901
8.28982644 52.1998 -62.1216 -170.4089 -84.3092 -102.1151 9.5769 58.6497 -101.8298 -127.2210 155.0165 -62.6332 178.4611 -62.6920 -58.8628
8.31216263 -128.4311 162.5775 45.1626 59.4681 -85.7546 -12.9476 62.5744 -100.2380 -73.9304 153.7619 -62.4237 177.1653 66.3912 -93.8238
8.35580341 -124.3262 168.2589 53.3875 64.1410 -144.9655 166.9260 61.3210 83.8134 -68.7104 154.1166 -85.9737 63.8346 -89.2011 -174.3801
8.38430352 -75.6376 130.6035 -69.5393 67.1732 -137.3500 155.2718 -68.2251 86.8112 -70.8265 142.3959 -172.1149 170.4140 66.3569 -91.1166
8.42143437 -76.1406 138.6225 -52.2188 -57.6328 -71.8762 152.5838 -58.6783 -69.6577 -72.6160 158.3255 65.2229 174.1273 65.8905 -92.2005
8.47631452 -68.6274 -17.3089 -138.5055 -62.3520 -70.8682 -15.5049 63.5504 81.9479 -73.1885 151.9375 -64.6187 -172.3278 -90.1262 65.0999
8.53411307 -71.2578 138.7102 -172.3785 -89.8346 -143.1502 158.3421 -169.5004 69.1772 -68.0030 158.0310 66.2861 -175.1175 -62.7164 -67.9760
8.55642087 -79.9686 167.0233 55.8969 64.5064 -143.5019 158.8186 -169.3604 68.7608 -68.2862 158.0828 67.2757 -173.2151 -65.5016 92.4973
8.59144576 -71.4834 152.3337 76.3169 -61.6570 -149.6257 165.6038 61.2422 80.5125 -68.3601 161.0965 82.8294 -69.9648 92.0575 172.5593
8.62623980 -142.3425 139.8479 -175.4039 -89.9043 -134.4497 154.6814 -57.2187 106.5561 -75.9410 153.8129 -64.8203 178.2329 62.8679 67.1521
8.65431633 -145.4801 150.2076 -171.3876 59.7956 -70.3617 153.5227 -56.1301 116.3808 -70.4499 142.3132 -172.1242 170.4230 66.3626 -91.1144
8.69805013 -74.2539 149.8376 -126.6763 -62.4084 -146.1793 155.5740 -165.2184 -86.5630 -64.7723 144.1805 -172.1920 172.4648 64.4539 177.4735
8.72802300 -128.0085 134.9772 -56.3367 177.6957 -74.0573 152.6841 -57.2314 114.7995 -70.6084 142.3270 -172.1258 170.4199 66.3596 -91.1093
8.76847056 -70.5645 139.0245 -172.3597 -89.9971 -143.9549 165.9604 64.1150 84.1682 -73.3368 156.5994 -63.7628 -171.5059 -66.4220 91.3882
8.81820663 -73.5377 147.0173 -152.9650 -89.0475 -69.9791 -14.6190 60.5842 -102.0550 -73.0458 140.8121 -172.2104 172.9203 64.3909 177.0824
8.86895198 56.2957 -17.9251 108.6895 -61.0362 -96.5483 1.8524 72.3208 -84.8312 -75.2718 154.4338 -46.4857 -49.1191 -58.3439 -178.3077
8.90208622 -72.2728 137.5399 -152.8495 -79.0188 -68.1728 156.7335 -168.4338 70.1751 -62.9149 141.5070 -172.2907 175.9228 179.7862 179.9950
8.96231435 -73.3286 146.1931 -153.2483 -88.6653 -69.6940 -14.7654 64.2396 80.6805 -72.6359 140.7455 -172.1996 172.9890 64.4043 177.0765
9.02446547 -141.9663 143.8401 -163.9235 -90.7771 -73.5667 -12.0494 81.6934 106.7296 -126.8326 158.8674 62.3185 162.6429 65.3430 74.6862
9.07047017 -143.0906 152.5792 -123.9304 -63.4674 -135.4054 156.5617 -57.2146 108.0205 -70.4705 142.0302 -172.0483 175.9031 179.7937 -179.9971
9.09306857 -73.3091 146.1733 -153.3809 -88.7236 -69.7547 -14.4362 64.6499 81.1216 -72.8691 139.7984 -171.6152 179.3414 -65.9133 -176.7780
9.11307269 -73.8471 155.6545 76.7420 -61.4951 -145.1416 150.4540 -179.5900 71.6719 -144.0783 138.9373 -171.9451 -178.0209 -65.4160 93.9274
9.18546427 -72.1338 137.0662 -153.4644 -79.2568 -67.0424 150.5334 -164.4641 -84.2017 -66.4540 157.5211 66.3782 -174.8852 -62.3998 -68.0111
9.21250010 -143.5356 150.1471 -131.3615 -58.3674 -78.8308 -26.9271 66.9433 82.9637 -86.8632 159.8810 68.3493 -179.8361 66.6305 177.0338
9.23707082 46.3227 -71.1823 -171.9047 167.7880 -76.0403 -27.0607 -164.7168 -28.8290 -110.5771 158.4278 -56.1068 -60.4750 -176.6145 178.6314
9.27802535 -72.2979 143.6271 -161.6174 -90.2201 -70.1980 -9.3676 69.3972 88.2895 -142.1501 141.8519 -173.7064 176.1560 176.6341 69.3126
9.31640034 -71.7796 138.3584 -159.9677 -86.4344 -74.2510 -12.5276 81.4504 106.0873 -125.8864 158.9318 62.4526 162.7936 65.1715 74.5316
9.37798851 -72.0978 141.7228 -160.4387 -87.2838 -75.1916 1.3237 68.4508 84.1590 -138.3260 141.4324 -172.7714 179.3640 -66.2865 -176.5854
9.41287313 51.9591 -7.5700 103.9112 -57.5867 -78.2151 -16.8378 -69.8434 79.0157 -130.7334 156.8431 -62.3382 -65.8446 -177.5749 179.8692
9.45885318 -143.7559 154.1694 -123.8914 -63.3078 -146.2435 166.5527 62.7576 84.8867 -74.5240 158.7519 -57.0884 -62.0246 88.0049 177.6406
9.53919586 -72.7332 149.0421 -126.0434 -62.2931 -148.5338 166.8528 62.2566 85.2672 -74.3778 158.7469 -57.0885 -61.9901 88.0053 177.6580
9.60548497 -73.2883 132.9133 -176.2926 -91.3311 -83.4001 139.9593 -59.4896 -69.7612 -116.9563 156.9488 -57.5256 -62.1962 -178.2028 70.3617
9.64911308 -70.6930 139.0938 -172.2848 -90.0212 -144.0030 166.5891 64.3139 85.0413 -68.3184 143.9604 -165.2078 92.1767 -62.4120 -176.6650
9.67077228 -73.9925 147.6083 -133.1266 -61.7181 -143.8339 143.6940 179.2594 72.2449 -137.0697 150.3161 -64.8388 -66.5808 -178.9134 70.1059
9.73655851 -71.3933 147.3262 -166.3618 167.7758 -71.5419 153.6645 -58.8450 -70.4388 -71.4913 157.3642 68.4367 -172.5906 -65.3788 92.2772
9.83683692 -72.7184 148.8774 -126.2255 -62.2421 -148.8896 167.7006 62.7331 85.3062 -66.5244 142.1545 -173.6900 -94.1098 -179.5843 178.8065
9.91010723 -71.3886 147.3494 -166.3549 167.7778 -71.4442 153.4379 -58.8232 -70.5124 -70.7048 140.4778 -171.4684 -178.6321 -66.1538 93.8816
9.98730287 -71.8513 141.0438 -162.5459 -91.4543 -66.2224 149.0206 55.5550 34.2710 -70.9220 157.3848 66.6039 -179.0176 176.8130 69.1951
10.01312598 -75.4122 137.6456 -71.0965 66.0808 -145.1527 167.0137 65.3500 86.0231 -66.5230 136.5337 -170.5299 76.6154 -91.0025 -72.0077
10.04566016 -74.2506 147.1115 -123.3989 -61.6839 -75.4355 -27.8670 75.3323 91.0596 -93.1198 159.6001 60.0182 170.2786 60.8111 68.8451
10.16612485 -143.6733 148.7416 -134.9761 -61.8897 -74.5234 151.8876 -58.2355 -71.0084 -70.2744 142.1796 -172.0196 172.8217 64.5960 177.4875
10.22036679 55.0485 -16.2823 107.1984 -60.0114 -94.2435 -1.7615 71.7249 -82.2843 -109.7245 154.9298 -58.1054 -58.8640 -58.2535 -66.9785
10.24932743 -70.4877 138.9225 -172.4855 -89.9584 -143.9974 165.9755 64.5766 84.9667 -74.8744 156.2036 -54.2980 -59.1449 -83.8239 77.2227
10.47079110 -71.1032 138.2433 -171.3808 -89.7988 -142.7663 149.3568 -172.2852 -99.6255 -134.0060 150.8660 -64.8178 177.5513 65.6845 -93.9627
10.56358127 -75.7107 140.6893 -53.3596 177.1472 -68.6255 -14.8068 69.4271 91.2314 -150.4270 144.4262 -165.8771 91.2415 -67.3508 98.2024
10.67538528 -72.6867 149.0928 -126.1298 -62.2494 -148.5969 166.6782 61.4957 82.9857 -69.8058 158.8870 68.4147 -172.4916 -65.2889 92.2974
10.78977019 -71.3780 146.8430 -169.4225 60.4246 -71.4480 155.4393 -169.0775 69.7306 -66.5938 156.7110 64.2239 87.3671 94.6628 -69.3848
10.88624980 -72.8080 145.0473 -155.7229 -89.4872 -65.0763 163.9009 64.6530 79.1916 -67.7278 158.9854 68.3659 -172.4775 -65.2755 92.3066
11.46280461 48.5459 -71.1457 -165.3439 -80.1864 -77.0075 -28.0307 -176.8001 73.7545 -104.5911 157.0610 -56.6797 -57.6296 -58.3890 -67.0616
11.77712736 -70.6329 139.1281 -172.2865 -90.0347 -143.8501 165.9008 63.2439 82.6565 -69.3632 156.6110 66.4049 89.9866 93.9832 -69.3927
11.92161884 -72.6655 148.8114 -126.3255 -62.2339 -148.6845 167.1597 62.5399 84.9065 -73.0409 155.6151 -54.7780 -59.6550 -83.9830 77.2296
12.49015285 -71.3054 139.4942 -172.7309 -90.0385 -139.1203 128.3276 -179.2996 -96.5270 -72.6211 153.3201 78.7259 -70.9471 91.1349 70.4334
12.59239340 -74.4065 150.1907 -124.8579 -62.9287 -145.7778 161.4765 -168.6958 70.1531 -62.3293 141.7227 -172.1962 171.0060 67.3316 -90.5180
12.84907599 63.3071 -34.9028 -120.8609 -64.2342 -86.7267 -6.0643 72.4429 -81.6925 -73.9243 151.3147 -52.6899 -58.3846 -81.0037 79.5677
15.90079953 51.7229 -165.6051 65.4778 66.3944 -74.3826 -15.4587 61.1845 -101.3838 -79.2799 153.2009 -62.0845 -177.7260 -178.9273 179.9632
