# Supplementary material for: Exploiting Sequence-Dependent Rotamer Information in Global Optimization of Proteins
Source: J Phys Chem B. 2022 Oct 18;126(42):8381–90. doi: 10.1021/acs.jpcb.2c04647 (PMC9623586; doi:10.1021/acs.jpcb.2c04647)
Supplement: Supplementary file 2 — jp2c04647_si_002.zip [file jp2c04647_si_002.zip › TripeptideConformations/SER_SER_CYS_new.csv]

0.00000000 -157.9994 155.6333 -70.3609 -68.9667 152.2280 -57.7160 -71.8379 154.6692 -61.5224
0.12886093 -158.1007 155.6408 -70.4232 -62.8043 137.6190 -57.9260 -129.1125 157.0696 -64.7441
0.22572614 -157.7750 155.9630 -70.3829 -157.7068 156.0011 -71.0973 -72.7185 154.8923 -61.4171
0.28992104 -157.9972 155.6768 -70.3661 -68.6181 150.1563 -57.8030 -80.3322 156.6916 -65.3484
0.36385822 -157.9858 155.6896 -70.3683 -68.6169 150.6167 -57.5855 -80.9619 -12.7005 61.9583
0.43427591 -157.9902 155.6037 -70.4691 -71.9975 148.0531 -175.2766 -81.9692 -9.4976 61.6984
0.45581014 -157.9744 155.9146 -70.2591 -77.0861 165.1219 61.4948 -78.0855 -8.3470 62.0971
0.47597993 -158.0071 155.6067 -70.4843 -71.6896 147.1680 -174.9174 -89.6269 -4.8811 -63.6085
0.50891445 -157.8718 155.4364 -70.3340 -135.0967 154.1817 -60.8419 -72.6728 154.8795 -61.4506
0.54787081 -157.9804 155.8902 -70.2654 -77.1307 164.8752 61.2502 -78.3911 -8.7561 -59.3657
0.59032685 -157.7700 155.9667 -70.3852 -157.7477 155.9268 -71.1662 -79.1197 156.4102 -65.1794
0.62561598 -158.0016 155.5698 -70.4778 -72.5534 148.6749 -175.0736 -80.4733 -11.0472 -59.9808
0.66452204 -157.8173 155.7380 -70.2345 -146.6559 160.4818 59.0309 -74.3940 153.0401 -61.4274
0.70246727 -157.9928 155.7164 -70.3501 -68.9690 152.6216 -55.0576 -71.9579 154.6625 -61.5227
0.74581530 -157.8718 155.4311 -70.3363 -135.1141 154.2642 -60.8354 -72.5105 155.0937 -59.9894
0.77903961 -158.0119 155.6104 -70.3674 -68.8459 151.9658 -57.6440 -143.4093 165.4109 62.1989
0.80834242 -148.5196 154.0546 -169.6663 -158.2302 154.7481 -70.9593 -72.5441 154.8286 -61.4386
0.83717690 -134.8568 153.1687 -61.7808 -157.7905 156.0522 -70.9497 -72.7266 154.8913 -61.4205
0.86166097 -157.8671 155.4498 -70.3366 -135.0032 154.0267 -60.8876 -79.1896 156.4388 -65.1761
0.88956724 -158.0096 155.6867 -70.3756 -67.8475 147.2789 -57.8145 -148.9848 164.5679 60.1704
0.91660849 -158.0354 155.5733 -70.3751 -72.1210 153.5054 -57.9017 -124.9823 157.1947 -62.2608
0.93769268 -157.9749 155.9122 -70.2622 -77.1580 165.3480 61.7300 -78.2853 -7.1153 61.9757
0.98657527 -146.7234 160.2961 59.8196 -69.9840 150.4813 -57.7013 -71.6923 154.8800 -59.9574
1.04319627 -146.7346 160.4198 59.8832 -69.7065 148.3549 -57.8019 -80.1649 156.6765 -65.4054
1.06768971 -146.7678 162.1410 61.4004 -157.2813 155.9936 -70.6324 -79.0646 156.4064 -65.1998
1.09493352 -135.1229 153.2134 -61.8573 -72.8795 148.7819 -175.0634 -80.6985 -10.8995 -61.3755
1.11762553 -135.4879 153.2519 -61.9013 -65.1677 134.5468 -58.2574 -114.5316 3.4610 -64.1727
1.13798156 -146.6754 160.2568 60.0475 -73.9238 146.6675 -175.3652 -81.5181 -9.3520 61.7433
1.16180172 -157.8636 155.4664 -70.3451 -134.4705 152.5930 -60.7629 -88.3257 -9.6598 -64.0209
1.18534358 -158.0700 155.8323 -70.4138 -65.0199 134.2677 -55.6713 -114.6493 3.6811 -64.1804
1.20713428 -146.6731 160.3252 60.0145 -73.4789 146.0009 -174.9751 -88.6377 -5.0500 -63.7140
1.23961989 -148.6567 158.7334 -166.5866 -70.3905 146.7588 -175.2168 -81.5144 -9.3267 61.7355
1.26776652 -76.3371 156.9692 56.5202 -79.0602 163.8819 61.2586 -78.1345 -8.5106 62.1303
1.30204516 -142.8335 154.4413 -56.2760 -69.2127 151.9579 -57.5447 -79.3097 -14.9608 -60.7972
1.34756215 -146.6325 159.7758 59.3926 -79.8522 163.5514 60.9790 -78.3510 -9.0410 -59.3837
1.37012164 -142.7817 154.6683 -56.2585 -77.2695 164.8920 61.2019 -78.5255 -8.6358 -60.5049
1.40656044 -157.9999 155.6651 -70.3685 -68.0852 150.0422 -57.7224 -145.2489 149.1206 -167.4776
1.42857179 -157.9871 155.6767 -70.3582 -68.5701 151.2825 -57.7491 -72.5844 146.0072 -167.9502
1.45290258 -135.1801 153.7070 -61.6828 -74.9510 157.7154 56.2989 -82.4850 155.0437 -65.0960
1.47538369 -143.0608 154.4155 -56.2946 -65.1639 134.3961 -58.2132 -114.5243 3.4577 -64.1761
1.50551823 -135.2554 153.4262 -61.7621 -68.6413 151.6637 -57.7236 -73.3842 158.5164 59.4865
1.52979069 -146.6704 159.9832 59.5209 -77.6785 157.4256 56.1347 -73.3309 153.3918 -59.9802
1.55102165 -157.8365 155.6439 -70.3228 -142.2645 155.3897 -56.5046 -75.6193 163.0047 61.8266
1.57405392 -157.9862 155.6372 -70.4666 -71.9951 149.4410 -173.3203 -80.7893 -9.3241 61.7516
1.59523534 -149.7744 159.9708 58.6150 -66.7664 135.3283 -58.1583 -107.8650 0.4989 -63.9888
1.62309093 -146.7817 162.1723 61.4196 -157.2503 156.4658 -70.5565 -73.5550 158.5270 59.4429
1.64558595 -158.0004 155.6381 -70.4791 -71.9194 149.1661 -172.7663 -87.6372 -5.0731 -63.7259
1.68440410 -157.9889 155.6141 -70.4685 -72.2869 149.3833 -174.9367 -83.5212 -8.7406 65.7453
1.70924494 -157.8312 155.4787 -70.3362 -148.2594 160.0114 -165.5646 -76.1889 162.7034 61.8351
1.72960987 -146.6341 159.7640 59.3963 -79.7788 163.8745 61.3992 -78.3703 -7.3220 61.9995
1.75373801 -146.6832 160.2935 59.7805 -70.4605 150.9177 -54.8192 -79.0998 -15.0379 -60.8253
1.77968745 -148.6859 157.4545 -166.7931 -67.4826 149.0493 -58.0850 -80.9303 -12.1326 61.6870
1.80478480 -147.6340 157.7003 57.3608 -67.4525 153.5138 -57.5689 -71.7901 154.6942 -61.5109
1.82681757 -158.0009 155.5527 -70.4419 -79.4819 153.8464 -64.2475 -73.4918 158.4822 59.4408
1.84719631 -135.4561 153.3636 -61.8881 -65.2478 135.1452 -55.6158 -114.2196 3.4953 -64.1351
1.86873362 -142.8224 154.4835 -56.2685 -68.6579 150.5834 -57.5450 -80.9511 -12.1591 61.6642
1.90689254 -157.8275 155.4833 -70.3402 -148.3046 159.2935 -166.4643 -71.5771 144.5584 -168.5861
1.92783674 -142.7767 154.6888 -56.2545 -77.1934 165.3067 61.6836 -78.2924 -7.1401 61.9768
1.95370861 -148.5804 153.2475 -169.4310 -149.8672 156.7505 -166.6800 -70.8660 153.5651 -59.9565
1.97807227 -146.7272 160.1986 60.0143 -82.4570 150.8477 -63.9935 -79.7825 156.5264 -65.2803
2.00178056 -149.6253 159.0211 58.4032 -74.0538 146.4652 -175.5098 -81.3914 -9.0915 61.4695
2.04139833 -148.6866 159.8068 -166.0102 -77.0222 152.4226 -64.2329 -71.9691 154.8959 -59.9885
2.06208468 -142.7772 154.5581 -56.2851 -68.7256 151.2932 -54.7806 -80.8756 -12.6845 61.9976
2.08580845 -157.8117 155.7382 -70.2381 -146.6910 160.7987 59.3732 -74.6654 143.6575 -168.5700
2.10925045 -147.6314 157.4418 57.1500 -67.2419 151.7557 -57.6480 -79.9027 156.6660 -65.3744
2.13219620 -149.6120 159.0810 58.1581 -70.4879 150.8612 -54.8281 -79.1313 -15.0024 -60.8199
2.16222672 -149.5558 151.0081 -173.8540 -73.5148 169.6370 62.2912 -77.5231 -7.5077 62.0572
2.18407207 -149.6197 159.1180 58.2069 -69.8327 149.2080 -54.8475 -80.8725 -12.6705 62.0259
2.20441094 -135.2062 153.5265 -61.7597 -68.6474 151.2894 -54.7822 -80.8550 -12.1482 61.7064
2.22733853 -135.1082 153.2584 -61.8518 -72.7383 149.8213 -173.0997 -80.1601 -10.4166 -61.3447
2.26667389 -135.2161 153.5474 -61.7516 -68.5288 151.6677 -55.0809 -72.8432 146.6287 -168.1633
2.29698307 -146.8435 162.0665 61.1431 -147.7004 159.0231 57.3637 -70.6778 156.2060 -61.4416
2.32280970 -147.5053 156.4784 56.5318 -71.0719 149.6765 -174.9494 -80.7081 -11.1391 -61.3767
2.34639616 -158.0091 155.5565 -70.4355 -74.4228 156.2128 -165.3295 -73.9254 157.5012 59.1222
2.36902679 -147.7729 155.4553 55.7986 -65.3823 139.9527 -57.9236 -109.7078 1.2750 -63.8485
2.39287799 -157.9977 155.5686 -70.4456 -79.3629 153.4841 -64.3167 -72.6752 145.9465 -167.9670
2.41435088 -149.0850 149.7557 -173.5864 -69.2583 155.9065 -58.7716 -72.0001 154.8603 -59.9588
2.43970019 -134.8445 153.1534 -61.7828 -157.8143 156.1348 -71.0535 -72.6186 144.9316 -169.5353
2.46274944 -157.9756 155.7896 -70.3600 -68.5681 150.7887 -54.8095 -78.9880 -13.1248 67.7500
2.48597758 -148.6715 157.6388 -166.7227 -67.5212 149.7439 -55.2119 -80.8406 -12.1086 61.7316
2.51065288 -149.5051 159.1482 -163.3208 -70.1634 145.5450 -174.8294 -89.6075 -4.3613 -63.6708
2.54162846 -146.7335 160.1352 60.0106 -82.8358 152.0555 -63.8959 -73.4647 158.4844 59.4723
2.56189092 -135.1247 153.5372 -61.7210 -72.2200 150.4993 52.3082 -80.0268 -16.1950 -60.8665
2.58265246 -149.6638 159.0788 58.4353 -81.3290 147.0863 -64.1708 -91.4304 -7.8250 -63.9750
2.60728802 -148.6170 153.3136 -169.3239 -144.0394 153.4187 -56.2952 -73.5556 158.4855 59.5039
2.62998410 -149.5634 151.6850 -173.9717 -69.0693 155.5514 -175.1786 -81.9605 -11.7858 -60.0383
2.65174376 -148.6801 157.4710 -166.8012 -67.3949 148.6054 -58.2012 -79.0377 -13.1153 67.6763
2.67662634 -135.4065 153.2868 -61.8706 -67.1783 128.5543 51.9395 -112.0256 2.2418 -63.5043
2.70670845 -149.6055 158.9874 58.3312 -75.0645 148.5508 -173.1597 -79.6327 -10.3067 -61.3336
2.73214660 -135.1254 153.5387 -61.7215 -71.9120 150.2471 52.2778 -79.9517 -16.2409 -59.6095
2.76773119 -147.4932 156.5903 56.5876 -70.2911 148.8090 -175.3508 -81.9634 -9.4318 61.3965
2.79295070 -157.8565 155.4142 -70.3434 -149.1768 159.6122 58.8550 -74.7755 143.1123 -169.7150
2.81609834 -146.7496 161.9187 61.2418 -149.2583 152.2834 -173.5096 -73.5992 162.5983 -65.1275
2.84421651 -149.7302 161.0324 59.5931 -142.1010 154.8660 -56.2763 -72.9929 146.6188 -168.1648
2.86541740 -148.6480 158.8667 -166.5450 -70.3492 148.1440 -173.3278 -80.2385 -8.9561 61.5696
2.89397906 -157.9743 155.7874 -70.3616 -68.5473 150.7122 -54.8654 -79.1093 -20.0869 -164.4045
2.91485461 -147.5698 159.9308 58.6329 -72.0682 159.3397 55.9148 -77.4573 161.9477 61.7402
2.93488666 -149.7129 160.8625 59.5411 -134.6708 153.9387 -60.8513 -72.7204 146.0086 -167.9470
2.95708778 -149.5472 151.6232 -174.0663 -68.7058 154.8898 -175.7533 -83.3807 -10.0169 61.2808
2.98792869 -148.5866 157.9217 -165.8002 -77.0005 163.8414 62.2285 -76.4579 -9.2681 67.9552
3.00795208 -148.6474 158.7966 -166.5552 -70.5238 147.6829 -174.7605 -80.1676 -13.1334 -163.8555
3.04117491 -149.6443 150.2753 -174.9518 -67.9365 158.4963 -59.3439 -73.4330 158.3269 59.4035
3.06199275 -149.6010 158.7116 57.9166 -77.6685 157.1724 56.4310 -74.0791 144.0953 -168.4778
3.09096867 -148.6339 152.9101 -169.4369 -149.6977 158.4635 57.7047 -72.8266 163.9726 61.8766
3.11574531 -149.4924 157.8052 -163.7401 -67.4332 148.8958 -55.4154 -80.6096 156.6768 -65.3973
3.14413796 -146.7533 161.8990 61.1592 -148.2493 163.6837 -165.3988 -70.3957 161.2708 68.8298
3.16609757 -148.6785 157.6715 -166.7056 -67.4412 150.2943 -55.5027 -72.4720 144.9161 -169.5620
3.19106777 -142.8060 154.4925 -56.2729 -68.5161 149.9998 -57.6118 -79.1411 -20.1799 -164.4283
3.21682493 -134.8951 153.1366 -61.7235 -149.3049 161.4104 -162.3325 -76.7391 154.8258 -65.1740
3.23774288 -149.6013 158.5502 58.0466 -76.5926 153.9328 -165.3758 -76.0255 162.4817 61.8845
3.25954550 -149.3991 158.0023 -162.8306 -77.2017 164.8118 62.4166 -78.2807 -7.0090 62.0107
3.28276344 -142.7237 154.2786 -56.3384 -74.2945 155.7844 -165.9215 -71.5219 144.4060 -168.6150
3.30301009 -142.7452 154.4961 -56.1745 -147.7557 162.1746 59.2891 -72.1829 164.2937 61.8309
3.32306769 -149.5155 160.4028 -162.5041 -77.9755 152.0139 -64.1911 -79.7025 -14.6772 -60.8193
3.34568934 -148.6305 153.5790 -169.0837 -149.4131 152.1877 54.1567 -125.3110 157.2367 -61.2369
3.37033178 -148.6768 157.4693 -166.8008 -67.3602 148.7064 -58.2367 -74.4093 -31.8990 -169.7504
3.39526562 -148.6278 153.2911 -169.4879 -150.3488 158.2105 58.7812 -74.8473 143.5190 -168.6010
3.42033308 -134.9353 153.0021 -61.7364 -149.2945 159.6432 58.8407 -74.7925 143.1116 -169.7132
3.44185450 -149.3388 152.0670 -167.1238 -137.0863 152.0420 -61.1894 -72.8891 146.6403 -168.1628
3.46235959 -142.8013 154.4888 -56.2731 -68.5211 150.1903 -57.6840 -74.4220 -31.9388 -169.7606
3.48458083 -146.6402 159.8619 59.6943 -76.4938 153.2505 -164.1297 -70.5654 153.0479 -61.4764
3.50469681 -147.4895 156.8500 56.7088 -70.2506 150.2294 -172.7087 -87.4650 -5.5202 -63.7507
3.52494479 -148.6473 158.9061 -166.4732 -70.7965 149.0748 -173.4878 -74.3078 -24.3450 -167.8851
3.55253662 -148.6122 156.8007 -166.7430 -71.9302 150.0142 53.0261 -72.3289 147.0889 -168.0241
3.57287167 -149.6330 159.1703 58.2921 -69.6197 148.1868 -57.7435 -74.4153 -31.8891 -169.7563
3.59886830 -149.6320 159.2238 58.3340 -73.1224 146.1798 52.2180 -81.5536 -12.9869 61.6482
3.63024113 -147.6194 157.3525 57.0400 -66.7185 149.3405 -57.7750 -135.3794 9.4280 61.5756
3.66507063 -149.5755 158.6359 57.8666 -78.7498 159.8841 58.7785 -73.0802 -30.8073 -168.6471
3.68942984 -146.7627 161.9623 61.1991 -149.1272 159.6510 -163.2827 -71.5779 144.4901 -168.5792
3.72072063 -157.8338 155.3732 -70.3936 -149.4400 151.9757 -174.1275 -73.3406 166.2234 66.3630
3.74260096 -149.5883 151.1664 -173.8301 -71.0338 162.9740 56.7131 -74.2715 143.3456 -168.6803
3.77590138 -134.8964 153.1278 -61.7254 -149.2990 159.8465 -163.2489 -71.6207 144.5067 -168.5725
3.80029564 -135.1888 153.5403 -61.7558 -68.5092 150.8745 -54.9317 -74.3644 -31.8979 -169.7486
3.82636354 -157.9427 155.8759 -70.2961 -71.7327 149.8905 52.4880 -74.6454 -32.5265 -169.0924
3.85523398 -149.7134 160.8275 59.5733 -149.0945 160.2782 -162.4017 -76.0674 162.6674 61.9362
3.87789933 -149.4924 157.6474 -163.7899 -67.3617 149.6468 -58.1037 -73.4581 161.9181 68.8856
3.90561547 -147.5470 158.8923 57.9586 -71.0727 157.6649 55.1015 -73.4105 163.7072 61.8692
3.92726601 -149.5247 160.3159 -162.6120 -76.9460 152.0074 -64.3941 -73.4744 158.4543 59.4655
3.95138183 -135.0665 153.3259 -61.7015 -147.8572 154.3393 54.4652 -144.7016 149.0504 -167.6689
3.98404580 -149.5178 160.3219 -162.6284 -76.8329 151.5810 -64.4621 -72.8304 146.5718 -168.1799
4.00688194 -147.5875 157.4231 57.1265 -67.1209 151.4087 -57.4853 -79.0668 -20.2504 -164.4468
4.04721697 -147.5846 158.1713 57.5693 -67.0732 153.0840 -54.9761 -72.4484 144.9444 -169.5628
4.07982649 -149.3356 153.0824 -167.1939 -150.2397 151.5526 -173.3897 -73.2771 162.6134 -65.1905
4.10244642 -149.5481 151.0527 -173.8417 -73.2076 168.5091 61.6198 -77.3808 -13.1868 -163.2455
4.12667255 -149.3951 156.7389 -163.9782 -71.9313 148.2626 52.2902 -79.7598 -15.9423 -60.8816
4.16952812 -157.9840 155.5983 -70.4614 -72.1571 149.4195 -171.3718 -70.4929 148.9780 -169.6034
4.18998009 -149.5930 151.4803 -173.9131 -71.2517 160.2081 -167.7142 -146.6426 159.4676 59.2683
4.21269422 -148.6644 158.7159 -166.6675 -70.1831 149.1085 -172.2623 -69.2252 156.0079 -166.4898
4.23287765 -149.3793 157.0988 -163.2964 -75.4317 157.6759 57.0563 -74.1415 144.0369 -168.4889
4.26418768 -147.5189 156.1836 56.3138 -77.2933 154.5843 -64.6436 -72.6119 145.9866 -167.9809
4.29022668 -149.4773 157.6407 -163.8219 -67.2557 148.4045 -57.9435 -79.1277 -20.1268 -164.4298
4.32338455 -147.5507 153.2710 54.8504 -149.3704 159.9752 -163.0131 -70.9511 153.7514 -59.9685
4.34447555 -147.5383 153.3042 54.8796 -148.4551 159.2803 -166.5862 -71.3587 143.3523 -169.6739
4.36857615 -149.2991 152.3534 -167.4149 -149.6392 156.8117 -167.0845 -71.3969 143.1945 -169.6867
4.38947516 -147.6535 153.3693 54.8588 -142.3308 155.1363 -56.5434 -72.6570 144.9421 -169.5344
4.40984775 -146.6501 159.8946 59.7406 -75.8346 152.1309 -164.2094 -73.7212 157.2349 59.2830
4.44061994 -147.5469 153.3296 54.8812 -148.4174 163.9670 -165.3511 -70.4185 161.2876 68.8168
4.46422536 -147.5120 156.5275 56.5344 -70.2061 150.7289 -172.2316 -73.5593 162.7936 -65.1950
4.48807679 -149.5186 160.3038 -162.6383 -76.8539 151.6255 -64.4592 -72.6615 145.9438 -167.9683
4.51569392 -149.4765 159.4199 -163.1560 -70.7952 149.0166 -173.4320 -74.3348 -24.4546 -167.0188
4.54221062 -149.5595 151.2816 -174.0914 -72.2554 163.4283 -166.0666 -71.1973 143.7260 -168.5433
4.56413567 -149.4769 157.6560 -163.8109 -67.2666 148.6469 -58.0156 -74.4216 -31.8892 -169.7483
4.59102115 -147.5253 158.9798 58.2200 -71.8879 157.8757 -165.5827 -71.2481 143.7896 -168.4912
4.61465215 -71.7005 147.3456 52.8367 -150.0745 151.3489 -174.2650 -71.2012 163.8823 59.5406
4.65216408 -149.3987 156.7938 -163.8673 -72.2708 151.7019 53.5986 -72.5159 159.0206 59.5653
4.67532674 -148.9849 149.8459 -173.3564 -68.9991 154.3261 -58.6816 -74.3539 -31.9357 -169.7579
4.71885492 -148.6651 158.7094 -166.6720 -70.1990 149.1383 -172.2436 -69.2361 156.1098 -165.6897
4.75502644 -149.4775 159.3973 -163.1695 -70.7955 149.0214 -173.4623 -74.3236 -24.3334 -167.8813
4.78824010 -146.6805 160.4359 59.9542 -73.2197 147.3901 52.4699 -74.6407 -31.9887 -169.7759
4.81661644 -142.7234 154.6556 -56.2592 -71.7659 149.9120 52.4976 -74.6460 -32.5395 -169.0987
4.86085824 -147.5226 159.3158 58.4188 -72.1688 158.6963 -162.5996 -77.0525 154.7951 -65.3575
4.92614580 -146.6459 159.9484 59.7852 -75.5055 151.2766 -165.0787 -71.6755 142.8436 -169.6900
4.97863320 -147.5542 158.0014 57.4364 -67.0972 152.3420 -54.8221 -74.3175 -31.9425 -169.7779
5.02709108 -147.4948 155.9071 56.1363 -77.5531 153.5939 -64.6298 -74.3794 -32.4129 -169.0760
5.07047812 -149.3770 157.5837 -163.0432 -76.2741 160.6782 59.6239 -73.0498 -30.2292 -169.3281
5.11051368 -149.5107 160.1876 -162.5815 -73.4996 158.8280 -164.5444 -70.4170 161.0988 69.0801
5.13793992 -149.5474 151.2800 -174.0561 -72.8124 164.6481 -162.5996 -76.1327 162.6200 61.8626
5.16856074 -149.6191 159.1710 58.2954 -73.3809 147.3000 52.4609 -74.6520 -31.9693 -169.7716
5.23635594 -147.6445 153.5289 54.9335 -147.8884 157.7171 56.1616 -70.9052 145.9006 -169.4458
5.28421685 -149.4928 159.0030 -163.4801 -70.1099 148.3111 -172.5713 -70.2032 163.8809 59.5554
5.31968254 -149.6139 157.9651 -164.1613 -67.1577 129.9799 -171.2092 -153.5287 163.4814 56.2822
5.34264819 -149.0574 149.9437 -173.6281 -68.8415 155.3440 -55.4838 -74.3041 -31.8624 -169.7384
5.39829837 -147.6501 153.5312 54.9306 -147.9614 160.2784 58.2262 -70.9481 162.9789 69.0671
5.43710425 -149.4866 159.1087 -163.4227 -70.2045 149.0672 -172.2309 -69.2239 156.0011 -166.4937
5.46012399 -147.5205 159.2500 58.3886 -71.8790 158.0543 -162.8359 -73.7467 157.5553 59.2154
5.48459329 -147.5164 157.9274 57.4126 -71.0922 152.3716 -166.7360 -145.8542 159.5813 59.6343
5.55987324 -149.3929 156.7898 -163.8799 -72.1910 151.1311 53.6190 -72.3266 162.2757 69.1233
5.60044707 -149.3065 152.4566 -167.4244 -150.4021 156.6448 -164.1920 -71.4986 143.0997 -169.6691
5.67640430 -149.4947 159.9333 -162.8245 -71.7114 152.1095 -164.4823 -71.8080 143.9592 -168.6727
5.74720712 -149.5013 159.9420 -162.7941 -71.9415 152.7487 -163.7922 -73.7335 157.2239 59.2659
5.77482759 -147.4976 156.5484 56.5507 -70.0648 150.6137 -172.7096 -69.7886 156.0732 -165.7378
5.83239415 -149.5418 151.3060 -174.0687 -72.5320 164.1632 -163.3864 -71.2115 143.6521 -168.5502
5.90098668 -148.8192 172.7456 69.7174 -65.5510 159.9822 -165.8975 -146.0739 145.4389 -170.4860
5.94225441 -149.4874 159.0928 -163.4307 -70.2250 149.0964 -172.2120 -69.2366 156.1037 -165.6928
6.03425504 -149.5280 151.5611 -174.1408 -68.0768 154.8240 -174.8447 -71.2458 155.7639 -165.8943
6.08382691 -149.4897 159.0872 -163.4322 -70.2213 148.8929 -172.5057 -72.0603 166.1400 66.6060
6.16717746 -147.5713 160.8047 59.5734 -73.2647 164.8772 -161.0731 -69.7460 161.1129 69.4957
10.71375389 46.8536 42.2911 69.5614 -72.8537 154.4296 56.6426 -125.4214 156.9033 -64.1788
