# Supplementary material for: Exploiting Sequence-Dependent Rotamer Information in Global Optimization of Proteins
Source: J Phys Chem B. 2022 Oct 18;126(42):8381–90. doi: 10.1021/acs.jpcb.2c04647 (PMC9623586; doi:10.1021/acs.jpcb.2c04647)
Supplement: Supplementary file 2 — jp2c04647_si_002.zip [file jp2c04647_si_002.zip › TripeptideConformations/CYS_PHE_HID_new.csv]

0.00000000 -82.2586 -9.6878 62.5187 -65.0564 137.1432 -177.6008 79.6294 -153.6564 159.6018 58.0475 -86.6228
0.08907768 -82.0784 -9.0737 -61.0270 -64.9384 136.9974 -177.6671 79.6290 -153.5992 159.6319 58.1150 -86.5847
0.21249944 -71.8384 153.4899 -61.9524 -65.1637 137.6184 -177.7140 79.5422 -153.8725 159.5964 58.0269 -86.7640
0.24712831 -81.9613 -9.1981 -59.7216 -64.9258 137.0137 -177.6621 79.6252 -153.6015 159.6280 58.1036 -86.5886
0.41134921 -79.4682 155.1544 -65.1486 -65.1482 137.5898 -177.7158 79.5475 -153.8646 159.5996 58.0345 -86.7524
0.44122944 -71.8353 153.7057 -60.2798 -65.1931 137.6096 -177.7124 -98.8716 -153.8653 159.6003 58.0373 -86.7595
0.54775246 -77.7401 -16.5901 62.1969 -148.7553 145.1001 -179.6091 -99.4520 -139.5068 148.0744 -60.5894 104.3553
0.67418569 -65.1418 -20.2536 -61.2868 -134.3643 132.0745 -178.8261 -98.3428 -155.1126 159.7797 54.0483 -100.9331
0.69513232 -76.5208 -18.2567 -61.3999 -148.1970 145.4200 -179.5837 -99.5261 -139.2912 147.6800 -60.7273 104.4835
0.73109535 -80.7477 -9.0670 62.4477 -66.2577 142.8632 58.2204 86.6459 -156.2553 161.5678 55.9757 -89.1202
0.79148955 -143.7105 163.4355 62.0253 -66.4482 136.0265 -177.7572 79.7965 -153.3730 159.9460 58.8668 -86.0559
0.83671528 -65.1920 -20.1952 -60.1147 -134.3588 132.0536 -178.8328 -98.3403 -155.1129 159.7816 54.0526 -100.9745
0.85998103 -81.3746 -6.5788 -60.9008 -65.9073 142.8126 58.3543 -93.9959 -156.2522 161.5678 55.9914 -89.1169
0.88876517 -144.3020 151.2687 -167.2501 -64.7295 136.9046 -177.6906 79.6260 -153.6173 159.6450 58.2049 -86.3758
0.93629722 -77.0274 -12.7193 -61.0835 -145.5413 150.3790 -179.8710 77.8516 -146.0110 143.4838 -175.9692 76.4890
0.98153220 -73.2862 147.3241 -167.2612 -64.6499 136.6671 -177.6778 -98.7424 -153.5488 159.6686 58.2974 -86.5293
1.01203800 -87.3370 -2.8147 -63.7117 -66.0649 143.0471 58.6076 86.5029 -156.3094 161.5634 55.9445 -89.1300
1.08490705 -71.8516 154.7006 -61.9864 -69.0524 139.2318 -178.7198 80.4544 -138.2711 148.6306 -69.9236 84.9346
1.10803881 -77.5435 -16.4487 61.6459 -148.6163 145.1335 -179.6641 79.0582 -139.5212 148.0280 -60.6854 104.4064
1.14098319 -84.1550 -7.9643 -64.1980 -145.6180 150.4907 -179.8504 -100.3086 -146.0250 143.4475 -175.9855 76.5001
1.17713920 -77.2040 -12.7114 62.5034 -145.6940 148.3618 -178.6038 78.0559 -149.6228 157.6976 62.2324 94.0316
1.21224077 -82.6429 -10.3243 62.5194 -71.1757 147.6817 -179.1365 78.8315 -145.4638 143.8227 -175.8706 76.4575
1.25938504 -82.5073 -10.3605 62.4997 -70.1018 145.6274 -177.9526 -99.4210 -148.6788 158.0519 63.4827 94.9652
1.28823349 -81.2217 -6.9201 62.1861 -66.1350 142.9334 58.0781 86.5394 -156.2935 161.5697 55.9586 -89.1983
1.31333159 -75.9498 -13.6404 -61.1132 -145.0610 148.1464 -178.6129 -100.5152 -149.6738 157.7454 62.1239 93.8891
1.37273229 -73.4590 -21.9840 -61.8698 -149.0717 156.7855 62.8021 -89.0916 -139.7185 156.5068 -60.9781 102.0970
1.39597138 -77.9328 -18.7619 62.0000 -151.0520 145.3184 179.6314 -99.2415 -138.8459 145.7825 -64.4994 -82.0298
1.42500942 -76.7769 -11.7117 62.5236 -142.2638 145.7811 -179.8664 -99.8289 -131.1137 144.2943 -63.9452 -11.1943
1.45463558 -75.6395 -13.8784 -61.1210 -145.2348 148.0545 -178.7217 -100.4794 -148.5259 156.4929 59.8974 -95.7613
1.49142436 -71.9360 152.8486 -61.7925 -145.6655 150.5808 -179.6220 77.7719 -146.0449 143.3664 -176.0052 76.4990
1.51146600 -73.1406 146.5599 -166.8855 -64.7867 136.6415 -177.6574 -98.7416 -153.5143 159.6761 58.3349 -86.4965
1.53479736 -75.7786 -21.2622 -61.5304 -150.3414 145.3393 179.6792 -99.2487 -138.7380 145.5176 -65.0210 -82.3861
1.56942722 -76.3144 -11.7645 -61.0312 -141.6880 145.8877 -179.9350 -99.8590 -131.0204 143.9245 -64.3427 -10.4252
1.59468513 -84.9259 -0.6179 62.4329 -139.9744 165.9613 69.8759 -85.9052 -131.0965 156.8673 -58.1486 108.3413
1.62578044 -71.6348 152.8385 -60.5148 -79.9120 140.8411 -179.0718 -97.8670 -139.6933 149.1107 -62.9219 -81.0958
1.65143419 -78.2124 -10.8111 -59.8491 -146.1783 165.4436 64.8222 92.0631 -142.9384 152.1483 -173.9537 73.6868
1.67247233 -79.5011 154.8741 -65.1688 -71.3212 148.4016 -179.2152 -99.3383 -145.7490 143.7784 -175.8899 76.4078
1.69561629 -71.8788 153.4446 -60.3012 -71.3046 148.3961 -179.2072 78.6636 -145.7522 143.7855 -175.8865 76.4149
1.71620208 -78.1363 -10.9110 -59.8558 -146.1976 165.3576 64.7945 92.0349 -143.2710 151.5315 -172.9612 -102.5706
1.73948913 -82.9489 -17.9199 -64.8033 -150.4068 145.3156 179.8284 79.0890 -138.8631 146.1058 -63.6455 -81.5319
1.76520515 -82.7494 -9.1806 62.0302 -71.2372 147.8461 -179.1657 78.8302 -145.4964 143.8110 -175.8812 76.4581
1.79340137 -77.5432 170.0078 65.8632 -62.7526 142.0394 -179.1864 80.2939 -136.1347 145.8428 -73.1293 80.9989
1.81348105 -76.9892 -14.4410 -61.5419 -135.0584 152.7754 -57.2044 99.4676 -132.1839 157.1129 -52.1956 -57.1663
1.85143231 -79.6138 -7.3833 68.3636 -66.1389 136.4093 -54.6347 -74.2741 -153.6085 162.0554 58.4408 -87.7056
1.87587167 -88.5433 -3.4163 -63.5390 -141.3902 148.2092 -177.6356 77.3456 -134.1021 149.1207 -51.3508 -61.6717
1.90335987 -79.5624 156.0764 -65.2224 -66.4996 143.5252 61.4987 -93.2555 -156.4572 161.5577 55.9181 -89.1985
1.93093084 -88.1854 -2.8747 -63.6056 -75.6472 162.3328 62.2152 -94.8737 -143.9060 152.1506 -173.9408 73.6725
1.96148787 -77.6216 -18.6455 61.5022 -150.8597 145.3289 179.6105 79.1230 -138.8771 145.7473 -64.6809 -82.0576
1.98291958 -82.5392 -6.6409 62.4596 -70.3668 149.8713 -55.1616 104.5769 -148.6959 163.2879 62.4821 92.5723
2.00389193 -88.1746 -2.8966 -63.6070 -75.6000 162.2701 62.2060 85.5238 -144.1548 151.5301 -172.9733 -102.5698
2.03541648 -75.2400 -13.0902 67.9980 -146.1701 150.4802 -179.9330 -100.2273 -146.0677 142.8490 -175.2166 -100.3064
2.06943210 -80.5136 -8.2080 60.1023 -131.4043 155.7907 -57.5383 116.7006 -145.2540 151.6291 -172.9559 -102.6445
2.09666124 -83.4096 -5.8955 -60.9099 -82.5962 157.9079 61.0234 -93.6597 -136.6168 155.7983 -65.2199 -85.6585
2.12099963 -81.4871 -8.1173 62.1018 -73.4716 157.4457 60.5425 85.4395 -149.4278 163.1132 61.1445 92.0682
2.14275894 -84.2313 0.6023 -60.5637 -68.6217 149.6136 -54.3416 104.7622 -148.6794 163.2878 62.4816 92.5068
2.16995821 -76.1585 -16.0778 57.8549 -137.3597 155.7378 -63.7462 107.1128 -145.3439 151.6517 -172.9084 -102.6431
2.19622297 -79.5759 154.7655 -64.9746 -144.8460 162.7114 -169.8780 69.9076 -64.6960 147.4711 -174.5090 75.6145
2.22007420 -71.9271 153.1776 -60.1498 -144.9206 162.7275 -169.8636 69.9109 -64.6953 147.4835 -174.5061 75.6171
2.24403536 -71.8608 153.1901 -61.9796 -74.9695 159.8120 -169.6489 70.9811 -64.7438 146.4640 -173.8079 -100.8362
2.27448522 -71.8664 153.1409 -61.9799 -70.4156 148.4543 -178.1591 -100.1824 -147.1733 149.7508 52.3303 42.9433
2.29756701 -79.4450 154.8177 -65.1965 -75.0918 160.0753 -169.7790 -107.9097 -64.4389 147.2238 -174.5124 75.7114
2.33729204 -73.4576 147.3509 -166.8366 -68.9163 145.3413 -178.0372 -99.3663 -148.5375 158.0472 63.6385 94.8599
2.35988322 -73.4393 147.4676 -166.7336 -69.6692 147.3934 -179.2420 -99.0673 -145.4645 143.2226 -175.0873 -100.3218
2.39312112 -77.2878 163.6666 63.0877 -144.0648 148.4314 -178.3000 -100.6360 -149.4610 157.6672 62.5148 94.3358
2.41386912 -82.3262 -8.6898 62.1968 -86.2721 157.5006 59.5000 -93.2777 -136.9099 155.9104 -64.2108 -84.9158
2.43872028 -81.0377 -12.3838 59.6227 -83.4617 155.1776 -56.1892 106.6294 -145.1884 152.2644 -173.9220 73.5382
2.47236818 -71.8534 153.3947 -60.3317 -75.0003 159.8034 -169.6488 70.9847 -64.7433 146.4601 -173.8086 -100.8346
2.49252637 -79.5624 154.6846 -64.9973 -145.3117 150.6277 -178.5478 -101.1940 -147.8172 149.4430 52.2801 40.2859
2.51531757 -82.8867 -7.9153 -163.0370 -66.4520 136.3124 -56.0058 -74.5085 -153.7125 162.1017 58.5487 -86.9320
2.54691471 -79.2060 154.3242 -65.2835 -72.0373 142.0677 -179.9308 -98.0032 -131.1790 143.8260 -66.9335 -8.4969
2.57696631 -72.0708 153.9316 -62.0720 -73.7485 158.0285 63.9003 -93.8368 -149.2722 163.1523 61.2074 92.0671
2.60149672 -72.4187 143.2226 -169.4778 -146.2669 149.7973 -179.8022 77.9436 -145.8955 142.9385 -175.2052 -100.2987
2.62519224 -76.0070 162.0535 63.2059 -144.6188 160.2240 63.5647 -88.9882 -136.8304 157.0131 -56.8313 105.0657
2.66595851 -96.4762 144.7361 -63.8269 -139.8715 156.6285 -60.9785 -82.1137 -146.7000 163.3498 63.6866 93.0077
2.69013050 -76.6447 -16.9348 -164.3429 -145.3331 150.5629 -179.7944 77.8140 -146.1058 143.4935 -175.9662 76.4741
2.72888320 -69.4017 -36.1101 -172.6277 -148.1064 157.8979 60.7471 -90.7384 -138.7822 156.7036 -59.0898 102.7059
2.75781133 -83.7369 -1.5611 65.9465 -140.7737 165.3954 69.2088 93.2755 -142.6571 151.5431 -172.9721 -102.5540
2.79603152 -73.1727 145.2447 -168.5696 -146.1188 164.5214 67.0162 -87.5192 -130.6774 157.0278 -56.9201 -73.2513
2.81751452 -146.8760 162.6962 60.6638 -75.5514 152.6737 -167.6025 -106.1644 -74.3828 159.6020 63.2157 -102.3048
2.83803409 -84.7282 -1.4906 65.9028 -140.2073 165.3381 69.2242 -86.8115 -130.7690 156.8831 -57.7330 -75.8572
2.86868798 -74.3648 157.0360 59.3283 -144.8330 162.7310 -169.8685 69.9252 -64.6925 147.4984 -174.5093 75.6142
2.89016755 -80.5526 -9.5382 67.2941 -76.3243 162.2278 61.2150 85.4149 -143.9997 152.1487 -173.9373 73.6691
2.92026619 -73.0263 -26.1371 -169.2371 -137.3853 157.3593 -56.4787 103.9582 -72.3051 149.0409 -173.9160 75.1786
2.94470292 -73.3331 -19.6974 54.2277 -150.3463 163.8736 55.2641 77.9662 -144.4547 151.5456 -172.9157 -102.5877
2.97271815 -83.5783 -2.3338 -60.7229 -70.9890 154.4733 -54.8350 104.6972 -129.3491 155.3854 -66.2328 -8.2784
3.00955859 -74.2613 162.0440 69.4169 -145.0375 150.4152 -179.6363 -100.3089 -146.0372 143.4367 -175.9801 76.4906
3.03367070 -72.2194 154.1865 -62.0463 -74.1366 154.8543 -58.7388 105.4733 -72.3479 148.3214 -173.3836 -101.1797
3.05556936 -82.0036 -14.9036 -163.7522 -71.5451 147.5174 -179.2261 78.8565 -145.3857 143.8768 -175.8716 76.4511
3.08540246 -73.4151 -34.0637 -170.2132 -148.3382 146.6648 -179.8067 -99.6210 -137.9946 145.2695 -62.7827 -81.4407
3.11587005 -73.5055 159.6654 68.0255 -73.1532 147.1098 -179.2598 78.9409 -145.4271 144.0905 -175.8036 76.3653
3.13834569 -73.5269 159.6204 68.1321 -72.5452 144.8185 -178.1591 -99.2167 -148.6883 158.3282 63.5262 94.5555
3.16734217 -73.4972 159.6913 68.0510 -73.0927 147.1263 -179.3265 78.9489 -145.4683 143.4657 -174.9827 -100.3076
3.18898874 -78.4468 170.6949 68.2571 -67.5066 159.5665 63.2074 -94.1288 -149.7888 163.1195 60.8400 91.6714
3.20939335 -75.2036 -17.9443 -164.5653 -144.9215 148.2083 -178.6344 -100.5260 -148.6143 156.5115 59.8500 -95.8567
3.23189322 -81.5719 -10.4653 67.3850 -70.2324 147.6603 -178.1082 78.2920 -146.9211 149.7643 52.3341 42.9616
3.28470334 -70.0485 -33.8619 -172.2373 -148.1347 165.4083 61.8598 -91.3039 -143.4499 152.1604 -173.9365 73.6431
3.31405555 -77.3110 -15.7799 -164.5635 -145.9083 165.5000 64.7270 -88.7177 -143.3142 151.5536 -172.9446 -102.5759
3.33956089 -76.5000 -15.2803 -164.0970 -141.1075 146.2403 -179.7731 -100.0120 -131.0879 143.9176 -64.1742 -11.0843
3.36929992 56.1448 22.8633 -56.9202 -82.1172 156.9294 54.4077 82.4554 -82.6740 158.8992 62.9754 83.1865
3.39065104 -75.8664 -31.9667 -170.0981 -73.7377 147.3173 -179.2461 78.9256 -145.3089 143.9263 -175.8599 76.4502
3.42400178 -69.8556 -33.8929 -172.2447 -147.9852 164.8684 61.7787 88.9877 -145.5014 163.4485 63.6716 92.6792
3.46343082 -74.2362 150.0921 -165.7679 -69.7002 149.5590 -58.2339 -74.8124 -148.5486 163.3177 62.6596 92.5343
3.49384157 -73.1687 -18.5048 -165.2437 -142.2919 160.8855 64.5340 91.5304 -129.6133 156.1599 -61.9705 -15.4787
3.51762794 -75.0134 -15.9486 62.5343 -137.2661 155.5498 -64.6485 -72.9273 -145.3648 151.6594 -172.9005 -102.6410
3.55006277 -144.2189 157.4916 -163.3575 -81.4074 154.9646 63.5093 -92.1246 -138.5367 155.7901 -65.7179 -84.9525
3.57599073 -72.5413 -28.0324 -166.9519 -132.5957 156.6278 -57.0662 102.8699 -145.3070 151.6521 -172.9249 -102.6538
3.59623103 -71.4484 -37.2359 -173.4709 -150.7362 162.0108 61.6500 89.6579 -135.6984 156.5464 -59.7536 -76.9135
3.63259025 -73.1650 145.1014 -168.5572 -145.0211 166.9515 66.7244 92.5960 -141.0635 162.6536 62.6519 -95.0971
3.66120008 -72.6343 -27.8808 -166.9137 -132.6722 156.8888 -57.0321 102.9764 -72.4001 148.2406 -173.4114 -101.1800
3.71507788 -76.4495 -26.9719 -167.9904 -71.5864 156.1192 59.6093 85.7984 -149.3940 163.1389 61.2867 92.1017
3.74898386 -68.4432 -31.7459 -172.2074 -143.8773 162.5904 63.0154 90.2470 -129.1464 156.1760 -62.1516 -15.6981
3.77274112 -72.6048 159.0276 69.1762 -148.1906 165.2132 63.6054 91.2678 -145.0630 163.4742 63.7677 92.7094
3.79835040 -76.7687 -26.4716 -167.7711 -73.7916 161.0269 60.5761 85.8262 -144.1000 152.1531 -173.9343 73.6843
3.83830994 -74.2720 150.3790 -165.5883 -71.1373 153.4657 -58.0528 104.9223 -72.3496 148.2468 -173.4004 -101.1558
3.86060098 -83.1511 -10.8528 -163.2114 -82.8356 157.1424 60.2689 86.4697 -136.9410 155.7855 -65.4148 -85.8110
3.90998653 -83.0546 -9.1648 -162.9905 -70.7539 149.4515 -55.9127 104.7947 -148.6633 163.3123 62.5296 92.5928
3.93674152 -70.2338 -33.4895 -172.8258 -148.1924 159.2599 56.7073 87.5798 -87.0755 151.8335 -59.9167 -75.3527
3.96625693 -74.3348 151.2114 -164.1259 -73.9717 162.1538 64.1348 86.8632 -143.8395 152.1612 -173.9281 73.6324
3.98765355 -72.6823 -27.9209 -166.9146 -132.6812 157.0224 -57.0902 -76.5777 -76.1288 154.3133 -59.6808 -72.7965
4.01618288 -74.0810 149.3248 -165.2574 -69.9779 149.5563 -58.2417 -74.2581 -148.5196 163.3210 62.6817 92.5420
4.03809993 -76.8056 -26.2345 -168.5229 -73.8897 161.0690 60.5665 -94.1275 -144.0990 152.1527 -173.9392 73.6764
4.06317739 -74.3365 -34.2029 -170.0493 -79.1934 149.7640 -57.3923 -75.2834 -148.6881 163.3073 62.5180 92.8490
4.10795496 -76.7816 -26.2842 -168.5435 -73.8569 160.9870 60.5526 -94.1290 -144.3666 151.5455 -172.9485 -102.5755
4.20055234 -77.5196 -24.7550 -167.0893 -79.8235 158.8238 60.9048 -92.9150 -135.4663 155.7381 -65.6014 -85.2159
4.28825714 -73.6745 159.5565 67.5781 -75.9536 156.1756 63.5163 -93.7831 -149.4774 163.1549 61.2728 92.1150
4.31736124 -74.7190 -33.0755 -170.4129 -78.2263 149.7176 -57.4186 -75.1965 -148.6574 163.3087 62.5411 92.8313
4.34958273 -72.5769 158.9778 69.1447 -148.2687 165.3677 63.5256 -89.0493 -144.3732 154.7324 53.2379 41.4023
4.37855002 -73.8794 150.0071 -164.8684 -72.7022 162.6776 65.3564 87.3788 -128.0159 155.8421 -65.2531 -8.8457
4.42812278 -73.6571 159.5277 67.5148 -79.4460 161.2723 64.3466 -93.5648 -144.2381 151.5823 -172.8540 -102.5371
4.47386966 52.5667 17.7115 77.5791 -79.8945 141.4794 -179.0021 -97.8464 -139.3164 148.3926 -63.2896 -82.1487
4.50336253 -84.4664 57.0353 -162.2238 -76.0936 154.5745 -57.1406 -69.0901 -145.5114 151.6496 -172.9122 -102.6123
4.59899809 -73.8266 160.1168 68.0346 -76.5354 152.0859 -58.8049 105.1381 -145.6934 151.7085 -172.8091 -102.5768
4.65784161 -73.8152 160.4653 68.3029 -92.8281 162.7242 65.3437 88.3603 -130.0169 157.0571 -56.6539 -61.5155
4.70051271 -73.8633 160.1749 67.9817 -76.5191 152.9275 -58.7504 -74.4116 -72.3695 148.2838 -173.3893 -101.1746
4.79124462 54.9260 47.5522 -157.3544 -134.5229 164.1249 67.4126 -95.1320 -144.7477 163.5200 63.8903 92.8256
5.02901717 53.8143 12.8257 79.0989 -76.9442 157.2244 54.9635 81.8607 -78.4792 151.5431 -57.9439 114.2243
5.13763645 54.7353 30.6646 -153.7176 -83.2672 157.2400 54.7941 83.0755 -76.1125 146.1933 -174.4091 76.2230
5.35618711 46.3464 30.1328 70.4685 -82.4300 157.3745 54.6015 83.4189 -76.0408 146.2286 -174.4038 76.2034
6.28541715 -75.2438 -16.2095 66.6494 62.1155 148.1160 -171.0611 -100.2108 -150.0050 155.3540 59.8348 -96.0062
