# Supplementary material for: Exploiting Sequence-Dependent Rotamer Information in Global Optimization of Proteins
Source: J Phys Chem B. 2022 Oct 18;126(42):8381–90. doi: 10.1021/acs.jpcb.2c04647 (PMC9623586; doi:10.1021/acs.jpcb.2c04647)
Supplement: Supplementary file 2 — jp2c04647_si_002.zip [file jp2c04647_si_002.zip › TripeptideConformations/HIE_LEU_GLN_new.csv]

0.00000000 -145.1359 160.9389 -173.9270 -98.2821 -62.6369 -19.6099 -59.5109 179.0941 -70.2813 -14.8111 73.2127 -170.7991 -97.4805
0.28380330 -145.6348 164.7408 -169.4249 -102.3224 -62.3849 -22.0926 -59.5373 -60.5309 -73.3157 -13.2303 -69.2409 173.1007 101.6699
0.31368410 -144.5870 154.8725 -176.1734 41.7144 -67.6160 -24.3169 -59.6271 179.1832 -87.9021 -3.0953 -60.8629 178.9585 -94.4399
0.65045960 -144.7723 151.4221 -177.1573 40.5268 -70.0896 -20.1096 -59.6645 -60.3332 -125.2855 22.3023 -61.9464 -72.2780 -94.3977
0.73144040 -145.3167 160.1949 -173.5435 -97.4343 -58.7072 -25.0459 -175.4942 60.8656 -68.9697 -14.7914 74.2001 -170.5172 -96.7958
0.90425700 -144.7782 153.7369 -176.5494 43.0241 -63.4645 -30.5124 -176.6506 -178.3786 -85.3760 -3.2841 -60.0020 178.2547 -92.9590
0.97670880 -145.8074 163.7855 -169.0157 -102.1130 -59.4426 -26.6384 -176.2025 61.0820 -71.8629 -13.2960 -68.6537 173.4536 102.7003
1.07517790 -144.4428 150.2340 -174.5207 33.9442 -70.2818 -23.2574 -59.7522 179.2378 -90.6692 -2.4966 -61.0580 177.5763 -20.7199
1.09773960 -144.9347 152.1670 -176.6536 40.9005 -68.5171 -24.1267 -59.9390 179.1594 -118.0034 17.5811 -58.4362 -176.6758 -3.8183
1.12571010 -145.7849 154.9639 -175.7416 -102.7951 -60.6319 -26.3583 -176.6186 -178.8861 -124.8218 20.5400 -61.3086 -71.7869 -95.3367
1.17771740 -145.7280 160.5560 -169.6355 -99.8430 -63.6343 -25.1368 -60.0508 179.0115 -86.5647 -3.8188 -63.3829 -179.7235 2.0648
1.18416910 -145.7146 156.0539 -174.0796 -102.8488 -64.9264 -23.1714 -60.2213 -60.4908 -114.9432 12.1309 -58.8236 -176.7289 -3.0716
1.23898000 -145.1411 161.5763 -174.1551 -99.2653 -61.8926 -21.3657 -76.8297 -173.4889 -70.0254 -14.6800 73.2715 -170.8398 -97.1811
1.28307230 -145.2342 159.0598 -171.5866 -98.4417 -66.2444 -28.6517 -176.2140 61.2191 -130.4900 -28.8471 -64.1678 -70.9343 -94.5501
1.34056170 -144.9463 152.2583 -176.8154 41.2623 -68.2751 -24.3731 -59.9848 179.1474 -118.5997 18.6817 -56.2133 -64.5079 -15.1904
1.41928640 -145.0987 161.6090 -173.9506 -98.8622 -62.4996 -20.8337 -69.0044 -54.9390 -70.1526 -14.6380 73.2119 -170.7754 -97.2130
1.50363650 -145.6137 165.1534 -169.6929 -103.2727 -61.9792 -23.5203 -76.5088 -173.2904 -73.0515 -13.1350 -68.9910 173.2392 101.6494
1.52699800 -145.0839 151.1167 -177.3017 42.3509 -63.4738 -31.7059 -177.6906 -178.0501 -113.8158 17.5999 -58.5190 -176.7042 -4.0622
1.55431940 -145.8931 155.3557 -174.5056 -102.9937 -59.8535 -30.4230 -177.3455 -178.2050 -112.9991 13.0530 -58.9384 -176.7131 -3.4643
1.60953130 -144.7515 150.0598 -176.7001 38.8737 -69.5112 -23.6170 -59.9584 -60.3849 -121.2751 21.3112 -59.9887 -174.7212 96.0171
1.64788400 -144.6987 149.5229 -175.4842 36.7432 -65.0723 -30.1624 -176.7544 -178.4135 -88.2197 -2.1460 -60.4482 176.7371 -23.9161
1.68033140 -145.9101 155.3550 -174.4913 -102.9450 -59.5913 -30.8518 -177.5718 -177.9991 -112.2991 13.2161 -55.0816 -63.8920 -13.9250
1.71870410 -145.2111 157.0740 -173.4512 -97.0644 -67.3280 -8.9763 58.8892 -172.1881 -72.1296 -15.8309 71.6413 -172.1460 -98.4889
1.83224460 -145.8302 173.8861 67.1480 96.0084 -67.1412 -11.0841 -59.6358 -60.2866 -122.8785 15.8557 -62.5701 -71.4813 -94.6175
1.86015890 -144.5429 154.7542 -176.1956 42.1058 -67.4985 -25.3504 -70.8333 67.8664 -87.2476 -3.2113 -60.8159 178.8372 -94.3337
1.86610670 -145.8934 156.9803 -171.5827 -100.4606 -60.2916 -32.7540 -176.4852 -177.8171 -93.9036 2.7690 -56.6607 -59.9235 105.9977
1.92604480 -145.1660 152.4947 -175.7779 41.0980 -63.9320 -33.0126 -175.8303 62.2953 -92.2469 2.8235 -53.8384 -58.6917 106.3415
1.98260660 -145.2688 157.9535 -172.0115 -99.8399 -65.5572 -32.7297 -177.3436 62.0864 -121.5796 -29.3552 -59.1787 -65.0101 -12.0099
2.01216210 -145.1468 159.2282 -170.3536 -98.7381 -71.0367 -25.4766 -59.9678 -60.4188 -128.9412 -29.9091 -64.0865 -174.2507 95.7667
2.12208210 -145.3233 145.5186 -173.4057 -101.3217 -72.7317 -8.1992 84.7093 178.7187 -124.6791 14.6645 -61.6004 -72.1982 -94.8745
2.15845280 -145.9068 168.4368 66.7241 98.1673 -66.9573 -18.5850 -60.2660 -60.3807 -105.5448 6.7379 -61.0259 -176.7878 -1.2249
2.18060500 -145.8237 154.5330 -174.9229 -102.7437 -59.8039 -30.2749 -177.2323 61.6013 -120.4897 19.6851 -60.2526 -173.2397 95.6382
2.20893680 -145.6073 159.7083 -169.7114 -101.6609 -68.0890 -8.9055 58.5127 67.7126 -73.6206 -16.2571 -71.8346 173.7586 100.2725
2.23363970 -144.7610 151.8615 -177.3507 41.4419 -69.5908 -21.2183 -70.5329 -56.1248 -124.9935 22.4860 -61.8729 -72.2034 -94.5243
2.28012330 -143.8549 144.8803 -174.4036 28.6435 -73.8184 -19.0358 -59.4784 179.3643 -76.2379 -19.3565 -166.0271 175.4183 0.5489
2.32902150 -145.8992 178.0603 68.1191 95.0308 -58.4566 -23.5434 -175.3882 -179.3853 -122.6279 20.0606 -61.8600 -71.4660 -95.3920
2.36062630 -146.0015 161.8158 -170.3696 -95.5885 -61.3738 -26.3401 -59.7284 178.9868 -124.5774 16.0149 58.8257 70.4386 75.6156
2.39051380 -144.4775 150.0173 -174.8782 35.1168 -69.2002 -25.0303 -78.4356 -174.1661 -89.9416 -2.3832 -60.9683 177.3600 -21.6333
2.41494290 -145.0541 160.4052 -172.1110 -100.5017 -70.7113 -23.3730 -69.2415 69.5512 -131.5517 -31.4885 -64.9923 -71.0547 -93.6134
2.43537150 -145.9058 169.2922 66.6209 98.0652 -66.6163 -17.7613 -60.2718 -60.3893 -108.8771 9.2814 -57.8152 -64.2905 -15.8638
2.48190050 -145.9787 160.2724 -171.2967 -99.0074 -61.4666 -25.1413 -59.9258 178.9994 -129.1566 24.2626 62.6500 175.9375 5.1830
2.50365190 -145.4526 158.8029 -172.6470 -100.2818 -64.2517 -21.4280 -59.8516 -60.4508 -72.5651 -19.6711 -175.5132 59.2308 91.1964
2.52471520 -145.8991 168.3228 66.5808 98.1557 -66.9715 -18.4875 -60.2554 -60.3764 -105.7081 7.0585 -61.0390 -176.9552 -98.3076
2.55486840 -144.6475 154.0533 -173.7120 36.1081 -69.6594 -23.3737 -59.6023 -60.3313 -135.0307 24.7919 61.7634 177.4080 99.0505
2.59334600 -144.1686 152.5784 -173.0048 50.5504 -133.6576 149.3958 -65.1854 -66.2346 -138.6224 155.3327 -68.1656 -70.0710 -91.4457
2.61459760 -144.6153 153.7896 -173.6686 35.8720 -69.9100 -23.2813 -59.6301 179.2256 -134.7072 24.2224 61.5066 176.7211 -100.3175
2.63774600 -144.9963 152.3962 -176.9663 42.2752 -67.2232 -26.2844 -78.4058 65.4485 -116.9292 18.1644 -55.7717 -64.2221 -15.6137
2.65865450 -144.9458 152.5952 -176.7617 41.7707 -67.9130 -25.6183 -70.8198 68.0501 -116.5863 17.1221 -58.4460 -176.7301 -3.8868
2.67921810 -146.1145 169.7965 66.9691 98.8268 -59.3779 -30.1462 -176.7335 -178.3156 -102.4209 8.6668 -55.9009 -63.2653 -15.6113
2.70584410 -144.0304 142.0111 -175.5025 53.1372 -72.8595 -14.4586 83.2487 -64.0936 -90.4608 -4.9214 -63.4091 175.6106 -35.0233
2.73927260 -146.0917 165.4072 66.3778 98.8120 -62.1670 -30.5445 -175.0015 -178.0308 -92.0666 1.5718 -55.2493 -58.2713 106.2611
2.80003670 -146.1167 168.8733 66.9341 99.1393 -60.5931 -29.4247 -176.0952 -178.4702 -99.7650 6.2144 -60.5923 -175.9166 100.0928
2.82544740 -145.2394 157.8701 -172.1759 -100.6967 -66.2929 -30.5225 -176.5118 -178.4563 -119.8566 -36.5497 -170.9571 176.8680 2.0319
2.85529410 -145.4279 158.2807 -172.7288 -100.2571 -64.7798 -21.8675 -59.8767 179.0993 -73.8759 -19.3222 -168.6663 173.1841 -98.9329
2.89511390 -145.0932 150.0996 -178.0583 44.4408 -72.9319 -8.7286 52.7406 63.7546 -129.1107 23.0941 -67.0254 -70.7091 -91.1483
2.91590160 -146.1896 167.8674 66.2668 95.7160 -67.4422 -11.8001 81.8924 -62.0864 -110.9584 6.6804 -61.3728 -176.1985 -1.9289
2.93740390 -145.8129 159.0390 -171.6728 -102.0177 -62.3882 -29.9883 -77.9907 65.7622 -95.2642 3.0522 -56.8156 -59.7068 106.3381
2.95958860 -146.0454 158.6313 -171.7257 -98.2561 -57.5890 -30.5747 -176.6556 61.5033 -127.0585 24.5734 62.7511 176.0402 5.6676
2.99505550 -144.6641 156.0446 -174.6695 37.5659 -67.4674 -19.3252 -59.3757 -60.3466 -72.1644 -20.5140 -167.5820 173.9583 -98.4072
3.01656680 -144.6808 142.8379 -175.0827 48.2753 -74.2120 -11.5068 85.7747 178.2027 -118.8721 13.8097 -59.8675 -176.7874 -4.2912
3.05612110 -145.8072 155.6347 -173.2522 -102.2712 -66.2152 -28.1051 -60.6131 -60.6152 -110.2985 15.0483 -71.0865 78.2854 -109.2153
3.09220710 -145.7819 157.6367 -171.8789 -99.0526 -59.0721 -30.5681 -176.7713 61.4812 -131.8105 26.0925 61.0571 175.4839 98.9664
3.13655680 -144.8227 153.2798 -174.7693 39.1354 -64.2701 -30.1052 -176.7160 61.4122 -131.2089 25.3234 61.8189 177.4556 98.9116
3.15750160 -145.2116 161.4762 -173.1709 -99.5046 -62.5634 -21.1420 -69.1266 -55.0512 -71.5104 -13.6125 73.0347 -173.1133 -4.0328
3.18053320 -145.0536 144.7298 -172.9421 -100.1280 -70.7417 -16.5235 81.7702 -64.9923 -96.2487 -0.7041 -58.3043 -62.4651 105.6745
3.20697810 -145.0356 154.0423 -175.5476 40.5417 -66.0503 -30.6904 -71.1787 67.7625 -95.5268 4.1930 -52.9367 -57.5992 107.4836
3.23578350 -144.9302 154.8502 -176.6086 43.3724 -59.1823 -40.1585 -175.1156 46.7704 -82.8572 -2.6340 -58.4282 176.4038 -90.5525
3.26851860 -146.1849 167.8872 66.1517 95.7140 -67.3974 -11.6722 81.8655 -62.1102 -111.4169 7.2034 -61.2202 -176.0118 -98.2979
3.29967990 -145.1618 158.4739 -174.0258 53.1866 -59.9008 127.9636 -179.3692 -177.1327 -88.0442 155.0856 -58.5819 -60.2006 -69.7281
3.32940280 -144.8666 155.4826 -171.9725 35.2763 -71.2660 -5.3050 54.1647 -179.5229 -79.1484 -13.5005 -67.7617 179.8393 -1.4408
3.35358050 -145.7146 156.2115 -174.8188 -103.8500 -64.2995 -24.9367 -70.4031 68.5592 -122.3619 19.6021 -60.9338 -173.3244 94.7980
3.38191430 -145.2651 157.5741 -172.0420 -100.3717 -66.0807 -32.2956 -176.8473 -178.2723 -117.0031 -35.7718 -174.5845 65.3257 12.2640
3.41669950 -145.5704 158.0827 -170.6888 -100.2116 -68.7539 -9.6240 58.7300 -171.1153 -77.9559 -13.3179 -70.2472 179.3080 1.2702
3.44351400 -141.4880 172.1613 70.5888 -67.3761 -69.2469 -7.6071 -59.3989 179.3333 -122.5745 14.9432 -62.3355 -71.5294 -94.7436
3.46436470 -145.5066 153.5152 -175.9352 -104.1611 -66.1390 -24.2722 -78.1762 -173.8908 -121.9867 21.4754 -65.2673 80.8141 26.5413
3.49099050 -145.2786 156.7770 -173.2460 -97.8805 -67.1213 -9.0721 58.6839 67.6894 -73.5762 -14.9770 71.5831 -173.6190 -4.4813
3.51110880 -144.0863 134.9725 -176.4605 30.6387 -76.3146 -10.7068 85.3168 -61.4032 -121.2983 18.1146 -60.7719 -173.5966 96.2617
3.53789770 -145.1099 159.4843 -172.0088 -101.4087 -70.3181 -23.5263 -77.9076 -173.7614 -128.0516 -37.3186 -171.1320 176.8520 2.1378
3.57272080 -145.1691 154.5215 -172.0753 -98.1010 -71.6567 -31.2087 -171.2663 -177.1429 -102.3168 -34.9676 -73.5114 77.6552 -104.5836
3.59980320 -144.3861 144.1364 -173.6858 48.5525 -72.2617 -14.4835 84.2690 -63.8688 -87.5188 -5.5285 -59.5961 -61.0571 104.2784
3.62846590 -143.8975 144.6073 -174.7089 29.3738 -72.5612 -20.8169 -78.6290 -174.1961 -75.7314 -19.0998 -165.7216 175.5030 0.6501
3.65269120 -145.9141 157.0692 -172.6422 -101.7116 -59.1090 -34.9836 -176.4238 -91.1907 -97.7055 5.1270 -58.9126 -176.8139 -2.5189
3.67699350 -145.1276 159.7702 -171.6879 -100.2986 -70.0336 -24.1552 -77.8643 -173.7497 -130.7643 -32.8177 -177.3754 61.4460 91.6723
3.70341760 -145.0769 159.3267 -171.1248 -99.8188 -71.7730 -21.5569 -59.6461 -60.3358 -130.0300 -36.1444 -170.1541 -82.6476 -17.4177
3.73476810 -145.4978 154.0900 -176.0874 -104.4502 -66.3714 -24.0127 -70.9481 68.0178 -122.1819 21.8389 -65.3742 80.7740 28.0273
3.75977820 -145.9841 162.5275 -170.4865 -96.3717 -61.3668 -27.5345 -69.0361 69.4801 -123.8988 15.8650 58.7924 70.4045 75.4274
3.81321870 -145.9126 168.3627 66.6791 98.3747 -66.2695 -20.8387 -79.7740 -174.7252 -103.9539 6.6377 -61.0495 -176.9753 -98.3016
3.85371470 -145.8852 159.9493 -172.0385 -100.6960 -61.3243 -26.5719 -77.4493 -173.7255 -130.4414 25.5216 61.4634 175.3185 99.0426
3.88676560 -144.5269 163.0864 -168.8175 27.1007 -64.7121 -23.5848 -59.3764 -60.6266 -99.3331 5.7504 56.8069 65.9923 -101.2922
3.90845110 -145.9779 157.7784 -172.1115 -102.0701 -57.8107 -39.2194 -173.7437 45.7351 -93.6545 4.4211 -58.7459 -176.3918 -2.5840
3.94017590 -145.3972 158.3581 -173.2415 -100.6702 -64.4756 -24.2412 -77.7549 -173.7817 -75.3532 -18.5361 -167.6947 174.3005 2.0046
3.96210900 -145.2694 162.5500 -172.5498 -98.0178 -61.4650 -21.4960 -76.7233 -173.4416 -70.9877 -13.6980 72.5575 -179.4128 102.9220
3.98382280 -145.5669 162.8917 63.8803 90.9667 -75.9280 -18.9880 -59.7611 -60.2208 -82.3823 -21.0889 -167.4228 175.6144 97.3239
4.00766840 -145.0147 156.9885 -172.2537 39.8800 -65.7495 -19.8129 70.2664 -149.6802 -81.5162 -8.3848 -61.8186 -68.2743 -4.4849
4.02879610 -145.8895 169.4536 66.7348 98.1856 -66.4603 -19.4733 -72.7128 66.5053 -107.4281 8.9508 -57.6526 -64.1768 -16.0093
4.06951970 -145.7710 155.4544 -175.5040 -103.1773 -63.7067 -24.2130 -168.7012 -95.5973 -121.8327 20.9803 -61.3253 -71.0054 -97.2402
4.09649480 -144.8588 151.8310 -178.9848 43.5422 -64.0392 -29.3392 -167.9628 42.8644 -120.7941 27.3606 -61.6025 -71.2069 -96.8518
4.11717920 -145.4362 158.9246 -173.0206 -101.3163 -64.1043 -23.5034 -77.6636 -173.7414 -73.4646 -19.5916 -168.9095 174.4858 96.7962
4.14269520 -145.2307 162.5606 -172.3178 -97.5400 -62.0601 -20.9552 -68.9060 69.5237 -71.1079 -13.6610 72.4921 -179.3956 102.9034
4.19545950 -145.7688 152.1786 -175.9836 -103.8505 -69.5404 -11.0376 52.8571 -174.7575 -129.4310 20.9441 -70.5628 -179.3781 93.3399
4.23233660 -140.9271 164.7015 69.7494 -60.8044 -62.3573 -30.9076 -176.2889 61.4717 -90.7270 1.1490 -61.0210 -177.3871 -97.2933
4.25277070 -145.9590 158.1733 -171.8224 -101.5503 -58.6305 -39.0196 -173.3333 45.7500 -90.8503 3.3680 -58.7281 -67.7747 -4.2425
4.27307340 -145.2342 158.2181 -171.8690 -99.8128 -66.1602 -30.4210 -176.4896 -178.4617 -122.1737 -35.3820 -170.3214 -82.6673 -17.1314
4.29907050 -145.1874 161.1478 -166.6508 -90.9827 -69.3707 -31.6581 -59.9683 -60.4951 -143.4695 -9.9189 62.2192 76.8238 -111.0727
4.32118460 -144.4699 144.7155 -171.8722 45.4873 -72.0189 -13.8340 84.3553 -63.7054 -134.4229 21.8067 62.9379 177.2797 -100.6600
4.34315270 -145.8046 155.6980 -173.2550 -103.0090 -67.4382 -27.6726 -76.7164 -173.5542 -109.4206 14.4730 -70.6380 79.4975 -108.3977
4.37053000 -145.1042 160.0634 -172.0082 -101.5451 -70.1418 -24.9820 -69.3972 69.4489 -126.9160 -36.5832 -175.8488 65.0124 12.3060
4.39830610 -144.4567 167.4501 -159.1092 3.8941 -66.0688 -15.8324 -59.4118 -60.9463 -81.7871 -10.4471 -68.3869 71.8770 -112.2320
4.42477450 -144.2024 141.0295 -172.9288 37.1337 -74.4693 -13.8705 84.4210 175.6490 -136.8839 23.8059 63.6538 -179.6362 -2.4797
4.44485870 -145.4522 153.3814 -166.2530 -96.4216 -69.4196 -7.1533 62.2142 49.1257 -72.9603 -16.9236 -71.1330 175.5393 102.7833
4.47070680 -143.8303 166.1027 -164.4742 17.0325 -65.4185 -14.7075 -59.8814 -61.3100 -120.1991 9.4747 76.3853 -57.8216 98.3959
4.49453070 -144.8539 151.0748 -177.4051 40.8290 -68.6095 -23.6208 -78.4381 -174.0675 -121.1169 24.9503 -153.7891 178.8866 -97.8140
4.52485820 -144.5505 164.7206 -172.9561 44.1319 -64.2260 -15.2262 -74.9488 64.6525 -69.5661 -15.7220 69.9480 178.5655 100.3776
4.54656010 -145.9829 156.0068 -173.0506 -101.9746 -60.3909 -34.2749 -172.4014 150.6220 -108.7517 14.8437 -59.1775 -170.5227 96.5029
4.56921550 -144.5804 155.3683 -174.7363 37.6260 -67.6339 -20.7666 -70.6195 -56.3327 -72.3717 -20.3777 -167.6347 175.0036 96.3469
4.59431530 -143.5207 -179.9924 -162.8903 -105.1383 -64.5237 -16.6780 -58.4948 -61.2331 -115.3381 8.1074 76.4604 -57.0967 101.3693
4.61490950 -146.1358 168.7384 67.2124 99.5006 -58.8749 -34.4769 -176.4493 -91.7218 -95.2205 4.7517 -60.9237 -176.6156 -1.8167
4.64343850 -145.9338 165.6866 66.4966 97.9542 -68.8244 -20.1897 -73.7238 65.7534 -96.2560 0.5143 -71.2832 68.6551 -113.8213
4.66361530 -144.7164 145.9981 -177.1564 37.2144 -70.5058 -17.4955 63.2123 -101.0169 -123.9325 21.2346 -61.6477 -177.4984 -3.3476
4.70536470 -144.6133 151.9661 -169.1476 46.8327 -70.4592 -12.5958 85.6595 -63.8641 -83.8968 -8.2664 -58.8971 -166.8364 111.5928
4.73468780 -145.1538 159.6175 -171.1060 -102.1240 -71.4087 -20.0714 -59.6356 -60.3422 -127.7038 -48.0527 -168.5141 -76.6839 117.1345
4.76969450 -145.2625 156.9273 -171.2317 -99.2771 -67.2799 -37.7848 -170.7947 151.5422 -108.5510 -29.7663 -62.2890 -172.3799 93.8338
4.81094310 -144.8381 156.7658 -172.9117 39.2568 -71.7679 -6.1822 54.0780 179.7795 -84.7538 -9.0464 -62.0273 -165.6660 107.1673
4.83477790 -144.2745 146.0914 -173.0947 45.5877 -73.6123 -10.9234 86.2795 178.0329 -75.2335 -20.6199 -175.1936 59.0665 90.9629
4.86018980 -145.4023 158.5540 62.1745 94.7861 -73.7634 -21.0421 -71.9243 67.2467 -84.5042 -6.8896 -64.0391 77.6348 16.2380
4.88052650 -146.1981 171.3859 67.2189 95.4257 -70.3767 -3.4364 51.5856 179.7246 -121.2611 12.1042 -70.4113 -179.8179 -0.2014
4.91326810 -146.1586 168.9231 67.4196 100.1575 -57.1319 -39.9418 -173.2468 45.9640 -90.6089 3.9935 -60.7149 -176.2080 -2.1120
4.95398910 -144.6862 145.4984 -177.2757 36.7116 -70.8643 -16.8905 63.7572 140.4064 -124.3945 22.5705 -60.3161 -66.1828 -10.9386
4.98458080 -146.1289 168.5297 67.0747 99.4818 -58.8430 -34.5820 -176.3858 -91.6105 -95.0701 4.9412 -60.7883 -176.7849 -98.2168
5.01077750 -144.7247 154.0791 -174.9752 41.5210 -71.1861 -7.1068 55.4914 -178.1136 -75.1160 -22.0369 -173.0441 63.3711 12.6995
5.04407120 -146.1144 160.7140 -170.5621 -95.3247 -55.8169 -35.6533 -177.3466 -91.2349 -119.2692 15.1419 59.1291 70.6417 76.0303
5.06706010 -144.6923 148.4610 -177.4338 37.3245 -70.4025 -20.6285 -59.8064 -60.3430 -120.0707 22.7287 -130.6610 -65.9119 96.4656
5.10128160 -144.4805 161.7725 -173.1085 40.3195 -73.4705 -15.2340 -69.6608 -55.4032 -129.0325 142.4457 -178.4063 64.8565 7.7541
5.12459430 -133.6115 155.0721 -62.5376 -83.1762 -67.6552 -22.8827 -60.5287 -60.4733 -80.1487 -8.8344 -63.3231 78.9965 11.8536
5.15517840 -145.2342 162.9475 -171.9787 -99.6580 -62.2062 -21.7991 -69.1515 69.3771 -73.4083 -9.7903 69.5847 83.0694 -109.8914
5.17895640 -145.2916 158.4092 -171.8121 -100.0920 -64.3912 -36.2908 -176.7035 -91.1008 -117.6141 -31.5772 -177.2335 61.3524 91.5768
5.21599720 -145.0032 153.0071 -178.1409 60.1983 -144.0960 134.2298 -178.7191 62.7537 -73.0408 140.0844 -171.8794 177.0327 97.4940
5.23800890 -146.1318 168.1579 67.1733 100.2798 -58.4253 -39.5340 -172.7718 45.8445 -88.7156 3.5615 -60.6556 -67.9213 -4.7980
5.25858000 -145.1675 148.9041 -176.1507 38.7190 -72.3562 -17.9747 74.5314 -142.4059 -110.5681 12.8238 -56.8765 -170.5089 89.1754
5.28873790 -145.6444 161.1967 -170.9360 -97.2786 -54.2343 -35.1228 -173.1999 45.8275 -70.2293 -11.7360 75.7208 -171.6581 -4.1263
5.32056880 -133.9005 156.3504 -63.7738 -83.9648 -68.9894 -18.4414 -60.4193 -60.4430 -80.8361 -8.6962 -63.0475 -177.4366 -97.5471
5.34793250 -145.9835 161.9206 65.1420 93.8405 -71.0676 -16.7972 70.2161 -151.0401 -91.0376 -3.8115 -60.5269 -67.9162 -4.1528
5.37560760 -144.3990 160.6986 -156.9535 -7.8785 -66.2023 -22.1072 -58.9382 -60.4152 -131.2836 17.2840 72.4580 -61.6697 -74.4439
5.39780170 -145.5913 154.3849 -175.5394 -105.5841 -66.3481 -19.8786 -60.0704 -60.4199 -124.5485 21.6768 -131.4037 -66.0185 97.0575
5.42503930 -145.6244 162.7588 64.2554 92.5527 -73.0100 -22.7568 -79.6560 -174.6874 -82.3239 -19.8358 -171.9314 63.3335 13.1393
5.45727010 -140.5899 164.8503 69.8442 -60.0654 -67.6448 -22.6813 -73.1927 66.1938 -96.0614 2.9684 -57.2695 -64.1707 -15.6392
5.48765670 -145.1006 159.3442 -171.0099 -115.2806 -76.0429 96.9973 -77.6293 65.9513 -137.8178 156.2106 -66.7914 -65.1402 -25.2341
5.51380140 -145.2974 157.7393 -172.1875 -101.8794 -63.3838 -44.5713 -174.7059 -77.7957 -100.6968 -35.9223 -170.6994 177.0385 97.5165
5.53398560 -144.7572 146.9757 -175.2002 40.9470 -70.6829 -41.1227 -168.7227 -87.9057 -91.2855 7.7580 -63.4222 86.9808 -0.0214
5.55439740 -140.4680 163.4587 69.8082 -58.7054 -67.1272 -25.6270 -73.4344 66.0689 -91.1699 0.0197 -54.8805 -57.8204 105.9204
5.58733510 -145.2497 151.6911 -177.1867 43.1342 -62.4676 -36.7549 -177.2706 -90.7097 -101.7304 12.7281 -151.8863 178.8997 2.3721
5.62409570 -145.0843 163.1260 -168.6634 -102.5043 -71.7908 -24.3593 -59.6817 179.1554 -77.4976 123.7959 -167.5089 -77.5833 111.8486
5.65846370 -144.9567 147.7751 -177.9273 38.9121 -65.2984 -29.6037 -176.7729 -178.4794 -110.3901 19.1492 -128.7299 -66.0373 96.9513
5.68560220 -144.6331 163.7151 -172.0015 48.1310 -66.2551 150.5882 -76.7709 66.0125 -145.0978 148.1024 -174.2540 58.9214 -93.0105
5.70884400 -145.0004 165.2250 -168.9637 -104.2558 -67.9751 -29.9464 -68.2594 -54.1566 -108.4736 153.4422 -75.7088 75.1848 -106.7284
5.73511830 -145.1449 141.8232 -179.2399 -115.7661 -74.7540 118.5584 -78.5808 65.4326 -137.5592 155.6108 -70.3988 164.9604 92.7543
5.77252550 -144.8767 145.1316 -175.7275 45.4167 -77.8497 -6.9705 80.6556 -41.6089 -118.7988 15.0304 -60.0426 -70.6030 -97.7129
5.80894860 -144.9884 155.8156 -174.5720 40.8879 -65.9322 -46.4935 -174.4284 -76.9923 -83.4439 -17.7110 -174.2441 58.5096 90.6381
5.83143170 -145.0047 151.8147 -169.6634 -92.2376 -75.3037 -7.9634 63.6772 54.3281 -136.7554 -38.4663 -172.1488 176.7593 97.3320
5.86189110 -144.8287 152.0986 -169.0190 -105.3726 -82.4639 -9.7444 84.0145 177.6462 -73.2236 138.6241 -175.8836 65.2856 7.9465
5.88450590 -145.7693 155.6362 60.7245 88.6687 -77.1412 -9.3047 75.2018 -74.2902 -83.3272 -11.5016 -65.0014 81.6749 13.5194
5.91596680 -145.2126 146.3768 -170.5902 -103.8667 -69.9323 -14.2025 75.1956 71.7493 -136.0420 24.7762 61.0282 176.1636 -100.3278
5.94588230 -145.1456 155.1022 -169.8342 -102.8822 -71.5092 -53.9238 -160.0583 -68.3327 -81.8742 -29.5928 -68.9658 81.9870 12.5230
5.96823350 -143.9922 136.5450 -178.1346 26.7333 -75.2924 -7.1714 61.1079 54.5419 -124.1758 22.1517 -69.7256 -179.9385 -1.4841
5.99516090 -145.3274 150.5391 -169.2568 -93.4282 -70.9121 -8.8668 62.8413 52.8033 -81.5495 -10.7664 -67.7717 -65.2031 102.2530
6.04493460 -144.9939 159.2494 -172.9944 50.4763 -68.1471 125.9184 -171.8722 49.9826 -135.0007 155.1373 -65.3302 -66.9534 -6.5005
6.06796590 -135.6511 156.3438 -60.8889 106.1943 -64.5763 -27.3688 -175.9338 61.1114 -82.0929 -5.4685 -62.7238 -177.4831 -97.6134
6.09007550 -144.5875 162.1531 -170.8067 42.7251 -84.4367 153.2201 -77.9347 -173.8503 -151.8066 159.1528 60.2276 -70.3869 109.4787
6.11052710 -144.8702 154.7684 -177.5575 58.2326 -139.6469 120.3538 -153.9137 -64.9730 -69.3119 149.2431 -59.7832 -68.3974 8.0631
6.13420630 -146.8025 161.5841 67.3799 94.5364 -89.7870 126.9494 -179.7883 -177.9039 -72.3730 151.1745 -61.9127 80.0938 7.1575
6.15889450 -144.6177 163.6481 -172.0832 48.1062 -66.4509 151.4765 -76.8667 65.9590 -71.7029 141.4829 -171.9288 174.9121 -99.2110
6.18379490 -144.6197 160.4422 -173.9423 39.5401 -65.1707 -16.2042 -73.0594 66.1300 -66.4395 -22.0397 66.6579 80.8862 25.0153
6.20936570 -145.1276 151.0275 -177.6355 42.5409 -62.1430 -36.0180 -177.9257 -90.8897 -109.1770 19.7964 -154.1925 63.8175 -102.1329
6.26773320 -145.7539 162.5704 -169.0406 -95.2000 -54.0942 -35.8648 -173.1869 -79.8634 -71.5102 -10.2159 75.2152 -178.3747 100.7709
6.30578370 -145.2380 152.0171 -177.1934 43.3312 -60.8076 -42.7195 -175.4001 -77.8878 -99.9364 15.6001 -153.6011 63.7628 -102.0200
6.32879670 -145.4748 158.2963 -173.3632 -101.1769 -63.6580 -27.5674 -70.8825 -56.2019 -139.1829 33.7651 60.0984 -92.2466 4.5614
6.34954580 -145.1031 165.1845 -157.2893 -126.5373 -75.8160 10.0369 84.3798 -59.1959 -69.2352 -21.7980 -52.7352 -57.4590 -33.5763
6.37322120 -144.0106 136.6897 -178.1353 26.4543 -75.5498 -6.8418 60.9414 54.3402 -124.0741 22.2704 -68.4322 -179.3885 -96.5901
6.39520910 -144.7211 162.2593 -166.7045 22.1720 -59.4147 -32.8614 -176.8459 148.9719 -77.1377 -6.5290 66.8635 178.5158 -102.9023
6.42281990 -145.1721 151.1534 -175.5432 41.2813 -67.6203 -41.0819 -171.4953 48.0212 -90.2009 7.6063 -55.5516 102.9489 -98.5697
6.44943790 -144.8810 161.9497 -170.9017 46.8989 -80.2278 170.2232 57.6020 -174.7938 -123.1654 153.6324 -70.0449 70.5417 43.9724
6.47826340 -145.0479 -177.1800 -155.0022 -99.9098 -65.9044 -12.6053 -80.7286 -176.8655 -73.8866 -16.4364 -60.3932 82.5496 68.8544
6.50833030 -144.6255 157.4299 -171.1012 43.0269 -138.2570 136.9153 -174.4840 -90.0232 -133.3057 154.7827 -62.9449 -177.1642 -97.8066
6.53729350 -144.5103 154.3540 -172.6107 43.9227 -138.4027 121.6600 -163.6549 168.2468 -145.7346 147.7836 -162.8059 172.1815 -77.4813
6.55811600 -145.0560 137.4172 176.5586 -98.0952 -152.4621 121.6270 -170.7216 50.7484 -139.7976 154.0786 -71.3950 -174.7341 -99.5039
6.59147520 -144.5151 151.1400 -168.8130 50.0376 -70.0447 -14.5208 77.3734 70.9416 -82.4421 -8.5905 -58.8187 -167.1858 112.7270
6.62152600 -133.9400 156.2653 -63.7487 -84.0909 -68.2742 -20.4351 -79.6974 -174.4987 -80.7410 -8.2052 -62.9955 -177.4177 -97.5458
6.64512920 -144.6245 162.9726 -172.0481 48.8961 -67.5302 155.8628 -70.8548 67.4376 -141.6301 154.2873 75.5921 -64.4051 -86.8312
6.67660900 -144.7268 166.6385 -168.4694 -117.9493 -65.6297 150.3391 -75.8720 -173.1135 -134.4600 155.1410 -63.4844 -175.9468 -96.1014
6.69775090 -144.1696 134.1435 -176.4088 33.3233 -77.3149 -18.1235 80.9182 -63.2176 -99.3241 3.6203 -93.4450 69.2180 -105.5795
6.72361440 -133.5918 155.0965 -62.5333 -83.2825 -67.5565 -23.7561 -72.4390 66.9497 -79.6537 -8.8589 -63.1771 79.0299 11.7456
6.74468940 -145.2324 151.4997 -174.5151 -110.2113 -127.0606 133.0413 -175.6482 -89.8840 -103.0011 150.8467 -57.1545 78.6256 49.7093
6.76838520 -143.9159 147.5369 -177.8192 62.0442 -132.8856 146.0946 -64.8953 90.9287 -72.5961 145.9780 -173.5615 59.4949 -93.1949
6.80121030 -144.8808 136.5417 -179.9177 -113.0630 -73.4431 128.0674 77.4776 177.2259 -141.3773 155.5967 -72.1961 165.3801 88.4568
6.82746910 -135.4012 156.6571 -60.9384 106.2734 -69.0793 -19.6324 -72.5853 66.8386 -80.6052 -8.5768 -63.3185 -177.1217 -2.0176
6.85948830 -135.4588 156.6461 -60.9070 106.2084 -68.4460 -20.2210 -79.6779 -174.4860 -80.5039 -8.4325 -63.0271 -177.5574 -97.5781
6.90407420 -145.1422 156.7604 -171.7395 -98.9960 -69.3088 -39.8777 -138.8814 -60.3508 -96.2084 -34.7458 -78.1952 70.1482 -106.5843
6.93637680 -145.2775 -178.6724 -153.8410 -98.7289 -66.9359 -11.0748 -76.7865 61.5646 -73.6724 -16.7393 -60.9656 82.6435 69.4737
6.96930630 -144.5315 153.6661 -175.1355 44.7676 -143.0986 130.1016 -172.2689 49.0031 -139.9874 159.7631 65.3947 -179.1331 -89.7998
7.00880470 -144.7409 148.4316 -177.5196 38.2411 -69.5062 -23.1244 -78.5878 -174.0711 -116.7410 19.9532 -130.1728 -67.2433 -81.1833
7.05266180 -145.5734 149.8323 -171.0511 -92.3559 -68.4704 -22.3982 65.0841 156.8828 -105.1066 5.8068 -83.8294 75.5289 -104.8361
7.07279030 -139.7282 160.6111 69.4207 -54.7624 -71.9262 -24.5859 -72.8606 66.4341 -82.7050 -15.0674 -163.5648 172.9299 -95.9531
7.11157220 -145.7686 152.5183 -172.6313 -104.3932 -66.9973 -31.1136 -170.7673 -91.8018 -102.6030 11.6238 -58.9317 105.5663 -94.5376
7.13776660 -144.1663 141.4151 -178.9040 -106.0428 -118.6948 141.6499 -70.3861 -53.0683 -146.9647 145.1833 -169.3144 173.2866 -96.4486
7.16093200 -144.4445 147.3200 -170.3717 65.0380 -69.3080 155.2432 77.8544 72.9392 -124.7311 155.5181 -55.5948 -60.8922 -45.5316
7.19284340 -144.8070 156.4768 -174.8329 52.3873 -139.1459 129.0855 -172.5760 48.5752 -128.8599 159.2835 66.6350 -72.8653 94.3808
7.22825650 -143.7318 148.3856 -175.2260 54.2034 -115.7851 146.3451 -69.7113 -52.9019 -71.9689 141.5569 -171.9073 174.9027 -99.2054
7.25319970 -144.8913 157.2752 -170.2385 -113.5922 -132.6620 130.3133 -172.5001 48.7498 -127.3610 153.4785 -61.9611 -176.4017 -94.6214
7.27538500 -143.0397 167.0657 -169.9709 40.4723 -64.0631 -17.7845 -83.7425 58.5639 -77.0110 -13.0676 83.5957 -67.6289 -13.1039
7.31733410 -145.9172 156.5353 -171.2380 -100.8572 -65.5849 -34.8474 -139.9996 67.4968 -98.7054 7.5115 -77.2743 72.1337 -106.4332
7.34195750 -143.9883 135.3427 -177.7480 26.8599 -74.5113 -9.6468 62.6089 -69.4607 -121.0553 18.6354 -75.1909 -72.6340 102.6549
7.37686650 -145.0363 154.5559 -176.6187 55.5375 -139.8047 127.4011 -176.4625 147.7973 -80.9653 145.0482 -62.0243 80.5818 4.7787
7.42251190 -145.1452 146.0204 -179.2182 -108.7603 -145.9634 128.3481 -172.1146 -75.9086 -146.5177 144.2311 -173.0471 174.0434 -97.6198
7.44312590 -77.1207 159.2336 -168.6452 -117.0372 -68.8447 166.8883 58.2928 -173.1184 -134.6069 155.7060 -64.4950 -65.9633 -11.9293
7.48296140 -144.6127 141.9913 -175.3196 45.1557 -74.1939 -14.5567 78.6308 74.5624 -118.2078 16.8385 -153.4637 64.2680 -101.9746
7.55656180 -144.8655 146.3841 -172.4782 -102.1859 -73.1791 -11.6648 83.5799 176.9047 -73.6560 -30.2556 -166.0356 -78.9808 124.6225
7.58297540 -145.6834 157.4372 -172.7819 -100.5465 -59.4402 -33.2648 -177.2819 -92.2213 -80.5093 -9.4359 -162.7794 -114.7256 -99.9708
7.61804380 -134.4045 155.0791 -63.7990 -84.1380 -62.9254 -35.4422 -177.4406 -91.0614 -92.4985 4.0367 -61.4645 -176.6400 -2.5192
7.65692010 -145.3105 157.5053 -172.5225 -103.4421 -63.0727 -44.2062 -174.6030 47.6627 -95.4509 -46.3588 -166.2036 -74.7671 118.6920
7.70267490 -145.3890 150.5704 -178.9599 -105.4411 -140.3937 120.8292 -173.9643 -77.7129 -88.8624 134.4303 -177.4642 65.1281 6.9245
7.72786890 -141.9767 172.1596 70.1472 -76.5086 -65.4282 -22.1046 -80.3074 64.2079 -124.4015 12.5490 66.7755 84.5156 -108.9649
7.80771220 -140.7719 164.6477 69.7071 -60.0065 -61.6393 -42.2858 -173.5380 47.2912 -75.6957 -17.6120 -174.9955 59.2422 91.0837
7.84170780 -145.0154 148.5299 -177.7825 39.4954 -63.1668 -35.4858 -178.0788 -91.0894 -105.6203 17.2223 -127.1511 -66.0756 97.1636
7.88019460 -134.3674 155.2995 -63.7909 -84.2044 -63.1605 -34.4357 -177.0797 -91.3793 -87.8708 1.1699 -60.2195 -66.9567 -7.7206
7.90463800 -134.2142 156.5581 -63.0401 -83.4168 -60.3242 -38.0974 -175.3365 46.6433 -77.7403 -5.9561 -60.2277 80.8057 7.0962
7.94317660 -145.3667 163.6928 -172.1975 -97.9582 -73.7448 -9.2236 -58.0917 -60.0578 -72.3144 -10.5261 91.7119 -71.8710 -94.5800
7.99478250 -145.0843 152.1124 -169.0727 -93.6099 -74.9229 -7.4403 63.5472 -71.1488 -134.4809 -48.6006 -170.1239 -77.9618 116.3570
8.04664900 -145.1853 147.1751 179.3011 55.7354 -87.1232 84.0297 -159.9170 -60.8290 -75.0268 141.3272 -171.0862 174.9961 -98.9467
8.07168160 -144.1588 167.1128 66.1172 -83.8736 -59.8435 127.4654 -179.2504 -176.9089 55.9810 26.5314 -156.1601 -130.3962 -105.5478
8.09796090 -144.7956 160.3589 -172.6971 50.6422 -64.1754 142.6408 -176.0230 -92.0960 -135.4066 153.3501 76.9306 -64.6037 -89.3069
8.14732490 -144.5931 160.0183 -170.3251 -121.1438 -64.6385 142.5503 70.7300 92.8680 -141.4683 155.3794 -75.7943 160.8389 81.2650
8.18015150 -144.7383 160.0598 -171.4016 50.6223 -73.4856 169.7375 57.8631 -174.2806 -141.2929 143.8389 -170.6482 -83.4451 -17.4075
8.23423920 -144.1421 144.1771 -173.4034 45.8919 -73.3569 -14.6930 77.6205 -52.8034 -73.9878 -24.0450 -172.2311 -85.4558 -14.1052
8.26608730 -145.1880 152.5274 -173.0477 -103.7656 -61.8308 -37.8731 -170.6562 -79.3491 -126.8614 32.5169 61.1160 -97.3268 100.8591
8.32957480 -144.1415 149.6101 -169.3192 63.1438 -76.3184 160.1266 83.5563 176.8024 -142.2207 144.1207 -170.7245 -83.5634 -17.2952
8.42978310 -144.6370 143.6344 -179.2285 -113.5117 -85.3795 119.7370 -170.0564 51.8671 -130.2934 154.1807 -73.2131 -74.3573 96.4551
8.45174440 -144.3112 148.6070 -170.3951 63.2917 -71.2075 146.1089 78.0098 74.4553 -142.1454 155.3635 -74.7466 160.9325 78.9209
8.49924400 -144.4425 142.8528 -178.6749 -119.8447 -75.5939 127.7081 -178.5961 -176.9259 -131.4327 156.9380 -117.3946 60.0577 -116.0644
8.52541770 -144.4345 154.2509 -173.4117 59.1336 -144.6958 160.7252 71.7173 73.9135 -109.9198 149.5293 -64.8652 76.6864 -111.5583
8.58617950 -143.2441 152.9939 -162.1603 20.2140 -70.1337 -11.7028 76.8923 67.5548 -105.5785 1.1396 75.9631 -62.7233 90.6991
8.61060250 -143.7467 148.4240 -175.2138 54.1549 -115.6812 146.2584 -69.7119 -52.9116 -72.2481 142.3002 -169.7381 -82.9993 -17.7819
8.65235980 -144.1680 160.3128 68.7230 -78.2378 -77.9867 115.0055 -156.4379 175.3655 -70.1191 148.1561 -59.6186 84.2438 -2.2851
8.67643810 -144.8211 148.2018 -177.3112 -105.4072 -147.0788 157.9053 68.6624 74.0542 -87.7575 143.8509 -65.0663 -66.1175 101.5602
8.79156990 -143.5520 163.0508 -160.8361 -129.1862 -68.0268 -13.8274 76.0759 69.1321 -97.3749 -2.0140 77.7816 -62.3243 98.3615
8.84332980 -144.1365 151.1492 -168.8207 63.7166 -78.6373 157.3613 75.8629 73.4886 -106.9168 149.5728 -63.2731 -64.6487 106.4325
8.97306300 -145.6765 162.2531 -173.8957 -96.1192 -61.1140 -22.1696 -174.2189 60.4063 -70.8337 -12.1891 96.6880 -71.3485 -92.6955
9.01818690 -72.7980 153.5709 -59.2744 101.2517 -75.1545 166.8659 62.3862 -168.6965 -133.4934 154.8630 -63.6983 -176.4823 -96.7994
9.17383190 -145.4435 150.7778 -177.8124 -106.9987 -141.5235 125.1804 -163.5519 55.0204 -65.7292 146.5891 -54.1702 91.6080 -85.0520
9.25076340 -145.0928 162.5151 -168.2899 -104.9062 -80.2757 -11.0588 51.1473 65.2747 -99.8555 149.0357 -93.9259 71.6898 -101.6253
9.36640490 -144.8089 158.8906 -169.6700 -123.7926 -94.5346 132.7586 -175.5438 -90.9739 -104.4203 149.0090 -76.5396 59.5643 -114.4278
9.39747020 -143.7763 156.5174 -171.2696 -103.2713 -92.3959 18.9870 81.5270 -178.6788 -65.1799 -14.4373 80.3771 -64.3059 -74.7563
9.50637370 -145.0573 153.0518 -178.2599 55.7146 -141.1307 112.5603 -155.3735 -62.9873 -72.5292 148.9531 64.7902 98.2266 92.8846
9.74772490 -144.5579 165.0320 -157.4172 -131.1685 -70.4026 -2.1587 74.1029 -59.1485 -68.0777 -22.6190 -70.2010 71.7390 -116.3499
9.76955430 -143.0037 166.0657 -158.2881 -136.2413 -68.8205 -5.7163 71.8249 -63.6300 -74.8636 -18.6691 -51.4501 80.3752 8.2220
10.43526110 -144.7366 147.1935 -165.6190 -116.9879 -144.4515 137.1178 -176.8355 -92.8594 -110.8618 149.8252 -93.3207 52.7672 -113.3947
10.52274060 -134.3570 156.7954 -63.9608 -84.0319 -70.2080 -10.4775 64.1152 60.1506 -128.6967 24.2692 -70.8995 -68.0739 -7.9727
10.59462250 -140.9815 -172.9195 76.5975 -71.8495 -65.2619 -3.5357 55.6638 60.7164 -73.8974 -18.4265 -100.9539 66.1414 82.6878
10.66864690 -144.5220 155.9140 -166.1390 -120.9610 -133.7162 125.9166 -172.2660 47.9477 -112.0366 149.7518 -98.8679 53.9696 -114.4482
10.74021690 -142.6109 119.8065 -167.1861 -108.6632 -150.4337 126.4118 -172.7845 47.5875 -112.7038 149.3671 -76.2703 63.6361 -115.1055
10.94877780 -135.6538 157.3905 -60.7498 108.1859 -66.1083 -15.6001 73.5522 -54.7455 -75.1338 -18.1527 62.1184 78.4545 22.1266
11.49788350 -70.5946 -29.8689 -172.7030 80.3785 51.8622 -178.4921 67.7400 65.0501 -142.1649 143.3467 -172.1149 176.3409 97.5382
11.53808430 -134.2902 156.2038 -63.6373 -84.0641 -68.1200 -13.9492 81.4093 176.2525 -129.3006 21.6596 -132.0360 -67.2276 -81.4060
