# Supplementary material for: Exploiting Sequence-Dependent Rotamer Information in Global Optimization of Proteins
Source: J Phys Chem B. 2022 Oct 18;126(42):8381–90. doi: 10.1021/acs.jpcb.2c04647 (PMC9623586; doi:10.1021/acs.jpcb.2c04647)
Supplement: Supplementary file 2 — jp2c04647_si_002.zip [file jp2c04647_si_002.zip › TripeptideConformations/ARG_PHE_HIE_new.csv]

0.00000000 -72.0575 -24.7184 178.7420 57.9754 -174.0527 83.0289 -2.4086 -133.7642 156.9647 -56.2780 -73.0865 -144.8912 153.9972 -175.1094 54.3353
0.17643320 -72.0956 -24.6410 178.7525 57.9656 -174.0607 83.0067 -2.4066 -133.9160 157.2399 -56.2991 -73.0424 -73.8762 151.4164 -174.3959 55.9012
0.26903770 -139.3037 157.1131 -64.4065 -64.4732 -177.4698 -88.2414 1.0840 -144.6103 150.3414 -179.3053 78.0407 -146.4936 145.9965 -177.0358 57.5694
0.44647850 -72.0145 -24.7104 178.7341 57.9739 -174.0534 83.0285 -2.4080 -133.7345 157.0204 -56.2720 -73.0925 -145.3512 150.2093 -175.0451 -106.5306
0.62655990 -75.2294 -25.5642 178.7553 58.0869 -173.9539 83.3701 -2.5106 -134.0733 152.7264 -56.3149 106.9051 -139.1779 156.7701 -58.2783 100.1577
0.67611900 -72.0611 -24.6452 178.7474 57.9666 -174.0615 83.0034 -2.4029 -133.8963 157.2415 -56.2956 -73.0513 -73.3012 147.4477 -175.0867 -105.2807
0.75703540 -71.8079 -24.8500 178.6942 57.9893 -174.0492 83.0281 -2.3905 -133.5626 156.1622 -56.3118 106.9122 -146.8908 163.3529 65.0199 93.0660
0.78305270 -139.5481 156.9131 -64.4420 -64.4545 -177.4665 -88.2307 -178.9817 -69.3424 145.9561 -177.7376 79.0129 -149.7531 158.9901 64.7860 95.5910
0.89538310 -78.6278 -26.2776 177.9222 58.1959 -174.0464 82.9445 -2.1537 -129.9312 148.9467 -56.3508 106.4471 -134.7552 158.0028 -45.2938 112.0446
0.92223250 -138.2492 152.7286 -64.2491 -64.5276 -177.6819 -88.3546 1.0311 -137.9070 157.7326 -57.8335 -81.1671 -144.7216 153.9561 -175.1345 54.5130
0.94837210 -72.2320 -24.6569 178.7675 57.9612 -174.0563 83.0206 -2.4239 -133.9004 157.7033 -56.2878 107.0013 -145.4436 163.4394 65.1134 -87.3336
1.01764510 -71.7012 -23.8796 179.1065 57.3813 -174.2609 83.2200 -2.2838 -145.6090 150.4288 -179.2697 -100.2843 -146.6523 146.1934 -176.9661 57.2986
1.05375090 -145.6317 162.2026 -150.7573 -154.5934 70.0450 176.3654 0.0179 -61.6812 151.1562 57.1427 -95.8500 -75.7518 147.4027 -175.1389 56.4197
1.07789960 -127.4967 157.0759 -63.2586 -71.6467 77.3831 -175.1652 -0.5258 -144.6397 150.3246 -179.3027 78.0481 -146.4981 146.0207 -177.0351 57.5464
1.09916900 -138.2385 152.6991 -64.2457 -64.5285 -177.6827 -88.3563 1.0305 -138.0837 157.7457 -57.8303 97.7976 -74.0002 151.4841 -174.3710 55.8709
1.16681050 -145.6196 162.1831 -150.8754 -154.3474 69.7356 176.1927 -0.3619 -62.2490 153.5181 60.0460 -95.5210 -147.4822 154.8990 -174.2649 52.5593
1.21094290 -69.8492 -30.2586 -172.8516 175.8986 177.3012 -174.8624 -0.6453 -131.7027 157.1484 -54.7613 -70.5955 -144.8910 153.9993 -175.1127 54.3354
1.25427820 -71.2167 -25.2997 178.2647 57.7355 -174.2671 83.3959 -2.1901 -148.0572 165.9501 63.0623 90.2748 -142.6881 153.9637 -175.1201 54.2531
1.28196650 -142.7962 140.2027 -171.5397 -178.4761 65.1850 79.9585 -1.6345 -82.2375 137.7130 -60.2823 103.0239 -144.4082 155.0948 -167.3318 68.4466
1.31789250 -127.7866 156.8733 -63.3088 -71.6542 77.3884 -175.1639 179.4322 -70.2769 148.7855 -179.0657 78.7037 -146.1052 143.0380 -176.2550 -104.1549
1.33940260 -72.1202 -24.6313 178.7773 57.9636 -174.0622 83.0060 177.5230 -133.9149 158.0137 -56.3915 -73.0709 -77.6957 161.8741 65.8221 86.5234
1.37323600 -145.1761 155.0738 -156.4651 -162.4405 72.0994 -167.9446 -1.1689 -64.9809 159.8621 60.1390 -94.7297 -149.4544 156.0397 -170.4580 52.3405
1.44509520 -71.3625 -24.6189 178.5227 57.6252 -174.2759 83.2875 177.9053 -147.0855 157.9771 56.7323 88.3285 -81.5801 148.0104 -174.9671 57.3486
1.50047450 -130.6922 13.3228 -61.2159 -64.9237 -179.4509 -91.3338 0.7705 -146.8611 165.8808 60.9686 -90.6068 -142.7821 153.8904 -175.1573 54.4109
1.52793370 -127.1501 157.1550 -63.8052 -71.4282 77.2200 -173.6152 -0.8805 -145.4755 166.3475 63.9590 -88.5429 -142.3882 153.9504 -175.1411 54.3816
1.57756770 -122.9768 148.9067 -62.4811 -70.8001 77.0152 -176.1604 -0.8944 -139.6252 157.9364 -56.2200 -81.9165 -144.7163 153.9686 -175.1324 54.4953
1.59787640 -73.3100 -27.1802 178.1176 57.8571 -174.1049 83.5923 -2.1251 -147.3211 155.0401 61.2030 -89.8490 -139.5965 156.4520 -60.6999 -86.0538
1.63876210 -139.6482 158.1732 -64.8256 -64.3999 -177.4125 -88.0009 -178.9578 -72.4885 158.4740 62.8883 -93.9441 -149.2949 163.5389 62.8258 92.3320
1.69926520 -71.1928 -25.2581 178.2695 57.7301 -174.2686 83.3958 -2.1932 -148.0031 165.8999 63.0261 -89.9135 -143.3895 150.0532 -175.0444 -106.3284
1.72994350 -144.5556 151.8959 -161.7624 -168.4071 -178.4091 -82.4092 4.3675 -66.4844 155.1435 63.0789 92.3088 -79.6634 145.9549 -175.2135 57.7463
1.75900710 -139.4547 157.2833 -64.5983 -64.3956 -177.4495 -88.1738 -178.9771 -71.6990 150.4942 -58.4761 105.2220 -149.4631 163.4979 63.4042 92.7230
1.81060130 -116.4347 5.3735 -59.4782 -70.3063 75.8733 -178.3246 -1.4469 -146.6126 166.1253 62.3595 90.5778 -142.5801 153.9015 -175.1565 54.4141
1.84211340 -133.9300 156.1434 -64.6882 -176.5225 -179.9492 179.6024 179.9991 -70.1758 148.3623 -178.8175 -99.3371 -146.3171 146.4397 -176.8959 57.2855
1.88807590 -71.8117 -27.1277 178.0377 57.8420 -174.1237 83.5716 -2.1308 -148.3646 159.8706 62.0578 90.2445 -139.5091 156.8540 -58.6412 98.8395
1.91106150 -116.5098 3.0036 -59.6543 -70.2758 75.9618 -178.3600 -1.4489 -145.4453 150.8301 -179.6562 -100.3282 -146.3336 142.6992 -176.3689 -104.1867
1.94772390 -69.5781 -30.4342 -172.9239 175.9160 177.3067 -174.8530 -0.6459 -131.4019 156.3490 -54.7961 -70.6065 -146.8914 163.3571 64.9822 93.0660
1.98743420 -79.3638 -11.6789 68.5437 -178.8277 -179.7599 88.9405 -2.9935 -83.2035 156.5243 -54.1912 -76.2752 -144.9657 154.0032 -175.1001 54.3345
2.00959270 -115.7606 4.6055 -59.4444 -70.1570 75.8240 -178.5372 178.3702 -76.4162 163.4289 61.8369 -95.3690 -143.4217 153.9405 -175.1254 54.3197
2.07477160 -142.4115 145.4006 -177.8489 175.8606 179.1617 -79.9696 -5.4828 -111.6561 156.7342 63.9355 90.1240 -138.1702 154.2581 -165.5508 74.9246
2.11328660 -133.8544 156.1486 -64.6357 -176.4637 179.2502 85.8784 179.6834 -70.1947 148.3797 -178.8238 -99.3389 -146.3150 146.4272 -176.8947 57.2998
2.14879070 -71.0098 -27.7350 -175.8237 62.4491 -81.0894 176.5476 0.3761 -132.9404 157.2103 -55.5861 -73.1982 -145.3750 150.2039 -175.0478 -106.5498
2.17353980 -79.3000 -10.1359 67.5250 177.1352 -69.2583 177.4807 -0.5092 -122.8062 155.7342 -55.2543 -57.2390 -144.8343 153.9860 -175.1345 54.3487
2.20387590 -77.9113 -15.6670 -64.4006 -177.1353 178.7731 86.6193 179.6574 -144.9657 150.2860 -179.4442 -100.2093 -146.5430 146.1253 -176.9972 57.3750
2.22597480 -131.4233 20.7007 -61.1735 -65.0324 -179.0440 -91.0354 0.8032 -146.2660 158.7117 50.8441 84.9245 -80.3981 158.9164 64.2009 -81.9299
2.24973260 -69.7657 -28.9430 -171.0202 175.4723 179.8506 -179.8594 0.0220 -144.5793 150.3702 -179.3376 -100.2079 -146.6286 146.2000 -176.9689 57.3149
2.28028680 -77.5401 -15.8535 -63.9949 -174.9568 -66.8829 173.7283 0.0558 -144.9664 150.2653 -179.4413 78.0998 -146.5462 146.1485 -176.9897 57.3482
2.31025250 -133.6403 156.3161 -64.1809 -176.4796 -178.5287 -85.8126 -179.6172 -144.5886 150.3431 -179.2883 78.0406 -146.4797 145.9598 -177.0538 57.6288
2.33099780 -129.0956 156.7252 -61.2215 -63.9560 -176.7152 -178.1670 179.8464 -70.2380 148.3460 -178.8173 78.8676 -146.3180 146.4607 -176.8786 57.2466
2.35689520 -84.7907 -16.8251 -63.9632 -177.4872 -179.0078 -85.9784 0.5485 -144.2037 143.8288 -178.3587 -99.6984 -139.9223 150.6210 -60.1102 -87.4615
2.37766720 -129.0160 157.4822 -64.4316 -71.6975 77.4983 -173.3670 179.2256 -73.0748 158.6490 61.7279 86.3187 -149.2537 163.5386 62.8837 92.3366
2.42120380 -81.5854 -2.8469 68.8981 -179.3429 -179.8522 179.7655 0.0237 -141.1955 165.9085 68.3801 -86.4698 -141.7288 153.9954 -175.1309 54.2494
2.44285700 -68.2231 -33.0218 -173.7255 176.5270 179.6071 -179.7437 -0.0079 -148.5806 165.6070 60.9968 88.1039 -143.0142 153.9455 -175.1279 54.2684
2.46388590 -83.1590 -11.8558 -63.7953 -177.3984 179.9165 179.9510 179.9773 -74.9491 162.7966 61.5502 -95.2030 -143.4958 153.9225 -175.1363 54.2826
2.49677640 -142.6280 153.3014 -171.5159 174.3932 176.6837 178.6433 -0.9752 -60.4305 155.7139 54.2572 83.7085 -77.3438 149.1013 -174.8211 56.6560
2.51965670 -127.8373 156.8074 -63.3241 -71.6554 77.3905 -175.1404 179.4320 -72.0464 149.5327 -177.3114 78.1328 -146.7911 157.7428 67.1253 -87.1442
2.55466980 -74.6146 -14.2853 67.5241 178.6024 64.7672 84.0187 -0.4208 -145.8237 150.2779 -179.4965 -100.1754 -146.5007 146.1682 -176.9897 57.3302
2.57686190 -79.6167 -14.2908 -57.9075 -59.1262 -176.2802 86.5834 -0.6548 -145.0276 150.3047 -179.4580 -100.2168 -146.5368 146.1049 -177.0018 57.3923
2.59715540 -75.5194 153.5191 -64.4553 -179.4468 67.9459 -172.9188 -179.8779 -144.8206 150.4472 -179.2369 -100.2931 -146.4869 145.8807 -177.0969 57.7657
2.62736870 -133.2580 156.2326 -64.7723 -178.3707 65.2591 83.0293 179.3507 -144.5900 150.3755 -179.2933 -100.2828 -146.4602 145.8938 -177.1014 57.7262
2.65227590 -130.7100 5.8751 -61.5119 -64.6945 -179.8131 -91.4565 0.7431 -137.6656 157.9825 -57.6370 -79.5106 -145.5612 163.4079 64.8858 -87.6242
2.67543690 -69.7489 -28.7778 -171.1140 173.2656 66.7288 -173.6509 -0.0605 -144.5145 150.3480 -179.3204 78.1214 -146.6334 146.2279 -176.9634 57.2944
2.69558910 -77.8881 -15.6386 -64.0275 -175.5001 -63.8369 -82.9800 0.6450 -146.2652 165.8831 63.8662 -88.6096 -142.5105 153.9583 -175.1371 54.2800
2.72041470 -134.2519 156.1935 -65.0330 -174.9494 -64.2588 -82.9899 -179.6898 -70.2531 148.7962 -179.0630 78.6916 -146.1138 142.9909 -176.3278 -104.2593
2.74066450 -133.3473 156.0583 -65.3094 -178.6500 66.9740 -108.8252 -179.5331 -70.1271 148.3002 -178.8025 -99.3266 -146.3130 146.4679 -176.9326 57.2491
2.77646960 -116.5266 2.9803 -59.6448 -70.2730 75.9681 -178.4473 -1.4290 -145.1898 149.3852 -177.8621 77.5756 -149.4845 158.2628 63.5008 -88.6615
2.80031890 -76.2033 -19.5791 -65.4551 -177.7374 179.9149 -179.9137 -0.0133 -136.8447 158.0980 -56.8301 -78.4540 -75.1203 160.8754 63.9816 -82.2309
2.82076000 -86.4752 -9.3845 -56.8974 -58.7710 -175.7411 179.6715 179.9442 -75.1050 162.9596 61.7119 -95.2264 -143.4568 153.9206 -175.1420 54.3108
2.84384420 -133.5412 156.0875 -64.9219 -178.3634 65.1798 83.1146 179.4319 -70.1591 148.7332 -179.0416 78.7107 -146.0952 143.0449 -176.3012 -104.1615
2.87065830 -133.9689 156.1936 -64.7511 -174.7577 -66.8879 174.3003 179.9707 -69.2383 145.9603 -177.7270 79.0076 -149.7386 158.9709 64.8139 95.6488
2.89096560 -68.2054 -32.9555 -173.7256 176.5073 179.6095 -179.7526 -0.0073 -148.5263 165.5877 60.9783 -92.1807 -143.6545 150.0545 -175.0310 -106.3341
2.91419960 -80.2014 -13.4102 -59.4107 -61.1422 -174.7148 -86.3679 0.2768 -145.8672 166.0239 64.4564 91.7270 -142.3881 153.9411 -175.1458 54.3220
2.93461070 -84.5416 -17.1332 -64.5731 -179.6967 66.8970 -108.6601 0.5294 -144.2005 143.9214 -178.3559 78.9857 -139.8857 150.5952 -60.0878 -87.4594
2.95502740 -116.0173 4.1473 -59.4027 -70.1016 75.8577 -178.7646 178.4429 -146.4984 165.6656 63.1021 -89.0502 -131.8217 156.3872 -62.5227 -83.5753
2.99062240 -129.1875 156.7127 -61.2479 -63.9724 -176.7159 -178.1879 179.8470 -69.3425 145.9577 -177.7328 79.0127 -149.7366 158.9858 64.8014 95.5895
3.02672460 -74.4883 -20.1368 -170.7772 161.9241 63.6347 108.2336 -3.7796 -132.8246 156.7292 -56.2058 -74.3752 -144.9035 154.0060 -175.1153 54.3222
3.05030780 -76.5633 153.7298 -59.2382 -55.0420 -59.4677 168.0938 -179.8458 -146.7547 166.4748 63.7832 91.5360 -142.3801 153.9467 -175.1676 54.4113
3.07267870 -70.6022 -29.1898 -171.9950 176.6032 -66.3883 -83.3363 0.4706 -132.1418 158.0173 -54.5483 108.4874 -145.3911 163.4377 65.0822 -87.3300
3.10476240 -69.8152 -29.3761 -175.9575 56.5423 60.5578 -172.5300 -0.3095 -146.9943 165.8980 63.1256 -90.4477 -142.7086 153.9493 -175.1292 54.2865
3.12764190 -77.1833 -28.9355 -170.6571 177.3700 -65.3474 -83.2879 0.4602 -142.1284 146.3267 -177.8518 -100.3884 -138.8970 149.7978 -59.3062 -87.5900
3.14842960 -133.3244 156.1520 -65.2513 -178.5850 67.0329 -109.0079 -179.5182 -70.0436 148.7095 -179.0348 78.7056 -146.0851 143.0236 -176.3996 -104.2066
3.17069100 -99.7210 156.9302 -57.6659 -59.7660 86.3667 86.8970 -178.3105 -70.2204 148.3508 -178.8283 78.8680 -146.3192 146.4488 -176.8777 57.2599
3.20637220 -68.6992 -29.2896 -171.1091 175.5337 179.8542 -179.8526 0.0219 -143.9936 147.9682 -178.2152 -100.4479 -150.1568 158.8805 64.2890 94.7840
3.24082760 -133.9793 161.3480 -66.5447 -176.5947 64.4960 82.3813 179.8563 -70.3507 162.4316 62.7946 86.6411 -143.5131 154.0053 -175.0938 54.2078
3.26191790 -76.5883 -16.5528 -64.0806 -174.9588 -66.8829 173.7330 0.0538 -144.5680 148.3300 -178.2728 78.1825 -149.7690 158.6297 64.7710 95.3040
3.28298150 -70.5998 -28.8103 -175.3400 61.2756 175.9836 -179.4090 0.1920 -132.3551 157.9334 -55.4899 106.1606 -145.3691 163.4357 65.1137 -87.3224
3.30589580 -99.5256 157.0288 -57.6404 -59.7585 86.3814 86.8922 -178.3052 -144.7846 150.3246 -179.2894 78.0464 -146.4916 146.0025 -177.0315 57.5603
3.33555180 -134.0961 156.1049 -64.6342 -174.6210 -66.3719 108.0128 179.6868 -69.3117 145.9709 -177.7197 -99.6343 -149.7622 158.9873 64.8241 95.6483
3.36718880 -73.9581 -29.1493 -174.3608 59.0848 59.4741 83.4817 -0.3444 -133.1034 153.1298 -55.5284 -73.9732 -139.0406 156.7632 -58.3262 100.3388
3.39069040 -74.1504 -30.1551 -171.3604 175.2194 -179.1796 -86.8706 0.3395 -146.2647 148.8081 -178.3754 -100.9715 -139.1394 147.8943 -59.0885 103.0440
3.41705120 -70.8536 -27.9168 -174.5028 58.8502 59.5086 83.4741 -0.3444 -132.5142 157.3710 -55.5157 -74.0503 -73.2725 147.4367 -175.0765 -105.2657
3.43737950 -73.1866 -31.6779 -171.5122 175.4445 64.2121 82.7301 -0.3070 -146.3262 148.7666 -178.2633 78.0264 -139.1656 148.1032 -58.9391 102.8696
3.45912990 -69.2558 -30.1361 -176.5812 60.3505 175.6855 -179.6940 0.1447 -146.9736 165.8449 63.0155 89.7716 -143.4233 150.0477 -175.0319 -106.3307
3.49059680 -68.6603 -29.4055 -171.2167 175.5779 178.8459 85.9135 -0.5384 -144.0122 147.9825 -178.2155 -100.4521 -150.1538 158.8742 64.2977 94.7923
3.51339690 -70.4294 -29.1786 -175.6492 61.4196 177.3785 -85.9604 0.3636 -132.3610 157.9176 -55.4055 106.5856 -145.3910 163.4371 65.1018 -87.3255
3.53948480 -77.7275 -15.9147 -64.6694 -179.1904 67.6764 -173.9291 -0.0640 -146.2987 166.1425 64.0656 -88.6500 -143.0033 163.5845 65.1913 -87.1754
3.56175520 -69.7651 -29.2133 -170.8567 177.3910 -67.5477 109.5060 -0.6108 -144.4923 150.7778 -179.5776 -100.2209 -146.4222 142.8358 -176.2889 -104.1318
3.58349250 -79.1370 -17.0037 -58.8044 -59.5222 -175.5879 179.4402 -0.0596 -136.7886 157.5875 -57.6533 -78.8048 -145.4577 163.4221 64.9965 -87.4414
3.61035570 -68.1168 -30.5736 -171.3190 175.0933 64.1518 82.8845 -0.3407 -144.3442 148.0089 -178.1578 78.2762 -150.1329 158.8968 64.3237 94.8019
3.63132660 -68.6773 -29.1283 -171.2091 173.3190 66.7371 -173.6448 -0.0593 -143.9123 147.9397 -178.1987 -100.4226 -150.1624 158.9028 64.2783 94.7592
3.66922840 -69.2809 -29.9462 -172.5402 174.9791 -178.4157 -87.6340 0.1551 -146.4316 165.6921 63.7770 -89.6402 -144.5688 163.4557 65.3252 92.8550
3.68996930 -133.8795 157.5531 -64.7487 -176.3634 179.2691 85.8775 179.6792 -72.4341 158.5655 63.6894 -93.7953 -149.2098 163.5387 62.8589 92.3600
3.71130450 -77.7798 155.0242 -57.4699 -58.0446 -60.5516 -81.6461 -179.2682 -69.1989 145.9523 -177.7101 -99.6060 -149.6987 158.9898 64.8642 95.5396
3.73895200 -88.6422 -15.7134 -56.8487 -60.5205 81.7887 81.6742 -179.0439 -144.3252 148.7024 61.2252 92.1345 -141.7475 156.3750 -61.5000 -86.5094
3.76329020 -69.8615 -28.8828 -175.7277 56.5343 60.5380 -172.5538 -0.3083 -146.3722 158.3295 56.8888 87.8276 -80.8463 144.1031 -175.3657 -104.1231
3.78388240 -69.1053 -30.2643 -176.5804 60.3837 175.6677 -179.6060 0.1366 -146.9586 165.6289 63.0068 89.7630 -144.6520 163.4284 65.3423 92.8902
3.80522280 -79.9871 -13.6186 -58.5923 -57.3409 -59.4607 -83.1063 -179.6626 -145.8085 165.8707 64.4866 91.7522 -144.1869 163.4241 65.4631 92.9868
3.82833760 -68.6827 -29.6150 -170.9589 177.4927 -65.3184 -83.2864 0.4639 -143.9564 147.9917 -178.2062 -100.4471 -150.1499 158.8703 64.3036 94.8065
3.86117490 -70.0925 -32.3945 -176.8004 60.4925 176.7006 -86.7096 0.6473 -147.4918 160.3855 62.0029 89.7621 -139.1870 156.8476 -58.6998 99.0385
3.89184790 -78.3124 -17.7175 -60.4805 -61.5057 -174.7363 -86.1688 0.3166 -136.7973 157.6316 -57.5496 -78.8096 -145.4669 163.4247 64.9886 -87.4449
3.92812080 -69.8875 -30.4318 -171.2961 175.1260 64.1458 82.8124 -0.3238 -145.0413 149.7680 -177.6752 -101.3716 -149.2011 158.3065 64.0458 -88.0883
3.95450930 -70.5780 -28.7655 -171.1309 173.2510 66.7258 -173.6482 -0.0609 -144.5738 149.7554 -177.7125 -101.3730 -149.1723 158.2859 64.0699 -88.0659
3.98574730 -76.2538 152.9523 -78.7854 61.6928 59.3665 -170.8179 179.9643 -69.1806 146.0214 -177.7350 -99.6267 -149.7102 158.9486 64.8504 95.6052
4.00989240 -134.2816 156.4426 -65.0267 -174.8564 -64.1919 -83.0094 -179.6789 -71.6866 150.5629 -58.8687 -74.4314 -149.4410 163.4903 63.4240 92.7766
4.03898850 -69.9666 -29.3675 -175.9626 56.5445 60.5598 -172.5331 -0.3100 -147.0199 166.2080 63.0727 89.7252 -143.1898 163.5771 65.1869 -87.1256
4.06321480 -69.1158 -30.2301 -176.6370 60.2602 176.7032 -86.7283 0.6428 -147.0462 165.5907 62.9165 89.7051 -144.6828 163.4302 65.3281 92.8819
4.09191200 -69.1978 -28.1426 -174.5526 58.0044 59.3673 83.5519 -0.3873 -144.1015 148.0583 -178.1929 78.2512 -150.1112 158.8372 64.3632 94.8590
4.11811420 -134.0511 162.2804 -65.2639 -176.2396 68.1358 -106.3128 -179.6168 -67.9374 157.3283 61.9412 -93.9158 -149.7073 163.5989 62.6208 92.1450
4.15030850 -70.5801 -29.2934 -170.9003 177.4010 -65.3377 -83.2643 0.4578 -144.6294 149.7881 -177.7224 -101.3933 -149.1726 158.2616 64.0679 -88.0882
4.19908370 -69.2498 -31.8193 -173.7046 73.2949 -75.8587 -79.7861 1.5236 -133.5717 157.3845 -55.5033 -72.1904 -145.3824 150.2076 -175.0355 -106.5437
4.22993570 -69.4377 -30.1641 -176.6460 60.2456 176.7192 -86.7288 0.6422 -147.1568 166.1735 62.9074 89.6183 -143.2438 163.5768 65.1837 -87.1191
4.25851410 -91.0873 -8.5548 -56.6672 -60.7953 82.8395 82.5367 0.4699 -144.9466 149.4917 -177.8671 77.5743 -149.3692 158.2646 63.6900 -88.4612
4.28000420 -70.3954 -29.3150 -171.1190 173.9302 66.5563 -107.0619 0.6773 -144.6914 149.7592 -177.7027 -101.3687 -149.1819 158.2914 64.0570 -88.0797
4.30077770 -79.7216 153.2211 -79.4931 65.4769 174.3387 -86.8042 -179.3845 -70.1494 148.7871 -179.0557 78.6959 -146.1105 143.0087 -176.2651 -104.1845
4.34176030 -69.7719 -29.4961 -172.2720 73.2134 -75.2294 -80.2516 1.1414 -144.5785 150.4115 -179.3575 78.0959 -146.6506 146.1793 -176.9655 57.3317
4.37893570 -68.8295 -32.1537 -173.4595 177.4501 -67.8219 109.7883 -0.5373 -147.8758 166.0212 61.9073 -91.6331 -143.4383 163.5649 65.1440 -87.1379
4.40661410 -71.0379 -27.7216 -174.4620 57.9214 59.3433 83.5468 -0.3845 -144.6834 149.7943 -177.7082 77.5167 -149.1701 158.2590 64.0709 -88.0833
4.44879030 -138.1257 139.5365 -172.8687 178.2407 -67.3685 108.1485 -0.6475 -138.4078 159.3990 -56.9663 -81.5451 -75.1868 160.9497 63.9437 -82.1981
4.46924040 -88.5021 153.7924 -79.0593 69.4667 61.6494 82.0604 179.4408 -70.1338 148.3673 -178.8227 -99.3316 -146.3080 146.4039 -176.9025 57.3432
4.51646000 -131.1972 156.8896 -62.3884 -64.6986 -178.4308 86.3436 -0.6048 -74.0086 155.8031 -58.3307 -74.2158 -73.1641 147.5177 -175.0604 -105.2530
4.56046450 -91.2989 134.2412 -176.0085 61.6183 59.5517 83.4874 -0.3992 -138.1323 158.4153 -60.6238 -81.0876 -145.4775 150.2185 -175.0939 -106.6664
4.59669160 -133.9353 156.1979 -64.7662 -174.6717 -66.4625 107.9898 -0.4724 -74.1948 155.8972 -58.6084 -74.3261 -73.1329 147.5879 -175.0821 -105.1762
4.62451480 -81.0042 -26.5204 -170.3379 173.5278 66.4855 -107.0632 0.6808 -131.9460 148.7412 -175.8339 -102.5653 -133.3532 153.1590 -45.0323 114.3090
4.66026580 -138.1405 140.3115 -173.0466 176.3335 178.9444 86.0922 -0.5981 -138.2074 158.1536 -56.9033 -81.4987 -78.0765 154.6174 -61.6074 -71.3412
4.68604130 -143.7684 141.3579 -170.8812 60.5019 56.6045 84.6451 -0.0569 -137.0909 157.9947 -57.4703 97.4821 -146.6798 163.3364 65.1517 93.1996
4.71037180 -69.7792 -29.4291 -172.2570 73.1997 -75.2348 -80.2477 1.1395 -144.5443 150.8091 -179.6168 77.9554 -146.4519 142.8275 -176.2877 -104.1406
4.73457670 -78.9278 -17.2722 -80.8508 65.4921 174.2121 -178.1659 0.2016 -146.3931 165.9185 63.8383 -88.4360 -144.3028 163.4239 65.4297 92.9895
4.76018160 -122.0298 137.7413 -77.5276 -91.4992 63.1193 -101.8179 -1.6455 -140.2049 159.0310 -55.9246 96.6033 -74.0104 151.3273 -174.4060 55.7566
4.80608860 -71.7621 157.1163 67.4179 179.2532 67.5284 -108.2704 -179.4607 -144.8326 165.7184 64.4253 -88.7489 -130.8534 156.5569 -61.2459 -82.6819
4.85499300 -68.5566 -35.1523 -147.2429 -58.3963 -166.6802 -178.6908 0.1970 -131.1458 156.0330 -58.0136 105.5736 -147.0770 163.3722 64.9096 92.9709
4.89809300 -69.2617 -30.9559 -172.8763 -93.2349 -179.7194 177.8090 179.5384 -143.6119 166.7003 67.8906 94.1830 -141.8169 154.0514 -175.0967 54.1843
4.93740760 -139.6768 140.3216 -175.4981 64.7942 178.5191 -178.7423 0.3460 -137.7163 159.5366 -57.2018 97.2676 -77.8037 161.9850 65.7596 86.5182
4.98533200 -68.1869 -33.2958 -173.4684 -92.4224 -179.0868 177.2635 -0.5743 -144.6826 150.8021 -179.8433 -100.1341 -146.4205 142.8352 -176.2847 -104.1031
5.00673320 -144.3905 150.3170 -145.8640 87.7387 -59.1121 -103.6625 -1.6669 -137.2941 158.1513 -57.3604 97.8857 -73.3206 147.5143 -175.0669 -105.2394
5.04350990 -79.9350 -10.2784 -119.6499 -58.8231 -54.2373 -91.8007 -178.9394 -137.5405 156.6495 -59.9609 -82.5227 -73.8811 151.4106 -174.4000 55.9135
5.06373580 -69.1767 -34.8222 -146.9215 -58.3517 -166.7356 -178.8455 0.1957 -131.8573 157.9411 -58.0310 -74.6190 -145.3480 163.4496 65.1768 -87.2383
5.08458420 -92.6179 122.5790 -176.8637 60.4952 166.8090 163.2887 -2.2236 -139.9215 159.0984 -59.4824 102.9016 -137.4289 156.2866 -62.7031 99.1996
5.12504220 -65.4717 -40.8233 -169.9861 -82.0866 -59.2740 180.0000 0.5185 -146.0591 148.0841 -179.1835 -100.3442 -150.1304 158.8992 64.2944 94.8045
5.19858400 -71.8846 -32.9372 -172.0588 -92.5668 -179.6375 177.9036 -0.4595 -142.0680 156.4694 67.1681 -85.6866 -139.0591 156.5236 -60.8682 -86.1332
5.22750020 -139.3097 137.8912 -175.0978 60.7287 60.7557 -175.4891 -0.5722 -137.9507 159.6978 -56.8523 97.1620 -77.8934 161.9797 65.7515 86.5197
5.26288180 -68.1888 -33.5069 -173.0331 -91.9123 -179.4829 86.8579 -0.5909 -144.3422 150.7814 -179.8615 -100.1690 -146.4057 142.8180 -176.2862 -104.1090
5.31688230 -70.1527 141.9084 -172.1880 174.6486 62.4772 81.8756 -1.6450 -73.4901 154.2892 -58.5920 -73.9866 -77.0254 154.5389 -61.8355 -71.9005
5.34047760 -79.7657 -17.1838 -81.9375 65.0264 -84.7865 176.4530 0.3672 -144.3642 148.6323 -178.2385 -100.6496 -149.7006 158.5249 64.9386 95.5205
5.38679050 -68.6208 -32.1418 -173.9676 73.8913 -74.8118 -80.7771 1.2991 -147.2932 165.6329 62.5489 89.1798 -144.6907 163.4201 65.3870 92.8915
5.41515480 -68.8521 -31.6980 -173.7079 73.8718 -74.7801 -80.6822 1.2166 -147.0304 157.6432 54.3047 -94.1610 -82.4840 158.4528 64.2680 -81.6805
5.43852330 -72.1580 -14.9209 77.7466 -66.5299 -171.6413 83.3170 -1.2153 -127.6098 154.1121 -56.3675 -53.0967 -147.0090 163.3898 64.9117 92.9847
5.45963420 -103.8383 143.9936 -78.3260 69.6194 59.8316 83.0816 -0.4361 -140.1133 157.6308 -59.1612 -82.1438 -145.2442 150.1732 -175.1007 -106.6121
5.54104670 -68.9776 -32.0451 -173.9528 73.8709 -74.8039 -80.7663 1.2799 -147.3790 166.2143 62.5369 89.0847 -143.2430 163.5739 65.2451 -87.0882
5.56757730 -67.0095 -33.6265 -173.5520 -92.2835 -179.0131 177.2071 -0.5633 -144.0501 147.8327 -178.4236 78.4108 -150.2568 158.9602 64.1602 94.6112
5.59554740 -79.2944 -10.3795 -119.4747 -59.1931 -53.9789 -87.7057 0.0374 -147.3101 165.9104 63.9099 91.9337 -142.4821 153.9548 -175.1318 54.2765
5.62788760 -74.3756 -30.5590 -173.3517 -93.3966 -179.3862 178.2318 -0.3076 -72.7439 161.7892 60.5111 -94.0875 -143.6955 153.9369 -175.1274 54.2154
5.65471250 -78.9951 -10.3311 -118.9983 -59.1557 -53.8624 -87.7973 0.0201 -145.7372 150.6583 -179.7389 77.8281 -146.3353 142.7927 -176.3098 -104.1206
5.72029890 -71.1001 -44.9775 -164.7989 -70.7367 -53.6264 158.1605 -1.0796 -74.0497 155.8083 57.0439 85.9525 -78.4208 144.7171 -175.3668 -104.3389
5.74810170 -66.1726 153.5949 80.8075 -62.1083 -174.9569 -178.9649 179.9195 -147.1930 164.5994 64.4570 -88.6514 -133.0842 156.3727 -62.6946 -83.1198
5.83549870 -69.4031 -30.9086 -172.8791 -93.2638 -179.7335 177.7813 -0.4895 -143.5754 166.9397 67.8011 94.1056 -142.1952 163.6826 65.3079 -87.0064
5.87685200 -67.4695 155.5933 81.1182 -62.3801 -176.2659 86.5047 179.1816 -144.8376 163.2998 63.8865 91.2829 -133.6266 156.4491 -61.5621 -82.8911
6.05192750 -74.7623 -19.8813 -131.8782 -62.9027 -173.4291 -178.7080 0.0869 -145.1204 166.0237 65.2894 91.9836 -143.0730 150.0398 -175.0426 -106.3174
6.07647820 -136.2860 123.7386 -174.0611 80.0348 -69.4831 -74.2974 -3.0101 -139.7899 153.2511 -54.5248 100.7692 -78.4481 161.9443 65.7861 86.5093
6.14683810 -72.2315 -32.7667 -140.8820 -60.3256 -54.3308 -78.2078 1.5482 -144.2490 157.1003 62.9979 89.5743 -138.6138 156.5242 -60.5518 -86.1667
6.17504350 -73.9409 -28.2857 -171.2979 -95.2487 -70.6129 -83.5402 0.8729 -142.3422 155.7227 68.4423 97.1732 -139.5448 156.4595 -61.3989 -86.1804
6.20753470 -72.2517 161.5855 48.4237 61.4207 -84.9718 -87.6063 179.7906 -144.7687 165.2276 64.4995 91.3791 -131.3511 156.4916 -61.8179 -81.7751
6.27388570 -75.0732 -18.3886 -115.4395 -80.5295 67.2750 91.8471 -179.3966 -144.9143 157.5590 58.7416 90.8783 -82.3630 147.6604 -175.0314 57.5516
6.33631610 -79.9780 -10.3051 -119.6515 -58.8186 -54.2406 -91.8319 1.0283 -137.5103 156.6440 -60.0044 -82.5367 -77.5247 154.4074 -61.7608 -71.4085
6.37645890 -79.1214 -10.5184 -119.5457 -59.1975 -53.9980 -87.6396 0.0359 -147.2616 165.7384 63.8855 91.9236 -144.3056 163.4269 65.4483 92.9401
6.41990980 -134.7645 139.0467 -96.0986 -97.8196 55.5415 84.2951 -4.0157 -136.9275 160.1349 -57.8966 -81.6743 -72.9341 147.1069 -175.1275 -105.0097
6.46087590 -144.9140 145.6382 -128.8706 -63.8444 -168.4873 -82.3290 1.8099 -69.2094 161.8626 56.3745 80.2145 -144.6803 150.1671 -174.9955 -106.3639
6.49781890 -74.5058 -20.0606 -117.1471 -79.5306 68.4826 91.2905 -179.4242 -146.1587 166.0633 64.6444 91.9655 -143.1637 150.0370 -175.0589 -106.3398
6.54609890 -70.8840 -26.9223 -171.8672 -94.9292 -69.3483 -83.0640 0.8497 -142.3634 166.9219 69.5735 -83.0187 -143.4776 163.5148 65.4315 92.8485
6.61321460 -95.6949 152.9748 -79.7282 68.6624 61.0965 82.4380 -0.6563 -87.1166 148.8392 -60.0092 -76.8157 -138.2660 156.0781 -63.8784 -84.0083
6.71345760 -71.1078 -26.8450 -171.8835 -94.9601 -69.3767 -83.0698 0.8503 -142.4995 167.3618 69.5490 96.8371 -141.7623 163.6745 65.3292 -87.0322
6.76021740 -134.1647 131.2340 -175.1605 -118.0878 66.4488 101.8492 -2.1306 -140.6710 158.7982 -55.1568 98.2805 -73.0464 147.7335 -175.7810 -105.1471
6.84637580 -74.2930 -20.4194 -117.4794 -79.3279 68.7396 91.1644 -179.4415 -146.1241 166.1381 64.7342 91.9611 -144.0705 163.4324 65.5255 92.9819
7.32318140 -67.7938 -39.9781 -145.4881 -58.9702 95.2288 -169.0669 0.9713 -132.0486 158.1629 -58.8763 -75.4441 -145.2418 163.4558 65.2720 -87.2019
7.44079360 -91.8339 10.2567 49.7417 56.2466 -87.8565 -77.0475 1.4135 -115.4538 155.1391 -57.7158 142.5036 -73.9915 151.5074 -174.3716 55.8104
7.69851140 -139.7444 128.2373 -158.8039 -57.1797 -160.2387 -78.2382 2.2244 -113.9244 120.3009 -61.1209 97.4729 -80.2558 154.6954 -62.2101 -88.1094
