# Supplementary material for: Exploiting Sequence-Dependent Rotamer Information in Global Optimization of Proteins
Source: J Phys Chem B. 2022 Oct 18;126(42):8381–90. doi: 10.1021/acs.jpcb.2c04647 (PMC9623586; doi:10.1021/acs.jpcb.2c04647)
Supplement: Supplementary file 2 — jp2c04647_si_002.zip [file jp2c04647_si_002.zip › TripeptideConformations/HID_CYS_HIE_new.csv]

0.00000000 -144.6650 155.0547 -172.7042 -115.8886 -76.6744 -12.2936 -60.3528 -143.7944 150.9392 -175.7588 55.9340
0.02463020 -144.5724 154.4447 -170.5319 -115.8763 -78.3319 -11.7231 63.0521 -143.5497 151.3897 -175.6728 55.6553
0.17870688 -73.5682 152.1072 -170.0467 -114.6428 -77.3965 -11.3830 63.0985 -143.0656 151.5059 -175.6107 55.6023
0.21141698 -74.0214 153.4198 -172.2145 -114.9731 -75.3224 -12.5897 -60.4056 -143.5159 150.9379 -175.7381 55.9356
0.27022322 -76.9765 163.7307 -168.7293 -110.8326 -64.3271 -18.6248 -60.0302 -82.4053 -9.8790 70.1605 -87.9113
0.35670064 -144.7651 157.8770 -169.5055 -115.2787 -70.8320 -24.8675 -61.0656 -150.5388 162.5166 62.9895 89.2343
0.40744745 -144.6728 155.0920 -172.6991 -116.1349 -76.7220 -11.4224 -60.3357 -143.7778 147.6389 -175.7540 -105.5785
0.44011471 -144.5794 154.4666 -170.5219 -116.1393 -78.3224 -10.9582 63.0749 -143.3572 147.9966 -175.6868 -105.5153
0.48221724 -76.9215 163.6242 -168.6137 -110.8626 -64.4885 -18.3826 -59.2471 -82.4789 -9.9012 70.2774 -87.8814
0.51915595 -144.6365 156.4190 -167.9167 -114.4895 -75.1457 -18.8107 60.5546 -148.2749 162.2068 66.9476 83.2757
0.54575650 -144.8178 158.3090 -169.0558 -115.3871 -69.8203 -26.7359 -60.7631 -151.7086 161.6806 60.6809 -95.1478
0.57551276 -144.5279 156.3216 -170.8934 -117.4075 -81.8722 -8.4949 -65.0034 -144.1089 151.0800 -175.6854 55.8042
0.60769569 -144.5711 153.9664 -170.9130 -116.0350 -78.9562 -10.0941 62.3109 -143.6400 151.2993 -175.7636 55.7660
0.70234282 -74.2264 154.1538 -167.4371 -113.0845 -74.1728 -18.7152 60.6975 -148.0962 162.3764 67.0129 83.4271
0.73194310 -144.8005 158.4149 -168.9694 -115.5266 -69.8419 -26.6999 -59.7907 -151.7380 161.6446 60.6791 -95.2205
0.78128495 -73.7703 153.3733 -172.1349 -115.2707 -75.4023 -11.6853 -59.1991 -143.4541 147.6364 -175.7369 -105.5517
0.81861459 -144.7195 153.4910 -172.9200 -116.3755 -75.5472 -17.8894 -61.0083 -134.7819 151.6632 -58.9794 -82.0996
0.88700174 -145.6158 152.3475 60.8720 108.3899 -70.2854 -23.1555 61.6033 -95.2787 7.7033 66.2892 -76.3209
0.97179204 -144.7219 154.4247 -172.6624 -115.2583 -73.9977 -19.7118 -60.8473 -137.1343 152.5445 -57.6341 103.0837
1.01559274 -75.8577 160.4072 -170.1645 -112.3538 -63.9970 -16.2086 67.5308 -80.7772 -11.6086 71.9301 -87.4455
1.05812761 -144.6699 159.8221 -167.5308 -116.9021 -74.9977 -23.0947 -66.7372 -150.9828 162.5419 62.9921 89.7952
1.10047883 -76.6676 162.0815 -164.9039 -110.4726 -66.5547 -16.8767 63.7709 -83.6810 -9.2975 70.0044 -86.7210
1.14184542 -74.3420 153.9369 -170.0876 -116.5085 -81.3592 -6.8992 -65.3223 -143.8728 147.8943 -175.6905 -105.6238
1.17100674 -73.4026 151.7075 -170.3697 -115.0877 -77.9862 -8.9425 62.3080 -143.2193 148.0355 -175.8459 -105.5895
1.22726999 -71.1700 146.7155 52.8332 32.8624 -67.6472 -21.4351 -60.7951 -86.0010 0.9300 63.7614 -93.2155
1.27874645 -144.7213 160.3269 -167.1255 -116.9857 -74.0936 -24.8804 -66.6027 -151.9373 161.6972 60.8987 -95.0734
1.30032275 -144.5083 153.1566 -171.2847 -115.0795 -78.6773 -13.9415 58.8114 -134.5094 151.4490 -67.6789 -74.6414
1.33639950 -144.7252 157.4087 -172.3955 -113.8135 -68.9989 -20.7513 67.7264 -148.4699 161.8381 66.7652 79.6891
1.38919593 -73.6887 154.1712 -173.2142 -114.2905 -69.9465 -15.5187 70.2034 -145.4062 147.5355 -175.7495 -105.4440
1.41083423 -145.7709 153.2586 49.5093 81.8938 -83.9575 -20.5730 61.2817 -83.2528 162.1184 64.6631 80.3160
1.44634382 -144.3320 157.8784 -171.7897 52.4377 -79.3530 -4.7560 62.5877 -137.0153 155.9888 -174.6859 53.5913
1.46975170 -145.3595 150.7247 59.5355 111.3361 -70.9323 -19.5948 61.7579 -99.4702 4.0462 61.7055 93.2642
1.49825144 -74.1609 155.4163 -171.6255 -112.6970 -68.2014 -20.7469 67.7409 -148.3191 161.9574 66.8098 79.7922
1.52504868 -143.2295 147.3244 51.2481 -95.1856 -72.3099 -22.1041 -60.8213 -88.2592 3.5549 64.3225 -85.1351
1.55025772 -135.3909 158.3206 -57.9701 107.6693 -66.6746 -22.8526 -61.0617 -87.7080 -3.3634 64.5032 -93.5449
1.57080385 -144.7627 147.3894 -177.6627 56.1873 -68.3949 -22.1131 59.1282 -110.8768 11.9205 -54.4799 -63.6423
1.59302971 -146.0629 159.9747 63.9767 114.1482 -68.5433 -16.2451 -60.5833 -78.2677 -14.3371 -46.3262 95.1438
1.62387469 -71.3483 145.3587 -176.7072 56.4891 -67.7864 -22.1254 59.1691 -110.9501 11.8225 -54.2812 -63.6702
1.64548570 -145.2865 148.0388 58.8900 109.1928 -72.6671 -20.9285 -60.7628 -93.1596 0.7736 62.8498 90.6215
1.67142420 -145.0376 148.0020 51.0943 38.3730 -68.1171 -20.9088 -59.8711 -86.2070 2.5254 63.9569 -92.7233
1.70953249 -74.4603 148.5595 63.5888 102.5140 -69.8322 -23.4659 61.6916 -93.8081 6.1218 66.0428 -75.4587
1.73281892 -73.6144 146.0944 51.1516 -100.0767 -72.5076 -19.7227 62.0356 -87.8420 2.5103 65.3685 -87.4022
1.77453164 -73.7474 146.7947 50.6390 -100.1240 -70.4184 -22.2583 -59.7608 -87.8179 2.8047 64.4788 -85.4728
1.80626539 -71.3812 145.7731 -176.6985 55.6016 -68.7804 -20.5686 58.0765 -112.8455 14.2522 -58.4594 -74.1680
1.83142953 -73.7226 156.4029 -56.8405 112.8424 -67.1219 -21.0308 61.4744 -88.2466 -3.6829 65.1732 -95.3817
1.88918162 -135.2802 157.8117 -59.3946 -81.3895 -67.4333 -20.4787 -61.0090 -86.1887 -5.4965 61.5787 72.0630
1.92354729 -75.8691 157.6909 -58.0463 -73.0026 -66.1633 -23.1434 -60.0474 -88.1586 -3.1971 64.2072 -94.5874
1.94669073 -75.2570 157.3228 -58.7115 -73.0192 -66.3157 -20.8383 61.1188 -90.9137 -3.3917 60.7731 73.6921
1.99772516 -144.5728 161.3606 -171.9313 55.8751 -75.7896 -5.7828 -59.9523 -140.4006 151.0755 -174.9215 -106.3224
2.02142503 -144.3687 158.5982 -171.3556 53.0067 -79.0008 -4.1743 62.6863 -137.6042 151.9429 -174.1879 -106.3542
2.05508575 -144.7029 160.4585 -169.7049 -115.6845 -65.7679 -35.0677 -172.4140 -146.8021 162.9990 62.0092 87.5254
2.08105438 -144.5343 152.2865 -171.2884 -114.2314 -78.5874 -16.1301 59.9254 -129.2173 150.8634 -58.7964 131.7230
2.11758876 -144.6292 167.3794 -167.4508 58.1509 -67.6884 -19.1172 -60.5630 -147.1230 162.7699 66.6970 93.9982
2.14246519 -135.7332 157.0921 -58.7360 106.4164 -67.6505 -20.5782 -59.9283 -86.5660 -5.3344 61.4987 72.3830
2.16520089 -134.9591 159.0724 -58.7530 -81.5434 -66.8135 -21.1020 60.4921 -88.8293 -3.1224 64.2232 -96.1414
2.19432310 -144.9662 147.7713 50.9558 38.5692 -68.5882 -19.4322 60.9277 -86.9459 2.5654 64.1847 -93.4940
2.23538302 -144.7214 150.8988 -175.7772 55.9986 -70.1026 -23.0290 -67.6155 -116.1108 14.4615 -54.7357 -79.8660
2.27482771 -72.0702 152.3416 56.8645 28.8280 -76.0434 -22.7002 61.1687 -152.4312 147.5467 -176.9861 57.1550
2.29659790 -145.7191 155.9342 60.7558 107.2696 -63.6432 -36.6280 -170.8081 -88.6756 9.4827 64.5631 -73.0103
2.32399976 -74.7065 147.3531 52.5919 -99.0053 -77.4177 -18.0834 -66.8667 -87.4583 2.8197 65.1676 -88.1542
2.35038013 -144.8987 148.6529 51.3266 38.3881 -72.5094 -17.8336 -67.0951 -86.3653 2.7703 64.2948 -94.7938
2.37112164 -75.6770 157.5315 -58.0265 -73.0641 -66.6664 -21.1533 60.5287 -89.0783 -3.2119 64.3652 -95.7927
2.39384522 -144.7324 157.1844 -172.6617 -113.5769 -69.2595 -20.0318 68.0768 -147.5449 159.7779 66.0358 -108.4811
2.42255505 -144.5258 163.5508 -165.0478 55.9748 -73.9578 -12.0408 62.0606 -145.2273 162.3134 71.6762 95.0010
2.44435599 -73.4904 145.6065 48.6998 -101.7979 -72.6580 -19.0923 -60.6816 -85.9988 -2.1595 64.0045 84.2260
2.46624452 -146.1561 159.8875 65.7399 116.7014 -75.2900 -12.2437 -66.4847 -79.3615 -14.5194 -45.5947 96.2096
2.49917686 -145.2741 173.4705 -162.9160 -115.0392 -65.2117 -14.1998 -66.6581 -75.7521 -13.7924 -60.0431 105.7991
2.52529193 -144.7500 145.2644 -176.3824 -125.3406 -69.1851 -19.3077 57.2124 -123.8013 18.3471 -56.4717 115.0884
2.55107995 -147.3626 167.3080 70.1952 119.7277 -65.0297 -16.9155 -60.5855 -110.5103 9.7242 -59.1587 -80.1147
2.58209200 -145.7014 155.8020 60.7223 107.3479 -63.8026 -36.1470 -171.3804 -89.0010 9.4352 64.5732 -73.0542
2.60614732 -74.1613 156.1927 68.7484 110.4631 -68.8860 -16.3031 -60.5591 -78.1868 -14.6382 -45.7723 93.9977
2.63707952 -147.2365 167.1214 70.8219 -64.2524 -65.1868 -18.0572 59.6846 -105.2722 5.4354 -57.1521 -60.6404
2.67247054 -147.0482 163.8158 69.6872 -64.6382 -64.4863 -22.4865 -59.9313 -97.9813 1.3468 -52.1658 102.0206
2.69761615 -147.3800 166.0674 69.9835 120.7713 -65.5844 -16.7257 60.0539 -106.8727 7.8473 -58.2712 -61.0942
2.73356552 -147.1829 167.9540 71.1405 -64.7345 -64.4760 -18.8160 -59.6058 -108.1002 6.9794 -57.6895 -78.1006
2.75521218 -146.9999 158.8463 61.5551 13.5483 -71.2902 -11.2105 59.5115 -80.0236 -4.8655 -52.9367 104.4965
2.77618900 -144.5371 160.4490 -171.3374 54.4482 -72.5381 -16.3793 -60.4781 -135.9217 158.1881 -60.9398 102.5325
2.80322798 -144.8227 147.7339 -178.4472 55.8589 -67.0823 -23.9427 -59.8793 -115.8772 18.8614 -163.2171 58.4329
2.82723967 -147.3513 166.0798 69.8497 120.8768 -67.3109 -14.5968 60.0520 -106.2602 7.4941 -62.9484 -71.7501
2.85174826 -73.2650 144.9889 50.0480 -100.4187 -68.1495 -21.0372 68.2776 -89.0876 2.4401 64.5922 -85.1160
2.87671058 -144.3801 148.0100 -175.9708 52.4249 -72.5096 -21.3202 -67.2282 -123.0549 18.3165 -55.7353 103.6266
2.90091368 -144.9869 148.8466 -174.2087 -121.3036 -69.6852 -18.4754 61.3371 -105.5763 7.1725 -53.7390 137.4599
2.93095930 -144.7007 150.8436 -173.1927 -123.0820 -68.4625 -28.8477 -60.7711 -141.2408 25.8242 60.6669 -89.6760
2.95373109 -145.6609 154.4743 50.0925 80.6052 -82.6467 -28.1506 -165.8376 -78.1653 160.0529 64.6139 -92.9957
2.97484490 -74.3320 152.3663 56.2259 -105.3490 -86.9501 -20.6789 -64.8878 -148.9329 149.3936 -176.4205 55.7870
3.00006222 -144.6133 155.7147 -172.3423 -115.1061 -70.8833 -29.2426 -166.7767 -129.5104 152.7123 -55.8792 109.1116
3.02269445 -147.4530 156.4827 61.1700 11.2514 -70.1066 -12.7625 61.8043 -72.8359 -15.0149 -173.2652 68.7103
3.04520531 -70.6712 144.3522 51.6792 33.7468 -66.7296 -18.8471 67.4367 -86.9938 -1.8755 62.7758 79.9117
3.07811267 -144.6130 146.5715 -178.3585 53.9385 -68.7059 -19.9860 60.8668 -120.1873 20.7992 -163.4187 58.0155
3.10021931 -70.6112 156.1621 62.0886 7.9334 -70.3482 -13.1514 61.9507 -73.4795 -18.7353 -171.4846 -113.5431
3.12202106 -144.8583 150.4299 -177.5789 56.4397 -63.4330 -31.3368 -170.2333 -113.1368 15.4805 -53.6118 -75.4949
3.14880176 -128.9333 162.0481 -73.3840 4.5306 -65.3366 -17.3735 61.9700 -81.1124 -9.7915 64.5249 72.7372
3.17722125 -134.9279 158.4279 -60.3369 108.9389 -84.4090 4.3033 -60.0407 -140.9401 163.7902 61.5237 88.3761
3.20322201 -144.7030 151.3684 -176.3125 -125.1654 -67.3150 -17.2971 -59.5984 -73.5362 -21.2060 -172.5547 -113.5788
3.23137924 -144.6041 155.6682 -172.3350 -115.1816 -71.0190 -28.8516 -167.4173 -129.7755 152.7143 -55.5730 108.4802
3.25318171 -75.1666 153.6662 51.2380 71.4947 -78.6783 -28.5198 -165.9963 -78.5738 161.0861 64.9462 -92.1104
3.28127671 -135.2035 160.1021 -58.6404 -80.9579 -63.6395 -32.3988 -170.1235 -83.7633 -2.1586 64.0094 -94.2503
3.30872890 -75.1523 156.1558 -58.6401 -73.0595 -65.2244 -20.0743 66.8580 -89.3927 -4.3747 60.8614 72.8272
3.33560492 -134.1554 157.1340 -60.4416 -81.6483 -66.9433 -16.6532 -60.9849 -75.2546 -13.8626 -55.0190 96.6917
3.36111290 -75.1177 151.0298 63.5257 102.3987 -66.3263 -30.5299 -166.7016 -91.1534 7.5609 64.5665 -73.0578
3.39567511 -147.5923 160.8499 70.1574 -61.0023 -67.0532 -22.9742 -59.9629 -88.7231 -7.8008 -167.6939 68.3072
3.41578611 -145.0323 157.0625 -168.7284 -121.2367 -65.6349 -20.4708 61.6177 -90.8242 -2.6000 -58.3794 -31.3874
3.44642101 -72.7259 152.1488 -60.4524 116.5930 -94.0823 8.9943 -62.9164 -142.1934 163.1311 60.0404 -91.9771
3.46953150 -73.7697 157.6240 -56.6925 113.8404 -63.7195 -32.6101 -170.1889 -84.2119 -2.1439 64.4273 -92.6533
3.48985549 -147.1437 166.6502 69.6876 121.2854 -68.6989 -13.8543 -67.4693 -109.6034 9.6459 -59.4127 -80.7590
3.51461587 -134.0148 159.4906 -60.7938 -74.7746 -87.5299 3.6014 -63.3681 -139.3372 163.0946 62.0448 -90.3892
3.54671553 -134.9525 158.6417 -60.3724 109.3033 -83.9180 4.1103 64.0573 -137.6385 163.8116 63.2724 87.2277
3.58298897 -144.4071 161.0451 -171.7043 54.0136 -75.8548 -9.2768 -162.7969 -136.3952 155.3975 -175.0261 54.0311
3.60487983 -145.2684 150.2217 58.9376 109.0708 -67.8746 -32.9022 -169.5736 -85.2231 0.3087 63.7354 90.5183
3.64956504 -74.6839 158.5437 -165.3198 57.7818 -66.3487 -18.2239 62.6438 -125.6188 11.9773 64.1769 83.5378
3.67434817 -147.0622 156.3543 60.3689 14.7058 -70.8873 -12.4856 -60.6174 -72.8265 -17.0977 -171.7118 -114.1472
3.69888167 -144.5811 148.2053 -177.7319 53.5614 -64.6611 -29.4086 -169.5861 -120.5718 20.0893 -54.8098 107.6673
3.72177186 -73.8902 151.6443 51.4123 -104.2295 -70.6056 -15.5698 61.6944 -78.8933 -6.7799 -58.1189 -71.3151
3.74207838 -73.7733 157.6288 -56.6708 113.8223 -63.7832 -32.2327 -170.8057 -84.4212 -2.2044 64.4541 -92.6393
3.77260446 -73.5725 151.3776 51.7743 -105.1699 -72.1408 -14.1557 59.6299 -77.0474 -8.8762 -51.0282 100.4226
3.80717307 -144.5215 152.0011 -174.8384 -125.8601 -72.1302 -15.7498 -67.0742 -76.5490 -18.4751 -169.0489 70.5981
3.82846306 -134.6705 157.0985 -59.1570 108.0579 -68.0151 -15.6570 61.7411 -73.4962 -20.5626 -171.9790 71.5895
3.85756172 -71.7305 143.6418 -175.4156 -126.1982 -70.1704 -17.0459 61.4174 -79.0684 -16.3912 -167.8229 69.6314
3.87961285 -145.2504 150.1122 58.9060 109.1368 -68.0224 -32.4966 -170.2645 -85.4964 0.2925 63.6916 90.4785
3.91301072 -72.5392 151.4683 -61.6237 116.1620 -80.1908 -21.4715 60.2404 -92.8508 161.3367 61.7408 -96.1181
3.93631103 -146.5571 172.5308 69.3065 118.3156 -65.0602 -12.4104 -60.0027 -71.9066 -23.6310 -171.5689 -112.5686
3.96197334 -73.6774 154.7709 -57.9363 114.1023 -68.1388 -15.6912 61.7732 -73.6006 -20.6826 -172.0103 71.6494
3.98826439 -74.3939 151.5362 53.6439 -103.5026 -81.1685 -9.1558 -65.4110 -76.1551 -9.1264 -53.9149 93.6845
4.04197915 -144.4245 158.0121 -173.4088 55.1549 -68.8131 -34.8277 -170.4774 -105.3399 157.0083 -58.9427 -76.3005
4.07556476 -147.4546 163.0618 70.4621 -62.9967 -66.2721 -17.7304 66.6694 -98.4564 1.4534 -60.6159 -66.3451
4.10671364 -144.4410 161.9888 -171.3293 54.6698 -75.3176 -8.7686 -162.7290 -137.7014 151.4609 -174.7717 -106.3530
4.14531947 -146.5275 172.7812 69.2931 118.3447 -64.9330 -12.4336 -59.1219 -71.9174 -23.6588 -171.5646 -112.5135
4.18641038 -144.7531 -173.0273 72.1140 -71.5580 -70.3899 -2.9166 62.5721 -136.2670 159.1341 -173.9399 53.5345
4.23031261 -133.7271 156.5720 -60.3227 -81.0439 -82.8039 -11.7363 -65.0302 -135.0227 155.9859 -61.4029 -82.3673
4.25677966 -143.1476 149.6394 55.0018 -89.7389 -70.9362 -21.1746 -60.7824 -78.5932 -13.6987 -170.7907 -116.7464
4.27823151 -146.8172 163.6906 69.2997 -65.6732 -60.2363 -35.0705 -170.4373 -86.6066 -0.4914 -51.6006 98.6590
4.33757560 -76.5359 163.8598 -167.1401 -118.8259 -64.2969 -9.4899 68.6094 -69.6596 -19.9939 -60.7733 -29.7663
4.39956370 -75.8009 153.4997 -59.8447 -74.0221 -83.2512 -11.3402 -65.2008 -135.0764 156.0258 -61.4369 -82.4741
4.42491953 -144.5173 168.1499 -167.4074 57.3747 -63.2890 -29.2143 -171.1633 -141.9980 163.4937 65.6647 92.1431
4.45117086 -134.1545 160.6259 -60.2603 -77.2311 -81.0204 0.2757 65.6852 -135.5671 163.6587 63.2877 87.6882
4.47716064 -73.0290 144.8561 49.0142 -100.9757 -72.8079 -21.1102 -164.4043 -83.5173 -2.5372 64.2961 83.3661
4.51498044 -144.6655 168.0812 -165.2456 58.2217 -66.5011 -23.4300 -165.7179 -147.8205 163.1150 60.1183 -95.0752
4.54631390 -147.3587 156.7403 69.2963 121.4989 -66.4595 -21.0106 67.4205 -87.2496 -13.3611 -172.8710 -115.9115
4.57556132 -133.7877 156.6173 -60.3759 -81.0170 -75.0362 -14.3732 67.9846 -145.8006 150.4522 -175.1111 -106.5637
4.60244346 -147.2260 164.5430 69.3604 120.7531 -60.5832 -32.4184 -169.5342 -92.9186 5.3157 -58.6830 -74.1854
4.62557737 -144.8997 149.5728 -177.6850 57.9281 -64.3554 -36.8999 -171.8220 -98.4707 11.2447 -162.2838 60.2522
4.64835015 -71.4113 146.1608 -176.8108 56.3348 -65.8820 -28.8555 -166.7433 -109.4916 16.8122 -162.6753 59.0349
4.67121553 -147.1883 157.8840 60.5557 13.3755 -65.6691 -21.5183 -166.6368 -72.6264 -5.8414 -53.4581 93.9766
4.69266243 -144.5056 151.4997 50.5021 -104.0626 -70.6640 -15.0926 69.6263 -75.6612 -10.3541 -50.7413 98.0197
4.73976917 -133.7283 156.6327 -60.3740 -80.7877 -76.1851 -19.0472 -164.6877 -144.5848 154.0191 -175.3053 54.2919
4.76075309 -144.6960 151.7955 -176.8291 59.5091 -67.1018 -39.3207 -171.2766 -82.6420 -13.3230 -168.5099 -116.4664
4.79304951 -147.0503 166.2571 70.3707 -64.6875 -60.2132 -33.0746 -170.4399 -92.5065 3.6527 -57.2786 -73.1862
4.83305984 -72.8045 149.9572 -171.8536 -121.9920 -65.1074 -37.0318 -169.9871 -135.1000 25.4564 61.4394 -89.0552
4.89385430 -73.6192 153.7283 -57.9012 114.1950 -76.2500 -19.0855 -164.7129 -144.6309 154.0425 -175.3039 54.2512
4.91999934 -144.9730 147.5187 -177.3461 -126.2556 -63.5940 -33.6001 -170.4240 -109.0136 18.3190 -162.6959 58.7341
4.94355831 -73.9181 150.5790 51.5630 -103.1274 -67.2360 -17.4930 67.9996 -80.0836 -6.6796 -58.3117 -70.6515
4.98004916 -70.7219 155.4557 72.6667 115.1063 -64.4837 -29.6548 -169.5937 -77.1798 -13.4355 -36.0412 91.4412
5.01258871 -144.5974 156.8548 -174.0519 55.5095 -66.2072 -19.3774 -164.5189 -71.0418 -22.1323 -172.5683 -112.8578
5.06186242 -144.6279 150.3001 -176.3379 -125.1950 -67.0650 -22.4654 -164.9806 -77.3723 -15.5589 -167.5732 69.3898
5.10308801 -147.2515 162.2359 69.7913 -62.6251 -63.1730 -33.6713 -169.7686 -81.5236 -8.8731 -167.9026 68.6454
5.15646560 -143.6467 154.6356 54.8572 -97.7224 -86.8314 -28.7842 -168.0460 -73.7733 162.5785 63.9439 -91.2293
5.17907275 -144.6219 151.4640 -175.7380 -125.6481 -67.1163 -20.3705 -164.6226 -73.5536 -20.4647 -171.8458 -114.0270
5.20723940 -75.7321 154.7567 -59.5734 -73.3427 -70.8384 -30.6182 -170.1502 -143.8003 154.0710 -175.2189 54.1739
5.23144194 -133.8448 156.9300 -60.1385 -80.8089 -70.8922 -31.0096 -169.4633 -144.2991 150.2818 -175.1015 -106.4874
5.26644408 -134.4216 156.4798 -58.9797 107.8940 -71.2878 -31.2667 -169.5295 -144.5676 150.2692 -175.1020 -106.4811
5.28973648 -147.9101 156.6486 61.5476 8.2126 -65.8346 -21.6668 -166.4706 -68.5112 -14.5909 -173.0275 68.5024
5.32626531 -72.0013 147.1716 -175.5717 -123.7158 -64.1680 -33.5423 -170.8277 -84.0235 -7.0940 -164.1981 66.0553
5.35452663 -133.7966 156.3857 -60.8468 -81.8500 -74.2746 160.9846 59.7735 -142.9044 163.6510 66.5423 -85.6517
5.40992851 -75.7060 154.7140 -59.5631 -73.3875 -70.7030 -30.8756 -169.4450 -144.1232 150.3453 -175.0901 -106.4972
5.44152871 -145.0903 159.1879 -172.1247 -121.8231 -60.5328 -31.4867 -169.8612 -81.5520 -5.0292 -59.0887 -28.5157
5.46528732 -75.6690 153.7549 -60.1742 -74.3611 -74.2523 -35.6428 -170.6170 -80.0654 150.2134 -174.9002 56.5379
5.48562359 -133.8299 156.9456 -60.1485 -80.8155 -70.9948 -30.5979 -170.1517 -144.3269 150.2957 -175.1007 -106.4794
5.51473848 -133.8346 155.9266 -60.8538 -81.8383 -74.3886 150.4061 -167.0751 -143.6324 162.0789 67.5897 -85.8192
5.57451079 -134.5468 156.5253 -59.1404 108.3686 -74.7169 -34.6346 -171.0144 -79.1353 150.2381 -174.8384 56.4370
5.61792048 -74.6249 155.6111 53.1805 -107.8649 -81.1729 -20.5227 -164.7371 -64.0935 150.5591 -174.6635 57.3582
5.64307265 -70.2691 156.4870 62.6105 4.6142 -65.5736 -22.7379 -167.5821 -69.4505 -17.5618 -171.1183 -114.3396
5.71040057 -129.7163 155.5392 -66.6336 -7.8747 -72.8950 -27.8406 -169.6252 -135.9289 155.9748 -61.5122 -79.9529
5.87925632 -129.7170 155.1356 -66.7140 -8.0134 -64.0823 -30.3798 -169.3757 -86.1531 -1.3681 -58.1879 -72.5917
5.95050211 -75.9214 151.2881 58.1999 94.9943 -137.3001 48.5770 -166.3666 -73.9626 -18.6607 67.8581 -70.6664
5.98670842 -147.3127 156.5836 60.2149 13.1976 -65.4997 -21.9265 -166.3696 -69.1821 -15.2777 -171.0486 -115.2775
6.01646822 -133.8270 155.9574 -60.8564 -81.8475 -74.2007 149.7802 -166.9643 -143.3395 162.1661 67.7209 -85.4261
6.13814919 -75.6902 152.9219 54.5446 -97.8024 -64.2278 -30.5769 -168.8997 -74.9564 -10.2078 -167.6347 68.0732
6.39981843 -146.5941 166.6606 69.2585 -60.8989 -72.5424 -33.0291 -168.8752 -73.5974 153.4573 -173.5941 56.6210
6.43974812 -144.2101 155.5832 53.1761 -101.1562 -83.9153 -21.4289 -165.9207 -64.4794 147.2909 -174.4522 -105.6461
6.57338888 -141.6577 -162.4645 64.2907 -83.0173 -65.2687 -2.9836 67.0092 -73.7845 -15.6951 75.4470 -33.3592
7.41745697 -142.5187 -155.5090 67.5820 110.8788 -67.7628 -1.5449 -160.4891 -70.1244 -20.0192 78.3505 -53.9450
8.27907744 -141.8470 168.3161 56.7837 -64.4647 -60.4075 -22.2753 66.6229 -84.3087 -11.4008 69.1631 87.7281
