# Supplementary material for: Exploiting Sequence-Dependent Rotamer Information in Global Optimization of Proteins
Source: J Phys Chem B. 2022 Oct 18;126(42):8381–90. doi: 10.1021/acs.jpcb.2c04647 (PMC9623586; doi:10.1021/acs.jpcb.2c04647)
Supplement: Supplementary file 2 — jp2c04647_si_002.zip [file jp2c04647_si_002.zip › TripeptideConformations/MET_LEU_PHE_new.csv]

0.00000000 -63.9437 -19.0202 73.6844 -65.6329 -177.2420 -82.3978 -11.9171 -56.5208 -179.5316 -124.4130 -29.4128 -50.8250 -71.1112
0.13000400 -63.9853 -15.6950 73.1716 -66.4030 -178.1976 -80.6993 -15.3295 -58.3827 179.9584 -140.5821 -19.9988 60.3806 87.7178
0.21289534 -64.4917 -20.0571 73.4425 -65.6652 -177.5610 -78.7438 -12.2942 -57.0423 -179.6490 -120.7770 0.0665 -49.9699 107.1960
0.37436772 -61.8776 -21.5356 67.9112 -178.5943 -177.8888 -87.0452 -8.6895 -56.1291 -58.6126 -125.5308 -28.7752 -51.3276 106.6451
0.46619087 -62.0369 -18.5177 67.6297 -178.8568 -178.1701 -85.1436 -13.0083 -57.4874 -179.9078 -141.4398 -19.0706 60.1334 87.6094
0.59361000 -65.2165 -16.7248 64.7070 78.0423 -177.8764 -76.0696 -16.2800 -62.5718 175.8144 -123.4272 -29.6669 -50.5073 107.1139
0.65998434 -63.8161 -14.2211 63.6819 76.6977 -177.0889 -74.0209 -18.8824 -63.4851 174.8256 -139.2626 -20.6251 60.4850 -93.0385
0.74596915 -63.5071 -20.1679 72.2614 -65.1491 -68.6874 -84.2501 -10.3654 -57.2893 -179.7415 -124.7757 -29.0387 -51.2971 -71.4423
0.77483085 -65.4035 -17.9382 64.6035 77.9670 -177.8702 -72.8096 -15.7345 -62.7493 175.4085 -118.5974 2.8344 -49.6798 -71.7334
0.89772025 -64.1646 -16.0059 72.5868 -65.4101 -68.6409 -80.9521 -15.1767 -57.6614 -179.5465 -140.5718 -19.9888 60.3687 -93.0568
0.92598671 -62.3733 -20.5762 66.3857 -178.1778 -71.0833 -87.0410 -8.8114 -56.3105 -58.4049 -125.4284 -28.8468 -51.3532 106.5749
1.01936930 -62.1593 -20.2279 75.0853 -64.0722 176.3902 -70.7007 -23.0392 -177.2373 59.2167 -120.2099 -26.8999 -53.9293 105.8295
1.04952681 -76.0950 159.1085 71.1719 -65.2638 -171.1317 -66.3291 -24.0341 -60.7481 -60.3947 -95.1083 3.5347 62.1307 -93.6118
1.07137713 -62.9638 -19.8684 66.7115 179.1080 70.1456 -85.7341 -9.7370 -56.9012 -179.6034 -125.1478 -29.0005 -51.2300 -71.6740
1.10629927 -65.6202 -9.7584 57.1743 63.8476 64.8662 -74.4950 -19.4850 -62.2820 177.1031 -139.0056 -21.2982 60.4433 -92.9775
1.12640862 -67.0702 -11.9959 58.0341 64.9663 64.1350 -76.3679 -17.2235 -61.5092 178.1037 -123.6350 -30.1959 -50.5773 -71.5036
1.16031163 -62.8318 -16.7573 66.6588 178.6969 70.0155 -83.4012 -13.9863 -57.7142 -179.8410 -141.0886 -19.5211 60.2988 -93.1227
1.21819397 -144.6138 145.2509 -175.3559 59.9752 -179.5932 -130.0791 151.8368 -64.6016 -65.9006 -135.2779 156.3486 -59.8401 -81.9869
1.25569451 -62.6352 -22.8119 74.8816 -63.9471 176.3497 -66.3296 -22.6603 -177.7860 59.7543 -114.1943 4.6142 -51.4410 -73.4538
1.30661611 -65.6968 -20.9532 -64.7176 -177.8287 179.8162 -76.2364 -12.7474 -58.9444 179.3030 -120.2739 1.4035 -50.3101 -71.7047
1.34250196 52.1259 40.6592 -58.3508 -176.5542 70.9922 -67.6048 -14.1335 -58.6354 179.8329 -71.1913 -15.1471 53.6607 -101.4444
1.36911716 -61.0599 -27.3385 -171.4503 175.9339 179.8311 -80.6208 -10.2253 -58.0754 179.7894 -123.6339 -27.8965 -51.9017 -71.8414
1.41823238 -66.1573 -13.8382 -62.0002 -57.7504 -65.4442 -76.7162 -16.9741 -59.3567 179.3943 -139.5434 -20.5687 60.5519 -92.9917
1.43994499 -57.5354 -32.4278 -173.0472 178.6246 70.9555 -87.7021 -4.4936 -55.6118 -178.8719 -125.3811 -26.8795 -52.9942 -73.2678
1.47146985 -64.9910 -19.8617 -65.0797 179.4137 69.6707 -80.6849 -12.1458 -58.7315 179.3689 -123.9090 -29.1379 -51.3289 -71.4421
1.49619193 -65.3791 -20.0486 -62.7795 -57.9099 -65.3391 -63.2782 -24.1601 -178.3039 59.8645 -113.5727 6.7679 -51.4606 -73.9262
1.52536872 -61.9955 -28.2463 -171.5628 176.1249 179.8669 -75.0046 -11.3100 -58.5596 179.6567 -120.1289 1.9710 -50.9140 -72.9415
1.55080310 -61.7837 -24.1527 -170.1565 61.9229 -179.5932 -66.5409 -24.2955 -177.5639 59.3971 -117.7390 -26.4939 -53.8382 105.4957
1.57195836 -65.5644 -21.1542 -64.5296 -175.2299 -68.9221 -76.5031 -12.5882 -58.8399 179.3564 -120.3849 1.2256 -50.3299 106.5696
1.60950727 -64.4321 -18.6693 73.9005 -65.5262 -177.7420 -80.3945 -13.9002 -57.1655 -58.5577 -113.6965 -38.5687 -177.1929 79.0767
1.63884809 -65.7166 -14.7476 -64.7191 179.5076 69.7317 -77.4205 -16.6850 -59.2668 179.4287 -139.8049 -20.3455 60.5544 -93.0691
1.66593778 -61.5656 -26.8583 -170.7399 58.5786 65.7118 -79.2676 -10.9524 -58.3162 -59.7917 -123.4794 -28.0621 -51.7781 106.4976
1.69502107 -63.7056 -21.4387 -64.2439 77.6985 -179.8514 -80.8904 -11.9230 -58.6094 179.3842 -123.8279 -29.0137 -51.0945 -71.5398
1.73041253 -64.9312 -20.9928 -65.1748 179.5074 69.7387 -63.9131 -23.9732 -178.2177 59.8600 -113.0566 5.9829 -51.4973 -73.6996
1.75556664 -62.2904 -21.2305 66.0842 -178.9626 -179.6818 -75.6057 -12.6124 78.8906 175.6079 -118.4124 -31.4122 -57.2513 124.1391
1.77578741 -61.3963 -22.9703 -169.7908 61.6926 -179.6429 -75.4996 -15.7666 -58.9558 179.6927 -139.7012 -18.9029 60.6056 -93.3623
1.80050628 -63.9580 -21.8073 -64.8945 -177.8235 179.8061 -73.7376 -12.8651 78.9890 175.5530 -117.6070 -31.7312 -57.2544 -56.9544
1.83049144 -64.6100 -16.4511 59.3233 66.7109 63.7157 -67.3981 -23.1197 -177.8897 59.6921 -114.8920 5.7170 -51.6389 104.5547
1.86363925 -61.9432 -26.8268 -170.9491 173.8814 68.9072 -62.2679 -23.9969 -178.1057 59.9827 -112.3609 6.0365 -51.3950 104.3942
1.88618609 -61.9908 -21.4055 63.0442 76.8865 -176.3942 -78.2579 -11.1098 78.2017 175.5938 -118.5885 -31.1171 -57.1588 -57.2299
1.91595570 -65.6412 -13.7101 -62.5819 -62.3325 179.7593 -67.6628 -27.0005 -177.0156 61.2983 -133.7115 -19.4933 59.9152 86.4943
1.94212503 -63.3379 -21.9304 -64.9143 74.4340 68.0787 -81.1067 -11.7160 -58.4821 179.4255 -123.8889 -28.9340 -51.0840 106.8265
1.96773952 -62.4052 -21.3125 67.9257 -178.6923 -177.8812 -86.1747 -8.9956 -56.5223 -58.4201 -116.3840 -38.1845 -177.1384 78.9558
1.99684658 -61.7721 -22.3655 -169.2171 58.1129 65.5024 -75.4067 -15.9053 -58.9971 179.6630 -139.6774 -19.0329 60.6074 87.5696
2.02465574 -64.6432 -21.8583 65.7589 178.7208 70.0298 -69.8595 -14.2396 78.6486 174.9492 -93.0969 -3.2077 -53.5542 125.3190
2.06512391 -61.0751 -27.7874 -171.1103 62.1529 -179.5571 -71.6134 -12.6806 78.6116 175.3308 -115.9702 -30.7891 -57.0614 -57.3297
2.09810912 -71.3928 141.5723 -177.3561 59.1451 -179.2182 -86.9521 137.0915 -177.6233 -176.3036 -135.5143 156.5806 -60.0504 -76.2394
2.11965555 -62.3263 -16.5687 62.8076 75.2626 -177.5472 -71.5500 -25.1150 -175.8558 61.0368 -134.5588 -18.9424 60.1939 -93.6654
2.15255822 -63.7680 -23.0230 -65.0423 74.4011 68.1276 -76.7709 -12.4944 -58.6853 179.3794 -120.2617 -0.1348 -50.1621 -71.6638
2.17711898 -64.0683 -13.1402 67.6727 -179.4561 -178.9562 -75.6244 -19.3205 -64.4059 -47.1349 -138.7417 -20.9850 60.4987 -92.7539
2.21299161 -67.1168 -14.4808 70.6264 -68.2086 -175.1134 -68.6011 -19.8964 -81.7431 63.5940 -118.6589 4.5119 -49.4818 105.1429
2.23964850 -63.7474 -15.3654 72.8397 -64.8899 -68.6392 -69.4099 -26.4454 -176.7512 61.2416 -134.1206 -19.2897 59.9757 86.4999
2.25969461 -65.1735 -14.5273 -64.2002 -175.1374 -68.9867 -68.1813 -26.9406 -176.9593 61.2953 -133.8328 -19.3568 59.9742 86.4370
2.29789304 -61.5740 -19.1247 66.2157 -179.0846 -179.6960 -75.4981 -10.7054 78.8669 174.9158 -135.4052 -22.6083 62.3809 -100.6873
2.32949594 -77.2596 157.7755 -59.8635 -170.4778 -60.1950 -83.1199 0.8491 -58.2197 179.5769 -143.3107 163.1731 58.4937 88.6938
2.35348143 -64.2543 -20.1111 72.3440 -65.1358 -68.6503 -82.8798 -12.4433 -57.7304 -179.5132 -111.9621 -38.6507 -177.1868 79.1063
2.37971185 -72.4813 155.3306 -62.0364 79.7056 179.3793 -67.3775 -22.7918 -60.6341 179.1554 -86.1334 -4.6469 59.1159 -102.3315
2.40272157 -60.9627 -21.2251 74.4872 -62.5452 -69.4028 -76.1614 -9.8007 78.2549 175.2341 -136.0890 -22.2543 62.3966 80.9487
2.43029049 -58.9012 -35.9690 -177.6765 -84.7236 179.6087 -72.9905 -9.9554 -60.0809 177.8197 -119.5157 2.4547 -51.6308 -74.4283
2.45247124 -63.8104 -25.4455 -65.5980 74.0662 68.1812 -67.9510 -14.4107 78.5910 174.9134 -93.9850 -2.8163 -53.2341 124.9241
2.47824804 -65.5267 -14.9473 -64.3488 -177.7560 179.8118 -75.2060 -19.5031 -78.1301 65.6417 -139.1839 -20.0527 60.0442 87.9660
2.49927991 -61.4771 -21.4721 -169.2439 61.6406 -179.6392 -65.5581 -26.8884 -176.6406 61.2617 -133.4527 -18.2108 60.1907 -94.1246
2.52532666 -82.8626 53.4700 -63.7418 78.4732 -179.4156 -67.1650 -15.1323 -58.7912 179.8490 -71.8573 -14.8446 55.7620 80.5132
2.55272050 -66.4390 -13.6906 70.8796 -66.1249 -68.1295 -71.6684 -20.7698 -82.2152 63.7771 -124.8652 -28.9647 -51.3275 104.9928
2.58409077 -76.1161 159.2432 71.3189 -65.1892 -171.1794 -66.4992 -25.1206 -73.1482 66.2318 -94.1772 3.3620 62.1682 -93.6495
2.60624969 -66.3814 -9.9446 70.4430 -67.1006 -68.0041 -71.3847 -22.5469 -80.4341 64.7291 -138.3901 -21.1833 59.8381 -92.5402
2.62903301 -65.9986 -14.9649 66.3936 78.6276 179.4885 -65.6061 -21.7334 -66.3034 -50.8486 -109.7816 5.0703 -51.3025 104.4571
2.65370619 -61.7537 -18.7979 66.3603 -176.9885 -69.6552 -75.4090 -10.8252 78.8913 174.9014 -135.3202 -22.6844 62.3806 80.8844
2.68550410 -65.3237 -10.8566 68.3326 -179.1026 70.7061 -71.1975 -22.7193 -78.8605 65.6568 -138.2576 -21.1275 59.9121 87.8131
2.70925073 -65.5744 -13.7025 68.0205 -179.0665 70.7328 -71.2193 -21.5557 -81.1187 63.7902 -125.6651 -28.3755 -51.8717 104.7522
2.73294147 -64.5124 -19.8070 -65.1374 179.3954 69.6409 -76.8492 -15.8984 -78.8201 65.0540 -124.1414 -28.4560 -51.2728 105.4964
2.76267772 -60.2858 -25.0124 -170.3081 61.9144 -179.5784 -71.2021 -10.9018 79.1428 175.0347 -134.8965 -21.7839 62.4547 -100.8656
2.79324669 -64.8856 -11.5567 67.5131 179.1246 70.2051 -74.4297 -20.2755 -65.8669 -49.4678 -138.4333 -21.2605 60.4450 87.7026
2.83624581 -66.6231 -11.9645 -60.8363 -63.2223 95.5797 -66.9413 -27.1914 -177.1216 61.3184 -133.4549 -20.0515 59.7635 -93.8104
2.85805397 -65.2778 -21.2147 -64.8054 -177.8381 179.8276 -74.3652 -14.2192 -69.3155 -54.6151 -118.2261 2.6228 -50.9223 -73.7155
2.87883436 -65.6262 -15.2168 65.7864 77.2778 178.3303 -67.4589 -20.8361 -68.0834 80.0241 -112.2950 4.7999 -50.3120 -72.9345
2.90464384 -64.4316 -20.3327 -64.4876 -175.4030 -68.7781 -79.5343 -13.3665 -69.2868 -54.6261 -123.2273 -29.1538 -51.9278 -73.0391
2.92484947 -58.8436 -36.5011 -177.0019 -84.1859 179.4828 -66.0927 -12.5626 77.6645 174.4745 -102.4910 0.1914 -53.4703 -57.6779
2.95048829 -65.3722 -15.2675 -64.1116 -175.3430 -68.8522 -76.9245 -18.0042 -69.0911 -54.5495 -139.3213 -20.1838 60.3982 87.8285
2.97804873 -64.1205 -19.8248 -165.9010 67.5096 -97.8081 -64.0041 -25.9379 -178.0559 59.6464 -117.1074 -27.2936 -53.3649 104.9821
2.99860420 -59.9749 -25.2143 -170.4695 173.4721 68.7984 -71.7877 -10.7729 79.0485 174.9959 -135.0557 -21.8616 62.5194 -100.9134
3.03309117 53.3239 48.8142 -57.7528 -173.0806 -68.2752 -62.7243 -18.7158 -81.5410 63.2348 -70.3112 -15.1245 56.5116 -100.3385
3.05319882 -57.6014 -37.3810 -176.3904 -79.1048 -65.6687 -61.8530 -23.0779 -177.5058 60.1011 -111.2871 3.9549 -51.2480 104.8873
3.07863515 -65.5092 -14.8824 -64.7773 179.4742 69.6952 -76.5207 -18.2596 -69.1193 -54.4936 -139.2142 -20.2947 60.4117 87.8301
3.10798867 53.5900 46.8376 -57.5737 -177.9604 70.5801 -62.5701 -20.2870 -75.8059 -59.8365 -72.1634 -13.4855 55.0548 79.3323
3.14120279 52.7777 39.5735 -57.8399 -176.3940 71.0503 -64.3738 -13.0494 80.3448 176.2858 -74.0858 -14.4282 52.4311 -102.0829
3.16337126 -63.6363 -22.8134 -64.4036 77.6478 -179.8742 -73.2587 -15.5588 -78.4092 65.1960 -119.8040 1.6139 -50.1000 -73.1557
3.19128688 -70.8223 136.3576 -178.9156 54.6671 177.9449 -67.6326 -29.4515 -79.1301 -173.8723 -121.2337 19.5317 -52.9346 102.4190
3.21737005 -61.5492 -22.2294 -169.8739 61.5863 -179.6283 -73.7417 -17.9278 -69.6870 -54.9896 -138.8880 -19.0404 60.5182 -93.0832
3.24761537 -57.6448 -35.4958 -177.2913 -84.5732 179.6603 -70.8445 -11.6680 77.6817 174.7913 -113.2455 -29.5555 -56.9226 123.3880
3.27001772 -63.7370 -16.4687 -63.6211 77.9612 -179.8220 -76.3242 -18.1986 -68.8947 -54.3034 -139.1974 -20.1479 60.4266 87.8286
3.29745245 -65.8356 -17.9670 -61.0788 -63.0835 95.6660 -75.7893 -16.5174 -78.8498 65.1226 -124.2492 -29.0021 -51.2672 -73.0444
3.32201631 -79.3478 162.6773 -62.9335 -173.6466 73.9326 -63.1837 -18.0912 79.6032 175.2719 -86.5388 -7.1920 57.1993 -104.7888
3.34538369 53.0942 49.2545 -57.7235 -173.0096 -68.2497 -62.8912 -18.5528 -75.7355 -59.9820 -70.3701 -15.0604 56.6104 79.5891
3.36760903 -66.8834 -12.8185 -60.7638 -63.2027 95.5509 -74.0591 -19.9271 -78.0550 65.7431 -138.7168 -20.6874 60.0171 88.0410
3.40080703 54.1255 32.2702 -56.4997 -57.7636 -64.5140 -69.2721 -19.5895 -59.3341 179.4190 -119.2760 12.7353 -53.6551 101.9095
3.42552872 -65.8005 -11.6451 65.3383 72.8538 65.5427 -68.4154 -24.1674 -69.5238 79.7825 -125.8050 -28.2218 -52.7250 105.5076
3.44684241 -63.7856 -22.6918 -64.3652 77.6679 -179.8735 -74.1707 -14.3627 -69.1464 -54.4817 -117.8832 1.9738 -50.7671 -73.7732
3.47787452 -78.2914 159.9779 -60.5218 -169.7685 -60.2803 -70.9811 -20.2770 -174.8424 60.1044 -123.7383 162.3392 61.2523 -89.8650
3.50203384 54.0043 46.8109 -158.4285 -178.2518 -70.1730 -63.3418 -22.9095 -81.3178 63.6252 -78.6844 -8.9293 57.5609 83.2773
3.52299241 -62.5174 -24.1516 75.8236 -63.1067 177.0109 -98.6694 0.2095 54.7419 62.4696 -105.4867 -33.1081 -60.1726 -58.4095
3.54435146 -71.7972 141.8239 -177.0159 57.9026 -177.9213 -72.6063 -36.2420 -177.0490 61.7881 -148.2139 147.5337 -175.2056 -102.3022
3.56441497 -74.5716 154.8200 69.6351 -69.4723 -179.7097 -78.2070 -26.5025 -60.2933 179.2789 -149.7874 145.0292 -176.2588 77.3938
3.58580953 54.2353 34.5708 -61.7036 78.5339 -179.6996 -63.6956 -23.1264 -175.2306 60.6004 -70.6490 -13.3675 54.3362 79.1735
3.61078892 -65.9255 -18.2225 -61.1018 -63.0798 95.6834 -78.1414 -14.2845 -69.4176 -54.5950 -123.1714 -29.7992 -51.8094 -73.3190
3.63287061 -66.2258 -21.5138 66.3013 -179.0572 -179.6430 -71.9716 -16.6646 69.3802 87.1675 -86.8816 -6.4683 -60.9092 107.0516
3.65697135 -145.1750 149.4136 -167.3781 176.9322 -70.4903 -68.9314 -24.3245 -175.8885 178.9846 -128.3893 158.4794 -54.2483 107.3961
3.67803348 -144.5606 161.1206 70.6666 -65.9455 -171.0609 -60.1342 -35.6761 -176.8321 -91.5290 -89.2273 3.6878 61.9679 88.6143
3.70677061 -62.3027 -39.3319 -176.5656 -84.1455 179.6666 -81.8044 -19.2639 -62.5075 175.7413 -84.4350 -38.0000 -176.7734 -100.6838
3.72941317 -68.0411 -22.0905 -62.7318 -58.0562 -65.4488 -69.4584 -14.1764 73.8391 -53.3759 -88.1461 -5.6499 -60.5516 -68.9664
3.74993507 -69.3091 -21.7539 -62.6268 -58.1058 -65.4923 -69.6123 -17.2400 69.5383 87.5537 -86.2956 -6.4230 -60.7079 -73.5940
3.77321543 -66.1191 -21.8595 63.7209 77.3364 -176.3302 -74.5644 -14.8306 68.0162 -155.7172 -87.7084 -6.5185 -60.6293 106.6394
3.79880674 -71.2023 151.4314 67.8644 -174.7413 -177.6322 -75.1376 -37.8080 -178.0211 61.7993 -152.8489 149.0611 -175.5780 76.2837
3.82022838 -65.5811 -28.0948 -171.1554 176.0444 179.9762 -68.4714 -16.7762 69.4405 87.2446 -86.5808 -6.5120 -60.3792 -74.3021
3.84611375 -64.0948 -22.9157 74.7730 -64.0448 176.4897 -64.2823 -29.6193 -177.5324 147.7139 -93.0586 -1.2628 -54.7936 101.0664
3.87747164 -71.2951 135.0623 -173.8038 174.9946 68.0584 -68.0733 -29.7563 -79.0875 66.0081 -84.5818 -2.9818 -51.4478 -70.4754
3.90275174 -147.7984 161.0846 -122.7623 -65.4697 -178.9601 -65.5821 -26.1397 -78.7832 -174.3426 -86.5924 -3.4601 58.1403 -102.4798
3.92287476 -63.3828 -19.0201 63.1793 77.0947 -177.4927 -109.9478 4.7596 52.5379 61.7365 -108.4441 -31.4339 -60.2495 -57.8257
3.94661943 -63.5164 -17.7461 -165.3662 67.1405 -97.8873 -63.9168 -27.4591 -176.8763 61.3140 -132.1921 -19.1711 59.8932 -93.8629
3.98311567 -64.0653 -20.2151 66.2804 -179.1368 -179.6730 -63.9263 -29.8632 -177.4998 147.6767 -93.2460 -0.7325 -55.1547 101.2158
4.00992206 -68.0508 -17.2056 58.6531 66.0991 63.4210 -73.5554 -16.2789 68.6604 86.4770 -86.9045 -6.2254 -61.0374 107.6399
4.03595601 -66.6180 -20.8329 65.9519 178.5663 69.9712 -71.7477 -16.8912 69.4851 87.3536 -86.7638 -6.4323 -60.9849 107.2122
4.06529457 55.6331 32.4358 -132.2466 -68.7202 -70.2723 -71.9392 -16.0910 -58.9468 179.7269 -78.0653 -9.4481 55.2542 82.8124
4.09523470 -76.7779 165.2350 66.9321 82.4480 -179.0898 -61.8795 -23.8306 -80.2218 64.1925 -110.4007 7.3287 -50.9672 -76.9780
4.11559868 -66.1702 -13.3622 -62.5341 -62.3282 179.7500 -66.3280 -31.1695 -176.9737 148.4077 -128.8760 -19.4690 59.8603 -93.1870
4.14185936 -57.3194 -31.1897 -177.9518 -86.2258 179.6390 -72.0813 -18.0743 -78.0162 -173.3954 -138.3104 -17.0689 60.1181 -93.1920
4.16956331 -57.1715 -31.2866 -178.7092 -84.7752 -72.1997 -73.5636 -16.5644 -68.2233 -52.8797 -138.4589 -17.2436 60.4452 -93.4026
4.19093640 -65.0954 -24.2129 -64.6552 77.5163 -179.8497 -69.5669 -14.1169 73.8973 -53.1307 -88.7003 -5.4749 -60.5880 -69.1133
4.22217652 -66.5278 -21.0549 -64.5701 -175.2072 -69.0167 -62.8097 -30.3492 -177.6137 147.8112 -92.4432 -0.9108 -54.9529 -77.8245
4.24414220 -57.0821 -31.5025 -179.7352 -86.0485 179.4913 -73.9049 -16.4130 -70.8980 -56.1710 -138.5621 -17.0156 60.3861 -93.4099
4.28016043 -65.3621 -24.8233 -63.2841 -62.5229 179.8192 -80.2939 -18.2707 72.1887 88.6230 -92.1763 -33.2688 -59.4683 104.5010
4.30408170 -66.1302 -13.1081 -61.9962 -57.6660 -65.3238 -66.1121 -31.1866 -177.0006 148.4080 -128.8085 -19.5667 59.8583 -93.1716
4.34083239 46.2707 51.2474 63.1912 173.3498 -71.5754 -60.6438 -20.3548 -80.8062 64.2645 -70.9760 -14.8059 55.9570 -100.0009
4.36317323 57.6061 36.5242 -162.7812 52.5555 61.9542 -64.0437 -25.6679 -76.2524 -58.7930 -86.9458 -2.2733 58.5010 87.0306
4.39356714 -72.6097 136.5405 -158.5157 -78.9226 -179.2924 -76.7718 -5.9409 81.5020 175.2544 -128.0622 158.1904 -59.1262 -59.0349
4.41393794 -75.2583 159.5870 59.3769 71.6167 179.0287 -86.8459 -13.4272 -78.3288 -173.8635 -80.1715 -13.0348 -48.2887 -70.1904
4.43768412 -136.0180 147.2547 -67.5041 -177.9255 -73.1996 -101.4019 145.3924 -78.8218 -173.2016 -139.7814 156.6474 -59.9142 -79.6032
4.45775785 -58.3340 -36.1019 -177.2251 -84.3585 179.5097 -66.3725 -11.4285 78.4947 174.9336 -129.0156 12.8300 59.7173 -100.0049
4.48415193 -63.0255 -19.7206 -166.2455 67.7294 -97.8195 -71.7449 -19.5690 -78.4434 65.2487 -138.1886 -19.5264 60.1895 -92.7250
4.50541555 -65.2355 -16.2391 -62.2815 -57.6305 -65.3186 -74.3859 -14.9765 70.3086 90.1141 -129.8377 -23.8639 66.3641 85.8801
4.53897685 -75.9165 153.4002 -65.6232 179.5622 68.2270 -76.6668 -10.1706 80.9044 176.0679 -127.7006 155.0587 -57.3355 -57.3931
4.56235148 -130.3074 153.2201 -62.6728 83.1659 -178.6197 -80.4334 -15.1133 -59.6019 179.3455 -145.0171 152.1768 -174.8870 -103.5030
4.58325409 -61.6542 -18.6480 62.5691 75.7276 -177.0485 -78.0263 -11.9493 74.2531 -51.2934 -128.8871 -23.4721 65.6625 80.7330
4.61441454 -75.6844 165.9130 70.1158 -177.8711 -175.7401 -78.0890 153.5438 -78.6137 -173.8735 -132.5644 155.4858 -66.7476 92.5009
4.63482444 -72.6832 147.2991 -167.8637 172.8334 70.1083 -81.8788 150.1705 -78.0574 -173.1142 -135.9192 155.8286 -64.8331 96.1653
4.65492834 -79.2915 161.7185 -61.8773 -173.6175 75.1560 -67.4659 -9.5897 57.2565 64.2603 -93.1386 -5.9970 57.7053 -102.3560
4.68309105 -61.8888 -21.5419 -169.5275 174.9956 179.9967 -64.7478 -31.1513 -176.7172 148.3457 -128.5869 -18.2100 59.8814 -93.4873
4.71159056 -145.5930 168.2812 65.1613 78.8407 179.9173 -138.3710 143.1804 -175.7302 -176.9444 -70.6904 152.7827 -57.1921 105.5104
4.73276315 -62.4541 -21.5314 74.4446 -62.5907 -69.4324 -83.4348 -1.0201 52.1334 57.9095 -130.4318 -39.6865 -177.8659 78.8711
4.75893354 -61.5496 -18.4607 62.4323 76.4505 -174.1043 -98.3260 2.2106 48.9417 57.2260 -133.9574 -21.2292 66.2459 -107.2683
4.78046262 -60.9788 -24.3406 -170.1802 175.3900 179.9910 -73.4720 -13.8461 70.0124 89.8756 -130.4608 -22.6304 66.2933 85.9592
4.80372035 -61.4245 -31.6048 -171.8517 62.4642 -179.6234 -87.1805 -2.8199 55.2103 62.0765 -103.1599 -33.0787 -59.6832 -58.7921
4.82735187 -61.2380 -30.3428 -171.5278 174.3040 68.9869 -77.7762 -14.1049 75.0304 -51.7369 -96.3655 -33.4907 -60.5430 110.5226
4.85953542 56.6864 38.8152 -52.8151 -68.8162 93.3845 -61.4150 -24.3994 -77.7070 -60.3481 -77.3765 -9.8605 57.2209 82.2570
4.88590469 -145.4696 163.4680 60.7660 76.9313 178.5190 -84.2439 121.8054 179.7879 -178.2707 -72.6855 152.2439 -62.2868 -82.8343
4.91459403 -71.5898 141.4174 -176.8128 172.0397 175.1343 -87.1396 139.3834 -175.2124 -90.9161 -133.2422 155.6974 -60.5930 99.5738
4.94072217 -63.0139 -25.7530 -64.6894 77.4019 -179.8506 -79.2620 -14.3507 75.0055 -51.5697 -96.7713 -34.4770 -59.9550 -70.3795
4.96479935 -61.1236 -35.1681 -177.5764 -84.7702 179.3527 -67.4552 -13.3788 73.5757 -53.2811 -88.6545 -6.5315 -60.1454 -70.4780
4.99157837 52.5899 40.8396 -156.5184 -178.9342 179.7048 -65.2643 -13.9994 71.4234 -57.2358 -82.6679 -10.5348 56.4364 81.8587
5.01465068 -69.8993 143.8169 64.6727 -171.1676 -69.1601 -85.3922 -37.7164 -177.5137 61.8622 -151.8153 152.0605 -174.6398 -103.6985
5.03466060 -67.1224 -17.4755 -61.1441 -63.1906 95.6639 -74.9924 -20.7383 -70.1197 -55.3257 -104.9359 -39.1932 -177.3755 -100.4220
5.06311551 -76.8595 157.3062 -63.3267 -177.1034 72.8494 -135.3905 152.1142 78.3483 -64.1005 -139.6902 157.2619 -55.3149 -81.5851
5.08400871 -75.2203 155.6485 -166.9923 169.8312 178.2373 -64.3603 -17.6928 -79.5471 -174.8232 -74.2640 -15.7020 71.1809 -99.8209
5.11615505 -60.3264 -41.6210 -176.1481 -77.1595 -63.7848 -69.5804 -14.2867 68.5290 84.8125 -87.6819 -7.5810 -59.3092 -77.1752
5.14735030 -62.1657 -36.4779 -174.7300 -84.0255 179.8584 -73.7758 -25.1852 -77.1522 -171.7429 -86.5194 -38.3489 -176.9947 79.2135
5.17165227 -71.2830 133.7667 -169.7621 75.0499 -99.1926 -146.4903 145.3364 -176.2872 -176.7592 -130.3360 156.7177 -58.1833 103.3302
5.19354381 -62.7159 -19.4715 -65.0974 74.1751 68.0646 -75.3531 -14.2193 70.0857 89.9733 -130.5495 -23.3237 66.4240 86.0691
5.22179499 -72.1908 153.1290 -66.9799 76.1030 179.5388 -78.8649 4.7688 76.7563 -69.7232 -134.3891 161.5905 54.8908 -100.5948
5.24807937 49.8135 60.1376 -169.8745 52.5234 -178.1145 -64.6165 -16.3053 67.3114 84.4141 -81.1814 -9.9969 -54.2733 102.1455
5.26884935 -73.5297 145.3120 -158.4265 -79.7799 171.9051 -67.0545 -9.6647 56.5485 -174.9191 -96.7496 -2.5264 -61.7811 131.8413
5.29059440 -70.8755 149.6887 -64.1450 77.6603 179.4558 -62.3147 -39.5450 -174.1269 46.8994 -82.7265 -1.5330 57.8483 -98.4008
5.31345342 57.1896 25.4652 -125.5607 -67.6569 -70.5721 -66.5725 -23.2196 -175.4125 60.6018 -73.2743 -10.2205 54.5495 81.5884
5.34844179 -72.5397 152.2775 66.9858 85.6884 73.5759 -122.2624 -18.1165 -173.1249 59.8290 -83.4859 -2.3014 62.5325 85.8345
5.37431537 -145.0327 154.9847 63.6270 -75.6583 -178.9979 -110.4881 156.5469 -70.0550 71.0642 -134.8231 156.5481 -59.4304 -79.6727
5.40159396 -75.3796 151.4958 -63.6572 -59.7048 -66.7311 -76.1276 152.1671 -71.4847 -56.9970 -147.0722 163.2852 62.6519 90.9004
5.42920550 -144.8921 140.3935 -173.5145 177.2838 -71.4510 -148.4376 160.6961 78.2278 -63.8835 -136.9007 156.7152 -60.8825 97.8763
5.45466683 -72.6316 151.4774 -66.5085 73.9896 68.1216 -76.4102 -10.6791 81.2872 -63.6131 -128.1768 154.8326 -57.2469 123.6916
5.47660890 -60.1276 -35.8752 -177.3338 -84.6780 179.6567 -66.3613 -33.6781 -177.1881 148.5270 -90.8718 -27.2714 -56.3532 101.1746
5.50114792 -129.8571 153.7187 -67.3792 -66.5618 178.9701 -81.4261 -20.7035 -79.1644 65.3403 -74.0882 147.6647 -175.1903 77.2677
5.52234848 -78.7641 160.2302 -58.9367 -55.0487 -66.9292 -67.1339 -43.1028 -174.2525 -77.8748 -78.5595 158.5517 57.0185 82.2825
5.54238541 -75.5878 151.8560 -62.9990 -174.5683 -67.5084 -63.4048 -34.3934 -176.3295 -91.9370 -91.0452 2.6382 -55.8911 102.9580
5.56550392 43.7986 -110.2680 53.0881 173.4690 -178.2507 -70.6086 -14.9960 -58.3189 179.4837 -122.8408 10.8906 59.1624 86.4298
5.58689301 55.5422 40.6767 -56.6514 -176.6028 -179.9296 -61.0392 -26.2231 -76.6994 -59.8877 -85.6412 -3.6729 -55.1438 -74.1692
5.62322933 -146.1901 161.4972 70.9180 -64.9123 -63.7448 -74.9032 150.7432 -78.7334 -174.0344 -145.9049 152.2602 -174.2534 -103.5372
5.64535677 -136.9873 156.7258 -63.1730 -172.2903 -65.7004 -81.1147 -3.1119 55.4345 60.3330 -147.1025 152.3557 -175.4516 -103.5060
5.67066452 -73.7252 145.0487 -65.9784 177.6511 69.6577 -135.5635 13.3295 51.5686 -179.5397 -85.2201 156.1684 -51.2238 -74.8189
5.69087590 -72.0802 151.6518 -65.9704 74.1632 68.1489 -67.5791 -20.6073 -79.2512 65.3002 -79.3619 -9.2947 -54.0865 -71.0720
5.71856505 53.8693 35.7936 -155.0355 -178.3138 -69.8070 -66.0699 -13.8037 71.2482 -57.1948 -80.4045 -11.0414 53.5205 -99.1794
5.73887193 -75.4340 151.9168 -61.9061 -64.5750 96.8540 -78.1492 -19.6199 -71.8973 67.7795 -136.6384 156.7987 -56.7598 99.8248
5.75936151 -77.0815 155.9988 -62.8017 -63.4495 -179.9294 -137.3256 130.2521 -172.5713 49.0328 -130.9348 155.7859 -55.9740 -75.2970
5.78009620 -76.9536 155.4027 -62.9543 -63.4083 179.9973 -135.7635 138.8105 -175.2573 -90.4087 -134.5240 156.5352 -55.8089 100.7382
5.80334272 -145.0039 145.7280 -169.2250 174.4579 -176.0039 -69.0127 -47.4425 -173.6595 -76.6811 -82.2196 155.0043 -57.1302 102.1357
5.82838301 -73.4769 150.5128 -167.9747 169.8095 69.7254 -75.5229 4.0356 54.7823 57.7786 -142.6056 153.9096 -177.0571 75.2710
5.84991988 51.2675 15.2697 71.6171 174.0192 -72.2469 -89.6101 1.3511 80.0663 177.5141 -78.6996 -13.9167 -50.6020 107.3052
5.89028771 -59.0915 -39.2938 -176.3920 -78.4514 -65.0457 -64.3158 -41.0347 -174.5754 46.9315 -83.2080 -26.6466 -56.3208 101.9551
5.91551871 -72.2235 142.7527 -172.0106 170.8101 67.8217 -69.6498 -40.0144 -177.8295 -90.3443 -78.3464 156.2635 -53.4729 105.4925
5.94163524 -65.3747 -21.5192 -75.1725 67.8207 -101.8488 -68.4928 -32.9613 -176.2440 148.2606 -94.9305 -31.1699 -55.6538 -78.9002
5.97989290 -72.6715 152.0726 -66.0895 74.2512 68.1975 -74.6961 -11.7114 82.0036 177.0669 -146.5894 152.4285 -175.0717 75.5867
6.00111477 -72.8692 147.5709 -166.7634 176.7608 -70.6212 -75.6351 -10.2797 -78.5156 65.8113 -139.3593 153.5518 -174.9167 75.3946
6.02296365 -144.5420 138.9624 -171.6335 75.5880 -94.6320 -94.2148 147.2117 -78.1977 66.0272 -137.8517 156.5306 -59.9069 -80.1248
6.05163347 -70.0628 144.6358 65.0171 -168.7988 -68.8419 -88.3855 -35.0333 -69.3496 -52.4463 -154.1504 161.0283 59.6373 87.9622
6.07310316 -75.6791 152.7228 -67.5334 -65.7729 -179.3938 -81.6711 -10.8401 73.3733 71.7153 -74.5811 153.7105 -52.3413 116.6683
6.09593204 58.5345 39.4114 -133.7189 -64.7988 -174.8064 -66.8844 -22.1195 -77.8933 -60.1174 -80.4927 -7.4522 60.3919 87.6051
6.11890749 -144.3845 163.6226 56.8564 71.9165 177.4597 -105.5247 0.7835 -67.4995 -52.2039 -70.2763 150.2978 -173.9942 -102.6551
6.13933581 -71.4076 139.9486 -175.4664 173.1963 177.5124 -98.9901 156.5718 75.8615 74.1618 -139.8447 156.2485 -59.9278 -84.0849
6.15993450 54.7599 30.2491 -55.9188 -57.8666 -64.9737 -61.9404 -33.7257 -176.5277 148.7852 -90.6202 2.0312 -56.3802 102.3263
6.18212076 -58.6200 -31.0368 -178.0150 -86.3176 179.5897 -64.1732 -31.8169 -176.7023 148.5363 -126.1262 -16.2210 59.4529 -93.9619
6.22286386 -136.8529 156.4595 -62.9767 -172.2980 -65.6031 -70.3435 -34.8382 -141.4982 -59.9585 -129.8171 156.2629 -56.3199 -73.6400
6.24399190 -135.7948 150.4883 -67.0086 177.9082 64.8245 -81.9720 -8.1256 74.1318 -53.3839 -134.1568 161.2916 68.7109 85.9891
6.26745187 -71.9642 149.8124 -67.1944 73.4195 68.1059 -75.4969 151.6755 -78.3825 65.9623 -146.9266 163.2698 62.8608 -89.3957
6.28984701 -75.0865 163.5239 69.4814 -179.2021 71.3535 -75.1233 141.0440 -176.0630 -91.8444 -129.8300 154.6119 -64.1445 102.3914
6.31093735 -72.3685 134.4319 -169.4600 75.4159 -100.6386 -146.9054 156.3541 78.9008 -63.4284 -137.4588 156.9783 -57.9688 -78.1513
6.33094803 -145.2962 145.4966 -169.8896 179.1775 -70.1657 -69.2147 -40.2766 -177.3376 -90.1206 -80.9738 154.9139 -54.1165 -74.3450
6.35206081 -145.2973 161.2662 62.5394 79.4719 -175.6728 -92.5925 131.9747 -171.7513 153.7052 -143.5482 163.0777 65.1415 93.9562
6.37283203 -72.5936 153.4572 -65.5450 74.6182 68.3031 -138.8448 151.7121 77.8959 -64.2041 -140.0968 157.2612 -55.4813 98.0593
6.39520248 -75.3459 151.8089 -66.3033 178.9964 67.2627 -71.5719 -37.2972 -176.6516 -91.0667 -89.1640 154.5114 -57.0015 102.4978
6.41823922 -62.4382 -37.6142 -177.4177 -84.2889 179.5082 -69.7250 -14.2776 69.1205 87.8318 -122.9527 8.7578 63.6663 -94.1945
6.45877062 48.1795 43.4083 65.0089 175.2133 179.9058 -57.4510 -28.4343 -82.2241 64.0746 -115.8568 14.1808 -53.2158 101.2278
6.49764867 64.4585 -52.5135 -169.0248 -73.6248 -61.7565 -68.0072 -12.5937 86.0226 174.5087 -77.7411 -13.1833 -53.3981 116.0632
6.52929663 -71.7566 143.0977 -171.7343 176.7236 174.0830 -71.2820 -15.5772 -79.0275 65.4965 -72.3078 -10.8619 86.8543 -42.8124
6.55279898 -74.3392 160.3780 -59.9643 81.2401 70.4713 -68.4480 -36.8417 -176.3633 150.1756 -82.2098 158.9825 60.9621 -96.7036
6.57319105 -75.9141 151.7217 -64.2806 178.5346 68.4652 -69.9022 -34.6477 -174.5834 149.9594 -143.9260 151.4117 -175.5129 -103.1540
6.59349340 -145.0494 161.9223 70.2673 -70.4646 179.8363 -144.8117 160.3894 78.7260 176.0920 -146.9104 163.3405 61.9412 90.2675
6.61991284 47.8809 43.8216 65.1243 175.8169 -70.8573 -57.2398 -28.3128 -82.1074 64.0613 -113.2171 13.1304 -53.3991 -76.9727
6.64224154 -75.7397 160.0247 68.0737 -73.0306 178.7600 -71.6166 -35.9437 -178.2589 -91.9098 -83.6112 155.5556 -56.3616 -76.2522
6.66703330 -75.1724 162.6800 65.6725 75.9548 178.9005 -143.4792 25.2375 68.2728 -78.4084 -147.0146 160.5175 47.7494 -100.4970
6.68952145 -72.9682 154.0316 -65.8162 74.8761 67.5796 -80.9755 128.5479 -172.0735 49.2204 -131.9820 155.1260 -61.0836 107.8115
6.71446148 -72.0341 150.7273 -65.1266 77.3360 -179.9496 -81.4335 -3.1306 55.5277 60.3876 -147.2012 152.1532 -175.3619 -103.5072
6.74325434 -142.7677 -172.8698 70.2671 92.5045 71.2686 -59.4032 -23.5009 -60.3905 -60.5748 -144.9525 166.5237 58.3109 -96.8707
6.76632031 -71.4223 149.9851 -65.3202 77.3454 -179.9096 -76.1971 153.2434 -78.5076 -173.5832 -75.0748 154.2232 -58.4797 105.2168
6.79824894 -143.6467 137.4610 -169.3784 -78.1726 -67.3501 -138.5887 141.5326 -175.7985 149.0639 -140.1871 163.0883 67.1200 -84.7869
6.82501627 -75.7549 159.6725 68.3922 -72.8085 178.3592 -71.5166 -44.3713 -174.5031 -78.1308 -80.2506 153.8002 -57.8485 101.1776
6.84658689 -76.6582 154.4280 -62.5122 -173.6562 -67.5958 -135.4765 115.1422 -160.8327 172.7570 -150.6141 163.0851 58.4112 -90.5481
6.86752095 -76.1398 155.8102 -63.8111 -177.8438 72.0438 -132.6868 156.0584 74.0295 74.0814 -140.8907 156.7950 -55.7904 -81.8471
6.90581086 -145.3041 143.2726 -172.0450 177.8884 -70.5306 -72.5376 140.6926 -175.1261 149.2883 -141.4785 162.8587 65.2663 -88.9781
6.92605192 -75.8618 151.8177 -63.7024 -60.0219 -66.8576 -141.5414 129.7823 -172.1600 -76.0628 -143.7758 151.7232 -174.6420 75.6907
6.95800170 51.6584 64.0899 -143.3626 -64.4680 -73.5013 -69.2168 -13.1838 -72.1925 -56.7694 -74.0960 -13.3941 -51.2744 106.3558
6.98522415 -142.0153 127.9595 -175.7096 -78.7906 -67.7425 -109.0946 -35.3814 -69.7162 -53.1257 -140.4886 147.0117 -57.7765 99.9613
7.01111485 -144.4069 143.9839 -156.2158 -76.6799 170.4109 -64.2414 -20.0717 71.3832 -150.3832 -122.0880 12.4667 58.4114 68.3131
7.03592341 -74.7177 161.3187 66.4586 77.8004 178.6864 -146.1201 173.4782 55.7603 67.5030 -126.7431 156.0161 -58.1545 102.6198
7.06822256 -73.4539 149.0184 -166.0086 173.9725 -174.1976 -71.5249 -13.0145 77.7369 78.2947 -137.4903 160.8459 68.3223 80.6593
7.09220699 -72.5247 142.7089 -169.7321 174.5905 -72.9108 -67.1675 -43.8624 -174.8179 -78.1640 -106.7519 165.2539 60.4763 88.8156
7.12068177 -75.1617 162.5015 66.8933 76.9427 178.8780 -135.2513 8.4991 76.0974 171.3636 -150.4905 158.3532 59.1922 -96.5624
7.14298316 -72.2972 150.9436 -73.5154 69.2081 -104.2037 -77.1963 -18.3117 -78.7941 65.7879 -144.2324 152.1782 -174.8304 -103.4837
7.17357166 -75.4334 152.9996 -61.6733 -64.5675 96.6872 -137.6523 158.1086 61.1582 -162.2847 -141.5895 156.9168 -55.6469 97.4162
7.20778680 -71.9021 150.2023 -65.7387 77.1124 -179.9521 -70.6517 -45.0462 -173.6271 48.1906 -85.2972 153.9268 -57.6313 -76.2871
7.23103705 -76.9272 157.2123 -62.0637 -65.2257 97.1218 -78.2006 -10.6840 73.2655 71.5286 -73.8073 153.4739 -51.9085 116.2624
7.27098734 51.7034 179.8903 68.2893 71.0896 -173.3903 -68.6878 -21.3864 -80.2561 64.3698 -123.2570 4.5498 -49.8072 -71.6149
7.30426989 -76.6731 156.9514 69.0120 -67.5237 -66.4189 -144.6325 170.6341 55.3101 67.5315 -145.0973 163.0849 62.8280 90.6329
7.33017742 -75.9191 152.1406 -62.0788 -64.5811 97.0252 -70.6620 -44.9466 -173.7201 48.1615 -85.1615 153.9796 -57.5546 103.1543
7.36571412 -72.3530 150.4903 -66.7536 73.8284 68.1007 -71.4445 -37.2896 -175.2521 -91.2593 -92.3686 154.0303 -57.9350 102.6116
7.40300808 -75.5869 159.0495 -117.9369 -63.8960 179.3780 -72.0581 151.8742 -69.8350 -55.8219 -146.8207 163.2686 62.8421 90.9001
7.42840995 -70.5843 146.6879 65.6401 -175.4144 70.8853 -78.8902 -38.4481 -139.2430 -58.7246 -134.9053 149.3896 -57.1293 107.0028
7.45045054 -147.1704 162.7139 64.4954 -178.1970 -68.8066 -136.3693 -55.1741 -171.8294 50.9842 -78.9709 153.6846 -57.7346 104.5390
7.48126513 54.8484 31.0599 -60.0304 79.4700 179.9099 -60.6521 -39.8790 -173.6724 -78.6546 -85.6950 1.1973 -56.5142 102.5142
7.52229171 -71.4318 135.3081 -172.6172 75.8464 -94.6276 -81.1656 130.3642 -172.3942 48.5854 -128.9669 154.5182 -60.7746 108.0660
7.54978389 -75.3476 159.7269 59.0480 70.1853 174.1481 -86.7492 -41.1400 -168.3353 45.2918 -144.2799 155.7627 72.8944 -81.1426
7.58452129 43.5319 40.9997 64.0774 -85.6149 -69.8700 -68.2561 -7.0195 55.9018 62.8348 -77.6282 -14.0439 53.0007 78.8870
7.62252406 -143.6652 140.5297 -173.5863 -82.9342 173.1764 -142.9482 159.1797 70.6966 73.8604 -99.9758 147.9372 -65.4846 90.0151
7.67466814 -73.3139 142.1487 -144.9462 -70.9149 -178.6437 -66.6015 -37.6348 -176.3504 150.0269 -82.1774 147.2831 -173.8769 77.5194
7.71091109 -70.6544 147.8443 64.6364 -172.5995 -72.0281 -84.6532 -15.5559 74.6110 -53.8001 -90.4439 151.2068 -175.7358 -102.2923
7.73667521 -73.3423 142.5313 -145.1997 -71.3534 -178.6734 -64.5698 -44.2236 -174.1127 -77.8662 -80.2529 147.3433 -174.1804 -101.5287
7.75700499 -72.4743 134.2515 -170.9000 76.3052 -93.6740 -76.5672 -33.4406 -68.9455 -52.4697 -76.8215 147.4488 -175.8097 -101.6572
7.80422993 -72.0681 151.0270 -64.7336 77.5109 -179.9554 -70.8460 -34.7344 -145.0182 -56.8727 -128.5465 156.0696 -56.8468 105.4306
7.83051587 -71.8668 149.9876 -65.8017 77.0912 -179.9612 -71.5490 -45.4168 -174.0561 -77.1430 -78.6190 148.1526 -174.9120 -101.6629
7.86912069 53.9096 168.2381 69.5800 65.4776 177.9402 -112.0352 -0.7281 81.8457 178.5046 -81.3475 -16.4928 -51.1623 112.5557
7.91040379 -75.3123 163.5247 70.1149 80.6834 -179.3278 -140.1779 160.9478 73.3615 -52.2093 -148.0224 162.9963 61.1550 90.2135
7.94232705 -75.4085 150.6581 65.8857 -68.7812 -66.5132 -80.2667 -15.5883 73.2881 -54.4219 -151.2469 146.5497 -177.7248 -102.2615
7.96299070 -75.8832 151.8786 -62.0803 -64.5567 97.0164 -71.6265 -45.3430 -174.0707 -77.1488 -78.4493 148.1847 -174.9210 77.3172
7.98344334 -144.8239 139.5981 -172.3192 77.3940 -90.2380 -69.8787 -42.0470 -176.1360 -89.2398 -80.5886 153.3228 -53.4545 108.5304
8.01381083 39.4015 -97.6739 41.0265 74.4981 177.4472 -77.3294 -19.3506 -83.1830 61.9449 -120.9043 -15.4321 64.0660 84.8505
8.04114816 57.1008 23.4238 -129.6644 -71.8554 92.8958 -75.1495 -5.8265 56.2533 63.7803 -96.3838 -2.1874 59.9662 -90.7228
8.07687603 -72.2418 149.8373 -76.3158 68.1947 -102.2198 -88.2879 137.3949 -174.4466 -89.9908 -135.7943 156.0958 -60.0034 -77.8992
8.12122134 -70.3517 144.4560 65.0446 -174.2482 71.2525 -79.8071 -37.3575 -164.9567 -88.2403 -128.1242 149.7609 -62.7831 122.0274
8.16736534 -69.5456 141.3013 64.7472 -169.6064 -68.3911 -92.2564 -37.6164 -140.0850 -55.0431 -134.9009 153.2069 -57.6536 -72.9966
8.19988117 -72.1310 152.4497 -65.7388 74.5110 68.2890 -134.7949 156.1482 73.8431 74.0844 -141.0359 156.8553 -55.4477 -81.0716
8.23475242 -73.2601 154.0774 -72.9359 69.7717 -104.8672 -132.9590 139.2485 -175.3901 -90.4961 -134.0099 156.4603 -56.0117 -79.0181
8.26095050 -75.3799 160.5723 60.7738 71.0920 175.1689 -91.5799 -46.0795 -167.6427 47.9549 -132.4161 149.4705 -63.8927 127.9750
8.31230571 -72.3812 151.6233 -65.4557 77.3154 -179.9134 -71.6700 160.6815 75.4465 72.7380 -147.4697 163.0319 61.3342 -89.8482
8.34449564 -71.4583 150.6086 -64.7275 75.2294 67.8568 -90.6362 155.1723 75.9259 74.0200 -141.8489 156.1980 -61.5605 97.9508
8.39180631 -75.4580 163.7430 69.8143 80.4964 -179.3860 -132.0866 148.6236 -127.3167 65.7813 -73.9784 154.4156 -57.6441 -75.5731
8.41919752 54.4714 -26.5579 66.6365 66.1402 -179.2130 59.4537 -30.0856 -52.8430 -179.8734 -122.9855 0.8045 -52.7387 113.4770
8.44184767 -70.3913 136.2311 -167.3426 76.1690 -98.3184 -146.3072 170.0290 54.5535 67.3746 -145.3877 163.0897 62.7887 -89.6895
8.48616400 -71.0920 151.5458 66.9166 -173.9982 -67.9254 -131.4138 0.9638 62.6891 -69.9820 -149.7459 149.5289 -176.0253 76.2483
8.51490763 -71.3384 128.5320 -173.7119 -78.3816 -67.4263 -109.2494 -41.2998 -168.4256 45.5704 -141.4868 157.9166 71.8638 -82.5822
8.57623617 50.9479 -22.1423 68.1962 -93.4342 175.0788 -70.3335 -13.7618 -87.8061 -67.3915 -73.6263 -13.2549 57.5703 -103.1476
8.59726764 52.6256 176.2765 77.3078 169.7547 -179.1119 52.6412 43.6793 -163.0188 -178.3717 -71.0575 153.5368 -56.7660 111.4069
8.63855386 -72.2474 132.6908 -167.7548 87.6787 -84.8194 -83.0978 -14.0939 76.4743 73.2472 -78.3899 153.4990 -55.6825 118.6211
8.67601497 -74.6532 161.5993 65.2741 76.1427 178.8643 -139.6637 15.7106 61.2797 59.8834 -130.9222 161.3904 51.9760 78.5932
8.75449814 -76.5105 160.7097 59.9155 72.1814 177.9734 -91.8518 -9.2985 73.3851 -55.2229 -73.8953 151.2260 -172.7286 -102.8576
8.80830285 -144.8064 137.9870 -171.0629 77.0659 -93.8824 -71.8902 -46.6190 -173.9675 48.2768 -71.9760 147.8242 -175.4747 -101.7728
8.88645325 -136.9858 154.6292 -63.9610 -173.6986 -68.2231 -75.1187 -31.4172 -176.4822 -178.2953 52.3554 176.8699 69.0688 -100.9148
9.03657547 -71.1630 131.7489 -172.4440 -77.8224 -67.2909 -117.1483 -45.6343 -168.4208 -77.2967 -126.7521 148.9229 -62.0695 126.1058
9.42266062 -144.8117 148.4153 -165.7487 74.0910 -96.9510 -141.1602 164.4217 73.2201 73.8469 -144.8165 162.9049 62.7786 -89.6424
9.44924879 -72.0246 143.7542 -165.2103 74.7045 -97.7022 -142.0621 164.4210 73.0330 74.0137 -144.8752 162.9038 62.7620 90.6380
9.49972571 -136.6290 154.2703 -64.4456 -174.0220 -68.7615 52.2223 179.7964 68.3467 64.6492 -142.8885 151.4666 -174.8702 75.7390
10.44190435 -81.8597 -8.3593 79.3297 -59.5853 -175.5870 48.8474 -5.3426 74.4098 -81.3529 -81.8926 -9.6920 62.5189 -111.4484
11.22342784 -80.5775 -9.4741 76.9633 -63.5144 177.8385 31.5398 -63.4421 84.3109 -66.7522 -77.9694 -21.7774 -53.2886 118.1913
12.34309511 56.6603 31.3911 -52.2463 -174.6149 -69.0642 -90.4566 122.1271 -171.1267 51.8354 -135.9199 156.5185 -56.8264 107.2548
14.96065188 61.6349 173.1338 -57.4537 81.0819 179.7928 -77.9928 -19.7145 -79.3258 65.2272 -72.5969 147.5241 -175.3519 77.3178
