# Supplementary material for: Exploiting Sequence-Dependent Rotamer Information in Global Optimization of Proteins
Source: J Phys Chem B. 2022 Oct 18;126(42):8381–90. doi: 10.1021/acs.jpcb.2c04647 (PMC9623586; doi:10.1021/acs.jpcb.2c04647)
Supplement: Supplementary file 2 — jp2c04647_si_002.zip [file jp2c04647_si_002.zip › TripeptideConformations/THR_CYS_HIE_new.csv]

0.00000000 -69.9630 -14.0328 54.2219 -80.3500 -10.3414 60.9271 -73.6600 151.1958 -173.3882 54.9978
0.16689759 -69.9698 -20.5396 55.5753 -101.5554 4.2154 -60.6483 -73.8018 151.8753 -173.3641 54.7398
0.50179498 -71.1754 -14.1027 53.6389 -80.9475 -9.5812 -61.1745 -73.3603 151.0125 -173.6318 55.3509
0.53695465 -69.9983 -13.8118 54.2402 -80.1172 -10.2499 60.9529 -72.6105 146.9152 -173.6404 -104.8528
0.55831024 -69.9323 -14.3309 54.2219 -80.2931 -9.9320 60.6690 -73.7742 151.4237 -173.4008 54.8737
0.64839384 -71.2073 -13.9290 53.8279 -80.4747 -9.9976 -59.6697 -73.3935 151.0079 -173.6399 55.3492
0.72432471 -69.9943 -20.3514 55.5910 -101.6527 4.5458 -60.6471 -72.7333 147.5865 -173.6841 -105.0506
0.76585689 -71.7803 -12.0303 54.3688 -78.4260 -13.5941 60.0567 -87.8833 154.5221 -63.3781 -72.3718
0.79214465 -70.6461 -12.4489 54.3416 -76.1971 -13.9319 58.2618 -94.5602 155.6290 -59.3844 -63.2352
0.89655260 -134.1952 149.9305 51.0014 -74.7019 -31.5966 -61.7940 -87.4973 159.8307 61.8572 -84.5290
0.92416606 -83.4713 -10.2237 54.7142 -82.7317 -3.7784 61.0072 -140.2363 165.2625 67.2076 89.7265
1.05017471 -71.1376 -13.8369 53.6729 -80.6683 -9.4549 -61.1383 -72.3345 146.7594 -173.9892 -104.8372
1.07714044 -69.6550 -16.9537 54.9589 -90.2688 3.5606 -62.3438 -122.5059 159.1862 -59.1930 -80.3998
1.10223145 -133.9426 149.4750 51.2352 -76.1969 -27.6507 59.7728 -89.7837 160.1266 63.3269 -86.0439
1.17644175 -149.5449 154.8623 -175.4775 -81.5780 -10.3745 61.7366 -70.7750 151.0884 -174.3060 56.0145
1.26820612 -133.8836 150.4998 51.9462 -78.1686 -30.3100 -66.0033 -87.1424 160.4093 61.9132 -84.2035
1.30611919 -70.2334 -15.9844 51.1530 -86.9886 -5.6414 -60.3712 -73.3796 151.3467 -173.5723 55.1562
1.41598294 -86.4057 -14.7510 55.5642 -97.3291 0.8739 -62.7737 -145.2157 165.0126 62.5041 -94.6528
1.44026734 -130.5024 2.6226 57.1156 -80.4365 -11.3945 61.4545 -79.8393 162.0955 56.9419 86.8759
1.46618094 -73.8681 -8.6324 54.2307 -76.8264 -4.9295 -60.4305 -133.7851 151.6009 -174.5526 -106.8420
1.50919549 -70.2193 -15.5016 54.2136 -82.7392 -8.3202 65.2687 -73.5658 151.3283 -173.2892 54.8665
1.53272092 -85.0518 -25.9143 56.8461 -120.8074 -2.6111 -58.7332 -151.7515 161.7416 60.8989 -89.2534
1.58292707 -85.3889 -8.8683 54.5976 -79.4573 -6.8312 -58.9401 -143.3462 165.4453 62.8360 90.7165
1.61944746 -134.0142 149.4043 50.9417 -75.7164 -26.8406 59.3026 -92.0219 160.2315 62.5404 -84.9978
1.65324477 -70.2077 -12.5394 52.2189 -80.6664 -10.4732 60.5614 -73.9299 151.4712 -173.4788 54.9049
1.67504268 -88.7134 -8.4657 54.7386 -79.6282 -7.8004 -59.1515 -143.7270 164.9702 60.7159 -91.6683
1.70096013 -130.3216 3.4701 56.9168 -80.2632 -10.8455 -60.2650 -79.3055 162.0077 56.4076 86.3455
1.72328773 -71.3281 -17.1486 53.9657 -87.4960 -7.3401 61.0207 -77.1450 154.2314 -60.1570 168.1760
1.78372915 -125.0775 -16.2095 58.4084 -118.2466 2.7634 -61.3633 -78.0197 161.4477 64.6030 -81.1679
1.82144581 -84.2073 -10.1259 54.7260 -81.0474 -5.0320 56.1099 -143.2949 165.5341 61.3545 -96.1882
1.84205771 -130.3341 3.3164 57.0273 -80.2937 -10.8731 -58.8800 -79.3185 162.0262 56.4421 86.3440
1.87335860 -71.0082 -10.8944 52.3756 -76.8510 -14.2967 58.2441 -93.7574 155.6845 -59.4132 -63.1972
1.89437535 -71.5032 -20.5189 55.6785 -102.8252 2.6650 -60.7417 -77.7955 154.3003 -63.2316 176.5862
1.93100629 -134.4368 154.0513 52.3722 -89.2540 6.1951 -63.1189 -144.1742 162.3429 59.8283 87.6736
1.95572649 -134.0677 155.3838 54.0803 -84.5052 -7.0848 -64.4919 -142.8341 163.6940 63.5388 91.9211
1.97704680 -129.9423 6.1953 57.0210 -79.8470 -10.4068 -58.8351 -75.1793 160.0846 61.1866 -81.2349
2.00057996 -84.8869 5.9214 55.2322 -80.2965 4.8970 60.8470 -67.1598 159.8012 66.8044 -81.0932
2.04840036 -70.1961 -15.2754 54.2347 -82.2202 -8.4080 65.3641 -72.5457 147.0346 -173.5401 -104.9081
2.09081313 -70.4070 -16.0756 54.2900 -127.0090 14.3641 59.5593 -74.2075 148.0836 -174.3586 -105.2143
2.11841121 -74.7808 -16.1014 55.5471 -99.4168 23.0306 -60.8997 -65.7985 158.3871 73.8696 94.3195
2.14623243 -133.9319 150.8449 51.3228 -73.5593 -39.3880 -172.1309 -79.7566 159.7547 61.5888 -83.7485
2.17684732 -62.1357 -28.8271 -48.5883 -85.8536 -3.2319 -58.9037 -73.4401 151.4677 -172.6881 54.4683
2.20828260 -70.2992 -12.2946 52.2436 -80.5153 -10.2649 60.5402 -72.7591 147.1332 -173.8935 -104.8391
2.24281665 -133.8749 154.6527 53.1126 -76.4242 -14.5765 55.6991 -143.5722 164.5164 64.2249 -91.4675
2.29250777 -71.9233 -13.5630 54.3793 -79.1877 -12.4863 65.4073 -88.1023 154.7050 -62.7872 -70.7275
2.33439734 -89.1672 8.8425 55.2977 -79.9566 5.1078 -57.7687 -69.1363 160.1701 65.2516 -82.3541
2.35566603 -80.1356 -12.8043 54.5936 -145.1333 147.5289 -169.0406 -146.2317 152.6313 -175.4253 54.9597
2.40979497 -149.9192 154.1040 -173.8652 -88.9802 -14.8342 -63.8425 -150.3224 158.9887 61.0910 -89.9047
2.43192651 -63.5008 -27.7299 -48.2459 -91.4648 0.3414 -62.6428 -73.8704 151.7783 -172.3917 54.0985
2.45546936 -62.4000 -25.4650 -47.4405 -79.5193 -8.3549 61.4885 -72.6401 146.8877 -172.8478 -104.9172
2.47855197 -84.9966 -11.7599 54.7370 -84.3857 -2.7438 64.9704 -140.4946 165.7168 65.7237 87.9596
2.50516990 -63.2357 -28.0239 -47.2275 -86.8436 -2.6696 -59.8640 -73.3903 151.4692 -172.7937 54.5485
2.53741867 -61.9742 -28.9446 -48.6120 -86.3593 -2.4652 -59.7943 -72.3294 147.1007 -173.0216 -105.0000
2.59524466 -129.9955 8.8490 56.9854 -81.7623 -10.9312 -60.1551 -80.1743 162.1310 55.7710 86.0870
2.62298957 -129.8524 13.4900 57.8318 -81.0174 -11.1399 61.3845 -75.7245 160.2223 61.1329 -80.8435
2.64827691 -70.7653 -12.9403 52.4021 -83.3812 -8.7849 65.1729 -73.7048 151.3749 -173.4037 54.9226
2.66885907 -79.9006 -15.8832 52.6361 -127.5279 154.5302 -64.8927 -146.8632 163.4426 65.0163 93.0140
2.70714124 -63.3246 -27.6214 -47.1088 -85.7518 -3.5101 -58.9338 -73.4153 151.4470 -172.7619 54.5281
2.74021681 -62.0731 -28.5612 -48.5061 -85.3105 -3.2747 -58.8863 -72.3492 147.0726 -172.9909 -104.9896
2.76322832 -71.8487 -12.0207 54.4983 -74.2633 -24.8687 -168.1295 -75.0650 150.8130 -173.7846 55.6908
2.78420998 -133.5109 165.1896 60.2510 -79.1712 -5.4646 62.2881 -71.2232 150.7296 -174.3620 56.4096
2.81604408 -84.1506 -7.9027 53.3922 -84.3429 -2.5561 63.3492 -140.2809 164.6770 68.7994 92.1224
2.84034389 -90.8228 -4.8245 55.2276 -87.6500 -4.0450 -63.2492 -144.7599 165.2003 60.9349 -92.3951
2.87170309 -132.5815 8.7565 55.9793 -80.7412 -10.7553 -58.9190 -75.6441 160.1397 61.0415 -81.2529
2.91933371 -61.2651 -26.7104 -47.9184 -79.2169 -3.6452 -58.7224 -118.1369 159.0058 -57.8810 -80.1035
2.96224822 -63.4042 -24.3367 -46.0611 -79.6241 -8.4706 61.4332 -72.6435 146.8951 -172.8937 -104.9143
2.99693243 -153.8288 140.6955 -61.7260 -71.3945 152.1654 -59.6978 -145.2707 154.1688 -175.0372 54.2271
3.01807033 -62.2401 -25.7536 -47.5161 -79.7883 -7.5595 61.2000 -72.5772 147.0559 -173.0008 -104.8909
3.04233017 -87.8940 13.6172 55.7690 -79.8050 -3.3555 61.1196 -69.4603 160.9929 66.0042 83.3504
3.07308952 -149.9114 151.7969 -175.5540 -96.2801 -6.1913 61.6679 -142.7431 159.5099 68.3103 -91.1924
3.11026530 -92.2174 -11.4106 55.0649 -83.9932 -4.0286 68.9346 -138.5224 164.8320 65.8919 -91.8142
3.13119342 -71.7617 -11.1894 54.5404 -72.1985 -26.3138 -167.7600 -82.5315 154.4271 -59.8757 -73.0030
3.15268125 -62.5793 -31.1939 -49.2679 -122.9836 23.0889 -58.8790 -131.0301 160.7275 -54.6553 93.8301
3.17357850 -129.4981 5.0666 57.1277 -79.1215 -10.2096 68.2150 -74.9318 160.1561 61.5263 -80.8377
3.22835495 -72.7813 -28.7814 -60.5907 -90.0110 0.2375 -58.8327 -73.4456 151.7434 -173.1056 54.5850
3.25464699 -62.6918 -25.2647 -47.3170 -83.6111 -0.4089 -63.5794 -119.0124 159.5962 -58.4860 -80.1444
3.27940768 -62.1650 -25.8036 -46.7198 -79.8926 -3.0976 -59.7429 -118.4703 158.9798 -58.1061 -80.1405
3.30946840 -71.4330 -12.0099 52.3509 -81.7040 -12.2071 -163.4781 -73.8024 151.1246 -173.4719 55.1496
3.34819482 -132.9447 155.9734 53.0073 -89.8035 148.3940 -64.3917 -138.4851 156.2756 -63.2192 -86.8015
3.37088203 -148.8788 160.9955 -167.2597 -70.4428 153.3346 -60.0560 -74.0409 151.6587 -174.3612 55.7513
3.39911206 -131.9563 139.9198 -53.6001 -70.8840 152.9056 -61.1976 -145.7092 150.3579 -174.9324 -106.5574
3.42036640 -74.2395 -28.2837 -60.3419 -95.7547 4.1332 -62.2043 -74.1196 152.0383 -172.9513 54.2955
3.45265889 -62.2888 -25.4737 -46.6190 -79.2010 -3.7597 -58.7336 -118.4229 159.0105 -57.9533 -80.0947
3.49026347 -66.1298 -22.7491 -166.5179 -82.4572 -6.2936 -60.3235 -73.2025 151.1162 -173.1250 54.9677
3.52133533 -148.1546 169.6696 -167.0475 -83.3717 6.8633 -63.0285 -139.2581 164.2807 66.9207 91.4938
3.54389470 -154.5659 138.0093 -63.8089 -89.3694 146.8653 -64.2698 -135.9186 156.1938 -63.2646 -82.8927
3.56586369 -137.7197 149.0642 49.8974 -92.7499 -18.8005 61.6590 -89.2582 162.4318 62.4743 -90.1994
3.59261787 -72.1886 -9.9090 52.5648 -74.4169 -25.3701 -167.4452 -75.1156 150.8383 -173.8997 55.7498
3.61421890 -131.2384 2.4619 57.1894 -81.0538 -13.2308 -163.3692 -76.6842 161.6821 57.8230 86.4601
3.63818886 -154.2173 137.8259 -63.6325 -84.0209 152.8662 -64.7890 -145.6602 150.3386 -174.9452 -106.5536
3.66434509 -66.1199 -22.6632 -166.5156 -82.0572 -6.6284 -59.1864 -73.2405 151.1263 -173.0920 54.9290
3.69078247 -133.9736 141.8828 -49.1520 -78.2403 -5.3564 61.9204 -137.3647 163.2161 65.6793 -93.7972
3.71415104 -148.9000 161.8258 -166.9923 -75.6891 153.3586 -65.0756 -145.8245 150.3436 -174.9193 -106.5372
3.73552160 -133.9967 144.0378 -49.0386 -75.0528 -5.9182 56.8242 -143.4582 163.4579 61.4933 -93.9405
3.78596862 -137.8714 153.5763 50.7869 -105.6772 17.1186 -61.5439 -142.2852 165.1831 59.2594 83.7151
3.81805630 -91.7409 -21.6717 -56.6209 -81.8169 -2.7658 61.6858 -140.1442 164.6655 66.9973 89.5832
3.84061525 -72.1674 -9.8980 52.5555 -74.4192 -25.2164 -168.3434 -75.1352 150.8644 -173.8794 55.7040
3.86211356 -71.4341 -11.7534 52.3716 -81.5450 -11.9332 -163.4229 -72.7368 146.8579 -173.7882 -104.8442
3.89199980 -130.7289 4.4114 57.1615 -76.1198 -24.4544 -166.6916 -70.9831 160.3187 60.2844 87.8381
3.92549328 -90.3974 -37.5038 -57.3106 -122.5523 5.7282 -59.6118 -149.9164 163.7332 62.2130 -83.9357
3.95269976 -90.9479 -24.1675 -57.2027 -83.6941 -2.5693 -59.5861 -143.5372 164.7017 64.0421 90.4367
3.98316356 -70.1493 -24.6769 -60.8500 -81.4661 1.0205 -59.5376 -122.2456 159.0784 -59.5577 -80.7559
4.00764154 -75.9481 -40.2906 -50.6045 -124.8200 6.1159 -62.0822 -149.9005 163.1988 61.1440 -82.6419
4.02977249 -89.7981 -8.7131 55.1130 -75.1256 -21.8056 -166.7348 -131.1704 165.3941 62.1093 -87.9041
4.05601990 -70.4661 -11.5620 -165.5405 -85.6861 -7.9944 -59.1427 -73.5847 151.2532 -173.8200 55.3781
4.08051394 -74.3355 -23.7857 -45.8055 -81.9560 -4.6493 -59.6902 -143.7987 165.8736 61.1800 -95.5148
4.11062825 -72.5131 -22.7846 -46.9049 -85.1751 -1.5152 -63.6961 -143.5940 167.0750 63.5317 89.0765
4.14018896 -148.9724 161.1716 -167.1863 -70.1119 140.9182 -170.0686 -146.6120 153.0354 -175.2710 54.6577
4.16281761 -71.5658 -9.9445 -165.3224 -90.8744 -4.5713 -62.9221 -73.7179 151.4797 -173.6519 55.1474
4.19778910 -72.0639 -9.3873 52.6053 -72.7030 -26.4528 -167.8368 -82.3383 154.5030 -59.9186 -72.7725
4.22066557 -66.0607 -22.5238 -166.4921 -81.8499 -6.4479 -59.1464 -72.2095 146.8062 -173.4159 -104.8952
4.24166486 -64.9763 -21.1519 -166.7274 -76.3786 -10.4731 58.4183 -101.5246 156.3156 -59.6967 -65.0026
4.26308158 -92.7231 -7.9947 54.0341 -86.6486 -3.3919 68.0317 -138.9439 164.9418 65.7161 -91.9472
4.29222122 -74.4515 -23.3129 -45.6407 -81.0948 -5.2520 -58.8523 -143.7089 165.9629 61.0901 -95.5204
4.31830689 -121.2611 -16.8759 -51.8687 -84.6938 47.8215 -58.8535 -146.2231 163.7257 60.1139 90.7529
4.36155299 -64.3903 -22.1744 -166.6970 -78.6933 -4.2650 -58.6915 -119.2194 158.8195 -57.7807 -80.0610
4.39495556 -72.1027 -9.5887 52.5794 -74.1432 -25.1278 -168.3369 -74.2319 146.6806 -174.0159 -104.8863
4.41818276 -70.4727 -11.6022 -165.6116 -86.2399 -7.2412 -60.2150 -72.5283 147.0380 -174.2401 -104.9110
4.44059957 -72.0392 -9.3776 52.5968 -72.6982 -26.2990 -168.7020 -82.6083 154.5647 -59.9257 -72.8429
4.46349372 -71.5861 -8.2543 -165.8739 -80.5033 -13.7501 59.8709 -87.6206 154.7064 -63.3826 -71.9517
4.49671291 -65.0032 -22.4638 -167.1280 -80.7506 -7.2399 61.0827 -72.5172 147.0730 -173.1873 -104.8828
4.52110305 -149.3041 162.1648 -166.0263 -79.2460 153.1559 58.2273 -136.5085 156.0930 -64.9265 -83.5909
4.54736731 -61.9497 -31.1118 -48.8181 -139.0263 27.9741 59.2187 -119.3903 158.1833 -55.2892 93.1123
4.58489782 -63.2156 -23.7929 -46.6435 -73.6589 -22.2007 -165.6723 -75.4036 150.8583 -172.8812 55.1478
4.60626490 -67.8075 -23.3398 -166.7255 -85.8424 1.7282 -60.3796 -124.6428 161.4883 -55.2213 103.1892
4.64673615 -129.3359 40.1239 -37.9243 -78.9084 -11.8983 -59.9259 -74.8802 159.9464 60.3509 -83.5620
4.67105879 -66.1235 -21.9856 -167.4845 -81.8664 -6.7344 -59.1593 -72.2548 146.8064 -173.4394 -104.8952
4.69128786 -65.7310 -20.2310 -167.4953 -77.9605 -11.4835 60.2245 -91.5693 154.6821 -63.7884 -76.6980
4.71133503 -62.7500 -25.7608 -47.3818 -81.3781 -8.5276 -162.2041 -72.7469 146.8054 -172.7187 -104.9110
4.73194537 -90.7637 -20.6254 -56.6108 -79.6488 -4.3820 57.4314 -142.6250 164.8336 62.8855 -94.9874
4.75743828 -69.2421 -10.9505 -165.6443 -81.8972 -5.4012 -58.7469 -117.7039 158.0732 -57.3889 -79.1640
4.79577046 -66.6696 136.6396 -50.7565 -71.1755 142.6594 -169.7386 -146.3276 150.0934 -174.9455 -106.3979
4.81617365 -64.5011 -21.6432 -167.6783 -78.7126 -4.5710 -58.7106 -118.9090 158.7776 -57.7580 -79.9766
4.85374169 -68.7502 -23.5705 -46.8509 -78.6117 -4.4527 66.5060 -139.9004 166.9732 66.7208 86.8261
4.87444021 -69.6893 -21.6063 -165.4532 -91.0145 5.2465 -62.8615 -126.0184 162.0336 -55.4614 100.6660
4.90754488 -67.3233 -24.2890 -167.4422 -84.8025 -8.5871 60.9028 -92.7421 157.2542 -58.3858 122.8829
4.92921222 -70.5441 -9.1975 -165.4938 -87.2050 -1.7109 -63.1330 -119.2701 158.5732 -57.8172 -79.0754
4.94929932 -134.9211 150.8719 51.4314 -72.1134 150.9395 -164.9752 -71.9241 150.3429 -174.4432 56.4768
4.97388723 -76.5648 158.2349 -165.1143 -70.1708 142.1412 -170.0507 -147.0416 149.0912 -175.0776 -106.1251
5.00233011 -77.1307 -18.8560 -166.7550 -82.2735 -3.0754 61.2403 -140.6254 165.8928 66.8797 88.7109
5.02652687 -89.5538 -4.9529 -166.1868 -86.0693 -5.2541 -58.8376 -144.7052 164.7382 60.6960 -91.4958
5.06423058 -133.5852 138.7673 -53.6402 -71.1275 142.1142 -169.5951 -146.6172 149.2696 -175.1121 -106.2298
5.08535306 -131.4602 138.8992 -51.2442 -74.1682 -33.7582 -167.5251 -100.8048 162.8919 62.1570 -89.4021
5.11103329 -81.4549 -2.5487 53.7709 -72.4139 -20.9086 -166.9393 -136.2306 165.7843 64.3339 90.9635
5.14139598 -79.2230 -18.7345 -166.1803 -81.4492 -4.4093 -59.7814 -143.6266 165.8165 62.9884 90.1079
5.16263935 -72.8449 -6.9907 -165.6405 -88.4011 2.0933 -62.7935 -130.7050 152.1509 -174.3882 -106.9513
5.18880466 -64.3454 -28.0270 -48.4037 -89.6599 3.1619 -161.0665 -123.0577 162.6552 -55.0209 101.2523
5.21110020 -62.7835 -22.7446 -46.1232 -70.2832 -24.6363 -166.7392 -87.5647 155.0370 -59.6772 -76.0211
5.24313977 -65.4958 -31.8502 -173.1275 -131.1064 27.4348 -67.5998 -131.9735 159.6099 -51.5882 94.4859
5.26749688 -149.6996 163.3012 -163.3958 -86.5587 155.0823 -64.3980 -135.2816 156.6713 -59.2996 108.2706
5.29968260 -74.4984 -20.2235 -59.3408 -80.8188 6.9140 61.4954 -62.9158 156.6557 79.7652 103.4907
5.32966851 -79.0836 -20.1471 -165.7929 -84.0083 -0.8128 63.7792 -140.9817 165.3292 67.8139 90.1707
5.35517444 -63.0184 -23.1545 -45.7089 -76.2867 -9.6760 -163.0791 -113.1651 158.8142 -57.3490 -78.2943
5.37756808 -133.7498 140.4688 -52.5291 -69.4717 159.2461 68.5478 -76.1595 149.7016 -174.6721 56.6993
5.40612531 -135.0714 149.0559 50.9407 -125.9014 157.9723 -61.4024 -73.3322 154.3355 -58.4045 98.2646
5.43761322 -149.1560 164.3592 -165.5020 -79.9116 146.2361 -168.2831 -134.1354 153.7622 -61.4301 114.3744
5.46707473 -77.8714 -18.6421 -165.5424 -80.2343 -4.2691 56.5873 -143.5487 165.9258 61.1791 -97.9766
5.50007711 -65.2004 -22.9042 -167.1596 -81.6361 -7.0604 66.2568 -72.5812 146.9813 -172.9714 -104.9531
5.54235602 -148.9033 169.4528 -164.7000 -74.4110 -9.0143 70.5109 -126.7293 163.5089 62.6172 -92.8428
5.57451366 -73.9484 -25.4176 -47.8533 -80.4279 -4.2926 70.1561 -138.7151 166.0917 65.2664 -97.9571
5.59925068 -67.7208 139.3573 -47.1818 -70.2440 161.5378 69.9416 -145.2812 150.1584 -174.9647 -106.4910
5.62632638 -76.7585 -25.0539 -59.3183 -76.2269 -24.0020 -166.5760 -73.2198 151.0673 -173.9544 55.9194
5.65402611 -64.3372 -22.4323 -45.3087 -73.4607 -22.4176 -165.8389 -74.3948 146.5263 -172.9859 -104.9122
5.69328999 -69.8669 -36.8946 -50.1516 -83.1107 -47.8389 -172.9339 -154.4609 157.3562 64.2967 94.2122
5.72485159 -63.9862 -21.5302 -45.0424 -70.3924 -24.8400 -166.8613 -87.1393 154.9816 -59.7357 -75.7958
5.76040110 -63.1080 -23.3386 -46.6259 -77.6537 1.3506 67.4112 -62.3420 156.4625 81.3842 110.1060
5.79070304 -83.2669 -16.5226 -165.4544 -85.4868 -3.2524 -64.2869 -144.2496 165.6926 61.6239 -94.6273
5.81636228 -77.6296 160.7339 -165.2883 -70.0067 160.9185 69.2863 -145.3860 150.1666 -174.9463 -106.4867
5.84895356 -73.2596 -22.1070 -46.8475 -78.8179 -8.9475 -162.1480 -141.9901 166.8307 60.9349 -95.2380
5.87351828 -76.7074 -24.9695 -59.3166 -76.1623 -23.9127 -167.5148 -73.2940 151.0917 -173.9287 55.8718
5.90769482 -77.7449 -18.3500 -166.6796 -80.3583 -4.3676 56.5717 -143.4828 165.9602 61.1888 -97.9480
5.93897759 -149.7507 161.7842 -163.9305 -83.1239 157.1050 59.1014 -136.1037 156.7685 -58.7090 108.3765
5.95947727 -70.5977 -18.0078 -164.8426 -88.3500 16.8445 -62.4147 -64.3177 157.5399 75.7115 96.6095
5.97995852 -76.4854 158.0270 -163.7673 -70.3553 141.8748 -170.0658 -147.0317 149.1009 -175.0680 -106.1164
6.01882418 -93.4757 -22.3793 -56.5129 -79.1241 -5.6757 70.8939 -137.4706 164.3334 67.2922 -90.8242
6.04022290 -149.9306 153.9916 -174.1966 -68.8329 150.3751 -169.8679 -146.7910 150.5246 -174.5832 -106.4096
6.06119076 -67.2989 -19.8946 -166.3788 -82.3822 9.2210 62.1147 -63.2122 157.0186 78.1452 100.5989
6.08224651 -66.0613 -22.0315 -167.9300 -82.8594 -8.5408 -162.4069 -73.7188 151.1899 -172.7518 54.6450
6.11566017 -70.8367 -22.0564 -60.3423 -77.9230 -5.8959 -162.3542 -116.8345 159.2966 -58.5568 -78.3956
6.17244056 -149.4576 158.6570 -167.0502 -145.3879 145.4393 -172.6916 -72.4992 156.8333 -58.3773 99.3969
6.20175587 -67.4298 -26.9490 -168.0016 -141.3472 33.1579 -163.9702 -134.4587 158.7648 -52.4029 94.1462
6.24950518 -71.7957 -7.4224 -165.7348 -75.2590 -25.2965 -167.4650 -75.1392 150.8289 -174.0508 55.8294
6.27055169 -74.8806 -10.5884 -162.8791 -84.4797 16.0944 -57.6525 -67.6560 159.9766 68.5459 -83.4400
6.30211923 -67.9246 -19.7313 -45.3042 -71.6173 -18.5145 -164.0886 -135.4010 167.6530 64.0650 89.1040
6.32656334 -64.5199 -21.0343 -166.6571 -77.0242 -8.7472 -163.0273 -115.0316 158.9844 -57.2845 -78.4431
6.36392589 -73.1055 -20.9695 -46.3695 -72.7848 -20.9629 -164.8078 -133.8473 166.7873 61.2827 -92.8145
6.38966172 -133.5961 139.0227 -53.0876 -72.2002 147.7125 -165.7810 -70.8381 152.8289 -57.8774 97.6042
6.41284956 -68.2359 142.4228 -43.5182 -68.9405 -29.0482 -167.7157 -129.5750 157.8444 -56.4331 106.7505
6.43371149 -74.9313 -20.7840 -59.4329 -71.3823 -26.0249 -167.3192 -80.8558 154.0869 -60.2588 -70.9311
6.49756673 -71.7482 -7.4288 -165.7223 -75.2754 -25.1188 -168.3374 -75.1598 150.8580 -174.0274 55.7804
6.52379898 -70.7799 -9.2330 -165.5953 -82.5895 -12.1312 -163.5314 -72.9071 146.9087 -173.9565 -104.8613
6.57205727 -74.1616 -7.8580 -162.5429 -81.0321 11.9723 61.7717 -66.3593 159.8369 68.5996 -82.8690
6.61318374 -73.0742 -20.9229 -46.3446 -72.6320 -21.1167 -165.9027 -133.6972 166.8135 61.3280 -92.8398
6.64092465 -66.9442 -20.2916 -166.1649 -74.4925 -22.5279 -165.9621 -74.1614 146.5540 -173.2550 -104.9279
6.72037963 -65.9722 -19.2301 -165.8410 -71.1215 -24.7498 -166.9032 -86.6385 154.8768 -59.8294 -75.4405
6.74655772 -67.1484 -20.1399 -167.3510 -74.7704 -22.8255 -167.0561 -75.1181 150.8765 -173.2492 55.3755
6.77011727 -64.6052 -20.5737 -167.7008 -77.0534 -9.0504 -163.0959 -114.5989 158.9267 -57.2907 -78.3736
6.79732396 -75.4122 -19.6936 -44.0337 -73.1577 -21.2165 -164.9846 -133.5134 166.5021 61.4421 -91.9724
6.83514397 -82.7626 -20.7892 -165.7447 -82.0334 -4.0587 69.9936 -138.9481 165.2324 65.8351 -94.6740
6.86439996 -74.0077 -36.6912 -48.1833 -86.7862 -39.6898 -168.6916 -154.6690 157.8861 64.3551 92.7140
6.92391274 -133.6314 18.6621 -30.2452 -79.9664 -15.5929 -164.1844 -77.4833 161.8602 55.6019 85.3799
6.95440249 -65.8844 -19.2425 -165.8647 -71.0691 -24.6102 -167.7975 -87.0322 154.9553 -59.8034 -75.5544
7.00257686 -80.1059 -18.6390 -165.2852 -81.5403 -5.9922 -161.7309 -142.2806 166.3352 63.0143 89.4826
7.04615475 -75.4051 -19.6489 -44.0080 -73.0223 -21.3467 -166.0558 -133.3717 166.5250 61.4887 -91.9831
7.08339882 -67.7568 -23.5349 -168.3533 -91.5714 4.4002 -161.1814 -125.1112 162.3263 -55.2139 100.8246
7.14920064 -66.0210 -18.8898 -167.0080 -71.1669 -24.8763 -166.9619 -86.4212 154.8563 -59.8322 -75.3661
7.22791872 -66.3976 -20.0529 -166.3413 -80.0265 2.9726 66.7482 -62.4965 156.4834 80.8870 108.0392
7.26165142 -75.5192 -30.9921 -168.7399 -84.4514 -46.6941 -172.9552 -154.2537 158.2377 63.9936 93.4810
7.29903668 48.9311 -83.2291 177.8186 -97.8994 -7.9744 -62.5995 -73.2587 151.1101 -174.1512 55.3201
7.44361903 -127.8487 -7.4728 -162.9129 -76.5991 -34.0588 -169.7960 -81.2129 160.3649 64.7304 -83.9636
7.49682435 -82.2130 -17.6438 -166.1912 -80.6692 -8.4194 -162.3378 -142.2700 165.7920 61.3843 -93.0267
7.58980877 -78.5478 -17.0318 -164.8803 -75.7270 -16.4281 -163.2457 -135.6790 166.5949 63.2493 89.5218
7.64282241 49.3369 -76.6976 -175.2560 -87.3233 -17.7169 59.6662 -77.2990 151.2805 -174.2746 55.1431
7.69762428 -80.6868 -0.3204 -166.1901 -72.4431 -21.3530 -167.1548 -136.9990 165.5324 64.5298 91.2129
7.73002268 -90.6357 -2.3784 -166.2875 -76.6351 -21.4020 -166.6381 -132.8235 165.1862 61.9427 -87.0350
7.81342287 -83.9300 -17.1957 -164.8131 -74.6202 -21.3565 -166.2546 -131.8197 165.6202 62.2907 -89.4807
8.09557050 -129.3392 -7.8578 -164.2428 -76.7784 -33.2038 -170.3553 -80.9867 160.3650 64.9225 -83.9272
8.25904557 -77.7710 -16.6760 -166.0612 -75.0378 -17.3684 -164.7891 -135.2313 166.7132 63.2216 89.4058
8.28492092 -132.9085 154.2623 54.5198 -82.7991 -37.0079 -170.6024 -77.6643 163.9521 72.3997 165.7435
8.31489774 50.8667 -65.5250 -175.5503 -99.5773 -6.8096 -63.3616 -125.0225 157.5518 -57.1165 -82.1460
8.52070683 54.2845 -52.7242 -166.1572 -97.3577 -5.8869 63.9439 -143.6704 163.5727 72.1031 97.7366
9.56989273 55.4362 163.0895 -161.3405 -91.6826 -8.4557 -163.2919 -66.8999 152.0300 -55.1357 129.3299
10.16000983 -70.6284 116.8195 -52.5490 -144.2131 162.8555 58.8051 -135.4530 155.8915 -64.9623 -84.4455
10.78102820 -84.6248 -24.9095 -48.7167 -71.9427 -38.4432 -170.6171 -98.1271 153.1984 61.2250 -89.1616
15.52147878 50.0511 -174.4430 -158.0295 -80.5851 41.1204 -58.4406 -76.2523 152.0753 -174.5246 55.1882
16.05534888 65.8081 159.3986 -125.3530 -75.4875 151.7069 -65.5637 -145.4381 154.1577 -175.0558 54.1863
16.32412819 51.3147 -179.5949 -161.4772 -82.0140 -16.8244 64.8646 -79.0717 153.2701 -60.5239 -73.4524
