# Supplementary material for: Exploiting Sequence-Dependent Rotamer Information in Global Optimization of Proteins
Source: J Phys Chem B. 2022 Oct 18;126(42):8381–90. doi: 10.1021/acs.jpcb.2c04647 (PMC9623586; doi:10.1021/acs.jpcb.2c04647)
Supplement: Supplementary file 2 — jp2c04647_si_002.zip [file jp2c04647_si_002.zip › TripeptideConformations/GLN_LYS_HIP_new.csv]

0.00000000 -136.6050 155.6222 -66.7001 -70.4728 -91.6435 -63.6288 131.8451 -172.6876 176.9349 179.9604 179.9425 -150.9843 162.4548 60.4318 -87.3976
0.12050360 -147.9159 167.3121 61.4285 163.3281 94.8314 -62.5258 137.2958 -65.3906 -177.8383 179.9978 179.9994 -153.7799 162.1279 59.1242 -88.5940
0.36426990 -145.7253 156.3721 61.2847 178.5742 -96.1528 -136.0109 150.8879 -64.9189 -176.1952 -179.8166 -179.9723 -139.3691 156.9259 -61.1213 -76.0364
0.46674100 -148.0640 168.4526 62.5151 164.6692 94.6889 -72.8179 155.5328 -64.6014 -177.6745 -179.9821 179.9989 -135.2796 156.6652 -63.0927 100.1547
0.51043700 -73.8513 165.4727 64.1978 162.6892 94.4621 -61.3128 134.3546 -173.0908 176.8094 179.9905 179.9049 -152.3063 162.5470 60.1678 -88.2445
0.56617910 -147.9640 168.3343 62.7282 165.1489 95.5615 -75.4066 158.1687 -64.5040 -177.6391 -179.9781 179.9982 -135.4450 156.7384 -61.1662 -82.9806
0.59609830 -146.1594 160.6455 63.3070 -179.6408 -1.6457 -62.9999 131.9904 -172.7578 176.9264 179.9721 179.9318 -151.1349 162.4985 60.5763 -87.3433
0.63052530 -144.1225 137.2391 -173.7098 178.5112 91.1238 -86.3512 145.9007 -64.3159 -177.6407 -179.9890 -179.9805 -137.1441 157.3270 -56.5796 111.5778
0.65836640 -75.7679 153.4041 -64.3045 -177.6573 -1.1801 -63.4723 131.4302 -172.6905 176.9505 179.9705 179.9342 -150.9007 162.4709 60.6051 -87.5979
0.68277870 -146.1331 160.7859 63.3509 -179.6556 -1.5610 -63.9524 134.5902 -65.3200 -177.8104 179.9918 179.9971 -152.6107 162.1235 59.7486 -87.9199
0.70439940 -134.2590 155.2041 -64.5099 -176.4601 -1.5272 -64.7143 134.2810 -65.2775 -177.7769 179.9778 -179.9862 -152.3994 162.0929 59.6769 -87.9329
0.75356150 -71.2218 135.3190 -173.2404 178.3602 91.0300 -80.5237 140.2532 -172.2775 176.0591 179.8919 179.9167 -134.3302 157.9525 -56.9529 114.7457
0.77380810 -66.1430 134.1213 -172.2034 -179.6613 94.0372 -92.8327 148.3643 -52.8402 -57.2782 -178.2457 179.6934 -136.9628 157.3459 -55.3458 109.9928
0.79601740 -146.0519 163.6686 69.6113 -66.2780 106.3141 -75.7811 150.8623 -64.3965 -177.6139 179.9941 -179.9840 -137.5930 156.3986 -64.7142 -83.6257
0.84640790 -74.4006 166.5993 65.2165 163.9516 94.2777 -72.2376 155.0471 -64.6132 -177.6702 -179.9872 -179.9960 -135.1364 156.6434 -63.1432 99.4348
0.87503750 -76.1346 154.3520 -64.8256 -67.0771 -9.7684 -64.3843 134.0227 -65.1406 -177.7677 179.9860 -179.9833 -152.3828 162.0949 59.7600 -88.1855
0.92003940 -147.9535 167.4959 61.5545 163.3909 94.6602 -61.5343 134.3762 -172.7505 179.8102 -65.9443 -177.2097 -152.1433 162.4325 60.1373 -87.8928
0.94396810 -64.8399 148.6202 59.6068 172.3435 -104.1781 -102.8709 153.8836 -51.5394 -54.9906 -173.3143 -62.9643 -133.2474 157.3826 -53.9170 118.1436
0.96849690 -72.5885 157.8543 66.6808 -179.5155 -1.3658 -62.7808 131.6113 -172.7722 176.9449 179.9798 179.9262 -151.0868 162.5124 60.7559 -87.6020
0.98856300 -71.2409 127.7937 176.9491 57.7919 56.7108 -66.5206 131.5209 -172.9996 176.9726 -179.9831 179.9003 -150.8943 162.6150 61.0572 -87.6320
1.03562080 -147.9025 167.3205 61.4240 163.3461 94.8343 -62.4651 137.2014 -65.2522 -178.0046 -176.7339 -69.0186 -153.7842 162.1320 59.1931 -88.5525
1.05586510 -145.9768 159.6971 63.3276 -179.1392 -98.4210 -64.4103 133.9525 -65.3285 -177.7969 179.9840 -179.9950 -152.3816 162.1636 60.0444 -87.7103
1.07889550 -75.5945 153.3085 -64.0184 -178.2204 -96.9969 -63.4491 131.5051 -172.6690 176.9300 179.9781 179.9260 -150.9251 162.4760 60.5771 -87.6286
1.11709520 -147.9587 167.4848 61.5376 163.3380 94.6407 -61.4417 134.4996 -172.7219 177.4688 177.1566 69.6921 -152.1837 162.6880 60.0617 -87.9888
1.14889540 -143.1722 130.0988 175.4668 57.7735 56.5443 -67.3182 131.2791 -173.0220 177.0016 -179.9876 179.9071 -150.7813 162.6332 61.1561 -87.4072
1.17882130 -75.5452 152.9177 -64.0563 -178.2920 -97.0394 -64.6633 134.0729 -65.3002 -177.7403 179.9589 -179.9671 -152.3645 162.1129 59.7835 -88.1454
1.20383580 -67.5615 141.5934 -174.9422 59.9340 -89.0962 -89.7822 146.3499 -51.1503 -54.7345 -175.8549 -65.4583 -139.3936 156.9934 -59.7321 102.0326
1.22555950 -143.2839 134.1147 178.0459 58.8015 56.1861 -82.2160 147.8086 -64.3995 -177.6661 -179.9955 -179.9770 -136.6800 156.8357 -61.2500 101.0585
1.24658970 -148.0760 168.4763 62.5398 164.7062 94.6997 -72.9742 155.5538 -64.3984 -174.3096 -64.9906 -177.3920 -135.2090 156.7196 -63.0522 100.1480
1.27239890 -145.7291 156.4904 61.3153 178.6063 -96.1147 -136.2764 150.9859 -64.9200 -176.2697 -176.6385 -68.9425 -139.3433 156.9167 -61.0764 -76.0261
1.29895690 -76.2720 153.7977 -60.8999 -61.2234 102.9128 -63.4345 131.5330 -172.6663 176.9236 179.9806 179.9229 -150.9272 162.4718 60.5629 -87.6457
1.32398890 -146.1625 160.6163 63.2929 -179.6388 -1.6912 -62.9943 131.9524 -173.0433 173.6126 64.6609 177.5637 -151.1440 162.4263 60.6026 -87.3210
1.34636350 -147.9758 168.3672 62.7579 165.1889 95.5728 -75.5849 158.1927 -64.3112 -174.2969 -64.9934 -177.3828 -135.3779 156.7956 -61.1299 -83.0413
1.36712590 -145.8420 160.7258 68.5673 -68.4177 104.5910 -64.8631 132.6737 -65.3709 -177.7999 179.9815 -179.9901 -152.2640 162.2838 60.8322 -87.7834
1.40439980 -74.5591 167.3048 65.8736 164.5952 94.4299 -71.4322 149.1118 -172.1634 174.7263 179.6985 179.9622 -129.7949 157.0858 -61.8112 -83.8245
1.42702040 -146.1370 160.6637 63.2979 -179.6322 -1.6373 -62.6164 131.2063 -176.7210 64.4847 176.2836 -179.4396 -150.0953 163.6382 60.4228 -87.2447
1.45295400 -70.9261 133.6240 -64.4222 -67.0079 -9.0804 -77.4262 134.2917 -51.4837 -54.8192 -178.6036 -67.4166 -152.4022 162.1338 59.6883 -88.0776
1.47857660 -144.8001 148.5792 -175.0101 57.8741 -90.6809 -75.2751 143.2444 -64.0349 -177.7151 -179.9799 -179.9680 -139.8596 156.5717 -64.9196 98.9441
1.51534150 -72.4620 147.9100 -174.1011 58.0946 -91.5243 -63.1565 133.4714 -65.0204 178.5812 65.5800 177.1615 -152.3037 162.1647 59.8555 -88.2907
1.53956380 -72.2388 147.1927 -174.1593 58.5181 -91.7121 -62.4003 130.5292 -176.8113 64.3639 176.2334 -179.4745 -149.9219 163.6229 60.4293 -87.6598
1.57368620 -146.0678 163.6693 69.6193 -66.2647 106.3228 -75.9277 150.8608 -64.1319 -174.2053 -64.9460 -177.4333 -137.5334 156.4445 -64.6912 -83.6762
1.60401340 -146.1225 160.8269 63.3544 -179.6565 -1.5573 -63.8740 134.4971 -65.2231 -177.9999 -176.7759 -69.0580 -152.6160 162.1287 59.8174 -87.8812
1.62439770 -134.2455 155.2573 -64.5146 -176.4635 -1.5499 -64.6299 134.1877 -65.2026 -177.9937 -176.8108 -69.0770 -152.4048 162.0982 59.7443 -87.8959
1.64574710 -75.7493 153.4186 -64.3088 -177.6599 -1.1962 -63.4668 131.2102 -172.3898 177.5721 177.1254 69.6309 -150.7907 162.6479 60.7036 -87.5732
1.67265120 -75.7106 153.1330 -64.3172 -177.6760 -1.1581 -64.5880 133.8805 -65.1880 -177.9713 -176.8038 -69.0591 -152.3376 162.1146 59.8854 -88.0758
1.69749430 -70.9416 138.6986 -179.0799 63.2560 9.7838 -64.9416 133.1373 -65.1823 -177.7469 179.9573 -179.9593 -152.0061 162.1900 60.2163 -88.0199
1.73180720 -135.5308 156.0513 -66.2718 -66.1996 -10.2507 -63.7376 131.4264 -172.4327 176.2308 -176.6557 -69.9706 -150.8197 162.9944 60.6776 -87.5696
1.75732840 -132.5371 154.6969 -63.7657 81.4815 21.3424 -63.6531 131.7227 -172.6824 176.9335 179.9672 179.9356 -150.9468 162.4692 60.4814 -87.4058
1.77777400 -146.0011 159.6442 63.2509 -179.2783 -98.4814 -63.0726 130.6477 -176.7968 64.4124 176.2545 -179.4645 -149.8975 163.6703 60.6868 -87.0567
1.79809390 -146.9398 166.5566 76.8174 -59.0585 104.6029 -70.6826 127.0943 -173.1783 177.2656 -179.9809 179.9164 -146.9580 161.3812 56.2404 -110.8279
1.81844180 -72.6577 157.8185 66.6996 -179.5232 -1.3384 -63.8862 134.1234 -65.0456 -174.3412 -64.9425 -177.4773 -152.4701 162.1692 59.9629 -88.1296
1.83963160 -70.9674 127.2407 177.2458 57.7884 57.5223 -67.6842 133.7042 -64.9441 -178.0026 -176.7014 -69.0154 -152.2404 162.2666 60.3920 -88.0747
1.87369280 -144.2783 144.0142 -171.7834 176.1429 2.5892 -63.6250 131.2406 -172.3536 179.9463 -65.9364 -177.1914 -150.8070 162.4161 60.7927 -87.2503
1.89554680 -72.1641 127.3953 177.7851 58.2394 58.1290 -72.6242 134.9009 -78.9289 61.7185 173.8088 179.2193 -152.6210 162.2035 59.8997 -88.3875
1.91689330 -72.6376 157.8366 66.7046 -179.5235 -1.3184 -63.8500 133.9567 -65.8349 178.6983 65.6052 177.1731 -152.4074 162.2187 60.0422 -88.1056
1.94382000 -146.0107 159.6305 63.2702 -179.2493 -98.4692 -63.4479 131.2237 -172.4635 177.5979 177.1247 69.6417 -150.8486 162.7002 60.9406 -87.1214
1.97026880 -72.6442 157.8588 66.7142 -179.5243 -1.2831 -63.7712 134.0645 -65.2246 -177.9802 -176.7753 -69.0462 -152.5202 162.1519 60.0216 -88.0884
1.99689370 -70.7714 131.7094 178.5451 58.7139 55.2661 -75.8600 140.6550 -177.5890 64.7005 179.0315 -179.2450 -131.7967 159.3509 -61.7595 101.1852
2.01920980 -146.4686 162.4993 62.3378 -179.5719 -10.8066 -71.7454 152.0800 -64.5342 -177.6588 -179.9970 -179.9984 -135.5253 156.3457 -66.3621 94.4288
2.04154690 -76.2856 153.7326 -60.8617 -61.2333 102.8479 -63.4457 131.4867 -172.9245 173.6322 64.6955 177.5367 -150.9296 162.4011 60.5950 -87.6183
2.06296770 -71.5475 140.9341 -171.5518 176.5254 1.9665 -64.5058 133.6465 -65.1680 -177.9547 -176.7818 -69.0369 -152.2635 162.1610 60.0356 -88.0762
2.09047480 -136.5269 155.2524 -66.6167 -70.4919 -91.6337 -65.9217 134.4795 -81.0756 65.6422 173.4824 -179.7327 -152.2602 162.0934 59.7976 -87.8358
2.11951850 -72.5724 157.8187 66.6640 -179.5076 -1.4173 -63.0259 131.2441 -172.4903 176.2433 -176.6251 -69.9735 -150.9291 163.0469 61.0170 -87.7240
2.14093390 -71.8797 146.9624 -174.1936 58.2914 -91.1773 -64.5158 134.1733 -57.3991 -59.9280 -177.8865 69.9311 -152.5845 162.0941 59.6325 -88.4364
2.16811480 -75.5341 152.6259 -64.0582 -178.3491 -97.0591 -64.8237 134.1406 -65.8813 -177.5623 176.3040 69.1136 -152.3656 162.1058 59.7924 -88.1258
2.21968060 -143.2918 134.0699 178.0518 58.7956 56.1861 -82.0160 147.7781 -64.8819 -177.3931 176.4555 69.2459 -136.6273 156.8215 -61.2837 101.0833
2.24728620 -145.9027 160.5952 68.7931 -68.1258 104.5331 -64.0623 130.0460 -172.5920 177.6914 177.1540 69.6428 -150.9081 162.7935 61.7538 -87.2586
2.26826310 -144.3053 143.9028 -172.0703 175.8042 96.8733 -64.8917 133.6668 -64.9907 -174.2391 -64.8960 -177.5020 -152.1826 162.1735 60.0069 -87.7952
2.28943980 -71.3120 146.8346 -161.0495 -158.7456 -88.2280 -60.8929 138.4804 -58.7983 -60.2483 -175.0297 179.7054 -154.4323 161.9732 58.3768 -89.3484
2.31254670 -72.2874 140.0794 -163.2731 -86.1698 0.0747 -121.9043 140.3012 -63.8810 -177.6089 -179.3733 179.8706 -150.5170 161.0655 54.6923 -96.6333
2.35128970 -71.2165 151.8564 -63.9389 79.1751 11.4874 -64.6556 133.8115 -65.7748 178.7394 65.6131 177.1724 -152.2460 162.1891 59.8993 -88.1129
2.37309760 -147.9786 168.3900 62.7405 165.1430 95.5433 -75.2353 157.7342 -64.6140 178.2893 63.4105 67.5181 -135.1829 156.9287 -61.2734 -82.9630
2.39650600 -76.1515 152.9621 -60.9780 -61.4510 102.6549 -64.8513 134.1824 -65.9626 -177.5439 176.2015 69.0978 -152.3686 162.1016 59.7787 -88.1407
2.42315090 -78.6971 164.7665 -69.9044 -67.5988 -6.7704 -64.6190 133.4073 -69.4031 76.1547 60.8317 -177.6564 -152.2397 162.0641 59.7699 -88.3047
2.44493280 -76.0970 154.4576 -64.6367 -67.0283 -9.9277 -63.0780 130.9123 -176.6836 64.7626 179.1898 -69.6476 -149.9794 163.4078 60.3350 -87.6915
2.46523270 -145.9915 159.6296 63.2581 -179.2675 -98.4890 -63.1514 129.9619 -175.4993 62.2487 60.4370 176.0884 -150.2441 162.8005 61.3524 -86.7779
2.48770710 -71.9750 153.0766 78.3243 -67.1524 -92.0521 -61.7246 136.1533 -65.3240 -177.7793 179.9780 -179.9930 -152.4978 162.0399 58.8194 -86.8172
2.51236070 -146.1105 161.3889 63.4564 -179.7742 -1.2951 -70.4881 148.6791 -64.6924 -177.7415 -179.9726 179.9726 -148.1189 160.7973 60.5484 92.4137
2.53278690 -71.6671 146.9778 -161.0904 -158.8099 -88.3448 -60.4601 137.9898 -65.8514 178.6991 65.6343 177.1393 -154.1293 162.0721 58.5409 -89.2203
2.55625780 -72.0276 146.0180 -174.6917 58.9836 -90.8516 -73.5127 137.7900 -172.2299 179.1938 -66.1419 -177.1528 -137.4775 156.8148 -64.9299 99.7413
2.57717290 -135.2914 156.4717 -66.7398 -66.2720 -9.6928 -65.5815 134.3317 -80.3127 65.9598 173.1357 -179.7151 -152.2495 162.0852 59.7893 -87.8914
2.60291340 -147.6792 168.0301 61.9167 164.5865 95.7999 -70.6601 150.2140 -65.3099 178.7508 65.6792 177.1230 -149.3326 160.9151 60.1222 92.2722
2.62797060 -147.6489 168.0055 61.8954 164.6084 95.8047 -70.6429 150.4137 -64.5794 -177.8847 -176.6493 -68.9869 -149.4863 160.7928 60.0883 92.2682
2.66756280 -71.6223 147.0876 -161.2080 -158.8764 -88.0251 -59.2675 135.0865 -172.5739 177.3703 177.1600 69.6923 -152.5195 162.6012 59.5206 -88.6281
2.68997890 -74.2627 132.8049 -173.1721 177.3764 97.0060 -74.6421 133.0734 -79.7859 60.6013 174.8890 178.4830 -151.7971 162.2481 60.4754 -87.6413
2.71261920 -75.7677 129.1108 -173.6259 174.8725 -99.5969 -73.5081 134.0961 -88.2004 60.6079 64.5128 -179.6289 -151.8819 162.2078 60.0781 -87.8948
2.73774180 -75.4044 154.0662 -61.3981 -62.6904 -77.8720 -63.6517 131.1624 -172.4357 176.2428 -176.6553 -69.9728 -150.7852 163.0005 60.8284 -87.7548
2.75932050 -76.0499 153.6804 -64.1930 -176.2367 98.2917 -63.4292 131.0540 -172.0294 -178.9062 -62.4289 -66.7654 -150.7690 162.3863 60.8119 -87.4634
2.79316590 -146.4833 162.4250 62.3025 -179.5634 -10.9767 -71.9245 152.1137 -64.2740 -174.2367 -64.9546 -177.4304 -135.4649 156.4028 -66.2616 94.5351
2.82255170 -71.9468 145.3803 -174.5539 59.0298 -90.4813 -79.8237 139.9005 -172.7819 172.8247 64.4268 177.6132 -137.2797 157.4522 -58.8832 -72.7326
2.84397340 -73.4053 132.6208 -179.3180 63.5517 11.5931 -73.9647 133.7116 -79.6980 60.6426 174.7898 178.4482 -152.0265 162.2201 60.2071 -87.9422
2.87447280 -77.0537 132.9438 -61.6222 -61.9067 101.9120 -75.3264 134.1825 -88.3577 59.7096 64.2574 -179.8689 -151.9722 162.1896 59.9260 -87.9546
2.89708010 -146.9229 158.7697 69.2484 -67.8656 -71.7871 -62.5503 135.4155 -65.8507 178.6626 65.5984 177.1748 -152.5149 162.1206 59.1797 -87.3509
2.91753460 -73.0932 157.9970 66.7922 -179.6565 -0.9989 -70.5783 148.7919 -64.6724 -177.7290 -179.9768 179.9774 -148.0865 160.7900 60.5257 92.2982
2.94569410 -75.5413 153.0828 -64.0439 -178.2624 -96.9929 -64.5971 133.5540 -65.5519 177.9656 62.9956 67.3605 -152.1642 162.2356 60.0391 -88.0487
2.98061280 -71.5421 140.0961 -170.9649 176.6746 1.7024 -72.1145 147.9434 -64.5356 -177.6965 -179.9865 179.9919 -147.7212 160.8344 60.7439 92.4484
3.01207560 -144.5342 148.1737 51.9950 73.7630 28.9251 -75.2781 123.0898 -65.1540 -177.7689 179.9904 -179.9922 -149.5703 162.3011 63.3786 -81.5092
3.03377490 -81.4375 153.2095 -72.2252 68.9479 -109.4068 -63.6546 131.1966 -172.4009 176.2362 -176.6390 -69.9653 -150.7631 163.0018 60.7841 -87.7634
3.05589220 -71.4883 132.4317 -172.8645 179.6602 92.8469 -87.5806 150.9788 63.8727 174.6974 61.4218 67.4801 -137.8424 157.4379 -56.3410 109.8297
3.07610370 -72.0887 144.9885 -63.8855 79.1031 11.6883 -93.0385 151.4556 -86.0157 62.8657 61.8155 177.2586 -137.5363 157.3648 -55.6259 -75.7991
3.10314710 -144.2567 144.1696 -171.1063 176.2063 2.5181 -68.6297 141.3449 -172.0431 175.8564 179.8783 179.9148 -144.0857 161.6898 62.9016 93.4831
3.13318000 -137.0664 153.7745 -66.7257 -70.4940 -91.6412 -82.3204 150.9638 -64.1729 -171.9343 -62.2336 -68.6546 -138.2875 157.1281 -58.5859 -76.3621
3.16020720 -76.2088 153.6166 -60.9839 -61.2844 102.8628 -64.5720 133.5851 -65.5227 177.9775 63.0054 67.3620 -152.1707 162.2302 60.0213 -88.0689
3.18092910 -147.6238 168.1932 61.9995 164.7780 95.9179 -71.2229 150.2893 -57.2532 -57.9814 -61.2158 -176.4046 -149.6950 160.8744 59.9869 92.0633
3.20662670 -145.9597 159.6193 63.2919 -179.1526 -98.5017 -64.8817 133.5026 -58.7184 -58.1677 -58.4833 -67.1531 -152.1388 162.3612 60.2446 -87.7295
3.23588520 -144.0714 160.5820 56.8022 74.1387 -108.6259 -72.3175 127.1112 -64.7794 -174.2489 -64.9119 -177.4897 -151.4347 162.1600 60.7373 -86.9251
3.27115180 -146.1642 160.5544 63.2699 -179.6156 -1.7774 -63.5370 130.3674 -170.9012 -90.0675 -176.5745 177.5152 -149.8318 163.5867 61.1686 -87.2440
3.29287630 -71.9143 147.5227 -159.7329 -159.2762 -89.0308 -67.1594 151.4250 -64.7681 -177.7426 -179.9765 179.9827 -149.0970 160.7180 59.8367 91.8761
3.31539690 -144.1009 160.7924 56.6776 73.7229 -108.8121 -70.8762 125.4709 -172.1480 177.8637 177.2193 69.6741 -150.6787 162.5746 61.3324 -86.3883
3.35072960 -70.9673 139.1838 -178.7300 63.5774 9.3171 -63.6091 130.3777 -172.0719 -178.9305 -62.4768 -66.7816 -150.5356 162.4638 61.1777 -87.3953
3.37387330 -70.7813 129.8426 179.3773 58.7407 57.4161 -80.0907 147.1548 -64.7950 178.8586 65.7106 177.1128 -148.5596 160.9020 60.3734 92.6513
3.39499990 -146.1278 161.3753 63.4475 -179.7708 -1.3284 -70.4324 148.3693 -65.2585 178.7336 65.6539 177.1452 -147.9812 160.9294 60.6695 92.4725
3.42767010 -75.6833 152.9813 -60.9466 -61.1326 102.9429 -75.6218 141.4381 -177.3947 64.5310 179.1745 -179.5057 -133.9855 159.8682 -58.9563 -74.7390
3.44819990 -135.7016 156.0494 -66.3261 -66.1871 -10.2084 -69.0013 141.0935 -171.8934 178.7726 -66.2770 -177.1869 -144.1358 161.4097 63.0623 93.6095
3.46826920 -146.9051 166.5938 76.7534 -59.1329 104.4470 -70.6222 126.7541 -172.5079 -178.5750 -62.2961 -66.7577 -146.7367 161.3312 56.4090 -110.7773
3.49222510 -72.7160 147.6777 -173.6030 57.9634 -91.1305 -69.1702 147.9823 -64.2620 -177.6364 176.6510 69.1379 -147.7194 160.7880 60.7299 92.3205
3.51354880 -75.4078 153.2988 -61.4014 -62.6110 -77.6620 -71.6150 148.6136 -64.6049 -177.6899 -179.9983 179.9990 -147.8712 160.7686 60.5303 92.3643
3.53507990 -147.6713 168.0615 61.9265 164.6132 95.8110 -70.5813 149.9217 -64.8952 178.0346 63.2866 67.5347 -149.3399 160.9723 60.2817 92.3751
3.57265040 -76.2144 154.1345 -64.6602 -67.0311 -9.9191 -68.0309 140.9188 -176.8865 64.4819 178.7692 -179.4770 -141.8244 163.4516 61.8673 92.8733
3.59522240 -76.3064 154.0693 -64.6434 -67.0150 -9.9728 -68.6988 141.7960 -172.3117 172.5933 64.4402 177.6153 -144.3435 161.4281 62.7740 93.3397
3.61974410 -72.5035 147.0677 -173.7880 58.3299 -91.6781 -67.6371 140.7919 -171.9692 178.8315 -66.2300 -177.1590 -144.0261 161.4293 63.1796 93.4726
3.64001010 -72.5377 157.7962 66.6510 -179.4881 -1.5023 -63.3057 129.9009 -170.7788 -89.8214 -176.4323 177.5369 -149.7747 163.5771 61.4050 -87.4893
3.66759770 -147.0199 158.9370 68.8244 -68.1848 -70.5540 -61.4847 132.2665 -171.9391 -178.9758 -62.4581 -66.7843 -150.8423 162.3629 60.2702 -86.5715
3.69060620 -73.6840 157.8126 61.1225 74.6377 -110.1025 -72.3686 127.1548 -65.5240 178.8314 65.6365 177.1575 -151.6066 162.1282 60.4289 -87.1341
3.71464930 -71.7282 142.3965 -171.1838 176.3941 2.4847 -62.2239 138.0628 65.2463 -172.2621 -62.2882 -68.6059 -154.6441 162.0995 57.8910 -89.7133
3.73873420 -81.3926 155.8498 -63.7348 -178.2306 -97.0145 -124.8329 155.5381 -66.0632 89.6187 -178.2753 173.6487 -143.5148 151.6332 -173.8525 78.2167
3.76350130 -146.0193 160.1412 63.3918 -179.0537 -98.4839 -68.7184 141.5136 -172.3686 172.6477 64.4581 177.6096 -144.5591 161.4977 63.0130 93.5689
3.78556180 -75.4152 153.3361 -64.7715 -67.0238 -9.8540 -76.5315 142.0663 -176.8626 64.9314 -177.9803 -68.8908 -134.1631 159.9208 -58.8256 -74.5883
3.81044240 -71.4992 141.6104 -172.5559 66.0343 5.8235 -79.2438 0.4990 -62.4486 -176.9564 179.9056 -179.8812 -61.7066 149.4861 57.4971 20.6105
3.83546460 -73.0730 158.0264 66.7912 -179.6592 -0.9955 -70.4809 148.7156 -64.5001 -177.8667 -176.6742 -69.0048 -148.1308 160.7963 60.6014 92.3451
3.86096220 -144.5542 148.2238 52.0203 73.7693 28.9128 -75.2471 122.8802 -65.6840 178.7394 65.5691 177.2038 -149.4594 162.3578 63.4628 -81.4653
3.88955670 -145.9131 160.1399 63.4134 -178.9257 -98.4829 -71.0684 148.1930 -65.1377 -177.4570 176.5034 69.2079 -147.9920 160.8189 60.7316 92.5188
3.92922020 -143.9643 143.7384 -171.5675 176.2524 2.3294 -66.2074 133.8263 -81.4789 65.1598 176.0410 -70.4073 -152.0551 162.1824 60.1159 -87.7395
3.95480210 -71.0763 130.3736 178.9946 58.6093 56.6141 -77.1202 141.8407 -170.9781 175.6327 -175.9729 -69.2609 -144.4292 163.2288 61.9170 93.0469
3.97589090 -75.4591 152.1084 -63.9422 -178.1558 -96.9080 -144.0004 150.0248 -163.7468 -177.2846 66.4899 67.1716 -69.7573 157.5859 -57.2487 -69.3495
3.99685650 -75.7349 153.4202 -64.3056 -177.6583 -1.1859 -63.7962 130.6768 -169.9950 -90.1914 178.6880 69.1327 -149.5552 163.2948 60.4812 -87.5914
4.02450910 -74.8787 151.7514 -64.4093 -177.6990 -1.2632 -73.2526 148.2532 -56.7770 -57.7423 -61.1492 -176.4145 -148.0971 160.8783 60.5301 92.2652
4.05762740 -75.9418 153.1857 -64.2720 -177.6642 -0.9975 -68.9148 151.3937 65.7320 -178.6335 176.4802 69.1818 -148.9023 160.7280 59.4811 91.5750
4.07906660 -72.2847 147.1224 -174.3116 58.5170 -91.7584 -63.4508 124.9653 -169.8905 -81.5821 -58.8242 -174.6200 -147.6868 163.1776 63.2921 -86.2705
4.10306220 -73.8377 137.2981 -173.7785 174.9364 95.1942 -86.7781 149.8160 -81.6170 62.9068 175.2523 -70.5842 -137.4389 157.1238 -58.0140 -77.4599
4.12335880 -67.4926 134.1939 -176.0685 66.8318 2.8357 -135.3936 156.9514 -70.1950 177.8803 -67.4855 -69.5778 -144.2355 161.1202 62.9402 93.4438
4.16304650 -134.4599 155.1723 -64.5584 -176.4389 -1.6282 -68.6208 141.4783 -176.3193 64.8939 -178.3291 -68.9117 -141.7452 163.3648 61.5976 92.6843
4.18549850 -70.0296 151.9897 63.5913 80.0947 15.2640 -133.8450 151.9916 -63.9342 -176.7991 -179.3787 179.8707 -146.0666 161.1228 62.3202 94.1599
4.20711380 -145.9549 155.2599 73.4117 -64.8616 -82.2749 -70.2957 149.1586 -58.4511 -60.6261 -175.0022 179.6296 -148.0756 160.9919 61.2351 94.0376
4.23138030 -144.0457 160.7514 56.7422 73.9734 -108.6167 -72.0949 126.6231 -65.3830 178.0173 62.9622 67.3268 -151.2987 162.2602 60.9704 -86.7687
4.26361700 -148.0858 168.5389 62.5928 164.7405 94.6850 -73.0797 155.3057 -64.1960 -171.8436 -66.9251 91.7037 -135.0632 156.8664 -63.1078 100.2261
4.28823840 -82.4634 149.3451 -66.4263 -177.9415 91.0200 -97.3449 49.7657 -73.7428 68.5772 174.5374 177.8207 -67.9418 154.2750 -58.6086 -44.1239
4.30873730 -144.8435 157.8515 59.2335 77.4124 21.3910 -142.3229 146.2004 -172.3244 175.2161 179.7810 179.9607 -141.8009 161.9633 64.5144 94.7708
4.34494520 -71.7749 140.5383 -171.6104 176.2856 96.7279 -69.3988 140.4269 -171.8348 178.7868 -66.2879 -177.1698 -143.8819 161.4659 63.3390 93.5976
4.36613170 -147.9838 168.4350 62.8131 165.2265 95.5658 -75.7240 157.9708 -64.1218 -171.8404 -66.9628 91.7066 -135.2308 156.9627 -61.1684 -83.0775
4.38799310 -144.9904 -174.6897 81.7087 -52.5306 -68.8710 -62.3923 162.3156 -64.5771 -177.5767 179.9856 -179.9841 -131.5317 156.4139 -62.5703 -88.0644
4.41288460 -146.0878 155.3649 73.5487 -64.8338 -82.5576 -66.1578 141.0673 -176.7510 64.5935 178.6978 -179.3336 -141.8881 163.5997 62.7842 94.8917
4.43342740 -73.8979 165.3715 64.1759 162.7309 94.6847 -62.4632 136.4248 -66.6817 175.7857 65.4835 -93.6192 -153.5386 162.3280 59.5795 -88.7372
4.46512100 -147.6328 166.6668 61.2098 164.3728 95.6892 -62.5509 137.0144 -84.6424 63.5239 -88.9478 -176.1510 -153.5230 162.1483 59.4126 -88.5147
4.51352140 -73.3809 149.4651 -131.7348 -67.5404 91.5524 -62.1812 130.3942 -176.7138 64.3574 176.2185 -179.4793 -149.8574 163.6344 60.4120 -87.6050
4.54967750 -75.6001 152.0661 -63.8596 -178.4896 -96.6844 -69.6634 152.0835 66.8265 -179.4901 -176.2209 -69.4866 -148.9741 160.5894 59.2291 91.4843
4.57023610 -146.1460 160.6966 63.3139 -179.6423 -1.6631 -64.1135 133.8906 -66.6868 175.7081 65.3526 -93.5478 -152.2821 162.3099 60.0946 -87.8046
4.59513060 -76.2829 154.1362 -64.6514 -67.0297 -9.8842 -68.8040 140.9496 -171.4556 179.9389 -62.6703 -66.6595 -144.1143 161.4279 63.1790 93.5400
4.61860140 -78.1658 137.6540 -170.3689 175.4475 -97.9969 -65.3710 133.2467 -85.4029 56.9210 -90.6978 -176.6793 -151.8720 162.1706 60.2384 -88.1654
4.64657170 -75.4868 153.6767 -61.4027 -62.7238 -77.9923 -68.7888 141.6597 -171.9740 176.3664 176.8209 69.4575 -143.9699 161.9437 62.7391 93.3680
4.67246120 -145.9771 154.7934 74.2008 -64.4494 -84.0976 -66.6533 141.5141 -171.9833 176.4217 176.8331 69.4964 -144.0476 162.2054 63.7434 95.6720
4.69393410 -143.3944 141.7920 178.6222 62.8673 8.2265 -65.6507 132.6222 -165.3652 -87.8654 -179.4924 -67.1520 -141.0881 174.2429 54.7911 -89.4666
4.72188880 -75.6660 142.5362 -169.3868 175.8705 -97.0239 -63.2601 134.0848 -85.6821 60.7436 -89.1477 -175.7100 -152.2416 162.1121 59.9026 -88.3327
4.75030260 -81.2147 151.8876 -72.2393 68.9112 -109.4261 -72.1578 148.7105 -65.0826 -177.5553 176.4524 69.0849 -147.8730 160.7529 60.4792 92.3760
4.78791070 -75.8528 152.2480 -64.2345 -176.4166 98.1928 -142.6020 144.8205 -170.3361 177.0695 176.7313 69.9914 -73.4746 154.3583 -57.3632 -69.6056
4.81105770 -72.2463 162.2857 74.4718 -76.2908 -0.8545 -68.4928 149.3773 -64.8255 178.2024 63.2759 67.4636 -132.7973 156.1597 -69.7395 88.9508
4.83333880 -146.1599 161.3701 63.4286 -179.6803 -1.4831 -68.2609 138.3039 -167.9485 -90.5117 -175.1645 -65.3267 -132.9967 168.1605 60.3165 90.9084
4.85415470 -76.0284 153.3490 -64.2205 -176.2678 98.2381 -64.6735 133.6452 -64.6869 -171.7722 -66.6595 91.3961 -152.1339 162.1939 59.9524 -88.0811
4.89562620 -145.9048 160.4745 68.7581 -68.1361 104.5443 -64.1645 130.2481 -173.4312 171.2198 66.0205 -91.5125 -150.9836 162.5598 61.6715 -87.2521
4.92084950 -72.0828 147.1633 -173.6973 58.0145 -90.1483 -71.9668 149.2745 -56.2380 -59.4231 86.9577 71.5437 -148.2231 160.6331 60.0465 91.6778
4.94504290 -76.0635 153.6995 -64.2144 -176.2735 98.1762 -64.3038 122.4003 -166.8651 -75.9223 -53.5825 -65.5192 -145.9707 163.1586 64.1002 -85.3240
4.98111670 -143.5579 160.6059 60.3574 84.6755 5.2446 -74.6530 68.2775 -63.5338 -177.2992 179.9707 -179.9603 -72.9007 160.2489 62.4638 -87.5507
5.00824350 -143.7827 161.4416 61.7958 83.0670 60.1608 -62.3176 128.1530 -171.8867 177.6613 177.1486 69.6622 -149.1715 162.6021 60.9025 -86.4180
5.03007320 -76.0135 153.4108 -64.2231 -176.2595 98.2606 -64.6561 133.4252 -66.6303 175.7222 65.3485 -93.5200 -152.0523 162.2783 60.0748 -88.0607
5.07012290 -71.0801 131.3887 -175.6914 177.9741 96.0872 -87.5781 150.9956 -154.0634 -170.7588 73.6377 71.4501 -120.3531 172.9084 -56.1682 -74.4717
5.09085450 -76.2647 153.5125 -60.8239 -61.3013 102.7177 -63.8709 130.8787 -171.9855 -177.5356 -66.2251 93.4218 -150.5588 162.3987 60.9175 -87.3835
5.11506180 -71.7927 142.3421 -171.4522 175.0199 -98.2721 -62.8446 131.7348 -173.1453 171.0764 66.0077 -91.6032 -150.9971 162.3868 60.4661 -87.7688
5.13564310 -141.7845 142.0385 -170.7291 -84.4719 -26.6634 -67.4784 132.7055 -64.9901 -177.5805 179.9045 -179.9205 -132.5385 155.5997 -74.6511 82.1283
5.17315510 -70.7276 152.2388 63.4566 80.0817 15.1358 -132.7369 151.6702 -64.8267 -179.7920 66.1485 177.0900 -145.7484 161.3271 62.6709 94.6429
5.19414730 -144.8481 157.4759 60.6304 77.8650 22.6205 -131.7520 150.7987 -65.3326 -179.9045 65.9703 177.1098 -74.0215 155.3884 -57.5329 -68.9383
5.22077330 -71.7294 140.8212 -172.0819 176.3586 96.8074 -63.9622 130.3386 -171.9665 -177.4684 -66.1874 93.3981 -150.3969 162.4452 61.2130 -87.2546
5.25191600 -144.5248 152.3643 55.5059 77.2092 18.6425 -96.0978 133.0594 -172.2050 179.9347 -65.8691 -177.2474 -146.2541 161.3599 62.3057 99.1672
5.28789650 -74.5583 145.6230 -64.8064 -176.5051 97.8916 -96.0811 150.9245 -84.3603 62.8172 58.7456 68.0362 -137.6752 157.4239 -55.2203 -75.5700
5.30880380 -71.3428 140.9385 -171.5652 -83.5564 -14.4494 -135.3467 145.4307 -65.0741 -179.5318 66.1528 177.0903 -91.0415 156.7526 -64.5025 97.1343
5.35226790 -71.7972 146.8779 -174.1966 58.5432 -91.4528 -62.6607 130.5667 -174.5243 63.1104 69.2818 -89.5395 -150.5938 162.6727 60.8482 -87.6245
5.37266620 -148.2960 169.8635 63.5290 165.3306 94.3556 -71.1652 146.0644 -174.2908 -94.9714 -66.1072 -67.3501 -128.6822 156.4710 -62.7519 -82.8176
5.39406860 -75.5090 153.7076 -61.3789 -62.6629 -77.7883 -68.9591 140.9715 -171.4717 179.9309 -62.7106 -66.6855 -144.1074 161.4328 63.1916 93.5528
5.41688940 -75.5649 151.7757 -60.8266 -61.1348 102.9766 -132.4805 155.3576 -64.3397 179.2937 63.7190 67.6121 -74.5270 155.4436 -57.6557 -70.1723
5.43846230 -143.7931 163.8467 61.5413 81.1486 -107.5226 -87.0001 138.7662 -64.0480 -174.3179 -64.9701 -177.4399 -147.4869 160.5398 59.5742 90.7965
5.46525960 -146.4908 153.8281 -127.6970 -69.3877 86.5119 -67.0774 141.8343 -172.2236 175.8366 179.8861 179.8999 -144.2681 161.6464 62.6962 93.3737
5.48559080 -71.9169 141.4030 -166.8341 -87.1934 0.4673 -132.7582 150.9189 -64.1565 -177.3153 -176.1082 -69.1316 -146.4279 160.8962 61.3861 93.2921
5.52028750 -146.5163 160.5859 64.2810 -177.3003 99.7803 -82.4637 62.6030 -63.3800 -177.5800 -176.9345 -69.1551 -69.4979 157.2817 63.3447 83.8266
5.54952010 -72.7243 141.0942 -166.6923 -87.2163 0.7180 -131.7831 150.6149 -65.0694 179.9113 66.0737 177.0928 -146.1146 161.0314 61.3965 93.2379
5.57071500 -70.9308 139.1369 -179.2746 63.6563 8.6509 -64.5686 121.9240 -166.6488 -75.6308 -53.7643 -65.6679 -145.8184 163.2435 64.4531 -85.2681
5.59417830 -74.5807 167.5644 65.8912 164.5926 94.3789 -71.5601 148.9609 -162.6495 92.4733 -62.0178 -177.2322 -130.2303 156.3579 -62.1323 -83.6763
5.61462040 -70.9314 138.7303 -178.8559 63.4969 9.2725 -65.0848 132.4764 -66.4187 175.9209 65.5982 -93.6060 -151.6874 162.3702 60.5492 -87.9142
5.64433010 -143.5217 141.1404 177.8588 62.9311 6.8412 -64.5830 130.2319 -172.0869 -177.6483 -66.4403 93.5001 -150.3169 162.4717 61.2661 -87.0161
5.66840640 -145.7822 152.5984 76.0752 -63.7317 -88.5134 -72.9024 137.1359 -175.5508 65.1730 176.2831 -179.0385 -149.0981 150.8323 51.2761 38.6444
5.69675600 -70.6589 139.2939 -178.7491 63.4890 9.7142 -63.4503 128.5842 -169.9430 93.9870 -62.7919 -176.8142 -149.7564 162.7428 61.8780 -87.1165
5.71807140 -75.1568 152.9749 -64.0439 -178.2683 -96.9897 -63.2683 130.7871 -174.5260 63.0981 69.3513 -89.4893 -150.5527 162.6813 60.8276 -87.5117
5.73976950 -75.5086 153.6501 -61.3763 -62.7532 -78.1459 -68.8187 138.0596 -175.3384 64.8492 179.4168 -69.8485 -71.8925 148.3319 -173.9475 -106.6450
5.76331830 -146.0029 160.0861 61.5934 -179.4651 -14.0455 -81.7405 157.1615 -81.4559 67.8776 60.4358 67.8502 -133.9522 156.8460 -59.9057 -83.1497
5.78533350 -75.3991 153.4442 -64.9457 -67.0738 -9.7586 -76.2060 144.9866 -65.8098 175.9514 65.4392 -93.8457 -139.0889 156.9432 -64.3642 99.0768
5.80681550 -145.5304 164.8254 66.0567 89.7198 80.1527 -127.7640 144.5320 -65.5250 179.7807 65.8759 177.1482 -81.4558 156.5953 -59.3495 -68.2942
5.82844150 -64.1724 138.4586 -173.9520 63.0297 57.9664 -131.1575 165.0512 65.6544 -170.9957 95.7679 -67.2913 -138.9589 157.2874 -57.9636 -73.8383
5.86685420 -145.4884 164.0975 66.0790 90.8185 81.0536 -126.5676 145.2343 -65.4662 179.6296 65.8242 177.1576 -81.1063 156.5463 -59.6795 119.5262
5.89120650 -73.1948 150.9954 -126.5663 -68.8776 85.9103 -76.0079 139.2026 -176.9356 61.5466 170.8914 62.4433 -132.0412 164.3469 -59.2450 -73.7449
5.92259900 -145.4604 164.3383 66.1794 90.6962 80.7353 -127.6308 145.6397 -64.7856 -177.1436 -176.6008 -68.9913 -81.4290 156.4775 -59.5294 120.0745
5.94295970 -144.9032 157.3458 60.3785 77.5627 23.0910 -128.9167 149.1570 -62.3697 -64.4335 -63.3379 -176.0108 -74.6693 155.4173 -57.9967 -68.2121
5.97386890 -75.4673 154.8679 -65.0043 -67.1653 -9.7230 -66.6051 133.2255 -169.3972 93.1475 -63.0851 -176.6714 -135.9958 156.4444 -71.4542 89.2551
5.99814030 -71.5513 148.0714 -159.3765 -159.9517 -89.4696 -68.4880 153.2932 67.9895 -171.8973 -64.9285 92.4218 -140.9759 157.1379 -64.0530 101.2279
6.02634470 -70.6370 141.2418 -171.5304 176.3138 96.5147 -65.0526 132.8940 -82.4401 64.4440 -89.0550 -72.4121 -151.8459 162.2070 60.5957 -87.8250
6.05642700 -144.5968 152.2258 55.3272 77.1682 18.5003 -95.2875 133.0497 -176.9086 64.8739 179.8205 -69.4471 -144.3380 162.8779 61.6764 98.3224
6.07786590 -143.7200 163.7162 61.1997 80.7021 -109.2161 -80.8102 133.8918 -64.3807 -174.2771 -64.9329 -177.4585 -79.7005 156.6733 -53.7788 131.2330
6.09907920 -73.6174 146.8242 -65.4986 -178.9550 -2.7351 -89.8422 149.8535 63.7308 174.9286 66.2976 -92.4871 -139.9517 157.5419 -55.5628 -70.1348
6.11979700 -70.9915 139.7306 -173.6403 174.3926 94.9226 -78.4019 139.3906 -166.8246 92.9949 -62.4989 -176.9235 -135.5405 157.2895 -59.6611 -73.6209
6.15288930 -74.0375 152.1238 -128.9373 -68.7313 88.6049 -66.9837 148.1265 -63.8379 -176.3433 -65.6955 -177.0218 -147.7330 160.8285 60.6478 92.2027
6.17577310 -144.0724 160.6908 56.7555 73.9810 -108.6736 -72.2846 126.6575 -64.4499 -171.6830 -66.5476 91.3568 -151.2162 162.2257 60.9187 -86.8064
6.21669500 -71.9790 135.7881 -167.1451 -85.3513 -4.7049 -94.9886 130.1447 -172.0457 177.6362 177.1617 69.6366 -145.4191 161.2492 60.4410 92.7302
6.24648150 -146.1155 160.5169 63.2627 -179.5785 -1.7592 -63.4273 126.2844 -172.2275 78.1679 -88.6491 -72.0931 -145.1748 167.9036 61.2359 -87.5506
6.26994500 -70.7729 129.7813 179.5439 58.9375 57.3847 -80.9331 147.2169 -63.7685 -171.7871 -66.6910 91.8443 -148.6760 160.9048 60.3158 92.6317
6.31317690 -137.2877 155.6669 -66.9967 -70.4463 -91.3799 -80.7771 83.1358 -175.9696 62.5911 -90.6057 -175.7031 -74.1117 156.8229 -60.5236 110.9569
6.34301310 -72.6048 147.4937 -173.9125 58.0129 -92.3781 -66.8872 141.5549 -172.9916 170.3892 65.5964 -90.9866 -144.3181 161.4326 62.8258 93.2663
6.38397950 -73.8043 151.3324 -128.5531 -68.2930 88.1531 -67.9605 148.0540 -64.4066 178.6962 65.6855 177.0947 -147.6651 160.9247 60.7302 92.2839
6.42713040 -70.8577 138.8371 174.4590 62.5668 -14.8040 -83.7345 152.2486 81.0081 -64.5021 -59.9536 -69.1045 -139.1128 157.2058 -58.5564 -77.8386
6.45803570 -70.7818 129.9572 179.4392 58.8071 57.3336 -80.2993 146.6227 -65.6548 175.9411 65.4766 -93.9249 -148.4692 161.0980 60.5874 92.7264
6.48363810 -72.5810 147.5690 -173.6668 57.9552 -91.6011 -69.0989 147.0226 -65.4309 175.7003 65.3114 -93.9225 -147.3994 161.1564 61.1593 92.4993
6.52128660 -75.7283 152.5155 -64.3310 -177.6797 -1.1687 -71.7354 147.5754 -66.0744 175.7776 65.2625 -93.8616 -147.5178 161.1372 60.9740 92.5547
6.56213620 -71.0336 130.8918 179.2325 58.7968 56.2562 -77.8359 140.3398 -171.7537 -178.7454 -66.4678 93.7172 -145.3975 161.3844 62.5473 93.5637
6.59913800 -74.9111 160.8791 65.1344 80.8269 -109.1975 -83.2551 134.3348 -176.5049 64.6793 -179.8218 -69.3658 -142.7793 162.6386 59.6424 90.4198
6.63983780 -69.6066 145.4390 60.2325 97.1191 92.0621 -74.5433 150.6243 66.4464 -178.7254 -179.8986 -179.9473 -146.7342 160.8490 60.3295 93.5471
6.67285540 -144.2884 149.2104 -174.2825 57.5472 -91.8987 -70.1787 153.1899 -159.8390 -177.5158 103.6097 -62.3946 -61.4921 159.5366 57.5695 -105.5961
6.69717100 -134.3990 155.0539 -64.5135 -176.4593 -1.5437 -70.5180 141.1167 -169.9953 -178.1220 -66.2504 93.6349 -68.8311 147.9587 -173.9401 79.7086
6.72591680 -70.9007 140.3184 -175.7616 175.5041 -106.7208 -143.4692 162.2082 49.1706 67.5076 59.4773 174.5387 -136.7943 159.7989 -58.6126 -66.1493
6.74706760 -145.7398 160.8424 61.8671 -179.8122 -11.1013 -73.1889 157.3659 -85.3121 63.3750 -89.6663 -175.6953 -133.4377 156.6175 -61.1812 -84.4305
6.77272330 -72.5722 135.1844 -145.9909 -64.7932 105.7208 -71.4261 137.0241 -171.6798 179.2200 -66.1410 -177.1954 -142.6219 161.5674 64.3410 94.0259
6.80921570 -70.9693 151.3947 -64.0012 79.1551 11.4207 -65.3803 131.9103 -57.1549 -61.0905 -82.5786 78.8459 -151.3553 162.7279 60.7448 -87.7664
6.83432070 -146.1710 161.4505 63.4740 -179.6904 -1.4357 -68.4179 139.7441 -167.2458 93.0574 -62.5992 -177.0148 -144.1091 161.5844 63.6452 93.4492
6.87182590 -144.4639 150.6745 57.5287 94.8831 91.5360 -75.7614 146.7716 -64.9673 178.7590 65.6590 177.1514 -145.0118 161.0086 61.1840 94.5378
6.89635500 -74.0682 154.7923 -116.9153 -71.0901 76.9681 -67.9297 152.3908 69.9704 -177.0149 67.5529 176.9635 -149.1590 160.5357 59.0744 91.2820
6.91971010 -144.4947 152.2997 57.9038 93.8324 90.1201 -71.1675 138.9970 -171.5618 178.9736 -66.2285 -177.1919 -140.4888 161.3276 62.8676 94.9899
6.95838840 -75.6908 152.6753 -64.0173 -178.2808 -97.0309 -69.6396 140.5742 -171.5622 -178.7891 -66.2675 93.9307 -143.7739 161.4441 63.2705 93.5908
7.01158540 -73.2794 151.7095 -125.6797 -69.2144 84.8702 -76.0453 140.5363 -171.8770 179.9132 -62.7179 -66.6744 -136.7955 157.2582 -59.8794 -73.3643
7.03431820 -75.7300 152.5601 -63.9846 -178.2689 -96.9894 -70.1983 143.3493 -170.5906 170.7773 66.3628 -91.5990 -68.9079 149.2041 -173.9627 -106.8509
7.05947330 -74.2034 151.4506 -61.4719 -62.8312 -78.3303 -130.7597 150.3489 -64.5799 -171.8812 -67.2889 91.5150 -136.2886 157.4313 -56.6047 109.7495
7.08395770 -144.5111 152.1316 57.8580 93.9139 90.2362 -71.2520 139.4713 -171.7608 176.5207 176.7687 69.4217 -140.4152 161.9133 62.6192 94.8880
7.11267920 -75.4463 153.8810 -64.8006 -67.0705 -9.8286 -70.7740 133.1975 -171.3410 83.1340 -85.8478 -75.2259 -126.3512 163.8489 -66.2141 92.2075
7.14632100 -72.5646 135.4701 -145.8032 -65.2373 105.5651 -71.0039 138.0749 -170.8461 175.7810 -176.0757 -69.4056 -141.7720 163.2888 63.6740 93.4778
7.18024390 -145.6722 160.3295 64.4790 93.0657 87.7767 -119.4989 144.5360 -60.6844 -61.9663 -59.5178 -66.9802 -81.7958 156.4421 -60.9580 117.6520
7.20431200 -78.3347 165.9850 -50.0354 81.6278 6.2534 -79.2847 69.9067 -171.7777 60.2265 -89.2743 -69.9451 -69.7821 158.8245 -64.2907 -75.8392
7.23017080 -72.0764 136.9924 -165.9260 -81.7628 -27.6336 -78.6524 136.7727 -176.4056 65.0097 -178.5268 -69.0699 -121.0255 158.9454 -58.2131 -76.5290
7.26425590 -71.2148 151.2081 -63.9438 79.1518 11.5581 -71.7458 147.6381 -66.0707 175.7852 65.2714 -93.8616 -147.5392 161.1398 60.9500 92.5254
7.28577380 -75.8855 153.1946 -64.2006 -176.2459 98.3702 -69.2077 139.6009 -167.0183 93.0489 -62.5652 -177.0183 -143.7357 161.5284 63.5336 93.2810
7.30631890 -71.6120 139.7989 -171.4696 176.3626 96.7563 -72.5118 146.7389 -65.9782 175.8074 65.3022 -93.8760 -147.3318 161.1900 61.2536 92.6851
7.36351480 -71.0592 131.6273 179.2210 58.8400 55.6748 -77.7378 138.7365 -172.8038 -91.0449 -62.9270 -66.2184 -142.6881 153.3848 -173.6111 -108.0502
7.44348920 -69.6125 145.3752 60.2417 97.1988 92.1096 -75.2505 151.2016 65.7993 177.7282 65.6470 177.3150 -146.7784 160.8185 60.2731 93.5522
7.46498790 -70.7756 132.8269 -178.9464 59.7050 55.8924 -88.4083 150.1036 -68.2597 88.8522 94.6920 -68.6615 -135.8223 157.0017 -59.7787 100.8257
7.48808890 -146.0286 155.1850 73.4977 -64.8254 -82.4718 -69.5478 147.6258 -66.2048 175.7330 65.2485 -93.8949 -147.4722 161.4041 61.8411 94.4237
7.54303810 -73.6850 151.1576 -64.0152 -178.1691 -96.8710 -142.4051 144.8224 -169.2795 -178.3588 -65.6125 93.4653 -71.6413 154.5376 -57.0905 -69.5717
7.57464170 -76.3922 153.0015 -60.8428 -61.2930 102.8485 -69.7432 140.9118 -171.6383 -178.9487 -66.4355 93.9659 -143.2973 151.9854 -173.7138 78.2502
7.64502600 -143.7923 160.8749 61.9055 83.1279 58.8203 -62.4513 128.2375 -172.6975 171.2841 66.2168 -91.4501 -149.2690 162.3512 60.9112 -86.3650
7.68177430 -143.1511 143.7507 36.6648 64.5058 59.5667 -119.3517 156.5104 -78.9111 71.4886 54.2261 66.5903 -137.0924 157.1675 -57.5794 -82.2084
7.74566660 -69.7128 146.3610 62.3152 98.1881 92.4810 -88.1604 154.6595 -63.7487 -174.3763 -65.0406 -177.3867 -143.0117 149.4446 50.4344 44.3628
7.77327280 -82.3345 74.7476 -161.5748 -81.1833 111.3774 -70.0886 138.2470 -65.3125 178.4634 65.5232 177.1979 -139.3698 155.0453 -145.9053 88.4791
7.81486170 -145.6472 160.1423 62.8028 179.6085 -98.3322 -130.9921 155.5091 -66.5319 176.9515 64.6674 -93.9205 -75.6385 159.9166 59.7095 -105.1809
7.85829220 -142.9061 160.2391 47.6664 70.3784 -111.1226 -81.6192 156.8661 -81.0597 69.0830 60.9845 68.0115 -124.9073 157.8316 -50.7170 121.1607
7.88192190 -145.9474 154.7764 74.2777 -64.4183 -84.3272 -66.4829 139.4122 -167.2318 93.1945 -62.5793 -177.0473 -143.7567 161.8582 64.8255 96.1054
7.90752950 -144.1349 166.9385 51.7477 65.7266 -111.3779 -82.7468 73.2840 -63.5599 -171.3874 -61.9916 -68.8196 -68.1493 156.3256 56.9159 82.5182
7.93589110 -79.9720 118.2533 177.6095 -118.8410 -118.9333 -79.7493 152.8127 -81.5493 69.1537 63.2181 179.1207 -145.0062 151.8817 -173.7356 77.9230
7.96439540 -81.6484 152.4330 -72.2150 68.9144 -109.4824 -69.5107 142.7244 -172.4045 170.1119 65.9770 -91.2423 -143.1806 152.0319 -173.7448 78.2583
8.00300650 -145.5501 157.6186 62.7305 93.2673 90.2038 -107.0302 144.5509 -78.9688 68.6722 167.8617 67.4674 -80.2289 156.0196 -62.4657 -77.6963
8.03904460 -144.8293 157.5053 63.0011 93.5429 89.5464 -107.4137 145.2512 -78.6958 70.9613 58.8315 174.2790 -79.6965 156.1638 -62.2296 111.5336
8.06204110 -143.7917 161.4060 61.4132 83.2594 61.5963 -63.7188 129.9163 -66.6869 175.6687 65.2711 -93.5558 -150.1661 162.2579 60.4801 -86.7347
8.09224510 -75.6091 155.6599 -68.7506 -172.1208 78.4915 -63.5566 151.4793 79.1259 -70.6379 93.3068 174.8037 -148.9578 160.5501 59.1744 91.1222
8.13757460 -145.9016 154.4355 74.5719 -64.2408 -84.7586 -68.7687 138.7352 -167.4735 92.9969 -62.6208 -176.9105 -144.4986 152.4233 -173.6200 77.7608
8.16834970 -145.4044 151.3414 -145.6109 95.0008 131.9085 -71.5036 148.3301 -65.2384 178.7711 65.6636 177.1379 -147.8037 160.9160 60.6577 92.5187
8.44895250 -146.3482 148.9331 -146.9553 94.5859 133.3944 -82.1087 151.4885 -64.3028 -171.8489 -62.3658 -68.8506 -138.1052 157.1516 -58.4027 -76.3712
8.62618760 -70.7561 134.8323 178.9492 63.4424 5.4989 -70.2779 132.9815 -71.6357 87.5146 93.6216 -68.8765 -151.5870 162.3068 60.5820 -87.7477
8.64934610 -71.8891 160.5241 76.3152 -62.6177 112.7632 -74.9628 134.1382 -169.1150 93.2621 -62.8352 -176.8139 -146.6654 160.3741 59.3469 83.9666
8.68403470 -75.1245 161.1499 65.0644 80.7119 -109.1483 -83.9712 134.9567 -172.6541 170.8150 65.8835 -91.4758 -144.9930 160.8178 60.3552 90.7886
8.74451810 -70.6732 150.8255 -64.0021 79.1160 11.5726 -130.2543 155.6109 -56.9348 -64.2358 -92.6375 71.4537 -143.1139 152.4419 -173.4778 78.0241
8.77057820 50.0924 -173.2178 72.9044 171.7814 -97.7184 -68.4456 140.4196 -176.5518 64.8532 -178.5108 -68.9615 -141.9869 163.3832 61.7192 92.0506
8.99216800 -71.7263 131.1716 -143.3577 -60.8471 103.5482 -81.0003 142.5534 -63.2401 -71.9245 89.2084 71.4853 -147.0132 160.9366 61.4436 92.8965
9.03057770 -81.5245 153.3933 -64.0841 -177.6675 -1.0449 -130.6841 155.2547 -65.7283 90.7051 94.9042 -69.0550 -142.4975 162.3044 62.8398 -94.8352
9.07270270 -144.2813 156.4428 59.3956 81.5268 12.7120 -77.6998 84.7323 -175.1788 63.2602 -90.7679 -175.6111 -71.6632 157.7082 59.3231 85.3826
9.23817150 -145.4922 151.0526 -145.7024 94.9885 132.0228 -64.0580 131.3104 -172.0261 -177.5350 -66.2150 93.5226 -150.6431 162.3939 60.8029 -87.1329
9.36379770 -144.0698 141.9342 177.8081 64.4347 1.0882 -83.2267 46.8774 -159.1520 172.5312 66.6174 -92.4914 -80.3150 147.9245 51.4083 34.6833
9.69142980 -145.8554 159.6905 63.3668 -178.9367 -98.7275 -77.8529 147.4352 -68.9575 89.3093 93.0554 -69.1883 -148.1670 160.8623 60.5994 92.7394
9.71542770 -144.5109 152.0866 57.8506 93.9377 90.2060 -71.3979 139.6984 -172.1556 170.4533 66.1197 -91.3232 -140.8103 161.3707 62.6562 94.8772
12.28968780 -144.2878 162.1697 61.8084 85.6566 71.8930 -65.6909 127.3980 -173.9048 -84.0317 -60.2927 100.1836 -133.7065 162.3754 66.1922 94.5128
