# Supplementary material for: Exploiting Sequence-Dependent Rotamer Information in Global Optimization of Proteins
Source: J Phys Chem B. 2022 Oct 18;126(42):8381–90. doi: 10.1021/acs.jpcb.2c04647 (PMC9623586; doi:10.1021/acs.jpcb.2c04647)
Supplement: Supplementary file 2 — jp2c04647_si_002.zip [file jp2c04647_si_002.zip › TripeptideConformations/HID_GLU_ALA_new.csv]

0.00000000 -146.6792 176.0437 69.7332 107.2421 -59.7336 -19.8112 73.7657 -63.9490 -66.8467 -120.1565 15.3459
0.05615210 -70.5195 134.0651 -177.8546 30.6371 -70.5180 -14.6815 58.5664 -89.2960 82.1496 -124.2380 18.1683
0.08858090 -144.0712 135.5980 -179.0220 30.6844 -70.7487 -14.7348 58.5225 -89.6245 -98.2704 -124.1662 18.3599
0.24886960 -144.7913 155.9222 -171.6070 -116.4287 -78.4025 -13.4450 -63.4149 -175.9122 91.0577 -142.8752 154.9625
0.48081040 -74.3416 153.8638 -171.0170 -115.2605 -77.7262 -13.0892 -63.3575 -175.9368 -89.2938 -142.5000 155.0969
0.67470900 -145.0314 156.2389 -171.8089 -116.3023 -77.8475 -14.0656 -61.1652 -62.5426 104.4378 -143.2389 154.8951
0.80791570 -145.6989 179.1235 68.0252 106.5401 -60.4681 -16.8600 73.3091 -65.2205 114.4176 -76.1323 -13.6818
0.82935290 -145.0423 148.3228 -177.5301 56.2754 -67.6521 -21.1552 65.4984 -179.1660 91.3090 -118.1859 17.0177
0.88540220 -146.6068 166.5635 63.8319 83.8203 -71.8508 150.4808 -173.7941 58.7053 91.9756 -71.6054 153.6498
0.97140960 -72.0038 146.4243 -176.6384 56.3719 -67.2337 -21.0958 65.5118 -179.1480 91.4292 -118.4467 17.1028
1.09207070 -144.8840 157.4347 -172.0382 56.9797 -67.1835 -15.9647 65.7843 -179.9183 -90.1575 -77.2454 -11.1913
1.13718980 -145.1537 145.4028 178.1847 40.4119 -61.0734 -26.7158 -51.2108 95.9424 107.5212 -121.2054 19.3495
1.17686150 -70.3246 143.6423 179.3694 40.1377 -60.8027 -26.6767 -50.8104 96.1069 -71.4415 -121.3983 19.2225
1.20635400 -145.8654 150.6524 61.7868 108.6836 -100.8543 -10.2294 -63.1569 -176.3050 -88.4083 -143.3288 159.9730
1.23579000 -146.5704 166.7213 63.9200 83.7108 -73.9929 155.3589 -64.3050 -176.7873 91.5112 -73.4992 154.6579
1.29942730 -144.8783 147.1578 -178.3530 37.4166 -62.2994 -23.4265 -53.2277 95.1725 104.2347 -78.7146 -9.1846
1.36255760 -71.8343 144.1523 -176.7083 -126.9782 -67.7782 -18.6594 65.3550 -179.8267 89.1200 -124.0417 18.5580
1.38744100 -71.1235 145.2615 -177.4034 37.3935 -62.1303 -23.6109 -52.7540 95.4718 105.1036 -78.9290 -9.1901
1.40915890 -146.4552 153.5225 63.8779 110.4698 -108.3166 -6.9588 67.2052 -77.7731 -92.3291 -142.6564 161.0513
1.45667980 -146.7157 165.9029 64.3408 84.7024 -72.9561 150.0063 -172.6852 61.4609 96.3541 -141.2875 158.3688
1.48038320 -72.3573 148.0630 -175.6481 58.2747 -65.2328 -35.0968 -172.1525 174.9659 -92.3125 -100.3225 11.9319
1.50229620 -145.1073 146.7639 -176.7190 -127.4130 -69.2572 -21.7325 -64.4287 -176.2826 -89.6598 -119.2621 17.5001
1.50229620 -145.1073 146.7639 -176.7190 -127.4130 -69.2571 -21.7326 -64.4287 -176.2826 90.7431 -119.2620 17.5001
1.54956970 -146.6561 167.1442 64.3697 84.6535 -70.4375 144.0375 -171.1389 173.5904 -95.7009 -72.8980 152.9758
1.57022910 -146.0473 149.5781 51.8361 87.6398 -89.2475 -17.6163 66.3135 -179.3620 -89.1118 -79.2856 154.8997
1.63248700 -145.4465 154.5280 -164.6922 -84.6509 -70.2716 158.4528 64.5582 179.7129 -90.9949 -145.0630 158.6600
1.66060030 -71.9175 144.2402 -176.0291 -127.3547 -68.9757 -21.4981 -64.3758 -176.3039 90.8448 -119.4533 17.6143
1.71483110 -146.8332 166.3224 64.3782 84.3757 -74.3201 153.2570 -61.3934 -61.4143 -70.1592 -146.2092 158.9428
1.73574560 -147.1785 162.8719 69.7018 -63.4766 -67.3247 -24.2241 -64.6125 -176.6309 -89.0119 -91.3740 1.1741
1.76317580 -72.9485 148.4010 -175.2123 -123.0344 -68.3568 -23.3342 -64.3355 -176.1447 -89.9905 -85.4494 -3.2158
1.79228670 -145.6160 148.8368 60.0855 107.5295 -91.5974 -16.4123 -60.5810 -61.6921 108.8937 -144.9620 158.9924
1.81718430 -145.5223 154.7713 -163.9141 -84.3455 -70.5017 153.6878 -64.2021 -176.5689 90.9375 -145.0517 158.8374
1.84381030 -145.2223 161.4569 -172.1695 56.4197 -66.2566 -19.0460 -61.8026 -62.9781 103.1307 -76.6870 -10.5693
1.87476910 -144.0974 136.2057 179.7532 33.1580 -70.3862 -15.2102 74.4268 -71.3078 171.7271 -124.7117 17.6238
1.91673520 -75.8564 160.3632 -170.5012 54.9279 -75.8954 -9.0826 -62.9593 -176.0951 -88.9728 -138.2925 159.9297
1.94147700 -72.0567 145.2051 -175.4979 -126.6675 -64.8786 -31.9476 -171.6929 174.6038 88.0354 -107.2361 13.8520
1.98086290 -146.9476 163.4871 69.4825 -64.9637 -63.8208 -31.9644 -171.3417 174.5334 -92.8316 -86.5453 0.9223
2.00486220 -147.4657 160.7598 68.8539 120.6825 -68.3343 -22.9317 -62.5172 -63.2446 102.3766 -90.9988 1.4346
2.03708490 -146.0864 149.4391 51.2373 86.6610 -87.4576 -21.5293 -61.6681 -62.1243 109.5210 -77.2242 154.6761
2.06423850 -75.5754 149.1682 -175.8663 56.6430 -66.4602 -27.7233 -65.8204 -66.9792 100.2274 -110.2664 15.1582
2.08679790 -147.1462 158.6053 60.2974 16.8574 -70.5229 -14.1029 -62.0179 -63.0405 103.6003 -77.1597 -2.0015
2.12473910 -69.7375 159.0982 70.4814 162.0269 -67.6389 -17.8450 66.1377 -179.0214 -89.2754 -83.9441 -3.2486
2.15041600 -134.3542 156.9544 -60.5892 -81.7537 -67.7912 -16.9546 66.0796 -179.1919 -89.4121 -79.2117 -9.1701
2.17207240 -144.7794 151.2207 -176.5479 37.3485 -69.0841 -14.6234 -51.5246 95.8836 106.0278 -135.7133 161.0607
2.20241150 -134.3989 156.5324 -60.5699 -81.6996 -68.7637 -19.0264 -64.4561 -176.6100 91.6009 -78.5377 -8.6114
2.22251640 -69.7956 159.0904 70.2387 162.5846 -68.4905 -19.3430 -64.4117 -176.6742 91.4901 -81.6228 -3.6980
2.22251640 -69.7956 159.0904 70.2386 162.5847 -68.4905 -19.3429 -64.4117 -176.6742 91.4902 -81.6228 -3.6980
2.25804250 -143.3828 152.2871 55.8808 -88.3019 -70.8487 -23.2854 -64.5137 -176.6600 91.4430 -82.1939 -1.7297
2.29900000 -77.5391 161.5275 -171.3593 56.6009 -64.8048 -20.0592 -63.5532 -65.0815 102.0335 -76.6982 -10.5381
2.32697850 -72.6726 153.4751 57.5452 28.5224 -76.8621 -25.5343 -64.7204 -176.6251 91.4678 -151.2870 150.7803
2.36410770 -145.6834 154.9920 -164.1199 -84.6069 -70.4682 154.2136 -61.5175 -61.8311 -71.5006 -144.9072 158.8237
2.38748380 -147.0801 167.5460 64.2421 84.0192 -75.6655 154.8748 -71.3891 68.6483 59.0435 -73.6509 154.6230
2.41278780 -72.5956 148.4518 -175.5559 58.2247 -64.9077 -35.8572 -168.5864 68.7736 83.1681 -99.8974 12.0127
2.45221400 -75.3840 151.7154 53.1239 -99.8202 -70.5134 -20.6191 -64.3693 -176.6676 91.5087 -78.7606 -4.1216
2.49322680 -76.5736 152.1860 -174.8686 -123.7131 -66.1235 -23.7725 -65.2052 -66.6844 100.3354 -82.9698 -4.8653
2.52723840 -146.0957 143.2418 179.9653 -128.4173 -63.0516 -24.5970 -57.7859 93.8815 101.7121 -119.0963 17.6308
2.55603170 -141.4576 159.7745 -96.1210 -74.5487 -71.4020 -15.9934 60.2769 -87.2796 -95.1600 -79.3789 -9.4222
2.58738650 -134.4857 156.2194 -60.5960 -81.6719 -65.8040 -27.1368 -171.1311 174.2486 -93.1760 -78.5848 -5.9574
2.62160330 -135.0063 156.4664 -59.1410 108.4268 -65.8302 -27.0776 -171.1177 174.2383 87.1990 -78.4561 -6.0420
2.65602260 -145.8339 145.5294 -179.0005 -124.9154 -63.3056 -25.3407 -59.2573 92.8289 99.9530 -83.8274 -4.7156
2.68286910 -71.6607 158.5378 62.2082 8.3482 -65.4107 -21.5838 -164.9693 67.1490 83.1117 -74.5014 -3.6006
2.71529210 -69.1719 141.8082 -179.4156 -127.7414 -62.9889 -24.5382 -57.1377 94.6491 102.8145 -119.2809 17.5298
2.74103110 -144.7325 135.0384 -177.6502 -131.6095 -74.8838 -13.6558 58.7355 -95.5826 71.7235 -121.1410 17.8385
2.76474190 -145.8104 147.9451 -177.6609 -127.2775 -67.2796 -23.5126 -72.6267 64.6677 -137.9745 -84.3057 -4.2266
2.79100960 -145.8837 150.2560 -176.7585 -126.6209 -69.6032 -22.7346 -74.4493 64.7867 -125.8883 -84.8033 -3.6971
2.81974610 -70.1391 132.4981 -177.3028 -131.2203 -76.5233 -13.2710 59.3150 -94.0099 -104.5548 -119.5707 17.2330
2.84045830 -147.6368 158.9388 60.3610 16.7018 -71.3297 -14.0252 -72.3503 67.3012 -125.2358 -76.9563 -2.1247
2.86239140 -147.2352 162.6365 69.8963 -65.4582 -63.1024 -27.1130 -57.3092 94.0946 101.7846 -92.4782 1.3188
2.89836460 -144.5316 156.9258 59.7023 -92.4868 -78.6718 148.2663 -173.5935 59.2172 92.2299 -71.9743 153.8302
2.92474320 -147.0098 163.6283 69.4555 -64.8669 -63.8024 -32.0985 -166.9777 68.3948 82.9167 -86.6559 1.0986
2.97416020 -74.1647 154.2559 -58.0508 114.4552 -79.5625 -14.5980 -63.8332 -176.4104 -88.4625 -144.5542 158.5902
3.00606830 -134.8461 156.1185 -60.3618 107.5061 -73.5085 -14.7244 61.4880 -87.2866 82.8969 -79.6121 -9.2892
3.03835970 -145.0224 159.7610 -168.5184 67.9386 -70.7759 158.9889 64.5473 179.6402 -90.6467 -144.8834 158.6148
3.07173240 -145.2374 154.2418 55.0332 -104.2703 -84.7201 -25.3928 -61.9951 -62.3683 -72.6999 -149.3786 153.2358
3.09199290 -146.1284 154.5668 -163.4532 -83.9748 -72.5983 154.4153 -72.9162 67.9129 60.3856 -73.4437 154.4907
3.13040800 -143.4407 151.7842 56.8075 -88.2809 -84.3038 -13.6585 63.3499 -85.2667 -95.9280 -80.0222 -3.6680
3.15142570 -73.4949 154.0188 -59.1879 112.7416 -73.5005 -14.8045 61.3910 -87.2080 83.0043 -79.7386 -9.3354
3.18799910 -145.6378 146.3075 56.6821 104.1955 -76.5232 -25.2553 -54.4477 97.1938 -70.7651 -146.9926 158.1464
3.21860200 -70.0871 146.4497 -177.5704 -126.7334 -64.7336 -25.1651 -71.8539 67.9798 -149.5569 -84.4183 -4.1252
3.27528030 -134.3182 156.7560 -60.6460 -80.8793 -78.6528 -15.1205 -61.9452 -62.9891 -75.7468 -144.6227 158.5220
3.31900350 -134.8102 156.4802 -59.4252 108.3768 -79.0256 -15.1967 -61.9301 -62.9741 -75.7080 -144.7559 158.4840
3.34371000 -144.8274 139.6005 -176.2938 -126.6636 -70.2328 -17.2667 56.2751 -98.5880 -119.3874 -85.3198 -5.3234
3.38338940 -145.0726 160.7765 -168.2959 69.0504 -66.7425 140.9317 -171.0740 173.7587 85.5930 -73.5694 152.7071
3.44271840 -69.1792 159.0113 71.9711 158.5355 -63.8764 -23.0989 -56.1543 94.9396 103.2443 -83.0407 -3.3455
3.46611220 -76.4898 155.2204 -59.8047 -73.5909 -72.3835 -27.6935 -171.3171 174.0375 -93.3020 -143.8758 158.5989
3.50030680 -129.8306 156.3395 -66.4850 -7.9163 -72.7903 -27.9835 -171.4000 174.0549 -93.1902 -144.2619 158.3527
3.53193760 -144.7052 153.2922 56.0606 -87.9306 -72.0407 -23.5230 -73.6322 66.2682 -125.5313 -81.9949 -1.6106
3.55265180 -135.3688 157.6007 -60.5440 -81.1892 -69.1043 -19.5649 -73.0391 67.0314 54.5385 -78.5177 -8.4497
3.57371550 -135.7858 157.8821 -59.2522 108.5247 -69.1756 -19.4969 -72.9703 66.9666 -126.4455 -78.4546 -8.5017
3.60213500 -70.0691 159.8491 70.6598 161.4964 -64.9459 -26.1159 -166.0103 67.7445 83.0321 -78.9940 -2.9362
3.62718710 -146.5334 165.8283 63.7144 83.4042 -74.7732 159.0028 59.9564 72.2621 -135.1880 -146.7597 157.0106
3.66027120 -145.2622 162.2586 -168.3371 67.9400 -68.9645 153.1872 -61.0360 -61.8445 -72.6822 -144.7632 158.7977
3.71498550 -146.2130 155.9713 56.0849 -103.2701 -88.9733 -24.1152 -71.3024 69.5414 -120.9417 -148.8333 153.6657
3.73638930 -73.7409 156.3682 -58.9063 114.4461 -63.8594 -21.8184 -55.4072 95.4178 -75.6092 -78.1380 -9.4188
3.81604420 -145.4613 153.6050 -163.5616 -83.2549 -71.9127 158.0897 64.7698 76.4188 -136.9501 -146.7104 156.3065
3.84588400 -74.0056 154.1589 52.9954 -101.1384 -66.5910 -24.7990 -69.3208 69.2406 30.3464 -79.3929 -3.6833
3.87004390 -145.1309 157.3846 -171.0918 -119.6179 -68.7466 -11.0306 64.5762 79.5754 -117.6332 -76.1077 -13.0901
3.90460780 -129.8211 155.1911 -66.7842 -7.8960 -66.0601 -26.8095 -166.5841 67.8433 -97.4745 -78.5761 -6.0158
3.95496500 -130.1688 156.3059 -66.5953 -8.1494 -69.2246 -19.6031 -73.2343 66.9962 54.9189 -78.4044 -8.4968
3.98558320 -134.0569 156.2753 -60.8532 -81.7921 -75.0604 158.3588 66.2311 -178.8118 -89.1977 -144.8676 158.6505
4.01008090 -144.9040 158.4334 -171.0245 56.6110 -69.5247 -11.2945 68.5815 85.5255 -115.1589 -75.9353 -13.1761
4.05626920 -129.7465 155.4217 -66.0371 -9.2266 -63.9302 -21.7793 -56.1226 95.4360 -75.6419 -77.9312 -9.2808
4.08757900 -145.0010 150.5289 53.1308 -104.0330 -82.0417 -21.4029 75.3760 -61.1080 142.5210 -150.7377 153.3465
4.11505210 -135.4868 158.0108 -60.5363 -80.4904 -80.0213 -15.4601 -71.9272 68.4580 58.0385 -144.4777 158.5726
4.13636670 -129.4934 155.0235 -67.1365 -7.3530 -76.2965 152.7252 -64.2820 -176.8742 91.4892 -144.8629 158.8382
4.15727820 -134.1229 156.8926 -60.3996 -80.7248 -72.9236 -27.0460 -166.4464 67.6561 82.4972 -144.1981 158.3993
4.18619430 -72.5037 148.5976 -175.1964 58.9158 -65.6935 -37.4586 -166.1066 -77.8393 -43.9823 -95.9375 10.3191
4.22339110 -145.6403 155.1304 54.7061 38.3787 -72.2637 140.4198 -171.4668 174.0633 -95.5461 -73.8526 153.1231
4.24834600 -145.0354 147.3061 -173.6862 -97.9252 -135.9988 149.0783 -65.9453 -63.4060 -23.2777 -145.4378 158.5521
4.28090150 -134.3392 156.1272 -60.9226 -81.7567 -75.8948 153.8305 -61.7239 -61.7142 109.7484 -73.5040 155.1189
4.32039070 -145.8449 171.2831 66.8398 108.6319 -85.7216 18.2271 -59.7888 -175.7213 -87.8386 -137.9336 163.2955
4.35422720 -129.4752 155.1457 -67.1073 -7.4228 -73.2708 141.1611 -171.2945 173.9647 -95.6374 -73.5258 153.0890
4.38186040 -144.6059 142.4622 -179.1288 52.1974 -73.1654 -13.0206 60.6247 75.8127 -127.3511 -120.6295 18.6116
4.40345970 -145.6253 161.4181 -169.4173 65.0179 -71.5823 153.1319 -73.0108 67.6501 61.2518 -73.7687 154.6795
4.44479980 -145.6095 148.4108 52.6225 91.2104 -87.2000 -33.7402 -168.4329 -79.0735 143.4065 -74.4270 154.6518
4.47568000 -145.2163 150.5509 -174.9277 -124.0432 -65.1414 -34.9643 -166.8508 -78.5596 -42.0238 -90.3888 4.3313
4.51008880 -134.1633 158.0468 -61.6480 -78.7207 -69.0370 -20.5912 -54.2466 96.5736 -72.5942 -144.5659 158.3362
4.58906710 -134.3646 156.5688 -60.5405 -81.3354 -76.3327 -30.1102 -167.4283 68.0776 82.3621 -78.0150 153.2407
4.62751000 -134.8089 157.1450 -59.1656 108.3730 -70.1902 -10.8959 60.7646 74.6472 64.7715 -76.6719 -12.3782
4.66112780 -145.6340 150.5129 61.8114 109.4482 -84.1726 -30.6552 -165.8393 -81.5480 -43.2792 -143.4302 159.6273
4.72414080 -145.1597 146.3058 -176.3758 -124.3675 -73.2835 -10.5513 65.2905 82.1087 -122.9641 -123.4863 18.0151
4.81160100 -74.2199 155.1400 -57.9146 114.4383 -70.2733 -10.8945 60.5974 74.4296 64.7771 -76.7391 -12.4524
4.84953000 -76.4657 155.1592 -60.2125 -75.1529 -70.2664 -10.8819 60.6685 74.5264 64.7818 -76.7494 -12.4602
4.87214740 -71.7734 143.2348 -175.8324 -124.5473 -73.3039 -10.1653 65.1883 81.9335 -122.6761 -124.3992 18.3818
4.90649260 -130.3090 156.9694 -66.9196 -7.5752 -84.6076 -14.7192 -71.5928 69.1518 59.3928 -73.8616 153.8278
4.93013600 -145.8313 145.5478 -174.0070 -98.1711 -124.3277 144.9879 -63.9880 78.1797 -127.7107 -145.5191 158.9755
4.97900960 -145.4533 153.4789 52.5693 -109.5318 -92.0635 -32.0350 -61.3978 -61.5852 112.0150 -135.4310 0.6960
5.00371870 -135.3328 157.1458 -60.8172 -81.4805 -77.7364 152.1710 -71.6567 68.7056 59.0920 -144.6460 158.9431
5.29332070 -72.2901 151.5978 56.8529 28.4564 -82.0753 -14.9345 52.2725 66.7163 64.3621 -151.6681 149.4446
5.38469630 -144.2873 138.6558 -177.7962 48.3812 -76.5674 157.9195 74.3444 -66.9643 -22.6793 -144.2616 158.8730
5.41539480 -134.6339 157.7250 -60.0860 109.3114 -64.1195 149.8826 -53.9585 95.0139 -75.6551 -73.7982 155.0780
5.45711260 -134.1148 157.7422 -61.6615 -79.4748 -64.0578 149.5573 -53.8219 95.1312 104.4562 -144.7824 158.9325
5.50396400 -75.9106 155.4814 58.5928 -101.8885 -110.7690 -1.5894 48.4139 60.3177 -105.6273 -147.3871 156.9544
5.69560380 -145.0438 161.2708 -168.4619 68.2164 -68.8546 156.2844 -116.7511 -73.4559 -107.0635 -72.1320 155.2482
5.91276230 -144.4513 156.6339 59.3138 -92.9968 -80.5795 155.1679 -118.7606 -72.6036 -105.1620 -71.9266 155.5503
6.09038690 -133.9785 156.8706 -60.3680 -80.7829 -72.6844 -28.6199 -167.1445 -81.3993 -41.4917 -142.9624 158.1771
6.17027640 -147.1085 173.5826 -144.1735 -104.5844 -65.0763 162.4393 52.0784 61.4830 -118.4416 -144.7610 157.9407
6.20228900 -144.9810 158.5355 -166.3621 69.8097 -72.9617 155.6123 68.2125 78.7078 -142.5029 -146.8646 156.0084
6.26543940 -134.2483 156.4689 -60.5968 -81.3944 -75.7247 -33.4125 -168.4366 -79.0375 -40.2058 -77.0288 153.0190
6.29178020 -134.7629 156.6369 -59.1697 108.5507 -75.9178 -33.2149 -168.4635 -79.1043 -40.0597 -76.6232 153.0205
6.32032300 -76.4895 155.1327 -59.7813 -73.5978 -72.4586 -28.5059 -167.2190 -81.4447 -41.3630 -142.7676 158.2613
6.37337600 -134.6348 156.1398 -59.3878 108.4240 -75.3334 156.1517 -118.5545 -72.8478 -105.4738 -71.9815 155.6911
6.62876220 -129.7979 155.0930 -67.0409 -7.4992 -75.8727 -33.8669 -168.3278 -78.8548 -40.5353 -77.3890 153.0163
12.43218800 -144.9510 151.8636 -174.4510 35.2976 -116.0861 132.9551 56.8177 -74.4832 94.1535 57.5717 47.2337
