# Supplementary material for: Exploiting Sequence-Dependent Rotamer Information in Global Optimization of Proteins
Source: J Phys Chem B. 2022 Oct 18;126(42):8381–90. doi: 10.1021/acs.jpcb.2c04647 (PMC9623586; doi:10.1021/acs.jpcb.2c04647)
Supplement: Supplementary file 2 — jp2c04647_si_002.zip [file jp2c04647_si_002.zip › TripeptideConformations/GLY_CYS_ALA_new.csv]

0.00000000 72.8121 -165.8923 -73.1350 152.8443 -61.7726 -73.3179 156.1446
0.11635910 72.8166 -165.7291 -73.2285 152.6602 -61.5976 -144.5664 159.3536
0.13815089 179.6070 -178.3421 -78.1728 -12.9953 62.3421 -145.0448 159.1305
0.24321118 72.8433 -166.0140 -73.0616 153.0314 -60.2394 -73.3490 156.1349
0.29887619 72.6165 -165.6283 -80.4179 154.2752 -65.1718 -73.3559 156.1492
0.32655083 179.6194 -178.5314 -77.5317 -13.8778 -59.7585 -144.5311 159.0329
0.35564636 72.8488 -165.8532 -73.1525 152.8551 -60.0753 -144.5531 159.3562
0.41045869 72.6237 -165.4783 -80.5415 154.1913 -64.9715 -144.4921 159.3392
0.45650384 179.6961 -178.3266 -83.3499 -10.8967 62.4318 -73.0302 155.1052
0.48602691 179.7054 -178.8014 -84.0588 -9.5685 -64.3822 -144.6026 159.1769
0.51482782 179.9770 179.8555 -72.6467 153.7992 -61.5755 -144.5046 159.3526
0.63085812 179.7134 -178.5044 -83.5300 -10.6284 -59.6326 -72.9843 155.0143
0.65670243 71.3876 -161.4780 -125.8968 156.3951 -61.6060 -73.4374 156.1505
0.70173060 71.3812 -161.6948 -144.0327 163.4021 61.0456 -74.8146 154.2954
0.73382812 73.0891 -166.6921 -77.0547 160.3850 61.1748 -74.5448 154.4912
0.76828476 71.1947 -160.8131 -144.3916 146.6627 -172.5297 -72.4695 158.4471
0.81191170 72.1635 -164.4233 -72.9817 143.5247 -171.4540 -71.7892 158.5446
0.83337213 71.4000 -161.6016 -146.8206 165.1557 62.0945 -143.9615 159.0605
0.86536932 71.2329 -160.9953 -144.0303 152.3204 -166.1758 -71.5455 155.0501
0.89615884 71.3722 -161.5342 -146.6872 162.7848 60.7495 -74.8553 154.2837
0.95422726 61.2802 -129.5334 -80.8642 1.5165 66.0398 54.2762 37.1558
0.98607207 72.4610 -165.1747 -74.3924 147.2581 -166.4249 -71.5687 154.7927
1.06387119 72.9558 -166.1803 -75.0745 156.6344 59.2905 -144.4801 159.3691
1.08694713 -179.9837 179.8610 -76.7899 163.1510 62.5201 -144.1692 159.1478
1.11680318 -179.9397 179.7974 -144.0618 165.9057 62.3500 -143.9604 159.0777
1.25189107 -179.9586 179.8754 -144.1804 147.7536 -169.5221 -145.9887 157.2646
1.27858619 179.9307 -179.9205 -72.7459 144.0013 -169.3979 -146.1366 157.4600
1.33360995 72.1425 -164.1749 -73.2076 141.8812 -169.7020 -145.9019 157.8068
1.36235148 71.2397 -161.0596 -144.5760 152.3720 -164.9898 -71.6426 155.0459
1.41219754 179.5659 -178.2269 -75.6480 -13.7679 68.0665 -145.0683 159.0425
1.45337249 179.9807 179.9123 -74.3226 157.6140 59.3844 -144.4419 159.3627
1.51609545 72.4245 -165.1135 -74.2120 146.4091 -166.1457 -71.7120 154.7058
1.56445620 72.1331 -164.1532 -73.3319 142.5072 -169.5518 -145.1167 159.2184
1.75982116 179.6928 -178.3231 -82.6813 -10.8487 67.4449 -73.0774 155.0740
1.82166900 73.3128 -166.9473 -75.1157 161.4884 69.3493 -144.2465 159.0465
1.89773859 73.2036 -166.8680 -74.6147 159.0033 67.6374 -74.9585 154.0881
2.00240200 -179.9701 179.8543 -143.9884 147.2065 -169.6589 -144.2920 159.4094
2.07817249 71.4993 -168.0488 -73.7710 -35.5333 -171.1369 -148.8352 154.8051
2.10008452 179.6139 -178.7357 -71.6996 -30.3424 -168.9570 -143.3029 159.6444
2.18517507 -179.9912 179.8463 -74.1425 162.0805 69.4568 -144.2316 159.0315
2.32633347 179.7128 -178.4495 -82.3837 -16.5521 -163.8849 -73.6930 154.7895
2.34846887 179.6163 -178.7208 -71.7880 -29.9364 -169.6499 -143.3169 159.6548
2.61161151 179.7923 -178.5236 -76.4191 -32.8413 -170.2215 -75.8968 154.3935
2.66394913 69.6469 -160.1016 49.4011 24.9343 74.1529 53.6750 28.1148
3.06888272 74.0428 -165.9080 44.2637 34.3900 69.0427 53.6591 26.8894
8.61083910 72.3611 -171.0799 62.0246 170.9785 -53.4000 -143.8585 159.4173
