# Supplementary material for: Exploiting Sequence-Dependent Rotamer Information in Global Optimization of Proteins
Source: J Phys Chem B. 2022 Oct 18;126(42):8381–90. doi: 10.1021/acs.jpcb.2c04647 (PMC9623586; doi:10.1021/acs.jpcb.2c04647)
Supplement: Supplementary file 2 — jp2c04647_si_002.zip [file jp2c04647_si_002.zip › TripeptideConformations/PRO_PRO_PHE_new.csv]

0.00000000 -71.5312 163.6037 -58.8460 151.2970 -146.7539 163.2119 63.2754 90.8236
0.14111454 -72.7830 167.0292 -62.6356 149.7448 -138.2574 155.5936 -67.3530 -75.7402
0.30299760 -62.6036 159.8478 -58.7576 151.2724 -146.6301 163.2108 63.2881 -89.4622
0.42677029 -62.6293 159.9443 -58.8018 151.4943 -145.6539 152.1238 -174.4415 75.5179
0.51918479 -62.6276 160.0087 -59.0089 152.7011 -72.4242 148.9813 -174.6927 -102.1593
0.57891730 -73.3588 164.4568 -58.9347 151.3407 -146.8102 163.2221 63.1084 90.7355
0.61123686 -63.1458 161.7982 -64.3776 141.2399 -140.8934 155.8930 -64.9985 109.2509
0.69200813 -62.6432 160.0658 -59.1848 153.8377 -79.6958 -14.6045 62.2919 -95.4920
0.72507661 -74.5592 167.6902 -62.8865 149.8824 -138.3831 155.6126 -67.3790 -76.1490
0.94132723 -67.3514 161.4403 -58.8566 151.1944 -146.7012 163.2204 63.0802 -89.5738
1.00393618 -62.6322 160.0234 -59.1423 153.3804 -76.5204 160.7313 62.6644 -94.2631
1.08001456 -62.6170 159.9137 -58.9936 152.8223 -75.2432 154.2706 -58.6158 -74.5047
1.10655269 -67.5430 161.3843 -58.9796 151.6561 -145.6464 152.1337 -174.4497 -103.5839
1.15596396 -62.5738 159.7868 -58.4848 147.2547 -131.8331 3.8184 60.4783 -92.0540
1.20226626 -67.5610 161.4297 -59.2038 152.8881 -72.4518 148.9995 -174.6900 -102.1619
1.27386765 -67.6351 162.5096 -64.6824 141.9897 -140.8713 155.9372 -64.8168 108.8223
1.56575849 -62.6355 160.0396 -59.1154 153.2166 -73.4105 -28.5836 -174.6302 77.0758
1.61499826 -61.7241 160.0730 -67.2139 -32.5739 56.7369 174.6473 -58.7486 108.3000
1.68148663 -67.5526 161.4348 -59.3332 153.5260 -76.6046 160.7555 62.6208 -94.2787
1.73996411 -67.4454 161.3899 -59.0984 152.7154 -75.5778 154.3601 -58.4888 -74.5177
