# Supplementary material for: Exploiting Sequence-Dependent Rotamer Information in Global Optimization of Proteins
Source: J Phys Chem B. 2022 Oct 18;126(42):8381–90. doi: 10.1021/acs.jpcb.2c04647 (PMC9623586; doi:10.1021/acs.jpcb.2c04647)
Supplement: Supplementary file 2 — jp2c04647_si_002.zip [file jp2c04647_si_002.zip › TripeptideConformations/CYS_ARG_TRP_new.csv]

0.00000000 54.0318 33.7355 -58.7723 -73.5599 -23.2631 -59.6656 -56.5372 87.0181 -159.3794 1.4848 -77.6380 160.2492 53.5140 91.3715
0.09092600 53.8228 34.2611 -59.3365 -73.4037 -23.5429 -59.6560 -56.6121 86.9006 -159.7073 1.4876 -77.9583 160.2144 53.2956 91.6231
0.25108840 -80.5780 -35.8476 -60.3705 -138.2483 14.1941 -63.2174 -65.4852 -177.2217 -90.4678 1.4281 -144.7161 164.7200 61.1049 92.6964
0.30485180 53.5564 36.5119 -58.1142 -73.6340 -21.3120 -60.2738 -57.6992 86.4265 -159.6895 1.4736 -76.4726 160.6480 56.4492 90.9096
0.41956990 -85.6841 -35.5370 -63.7728 -137.8889 14.4378 -63.1178 -65.5165 -177.2971 -90.5124 1.3833 -144.9314 164.8793 61.2441 92.8038
0.49439610 54.0349 36.1507 -58.8411 -81.6370 19.7429 -57.2201 -59.2265 88.9452 -157.5170 2.4737 -144.1846 161.8946 51.4555 83.5781
0.55968890 -70.7751 148.6603 -59.6191 -131.6689 28.5951 -60.5907 -65.3263 179.8996 -97.5407 2.6965 -148.1090 162.4286 50.0267 84.1191
0.62405740 -71.1206 150.0452 -59.7142 -131.9745 27.3148 -60.7808 -65.2806 179.9980 -97.5252 2.7390 -145.9086 163.2569 54.2155 86.0190
0.74585610 53.8756 26.0922 -58.9904 -79.3255 -19.7047 -58.3464 -52.6465 -159.4418 -89.0825 2.4624 -76.4758 160.3132 51.8655 88.3136
0.81333890 58.1187 24.9147 -58.5468 -78.4772 -20.6166 -86.0601 61.3410 175.7341 174.0668 0.4807 -73.0706 160.1746 53.2398 84.2427
0.85072910 -67.4516 137.4881 -172.5674 -142.5480 21.2195 66.7138 -160.3724 71.9590 178.4277 1.2219 -127.0706 158.2325 -53.6022 -79.2294
0.92674060 -79.9982 -41.4034 -171.0233 -136.8591 17.0646 -63.2483 -65.4241 -177.9495 -93.7259 2.6007 -145.0447 164.9198 60.0643 92.0393
1.00529390 -120.3411 5.1070 64.2520 -140.2462 148.0522 -64.6479 -64.5887 -177.4586 -88.8436 -178.5460 -142.3435 157.4270 -56.1442 -88.1616
1.06311980 -65.5486 145.8091 -59.8243 -116.0590 23.2489 -57.3581 -70.8855 75.2199 -178.4186 -1.5838 -146.5462 162.5321 51.2788 85.5644
1.08336930 54.5947 31.6089 -58.2748 -139.6501 145.5860 -65.4040 -64.5065 -177.3057 -87.8680 1.2974 -142.6406 157.2548 -57.7144 -87.9843
1.11515370 -78.5536 -11.8730 62.3704 -146.8994 168.2840 58.9679 160.0925 -72.4905 162.6712 1.1577 -70.1947 155.6155 59.9208 -94.7802
1.15799050 54.3218 32.3080 -58.8829 -139.6127 145.6146 -65.5057 -64.4818 -177.2773 -87.7705 1.3076 -142.6261 157.2573 -57.6738 -87.9812
1.21362060 57.9039 16.1857 -58.1647 -131.7246 19.7661 -72.9536 164.9678 -74.5899 173.9238 -1.5179 -70.7555 154.7624 -52.3440 -69.7942
1.27537480 -72.7741 135.2671 -173.2694 -136.6306 20.6721 -61.5856 -65.5547 -178.7263 -93.4615 1.9757 -141.3814 166.2864 54.2144 87.5743
1.30489440 -66.2062 142.1207 -59.9769 -143.9671 30.2332 64.0754 -160.5928 71.6199 -178.8202 0.6687 -138.8714 163.3453 54.6475 83.4502
1.34951000 -61.7526 151.5873 -60.2399 -81.9446 1.4890 -57.9368 -62.5186 85.4177 -161.1164 2.4878 -133.1661 162.6162 61.4124 93.0765
1.37348920 -73.1742 134.5905 -173.4253 -136.3147 22.7702 -61.5298 -65.5048 -178.8514 -93.7090 1.9820 -141.7322 166.1226 54.7476 87.1398
1.40166830 -104.9574 10.5238 -61.7173 -139.4900 148.6111 -65.4136 -64.4689 -177.3035 -89.2501 1.5869 -141.7007 157.7525 -53.1642 -86.6769
1.43002660 56.9498 20.8036 -57.0646 -130.4750 16.4332 -69.5139 165.8942 177.5845 81.0416 -2.9298 -73.3629 155.5028 -50.6900 -68.4842
1.45909190 -65.6971 140.7196 -58.3134 -143.0556 31.6041 64.2642 -160.3247 71.6954 -179.0891 0.7183 -140.0881 162.8236 51.6965 81.6595
1.48769870 -98.6231 8.5905 -60.4653 -139.2894 149.7526 -65.4122 -64.4768 -177.3724 -89.4650 -178.4195 -141.2107 157.7840 -52.7247 -86.6062
1.51350780 -77.6825 -12.5774 -61.0140 -146.7119 168.1955 58.7906 159.9439 -72.4045 162.6815 1.1801 -70.1019 155.6220 59.9581 -94.7621
1.54272820 58.0389 16.3180 -57.0939 -131.6373 19.9754 -72.8166 164.9343 -74.4846 174.0031 -1.4813 -70.8398 154.8044 -51.9937 -69.3548
1.56794660 -66.8186 148.4587 -60.8734 -110.0802 17.2073 -46.0565 -58.1471 167.4346 94.7362 0.3466 -143.3298 163.1410 54.9763 87.9093
1.59154380 -71.8912 153.3487 -59.7281 -71.3149 -24.3160 178.5177 58.0017 -173.9522 82.5648 -2.2141 -136.2118 157.0794 -60.7461 -81.5178
1.61654800 -132.3443 5.6658 64.0625 -141.2324 145.0523 -64.8009 -64.6665 -177.3434 -88.3546 -178.6898 -143.3111 157.2566 -58.1609 -88.0660
1.64916030 56.2426 36.8866 -58.4650 -91.0901 23.2208 -48.1419 -55.9239 171.1497 91.9834 -0.1335 -145.9735 162.1479 50.6938 83.0831
1.68295660 -65.1946 136.8685 -174.0651 -144.5053 25.3241 65.7037 -163.1006 72.5431 -178.6616 1.2632 -136.4082 164.8910 58.9709 87.7046
1.70673490 -92.2697 -3.8418 63.3560 -129.3564 148.7555 -64.3241 -71.5002 77.7407 -176.0156 -179.9755 -140.8052 158.2045 -49.1969 -79.2039
1.72687950 -78.5905 -12.0370 62.3834 -146.8718 170.1103 59.5181 160.1079 -72.7794 163.6141 -179.7346 -71.5719 156.9635 63.4741 93.8304
1.76263010 -67.6388 147.3271 -62.0516 -146.5832 156.0471 75.2770 -65.1006 -58.9523 -83.3656 0.7774 -140.4089 157.1584 -58.9368 -90.0898
1.78896670 53.1330 30.7972 -58.9846 -138.2690 140.3171 -71.8309 166.4805 177.9623 80.6059 -3.1238 -143.3814 157.0434 -59.4269 -86.6983
1.82828200 -96.4382 7.5532 63.5350 -139.1519 150.1844 -65.2669 -64.3720 -177.7185 -90.3786 -178.5580 -141.1377 157.8070 -52.5141 -86.5821
1.86115690 -63.2043 135.6553 -175.9825 -144.9608 25.7951 65.7824 -162.2359 73.1350 -177.7992 1.3664 -136.4412 164.8584 56.0423 85.4106
1.90341050 53.9341 34.6964 -58.7465 -79.6993 -3.6260 -58.9836 -59.8893 87.0278 -157.2009 1.8842 -123.5991 156.6159 -48.3584 -86.7894
1.93720250 61.5595 17.1643 -57.4675 -95.1561 0.1966 -81.2677 68.1772 174.4518 -178.9923 0.4356 -68.3357 154.1332 -46.7480 -62.0164
1.95911140 -66.2929 143.6512 -60.2246 -113.6005 22.0433 -48.2120 -50.6660 -53.4976 124.8599 -4.5356 -146.1124 162.4631 50.8127 85.4342
1.98243400 54.8904 34.9271 -58.5293 -88.0703 23.8669 -52.4311 -52.1185 -60.7813 171.4219 0.2321 -146.5095 162.0867 50.8891 83.0190
2.01983020 55.2008 35.4450 -58.5434 -87.5743 23.3247 -51.9498 -55.7026 -175.9831 -174.5046 -1.1315 -146.2770 162.0733 50.9505 83.0976
2.04094880 53.3738 36.2835 -58.6588 -71.1225 -20.7302 -61.7060 -58.9565 85.5594 -161.3676 1.4115 -134.6563 157.4826 -52.6130 -77.4234
2.07221300 54.7696 35.3895 -59.1934 -88.0382 23.7379 -52.4610 -52.2136 -60.8157 171.4424 0.2303 -146.4242 162.0909 50.8969 83.0277
2.10702650 -68.5206 143.8380 -60.4878 -112.3143 20.1759 -51.8487 -59.0590 179.7672 -177.0413 -1.2663 -143.7786 163.1260 54.6222 87.3406
2.12983390 -69.5302 150.3489 60.7977 -146.6481 31.8253 63.4205 -159.0418 71.4090 -178.5441 0.4552 -139.6318 163.0818 53.1147 82.1495
2.16194610 -100.0535 3.6629 -62.4864 -130.7232 146.3125 -65.4498 -71.7487 78.0484 -174.2907 -0.0333 -141.5578 158.1628 -49.8110 -79.9604
2.18857640 57.7796 19.1074 -58.3610 -92.9215 -0.9478 -54.3187 -48.0414 -159.9357 -82.4809 3.1019 -72.7405 155.5666 -46.0778 -63.6504
2.22391530 -74.9836 134.6480 -63.4566 -94.9785 12.4715 -82.4000 65.5065 171.5702 -171.6867 -3.5620 -139.8520 162.5724 52.7027 87.3153
2.24895080 -69.1906 149.3071 -61.9219 -139.7430 152.4947 -64.4844 -64.7100 -178.0131 -91.4162 2.0814 -150.9477 163.6119 55.5439 89.0456
2.27394130 -77.6437 -12.8438 -59.7293 -146.6364 170.0111 59.3450 159.9873 -72.7085 163.7219 -179.7378 -71.4802 156.9854 63.4704 93.8023
2.30435790 -67.8811 145.2626 57.8155 -144.4075 31.8913 63.7353 -159.7040 71.4887 -178.7589 0.5539 -139.0312 162.9588 52.1469 81.2869
2.33000250 55.1000 32.0573 -58.9930 -77.7047 -16.5917 -60.4381 -58.4920 87.1289 -157.9099 1.7505 -75.2043 155.4917 -46.0228 -76.5809
2.35606620 -76.2842 -12.5200 67.3491 -146.9105 168.1887 59.1188 160.1265 -72.5082 162.6325 1.1572 -70.2263 155.6274 59.9028 -94.7903
2.38414260 -66.2101 143.4125 -60.7187 -107.5034 18.6616 -53.5530 -54.9335 -60.7897 169.5230 0.1426 -143.3539 163.1456 55.1939 87.8556
2.40491440 54.5057 32.4781 -57.8726 -81.0229 -16.2097 -55.2538 -51.9752 -60.4676 170.8936 0.2961 -76.5835 161.0737 55.2756 89.0602
2.42625260 56.8750 33.5134 -58.2503 -115.2168 141.7738 -80.3629 71.5099 172.8282 178.3343 0.2651 -142.3725 156.8655 -61.1882 -82.5218
2.45334270 -73.8957 132.2816 -173.9694 -128.5710 15.9072 -61.4980 -73.6168 76.7081 -173.8520 -0.5551 -138.2896 167.0282 54.8010 88.4718
2.47562420 -77.6067 -12.3644 -60.9945 -146.7388 164.5149 58.1712 160.8919 -71.9097 174.4109 -0.1511 -76.4679 150.3447 -176.2784 84.9364
2.51616390 56.0911 27.6871 -57.4281 -77.2406 -22.3738 -64.7302 -178.1544 -65.7933 -84.8065 0.4264 -79.3067 160.2193 51.3457 90.7230
2.55055350 -78.4787 -11.7157 62.3984 -146.9745 164.9143 58.9305 162.7508 -72.1195 173.0735 179.7995 -76.6837 152.1537 -174.9622 -109.2116
2.58360030 -95.1694 3.1111 63.5510 -130.8713 147.8837 -65.6478 -71.5813 78.2994 -175.4749 0.3563 -141.3918 158.0894 -50.4164 -81.0132
2.62303530 -77.5120 -12.5105 -59.7059 -146.7535 164.5333 58.1590 160.9040 -71.9098 174.4146 -0.1521 -76.4711 150.3454 -176.2795 84.9365
2.65325940 -70.1589 148.0796 -60.0057 -118.0858 22.7271 -59.9190 -173.7078 -66.7117 173.2422 0.0720 -144.8922 163.2490 54.9099 87.1215
2.68097350 -73.4058 149.7460 -168.7062 -73.2975 -15.7599 -172.0288 -96.6852 172.4313 -86.0109 2.3771 -122.7054 156.8808 -60.0771 -84.8067
2.70688210 -62.7835 135.8765 -171.3465 -86.1344 -1.7236 -55.8093 -55.5068 -157.9660 -87.3025 -2.5541 -132.6597 159.4174 -54.2584 -83.0024
2.75166300 -69.2374 151.2091 -61.8489 -130.7865 154.3669 -64.8885 -72.4652 75.8920 -169.1738 -2.2440 -150.4523 163.5032 54.4452 87.3064
2.77174840 -79.6955 -8.8877 63.0597 -145.6277 164.5133 58.6330 161.1013 -72.0276 174.2418 179.7430 -76.6681 150.3620 -176.2746 84.9293
2.79565900 56.1651 27.6769 -57.4654 -78.3215 -20.6059 -63.9474 -178.5816 67.7982 -174.0424 -0.0533 -76.7604 160.4525 52.8516 88.8020
2.82191630 57.0048 33.6421 -57.0856 -115.1576 142.0588 -80.2273 71.5131 172.7564 178.3616 0.2548 -142.2665 156.9133 -60.7316 -82.3838
2.85163120 54.6181 31.7509 -57.8166 -80.9301 -16.5357 -55.7807 -54.7213 -59.9276 -83.1414 0.4103 -76.5027 161.0392 55.1152 88.9506
2.87510670 -78.3400 -12.4117 62.4878 -147.6010 170.3161 61.8209 165.4442 177.4660 83.1992 176.9611 -71.7477 162.5094 60.6714 91.0774
2.90045190 -66.2472 149.6472 -66.5279 -74.9498 -17.9678 -59.5576 -60.4425 84.9963 -165.9362 2.1730 -134.8229 157.3713 -52.4857 -78.4952
2.92275750 -75.5947 157.8387 62.4339 -134.0436 19.4155 -61.3890 -65.5456 179.8853 -98.5202 3.2788 -135.8673 157.9464 -45.6721 -78.8902
2.94532460 -123.2864 23.8242 -160.1175 -139.0322 145.2153 -65.3608 -64.6117 -177.2023 -87.7281 -178.8525 -142.7719 157.5271 -55.6661 -86.8383
2.96818030 -76.3254 -12.6847 67.3555 -146.8971 170.0144 59.6695 160.1346 -72.7884 163.5367 0.5504 -71.6107 156.9768 63.4744 93.8290
2.99171290 -73.7872 141.1865 -167.7080 -133.4398 16.4149 -60.8449 -65.3742 179.5473 -97.5983 2.7095 -135.1581 160.4498 -49.6577 -80.1614
3.01378340 57.1460 21.7349 -158.5742 -131.2270 16.1135 -70.0578 166.2327 177.1667 81.1210 -2.9139 -73.9263 155.6289 -50.9148 -68.9278
3.04156610 -127.4164 -0.4586 63.2118 -139.0375 145.9222 -65.5447 -176.7156 -179.7819 179.4592 -179.9792 -142.8826 157.0994 -59.2937 -88.6368
3.07746670 -69.8993 138.3445 55.4553 -95.7042 6.8897 -85.8283 63.8687 172.7162 -174.3155 -2.9337 -131.1298 163.6004 54.5816 89.2573
3.10966880 -70.7378 146.5179 57.8719 -105.2938 12.2758 -85.8494 65.7916 171.9809 -173.4857 -3.1062 -138.3810 162.7218 54.3844 87.6374
3.13076200 58.2009 20.0599 -58.2521 -128.2979 20.3715 -64.9647 -176.4027 -65.9505 -86.4952 0.0231 -71.2144 154.9474 -52.2907 -67.4338
3.15896220 -84.6761 -7.4561 -64.1457 -146.7692 164.7429 58.4562 161.6383 -71.9077 173.6611 -0.0550 -77.1035 151.9407 -174.9785 -109.1791
3.18499810 58.3228 19.8370 -58.1791 -127.9352 20.1974 -64.4015 -179.8925 67.7086 -174.2041 -0.0964 -71.1567 154.9571 -52.2126 -67.3541
3.21251000 54.6153 27.3293 -57.8880 -137.3421 154.8033 -72.4116 166.7541 177.9185 80.9881 -2.9188 -148.1213 164.0456 59.1886 90.6694
3.25234480 58.4753 19.5834 -56.6754 -128.4914 21.1446 -63.9596 -178.0666 -178.9117 -85.9335 0.4252 -71.2252 154.9757 -52.1132 -67.0421
3.28040440 -70.9999 148.2489 -59.4994 -134.7871 27.1892 62.7073 178.8080 64.7481 83.0691 0.7318 -139.3544 163.6566 56.5336 85.5083
3.30232450 -73.6220 150.7656 -167.3190 -72.7967 -16.0751 -172.1550 -96.5811 172.4675 -85.9513 2.3782 -122.0273 157.4846 -60.2237 -84.6906
3.32870710 -77.6913 -12.5255 -61.0043 -147.0204 169.6491 61.8511 165.3198 177.7374 83.8208 -3.2255 -70.8534 160.4978 60.0759 -93.7589
3.35272360 -79.0446 -28.2014 -168.7116 -139.9861 161.2660 -66.0504 -63.9264 -177.2228 -90.5715 -177.7208 -136.0721 157.9933 -49.5357 -87.2136
3.37918090 -71.2619 -31.0965 -169.5937 -146.3994 168.5138 58.7344 159.8823 -72.4398 162.6782 1.1568 -70.3186 155.6577 59.9530 -94.7445
3.40458370 57.3813 23.6367 -56.9501 -78.1059 -25.5667 -84.0827 61.5927 175.1712 174.6408 0.4177 -69.8357 162.2564 42.2948 -102.6402
3.43147310 55.9438 31.2389 -58.9092 -70.5685 -27.4006 -101.0179 80.5033 -68.0707 -77.9106 2.7076 -74.9481 159.7519 53.9002 90.0752
3.47530800 -89.5554 -2.1645 62.5555 -133.4392 153.0174 -62.7100 -64.8300 -177.2981 -178.3154 179.7807 -139.8760 157.4324 -55.1579 -87.2234
3.49767830 55.1110 29.6402 -58.1400 -136.6365 144.1026 -66.8985 -179.2795 67.9196 -172.9833 -0.0245 -142.6346 157.2290 -58.7683 -87.3663
3.52236130 -72.2221 149.1694 67.2751 -147.0797 36.6334 58.5552 -84.9047 -172.6130 179.8999 1.3696 -142.3436 163.2517 52.7333 79.4930
3.54416380 51.9070 50.7188 -59.4488 -73.0302 -20.0767 -48.0849 -40.7844 -53.2710 140.6527 -1.2844 -75.6092 160.5361 56.2631 90.4030
3.56724500 58.3849 19.6944 -56.6842 -127.9068 20.6495 -64.3349 179.6907 64.8734 83.1310 -0.4371 -71.2940 155.0164 -51.9553 -66.8471
3.58871640 -79.3119 -10.0019 62.9847 -146.5875 169.7005 61.9974 165.5469 177.6665 83.6880 -3.2392 -70.9704 160.4876 60.0829 -93.7574
3.60878310 -146.0968 158.8943 59.5973 -121.4123 19.3578 -56.8222 -62.7530 -177.1168 -177.5611 -0.0697 -142.9096 163.6627 54.8212 87.1990
3.63153950 57.8228 13.1760 -57.8933 -131.1703 -7.0535 -72.5661 166.1717 -72.9694 168.9761 -0.6898 -107.1632 158.7097 -41.0100 132.8795
3.65267820 53.4007 40.2868 -161.2643 -78.3069 -17.0147 -52.8680 -55.2385 -177.4645 -168.9865 -0.9592 -78.2471 161.0115 54.7118 90.9934
3.67315030 -77.9176 -13.2161 -61.0429 -143.2388 172.8929 56.7996 70.5020 171.2080 -176.8762 -0.2113 -66.0974 157.8268 59.3606 89.5339
3.70424280 -103.3212 9.9399 -160.1672 -131.0602 145.0589 -65.2958 -72.3171 77.0817 -171.8518 -0.8619 -142.1039 157.9405 -51.9198 -81.6636
3.73955580 -69.3688 138.4713 -61.1416 -79.1069 -29.7092 -171.3497 175.8454 178.8523 85.9248 -0.5381 -85.8107 161.6592 58.3044 95.8519
3.76406030 -125.3037 4.6581 -156.7784 -140.8389 147.1832 -64.8634 -64.4953 -177.3821 -87.8668 -178.9648 -142.6498 157.3608 -56.9718 -88.3458
3.78420370 -95.4305 6.8591 -60.6024 -135.2924 149.8408 -64.6366 -174.3930 -66.6622 174.4507 -179.9779 -140.7558 157.4671 -55.4914 -87.1871
3.81749780 -105.4302 10.0457 -61.8963 -135.6089 147.6958 -64.8602 -177.8692 68.1580 -173.0395 -0.0225 -141.5710 157.5484 -55.6729 -86.8195
3.84722670 53.9198 27.7413 -58.8627 -133.2146 139.2840 -72.0398 165.1608 177.3490 80.7574 -3.0232 -128.3594 158.9624 -40.4922 117.9136
3.87380670 -71.8402 152.9320 -61.4715 -68.8349 -30.7265 -176.6273 62.2666 177.9820 -84.7871 0.1244 -134.4570 157.4158 -58.7370 -78.5828
3.89503480 -140.8917 17.1067 60.2510 -133.6112 35.7289 -62.5509 -65.3737 -179.5863 -96.3799 -177.1259 -67.9425 154.4261 -53.2936 107.4024
3.92276580 -92.4852 3.0351 -60.7346 -134.5979 151.7124 -65.3728 -62.1631 -62.2451 169.1985 179.9736 -140.4532 157.6014 -55.1451 -87.3260
3.94445000 -79.9012 -9.9941 62.9850 -142.3598 172.6664 57.0870 70.7417 171.1776 -177.0947 179.7840 -66.3179 157.8102 59.3554 89.5623
3.97626450 -71.9457 153.3554 -59.8195 -73.8690 -30.7858 -171.0839 173.7929 67.1253 -171.7854 0.0015 -90.8734 161.1015 60.5056 94.7035
3.99913840 -97.8855 4.5324 -62.5677 -120.6463 146.0670 -52.0377 -51.3974 -49.8636 124.1961 -5.7495 -141.5556 157.6466 -54.2457 -80.6502
4.03176430 -76.4726 -30.5111 -168.7564 -73.9483 165.2416 61.7519 159.0363 -72.3719 162.4328 1.2284 -69.4880 155.5515 59.9725 -94.7913
4.05859020 -77.7538 -14.4293 -59.8435 -134.8657 165.2099 -69.7817 -176.0697 66.2708 -168.2266 -1.7724 -69.6069 161.4369 62.5785 95.3469
4.08543450 -82.1880 149.8120 58.0064 -123.6986 18.5565 -66.3903 87.3091 69.9720 -173.8596 3.3256 -134.6600 158.2267 -44.2299 -78.7717
4.10770840 -77.9600 -13.6105 61.8761 -136.0860 156.0953 -65.7232 -177.3287 -179.9402 179.2618 -179.9843 -71.4325 150.0195 -175.3831 84.8049
4.13400530 -74.9412 155.2621 59.2975 -79.8371 -30.7980 -175.2136 62.1357 -81.3244 177.2515 0.4732 -139.2398 150.0062 -59.0087 -77.8889
4.15978060 -71.8120 153.1425 -60.3989 -72.9746 -32.5677 -172.5312 175.6184 66.6177 -106.4674 0.5365 -89.9806 160.8792 58.7706 94.2321
4.18118750 55.6712 32.5417 -57.0596 -85.0546 -0.7002 -59.3248 -179.4918 65.1906 82.8047 -0.4519 -129.0679 156.8270 -48.5915 -86.3725
4.20677650 -133.2453 1.3241 62.8805 -137.6218 143.5710 -63.6868 -65.4977 -177.5604 -178.6050 179.7260 -143.5934 157.0457 -60.1209 -87.7959
4.24486220 -77.8822 -13.0731 62.7103 -146.6608 161.2484 63.2248 -178.4598 -179.9877 -179.7505 -0.0919 -144.0876 152.4223 -175.8078 83.3850
4.26701160 -76.8031 -17.2430 -164.3633 -146.6250 164.6754 58.1663 160.8863 -71.9316 174.3634 179.7828 -76.5909 150.3613 -176.2741 84.9303
4.29286300 57.4908 26.0256 -56.7418 -78.9479 159.6906 -89.3066 61.2383 176.4577 174.5535 0.4583 -72.4418 161.6869 58.7049 92.5382
4.31298310 49.2318 22.9394 70.9218 -135.3935 25.7040 -63.5793 -65.3594 -177.8934 -92.0650 2.3769 -70.2443 154.6819 -53.3279 -68.1726
4.33301160 -77.9176 -12.8521 62.7101 -146.8176 161.2162 62.8669 -178.5818 -66.1924 -84.9779 -179.6058 -71.5756 149.8098 -175.5561 84.9806
4.36784470 -86.1225 -14.6073 -64.4755 -145.9583 150.5180 61.9876 -179.6603 -179.1316 -86.9399 -179.7111 -143.3877 157.2247 -59.9544 96.0140
4.39929420 -78.6846 -11.7678 63.6801 -146.6746 162.9684 64.0425 -178.2994 68.5143 -173.7991 -0.1172 -73.7281 159.9716 61.4815 -93.2679
4.43932080 52.5092 46.4123 -157.0795 -80.1531 -15.0674 -52.3636 -55.2736 -177.8568 -168.5057 -0.7568 -76.9786 161.4987 55.6478 89.5618
4.46628250 -82.4758 -15.4140 62.8316 -146.4361 150.7225 62.8648 -177.7104 178.8572 86.8647 179.6915 -143.4261 157.3670 -59.8857 96.2976
4.48795710 -77.7134 -13.2635 -59.7533 -145.4963 171.7428 64.7625 179.4658 -65.8021 -86.7316 -178.9944 -68.4397 161.0449 66.3057 94.6700
4.50929390 -78.5490 -11.8574 62.7611 -145.3513 164.8049 64.1115 177.1773 66.1686 87.3283 -0.5241 -72.9598 161.7449 60.4223 90.5340
4.54086480 -79.5123 154.5367 -64.9948 -143.0622 153.0439 -166.9115 176.6599 179.4113 90.8132 -2.9301 -67.1078 160.7589 58.5088 91.2128
4.56479830 -138.2298 150.6152 -168.1988 -144.5515 159.0833 74.6782 -63.4386 -58.0745 159.3753 2.1963 -138.0308 157.0296 -59.5484 -92.2127
4.58481230 58.6647 21.4424 -157.8961 -128.8562 20.4756 -64.4211 -177.9348 179.8697 179.9414 0.0808 -72.1270 155.2063 -52.2210 -67.1245
4.60886710 -77.5553 -12.7150 -61.0135 -145.6046 164.1553 63.6476 179.5821 179.9002 -179.9188 -179.9215 -73.2643 161.7762 60.4622 90.5274
4.64477130 -79.2983 -10.4089 63.1184 -145.5059 168.6680 63.0723 177.0321 -66.9909 -86.1446 -1.7986 -66.4426 159.3406 57.4189 -95.7404
4.67744880 -77.5066 -14.0727 -59.8309 -134.1266 158.2936 -66.1299 -65.8050 -176.1174 176.6944 -0.6689 -73.7362 161.6452 55.5074 89.9661
4.69775890 -76.0774 -14.8641 67.1442 -136.0811 165.5043 -70.8801 -176.8354 66.2613 -167.8747 -1.7462 -69.3131 161.3763 62.7582 95.4680
4.71818380 -84.2961 -9.2330 -64.2981 -135.0771 156.2003 -64.6657 -176.4678 179.9551 179.2887 179.9609 -71.4454 150.0513 -175.3826 84.7918
4.73912620 -76.7800 -17.3043 -164.3784 -146.6580 164.8138 58.4234 161.5883 -71.9128 173.6616 -0.0569 -77.1684 151.9614 -174.9588 -109.1842
4.76414130 -95.1773 8.0827 64.1942 -133.8800 148.9198 -64.4861 -63.7307 -62.0161 -82.3637 0.5678 -141.0175 157.6418 -54.9686 -86.5713
4.78586010 -85.9903 -14.6350 -64.4373 -146.0957 150.5248 62.5302 -177.1711 -67.0260 107.3980 179.3224 -143.4376 157.2492 -59.8797 96.0839
4.81065000 -85.0066 -9.4853 -64.2335 -135.3185 169.0849 -69.1926 -172.6955 179.0819 -176.7662 -0.3184 -62.0761 159.4963 58.4493 93.6919
4.84017390 56.9347 23.4582 -56.9451 -137.0003 27.4734 -154.8390 -179.8929 -67.3644 174.5048 0.1501 -75.4143 155.9699 -53.5391 -67.5829
4.86157610 -75.7044 -13.4059 67.5027 -147.8886 169.0390 62.8243 166.8956 178.3914 83.4183 176.7138 -72.1540 158.4985 -56.9748 111.3394
4.89067080 -84.5592 -7.6942 -64.1799 -145.6741 162.7583 63.5080 179.6826 179.8941 -179.9960 0.0942 -73.6257 160.0028 61.4659 -93.2647
4.91680230 -84.3558 -7.4243 -64.1522 -144.9361 149.9739 -161.6467 -167.5820 -176.0753 -81.9318 -175.6903 -68.4810 152.2667 -175.8146 83.6224
4.94102930 -77.6882 -12.3623 -61.0383 -145.2441 164.3939 63.6656 178.6980 -179.1044 -87.0247 -179.7518 -73.1521 161.7455 60.4407 90.5394
4.96356530 -71.1336 -31.3759 -169.7136 -146.5832 165.3103 58.5965 160.4062 -71.7769 173.8666 179.9806 -81.0509 156.3923 -56.8400 111.4357
4.99571630 -77.4467 -12.6003 -59.7417 -145.3522 161.9759 63.1044 177.6196 66.9411 -174.8169 -0.1353 -70.5349 150.3251 -175.5013 84.7357
5.02074730 -77.4475 -12.7519 -61.0192 -145.5550 161.4055 63.6885 -179.8071 179.9371 179.8826 -179.9425 -72.9339 155.7279 -56.3306 111.6609
5.04917270 -78.9110 -10.4236 63.1502 -145.4535 161.0082 63.0154 -179.0115 -66.2503 -85.1255 -179.5607 -71.6074 149.8112 -175.5546 84.9791
5.07072740 -82.8980 -9.4224 -59.6541 -72.0510 152.2582 -167.6964 175.3297 -68.6672 175.2406 -0.1502 -60.8806 158.9705 57.4591 88.9047
5.09393920 -76.4123 152.5780 -65.3646 -132.5937 159.3885 -64.8658 -65.6678 -176.5057 176.1989 -0.6498 -73.8017 161.6660 55.1614 90.0915
5.11431930 -70.9767 141.1451 -171.0670 -135.8649 150.8716 -65.6804 -62.0917 -61.9702 168.1483 0.0941 -150.6567 163.8946 56.1702 88.7935
5.13720740 -70.1257 151.2190 -61.9663 -134.1460 151.7416 -62.7496 -65.3043 -179.0939 86.3248 -0.5073 -151.3402 163.6644 56.0562 88.2986
5.15959570 -84.2796 -9.2841 -64.3033 -135.1053 156.1397 -64.6655 -176.4660 179.9563 179.2937 179.9611 -72.0794 151.0861 -174.7310 -109.0375
5.18770280 -79.6026 -16.7820 67.4867 -148.4396 150.4515 64.1783 -174.0129 69.4280 -110.7942 179.6103 -143.5319 157.2516 -59.5652 96.1951
5.21466880 57.9804 21.0270 -56.6584 -115.0921 161.1558 -105.5944 61.1396 58.7490 91.7824 0.7973 -72.8038 161.6380 57.5117 91.7354
5.23669790 -75.3857 -14.8598 67.6916 -147.1431 173.0190 67.2167 -176.3066 -64.3459 176.7755 1.4103 -66.2411 159.4951 68.1578 93.5138
5.26507220 -77.4457 -11.9480 63.0337 -144.1312 154.1412 63.0385 -177.6056 -67.2606 107.6443 179.3361 -153.4971 163.2097 52.8997 86.9478
5.30052290 -77.8710 -11.2076 -59.6935 -142.1961 142.9425 -172.2331 177.6436 -67.4468 108.4964 179.4820 -148.7276 164.2056 56.5411 88.6524
5.32493660 -76.9448 -14.6288 -59.8453 -135.0295 155.7411 -64.0378 -176.3655 -178.5521 -85.7770 0.5062 -144.8792 154.1653 -173.0556 -109.4612
5.36360280 -77.5869 -12.3743 -61.0434 -145.1616 161.6309 63.7582 179.4298 -179.0473 -86.9785 -179.7402 -72.8202 155.7347 -56.3260 111.6606
5.38373580 -75.3282 -13.9685 67.6555 -147.0283 164.2681 63.7268 -179.2383 179.9683 -179.3708 0.0123 -73.3225 161.7554 60.4552 90.5255
5.40966960 -79.6550 -10.8708 63.7985 -145.0375 176.7309 65.3320 174.3488 67.3127 -104.1754 1.2690 -61.0196 158.1954 60.2921 90.4853
5.44401710 -90.4045 -5.2425 -63.1611 -91.9842 165.9831 -60.8842 -63.9491 81.5233 85.0810 -0.5328 -116.1300 158.2363 -47.8272 -86.8449
5.46710890 -76.5946 -16.0684 60.0636 -137.3434 161.5292 -70.2033 -175.8254 -65.9292 -84.9819 -0.0735 -71.6332 161.5344 59.8137 91.8583
5.49598230 52.9218 22.6967 77.0534 -74.0889 -22.5054 -64.1419 -175.3484 -66.7945 106.2794 -0.7326 -76.8623 159.7263 52.1984 88.6202
5.51770870 -83.0778 -9.3367 -59.5898 -76.9119 158.8662 -65.0194 -176.7152 178.8836 87.0293 -0.3656 -72.7059 161.7322 59.7928 91.6185
5.53796970 -75.7816 -12.2710 68.0550 -142.6140 143.5089 -172.4929 175.8325 178.7531 86.0796 179.5106 -148.8635 164.1449 56.4582 88.7575
5.56818090 -78.1687 -11.0431 62.1298 -145.1347 150.1816 -161.5263 -167.2278 -176.0918 -81.3091 -176.1240 -68.8029 153.3133 -174.6703 -109.4752
5.61315480 -76.4153 152.4225 -65.5598 -134.4265 151.1821 -63.9236 -63.8375 -62.0199 -82.2913 0.5525 -151.4056 163.8061 55.8099 88.2297
5.63402860 -74.6376 136.0444 -171.1934 -152.0778 160.2074 67.2907 -75.3019 -172.6470 175.0578 -0.3222 -144.5216 154.1490 -173.2251 -109.5501
5.66501810 56.0073 26.4415 -56.9601 -136.4335 152.9567 -67.5823 -179.8321 64.8755 83.0949 -0.6216 -149.5247 163.9128 57.7314 89.6990
5.69997930 -76.8129 162.1384 62.5089 -145.1842 164.5640 63.9469 179.5624 179.8982 -179.8395 -179.9489 -73.3295 161.8170 60.4482 90.5344
5.72065210 -77.9715 -11.2541 62.1961 -142.9899 143.8435 -173.1029 174.7509 62.0564 81.0681 178.2621 -73.5152 148.3742 -175.3922 85.4707
5.74253670 55.3811 10.6210 80.0780 -125.1097 22.8190 -62.9422 179.5312 66.8480 -108.2503 0.5619 -68.5388 154.2468 -52.8546 -68.2633
5.76830500 -84.3597 -9.2669 -64.3064 -134.4841 155.2524 -64.5894 -178.1100 68.1312 -172.8296 -179.9600 -74.1562 155.5201 -56.1408 112.0070
5.79993600 -71.2434 -30.7262 -170.2419 -142.6957 169.3347 58.5800 73.2349 170.8049 -175.5225 179.8371 -67.2499 147.4164 -175.6402 86.1549
5.82236680 -77.9752 -11.3836 62.1068 -143.0288 145.2086 -171.3239 175.9885 179.6211 179.6939 179.9606 -71.2772 150.0763 -174.7651 -109.0456
5.84374980 -77.2478 -12.7885 62.5975 -141.1604 144.5829 -174.6079 -92.1713 170.8842 -171.9051 178.4938 -146.0236 161.4588 54.8452 89.6622
5.86502740 -71.3066 -31.0913 -169.5393 -144.8262 172.1197 71.1879 -175.7940 -48.8110 -71.0460 5.1316 -67.6221 159.7175 51.9532 -101.4583
5.91031460 -70.0620 147.7867 -59.7344 -81.4089 -17.5188 -81.9519 64.6833 175.0444 -86.1312 0.8623 -136.6305 157.8547 -53.5645 -80.7971
5.93193200 46.3701 33.9768 69.8829 -76.3004 -22.4907 -64.1480 -178.5626 64.9882 82.9617 -0.5007 -79.2404 160.3741 53.0679 91.4628
5.95989470 -84.1632 -7.7965 -64.1989 -143.3164 147.0969 -169.0336 175.5381 67.8738 -172.1556 -179.9270 -69.5193 151.0354 -174.6815 -109.1466
5.98140350 -74.4410 158.3518 66.2117 -80.0676 -30.4621 -170.6980 176.8065 -68.1517 174.4387 0.0373 -85.5735 165.1332 57.9314 92.3597
6.00427100 50.7280 16.5815 73.7393 -129.3132 49.4874 -71.9113 163.3977 -73.4042 176.1553 -0.9850 -68.9484 154.9962 -43.5005 127.2170
6.02876210 -84.1103 -7.8144 -64.2061 -143.2556 145.4111 -170.7192 177.2707 -68.0851 174.2670 179.9989 -70.8243 150.2799 -174.7988 -109.0487
6.05200460 -68.1414 147.0615 -166.8545 -112.1519 162.4401 -49.7312 -57.9761 169.5009 97.2602 0.3302 -72.7329 161.6209 58.0567 93.0418
6.07486270 63.4172 -23.1480 -160.3009 -93.1970 62.7709 -80.6796 62.8475 57.8967 85.1267 0.4769 -70.2504 155.2774 -48.7212 127.9439
6.09848910 -77.8687 -13.0408 60.5277 -135.4296 154.9256 -67.3539 -178.8519 67.9908 -172.8015 -179.9696 -74.2932 155.5238 -56.1396 111.9775
6.13045600 50.9909 16.6841 74.1712 -128.7851 23.5943 -63.1907 -177.8240 -179.9944 -179.8426 0.1099 -69.2610 154.4155 -52.7096 -67.7483
6.15444500 59.6042 17.6737 -152.8679 -132.6978 28.7361 -74.9444 88.2907 -179.8799 82.7071 -1.2008 -69.9834 154.5170 -54.9745 -68.1014
6.17529080 -84.4333 -7.7312 -64.1804 -143.0533 158.1772 65.9152 97.8142 71.2921 -145.0568 -177.4286 -68.2956 146.1901 -175.1002 86.2247
6.20875080 -101.8197 7.6258 -62.1919 -131.4771 147.9790 -69.5452 -85.2679 71.8467 85.6451 -2.7754 -141.6335 157.4617 -55.2952 -85.6869
6.23289330 -84.0913 -7.8601 -64.2155 -142.8834 145.0446 -170.5099 178.2454 -65.0893 -83.4097 -179.6200 -70.9054 150.2857 -174.7852 -109.0303
6.25915140 -75.7031 -33.0612 -169.6793 -75.0329 149.0520 -167.9365 63.1613 62.2837 -168.8123 -0.7119 -64.6619 159.5797 54.7347 79.9365
6.29334850 -75.5650 -19.0868 -164.9662 -135.5629 150.6461 -64.9534 -178.2000 65.0588 83.1422 179.4293 -151.7937 163.5817 55.2507 87.5742
6.31344970 -123.6538 21.6063 -153.9387 -136.8442 143.7944 -65.4270 -174.8490 -64.3002 -83.3163 -179.7531 -142.8946 157.3895 -56.8742 -86.4090
6.33388910 -79.0064 -10.6213 61.7279 -144.0277 164.6564 48.4844 61.1801 171.5186 -90.8341 0.1139 -78.2849 160.7588 60.2295 90.7596
6.37451870 -76.3212 -32.5962 -169.4144 -75.2971 153.9769 -164.3755 175.4054 65.4045 81.6422 -0.7431 -59.9511 158.9295 59.4506 89.3619
6.41406500 -71.3809 -30.9793 -170.3584 -145.0584 172.1694 64.6711 179.4630 -65.8873 -86.7219 0.5660 -68.7123 161.1472 66.2778 94.6921
6.44316710 -86.8862 -12.9463 -64.7745 -147.4734 151.1065 68.3596 -74.1355 -61.6263 -87.2990 179.9651 -142.9430 157.1524 -60.2656 95.6986
6.46737510 -70.5270 -33.0154 -171.1092 -134.9613 156.8264 -63.3783 -176.3664 -178.3674 -85.5449 -179.6268 -71.4428 150.0438 -175.3690 84.7983
6.49159640 -72.6225 -29.6127 -168.7989 -141.6700 145.6627 -172.4563 175.1102 -179.4733 -86.7287 -179.7740 -146.3085 164.5238 58.6378 90.4569
6.51953400 -71.5094 -29.7670 -169.7192 -142.9111 156.1558 -166.5507 175.3094 65.4378 82.7277 0.3428 -59.6254 159.7893 54.0861 -96.0752
6.54382800 -71.4034 -30.9734 -170.3494 -144.7644 172.9612 67.5512 -176.9566 -64.4726 176.9893 1.4141 -66.6822 159.6203 68.2163 93.5307
6.57908140 54.2981 -9.1391 77.5997 -96.0608 62.0278 -83.2660 61.6673 56.6634 84.6272 0.9715 -71.3175 155.5762 -49.2328 132.9723
6.61673210 55.0594 34.9696 -160.5294 -134.2872 146.0327 -68.4877 -176.2927 -65.5505 -86.8201 0.3129 -155.3059 162.4072 49.6539 82.9924
6.64008880 -70.7366 -32.9536 -170.9825 -134.5460 162.7097 -64.6468 -173.6081 -66.4365 174.4446 0.1269 -71.3714 161.5017 59.8679 91.9063
6.66668330 -71.1791 -30.9705 -169.5439 -145.3501 161.3347 62.8711 -179.3763 -66.3564 -85.1490 -179.5395 -71.5792 149.8277 -175.5448 84.9753
6.69767790 -71.2658 -30.8499 -170.3211 -145.4264 164.7923 63.5883 179.6368 179.8899 -179.7166 -179.9351 -73.1679 161.7615 60.4461 90.5616
6.72337880 -77.7211 -13.1591 62.4904 -145.0459 160.0840 54.8760 90.5251 -82.0704 -172.7208 2.0479 -93.7498 160.7825 60.6152 92.1268
6.75384760 -69.1484 143.0831 -166.7264 -106.6233 150.0471 -55.7002 -57.2957 -60.7159 -81.8828 0.6215 -138.1413 157.6055 -54.1216 101.7652
6.77445620 63.1370 -25.2432 -164.3277 -106.8492 133.1894 -73.7399 64.9281 52.4280 85.9676 0.5589 -134.0486 158.2818 -46.7324 115.7552
6.79880370 -76.5823 -17.7185 -164.4758 -145.4785 161.6121 63.6789 -179.8065 179.9201 179.9347 0.0638 -73.0837 155.7912 -56.2869 111.7701
6.83545030 -70.7826 -32.4244 -170.4591 -147.2273 165.2423 63.3581 179.4289 64.7581 82.7127 -0.2176 -72.9734 161.7942 60.4243 90.5323
6.87248320 -71.1139 -31.3228 -169.6736 -145.3610 161.6643 63.6569 -179.7580 179.9407 179.9847 -179.9449 -73.3834 155.8791 -56.2642 111.9020
6.89656240 -71.2439 -30.6713 -170.2694 -145.4779 161.3530 62.8303 -179.3613 -66.3575 -85.1456 -179.5376 -71.5788 149.8290 -175.5460 84.9750
6.95018390 -65.3749 -31.7848 -171.2390 -110.0054 10.3725 -60.8392 -174.4908 -66.7657 174.3224 -179.9784 -73.4492 152.1160 -172.7120 -108.3742
6.97427850 -66.1580 -29.5273 -169.9682 -90.4209 -3.1285 -62.7561 -178.7018 67.7953 -174.2322 179.9977 -72.5601 151.7270 -171.6753 -108.3042
6.99954170 -70.6224 -32.8814 -171.9075 -146.9714 165.3628 63.1314 178.6314 67.3030 -174.7980 -0.1351 -72.8449 161.7495 60.4210 90.5997
7.05236460 -76.8013 -17.2595 -164.3959 -144.9575 162.5801 63.3260 177.5483 66.9794 -174.7221 -0.1095 -72.5008 155.6027 -56.4060 -82.9223
7.08315360 54.2616 34.3512 -161.1767 -142.3936 149.1322 -145.7731 85.7855 -59.8496 -96.2155 -4.7944 -151.5708 163.3935 52.0528 86.6043
7.10533300 -73.3458 147.5972 -165.4284 -85.9267 138.9091 -172.6763 178.2986 -67.3139 109.1012 -0.6604 -134.8811 157.9746 -55.8797 109.2243
7.12593210 49.6983 49.8272 -159.4143 -130.2422 160.9969 -139.2335 57.6344 47.2368 166.4047 -3.9631 -69.6283 160.9884 54.8147 87.0547
7.14848080 -76.6023 -17.6423 -164.4608 -145.4838 161.0483 62.9872 -179.5189 -66.2288 -84.7517 -179.6355 -74.1020 155.4548 -56.3638 111.7691
7.18536370 -77.3168 -12.8374 -60.9746 -144.2064 159.4077 54.3408 90.1402 -82.0784 -171.4230 2.0806 -90.5835 159.2946 62.1515 -92.1596
7.21945680 -71.1029 -31.3273 -169.6906 -145.4080 161.0921 62.9588 -179.5052 -66.1999 -84.6819 -0.0795 -74.4756 155.5544 -56.3333 111.9279
7.26530390 53.3459 14.3730 78.6253 -137.0608 153.5028 -64.0285 -177.1285 -178.3184 -85.6599 0.3094 -149.3175 163.9277 58.1216 89.8490
7.29151550 -74.4517 -15.2448 67.6656 -145.0954 159.0758 65.3676 97.0886 71.0251 -144.1299 -177.7189 -69.5399 151.5082 -55.0748 111.9740
7.32884400 -70.6607 -32.7089 -171.7411 -134.9521 156.3132 -63.9154 -174.4505 -66.7131 174.5704 -179.9912 -74.3415 155.6407 -56.0983 112.0248
7.35201290 -71.0941 -29.6776 -169.6517 -139.1314 128.4558 -155.6214 -69.4142 -168.8121 -179.5160 -178.9820 -68.1744 147.8973 -176.1269 85.6996
7.38027880 -84.5231 -7.7144 -64.1863 -144.0904 160.0876 55.1258 90.3238 -82.1645 -172.7416 2.0970 -93.9825 160.8036 60.6403 92.1393
7.40160190 -75.8720 -19.6043 -165.1375 -135.1082 156.1937 -64.2106 -174.4256 -66.2134 107.9806 -0.4208 -144.8538 154.3226 -172.9349 -109.3938
7.42302290 54.8945 36.6247 -154.4485 -136.0141 148.7850 -68.1448 -177.8854 -179.9069 -179.9699 0.1089 -152.7233 163.3336 54.3425 87.1512
7.44829360 -70.6998 -32.6457 -171.6541 -134.5397 155.6176 -64.0556 -178.1893 68.1065 -172.8624 -179.9559 -74.6605 155.6425 -56.1517 112.1467
7.48007380 51.2789 17.1960 76.8368 -115.2111 161.1291 -101.3283 60.1996 57.7984 100.7469 0.9129 -72.4940 161.6218 58.0002 91.9687
7.53116360 -72.3016 153.5001 -66.3716 -114.2901 11.4359 -57.9217 -69.6034 75.1761 -179.8560 -2.0226 -69.0130 170.7330 69.8248 165.3279
7.56154610 -70.7060 -32.6589 -171.6750 -134.6184 156.0213 -64.3616 -178.4276 65.0587 83.2375 179.4428 -74.5432 155.6357 -56.1326 112.1137
7.61533090 -75.8422 -14.8720 -60.9869 -145.2225 170.9813 48.6434 62.5415 -101.7648 159.2571 -7.7876 -71.9231 163.1839 60.0901 89.8924
7.64368760 52.6906 41.0215 -155.8857 -142.1595 140.0604 -172.6800 174.2066 66.7727 -173.6353 -0.1335 -152.4397 163.3839 52.5420 85.5604
7.66385600 -67.0968 -25.4700 -165.9315 -85.1175 -7.0956 -58.8913 -73.8134 72.2126 78.2827 178.5144 -72.4085 151.4086 -171.6835 -108.3475
7.70558770 52.3509 19.0020 77.9463 -143.5201 156.1370 -147.1043 92.6390 -50.5172 -148.6273 1.2512 -70.5175 161.2346 55.1425 90.4642
7.74397620 -75.8637 160.9786 65.4713 -79.1197 144.8779 -174.9008 64.5617 179.9042 -177.6347 0.7285 -132.3484 157.5209 -61.9434 100.8047
7.78431850 -77.6786 166.5958 66.1919 -87.8966 -4.2862 -70.6128 77.7928 59.8730 81.6971 -0.7408 -84.2830 158.9845 -40.8186 140.3532
7.81004220 -72.6807 151.5998 -66.6191 -108.5090 3.9488 -47.0432 -57.2871 166.9769 92.4340 0.2383 -69.8584 169.6839 78.0856 155.1028
7.84814840 54.0615 37.8275 -155.0803 -128.4536 43.5207 -159.9123 -179.4207 -66.9195 174.7150 0.2173 -76.5491 157.0803 -44.0025 144.2349
7.87839320 45.6649 31.7287 67.1774 -100.3564 20.9287 -138.1637 55.7663 42.8981 161.6719 -3.3634 -77.0627 156.5540 -38.6092 143.9000
7.94642040 -74.3829 156.9276 59.3719 -143.4465 149.3856 -167.2625 83.2797 -60.3373 -84.8134 6.8208 -131.3721 166.5582 42.2205 -106.7095
7.98894030 54.4779 32.8065 -159.4392 -77.7504 -20.0084 -118.5008 -78.7720 69.0924 90.6693 0.1494 -75.0084 160.7895 54.9833 89.6945
8.02497450 48.1731 23.0119 71.1447 -137.8927 152.6277 -66.0003 -177.3702 -179.9775 179.7680 0.1123 -150.0184 163.8117 57.3425 89.3797
8.05250390 61.8824 -27.5754 -56.9871 -99.9272 138.2897 -82.0911 67.8690 -86.9386 -165.6453 0.0970 -135.6792 158.1471 -48.4360 113.6542
8.08182810 58.2273 23.2494 -151.4094 -128.8492 145.7487 -77.7507 82.5152 175.0291 -88.1406 0.8005 -142.0478 156.9282 -60.6112 -87.5463
8.10792570 -143.4729 136.5335 -175.2479 -139.9588 22.0422 -133.0014 -64.8713 -176.5315 178.4149 -0.0356 -143.4117 165.8218 53.2422 87.2599
8.13243360 49.8879 21.4780 72.5353 -126.4250 47.9136 -65.7287 -179.1161 -178.9610 -85.9276 0.3687 -67.9262 154.6454 -43.9868 130.7205
8.18251130 45.2022 37.9723 68.2201 -76.9973 -19.3513 -65.2076 -176.7282 -65.7539 -83.6355 0.6596 -71.0178 161.9363 48.1565 -100.1431
8.20490410 -67.7948 138.3274 -59.6801 -138.9165 15.1448 66.5025 -159.0497 69.7849 179.2787 0.0427 -72.2622 171.5138 57.0122 179.9511
8.22594440 -79.7871 154.9994 -65.0949 -71.3244 126.0339 -152.3618 -66.7614 -165.4272 -81.2527 0.6888 -73.2266 161.0504 61.7135 91.2849
8.25175930 -70.7104 154.6521 66.9668 -143.1067 28.1607 -147.5435 89.8214 -57.9564 -106.6870 -2.3412 -76.4890 156.0224 -43.2234 151.9415
8.29690610 48.1157 30.9516 70.1962 -71.5668 162.6375 -124.8555 88.1468 -56.2183 -89.0539 0.8239 -66.7833 160.1940 54.9214 83.6950
8.32930530 45.0727 36.1844 69.3882 -144.5603 156.0415 -147.8997 92.5941 -50.2871 -148.0362 0.9883 -70.1719 161.1891 55.4109 90.1555
8.37342260 -67.0836 148.0751 -62.9533 -105.1627 5.3619 -54.2411 -53.9117 -60.4014 170.4050 -179.8637 -70.1653 171.1285 75.6602 159.5197
8.41568590 -69.2277 144.1265 -61.4650 -96.2135 0.9252 -90.5849 62.2932 173.6679 -177.1994 -2.5906 -67.2765 168.4307 83.8176 149.5832
8.44690090 -71.9547 155.5328 67.2483 -77.1375 -41.8020 -139.4593 -67.8203 80.6907 87.5746 -0.1190 -140.4551 148.4541 -61.5640 -75.7346
8.47750950 55.7052 32.5310 -153.9134 -135.9144 156.0945 -68.8588 179.7007 67.7390 -172.8718 -0.0394 -144.8993 162.3371 62.9732 -88.4485
8.53103580 56.8037 28.6049 -160.5352 -103.0671 144.4404 -91.0898 71.2161 -80.4768 -158.4301 2.6749 -135.2495 158.3170 -47.8486 112.7751
8.56300660 -70.9723 -31.4468 -169.8395 -144.3084 165.0821 48.4191 63.0716 172.4597 -89.5655 0.3664 -77.4726 160.7729 60.2030 90.6785
8.64801460 47.0708 28.9907 71.9658 -137.6961 156.5008 -69.0270 -176.4307 -66.0868 -86.1380 -0.3989 -145.0545 162.2251 63.0116 -88.4364
8.68611020 -66.9480 147.6049 -60.5323 -106.6685 5.5664 -54.3076 -54.2040 -60.4761 170.5540 0.2199 -66.0633 162.6339 91.0764 130.1059
8.70995000 46.4287 41.9400 68.2009 -86.4571 2.5132 -58.0082 100.3516 -173.0338 -95.7012 0.0998 -129.5571 157.1854 -46.5960 -84.2421
8.75705440 55.3036 -2.3273 81.8491 -142.4571 140.4426 -146.7376 88.3237 -58.1928 -105.4643 -1.9680 -136.6308 158.9757 -43.0600 110.7737
8.93622510 -83.7293 -7.6497 -64.2292 -139.8797 126.9215 -156.6217 -70.3870 -166.0602 -84.9154 -179.0074 -67.9725 147.7232 -175.2754 85.6099
8.97853020 45.1303 43.5741 67.3753 -68.5400 148.9433 -159.1291 86.6693 -63.8785 95.2743 2.2136 -60.9974 158.9118 49.6330 79.9123
9.00063520 -70.9926 -30.8038 -170.2816 -144.0248 159.5496 53.3904 88.0280 -82.9427 -166.5884 -178.4060 -82.2072 149.2782 -175.6049 85.3958
9.05418140 -73.9602 163.6142 71.7756 -88.8470 -7.8443 -77.5735 72.9409 62.8194 82.3059 -0.6288 -70.4529 150.4012 -175.7838 84.2965
9.21240890 -73.4483 157.5415 -63.6171 -91.8643 0.0714 68.8975 -178.4388 -64.6387 -83.4557 0.1857 -71.9900 172.9386 76.4002 160.6117
9.26609870 -71.0107 -30.7909 -170.2530 -143.7841 160.4096 55.0290 89.9661 -82.0294 -172.8373 2.1654 -94.0187 160.7649 60.6145 92.1515
9.59877320 -71.2664 -16.2027 67.5189 -144.4983 145.5512 61.1297 -174.1385 -63.4706 -177.0649 0.8176 47.8894 26.2008 47.0953 -105.4998
9.61946840 -74.3328 160.8413 -63.6903 -84.7299 -12.2143 -165.0209 173.0912 179.7407 -179.9807 0.0108 -67.7144 169.3037 84.2392 151.2439
9.73048710 53.3603 38.6718 -155.5524 -67.4415 -39.9696 -154.3675 -77.3884 92.2516 95.5797 -0.8412 -127.1950 157.2761 -56.6627 124.3042
9.99423790 -73.4388 148.3759 -171.3716 -89.2914 -5.6368 -160.9308 175.4851 -67.9823 110.0209 -0.6706 -67.4692 168.4878 86.1105 148.3108
10.15052000 -75.3512 156.8517 57.5218 -142.6439 50.0272 56.6039 179.8463 -65.0624 -82.8680 0.1212 -63.6682 159.0691 75.6399 94.2756
10.20878320 -81.3511 165.7421 -66.2709 -83.6110 -11.6696 -170.3211 53.1749 59.5792 -172.1961 -0.3015 -68.8500 171.5590 78.9264 158.6099
10.50918480 46.1487 43.7207 67.6945 -64.6498 -27.6082 -87.7611 67.7989 66.6058 158.3997 2.4361 -135.3118 158.5905 -54.7955 105.6224
10.96462290 54.6967 43.2447 -160.3233 -96.4346 14.1723 -53.9649 -52.6970 -60.7904 170.6938 0.2012 -65.2591 162.6401 93.2512 130.0485
11.03480570 -79.3546 154.4945 -65.0030 -144.5708 163.4181 -142.7867 -175.5508 177.0510 -175.0617 -0.8954 -70.0759 169.9363 87.9051 148.3378
11.30307790 60.6927 30.4632 -58.1412 -82.3572 -12.5289 -86.8139 73.8505 69.1085 160.1595 4.5267 -70.7447 171.9756 79.5957 157.4801
12.73066000 -83.3212 -14.3570 -163.5086 -76.0988 159.6799 -143.6250 -174.5344 177.6531 -175.6801 -0.8401 -69.8496 170.5163 86.8047 150.5494
17.11064350 44.3218 42.2668 67.5651 -82.9257 -170.5089 82.7237 -58.8185 84.0341 -158.1627 -0.5006 -53.9182 162.5979 58.4510 85.8700
