# Supplementary material for: Exploiting Sequence-Dependent Rotamer Information in Global Optimization of Proteins
Source: J Phys Chem B. 2022 Oct 18;126(42):8381–90. doi: 10.1021/acs.jpcb.2c04647 (PMC9623586; doi:10.1021/acs.jpcb.2c04647)
Supplement: Supplementary file 2 — jp2c04647_si_002.zip [file jp2c04647_si_002.zip › TripeptideConformations/MET_PHE_ASN_new.csv]

0.00000000 -144.8568 145.3940 -176.8652 58.6793 -177.5105 -145.0189 153.0287 -177.1724 60.9543 -78.4818 -17.7229 -59.0618 111.4367
0.05723510 -71.5564 142.6662 -177.2056 57.5070 -174.8512 -71.8712 151.5332 -176.6484 61.3057 -76.8416 -18.1496 -59.1626 111.0562
0.08209130 -71.3924 142.3670 -176.3784 58.9536 -176.6848 -145.3469 152.9499 -177.1307 60.9616 -78.6073 -17.6091 -59.0632 111.4234
0.13296690 -74.7886 -19.1775 -64.0676 -177.7403 179.8587 -139.6403 135.9562 -179.4162 78.2791 -134.8998 12.0352 -58.2695 -75.7795
0.19169480 -76.9142 -15.7637 76.9820 -62.5127 175.8927 -145.4446 154.8565 -177.6652 60.5624 -77.9928 -18.4240 -59.0857 111.7585
0.21632410 -144.8478 145.2347 -177.0031 58.6851 -177.4425 -145.1618 153.2531 -176.8590 -118.1046 -79.1156 -17.2807 -59.4498 -62.1425
0.29242400 -71.3254 142.1783 -176.5641 58.9415 -176.5758 -145.4881 153.1011 -176.8118 61.3892 -79.3557 -17.0559 -59.4386 -62.1075
0.35723290 -71.6346 144.2711 -175.5623 59.0417 -176.1651 -142.3186 143.3083 -176.9149 67.1901 -114.8612 -3.8259 -59.0522 -66.2650
0.38448450 -145.9748 146.3821 -173.8849 55.2966 63.3439 -145.2088 153.3604 -177.0948 60.8549 -78.3264 -17.9624 -59.0432 111.7217
0.42915930 -76.9331 -15.8026 76.9778 -62.5145 175.8889 -145.5254 155.3762 -177.3492 -118.4521 -78.2114 -18.3926 -59.5622 -62.4531
0.45060720 -71.4430 142.6484 -176.0814 58.9852 -176.9006 -145.2093 153.3598 -177.2584 61.7440 -72.4490 -26.7494 -174.0238 -112.1387
0.47925330 -80.5130 -12.7461 -61.6143 -62.4639 179.6787 -144.8096 154.5149 -177.3395 60.7370 -78.1347 -18.4387 -59.0827 111.7678
0.50040350 -144.8427 145.5105 -176.7771 58.6738 -177.5555 -145.0350 153.1328 -177.2907 61.8161 -72.7149 -26.4984 -172.9006 64.4314
0.53519460 -76.8287 -15.8175 76.9708 -62.5212 175.8916 -145.5357 154.7869 -177.7260 -118.0458 -72.5008 -26.8840 -174.0126 -112.2270
0.58123340 -71.4139 142.5425 -176.2309 58.9621 -176.7859 -145.3155 153.1142 -177.2634 -117.5598 -72.7483 -26.4735 -172.8935 64.4272
0.60512990 -136.2606 154.7813 -64.1805 -176.1875 -179.9215 -144.3622 154.5638 -177.1460 60.7604 -78.3640 -18.3770 -59.0774 111.8356
0.63989320 -79.3484 -13.2886 73.4939 -63.8518 -67.7424 -145.5603 154.7441 -177.5083 60.6804 -78.0952 -18.4094 -59.0831 111.7704
0.67393080 -71.3769 142.0219 -177.4579 57.8146 -175.3440 -74.3176 141.9943 -179.6875 -97.7758 -138.9457 147.2011 -65.8228 -77.0743
0.69550240 -80.2749 -12.8132 -61.3170 -58.2357 -65.7205 -144.8327 154.5152 -177.3359 60.7375 -78.1379 -18.4393 -59.0850 111.7569
0.71704100 -80.0261 -13.3441 -63.4115 -177.6532 179.8723 -144.8427 155.0544 -177.0307 61.1438 -78.3739 -18.3976 -59.5584 -62.4702
0.74295700 -145.9672 146.3824 -173.8686 55.2923 63.3443 -145.3255 153.4861 -177.1678 61.6160 -72.5264 -26.7518 -173.9895 -112.2592
0.76323460 -80.0813 -13.2440 -63.3143 -175.1186 -68.9753 -144.7738 154.5430 -177.3475 60.7369 -78.1448 -18.4458 -59.0867 111.7533
0.79738100 -145.1500 145.4908 -173.1107 175.9535 179.4971 -142.3389 154.6277 -177.2559 60.9391 -78.7483 -18.1712 -59.1052 111.5331
0.82153080 -80.4058 -12.7958 -61.6286 -62.4669 179.6787 -144.8847 154.4052 -177.4001 61.5405 -72.6475 -26.9010 -174.0126 -112.2250
0.84296640 -76.2086 152.1059 -63.9175 -177.7085 179.8967 -144.6970 154.5714 -177.1151 -118.7238 -78.3795 -18.3671 -59.0774 111.8570
0.87230570 -76.5026 -13.1158 67.1268 177.9752 69.7466 -145.5406 154.5435 -177.3800 60.7112 -78.1228 -18.4297 -59.0879 111.7449
0.89843170 -86.2711 -10.2333 -61.1445 -62.4020 179.5941 -73.0261 151.7564 -176.4594 -118.1844 -77.3997 -18.0687 -59.1238 111.3386
0.92450320 -73.1664 -20.8491 -64.8192 77.9347 -179.8147 -140.0721 136.4720 -179.2997 78.1174 -134.8406 11.6929 -58.1380 -75.8374
0.94507060 -80.6046 -16.0668 75.0857 -64.3412 177.0483 -76.0924 152.0379 -176.2013 61.5001 -77.6154 -18.0699 -59.1218 111.4146
0.96534880 -72.3160 -26.4547 -171.0167 175.6769 179.9021 -144.4526 154.7175 -177.2849 60.7733 -78.2149 -18.4759 -59.0974 111.7235
0.99623620 -147.0517 160.0050 62.9200 179.8231 179.9927 -144.1062 154.4163 -177.2225 -117.7629 -72.7789 -26.9174 -174.0471 -112.2439
1.03631030 -75.9464 151.9227 -63.3254 -59.9451 -67.1737 -72.6571 152.5961 -176.6669 61.2896 -77.4311 -18.3961 -59.1708 111.2748
1.06769630 -72.0680 -26.8884 -170.9925 62.2548 -179.6775 -144.3757 154.7120 -177.2869 -118.6698 -78.2056 -18.4837 -59.0953 111.7322
1.09173430 -79.7828 -13.5958 -63.8269 179.7368 69.7995 -144.8546 155.0625 -177.0298 -118.2527 -78.3727 -18.4031 -59.5582 -62.4657
1.12108210 -85.9261 -10.3557 -60.8773 -58.2075 -65.7025 -73.0132 151.7631 -176.4588 -118.1842 -77.3792 -18.0890 -59.1331 111.3062
1.14130440 -79.2682 -13.3544 73.4899 -63.8525 -67.7408 -145.6990 154.5826 -177.5860 -117.8469 -72.7491 -26.7668 -173.0088 64.4787
1.16569140 -86.3528 -10.1885 -61.1329 -62.4015 179.5913 -73.4755 152.4276 -176.1504 -117.7591 -77.4125 -18.2408 -59.7387 -63.0893
1.18658860 -72.0857 -26.9769 -171.0102 174.0801 69.0895 -144.5764 154.7462 -177.2853 60.7646 -78.2158 -18.4878 -59.0977 111.7201
1.21484290 -76.4139 -13.1596 67.1216 177.9748 69.7479 -145.6192 154.4530 -177.4427 61.5149 -72.6244 -26.8981 -174.0095 -112.2248
1.24402040 -76.2079 -12.5509 61.5095 74.1270 -178.1500 -145.8443 154.3411 -178.6211 -117.7912 -72.1656 -26.8712 -174.0114 -112.2223
1.27594110 -147.2837 160.1081 62.6385 178.2030 69.8868 -144.1270 154.4294 -177.2283 -117.7653 -72.7729 -26.9221 -174.0359 -112.2348
1.29716780 -76.1508 152.2684 -63.9459 -177.6778 179.9075 -144.2064 144.9506 -175.8116 69.9499 -125.5047 0.4349 -58.4319 110.9247
1.32090150 -72.7848 157.3992 67.6005 -178.8106 -179.0507 -72.0942 152.9971 -176.4373 61.7341 -77.5075 -18.3844 -59.7622 -63.1227
1.34330140 -76.1790 152.1088 -63.9197 -177.7163 179.8912 -144.8048 154.4272 -177.2134 61.6207 -72.9307 -26.8000 -172.9964 64.4872
1.37061130 -81.3606 -11.2317 67.5594 -179.7989 -179.7026 -74.2388 152.4949 -176.0164 -117.6812 -77.5318 -18.2320 -59.7345 -63.0392
1.40041150 -76.2073 -12.5820 61.5233 74.1489 -178.1436 -145.9085 154.2644 -178.6303 -117.7530 -72.3268 -26.7486 -173.0144 64.4731
1.42210980 -73.0773 157.9492 66.9711 -178.8489 -70.3686 -143.4154 154.2387 -177.1093 60.9197 -78.8541 -17.9940 -59.0723 111.7178
1.45183690 -81.3145 -11.1832 67.5625 -179.8071 -179.6932 -73.6933 151.7825 -176.3102 62.1981 -72.1237 -26.5760 -173.9064 -112.3258
1.47465930 -78.8688 -16.4646 -64.5262 -178.0450 179.8906 -137.1676 157.6753 -56.9444 100.2613 -82.1580 -13.0532 -58.9663 112.9961
1.49727210 -79.6448 -13.1537 73.5127 -63.8348 -67.7141 -145.6734 154.9992 -177.2842 61.1870 -78.8325 -18.6615 -62.8245 -12.0742
1.51972130 -79.6330 -15.4051 -62.7703 -62.7747 179.7323 -137.0148 157.6134 -57.0715 -78.6534 -82.1470 -13.0583 -58.9626 113.0028
1.53989480 -86.0208 -10.7491 -62.9421 -175.1034 -69.0202 -73.1636 151.7383 -176.4334 -117.2764 -72.0724 -26.5595 -173.9001 -112.3315
1.56369530 -72.0018 -26.9195 -171.0089 62.2506 -179.6768 -144.5055 154.4992 -177.3613 -117.7190 -72.8872 -26.8040 -173.0193 64.4734
1.59583930 -142.7684 141.2441 -174.8812 55.4827 63.3906 -139.5374 157.4089 -56.1302 97.1926 -82.4341 -12.8918 -58.9566 112.9983
1.61978570 -80.4146 -13.1094 -63.2933 -175.1192 -68.9768 -144.9093 154.8099 -177.1232 61.2360 -78.8783 -18.7047 -62.8264 -12.0892
1.64325900 -75.6899 164.1113 69.2216 79.8431 -179.7908 -141.3810 152.2472 -177.0464 61.2158 -79.0165 -17.2428 -59.0531 111.6734
1.66562470 -76.7543 -15.7692 -64.6054 78.1903 -179.7806 -144.8060 154.3541 -177.4121 61.5450 -72.6320 -26.8819 -174.0082 -112.2322
1.68919240 -73.0861 -25.9032 -171.3075 175.6856 -70.9534 -134.6698 157.8709 -56.2843 103.7163 -82.1359 -13.0628 -58.9735 112.9512
1.70965700 -85.3601 6.6255 68.6500 -72.7497 -177.9056 -138.7630 153.8886 58.5334 92.0501 -92.2221 -17.5890 -59.9016 -62.6936
1.73482990 -79.8281 -11.6925 67.6605 -179.6208 -179.3389 -80.3645 155.5850 -55.9972 -76.7719 -75.8504 -22.8097 -171.9969 63.7879
1.77684060 -78.9805 -16.5237 -64.0538 -175.0973 -68.1561 -136.7050 157.6359 -55.9976 101.9887 -83.8701 -11.6248 -59.6693 -62.2838
1.80128620 -83.7035 -6.8404 71.8594 -65.5843 -67.1743 -127.3801 156.6189 -57.4280 119.7238 -82.1624 -13.0424 -58.9577 112.9818
1.82295940 -76.7598 -15.7960 -64.6079 78.1930 -179.7766 -144.8687 154.2771 -177.4234 -117.7802 -72.7923 -26.7606 -173.0051 64.4774
1.84822550 -72.1840 -28.2280 -171.8471 59.6823 66.1925 -134.2374 157.8919 -55.0324 105.6792 -83.8514 -11.6280 -59.6801 -62.3050
1.87080980 -72.2675 -26.7935 -170.6975 177.8147 -70.6557 -144.5022 154.5148 -177.3734 61.6387 -72.8866 -26.8032 -173.0169 64.4743
1.91092290 -81.7731 -3.0385 69.9365 -176.7528 -179.8983 -136.2791 156.0497 54.0404 80.5301 -89.8579 -17.3626 -59.9500 -62.5932
1.93118380 -81.0041 -10.7376 -61.4601 -58.3224 -65.7232 -145.7503 155.1991 54.3936 87.9476 -88.6870 -18.8944 -59.1330 113.3009
1.95447030 -78.8845 -16.5294 -64.0495 -175.0892 -68.1449 -136.7209 157.5560 -56.0597 101.9588 -75.5959 -23.2208 -173.1789 -113.0695
1.97539650 -79.9006 -13.3258 -63.4167 -177.6551 179.8695 -144.7630 153.9824 -177.0597 -118.8581 -77.6536 -19.3486 -149.3385 130.5262
2.00394720 -81.5984 -14.1615 72.7856 -63.7851 -67.2351 -79.8022 155.5099 51.5968 82.6337 -86.3032 -17.3288 -60.1161 -62.7197
2.03195060 -83.7310 -6.8395 71.8564 -65.5846 -67.1674 -127.4078 156.5433 -57.3938 119.7522 -83.8158 -11.6415 -59.6479 -62.2530
2.06365430 -79.9345 -12.6234 -64.1151 179.4480 69.6512 -146.2369 155.3963 53.9518 -92.6169 -88.4916 -18.8593 -59.1418 113.2812
2.09181040 -75.6079 -14.1773 67.6590 -179.6020 -179.3520 -145.6397 153.4221 -177.3529 -117.4356 -79.4099 -12.7559 65.5243 70.0986
2.11302240 -74.4574 -16.8092 63.2101 178.2736 176.6576 -134.8121 156.6359 -62.1242 117.4969 -83.6589 -11.8257 -59.6905 -62.3649
2.13679180 -147.0461 160.0817 62.9526 179.8247 -179.9755 -143.9641 153.9429 -176.8762 -118.7734 -77.8202 -19.3195 -149.3352 130.5135
2.15746820 -142.7577 141.2882 -174.8702 55.4765 63.3971 -139.5934 157.2992 -56.1541 97.1905 -75.9291 -22.8293 -171.9910 63.8013
2.18605580 -77.2852 -15.5178 -64.6406 78.2067 -179.7722 -144.8776 154.7891 -177.1425 -118.1887 -78.7351 -18.7728 -62.8319 -12.1171
2.20905200 -83.6085 -6.8824 71.8795 -65.5613 -67.1815 -127.4555 156.4395 -57.4426 119.7306 -75.5820 -23.2240 -173.1817 -113.0729
2.23243210 -77.5304 -27.5206 -170.4605 177.9469 -70.6001 -75.1686 151.3433 -176.3983 -117.2172 -71.9933 -26.5058 -173.8894 -112.3350
2.25281840 -83.4632 -12.1797 -63.5915 179.7977 69.8409 -76.2098 154.5413 52.7434 -97.5494 -85.1651 -18.7689 -59.2549 113.1490
2.27293540 -81.5358 -14.3031 72.7750 -63.7787 -67.2354 -79.4442 155.1375 51.3342 82.5939 -78.6113 -26.9103 -172.8407 64.4419
2.29906280 -85.4327 -11.1454 -63.0367 -177.5860 179.8892 -72.1155 146.2902 -177.4336 60.6803 -83.5694 -7.3880 68.5982 -79.5419
2.32598510 -76.2886 -13.0741 67.1218 177.9854 69.7489 -145.3410 149.4446 -178.0051 60.5517 -84.7191 -7.5772 68.6550 -80.0421
2.35898640 -72.6166 150.5349 -67.2801 73.3947 68.1432 -72.6071 152.3907 -176.6188 -117.2261 -72.1777 -26.7300 -173.9575 -112.2575
2.38794050 -146.1426 157.3924 62.5179 178.3845 69.9353 -137.1136 157.9169 -58.3059 98.4038 -82.4431 -12.9563 -58.9614 112.9894
2.43262110 -75.7624 -13.7661 67.5383 -177.8547 -70.0387 -145.7224 153.4189 -177.3032 -117.4150 -79.4264 -12.7559 65.5241 70.1003
2.45584550 -72.2357 -26.4554 -171.0128 175.6805 179.9042 -144.4453 154.1506 -176.9992 -118.8005 -77.7200 -19.3794 -149.3616 130.5421
2.48653080 -80.7216 -10.7200 55.7681 62.6020 65.5113 -86.9526 155.0923 51.1624 -95.6271 -78.4135 -26.9987 -173.8747 -112.1793
2.50729270 -77.2518 -16.9208 -66.2093 75.0911 68.1184 -136.2580 157.5720 -55.8885 -77.7558 -82.1316 -13.0557 -58.9666 112.9940
2.52766230 -76.1442 -12.5430 61.4752 74.0911 -178.1686 -145.7478 153.0333 -178.4976 62.3701 -79.1393 -12.6008 65.5545 69.9171
2.54817130 -72.0827 -27.2277 -172.0497 175.8515 179.8159 -146.1381 175.0842 74.4619 -73.2115 -74.7330 -5.3929 -58.0979 110.8901
2.57487390 -71.7252 142.3842 -172.6725 176.3500 179.5834 -142.8999 153.5511 -177.1803 62.3890 -79.7663 -12.7232 65.5395 70.0922
2.60704420 -73.0757 -40.7715 -177.2325 -83.5128 179.6973 -77.5720 151.4124 -176.2127 -117.9537 -77.3234 -18.1038 -59.1208 111.4266
2.63120660 -77.0391 -12.2987 68.4235 -179.0224 -179.2339 -146.3298 177.1492 78.6027 111.3410 -72.0574 -6.3366 70.3464 -72.3156
2.65392300 -70.3880 -22.8457 57.7441 177.7241 169.7815 -151.9832 158.6886 49.4016 -108.0257 -85.1010 -18.4373 -59.2551 112.9600
2.67731580 -72.0065 -26.9794 -171.0089 174.0825 69.0887 -144.5723 154.1794 -176.9987 -118.8135 -77.7229 -19.3876 -149.3656 130.5443
2.69799200 -78.8225 -16.3018 73.3932 -65.8568 176.7285 -79.0187 154.7271 50.8662 82.0486 -84.4133 -14.9826 71.2639 -67.8884
2.71970330 -84.4197 -11.1687 73.0775 -64.1016 -67.2163 -73.8096 151.3028 -176.0692 -118.1806 -77.1585 -18.9147 -149.0947 130.3985
2.74078060 -76.2852 -18.0058 -65.9352 77.6974 -179.8595 -136.9780 157.2908 -56.9625 100.5554 -75.5926 -23.2102 -173.1758 -113.0758
2.77174340 -79.5627 -15.4651 -62.7717 -62.7739 179.7297 -137.0052 157.8339 -57.1703 100.4549 -81.7467 -9.4618 71.0414 -69.5426
2.79316000 -78.2883 -16.1619 -61.4896 -64.7068 96.1220 -136.9360 157.4928 -57.0409 -78.4517 -83.8370 -11.6435 -59.6719 -62.2975
2.81381140 -76.7425 -15.7655 -64.5987 78.1941 -179.7777 -144.7314 153.9015 -177.0669 -118.8530 -77.6279 -19.3275 -149.3282 130.5244
2.83624140 -79.8652 -7.6327 63.5034 76.6446 -179.0418 -143.4887 175.4637 78.3510 114.7154 -67.6530 -20.1196 -170.8878 63.2597
2.85933830 -82.9282 -5.2641 57.7954 64.2180 66.5597 -69.7091 153.8181 -55.2883 -76.6245 -83.1588 -11.9547 -59.9222 -62.9686
2.88268520 -141.7044 138.3433 -173.1930 179.0101 -70.1291 -138.9430 158.3966 -56.2839 97.2189 -75.7012 -23.2180 -173.1950 -113.0706
2.90681480 -73.2104 -24.8015 -167.8131 68.9996 -97.8228 -144.5350 155.2401 -176.9675 -118.2005 -78.4144 -18.4680 -59.5705 -62.4792
2.93110450 -79.5504 -15.4470 -62.7808 -62.7794 179.7303 -137.0492 157.4575 -57.0532 100.5211 -81.0189 -14.4122 -148.1173 128.8708
2.96104650 -78.8976 -16.5232 -64.0511 -175.0920 -68.1481 -136.6941 157.6070 -56.0119 -77.1807 -81.0267 -14.4073 -148.1161 128.8655
2.98531470 -78.4228 -13.9111 -60.6908 -65.0286 95.8562 -144.5222 149.4053 -177.9597 60.6057 -84.7543 -7.5651 68.6527 -80.0795
3.01662680 -73.1182 156.4880 66.1910 177.9509 69.8099 -144.3931 153.9941 -176.8483 60.8450 -77.8089 -19.3425 -149.3456 130.5208
3.04725220 -81.5614 -10.4169 67.8207 -177.6330 -69.7271 -73.2323 150.6312 -176.4080 62.6945 -78.5831 -12.5899 65.4791 70.0882
3.07072250 -82.1234 -10.2033 67.1191 177.6824 69.6499 -73.1969 150.6285 -176.4220 -116.8277 -78.5915 -12.5805 65.4738 70.0946
3.09324570 -141.5622 141.7368 -177.1971 58.8893 -177.0170 -138.8524 157.9128 -56.4653 97.1076 -81.4359 -9.4889 65.4501 70.0068
3.11455490 -77.1617 -23.2757 -169.6761 58.3945 65.5083 -73.1973 153.7132 52.6004 -96.2729 -78.7195 -27.1065 -173.8817 -112.1462
3.14294640 -71.9224 -29.0097 -170.5454 70.6133 -96.9169 -135.6421 158.0413 -55.0594 106.3691 -83.8338 -11.6461 -59.6761 -62.2790
3.16603890 -82.8731 -5.3109 57.8058 64.2433 66.5531 -69.5189 153.2683 -55.3065 102.8099 -75.7925 -22.8442 -172.0009 63.7938
3.18785680 -77.3509 -16.8999 -167.8505 164.6490 68.4633 -130.8161 157.3707 -57.4209 -74.4233 -81.7480 -9.4618 71.0374 -69.5403
3.21209490 -143.0531 134.3667 -169.1713 -74.5980 -64.9503 -146.4494 152.6574 56.3300 -89.8294 -89.1915 -17.9301 -60.5174 -64.3104
3.23927480 -144.4375 145.7403 -176.3115 58.4707 -177.7424 -146.6275 158.9895 60.1141 -89.6113 -122.0069 6.0406 68.4980 -4.9175
3.25963640 -145.3266 167.0347 64.2708 78.1291 179.8516 -143.0929 152.9105 57.0645 90.8439 -81.5059 -28.2183 -172.9898 64.6405
3.28057290 -83.9815 -12.7012 -65.1471 78.2017 -179.7046 -72.9820 150.9696 -176.1382 61.3902 -77.0623 -18.8476 -149.0510 130.3740
3.30252250 -72.0171 -27.3954 -171.6533 62.1964 -179.6688 -146.1687 176.9539 76.1252 109.7120 -67.2574 -19.4873 -170.7028 63.1181
3.33756610 -79.7354 -14.1044 -63.8829 179.6359 69.7408 -146.7853 177.8629 74.6473 107.8448 -72.0199 -5.1947 70.5056 -71.9669
3.35822480 -80.3277 -12.7409 -61.6245 -62.4647 179.6772 -144.9435 152.3388 -178.1327 64.4384 -74.3429 -13.2991 94.4627 117.9720
3.37893860 -72.4464 -26.7492 -170.9748 58.7016 65.7237 -146.0750 177.2371 76.1771 109.7486 -66.7038 -20.2934 -172.1004 -113.8129
3.40426440 -76.1560 166.0047 71.1127 81.1554 179.4927 -125.9460 134.8809 -179.4130 65.3251 -94.2017 -12.2462 -146.6686 128.8298
3.44060140 -141.9090 138.2773 -175.1108 -82.3843 174.8300 -136.8472 151.0834 -58.0596 96.5760 -82.9436 -8.8805 71.0298 -69.5865
3.46332840 -72.0914 -28.2220 -171.8550 59.6741 66.1933 -134.1806 158.0765 -55.0652 -73.8546 -81.4766 -9.5110 65.4425 70.0391
3.49364560 -135.8875 153.8294 -64.2346 -176.2204 -179.9372 -146.2444 154.1011 55.2459 89.5815 -88.8563 -15.5955 71.4957 -67.2963
3.51418670 -78.4577 -24.9237 -167.6195 68.8941 -97.9048 -74.5323 151.2223 -176.3971 -117.2274 -71.9703 -26.4926 -173.9027 -112.3361
3.53565600 -83.9317 -9.3776 -61.1806 -62.3877 179.6196 -70.3625 166.5186 84.3510 -43.0561 -79.0609 -12.3668 -59.5421 -62.4729
3.57108740 -81.8050 -11.2793 73.0678 -64.0678 -67.4873 -71.2151 166.8859 84.6087 -44.4442 -77.8181 -13.4395 -58.9051 111.6540
3.59860150 -68.3529 -40.8598 -172.8245 -77.1387 -64.2603 -144.0450 149.3977 -178.6600 60.5976 -84.7049 -7.4121 68.5977 -80.3033
3.61932530 -147.2140 162.2292 64.1499 -179.3920 -179.2255 -71.7020 152.8801 54.9348 -95.9548 -86.9131 -15.4060 71.3408 -67.5297
3.63986930 -74.3553 -16.8103 63.2354 178.2795 176.7198 -134.7486 156.7275 -62.1642 117.3126 -88.5717 -0.2752 69.2929 -6.8066
3.66151320 -71.4173 134.9295 -170.7910 75.9051 -94.9909 -71.9054 151.8932 -176.6793 62.1959 -72.1198 -26.5080 -172.9122 64.4247
3.68248770 -72.5099 150.3223 -74.2675 68.9956 -103.7576 -72.6800 152.2997 -176.6245 -117.1797 -72.3642 -26.5805 -172.9426 64.4400
3.70954020 -76.3507 153.4941 -63.5572 -59.4963 -66.3452 -144.4753 153.8628 56.3866 -89.8433 -87.9314 -20.2184 -149.9557 130.8174
3.73086250 -70.4145 -30.3630 -175.5330 167.3454 58.2139 -138.3751 157.3464 -64.7131 -70.8853 -81.0389 -14.4954 -148.1295 128.8940
3.75708640 -69.8590 -32.9165 -174.2057 -85.0913 179.8949 -135.3108 152.9925 60.0320 -88.4702 -82.4267 -29.2474 -174.1176 -111.6757
3.78096780 -80.0860 -7.3093 63.5322 76.6488 -179.1559 -143.1060 176.0798 78.1116 -68.3409 -71.0579 -7.7151 64.9011 67.9958
3.80438050 -77.2591 -15.5688 -66.6924 74.2673 68.2754 -144.4904 149.7938 -176.2069 61.2958 -92.8713 -0.6166 70.0941 -5.0345
3.82837970 -81.7512 -11.2381 73.0669 -64.0680 -67.4827 -71.2196 166.9040 84.2549 -42.8729 -79.1161 -12.3166 -59.5365 -62.4316
3.86504810 -145.8992 157.3010 62.7882 179.9626 -179.9953 -137.0272 158.0822 -58.3736 98.3435 -88.9313 -0.1706 69.2761 -6.8585
3.90157100 -78.6244 -13.6941 67.1226 -179.6083 -179.7725 -79.7738 154.2998 51.1998 82.8016 -85.9841 -12.7721 65.7529 71.2483
3.92564720 -147.0465 159.5110 62.6266 178.2196 69.8823 -145.6603 153.9703 55.5012 89.5223 -87.4808 -20.1539 -149.9663 130.8319
3.94994120 -76.3075 153.8974 -61.9750 -64.7317 96.8719 -74.5029 155.9167 -58.0049 -74.5493 -83.4667 -11.8492 -59.8584 -62.7649
3.97556370 -70.4835 -22.4392 57.9097 177.8899 169.7031 -151.7759 158.4397 48.8205 73.3931 -84.7908 -15.0917 71.3181 -67.7061
4.00597950 -144.7613 165.5671 64.3508 78.3042 179.9237 -134.9495 155.3525 -58.9353 -81.1043 -82.1145 -9.2682 71.0061 -69.5804
4.03272430 -145.5364 167.6605 64.7313 78.4759 179.8724 -141.2726 150.8435 -178.1423 64.8984 -74.0472 -13.2757 94.1127 118.2219
4.05444920 -76.3601 153.1948 -64.0083 -177.6532 179.8699 -78.1125 173.6025 82.0499 107.5771 -67.0218 -19.7200 -170.7177 63.1769
4.08193050 -80.6649 -10.7787 55.8068 62.6540 65.5009 -86.6741 154.5523 50.6284 -95.7685 -85.6412 -12.7592 65.7506 71.2062
4.10342020 -77.1264 -23.2798 -169.6747 58.3958 65.5053 -72.9716 153.3697 52.1209 -96.4558 -84.6982 -15.0593 71.2707 -67.8413
4.13185930 -73.2523 151.5766 -67.4744 73.3450 68.1235 -74.4440 155.8397 -58.4011 -74.2472 -83.4351 -11.8881 -59.8642 -62.7718
4.15200930 -76.6465 153.1156 -63.9249 -177.6902 179.8795 -145.0408 154.0199 56.6140 -90.0900 -92.4716 -12.6707 65.9767 71.8662
4.17932880 -72.3339 143.7272 -170.3248 177.7919 -70.7319 -71.9422 169.9992 81.9567 -71.9479 -75.6490 -4.0955 -58.5335 -62.3349
4.20040210 -76.6601 -15.7176 -64.5786 78.1957 -179.7783 -144.8517 152.2898 -178.1512 64.4503 -74.3222 -13.2808 94.4488 118.0011
4.22475710 -72.1229 -40.6442 -175.3281 -82.9817 -179.4672 -83.1374 154.4141 -58.3501 -78.1280 -75.5098 -23.1976 -173.1722 -113.0807
4.25607110 -72.2133 -26.7220 -170.6719 177.8077 -70.6599 -144.5035 152.5209 -178.0825 -114.9661 -74.4133 -13.3213 94.5181 117.9068
4.29649110 -70.5792 -31.0864 -172.7740 -179.3652 -69.7709 -149.2800 156.3954 50.2387 82.8927 -88.0827 -12.8506 65.8649 71.4935
4.32271950 -141.7273 138.3949 -173.1914 179.0026 -70.1369 -138.8565 158.7058 -56.2948 97.1890 -81.6277 -9.4926 65.4487 70.0487
4.34751830 -77.5060 -14.0903 -64.3106 78.4920 -179.7853 -145.9094 159.8564 59.1028 89.5183 -120.8346 5.3262 68.4826 -4.9123
4.37100900 -72.5082 -26.2942 -170.9524 58.6741 65.7158 -145.5185 173.6134 74.0023 108.2031 -77.2009 -0.4933 -143.3872 124.3246
4.39660340 -144.4375 155.9848 -164.2941 69.2907 -97.6333 -135.4907 156.4802 51.6746 -94.5945 -80.3234 -27.5787 -172.9030 64.5388
4.42316760 -146.9078 161.0890 63.4357 -179.3552 -70.3976 -144.5320 154.1810 55.7166 -90.8871 -91.7487 -12.7153 65.9835 71.7556
4.44781510 -147.0560 159.5234 62.6189 178.2011 69.8732 -145.6659 154.2594 55.5049 89.3737 -91.6542 -12.7326 65.9613 71.7682
4.47401860 -77.0444 -16.0468 -64.2052 78.4579 -179.7755 -146.7812 176.8232 74.6661 -73.4974 -70.8442 -6.8547 64.7700 67.4712
4.53662160 -75.7073 164.1343 69.0740 79.7398 179.9879 -141.4752 150.8138 -178.1235 64.9043 -74.0378 -13.2769 94.1071 118.2233
4.56721350 -75.6649 -19.1868 -75.1708 68.5745 -103.3355 -136.9327 157.8208 -56.4781 -78.7581 -82.9826 -13.0746 -62.7740 -13.4122
4.59933860 -75.5786 -17.3560 -74.3356 68.9549 -104.1018 -145.2240 153.9033 -178.0388 -106.0656 -82.2006 58.0936 -171.0052 48.6525
4.63121650 -144.6443 167.3864 62.9246 73.0271 67.6915 -134.8319 153.2036 -59.2333 -81.2442 -83.9292 55.0718 -171.1669 -123.7091
4.65961490 -144.8460 159.1584 70.2712 -65.1294 -63.5328 -136.6382 158.2677 -58.4195 98.3068 -88.9157 -0.1908 69.2703 -6.8419
4.68072940 -72.0430 -28.2932 -170.1658 70.3443 -96.6660 -148.7088 156.8839 51.8622 83.9318 -87.7135 -19.1469 -62.9866 -12.9879
4.70913210 -80.7925 -9.8399 67.5928 -179.7597 -179.7252 -85.9058 175.9193 72.0542 100.0402 -71.3699 -4.5627 64.5986 66.6006
4.73538390 -80.1441 -16.3774 -73.9556 69.3576 -105.5896 -73.2290 150.7864 -176.1104 61.4010 -77.0262 -18.8141 -149.0324 130.3603
4.77846270 -85.5754 145.7459 -62.5679 -66.7467 97.6645 -139.6825 157.3289 -63.4834 -81.5378 -81.1973 -14.3844 -148.0849 128.8302
4.81498330 -145.9171 161.5655 70.5669 -65.0409 -63.7091 -145.0497 177.5527 75.9958 107.8898 -70.7101 -7.4725 64.7959 67.6839
4.85150120 -126.3731 154.1763 -66.8396 -63.1449 -67.5043 -144.7201 146.9073 -177.9808 -100.8631 -146.7504 164.4672 64.3111 -3.5737
4.87556740 -71.9700 -24.9203 -167.8454 69.0401 -97.8308 -144.2329 144.9521 -177.5154 74.7741 -138.2688 5.0541 62.0601 67.3284
4.89918190 -69.2889 -35.1724 -175.6988 -85.2182 179.7457 -144.3359 174.9156 73.4275 105.9516 -75.7794 3.8613 70.5493 -6.4519
4.93140140 -146.1996 162.5948 70.7105 -65.0442 -63.7484 -72.8619 152.6513 55.0725 -95.7624 -88.8345 -12.8103 65.8264 71.5180
4.97985470 -140.0977 132.8751 -171.8188 76.7317 -95.0341 -139.2211 158.0386 -55.0271 97.7415 -83.6350 -12.7500 -62.7367 -13.1789
5.01975990 -69.0421 -36.0399 -176.0478 -85.2489 179.5217 -144.3204 152.4126 -178.4519 64.7047 -74.3781 -13.2289 94.5674 118.0287
5.06769010 -72.1567 -40.6528 -175.3476 -82.9842 -179.4827 -83.0704 154.8562 -58.4420 101.2088 -81.6219 -9.3446 70.9819 -69.5928
5.10919060 -143.2135 133.8479 -171.0089 -76.1441 -65.8655 -148.0481 172.8761 75.3517 -73.1592 -71.6394 -5.8210 64.8106 67.1398
5.13440100 -72.7038 151.2551 -74.7427 68.6552 -103.3847 -74.3308 154.1323 55.6834 84.5641 -89.3855 -17.6359 -60.1791 -63.0562
5.16460560 -69.4886 -34.4634 -175.9635 -85.8490 -74.2978 -145.7168 177.5005 77.0102 111.0957 -70.8306 -7.8310 64.8548 67.9736
5.19619770 -71.6231 -28.1391 -170.1157 70.3109 -96.6869 -148.4418 155.9835 51.0725 -96.4637 -86.8173 -15.3890 71.4181 -67.4859
5.22284150 -85.5731 145.7734 -62.5680 -66.7485 97.6648 -139.6412 157.6497 -63.5363 98.1375 -81.5779 -9.4939 65.4444 70.0432
5.26651690 -86.9491 142.9600 -73.5985 70.1614 -108.3382 -139.8308 157.3090 -63.1877 98.3933 -75.9714 -22.9349 -172.0000 63.8068
5.28916210 -72.3550 141.9068 -168.2677 75.1946 -95.4703 -70.3391 154.9032 -55.3570 111.4057 -75.7085 -22.9292 -172.0159 63.7848
5.38044870 -69.8998 -32.9069 -173.9797 -85.0559 179.9239 -134.9044 153.1680 59.2420 90.7104 -93.9869 -12.5934 65.9980 71.9501
5.40232940 -140.1020 132.9211 -171.8232 76.7538 -94.9877 -139.1441 158.5636 -55.1076 -80.7967 -81.8400 -9.4727 71.0390 -69.5260
5.48208270 -71.7801 126.5389 -173.4477 74.9990 -94.9557 -77.0505 155.4015 52.7532 80.7163 -94.7912 -4.7464 68.3902 -7.0078
5.51441830 -72.1113 157.6964 67.6839 -73.1311 110.5870 -144.9758 149.1796 -178.4004 77.7900 -147.4946 154.6003 68.3264 -73.6766
5.55650250 -75.4063 -19.3167 -75.1669 68.5636 -103.2901 -136.8359 157.6922 -56.5160 -78.8626 -81.4684 -9.4957 65.4395 70.0472
5.61932520 -76.2718 -16.8489 41.0147 56.0948 179.3530 -141.2735 157.4370 -69.3254 119.1876 -82.4115 -13.4827 -62.7900 -13.2187
5.86655470 -82.2960 -11.6076 -67.0541 74.0203 68.1504 -70.1578 166.1748 83.9686 139.3657 -77.3727 -14.9298 -147.6088 128.9368
5.92710460 -75.7739 159.0005 -118.1142 -64.2875 179.0394 -71.0283 155.6425 -56.6812 105.9175 -81.5436 -9.4506 70.9910 -69.6101
5.95102720 -75.9510 157.7044 -124.1998 -65.6981 109.5675 -72.4046 144.1270 -179.8642 -98.1483 -138.8189 145.9255 -65.8108 -76.3921
5.98840800 -71.3511 135.3659 -169.1322 76.4195 -96.9580 -146.1102 151.9650 -178.0820 64.5030 -74.2015 -13.3295 94.3689 118.0252
6.16197670 -75.5432 -16.8227 41.2324 56.2234 179.3601 -141.0075 156.7485 -69.2402 -62.7060 -80.8843 -14.5737 -148.1448 128.9267
6.18642080 -72.8286 151.0636 -67.4244 73.3149 68.1293 -71.3196 165.7557 86.3680 132.8423 -76.6674 -15.5193 -147.5143 129.0655
6.34120860 -72.7050 151.3650 -74.7330 68.6636 -103.3948 -73.4912 153.0861 54.9894 -95.7933 -85.6095 -19.9568 -149.9477 130.8147
6.61995240 -71.9670 139.3259 -170.6465 91.3043 -69.3774 -69.7095 166.3602 86.0060 135.5274 -72.0053 -23.4353 -171.8985 63.9084
6.72925990 -70.8020 -34.7935 -145.3653 -68.9467 107.5327 -126.8103 157.5792 -57.8110 103.8095 -82.0375 -13.1004 -58.9837 112.9430
7.58839570 -71.2076 -34.3642 -144.2673 -68.5822 106.3589 -128.3004 157.9521 -57.7692 -75.8784 -82.8349 -13.1595 -62.7968 -13.6125
11.17497240 51.9410 45.3459 -161.6490 59.3463 -98.7033 -79.6868 157.8670 -58.9241 103.5260 -81.8410 -9.3375 70.9541 -69.5712
17.83324470 -84.9321 -58.9618 178.8044 178.1072 179.1879 52.4368 89.5805 -168.4254 76.2617 -73.4104 -18.4711 -60.1404 77.7792
