# Supplementary material for: Exploiting Sequence-Dependent Rotamer Information in Global Optimization of Proteins
Source: J Phys Chem B. 2022 Oct 18;126(42):8381–90. doi: 10.1021/acs.jpcb.2c04647 (PMC9623586; doi:10.1021/acs.jpcb.2c04647)
Supplement: Supplementary file 2 — jp2c04647_si_002.zip [file jp2c04647_si_002.zip › TripeptideConformations/TYR_GLN_ASP_new.csv]

0.00000000 -145.3969 144.2582 172.3019 -93.8682 -140.5253 146.5861 -68.7282 -69.8467 -90.4034 -73.9371 153.3360 -50.9479 102.6183
0.06933930 -145.5598 154.5370 -176.7235 -115.9894 -60.3137 -27.8895 51.3656 161.6197 76.6083 -121.7096 21.9080 -50.8275 -77.0767
0.28002630 -145.5540 154.5910 -176.2641 -115.7322 -60.0141 -28.1564 51.5201 162.4499 79.7360 -123.8512 23.9084 -52.6007 -78.8679
0.37713850 -145.2440 154.0467 -177.7612 63.2949 -61.7816 -29.1287 53.5889 157.2926 87.1632 -102.4033 6.0680 -48.7049 -28.0270
0.43144130 -145.2493 149.4665 174.8197 -97.9875 -149.8747 134.9704 175.7670 57.3024 56.2316 -75.1560 145.8218 -50.8860 -80.6616
0.52931460 -145.6703 152.6553 179.0125 74.7498 -145.3152 -50.1830 -173.2173 -174.6126 -98.1619 -152.7989 158.9242 50.9649 88.1491
0.59843250 -145.4960 157.7033 -177.9009 60.5537 -54.7244 -41.4540 -176.2465 -173.9541 -100.9296 -120.3290 23.0493 -50.5215 -81.3183
0.63131290 -145.6781 147.7353 174.0534 -94.7320 -147.8215 151.0618 62.0111 -179.1296 -0.5991 -76.0152 154.3078 -50.0962 -76.3713
0.66283250 -145.5966 147.7180 173.8712 -95.8889 -149.1853 141.9139 -170.5272 176.9363 1.7286 -70.9446 151.3655 -50.4231 100.6977
0.73243310 -145.0585 161.8842 68.3408 -74.2940 -65.3016 -19.8429 71.3391 -65.9893 -43.0812 -108.2302 9.3476 -49.8173 110.8521
0.80520370 -145.0162 161.8661 68.0019 -74.7635 -65.0429 -20.2437 71.0843 -66.1814 -43.0177 -107.3013 7.4387 -49.9382 110.7332
0.87560380 -145.3705 155.4963 -177.1673 63.5145 -63.6692 -26.6244 62.7903 -177.3404 -11.8927 -109.0169 12.2948 -48.0126 -57.8915
0.90392690 -145.3331 144.4469 172.4286 82.3995 -140.9342 146.8840 -66.2205 -65.5455 -9.7648 -74.2230 153.3329 -51.1782 103.4769
0.92843260 -144.2096 137.0752 -171.9754 66.7804 -71.0212 -19.8715 74.0298 -64.9148 -42.6894 -110.7744 15.4688 -50.4025 -71.3938
0.95007670 -145.5989 147.7864 173.9416 -95.7763 -148.9854 142.7263 -169.1193 177.5373 -96.3981 -70.8100 152.5315 -50.3333 -79.2382
0.97602740 -145.3075 155.3079 -177.0582 62.0889 -62.9582 -21.5928 63.9362 -177.6108 -12.5464 -132.2853 33.6892 -166.8397 -158.5928
1.01873310 -145.2616 147.1509 179.1666 76.2953 -134.1762 132.9930 -67.3295 -70.5310 -91.5206 -86.1058 146.3086 -163.0177 60.1482
1.06125620 -145.6441 147.7559 174.0216 -94.8527 -148.0466 150.4890 61.6349 -178.6954 -98.8778 -76.0466 153.4978 -50.1672 103.7891
1.09643660 -145.5532 147.6838 173.8466 -95.9125 -149.3747 141.7838 -171.2757 175.8911 96.5798 -71.0673 150.8629 -50.4707 -80.2381
1.13878160 -145.4214 144.2255 172.2613 -94.0630 -140.7300 146.4245 -65.0354 -175.7770 -97.2288 -74.0652 153.2846 -50.9320 102.6260
1.16751670 -145.6108 148.5160 173.9249 80.4357 -148.4028 147.9845 73.9756 -63.7237 -85.4698 -75.1304 153.7377 -50.1953 103.9499
1.22700650 -144.7768 156.7559 -176.8716 -116.0509 -64.3235 -18.8827 63.9319 -177.3566 -16.4390 -75.7894 -17.0734 -172.7887 -118.2780
1.28617870 -144.4215 151.8002 177.2335 -108.4215 -66.6159 -27.2799 63.8350 -179.0223 -6.2251 -100.5273 6.3913 -44.6335 127.5434
1.37398350 -145.5435 156.7290 -174.6636 63.9190 -63.1664 -22.0133 65.3177 -179.8711 0.0708 -130.8657 32.1291 -166.7640 -157.8361
1.41817340 -145.6864 158.5664 -175.8294 62.2640 -55.2305 -44.4458 -173.7270 -167.1000 -97.7326 -97.4990 7.1702 -50.3339 165.1880
1.45996660 -144.9966 158.6739 -173.7551 65.2661 -64.0854 -18.6279 64.5879 179.4161 -3.5850 -74.6836 -17.7414 -172.7406 64.2337
1.52722120 -145.4894 150.5833 179.1191 72.7600 -136.0272 126.6706 174.8418 58.6036 62.0249 -83.1500 150.8058 -156.8969 66.8005
1.57496900 -82.2797 161.1281 68.7579 -79.3961 -65.0657 -19.6858 71.5384 -65.6469 -43.4329 -109.1978 9.4801 -49.6978 -71.1125
1.60470430 -145.7682 157.3244 -173.7909 64.3702 -63.2961 -27.3274 64.5361 -179.1876 2.1468 -110.7426 14.3661 -50.2367 -57.9365
1.69874360 -145.0878 144.0403 171.7799 82.3570 -140.7389 145.5211 -65.4038 82.4547 14.8692 -74.3675 153.2927 -51.0184 102.6733
1.79145230 -145.2811 146.2512 178.6701 -103.0698 -132.8122 132.4243 -65.6108 -176.6210 -1.4362 -86.1462 146.2200 -163.1305 -120.4200
1.82291960 -145.5221 149.8878 -179.9572 -104.6722 -138.6158 130.0973 -174.6466 177.4383 1.0722 -83.9985 146.5648 -162.1104 -118.8128
1.86869270 -145.3700 155.2866 -176.3998 61.9574 -64.8780 -20.8568 66.4543 -177.6092 99.1221 -131.8602 33.3898 -166.8562 -158.4161
1.89264080 -145.8080 150.3958 178.3912 77.8886 -143.3403 145.4603 -163.3755 69.5470 66.9260 -64.8977 152.1477 53.5677 -68.5090
1.92658800 -145.3860 144.8404 177.6349 -92.6877 -152.3775 154.2020 61.5597 -178.0092 98.6697 -148.8785 168.2393 51.2745 22.4974
1.94788680 -146.2489 178.4733 76.7701 105.8063 -55.6564 -26.3279 53.4906 161.4627 73.7823 -121.1784 17.5164 -50.6766 -76.0221
1.96937540 -145.5595 149.5420 -179.9289 76.1047 -138.8542 135.1650 -175.7638 61.4842 -93.3876 -86.4932 146.7022 -162.0139 61.4012
1.98947090 -145.5119 146.6797 176.5625 77.6705 -137.5650 140.5938 -67.7573 -70.5497 -91.2414 -76.0295 155.3231 53.5686 104.0657
2.05074580 -144.9078 157.6284 -175.3685 63.4155 -65.1016 -18.6246 66.5064 -177.3127 98.8301 -75.3823 -17.3297 -172.6899 -118.3098
2.07199740 -145.2692 157.6533 -178.4646 -120.5010 -65.1854 -23.7668 -64.4211 -177.1115 -1.1731 -130.7237 35.8352 -167.1907 -159.2753
2.10660690 -144.9037 157.5636 -175.4282 -115.8920 -65.3994 -18.1506 65.6976 179.6439 -98.6654 -75.1387 -17.5120 -172.7703 -118.1810
2.12898960 -144.8924 156.7348 -175.9547 63.3829 -65.8112 -18.3244 65.5641 -178.9598 96.1607 -75.9982 -16.9396 -172.6264 -118.4568
2.15307620 -145.6120 150.5025 176.8340 74.2712 -145.4104 130.0553 178.6790 58.8828 60.6271 -84.2948 152.3404 -168.9936 18.4741
2.17503160 -144.8854 140.2736 176.1671 -92.0164 -143.7536 149.6087 -65.0946 -174.0760 99.5553 -148.2128 168.0578 52.4754 18.7810
2.19995420 -145.7526 151.5345 179.2424 76.3280 -142.5348 134.9065 -172.9976 177.0675 1.2595 -74.9840 154.1970 53.1322 -76.7079
2.22352820 -145.7455 149.3088 177.4575 77.1019 -145.5978 147.3468 -162.9441 69.1176 66.6524 -65.4427 152.6472 53.6429 -68.3491
2.24896700 -145.5188 149.0008 178.8479 -99.9664 -136.5685 140.5484 -67.7468 -70.5668 -91.2526 -71.6521 145.0180 -172.5877 -153.2693
2.27115030 -144.9824 164.3909 -175.3357 -116.9644 -53.4989 -43.7762 -177.9886 -175.4726 -101.9327 -140.9281 23.7293 47.9001 80.3793
2.29720970 -145.6210 158.6822 -177.3686 -116.3683 -64.0923 -31.0170 -61.0391 -60.1451 102.2459 -109.5678 14.8419 -47.3034 115.8081
2.31961800 -143.6835 174.3248 -173.2303 -115.1358 -62.7775 -17.9005 -60.9877 -172.4985 99.1313 -86.4151 -3.6923 57.8664 -174.9198
2.36707980 -145.2428 144.4769 178.5875 84.9251 -152.7966 146.8866 -169.5564 63.3039 -91.5212 -145.6357 168.2123 53.0736 -162.7489
2.40145560 -144.6038 155.4662 175.8225 -111.2467 -62.1481 -38.6567 -172.1725 176.1656 0.6886 -95.8601 6.1566 -43.4893 129.7040
2.43754290 -145.3232 157.9637 -178.2130 -119.9178 -64.9151 -24.0134 -63.8769 -175.3079 100.0000 -130.5339 35.5901 -167.1534 -159.2197
2.47096970 -145.0506 165.3025 -173.8577 -116.7191 -53.6151 -43.7290 -177.7306 -175.6018 -101.4482 -141.5395 23.2451 47.4769 78.1005
2.49136870 -145.5921 149.2562 179.8525 -102.4947 -138.6068 139.2945 60.5584 -178.6886 -0.8988 -90.3600 146.2437 -161.9050 -117.2581
2.51590690 -145.4965 149.5888 179.9409 -104.5226 -137.7986 130.1289 178.5776 64.3245 11.5384 -83.6826 147.0558 -161.7480 -118.8687
2.54149100 -145.0683 147.8922 -179.3806 75.3361 -139.2270 149.7319 -67.7698 -70.5688 -91.4767 -141.3321 167.6714 52.7720 11.5359
2.56286660 -145.7665 150.2518 178.2097 -99.4328 -143.9772 148.0047 62.0055 -178.9923 -0.4894 -74.1896 155.1860 53.1650 103.6970
2.59886550 -145.5599 148.1356 178.0904 -99.9174 -135.5280 138.0456 -65.1428 -175.3270 99.4686 -75.0886 154.8024 53.2907 -77.5353
2.62354010 -144.9997 140.9716 170.4876 83.0938 -134.8067 145.8568 -58.3205 85.5454 -113.0071 -74.3646 153.3535 -51.5618 -78.3075
2.64865790 -145.3661 143.7837 172.2428 82.7267 -139.5344 145.9538 -75.4824 -70.2091 105.7755 -74.0439 153.3483 -51.1670 -78.1888
2.67874420 -145.1627 146.0783 178.1348 76.6426 -132.9813 131.1612 -66.0138 80.5043 19.3299 -86.1143 146.2435 -163.1797 59.9820
2.71230720 -145.6170 156.9314 -176.1790 60.7508 -64.7578 -28.7958 -61.2597 -60.2676 102.2468 -117.0345 20.0065 -49.6414 -76.2166
2.73825490 -144.1967 167.5813 -169.5997 60.4304 -67.4876 -11.2835 66.7155 179.4314 -98.0385 -85.9548 -5.1043 58.2889 5.5889
2.75912860 -144.9478 161.8520 -176.9434 60.7044 -65.6080 -20.5992 -59.9052 -59.5869 102.3059 -74.0966 -17.4853 -172.8805 -118.1343
2.78511510 -145.4538 149.7136 179.9868 -103.8918 -147.1943 143.5454 -175.1887 61.7188 57.3826 -124.3587 162.4542 -167.0751 15.7440
2.81815520 -145.0085 146.8608 179.5796 -103.6152 -139.6431 151.2884 -65.8366 -65.7812 -9.9306 -145.6388 157.5073 -168.9706 21.4776
2.84020400 -145.5745 149.2632 179.8542 76.7183 -138.5723 139.3070 60.5425 -179.0054 -98.0592 -90.5227 146.0587 -161.9646 -117.1650
2.87387630 -77.3538 165.7304 -173.2568 59.8277 -71.3940 -11.6376 -62.6617 -177.7501 -97.7796 -138.9856 159.3244 -167.3461 18.5083
2.89892840 -145.0171 147.7936 -179.0222 -102.4946 -138.6674 152.7303 -64.8996 -175.9604 -2.1714 -144.2417 160.7838 53.6604 -93.6688
2.93839890 -145.7771 150.5072 177.6069 -100.7051 -146.1705 144.7219 -161.4371 -157.8179 -88.8477 -68.9761 157.5857 53.3139 105.3017
2.96509170 -145.7562 150.3493 178.3129 -99.5385 -143.7107 146.7717 61.6104 -178.8137 -98.7064 -74.9513 154.8501 53.1719 -77.4492
2.98635660 -145.6574 156.0627 -176.3897 -118.2155 -61.0993 -34.1362 -175.7128 64.4863 11.3672 -113.7383 19.8829 -49.2076 -74.0093
3.01152970 -145.0017 148.1180 -177.9339 -102.2406 -138.5791 152.8728 -64.8663 -175.9652 -2.1559 -145.0274 161.0744 53.0560 87.2680
3.03360320 -145.5322 148.7225 178.7818 -100.0911 -135.7488 139.8200 -65.2777 -176.3029 -1.8417 -71.7804 144.7605 -172.6424 28.8061
3.05490850 -145.5681 146.6393 176.7400 77.5427 -137.2095 140.5981 -65.1347 -176.4507 -97.5204 -75.7789 155.2231 53.4978 104.2064
3.08517230 -145.3689 155.5768 -178.0335 -105.0871 -139.4079 128.7093 174.7162 57.6280 59.4519 -70.8415 148.5357 -47.7411 90.7756
3.10699560 -145.4871 148.5692 178.5966 78.0659 -136.7062 141.6626 -66.0188 -66.0338 -9.8742 -73.0577 151.3549 -170.2338 23.8013
3.12845290 -145.4307 147.9602 177.6150 78.1213 -135.5212 137.2052 -65.6662 81.1065 17.9295 -75.0352 154.7250 53.2731 103.8382
3.15228040 -144.2932 171.5932 -171.5836 61.1409 -66.2779 -21.1375 -62.5043 -176.8523 0.2662 -147.3604 163.2844 50.4125 -102.7284
3.17400310 -146.0761 168.7168 70.5413 95.4534 -132.4434 153.1294 -66.2424 -70.9914 -92.6112 -147.1420 158.0227 -168.4118 20.0123
3.19539560 -145.6790 147.6654 174.5250 81.8356 -147.7276 154.2257 42.6767 59.7817 -116.1814 -81.7477 151.7171 -49.9552 104.2449
3.23392880 -145.0424 145.1784 179.8315 75.0762 -139.4543 148.5784 -64.8561 -176.1032 -97.4204 -149.0803 159.8478 -165.2743 -169.0288
3.25684590 -145.4482 148.7622 174.4102 -96.0258 -148.8344 147.2523 57.4346 98.7338 94.2346 -80.5229 147.2647 -50.5474 101.5905
3.28694900 -145.8014 151.1454 178.0638 77.0854 -145.2837 143.5521 -161.3386 -157.2548 -88.1546 -70.3677 157.8611 -168.3677 -162.0767
3.31110990 -145.7174 152.2079 179.9008 76.1991 -142.8691 136.0713 -172.6278 176.1953 -98.2920 -71.6568 143.6980 -172.6917 27.5853
3.34193570 -145.5276 148.7114 178.7579 77.7908 -135.9076 140.1448 -65.0769 -175.1688 99.3653 -71.6896 145.0049 -172.5896 28.8103
3.36906290 -145.7125 166.7949 67.5661 92.5960 -134.9364 158.9520 -66.5326 -70.9153 -92.4148 -147.0512 161.3563 52.4027 -95.6781
3.39591350 -145.4054 146.5318 177.3529 78.7300 -137.4900 -48.7248 -65.3532 -65.9157 -10.7634 -153.8678 159.6621 50.8399 -96.0002
3.42966010 -145.6432 166.2237 66.7644 92.3228 -135.2651 159.2751 -66.5811 -70.8894 -92.3850 -147.0435 161.2705 52.4386 -95.1384
3.45730290 -145.4861 148.7457 178.6084 -100.4852 -135.5788 142.2482 -64.9990 -176.6280 -97.5185 -68.5346 150.7572 -47.5930 -87.8068
3.48986840 -144.5340 166.5913 -172.7464 -117.9457 -69.5578 -20.5013 -63.6454 -176.9151 -0.8642 -128.5697 156.8021 -52.1957 104.4335
3.51697590 -145.3744 156.8698 -178.7093 58.8348 -61.8493 -29.6898 -168.9149 64.6445 -102.4631 -126.0488 35.4737 -167.1176 24.2268
3.54609280 -144.7660 156.0448 67.9292 109.3631 -67.3695 -21.5304 66.6455 -179.3163 -0.0412 -96.5526 -1.3413 -171.6984 57.9465
3.56837480 -78.3209 168.2167 -174.8709 -114.1184 -61.8332 -27.6694 -58.8029 -174.4992 105.5414 -127.5409 155.3920 -50.7137 106.0238
3.59157080 -145.1682 147.5698 -179.5841 -103.3741 -138.6609 149.3530 -64.7479 -176.2171 -97.4402 -141.5057 167.6604 52.7701 -170.3532
3.61841200 -76.9694 164.2138 -173.4087 -118.5885 -66.4125 -23.4684 -169.8803 175.0100 2.1519 -127.1700 159.2466 -167.1936 18.9794
3.64284470 -147.0478 172.0247 87.8375 102.8892 -128.5151 141.1774 -64.8110 -176.9066 -1.6408 -71.1194 152.5673 -48.5225 94.5089
3.66868220 -145.7040 151.9009 178.9326 -101.0407 -144.7948 146.6309 74.3998 -63.5208 -86.1714 -72.7898 152.5490 -169.6229 -158.7423
3.69539340 -144.9031 144.9052 179.3324 -103.8778 -139.2333 147.5625 -64.9910 81.9671 16.5450 -149.2759 159.8232 -165.2894 12.5735
3.73214170 -145.6403 151.1833 179.5124 77.2392 -143.6856 149.2715 62.0647 -178.9659 -98.5046 -70.3671 151.7501 -47.6002 95.0478
3.75220690 -145.6492 150.2376 179.1333 -100.4823 -145.2716 150.0090 62.0014 -178.9321 -98.5804 -73.8923 146.9724 -171.5533 31.3064
3.79067280 -76.8944 163.6954 -173.5540 -116.8414 -69.8915 -21.9603 -61.3363 -65.5856 -11.9179 -123.1385 156.5144 -50.6338 -73.2124
3.81746010 -145.5935 150.5313 177.5158 -103.8382 -145.4028 132.9394 -173.8458 64.4929 -94.9655 -83.6239 157.0653 53.1153 92.4521
3.83781110 -145.2497 148.9840 -177.1933 74.2068 -147.3697 140.5106 -179.9184 65.3800 2.9173 -148.8242 159.5190 -165.9972 13.6358
3.87115820 -144.6712 155.2473 68.1576 109.4219 -70.5850 -24.7794 -61.2544 -60.2803 101.9587 -87.4833 -6.5322 -172.6027 61.0202
3.89153800 -145.7999 166.9265 68.3578 -86.3073 -134.6324 156.6147 -66.4604 -70.9417 -92.4006 -73.8447 153.8010 -48.3403 100.8180
3.91576530 -145.7542 166.5809 67.9322 93.6641 -134.9185 157.1276 -66.5023 -70.9245 -92.3764 -73.3657 153.7095 -48.3552 100.4387
3.93724410 -134.5540 156.4993 -59.4647 -80.7093 -68.0243 -23.0711 -65.1380 -177.1567 -1.4885 -82.2964 -6.6227 53.6099 90.3808
3.96428700 -76.9986 164.2638 -173.3328 59.7984 -66.4624 -23.3344 -169.9549 174.8940 97.2765 -127.3202 159.2187 -167.2420 19.0473
3.98841290 -147.0806 172.0619 87.8851 -73.4842 -128.5967 141.2043 -64.5984 -177.2609 -97.6350 -71.1211 152.6805 -48.4907 -86.6202
4.01068810 -145.4851 146.8451 176.7178 -100.9261 -137.2147 141.6823 -65.0723 -175.1067 99.5995 -90.2328 161.2594 51.2748 -5.2187
4.03819820 -145.5045 146.5184 177.6355 -99.8858 -131.0606 135.8633 -71.7868 -71.2044 106.4242 -74.9568 154.7246 53.3195 -77.8338
4.07683090 -144.4536 169.8849 -170.6546 -116.1488 -63.6529 -26.8357 -171.1537 174.9506 0.5185 -144.6898 163.6535 50.6194 81.2768
4.10262500 -144.8944 170.1760 -164.1687 -107.3505 -70.6576 -10.7576 -73.5660 71.2369 -103.7599 -87.5260 -3.6622 58.2311 -175.4475
4.12822870 -134.5692 157.1364 -59.7037 -80.7296 -66.1212 -20.5779 66.4699 -179.4597 -0.1758 -82.8660 -7.5391 53.6924 91.3774
4.15139560 -134.9627 155.6778 -60.7890 98.8770 -148.0451 168.3349 61.7766 164.7074 95.6783 -74.1867 156.5538 -48.4794 -77.8474
4.17584340 -145.9533 168.0867 70.2012 95.2319 -127.9184 152.1967 -64.2755 -175.7423 99.2416 -147.3256 158.0101 -168.4163 -161.4797
4.20489710 -145.9956 168.0923 70.1978 95.2353 -127.9154 152.1005 -64.3446 -177.2534 -97.6284 -147.2924 158.0304 -168.4266 -161.4721
4.23763930 -145.8720 167.0064 68.5578 -86.1026 -134.0524 155.4666 -66.0900 -71.1374 -93.0285 -88.8550 161.3984 51.2840 -5.6965
4.26402140 -145.4703 155.6964 55.6178 -96.3386 -90.0624 -26.0775 -64.1569 -175.8003 98.9782 -149.3530 141.7307 -172.5614 25.4556
4.28847520 -145.7132 167.0459 68.6239 -86.1015 -131.4541 155.8121 -61.8568 -65.6946 -11.4247 -73.8929 155.6213 53.8532 -79.8789
4.31727060 -145.7491 166.8224 68.4936 -86.1498 -130.7012 155.2194 -64.5395 -176.6873 -1.9146 -74.8209 153.6818 -168.7574 -158.6198
4.34477950 -78.5844 169.0542 -169.9624 -115.7041 -66.9468 -20.0497 -61.4978 -63.2506 -80.3133 -147.4740 163.4723 50.3422 80.6552
4.36491320 -144.7883 144.7495 -179.8330 -104.1376 -131.9005 147.7054 -71.2791 -70.6855 106.9065 -148.7881 165.8598 -142.6860 -29.9803
4.38807950 -145.7088 166.9367 68.5690 94.0396 -132.3803 156.3038 -65.5920 -66.3851 -10.6336 -74.4681 153.8414 -168.7461 23.0827
4.40962750 -145.8426 150.0209 178.0016 78.2073 -147.8420 -47.4889 -168.7164 178.9433 0.5193 -138.7557 154.3067 -49.5697 99.9652
4.43836940 -144.2973 144.2572 179.7810 -102.8185 -129.8532 151.0573 -61.2742 83.0911 -114.3534 -145.0013 161.0234 53.1551 -94.5978
4.46713730 -145.0606 165.4233 -170.6468 61.4453 -75.9740 -16.6833 -72.4950 70.4259 -105.9618 -129.3075 157.8689 -52.3489 -79.8944
4.49224780 -144.9788 145.0102 177.2968 78.2485 -126.6212 136.7610 -61.5825 82.0277 -113.2714 -71.3046 144.7152 -172.7953 -151.8629
4.51433590 -145.5468 149.7567 179.7490 75.7104 -138.2280 137.8453 61.1290 101.2542 95.0560 -90.4823 144.5362 -162.1318 63.7828
4.53605680 -145.3178 146.7479 176.5785 77.3108 -137.1866 140.9393 -65.4805 81.4831 17.1339 -90.9657 161.3375 51.3086 -5.0336
4.56018800 -145.7233 166.9664 68.4301 -86.3082 -130.7820 156.3309 -64.4995 -176.6902 -1.9823 -73.6898 153.5716 -48.2353 -80.5998
4.58487120 -144.9010 144.6014 176.7735 78.4239 -126.9540 139.9070 -61.3101 82.2420 -113.2521 -68.5466 150.4677 -47.6698 93.7842
4.61326250 -145.7404 166.7782 68.4631 94.0110 -131.0856 155.6199 -64.2669 -175.4261 99.3218 -74.7699 153.9670 -168.6961 22.9456
4.63949070 -145.2038 157.6004 63.0523 93.1801 -87.7295 144.6011 -59.8328 -60.1280 104.3429 -148.2277 158.3117 -168.0341 -162.3084
4.66153020 -145.0048 157.3885 61.8488 92.9050 -86.1026 149.6613 -58.8975 -59.6935 103.4827 -73.5172 155.1665 53.2651 -77.3296
4.69606000 -145.7923 149.3258 177.8798 78.8016 -143.9948 153.5907 -159.3876 69.2116 72.5073 -56.2899 146.2114 -40.1298 74.4224
4.71827870 -145.4840 147.2550 178.4138 77.9965 -131.4273 138.0679 -72.3638 -71.0458 106.3174 -71.1564 144.8094 -172.7563 29.5415
4.75460440 -134.7538 155.9214 -60.4647 98.9832 -80.9945 -14.7603 -61.4352 -65.6782 -12.6393 -149.5048 161.2964 51.0915 -96.0068
4.77789760 -145.6868 167.1808 68.6404 -86.2438 -132.3043 155.7914 -64.6185 -66.3351 -11.1965 -74.9438 153.9469 -48.7742 103.4121
4.80203360 -135.0270 155.8210 -60.7805 98.8976 -143.9675 130.9968 178.2790 59.0976 59.1296 -85.9077 155.3430 53.6888 -79.2515
4.83027400 -145.6391 151.2433 178.2923 -101.7641 -144.4724 138.8106 -167.3312 67.9910 -92.4324 -86.4538 165.1701 54.9255 -171.6840
4.86030940 -145.3912 146.9342 178.0012 77.8912 -131.1108 140.4838 -71.8357 -70.9176 107.0303 -68.3924 150.5925 -47.7486 -87.5964
4.89154950 -145.7540 166.8889 68.3503 -86.3519 -131.2080 156.6256 -64.2235 -176.9562 -97.3760 -73.5397 153.6685 -48.2258 100.3169
4.91516950 -145.7148 166.6513 67.9971 93.7032 -131.5221 157.2224 -64.2098 -176.9189 -97.3662 -73.0145 153.5652 -48.2264 99.8856
4.95649840 -143.3774 154.4398 61.0382 100.4358 -64.9877 -38.4813 -171.4347 175.0691 -99.1443 -89.7985 4.4204 54.2683 104.9163
4.98478840 -82.6404 158.6913 66.1673 -80.5441 -62.7221 -28.4050 72.8967 -63.9023 98.4827 -96.2478 5.7022 -55.3750 148.4324
5.00595780 -134.9561 156.3534 -60.2607 98.9532 -72.2392 -29.1185 -171.8196 175.4879 0.3422 -150.0732 161.2703 50.6451 -96.9076
5.02795760 -78.8120 168.9891 -164.7850 67.7780 -71.5565 -17.0475 -72.6345 72.1873 -105.4677 -148.2304 163.2899 50.0827 80.9515
5.04846860 -134.9523 155.7499 -60.7418 -80.8337 -144.3952 136.2675 179.1075 59.2866 57.0982 -91.8334 153.8199 -48.6013 -75.7229
5.07313950 -144.9544 158.5583 65.1535 92.7832 -126.3054 -12.2882 -61.6166 -65.5172 -13.4740 -79.7759 155.8213 51.8391 -75.5929
5.09515040 -145.7319 165.9676 67.1814 -87.0745 -142.5989 145.1964 -170.6702 176.2556 1.9931 -72.1161 152.7818 -48.1680 99.1452
5.12481140 -73.7046 153.8806 -58.2837 105.4162 -72.0577 -28.9508 -171.7642 175.4825 0.4095 -149.9147 161.2956 50.6675 -96.9227
5.14652880 -145.4636 146.3176 176.9055 -100.1636 -132.1040 138.4392 -72.0176 -71.4338 105.7523 -86.2992 160.0276 51.1047 -6.9146
5.17670690 -145.3033 157.6979 -165.0372 72.9555 -61.2809 -27.8480 -76.6463 74.2750 14.1998 -131.7107 24.1933 57.7833 14.1454
5.19876140 -145.4662 165.7087 67.1609 92.7368 -134.6650 159.4253 -65.4289 -66.2319 -10.7009 -122.8850 155.7486 -48.9984 -78.0956
5.22041160 -145.2229 150.8261 -175.9806 73.8630 -146.1814 131.9303 -175.0533 -85.3531 112.3585 -147.5221 148.2698 -174.3841 -144.3885
5.25537570 -145.7307 167.1417 68.7428 -86.0233 -131.3757 156.4745 -62.4445 -65.7437 -11.1275 -89.0912 162.6256 52.1134 177.8889
5.28097490 -134.7867 155.3406 -60.8111 98.7230 -135.1018 155.5100 -64.3814 -175.0410 99.3989 -74.6785 153.8946 -168.6570 -158.7944
5.30523360 -144.3205 136.2574 168.7512 -125.0630 -146.3815 144.9984 -178.5711 60.4707 56.7289 -131.6067 171.9025 -136.0525 129.1758
5.34228880 -145.6463 159.2798 -175.9138 -115.8907 -62.0664 -42.2178 -161.4886 -71.4408 121.4141 -96.3542 12.2992 -49.9638 103.8973
5.36374820 -145.5823 166.3131 67.9858 93.5066 -131.8780 156.7722 -64.7570 80.4698 19.7517 -72.9705 153.5084 -48.2112 99.8718
5.39020850 -145.8152 165.7532 66.8683 93.0073 -145.9326 157.5140 72.5932 -64.8188 -79.5857 -72.8214 153.5693 -48.2458 -80.7413
5.41356820 -145.3987 161.3006 -169.9781 -119.2882 -63.5048 -22.5489 61.1351 77.5863 20.9696 -130.0322 21.1844 58.6861 16.9670
5.43588710 -145.5537 149.3571 179.7043 77.4896 -147.0685 155.3468 41.2994 58.1507 -114.0960 -79.2030 153.0492 53.5907 106.3230
5.46009230 -143.8496 129.9052 160.4281 52.7287 -151.2678 143.4795 -171.3473 176.7160 1.9218 -73.9942 152.4213 -48.5793 -72.8844
5.50304120 -145.6326 156.3888 -174.2073 62.1197 -65.2938 -32.3765 -167.2098 -99.8506 -93.4203 -106.1082 15.1232 -50.5544 104.1133
5.52593750 -144.5439 158.1358 65.4908 -87.4379 -124.7472 -12.9322 -63.4431 79.8156 21.6833 -79.1256 155.8633 52.0841 -75.9648
5.54749250 -145.7379 150.4111 177.3712 -100.1046 -144.4782 143.8693 60.3242 100.1129 94.2665 -86.4613 138.4683 -172.7252 -160.0319
5.58298890 -135.3741 156.8912 -60.7480 98.4754 -129.1457 5.2119 70.3796 -70.3884 -70.0285 -89.3487 153.7468 -52.4005 165.5443
5.62900950 -145.3468 159.2587 -176.6860 -116.2254 -58.7244 -41.8774 -172.1046 -80.0088 119.4653 -82.9513 -4.5197 -168.5405 -127.9370
5.65363500 -134.8501 155.7122 -60.6021 99.0115 -74.3330 -26.0125 -177.1454 60.4655 91.7242 -144.1435 167.8722 52.5624 -168.8916
5.69411160 -145.0251 157.4566 61.8744 -87.6773 -86.4728 149.6591 -58.8984 -59.5590 103.7959 -88.0737 161.1499 51.2543 -5.7726
5.72375270 -144.6413 155.1698 54.9419 -92.3251 -88.6469 -20.4502 -175.8286 59.4454 91.3835 -66.7278 153.9040 -48.1360 -86.4582
5.75170990 -144.7544 155.9090 54.3022 87.0711 -88.4243 -21.3699 -168.2295 174.9103 2.6685 -67.1867 154.2967 -167.6462 22.7791
5.79297810 -144.1635 137.0037 -170.3845 -114.8082 -71.0940 -25.6737 76.6213 -60.3777 106.7565 -100.6530 10.0666 -55.5234 157.1747
5.81405250 -135.0243 155.3696 -60.8691 98.8543 -134.4719 154.8377 -63.8164 81.0820 19.6220 -74.6978 153.7371 -168.7225 23.1027
5.84022230 -143.7786 133.3897 -173.4085 66.7324 -71.7032 -25.5802 76.1299 -61.3864 106.3091 -99.9049 10.9700 -56.0556 157.2541
5.87080520 -145.6726 156.9274 58.6710 -93.9729 -95.9613 -30.0033 -70.9346 70.5580 -108.8863 -139.1569 145.9948 -50.5750 -85.8047
5.90353550 -143.2969 127.2319 158.1462 52.5346 -141.1414 151.4260 -65.1153 -174.3179 99.5231 -78.9363 154.2971 -49.8754 110.3550
5.94899900 -73.7602 153.7761 -58.3353 -74.3128 -72.8790 -27.5805 -168.6481 64.3764 -102.6467 -149.3599 161.1954 50.9872 85.8972
5.97087660 -73.9086 153.9708 -58.7547 105.1177 -82.1410 -11.8177 67.4062 -179.3542 98.5525 -74.2567 145.6665 -171.5883 29.9440
5.99400450 -144.6945 173.2508 -160.2777 73.5410 -65.5133 -14.4005 -76.8474 74.5459 80.9613 -75.3296 -13.4134 57.2161 -91.3658
6.01459810 -73.8721 154.5707 -60.6044 -75.1342 -85.3665 -7.4895 63.0434 -82.7381 87.6932 -146.4183 162.7497 52.0174 79.4746
6.03514590 -145.2758 151.8674 -176.8717 -102.8459 -148.4302 152.9458 -128.6776 -63.0870 94.1034 -142.3443 159.9495 53.4647 88.2825
6.07801390 -145.6732 155.6827 54.0568 81.8810 -85.4102 -31.3686 -170.6736 -84.2650 -20.0598 -149.1249 143.7602 -173.6949 29.9965
6.10471500 -144.7229 155.9146 54.3251 87.0775 -88.5835 -21.2288 -168.5000 174.6956 96.9773 -67.1673 154.2587 -167.6736 22.8079
6.15657270 -144.6463 155.2292 54.9385 88.1752 -88.7795 -20.6761 -168.4871 173.1687 -99.3350 -66.5106 154.0775 -48.1413 -86.4073
6.19243630 -145.3757 153.6206 -179.3804 -104.7044 -141.2096 132.6189 -152.3508 -65.7013 110.9603 -66.7339 143.5044 -48.6685 90.3869
6.23582680 -145.0378 153.3001 -176.0892 -107.1928 -146.4734 140.1026 -148.0781 -64.7393 -58.8043 -140.3353 155.6781 55.6031 -87.9844
6.25964600 -145.6409 155.5142 55.8734 83.8111 -85.7687 -37.7490 -169.5361 65.8485 -102.1836 -137.9914 146.1432 -50.1605 98.6942
6.28035520 -145.0394 164.2235 -175.0218 -116.1764 -54.4114 -44.0907 -158.0918 -63.0170 126.6693 -135.2016 24.3794 47.1844 -96.2481
6.31389020 -101.6999 142.1801 -61.8774 98.3004 -147.6411 6.3256 63.9733 -68.8349 106.3855 -76.3766 155.2762 52.0384 -73.5859
6.33441520 -145.3797 149.9847 177.9005 70.8319 -146.1807 127.1979 -149.9405 -59.0828 110.3379 -83.6700 150.6084 52.3692 -82.7672
6.36403870 -145.4632 152.1979 -179.9655 -103.7289 -140.6107 136.1138 -171.3348 -83.0693 -28.9927 -68.5297 137.3886 -47.8003 -91.4430
6.40037360 -147.1265 171.2224 96.0655 -71.6993 -144.3450 150.3485 62.9826 -179.0391 -0.2310 -79.3027 154.6682 -57.6682 98.6257
6.46005210 -145.7152 166.4147 67.6455 -86.7946 -142.6388 160.3645 41.2974 55.4404 -111.8632 -81.0173 152.6082 53.7697 106.9825
6.48902940 -144.6167 130.7355 161.4256 62.1242 -158.8393 147.0664 -171.5062 60.6472 -89.5763 -113.7678 151.7963 -56.4950 -53.6893
6.54334290 -144.6056 157.9136 67.2442 107.9812 -62.0565 -40.9272 -170.2841 -79.0984 120.7830 -80.2370 -7.1296 -172.9505 -121.4684
6.56989800 -144.7657 155.7480 54.4423 87.0335 -90.0340 -19.2895 -165.4338 63.2076 -102.7199 -67.5813 154.3096 -167.6717 22.7107
6.62065670 -144.6284 155.1171 55.0703 88.2207 -89.8306 -19.4434 -165.6271 63.2284 -102.7370 -66.9250 154.1077 -48.1844 -86.4302
6.64345940 -145.8052 149.4780 178.9575 79.2029 -146.4121 -42.6931 -167.5988 -97.9523 -92.3604 -150.2512 163.5696 51.5212 -169.9940
6.67163150 -144.3688 173.0994 -169.3281 -115.6009 -55.3817 -35.8894 -169.4238 -79.6852 122.9539 -83.2976 -0.1289 59.3559 8.8410
6.75820120 -145.8450 148.4728 -179.6865 -95.7572 -147.5710 -36.7871 -162.0343 -100.7619 -97.2640 -148.9221 158.0556 56.0399 -88.3896
6.78478360 -147.0915 169.1632 93.4328 -73.0702 -136.9015 144.5392 -64.6649 -174.9569 99.5111 -76.6130 153.4352 -59.0556 98.3514
6.83884530 -147.0809 171.3063 95.9265 -71.7853 -144.5059 149.6518 62.3191 -178.6081 -99.4391 -79.7206 153.4911 -57.7608 98.9526
6.86411210 -74.9883 153.5880 54.5971 80.0799 -84.7688 -28.6773 -167.3396 -103.2675 -94.6371 -148.9224 142.3068 -173.1542 -154.6113
6.91903170 -145.6615 149.9220 -177.1329 -97.0690 -145.4329 -45.9267 -173.0259 -95.7538 -84.6682 -151.9871 167.7823 50.2545 -148.8585
6.97042910 -145.7528 166.8749 68.1447 -86.4599 -140.6786 169.6529 60.8828 74.3975 -111.5254 -77.8015 109.5994 -175.8903 14.5013
7.01006550 -145.7548 166.4835 67.7694 93.5246 -142.4512 148.6171 59.0334 97.0118 93.4813 -84.3253 151.0942 53.8824 -73.9695
7.07069730 -135.0893 156.4488 -60.3155 98.8646 -69.3590 -41.8623 -155.8515 -60.9069 125.6916 -149.2902 160.9770 49.3543 86.9447
7.19355880 -145.4201 154.1038 56.3717 85.7834 -90.9247 -26.5645 -165.5788 -104.3532 -96.1516 -149.4627 153.7438 54.1916 -88.7064
7.24758530 -73.6601 153.5748 -58.5919 -74.3780 -74.9362 -22.9046 -167.5633 -106.2627 -95.8755 -145.3973 157.1824 -168.8374 20.4794
7.32041800 -134.8222 155.9583 -60.5548 98.9670 -76.4411 -20.7469 -166.3256 -107.4362 -96.7675 -146.2052 160.7379 53.0296 -93.4177
7.40042140 -75.1243 152.4768 55.6291 -98.4449 -87.0319 -27.0138 -165.5538 -104.1344 -96.1353 -149.4990 152.8246 54.2792 94.4939
7.43962170 -144.6308 155.4011 54.8164 -92.5709 -86.8028 -23.6271 -172.5710 -85.5894 -13.6033 -64.1532 152.8745 -47.9971 -90.9887
7.46344050 -73.5822 153.0146 -58.9466 -74.3694 -81.6964 -6.8287 54.0199 61.6242 51.8714 -137.1207 168.7029 52.9072 38.3588
7.49325430 -145.5521 164.6507 66.2381 92.4873 -145.4808 158.3803 62.8178 94.5880 89.8700 -127.0758 154.4297 -49.2750 100.7842
7.65410780 -145.6270 159.0885 -179.8149 -113.4788 -45.1981 -47.8563 158.5229 53.3976 45.7322 -129.5787 43.9409 -62.4424 -77.2170
7.74221180 -145.7768 145.0918 177.8186 -94.2662 -149.6088 -27.1665 47.6839 63.8792 58.3581 -148.8699 165.9985 59.9517 13.6915
7.80297730 -76.6046 161.4946 -169.6175 -116.2732 -70.9284 -34.6336 -161.4626 -80.5506 -24.3476 -92.0084 150.1294 -55.4542 -74.4404
7.82701350 -145.3013 157.0833 -175.6950 71.2812 -138.7977 118.9571 175.8133 -119.8205 -115.6019 -67.0649 150.6649 -47.9016 -89.5994
7.85012880 -144.7951 155.6024 54.5772 87.0559 -90.8971 -17.9678 -166.6868 -109.0260 -97.0481 -67.7359 154.1931 -167.8192 22.7013
7.91415570 -73.7712 154.0396 -58.2617 105.4354 -69.2781 -38.3578 -170.0772 -80.6190 120.1665 -146.0466 157.1764 -168.8889 20.4497
7.93638100 -75.1727 152.3044 56.2536 82.4846 -89.3974 -28.0595 -162.4797 -82.1004 -23.6513 -142.1598 150.2893 58.9663 -81.2582
8.08823910 -145.5762 149.2476 -179.6806 -98.9843 -145.0030 -59.9241 -162.3196 -68.1975 112.9294 -133.5805 156.2773 -60.5293 -61.6468
8.12456670 -145.6464 165.3091 66.7197 92.9670 -145.6257 151.4238 -128.1805 -69.7059 87.4025 -78.9633 154.7923 -50.7907 115.2634
8.24472880 -144.1744 132.9729 166.7073 -125.6580 -143.2786 132.3201 -169.1035 -77.8605 -32.0319 -85.1501 137.2291 -163.9355 66.0555
8.57421370 -146.0745 167.7978 69.0184 -85.8442 -142.0736 151.3983 -145.2521 94.3859 131.2269 -146.2907 158.3306 -168.3677 -161.8122
8.81960420 -135.1702 155.6097 -60.9705 98.9463 -73.3383 -44.0965 -171.9230 -77.6199 119.8298 -78.0996 152.4063 -49.4445 99.9667
8.98653330 -144.7436 132.1078 162.3611 -112.8940 -161.2076 149.8371 -127.6595 -64.3479 93.0656 -121.2022 144.4172 -56.5525 -53.2549
9.00730490 -145.5261 150.1339 -179.1107 77.8280 -143.4929 -60.9880 -170.4517 -77.8735 -65.8798 -140.4981 154.2715 -68.4251 -59.2749
9.06875320 -144.4435 156.4552 54.3732 88.4310 -83.0333 -29.6982 -163.6002 -78.1690 125.2189 -64.2980 153.4176 -47.9531 -88.0317
9.17155010 -145.7617 144.4137 178.7208 83.4021 -151.6303 -41.3787 -158.5193 -97.2138 -97.8267 -118.9477 150.0498 -49.0106 101.0035
9.21826060 -145.8512 165.7709 67.0148 -87.0580 -144.2325 153.7093 -145.1404 95.1903 130.9889 -72.9394 153.7618 -48.0697 98.6982
9.31335160 -145.8403 145.9510 179.5097 -94.1835 -150.6036 -40.1765 -154.6653 -96.9047 -99.8402 -127.3900 152.2835 -48.5604 -82.3842
11.81226520 -67.8174 -46.9179 -172.3730 -101.0099 -123.2283 6.5320 69.6960 -72.2583 -71.0886 -88.1947 1.1556 -51.9089 163.1874
