# Supplementary material for: Exploiting Sequence-Dependent Rotamer Information in Global Optimization of Proteins
Source: J Phys Chem B. 2022 Oct 18;126(42):8381–90. doi: 10.1021/acs.jpcb.2c04647 (PMC9623586; doi:10.1021/acs.jpcb.2c04647)
Supplement: Supplementary file 2 — jp2c04647_si_002.zip [file jp2c04647_si_002.zip › TripeptideConformations/THR_LYS_ASP_new.csv]

0.00000000 -78.0149 155.9932 52.6233 -70.1889 140.0660 -178.4633 63.9511 -178.3337 72.6019 -85.7428 157.7930 51.6009 -2.0632
0.09977780 -133.6720 157.7845 55.1792 -70.5520 139.9076 -178.4623 63.9630 -178.3106 72.6256 -85.5926 157.7999 51.5958 -2.0304
0.13202480 59.4488 16.3891 66.8197 -144.4030 142.3551 -179.0649 63.6151 -178.3353 72.3558 -87.3219 157.6131 51.5068 -2.2908
0.23915550 -133.4584 158.8262 56.0039 -142.5814 142.2861 -178.8615 63.6735 -178.3936 72.3333 -87.5115 157.6579 51.5198 177.6813
0.25966580 59.5756 16.5885 66.8973 -71.0512 140.2142 -178.2968 63.9742 -178.3138 72.5888 -85.9055 157.8109 51.5989 177.9036
0.32483240 -154.0476 140.5438 -62.6826 -69.4892 139.0925 -178.1435 64.0314 -178.2308 72.7236 -84.8870 157.7477 51.6097 -2.0436
0.36685440 -154.4555 141.5094 -63.8598 -142.2257 141.9662 -178.9671 63.7123 -178.3359 72.3802 -87.1904 157.6899 51.5271 177.6460
0.39078200 -67.1245 137.3150 -50.8226 -68.4592 139.6369 -178.1946 63.9919 -178.2972 72.6528 -85.4144 157.7483 51.6024 -2.0924
0.42108780 -148.8893 159.4074 -168.7462 -144.1379 140.8965 -178.9783 63.6985 -178.2277 72.4771 -86.0474 157.5675 51.5589 177.6338
0.46601320 -66.9464 137.0558 -52.3331 -143.0962 142.0773 -178.9233 63.6883 -178.3228 72.3617 -87.2580 157.6625 51.5231 -2.3614
0.50995640 -73.5522 147.2889 49.3386 -68.7868 140.9398 -178.3635 63.9208 -178.4350 72.5130 -86.6959 157.8444 51.5564 177.8754
0.56396420 -137.8429 156.5028 53.4756 -70.8039 139.7787 -178.4581 63.9749 -178.2954 72.6412 -85.4636 157.7907 51.5967 177.9270
0.62543990 -132.0893 139.9359 -55.7465 -142.4348 141.9961 -178.9579 63.7066 -178.3384 72.3756 -87.2130 157.6800 51.5246 -2.3556
0.66176180 -73.1336 145.9051 49.3442 -143.4897 142.3690 -178.8705 63.6667 -178.3836 72.3228 -87.5232 157.6399 51.5183 177.6569
0.77238840 -135.0076 150.3366 51.1186 -68.5823 141.0428 -178.3581 63.9191 -178.4437 72.5102 -86.8127 157.8611 51.5392 177.9102
0.86381370 -133.6120 139.3230 -53.7711 -68.5852 139.5363 -178.1934 64.0040 -178.2824 72.6732 -85.3135 157.7599 51.5944 177.9060
0.95643030 -134.9011 149.1850 50.9587 -143.0538 142.3462 -178.8921 63.6781 -178.3979 72.3288 -87.5196 157.6517 51.5182 177.6633
1.02433830 -67.9101 138.6087 -48.2168 -68.3516 139.7783 -178.2236 63.9826 -178.3135 72.6389 -85.5447 157.7507 51.5953 177.8582
1.05995900 -78.1418 156.6496 53.2936 -143.2745 146.6327 -171.6385 63.7335 174.0887 65.8005 -71.1383 152.8910 55.7431 -71.4673
1.15890410 -133.4716 158.8628 56.0013 -142.9482 146.5618 -171.6959 63.7500 174.1229 65.8378 -71.1586 152.8693 55.7593 108.3548
1.20608080 -77.2979 159.3313 -165.1472 -68.1911 139.3652 -178.4285 64.0061 -178.2459 72.6969 -84.9967 157.7612 51.6265 177.8947
1.25285110 -133.6940 158.0698 55.4259 -69.4632 134.3115 176.5313 60.8190 177.8613 72.4056 -67.2716 154.3042 45.5394 79.8031
1.29529380 -154.4546 141.5106 -63.8314 -142.6610 146.0332 -172.0809 63.8720 174.4935 66.0961 -71.3154 152.6541 55.9166 108.8183
1.31810920 -76.1524 156.1043 -166.9053 -144.4315 141.0020 -178.9582 63.6874 -178.2268 72.4615 -86.1368 157.5592 51.5579 -2.3824
1.37644020 -149.4285 159.7801 -166.7948 -143.9957 140.9679 -178.9760 63.6980 -178.2387 72.4690 -86.1251 157.5764 51.5609 177.6227
1.40167600 -149.0094 162.2023 -167.2123 -67.4296 133.8947 176.6005 60.8064 177.8996 72.5416 -66.8965 154.2589 45.5182 -98.0684
1.44719180 -154.1778 140.6725 -63.0741 -68.6569 133.7306 176.8796 60.7864 177.8909 72.5500 -66.8769 154.2234 45.5164 -98.0215
1.47186530 -78.2174 156.6775 53.3146 -142.3838 143.1442 179.1312 59.9057 -174.0041 161.4549 -70.5973 153.7263 54.4800 -78.8024
1.49589640 -133.4607 158.8007 56.0183 -141.9359 136.2525 175.8301 60.8253 177.9263 72.1043 -68.5685 154.3372 45.3853 79.4154
1.54216090 -67.1826 137.2660 -51.2971 -67.7315 134.1924 176.7480 60.8300 177.8577 72.4319 -67.2254 154.2426 45.5271 -98.0479
1.56292460 58.2114 17.6365 65.8549 -135.5200 156.7599 -67.1480 -178.1625 -62.7079 -65.7610 -72.4060 156.0646 53.1780 -77.6580
1.58725280 -148.9522 162.1496 -167.2159 -68.1732 140.1970 179.0792 60.1279 -173.0402 162.4056 -69.6021 153.1169 54.8232 102.7058
1.61334420 -154.4591 141.5204 -63.8828 -141.4868 135.9596 175.7712 60.8064 177.9702 72.1835 -68.3226 154.3625 45.3870 -98.3864
1.64226940 -154.0081 140.6000 -62.5335 -69.2136 139.9407 179.3312 60.1404 -172.9873 162.4197 -69.5757 153.0394 54.8471 102.7983
1.66830180 -131.9503 139.7397 -54.6817 -67.9297 134.0712 176.7807 60.8168 177.8669 72.4756 -67.1349 154.2407 45.5123 -98.0448
1.69573310 -67.0804 137.4288 -50.6830 -68.1848 140.4871 179.4109 60.1315 -173.2500 162.2641 -69.7480 153.2128 54.7621 102.5664
1.76264620 -148.8970 159.3312 -168.7658 -143.7815 141.7681 178.7557 59.8641 -173.4529 161.8043 -70.0519 153.3464 54.6588 102.6254
1.80350690 -66.9621 137.1149 -52.3195 -142.5587 142.9164 179.0059 59.9112 -173.8758 161.4983 -70.5226 153.6579 54.5125 -78.6291
1.84250990 -131.7968 139.8923 -54.0767 -68.3786 140.3545 179.3510 60.1369 -173.1496 162.3247 -69.7268 153.1532 54.7828 -78.2179
1.86440120 -149.3148 154.7428 -172.4979 -68.3789 142.8771 -179.0436 63.7216 -178.5448 72.3514 -88.4526 157.9341 51.4558 -2.0313
1.89314450 -133.5328 139.4850 -55.2555 -142.8554 146.0718 -172.0560 63.8629 174.4804 66.0818 -71.3236 152.6560 55.9123 108.8098
1.93409700 -137.6959 157.7657 54.5147 -141.8406 136.2322 175.8151 60.8282 177.9251 72.1092 -68.5409 154.3305 45.3889 -98.4032
1.95830690 -132.1171 139.9633 -55.7418 -141.9250 142.8263 178.9494 59.9330 -173.8480 161.5454 -70.5067 153.6505 54.5127 -78.6235
1.99730520 -73.1632 146.0003 49.3517 -142.9557 143.1812 179.0875 59.9098 -173.9753 161.4508 -70.6118 153.7122 54.4839 102.1429
2.04857890 58.3112 22.8085 65.3363 -76.7627 156.3306 -52.6769 -56.0767 -178.5700 -179.4300 -72.2659 155.9697 53.1223 103.7917
2.07277440 -134.9779 150.5022 51.1806 -68.4168 141.8189 179.4530 60.1185 -173.7403 161.9562 -70.2381 153.6460 54.5683 102.0597
2.14082980 -75.9520 155.0199 52.9598 -133.7714 157.2709 -63.8798 -176.5796 -179.5237 179.9836 -72.3972 156.0120 53.1757 103.6970
2.16159300 -78.0811 156.6087 53.2596 -142.1556 159.1582 -169.5428 175.0500 -175.6233 -61.5467 -67.6946 -12.7432 56.0324 -176.6145
2.21131540 -133.5286 139.4496 -55.3190 -141.7553 135.9867 175.7862 60.8041 177.9720 72.1781 -68.3540 154.3610 45.3778 -98.4208
2.23333990 59.4607 16.4039 66.8258 -143.7046 141.0721 176.1428 59.3085 -171.3436 158.6096 -86.6120 157.1067 51.5053 -6.3368
2.26485180 -133.6122 157.0989 54.6444 -74.8501 157.2629 -168.9365 175.3779 -175.1949 -61.3077 -67.0099 -12.7513 56.0646 3.9289
2.28888650 -134.9171 149.2346 50.9637 -142.5331 143.1504 179.0545 59.9254 -173.9652 161.4774 -70.6114 153.7134 54.4812 -78.7614
2.32106630 59.5907 16.5660 66.9099 -70.8149 138.8246 176.9495 59.4548 -171.4039 158.8928 -85.1631 157.3435 51.6278 174.5830
2.34205000 -133.6293 157.0647 54.6056 -74.6705 156.5115 -175.3620 166.1734 169.6651 56.3366 -58.1087 152.8043 56.1350 104.3616
2.36364520 -133.4505 158.7882 55.9724 -143.6957 150.4871 -163.2716 -177.6102 66.1247 66.7374 -69.2659 157.4227 52.8903 -77.7373
2.42015090 55.1357 39.7080 -36.3524 -69.9737 140.1207 -178.2740 63.9663 -178.3137 72.5941 -85.8953 157.8308 51.6016 177.9031
2.44156550 -67.1144 137.3218 -50.9141 -68.2072 138.2257 177.0288 59.4279 -171.3999 158.9088 -84.6343 157.2546 51.6431 174.5553
2.46328160 -154.4608 141.5238 -63.8699 -141.4143 140.6541 176.2264 59.3873 -171.3323 158.6589 -86.4404 157.2081 51.5351 174.1043
2.48975180 -133.4756 158.8917 55.9743 -144.2935 157.3367 -156.4497 73.0104 179.8095 84.2866 -67.1379 154.6204 54.0091 -72.6735
2.51363530 -66.8353 137.0214 -52.2044 -142.4961 159.0936 -169.5485 175.1028 -175.6303 -61.5433 -67.6354 -12.7662 56.0290 -176.6159
2.53681150 -148.9229 162.0370 -167.2769 -69.3816 147.4781 -162.8271 -176.5542 66.7547 67.0545 -68.4083 157.4318 52.8082 103.3079
2.55758670 59.4417 16.3137 66.8332 -144.2498 146.8870 -170.2056 175.8867 179.4414 -179.9934 -71.6469 155.1745 52.7900 -77.2753
2.58056250 -131.8483 139.7981 -54.3003 -68.3888 138.0871 177.0159 59.4171 -171.3939 158.9079 -84.5037 157.2672 51.6418 -5.7680
2.60310920 -148.8563 159.1409 -168.7335 -145.6148 149.0544 -163.2854 -177.2481 66.3489 66.9051 -68.9276 157.4660 52.8650 -77.7827
2.63169690 -66.9023 137.1231 -52.1912 -141.9384 158.3670 -176.2552 165.7700 169.4255 56.1373 -58.5772 152.9936 55.9903 -77.1298
2.65408280 59.9156 14.8970 67.2649 -135.8797 156.6087 -65.3044 -177.3522 -179.5829 -179.9633 -73.3064 154.6801 -48.3255 101.2843
2.67901240 -133.4896 158.8351 55.9712 -142.8556 155.6053 -170.4276 178.4984 179.7177 -66.7985 -52.7953 154.9419 45.6149 80.3503
2.70989250 59.5584 18.4807 66.5068 -78.4939 156.1542 -53.8527 -52.7228 -171.7480 -61.2192 -73.3865 155.0053 -168.4236 22.2055
2.75277440 -153.6374 140.8367 -61.0847 -73.2253 157.7780 -165.7505 174.0615 -171.2914 -57.5157 -57.5907 152.1360 58.4478 -77.0759
2.77792330 -131.7531 139.9906 -53.6307 -69.4447 147.6002 -162.6528 -176.6484 66.7412 67.0378 -68.4680 157.4142 52.8031 103.3310
2.80290340 -148.8688 158.8523 -168.7082 -146.6257 155.8375 -156.4112 73.4462 -179.9728 84.5670 -66.6682 154.4520 54.0720 -72.2485
2.82754450 -132.0836 139.9104 -55.5986 -141.8623 160.2685 -166.8984 173.5552 -171.7907 -57.9702 -58.1590 152.5749 58.2067 103.2190
2.85971900 -148.8845 161.8185 -167.3964 -70.5766 153.2261 -169.3377 179.3674 179.8536 -66.4623 -52.1454 154.4388 45.6280 80.5633
2.88594460 -66.8707 137.0797 -52.2711 -142.8054 146.6701 -170.0317 175.9033 179.4367 -179.9735 -71.6948 155.2161 52.7964 104.1721
2.91359610 -68.9374 137.5227 -52.3712 -133.5673 156.5537 -65.0510 -177.1760 -179.2650 179.9651 -73.5847 154.9978 -168.4389 -159.5038
2.93400320 -137.7102 157.7741 54.4274 -144.3168 157.3033 -156.4522 73.0182 179.8149 84.2892 -67.1225 154.6104 54.0095 108.5047
2.95784420 59.2214 19.9306 66.3375 -73.7421 155.0361 -63.2068 -173.5515 -64.7739 -177.7000 -72.0966 156.0467 53.1641 -77.6500
2.98585750 -148.9861 162.1490 -167.1288 -68.0706 138.2434 -174.3361 175.3778 179.4879 179.7468 -123.7969 4.5124 56.4599 -175.0086
3.01141370 -148.9719 162.1253 -167.2024 -67.9712 140.5412 -174.9192 -179.4852 177.1794 -68.2251 -77.4668 152.4271 53.4113 -74.6963
3.03212240 -137.8456 156.2572 53.2843 -71.7399 143.7732 -170.1446 176.2407 179.4143 -179.9670 -71.5103 155.0337 52.7688 104.1466
3.05391160 -66.7403 136.8848 -52.2612 -144.4532 150.0756 -163.1116 -177.4282 66.1019 66.7813 -70.4277 157.3052 -168.1368 20.7880
3.07614550 -148.8361 159.1452 -168.7391 -145.6718 148.7497 -163.1309 -177.1105 66.3283 66.9318 -70.0082 157.2710 -168.1141 -160.7914
3.09992420 59.9305 14.8975 67.2707 -135.6167 156.4803 -65.2727 -177.3536 -179.5981 -179.9470 -85.3612 161.7459 51.2903 174.5506
3.12271750 -66.8221 137.0308 -52.2720 -142.7218 148.2936 -167.7529 175.9731 -179.9831 179.7054 -77.3929 -14.6293 53.7082 -80.7300
3.14466570 -149.3642 154.5939 -172.7658 -68.3788 143.6718 179.0475 59.9742 -174.3503 161.4792 -70.8618 153.9631 54.2887 101.6857
3.16926410 -78.1285 156.4858 53.2056 -143.3890 142.5384 -177.8610 60.4554 170.9041 61.1947 -137.9222 170.1514 53.2739 9.1048
3.19063890 53.4022 43.2858 -40.0772 -83.3254 157.4180 -54.1538 -57.0615 -177.7623 -178.2131 -72.2922 155.9614 53.1166 103.8365
3.21351500 -154.4139 141.4514 -63.7486 -143.6922 150.1129 -163.5107 -177.3917 66.3407 66.9586 -69.5353 156.8318 -48.3127 100.2138
3.23503730 54.9181 29.9938 -35.9670 -140.1225 156.4314 -71.3553 -177.5481 -64.7322 -66.7542 -72.4218 156.0638 53.1736 -77.6440
3.26288870 -132.0278 139.9174 -55.5977 -141.0145 160.6213 -175.3921 164.8718 169.3735 55.6605 -63.8422 -19.8170 56.3474 101.4736
3.29130960 -154.3724 140.6528 -63.6531 -69.6050 124.8303 176.9449 57.2706 170.5948 57.8371 -80.9628 152.4286 53.9052 -72.7564
3.31868810 -134.5741 153.7487 51.9493 -82.6081 119.2593 175.4840 58.6429 177.0877 65.5271 -111.9031 163.5455 -50.9183 -21.8905
3.34706280 -133.4340 158.8170 55.9688 -142.4972 148.0079 -168.7675 173.7578 65.3048 177.2982 -71.1177 155.7361 52.7646 -77.6114
3.36886870 59.7109 27.2785 65.0477 -126.8255 156.8924 -64.0077 176.4831 -172.4138 73.2336 -73.2725 154.7097 -48.3276 101.3339
3.39202920 -133.6101 158.0656 55.4190 -70.1156 134.3792 -178.9772 65.7473 177.8465 78.0774 -80.5033 145.0431 -171.5407 -153.8932
3.41562230 -148.9164 160.0835 -168.6797 -142.0807 125.3619 176.3434 57.2480 170.5884 58.0029 -82.5723 152.8037 53.7792 -72.7586
3.43686300 -154.4811 141.5860 -63.9310 -140.8047 126.3700 176.3752 57.3871 170.5229 57.8865 -83.4302 152.7954 53.8427 -72.5696
3.47510600 -153.6986 140.9254 -61.3754 -71.4569 153.0015 -176.5286 59.0162 -173.1975 161.2648 -57.5130 149.1427 -43.2760 94.4100
3.49573900 53.4449 42.4850 -39.6438 -143.4069 140.8687 176.2702 59.3088 -171.3428 158.6209 -86.4474 157.1125 51.5229 -6.3341
3.52372030 -149.4261 162.3385 -165.3389 -69.6006 147.2957 -162.7893 -176.5077 66.7923 67.0759 -68.3832 157.4299 52.8048 -77.8109
3.54419190 -133.4885 158.8393 55.9561 -141.1406 155.8262 -178.8854 166.7680 166.7426 54.0365 -66.6418 157.0326 52.2861 170.7403
3.56799840 -66.8193 136.9972 -52.2737 -143.1362 147.6669 -168.8924 173.7492 65.2316 177.2976 -71.2412 155.7031 52.7672 -77.5812
3.58889840 -131.8418 139.7580 -54.2476 -67.7972 139.5884 -177.6138 60.7017 171.0451 61.5566 -135.7630 170.3685 53.6669 8.7403
3.61425900 -133.6219 139.9454 -52.5258 -72.2230 158.6221 -174.1352 165.2676 169.6617 55.8909 -63.3124 -19.9090 56.5284 -78.5587
3.63508070 59.4664 16.2876 66.8429 -145.0835 145.5121 -178.0355 62.7775 179.0096 179.3429 -137.8070 168.4642 52.9636 9.5486
3.65510670 -133.5486 139.2369 -53.6070 -69.4236 142.8411 -172.2466 175.5829 179.7437 179.9801 -144.8473 158.5888 -168.3418 19.5453
3.68598780 -148.8839 159.6281 -168.7705 -144.0541 135.2853 -179.3585 65.6684 177.8563 77.9928 -81.5136 145.1357 -171.5226 27.9520
3.71905880 -66.7906 137.0318 -52.2047 -143.0187 147.9051 -167.9171 176.0264 179.9963 179.7126 -78.5243 -13.6896 -48.1784 -81.3824
3.73915140 -137.6436 157.2003 54.0073 -144.0660 147.0229 -177.3632 63.2305 179.5231 179.7648 -144.7295 162.8367 51.5450 87.0526
3.76304920 -66.8708 137.0166 -52.3464 -143.3628 136.5715 -179.2480 65.6890 177.7719 77.8585 -82.7986 145.1790 -171.5165 -154.0490
3.78707300 -154.0224 140.4918 -62.6279 -69.8808 141.6474 -175.0146 -179.7509 177.2754 -68.1215 -77.9500 150.1782 -48.3622 -79.1137
3.81191650 -137.8316 156.2907 53.2695 -71.9483 144.5789 -170.5116 176.1001 179.3890 -179.9543 -69.6583 152.9128 -48.1701 -82.9669
3.83464240 -133.3516 158.8210 55.9711 -142.3971 145.3381 -172.1829 177.8085 -66.5581 -177.1258 -144.8626 158.2559 -168.3845 19.6368
3.85534100 -77.9133 155.7753 52.4575 -70.9539 143.9773 -173.5882 64.7919 -178.4170 -69.1091 -71.1736 154.6989 52.8062 -77.3556
3.88136600 -134.8902 151.7775 51.8417 -73.0118 162.0216 -147.4127 -168.3824 72.4358 73.3134 -71.0347 161.0092 54.3460 4.3346
3.90181370 -154.4318 141.5928 -63.8020 -142.7119 145.2400 -177.9533 62.8422 179.0055 179.3352 -137.3794 168.4303 53.0473 9.0314
3.92506690 -133.6164 139.2395 -53.8356 -67.8236 139.6125 -177.6044 60.7006 171.0412 61.5525 -135.7872 170.3720 53.6704 8.7478
3.95143670 -137.8386 156.2769 53.3118 -71.9202 142.9989 -169.5921 179.0793 -66.2870 -177.1227 -71.4153 155.2218 52.7505 103.8733
3.97146130 -149.5010 162.5465 -165.1379 -68.2612 138.0241 -174.3246 175.3964 179.4818 179.7532 -123.5251 4.3826 56.4363 -175.0606
3.99223600 -148.9705 162.3330 -167.1361 -67.9330 131.7906 178.9520 62.7184 179.1110 -179.2956 -82.1236 144.5651 -171.7945 28.4354
4.01934050 -154.1715 140.4490 -63.1526 -70.1035 134.6076 -179.6454 65.0490 178.1214 77.4874 -78.4297 149.5707 -48.2921 -79.4938
4.04187040 -154.2118 140.6375 -63.2608 -69.4114 131.5965 179.1833 62.7038 179.0667 -179.3059 -82.2954 144.5817 -171.8026 28.4424
4.06219100 -133.6466 157.4843 54.9039 -71.7806 146.3699 -173.5032 63.0237 177.0513 179.5012 -66.3271 152.1610 -46.8015 93.5783
4.09161720 -134.8953 151.2847 51.5491 -70.8392 152.4231 -160.5607 73.2400 178.5511 85.2564 -74.8426 159.2212 51.2937 168.8422
4.12772680 -133.6308 157.9104 55.2280 -70.5652 137.5949 -175.2446 60.5444 60.1757 176.6441 -113.9877 1.3174 55.2723 2.1366
4.14975170 -148.8858 159.7049 -168.7493 -143.6667 133.9704 178.8951 62.8788 179.1086 -179.2548 -84.0325 144.4592 -171.8255 -153.5280
4.18802510 53.4033 41.6856 -39.5692 -78.4628 155.8988 -63.2340 -177.4711 -176.8229 -69.0284 -72.2144 155.9816 53.1493 -77.5971
4.21018540 -149.8835 153.6571 -175.0372 -72.0669 161.8866 -176.3322 164.9749 169.1467 55.5668 -64.3495 -19.3416 55.9683 -78.7045
4.23231060 59.8612 14.9566 67.2148 -134.8748 155.7620 -65.8882 178.8451 62.9733 67.0428 -73.6943 155.0444 -168.4372 22.1622
4.25579670 -148.9131 162.1424 -167.2188 -68.9150 144.5728 -173.7189 63.3705 176.9042 179.8796 -67.1575 152.0246 -47.0701 94.0287
4.27585060 -137.8008 156.4486 53.2860 -76.6016 147.7959 -176.6499 63.4201 179.0116 179.7874 -138.8784 162.2014 53.9846 86.0960
4.29924730 -133.6479 157.5710 55.0140 -71.6501 143.1646 -169.4475 179.7798 -62.9484 -66.5166 -71.3833 155.2386 52.7485 103.9987
4.31959640 -154.3855 141.7294 -63.5590 -142.6631 147.2730 -176.6526 63.8160 -177.7684 -68.7847 -144.8825 162.8336 51.5807 87.3463
4.34261750 -133.5873 139.3198 -53.5425 -69.4031 142.8671 -169.2131 172.8671 64.4056 177.7288 -78.2262 -16.4928 53.6226 99.5834
4.37443370 -133.3860 158.7306 55.9100 -142.7027 146.9837 -173.6334 174.5237 175.6250 68.2123 -138.4089 168.5911 53.2088 -170.8409
4.40352960 -149.3567 161.9844 -165.5493 -71.4566 153.1179 -176.7707 58.9887 -173.1889 161.2704 -57.5459 149.1684 -43.2733 94.3823
4.42659690 -133.4908 139.6420 -54.8423 -142.0672 146.2505 -173.0149 175.0432 179.6003 -179.9405 -127.5350 156.5596 -49.3144 -81.8614
4.44715100 -132.9201 138.9708 -55.2201 -133.1286 157.0242 -64.5227 -173.4636 -64.6787 -177.5186 -73.0633 154.7312 -48.2828 -79.7959
4.46718000 -66.8340 137.0662 -52.2107 -143.1684 145.8131 -170.4349 176.4793 176.4470 69.4653 -71.9203 153.3954 -48.1901 99.2702
4.48761180 -148.9232 162.2185 -167.1768 -68.9257 142.0593 -169.5507 179.9513 -62.8630 -66.5109 -71.5727 155.0895 52.7358 104.0731
4.50935780 50.3182 27.8777 61.9846 -73.7797 156.7800 -175.2799 166.1461 169.6527 56.3206 -58.2375 152.8592 56.1164 -77.1477
4.53346100 -149.3694 158.7418 -166.8912 -145.5941 158.5509 -167.4833 60.8676 175.0423 67.7087 -58.0780 149.2633 -41.3464 -89.6265
4.55479560 -153.9722 140.4928 -62.4494 -70.1482 141.5854 -169.3964 179.9604 -62.9377 -66.5635 -71.6397 155.0287 52.7290 104.1408
4.57490370 -133.4245 158.8046 55.9614 -142.3075 147.0439 -168.3843 173.5500 65.1969 177.3736 -85.0797 159.7359 51.0261 -9.1495
4.59893650 -134.9620 150.7640 51.3052 -69.1569 145.4914 -173.0198 64.8700 -178.5522 -69.0827 -71.1662 154.9222 52.7882 103.7644
4.62823910 -76.1287 156.1084 -166.8310 -144.7583 142.7697 -175.7837 179.9035 177.7997 -67.7486 -82.0644 151.3698 -48.3275 103.6216
4.65115860 -133.5733 157.6571 55.0875 -71.9188 142.3184 -168.9786 177.1383 177.4236 69.7709 -73.9336 -28.7330 -176.1220 -111.5357
4.67465370 -133.6663 157.5990 54.9995 -70.5792 143.9519 -177.0120 63.6641 -178.3806 -69.0249 -135.4736 168.7883 53.4354 8.9512
4.69757640 -148.9501 162.0417 -167.2556 -68.2280 146.0108 173.9953 168.7521 166.6357 54.5117 -117.6626 168.7381 53.3155 7.4525
4.72893290 -148.9396 162.1116 -167.1969 -69.0119 142.7075 -171.8953 174.9133 175.0322 67.5878 -84.5524 157.4612 50.7227 169.8883
4.76864130 54.2094 42.4536 -38.9429 -144.9960 146.3043 -177.5876 63.2419 179.5494 179.6817 -145.2185 162.9458 51.2739 -95.2218
4.79266220 -154.4241 141.7078 -63.8540 -141.8295 141.4588 -172.9710 178.5649 -62.8398 -66.3128 -125.6655 6.2602 56.6387 6.1930
4.82748060 -133.6063 139.5322 -53.2604 -68.9980 145.0134 -173.4123 63.3040 176.9125 179.8051 -67.0536 152.0547 -47.0235 93.9742
4.85315400 59.4774 16.4798 66.8018 -71.7136 144.2725 -173.4827 60.6734 59.8118 176.6053 -138.5274 168.1853 53.3509 9.5274
4.87566470 -133.6076 157.6494 55.0762 -71.7927 142.4714 -170.9444 60.7514 57.1418 66.5692 -78.7352 -15.5156 53.6437 -80.6259
4.89723260 -148.7845 159.9589 -168.2279 -144.1794 145.6504 -173.1450 170.7178 61.0466 67.7130 -147.2258 161.6395 51.7869 -94.6795
4.92271230 -133.5799 157.5011 54.8889 -72.7889 147.6255 -169.8806 60.5554 59.5026 176.6651 -74.7008 -16.7428 -47.8532 -85.8008
4.94364610 -67.2395 137.2497 -50.6225 -68.2772 143.4291 -176.8242 63.7133 -178.3565 -69.0109 -135.9039 168.8917 53.4177 -172.4060
4.97041040 55.0576 39.4920 -36.5015 -77.7449 156.6708 -63.0057 -177.1641 -179.8178 -179.8333 -71.9235 154.4458 -48.3019 -80.6094
4.99405430 -149.4118 162.7406 -165.0309 -71.9488 147.0338 -176.7419 63.4816 178.9967 179.7088 -137.8845 162.0284 54.4107 -95.7307
5.02098860 64.3395 -42.5397 -51.7153 -69.6592 131.4613 172.0885 57.7058 -175.2435 164.3100 -62.8176 152.1499 45.3274 -87.2408
5.04155310 50.0759 28.1636 -166.4167 -143.8748 136.3148 175.7795 60.7337 177.9874 72.1303 -68.5120 154.3042 45.3392 79.3258
5.06990180 -133.5716 139.3177 -53.3948 -69.8047 145.1272 -168.7744 172.6376 64.3550 177.7742 -75.7938 -17.9636 -48.3465 97.1150
5.09330230 -134.8315 149.4286 51.0025 -142.9887 146.2215 -169.1419 179.2352 -62.9074 -66.3053 -71.5978 155.4301 52.7568 104.0459
5.12032890 -137.8262 156.3814 53.3782 -71.4846 141.0450 -172.2074 61.0949 57.4912 66.5460 -73.3486 155.0711 52.7685 103.6291
5.14385620 -149.4470 162.3789 -165.2852 -68.9033 141.8944 -174.4649 64.5629 -178.2026 -69.1525 -71.7194 154.3073 52.7633 104.2907
5.17368330 56.3922 36.9912 -35.2155 -90.6487 157.1935 -56.2494 -53.9739 -170.8969 -61.4951 -73.4765 155.0156 -168.4243 -159.5126
5.20282200 49.8975 28.5621 -166.5767 -70.4099 140.9298 179.4427 60.1158 -173.4618 162.1485 -69.8319 153.4472 54.7169 102.2670
5.22858110 -149.4294 162.5132 -165.2316 -69.3452 144.6346 -169.3746 174.0036 65.3479 177.3358 -69.1268 153.2841 -48.1769 -83.1701
5.25702270 -133.4580 139.6774 -55.2107 -145.5953 147.0219 -171.0322 59.2317 57.3083 176.6854 -140.3184 167.9073 52.9680 9.4516
5.28607700 55.1185 39.3939 -36.2827 -143.9786 145.6921 -170.5083 176.1115 179.3970 -179.9468 -72.1363 152.2232 -169.0096 24.2953
5.31756810 -131.1748 139.5566 -53.4236 -74.8398 153.7195 -57.5293 -57.4397 -58.3364 -67.0490 -73.5301 154.8875 -168.4935 -159.4546
5.34141790 -148.7795 161.6131 -167.5345 -76.1307 165.9168 -151.9948 72.8865 -177.0848 86.1538 -57.7782 149.7993 -41.5877 -98.5612
5.36298060 50.4703 27.2191 62.0858 -70.3447 125.9055 176.9639 57.4002 170.5485 57.6471 -81.4280 152.2347 53.9693 -72.7296
5.40050430 61.8521 18.4125 67.8200 -72.2730 153.6037 -85.8490 62.9286 176.9265 -69.8497 -73.3204 154.9835 -168.4287 -159.4922
5.42315960 -149.5343 162.5709 -165.1077 -67.6980 134.9911 -176.6077 174.0152 -179.8479 -73.4000 -129.5210 3.6449 56.5279 6.7049
5.45536000 54.7731 42.9037 -39.7975 -76.4814 157.0349 -60.0089 -63.4827 89.9560 -179.7241 -72.3966 155.9611 53.0117 104.2335
5.48033040 50.9267 23.2415 -164.9047 -138.1645 156.7724 -68.3921 -178.0178 -62.1391 -64.4221 -73.2772 154.7790 -48.3373 -79.4226
5.51116400 50.6922 29.2674 -159.4675 -144.5121 142.2634 -178.9964 63.6084 -178.3259 72.3518 -87.2569 157.5920 51.5163 177.7077
5.53575160 -149.0543 162.1998 -167.2549 -69.3786 122.9202 -179.7262 78.1243 -78.2717 -69.9446 -76.3057 152.6786 60.0802 120.5926
5.57316790 -137.8785 157.5188 54.3408 -71.2738 119.5549 -178.5514 70.1732 -89.0148 -68.6982 -64.3749 156.0260 46.8910 82.9814
5.59838430 -72.7905 145.8759 49.3036 -146.7966 148.7342 -168.2017 59.2487 54.6358 66.4759 -70.8662 153.8224 -47.9185 97.1991
5.61981890 61.8925 18.2761 67.8230 -72.6827 154.7643 -85.8832 63.0350 176.9743 -69.8360 -71.8597 154.4484 -48.3094 100.1764
5.64486060 53.3683 43.3173 -40.1366 -78.8553 157.2646 -55.6673 -56.2591 -58.5141 -67.1520 -71.6641 154.3504 -48.1206 -81.7220
5.67745420 -133.5870 157.4876 54.9042 -72.8850 147.2085 -169.6821 60.3907 56.7914 66.5577 -74.8429 -16.8030 -47.9487 95.2265
5.70059160 -133.4533 158.8000 55.9700 -143.8161 153.8880 -158.9171 -177.7471 104.9644 -61.9193 -67.2289 159.7235 52.7324 102.0218
5.72160720 -67.0720 136.9652 -50.6662 -68.8521 142.8067 -173.6925 60.4854 57.1638 66.5736 -138.4753 168.3014 53.4132 -172.1866
5.74759100 57.2222 35.7268 -34.7907 -135.9178 157.4478 -71.6636 -63.0944 -59.4384 -178.5714 -70.5861 155.4751 52.3522 -73.8615
5.77095620 49.7988 31.9262 60.9696 -72.1380 154.4875 -56.1465 -56.5194 -60.9838 -177.1646 -73.4420 154.9863 -168.4421 -159.5242
5.80005920 59.1066 20.2311 66.2353 -73.8587 155.4265 -62.1414 -170.5696 -65.4386 91.3462 -71.8815 156.4037 53.1941 -77.6617
5.82629640 -153.7017 142.3839 -60.9881 -69.8851 159.4715 59.8885 76.5998 168.9035 68.3457 -75.4879 153.3268 52.9456 -76.2369
5.86198500 59.3181 15.6168 66.7641 -136.7534 157.0443 -67.0308 -175.7991 -67.1390 94.0549 -73.1978 155.5738 -168.3035 -159.8219
5.90435890 50.0771 27.7055 -166.2996 -146.1250 150.5578 -163.4854 -177.6158 66.0833 66.7559 -69.1785 157.4165 52.8797 -77.8280
5.93404890 -148.9007 161.9368 -167.3226 -70.2608 150.5609 -159.1323 -177.0152 107.8443 -61.9758 -66.4460 159.5401 52.6705 -78.8723
5.95704080 51.6397 26.6777 -165.4830 -81.5642 156.9720 -57.9442 -63.6774 176.9748 -81.1719 -72.2704 155.9870 53.1098 103.8756
5.98233640 -133.4543 139.7445 -55.2192 -145.5173 146.6421 -171.2042 59.1010 55.0454 66.5232 -140.3373 167.9835 52.9830 -171.7863
6.00582010 58.7891 17.0291 66.3689 -144.9907 148.1266 -170.7219 170.2567 64.9434 -91.2240 -71.4448 155.5753 52.7506 103.6918
6.02757660 57.4853 35.9861 -34.8835 -136.2336 156.3478 -69.0840 -178.5552 -176.1571 -68.8129 -73.3285 154.6966 -48.3117 -79.5162
6.05511050 -148.9286 159.2149 -168.8619 -146.0701 144.1966 -164.5628 89.5399 -63.0265 -175.8494 -71.4458 155.6311 52.1119 106.7240
6.08527870 -154.3877 141.0308 -63.7971 -132.7509 157.2125 -63.9943 -170.8738 -65.6075 91.3836 -72.1409 156.4151 53.1886 -77.5419
6.10831920 -73.0427 145.8999 49.3642 -144.6805 153.9729 -158.8771 -177.7786 104.9378 -61.9296 -67.2823 159.7356 52.7337 102.0394
6.13085980 54.9119 39.6870 -36.4352 -144.0223 145.1326 -169.8984 178.8075 -65.9893 -177.0891 -70.8863 146.5885 -171.2846 -152.1104
6.17150360 55.0690 39.7559 -36.5626 -76.0791 155.3328 -63.9638 179.6439 65.7130 177.1808 -84.3633 161.6652 51.2373 174.1254
6.19406490 -134.8803 148.8856 50.8651 -142.0512 121.1548 -179.0475 70.2618 -89.1297 -68.3980 -65.2670 155.9257 46.6408 -94.0781
6.22567070 59.7344 15.3172 67.1061 -134.4593 156.2828 -66.7677 176.7764 65.3351 -92.7935 -74.0600 156.0409 -168.3374 21.4811
6.24804030 49.7457 31.9666 -167.8165 -75.1407 155.6579 -54.2862 -57.4041 -178.4817 -179.1411 -73.3724 154.9901 -168.4325 -159.5147
6.27006750 53.3484 42.7616 -39.8417 -147.2708 148.3334 -167.9392 59.1687 54.2382 66.3837 -71.0093 153.7891 -47.9467 97.4050
6.30348580 -149.5554 154.2523 -173.4507 -68.6723 148.0831 -177.3078 63.1812 -178.2088 -69.0160 -137.7896 168.8077 53.3316 -172.3214
6.33693270 -78.0044 155.7190 52.4972 -71.8483 142.7156 -169.1829 -178.2231 -66.2875 93.6056 -71.2903 155.3509 52.7821 103.8669
6.35704380 55.5724 43.7241 -39.3858 -75.0250 156.7960 -59.8168 -63.4259 89.9322 -179.9022 -73.4619 155.0366 -168.4244 -159.5590
6.38666840 51.3485 23.3585 -164.5548 -137.7633 156.5433 -67.2913 -177.7430 -179.5403 -179.9477 -73.2787 154.6752 -48.3229 101.2911
6.40935500 59.7403 15.3091 67.0932 -134.6021 156.3471 -66.6799 176.8078 65.3780 -92.9410 -73.7787 155.4739 -48.3649 101.8096
6.42998040 -148.8269 159.0346 -168.7238 -145.9892 152.3685 -158.8001 -177.5064 104.8948 -61.6174 -67.3167 159.4541 -167.8341 -161.8047
6.46033510 -75.7665 155.6323 -166.9104 -144.6699 148.5398 -164.3938 175.0688 -173.3724 -69.5020 -71.0630 -24.8787 -175.3579 -113.2603
6.48296610 51.7118 31.9957 -167.0273 -131.0136 156.7222 -66.2438 174.8368 -169.8205 73.9483 -72.4314 156.0130 53.1729 -77.6409
6.51369930 -78.0077 156.7276 53.3046 -144.9641 146.2690 -161.5522 92.2296 -61.6353 -177.3872 -73.0263 154.9656 -168.4639 22.2227
6.54653130 -148.8942 159.7769 -168.6820 -141.2839 132.3008 -176.7768 -97.3783 175.4928 68.2505 -86.3927 150.0600 53.6430 108.4177
6.57864620 50.0928 28.2620 -166.4321 -142.8135 133.0691 171.5234 57.7283 -175.0722 164.0081 -63.7227 152.0800 45.1894 91.1115
6.60774700 -148.9356 162.2526 -167.1580 -69.3250 141.2943 -169.2585 -177.9294 -66.1198 93.4507 -71.5361 155.1937 52.7580 103.9588
6.64382040 -66.1004 136.2054 -52.2898 -143.2969 146.7232 -170.1685 169.7283 64.7033 -91.1434 -78.6665 -16.2592 53.6591 -80.4621
6.68018460 -68.2143 137.5735 -49.5490 -135.1120 171.1325 -74.2600 -169.7187 86.5572 -78.4572 -56.9026 152.1755 52.8263 114.1325
6.72168250 -148.7321 159.8839 -168.0794 -144.4694 164.3765 52.0005 67.7568 167.1967 67.7814 -92.6535 160.0644 51.0576 -5.9318
6.74758030 49.7868 35.7655 -161.4267 -76.5656 156.0314 -54.5316 -57.6870 -178.4124 -178.9360 -72.2131 155.9467 53.1241 103.8017
6.78596090 51.0027 24.0620 -165.0028 -137.9788 156.7134 -69.5156 -179.9971 -67.2636 -176.4842 -73.2374 154.7346 -48.3341 -79.4438
6.84621760 50.6876 29.3193 -159.4832 -144.0192 143.1057 178.9643 59.8190 -173.9064 161.4910 -70.4814 153.6120 54.5028 -78.7340
6.87927310 -66.1366 136.3020 -52.2674 -143.6553 147.2874 -170.0640 170.5942 65.7485 -91.2948 -71.5330 153.5719 -168.6141 23.3651
6.92845970 51.7009 31.9729 -167.0261 -131.0835 156.5799 -66.2995 174.8372 -169.7802 73.9761 -73.5313 155.0074 -168.4124 22.2032
6.97265170 -133.6450 157.5891 54.9942 -71.4210 142.9417 -171.6237 61.9157 68.4298 -89.5509 -72.8158 155.1463 52.6706 103.9467
6.99436230 -149.9266 154.2622 -174.5418 -68.0430 150.3412 -173.4173 59.6566 57.0325 66.6020 -140.7993 168.1529 53.2552 9.3588
7.01575460 61.9301 23.6723 -31.4555 -123.9404 153.8750 -79.4853 83.3676 66.3069 -176.7114 -72.4146 156.0445 53.1625 103.7292
7.04005120 50.0530 27.9841 -166.4021 -144.9810 143.9808 -175.9336 179.6404 178.0299 -67.5913 -84.0763 151.7350 -48.3444 104.8551
7.07544620 -149.0421 162.2948 -167.1737 -68.5834 126.5830 178.9164 74.7095 -78.8511 -171.0158 -88.8380 158.5007 50.3607 170.0284
7.09612630 -133.5124 139.5643 -55.3915 -141.3410 125.1421 177.7483 72.8053 -80.2253 -171.4575 -74.7555 153.4364 53.3776 -72.4082
7.11734940 51.2884 23.4151 -164.5966 -136.7694 155.8798 -68.0859 179.0930 65.5756 177.1507 -73.6326 155.0486 -168.4427 -159.5447
7.14009970 50.0379 28.0266 -166.4021 -143.5218 155.8482 -179.0294 166.7537 166.7148 53.9998 -66.4438 156.9527 52.3081 170.9213
7.16657370 -133.3846 158.8031 55.9111 -142.1394 144.9934 -169.2612 -178.3000 -65.6379 93.7381 -71.4183 153.7951 -48.2372 -81.1974
7.18834140 -133.6181 157.5675 54.9766 -72.0056 144.3742 -170.3046 61.7599 68.0490 -89.6449 -78.3366 -15.3496 53.5631 -80.1621
7.23456410 -67.1140 137.0572 -51.6998 -69.1052 127.4370 179.2112 74.8893 -78.8928 -171.0620 -89.9014 158.5265 50.3663 170.1747
7.27032370 -153.9225 140.6679 -62.3275 -69.6072 140.4461 -172.4155 61.8745 68.9538 -89.3669 -73.2968 154.7687 52.6141 104.4070
7.29816020 -132.0703 139.5755 -55.5993 -71.8738 118.6854 -176.8497 74.2253 -88.1138 -70.0807 -75.2541 153.9149 -168.9017 -159.4325
7.32098530 -137.9047 157.3416 54.2566 -72.9542 120.5724 -157.1724 -69.3409 -54.4752 -66.4817 -72.9029 152.6991 52.8043 -77.1822
7.34442610 -148.9567 162.3626 -167.1435 -68.0398 137.9169 -174.8346 61.5789 69.3715 -88.8033 -121.7751 6.3200 56.2889 4.3416
7.37146610 49.7679 31.4108 -167.5411 -72.3056 155.5616 -62.9304 -173.0539 -64.5838 -177.6715 -71.6054 154.4669 -48.2995 -80.9062
7.39230280 -148.8351 159.5608 -168.6494 -143.7265 142.9412 -169.5555 -177.9571 -65.5715 93.5851 -71.3624 153.5869 -48.2188 -81.5445
7.42587040 50.0298 34.3286 -161.4804 -75.9907 156.0373 -54.4795 -57.5766 -178.4145 -179.0201 -72.2026 155.9605 53.1263 -77.4828
7.46138660 61.9255 23.6243 -31.4500 -124.0321 153.8146 -79.4988 83.4260 66.3220 -176.6733 -73.5421 155.0856 -168.3880 22.1522
7.50517570 53.4639 42.4807 -39.6783 -143.3802 125.7109 177.8277 72.8357 -80.1420 -171.5111 -74.9619 153.3327 53.3776 108.4006
7.54967950 -133.5915 138.6332 -54.7887 -72.0594 124.2829 -151.8753 -68.4137 -172.8376 71.1219 -70.6109 153.9573 52.7506 104.3127
7.57498760 49.8913 28.4790 -166.6027 -144.3121 145.4809 -169.4619 179.0243 -65.9342 -177.0910 -71.7887 152.9063 -168.7920 -158.0001
7.59917690 -133.4703 139.6304 -55.1878 -142.2144 147.3044 -170.0453 170.7859 66.6360 -91.1702 -71.0651 153.9731 -48.2127 99.0560
7.63840250 -131.6954 139.6666 -53.9058 -70.0474 142.5904 -169.3980 -178.3326 -66.2253 93.7494 -69.5154 153.0756 -48.1929 97.8841
7.66072620 52.6195 26.8047 -158.0682 -82.0913 157.0411 -57.9854 -63.6823 176.8632 -81.1586 -72.2237 155.9760 53.1204 -77.4228
7.68364580 50.6458 29.2882 -159.5014 -143.5590 158.4419 -176.3611 165.7376 169.4384 56.1275 -58.4510 152.9416 56.0344 104.2332
7.72053170 -137.8013 156.3795 53.2987 -72.3696 143.5415 -166.3993 90.8701 -63.1642 -176.1072 -68.7797 153.7232 -47.6278 95.8312
7.74409740 50.1663 29.4850 -166.6839 -138.1672 156.6557 -68.0239 -66.1326 -174.6276 -68.5447 -73.5950 155.0086 -168.4105 -159.5478
7.79182580 -131.6404 139.6522 -53.8661 -70.6918 143.9823 -167.3883 -177.7573 -66.3005 93.5564 -75.5679 -16.9151 -48.3035 97.3813
7.85060690 -149.0580 162.4042 -167.0938 -69.7140 126.1978 -158.2510 -76.4367 -65.1588 93.0766 -65.9539 158.6444 52.8698 -82.3535
7.87878490 54.4431 41.0458 -37.1987 -78.6640 160.8577 -56.9546 -60.2913 -75.2661 87.4924 -66.2414 154.4520 51.5712 -69.0860
7.90735760 -148.8660 159.6086 -168.6457 -143.0852 140.8101 -169.7901 -177.9279 -65.6474 93.5037 -89.0598 159.3338 50.9855 172.5530
7.95385840 49.6971 35.1870 -161.1939 -73.4040 154.5048 -62.9817 -176.6418 -179.7865 -179.8467 -84.5154 161.6506 51.2852 -6.1644
7.99453720 -149.2716 162.3251 -167.4390 -80.7497 70.6479 -166.7235 -156.7055 94.9963 -63.3896 -81.5691 -8.4690 56.0853 -173.0009
8.03138320 49.8822 28.4722 -166.6614 -145.1329 145.5197 -171.7230 178.6167 -62.6799 -66.2005 -148.3468 161.4332 51.1119 87.1382
8.06328370 -137.7956 158.1164 54.5770 -150.0842 145.8828 -165.9444 89.7931 -67.1737 98.6701 -71.7563 155.6939 52.0410 -74.2751
8.11769640 52.8713 21.1137 -155.9855 -137.5492 156.5563 -66.7980 -177.7354 -179.5387 -179.9540 -73.2553 154.6599 -48.3365 101.3168
8.15141630 -133.4994 139.6089 -55.2569 -141.6389 145.5925 -170.1455 170.4161 66.4979 -90.9319 -87.6692 159.5430 50.9900 -8.6892
8.19867050 -137.8751 156.9781 54.0083 -72.2222 127.1915 -158.3641 -76.8403 -65.0830 92.9552 -65.9166 158.5348 52.8688 99.1521
8.23288150 -133.4489 139.0479 -53.8200 -70.4721 139.3864 -169.3007 -177.5569 -66.2508 93.3641 -74.8253 -29.1918 -176.1626 -111.3575
8.26394260 53.7427 48.7532 -39.1444 -74.8652 154.3010 -63.8635 95.6381 68.5179 176.2917 -72.0886 156.0614 53.1662 -77.6395
8.31087610 -134.8051 151.0448 51.2847 -69.3237 145.2652 -170.9876 61.9449 68.2794 -89.5256 -71.8178 152.7220 -168.8827 -157.8957
8.33890290 50.2330 31.2899 -160.3313 -72.7456 154.6804 -87.6734 -73.1461 -69.8894 166.6938 -70.1666 155.3772 52.4983 107.3361
8.38731360 -133.5717 139.0010 -53.8571 -69.9331 138.4486 -170.7627 -178.4548 -66.3533 93.6600 -92.2358 159.6276 50.9686 -6.8299
8.43556470 -149.4024 162.6211 -165.2159 -69.4437 142.3060 -166.7707 90.9789 -63.2100 -176.1017 -68.7435 153.5756 -47.6417 95.7248
8.49438280 -133.5722 138.6973 -54.7775 -71.3185 126.5419 -158.2224 -76.6625 -65.0208 93.1117 -65.9112 158.5724 52.8544 99.1686
8.51613890 -133.6884 158.1260 55.5380 -71.3714 130.4519 -160.2654 -78.4731 -63.6492 93.1865 -61.9091 154.9282 -48.2649 92.3720
8.58393530 -148.8982 162.1758 -167.2529 -69.6718 144.9981 -168.4381 76.3213 -85.3725 -72.6496 -61.2600 149.9195 -43.1904 93.1037
8.61320980 50.6559 29.6565 -159.6056 -143.4207 127.2380 176.4454 57.4000 170.4116 57.7284 -83.7839 152.5964 53.8721 -72.6472
8.63541800 57.2023 32.1798 -33.8045 -138.3951 156.7156 -70.6658 -175.6377 -67.3060 93.8150 -73.0305 155.1204 -48.3350 -79.5320
8.66204840 -154.2860 140.1994 -63.6105 -71.5043 128.7238 -159.8540 -77.8617 -63.8161 93.4368 -61.9406 155.0283 -48.2702 92.5308
8.69614430 -137.8336 157.0710 54.0688 -72.5900 126.3536 -158.3059 -76.5389 -65.2644 93.0697 -65.2554 156.6295 -167.0342 -159.3343
8.72342910 -79.2534 143.0233 -169.9384 -127.9876 151.2209 -81.9757 81.6140 68.7529 -96.4441 -72.5139 156.0828 53.1750 -77.4953
8.82286670 -149.5925 163.0361 -164.9734 -69.9265 125.9956 -158.1898 -76.3804 -65.1913 93.1090 -65.9424 158.6465 52.8721 99.0826
8.88766340 -137.7643 158.1108 54.5699 -150.5262 144.9049 -165.9578 92.3509 -66.9193 97.4252 -72.7762 154.7501 -168.4838 -159.3466
8.95634530 -132.0050 140.0502 -55.8029 -139.1955 129.2578 -159.6924 -77.8127 -64.5866 93.0871 -64.2254 156.5294 -48.3165 -86.0952
8.99512320 -148.9239 162.2429 -167.2201 -68.9144 147.8329 -97.3840 -72.7994 -92.2899 65.9511 -93.2759 162.6571 51.0856 176.7918
9.03130550 53.9719 43.4136 -39.6370 -78.8402 157.3363 -52.6409 -56.9627 -81.2564 78.6243 -70.0460 153.9464 -47.2824 95.2939
9.05806570 50.0265 33.6776 -161.1832 -73.1949 155.7678 -62.8694 -173.1199 -64.5968 -177.6774 -71.5125 154.4397 -48.3055 99.9529
9.08819430 -148.0974 158.0830 -168.3809 -133.8551 154.4603 -64.8959 90.9498 94.5043 -69.0085 -148.2496 161.4236 51.5168 87.2917
9.15384860 -78.3148 156.5186 53.1258 -72.1058 125.6878 -157.2183 -76.0923 -65.6691 92.9613 -71.6348 166.1359 55.0669 -178.2186
9.23205330 -133.5487 138.6886 -54.6051 -70.5129 129.3777 -160.0267 -78.1137 -63.6567 93.3811 -62.0032 155.0276 -48.2870 92.4859
9.30891520 50.7286 29.0717 -159.3904 -145.0282 147.2097 -172.7666 64.6986 -178.8450 -69.0856 -71.1567 154.9368 52.8255 -77.3159
9.33205810 -137.8262 156.9642 54.0087 -71.2436 128.8458 -173.4892 -83.2076 -60.4785 99.8221 -144.7309 158.6046 -168.3943 19.6094
9.41595390 50.4932 29.7809 -159.7594 -144.6749 145.6093 -169.8163 178.8075 -65.9880 -177.0780 -71.6789 153.6147 -48.2694 99.6728
9.43969460 -133.6628 157.6337 55.0336 -71.6772 142.2375 -166.9931 91.5702 -63.6892 94.4327 -70.9657 155.5508 52.1372 106.6825
9.48448120 51.2757 23.6776 -164.6458 -135.3084 157.8041 -63.8561 -84.2403 69.7289 172.8241 -73.0319 154.6352 -48.1061 99.4576
9.52184020 51.2132 23.6964 -164.7017 -136.2485 156.2075 -68.5521 176.4028 65.3220 -92.7657 -72.5217 156.4214 53.3176 104.1735
9.56099710 -133.5338 138.5992 -55.0595 -70.4909 128.2197 -173.3806 -83.1162 -60.4262 99.9539 -145.0939 158.6496 -168.3585 19.4599
9.58741410 53.3738 25.3698 -164.0829 -73.2400 154.9477 -91.1222 62.3856 -88.2742 179.7262 -85.2016 161.6478 51.2086 174.1865
9.62072680 54.2714 11.5797 -160.5575 -152.2395 165.5680 42.8893 58.2527 178.2767 -70.0549 -73.3732 153.7525 -48.3375 101.0052
9.68953700 51.0213 23.4175 -164.7953 -138.7739 157.0170 -69.1590 -176.6118 -67.6153 94.2830 -72.9647 155.1002 -48.3349 101.2434
9.92158360 52.5221 15.7198 -154.7693 -139.5785 156.4061 -70.5838 179.4166 -99.1774 63.7471 -73.4746 155.1201 -168.3809 22.1380
10.08815680 49.9553 32.1338 -160.2703 -153.0930 148.8741 -167.9554 62.0726 62.4425 -98.2586 -148.3383 161.4436 51.2175 -94.3202
10.12356570 -134.8765 150.9998 51.2462 -68.9689 143.8624 -166.7050 91.4341 -63.6687 94.5102 -71.1595 155.6724 52.1029 106.6480
10.15474270 48.6233 31.9394 -168.2801 -144.4049 146.0358 -168.3201 -177.2918 -63.1652 91.2327 -71.8957 153.4903 -168.6437 -158.4234
10.30071140 52.0314 28.3847 -158.6159 -76.9012 157.8640 -59.7580 -62.1050 89.3961 -179.9022 -71.9196 154.4496 -48.2483 99.5850
10.50731940 -75.8020 158.4731 -165.2678 -69.2654 141.5740 -166.0888 91.7898 -63.5604 93.9922 -71.0153 155.4990 52.1670 106.6647
10.58102440 -62.4684 133.3597 48.4953 -77.6300 151.7784 -151.2158 92.5961 -62.7877 90.8050 -70.9636 154.4773 -47.9958 -83.1196
10.64945850 54.8031 23.9880 -156.0591 -73.5274 155.1471 -90.9886 62.7704 -88.0520 179.3853 -73.3629 155.0089 -168.4225 22.1954
10.88507920 50.6406 29.7183 -159.6187 -143.6376 122.7015 -178.1413 71.8842 -88.9172 -69.3518 -69.8315 153.6957 50.1403 -81.9398
11.11004200 50.7426 29.0700 -159.3432 -146.2437 145.8591 -164.5537 89.3220 -63.1286 -175.7995 -71.6743 155.6673 52.1067 106.6004
11.13288990 49.5773 31.8027 -167.7751 -72.7244 151.8569 -53.0999 -57.7774 -82.3709 78.1720 -73.8158 155.0745 -168.4340 -159.6026
11.45189830 56.9314 -30.3972 -152.0388 -71.6979 142.3045 -169.2222 88.6763 -65.2281 -174.6477 -70.8444 155.3089 52.2591 -74.7099
11.56498620 50.2004 27.6220 -166.1810 -141.8212 129.5865 -159.0518 -77.7899 -65.0460 92.5490 -66.2489 158.4398 52.8005 -81.9249
13.86001820 65.6882 159.4182 -128.0276 -141.6125 142.4114 178.8787 59.9349 -173.7230 161.6371 -70.3297 153.5748 54.5746 -78.4985
