# Supplementary material for: Exploiting Sequence-Dependent Rotamer Information in Global Optimization of Proteins
Source: J Phys Chem B. 2022 Oct 18;126(42):8381–90. doi: 10.1021/acs.jpcb.2c04647 (PMC9623586; doi:10.1021/acs.jpcb.2c04647)
Supplement: Supplementary file 2 — jp2c04647_si_002.zip [file jp2c04647_si_002.zip › TripeptideConformations/PRO_ARG_PHE_new.csv]

0.00000000 -71.1156 159.1989 -136.5026 151.2691 -63.7546 -64.9427 -178.7665 -92.9739 2.3851 -138.0765 157.5793 -55.2556 -80.7133
0.25826190 -60.4549 149.9837 -138.1675 149.3254 -64.0273 -64.7562 -178.3902 -92.3427 -177.4438 -139.1136 157.6991 -54.4802 99.2234
0.46088840 -67.9314 155.1733 -119.2123 152.1433 -60.2961 -69.6897 75.9869 -178.0192 -1.7525 -138.2466 157.5941 -54.9854 97.8219
0.77089910 -69.6453 152.0449 -140.6739 157.4488 -64.0608 -64.7754 -178.2500 -92.3519 2.3914 -71.6098 149.9997 -174.6250 76.6475
0.82029670 -69.6446 152.0853 -140.4561 157.5179 -64.0389 -64.7888 -178.2439 -92.3637 -177.4812 -144.4210 152.4435 -174.6569 75.4854
0.85130090 -57.4980 149.2715 -117.9512 150.9788 -59.3229 -69.0628 75.7198 -178.3528 177.6275 -138.9552 157.4608 -56.3106 -81.3305
0.87502430 -69.6479 152.2481 -140.1725 156.5061 -64.1225 -64.7730 -178.2761 -92.3377 2.3877 -146.2572 163.4909 62.0353 90.2544
0.90958090 -57.9201 154.4892 -83.8164 146.3730 -58.5435 -60.5536 84.8053 -167.0179 -177.4775 -139.8525 156.6428 -62.9677 100.4470
1.01001180 -60.8882 149.7636 -140.3925 157.4551 -64.4465 -64.5813 -178.0881 -91.9805 -177.4096 -144.4129 152.4438 -174.6571 -103.6222
1.04396790 -64.5678 155.4595 -82.3716 151.6431 -58.3767 -60.1874 85.6643 -166.7307 2.6325 -138.3547 156.6100 -63.2011 100.3813
1.07369260 -60.8645 149.7841 -140.1525 156.6106 -64.5227 -64.5640 -178.1199 -91.9638 -177.4165 -146.1047 163.4905 62.1378 -89.9798
1.10669710 -69.6066 152.1615 -140.7360 158.7160 -64.4318 -64.7149 -178.1700 -91.9193 2.3494 -74.6713 161.4373 61.6127 85.7115
1.19917890 -58.7206 144.4436 -153.4725 162.2656 65.6517 -161.1943 70.6375 -178.7048 0.3238 -71.0863 149.9653 -174.6988 76.6617
1.23406030 -60.3401 150.2942 -147.8709 168.3001 59.0821 161.0085 -72.1520 163.9572 -179.0151 -71.7610 156.9290 64.3138 87.6262
1.26406030 -57.0418 147.6026 -74.8708 153.7001 -59.0866 -61.6200 82.9845 -165.6051 -178.3242 -146.9178 163.5503 61.4734 -89.8200
1.30766800 -60.1058 148.1780 -144.9903 150.2785 72.9173 -65.1936 -57.2714 -83.8184 0.1789 -140.3350 157.8090 -54.6059 98.4752
1.33938940 -68.6162 153.3095 -107.9034 150.6858 -71.9405 73.8387 60.3549 -161.1698 2.0397 -137.8468 157.4346 -56.5211 -79.1426
1.37278830 -65.1136 151.6360 -74.0465 153.3002 -58.7050 -60.4849 83.9652 -166.6503 1.8962 -146.9317 163.5450 61.6354 -89.8519
1.39403390 -67.2120 145.8549 -102.7265 151.7960 -85.8864 63.3502 172.0333 -178.0476 -2.6739 -137.4760 157.3273 -57.2188 -79.6028
1.44366310 -66.7480 147.2534 -152.7191 162.2742 65.9888 -160.4029 71.2602 -178.2167 0.5676 -144.0111 152.4309 -174.6516 75.5018
1.46468240 -68.2987 151.1493 -148.2915 159.7507 74.4477 -65.7056 -58.7927 -83.2097 0.6666 -71.6452 149.5684 -174.7159 76.7799
1.49018740 -57.1647 147.7554 -75.1333 154.7807 -58.7566 -61.6369 83.3229 -167.1844 -178.0431 -144.9318 152.4695 -174.5413 75.5043
1.57382540 -65.2468 151.6804 -74.3162 154.8716 -58.4162 -60.5397 84.2451 -168.1200 2.1447 -71.4011 149.9629 -174.6150 76.6482
1.63457180 -60.9304 153.6514 -71.8125 161.7400 61.3024 160.4383 -72.0500 173.5310 179.8676 -75.6803 150.6673 -175.0072 76.6157
1.67379500 -68.5474 154.8637 -124.7567 156.4373 -62.1961 -71.1201 76.6341 -174.9038 -1.3039 -146.6948 163.5341 60.7305 90.0455
1.70199920 -58.7177 144.4054 -153.4191 162.3088 65.7248 -161.1246 70.6271 -178.7671 -179.6173 -74.2141 155.5468 -58.5514 105.2258
1.74230080 -68.5193 154.7276 -125.6802 157.5050 -61.7439 -71.4289 76.8644 -176.4698 179.0429 -144.5283 152.4374 -174.6433 75.4962
1.78493390 -59.9909 144.9617 -97.8372 151.2552 -86.6340 61.3259 171.8061 176.4695 -2.3595 -137.8777 157.0292 -59.8099 -81.0850
1.81065870 -70.2211 156.8244 -146.0051 162.4441 -150.8618 -154.9887 69.9456 175.0387 0.0033 -62.4728 155.3429 59.1878 83.2177
1.83318870 -72.3832 160.6003 -132.8638 151.6809 -75.2866 86.7549 -178.3148 81.7145 -0.9761 -136.5003 157.5455 -55.2837 -79.8002
1.89315960 -63.3234 145.7476 -102.9393 150.0604 -56.7546 -54.0835 -155.9010 -83.6020 -1.5529 -138.7055 157.3267 -57.2302 99.6061
1.94587280 -60.4425 148.9563 -147.8875 159.7177 74.2870 -66.0261 -58.4577 -84.4364 179.9259 -145.4504 163.5398 62.6983 90.3972
1.97417080 -68.7020 154.8751 -127.3147 158.1470 -62.9942 -71.5773 77.0094 -174.4475 178.8798 -75.4089 161.6277 60.6995 85.6641
2.00893290 -56.3121 141.7498 -99.9704 149.3358 -57.4344 -54.7398 -156.2965 -84.7211 178.0898 -139.1404 157.1042 -59.3055 -80.5807
2.04395700 -67.5594 133.1415 -137.0828 147.7664 -78.5161 159.2861 -76.1986 164.5882 -0.7734 -139.5527 157.6429 -55.0225 97.9583
2.08123810 -59.4266 152.3148 -115.9078 148.3684 -48.3236 -58.9025 165.7105 94.6416 -179.3846 -139.6809 157.3739 -57.0446 -81.2307
2.10982620 -64.2506 131.2435 -156.5898 162.3392 62.5580 -167.5576 -178.1768 -82.5777 1.9352 -70.8535 150.0778 -174.7031 76.6259
2.14129240 -60.9345 153.5758 -72.2411 162.4777 61.6108 160.1311 -71.9126 173.5850 179.9556 -80.1998 156.0400 -59.2193 -75.4362
2.18604350 -60.3752 150.5889 -147.9376 169.2537 62.6189 166.8262 178.3792 84.0779 176.6406 -69.8613 153.1860 -174.6283 75.8471
2.26540410 -70.1960 158.6534 -126.4479 150.4351 -63.6499 -177.1873 -178.5303 -85.9419 0.3749 -137.9213 157.6203 -54.9298 98.8320
2.29715580 -57.2264 130.7486 -156.2152 157.5623 61.3083 -167.4082 -179.2543 -82.5789 -178.0002 -137.7226 157.3544 -57.9080 -80.6347
2.31739650 -60.3797 150.5644 -147.9545 169.7281 61.9492 165.6620 177.9397 83.5811 176.9229 -72.0907 162.2122 61.6805 85.8174
2.36200010 -67.3052 153.4455 -145.2837 161.2278 79.1186 -54.5707 -57.7003 -159.2044 2.1395 -71.8716 148.9871 -174.7391 76.9375
2.39539850 -63.6006 163.0635 -78.1083 126.0433 -175.3931 66.3147 -90.3058 149.0046 -3.5491 -128.0386 159.3912 -60.3516 107.5229
2.43348120 -67.6140 131.7884 -140.3821 157.1185 -78.5840 162.6476 -75.5168 165.7427 -0.6382 -71.5159 149.9682 -174.6318 -102.3968
2.45903500 -73.1352 170.0278 -78.4379 90.9294 -177.2438 59.2016 -86.3477 156.1821 -2.2766 -70.5180 152.8982 -62.9490 105.9234
2.51619520 -67.1657 140.8947 -85.0857 151.9916 -84.2048 59.8503 171.3243 171.7951 177.5769 -148.1310 163.5201 61.5790 -89.8296
2.54026620 -60.3540 148.6151 -133.1539 148.6706 -66.3666 -178.3344 177.5171 84.3777 178.5484 -138.9282 157.6593 -54.7992 99.4298
2.56341650 -57.3329 130.5630 -157.2913 162.3300 62.1333 -167.8873 -179.3691 -82.5830 -178.0579 -73.8158 155.6289 -58.5765 -74.3461
2.58921620 -60.6071 152.1979 -145.1685 152.1797 -161.9851 -168.8366 -178.9794 -81.8880 -175.6425 -67.6121 160.5381 66.0465 -89.8405
2.60975920 -56.3204 135.1320 -82.3972 153.7454 -56.8874 -55.2093 -161.9065 -90.1742 177.5026 -147.5598 163.5200 61.7263 -89.8380
2.63631280 -67.2503 142.1117 -87.4022 155.1900 -84.5127 60.3425 171.3488 173.0815 -2.4853 -144.8055 152.4593 -174.5506 75.5064
2.65703220 -60.2557 151.6055 -130.9785 149.0095 -63.7867 -176.9117 -178.3907 -85.9593 0.3010 -138.7997 157.6245 -55.1423 -79.1621
2.69926040 -60.3924 150.6590 -147.8267 169.3674 62.8006 166.6962 178.4534 83.7038 176.7938 -72.9138 158.7154 -59.0339 -74.7291
2.71927760 -67.3035 153.2584 -145.3016 162.2886 79.5084 -54.8114 -57.5034 -159.2350 -177.3186 -145.1887 163.5721 62.7474 -89.8735
2.75238530 -65.8482 159.0393 -125.0321 156.9022 -62.8570 -71.1334 76.4440 -176.1400 179.0547 -146.3233 163.5491 60.9037 90.0587
2.77445240 -63.2128 143.8420 -154.5242 161.8790 63.4160 -79.0215 -171.9471 174.7412 179.8627 -73.4323 161.4596 62.4200 -94.5156
2.79727710 -70.3620 159.2486 -78.7849 143.3573 178.0739 63.5701 -165.4815 -93.6643 179.7197 -129.5593 159.4382 -62.1737 -79.5988
2.81918120 -70.1306 158.4681 -125.6931 150.5645 -64.6458 -179.3406 66.9134 -108.5623 0.7209 -137.8880 157.6575 -54.9198 -79.9429
2.85781960 -63.4659 137.8567 -83.2422 156.1332 -56.1904 -54.5834 -161.0214 -89.1655 177.4485 -144.8079 152.4605 -174.5648 75.5010
2.88622650 -71.1765 161.3897 -127.6522 142.2800 175.1716 63.3173 -161.8943 -93.0331 179.5934 -131.6109 162.1184 -54.3497 -78.3876
2.92587250 -70.9508 160.6584 -135.5826 152.7483 63.3718 -179.2012 67.9027 -174.6080 -0.0730 -139.1612 157.7331 -55.1233 98.0839
2.94879080 -63.3052 160.1798 -88.3894 146.9294 -64.1545 -175.4396 -66.9138 174.0024 0.0540 -139.0305 156.8030 -61.8891 -80.3617
2.98710020 -67.2248 142.1454 -87.7281 156.7174 -84.9954 60.3546 171.4937 173.4630 -2.4634 -74.7073 161.3790 62.1470 85.8826
3.02322810 -71.2311 161.6739 -131.7236 143.6101 -172.5326 177.2075 -67.9630 174.2904 -179.9691 -134.1666 158.1857 -55.1239 -78.6133
3.04488650 -65.8652 155.3641 -78.4930 151.7686 -83.0508 69.3447 -86.9836 -77.2880 3.6293 -137.1826 156.4865 -64.1392 -79.3082
3.08633400 -68.2015 152.5441 -136.3298 157.2164 -61.9393 -176.7803 -60.8512 -77.4343 2.9321 -71.4939 149.9822 -174.6232 -102.4045
3.11010020 -64.0494 163.1090 -81.1348 139.2364 -173.0220 174.4467 66.7927 -174.2456 -0.0884 -136.3050 157.3109 -61.9871 102.6984
3.18448230 -60.1372 140.1343 -139.3932 156.7304 -72.7439 176.2501 172.3445 81.9072 175.6727 -144.3821 152.4083 -174.6560 75.4943
3.20954320 -68.0177 155.8217 -117.2935 158.1730 -47.7495 -58.8204 166.1562 95.0503 0.4780 -75.0911 155.5261 -58.3424 -74.2766
3.23233380 -59.2350 149.4277 -119.7536 149.3852 -58.0711 -60.1766 -61.3158 -82.1817 -179.4140 -138.9893 157.4754 -56.2668 -80.3649
3.25871560 -69.6450 154.6935 -135.1115 156.7230 -64.5182 -174.9269 -67.0482 173.6769 0.0243 -71.5447 149.9786 -174.6172 -102.4017
3.28243740 -72.8782 157.2987 -136.6339 154.3151 -74.5733 88.8369 -179.5130 81.7523 -1.5321 -76.3398 155.8392 -58.2969 -74.3289
3.31615500 -70.2179 156.8311 -145.0104 150.0810 -161.2517 -167.4526 -176.1442 -81.3495 4.0172 -68.2412 152.1211 -174.8284 -103.0497
3.33850460 -68.3069 160.8492 -116.5908 147.6650 -149.4486 71.7727 68.1311 -99.2119 176.6047 -137.1268 157.9656 -55.0991 -78.9429
3.36476090 -63.3813 160.4020 -87.5665 146.6152 -64.0987 -175.7231 -66.3772 108.3427 -0.4601 -139.0853 156.8702 -62.0376 -80.1587
3.38857520 -69.6130 155.1111 -134.3871 156.2299 -64.1261 -178.1833 68.1598 -172.7683 -0.0326 -71.6134 149.9439 -174.5998 76.6603
3.41003790 -70.4844 157.4478 -74.5735 152.3102 -64.2641 -175.1871 -66.8190 173.9944 0.0581 -147.1138 163.5472 62.3968 90.4994
3.43311770 -70.2517 156.9353 -143.4459 156.6410 -167.1869 173.9923 64.8802 81.5674 -1.0474 -58.3347 158.3210 59.9397 -93.8180
3.45372360 -70.4847 157.4580 -74.2722 152.0997 -64.7743 -179.5200 67.7813 -173.0030 -179.9483 -146.9701 163.6287 62.4406 -89.8102
3.47872220 -68.9760 154.5834 -123.3817 157.5194 -61.2260 -58.7441 -60.2294 164.3414 0.1535 -145.4553 163.6663 61.7447 90.3964
3.53041540 -69.6417 155.2785 -133.6218 155.0598 -64.1708 -178.1340 68.1163 -172.9580 -179.9493 -146.4131 163.5754 62.2828 90.4030
3.55800500 -70.2426 156.9471 -142.7198 145.2221 -170.9357 175.9363 179.6280 179.6835 -0.0459 -70.7248 149.0356 -174.6445 76.8836
3.58253580 -70.4786 157.4478 -74.3117 152.2813 -65.0531 -179.9301 64.6998 83.2744 -0.6277 -147.0833 163.5704 62.3996 -89.8143
3.60344220 -64.0877 163.2441 -81.3329 139.0519 -172.7243 178.3149 -67.3108 108.9514 -0.6561 -136.1173 157.3184 -61.9444 102.7170
3.63477430 -70.3642 157.4147 -141.7244 145.0122 -172.1466 175.5261 179.8024 -179.7089 0.0323 -145.0982 164.1944 61.8859 90.2254
3.67242320 -69.6259 155.0907 -134.7644 156.1485 -63.5605 -176.5964 -178.2420 -85.9790 -179.7326 -75.6834 155.6701 -58.4693 -74.2869
3.68327660 -60.1824 150.1591 -80.5453 153.7411 -56.1455 -57.7854 -175.8251 -179.2346 179.7856 -147.6481 163.5148 61.7394 -89.9097
3.72256640 -60.7321 145.2434 -148.5913 145.7926 72.8866 -64.3391 86.4120 -175.7398 0.5204 -141.1610 157.7949 -54.8416 -79.3411
3.74333190 -69.5530 155.1477 -134.7565 161.9238 -66.0252 -176.6804 64.3764 82.3639 -0.1293 -70.1782 160.7866 60.8852 -94.2076
3.76536420 -69.9236 155.5112 -145.7830 162.2867 64.2229 -177.2011 -67.2201 173.3038 0.1599 -142.8117 153.2371 -174.4679 -103.8115
3.78925800 -70.0059 155.8006 -145.3876 160.5287 63.4603 -178.8250 179.0484 87.0961 179.7600 -145.4759 163.7588 62.6540 -89.9250
3.83474620 -60.6997 152.2618 -133.2935 155.5125 -64.4986 -178.3984 65.1978 83.0896 179.4235 -146.2520 163.5331 62.4102 90.4580
3.85711470 -60.8185 152.3418 -134.3450 156.2069 -63.7550 -176.5934 -178.2180 -86.0100 0.2643 -75.4795 155.6279 -58.4876 -74.2820
3.87731720 -60.7621 152.5762 -75.9444 154.3338 -64.4603 -175.9289 -64.3391 -83.4922 0.5551 -144.8651 152.4929 -174.5282 -103.6021
3.90317210 -70.2633 156.9573 -142.8504 143.8394 -172.5671 174.6573 62.1791 81.3428 -1.6186 -73.3253 148.2183 -174.7706 -101.8825
3.92908160 -70.3779 157.4773 -141.6827 144.3988 -172.3631 175.6759 178.6984 86.0484 -0.5412 -145.9496 163.8506 61.7269 90.2110
3.96018990 -60.3702 150.5254 -146.1144 160.6915 63.3381 -178.7717 179.0698 87.0950 -0.3255 -145.3229 163.7573 62.7558 90.4208
3.98084910 -70.4740 157.5125 -74.8766 153.9311 -65.0805 -179.8934 66.8340 -108.6300 -179.4820 -144.8805 152.5404 -174.4779 75.5104
4.01902180 -60.9208 153.6582 -71.6731 156.8151 67.7468 96.0208 67.6064 -126.2401 175.7544 -67.9367 156.6625 66.4482 -93.4828
4.04050500 -70.3892 157.4742 -141.7414 144.3104 -172.3343 173.5610 66.6194 -174.1056 -0.1234 -146.0128 163.8941 61.7231 -90.0612
4.06740400 -70.2580 157.0914 -142.8693 145.6318 -171.9440 176.6115 -68.0675 174.2984 0.1070 -143.1330 152.9136 -174.5925 75.4132
4.10019370 -69.9442 155.4107 -144.4813 166.7778 51.9891 62.6148 58.0403 -168.3079 2.1960 -145.6498 165.2316 62.8080 90.3745
4.12217940 -63.6403 161.9638 -82.0285 -25.6838 -57.6339 -58.2828 -175.6964 179.9759 -0.1707 57.7720 175.4052 -56.4002 103.1440
4.16456480 -70.0764 158.1556 -124.4856 142.8532 -76.1155 -92.3161 61.6690 -101.8368 -1.5596 -138.5125 156.2014 -54.8383 -78.4661
4.19094750 -70.1958 156.9161 -142.7795 152.8237 -170.1526 175.5280 -66.7618 -83.3287 0.3417 -62.8333 159.3647 57.5090 -95.8323
4.22539380 -60.0723 147.4408 -151.0689 150.1559 81.6140 -61.5195 173.0911 -84.9981 -178.4374 -74.0560 154.1978 -58.5592 105.2751
4.25844740 -70.3835 157.4710 -142.6388 145.1315 -174.4622 64.1294 178.9763 -179.1642 0.5717 -144.6101 164.1462 61.5559 -90.1300
4.30135980 -60.9379 153.6318 -72.3546 159.9405 66.6161 177.1985 66.9289 -174.5812 179.9442 -73.3391 161.3068 62.2905 -94.5085
4.32490490 -70.4369 157.4507 -74.4460 149.5815 -74.1123 -92.8515 60.9110 -101.2358 -2.6508 -146.1807 160.0527 60.5615 88.0751
4.36111100 -60.9253 153.5438 -71.0371 158.0936 66.6558 -179.2653 -66.2112 -84.8765 -179.6717 -74.2407 155.2423 -58.6715 -74.3922
4.38157780 -70.3080 157.3580 -142.0196 144.5707 -172.0440 173.7565 66.4243 -106.6979 0.7025 -145.9659 163.8934 61.7463 -90.0511
4.41703060 -60.5122 151.9980 -143.6782 146.4627 -169.6513 174.9162 66.9701 -107.3294 0.6322 -69.9063 149.3593 -174.6591 -102.2670
4.44281270 -60.9389 153.5638 -72.2077 159.1771 66.8433 177.7249 67.0233 -174.6167 179.9511 -73.0785 155.7253 -58.5832 -74.2414
4.46294370 -70.0393 156.8380 -144.2182 154.6985 -145.1837 86.7406 -59.7000 -100.9058 -2.1411 -144.9029 163.7628 60.0842 -90.4106
4.49051210 -71.5015 162.4408 -134.7587 145.6911 -164.8510 82.9894 -63.7753 -82.1563 -178.6946 -133.6885 158.5950 -54.1213 -79.4714
4.54260400 -61.0254 154.2340 -66.3988 145.4962 64.6949 89.3841 -169.2084 85.3984 178.8048 -81.2430 159.5128 62.3176 -94.2705
4.57006430 -60.9388 153.5604 -71.6226 159.0541 67.3360 178.6132 64.8366 83.8751 179.6586 -73.0760 155.7249 -58.5733 105.3976
4.61243890 -60.5455 151.3920 -144.7311 148.1456 63.1967 89.3989 -168.9960 86.3609 178.7316 -80.4862 152.9876 -58.6521 104.6068
4.64063100 -60.7372 154.6343 -94.3450 149.6179 -149.6188 66.5776 59.5350 -102.3035 173.3369 -147.2290 163.8470 60.8636 -89.9872
4.67422520 -70.2601 157.0309 -143.6653 144.7105 -171.8958 64.7561 177.3741 -86.3667 0.6089 -70.5225 149.0303 -174.6641 76.8969
4.71196340 -60.9342 153.6320 -71.9240 159.8938 66.8398 177.6185 66.7490 -108.4168 -179.5328 -73.2816 161.2657 62.2205 -94.5433
4.75185280 -60.6432 152.4343 -73.9819 157.0203 -81.3372 -56.4403 -47.1765 173.9767 -173.0126 -134.6981 158.1199 -174.1281 -104.8731
4.77309430 -59.9774 152.0760 -144.5379 152.8110 -146.0379 89.2879 -56.5062 -112.9922 -2.0097 -71.6101 150.2132 -174.6991 -102.4409
4.79946070 -71.8760 151.9331 -148.7231 158.4920 53.3650 -101.6637 -73.4940 156.4244 -3.2040 -145.9385 163.4849 62.5310 90.3502
4.82647100 -59.9931 152.1129 -144.1972 153.9153 -145.6115 89.0122 -57.0799 -111.4200 -2.0867 -144.0033 152.7899 -174.6562 -103.6897
4.87103320 -70.9655 170.4209 -83.0605 147.5522 -106.9690 53.3638 54.3017 -136.6175 172.5550 -139.4137 156.8758 -61.6098 -79.3164
4.94500670 -70.8263 168.1470 -102.6456 151.1323 -74.6891 131.5172 -63.4972 -68.6154 175.4240 -136.9383 157.0919 -58.7878 97.0686
4.97083000 -68.7863 154.3419 -82.5607 153.9878 -142.3438 85.4631 -68.9284 100.6447 0.3097 -72.7778 155.3996 -56.6711 -73.1643
5.02069390 -68.2740 148.2054 -151.8865 160.0594 72.9303 -63.5766 -170.2105 90.3923 -0.2067 -145.3860 163.5477 62.7303 -89.9055
5.07317640 -70.4669 157.6798 -71.5245 145.2221 -74.1301 -92.4738 63.0042 -102.1978 176.5376 -146.8842 153.8136 -174.4584 75.1652
5.13072720 -70.4553 157.5664 -71.1221 148.0384 -91.6249 -100.4189 52.0630 82.0252 -3.0226 -141.4703 161.9596 59.8706 88.5798
5.15343510 -55.6917 138.9811 -153.0733 164.8315 68.7643 -142.5190 -54.2577 109.9659 177.7198 -73.7588 161.0591 62.3653 -94.5115
5.25841170 -55.6572 138.8096 -153.1969 163.8072 68.8870 -142.9209 -54.0176 109.8429 177.6704 -73.9398 155.4346 -58.5308 105.2660
5.27973120 -60.2927 150.9875 -130.5499 147.5131 -73.7709 -90.3205 62.3669 -103.3634 176.8803 -148.2748 152.9917 -174.8828 75.3065
5.30581840 -60.7058 152.7179 -72.1880 145.3841 -73.9969 -92.4684 62.9834 -102.2099 176.5393 -146.9152 153.7250 -174.5163 -103.9552
5.33103390 -72.6755 148.0113 -106.3838 151.6369 -92.1007 68.1297 -82.3785 -144.2457 2.6021 -149.1590 163.5012 60.1580 89.8974
5.37383260 -69.5338 153.3778 -91.6697 150.8255 -78.9418 69.4335 61.7275 82.0672 179.3419 -148.5240 163.5365 61.3680 -89.7617
5.39554210 -70.0018 156.6748 -134.9320 150.1668 -93.7039 -100.3944 52.7013 81.0922 177.7084 -143.2830 161.8745 58.9646 88.5144
5.42885370 -58.9467 152.8091 -105.8996 156.5649 -93.9880 59.2491 -83.9013 -87.2807 -0.9750 -71.5920 149.9842 -174.6186 76.6513
5.45455160 -70.2584 156.9707 -143.1418 143.9163 -169.9035 76.3309 -75.5289 -84.8357 4.6023 -71.0054 149.4128 -174.3646 77.0004
5.51703240 -67.6454 167.3164 -66.0363 151.6300 -94.7511 61.6684 -83.2327 133.2547 -171.9718 -146.3406 163.5281 62.6263 -89.9091
5.55617300 -60.4119 147.5610 -117.5957 157.7074 -64.1175 -85.3407 68.1726 83.9846 174.0143 -144.6154 152.4356 -174.6228 75.4901
5.57981220 -60.3585 149.8759 -89.3035 151.5422 -78.8326 69.8410 62.0510 82.0903 179.3530 -147.9731 163.5408 61.7064 -89.6600
5.66102870 -62.2834 157.2187 -86.5680 152.5489 62.2220 97.1653 -80.5158 172.0929 179.3675 -139.1027 156.4437 -62.3036 98.5409
5.71170660 -70.2556 156.8831 -73.3985 159.2682 48.8371 63.3239 -86.3076 -89.1088 -177.9174 -148.4730 163.6722 61.0423 -90.3959
5.76126490 -72.5956 147.5839 -107.9599 155.6209 -92.8698 69.2190 -82.5376 -144.9380 2.6202 -76.3734 155.8600 -58.0511 -74.2178
5.81193940 -61.3212 157.1116 -121.7327 155.2999 -64.0115 88.1816 64.6626 84.3645 179.4492 -144.5263 152.4333 -174.6260 75.5013
5.85737980 -64.9150 167.1945 -131.5009 155.0984 69.3257 -129.4312 87.5498 -91.7977 -4.6118 -139.2864 157.6097 -56.1306 98.8219
5.91188910 -60.4043 150.6079 -143.4421 168.6093 55.2202 74.7403 64.4193 161.8180 -179.9157 -63.8090 158.3845 63.7329 -93.0914
6.03692350 -70.2727 156.7841 -149.2843 149.3417 -162.0549 67.7083 -93.1942 124.2890 -9.2830 -71.1197 149.9434 -174.6047 -102.3374
6.06880460 -70.2763 156.6671 -151.9138 152.4020 -153.5651 66.0397 -97.6165 125.8634 -10.9152 -71.5673 150.2251 -174.6683 -102.4181
6.11684000 -60.2857 149.4686 -146.8165 163.3355 45.0498 65.8120 -84.9490 -84.8868 179.9443 -73.4548 155.1251 -58.3852 105.3881
6.21633340 -60.9127 153.5506 -74.7050 163.9857 61.1803 77.8217 63.8710 164.1832 -178.7917 -64.9454 157.9770 63.0794 86.7440
6.25490190 -60.9796 153.7820 -71.0319 159.1907 57.8805 87.5557 -83.5806 -169.1752 -178.1076 -91.2298 154.7465 -59.3286 102.9922
6.38692960 -60.6234 152.1213 -151.6787 155.0792 -165.7835 71.3247 -85.2145 120.9967 171.2162 -65.0552 162.2585 43.0686 -126.8277
6.75486920 -60.7404 152.7353 -140.3531 140.3765 -172.4355 -88.7284 -62.6684 -83.8613 -179.5351 -142.9406 164.6813 62.0062 -89.9973
7.03031410 -60.6930 152.4701 -141.0235 120.0031 179.3458 -122.5730 61.0968 163.9572 -0.2996 -73.2890 147.9807 -175.0385 -101.6701
7.59014190 -61.7615 143.0420 -102.5159 154.6714 -94.8658 43.1281 -94.6905 174.4238 172.6197 -148.0501 163.5117 60.5572 -90.0436
