# Supplementary material for: Exploiting Sequence-Dependent Rotamer Information in Global Optimization of Proteins
Source: J Phys Chem B. 2022 Oct 18;126(42):8381–90. doi: 10.1021/acs.jpcb.2c04647 (PMC9623586; doi:10.1021/acs.jpcb.2c04647)
Supplement: Supplementary file 2 — jp2c04647_si_002.zip [file jp2c04647_si_002.zip › TripeptideConformations/THR_ARG_CYS_new.csv]

0.00000000 56.7588 27.2262 63.7871 -142.0435 161.5989 69.7254 -166.1182 72.0046 -174.7452 -178.9667 -72.1477 154.8716 -61.3170
0.26099970 56.7591 27.2378 63.7849 -142.0109 161.5854 69.6828 -166.1358 72.0042 -174.7259 -178.9684 -71.8791 155.0029 -59.8940
0.40079920 56.7660 27.2151 63.7914 -142.0350 161.6334 69.7089 -166.1937 71.9947 -174.7439 -178.9693 -78.2227 156.2584 -65.0491
0.45760650 61.2231 14.4239 67.9413 -146.1441 163.9934 59.2696 160.3010 -72.2198 173.3374 179.8334 -78.2715 155.4107 -61.6118
0.61018600 -77.4187 155.5423 53.0757 -146.9192 164.7593 58.4080 161.2338 -72.0625 173.4600 179.8567 -77.9466 155.6579 -61.6366
0.63531550 56.7495 27.3212 63.7651 -141.8950 161.4367 69.4272 -166.2176 72.0325 -174.6482 -178.9686 -75.0243 162.7550 61.5563
0.67108550 60.8276 16.7770 67.5114 -144.7866 165.0257 60.8870 163.4581 -72.0588 173.0752 179.8419 -82.2410 157.1011 -64.3085
0.71606400 61.2167 14.5521 67.9256 -146.0620 163.9223 59.2995 160.6000 -72.2707 173.1438 179.8182 -77.7307 155.4923 -60.0747
0.75471910 -62.4994 136.7885 -51.7658 -149.0299 162.2340 67.2653 -161.7209 71.3933 -178.8261 0.7890 -72.0514 155.0518 -61.3122
0.78357820 -69.1790 147.6712 51.9529 -153.1364 162.4661 66.1077 -160.4066 71.4927 -177.9275 -179.2505 -71.8649 155.1017 -61.3252
0.82421700 -77.4330 155.5655 53.0852 -146.7987 165.6935 59.3195 163.5723 -71.7255 173.5812 -0.0289 -81.7192 157.2259 -64.3401
0.86760600 -77.4199 155.5324 53.0780 -146.9512 164.7735 58.5692 162.1164 -72.1854 172.9529 179.7962 -77.0484 155.8867 -60.1127
0.92007420 61.0719 15.6612 67.7446 -145.4132 164.2823 59.8562 162.2888 -72.3878 171.0158 0.0208 -78.3597 161.7797 61.1658
0.94383810 56.7566 27.2730 63.7769 -141.9523 161.8186 69.5688 -166.1847 72.0135 -174.6940 0.9069 -72.6722 158.0801 59.1235
0.97765030 -133.2602 158.5448 55.9023 -145.7623 165.5914 59.5613 163.5552 -71.7675 173.5205 -0.0420 -81.8061 157.2166 -64.3314
1.01679120 -62.4977 136.7955 -51.7660 -149.0187 162.2370 67.2289 -161.7418 71.3991 -178.7974 -179.1209 -71.7785 155.1898 -59.8982
1.03776050 -148.7477 159.4339 -168.4157 -147.4644 163.6872 58.5037 161.1188 -71.9266 173.7718 179.9024 -77.1905 155.6528 -61.6194
1.06525940 -77.4458 155.5727 53.1014 -146.8637 164.9833 58.5636 162.6701 -72.1034 171.5131 0.0661 -78.0994 161.9084 61.1686
1.08790020 -66.0498 140.5225 48.8085 -150.5432 162.4757 67.0343 -161.1891 71.7442 -178.4850 -178.9890 -71.9773 155.0607 -61.3106
1.12234820 -133.5746 157.1281 54.5824 -73.3062 161.6097 61.2946 160.0597 -72.1814 173.3264 179.8407 -77.0006 155.4342 -61.6676
1.15940310 -131.6497 139.6554 -55.5795 -145.8879 164.5837 58.5317 161.0562 -72.0591 173.5207 -0.0852 -78.0592 155.6769 -61.6097
1.18027340 -154.4065 141.2740 -63.7391 -145.6637 164.5050 58.6426 161.5622 -72.1385 173.2002 -0.1141 -77.3893 155.8312 -60.0779
1.20741780 -137.6120 157.5027 54.3781 -145.7867 164.6229 58.6620 161.2106 -72.1113 173.3952 179.8389 -77.9933 155.6444 -61.6315
1.25298310 59.8805 19.8578 66.6800 -143.9053 168.3238 64.1442 166.8940 177.8159 83.2985 176.6828 -71.8568 158.0892 -61.6724
1.29260070 -148.7475 159.4088 -168.4314 -147.4911 163.6743 58.5959 161.7392 -72.0105 173.4301 179.8616 -76.5163 155.8296 -60.0872
1.31261950 52.6812 42.3617 -39.8338 -148.9062 161.7928 67.4438 -167.4141 70.3562 -176.0327 -179.3280 -71.7001 155.1675 -59.8991
1.33538220 -71.9931 143.0671 49.2587 -148.0481 164.8679 58.2204 161.8779 -72.1010 173.2053 179.8263 -77.1411 155.8421 -60.0984
1.36883880 59.0665 17.2577 66.4072 -148.4789 161.8026 68.1688 -167.3119 -177.2234 -86.7784 -174.7249 -71.7981 154.9882 -59.9051
1.39445590 -62.4774 136.8512 -51.7445 -148.9805 162.2188 67.0154 -161.8063 71.4457 -178.6752 -179.1168 -74.7763 162.8766 61.5564
1.42059360 -137.6059 157.5105 54.3843 -145.6867 165.5511 59.5704 163.5377 -71.7667 173.5347 -0.0423 -81.7876 157.2151 -64.3389
1.44639010 60.9615 16.1697 67.6445 -145.2072 164.5972 60.3775 162.8072 -72.3722 172.7231 179.7187 -76.5266 148.4917 -168.0826
1.47202530 -153.6799 142.5423 -61.0072 -69.4420 161.9962 62.4772 162.3790 -71.6216 173.9750 179.9783 -81.0914 157.2783 -64.5372
1.49457480 -133.1734 139.1801 -55.1782 -145.9180 164.5970 58.5331 161.0751 -72.0599 173.5130 179.8576 -78.0650 155.6816 -61.6121
1.51457560 59.7909 20.0821 66.6032 -143.6795 169.0362 64.5258 167.8184 178.1206 83.8563 176.6240 -75.5047 159.7546 -64.9093
1.54698910 -133.5769 157.1256 54.5952 -73.1460 161.6485 61.6422 161.7074 -72.1957 171.4129 179.9848 -77.3689 161.8942 61.1852
1.58706350 -137.7798 155.9555 52.8556 -73.4180 161.5690 61.2997 160.0261 -72.1723 173.3730 179.8415 -76.9786 155.4148 -61.6614
1.61997550 -131.6488 139.6484 -55.5650 -145.8989 164.8325 58.6967 162.6134 -72.1190 171.5240 179.9843 -78.1102 161.9114 61.1502
1.64057750 -133.2670 158.5513 55.9217 -145.8689 164.2285 58.2583 161.3501 -72.2137 174.6729 179.4906 -78.4106 157.5171 58.9427
1.66125830 -66.1791 138.2919 -52.2448 -125.2146 157.5882 -62.5138 -71.3485 77.0382 -175.9212 -0.8139 -72.4618 155.1351 -61.0907
1.68188490 52.6700 42.4601 -39.8667 -148.8506 161.7441 67.2225 -167.4891 70.3940 -175.9660 -179.3205 -74.7562 162.8703 61.5522
1.70453790 -62.4981 136.8262 -51.7486 -149.0096 162.5695 67.1391 -161.7882 71.4178 -178.7443 -179.1193 -72.4890 158.2550 59.1313
1.72495610 -69.1695 147.6944 51.9717 -153.1120 162.7801 65.9983 -160.4466 71.5213 -177.8710 -179.2419 -72.3593 158.3417 59.1465
1.75220740 -133.1696 139.1623 -55.1821 -145.9566 164.5661 58.5979 161.6374 -72.1383 173.1905 179.8217 -77.3534 155.8331 -60.0866
1.78940660 -154.4002 141.3051 -63.7190 -145.7362 168.8183 62.8265 166.3946 178.3165 83.6124 176.7454 -71.5109 158.3371 -61.6444
1.83130220 -69.1919 147.6606 51.9738 -153.1740 162.5731 66.1284 -160.4588 71.4835 -177.9249 -179.2530 -71.7498 146.7128 -168.2382
1.85874030 -75.2331 154.6879 -166.9752 -148.7039 163.8540 58.1801 161.1166 -71.8753 173.8500 179.9215 -77.1181 155.6494 -61.6246
1.88650030 -133.1905 158.4042 55.8995 -143.3540 160.3536 45.4604 62.0886 57.1743 82.0692 -179.8322 -74.8178 155.1171 -60.9461
1.91022510 -77.5754 155.7336 53.1166 -146.8451 168.8757 62.1188 165.9388 178.2485 83.4023 176.9372 -73.3526 164.6144 61.2894
1.93607690 -134.8707 151.8281 51.7854 -70.2480 162.5112 61.4510 161.2790 -72.4567 172.4690 179.7245 -76.6841 155.7036 -60.0930
1.95642540 -133.1744 139.1736 -55.1629 -145.9282 164.8453 58.6945 162.6220 -72.1188 171.5200 179.9845 -78.1165 161.9120 61.1503
1.98819030 -66.3111 135.2475 -52.2710 -147.9897 169.8643 62.6173 167.3473 178.7606 84.0944 176.7567 -74.9265 160.0119 -64.9481
2.01608860 -66.4434 135.3868 -52.2778 -143.9763 169.8477 58.1096 72.5701 170.8341 -175.9307 -0.0794 -68.6971 153.3086 -60.9049
2.03853990 -154.4004 141.2966 -63.7234 -145.7458 168.7766 62.7497 166.3580 178.3263 83.6088 -3.3417 -71.2863 158.4385 -60.0795
2.06015610 -154.3949 141.2981 -63.7145 -145.6030 169.5377 63.1540 167.2129 178.5745 84.1644 176.7116 -75.0750 159.9982 -64.9310
2.08086450 -75.2317 154.6595 -166.9772 -148.6563 164.7930 59.1255 163.5566 -71.5559 173.9400 0.0186 -80.8521 157.2571 -64.4387
2.11122680 -148.7203 159.8900 -168.2421 -144.7370 159.5999 45.0802 61.8960 57.1199 82.3173 -179.6432 -73.8294 155.3214 -60.9516
2.13579990 -149.3472 164.1208 -165.3530 -70.3117 161.4655 60.8923 160.1213 -71.9869 173.6804 179.8957 -76.4777 155.3683 -61.6631
2.15604380 -66.3490 135.2904 -52.2701 -148.1252 169.0299 61.7483 166.0565 178.4101 83.3352 176.9722 -73.2234 164.6219 61.2844
2.18633630 60.9258 16.4338 67.5941 -144.9778 164.6777 60.4481 163.1002 -72.1973 171.8378 179.9414 -81.7879 161.9360 65.6611
2.21614240 -63.1203 139.4878 -51.9718 -139.1407 161.7282 81.1125 -54.4401 -58.2896 -155.2248 -178.2646 -72.4754 154.1125 -61.1927
2.25418220 -148.8304 163.1468 -167.4913 -72.2330 166.8062 65.6737 167.0373 178.7766 84.0783 176.6783 -74.3902 160.0329 -65.1064
2.27445400 -133.2591 158.5592 55.9292 -145.8542 165.2057 59.2033 163.0426 -72.1014 173.0751 -0.1549 -75.9633 148.2235 -167.7047
2.30959480 -83.1884 136.4834 -58.6320 -147.3764 165.2953 58.6427 162.9980 -71.9845 173.3794 179.8042 -76.0136 148.7158 -168.0230
2.33180510 53.4522 44.4355 -40.3846 -146.2030 168.9188 63.1189 167.2667 178.2229 83.0405 176.6778 -71.5210 158.1920 -61.6723
2.35309290 60.6427 9.4524 65.1969 -154.0495 162.6379 66.2663 -151.5122 68.5762 -148.5982 -7.6483 -74.3498 162.8797 61.5634
2.37542420 -65.6924 134.7911 49.6860 -158.1785 162.5456 61.5067 -168.1053 -177.9908 -83.2781 -178.2758 -77.1558 156.6897 -65.1507
2.40156120 -133.2888 158.5591 55.9098 -145.9710 168.9778 62.4578 166.0485 178.0047 83.5840 176.8272 -71.1217 160.1098 59.0156
2.42553700 58.8538 21.9243 65.8406 -142.4108 161.5958 66.2673 -177.0114 -179.7138 -178.8705 179.9633 -71.5592 155.3239 -59.9131
2.44557220 -70.2416 150.8899 -168.1329 -148.7274 158.5179 74.3813 -65.7878 -59.3880 -83.0864 -179.0420 -72.0486 154.9270 -59.8871
2.46988390 -134.6601 149.0747 51.0136 -146.2286 165.2770 59.1647 163.0526 -72.0970 173.1615 179.7709 -76.3376 148.6997 -168.0293
2.49224050 -63.0699 137.3763 -49.3791 -149.2433 162.4363 67.2823 -161.6673 71.4586 -178.8940 -179.0666 -71.8580 146.6308 -168.2519
2.51871900 -66.3663 135.3711 -52.2718 -147.9651 165.4961 58.5109 162.3620 -71.9676 173.5764 179.8304 -75.6506 146.6557 -169.5798
2.53964500 63.7091 -36.1404 -51.5671 -143.0583 166.3229 58.8816 163.4669 -71.7029 173.5413 179.9078 -81.7085 157.1719 -64.3488
2.56566590 58.8517 21.9255 65.8386 -142.4296 161.7255 66.3251 -177.0618 -179.7655 -179.0125 179.9629 -77.5646 156.5934 -65.1108
2.59352200 -71.9918 143.0806 49.2652 -148.0335 165.4575 58.6825 163.0977 -72.0123 173.2411 -0.1347 -75.8287 148.2551 -167.6931
2.61628380 52.6941 42.2990 -39.8220 -148.9532 161.9982 67.5313 -167.4457 70.3369 -176.0440 -179.3305 -71.5830 146.0166 -168.0821
2.63650420 -77.0752 154.9516 53.0325 -144.8806 160.3895 44.7103 62.0967 57.6778 82.7044 -179.8021 -74.9964 156.7824 59.0708
2.66284850 59.0731 17.1972 66.4214 -148.5797 162.0453 68.2764 -167.2986 -177.2290 -86.7847 -174.7248 -71.6759 145.7432 -168.1621
2.68855100 59.8585 19.7277 66.6924 -140.0739 167.7218 60.7055 75.0005 170.6161 -175.8826 179.6724 -68.8027 143.6324 -168.5376
2.71346030 -148.7363 159.3496 -168.4856 -147.5261 164.3558 58.9391 162.2429 -71.8838 173.7873 179.8567 -75.1092 146.6444 -169.5895
2.73662660 -72.2028 143.5610 49.2839 -147.9168 169.2546 62.0414 166.0952 178.1293 83.5624 -3.2199 -71.0413 160.1421 59.0170
2.76429450 -137.7798 156.0000 52.8819 -73.7615 157.4275 48.5076 60.9050 57.1870 81.9149 -179.9594 -73.9260 154.8687 -60.9630
2.78498530 58.8787 21.9861 65.8452 -142.2916 161.6887 66.0235 -177.3077 -179.7391 -178.8611 179.9768 -74.4625 163.0055 61.5560
2.81439560 -77.4186 155.5702 53.0859 -145.7461 161.3973 62.9616 -179.4428 -66.3381 -84.9899 -179.6161 -72.5007 155.0160 -61.3631
2.84039140 58.6201 22.6727 65.5951 -140.8009 162.0108 67.2208 -179.5374 68.0799 89.2404 179.6730 -77.4427 156.6968 -65.1153
2.87207030 -133.6579 141.1306 -52.5784 -70.0666 165.8940 65.6422 166.0403 178.3252 83.6366 176.6853 -70.5511 158.2843 -60.0808
2.90146380 -149.2842 159.3205 -166.5853 -147.8327 167.9804 62.9059 166.5770 178.6144 83.5917 176.7387 -70.9908 158.3563 -61.6540
2.94054490 -66.1000 134.9855 -52.3176 -147.0260 161.9144 63.1127 -179.6512 179.9883 -179.9926 -0.0245 -71.4889 155.5570 -59.9169
2.97005900 55.3113 14.5704 66.5605 -151.8539 162.7994 69.2550 -147.4904 70.8621 -155.8731 174.9923 -74.3957 162.7909 61.5624
2.99149590 -134.6612 149.0592 51.0115 -146.2327 165.3069 59.1600 163.0696 -72.1036 173.0825 179.7750 -76.0278 148.2355 -167.7028
3.01370740 -64.9937 136.5748 -171.6044 -159.1302 161.6438 61.0776 -168.2503 -178.3333 -83.3160 -178.3355 -71.4640 155.2843 -61.3631
3.03660060 -77.5593 155.7384 53.1234 -146.7419 169.5477 62.9324 167.1818 178.3923 84.4989 176.4654 -70.1434 150.9351 -166.8201
3.06537960 -68.0707 126.7067 -60.7824 -154.2044 162.7118 63.6070 -166.9581 -177.1073 -82.3524 2.0188 -72.1754 158.4420 59.1536
3.10253170 -133.0012 139.0949 -55.2411 -143.0110 160.8856 46.4912 63.7273 57.6571 83.1557 -179.4678 -81.4783 157.0727 -64.9555
3.13307890 -148.7416 159.4250 -168.4259 -146.2382 160.3075 63.6869 -179.7460 179.8882 179.8434 -179.9638 -71.3846 155.5492 -59.9232
3.16134180 -83.6815 136.7096 -58.5866 -145.9152 161.7778 63.3411 -179.8614 179.9069 179.8973 -179.9966 -71.7939 155.4033 -61.3318
3.18410990 59.1845 19.6848 66.3775 -144.2872 147.7718 61.8304 89.3296 -168.3841 85.7177 179.2762 -75.5564 151.4261 -59.8585
3.20685460 58.8468 21.9151 65.8427 -142.4858 161.7419 66.3701 -176.9846 -179.7325 -179.0403 179.9604 -71.6620 146.8241 -168.2411
3.22690350 59.8000 14.8222 67.2443 -74.5772 158.9154 66.1739 -179.3036 -66.1669 -84.9211 -179.6955 -71.9665 154.9228 -61.4142
3.25308270 -73.0915 132.7355 -53.0299 -151.2798 161.1157 68.3708 -74.6570 -172.7602 175.3336 179.6266 -70.9557 145.2368 -169.6039
3.27418390 -133.2075 139.2811 -55.1505 -141.5672 168.8895 59.4104 74.4543 170.9402 -174.7696 179.8168 -74.0932 154.5098 -65.8411
3.30040950 -74.1291 135.7275 -52.9337 -150.4465 158.4926 72.4773 -64.7183 90.8390 -167.6963 -172.9145 -71.5937 155.1914 -61.2737
3.32233460 -76.0217 154.6655 52.9620 -134.5095 157.8162 -64.3595 -174.7381 -66.9665 173.7615 0.0455 -74.6263 163.1317 61.6065
3.34801020 -148.6248 159.0838 -168.3585 -135.6724 154.1645 -64.8447 -176.4374 -179.9863 179.3745 -0.0183 -78.5542 156.5164 -65.0518
3.36898880 -75.1979 154.5894 -167.0492 -148.7584 164.4502 58.7651 163.0581 -71.8814 173.5283 179.8471 -75.1262 148.2607 -167.6908
3.39064930 -77.5246 155.7339 53.1284 -145.5410 162.5203 63.6287 179.9547 179.9062 -179.9576 0.0381 -72.0420 158.6386 59.1613
3.41227580 -72.9907 152.4842 -166.3951 -103.1263 153.5144 -73.3926 71.3717 60.2779 -165.9555 3.1231 -72.2310 155.0904 -61.3487
3.43255830 -67.8487 147.4445 -169.0556 -153.8227 161.5008 65.8872 -161.1618 71.3780 -177.9956 -179.2660 -71.3995 146.1430 -168.0503
3.45408090 -71.8487 145.0441 49.2427 -134.1662 157.8972 -64.0108 -176.4976 -179.5975 -179.8048 0.0647 -74.6571 163.1391 61.5921
3.47545980 -133.7311 158.0690 55.0818 -64.7731 135.1468 -173.2290 176.7933 178.7030 86.0302 -0.5133 -124.6703 158.0185 -63.8322
3.50199380 -76.6187 137.6397 -53.5797 -135.4617 152.9847 -74.0324 88.2748 -179.6837 83.5355 -2.1068 -128.4622 157.3705 -61.0371
3.52278900 -67.8078 137.4740 -49.5505 -144.3577 160.2888 44.9018 62.0881 57.6343 82.6385 0.1026 -75.1055 156.7750 59.0646
3.54525460 -67.5356 146.8804 -168.0951 -153.5255 161.3777 65.7674 -161.1574 71.4737 -177.9858 -179.2128 -74.5163 162.9549 61.5869
3.56776590 -83.6530 136.6799 -58.5903 -145.9927 161.9936 63.3470 -179.9497 179.8600 179.7668 -179.9964 -77.3555 156.8082 -65.1111
3.58949000 -131.6414 139.6967 -55.5351 -145.9121 169.4403 63.0183 167.1683 178.3750 84.4900 -3.6032 -70.1356 150.9296 -166.8239
3.61688550 -148.7481 159.4539 -168.4390 -146.2678 159.6906 63.1763 -178.8781 -66.2366 -85.1562 -179.2963 -78.2379 156.2407 -65.0414
3.63698410 -149.2753 159.7327 -166.4275 -144.6435 160.0052 46.3693 63.7542 57.4622 83.3057 -179.3378 -80.4997 157.1324 -65.1082
3.67023240 54.9524 48.2747 -40.7852 -138.9630 160.2681 48.4087 64.1382 57.2969 82.8573 -179.6431 -83.0116 156.8578 -64.8099
3.69118220 -149.2865 159.3187 -166.6854 -147.6105 164.3079 58.9775 162.2262 -71.8865 173.7709 -0.0861 -75.1299 146.6597 -169.5876
3.71378500 62.7088 -37.7191 -51.8299 -71.0395 159.7877 70.4387 -153.7406 73.2724 -170.0839 -179.8189 -71.3383 155.0059 -61.3499
3.74682770 49.5770 33.6588 -168.5356 -142.5952 161.5128 69.9329 -166.3443 71.2469 -173.7127 -179.5700 -71.9199 154.9723 -59.8916
3.78079360 -83.7024 136.6782 -58.5737 -146.0133 162.1553 63.0857 179.8292 179.8714 179.8952 -179.9821 -74.1604 163.1625 61.5398
3.80658650 -68.5851 136.0727 -51.1790 -81.8653 153.7747 -75.7760 67.7618 61.0625 -161.9235 4.5009 -71.8273 145.9726 -168.0381
3.82719180 -78.1379 143.2625 51.2707 -156.1171 157.7884 70.6830 -64.8653 91.6569 -171.4741 -173.2349 -77.2464 156.5643 -65.1330
3.84874580 -77.3018 153.5840 52.8824 -149.0887 162.5566 63.0174 -178.6733 63.6890 79.6869 0.9918 -71.3205 147.2240 -168.1454
3.87104410 -61.7878 126.7454 -50.3494 -154.9966 162.0788 63.0932 -167.4047 -178.2656 -82.4313 -177.9871 -72.4137 162.0122 68.6412
3.90065670 -133.2765 158.5679 55.9304 -144.6637 162.0785 63.2863 -179.2823 -66.3755 -85.6283 0.0275 -72.2307 158.1807 59.0843
3.92187390 -148.7317 159.3760 -168.4833 -146.3047 160.4748 63.7613 -179.7436 179.8824 179.6935 -179.9665 -71.4071 147.0982 -168.1898
3.94448540 -148.5978 159.2457 -168.4924 -147.0555 161.0584 63.3499 178.9193 64.5580 82.7182 179.8429 -73.8722 163.2205 61.5511
3.97848050 58.8589 21.3369 65.9202 -142.8483 162.6918 66.7334 -174.9590 -66.3834 107.1557 179.4367 -142.0354 165.5754 61.3242
4.00320600 -75.7207 153.1944 -167.4080 -150.0409 160.9177 62.8117 -178.8671 63.7855 79.8769 -179.3386 -71.4456 155.4897 -61.3508
4.02448650 -154.4294 141.4063 -63.7543 -144.1821 162.4688 63.8750 179.4060 -179.0609 -86.6582 -179.6686 -72.0220 158.6226 59.1341
4.05066550 -66.0060 134.6553 -52.3184 -147.5175 161.3078 62.3161 -179.1333 -66.3200 -84.9085 0.0355 -72.5679 146.4801 -168.3564
4.08200950 -133.1617 139.1976 -55.2051 -144.7504 160.9993 63.2342 -178.9598 -66.3480 -85.3905 0.1803 -78.5893 156.2460 -64.9804
4.10662960 -75.3206 154.8950 -166.9319 -147.3543 160.6621 63.4632 -179.7262 179.8995 179.8563 -179.9864 -77.1134 156.8012 -65.1627
4.13064910 56.6115 32.5789 -34.0519 -150.8026 162.0154 65.6132 -173.8346 179.9335 -88.9712 -175.6499 -77.5165 156.5334 -65.1117
4.17064630 -148.7493 159.3637 -168.4830 -146.3297 160.3730 63.0587 -179.1615 -66.2903 -85.3224 0.0272 -72.2479 158.2087 59.1071
4.20721250 -148.7499 159.4364 -168.4446 -146.0867 161.1982 63.2983 177.8792 67.1058 -174.6011 179.9489 -71.7541 158.7458 59.1770
4.24116940 53.1254 43.7982 -40.1956 -145.7699 161.7805 63.9585 -177.1169 -65.7775 -85.4221 -179.6270 -74.4357 163.0249 61.4798
4.26150990 -149.2874 159.3913 -166.6322 -146.3697 160.4772 63.7876 -179.8276 179.8706 179.7204 0.0553 -77.1409 156.8146 -65.1589
4.28501800 -134.6850 149.0616 51.0049 -145.0271 162.0226 63.0956 -179.2614 -66.4598 -85.9245 0.0057 -74.3382 163.0598 61.4561
4.31185810 -75.2135 154.6985 -166.9976 -147.5193 159.9543 62.6568 -179.3233 -66.2365 -84.7877 -0.0463 -72.0505 155.1637 -59.9295
4.33224730 50.1763 33.8177 -167.9588 -138.1072 164.1306 62.1609 162.7970 -72.9220 171.7271 179.6312 -78.8135 155.7603 -61.7180
4.36035610 58.8498 21.3584 65.9117 -142.8277 162.3111 66.6911 -174.7474 -66.3605 107.0920 179.3822 -143.4222 161.4828 58.8865
4.38236800 -75.8711 154.9306 53.0083 -133.7966 156.8482 -64.0847 -178.2233 68.1502 -172.7524 -0.0325 -72.0877 146.0217 -168.0283
4.40540880 55.4672 31.1980 62.1214 -141.1027 162.8310 74.0924 -150.0153 -45.7982 105.5413 176.2606 -74.7922 162.6059 61.5488
4.43628330 -149.3172 159.3906 -166.6482 -146.2104 160.4776 63.8042 179.7485 -179.0641 -86.6575 0.4160 -71.3323 155.5722 -59.9204
4.45964200 -133.5736 157.1221 54.6275 -72.5732 158.2693 67.6174 -179.5122 -179.9579 179.7688 -179.9403 -71.0815 146.4825 -167.9998
4.48057970 62.6046 -11.5602 68.5940 -149.8869 162.0494 56.0593 -96.6084 -71.4431 149.1840 178.2905 -73.3614 163.2758 61.5735
4.50786240 -133.2610 158.5697 55.9437 -144.7355 161.2722 63.2352 -179.3476 -66.4330 -85.2138 0.0409 -72.3814 145.7996 -168.1951
4.52902330 49.5839 33.6168 -168.5127 -142.6805 161.6694 70.0242 -166.3760 71.2305 -173.7294 -179.5707 -72.0734 146.3902 -168.3123
4.56085680 -74.9025 153.8789 -166.0187 -148.7815 164.5027 58.6336 162.1823 -71.8318 173.8638 -0.0663 -75.1038 146.6496 -169.5842
4.58170190 -133.2952 158.5550 56.0018 -143.6137 148.0900 63.4604 89.5864 -169.0988 86.8499 178.3889 -74.9035 140.2959 -169.8197
4.60230270 54.7773 41.3419 -37.1049 -145.4314 161.3221 64.2218 -177.2000 -65.7183 -84.7433 -179.7464 -72.4594 155.0069 -61.3736
4.64287600 -132.9363 158.3599 55.9346 -145.5442 162.5529 63.8077 178.9990 64.5415 82.8323 -0.2054 -71.1244 146.6634 -167.9397
4.67219680 -148.8007 160.2608 -168.5055 -144.3904 147.4641 63.2558 89.8649 -169.1863 86.4131 178.4341 -74.3965 140.5088 -169.7938
4.70802520 55.4673 31.1782 62.1237 -141.2124 163.2816 74.2107 -150.0727 -45.8085 105.5311 176.2487 -72.4201 157.8446 59.1017
4.72892710 63.7791 -35.8950 -48.7157 -72.2879 160.0106 70.2695 -153.9905 73.0851 -170.5946 -179.8379 -71.3544 155.0118 -61.3513
4.76517970 -70.3978 151.9746 -167.6899 -137.4281 155.9985 -61.5273 -176.4797 -60.4802 -77.4294 3.0730 -72.6546 158.5811 59.2530
4.78673670 50.1580 33.9173 -167.9904 -137.8650 164.1457 62.0518 163.2565 -72.8146 170.3008 179.8633 -79.3808 161.8205 61.1565
4.80678060 59.0785 17.6530 66.5182 -144.1171 158.2229 65.5339 99.5849 71.3034 -143.9286 -177.5262 -69.2143 142.3651 -168.7771
4.83260790 -133.2679 158.5745 55.9405 -144.6961 161.3155 63.0350 -179.2833 -66.4364 -85.5997 -179.4614 -73.0340 162.1224 68.2160
4.85472910 55.0427 42.0597 -37.3460 -145.6187 169.4125 63.5242 168.1693 178.2965 83.9097 176.3703 -70.2427 150.7178 -166.8796
4.87826650 59.7458 21.0443 66.4522 -140.6062 158.3162 55.8445 89.0694 -84.7032 -166.7328 -178.7906 -85.3235 153.7551 -61.5407
4.91040470 53.2261 41.3277 -39.5221 -145.1664 158.4818 64.7727 97.9836 71.3017 -144.4185 -177.4135 -69.5389 151.3035 -60.8294
4.93558100 -75.6671 153.1205 -167.4599 -150.1026 161.4395 62.7444 -179.0491 63.7966 79.9248 -179.3426 -71.7529 158.7435 59.1841
4.95786820 -149.0208 162.0158 -167.3873 -68.5343 123.0146 -179.8356 55.3666 154.1568 81.4417 -1.0050 -74.0077 149.7381 -167.4224
4.97893630 -66.5103 135.6605 -52.3469 -144.3193 156.4438 64.9806 103.0985 71.6004 -138.4857 -178.0052 -77.6284 153.7167 -65.6452
5.00223100 63.8285 -36.5992 -51.7039 -71.3559 159.7267 70.2343 -153.9501 73.1861 -170.5563 -179.8026 -72.0198 158.3273 59.1851
5.03856150 -131.6297 139.6907 -55.5863 -144.7827 161.1696 63.1244 -179.4165 -66.3772 -84.9873 0.0370 -72.3022 144.8474 -169.6607
5.07167360 -75.1852 154.6457 -167.0620 -147.5797 159.8842 62.6881 -179.2287 -66.2818 -84.8252 -179.4721 -72.4434 146.4781 -168.3707
5.09233910 54.4371 42.2988 -37.6195 -145.4659 162.1837 64.6127 -176.2844 179.9374 -177.0287 179.9411 -72.0956 158.5330 59.1618
5.11319830 -66.3539 133.1442 -52.5857 -150.9424 149.2478 81.2143 -61.5693 173.0583 -84.9104 -178.2178 -72.2086 161.1588 68.8424
5.13567880 59.6458 20.8902 66.4179 -140.9456 158.7742 56.6125 90.1396 -84.5103 -168.8285 -178.8808 -91.5293 155.6624 -63.7279
5.17858990 55.3067 41.4112 -36.9969 -143.7592 162.3426 65.0933 177.3928 67.4516 93.0562 179.1252 -74.1322 163.1463 61.5304
5.20470300 -148.8005 160.2419 -168.5154 -144.4071 147.4865 63.2679 89.8750 -169.1878 86.4005 -1.7105 -73.9693 139.4820 -169.8391
5.23758090 -154.4144 141.6077 -63.8557 -143.0354 147.9539 63.4386 89.5946 -169.0997 86.7931 178.3795 -74.3316 139.3491 -169.8510
5.26790500 -75.2842 154.8118 -166.9995 -147.3961 160.6581 63.4714 -179.6717 179.9279 179.8100 -179.9894 -71.1749 146.4950 -167.9862
5.28874990 -74.0648 150.2339 52.3595 -151.7143 160.4026 72.7623 -65.0234 -171.0157 88.5218 179.7042 -72.2030 146.2667 -168.3354
5.32623170 53.7332 43.5342 -39.9425 -144.4408 162.3591 65.3471 177.6159 67.5658 94.4075 -0.3720 -70.8976 145.4384 -169.6123
5.34792410 -66.8155 136.0610 -52.9359 -69.7586 114.2031 -175.6177 80.3122 -67.3357 -71.6752 -3.8608 -127.9121 149.4606 -59.9320
5.37759030 62.6942 -37.7938 -51.8356 -70.9277 159.6493 70.4587 -153.7534 73.2612 -170.0874 -179.8244 -70.9509 145.1155 -169.6255
5.40056190 -77.7223 145.9981 -168.9939 -156.5395 155.3853 71.7102 -64.6166 88.2858 -172.4910 -176.6179 -71.1282 146.5380 -168.2936
5.42402510 -149.3371 164.4100 -165.2770 -69.8690 158.4571 66.6399 178.3826 64.7452 83.8943 179.5424 -71.5545 158.6447 59.1856
5.44845000 -77.0620 159.2904 -165.2177 -68.5692 143.3220 -174.5137 63.6929 179.6818 178.9772 0.5297 -68.4969 156.5244 58.1531
5.46952940 49.6562 39.1810 -162.4016 -139.8329 165.1751 62.2558 164.4218 -72.3383 172.5139 179.7805 -82.7707 157.1364 -64.2533
5.49500630 49.4981 37.5894 -162.3045 -144.3229 161.6948 69.3084 -167.0984 70.8069 -174.5742 -179.5624 -71.9759 146.4513 -168.3045
5.53621250 49.6752 39.3757 -162.4519 -139.6047 164.1854 61.5102 162.9080 -72.8112 171.8382 179.6700 -78.0380 155.7940 -60.1579
5.56218410 63.7385 -36.4372 -51.5840 -142.1128 162.0182 62.6066 -179.3989 -66.4133 -85.1576 -179.4901 -72.4772 146.3707 -168.3972
5.58951870 -75.1804 154.6256 -167.0694 -147.5889 159.9522 62.6931 -179.2247 -66.2754 -84.8447 -179.4786 -72.1761 145.8334 -168.1936
5.61073990 -66.3638 135.2054 -52.3897 -145.4572 159.1921 52.9191 88.3302 -82.5624 -167.7481 -178.3066 -82.1261 153.4260 -60.0214
5.65307470 66.0212 -30.1626 -47.9602 -144.2527 161.6819 77.5728 -55.9347 -170.7890 -171.3871 -179.0457 -72.1575 144.4532 -168.4690
5.67586480 -133.5707 140.9256 -52.7583 -69.0411 158.5716 66.8564 177.7787 67.0203 -174.5578 179.9563 -70.5551 145.4395 -169.6365
5.71667710 54.4272 42.2339 -37.6043 -145.5442 161.9517 64.7710 -176.1041 179.9322 -177.2404 -0.0926 -71.3069 146.3336 -168.0142
5.75248530 -131.6771 139.7301 -54.1701 -69.5557 141.4520 -174.6896 60.7507 61.5571 -176.4432 -0.2160 -140.3244 162.7424 59.8748
5.77397630 -149.0812 158.4451 -166.8690 -135.7759 154.3685 -64.5545 -176.0960 179.4175 86.3104 -0.3327 -72.0328 146.1372 -167.9868
5.79562310 -73.8730 153.7491 -167.1816 -136.1912 154.1319 -64.2131 -178.0810 68.1688 -172.8143 -0.0317 -71.9763 144.9735 -169.5536
5.82633160 50.1375 33.8571 -167.9797 -138.1645 164.5636 62.4893 163.8613 -72.8012 171.8549 179.6310 -77.0972 148.0635 -167.7768
5.85086780 59.7987 21.1913 66.4641 -140.4536 158.7524 55.6778 87.8930 -85.4437 -163.4774 -179.0547 -83.7340 146.8379 -168.1314
5.89749550 59.7588 21.2035 66.4334 -140.4576 157.8314 55.4744 89.3033 -84.3490 -167.5629 -178.5837 -84.3143 156.0986 58.8532
5.94346890 -66.7586 135.3262 -52.2691 -143.9969 172.2896 47.9393 83.2695 -76.6875 -77.1606 -179.1620 -65.2595 165.3406 62.0910
5.97236010 64.8946 -38.8572 -50.1515 -147.2826 163.5151 62.6759 -176.7345 64.8323 80.7294 -179.9013 -74.0306 163.0944 61.5343
5.99786040 57.5306 -24.6146 -148.2315 -71.2775 161.8846 61.4057 160.4287 -72.2815 173.1312 179.8100 -76.8595 155.4475 -61.6876
6.03310950 55.3263 37.9639 -36.1368 -147.1655 149.0149 61.6573 89.3180 -168.3872 85.9091 179.0778 -74.3113 140.8981 -169.7065
6.05924680 50.2737 35.5940 -168.3916 -125.4662 158.4645 49.7632 62.7630 56.3457 81.3512 179.7372 -77.4184 154.7117 -59.5641
6.08607190 49.7162 36.3190 -162.4039 -143.6081 161.7805 69.3524 -166.9240 70.9526 -174.2774 -179.5656 -72.6514 158.0778 59.1288
6.12422090 49.4468 33.5285 -168.2891 -140.6225 161.5037 67.1771 -175.7215 -179.5793 -178.3026 179.9472 -71.6368 155.2656 -59.9092
6.15856600 55.9937 11.2796 -159.7312 -149.8094 159.2566 78.0994 -62.7276 -171.1697 174.3166 -178.9011 -76.0841 162.1950 61.5239
6.17939710 64.7769 -34.5361 -48.4981 -142.3286 162.7282 62.4888 -179.3554 -66.4521 -85.8693 -179.4923 -74.1474 162.9687 61.4603
6.20647410 -131.6957 139.9718 -55.7006 -143.3144 150.2361 64.1244 89.2308 -169.2165 84.9906 179.0321 -142.9983 149.2743 -167.7479
6.22907600 57.7475 -20.9241 -145.9813 -145.6436 164.9435 57.1513 160.9996 -72.0744 174.9179 179.5143 -78.0565 157.3019 58.9245
6.25194730 53.5766 44.5962 -40.3626 -143.2543 158.7443 54.0647 88.5678 -83.6124 -166.9117 -178.4783 -82.5415 153.3737 -60.0281
6.28745740 -133.5092 139.3394 -53.6178 -69.2241 142.4305 -173.9211 61.8103 60.1428 83.7081 -0.4613 -140.1124 162.7106 59.8609
6.30973740 59.5208 -19.5700 -145.6042 -146.2784 161.0059 78.3578 -56.4523 -170.6249 -172.4688 -178.9423 -79.6485 155.1680 -64.9365
6.33633900 -153.8600 142.5416 -62.0498 -67.8251 157.1269 55.7239 86.7094 -82.9471 -167.1040 -177.5782 -80.2022 154.9946 58.6231
6.37694500 -148.3736 174.5544 -164.4319 -137.6124 173.4804 47.4971 59.5042 -96.2118 159.5454 173.5290 -69.4628 158.7390 -59.5134
6.40190180 54.0127 11.6782 -160.6042 -151.3730 161.2160 41.5100 58.8460 59.9498 83.8186 -179.2783 -71.6771 157.2211 59.0884
6.42935320 50.0125 37.6264 -162.3309 -138.7969 164.2689 61.6829 163.3097 -72.7440 170.4135 179.8814 -79.2105 161.8294 61.1708
6.47707280 -131.6724 141.3517 -54.0556 -68.1437 158.2199 55.7791 85.2051 -83.8767 -163.1817 -178.0423 -79.6149 145.5731 -168.5185
6.51120550 -77.6653 155.7800 53.0943 -143.4536 168.9883 60.2750 89.1558 -85.5948 173.1930 0.3969 -135.9195 164.3043 61.7767
6.56225550 -75.7050 155.7987 -166.6960 -145.7115 159.2510 53.8573 89.5000 -82.4738 -169.4664 1.6855 -87.9650 155.0984 -64.0197
6.59395550 -150.0545 154.3696 178.6865 -61.5510 162.8895 45.9245 59.7703 174.2965 98.4846 -178.6625 -71.7583 157.4884 58.9454
6.62544880 49.7948 32.6292 -167.8080 -139.0564 161.9645 67.6978 179.2654 67.6704 90.3854 179.1835 -77.4850 156.6945 -65.1097
6.65154310 -77.4913 155.4684 53.1118 -144.4132 159.6455 53.4458 87.2769 -83.7416 -164.4355 1.2879 -81.5347 146.0747 -167.9972
6.69022840 -149.3429 159.5967 -166.8803 -143.8128 143.3631 -170.7396 178.2816 -67.3667 108.3934 -0.6652 -71.0757 144.8524 -168.2487
6.71875070 -137.6199 157.4482 54.4343 -143.2343 158.7543 53.6412 88.5967 -82.8445 -168.4885 1.9116 -82.9163 155.9029 58.7914
6.75889360 -149.1056 161.8893 -167.2046 -67.5540 123.8891 -174.1543 81.3346 -68.3187 -75.7895 -1.9865 -148.0058 145.2114 -168.2374
6.80327150 49.4484 33.5736 -168.2949 -140.5266 161.8319 67.0697 -175.8746 -179.5959 -178.2425 179.9505 -72.3388 158.3623 59.1443
6.83018350 -153.8555 142.5501 -62.1143 -68.1816 158.1744 55.6731 84.8995 -83.8738 -162.7859 -178.0124 -78.6755 144.7569 -168.4213
6.85928230 50.0148 37.6825 -162.3467 -138.7989 163.7819 61.5089 163.2466 -73.0158 172.9403 179.2752 -78.9378 157.8461 59.0170
6.88357090 -133.2491 158.2554 55.8337 -144.0391 169.3482 49.5915 63.5809 -101.4417 160.6481 172.2543 -71.9317 161.0057 59.5112
6.90378240 52.1096 26.9680 -157.7263 -149.2173 161.9141 68.6743 -167.6321 -178.8161 -87.4501 -174.4297 -72.6453 158.0212 59.1230
6.93179090 -133.4753 139.4331 -53.9689 -68.2738 136.2747 -172.6557 76.8406 -75.9271 -85.0947 5.8260 -72.7534 145.3506 -168.0906
6.95262870 49.8632 36.7869 -162.1852 -140.8503 168.8191 65.3263 168.6880 178.1809 83.5727 176.4504 -75.9325 159.6038 -64.8753
6.97280240 57.5063 -22.2697 -147.2490 -146.4602 170.0710 61.4135 166.1064 178.2515 83.3184 176.9578 -70.9051 158.3639 -60.1026
7.00624020 49.7147 36.3676 -162.4173 -143.5110 161.0774 69.2037 -166.9313 70.9692 -174.2858 -179.5511 -72.8957 161.7403 68.6601
7.06989990 55.3959 38.1785 -36.1964 -146.8206 147.8884 60.5818 88.9970 -167.8771 85.7993 179.5322 -79.5282 160.4669 67.6491
7.11992560 -65.9167 135.1355 -52.4087 -146.5085 160.0563 63.5569 -176.2622 -67.2645 173.1444 179.9850 52.3286 22.9794 77.2147
7.15472290 49.7881 32.7275 -167.8342 -138.9447 162.1211 67.4967 179.1548 67.6517 90.3398 -0.0746 -72.2365 158.4488 59.1311
7.18687130 49.7286 32.7845 -167.9233 -141.0401 161.8924 66.8664 -175.5228 -65.2372 -85.1912 -179.6129 -72.3509 158.0360 59.0639
7.27020340 -133.5805 139.2443 -54.8703 -68.4752 131.5385 179.2209 -87.0367 -67.6720 105.9404 -4.9240 -136.7433 162.8009 60.2696
7.32414110 -92.7230 147.7804 -53.6809 -117.2216 163.2716 73.6364 -128.4338 87.1294 -92.7239 174.3741 -73.5898 163.1286 61.5114
7.37158360 53.5606 42.4449 -39.6962 -144.2259 144.8990 -167.1345 81.0650 -68.8695 -84.1354 -177.7346 -72.0243 146.2808 -168.1916
7.39342710 52.7307 44.5281 -38.6808 -147.6029 162.5691 72.5342 -150.6333 -46.8986 105.3953 176.1208 -72.3674 161.6304 68.7795
7.41652790 -148.0971 177.2780 -163.8649 -142.4684 162.7393 74.8472 -78.6529 81.9626 72.6663 -179.7580 -72.1153 157.6419 59.0156
7.46590360 50.0039 37.5117 -162.3053 -139.0784 164.6795 62.1189 163.9012 -72.7276 171.9622 179.6517 -76.9202 148.0799 -167.7708
7.50706270 49.4162 36.7320 -162.4267 -141.6224 161.5443 66.7526 -175.5854 -179.6568 -177.9153 179.9430 -71.8427 155.1416 -61.3520
7.54732780 -147.4057 -36.3859 -172.2689 -73.3000 158.8588 67.6350 -179.6905 -179.9131 -179.8917 -179.9093 -71.8968 158.5527 59.1858
7.59310860 53.6205 44.6293 -40.3759 -143.2325 159.5512 54.1461 87.2164 -84.6582 -163.2676 -178.8835 -81.3410 145.0969 -169.4884
7.61880950 -133.4043 158.8654 56.0954 -139.9675 131.6555 -155.1089 -72.8143 -165.4457 -84.5956 0.6800 -66.4333 156.2757 59.5384
7.66717270 -76.7392 158.9777 -165.1957 -67.4851 124.1349 -174.0637 81.3377 -68.3793 -75.8275 -1.9760 -148.1077 145.1468 -168.2488
7.70832920 55.2469 39.3469 -36.3096 -144.2636 145.4645 -165.8192 81.6201 -67.8874 -83.7434 -178.0029 -78.5759 155.9758 -65.2360
7.75754020 52.6058 -176.0999 -157.0274 -142.9282 161.6661 63.7166 178.3353 67.0722 -108.0331 0.5480 -71.6395 155.4877 -61.3589
7.78961760 49.7936 32.6190 -167.7964 -139.1033 161.9836 67.7263 179.3278 67.6741 90.4281 179.1709 -71.3854 146.3557 -168.0127
7.82997610 49.4737 37.3906 -161.9648 -142.1880 161.5781 66.0089 -175.8284 -65.3938 -85.3318 -179.6358 -74.5696 162.9378 61.4923
7.88834020 50.0708 35.1313 -161.5261 -139.9069 161.8066 67.2963 178.8641 67.6267 91.1101 179.1551 -71.7746 155.2735 -61.3507
7.93270130 -131.6201 139.8712 -55.4882 -144.7022 162.6841 63.8618 178.7719 -65.3798 -82.0027 179.9399 55.1483 179.1800 85.3951
7.95281510 50.0861 34.4629 -160.8288 -143.5695 147.3051 62.5249 89.6295 -168.8194 85.5068 179.1431 -75.7227 151.2491 -59.8664
7.97508860 57.8563 -23.9410 -146.7299 -145.4394 163.2065 62.1593 179.4504 -179.8358 -86.9033 -179.9746 -71.4965 155.3165 -61.3645
8.01302210 50.0756 29.0370 -166.7179 -143.3420 156.1556 65.4224 103.1309 71.4894 -138.4340 -178.0529 -77.7495 153.5260 -65.6503
8.11895210 49.7247 32.8354 -167.9389 -140.9764 161.1098 66.7380 -175.3495 -65.1421 -85.0703 -179.5400 -73.0415 161.9690 68.3149
8.23539730 58.4985 -27.3636 -147.5393 -149.7465 164.4281 81.4642 -73.7284 84.2930 80.1852 178.8513 -71.9051 152.7275 -59.8209
8.28936680 50.0734 35.1246 -161.5195 -139.9085 162.0242 67.3432 178.7948 67.6057 91.1180 179.1546 -77.3825 156.7134 -65.1306
8.32059450 60.3218 13.4050 67.6086 -91.3880 -11.4282 43.7785 59.1428 175.4262 168.7182 179.3511 53.9694 26.5621 -56.6144
8.36995150 49.0980 38.3445 -162.4878 -142.2074 161.7248 66.5264 -175.5927 -179.7301 -177.9736 -0.0892 -71.4314 146.1791 -168.0519
8.44426970 49.4114 36.8076 -162.4499 -141.4948 161.8885 66.6108 -175.7594 -179.6760 -177.8567 -0.0799 -72.2745 158.3878 59.1584
8.54090000 50.1238 37.0805 -168.8606 -134.8028 158.0405 80.8685 -63.5235 -175.9618 89.2429 179.4656 -76.4726 162.1940 61.5472
8.56858060 55.2717 42.1818 -37.2900 -142.6835 159.4790 54.3422 87.2775 -84.8066 -163.2062 -178.9309 -81.5364 145.1257 -169.4815
8.67055410 50.0881 30.9346 -167.2633 -142.4616 146.8319 62.6475 89.7085 -168.9657 85.3275 179.2013 -80.8922 160.3695 67.3846
8.87509990 55.9870 171.9678 73.3612 -144.7773 162.2114 63.8259 177.9827 66.9366 -108.1344 -179.5772 -77.0217 156.9596 -65.1756
8.90816390 50.0052 33.0859 -167.8452 -137.9615 158.4693 57.7599 90.4365 -85.1600 -169.0034 -179.1042 -93.1031 155.9830 -63.6132
8.96627000 50.0175 33.4755 -167.9500 -137.1614 157.6618 56.8525 89.3841 -85.3952 -166.6822 -179.0291 -85.8332 154.0659 -60.0893
9.02283300 50.0182 29.2203 -166.7862 -143.0408 158.3063 66.2258 99.1602 71.2152 -144.6874 -177.4969 -68.8775 141.3509 -168.8158
9.06209130 49.4124 36.7230 -162.4285 -141.6393 161.7266 66.8068 -175.5859 -179.6847 -178.0975 179.9405 -71.4628 146.1642 -168.0559
9.32562880 56.2731 -19.7658 -152.7539 -153.1713 163.9021 80.7046 -74.5360 84.7460 80.1766 -0.7097 -72.7011 156.0094 58.8195
9.37322150 50.4405 29.8327 -159.1609 -75.4887 159.3697 67.1833 179.3125 67.9070 -106.8838 -179.2769 -71.1980 147.2316 -168.1717
9.41482340 56.4925 -24.5539 -152.4207 -70.9291 159.1505 67.9954 -177.0443 67.4540 85.6184 179.8874 -71.7685 158.5676 59.1959
9.77341590 49.7902 35.7457 -161.9127 -141.7227 161.1225 66.3160 -175.5127 -65.2093 -85.0770 -179.5547 -73.0296 161.9835 68.3156
9.96284660 49.9442 31.8098 -167.5188 -140.0501 166.5334 61.9095 91.0358 -86.2018 174.5193 -179.7104 -135.5538 164.0596 61.7487
10.36296400 54.7306 -3.9375 -155.2668 -148.6182 162.8449 61.8375 -94.1656 177.3413 178.2219 178.7329 -71.3155 158.8730 59.1657
10.41073660 48.3454 41.0063 -164.6018 -143.3359 162.9291 73.6521 -150.6799 -45.5131 104.6177 175.6410 -71.6310 144.6215 -169.6260
11.84018540 50.0116 36.8590 -162.1229 -137.7319 158.4063 56.3571 87.9967 -86.0161 -163.1958 -179.2766 -83.8197 146.4398 -167.8549
