# Supplementary material for: Exploiting Sequence-Dependent Rotamer Information in Global Optimization of Proteins
Source: J Phys Chem B. 2022 Oct 18;126(42):8381–90. doi: 10.1021/acs.jpcb.2c04647 (PMC9623586; doi:10.1021/acs.jpcb.2c04647)
Supplement: Supplementary file 2 — jp2c04647_si_002.zip [file jp2c04647_si_002.zip › TripeptideConformations/PHE_HID_GLN_new.csv]

0.00000000 -84.2316 -3.4376 65.9289 -93.4973 -137.9675 165.2997 65.7569 87.5811 -75.8638 155.0255 -64.3543 -177.5145 -1.1651
0.21608070 -84.2808 -3.4240 65.9250 -93.4972 -138.0027 165.2826 65.7590 87.5794 -76.1031 155.6140 -64.4291 -67.0143 -10.2674
0.39468960 -84.2290 -3.4455 65.9357 87.3446 -138.0363 165.3343 65.8161 87.6714 -76.1357 155.1334 -64.1754 -176.0466 98.5930
0.41968240 -69.6943 144.8796 -179.0191 -98.8298 -149.4656 162.8908 64.2791 86.0733 -73.5517 156.4358 -64.4450 -177.4881 -1.1453
0.47783300 -74.5578 -16.7493 69.0215 89.3249 -123.8498 134.2872 58.7551 -87.0812 -142.6113 155.9678 -58.3373 -176.1912 12.9565
0.50601390 -71.5012 -16.8204 68.0523 -92.5448 -120.8162 140.5104 57.6770 -89.0476 -140.3675 156.2872 -63.6404 -64.2651 -25.3306
0.52648990 -145.3513 148.9272 176.9327 -100.1308 -145.8257 146.1306 -164.2180 -80.1723 -70.0844 155.5430 -64.7145 -177.6287 -1.0227
0.54652820 -145.2954 148.5991 176.1814 -99.9149 -146.8068 148.0914 -164.6363 -81.9217 -68.2466 154.9858 -67.2315 -69.8131 -1.8894
0.59083470 -84.2458 -3.4087 65.9343 -93.4878 -138.1402 165.2998 65.7658 87.7370 -72.0981 147.4812 -173.9493 59.0293 -93.4947
0.61100380 -84.5211 -3.3138 65.8961 -93.4838 -138.0919 165.5960 65.7656 87.3510 -76.1811 155.4178 -60.5421 -60.6763 103.1122
0.64093150 -145.1830 147.6376 177.5132 79.0196 -148.0560 160.0115 66.0002 85.9740 -74.4834 157.8294 -64.1265 -67.3080 -7.5664
0.68798940 -144.4318 145.8964 -176.8610 70.4686 -150.3708 150.1313 -173.2622 -100.3869 -138.1443 149.0599 -67.5460 -70.7814 -90.8425
0.71902690 -81.4492 -7.6421 67.7271 -91.7584 -140.3922 163.7768 62.5188 -92.0259 -133.0549 155.7937 -64.4008 -176.3413 -1.5610
0.78776340 -81.0799 -7.9113 67.8922 89.4899 -140.2254 162.7276 62.5192 -91.7899 -135.2411 156.2547 -66.1471 -66.2171 -10.9411
0.86021000 -145.3661 149.4501 177.4951 77.1988 -145.5289 145.0445 -165.3232 -79.3410 -66.8629 154.0418 -65.2786 79.2062 7.2408
0.88451530 -145.3518 148.6789 176.5105 77.3128 -145.9905 145.9185 -164.0829 -79.9880 -70.5582 155.6960 -64.5479 -178.2295 -97.5902
0.90837630 -84.4477 -3.0572 65.8667 -93.5091 -137.3559 164.8148 64.8613 86.1672 -73.6208 157.8875 65.8689 178.7443 -98.3940
0.95018710 -82.0157 -6.5005 67.2596 -92.2557 -138.2451 157.7015 58.5005 -92.8186 -80.2077 152.0044 -64.0698 -176.0529 98.6636
1.02717980 -84.3241 -3.3414 65.8801 87.3048 -137.7933 164.9179 65.4661 87.5591 -74.9751 155.1151 -62.2437 -62.9689 -75.2019
1.04995550 -84.1444 -3.5308 65.9581 -93.4755 -138.3992 165.6634 66.0860 88.1853 -71.1893 143.8199 -171.9338 174.6240 -99.1917
1.08212490 -84.3469 -3.6139 66.0526 -93.3656 -139.3164 167.1137 67.0667 88.6864 -81.5130 155.6415 -71.2702 69.5439 -108.2457
1.10588820 -82.0409 -6.4743 67.2538 88.8944 -138.2441 157.5891 58.4331 -92.6723 -75.3964 145.0004 -173.6366 59.6656 -93.6136
1.14107720 -81.9707 -6.5995 67.3040 88.9593 -138.5571 158.3129 58.9481 -92.4709 -74.4322 139.9084 -171.8472 176.4686 1.9103
1.16943980 -82.5560 -6.2843 67.1682 -92.2704 -138.3518 158.0791 58.3698 -93.0420 -79.7473 152.1177 -60.2509 -60.5096 103.2061
1.21305590 -144.7749 148.6987 -177.6748 78.4738 -149.5991 163.6480 63.6290 84.7768 -71.5309 155.5548 -61.7688 -61.9270 103.8062
1.23612190 -144.8521 148.3415 -178.7058 78.0672 -149.5212 162.6083 63.2822 83.8674 -70.1234 158.3857 66.2752 -179.7875 -0.3325
1.26262120 -144.7327 156.8208 60.5198 -85.8385 -73.3865 140.7322 -179.9171 73.2275 -140.1951 150.5319 -69.2675 -69.6231 -91.3099
1.29920390 -144.8737 148.3652 -178.9121 -100.5151 -149.3817 162.9127 64.3231 85.5489 -69.0308 148.1673 -173.8268 58.8182 -93.4239
1.34688850 -84.2053 -3.5144 65.9557 -93.4698 -138.5209 165.7513 66.1402 88.2384 -70.4507 142.2439 -176.4120 65.0825 7.6421
1.36853640 -82.0474 -6.4262 67.1920 88.7759 -137.4333 157.1139 57.6018 -92.5711 -71.8112 153.8622 73.7874 -71.5225 -12.9948
1.40830800 -145.1463 160.6409 64.5158 98.5407 -71.0681 137.6356 -175.3708 -95.4400 -135.6800 151.9753 -64.3896 -179.7588 5.4041
1.44206640 -69.8338 145.1084 -177.5870 -97.5199 -149.4500 164.7117 64.8310 86.2555 -76.7905 156.4386 -70.8362 70.0891 -109.0964
1.46961170 -77.4104 -15.6225 65.7133 87.5198 -146.0239 156.4583 -165.4394 -86.9115 -69.5752 154.1157 -64.1415 -177.9887 -97.4893
1.51256720 -78.3083 -14.2552 -58.2558 -73.4862 -147.5560 166.8316 62.5374 84.6021 -73.3976 155.6882 -64.4194 -177.5124 -1.1743
1.53489380 -82.0939 -6.3035 67.1650 88.7817 -137.6442 156.6991 57.6188 -92.8956 -75.9279 155.6261 66.4888 -178.4051 98.1902
1.55876290 -84.0463 -3.5244 65.9401 87.3323 -138.2447 164.3022 65.9736 87.6196 -75.0706 153.3893 78.6893 -66.0173 -89.2709
1.59558710 -144.8555 148.3336 -178.7063 78.0725 -149.5262 162.6293 63.2770 83.8833 -70.0935 158.3896 66.4323 -178.4348 98.1124
1.63439920 -71.1016 -17.2793 68.8517 89.1972 -124.5569 151.0790 61.2371 -88.0343 -134.4277 156.0673 -52.3193 82.4209 34.4836
1.67725200 -144.8886 148.4938 -178.0758 -98.9744 -149.0692 163.8316 65.4089 85.8878 -76.6071 156.4708 -70.7105 70.2377 -109.0985
1.71864690 -73.2813 -25.6674 64.3255 -92.3112 -90.1066 148.0393 50.0763 42.1542 -137.5519 155.5272 -66.7524 -70.7795 -91.1992
1.76573840 -82.0583 -6.5741 67.3069 -92.1784 -138.6785 158.4701 59.0264 -92.4422 -73.7254 138.7818 -176.4474 65.3356 7.6483
1.79066080 -144.8362 148.3203 -178.6499 -100.6546 -149.5882 163.4974 64.4936 85.9456 -68.1658 144.7485 -171.7541 174.4681 -99.2129
1.82895550 -72.3388 -25.7522 -173.5232 -102.9809 -143.8828 166.0981 64.1658 84.8141 -74.5495 156.0514 -64.5569 -67.0785 -10.0987
1.85275480 -145.3373 149.7270 178.4697 -99.4609 -145.0985 145.8989 -164.7804 -80.0604 -65.7826 144.7784 -171.4039 174.3868 -99.1643
1.88531340 -144.4009 159.4389 -170.9390 -107.0306 -59.4410 133.4034 -176.6129 -96.9827 -156.2056 159.2825 61.9938 -166.1508 -96.7125
1.90771900 -78.3077 -14.2603 -58.2568 -73.4849 -147.5724 166.8478 62.5802 84.6754 -73.6142 155.7884 -64.2328 -176.0162 98.5992
1.96376810 -77.0450 -16.6835 65.6044 -92.5339 -146.4002 160.4288 -169.5911 69.4364 -66.5863 156.8942 64.2622 179.2138 -0.7988
1.98866020 -82.0010 -6.4693 67.2299 -92.2945 -138.0464 157.4900 58.2453 -92.8745 -75.2190 149.8062 78.8078 -65.7351 -91.3177
2.00871850 -84.4455 -3.0466 65.8747 87.3659 -137.4071 164.8851 64.8686 86.0176 -71.0303 152.2540 64.8783 80.3227 20.1162
2.04090220 -144.3637 145.5392 -178.3531 -111.3128 -150.9398 152.1996 -171.7699 -101.8461 -135.2222 148.9268 -62.1862 -174.9323 -93.2816
2.06842100 -77.3463 -15.6642 65.7340 -92.4150 -146.0604 156.6620 -165.3346 -87.2220 -69.1846 154.4228 -62.1439 -63.0581 -76.8854
2.10305030 -77.3701 -15.6544 65.7178 -92.4370 -146.1334 156.5743 -165.6614 -87.1028 -65.7662 143.5517 -171.7998 176.2545 97.5270
2.12468990 -77.3832 -15.6459 65.7187 87.5236 -146.1511 156.4484 -165.6558 -87.0269 -65.8908 143.7658 -171.8804 174.5412 -99.0204
2.17017890 -145.8922 167.0210 68.0674 -86.5936 -141.6251 155.4375 -164.5354 -86.3021 -70.5928 154.6935 -64.1085 -178.0076 -97.5073
2.19958150 -144.9972 148.6083 -179.3195 -102.0376 -147.8725 145.1300 -176.7736 -99.1763 -147.1622 141.4729 -172.5594 174.2061 -98.7977
2.23194110 -145.4052 156.2316 64.1000 95.1935 -80.0331 135.2554 -178.6121 75.6933 -151.6920 158.2631 58.3288 177.9469 -6.1150
2.25280120 -144.8781 148.4798 -178.8853 78.0927 -149.3680 161.8231 64.4480 85.0393 -71.3051 154.0301 78.8272 -65.9195 -89.0055
2.27935210 -77.0418 -16.8692 65.6226 -92.5269 -146.4098 162.2657 -170.1747 67.1399 -68.3720 154.0689 -64.5179 -67.0716 -9.7488
2.30190870 -72.4872 -25.3595 -173.1728 76.9912 -143.4518 165.9638 62.8070 82.0047 -68.3588 156.3713 73.7052 -71.5671 -13.1806
2.32573190 -142.9670 140.3685 178.6164 69.5324 -140.6765 153.3582 -59.1091 -81.4066 -135.6102 155.4740 -63.0710 -174.3473 100.5131
2.36148580 -144.5582 146.1039 177.7574 78.1112 -137.1408 142.8199 -60.7566 -82.7839 -76.5070 153.3787 -65.1857 -178.2550 -0.6302
2.38554080 -72.2530 149.7311 -59.5492 -75.1227 -149.0603 167.0943 62.0410 83.2935 -69.7353 154.1806 -63.7706 79.2166 9.5011
2.41066230 -66.5187 136.9853 -59.9008 -75.0904 -152.7474 158.8736 57.3253 -86.6196 -79.1385 152.9388 -64.2691 -67.0066 -10.1771
2.43198650 -145.6884 166.1075 67.1405 93.1276 -143.9903 167.2118 63.7501 84.7295 -69.3756 144.3532 -171.6834 176.2124 97.4267
2.46727460 -77.0409 -16.8310 65.6106 -92.5317 -146.3925 162.3384 -169.8588 67.7611 -68.2342 153.2497 -63.7791 -175.5393 99.0842
2.49316790 -76.7309 -16.9803 65.6265 -92.6140 -146.1803 157.4002 -172.7258 64.6735 -67.7697 152.9597 -67.4669 77.6784 11.9283
2.52582670 -144.5287 146.2340 178.2988 78.3821 -138.1030 146.6300 -58.9354 106.3365 -73.5999 153.5866 -66.8960 -69.7109 -3.2699
2.55505950 -144.8445 148.5117 -179.9789 -100.5978 -148.8833 157.1943 63.6875 97.1168 -144.8552 160.2636 62.8911 179.2929 100.4209
2.58254390 -145.2444 149.6510 177.7153 -101.1348 -146.4806 146.3064 51.8909 40.6396 -76.6087 153.4114 -64.7453 -177.7487 -0.9916
2.61816990 -76.9842 -16.8619 65.6210 87.3660 -146.4347 161.2048 -170.4214 67.9919 -65.8371 146.0898 -173.3953 59.4144 -93.3704
2.64867530 -80.7852 -9.5876 66.5469 87.5747 -127.3465 152.7272 55.4572 34.3474 -135.7844 155.2952 -64.4287 -176.0691 -1.4457
2.68154660 -144.1884 146.0001 179.9975 -101.7113 -138.5940 149.2718 -58.3720 106.3614 -145.3468 160.0777 62.5707 179.6706 100.2972
2.70519620 -84.5512 -2.9502 65.8401 87.3571 -136.9940 164.5229 64.5303 85.5280 -76.4152 165.1500 61.6806 72.0880 -114.6846
2.73195780 -72.6086 -25.9547 -173.7060 -102.9512 -144.4555 167.8854 65.1895 85.6999 -79.2189 155.9259 -71.3017 69.5609 -108.2484
2.75302170 -144.8193 146.4589 177.6003 -100.2067 -136.9865 141.5516 -59.5790 106.7988 -71.7513 151.8612 -65.1290 78.1619 10.2996
2.77820970 -66.4963 136.9783 -59.9181 -75.0972 -152.6498 158.8207 57.2389 -86.4471 -73.0491 150.5165 -64.0076 79.0412 9.7352
2.80185620 -70.4999 138.8893 -176.7307 -99.1888 -136.8678 153.1464 -70.6330 83.6271 -139.3948 160.7278 66.6585 -72.5205 98.0248
2.82516730 -70.1445 -30.8666 -177.5049 -102.2216 -145.7686 147.9870 -165.2506 -81.8536 -70.6429 158.2203 70.6716 -76.7227 -4.0917
2.85578320 -145.7217 165.6569 66.9066 93.4410 -143.1963 156.9083 -164.6785 -87.6030 -69.3774 154.4598 -61.9636 -62.9596 -77.6815
2.87885550 -78.3953 -14.1781 -58.2545 106.2225 -147.7433 167.3822 62.9945 85.2810 -68.2858 142.9488 -176.3419 64.9927 7.6129
2.90469860 -145.2203 149.1456 177.0228 -101.8247 -146.9908 146.3108 51.7979 40.5856 -78.6053 153.7173 -64.4417 -176.1621 98.7774
2.93474600 -145.1337 158.4950 66.1203 -80.9410 -76.4742 140.7588 -60.1616 -73.6726 -137.7442 155.3164 -63.8123 -175.3001 -93.8131
2.95519300 -76.7276 -15.8418 63.3162 85.0616 -69.0884 151.1533 52.6273 32.1754 -76.7359 154.0975 -64.4538 -67.1526 -9.8148
2.99090590 -146.7336 166.2045 75.6109 -73.6243 -101.6295 135.8188 -170.9506 78.6433 -86.6317 153.3160 -68.1556 67.5165 53.0409
3.01616250 -74.2721 -22.7029 62.3093 89.3227 -132.1401 154.9891 -74.0465 -3.8658 -75.9766 153.4992 -64.3548 -177.4868 -1.2158
3.03745480 -76.9761 -16.8355 65.6104 -92.5457 -146.4219 161.1238 -170.4823 68.3622 -65.0796 141.6630 -171.9567 174.8014 -99.1973
3.07277600 -144.0946 147.4072 -177.9709 -103.7051 -137.4287 149.9517 -58.1108 106.7779 -143.8551 160.3213 64.5632 -179.3132 -88.9171
3.09493450 -144.8108 149.0035 -178.4804 -101.2428 -148.2243 156.9111 63.6561 96.7594 -146.6743 155.6897 72.7771 -64.4775 -81.4151
3.11630130 -77.3535 -16.7216 65.5989 87.3521 -146.5569 163.7702 -169.5748 67.1311 -71.9792 153.1888 -70.4811 70.9541 -107.3772
3.14389490 -76.7263 -15.8545 63.3080 85.0641 -69.2704 151.4457 52.6815 32.0938 -76.4837 153.3408 -64.1124 -176.0080 98.6988
3.18449010 -143.1600 140.6388 179.3435 68.2739 -133.6791 154.1387 -64.6144 -14.7621 -133.9933 155.2654 -63.3129 -175.8058 -96.8157
3.21621780 -145.1553 148.9729 179.4019 -99.6269 -145.7634 151.5632 61.0034 -91.9203 -72.9896 141.2826 -171.7632 174.9658 -99.1813
3.23746440 -143.9522 145.6749 -179.1097 -101.8312 -138.3422 148.5264 -59.8002 -82.1762 -147.4881 155.5456 72.5777 -64.6147 -81.4556
3.26016730 -145.2407 156.7354 62.3537 -86.8765 -79.2764 138.2542 -176.1218 -96.7488 -147.9476 157.9687 62.2168 179.6540 101.8429
3.28234120 -82.3699 -7.8513 66.4269 -92.8351 -129.6965 154.7031 55.6812 35.0000 -71.2831 146.1298 -173.6112 59.3907 -93.5046
3.30875960 -77.0297 -16.8286 65.6151 -92.5385 -146.4854 160.9766 -170.5624 68.5253 -64.7426 140.2063 -176.6331 64.9826 7.3506
3.33718660 -145.6959 166.1606 67.1943 93.1587 -143.8698 166.4550 62.6739 82.5498 -69.1590 152.7523 64.6840 80.2102 20.4427
3.36326130 -144.8859 148.3026 -178.8543 78.1647 -149.4095 162.1612 63.0925 83.4597 -73.1586 165.5173 61.9003 72.3735 -114.4899
3.39465700 -144.8500 148.3854 -178.7022 -100.6330 -149.5595 162.8465 63.5428 84.1307 -67.9297 152.5914 64.5778 96.3283 91.1193
3.41660850 -78.4766 -13.4392 -58.3358 -73.6485 -144.7164 157.7939 57.5402 -96.2280 -79.6676 152.0477 -64.2743 -177.5053 -1.1562
3.45160080 -144.8968 152.3876 -176.5718 73.5054 -146.0332 151.2149 53.0287 38.2405 -142.3936 160.2915 65.0284 -179.2224 -86.1938
3.48024590 -77.3628 -15.6743 65.7148 -92.4402 -146.1254 156.7115 -165.6497 -86.9589 -65.7937 143.9968 -170.7541 -83.5863 -16.9287
3.50678530 -144.9536 146.8491 177.2626 -98.9378 -135.5030 136.2937 -59.6693 106.5127 -74.7787 141.6408 -171.1899 176.7903 97.0654
3.54687710 -144.2497 147.7014 -177.5211 79.6309 -136.8191 147.3352 -60.1643 -82.4482 -79.6939 152.6541 -68.5965 72.6829 -109.4150
3.57455340 -74.3021 -22.6937 62.3052 89.3276 -132.1824 155.1778 -74.0572 -3.8863 -72.2483 146.2238 -173.6034 59.3887 -93.5323
3.59905640 -145.3354 157.6562 63.4267 94.0755 -82.3066 139.4172 -60.8424 -76.3092 -82.1647 154.8544 -62.0468 -66.2823 -9.8226
3.62353070 -76.5394 -16.9258 65.6737 87.1453 -146.3326 153.4382 -176.8516 -105.0577 -84.0143 51.2781 -61.7540 -177.3846 -97.5709
3.64586310 -82.6152 -7.5609 66.2568 -92.9544 -128.7775 155.8696 55.5139 37.7287 -69.9991 157.5010 66.5400 -178.3377 98.1503
3.68790200 -143.9044 145.6567 -178.3627 -105.4980 -131.5789 149.3000 -65.5840 -12.0262 -143.6005 160.2541 64.3300 -179.4419 -89.5253
3.72281600 -145.3971 165.3717 67.1202 92.7880 -132.5599 156.0254 -57.9110 109.0847 -78.4341 154.1963 -60.9396 -61.1424 102.5372
3.75343380 -145.7459 165.9411 66.0830 -88.2830 -142.8580 154.9978 -171.0107 -101.2623 -145.4919 151.9036 73.9874 -63.8661 -84.6888
3.78322440 -145.0552 152.1607 -176.4785 77.6542 -145.3381 149.6713 53.0098 39.0381 -78.9259 152.6236 -67.5984 73.7639 -108.8268
3.81023800 -78.5000 -13.4032 -58.3338 106.0591 -144.7154 157.7961 57.5468 -96.1956 -79.4709 151.8776 -64.0989 -178.0975 -97.4620
3.83942840 -83.4061 -6.5270 66.6877 -92.4901 -133.0858 155.2001 56.2504 33.5554 -84.2114 153.1624 -71.5842 69.1696 -108.2082
3.87170200 -144.2871 144.9507 178.7539 -101.7129 -138.9763 146.9545 -58.5828 106.1564 -146.6555 156.3320 58.7192 77.2836 24.9611
3.91253220 -144.7435 146.1940 176.9670 73.1777 -153.0774 155.5749 52.6970 38.3770 -142.5622 160.0152 61.4281 172.9012 -103.2387
3.94192460 -144.8292 148.2931 -178.6211 -100.6973 -149.7014 164.3375 65.4022 87.3578 -67.0730 134.6840 -165.0220 -76.7774 116.4571
3.96264590 -78.3162 -14.2032 -58.2543 106.2277 -147.6372 167.1584 62.9051 85.1696 -69.3418 144.2456 -170.4684 -83.4815 -16.8778
3.98910000 -76.0781 -21.9644 64.3283 86.6456 -96.7549 152.1755 50.7872 43.1064 -70.5544 140.1804 -176.3879 65.1907 7.6051
4.04172930 -79.3788 -13.0013 -58.3310 -73.7192 -144.9518 158.3024 57.4051 -96.4772 -79.4445 152.1518 -60.4629 -60.7278 103.1301
4.09718160 -145.0132 148.9659 179.5511 -102.4509 -148.8977 149.4009 52.2691 39.3239 -146.3931 156.1753 59.0668 77.4480 24.7233
4.15108050 -78.4383 -14.5157 56.9517 -93.4950 -128.5615 154.7258 -65.9559 145.1154 -76.4214 153.5663 -64.1388 -175.9691 98.6822
4.17507580 -76.3265 -17.0541 65.8712 87.2905 -144.8690 140.5246 -179.2137 43.5340 -80.8320 155.4717 57.8578 -84.6710 89.6336
4.21827670 -82.0984 -8.3488 66.3841 87.6135 -128.8733 155.0711 55.7216 34.9402 -80.1012 157.4695 62.5111 -80.9617 90.3331
4.25004850 -77.3521 -15.7140 65.7225 87.5361 -146.2929 157.4459 -165.4152 -87.8246 -64.4768 133.3467 -168.1801 -79.6199 115.4000
4.27381130 -74.4135 -22.6613 62.2869 89.3310 -132.2216 155.3089 -74.0837 -3.8771 -71.1937 140.2669 -176.4182 65.1713 7.6482
4.30048120 -72.3924 -25.5258 -173.3602 77.0088 -143.7853 165.8682 63.5293 83.4035 -69.3915 152.2355 64.6360 96.5198 91.1992
4.33981810 -78.5840 -14.3765 56.9494 87.4736 -128.6679 155.1811 -65.9917 145.0798 -72.4337 157.0183 66.3875 -179.7512 -0.3240
4.37272910 -145.1394 163.1270 64.1007 -89.8563 -134.9370 157.7423 -59.4214 -80.2574 -86.0113 153.5630 -72.0606 68.8425 -107.8365
4.45449530 -146.0017 165.8037 66.8638 91.6622 -143.9616 149.6335 52.8819 39.8870 -149.7652 159.9297 59.5778 176.3855 -103.1343
4.49212350 -76.9750 -16.8212 65.6052 87.3592 -146.3733 161.1761 -170.1126 68.2363 -65.7817 142.3897 -169.1245 -83.0578 -18.1782
4.53738360 -145.4513 156.2536 63.1550 94.9108 -80.2056 133.2143 -176.8806 -96.4794 -151.4769 164.7885 47.9962 63.1321 -113.2959
4.55830310 -144.9302 146.9003 177.4860 -98.8745 -135.7206 137.1751 -59.6024 106.4511 -72.8394 151.7663 65.0673 80.1853 19.7529
4.57876150 -145.6876 166.1780 67.1986 93.1660 -144.0630 168.0040 64.6828 86.1875 -68.2999 134.2430 -165.6284 -77.1682 116.2263
4.60071570 -145.8100 168.1448 70.3180 95.1491 -126.9302 151.9496 -57.9596 110.3835 -145.4964 142.5911 -179.8216 64.3601 6.2598
4.64441790 -145.6978 166.2629 67.2842 93.2059 -143.7465 166.8308 63.5937 84.5682 -71.1762 148.0035 -136.3929 -66.6544 97.8041
4.69628230 -78.5890 -14.3738 56.9445 87.4692 -128.6564 155.2233 -65.9891 145.0831 -72.3837 157.0093 66.5372 -178.4343 98.1747
4.72336550 -78.5205 -14.4044 56.9478 87.4680 -128.6246 155.0051 -65.9742 145.0744 -71.8663 141.8002 -171.8716 174.8719 -99.1979
4.74472670 -144.8825 147.6715 179.2442 77.5879 -149.1597 155.3588 63.2606 97.2917 -147.0966 155.2578 61.6036 95.5246 91.2840
4.82656720 -144.9657 146.8629 177.2146 -99.1996 -135.3297 135.6380 -59.6978 106.5415 -75.3436 142.2150 -169.0796 -82.8416 -17.7082
4.90784040 -145.4110 155.8159 62.7259 -86.4158 -81.0843 136.6545 -178.7609 75.2937 -150.7888 153.7462 59.9261 96.9210 93.4272
4.94873330 -133.6694 154.2401 -60.6832 -80.6891 -135.8729 157.0359 -57.5603 107.2873 -75.0474 153.9518 -62.2635 -62.7319 -73.8738
4.99932840 -144.2410 146.0626 -179.5854 -102.7266 -137.8906 147.5999 -58.4639 106.4979 -147.1423 152.5698 -127.5289 -68.8244 90.0099
5.07069710 -76.9218 -16.8857 65.6141 -92.5331 -146.4641 161.0878 -170.3588 69.0251 -64.9312 128.7824 -168.5028 -79.3946 113.7039
5.11695370 -145.8139 166.4497 67.4356 93.3158 -142.4244 156.0760 -164.5464 -86.8286 -68.0261 147.3542 -136.1799 -66.4703 97.9453
5.18065960 -145.1140 148.8649 179.7344 -99.7931 -146.2638 153.8125 62.4251 -91.2442 -72.7189 127.2446 -167.8408 -78.1377 113.0507
5.23066960 -78.5010 -14.3566 56.9859 87.4506 -128.6457 154.6994 -66.2312 145.2002 -71.9118 150.9372 78.7554 -65.8072 -91.1954
5.25565520 -145.8166 166.6726 67.5577 -86.8557 -141.5072 161.0921 -168.9790 68.6217 -66.2157 142.5232 -169.2095 -83.0831 -18.0722
5.33713920 -145.5151 155.7042 62.8365 -86.4140 -81.7849 138.3058 52.3767 37.8462 -152.2377 166.1333 47.8082 62.7483 -112.5131
5.36069820 -74.2855 -22.6764 62.2814 89.3133 -132.1242 155.1390 -73.9996 -3.9750 -72.1080 142.4784 -169.7732 -83.0552 -17.7068
5.44168910 -144.9681 146.8185 177.0973 -99.3022 -135.2236 135.2228 -59.7141 106.5400 -76.5950 127.7675 -165.6441 -76.6881 113.6992
5.51212190 -144.9920 146.2199 175.8500 -99.1435 -135.7524 135.4258 -59.8771 106.3942 -77.3133 145.6902 -136.0605 -65.7444 98.2558
5.53579640 -82.5535 -7.6101 66.3131 87.6586 -129.0804 156.0885 55.6767 37.2455 -67.8238 152.0572 64.5677 96.6429 91.4001
5.66310070 -82.2488 -7.9378 66.5921 -92.6973 -130.8386 154.7647 56.1779 33.1986 -72.6182 126.4169 -168.2227 -78.4263 112.5561
5.69524430 -144.7124 163.0991 57.6666 -91.0366 -86.0486 150.2609 -59.4104 -74.5880 -103.2203 154.5359 -83.0494 51.5040 -110.6598
5.76180250 -78.5089 -14.4530 56.9580 87.4719 -128.6296 155.1879 -65.9782 145.0835 -70.5814 151.6976 65.0505 80.4859 19.5337
5.82967210 -144.6942 162.4597 57.5948 -90.8943 -86.8224 149.7518 -165.0220 71.9934 -97.1483 154.9877 -84.9394 48.4928 -107.7079
6.10282850 -78.4714 -14.4592 56.9454 87.4590 -128.5776 154.9429 -65.9599 145.0910 -72.1518 142.4735 -169.7687 -83.0585 -17.6969
6.34264370 -145.5040 166.3961 68.1143 -86.6023 -130.2854 156.7972 -59.4399 -79.7512 -72.8820 128.1477 -168.0826 -78.6591 113.4197
7.63515980 -74.6628 133.3419 176.3760 -126.8017 51.6207 179.0298 72.3672 -107.8161 -132.7404 156.0795 -64.2746 -175.1957 99.0725
