# Supplementary material for: Exploiting Sequence-Dependent Rotamer Information in Global Optimization of Proteins
Source: J Phys Chem B. 2022 Oct 18;126(42):8381–90. doi: 10.1021/acs.jpcb.2c04647 (PMC9623586; doi:10.1021/acs.jpcb.2c04647)
Supplement: Supplementary file 2 — jp2c04647_si_002.zip [file jp2c04647_si_002.zip › TripeptideConformations/PHE_GLU_ILE_new.csv]

0.00000000 -144.5367 165.3344 -169.3666 -124.4364 -65.3422 -13.2451 65.2107 178.0089 -97.0222 -74.9888 -12.9237 67.7577 179.2322
0.32744690 -77.5095 164.0062 -168.6500 56.9212 -65.2006 -13.2256 65.3161 178.1241 82.9803 -74.8175 -13.1847 67.7407 179.2346
0.47279120 -144.4884 169.4424 -171.6892 -122.4430 -63.8094 -16.4157 -62.6988 -173.6890 89.1139 -74.0648 -12.7004 67.0612 178.9926
0.67713390 -144.7435 170.9563 -171.7295 -121.0452 -62.6636 -17.9579 -60.8471 -62.7870 102.7122 -74.6290 -12.1694 66.9971 178.7728
0.70158260 -145.0022 155.7119 -173.7856 -125.0133 -64.2533 -29.5767 -64.2957 -175.5236 -90.9354 -123.0969 19.0159 62.4581 170.7747
0.80770970 -78.7571 168.2896 -171.0109 -122.2852 -63.7209 -16.3523 -62.7018 -173.7853 -91.5857 -73.9185 -12.9804 67.0188 179.0109
0.97292220 -135.8088 158.0363 -59.7579 -80.2786 -67.1638 -17.4248 66.5657 -178.3626 -88.2046 -81.7751 -6.8646 64.7333 172.6056
1.01409010 -73.4327 150.0742 -174.7635 56.1547 -70.7524 -21.4795 66.4750 -177.9827 -89.5995 -86.6100 -23.5551 -53.4957 -58.5946
1.09155920 -144.5282 170.1725 -170.9016 57.4829 -59.3811 -24.4754 -170.0361 173.1535 88.9294 -71.8999 -12.3911 68.3156 179.8908
1.13171170 -80.2389 170.8515 -171.2186 -120.5563 -61.6755 -18.8017 -61.6998 -63.8559 -77.9332 -74.6985 -12.1839 66.9661 178.7400
1.17790930 -145.5154 153.3907 49.3425 81.3535 -82.2321 -16.6710 -63.8646 -176.4149 -89.0455 -81.7990 -0.4496 66.0933 172.2100
1.20965500 -135.8137 158.2289 -59.4064 99.7395 -68.0347 -19.2755 -64.5087 -176.4641 91.2422 -80.1723 -6.8807 64.5237 172.3954
1.23053870 -75.3530 156.6010 -58.2397 -74.1832 -67.1222 -17.4116 66.5721 -178.3622 92.1047 -81.7847 -7.0256 64.7388 172.6420
1.27687210 -144.6091 154.2668 -178.4077 53.9352 -80.0215 -1.3059 66.6548 179.9587 -90.0741 56.8293 48.3560 -37.9610 -57.9579
1.32483060 -145.0279 145.7824 178.3395 73.6575 -150.0191 149.9472 -175.0309 58.3651 -86.6823 -71.6107 135.4557 -54.2965 -59.5801
1.42368040 -144.7884 155.6783 -174.7157 55.6393 -70.0553 -28.9354 -64.2318 -175.8130 89.8299 -87.6726 -25.0965 -51.8044 -58.0499
1.45403780 -135.8457 157.1701 -60.5708 99.8434 -68.2160 -16.6796 66.8798 -178.0645 -88.1033 -85.1030 -0.8272 54.1386 61.4607
1.48180830 -73.6589 152.4619 -177.5498 -126.4880 -79.4262 -1.2304 66.6704 179.9816 90.3047 56.8375 48.4828 -38.0249 -57.9328
1.51221880 -144.9064 157.5128 -174.6239 -124.8569 -66.4916 -36.5995 -173.2026 173.9177 88.9133 -86.4991 -25.9739 -50.5873 -57.3798
1.56627830 -76.1536 160.9874 -169.5411 61.8930 -65.7904 -19.2618 62.6080 178.0738 -94.9715 -117.2075 10.8253 55.0042 66.2422
1.59563140 -145.0765 156.6138 -173.8351 56.9922 -60.8111 -36.4490 -168.7180 69.0224 83.6013 -120.9172 19.2979 62.8753 170.8925
1.62067330 -144.6050 166.9294 -171.6075 -119.8408 -63.2004 -25.4604 -63.1054 -173.8265 -91.3000 -106.7323 7.8299 55.6834 61.6645
1.65896430 -145.7267 153.5676 48.9426 -99.0567 -79.5393 -18.6391 -61.7317 -62.7985 -76.4130 -82.4627 -0.0184 66.2554 172.3269
1.69789310 -75.8878 159.9875 -171.3051 62.2778 -66.6657 -9.6228 65.1702 177.9015 84.1829 -67.1735 -22.9700 -162.1954 168.9873
1.75191390 -144.6508 165.4448 -175.1044 -118.2982 -64.5641 -13.1845 -62.6790 -174.5306 88.9412 -66.2978 -22.8485 -166.1702 58.9874
1.80006750 -145.0793 156.6103 -174.7929 55.9086 -69.8323 -29.5190 -62.1602 -62.9376 -77.2761 -88.1979 -24.9740 -51.8304 -58.0221
1.82378630 -144.0544 144.2340 -179.7862 -132.2969 -74.9465 -37.7783 -172.6301 173.8236 88.4381 -87.9517 -27.2710 -47.9637 -57.1426
1.86504040 -75.3937 157.1624 -57.6162 -73.9465 -64.8862 -26.7032 -171.2193 173.7330 -92.6954 -78.7378 -5.8002 64.6087 172.3040
1.89193680 -144.8328 166.0257 -170.9557 -118.2619 -59.0780 -34.1449 -172.1388 173.4294 -91.4885 -103.4607 8.2096 56.3664 62.8871
1.91318430 -145.1727 162.4084 -172.1051 -118.2992 -59.2500 -35.4724 -172.3908 173.5546 -91.7774 -114.7982 11.6110 57.0714 67.2468
1.94527590 -72.4217 147.9891 -178.3523 54.9288 -71.3117 -13.7733 67.4462 -176.8876 91.1051 -121.9640 22.0780 -25.9760 178.9963
1.99900110 -135.5264 157.9634 -59.6954 -80.3134 -72.1688 -15.3200 60.7376 -88.9121 81.5944 -82.7775 -6.4283 65.0163 172.5769
2.02400970 -136.1635 154.5688 -61.3109 -80.4613 -66.3010 -27.7831 -171.5454 173.7480 87.7462 -84.3763 1.4025 54.6796 62.0195
2.04613210 -145.2875 147.7382 177.1010 73.0309 -147.6442 138.8058 -173.9361 174.3156 84.5475 -77.0442 132.7579 -59.5262 174.7471
2.06820900 -144.5552 154.1313 66.8307 108.4518 -72.5270 -23.6353 -64.4017 -176.5359 -89.2329 -81.9146 -24.2040 -51.2690 -57.1166
2.11353070 -76.8038 163.6338 -174.4289 -118.3607 -64.4641 -13.5280 -62.7395 -174.7138 -91.6249 -66.5201 -22.7569 -162.3101 168.8975
2.13885500 -78.2494 158.6022 -58.0027 105.7974 -67.0230 -20.4053 -64.6685 -65.7034 -78.9840 -80.7047 -6.4668 64.5109 172.2705
2.18189280 -144.2614 143.3599 -179.4975 -130.8070 -80.8166 -30.8477 -61.9884 -62.7301 103.9526 -91.4318 -27.7876 -47.5280 -57.3662
2.21298980 -74.9064 156.3102 -58.2488 -74.5299 -72.1002 -15.2666 60.6073 -88.9151 81.6537 -82.7556 -6.6245 65.0590 172.6442
2.23924380 -79.8997 171.9273 -169.6357 -119.1317 -63.4325 -14.1749 -62.3423 -173.0725 -91.1208 -75.2776 -8.0282 60.5846 71.7569
2.27345770 -74.3261 152.9996 -59.8435 -74.4925 -66.2129 -27.9099 -171.5983 173.7943 87.6899 -84.5954 1.4005 54.6670 61.9992
2.30211910 -145.1755 154.4636 -179.2865 -123.9626 -62.4729 -30.1729 -172.7839 173.3364 88.9327 -118.6901 28.3396 -30.0059 179.5172
2.32411980 -144.5427 156.0916 66.3931 -74.1146 -67.6929 -31.9994 -171.9390 173.6246 87.8456 -79.3169 -23.8775 -51.6374 -56.7247
2.37927940 -135.8047 154.5583 -61.6950 -80.2503 -74.3354 -15.7881 61.0717 -87.3052 83.0294 -89.0982 1.2243 53.5879 61.3657
2.40170610 -144.4150 155.5580 54.1394 91.3133 -66.0343 -34.9111 -167.4385 68.7637 83.1009 -87.2264 5.1824 66.7595 172.0886
2.42853720 -143.9486 142.5068 -178.7687 -132.2444 -81.3451 -30.3616 -64.2830 -176.3052 90.7950 -89.4994 -33.2890 -55.1947 177.8185
2.46259210 -82.0611 176.9800 -167.7287 -116.0375 -60.9808 -16.7378 -60.9977 -63.5015 -77.8160 -76.5030 -5.8951 56.9534 63.5933
2.49721720 -78.6103 166.4261 -174.2754 -117.0009 -62.3464 -15.7469 -61.7854 -64.0402 102.7308 -66.5635 -22.5689 -166.3128 58.8862
2.52483080 -144.8633 154.5465 66.8426 108.4454 -72.8445 -23.6614 -62.3149 -63.1584 102.2750 -82.0597 -24.2075 -51.2564 -57.0755
2.55583620 -144.0549 145.1873 -178.8520 -133.7758 -73.9214 -38.3044 -172.6210 174.5243 -91.8347 -85.6652 -32.6176 -55.3761 177.3685
2.57724600 -73.8513 152.6475 -60.3633 -74.6949 -74.1642 -15.8329 60.8887 -87.3164 83.1182 -89.2357 1.1881 53.5272 61.2889
2.59782170 -136.6249 159.0273 -59.3100 -80.0355 -68.2962 -19.9099 -73.3484 66.8104 -126.1656 -80.1847 -6.6841 64.4810 172.3144
2.62152440 -136.4369 158.4277 -59.6800 100.0523 -66.0410 -21.0415 -70.2326 67.0156 39.8052 -79.5501 -7.1667 64.3418 172.4083
2.65650530 -144.9208 166.0695 -170.4833 61.6454 -61.5145 -26.4813 -170.4828 173.5144 -91.8437 -69.3462 -28.6757 -63.6619 173.6353
2.68154310 -144.5898 157.3972 -176.3416 59.0095 -79.2442 -10.0353 65.9297 179.0980 -92.5210 53.2831 16.5087 64.1017 66.8435
2.70846250 -73.5779 152.5670 -173.7352 59.0658 -65.2674 -20.9854 65.6223 -179.3104 -92.0202 -135.8558 26.9348 -168.1217 51.7921
2.73957550 -145.6747 -179.8580 76.8721 -71.0818 -62.9830 -30.8130 -64.7183 -176.4598 -89.5388 -95.9371 -35.6344 -47.6627 -57.8928
2.76119340 -145.1991 156.0139 60.1870 94.0451 -80.9409 145.1496 -172.8493 62.5622 -83.6705 -129.3662 132.8769 -57.7289 177.9956
2.79581790 -145.1639 151.8950 49.4189 -97.2605 -72.5629 -18.8469 69.1518 -68.5845 153.7945 -88.3514 1.4313 66.0338 172.5339
2.82657680 -142.3840 -167.8340 67.2990 -79.7698 -60.3689 -16.1971 -63.7640 -176.1714 91.3427 -73.2995 -13.7511 64.7405 168.8451
2.86624000 -144.1989 143.1127 -178.9646 50.1097 -80.8020 -30.7097 -61.9977 -62.7650 104.0167 -89.8386 -33.0305 -55.1759 177.8303
2.89354380 -72.3440 145.0201 -173.6677 56.1826 -68.5404 -22.7461 66.6301 -176.9366 91.2589 -125.9494 23.2547 65.9069 -79.0340
2.91893800 -75.2997 156.1132 -59.1257 104.7777 -69.3282 -13.4096 66.6720 -178.7550 91.6011 -72.5411 -28.1041 -51.8870 -57.1133
2.94745000 -144.6747 156.9471 67.6610 110.0030 -68.7483 -32.3998 -171.4354 174.1256 -92.6226 -76.8304 -29.6524 -61.5803 173.3847
2.97462280 -144.6015 152.4170 -174.4152 -125.7383 -63.2000 -35.0628 -172.4099 173.5046 88.9278 -125.1130 25.3710 63.8989 -81.0805
3.01167160 -143.9580 -173.5417 68.5521 -81.5441 -62.7851 -6.1759 66.6818 178.6045 89.1790 -64.3893 -25.6155 -169.1562 58.7596
3.03549840 -144.9261 152.6009 -177.9913 56.4268 -69.0413 -23.4921 -65.1967 -176.2223 -90.9665 -124.7428 37.0144 -36.7257 87.9888
3.06331730 -135.3238 156.0494 -60.7539 99.4553 -69.3065 -18.7928 -64.3254 -176.4883 -88.7496 -73.0680 -18.7671 -168.5923 57.6915
3.09274060 -145.1623 155.7755 59.9933 -87.5942 -81.1247 151.4104 65.9156 -177.8834 -88.9931 -107.0172 137.4405 -52.7694 -58.9309
3.11986860 -144.8992 155.0484 -177.2842 55.4283 -80.0715 -15.0004 -61.0758 -62.2791 -74.6981 54.6189 51.1812 -39.2009 -179.3422
3.14364780 -144.8592 157.8560 -175.3909 -126.5762 -67.0235 -38.3767 -169.0025 68.9308 -97.4280 -84.8120 -32.0423 -54.5166 -179.8195
3.16913510 -145.9114 179.8701 77.0741 -70.7342 -63.5765 -30.5811 -62.5976 -63.1645 -78.7243 -95.7448 -35.1072 -47.5273 -57.8438
3.21102190 -75.1704 154.2816 -59.7244 -74.9768 -68.2007 -16.8693 66.2522 -179.1175 91.0094 -73.9204 -18.9059 -168.6991 57.7496
3.25282110 -144.9009 152.7680 -174.1451 -126.0334 -65.8639 -31.2288 -62.5974 -63.2466 -78.3649 -127.3900 24.7540 63.4868 -81.3048
3.28738380 -135.3433 155.5411 -61.1238 -80.4563 -69.5619 -18.4682 -64.3053 -176.4833 -88.7450 -72.8529 -18.9237 -164.2988 167.2295
3.31031040 -75.2146 154.4515 -59.3006 105.0488 -69.3378 -18.7088 -64.3065 -176.5118 -88.7610 -73.0029 -18.9167 -168.6154 57.7154
3.33706570 -145.3798 154.2871 66.5079 -74.2250 -70.3806 -25.6988 -71.0006 66.2940 39.3339 -82.1289 -23.7496 -51.4050 -57.1133
3.36042470 -74.4048 154.4327 -60.0163 -74.4731 -66.8818 -16.0390 69.9420 -66.9143 -30.1706 -86.1678 -0.9345 52.7934 61.0522
3.39116500 -143.9747 142.6181 -178.2920 49.1013 -78.8748 -31.3075 -65.2530 -176.5447 -90.1846 -86.6573 -32.7591 -72.6761 64.7995
3.42433930 -146.5884 162.0587 70.4375 164.8009 -72.6577 -16.3653 -64.1042 -176.4856 -88.8726 -73.2396 -30.5067 -60.8997 174.3858
3.44474370 -146.9570 162.1254 71.7946 -20.7673 -72.1828 -16.1766 -61.9541 -62.9572 -77.1659 -74.9327 -28.1754 -50.4072 -57.0257
3.46532220 -73.0109 162.4779 54.7665 11.7276 -66.1587 -26.8327 -166.3810 67.8881 -97.4222 -81.6773 -1.5006 66.1208 173.4285
3.49299120 -73.4347 149.3684 -175.2052 56.5625 -71.9246 -13.9244 66.2516 -178.0374 -90.3300 -75.0864 -25.8849 -85.0607 52.9740
3.53301710 -75.0790 153.9037 -59.6874 -74.8800 -69.6047 -18.3786 -64.2848 -176.5053 -88.7528 -72.7778 -19.0814 -164.3368 167.2586
3.56836460 -135.9541 157.6528 -60.4460 -80.7975 -71.7120 -10.9049 -63.8150 -176.4002 -88.5738 -66.8037 -33.1076 -59.1131 173.0389
3.60009900 -75.1718 156.3046 -59.1807 -75.0291 -69.5756 -11.7624 66.3434 -179.3665 -89.4952 -68.9456 -32.2622 -59.1453 173.4098
3.64919320 -146.3060 146.8219 176.8900 77.3835 -147.2253 151.6580 63.3601 -72.4709 -69.0915 -85.9072 134.9633 -59.3462 175.6424
3.67183580 -75.5816 152.7905 49.8988 -98.9121 -66.9725 -31.6920 -171.4282 173.8299 -92.4065 -83.0377 4.1513 69.5019 -80.7306
3.70137690 -144.8409 141.7453 -178.5646 -127.5060 -113.5352 12.8364 66.5115 -80.4950 -91.2543 66.4571 -44.7989 -46.7653 -57.3263
3.72490870 -134.9224 156.5226 -62.6774 100.5217 -63.6612 -24.9638 -56.9782 94.5795 102.7367 -83.0758 -5.5585 79.3944 -58.0977
3.75615030 -145.3399 161.2691 -176.3309 56.4330 -68.7812 -8.5907 -79.0839 64.1721 67.9407 -65.7239 -23.5915 -161.9930 168.9643
3.77708120 -144.2703 177.6099 -166.8846 65.1030 -57.6397 -25.8478 -164.8287 67.6461 83.6613 -73.7233 -11.4440 82.1431 -60.8940
3.79875900 -135.6698 155.7600 -61.1890 99.4242 -69.6729 -18.5225 -62.6964 -63.6163 102.7036 -72.8706 -18.9072 -164.3038 167.2171
3.83250370 -69.6248 136.2430 -179.9763 52.8700 -101.2139 9.2992 65.7746 -85.2689 -95.5136 66.4140 -44.4632 -46.8422 -57.4375
3.85279850 -144.9266 155.8103 -175.4663 -122.9204 -62.0011 -30.8961 -171.5756 173.7723 88.8858 -130.1352 27.7545 -164.5026 162.3443
3.87695230 -144.7490 157.1365 67.6581 110.1332 -68.5252 -32.6720 -166.8705 68.4582 -97.4572 -77.1157 -29.3679 -61.6268 173.3653
3.89937590 -72.3061 145.2785 -175.5650 57.8812 -75.7523 -13.0605 70.0870 -174.9984 -88.0399 -122.5916 31.6394 -32.7668 89.5183
3.92329370 -72.2682 125.5908 -175.7788 65.9209 -91.5743 -17.4432 67.1928 -179.5073 -87.8917 -87.5710 -31.2997 -56.2072 96.3056
3.96342720 -75.2008 154.7608 -59.0353 -74.6461 -66.0478 -26.5304 -170.8764 173.9649 -93.2843 -71.6714 -18.1398 -164.1117 166.9875
3.98395860 -145.6006 151.2225 48.4985 -99.9506 -92.6991 -20.1734 -60.6681 -61.6886 -71.6731 -87.3497 1.5024 79.6521 -59.6720
4.02618520 -80.9133 155.1942 63.6090 98.2127 -66.9102 -32.2792 -167.1478 68.4562 83.3164 -77.1215 -23.4575 -50.7095 -56.5509
4.04809340 -144.5457 162.6471 -175.6002 -119.9585 -69.8795 -26.5859 -171.8583 172.9006 87.3829 52.9106 16.5791 63.5013 67.2095
4.07000180 -75.4920 151.2131 50.4731 -98.9582 -77.8756 -24.9911 -165.3000 67.5923 -97.2798 -80.4583 -0.6768 61.6361 73.5951
4.11473320 -144.6026 157.6884 -174.8378 54.4637 -88.3993 -16.3653 -63.4888 -176.0320 -89.0787 64.3877 -50.8229 -69.6618 67.0841
4.13531250 -73.0601 148.4770 48.4207 -99.1228 -70.0878 -24.5581 -55.6664 96.2165 106.5066 -85.5492 -1.2317 62.0416 75.1320
4.17488140 -70.3955 134.7641 178.7403 -129.4017 -90.3774 3.1690 79.1852 -57.2192 137.1455 51.7793 29.2150 68.7893 166.5108
4.21226340 -75.1500 154.0909 -61.4069 104.2485 -67.8300 -17.5320 68.0090 -69.9180 -24.8880 -85.4870 -5.7257 79.0889 -58.1463
4.24035470 -72.5768 145.5696 -177.0495 -128.4564 -98.0706 -13.2533 -62.9299 -175.8521 -87.7922 64.5078 -52.3080 -64.4665 71.0779
4.26294360 -79.0608 156.1165 -60.0469 104.5543 -68.4247 -19.6920 -64.9127 -66.2843 100.6735 -73.1903 -18.6219 -164.2243 167.1521
4.29078850 -145.0930 156.7984 -175.5211 -122.0196 -61.2558 -31.2737 -167.1426 68.3515 83.1926 -130.8456 29.5156 -168.5780 51.7244
4.31478600 -71.3788 161.5851 70.9944 165.4619 -67.4736 -22.6850 -165.0572 67.2180 83.0725 -70.9815 -27.6145 -50.7692 -56.8141
4.34548630 -74.5325 153.4681 -60.2045 -75.1474 -75.2141 -13.5245 61.4391 -88.1508 82.3436 -73.9517 -20.1851 -164.0325 167.6890
4.37425670 -146.0360 167.3797 67.7897 -87.1734 -141.3748 151.0522 -172.9419 60.3711 -84.1566 -70.1735 145.6352 -168.1986 60.6136
4.40092070 -145.5132 169.7771 74.4673 114.9246 -78.2103 -11.6119 -63.3331 -176.3606 -88.5478 53.3130 47.1445 -34.9219 -177.4852
4.42497840 -146.2435 154.2051 49.2506 -96.5430 -73.2899 -24.8519 -73.9360 65.9204 -125.4593 -86.6282 4.7450 69.2069 -81.6438
4.45097020 -136.0721 156.5165 -61.0962 -79.9998 -66.9208 -20.5923 -70.0379 67.1549 38.0977 -72.6048 -18.7599 -168.7348 57.6713
4.47588320 -78.2636 156.6005 -175.9063 68.9661 -78.8909 56.4638 -62.8460 -65.7334 -76.6342 -69.9971 -24.8150 -168.6993 58.9621
4.49653410 -145.6373 159.5509 62.3341 -87.5841 -97.4044 154.6903 65.7567 -178.5965 91.7719 -128.2801 135.1418 -55.4241 91.2275
4.52519710 -135.6028 156.1971 -61.2667 -80.3810 -79.7601 -20.1887 -62.1327 -62.9242 105.4872 50.0567 28.3593 68.6462 168.2329
4.54997980 -80.4796 157.2243 69.0627 103.6547 -67.4124 -33.2578 -172.7580 173.7363 -91.8004 -77.6030 -28.8429 -76.3856 62.1914
4.57566440 -75.8989 153.1964 49.8207 -98.8047 -66.3144 -32.5750 -167.2984 68.6129 83.4234 -83.3034 4.6659 69.5564 -80.6942
4.62637710 -144.7818 139.7683 -177.5338 -126.7086 -107.8003 -1.7403 66.1149 -81.9336 -92.8949 65.8289 -50.1480 -64.0851 69.5959
4.65320860 -147.4445 154.8731 51.6454 81.1400 -101.9497 -17.6594 -70.3545 70.6738 -121.9785 -86.4522 0.7331 80.1467 -59.0720
4.67745860 -145.4255 155.6680 69.0969 -72.5976 -66.8463 -27.9515 -57.5800 94.7500 -76.8113 -81.8503 -28.3842 -76.8738 62.1730
4.69871210 -73.3808 148.7094 -176.0565 -125.1732 -107.9644 -4.9818 -61.8633 -175.4196 93.0864 52.9821 58.2144 -47.6407 77.3552
4.73251810 -144.5861 162.0098 -172.1183 -118.2273 -68.5703 -6.8924 65.3891 177.8071 83.9016 -63.6592 -31.2852 -164.0418 -91.9145
4.76063750 -75.2673 155.8368 -59.0733 104.7321 -71.5426 -13.5027 -63.9730 -176.3881 -88.9036 -70.4628 -31.7041 -71.6104 66.4247
4.80415450 -145.4225 171.9413 73.1183 -75.6779 -53.8709 -34.5945 -62.4521 88.9718 -84.4161 -117.3260 6.4770 63.8946 76.0740
4.82761810 -69.1186 141.6192 177.3196 -129.0893 -75.6453 -17.4176 -54.3570 97.7035 109.7205 54.3303 51.1797 -38.8344 -179.7947
4.85074680 -74.6638 158.4621 -59.0212 -74.2921 -66.0780 -16.7526 -67.9383 69.5361 -149.2361 -69.7379 -27.9339 -51.8996 -56.7711
4.88742110 -77.8297 173.1601 85.3615 116.3405 -71.9553 -14.2119 67.5828 -178.3452 91.6211 64.4058 -51.4980 -54.6507 176.7144
4.91046140 -146.3864 148.0898 177.2552 -98.8612 -143.1056 145.3895 62.3601 -72.3306 -69.0054 -77.6148 146.2175 -168.4889 60.7381
4.93108110 -145.0664 156.9773 -172.9027 -123.9624 -63.7933 -33.4545 -147.0833 -73.9929 -60.3887 -116.8837 19.4171 61.8752 170.3056
4.96353530 -136.8609 158.4887 -60.3327 -80.6344 -72.0169 -11.6132 -72.1989 67.7358 -125.4657 -66.7386 -33.1177 -59.1524 173.0974
4.98580510 -75.4939 157.1124 -57.5870 -73.8795 -65.4289 -26.9833 -164.9366 -80.7485 -42.2317 -75.3398 -7.5652 64.4070 172.2591
5.04483750 -146.0951 159.5122 64.6881 93.1682 -98.7441 148.5664 62.5633 -77.2673 91.2304 -97.5351 135.9699 -69.9230 67.9997
5.06622740 -145.5911 177.7234 75.4547 107.7538 -68.1129 -9.1252 -55.9149 95.5229 102.9840 65.4221 -47.7844 -47.6125 -55.6222
5.09146720 -74.4703 155.8393 -59.5073 -74.9077 -69.0104 -7.3578 72.7350 -64.8510 147.9427 -65.7883 -34.0522 -58.3454 173.3274
5.13504170 -145.2645 175.6709 72.6913 -75.0201 -58.8336 -31.5713 -75.1119 63.6145 -139.1018 -118.4322 6.6252 63.8494 76.1248
5.15769100 -144.5470 165.3783 -175.3202 -118.1474 -65.3464 -11.5465 -62.4766 -174.5409 89.1364 -62.8404 -30.5605 -163.6692 -92.2322
5.20144000 -74.8236 152.8371 -60.6985 -75.0208 -76.2287 -3.2860 67.7474 85.7190 -116.3122 -72.0804 -14.7325 64.9836 175.0423
5.22821330 -135.9735 154.7986 -61.3303 -80.3569 -66.9934 -27.5751 -163.9038 -80.4509 140.3856 -79.6765 -0.3930 54.6570 62.5503
5.27249780 -144.9639 -175.5643 75.9007 109.9124 -75.0491 -5.7597 -62.5135 -176.1299 92.3279 53.0769 17.4671 63.8312 67.2573
5.29450400 -146.1369 150.2560 -177.6308 51.2808 -96.2114 -17.0740 -70.6862 69.6320 59.3496 64.2438 -52.4485 -64.4936 71.6400
5.31520330 -146.2544 148.1760 -179.5118 78.7487 -147.4346 154.7621 63.6480 -72.8059 -69.5280 -72.4480 145.0596 -167.5470 167.8720
5.34542320 -74.3366 156.5807 -59.4122 105.9198 -64.6976 -15.4477 -54.7820 96.0584 -74.1790 -66.6682 -31.4400 -59.3720 173.6373
5.37128700 -75.2341 155.8892 -59.1685 -75.0805 -67.8745 -22.3700 -170.5366 173.1646 -93.1683 -68.3769 -31.7862 -71.3334 66.3859
5.41092060 -74.6512 152.7385 -59.4914 -74.6436 -81.7918 -25.5552 -64.5643 -176.5494 -88.7105 51.4733 52.6603 -39.9899 -179.3308
5.44627810 -76.9683 164.0658 -174.5379 -118.0219 -65.3326 -11.3121 -62.4512 -174.6521 -91.4381 -62.6803 -30.7707 -163.6791 -92.1388
5.48088310 -145.2231 155.3430 60.6101 93.3934 -84.4800 151.5995 61.4355 74.1870 -139.7212 -132.7330 135.2446 -56.9518 177.8003
5.50422760 -81.3220 158.0128 69.1576 -78.4784 -66.9869 -34.1891 -168.4756 68.7931 83.3605 -77.7723 -28.6754 -77.1933 61.5002
5.57054480 -144.4708 137.2553 176.9084 50.7196 -86.7539 0.9675 74.8013 -68.2673 -23.5099 54.4929 15.8354 65.1215 66.4134
5.62234750 -146.2026 171.9832 75.0582 115.0471 -79.1395 -12.1512 -71.8316 67.6309 -123.2727 53.3129 47.3770 -35.1988 -177.6188
5.64264260 -145.0095 162.5126 -175.7632 59.5136 -65.1975 -18.2309 -61.1009 -62.7079 103.1350 -72.5772 -19.3572 -136.9564 -61.8200
5.67089410 -144.8879 178.1151 -164.4641 63.8298 -58.6074 -24.2698 -164.6769 -82.0662 -40.7980 -72.7546 -5.6033 55.6621 60.8374
5.69189570 -145.8785 161.4012 60.3338 -94.5508 -126.7490 11.9332 58.9747 75.8468 -107.6933 -77.6301 -2.9980 56.7150 64.3355
5.73311310 -144.4206 154.2293 66.5500 107.8313 -71.7194 -30.3742 -160.1883 -80.0143 137.6152 -73.4953 -27.3104 -53.5083 -59.5415
5.75578750 -75.0931 153.4357 -60.3551 -75.2155 -70.6707 -11.2206 60.2839 74.1004 64.8951 -72.9761 -20.4672 -169.3054 57.9164
5.79296610 -80.4426 171.7300 -169.7140 -122.4746 -71.0934 -5.4389 70.6829 92.1263 -115.7471 -73.3015 -14.8361 81.0867 -61.5956
5.85156250 -145.3014 177.0611 73.7531 -74.0079 -75.2868 -0.4304 56.6408 70.1914 75.0364 64.6199 -52.0476 -48.1368 -55.6920
5.89392560 -145.8392 143.6933 179.7640 79.4853 -127.5781 141.3253 -62.5698 79.3806 53.8659 -72.8425 154.5729 76.2030 -61.6604
5.93663350 -146.0758 156.5086 -176.5781 -127.8289 -90.3183 -0.5966 -69.7698 69.7264 59.8769 52.3814 54.1546 -43.9965 93.3756
5.96687220 -73.5035 151.2456 -176.6527 -120.6712 -74.2388 -17.6049 66.2989 -179.7032 -90.5937 56.6878 -15.2206 -139.7837 171.0940
5.99768800 -73.6216 166.2782 85.4842 122.4697 -75.1160 -10.0337 74.4902 -62.5051 -38.9734 64.9586 -50.8961 -53.7541 176.2366
6.02644110 -144.5227 145.2897 179.6512 -127.8449 -81.0854 -20.9886 -61.6783 -62.6732 104.8103 46.2878 38.3615 -159.5055 161.8239
6.07034630 -144.6239 153.9837 -176.9736 58.0608 -75.1714 -22.3487 -63.9867 -176.0335 90.8676 54.0625 -25.1941 -159.7073 58.8406
6.09301920 -145.1974 152.6164 50.7937 -96.3691 -82.3881 -24.4005 -164.5218 -82.3577 143.0815 -77.5704 -1.7000 61.6466 73.5294
6.12297530 -74.4551 155.7917 -59.8920 105.9169 -71.7605 -25.7819 -53.8719 97.1195 -70.0206 48.9938 29.8167 67.3935 168.5815
6.15776580 -79.5523 154.1208 -59.7432 -75.0956 -80.1077 -26.4993 -65.1731 -66.0927 -78.0135 51.4939 52.5587 -40.0838 -179.3892
6.18109770 -140.0401 -156.1503 63.8310 -80.3258 -62.0473 -15.3518 -75.7488 66.2990 -121.9366 -73.8178 -11.9701 79.9541 -55.9100
6.20330600 -74.6433 157.2018 -59.2467 -74.0364 -64.5583 -16.0619 -55.0341 95.7958 105.0687 -68.6986 -30.7657 -70.4861 67.3526
6.22396010 -135.2042 156.6235 -60.6205 -80.3997 -69.5837 -16.0336 66.3487 -179.2321 -89.5430 -70.1946 -28.7502 -171.1053 -92.7822
6.27113970 -75.7430 154.6261 -59.9951 -75.1262 -66.3747 -30.0292 -163.3181 -80.1526 140.3473 -78.7978 -5.5845 80.0651 -58.0693
6.29405110 -135.4445 156.9578 -60.0007 99.5291 -65.5974 -28.4984 -168.6176 -80.7080 145.5285 -71.0743 -17.9714 -168.3178 57.4328
6.32101280 -135.1849 156.9971 -60.1301 99.5765 -70.8278 -17.9571 -64.1861 -176.4682 -88.6652 -69.3661 -28.9197 -170.8706 -92.8195
6.35828780 -135.8392 155.3443 -60.8877 -80.3624 -74.8887 -34.4933 -169.1701 68.9139 -97.9396 64.2844 -48.9001 -53.9111 176.9803
6.43069610 -136.6270 157.7683 -60.5583 -80.3447 -144.3454 162.2833 65.2440 -73.3636 108.5518 -80.5575 164.9995 53.2289 62.0759
6.45421140 -80.6141 156.1076 -60.2291 104.2480 -78.9182 -19.8098 -64.7795 -66.2889 -79.1811 52.9540 16.0599 64.9366 66.4287
6.50134300 -144.8644 154.3560 -177.0744 58.3061 -74.8147 -22.8158 -61.9211 -62.9441 -76.9211 54.0414 -25.0747 -159.5642 58.8512
6.53002590 -135.3301 156.3979 -61.1300 -80.5569 -89.5215 -13.4632 67.6395 -178.7349 -88.2121 63.8397 -50.1783 -69.9104 65.5028
6.56276370 -75.4655 155.4227 -58.6508 105.3059 -70.8866 -17.8247 -64.1626 -176.4920 -88.6761 -69.3279 -29.0461 -170.8424 -92.7857
6.60009980 -146.2165 168.3122 69.2151 94.1261 -140.3971 153.8766 -119.5969 -73.0800 -107.2439 -80.5358 136.8828 -72.1010 64.9276
6.67940780 -144.8994 152.8887 48.8190 -96.9565 -69.4396 -31.8118 -161.9341 -79.3251 -45.3405 -79.9030 2.7472 69.4527 -80.7128
6.75808240 -144.8828 152.4836 -177.2771 -123.1979 -74.4889 -25.8804 -62.2182 -63.0242 103.6873 55.3379 -14.8863 -142.5979 169.1761
6.78637360 -75.4168 154.3025 -59.9005 -75.2222 -89.3788 -13.7341 67.6419 -178.7366 -88.0120 63.8026 -50.1410 -70.0460 65.4158
6.82406550 -135.0805 155.7364 -62.2902 -80.5640 -76.1153 -28.6993 -166.3677 68.3009 -97.5984 53.1344 15.0957 65.6145 66.1969
6.85139540 -144.5535 151.0166 -179.0520 -126.5098 -71.5569 -30.3648 -166.9172 68.4947 -97.2871 47.4059 35.5891 -157.4100 163.2086
6.87470650 -145.5720 142.4223 -175.8085 -113.5943 -128.8053 0.2458 69.3343 -73.8043 89.5980 54.0153 -20.0249 -149.6501 165.0183
6.90718510 -145.5952 148.6610 177.6282 78.9528 -145.2514 145.8874 -119.4694 -70.2197 75.2195 -78.2139 146.3408 -164.7578 167.9271
6.93346920 -144.8236 152.0398 69.3982 110.5533 -81.7591 -10.6876 43.9241 58.5775 69.5420 -79.2582 -32.0664 -67.1256 170.5783
6.97404470 -135.5095 156.5166 -60.7078 -80.3935 -82.7160 -13.2467 66.7450 -179.1727 -89.7136 47.0057 31.8253 70.9465 -92.8318
6.99603650 -145.8737 150.8202 179.3338 55.9817 -74.2040 -10.2862 -56.5216 94.3057 -83.3961 47.7683 33.5888 68.9319 -92.2870
7.01908470 -75.6462 156.4982 -57.9225 -74.2329 -67.3236 -26.7400 -170.8081 173.9440 -93.3310 -67.8727 -28.9785 -170.6666 -92.9449
7.04638100 -134.8636 155.5526 -62.0615 -80.6200 -85.7918 -29.5377 -172.5981 173.4891 -94.2735 63.4775 -51.7264 -67.8657 68.1426
7.07260560 -146.0478 167.2513 67.7318 92.9961 -141.5596 146.4998 -173.7071 62.3909 -83.9721 -78.3704 136.0982 -171.3680 -89.0238
7.10286510 -74.9365 154.5490 -59.4988 104.9857 -68.2520 -15.0103 66.1986 -179.2701 90.9211 -73.7332 -19.7951 -139.2411 -62.3084
7.15575190 -144.1119 163.0804 -173.1203 49.5069 -70.0938 -20.8046 -63.3077 -175.2148 -90.8497 -129.3555 -35.3653 -174.7594 -89.8968
7.20094680 -74.8019 153.9589 -59.4810 105.0822 -69.7465 -16.5304 -64.2414 -176.5119 -88.6990 -73.1626 -19.6527 -139.0614 -62.3101
7.24533570 -145.4850 -176.9334 76.4252 110.0103 -75.3653 -3.2689 -59.6010 -61.8659 -76.0110 47.5392 33.4251 68.7198 -92.1610
7.27475900 -69.9827 146.5694 178.9382 -124.3168 -74.8741 -9.6899 -55.1366 96.5494 103.1393 47.6261 33.8250 68.6280 -92.1046
7.29741270 -79.4804 157.7067 -58.9724 105.0009 -69.7061 -19.2877 -64.7666 -66.2379 100.6933 -69.6663 -28.8708 -171.0580 -92.8145
7.32353390 -74.8670 152.7064 -59.9440 -74.9364 -84.0066 -11.0458 56.3508 71.4578 -112.0174 63.3674 -49.8128 -49.0175 -57.9101
7.34817300 -135.3511 155.5555 -61.6240 99.7053 -89.1041 -13.2485 65.5600 -80.8387 85.9629 46.5849 33.2028 69.6704 -92.5557
7.36856730 -144.4711 152.8761 56.0830 -90.3275 -79.2823 -22.5154 -64.0785 -176.5321 91.5571 -79.5613 -13.7466 -125.7127 -63.3621
7.42078440 -145.7104 153.4390 -177.4412 55.9559 -77.7130 -21.6889 -73.7825 66.6790 -121.5124 54.0460 -25.2424 -160.3348 58.5866
7.46603130 -135.2436 160.7089 -58.8636 -80.5197 -72.7605 -4.6191 67.7467 85.0270 67.6104 -67.5792 -34.1135 -62.7557 82.2713
7.50566580 -145.1967 177.4390 78.2551 -71.2166 -78.8575 3.9530 65.1043 -92.6425 77.5124 47.7442 33.6996 68.2708 -92.2167
7.53542590 -145.3896 167.7764 73.4511 113.2101 -71.1291 -21.4523 -64.2276 -176.5136 91.7483 53.5754 -23.6388 -157.1451 163.2572
7.55565760 -74.4879 153.3245 -60.4239 -74.9212 -88.7533 -13.3797 65.3933 -80.9896 85.8999 46.6209 33.0866 69.7926 -92.5828
7.59845930 -135.3237 155.0592 -61.6116 -80.5271 -83.8673 -28.4077 -172.3398 173.5344 85.9673 46.5860 31.3568 71.3502 -92.7214
7.62982520 -144.6751 161.5542 -175.4622 -120.7399 -70.9438 -26.5506 -164.8053 68.1383 82.9359 55.0949 171.8490 68.6384 63.7412
7.67349150 -135.7010 156.0981 -61.0016 -80.3765 -83.4710 -15.6843 -61.5388 -62.5067 107.2912 47.1812 31.7249 71.2247 -92.9049
7.78247140 -145.3248 146.7073 179.8118 78.4770 -147.2576 154.5323 57.5137 73.6167 -137.7246 -146.0829 139.7161 -174.5483 -90.1635
7.81530220 -136.0298 156.2105 -60.4861 -80.4041 -92.5619 -20.6546 -60.9831 -61.1629 114.9064 47.6639 54.5477 -42.8731 94.7930
7.84249390 -144.8087 153.2981 56.1061 90.3515 -78.6820 -23.2196 -61.8141 -62.8819 102.9470 -80.1479 -13.2152 -126.1524 -63.2683
7.92324420 -135.5031 156.5951 -60.1338 -80.4156 -83.0058 -11.5612 56.2845 71.5386 -112.2693 63.7604 -52.8014 -54.3381 176.6786
7.95456300 -145.6831 144.4597 178.6642 54.3454 -67.1951 -28.8133 -57.9130 93.7918 -80.1005 54.7917 -14.0206 -144.2278 167.7922
7.97690730 -143.9074 -175.4942 70.2313 -78.7543 -56.9964 -25.1647 -169.4534 173.0257 87.0990 -70.0012 -20.6372 -134.5124 -62.1255
8.02051190 -146.3937 156.6592 -176.8398 69.9697 -82.0193 58.5153 -69.1620 69.9944 -120.2386 -66.9948 -33.8976 -170.3130 -91.2503
8.04905560 -146.2392 147.2997 179.8215 77.3422 -147.5123 153.7773 63.3565 -72.8052 112.7266 -146.0450 152.7150 -124.1598 -63.6623
8.09244970 -144.5850 158.7575 -175.1004 -124.3180 -82.3767 -15.7410 -63.3308 -175.9067 -89.2651 55.3384 -13.2986 108.5375 -59.9322
8.14158740 -145.5483 157.5832 58.8601 89.1633 -104.8561 -8.5296 68.3525 -77.0645 -93.4141 58.8636 -21.3918 -135.6119 175.3432
8.26850780 -145.5845 166.1958 74.7610 116.5466 -96.2702 1.9456 53.4865 66.6797 80.2935 63.5453 -54.7593 -69.9531 64.5552
8.29922560 -144.5666 149.9441 -178.5159 -124.7128 -77.8044 -22.3581 -64.0426 -176.1933 91.2088 52.1529 31.6496 -136.4784 -63.0143
8.33682540 -75.3760 154.9266 -58.9116 104.9324 -76.6398 -16.6532 66.6966 -178.8190 90.8937 46.4704 38.3854 -160.1250 162.9229
8.38726470 -77.7864 157.3235 65.8288 90.1964 -79.1744 122.5148 -174.2901 175.7009 -92.6070 -78.9010 -24.4794 -137.5692 -61.2204
8.45907130 -75.1682 154.2907 -58.8500 105.0983 -76.7369 -21.6013 -64.3934 -176.5350 -88.4990 46.4570 39.0244 -160.3110 162.9131
8.50137830 -75.2064 154.1234 -59.4078 -74.8696 -88.4007 -5.4486 57.3775 72.6244 79.6843 45.8489 34.0498 70.2218 -92.3147
8.54117520 -144.5392 160.1526 -175.1997 55.8833 -75.2288 -27.8741 -172.4645 172.9784 87.4777 57.3369 -17.1181 112.4499 -62.3391
8.59043730 -135.3839 154.9528 -61.7629 -80.5363 -83.3232 -26.5825 -166.0452 67.8991 82.4856 46.7605 31.3805 71.4571 -92.7481
8.61466990 -144.2768 154.6678 57.0472 -87.7792 -69.2945 -34.4273 -166.8469 68.6902 82.9566 -81.5662 -8.8836 -128.8507 -62.8724
8.65556550 -144.6714 154.5855 -177.9728 58.0196 -69.6965 -29.4670 -167.4850 68.3388 83.0829 63.8047 -30.3751 -115.2030 -64.8158
8.70651030 -135.4286 157.1212 -60.2145 -80.4523 -77.1767 -14.8421 67.5076 -178.7767 -88.8467 56.1535 -16.5086 -141.1200 170.8308
8.79628350 -74.7681 154.0350 -59.6809 -74.9698 -85.5063 -14.0412 64.8735 -82.0451 -94.4396 46.3239 38.6193 -160.2586 162.9606
8.85064910 -135.5821 156.5293 -60.1191 -80.3596 -76.7286 -20.2544 -64.3165 -176.5234 -88.5098 55.9610 -17.3353 -142.4441 170.1554
8.95911140 -75.3835 155.1132 -58.9387 -74.8712 -76.9995 -14.8643 67.5117 -178.7795 -88.7436 56.1538 -16.5161 -141.1253 170.8272
8.98098350 -135.2096 155.2629 -61.6629 -80.6820 -88.9991 -15.8538 43.7165 54.2280 68.4719 45.6948 31.6542 71.1132 -92.3418
9.03182420 -145.1692 142.8296 -175.4981 61.9172 -122.5370 4.9400 68.0642 -76.7431 -90.4235 58.1090 -15.4429 113.0028 -61.7292
9.13977560 -75.0372 153.1873 -60.2294 104.9704 -82.8959 -31.4992 -166.7431 -84.6580 -47.3997 51.3364 60.1659 -41.1930 -179.4976
9.17551020 -79.3285 156.0794 -58.8689 -74.9329 -74.8227 -23.0382 -64.8902 -65.9620 101.6815 46.5100 38.8548 -160.2440 162.8889
9.22067500 -135.8842 157.3197 -60.5545 100.3696 -75.5033 -18.2924 -53.0268 97.6199 -68.6155 47.3055 30.7940 72.2545 -92.9479
9.32895480 -144.6562 152.7852 -177.6157 -122.1542 -75.1437 -18.1363 65.5039 -179.9154 -91.6564 46.5229 38.8226 -159.3954 -117.5475
9.36752600 -144.4690 163.0416 -174.6564 57.1386 -79.7716 -17.1628 -168.4301 -87.1880 148.8793 50.3551 24.3833 73.3998 -94.5287
9.41257810 -145.7497 158.1754 -175.7107 53.7808 -84.5055 -14.9071 -72.5361 68.0493 61.1664 55.6724 -13.2079 108.8074 -59.9615
9.44709710 -74.3320 155.6716 -59.2199 -73.6769 -75.6240 -18.3345 -52.6580 97.7564 112.6867 47.2784 30.7624 72.2968 -92.9316
9.48382420 -144.6530 151.9905 -178.5489 57.1558 -71.5705 -33.0553 -167.6773 68.8061 83.2167 52.0759 30.4714 -136.1676 -63.2590
9.52843180 -75.5041 168.4849 84.4153 116.4546 -73.3604 -5.0611 74.2371 -64.7060 146.0327 57.8695 -16.9474 -139.5284 171.3152
9.64030540 -75.1333 153.7726 -58.9940 -74.5533 -72.0745 -33.6480 -168.5376 69.0033 83.1578 46.2236 38.9283 -160.2916 162.7867
10.13334650 -135.1975 155.0020 -61.4644 -80.4861 -87.3936 -19.3627 -63.8896 -176.4066 -88.4085 49.5891 -5.7430 100.8315 -57.5484
10.16987400 -75.4533 155.2383 -58.9851 -74.9169 -77.3002 -14.0800 67.4508 -178.7443 -88.2651 63.3171 -28.6880 -116.0019 -65.4851
10.24061380 -144.6989 156.6855 -175.3781 56.6630 -77.9982 -22.6663 -63.9509 -176.0037 90.9063 59.8259 155.8710 114.0649 -63.4859
10.27769670 -146.1770 169.2636 69.7295 -85.7807 -137.0519 160.3926 56.7539 70.6930 50.5810 -145.5493 151.7809 -125.6929 -63.0022
10.35881130 -144.5105 145.1767 179.6230 -127.2845 -81.9499 -20.3038 -61.5564 -62.5930 105.0206 46.0224 38.7639 -158.6797 -117.8156
10.40848030 -144.4866 150.5526 -177.7070 59.2828 -78.4949 -15.1520 63.4564 79.3066 59.1081 63.1359 -31.6845 -116.1363 -64.2599
11.01145050 -144.5231 155.4029 -177.8448 -121.5085 -70.8234 -26.2794 -165.4149 -82.2156 -41.8156 64.3831 -26.7402 -117.4505 -63.3751
11.46743680 -136.9838 156.3880 -61.5822 99.5930 -87.6512 -20.5444 -71.8033 69.0062 -121.8839 49.6823 -5.8045 100.9434 -57.5953
12.02332200 -135.0903 43.1797 55.3796 -85.6198 -104.1449 -13.3560 66.0759 -178.4070 -87.3717 49.1141 58.9998 -43.8518 -57.3082
16.36009320 -85.5559 -176.3134 -162.6251 -125.0441 -75.0285 -24.7667 70.4494 -178.6166 -96.3109 -84.7026 -33.0756 -56.2850 -70.8245
