# Supplementary material for: Exploiting Sequence-Dependent Rotamer Information in Global Optimization of Proteins
Source: J Phys Chem B. 2022 Oct 18;126(42):8381–90. doi: 10.1021/acs.jpcb.2c04647 (PMC9623586; doi:10.1021/acs.jpcb.2c04647)
Supplement: Supplementary file 2 — jp2c04647_si_002.zip [file jp2c04647_si_002.zip › TripeptideConformations/MET_ASP_ASN_new.csv]

0.00000000 -70.2781 -15.6748 -62.6338 -62.6166 179.7792 -68.9391 -12.6261 52.4963 99.9917 -78.1916 -11.0208 -62.2935 -75.4734
0.02691460 -69.9607 -15.9481 -64.2139 -177.6830 179.8248 -68.9830 -12.5883 52.5080 99.9342 -78.1043 -11.0449 -62.3146 -75.4254
0.06188620 -67.3833 -16.2672 66.6949 -179.3410 -179.6819 -69.5816 -12.6590 52.4662 100.7807 -78.5746 -10.6724 -62.3562 -76.2117
0.17907270 -70.2138 -15.4986 -62.3625 -58.0907 -65.2710 -68.8354 -12.7162 52.4790 -80.7556 -78.2428 -10.9530 -62.2648 -75.5383
0.29096240 -69.0757 -15.4973 71.7824 -68.5659 178.2505 -69.1000 -12.9646 53.3571 100.2810 -77.9589 -10.9842 -62.4201 -75.6001
0.37491670 -69.9844 -15.3489 -62.6223 -62.6047 179.7896 -66.5404 -14.7027 -48.2594 -83.8938 -79.8109 -9.8595 -61.2976 -75.5263
0.39521980 -66.3056 -21.8096 -169.9629 175.1431 179.9624 -67.6427 -12.2902 52.4846 99.2363 -78.0352 -11.5739 -62.1381 -75.6963
0.42010390 -69.7000 -15.5353 -64.2225 -177.6491 179.8172 -66.5370 -14.7207 -48.2369 -84.0094 -79.7176 -9.8673 -61.3221 -75.4772
0.51080340 -67.0782 -15.9919 66.7429 -179.3121 -179.6878 -67.1391 -14.7363 -48.1497 96.4590 -80.1789 -9.5158 -61.4019 -76.2959
0.55138420 -69.9161 -15.1344 -62.3505 -58.0616 -65.2400 -66.3971 -14.8377 -48.2696 -83.9128 -79.8729 -9.7758 -61.2663 -75.6129
0.59290820 -70.2278 -14.3561 70.8755 -66.6681 -67.5484 -69.0650 -13.0844 53.2520 -80.3730 -77.9100 -10.9191 -62.4356 -75.4087
0.63886410 -64.7735 -16.0880 -62.9762 -62.5353 179.7956 -72.4257 -18.1197 52.8438 87.4055 -136.0255 -17.7368 68.7372 83.1522
0.67738040 -68.2027 -13.4116 -64.1466 -177.6770 179.8149 -80.1864 -14.3911 52.7528 6.5806 -115.9852 -30.3096 -72.6715 -100.1382
0.70704310 -69.6968 -15.5199 -64.1117 -175.0365 -68.9676 -66.5302 -14.7364 -48.2387 96.6507 -79.7070 -9.8671 -61.3246 -75.4791
0.73168800 -65.9168 -14.9877 73.5929 -66.2101 177.5308 -81.7594 -13.6586 52.7690 -174.9664 -116.8039 -29.8015 -72.7981 -99.7384
0.76365360 -69.0292 -18.9050 -63.2203 -62.6981 179.7537 -72.5503 -13.9793 53.4157 -172.7267 -118.2858 13.3548 -69.8308 -98.6308
0.78383070 -69.6411 -15.5727 -64.6076 179.7627 69.7790 -66.4926 -14.7482 -48.2389 96.6498 -79.7097 -9.8602 -61.3192 -75.4961
0.80582110 -66.0720 -21.6655 -169.7990 175.0298 179.9836 -65.3895 -14.3006 -48.2116 -84.7015 -79.5895 -10.4733 -61.1335 -75.7115
0.82909870 -64.7893 -15.8980 -62.4717 -57.9374 -65.4166 -72.3257 -18.2008 52.8457 87.4064 -135.9772 -17.7895 68.7741 83.2050
0.85989070 -73.2862 -15.3109 -64.0119 -177.6800 179.8390 -74.4765 -7.0765 54.5769 -177.6051 -77.6847 -12.1874 -62.7832 -73.0982
0.90382390 -66.6744 -18.7350 66.4867 -179.2763 -179.6688 -74.9625 -13.5439 53.3130 7.5426 -118.1824 12.4214 -70.1068 -98.5778
0.93710770 -147.9485 158.6603 62.8138 178.0365 -177.3975 -68.5400 -20.1143 -48.9898 97.1514 -84.9142 -1.6037 -58.2315 113.7617
0.95901420 -64.3312 -16.6592 -64.4380 -175.0732 -68.9478 -72.7848 -18.0101 52.8411 -91.5747 -136.0548 -17.6811 68.6284 82.9963
0.98517620 -66.1748 -13.3220 67.0255 -177.2735 -69.6581 -82.4324 -13.6405 52.6095 6.2336 -117.7627 -29.5456 -72.5621 -99.0979
1.01215830 -67.6127 -17.6953 -65.4800 74.3458 68.1785 -68.8314 -12.7409 52.4746 100.2071 -78.6304 -10.7674 -62.2856 -76.2417
1.03346040 -66.4172 -21.0374 -169.3491 58.0217 65.4374 -65.2095 -14.4300 -48.2177 -84.6423 -79.9153 -10.4275 -61.0541 -75.8183
1.05885670 -67.1550 -13.2677 71.9097 -65.6445 -68.0256 -81.5763 -14.0243 52.6313 -174.8400 -116.8445 -30.1259 -72.6093 -99.5999
1.08510870 -66.2863 -10.7906 -62.6257 -62.2472 179.6998 -63.6805 -24.2146 47.0248 -96.2084 -132.0067 -22.5150 -75.1423 -88.1979
1.11981600 -66.6240 -16.9531 -63.6501 -62.6503 179.7340 -60.7743 -23.5268 47.1463 -96.3002 -130.5392 29.8884 -71.8478 -89.4972
1.14016350 -73.2756 -15.3210 -63.9039 -175.1087 -68.9700 -74.5006 -7.0678 54.5828 2.6922 -77.6738 -12.1964 -62.7858 -73.0945
1.16222910 -64.3689 -21.8674 -169.8730 175.0997 179.9895 -76.1462 -15.2381 53.4157 6.9670 -111.5320 -30.0092 -73.4584 -102.8761
1.21457830 -147.8137 158.0206 62.4070 177.4844 -177.4795 -71.4455 -16.2284 52.4576 103.3698 -82.7644 -4.1368 -59.9420 -63.2612
1.23658060 -66.7547 -18.5555 66.6277 -177.1337 -69.6448 -74.9778 -13.5831 53.2827 7.5884 -118.1823 12.4966 -70.0829 -98.5654
1.25771790 -67.7624 -19.0685 71.7551 -65.1683 -68.0175 -74.0599 -13.7741 53.3271 -173.4871 -117.9453 12.8400 -70.0700 -98.6853
1.27784280 -72.6350 -14.9189 71.7643 -65.4362 -67.7209 -75.7172 -6.8526 54.3291 -178.3703 -77.8024 -12.1489 -62.8431 -73.0996
1.30637440 -60.8370 -23.4597 -170.2316 173.1661 68.7118 -71.0727 -17.3939 52.7698 -92.2811 -135.6620 -16.6303 67.9866 82.6282
1.33833560 -70.5161 -11.7653 68.3531 -69.5786 -67.4785 -65.7693 -16.2281 -48.3013 -80.2259 -79.8677 -9.0616 -61.4086 -75.7546
1.37231330 -66.7408 -14.9482 -64.0199 77.9685 -179.8029 -80.2540 -14.1407 52.8206 -174.2703 -116.4878 -29.7923 -72.6727 -99.9455
1.40671270 -67.3780 -17.4915 -65.7125 74.1836 68.1822 -66.3770 -14.8369 -48.2756 -83.9442 -80.2596 -9.5978 -61.2934 -76.3123
1.44514860 -144.8890 137.1912 -173.5714 178.0584 175.8613 -75.3968 -21.4327 53.2338 12.2109 -120.7604 22.3235 -67.1625 -95.3420
1.46962300 -60.8911 -23.5929 -169.9792 177.3735 -70.7990 -70.9407 -17.3832 52.7618 86.8457 -135.6405 -16.5946 67.9760 82.6303
1.49270020 -65.2479 -26.0609 -170.6249 177.9299 -70.6068 -70.1274 -13.8242 53.7600 8.2502 -116.1685 12.0998 -70.4620 -99.8975
1.51303150 -62.6155 -23.6841 -170.3508 175.4957 -179.9988 -59.4232 -22.8502 46.9428 -97.0902 -129.9106 28.3234 -72.3982 -89.6363
1.53575990 -66.8633 -21.0427 -64.7550 77.6607 -179.8308 -72.9508 -13.7153 53.4772 8.2149 -117.8511 12.5264 -70.1695 -98.8878
1.56538630 -68.7253 -12.6475 59.1687 65.8104 64.0983 -65.9690 -19.6515 -175.0885 66.7048 -77.0898 -9.6685 -60.8781 -76.2285
1.58650860 -62.6568 -18.4339 -65.3868 74.1745 68.0483 -72.5692 -18.0597 52.8615 87.8389 -136.0299 -17.4650 68.6224 82.8926
1.61955340 -71.0429 -17.1318 -64.4102 77.9462 -179.8061 -74.4384 -7.0363 54.5989 2.7768 -78.1352 -11.9787 -62.7057 -73.9973
1.64061870 -64.0792 -17.6300 66.5973 -177.1366 -69.6229 -62.1648 -23.5377 47.1725 84.2037 -131.4098 30.2320 -72.1411 -88.6838
1.68506590 -64.2568 -17.4247 66.0491 178.2968 69.8694 -62.2118 -23.5459 47.1712 -95.2608 -131.4596 30.2396 -72.1398 -88.6538
1.70845010 -67.8403 -22.7575 -64.7387 -177.7084 179.8341 -73.7802 -13.8240 52.8030 105.1970 -86.7338 -5.7279 -58.2855 119.8747
1.73566780 -66.2234 -17.4856 -63.0605 -62.5578 179.7622 -73.5927 -16.4361 53.2412 100.8977 -115.4100 -34.0290 -175.0559 -110.9998
1.76405990 -71.7649 154.2793 66.5748 179.4457 -176.6557 -69.2927 -19.2793 52.7791 95.9588 -79.1293 -10.2889 -171.3607 -115.9224
1.78431230 -65.5083 -17.2299 -65.0620 74.4314 68.1253 -91.1572 -8.4749 56.9062 -172.3256 -138.4147 -16.9202 72.0712 90.2825
1.80921990 -66.6959 -21.2446 -65.9156 74.2110 68.2535 -72.9521 -13.6933 53.4979 -172.9669 -117.8018 12.4380 -70.1954 -98.9119
1.83093820 -147.7195 158.3103 63.1528 178.6574 -176.9891 -66.3015 -25.9826 -175.9330 69.7777 -76.9335 -9.0054 -171.1495 -116.3511
1.85779640 -70.7132 -14.3108 -60.7778 -63.7685 95.6734 -64.4954 -19.7689 -174.7441 -115.5221 -76.7568 -10.1980 -60.6828 -75.3855
1.88339130 -66.1567 -16.2688 70.9204 -66.6942 -67.8727 -61.6635 -23.9515 47.5200 -96.2121 -131.3440 30.6107 -71.9627 -88.8897
1.90875480 -66.3726 -17.8643 -63.0777 -62.5603 179.7708 -73.4585 -17.3838 53.1615 -79.0018 -112.3256 -34.8291 -175.2709 65.7545
1.94799010 -137.2596 154.5385 -64.2623 -176.0725 -179.8930 -73.6252 -13.1734 56.4673 -173.5572 -123.3353 8.2684 67.7625 95.7047
1.97049360 -63.6360 -29.4734 -171.8302 62.3037 -179.3154 -69.0525 -15.9119 -48.4607 97.9746 -97.1382 -0.5571 -56.9604 116.5153
1.99066420 -68.8501 -18.3745 -62.6264 -58.2134 -65.4197 -68.9470 -15.0216 52.5826 -83.5677 -76.3269 -16.1615 -170.9405 -114.9597
2.01161900 -67.7858 -15.1229 -62.0376 -63.3832 95.9292 -60.7380 -23.8603 47.2881 -95.8996 -131.0354 30.7841 -71.5253 -89.3460
2.03521960 -65.7356 -18.4767 66.4386 -179.2566 -179.6717 -70.2967 -15.0572 52.5711 98.3750 -77.0650 -15.7191 -170.0561 62.0505
2.05958910 -68.2804 -17.0818 -62.8034 -62.5946 179.7778 -87.6033 -9.5320 53.0684 179.7377 -109.8020 -34.6685 -175.0337 65.9168
2.08401340 -68.0490 -16.5382 -62.3328 -58.0864 -65.4976 -88.8394 -7.0927 53.4603 -179.8506 -114.4974 -33.9611 -174.9635 -111.0618
2.11303480 -66.9887 -23.5273 -64.7518 -175.0780 -68.9768 -71.1398 -16.4841 -48.5105 98.9857 -94.8764 -1.3735 -57.2228 116.5401
2.13531010 -64.2233 -28.4237 -171.4705 58.7338 65.7414 -71.6955 -13.4364 52.6642 104.8424 -88.2267 -5.2553 -57.6276 120.0480
2.15577300 -65.6676 -18.4441 -64.9756 179.6548 69.7421 -74.2500 -16.3072 53.3466 -79.0678 -114.8111 -34.1027 -175.0491 -110.9770
2.18857320 -65.9070 -18.0663 66.6024 -177.1802 -69.6563 -70.1318 -14.9236 52.6016 -82.3942 -76.3065 -16.4864 -170.9588 -114.8834
2.21133230 -63.7836 -29.4079 -171.5044 58.7643 65.7517 -69.3374 -15.8137 -48.4588 98.0961 -97.3794 -0.5890 -56.9436 116.4877
2.23263590 -65.6199 -19.6215 -64.6680 -177.6907 179.8091 -77.3595 -14.7430 53.7525 116.2276 -105.6173 -33.8190 -60.1732 -65.1389
2.25591610 -64.5198 -25.3210 -170.8318 175.6645 179.9618 -67.6595 -15.1531 52.5247 96.7296 -78.0704 -14.5613 -169.3721 61.6756
2.28043600 -65.9777 -16.2216 66.2834 178.3064 69.8487 -92.1331 -5.2708 53.5960 -179.9556 -117.3173 -33.5231 -174.9191 -111.1563
2.30877760 -64.2466 -17.9173 66.5532 -177.1157 -69.6400 -75.0234 -16.8534 53.3162 102.1251 -114.3671 -34.4167 -175.1905 65.6883
2.33917790 -65.7356 -21.1986 66.3136 -179.1043 -179.6766 -69.8460 -22.3799 -174.8670 -115.3445 -89.5014 -2.2061 -57.7303 115.3017
2.37158510 -63.9950 -17.6335 63.8854 77.0950 -177.8526 -75.6539 -15.3490 53.5833 -78.8550 -118.2207 -33.4417 -174.9730 -111.1111
2.41042860 -66.1471 -18.0216 63.9383 77.0436 -177.9939 -70.9510 -14.5490 52.7610 -82.9548 -76.2856 -16.5584 -171.0775 -114.8624
2.43474170 -64.8837 -23.9997 -65.0334 77.5094 -179.8755 -73.3903 -13.8913 52.8090 -75.7359 -87.9222 -5.1456 -57.9433 120.6068
2.45867500 -65.5360 -26.0670 -168.8096 69.6337 -96.9082 -70.6632 -13.3818 53.7180 -173.2048 -115.6492 13.3961 -70.7597 -100.1311
2.48351410 -62.7015 -28.7776 -176.0430 -86.8580 179.1846 -64.3310 -13.6933 -48.1184 -87.0923 -78.9029 -11.6297 -60.9267 -75.5259
2.51045630 -65.5846 -19.6659 -64.5299 -175.0841 -68.9415 -77.3767 -14.7293 53.7622 116.2814 -105.6345 -33.8157 -60.1761 -65.1407
2.53295860 -68.5374 -21.2094 -64.4923 -175.1121 -68.9559 -84.6736 -9.0952 52.0630 -3.8832 -90.2558 -6.9154 -57.5802 126.1270
2.55592160 -64.1720 -17.9075 63.9668 77.2166 -177.8265 -75.5385 -16.3230 53.5122 -78.5364 -115.0169 -34.2415 -175.1891 65.6804
2.57934610 -145.4691 162.2440 70.7920 -68.4873 -176.5365 -66.4854 -21.4392 -49.0095 -84.7736 -82.5293 -4.2744 -59.4564 -61.7140
2.60210070 -63.8403 -28.1958 -171.2942 62.3958 -179.6127 -88.6023 -9.8341 51.9371 176.5749 -94.2366 -31.0357 -58.7687 126.4699
2.62485240 -64.7200 -19.9123 66.2780 -179.1797 -179.6690 -70.1812 -16.0378 52.6157 99.2575 -84.9090 -6.1375 -146.7544 126.8562
2.64974350 -64.2416 -20.9787 65.7987 178.5886 69.9690 -81.1717 -15.8116 54.0907 113.8909 -98.6220 -33.0117 -58.5208 122.8706
2.67104100 -67.2493 -15.7444 -61.2239 -63.3042 95.6618 -72.9315 -16.6687 53.1644 100.7413 -116.2073 -34.3445 -175.1119 -110.9535
2.69143850 -65.5229 -18.8202 70.3324 -70.1554 177.9870 -78.7077 -17.3245 55.3467 115.9839 -99.4882 -33.8588 -58.7662 123.9088
2.71974390 -67.6917 -19.2254 -62.9979 -62.5236 179.7518 -71.0151 -29.1817 -176.5467 -110.9451 -93.2589 -34.8509 -175.3964 -110.9302
2.74228370 -68.3199 -16.3390 66.9048 -177.2623 -69.6854 -89.3169 -7.2470 53.5713 0.1897 -79.8031 -19.2183 -170.5784 -114.2542
2.76803130 -64.8525 -19.0089 -169.3463 61.3524 -179.1780 -66.1494 -9.5532 52.6203 -87.3376 -68.0401 -20.3440 87.6928 87.0205
2.78859810 -66.1423 -19.2998 64.2087 77.8089 -176.9178 -92.1459 -6.7844 51.8277 -2.4804 -90.8571 -8.8805 -58.0090 126.0543
2.81233010 -69.4685 -18.0881 -61.0500 -63.5978 95.7633 -69.2566 -14.9364 52.6424 96.9146 -76.2849 -16.3300 -170.9622 -114.9230
2.83307430 -68.4984 -10.2395 59.0791 65.7412 64.6781 -71.0629 -7.6928 52.9008 -85.9895 -68.2582 -18.9335 81.8766 83.9096
2.87532400 -144.6163 133.9383 -178.2331 58.7275 -178.4390 -72.2683 -18.9441 52.0790 -94.0343 -77.2171 -13.2367 -171.0727 -115.8052
2.89769250 -67.7259 -18.2560 -62.4720 -57.7338 -65.1555 -70.3581 -29.1246 -176.5626 -110.9542 -94.2815 -34.9753 -175.4449 -110.8904
2.91779310 -69.2088 -19.3346 -64.4429 -177.7600 179.8275 -66.3561 -21.9917 -175.3047 68.0300 -76.5143 -14.1735 -170.5883 -115.5330
2.94896540 -68.9703 -19.3479 -64.3949 -175.0590 -68.9718 -68.7546 -15.5975 -48.2343 97.5803 -77.2193 -15.3634 -170.1657 62.1206
2.97894250 -65.5634 -21.4448 -64.6622 77.6881 -179.8486 -90.3540 -10.3325 51.5873 -4.1789 -97.7851 -31.9014 -58.8633 127.7466
3.00113030 -69.1338 -21.0839 -63.0946 -62.7259 179.7928 -79.4018 -11.2652 53.4165 -179.4877 -90.5558 -5.3181 -146.4489 126.4725
3.02774980 -70.1888 -12.2457 58.2299 65.3638 64.4157 -93.3058 -5.6872 53.3354 1.0112 -78.6656 -19.8842 -171.0236 -114.0739
3.05043840 -67.4316 -20.8665 -64.4692 -175.1837 -68.9653 -72.2622 -29.4925 -176.5682 -110.8190 -91.0178 -34.7339 -175.3435 -110.9678
3.07613120 -74.0554 -7.4316 57.1749 63.8520 65.7356 -96.1775 13.5490 55.6052 -178.8334 -70.0926 -15.9510 73.4321 78.0960
3.09620430 -64.9631 -18.9035 71.6514 -65.6962 -68.2894 -72.2711 -24.5386 -174.7418 -115.8182 -100.5339 -32.3362 -60.6366 -67.2303
3.11960020 -67.3763 -19.1747 -64.5306 -177.7045 179.8235 -88.4770 -11.6233 52.7591 -0.5260 -103.2522 -27.6127 -153.0333 133.9744
3.14585060 -68.7122 -15.8143 67.7869 -73.0917 177.6569 -67.8501 -16.2946 -48.3354 -77.6722 -75.9347 -15.9974 -171.3456 -114.9929
3.17205430 -65.5091 -26.0398 -170.6438 58.5965 65.6883 -67.2889 -15.7385 -48.2577 96.8260 -78.8309 -14.1708 -169.4633 61.7579
3.19558030 -70.9381 -10.5560 -60.6276 -63.7025 95.8771 -70.3214 -7.1828 52.9080 94.5054 -67.8292 -19.3143 82.0553 83.2830
3.21738150 -65.8627 -26.0290 -170.9022 62.0381 -179.1657 -65.0891 -22.5701 -175.2730 -113.6686 -78.5268 -12.7592 -169.8913 -115.9233
3.24710860 -65.3741 -21.7284 -65.7573 74.2204 68.1602 -90.3700 -10.2674 51.5994 -4.2847 -97.7284 -31.8687 -58.8611 127.7052
3.26784500 -62.4607 -43.5155 -174.4333 -75.4368 -62.6771 -73.9488 -11.4865 52.9825 103.1632 -86.9127 -7.9068 -57.6545 117.3685
3.29883470 -67.6718 -11.2344 66.5834 178.1484 69.8162 -69.6468 -7.8704 -47.5080 -84.1078 -68.8455 -18.7051 81.5842 83.8803
3.33093830 -68.3989 -13.7264 63.1602 70.2132 64.3449 -64.8534 -22.1268 -48.1583 -89.5535 -93.6991 1.1409 -58.1297 117.5099
3.35973410 -65.8433 -26.6819 -170.9121 175.7756 179.9687 -65.8072 -22.5482 -175.2425 68.1719 -78.8696 -12.2125 -169.0793 61.3783
3.38521910 -62.2828 -36.4313 -174.4556 -83.8018 179.5904 -67.8808 -16.1100 -48.3884 -86.4142 -94.9699 -2.3913 -56.7943 116.0204
3.40754260 -64.8549 -18.4229 -169.1839 61.2766 -179.1281 -64.6517 -10.3728 -47.7325 -85.2594 -68.4572 -20.0117 87.0361 86.8423
3.43509360 -57.1023 -27.1105 -177.0986 -87.4443 179.5917 -59.8925 -22.7465 46.7692 -97.7560 -130.8482 -19.8743 -76.6186 -88.3647
3.45682670 -65.5303 -17.6009 66.7011 -177.1479 -69.6619 -91.2293 -9.2211 52.9756 -0.4758 -109.3494 -27.5389 -152.9250 133.9301
3.48357320 -66.8346 -18.4477 66.7020 -177.1173 -69.6413 -67.0625 -21.8908 -175.3441 67.9282 -76.8491 -13.6037 -169.7271 61.7285
3.50537670 -65.7576 -17.3058 66.1993 178.3614 69.8730 -91.0756 -9.3161 52.9580 -0.4987 -109.4680 -27.5518 -152.9260 133.9350
3.52869330 -69.2035 -10.7643 -62.2057 -62.3604 179.7640 -63.6874 -16.6300 -174.0529 65.5799 -67.1350 -19.4120 87.3870 87.2549
3.55145930 -65.2402 -22.7065 -64.9061 -177.7019 179.8203 -73.1933 -12.2951 53.3675 -77.0126 -123.2882 17.7704 68.5378 -110.0639
3.58215800 -65.9660 -12.4597 66.8724 -179.3385 -179.7421 -64.3774 -17.0353 -174.2112 -116.5003 -67.7122 -19.1001 88.0944 88.3343
3.60505480 -67.7147 -12.8043 -64.0770 77.9062 -179.8352 -68.5388 -8.2395 -47.6241 -83.6310 -68.6290 -19.0600 82.5407 84.4008
3.62944480 -71.3929 -18.7075 -168.7558 176.7059 -70.9883 -87.5319 14.5166 57.1571 2.5403 -69.1093 -16.9325 74.3069 78.0106
3.65569460 -66.0622 -21.3266 -66.0873 73.9918 68.1325 -68.3303 -15.7257 -48.2661 97.6342 -77.6735 -15.0118 -169.8461 61.9823
3.67653990 -125.2056 12.2287 -60.9361 -176.4029 -179.9904 -67.8254 -13.2807 52.5909 -85.9099 -75.7359 -11.5129 69.5424 -66.3314
3.69692720 -65.5217 -21.9834 -63.1285 -58.0978 -65.3196 -72.5347 -12.5749 53.2780 103.9104 -123.2540 18.0035 68.4779 -110.1778
3.72237140 -63.9189 -20.5649 -64.6689 77.5696 -179.8482 -74.2071 -17.7956 53.2111 101.5092 -111.9277 -27.9115 -153.1877 134.2991
3.75240760 -105.0649 -6.1828 -61.1337 -58.7652 -65.1652 -68.0609 -17.4962 52.1890 -86.8650 -80.0991 -6.7899 57.1186 72.8765
3.78824680 -66.9665 -11.8642 64.4478 76.8588 -177.3198 -65.0215 -11.8717 -47.4650 90.8366 -68.4969 -18.7957 82.8255 84.9867
3.81625780 -65.9101 -20.5221 -64.5335 77.7363 -179.8458 -89.0555 -10.6190 52.9559 179.7136 -104.7683 -27.5151 -153.0003 133.9409
3.84133890 -59.9668 -42.3268 -174.7009 -76.2517 -63.0825 -76.0109 -18.2250 53.3939 -79.9296 -89.1221 -32.7447 -174.3589 65.7708
3.86175670 -65.5837 -15.8378 66.2000 79.1888 -177.3318 -68.2345 -22.0380 -48.2752 -88.5423 -113.0764 -34.4288 -175.3507 65.8005
3.88225940 -101.9514 -8.4975 74.1150 -66.0132 178.4247 -68.5182 -17.4399 52.4792 94.2524 -80.1811 -6.7611 57.1710 72.7157
3.90607460 -63.9051 -21.0719 66.3102 -179.0406 -179.5429 -73.1403 -13.2835 -48.1490 -81.4868 -129.6021 20.3235 65.4167 -107.1527
3.93711590 -64.8627 -23.1547 -65.1715 77.3169 -179.8719 -68.8517 -16.3399 -48.4042 -82.2803 -86.4135 -5.2840 -146.5096 126.2995
3.95802470 -73.2376 135.5674 -159.5708 -78.2376 -178.6543 -64.7931 -25.6841 -173.6042 -117.8347 -113.2724 12.9778 -59.9052 -70.5700
3.97873590 -66.9234 -11.1575 62.5275 69.6018 64.8875 -67.8119 -21.2353 -48.1261 94.8412 -120.4478 -33.3275 -175.1212 -111.1676
3.99897730 -61.2941 -25.5965 -170.7338 175.6600 179.9732 -64.1028 -23.4804 -175.3829 68.7386 -80.6542 -10.2036 111.5944 106.7703
4.03922630 -136.2942 156.3998 -62.7629 -176.1984 -179.9366 -64.7350 -27.5066 -175.8607 -111.3803 -83.5824 -1.9473 70.1670 -71.9804
4.05994640 -109.3430 -6.3219 -62.3999 -177.1440 179.9628 -68.0562 -17.4040 -48.4218 -85.7994 -77.7690 -7.8516 57.3915 71.9380
4.07996000 -65.5116 -19.5442 66.0208 178.4842 69.9274 -67.3678 -22.1034 -175.4720 -113.9322 -84.0871 -4.3820 -146.2354 126.1239
4.10124020 -64.2704 -27.8924 -171.1119 173.8903 68.8749 -66.3175 -22.0663 -175.2783 -114.0315 -85.3699 -4.2339 -146.1316 126.0952
4.12224700 -108.7171 -4.8568 66.9790 -178.8751 -70.0700 -68.5857 -17.1166 52.2173 95.4310 -78.5441 -7.3421 57.0984 72.4906
4.15342500 -143.3587 131.5852 -161.8011 -78.5424 -177.3959 -74.9714 -11.4327 51.3363 -74.1879 -112.7930 9.2225 -58.9672 -66.4061
4.17427570 -67.9679 -19.1568 -63.1108 -62.6972 179.8020 -84.3832 -4.5725 52.7879 177.5966 -125.9311 17.4143 69.5618 -112.7736
4.20183730 -67.7048 -19.3024 -64.5741 -177.6906 179.8249 -84.9724 -4.3420 52.8329 177.6129 -126.0088 17.3807 69.5614 -112.8279
4.22389210 -145.9896 144.6103 -171.5856 178.9274 -177.3155 -82.6280 62.9773 -172.4882 16.6642 -145.1468 149.0140 -176.7480 56.0072
4.24562930 -77.9492 156.8534 -62.3249 -173.4020 -66.1639 -66.8516 -19.7036 -48.8255 94.9806 -84.1754 -4.8248 72.1657 -69.0164
4.26930830 -77.1210 155.0164 -63.6160 178.5387 67.8726 -66.9722 -20.7903 -48.8881 -85.5803 -85.4178 -3.4516 70.7500 -70.9376
4.29124760 -65.2180 -22.8282 -64.8045 77.5237 -179.8615 -66.5791 -22.2398 -175.3580 -113.9514 -84.9219 -4.1559 -146.1603 126.0644
4.31695830 -65.9096 -19.3774 69.9094 -67.4091 -67.5946 -72.8630 -13.7194 54.5446 104.6420 -122.5877 17.9638 68.4838 -110.6047
4.34597750 -144.2857 168.0621 61.0361 75.7308 68.6422 -61.7979 -31.3298 -175.4938 71.5670 -85.7645 -6.9231 -166.1505 -117.4944
4.36937350 -67.9583 -19.0215 -62.6861 -58.1529 -65.4671 -84.0432 -4.7895 52.7501 177.5353 -125.7758 17.4904 69.5336 -112.7621
4.39516160 -64.3434 -17.3056 -64.5019 -175.0138 -68.9517 -75.5847 -15.0653 -48.2082 100.4991 -133.4152 -17.3292 66.1123 76.1584
4.41563490 -73.5676 -5.7414 -61.5210 -62.4593 179.7623 -66.0057 -11.8255 -47.7681 -84.8398 -75.9329 -6.8782 70.6531 -2.5785
4.44198980 -126.2273 11.7774 -61.1742 -174.1705 -68.8145 -67.4610 -13.7773 -48.3201 93.6009 -76.2934 -11.1939 69.6224 -66.8852
4.46805480 -63.3246 -27.2615 -171.0393 175.8890 179.9834 -66.3584 -20.8059 -174.6882 -115.2627 -120.2538 19.1357 66.3487 -106.2258
4.49932060 -126.5109 13.1226 -61.0390 -174.1950 -68.8180 -71.2763 -8.5489 55.7106 5.3002 -76.0520 -12.0687 69.9959 -65.7324
4.53446690 -131.0708 154.7884 -61.8347 83.5307 -178.5211 -68.3095 -18.7429 52.8415 -87.4835 -85.3540 -3.7866 71.2240 -71.0357
4.55683140 -135.9739 12.9098 65.3392 -179.1669 -70.1715 -67.6656 -13.9000 -48.3376 -88.0574 -76.3559 -10.9886 68.9928 -67.2676
4.58069830 -62.7287 -17.2690 73.1704 -66.6486 177.8140 -71.2195 -23.1897 -175.7116 68.6205 -128.7097 -16.4255 65.9505 76.4380
4.62326760 -144.8614 126.2046 -174.1956 -178.1723 -69.9665 -74.8063 -24.6140 52.4232 99.6713 -99.8894 9.5617 68.2121 -79.0778
4.64387880 -69.8460 142.5770 63.2924 -172.3684 -67.8440 -77.8796 -23.6268 -48.8368 -83.2276 -102.8950 11.7912 69.3996 -66.4799
4.66395530 -61.4436 -42.9530 -174.4783 -76.2035 -63.3443 -73.6169 -26.9424 -176.1770 -111.7422 -79.4818 -32.3132 -174.4345 65.8720
4.68764760 -82.1443 -3.1310 -60.5351 -57.9167 -65.2422 -86.7567 9.9521 55.9200 -178.0362 -72.9031 -14.0557 75.6781 -58.3551
4.71757150 -63.2297 -27.4473 -171.0547 173.8205 68.8500 -66.4899 -20.7404 -174.6844 66.8813 -120.2378 19.0845 66.3605 -106.1923
4.74566130 -62.8251 -19.0049 -64.7592 77.4173 -179.8599 -75.6107 -14.8954 -48.2406 -80.1342 -133.3354 -17.1310 66.1231 76.0838
4.77171300 -102.5976 -17.2432 -168.2815 176.4493 -71.0199 -67.8703 -16.6533 52.2424 -86.8518 -79.0879 -7.8799 58.5171 72.1901
4.80088380 -62.9024 -15.4438 66.7684 -177.1392 -69.6262 -70.5546 -23.9273 -175.9626 -112.9659 -129.4474 -16.4668 65.8017 76.3917
4.82860690 -78.9181 168.2541 64.7520 74.6608 66.9394 -63.4017 -23.4709 -48.7805 88.0089 -97.6593 0.1958 -59.9533 -15.9264
4.85006660 -71.5209 153.8895 -61.2070 76.3217 67.4253 -67.3040 -18.7079 52.7537 -85.6105 -108.9624 10.7653 68.1235 -5.2422
4.87303920 -64.2299 -27.2699 -170.8181 178.0254 -70.5696 -79.5448 -4.2644 53.9087 179.3604 -124.7137 17.5083 69.6733 -112.6465
4.89866610 -144.5325 170.0001 61.4899 75.3152 67.6040 -63.2672 -24.2523 -53.2609 -20.5810 -96.3738 0.0070 -59.9724 -15.6275
4.92321310 -126.5209 13.7189 -60.8975 -174.1684 -68.8027 -64.8882 -21.0334 -174.9757 -114.3309 -74.6964 -9.8830 70.1337 -67.0474
4.94395600 -61.0709 -23.2136 -170.0349 175.2128 179.9896 -68.7152 -23.2276 -175.3342 -113.6177 -126.6975 -15.5996 66.0593 75.9518
4.97463410 -66.6220 -21.5595 -75.4408 67.7615 -101.7186 -71.3545 -28.8437 -176.4144 -111.2527 -92.1053 -35.2664 -175.4014 65.9374
4.99889220 -72.0330 130.0187 -176.3512 55.6878 65.8359 -73.4732 -20.6656 52.8437 92.0521 -105.5507 16.4101 66.6779 -112.9304
5.02024980 -132.8038 3.4775 54.7234 64.7141 -179.6237 -72.6620 -8.1175 55.7441 4.8082 -76.3901 -11.8276 69.3745 -65.9888
5.04604990 -72.5672 151.7292 -64.6171 77.7910 -179.8903 -66.0645 -24.2715 -175.5871 69.0402 -74.8812 -13.5735 -169.9277 61.8427
5.06951400 -110.4707 -2.9101 57.4094 64.0212 66.2015 -65.4954 -19.4510 -48.1877 90.1407 -76.6845 -8.0767 56.7611 71.9154
5.09688700 -70.8453 -6.9955 72.7914 -67.8396 178.7838 -63.3564 -17.4886 -174.5392 66.0649 -73.2028 -6.9737 71.5500 -1.6495
5.11734220 -103.7934 -15.0981 -167.6948 57.1836 64.4250 -67.2965 -17.2427 -48.3680 -86.7384 -78.6544 -8.1770 58.4227 72.1745
5.13944620 -65.5063 -15.9497 66.7672 -177.2701 -69.6803 -80.5559 -20.4994 53.5566 102.4492 -140.0926 -6.8857 69.4596 -0.9940
5.17859750 -136.3527 155.4748 -63.9272 -176.1377 -179.9212 -90.0592 -0.8238 55.7910 3.3932 -152.4304 161.6457 -121.7629 -120.7162
5.20604450 -145.6975 156.4848 64.5475 85.3648 78.2495 -117.6474 -6.2707 -47.9861 103.1193 -80.7158 -15.2917 -168.9885 61.9936
5.24845740 -66.8192 -21.1556 -75.2890 67.9992 -101.8982 -81.8904 -13.3296 52.9397 179.6287 -90.4861 -14.3088 120.8252 106.9892
5.27053790 -71.7073 154.2512 -61.0183 76.4550 67.4815 -69.9175 -16.7086 54.5560 3.6671 -106.3687 9.1582 68.9960 -3.1725
5.29200120 -65.1924 -25.3498 -170.6465 62.1334 -179.6482 -80.1910 -18.9403 53.6337 101.4539 -138.0787 -4.9431 69.1008 -2.0846
5.31414940 -62.7128 -42.6891 -174.3089 -76.1411 -63.5118 -68.4472 -21.9515 -175.4229 68.1122 -83.9463 -6.8757 -146.6232 126.9313
5.35354860 -63.8331 -17.4137 63.2692 76.2701 -178.1338 -75.5492 -23.0886 -175.3160 67.8361 -126.3665 -10.0692 66.9719 -93.3827
5.39306560 -70.7959 -18.3819 64.4703 77.6741 -176.9341 -82.5794 -19.0341 53.7016 101.8588 -136.8345 10.1509 69.5631 -2.3952
5.41730770 -72.3589 138.2430 -170.5719 169.2552 67.4647 -72.8415 -16.1766 55.4450 5.0377 -123.4566 17.2169 69.1169 -0.9640
5.45084740 -72.6242 153.8314 -63.4644 78.3278 -179.8558 -66.8630 -20.1748 -48.8306 -85.1107 -82.4509 -5.1182 63.7999 66.6170
5.47519250 -65.3661 -10.7176 62.3789 69.4964 64.9094 -67.5327 -22.0660 -48.0980 -88.0435 -133.4260 -18.2917 66.2444 76.7551
5.50457810 -74.6044 148.5861 -156.8662 -80.6680 179.6846 -63.5137 -14.6941 -49.0731 -86.7794 -78.9757 -5.8996 72.6491 -2.6928
5.52972170 -145.5766 161.4678 69.4733 -71.1985 179.9489 -141.6312 168.2854 52.7927 -168.2786 -133.8705 156.7315 -61.3996 106.7490
5.55083960 -71.7774 153.7939 -61.3919 76.2618 67.4338 -65.0663 -27.7851 -176.2735 70.2467 -99.5011 9.6240 68.8389 -6.0649
5.57276140 -64.1455 -15.2753 66.0978 79.1755 -177.4638 -68.8106 -21.8172 -48.2584 -89.5065 -133.6433 -12.6349 66.4206 -93.6324
5.60732120 -72.9464 144.0450 -167.6243 173.7174 -175.2709 -62.4866 -29.5512 -175.9326 70.7548 -119.2583 19.1100 68.0909 -4.9761
5.63511230 -64.5735 -23.6874 -75.2902 68.0579 -101.7823 -72.7807 -12.3084 53.3952 -77.2714 -123.4097 17.6982 68.6174 -110.1696
5.66627140 -73.0530 151.1098 -66.4354 74.1325 68.0984 -76.1380 -19.8283 -172.4135 62.1442 -126.5342 155.4515 -59.3440 115.2156
5.68739950 -75.3951 -20.1353 73.8812 -65.4154 176.7928 -77.8345 -26.9100 -175.7936 -112.2387 -131.5298 11.2980 68.1698 -3.7297
5.72378150 -73.0960 152.3199 -73.5261 69.5924 -104.5076 -67.8073 -19.4470 -48.8402 -84.8138 -86.1994 -3.7870 -59.4852 -62.4042
5.75161490 -146.6268 153.9596 67.1912 -66.6451 -63.4407 -83.4690 -22.3662 -48.8354 -79.2139 -149.3025 157.9126 68.2687 87.3973
5.77469810 -122.1288 12.4018 -60.1730 82.9349 -178.6175 -64.6744 -20.9848 -174.9143 -114.3684 -74.6722 -10.0551 70.6402 -66.7108
5.79989030 -71.2169 130.5001 -174.5711 -78.6559 -67.6250 -129.8791 -4.7553 55.4149 -173.3498 -151.5137 141.8795 -167.9978 14.2199
5.82795190 -145.7589 162.2039 69.7840 -71.0757 179.9718 -129.6132 156.0570 -49.2659 99.2643 -144.9611 149.4641 -174.7170 -114.0231
5.84932140 -72.4012 -16.4030 -128.5808 -71.5492 96.4820 -70.8638 -8.3546 54.4294 -177.5740 -78.4908 -11.5434 -62.0935 -73.7947
5.89397600 -73.6390 147.1176 -167.2083 172.8557 -178.8261 -72.7376 -15.2945 -48.5364 -85.0657 -145.6943 161.6738 67.3589 -76.9705
5.91610890 -73.0989 153.2099 -64.1738 76.0811 68.6779 -67.7703 -41.9220 175.5802 -100.8190 -143.6205 14.3331 60.0872 77.8745
5.95227920 -62.5919 -21.1819 -166.5266 67.9615 -97.7540 -71.0541 -15.8231 -48.1641 98.5273 -131.1690 -16.9796 66.3775 75.8432
5.97425130 -69.3432 -10.3723 -74.8630 68.2537 -102.6021 -67.5816 -9.3839 52.5498 94.3252 -73.5321 -7.5759 72.3297 -3.5116
5.99778370 -143.9702 130.9871 -174.0474 -77.0834 -67.7881 -141.8795 10.9094 56.8115 8.9690 -120.4098 8.1189 67.9775 -5.8821
6.04799890 -144.8240 152.7338 -167.3316 166.0482 69.1727 -69.1947 -20.6481 -174.2018 -115.7246 -132.5865 162.9936 69.3110 -72.5110
6.07350160 -74.0442 144.8949 -158.4106 -80.4856 178.7967 -68.9937 -7.4073 52.8500 -94.4247 -73.7831 -13.8804 83.4114 -52.6155
6.10296550 -144.1466 121.3797 -173.9080 78.5634 -92.9476 -80.2301 -18.1479 53.0402 -0.3740 -84.9422 -1.0768 -59.2898 126.6842
6.12654180 -143.6155 126.5509 -173.5066 -79.4673 -166.4853 -144.6366 9.7303 56.5731 9.4147 -105.8645 11.8158 68.4190 -7.4727
6.15847860 -83.9323 -43.9647 -175.2308 -82.3072 179.7064 -73.8726 -15.8622 53.0086 96.3608 -123.5603 15.5244 67.5285 -5.0605
6.18224050 -77.3024 156.0145 -62.5714 -172.7007 -66.0289 -88.9132 1.0133 54.4122 179.7367 -139.1605 150.5103 52.0295 -142.2434
6.20277350 -68.6387 -11.6102 -166.6692 173.6216 179.9707 -61.7807 -14.4374 -173.5437 64.4102 -68.2457 -15.3596 83.9698 -52.4985
6.22726340 -84.4521 -33.8418 -171.9487 59.1025 65.6446 -70.6755 -26.1509 -175.7414 69.3348 -117.8384 17.1965 67.3375 -6.6003
6.28022550 -69.2840 -10.8212 -166.5130 60.6004 -178.8460 -61.5644 -15.2902 -173.7120 -117.5670 -69.1931 -14.8714 84.2820 -52.7888
6.33342770 -145.6813 168.3902 64.0161 78.3660 179.1648 -138.0578 143.4348 -172.4993 28.7869 -146.8467 158.5760 69.7804 87.3300
6.35491650 -71.8251 126.3773 -173.4250 -79.6862 -165.5435 -143.0990 7.9962 57.5735 9.1728 -104.7191 11.7633 68.4621 -7.4960
6.38077560 -145.4788 145.3811 -173.1430 175.8826 179.5436 -144.4009 158.9754 -166.6621 -166.4309 -79.1870 161.4331 69.9763 74.1416
6.40565230 -77.2151 153.4471 -63.0767 -63.3000 179.8085 -73.3088 -21.8215 -174.2429 -115.8627 -141.3347 149.9341 49.1000 -135.4337
6.43345480 -145.2658 141.9478 -168.7143 75.5370 -95.3978 -65.1285 -25.5951 -175.6630 69.5940 -74.3215 -13.4001 -169.7288 61.7633
6.46711110 -145.3224 168.2577 62.6860 74.2917 67.4009 -142.0771 155.1442 -169.1357 22.7971 -153.6262 155.7992 -120.8191 -122.1444
6.53007310 -75.7691 149.6081 -64.8888 177.1560 66.9070 -79.6760 -11.4613 53.9926 -73.5788 -141.3664 150.2719 52.1501 -142.2535
6.55053080 -147.9289 157.8525 63.1773 179.3270 69.1848 -84.0780 -41.5410 47.0929 -3.4199 -153.3086 160.0029 64.8389 -87.6277
6.58879430 -58.7651 -26.8315 -176.8524 -85.2718 -69.1093 -65.5816 -8.3917 52.8624 -86.2972 -73.4870 -7.9509 76.1207 -1.2876
6.66830990 -128.6158 154.3716 -64.4348 79.5512 67.6023 -78.9893 -10.5715 -48.4135 101.4841 -141.9115 159.8305 70.1213 -71.3446
6.70712200 -145.1358 153.8167 -162.6970 71.0025 -99.0723 -62.9538 -26.5162 -175.4472 69.9893 -81.3797 -4.6444 73.1998 -67.8881
6.76010440 -145.6416 132.8612 -174.4162 177.1494 72.1632 -86.3417 -35.0358 -49.0967 102.2101 -153.8654 144.1609 45.9518 -132.2776
6.80690300 -146.2893 146.9248 -172.9694 55.6765 63.2774 -147.1687 159.7487 -166.2247 -165.7199 -72.0028 147.8590 53.8673 -138.8911
6.82856980 -72.8089 151.9625 -66.6530 74.0494 68.1050 -77.5268 -11.3281 54.1086 -82.2222 -137.9642 169.3014 65.3398 -3.3562
6.86404650 -73.1131 152.4155 -73.6066 69.5326 -104.4308 -68.0052 -18.3426 -48.7114 -84.6512 -81.9062 -7.1424 -146.6050 126.7605
6.89514280 -76.1045 153.1697 -61.2679 -64.5687 96.2511 -77.9834 -11.3653 54.1993 97.3179 -138.2576 169.3849 65.4735 -3.0865
6.92572290 -147.2598 160.0385 63.0632 -179.9999 -179.9527 -145.9590 161.0198 -166.1325 -166.0899 -71.8594 147.9769 53.9290 -139.1102
6.95440260 -72.7391 152.8584 -64.7282 77.6716 -179.9339 -75.7160 -14.3162 -48.5127 99.1577 -145.0201 149.8610 48.1854 -133.8044
6.97869820 -145.7803 144.4004 -172.6658 177.8228 -70.5406 -141.4275 168.7017 52.7109 -168.1072 -152.8133 160.9427 -122.9981 -120.1273
7.00596420 -85.9720 -45.1947 -174.8994 -82.0394 179.7178 -70.0247 -27.0440 -176.1264 70.0298 -109.6482 13.8398 67.7394 -6.8467
7.04997300 -72.2273 151.3649 -65.1056 77.4583 -179.9217 -79.3898 -7.5767 54.4274 105.5932 -136.8439 150.1681 51.5519 -140.9298
7.08514420 -145.4918 158.0766 68.7127 -70.1781 -177.8420 -78.3025 61.7285 52.3085 -11.5425 -79.4207 -11.8013 71.9009 91.8242
7.16264740 -73.1028 153.5570 -65.2207 74.9273 68.2271 -75.1985 -14.3996 -48.5266 99.1451 -144.8272 149.8017 48.1870 -133.8215
7.18687710 -77.4623 152.9173 -63.1050 -63.2809 179.7718 -146.6053 161.1260 -166.0856 -166.0495 -71.8441 147.9643 53.9286 -139.1353
7.27004950 -73.7045 146.0632 -166.4389 175.6812 -71.1095 -81.8765 -3.3387 55.7742 -178.3307 -142.7690 151.0565 52.3363 -142.0610
7.29307730 -76.1053 152.6008 -61.1598 -64.7486 96.2211 -79.7885 -7.3270 54.5663 -75.8976 -136.4219 150.1857 51.5214 -140.9074
7.36649620 -144.5017 135.0005 -169.0986 -75.3830 -64.8611 -147.7989 159.1059 51.3028 86.6518 -143.8328 150.0926 49.4288 -135.7970
7.41157990 -145.7975 137.0241 59.5518 -165.3104 -70.4743 -95.0356 -14.8602 55.2496 101.0486 -143.8228 168.3899 65.9505 -2.6225
7.45879290 -129.0438 155.2804 -63.3125 80.1439 67.8618 -85.0316 -8.1742 52.8956 177.5799 -143.1685 150.1689 51.1808 -139.9380
7.47913180 -146.4787 144.4268 61.4592 -169.8998 -67.9849 -89.4494 -36.8965 -177.0485 -108.1194 -149.7250 165.6432 64.2992 -3.0781
7.52068900 -145.6069 167.5232 64.5002 78.4311 179.3519 -142.5106 154.5358 -168.8999 21.5524 -145.5083 147.3548 49.4905 -137.5709
7.55175270 -145.4135 161.0637 48.5073 62.4315 64.0350 -142.3101 8.5321 56.5946 -171.3687 -142.2420 167.4850 64.8044 -3.8263
7.58924620 -127.7158 154.0567 -66.9372 -63.1036 -66.9764 -142.7978 168.8469 52.8226 14.3571 -145.1790 150.0020 48.5441 -133.5939
7.63107600 -76.9257 152.9378 -64.0760 179.3763 69.8063 -65.2823 -29.5527 -176.1925 -110.2565 -77.3005 -5.2653 97.0004 119.6598
7.66594680 -144.1590 135.6752 -169.8978 -78.7603 -173.9716 -133.5800 -34.7583 -176.0370 -109.7029 -144.9380 156.1513 71.3472 -70.0779
7.68693920 -144.1487 130.1201 -176.3920 -80.1002 -68.1584 -115.6479 -24.3225 -49.0537 104.1433 -150.5416 155.2428 68.6804 89.5798
7.84056470 -72.4401 136.3809 -164.7585 76.5419 -98.9045 -81.4038 -6.1454 54.4251 -89.6480 -137.2304 160.5577 73.4055 -69.7430
7.91895840 -71.9632 155.4294 66.5805 -72.6871 112.6701 -75.5757 -24.0849 -48.8248 98.2992 -149.7180 144.5919 46.6579 -132.7543
7.97965040 -74.2119 143.8671 -146.1438 -71.2360 -178.8412 -66.8096 -23.7981 -174.1378 -114.8917 -141.0848 164.4120 64.9618 -94.4764
8.12071370 -73.2905 152.2620 -73.4585 69.3793 -104.4374 -73.0438 -23.0418 -175.0007 67.5030 -140.4992 159.9877 70.5235 -71.3094
8.26388500 -146.1491 147.1835 -140.6234 -67.6328 -177.0975 -76.9387 -17.6860 -173.6260 65.2266 -74.7918 167.2672 73.0426 -0.6000
8.29499060 -74.3600 146.4101 -138.3180 -66.9424 -179.5784 -68.0240 -24.9886 -174.3828 67.5973 -142.5459 148.9803 51.0669 -136.6186
8.37030360 -73.7052 152.7000 -66.8433 73.7715 68.1130 -66.8722 -22.8337 -48.9034 -86.0791 -78.1879 -7.1823 98.0560 117.1643
8.46197970 -71.2240 130.9919 -176.3690 -78.5614 -67.6206 -143.6209 11.2606 57.5339 -171.3125 -145.6188 164.8649 64.2768 -4.9683
8.71573430 -144.4638 132.5042 -175.5365 -78.1745 -67.1665 -140.0838 6.4811 50.5162 74.4013 -146.4627 146.2814 51.0117 -142.3295
8.89595390 -73.4323 144.0281 -164.9872 74.0796 -97.8171 -71.6748 -20.2192 -173.7784 -116.5709 -139.4814 149.5681 49.0040 -134.1703
9.09179100 -71.5903 -28.8095 -63.1659 -62.7206 179.7684 -91.8595 -34.2082 -48.9562 -75.9696 39.9241 -107.9948 53.9545 81.2444
9.22415370 -74.4764 146.9392 -137.0078 -65.8906 -178.5584 -68.5978 -29.6503 -176.1119 -110.9173 -144.2803 171.5321 67.5443 3.4768
9.67907940 -145.7102 143.4607 -168.5560 176.8712 -175.5388 -78.1953 -32.0824 -48.9503 98.9577 -145.7950 70.1732 -174.3485 49.0524
9.95509520 -142.6944 -174.3915 61.6592 73.1778 67.6395 -62.3186 -15.0733 -47.8515 -96.0996 -142.6700 146.9763 52.9473 -131.7600
11.75201890 -66.7618 -50.0371 -172.2252 -80.7396 -177.8688 -121.9526 16.8024 -165.7161 37.4757 -82.0086 -15.0564 -59.1671 -64.5877
16.66144900 68.2308 144.3959 -156.7510 -86.8800 179.2952 52.4619 -90.5494 -170.9647 8.3175 -75.9094 -17.3778 -59.3883 114.7848
