# Supplementary material for: Exploiting Sequence-Dependent Rotamer Information in Global Optimization of Proteins
Source: J Phys Chem B. 2022 Oct 18;126(42):8381–90. doi: 10.1021/acs.jpcb.2c04647 (PMC9623586; doi:10.1021/acs.jpcb.2c04647)
Supplement: Supplementary file 2 — jp2c04647_si_002.zip [file jp2c04647_si_002.zip › TripeptideConformations/GLU_HID_ASP_new.csv]

0.00000000 -145.2066 151.8033 -173.1593 57.9072 92.1060 -69.4780 153.4353 74.6318 -72.9470 -77.7021 152.3383 53.2242 106.3012
0.09820020 -144.6257 143.5097 -172.9510 174.3662 86.8832 -146.9900 166.4149 62.7280 82.4809 -72.1012 156.5748 53.1458 -76.8674
0.20162570 -145.7873 160.3628 64.1961 -178.5128 91.5947 -147.3645 166.2786 62.8511 82.3857 -72.0670 156.5918 53.1501 -76.8977
0.24818790 -134.5847 153.6249 -65.0234 -176.0992 91.5493 -147.4547 166.3235 62.8561 82.5356 -72.1898 156.6057 53.1364 104.4556
0.31766200 -144.9462 156.0073 -173.1717 56.9512 -88.4909 -65.3703 151.3310 -57.8072 82.6228 -73.3956 155.0740 53.1760 104.4038
0.35567970 -145.1365 151.7661 -173.2148 57.8565 91.9147 -70.0461 154.8589 75.2564 -72.8841 -78.4310 142.1231 -172.1999 -153.1811
0.45369100 -67.1982 133.2000 -172.8789 175.7460 88.2859 -150.6724 157.6080 58.3416 -85.1429 -76.2206 153.4524 53.2182 -75.9740
0.51304030 -73.7152 153.8352 65.7800 -178.2738 -88.8919 -150.2547 166.9088 61.8538 83.1099 -71.8784 156.6392 53.1601 104.4316
0.57436010 -144.9945 148.9606 -174.5285 57.9071 -88.4026 -76.4853 163.3749 78.2882 -61.5122 -77.8510 -7.0606 -47.7484 -83.1015
0.61740120 -73.9425 148.2134 -64.4021 -177.2075 -88.9177 -149.1936 166.5958 62.6967 83.5150 -73.2164 155.7662 -168.4261 -160.0111
0.64222210 -145.1940 151.7731 -173.1310 57.9061 -88.2348 -69.9843 155.1613 74.9095 -72.8511 -77.8371 149.7757 -48.3376 -80.4758
0.67507220 -134.5301 153.5087 -65.0032 -176.1313 91.6022 -147.5661 166.3260 63.1173 83.0051 -73.2468 155.7562 -168.4316 21.7094
0.71678540 -145.7310 147.2585 -171.0180 65.0128 -85.1615 -146.1514 165.8393 63.7602 82.8528 -72.4380 156.5733 53.1516 104.5834
0.74454150 -67.6589 136.3310 -64.8899 -177.2263 90.9096 -152.4312 157.6488 57.3563 -86.1205 -76.1182 153.6064 53.2036 -76.0523
0.76973950 -144.5617 143.4912 -172.9007 174.1982 86.5703 -147.3212 167.1095 62.8474 82.6078 -72.0199 155.4920 -48.2471 100.4263
0.81367260 -134.8331 154.6085 -64.8584 -176.1242 92.4634 -77.8520 164.4002 65.2925 79.0331 -71.2060 157.0233 53.0230 104.1274
0.84623830 -145.1666 151.1560 -174.3095 58.2987 92.7867 -70.9958 147.2262 -162.4534 -77.7374 -70.4485 157.7474 52.1191 -85.7125
0.86672340 -67.6061 136.6935 -64.8694 -177.2291 -89.4303 -152.5450 157.4473 57.1397 -86.8726 -98.1373 -8.4601 54.0690 1.0963
0.89424820 -145.1560 151.6979 -173.2866 57.8219 91.6977 -70.6495 157.3169 76.0230 -72.8739 -100.4614 160.6834 51.2563 -3.0954
0.92090370 -73.7469 148.5443 -61.3315 -61.9105 -70.9748 -149.2346 166.4519 62.5642 83.1342 -72.2490 156.6210 53.1509 -76.8780
0.94448810 -67.4949 137.6512 -64.8374 -177.2290 90.9515 -151.8150 153.7779 55.5871 -86.7221 -82.7758 -17.6525 54.1912 101.7886
0.97285730 -145.1008 151.3014 -174.2121 58.1955 -87.3978 -71.5754 150.8947 -162.9606 -81.5155 -69.1173 154.7967 -168.4510 22.5270
1.00462360 -145.1767 151.1165 -174.4465 58.4050 92.8296 -70.1553 143.7539 -177.4286 54.5594 -79.3916 -16.6362 52.9546 -80.3867
1.05007140 -76.7960 152.2572 -64.1477 -177.2074 -87.9862 -77.7648 164.4283 65.2542 79.0151 -71.1734 157.0206 53.0351 104.1168
1.07206200 -144.7993 144.1669 -172.8977 174.1689 -93.6009 -144.9906 150.8942 -163.5095 -80.3367 -71.4845 157.9144 52.1880 -86.8256
1.09648310 -67.3445 133.1642 -172.8598 175.5521 87.8751 -150.9929 158.8800 58.6749 -85.3101 -76.8705 151.4644 -48.2539 101.1585
1.14368330 -67.6863 135.9307 -64.8884 -177.2613 90.9403 -152.7313 158.7623 57.9737 -86.2196 -75.9451 144.5739 -171.7895 29.3318
1.17098610 -73.6644 153.5714 65.7386 -178.0557 91.6380 -150.5691 167.5335 62.0146 83.2593 -71.8629 155.5951 -48.2881 -80.3693
1.19126140 -134.7974 154.3654 -65.0228 -175.9938 91.4162 -145.7095 150.8314 -163.3847 -80.3825 -71.5540 157.9348 52.1623 94.7850
1.25237170 -144.2960 162.4899 66.3659 -72.7468 -71.9214 -146.5453 166.3810 62.8829 82.2941 -72.1425 156.6024 53.1582 104.4426
1.28587640 -134.7607 154.2280 -64.9944 -176.0341 -88.8668 -145.9594 154.6374 -164.0339 -84.3357 -69.9944 154.7324 -168.5745 -159.1983
1.32712340 -73.7041 148.5298 -61.2700 -61.8243 -70.8588 -149.2337 166.5051 62.8064 83.5222 -73.2869 155.8158 -168.4019 21.6492
1.35243530 -67.0821 142.1962 64.4706 -177.5230 92.1706 -155.4285 158.1249 55.0876 -88.0065 -75.5004 153.8636 53.2107 105.2511
1.38398130 -82.1635 155.7914 62.2720 -82.1053 -90.8488 -149.3213 166.8549 62.0393 83.0845 -72.0113 156.6375 53.1600 -76.9110
1.42210790 -76.5084 151.6752 -64.2934 -177.0742 91.4420 -145.9880 150.8230 -163.3508 -80.3614 -71.5761 157.9317 52.1729 -86.7867
1.44491680 -67.6750 136.2618 -62.5088 -63.0777 -73.9078 -152.5026 157.5174 57.4686 -86.0631 -76.2242 153.6146 53.2070 -76.0386
1.46651690 -73.3338 140.6034 -172.5678 174.7252 -92.7033 -145.8265 154.6974 -164.0566 -84.2930 -69.9532 154.6578 -168.6376 -159.1227
1.49934790 -76.7316 152.3050 -64.1584 -177.1815 92.4485 -77.9949 164.3950 65.4878 79.3438 -72.0219 156.2083 -168.3039 21.5040
1.52024470 -66.9579 143.1727 64.5875 -177.5821 -88.2006 -154.8016 154.5014 53.4982 -88.5368 -82.0793 -17.5561 54.1763 101.6579
1.55333850 -145.6429 152.5039 -172.8042 60.4898 -83.3143 -139.2684 153.4449 -163.3178 -83.4962 -69.8868 154.8066 -168.5424 -159.2138
1.57778280 -73.7875 153.6363 65.7581 -178.2421 -88.8917 -150.2584 168.4208 63.2434 85.8022 -81.6239 162.1296 51.1280 -7.5072
1.60610720 -134.8888 154.8350 -65.0167 -175.8374 91.5888 -72.2569 144.7012 -177.5108 54.5062 -79.8921 -16.7917 52.9512 -80.4431
1.63816770 -67.5247 137.6212 -62.4152 -62.9570 106.7784 -151.8830 153.6651 55.6784 -86.6576 -82.8574 -17.5640 54.1937 -78.4468
1.68977340 -144.5675 143.7768 -171.3950 173.3148 -96.9305 -74.2596 150.6127 -162.8923 -81.4197 -69.0298 154.8274 -168.4944 22.5732
1.71625430 -76.9297 152.3315 -64.1639 -177.1683 -88.0545 -78.1004 165.1843 65.2990 78.9435 -70.7914 155.9055 -48.2450 99.7712
1.76113870 -145.7204 147.5627 -170.9940 64.8797 95.1667 -145.7622 167.4994 65.4076 85.8444 -82.7602 162.0622 51.0652 -7.3671
1.79334700 -145.8009 160.3622 64.7354 -176.3520 94.3850 -71.5343 142.4015 -175.7361 69.5612 -135.2069 11.3109 57.3064 6.7836
1.82007730 -75.4208 148.1099 -71.4396 69.3827 -123.3129 -148.9244 166.6146 62.7149 83.5404 -73.2846 155.8008 -168.3914 21.6463
1.84489440 -73.5203 144.8036 -170.5284 65.4002 -85.3480 -145.0497 148.6343 -162.6116 -79.1947 -71.1389 157.8407 52.1847 -85.8660
1.88682680 -144.2241 162.1893 66.2245 -72.8086 110.0741 -147.0429 166.9213 63.1092 82.6023 -72.3663 155.6466 -48.3190 -80.1172
1.90817340 -74.3569 142.8251 -170.0947 173.3438 -96.0325 -75.0704 164.4223 65.6624 79.3033 -70.4001 155.8878 -48.2240 99.5281
1.93591850 -131.1062 154.3470 -64.0392 -62.4894 -27.4647 -147.5559 166.1082 63.4157 83.1082 -73.4029 155.7887 -168.4077 -160.0346
1.95786950 -73.5428 145.3658 -170.2599 65.3423 94.6691 -144.5165 152.8354 -163.2277 -83.2905 -69.8040 154.8329 -168.5247 22.5294
1.99246250 -77.1346 152.5963 -64.2869 -176.8425 91.5658 -71.7080 143.6147 -175.5465 68.9186 -135.7449 11.1115 57.2759 6.9160
2.06006560 -76.1330 152.3857 -61.1005 -61.2680 -68.9632 -145.8922 150.6437 -163.2729 -80.2685 -71.6235 157.9338 52.1708 -86.6826
2.08328410 -69.8380 153.5483 73.8087 -62.9340 -36.4399 -150.0908 166.9730 62.0602 83.4573 -72.9447 155.8779 -168.3896 -160.0600
2.10974080 -145.1237 150.8431 -174.5074 58.2358 92.6081 -74.2075 152.8291 -61.1762 -79.7709 -73.4904 155.0369 53.1546 -76.9327
2.13424040 -67.6033 137.6639 -62.2462 -62.7925 106.9429 -152.1857 154.9042 55.9364 -86.8570 -84.7617 -17.6177 -48.3733 101.8499
2.16640390 -68.3199 137.4618 -72.2873 68.3099 56.7830 -151.6260 153.7535 55.6700 -86.5962 -82.8295 -17.6272 54.1867 -78.4524
2.24571480 -145.7885 160.4761 64.2336 -178.4586 -88.6300 -145.3144 156.5917 57.3598 -96.9034 -76.8121 153.3475 53.2692 -75.8120
2.27936070 -134.5220 153.7002 -65.0256 -176.0958 -88.8798 -145.4302 156.5378 57.5330 -96.0765 -76.9820 153.3698 53.2516 105.6296
2.30786690 -145.1598 151.1296 -174.3184 58.2968 92.8025 -71.2480 145.9467 -158.2446 -73.9119 -82.5947 165.5554 53.6014 2.5512
2.33046070 -69.7542 153.3541 73.6690 -63.0243 -36.3352 -150.4040 167.5252 62.0395 83.3006 -72.1245 155.7337 -48.3512 -80.0367
2.36008990 -68.5158 135.7796 -72.2885 68.3256 56.8435 -152.5413 158.7766 58.0265 -86.1324 -75.9964 144.6220 -171.7496 -152.6356
2.38077870 -145.6139 155.4543 -172.5233 58.5811 96.4428 -66.5558 160.8620 65.9339 16.8225 -82.8715 -3.1529 55.6505 -177.4954
2.41201210 -67.7530 135.5472 -62.5493 -63.1028 106.4337 -153.0786 160.1469 58.6457 -86.3632 -91.1787 160.0222 50.9836 -6.1414
2.43915490 -143.6984 141.8150 -173.3800 174.5350 86.8381 -135.0975 156.4181 -59.8606 -82.2058 -73.3701 155.1701 53.1867 -77.0208
2.47691980 -75.5528 147.8638 -71.4658 69.3872 -123.2463 -148.9816 168.1657 63.9003 85.8914 -82.2009 162.1773 51.1027 -7.2844
2.50374150 -145.1533 151.1770 -174.2853 58.2863 92.7070 -70.8547 147.7281 -169.2826 69.0971 -74.3620 156.6052 52.3505 -82.0330
2.53188460 -68.5243 135.9900 -72.3202 68.3029 56.8841 -152.5792 158.7020 57.8493 -86.1239 -77.5082 151.9704 -48.3134 101.7387
2.55835360 -144.8817 161.6235 54.5590 69.2360 -130.7057 -148.3538 165.6786 62.8822 82.5455 -71.6457 156.4977 53.2065 104.3804
2.59119250 -76.5173 151.5104 -64.2431 -177.1478 91.6386 -145.9997 148.9369 -178.5279 71.6637 -148.0826 145.5198 -172.1122 -154.6781
2.61628290 -133.8211 152.0236 -65.0957 -176.1103 91.4804 -135.2364 156.3460 -60.1280 -81.7473 -73.4645 155.2082 53.1782 104.3173
2.63629420 -76.6351 151.6597 -64.2160 -177.0840 -88.5774 -146.1853 148.3834 -178.4297 71.4719 -151.6680 157.7987 51.2229 -93.6887
2.66034140 -76.1383 152.0347 -64.2976 -177.1208 -88.8435 -146.4935 160.2327 57.5286 34.0778 -75.2204 -14.5175 53.7714 99.7245
2.68435970 -61.0459 136.3989 -55.6234 94.2754 100.5493 -152.9153 157.4790 56.5784 -87.4925 -97.8149 -8.4296 54.0760 1.1067
2.73185370 -74.3789 145.7201 -64.4882 -177.2121 -89.0505 -150.3585 168.4511 70.4958 119.9091 -75.8469 -7.8726 53.8851 97.0624
2.78281450 -63.1251 146.4220 -54.8733 94.9385 101.5818 -148.6888 166.9752 62.9816 83.0693 -72.5547 155.7333 -48.3326 -79.9537
2.80417800 -145.1011 150.8764 -174.4542 58.1979 92.5755 -74.6863 154.6317 -60.9183 -79.5011 -72.7836 153.2355 -48.2686 99.8628
2.83857910 -145.8834 160.8982 64.2954 -178.4402 -88.4111 -145.1485 151.5339 -169.8285 67.5886 -75.3871 157.2044 52.5188 -83.0794
2.87314380 -145.7089 146.3479 -171.3701 65.0529 94.4693 -145.4784 153.2075 55.2306 -100.4272 -82.1578 -17.4650 54.1768 101.8801
2.90647490 -74.1362 155.1385 59.1522 71.9502 47.4512 -150.9577 166.4211 61.8457 83.2394 -71.4914 156.5578 53.2163 -76.9964
2.93080040 -145.6789 160.0973 64.2067 -178.0277 -88.1144 -145.8851 158.0915 57.6171 -96.8930 -77.2219 151.2490 -48.2022 100.9143
3.00320740 -78.7331 163.5465 -94.0717 -66.6847 172.8894 -67.5425 154.5033 71.2206 -72.4245 -76.8198 152.8117 53.2209 -75.5250
3.02767460 -144.6207 143.3522 -171.7452 173.4835 83.5592 -76.7790 152.3390 -59.7232 -72.5541 -73.4582 155.1043 53.1442 104.4415
3.05107890 -144.6199 143.4966 -172.9235 174.3493 86.7583 -145.5437 155.7553 55.3201 -99.8784 -79.3371 -28.4551 -176.2980 70.1770
3.07567710 -74.2349 136.4098 -170.8119 67.2982 94.5970 -138.3885 153.6943 -71.3122 84.9604 -74.0763 153.6600 -48.2534 100.7111
3.11217600 -142.7369 129.6961 -176.0312 -87.2722 118.0906 -151.3544 164.8094 62.6740 83.3912 -71.1883 156.4594 53.1947 104.3144
3.13656830 -145.5870 152.1963 -173.5538 59.9954 -83.9260 -139.5851 154.0898 56.4104 28.4794 -73.3545 154.7921 53.0932 104.6363
3.17046910 -72.4174 138.9995 -172.8796 174.9258 -92.7365 -146.1629 -171.2203 70.4049 94.2228 -58.1953 153.2450 53.5931 177.2913
3.19612890 -72.2938 138.1355 -172.9728 175.0378 -92.7124 -146.4493 -166.1285 72.1100 101.4583 -58.0080 148.3608 58.3651 -66.3123
3.22310950 -74.2067 145.4044 -64.4844 -177.2187 -88.9954 -150.5298 170.2901 70.1289 117.3172 -77.4269 -1.0198 -47.3987 98.6593
3.25334050 -145.4654 159.7380 64.1528 -178.1476 91.4753 -130.1532 155.1186 -67.1822 -6.7629 -74.3260 153.5667 -168.9031 23.3137
3.27435470 -74.0228 155.0193 59.1608 71.9252 -135.9463 -151.1322 166.2644 62.1394 83.7844 -72.5357 155.6836 -168.4792 21.8111
3.30229210 -145.1920 159.6341 64.2839 -178.0028 -88.3415 -135.4089 157.8770 -57.8900 109.2216 -73.0336 153.5307 -48.1785 100.0371
3.32237500 -134.6042 153.4368 -64.9539 -176.1522 -88.4509 -145.5243 -171.3481 70.6009 94.2028 -58.2712 153.3650 53.5904 177.3415
3.34570000 -75.8325 152.6193 -60.9768 -61.2538 111.6406 -146.4379 160.1175 57.7330 33.6699 -75.3038 -14.4044 53.7732 -80.5159
3.42101070 -73.6526 135.8564 -62.0750 -62.4759 -72.3268 -138.8585 155.5841 -70.4654 84.8509 -74.2210 153.7344 -48.2803 -80.0097
3.44354260 -60.9790 136.9410 -55.5813 94.2529 100.4749 -152.4508 155.3243 55.6371 -87.4341 -79.4201 -28.4678 -176.1398 70.0937
3.47247040 -146.8095 162.1634 -120.4937 -72.9773 -104.0595 -67.7234 152.1806 -59.1703 81.5941 -74.6417 153.4956 -168.7996 -158.5233
3.49278110 -76.2124 152.5419 -60.9229 -61.1417 -68.9946 -145.4800 161.1003 -168.0251 68.1064 -68.8208 153.6184 -168.5199 -158.1684
3.51991240 -73.7174 135.6612 -62.1011 -62.4799 108.1443 -138.6557 155.6835 -70.3216 84.8362 -75.2715 -25.1196 -175.6167 -113.0574
3.55126840 -73.7936 145.3054 -170.3871 65.3002 -85.2528 -143.9138 149.3140 -169.3048 68.2287 -75.0578 156.8910 52.4408 -82.2871
3.57320210 -76.2039 149.4790 -71.3908 69.4858 58.4815 -148.0160 159.4047 59.6873 88.6849 -91.4699 -17.1466 52.5719 -0.9990
3.61001790 -145.4688 151.6634 -173.8041 60.0494 97.2527 -140.6553 -170.0897 71.5151 95.2277 -60.2281 153.2608 53.3458 -3.9041
3.63369760 -144.8745 161.4851 54.4016 69.1448 52.4569 -148.4081 166.9621 64.4446 85.4878 -81.3578 161.8632 51.1786 -7.6946
3.67700060 -145.2904 159.6916 64.2874 -178.2551 -88.7137 -134.6614 156.2594 -59.9489 -80.7644 -87.0427 160.7671 51.1510 -6.6612
3.73019510 -146.9231 158.3237 -119.9775 -73.0519 -106.3330 -70.7667 148.2790 -162.7745 -78.2703 -70.8128 157.8395 52.1367 95.5248
3.75583260 -76.2931 152.5107 -61.0379 -61.2112 -68.8772 -145.2876 151.2712 -169.7110 67.7291 -75.5786 157.1641 52.4852 99.3195
3.77859330 -145.5375 152.4414 -173.5102 59.8354 95.9955 -139.4256 154.9663 56.7458 27.3594 -73.6135 153.0587 -48.2126 -80.4982
3.81461090 -134.7613 154.0336 -65.0114 -176.0172 91.5757 -147.4528 170.1796 -117.3280 -82.4287 -64.1891 152.9749 53.3713 -69.4238
3.83541140 -78.4948 151.5727 -71.5525 69.4986 59.3216 -73.3179 147.3651 -175.7913 60.5864 -75.2635 -29.4619 -176.1536 -111.3827
3.88837390 -75.8634 152.7261 -60.8818 -61.1147 111.9013 -146.6488 160.5377 57.8067 33.5656 -76.1567 -13.6749 -48.2720 -80.8060
3.91052040 -74.0234 146.1040 -61.3757 -61.9342 109.1811 -150.4214 169.7977 70.2633 117.5203 -77.7149 -0.9435 -47.4107 98.7954
3.98286890 -74.1907 154.9083 59.0667 71.9442 47.4359 -151.0182 167.7859 63.2170 85.9054 -80.9538 161.9706 51.1895 -7.6808
4.00656540 -76.7983 154.0714 -60.5909 -60.9394 -69.3986 -75.0841 156.9663 57.5173 -103.1729 -75.4603 151.8262 -48.2809 -80.6403
4.03896870 -74.7845 135.2431 -71.9702 68.9550 58.6795 -138.4307 155.8900 -69.7688 84.9389 -75.2335 -25.1559 -175.6013 -113.0679
4.07589420 -143.1161 131.4568 -174.9199 -86.5097 -63.1498 -149.1165 150.3859 -163.3774 -80.5353 -70.5956 157.6071 52.2882 94.4833
4.09799640 -144.2059 162.2658 66.3734 -72.6873 -71.9480 -146.8729 158.7919 58.3784 84.3185 -78.0939 -30.3693 -176.6083 -110.7905
4.13153660 -63.9293 149.2708 -54.6773 95.1601 102.0753 -77.9602 165.5538 66.7507 81.8931 -80.6625 162.3150 51.1603 -7.6560
4.15309070 -143.8473 161.9634 66.2574 -72.8501 110.2456 -133.7636 156.3208 -59.9579 -80.6456 -74.4639 153.5662 -168.8277 -158.4673
4.19696420 -76.9852 129.7818 -176.1480 -87.8194 118.1219 -148.6249 164.7423 66.5633 85.4113 -81.6393 161.6135 51.1540 172.9849
4.22281000 -74.3215 149.9669 -172.4610 60.9396 95.7357 -140.1662 154.6537 56.3304 29.9163 -73.4582 153.1772 -48.2253 -80.5257
4.26389000 -73.2693 127.7763 -173.8946 -85.5507 -64.6279 -149.1599 153.5926 -163.7425 -84.0431 -69.2553 154.2480 -168.6950 22.8945
4.30277340 -144.3516 162.5368 66.4249 -72.6948 -71.9268 -144.1142 -166.6558 72.8627 101.4963 -58.0114 148.4549 58.2834 -66.5506
4.35551480 -63.1965 146.3884 -54.8987 94.9638 101.6845 -148.6851 165.1546 64.3015 93.8919 -148.3164 161.4887 51.3198 -95.2783
4.38421310 -76.4661 153.5281 -60.7834 -61.6513 108.9851 -72.4682 154.4980 56.9629 30.0670 -71.8252 153.0796 -48.2336 -81.5997
4.40935400 -78.0111 151.8304 -71.3129 69.6868 -122.7914 -146.4303 160.6416 57.7242 33.7150 -76.1458 -13.7567 -48.2956 100.0958
4.43729040 -69.8879 154.4564 73.7192 -63.0454 -36.4403 -149.5082 158.1927 56.6691 84.6709 -81.7805 -21.9132 -48.6734 101.7512
4.56731180 -144.3850 161.8330 65.6753 -73.3488 110.2898 -76.2185 156.3694 -57.5669 115.4333 -71.9078 153.2024 -48.1490 99.1287
4.60078780 -131.3524 154.8023 -64.0234 -62.4789 155.5465 -145.2608 -171.4636 70.8872 94.2961 -58.4317 153.3239 53.5640 177.2537
4.63465830 -72.7389 123.3176 -173.8545 -86.1945 115.4429 -138.7895 153.1487 -66.2738 87.4174 -72.5330 154.9814 53.2673 104.3543
4.65546330 -146.9146 158.3709 -120.1219 -72.9548 -106.0166 -70.3253 147.8678 -176.5268 58.5885 -77.2915 -21.0447 -48.3574 97.5628
4.70163820 -67.3528 145.1396 60.0092 74.4427 43.1158 -156.2573 156.2488 52.9802 -89.4235 -81.8087 -19.4103 -48.5601 -80.3338
4.75078410 -143.8814 162.0435 66.2182 -72.9217 -71.7270 -133.5294 156.5259 -59.8987 -80.6963 -87.2308 160.8349 51.1719 174.0112
4.98992180 -146.9052 157.3798 -120.2445 -73.1435 -106.3413 -74.9147 154.4940 -62.0634 -79.7540 -73.6680 155.0935 53.1652 -76.9076
5.03142610 -76.9354 153.7619 -60.3071 -59.8151 -64.9112 -89.7309 -170.0096 76.6812 98.7688 -57.9570 147.9443 58.4181 115.7612
5.08259780 -144.3548 160.4573 53.9647 69.1799 52.1445 -136.5030 155.4145 -58.1893 108.3908 -72.8049 155.0891 53.2515 -76.9835
5.13926330 -63.7925 148.4496 -54.6962 95.1385 101.8972 -145.4381 151.4943 -169.8018 67.6844 -75.5306 157.2155 52.5042 99.1975
5.38806810 -146.9328 158.2786 -120.1451 -72.9683 74.2538 -70.7496 148.9145 -169.4875 68.7671 -74.8192 156.8066 52.3960 99.8809
5.44653070 -146.8583 157.4516 -120.1964 -73.1590 -106.4098 -75.0104 154.4906 -62.0056 -79.6515 -74.6969 153.4159 -168.8384 23.3369
5.57659790 -140.8591 123.9199 -174.7775 -86.0925 115.1788 -140.0188 153.1364 -58.8670 -83.7278 -72.7350 155.0442 53.2618 -77.2069
5.95678040 -144.1745 160.0155 53.1758 68.7163 -130.5472 -137.3885 158.1416 -57.8917 108.3525 -70.8040 153.0101 -48.2339 98.3952
6.19639010 -144.4978 160.0578 52.1808 67.8417 -129.7587 -131.3354 156.8232 -67.2055 -6.4415 -70.0437 152.8446 -48.2374 97.7941
6.26119950 -74.4505 153.1751 57.0068 71.1848 48.9408 -150.1888 -167.3626 72.0469 101.3240 -57.0221 147.9583 58.8854 -65.9354
6.45637730 -74.6265 144.9205 -168.5175 175.3993 90.7027 -79.9147 -8.8011 59.8534 64.9023 50.4844 -178.5091 61.3897 -105.1596
7.85282730 -72.4051 -44.2963 -63.8970 -176.0095 90.6126 -129.6118 166.3107 63.1843 82.6478 -72.2524 156.3303 53.2841 -76.3349
