# Supplementary material for: Exploiting Sequence-Dependent Rotamer Information in Global Optimization of Proteins
Source: J Phys Chem B. 2022 Oct 18;126(42):8381–90. doi: 10.1021/acs.jpcb.2c04647 (PMC9623586; doi:10.1021/acs.jpcb.2c04647)
Supplement: Supplementary file 2 — jp2c04647_si_002.zip [file jp2c04647_si_002.zip › TripeptideConformations/ASP_HID_LEU_new.csv]

0.00000000 -73.2449 -8.3114 55.5344 4.5344 -126.8339 12.7661 60.5972 -82.6405 -116.1761 158.5023 -58.9888 -61.2915
0.59305780 -67.1836 -14.8353 49.3171 82.3694 -130.0075 16.1727 58.5328 -89.4194 -113.5890 158.7317 -58.3442 -60.4086
1.44235160 -68.7632 -14.3764 53.1630 90.9676 -83.2521 -9.6572 63.8996 85.8886 -79.0175 154.4925 -59.6657 -64.5069
1.49073760 -89.9430 0.2766 56.4743 6.1317 -145.4931 158.7738 63.0495 -80.6905 -85.0288 153.1345 -59.5500 -60.5768
1.51895010 -68.5194 -14.0770 53.2056 -89.0627 -82.8222 -9.6867 59.4502 -98.4310 -79.1826 154.4754 -59.7793 -64.8115
1.63534250 -76.6640 -14.2613 54.2662 5.8564 -89.4354 -5.6488 -73.8573 65.1600 -77.9010 154.4235 -57.5258 -60.2505
1.67415540 -73.1290 -12.5708 54.9030 4.7631 -86.0542 -8.1232 62.9962 86.3666 -79.0388 154.6847 -59.2826 -63.6915
1.86165820 -74.9909 -14.6960 52.1146 -91.9723 -147.4550 165.3320 66.3145 -86.8659 -124.8136 157.3126 -63.1278 175.0850
1.87086170 -76.0592 -12.4800 52.4401 87.4828 -145.2192 158.1039 62.4369 -87.3854 -87.2777 153.4710 -59.4570 179.1064
1.92020790 -69.2080 -14.4064 -48.5759 -81.7743 -83.5478 -9.3989 64.3286 85.7685 -78.8996 154.5789 -59.6778 -64.4520
1.96102130 -73.8453 -10.9926 55.3563 5.6633 -128.8051 11.1173 63.1588 -81.1577 -74.0142 140.1043 -176.1469 -176.4615
2.13249120 -74.2183 -10.1897 55.7902 5.3723 -129.7138 10.1153 63.0954 -80.5768 -88.2089 154.3795 -82.4227 -178.1656
2.19245650 -68.2196 -17.2927 50.3580 -94.1919 -132.0310 16.1933 60.8815 -88.3195 -73.9496 140.0689 -176.3421 -176.4393
2.23788840 -89.9413 0.1643 56.4474 6.0880 -145.7231 159.3985 63.2840 -80.5330 -73.7567 136.9804 -176.9898 -176.3082
2.29799900 -68.9487 -16.1262 50.9569 -104.3302 -80.7391 -11.9120 -79.3399 47.8677 -79.6647 154.3603 -56.7904 -61.2056
2.35190270 -66.8016 -21.3805 -175.0264 -114.4899 -80.5411 -9.0359 64.7577 85.7982 -78.5195 154.2301 -59.4569 -64.0595
2.42040010 -66.5325 -21.0016 -174.9416 67.4138 -80.7190 -8.8346 59.8796 -98.9341 -78.6755 154.2438 -59.5976 -64.3573
2.45175310 -67.8535 -17.4001 49.7765 83.6933 -133.3055 14.3638 62.3916 -86.9331 -90.2382 154.7529 -81.6388 -178.1831
2.56082300 -73.7691 -10.2421 55.7957 -175.2407 -129.0150 10.9955 62.7812 -80.6750 -89.3234 154.9638 -79.9491 55.9403
2.63921870 -76.1678 -12.3171 52.4036 -92.4123 -145.1851 158.1865 62.3214 -87.1478 -74.2694 136.8427 -176.9744 63.5842
2.69788230 -87.6415 -10.8369 54.2282 -177.1056 -135.7192 0.9747 66.3535 -82.5484 -148.2612 140.4507 -176.9769 -176.5080
2.77758390 -94.5164 -4.0063 54.5657 -179.2615 -133.2689 6.0409 61.1624 -87.3125 -147.8545 161.7705 78.8682 -62.0828
2.90863110 -67.7121 -17.2003 49.7230 83.4869 -132.5825 15.1726 61.8710 -87.1726 -91.4159 155.2974 -78.9622 56.4325
2.97870850 -75.8416 -13.4894 52.2803 -91.8830 -146.9364 163.8515 64.8817 -87.7861 -142.9655 142.1248 -176.4750 63.4339
3.06077810 -89.5990 -4.0664 54.7532 -172.6606 -132.6169 152.3137 -67.3760 82.2252 -131.9624 156.0214 -64.7474 174.1243
3.12401120 -78.9641 -11.2331 -48.4594 102.7868 -147.6407 166.6284 63.4660 85.3127 -75.4966 156.7227 -59.9333 178.9037
3.15240120 -72.8028 -20.8225 50.1886 93.6870 -137.9257 153.9480 -70.7438 88.1469 -79.7898 154.8906 -59.6829 179.0202
3.20433750 -75.6798 -17.8117 51.0292 90.1927 -138.8961 7.0374 63.9459 -91.0524 -146.6797 139.1462 -176.9342 -176.4486
3.22491800 -71.9328 151.2947 52.8444 -78.9823 -149.7723 167.2445 62.8069 85.1801 -75.1176 156.7682 -60.0030 178.8539
3.30904820 -76.1484 -12.2327 52.4716 87.3690 -144.8577 157.0451 61.9304 -87.2810 -81.5429 150.2146 -78.6886 65.3358
3.34550850 -80.4962 -10.4599 54.3084 94.7277 -76.2668 165.2117 64.5733 81.2783 -73.1249 157.4114 -60.0019 -60.7476
3.38957830 -77.7570 -14.1365 53.5764 -173.9458 -115.0931 7.0803 -66.3877 78.5771 -73.1336 140.1611 -175.4829 -176.4935
3.43698250 -78.3826 -13.5890 54.5631 -174.8840 -86.6370 -10.7990 -74.8854 62.2401 -81.1377 152.5189 -77.6957 -176.5439
3.46100430 -71.9845 -26.7644 -176.6078 69.8306 -148.8131 167.2561 62.6051 84.4349 -74.9081 156.9183 -59.9510 -60.7234
3.50900280 -70.2663 -17.8012 -48.7932 99.2387 -91.3623 -3.7819 -56.1258 114.8891 -78.5016 154.6660 -58.1085 -60.7064
3.56858670 -70.5867 -16.9435 -48.8379 99.1289 -92.7348 -3.2837 -58.8192 -76.7742 -78.5648 154.7116 -58.1176 -60.6152
3.66461590 -89.8741 -0.8931 56.2670 -174.7241 -147.1055 164.6477 65.3436 -81.1227 -145.0806 161.0985 78.4304 -63.7002
3.69487950 -67.2538 139.2571 51.3363 -76.0605 -154.3848 159.3748 56.8092 -86.9645 -81.4993 153.6627 -59.7341 178.9621
3.71612540 -76.6140 -12.9822 55.0137 6.7817 -83.9558 -12.9983 -74.9581 59.4123 -86.4122 153.3984 -71.7864 65.3687
3.79474420 -68.4181 -12.3862 53.2643 -89.9091 -77.0608 -14.0898 58.6556 -101.6902 -73.7821 138.6965 -175.3434 -176.3272
3.82876450 -148.6275 161.9681 51.1491 84.4083 -145.5600 156.7782 -164.2363 -87.0778 -70.5686 155.1082 -59.8903 -60.8504
3.84883210 -68.6037 -14.2568 53.1588 90.8299 -76.3910 -19.0033 -171.7761 77.9243 -78.7839 154.0619 -56.1437 -60.8320
3.88825940 -101.4673 14.2261 56.7423 -175.9302 -139.5397 165.9169 65.7276 85.0721 -69.1268 142.2264 -176.2054 63.4933
3.91771960 -73.4490 154.8864 53.2443 -79.7866 -145.9485 156.8000 -164.1986 -87.0513 -70.6446 155.1296 -59.8689 -60.8254
3.96336780 -67.9107 125.9115 -174.3602 18.9098 -150.0364 156.7357 62.7369 -82.2728 -82.7493 152.9922 -59.7690 178.8618
3.99276010 -94.4313 -6.8107 54.3898 2.4033 -133.6058 6.3506 63.1379 -85.1868 -81.4537 167.4277 57.9861 -173.2243
4.01810190 -71.7052 -10.8122 53.5019 101.2251 -77.2211 -14.4394 -60.2156 111.5378 -80.0938 154.1641 -57.7780 -61.8843
4.03984110 -68.5145 -23.0515 -174.1833 -115.1031 -83.2755 -7.1557 -55.8098 115.8518 -78.5116 154.2807 -57.6253 -60.7090
4.06064020 -68.2752 -14.5601 52.0338 -105.3403 -76.2811 -14.0418 -76.3620 39.1653 -71.5305 138.1561 -175.5324 -176.3419
4.09315890 -91.5838 -3.0936 54.6472 -173.1769 -133.1868 154.3853 -67.7662 82.6842 -144.2021 142.2711 -176.4672 63.4017
4.11863050 -71.9570 151.3395 52.8936 -79.0162 -149.9315 167.5930 63.0347 85.5294 -68.2309 142.5866 -176.1525 63.4764
4.14671760 -64.4673 -33.0012 179.1471 80.7076 -86.5513 -2.6809 -57.5181 -11.6235 -76.6997 154.1122 -57.6712 -59.5952
4.17126680 -71.9537 141.5452 -176.7326 59.5681 -148.8935 164.8433 65.0357 85.2191 -75.2043 156.5784 -60.0498 -60.8807
4.22413100 -73.2570 -10.3229 55.3824 -175.1351 -81.1711 -11.8148 61.4950 81.9253 -73.3367 139.0642 -175.4448 -176.3195
4.24902570 -73.8661 -11.1664 55.2097 -175.0740 -78.0574 -18.1663 -171.5457 77.8272 -77.3848 153.9643 -56.2554 -60.7608
4.28540480 -68.8683 -15.3820 -48.5335 98.9311 -77.8296 -17.7737 -171.1546 77.7125 -78.1285 154.1264 -56.1648 -60.7955
4.30893540 -89.7082 -1.2320 56.2144 -174.7501 -147.3178 165.5418 65.7567 -81.0278 -142.1472 169.5987 54.2929 -173.4292
4.35954410 -79.8742 -9.9488 55.1855 -176.0529 -96.1540 -0.4521 63.7690 90.0754 -75.1748 152.2218 -82.6622 -178.7346
4.38469530 -73.9171 -14.9452 53.6371 -84.4832 -96.6367 -0.0251 63.8752 -93.3146 -75.2184 152.1561 -82.3741 -178.5830
4.40838780 -73.9590 -11.1317 55.2232 5.6889 -78.1691 -18.3561 -172.9045 -113.0637 -76.1805 153.6932 -56.5798 -61.0878
4.43935380 -84.4501 156.3573 50.6638 174.8390 -149.3099 167.2887 62.8295 85.2175 -75.2112 156.7766 -59.9714 178.8788
4.48398510 -68.2414 -17.1058 50.3610 85.4026 -132.0892 16.7657 60.8059 -88.3337 -73.5812 136.6051 -173.4242 -89.1702
4.50775370 -89.8866 0.0388 56.4263 -174.6692 -145.8815 159.7690 63.4912 -80.5353 -74.5141 133.9542 -172.8639 -88.5299
4.53745500 -75.2341 -14.3511 53.6146 -86.0951 -91.4412 -5.6782 67.1413 88.3571 -83.6314 152.6277 -67.4777 78.8498
4.57300290 -92.9970 -7.4388 54.4740 -177.5974 -95.4725 -4.3441 65.1649 86.6385 -79.8660 152.4050 -67.0681 76.2757
4.59841730 -145.7504 145.3373 -172.1856 29.6992 -149.5737 153.7811 -163.3158 -85.7022 -69.8828 155.1470 -59.9035 -60.8694
4.62655460 -101.5397 14.0670 56.7334 4.6168 -139.3171 165.6356 65.6123 84.4097 -75.2396 154.4979 -72.0407 66.7744
4.64700690 -90.2726 1.0121 56.5800 6.1604 -144.6202 156.8998 61.8511 -80.5166 -81.4650 165.6948 59.9374 69.6785
4.67056140 -79.8109 -10.1116 54.2603 -85.5262 -73.3002 156.6359 56.3764 -103.4223 -79.0375 154.6448 -59.7170 -60.6089
4.70662470 -148.6371 162.1007 51.2535 -98.0057 -145.5700 156.1666 -164.7031 -86.7332 -65.0277 141.8557 -176.3514 -176.3967
4.73415620 -80.2373 -9.7475 55.2047 -176.0691 -95.5966 -1.3139 64.0688 90.4588 -76.1499 152.5820 -79.3909 59.3715
4.76683000 -75.7911 -14.2943 53.7564 -84.5160 -92.3626 -5.0236 65.8334 -94.3065 -83.3014 152.6414 -68.0107 78.1327
4.79283970 -69.8634 -10.5777 53.4524 90.2255 -78.5207 -6.0624 63.7180 85.1013 -137.4826 171.0277 57.2579 -171.9227
4.82605980 -66.8149 136.1266 -48.5918 99.8484 -153.2973 159.8781 58.1903 -85.9236 -72.8649 137.8386 -176.8413 -176.3007
4.85697600 -83.9099 -2.7268 53.9322 178.2288 -121.6702 11.3183 -65.3727 -9.4389 -78.0184 154.8240 -59.6714 -59.5483
4.88793510 -71.9896 -26.7637 -176.5987 -112.0315 -148.8437 167.2548 62.5226 84.0962 -73.2755 154.3591 -78.7943 65.3918
4.90824320 -76.1212 -12.4182 52.3789 -92.4007 -145.3614 158.5983 62.5545 -87.1629 -75.0033 133.7922 -172.7704 -88.4404
4.93881900 -76.7950 -12.8372 53.6888 -84.1723 -145.9321 156.3045 -164.5420 -86.4952 -69.8987 153.2445 -70.9543 -56.6691
4.95946990 -89.9008 -0.8779 56.2628 -174.7455 -147.1865 164.8269 65.3779 -81.1180 -139.8408 138.5368 -174.6526 150.1932
4.98491070 -80.4735 -10.4871 54.2934 94.7797 -76.2126 165.3815 64.6518 81.0284 -72.2689 155.3881 -72.0314 66.7982
5.01271320 -142.7709 168.2838 52.6409 16.0877 -146.7252 167.1064 63.9433 84.9623 -68.4972 142.5113 -176.1639 -176.4365
5.04252090 -75.6820 -6.2790 55.9745 5.9130 -81.7010 -4.4697 63.1370 84.8662 -138.2850 170.8344 56.8830 -171.7339
5.06903880 -89.2870 -11.3947 52.7865 3.0851 -103.3633 9.7730 -71.5485 73.7688 -136.2734 169.8203 59.0663 -167.5213
5.10335750 -71.9691 -26.8040 -176.6071 -112.0147 -148.8584 167.3492 62.6340 84.1508 -73.8540 154.8478 -72.1142 -57.5286
5.13427650 -77.2703 -13.8647 -48.3855 101.3123 -92.6527 -5.0971 66.4401 -94.4632 -82.6110 152.6713 -68.1568 77.5864
5.16930350 -145.4008 143.1610 -173.0241 -150.0853 -151.8561 165.2921 64.3436 86.2366 -67.9263 142.6257 -176.1614 -176.4367
5.19367620 -72.0045 140.3015 51.7528 -74.7693 -138.7960 155.1098 -72.1480 83.2270 -78.6556 154.8477 -59.8294 -60.7400
5.21718890 -70.5672 -10.1563 -48.2819 -81.4214 -80.3096 -5.6866 60.2727 -100.1468 -136.3505 170.8573 57.9553 -171.2464
5.24142510 -69.1476 -36.4249 178.6264 -105.0384 -153.7389 158.1526 53.7779 -94.3305 -72.3919 156.5723 80.4501 -63.3881
5.27676260 -71.6128 -16.8315 -48.7259 99.6635 -88.0965 -8.9562 -56.3979 115.5275 -81.2616 152.5665 -78.0228 -176.6519
5.30752030 -75.7780 -13.6142 52.2438 -91.9068 -147.0972 164.3807 65.1351 -87.7201 -139.6700 127.8308 -171.6084 49.6729
5.33128570 -71.8031 -16.0505 -48.7789 99.5784 -89.2720 -8.6646 -58.9094 -75.2822 -81.5830 152.6784 -77.9708 -176.6658
5.35916650 -68.1101 -22.6917 -175.0963 -113.9310 -80.1262 -13.1991 -155.6326 -45.6507 -77.0017 153.6120 -56.3714 -60.3627
5.38181000 -67.8624 126.1313 -174.2889 -162.7445 -149.9631 156.3429 62.5266 -82.2583 -79.2814 150.2122 -78.5201 -173.9366
5.40591650 -70.2238 -15.6735 -48.7627 -81.6823 -88.6906 -5.3820 -58.9331 -75.9430 -71.0393 139.0397 -175.7699 -176.3613
5.44830220 -94.9513 -9.3616 -48.2653 -75.4043 -91.2305 -0.7241 67.1704 84.0279 -143.9295 162.4196 78.5761 -61.4757
5.48739930 -72.3088 136.8216 -48.5855 101.8725 -138.2807 154.8924 -71.0231 83.8146 -79.0684 154.8836 -59.7200 -60.6569
5.51733560 -71.2961 -22.9847 -174.9801 -114.0151 -89.6831 -1.7917 67.2714 89.6215 -76.6730 152.3494 -78.8066 59.5409
5.53881780 -75.2880 -17.7597 51.0666 90.0182 -138.8589 8.0333 63.9180 -90.8014 -143.9611 135.8460 -173.6020 -89.7299
5.56200020 -71.2296 -16.1141 -48.6907 -81.3115 -84.8333 -11.5337 -56.6548 115.9155 -85.8480 153.2539 -72.5546 64.6972
5.58288020 -70.0461 -12.2076 53.3760 -89.9540 -74.1531 -21.4249 -171.7571 78.3364 -72.3786 137.9102 -175.9792 -176.3135
5.60865610 -67.8927 126.0917 -174.2774 -162.7060 -150.0247 156.6142 62.6215 -82.3339 -80.3303 150.7821 -71.8732 66.8188
5.62899290 -77.6641 -21.2177 -174.8888 -115.0159 -74.0476 156.3054 56.5787 -102.3854 -78.9818 154.5426 -59.7656 -60.6520
5.65189670 -71.7217 -23.2087 -174.9529 68.1336 -90.7065 -1.3489 66.2770 -93.7956 -76.0447 152.3354 -78.9255 59.3310
5.67586830 -70.1326 -12.1571 53.3796 -90.0769 -73.6237 -22.6037 -173.7839 -111.0660 -72.3980 137.8049 -176.0848 -176.3069
5.70246550 -66.7478 136.3205 -48.5867 -80.9939 -153.0908 159.0256 57.8557 -86.0273 -80.0799 151.4174 -71.9078 66.8064
5.74475120 -145.7779 145.8008 -172.3433 32.1605 -149.0863 160.4394 -167.9659 67.1420 -68.1566 154.1150 -59.4964 178.7844
5.77245060 -142.7303 168.1235 52.5835 15.9497 -146.6385 166.8983 63.6923 84.2486 -74.2918 154.6236 -72.1002 -57.5075
5.79478690 -75.5879 -18.1771 -174.2412 65.7113 -66.3082 150.8143 53.6588 29.9065 -79.3936 154.4940 -59.7218 179.0256
5.81667490 -68.4926 -21.9110 47.6545 -92.0647 -127.3662 18.7960 -70.5956 85.3558 -73.5144 136.5308 -173.3386 -89.2922
5.84959720 -148.2704 161.5748 50.9436 -98.1201 -129.5310 155.0883 -67.2881 -5.9338 -78.0897 154.7812 -59.9768 178.7635
5.88065420 -77.0037 -13.1982 53.6748 -84.0041 -145.8779 164.5515 -169.0096 66.3651 -66.7944 151.7721 -68.6337 -55.0569
5.90709510 -76.4462 -11.6703 52.5247 87.0608 -143.9936 156.0963 60.7918 -86.8870 -77.1474 159.8839 74.9831 72.9704
5.93118530 -73.2210 -8.9806 53.7363 99.1706 -75.3790 -18.5843 -59.0593 -67.1946 -85.2864 152.2402 -72.4986 65.0102
5.96196540 -76.6928 -9.1620 55.4378 -175.0036 -76.9740 -21.9745 -174.2102 -112.4248 -76.6774 151.1269 -76.2640 -174.6848
5.99810400 -70.9204 -13.5585 -48.3877 99.5614 -75.0003 -23.6432 -174.9244 79.0980 -82.3670 152.5212 -70.2336 67.3804
6.02231300 -91.8552 161.7234 51.4234 178.4774 -145.0186 163.6782 -168.6914 66.6729 -68.3621 154.2478 -59.3879 -60.7748
6.04921470 -71.4031 -13.9836 -48.4137 99.7797 -77.1019 -21.4529 -173.8531 -112.6157 -77.4712 151.3176 -76.1185 -174.7744
6.08795240 -68.5270 -12.9841 53.2049 -90.1459 -76.5656 -14.0843 61.9249 81.2304 -75.5792 125.0049 -169.7376 50.7246
6.11757590 -81.0299 101.0067 -176.7755 -169.1429 -135.7565 154.6019 -59.1227 -71.5706 -78.0686 154.6859 -59.9384 -60.8675
6.14651590 -71.4396 -13.3771 53.3656 -88.8368 -78.4228 -19.9314 -158.8463 -40.1343 -78.1533 151.1693 -76.4177 -174.9806
6.17795440 -70.1910 -11.9915 53.3756 -89.9829 -75.6550 -19.8136 -158.7108 -40.0414 -72.0782 137.7413 -175.9494 -176.3234
6.20955800 -71.2859 -13.6927 -48.3906 -81.2104 -75.7404 -23.2721 -175.1737 -112.1977 -81.0066 152.3199 -70.5018 67.0991
6.24749000 -69.2937 -8.8036 53.4377 -90.8738 -77.4454 -0.6278 62.7854 79.0179 -65.7692 163.4098 64.7746 -166.4369
6.29935030 -68.9320 -37.3891 178.4257 75.7529 -154.8748 161.3712 56.0056 -94.4297 -72.5061 125.9215 -171.3266 50.0943
6.33347140 -74.8158 152.9671 -48.2021 -78.3103 -145.5772 150.2637 -175.1549 -99.9120 -144.8867 137.3873 -177.6876 -176.4662
6.35594120 -144.5353 144.4638 -171.8609 29.4472 -138.3037 152.9512 -57.5278 106.3782 -78.5101 154.7663 -59.8246 178.8567
6.37682170 -78.9980 -10.4546 -48.3480 102.8218 -144.7137 157.2718 59.3516 -92.6061 -80.6327 150.5404 -78.6871 -174.1272
6.41057270 -79.0071 -11.1081 -48.4419 -78.3508 -147.9745 168.1140 64.8194 87.5505 -67.4585 130.0233 -171.9876 -76.1584
6.43461140 -77.6948 -21.1353 -174.8917 -115.0386 -74.3119 157.0091 56.7219 -102.2961 -70.9107 138.9187 -176.6695 -176.3019
6.46633710 -77.6222 -9.1005 55.3991 5.4903 -79.2203 -19.6718 -158.9638 -40.3017 -77.0283 151.1196 -76.6131 -174.9610
6.50123630 -67.7850 -10.4711 53.2769 -107.2832 -73.5990 -5.4336 -71.7105 27.8627 -64.9734 162.1922 66.3523 -164.9292
6.52586190 -75.6140 -7.2198 55.8948 -174.5313 -76.3319 -20.5285 -159.2691 -39.3712 -72.0017 137.8268 -176.2904 -176.3193
6.55107040 -72.0201 -13.9799 -48.4158 -80.9388 -79.5021 -19.1026 -158.4287 -40.8064 -77.9151 151.3286 -76.4259 -175.0358
6.58257390 -69.0626 -12.7820 -48.4559 98.9157 -77.2573 -13.6766 62.2276 81.2408 -75.2705 125.1568 -169.8160 50.6710
6.60312520 -80.4942 -10.5007 54.3225 -85.6029 -76.4899 166.0876 65.0559 82.0487 -66.3165 140.4467 -175.3393 -91.2649
6.62646210 -148.2933 161.7483 51.1014 84.4131 -129.4473 155.0624 -67.2077 -6.0539 -71.0714 139.4557 -176.5118 63.6161
6.65625520 -82.7718 -7.1373 -48.0568 103.8239 -73.8853 156.7425 56.3961 -103.4390 -77.8971 152.5385 -71.6363 67.0849
6.67755980 -148.5464 161.6750 51.1987 -97.9745 -147.2631 168.0024 65.2243 86.9856 -67.5074 130.0916 -171.9948 -76.1835
6.70083390 -74.7456 152.8877 -48.1975 -78.3461 -145.7597 156.2229 -166.0489 -87.8363 -70.8107 165.2799 60.5972 72.8383
6.73296990 -70.6443 -6.9248 -48.0924 99.3455 -78.6576 -1.0357 62.8604 79.0809 -66.3626 163.5420 64.7125 -166.4668
6.76841500 -72.0320 -26.6444 -176.6232 -112.0372 -149.0373 168.7830 63.9616 86.5275 -66.9033 130.2551 -171.9821 -76.2356
6.82232880 -71.7440 136.5985 -172.8606 25.1531 -148.9503 142.0544 -163.7869 -79.7902 -73.9442 161.0957 80.9009 174.4531
6.84274780 -130.2808 155.7233 -49.2905 101.2703 -144.9884 144.3979 -164.0598 -80.9833 -75.5769 161.4285 81.0361 174.4088
6.87031940 -93.0101 154.8368 50.3570 -4.8840 -136.7710 155.7257 -64.4424 -87.8267 -78.7063 154.8100 -59.7924 -60.7040
6.89395450 -73.5833 155.0904 53.3166 -79.8059 -145.0249 148.7067 -168.8858 71.0233 -75.3783 159.3121 81.3088 -63.8931
6.91849680 -78.4702 -13.8249 -48.5565 -78.5865 -135.6771 155.3480 -57.5330 109.1297 -77.4852 152.7201 -71.8177 -57.3549
6.96781490 -83.8070 -7.1681 -48.0863 -77.1917 -77.2223 166.1892 65.0760 81.9631 -66.4183 140.4352 -175.3367 149.6036
6.99026660 -71.7931 140.5994 51.8231 -74.9565 -138.7195 156.5933 -72.6140 83.1636 -70.0164 157.7597 80.2550 -63.3538
7.01453550 -72.5087 148.7393 -48.2205 101.8765 -149.6995 168.6139 64.4341 87.3484 -67.3854 130.1572 -171.9850 49.0673
7.03808890 -75.5676 -10.0612 54.4520 -178.8186 -122.4244 8.6960 -65.0790 -9.8014 -94.0825 155.6138 -78.3589 57.6361
7.06210560 -66.1543 -20.6563 -174.8790 67.4277 -75.8156 -12.7941 62.8777 81.5008 -75.8056 124.6196 -169.1847 50.9180
7.08337740 -91.9335 2.3709 56.4132 -174.9236 -71.2034 -21.4502 -173.8659 -112.3115 -141.6717 161.6926 77.3775 -63.5092
7.10672860 -87.3706 -14.0456 55.2450 101.0054 -95.1847 -1.6201 64.8350 -97.0337 -140.8530 163.5732 73.3492 75.0946
7.14067020 -72.0978 151.2128 52.7697 102.8163 -149.5067 164.0588 63.1622 94.7037 -145.5878 161.2190 78.4578 176.1171
7.16685660 -145.4180 143.1951 -173.0159 -150.1896 -151.6910 164.0090 62.7455 83.6418 -74.8195 166.9637 59.1042 68.3960
7.18774130 -126.3718 153.4449 -49.0874 102.7290 -135.5383 156.6110 -57.8225 106.6605 -71.3264 139.4375 -176.4717 63.6171
7.23117780 -75.5752 -18.1544 -174.1874 65.5515 -66.1942 151.3094 53.8118 29.7211 -75.8940 151.7250 -78.3074 -173.5728
7.26718890 -77.6500 -21.2732 -174.8653 67.1228 -73.9679 156.3125 56.5634 -102.4461 -77.6076 152.3926 -71.6915 67.0701
7.29298820 -148.2557 161.6353 50.9310 -98.0119 -129.4827 155.5470 -67.2775 -5.9572 -75.2359 152.0857 -78.4324 65.7829
7.32560910 -84.1009 -20.6107 -174.0252 -116.7894 -87.9058 -2.8966 -55.5166 -67.8924 -144.9182 161.7107 76.8262 -64.3613
7.37672410 -74.8430 152.9452 -48.1906 102.7291 -144.9601 148.6176 -168.8681 71.0903 -75.4484 159.3154 81.2839 175.8887
7.40047770 -76.1344 -15.2743 52.0196 102.1427 -130.5065 152.7511 -74.6575 5.5326 -76.9363 152.2950 -78.6650 65.3900
7.44443600 -75.5911 -18.1987 -174.1909 -116.8627 -66.3101 151.1170 53.7787 29.7992 -77.2627 152.3181 -71.5926 67.2244
7.46452330 -69.1009 -19.4150 -48.8389 -81.7517 -121.7349 13.0002 -54.6109 112.1218 -73.0113 136.2014 -172.7100 -89.0830
7.49485820 -69.6195 -9.1958 53.4819 -90.8227 -70.9015 -17.6621 -172.5259 -113.1888 -131.5650 170.9586 57.8372 -170.4199
7.53834180 -78.3067 -20.9893 -174.8297 67.0723 -76.2129 165.5706 65.3939 82.3631 -66.3679 140.3744 -175.3280 149.6227
7.57108980 -87.7170 -10.4013 52.9861 -0.5883 -131.0042 155.4682 -69.7397 -2.7278 -70.4606 157.7339 80.3938 176.3253
7.60861350 -76.1066 -15.3542 52.0164 102.1179 -130.4962 152.6301 -74.6690 5.5508 -78.1164 152.8179 -71.8171 -57.3909
7.63460150 -69.8772 -16.0884 -48.7010 99.1721 -86.0178 -6.5506 -56.3512 115.4624 -71.4235 135.3324 -172.3812 -89.3072
7.67251210 -74.7200 152.8671 -48.1957 102.7057 -146.1048 157.3824 -164.1842 -87.5511 -64.0614 130.2915 -172.0801 -76.3777
7.70580760 -78.6567 -5.5392 54.2049 -87.9774 -70.9432 -21.2949 -158.9339 -39.4260 -143.4455 161.7127 77.1773 -64.5580
7.73716980 -120.0120 18.4690 56.8685 -173.8307 -68.6384 153.0010 -56.9580 -70.6354 -70.3609 157.7495 80.3804 176.2980
7.76049090 -73.0129 -3.5449 54.0826 97.1771 -73.3130 -6.8344 -56.5306 116.2302 -66.7043 163.3810 64.4395 -165.3605
7.79175310 -70.4494 -8.3772 -48.0826 99.1957 -72.0784 -16.7554 -170.7850 77.8417 -133.0439 171.0385 57.5972 -170.3024
7.83424300 -130.2567 155.7103 -49.2774 101.2850 -145.7158 156.5585 -164.5374 -86.8730 -64.9395 139.5759 -175.3523 -91.0313
7.85683820 -79.0624 -10.4243 -48.3300 -78.3411 -145.1467 159.9131 61.7250 -90.4954 -74.5256 124.9075 -171.1846 -74.5977
7.88267390 -84.2010 147.0143 -48.4115 105.8109 -137.4626 155.1144 -65.6334 -86.1558 -77.6617 152.7705 -71.9194 66.8220
7.91564870 -68.9499 -12.7778 53.2684 -90.1596 -72.4592 -21.3873 -171.8529 78.3349 -75.5596 119.8534 -162.8527 -72.5124
7.94485880 -80.9796 101.2038 -176.8197 -169.1829 -135.8564 155.5497 -59.1250 -71.7723 -70.4053 157.7533 80.4244 176.3099
7.97030350 -88.0250 -21.5089 -174.8832 67.4650 -87.6785 -1.7869 68.0881 84.3767 -140.7545 163.5881 72.9768 74.9547
8.00586970 -73.2975 -5.9146 54.3826 -107.3876 -75.6223 -0.3044 -67.4243 17.4748 -64.6839 158.3663 78.6765 75.5156
8.02857480 -66.7200 136.9326 -48.5711 -81.0187 -152.5551 158.1186 56.8583 -85.5608 -75.5930 160.1463 74.8916 72.9183
8.07044110 -67.7347 -22.0371 -174.2407 66.9446 -80.0832 -8.5785 -55.8255 116.1502 -72.4582 125.3390 -170.1431 50.3272
8.10223840 -67.8842 -22.2104 -174.3062 66.6798 -82.8363 -6.8801 -57.5889 -72.0617 -72.3900 125.5127 -170.1172 50.2850
8.13109640 -142.2625 167.5839 52.4710 -166.3254 -133.3229 156.4715 -60.1118 -81.7614 -76.7482 152.6441 -71.9264 66.8826
8.16976140 -67.9048 -22.2351 -174.1796 66.8898 -81.4454 -7.7862 -55.8041 115.9525 -71.5938 134.6238 -171.7766 -88.9909
8.19403090 -74.9722 -7.3245 55.9294 6.3988 -72.9142 -23.4656 -174.2692 -110.6613 -73.3569 125.2762 -170.7177 50.3339
8.22669340 -67.4318 -22.7871 -174.3622 67.2590 -80.2140 -8.8928 -55.9344 116.0493 -75.0344 120.8888 -163.2374 -73.7772
8.25846440 -145.8484 160.6399 -165.9185 -164.0081 -130.4929 152.6246 -66.8538 -7.6414 -77.6882 152.8012 -71.7870 -57.3813
8.27896880 -72.0466 140.4455 51.8378 107.4042 -138.8366 155.3430 -72.1190 83.2530 -71.7651 136.8337 -173.8979 150.8972
8.30379690 -92.7232 154.6330 50.3233 -5.2258 -136.8513 155.7406 -64.4921 -87.8711 -76.1689 152.2085 -78.7227 -174.0545
8.32422520 -70.4485 -12.4575 -48.3129 99.3066 -74.8958 -20.8259 -171.4866 78.1954 -72.7649 134.4955 -172.1732 -88.8788
8.38192950 -145.7161 145.4883 -171.9465 28.7268 -150.1327 152.6632 53.4713 39.4961 -75.4100 152.6093 -72.1015 -57.6302
8.40940550 -70.9877 -8.4134 -48.0946 -81.4784 -74.9173 -13.7693 -156.1781 -45.0790 -133.5301 170.9333 57.9104 -170.0628
8.46202980 -73.1260 121.0682 -175.1269 -164.8047 -137.8909 151.3435 -66.4735 87.6486 -72.5184 126.7589 -171.3516 49.8288
8.49117380 -80.7294 -12.3884 -48.6667 102.9810 -88.3588 -2.6879 -57.4251 -72.3437 -143.1103 169.2185 61.5004 58.3264
8.52204040 -92.6513 154.5307 50.2893 175.2358 -136.8523 155.6897 -64.5149 -87.8963 -77.1619 152.7103 -71.9730 66.7953
8.54462580 -87.2211 5.2323 -167.7732 -134.0025 -78.2442 39.1834 53.1141 -104.7231 -66.7966 150.0873 -75.6681 -170.7051
8.59475280 -73.5677 -28.0262 -176.0948 -112.2785 -129.4921 4.0629 63.6319 -94.8377 -144.2643 125.6535 -171.3140 50.1918
8.64674060 -77.7951 -21.1512 -174.8948 -115.0272 -74.7199 158.4049 58.0217 -101.7781 -71.3562 126.4565 -171.4399 49.9295
8.70430060 -148.1475 161.0690 51.1437 84.9851 -134.6713 156.4216 -58.1175 108.4589 -72.4526 126.7024 -171.3153 -75.2460
8.74027320 -78.9956 -10.6940 -48.4525 102.7759 -146.2804 154.8041 53.8873 37.9486 -72.2805 125.7401 -171.2214 -74.8838
8.76639730 -70.5733 -12.0867 -48.3034 99.3319 -75.3353 -19.5862 -158.6996 -40.0162 -73.0257 125.0015 -170.3027 -74.5428
8.80366490 -75.5496 -18.0039 -174.2356 -116.7494 -66.3696 152.2488 54.2690 28.4704 -72.1939 125.8604 -171.2713 50.0728
8.83262170 -145.7508 145.2721 -172.5530 31.6681 -149.3689 157.3396 -168.3297 69.9255 -65.0128 127.0495 -171.3672 49.6615
8.86797060 -97.9297 20.9472 57.0507 4.2137 -73.9091 -12.3263 -53.4562 121.0607 -71.0788 161.1255 73.6818 72.8349
8.89272730 -91.7677 161.7721 51.4381 -1.6521 -145.1567 148.7061 -164.8647 -83.4148 -74.1620 165.3034 67.6301 61.6767
8.93197570 -72.8326 149.1658 -48.2204 102.0110 -148.9719 163.6877 63.6123 95.4883 -140.8711 128.0986 -171.6467 -75.5964
8.96146900 -145.5048 143.3223 -172.9908 -150.6449 -150.0107 157.7375 61.8881 -91.2389 -73.9312 125.3600 -171.3237 50.2400
8.99849830 -75.1204 -8.4356 53.8900 91.4779 -71.6077 -18.8362 -173.0370 -113.7315 -138.3168 169.2432 62.3005 58.0483
9.03109780 -71.9080 127.0224 -174.3160 19.4770 -149.6948 158.1182 -168.5554 69.1360 -64.6047 137.2085 -174.1902 150.5185
9.09641040 -127.6323 9.9919 56.6950 8.7679 -77.0441 -20.1915 -171.1369 78.0078 -70.2587 160.6947 73.8376 73.6872
9.12086410 -81.0177 101.3793 -176.8165 12.3484 -135.8640 154.7646 -59.0916 -71.6892 -76.4576 166.4592 59.8464 69.3873
9.16974340 -126.2779 0.1601 55.8583 9.0123 -78.2900 -30.8301 -174.5575 79.7361 -81.2767 162.1459 72.1436 71.2402
9.22067090 52.8299 -17.7584 60.6287 71.1602 -81.5626 -7.8627 -75.3104 43.7772 -73.3447 151.1910 -65.8083 71.7210
9.29080840 -84.4413 146.9434 -48.4091 -75.5046 -137.6409 155.9260 -65.5015 -85.9796 -76.6692 166.5159 59.8011 -170.9965
9.37004150 -144.5226 144.0543 -172.1985 30.1488 -138.5373 153.1727 -57.5600 106.2413 -76.8105 166.5064 59.7995 69.3205
9.40365490 -145.3956 156.5902 -167.3848 20.6021 -135.9066 154.1434 -57.7168 108.0571 -72.8435 126.7713 -171.3281 -75.2536
9.45249110 -71.4349 -42.7004 175.7550 86.9087 -80.6115 152.0969 -63.5163 2.7407 -71.5614 136.8411 -173.8965 150.8792
9.47569310 -76.3896 -17.5986 -169.6554 48.3860 -135.1482 155.4377 -62.5254 100.3670 -71.7233 136.7562 -173.8576 150.9195
9.54199860 -74.7801 152.9643 -48.2149 -78.3259 -145.1906 150.0442 -171.6139 -99.1807 -145.7801 161.9915 71.6778 73.3578
9.57324790 -74.0860 153.0822 -48.1326 -78.6571 -146.0358 155.0075 54.2092 39.7232 -72.3860 125.8150 -171.2286 -74.9005
9.61945150 -71.7735 133.9515 -173.2652 23.9929 -149.1393 148.1236 -168.1572 71.1972 -75.1572 162.0758 74.2107 71.0278
9.69966070 -72.5634 155.7676 53.2146 -80.3864 -129.4763 156.1961 -67.7677 -2.6322 -72.6082 160.9779 74.5832 72.6704
9.76018780 -142.9461 168.5635 52.6609 -165.7072 -145.5863 155.1649 54.0816 39.1827 -70.9909 136.3457 -173.7437 151.1285
9.88744620 -91.8932 161.7782 51.4429 178.4095 -144.7572 150.6089 -168.2373 70.8792 -76.8440 162.2136 74.2973 70.9337
9.94585720 -70.9861 141.4848 -172.9404 32.7191 -149.1116 152.8281 54.2462 39.8977 -72.3809 125.8737 -171.2948 50.0928
10.01380280 -70.7761 141.5840 -173.0023 33.0994 -148.9785 152.7784 53.8168 42.3483 -71.1044 136.4306 -173.7854 -89.7733
10.21212710 -91.5684 162.2386 51.5954 178.6583 -145.7289 155.1955 54.0120 40.0695 -70.9403 136.4048 -173.7606 -89.7620
10.29375630 -144.2827 142.7435 -172.3842 29.6779 -138.4416 153.4223 -59.7637 -82.6197 -72.9925 160.9603 74.6184 -52.9679
10.38695060 -78.3430 -22.4928 -174.4978 -115.0808 -74.1833 153.1458 -56.9323 114.8257 -72.6608 160.9631 74.5220 -52.9925
10.83617080 -88.6461 160.8934 51.2444 177.6464 -129.4360 156.6285 -67.1648 -4.8279 -72.6792 160.9830 74.5896 72.6698
