# Supplementary material for: Exploiting Sequence-Dependent Rotamer Information in Global Optimization of Proteins
Source: J Phys Chem B. 2022 Oct 18;126(42):8381–90. doi: 10.1021/acs.jpcb.2c04647 (PMC9623586; doi:10.1021/acs.jpcb.2c04647)
Supplement: Supplementary file 2 — jp2c04647_si_002.zip [file jp2c04647_si_002.zip › TripeptideConformations/PHE_HIP_MET_new.csv]

0.00000000 -68.2876 143.8397 178.5621 79.4261 -149.2293 160.8106 63.8576 88.3318 -73.8396 161.1510 -61.4838 -60.8776 179.9547
0.05375838 -62.4364 135.0793 178.8842 77.3606 -153.4070 156.4415 58.3876 -85.2843 -79.9568 155.9265 -61.1225 -60.6661 -179.4664
0.15508911 -82.9667 -4.3293 66.4397 -93.1534 -136.9187 163.9889 64.8153 88.9632 -73.7424 158.2375 -62.6904 -62.5711 179.8427
0.23997240 -82.9053 -4.3074 66.4532 -93.1305 -137.1475 164.1461 64.8518 89.3727 -68.5666 147.9130 -175.5041 58.3202 -179.2686
0.32353338 -82.9517 -4.2712 66.4210 87.7779 -136.7891 163.8641 64.6326 88.9548 -73.1651 157.9698 -64.1087 -177.8655 179.8643
0.43509918 -63.1935 135.5752 -179.0210 77.3665 -152.6447 157.7711 57.9643 -86.4395 -135.6130 155.9394 -63.5977 -174.1768 -68.4684
0.45909522 -82.8932 -4.3231 66.4538 -93.1353 -137.1013 164.1087 64.8376 89.3716 -68.9104 148.5517 -174.2565 55.4996 65.5330
0.51807240 -63.4052 135.6769 -178.1458 79.5411 -152.9225 158.2816 57.9775 -86.0866 -70.9249 144.0187 -175.4510 58.8214 -179.0990
0.54640122 -62.4877 135.7906 -179.4182 80.1709 -153.0080 155.9273 57.7818 -85.6206 -79.6354 156.0521 -60.2021 -57.1757 -66.7187
0.57459696 -69.5495 144.8089 -178.4722 -99.3526 -149.5479 163.0759 62.5776 87.4974 -66.0693 148.6829 -175.2476 58.1472 -179.2879
0.62868291 -82.9530 -4.2680 66.4218 -93.1595 -136.8061 163.8867 64.6387 88.9841 -73.2447 158.0015 -64.0269 -175.2064 -69.0717
0.66069710 -144.4115 155.4749 -168.9739 -108.1988 -75.0869 165.2824 63.6817 80.7523 -64.7584 148.4906 -175.4339 58.1757 -179.2729
0.66918614 -83.1768 -3.8629 66.3479 -93.1738 -136.2078 163.2719 63.6709 87.4080 -69.9978 159.5282 66.8310 -179.4207 -179.7570
0.68863834 -145.1302 149.0226 177.3358 -99.2497 -147.0473 150.7619 -164.6153 -88.7507 -67.8384 155.7539 -65.0200 -64.1007 -177.8258
0.70975410 -82.9626 -4.2537 66.4195 -93.1584 -136.7971 163.8698 64.6155 88.9490 -72.9920 157.7162 -64.5122 179.3913 69.7892
0.75263770 -144.4193 155.5240 -168.8601 -108.1115 -74.9849 164.6100 63.5781 80.4874 -69.2630 158.6118 -64.3175 -177.9058 179.8415
0.87771589 -144.4112 155.4736 -168.9723 -108.1927 -75.0677 165.2104 63.6765 80.7628 -65.1170 149.1559 -174.1529 55.3444 65.4790
0.89915912 -73.8914 152.7767 -168.8049 73.5199 -73.6432 164.3728 63.6288 80.5731 -69.1714 158.6166 -64.3198 -177.9014 179.8456
0.92641414 -144.8725 148.1694 177.9714 -99.0640 -147.9299 159.4337 64.9919 87.3813 -72.4469 159.9622 -61.8971 -58.4321 -67.0884
0.94699672 -144.4345 155.5051 -168.9118 -108.0915 -74.8684 164.9828 62.6735 79.0804 -66.2847 160.2323 68.8164 -70.0636 179.3018
0.98348884 -83.1768 -3.8645 66.3465 87.8019 -136.2033 163.2589 63.6718 87.4080 -70.0359 159.7483 67.1549 -177.2006 -69.7279
1.01221967 -63.0641 135.6527 -178.6747 79.7381 -152.9024 156.9177 57.8273 -85.8693 -77.3120 154.7638 -63.9757 -175.1897 -69.0833
1.03453270 -73.9073 152.8228 -168.7762 73.4383 -73.7704 164.6119 63.7018 80.5442 -69.3528 158.3718 -62.4626 -59.1208 -67.4795
1.05948861 -144.4181 155.5272 -168.8580 72.3479 -74.9968 164.6366 63.5620 80.4933 -69.2809 158.6191 -64.2161 -175.2083 -69.0695
1.08260476 -144.8661 148.4102 178.7984 -99.3473 -147.8331 159.3946 64.8911 87.4528 -72.3620 160.2296 -64.2009 -177.7675 179.8356
1.13762995 -144.4221 155.5209 -168.8614 72.3489 -74.9888 164.6439 63.5564 80.4768 -69.0982 158.3480 -64.7212 179.3239 69.7742
1.16568473 -145.1198 148.7417 177.1203 -99.6459 -147.4629 151.0649 -164.3778 -89.0268 -68.0836 155.4658 -64.9117 -61.2299 -67.7499
1.20641986 -73.8974 152.7807 -168.8017 73.5196 -73.6577 164.4007 63.6109 80.5788 -69.1861 158.6217 -64.2240 -175.2086 -69.0743
1.23828079 -145.3276 149.8858 178.2347 78.7441 -144.5985 146.9661 -165.1740 -85.8657 -67.8655 155.6915 -65.1102 75.8829 178.6143
1.28146187 -80.6192 -7.5369 68.3785 89.2851 -137.8121 157.4365 61.0781 -89.9338 -78.8755 153.5055 -62.2654 -62.3372 179.7209
1.33029410 -144.4285 155.4419 -168.9575 72.3015 -74.8926 165.1837 63.6341 79.5688 -67.8039 157.1353 -65.2706 76.8859 -179.8021
1.35156146 -69.5981 144.9644 -178.4283 -99.4034 -149.5305 162.2259 61.6801 85.9501 -68.0437 160.2628 66.3931 177.9795 69.8241
1.37165221 -62.4325 135.0833 -179.1371 -96.2876 -153.4819 156.7372 58.6169 -85.4473 -82.4699 155.5036 -70.6977 69.9794 68.1545
1.39364655 -73.8873 152.8110 -168.8326 -106.7631 -73.5947 164.7566 62.9233 79.6181 -67.4930 160.8030 68.7556 -67.5864 -67.9768
1.41780765 -144.7685 148.6357 179.6503 -99.7800 -148.1190 160.1687 64.2773 87.1836 -71.5735 159.6457 -64.1446 -175.1740 -69.0764
1.44821309 -80.4597 -7.6453 68.4208 89.3196 -138.1115 157.7934 61.4851 -89.2596 -72.8585 143.5806 -174.4776 56.1016 65.6625
1.47020503 -144.6281 148.9706 -179.0545 -100.6343 -148.6011 161.5744 62.2796 85.3111 -67.4805 160.5020 68.8871 -69.9817 179.4392
1.49206892 -83.2247 -3.7898 66.3289 -93.1843 -135.9537 163.0651 63.4125 87.0144 -71.7117 163.0570 65.4722 77.5625 179.9255
1.56294642 -80.6659 -7.4911 68.3700 -91.8594 -137.8590 157.5360 61.0653 -89.9133 -78.4555 152.9297 -61.7270 -58.7310 -67.2268
1.60536997 -76.3068 -16.6822 66.8001 88.2359 -145.3936 157.3468 -166.5251 -92.4089 -65.0174 146.3962 -175.5971 58.4981 -179.1864
1.64208625 -144.4272 155.4674 -168.9388 72.2919 -74.9766 165.4420 63.5614 79.6214 -68.0016 156.9631 -66.7914 73.6298 68.8147
1.70434856 -70.7031 146.2309 178.0688 -99.0458 -146.7752 151.3228 -169.9695 75.5089 -68.2630 151.9729 -65.5256 -64.7472 -178.7117
1.74602530 -144.6485 148.8755 -179.2566 -100.5064 -148.5617 161.5153 62.6351 85.8640 -68.9391 161.1157 68.6962 -67.5330 -67.7868
1.78357865 -80.5891 -7.4226 68.3463 -91.8873 -137.6419 157.2256 60.7570 -90.0066 -78.0029 153.1425 -63.9029 -175.1853 -69.0613
1.80939167 -82.7745 -4.4911 66.4883 87.7950 -137.4904 164.6481 65.2883 90.1108 -67.3570 141.3306 -172.5333 -83.0158 179.4366
1.84710229 -75.0992 144.1388 179.2396 -99.1579 -139.6357 149.4686 -60.0622 -78.8406 -72.5564 153.8712 -65.1690 -64.7361 -178.8253
1.86960258 -144.6230 149.0618 -179.0378 -100.7085 -148.5483 160.9319 62.6440 85.4333 -67.9247 160.3023 66.3959 177.9816 69.8201
1.91940278 -144.4222 155.3884 -168.8611 72.4199 -74.7155 163.8803 62.7245 78.8421 -69.0295 165.5592 62.4743 69.7825 65.8249
1.94710471 -144.9282 148.4287 178.8309 76.9425 -148.6920 148.1363 -177.2396 76.5725 -146.0498 158.8632 62.5687 -179.3821 -69.9473
1.97299246 -80.6975 -7.3068 68.3165 89.1986 -137.0898 157.5399 60.0913 -89.9035 -74.0599 156.6031 68.1497 -70.8454 179.6789
1.99416400 -77.9755 -13.8756 -58.2039 -73.4348 -145.8900 165.3096 62.0793 85.8343 -71.7957 158.7606 -62.8397 -62.6183 179.8700
2.03192925 -70.8903 147.2931 178.7952 79.1261 -144.1823 146.3205 -171.2155 78.1608 -69.5336 151.1725 -65.4763 74.9058 179.0282
2.07073022 -76.2396 -16.9529 66.8302 88.1828 -145.4826 158.8235 -168.1893 -93.3724 -64.9830 152.7349 -63.1139 73.3279 66.6249
2.09687682 -78.2497 -21.8266 65.2585 86.1840 -78.5573 147.8500 -162.7589 -86.8524 -72.1943 160.7748 65.1831 -73.9719 -176.3087
2.14009032 -82.7160 -4.5792 66.5087 -93.1084 -137.6796 164.8778 65.5036 90.4820 -66.9286 138.8813 -170.4209 -78.1804 -66.8999
2.16784096 -80.4619 -7.6685 68.4242 89.3312 -138.2481 158.1461 61.6785 -89.1529 -72.3084 141.6025 -172.1172 174.0941 68.9585
2.19235922 -76.2850 -16.6825 66.8062 -91.6783 -145.2960 156.5438 -167.1928 -92.1306 -69.1587 164.3212 62.4535 70.0669 65.5617
2.22384502 -72.1090 -25.1607 -173.2599 -103.4820 -141.3602 164.5232 63.7492 86.1245 -72.7181 158.6315 -62.7630 -62.5746 179.8302
2.26000524 -71.3061 -21.7524 66.8303 87.7290 -144.3467 145.6798 -178.6791 77.4226 -139.3105 154.4636 -62.8044 -175.8662 -178.0994
2.28533445 -78.0181 -13.8278 -58.2004 106.2665 -145.9026 165.3722 62.0713 85.8407 -71.6110 158.3700 -62.1501 -58.9758 -67.4471
2.31436748 -71.3280 -21.6755 66.8752 87.7005 -144.0853 146.2440 -178.5593 -107.2629 -139.3776 154.4726 -62.8545 -175.8722 -178.1508
2.34439365 -76.2660 -16.6367 66.8102 88.2197 -145.1255 154.9704 -167.3280 -91.4127 -70.9282 164.5184 61.7211 72.7428 172.8284
2.39033961 -62.5820 134.0261 -179.2247 80.7008 -152.7683 154.7086 58.7134 -85.3089 -127.7626 156.2568 -68.1679 -83.5413 90.2746
2.41524095 -144.6989 147.6110 176.9371 78.1521 -135.7222 134.1691 -58.8278 -75.5841 -75.1178 144.6007 -173.1844 58.9735 -179.2585
2.43927658 -75.9234 -17.5296 66.7364 -91.7381 -145.5048 157.6034 -171.1424 74.4284 -65.7534 143.0184 -175.5373 58.8969 -179.0254
2.46517611 -78.0037 -13.7532 -58.1910 -73.4356 -145.8236 165.2417 61.8946 85.8446 -71.3093 158.5245 -64.1057 -175.1918 -69.0645
2.50680608 -73.5223 154.3505 64.5337 87.7558 -150.8790 166.4042 60.4005 86.4937 -71.0915 158.7365 -64.1032 -175.2009 -69.0703
2.53510917 -69.6400 144.7137 -178.3199 -99.4559 -149.6934 163.9366 63.0477 88.3751 -64.2645 139.9266 -170.6808 -78.8100 -67.1618
2.56935295 -144.4719 155.1665 -169.2234 72.3655 -73.9385 163.4869 64.9673 80.4945 -69.9522 158.0947 -73.7545 68.4491 -103.5329
2.59050119 -144.4059 155.5047 -169.0708 -108.2826 -75.2799 166.2103 64.0608 81.6146 -63.0120 139.8125 -170.8035 -78.8020 -67.1399
2.62646482 -144.8999 150.6612 -178.7272 -102.2518 -147.0273 149.3505 -177.9843 -108.6202 -139.4290 140.9632 -173.4632 -178.7467 -68.8777
2.66845202 57.1548 20.0505 -51.7102 101.6363 -138.5548 155.8663 -66.3326 88.4486 -75.9524 154.2418 -61.9212 -58.8509 -67.2560
2.69091162 -78.9378 -21.2952 65.0570 85.9917 -78.7034 155.7200 -165.7339 -91.4655 -65.3851 153.5194 -61.0937 78.6285 -179.5192
2.71971325 -72.2306 -24.7840 -173.0095 76.5183 -141.0892 163.9377 62.6328 84.4672 -68.9316 159.8090 66.8357 -179.3799 -179.7584
2.75773485 -134.8837 157.1998 -60.7788 -80.7238 -74.5257 163.1591 64.0173 82.2609 -70.1651 159.0213 -64.2416 -177.8944 179.8465
2.77783031 49.6440 25.1574 68.8902 94.2573 -133.0068 155.3296 -68.3181 86.2520 -76.2761 154.7656 -62.4468 -62.4390 179.7913
2.80829351 -76.0838 -17.5016 66.7301 88.1296 -145.4963 158.7240 -170.2372 73.8537 -69.5202 152.5724 -61.9702 -58.6286 -67.1801
2.83122278 -77.9693 -13.7722 -58.1843 106.2702 -145.9644 164.7946 61.0914 84.4105 -68.5573 160.0969 66.3862 177.9625 69.8281
2.85305941 -144.2648 146.6266 -173.3653 -107.9312 -73.2093 146.6423 55.6952 29.8173 -69.0468 144.3356 -175.5750 58.7574 -179.0919
2.87402545 57.1689 20.0277 -51.7067 -77.9628 -138.5747 156.0689 -66.3374 88.4814 -75.2627 154.5240 -63.9806 -175.1812 -69.0420
2.90385441 -73.2238 -24.8305 64.9724 -89.3854 -133.0394 152.6607 -72.0868 -6.5629 -130.1764 155.4943 -65.5073 -65.0488 178.7326
2.93041731 57.1030 21.5034 -51.6804 -77.8187 -147.1864 158.9663 69.9611 -79.7904 -73.5358 140.3768 -172.4033 176.4982 179.9276
2.95248858 56.9795 20.8681 -51.7558 101.5907 -138.2967 158.5096 -67.3624 88.5545 -70.3125 158.2003 67.7446 -70.8607 179.5606
2.97712054 -79.7924 -9.0618 69.0140 89.6490 -137.4810 153.9927 62.7876 -89.6215 -124.5782 0.8984 -61.1380 81.6308 -173.7427
3.00332279 57.1747 20.0046 -51.7041 101.6393 -138.6252 156.1847 -66.2946 88.5252 -70.9411 142.8269 -172.2830 176.2160 179.9129
3.02856500 -71.8705 144.7689 177.8083 -97.8767 -136.7885 138.9199 -60.3146 -81.5298 -74.9234 158.6077 68.0282 -71.2699 179.9717
3.04992464 -134.8802 157.2449 -60.7931 99.0782 -74.2249 162.8131 63.1791 80.9023 -67.1361 160.2792 66.8145 -179.3245 -179.7563
3.07499541 -81.1599 -6.3106 67.9336 -92.2917 -135.3924 154.5655 57.0245 -94.5525 -86.1544 -19.2905 71.4064 -65.1703 -68.0408
3.09708977 -74.7433 -21.5591 67.1103 -91.3772 -146.9632 145.2189 -174.4838 66.3616 -106.4236 -2.2883 -57.3311 -59.3947 176.7247
3.13274301 57.1136 20.2149 -51.7206 101.6256 -138.5157 156.2601 -66.4421 88.5000 -74.2686 153.2109 -66.2664 76.2267 -179.8308
3.15919937 56.7780 32.8834 -52.4718 -78.5303 -133.1097 163.7591 64.6053 78.3987 -70.0678 158.7682 -64.6799 179.3376 69.7807
3.18541737 -77.7900 -13.4128 69.2083 -90.7824 -146.1733 174.4533 75.5994 -65.3574 -69.5176 -12.7058 73.3074 -66.1193 178.8511
3.21098961 -75.1512 -18.7227 66.9523 88.1401 -145.1396 147.7412 -175.5839 64.4455 -88.5970 -14.2260 -59.9668 -60.7043 178.4793
3.24958976 -79.6556 -20.5966 64.4648 -93.7971 -78.7987 154.8120 -168.8564 75.5116 -70.5039 153.1316 -62.6845 -62.5108 179.4281
3.28110885 -77.9329 -13.8188 -58.1858 -73.4299 -145.9707 164.5984 60.7875 83.9371 -69.8555 163.2975 65.3670 77.5327 179.9482
3.30561808 -81.0597 -6.6978 68.2257 89.2139 -137.0881 155.8287 59.2476 -92.8744 -92.7978 -19.3974 -69.2406 71.6129 68.3825
3.32724301 -82.8748 -4.3630 66.4626 87.7961 -137.1965 164.2759 64.9512 89.6503 -68.8674 147.3689 -166.5302 74.2414 -97.0257
3.36574240 54.8725 28.5718 -52.6787 101.0480 -145.6542 151.1893 -163.8126 -89.1613 -73.6746 160.8448 65.1323 -74.3161 -176.0848
3.38940395 -144.5278 162.0340 -170.5386 69.5429 -65.1409 153.3675 -170.1810 75.6311 -65.3743 140.7520 -172.3943 176.4080 179.9343
3.41069404 -144.6549 147.6423 177.3306 78.9345 -136.8051 137.6978 -58.5651 -75.6099 -73.3106 157.5030 67.0818 -179.3361 -179.6963
3.43460547 -77.8238 -22.8638 64.6417 -93.5572 -81.4385 131.8660 -178.1075 78.7490 -117.6269 -2.0122 -57.5945 -61.0336 174.1246
3.47437684 -75.6354 -17.7892 66.8871 -91.7629 -145.0678 151.3861 -177.0698 63.7064 -74.9567 -18.6411 67.2217 -178.7282 -179.7251
3.50133699 -75.8965 -17.5143 66.7460 -91.7683 -145.3974 155.9342 -172.3402 73.9439 -70.7458 163.2115 64.0457 75.7820 174.4676
3.53432357 -72.2402 -24.7383 -172.9592 -103.5792 -140.9629 163.7400 62.3859 84.0826 -70.5762 163.2171 65.4095 77.5414 179.9371
3.55609705 -75.7162 -17.5038 66.9136 87.9822 -144.4709 148.2807 -178.2597 -125.2391 -77.6244 -17.8419 67.3800 -179.0751 -179.7197
3.57956055 -76.4282 -15.4215 68.1703 89.1800 -149.3691 165.6018 77.0401 139.5474 -77.9532 -17.3771 -63.9999 -177.8491 179.7943
3.60156016 -79.7448 -17.2340 66.6084 87.9627 -145.3296 150.3497 -176.5010 -108.8871 -129.6576 151.2352 -64.4904 77.4232 66.9793
3.62322322 -72.7549 -22.6012 67.0185 88.1510 -146.4404 134.7179 -179.8392 77.0801 -117.6830 -2.7606 -58.5151 -57.8292 -65.6654
3.64724566 -76.5630 -15.3266 68.1692 -91.1835 -149.2851 165.6514 77.1357 138.3671 -79.3600 -15.6484 -60.6001 -57.0618 -65.6003
3.67171004 -78.0229 -13.6808 -58.1857 -73.4350 -145.9085 166.0496 62.5660 86.9229 -65.5288 141.9579 -172.6700 -83.2861 179.4323
3.69727194 -75.4909 -18.0201 66.8747 -91.7964 -144.8876 149.6952 -175.8744 64.4388 -85.9456 -17.5848 -65.9428 76.5645 -178.9997
3.72067525 -83.0367 -5.2963 67.8810 -90.8180 -135.2640 150.1792 53.3116 37.4428 -73.2606 155.3589 -62.0702 -58.8965 -67.3524
3.75537012 -75.6335 -17.5302 66.8944 -91.8418 -144.3120 147.5924 -176.8611 -126.1719 -83.4154 -18.9173 -64.1476 179.4573 69.7915
3.79957098 49.6003 25.3498 68.8097 94.2976 -133.1524 156.0008 -68.3909 86.3426 -75.4907 153.1914 -68.2745 72.3082 68.4730
3.82550666 -75.7304 -17.4558 66.8903 -91.8490 -144.5071 147.6663 -177.3000 -125.1083 -75.8776 -30.5504 -171.0744 176.1314 -179.9570
3.84722619 -73.4116 -23.1742 64.5095 90.7319 -132.6225 153.8031 -72.2607 -6.8754 -88.3702 -13.4864 -60.2408 -61.1065 178.7383
3.86978400 -75.5534 -17.7400 66.7915 -91.9110 -144.9751 144.7453 -177.9116 77.5398 -136.9553 5.8568 70.9100 -69.8172 -179.9057
3.89261850 -75.5927 -17.8823 66.9025 88.0537 -145.0201 152.3815 -177.4997 62.2909 -78.0798 -11.7229 55.1737 61.7453 65.6973
3.91344945 -75.8098 -17.4947 67.7483 -91.2294 -151.5301 165.0357 74.2339 -17.7851 -77.4218 -17.5694 -64.0135 -177.8490 179.8104
3.94028415 -73.6599 -19.2661 66.9310 87.9679 -144.5383 139.7531 -178.8136 77.7961 -128.2160 1.9149 -61.5869 -178.1315 70.7257
3.96848826 -80.4122 -6.6169 66.7611 87.4900 -138.8516 152.5256 65.8866 104.4530 -89.5189 -23.3506 -63.7388 -175.1507 -69.0722
4.00085545 -82.9658 -5.2413 67.8635 -90.8273 -135.1984 150.3268 53.2814 37.6882 -72.2768 155.4457 -64.6022 179.4012 69.7698
4.02460440 -75.8097 -17.7247 66.8501 88.0317 -144.9984 150.9533 -175.4787 64.9152 -83.9488 -19.5873 -67.0330 73.5982 68.7478
4.04715400 -76.7805 -14.5487 68.1000 -91.3371 -148.8581 163.9126 76.5430 134.9207 -71.6375 -30.7160 -171.0543 62.6728 -179.8236
4.06828434 -77.2591 -16.6009 -58.7138 -73.4229 -136.6671 156.3567 -55.3679 -70.9205 -146.7881 159.8610 62.6280 -179.8853 179.9865
4.08887736 -81.8950 -6.3141 68.0602 -90.8808 -134.0660 147.3506 52.9894 36.6446 -135.9872 155.3866 -64.6538 -178.2688 70.5736
4.11905461 62.3859 -37.0542 -170.8178 79.5748 -71.2616 161.1624 66.5451 80.2642 -70.8555 159.4500 -62.8583 -62.6294 179.5538
4.14435669 -76.8016 -14.7226 68.1300 89.1029 -148.9022 166.8335 76.9244 135.5291 -74.2940 -13.9118 68.1235 -176.7564 -69.4475
4.17249191 -73.8797 -22.2178 64.8586 -89.4717 -133.1631 156.1330 -73.5419 -5.2839 -75.5201 153.1844 -68.0855 72.4431 68.5130
4.19271069 -76.7670 -14.7777 68.1367 -91.2764 -148.9355 166.7141 76.9331 135.8350 -74.6766 -13.8128 67.3697 178.0577 69.7542
4.21352286 -75.6377 -22.2096 64.5167 -89.5399 -132.6814 152.7844 -73.0176 -5.9787 -115.0490 -1.1544 -62.6299 79.3890 -176.8834
4.23468528 -75.6220 -21.1035 63.7399 -94.2451 -91.6515 150.4306 50.2205 76.0163 -79.0246 -19.6310 72.6654 -66.0744 179.2493
4.27138167 -82.0580 -7.0630 68.4502 90.4548 -137.2204 151.9132 55.8816 31.0425 -80.9157 -16.7543 -60.6602 -57.2181 -65.6852
4.29502906 -77.3120 -16.4601 -58.6984 -73.4208 -136.8467 156.6769 -55.3503 -70.7619 -75.2897 154.4888 -64.0021 -175.1085 -69.0033
4.32664418 -75.2402 -17.8430 66.8025 87.9454 -144.8591 144.1694 -177.9346 78.2490 -134.0581 0.7463 53.2380 61.3915 68.5841
4.35131947 -77.9099 -13.0574 69.1966 -90.7988 -145.7249 173.1735 74.9368 -67.2947 -69.8283 -10.4953 60.2314 70.1603 -179.9057
4.37133601 -82.8344 -5.4005 67.9570 -90.7785 -135.6175 149.8409 53.3758 36.5086 -69.1422 143.6106 -171.9483 173.8236 68.9200
4.39705694 -76.7573 -14.5883 68.1010 89.0660 -148.8771 164.0304 76.5595 135.2148 -71.7946 -30.3383 -170.7986 178.2586 -70.5763
4.41958070 -79.9152 -7.5540 66.9492 87.6267 -140.8098 153.7305 67.6920 108.4162 -80.4543 -34.2873 -171.3126 178.8307 -70.3537
4.44642914 -76.7377 -14.8600 68.1464 89.1224 -148.9970 167.2790 77.0284 136.1979 -73.9217 -13.5365 62.0436 72.8358 179.8636
4.46895874 -72.1344 -25.5458 -173.9115 65.4775 -128.6929 155.8163 -61.8991 133.5918 -75.8112 154.2139 -61.9999 -58.8940 -67.2572
4.49435556 -82.8098 -5.4344 67.9620 90.3514 -135.6041 149.8020 53.3853 36.4397 -69.3115 142.9319 -171.9563 178.3437 -70.5293
4.52868153 54.8656 28.4908 -52.6819 -78.5518 -145.7674 157.1205 -165.0107 -92.2628 -69.5910 156.0186 -61.3054 -63.9780 96.6570
4.55426583 -84.7312 -5.5303 67.3145 89.7648 -132.2990 146.2695 52.1893 38.7756 -127.3638 154.3819 -65.9518 76.2756 66.5474
4.57550793 59.2127 12.0760 -51.4735 102.0839 -141.1008 156.4383 -61.9201 -71.4640 -76.2481 154.7226 -62.5679 -62.5065 179.8443
4.59622287 57.1501 19.9916 -51.7248 101.6254 -137.9496 154.6871 -66.5226 88.2423 -74.3056 152.9894 -73.1472 68.9062 -105.4215
4.62766448 -81.4960 -7.7228 68.6494 90.5414 -138.5126 153.6317 57.1450 28.5776 -72.0301 -28.2581 -170.8391 175.9472 -179.9649
4.65585299 -73.7531 -22.2315 64.6828 90.7333 -133.2585 156.0375 -73.2919 -5.6893 -72.7612 162.0122 66.3415 78.5043 179.8379
4.68530551 -81.4444 -7.8269 68.6762 -90.4240 -138.6721 153.7332 57.2908 28.2647 -71.7937 -28.8268 -170.8349 62.6161 -179.8524
4.70851288 -77.3559 -16.5825 -58.7147 -73.4246 -136.5099 158.8259 -55.0450 -70.5746 -77.7767 -16.4109 72.5830 -66.4429 179.1816
4.73556826 -73.6686 -22.4858 64.3093 -89.5931 -132.5930 156.3323 -72.4184 -6.8913 -79.4693 -14.2481 67.4003 177.9152 69.7335
4.76275417 -73.6720 -22.4161 64.3390 90.6771 -132.7530 155.6742 -72.5439 -6.7842 -75.2430 -28.7465 -170.7568 173.6495 68.8772
4.80484099 -72.1323 -25.3801 -173.8699 -115.1488 -128.6613 157.6651 -62.1839 133.1947 -71.0996 158.2727 67.8385 -71.0055 179.6405
4.86116442 62.3580 -36.7976 -170.8474 79.6172 -70.7635 161.5891 66.2830 79.5208 -68.8111 157.7759 -65.1241 76.9777 -179.5585
4.89787771 -72.5666 -34.5373 -177.3067 80.3157 -90.6395 154.1088 -59.9285 110.1812 -70.8774 157.3216 66.8822 -179.2413 -179.7355
4.92481810 -73.5170 154.3110 64.4387 -92.9379 -150.9260 166.2876 60.2624 86.3969 -69.3714 156.1878 -126.0914 -63.1312 -68.5463
4.94695525 62.4169 -37.4087 -170.8337 79.6316 -71.5531 161.7476 66.6502 80.5991 -65.2691 147.6714 -171.8666 175.5712 179.9226
4.97859384 -75.5226 -17.8696 -58.7422 -73.3096 -136.5180 153.5525 -55.5724 -71.5353 -76.9815 155.1854 -61.3762 -64.6566 96.7767
5.01056012 55.2030 39.5902 -160.7822 69.3323 -136.5417 164.6479 64.5624 78.9028 -65.2535 147.3138 -171.6242 177.6577 -70.7659
5.03524094 -73.5088 -22.4467 64.5251 -89.6001 -132.7529 155.3775 -72.6955 -6.4852 -143.2992 135.1917 -169.1683 -76.2883 -66.1793
5.08102233 -75.6307 -17.7212 66.8569 -91.7578 -145.1432 150.1642 -175.9644 65.7495 -71.4836 -40.4192 -175.2037 -83.6813 179.9299
5.11136850 -77.6608 -14.0658 -58.3277 -73.5360 -143.8952 156.4027 54.7036 -102.0184 -86.7382 -19.8523 -60.9350 -61.3981 179.3979
5.15550977 -77.2300 -10.8551 69.1138 90.4689 -131.6204 144.5101 54.4577 33.8460 -84.3323 -15.6128 -60.5946 -65.7674 95.8334
5.20162605 -72.7864 -22.9787 -172.1849 75.7979 -136.8514 157.2949 61.8439 -90.6301 -74.5120 156.3311 68.1453 -70.8520 179.6928
5.23310023 62.4167 -37.3850 -170.8306 79.6253 -71.5380 161.7283 66.6262 80.5811 -65.2940 147.8743 -171.6000 173.2523 68.8150
5.25607492 -77.7304 -13.6813 -58.2731 -73.5275 -143.8311 156.4788 54.1282 -102.7390 -84.7293 -21.1000 -63.8885 -177.8069 179.8458
5.27729514 -77.7455 -15.5167 57.6020 -92.6474 -125.9585 155.4396 -65.0447 148.2265 -78.8929 -14.6634 67.8565 -179.3695 -179.6937
5.30862893 55.1588 30.3087 -52.8021 -78.7092 -130.8027 156.1138 -65.2816 -12.3639 -75.1998 154.5419 -64.0944 -177.8500 179.8465
5.33713948 -77.9390 -13.7730 -58.3006 -73.5468 -143.9799 156.6237 54.3253 -102.5389 -85.9355 -20.1298 -60.6062 -57.2292 -65.6808
5.39046973 -79.6469 -8.3801 67.1152 87.8095 -142.3735 156.9137 69.5836 110.1381 -76.0981 -46.6393 -172.3897 -76.5067 -66.1824
5.42358111 -83.8051 -8.6188 64.7754 86.8177 -70.8489 158.7981 -56.7234 -75.1195 -73.9702 -22.6869 -73.9161 69.0844 -105.6288
5.44633564 59.2202 12.0672 -51.4688 -77.5377 -141.1651 157.0763 -61.8382 -71.2720 -70.9552 157.5579 67.2660 -177.0237 -69.6606
5.47032093 -75.6085 -15.2360 68.2639 89.0596 -147.7872 162.2598 76.9672 133.1394 -78.2662 -19.1057 -74.6819 67.1270 -104.7643
5.50402639 55.2184 39.5463 -160.7680 69.3272 -136.6010 164.8625 64.8756 79.3736 -64.2707 142.5699 -172.7542 -83.5651 179.4316
5.53392919 -70.8129 -16.6899 81.6736 -44.2940 -140.4630 155.5194 -69.3328 104.1415 -83.3709 -16.3713 -63.5398 -175.1287 -69.0352
5.55745007 53.2779 35.2864 -160.6446 68.8525 -145.4097 158.7586 -168.6260 73.8329 -70.0778 153.3159 -62.5462 -62.3241 179.8391
5.58893517 59.2118 12.0856 -51.4693 -77.5385 -141.1479 156.8899 -61.9308 -71.3444 -71.0944 142.3194 -172.0522 178.4106 -70.5163
5.61137417 55.1557 30.3136 -52.8027 -78.7087 -130.8075 156.1703 -65.3055 -12.3079 -75.2869 154.5548 -63.9849 -175.1591 -69.0248
5.63397394 59.2058 12.1328 -51.4690 -77.5374 -141.0894 156.8518 -61.8050 -71.4551 -75.8963 153.2189 -68.2534 72.6534 68.8255
5.66744603 -77.8132 -13.6122 -58.2601 -73.5288 -144.0058 156.6571 53.6956 -103.1747 -77.9667 -30.5945 -171.1479 176.2188 -179.9652
5.71310431 53.3110 35.1297 -160.6204 68.8559 -145.5908 157.8372 -169.4572 74.2976 -66.2350 143.6630 -174.3964 56.0643 65.6666
5.73766637 55.1902 30.2204 -52.7853 100.9064 -130.7864 156.2787 -65.1278 -12.7314 -70.9910 142.8580 -172.2793 176.2108 179.9118
5.75784617 -141.7199 116.1018 -175.0781 90.9548 -157.0826 143.8659 -178.7250 76.1522 -134.1177 150.6361 -70.1146 81.5970 -175.3541
5.79481206 53.2755 35.2959 -160.6439 68.8680 -145.5406 162.2652 -169.0520 73.4456 -64.0830 151.0965 -60.3718 78.5863 -179.8879
5.82149466 -72.5393 -34.6028 -177.3487 80.3152 -90.5520 154.0100 -59.9288 110.1846 -72.8296 162.0200 66.3441 78.4866 179.8110
5.84397705 56.9048 21.4189 -51.7398 101.7560 -148.2658 164.4015 71.6570 -81.5597 -142.6714 143.5402 -168.6976 75.6777 -95.6875
5.86810186 55.0816 30.5132 -52.8365 100.8792 -130.7570 156.1168 -65.5791 -11.7750 -74.8541 153.3227 -66.5687 76.0550 -179.8122
5.90839908 -75.5846 -17.8341 66.7797 -91.9220 -145.6804 153.0506 -178.4712 77.3135 -139.3540 -53.1196 -170.4627 -73.9471 -65.8194
5.99694608 55.1649 30.2918 -52.7969 -78.7055 -130.8383 156.4855 -65.2948 -12.3831 -70.9992 157.6141 67.2126 -177.0377 -69.6655
6.02932744 55.1890 30.2231 -52.7858 100.9064 -130.7874 156.2846 -65.1313 -12.7154 -70.9734 143.0007 -172.0365 173.9288 68.9459
6.05665377 55.1536 30.3212 -52.8021 100.8965 -130.8447 156.5106 -65.3527 -12.2362 -71.3909 157.5751 66.4579 178.0917 69.8632
6.09533706 -77.6966 -13.7831 -58.2364 -73.5015 -144.1975 156.0272 52.4591 -104.7337 -82.3409 -17.9228 67.0766 177.8554 69.7383
6.13720306 -77.4555 -15.2655 -58.2040 -73.2123 -148.3798 176.1514 78.4900 127.9608 -69.4324 -13.6246 72.8827 -64.8219 -69.9567
6.19689632 -73.3712 -17.5475 -58.5156 -73.2840 -142.2208 151.8637 56.0012 -99.0360 -84.8757 -20.2350 -60.9585 -65.8956 96.1646
6.28197363 -69.3671 -31.6801 -177.9411 -104.7948 -148.7466 150.5414 52.6612 34.3686 -69.4233 137.7296 -171.3949 -81.8398 179.4155
6.33147670 50.4789 22.4268 68.0558 -90.9781 -137.0444 156.7170 -62.3867 -65.7449 -70.9369 142.9443 -172.0267 173.9406 68.9649
6.36642975 -77.6610 -13.8266 -58.2330 -73.4958 -144.2653 156.0714 52.3066 -105.0014 -82.4879 -16.7744 62.9668 74.1708 -179.9783
6.39004837 -78.1156 -12.7735 -58.1887 -73.4893 -144.1965 154.2710 56.2902 87.9482 -78.7561 -31.7053 -171.0104 178.5690 -70.4448
6.42154603 54.7435 36.3867 -53.3488 -78.9959 -138.2443 149.8240 53.2160 39.7715 -69.1269 138.0177 -171.4621 -81.9649 179.4150
6.45583113 50.4797 22.4230 68.0589 92.1758 -137.0423 156.6991 -62.3947 -65.7719 -71.1004 142.3259 -172.0520 178.4091 -70.5171
6.48350380 -82.7496 -5.5083 67.9963 -90.7679 -135.6846 149.6318 53.4066 36.1634 -69.6235 141.8533 -168.1478 75.6731 -95.9563
6.52016565 -77.1307 -12.6667 67.8921 88.6789 -146.7658 164.9619 75.6199 122.0883 52.5582 16.0190 63.3536 68.6312 -174.9570
6.57515272 55.1932 30.2067 -52.7843 100.9069 -130.7868 156.2971 -65.1144 -12.7584 -70.7999 137.5206 -171.3893 -81.8051 179.3846
6.67045935 48.0964 30.6248 65.7705 -88.4941 -131.1609 156.4580 -65.8939 -10.3613 -70.9472 157.3898 66.8971 -179.2460 -179.7393
6.72242403 55.1595 30.3130 -52.8004 100.8978 -130.8650 156.4535 -65.3270 -12.3088 -74.2606 164.6972 63.5505 70.6962 65.7248
6.74940444 48.0680 30.6707 65.7384 -88.5011 -131.1561 158.0313 -66.2432 -9.7824 -71.0880 158.3152 68.0330 -70.9160 179.6117
6.78296313 -77.3618 -13.9691 -58.2506 -73.2400 -147.4761 163.2433 73.6179 -62.3717 -75.4486 -13.5187 67.4269 178.1011 69.7832
6.82755194 -145.1990 166.4216 68.3922 94.1895 -130.1773 156.8970 -57.7782 111.0833 -71.6715 141.1379 -168.1510 75.7229 -95.9385
6.88533224 61.9560 -35.9629 -170.8892 79.3250 -63.9715 148.2662 51.8022 38.8557 -68.6538 158.3183 66.8922 -179.2479 -179.7523
6.91916006 61.6036 -34.7457 -53.6644 -77.5300 -83.9438 155.9033 -58.7718 -76.5350 -71.3413 157.5293 66.4618 178.0060 69.7879
6.94577653 -77.8997 -13.4707 -58.2813 -73.5525 -143.7994 157.2784 54.8679 -101.5622 -74.9910 -40.1671 -174.9916 -83.4495 179.9962
6.97865882 -74.3011 -17.0883 -58.5370 -73.3421 -142.0319 152.2517 57.6637 -97.5643 -89.5323 -19.1412 -72.6681 69.2841 -111.2527
7.04845582 61.8388 -35.6042 -171.1903 79.5753 -62.2386 146.0061 51.2501 38.8198 -72.8349 154.2574 -64.0125 77.7641 -178.0394
7.07093132 -70.8996 -16.5770 81.7055 -44.2611 -140.7456 155.7462 -69.5704 104.1755 -71.9892 -38.7020 -175.2499 -84.0010 179.9506
7.12841557 48.0528 30.6983 65.7298 -88.4901 -131.1240 156.3613 -66.2072 -9.6892 -75.7192 153.2425 -68.2768 72.3517 68.5314
7.15839316 -70.4956 -29.0370 -176.1651 -102.7659 -147.2906 174.2991 78.4536 -62.5604 -69.6949 -11.2917 60.2941 70.4350 -179.8932
7.18944674 -71.9456 -25.5011 -173.9245 -115.3904 -128.5943 156.0053 -61.8578 133.5068 -71.1037 140.8597 -168.5323 75.8507 -95.7327
7.34084545 48.0849 30.6227 65.8285 -88.4762 -130.9685 155.2013 -65.8220 -10.3627 -75.1993 154.9628 -61.4617 -64.6246 96.8468
7.37097493 -76.8978 -16.4960 57.9955 -92.5910 -125.8303 154.2896 -64.9883 148.2921 -144.8042 142.1894 -168.4228 93.2789 -66.9433
7.39499621 53.2112 42.5237 -161.9832 69.5040 -140.7178 148.4858 52.7319 40.1030 -144.9339 165.6221 61.0498 76.4108 179.6871
7.45757165 -73.0582 -22.5376 -171.6332 75.7448 -135.7238 155.9844 58.0555 -99.3675 -76.4816 -40.7579 -174.8489 -83.2770 -179.9996
7.48977451 -71.6402 -25.3057 -174.2670 -103.5950 -141.0666 155.6673 63.9519 97.9898 -77.2359 -42.5526 -174.5203 -82.7305 -179.9742
7.53313584 53.2401 42.4501 -161.9807 69.5195 -141.3384 149.9385 53.0722 39.8146 -69.1205 138.0162 -171.4602 -81.9619 179.4153
7.55426776 48.1120 30.5849 65.7775 94.2944 -131.1035 156.2417 -65.7355 -10.7006 -70.7880 137.5122 -171.3859 -81.8007 179.3840
7.66201350 61.1111 -49.4192 -173.3567 80.7730 -72.9212 154.0358 -170.6206 76.1877 -65.8395 132.4293 -168.3650 -75.0978 -65.3484
7.73911560 -78.0428 -12.8819 -58.2009 -73.4849 -144.2200 154.0638 56.1093 87.7885 -79.2043 -30.8069 -168.5526 69.9454 -98.1774
8.59575769 -80.0554 -4.6829 65.5831 86.4307 -123.4212 70.7653 46.0181 -94.7081 -111.5070 146.3002 -60.5419 -60.4656 178.5589
8.97478815 61.1118 -49.4318 -173.3604 80.7735 -73.0409 154.2772 -170.3655 76.0039 -65.9707 137.8903 -169.4253 76.3739 -95.0604
9.07859929 56.9980 22.3345 -51.7484 -77.8636 -146.2390 151.6882 70.0896 -83.5394 -81.4756 -13.1361 72.5480 -66.9329 179.4692
10.12128309 54.5575 36.4623 -53.3899 -79.0059 -139.8384 147.2247 53.3608 34.7106 51.8683 174.8367 69.0461 66.6008 179.1469
10.35104258 -65.5962 -22.1403 66.9294 88.1296 -131.7172 45.7453 -164.8426 73.3482 46.8575 -155.5121 64.3998 -88.8759 173.0872
10.46604280 50.0263 -171.4644 67.0573 88.1985 -63.6643 151.8642 53.9489 -108.3422 -78.6935 -18.0933 67.8203 -176.8887 -69.5096
