# Supplementary material for: Exploiting Sequence-Dependent Rotamer Information in Global Optimization of Proteins
Source: J Phys Chem B. 2022 Oct 18;126(42):8381–90. doi: 10.1021/acs.jpcb.2c04647 (PMC9623586; doi:10.1021/acs.jpcb.2c04647)
Supplement: Supplementary file 2 — jp2c04647_si_002.zip [file jp2c04647_si_002.zip › TripeptideConformations/GLU_LEU_HIE_new.csv]

0.00000000 -145.4205 155.4428 63.2503 -176.4998 90.4027 -134.8682 149.1470 -66.1809 173.6822 -138.4907 155.9221 -64.9450 -85.9528
0.33697490 -144.4709 141.7010 -170.9849 177.5701 95.9785 -132.2861 151.4360 -65.2569 -66.4080 -136.8306 155.6494 -67.2171 -87.6305
0.48398080 -145.6520 158.6071 64.3344 -175.5514 95.8875 -144.3572 142.6752 -176.7687 63.4210 -134.1623 156.3745 -61.4912 -85.4762
0.59586270 -144.5723 144.3947 -170.0116 175.1362 88.9635 -119.6989 152.3078 -62.2084 -63.9842 -132.6316 157.1702 -51.4182 114.1861
0.73714400 -77.8786 -13.8533 64.3134 179.8784 91.3959 -136.5040 155.0209 -68.9835 173.4400 -144.9217 153.8329 -175.1889 54.4250
0.75967960 -145.4892 158.4118 62.2150 -178.5768 85.6811 -128.4849 155.1849 -64.4519 174.4114 -130.6542 157.2823 -49.9586 117.8940
0.78375760 -87.1422 -19.4013 -64.1825 -176.5449 -88.8185 -134.2906 142.3098 -65.5191 -66.5101 -140.4066 156.1103 -62.4082 -87.9284
0.80735650 -79.7371 -15.1527 -63.9306 -176.5202 -88.6573 -132.7001 155.1390 -64.8602 -66.2911 -144.8711 153.8315 -175.1857 54.4341
0.91842870 -78.0502 -13.5325 64.3232 179.8642 91.3785 -136.5893 155.1267 -69.0740 173.4410 -73.9524 151.0226 -174.5320 56.1928
0.95164420 -80.0906 -31.7569 -172.5133 174.0786 86.9561 -131.7021 145.3978 -63.9301 -65.8767 -139.5083 156.1450 -61.6058 -88.0466
0.98409290 -79.8496 -14.9054 -63.9114 -176.5068 91.7393 -132.8062 155.2075 -64.9133 -66.2716 -73.9471 151.0328 -174.5252 56.1876
1.02705800 -144.7986 145.3541 -168.9642 176.2395 -81.8007 -141.8466 144.7491 -176.1253 63.3962 -131.1775 155.8995 -64.3486 -87.5383
1.07190890 -98.1917 -9.3160 68.7644 -176.9605 -87.4029 -108.0412 127.5782 -58.6042 179.9643 -141.9229 156.0120 -64.5337 -87.4554
1.09509300 -72.7649 -29.0948 -172.4456 173.6457 -93.5161 -131.6039 155.4438 -63.8400 -65.9431 -144.9487 153.8385 -175.1737 54.4260
1.16732060 -77.8102 -13.8757 64.3171 179.8926 91.4002 -136.4754 155.0918 -68.9639 -66.8078 -145.3457 150.0640 -174.9742 -106.4815
1.21496970 -144.7035 140.1127 -172.0834 173.5726 -104.8462 -80.2905 125.2126 -178.9028 -177.3693 -140.4185 155.5427 -73.5885 -85.2097
1.23592310 -89.9393 -12.9321 -63.6877 -176.4608 -88.6686 -143.9781 137.9229 -177.8483 -176.4092 -137.5565 156.4860 -60.4835 -87.8926
1.26800110 -92.3724 -15.4933 64.3672 -80.1618 89.1612 -136.2536 141.9397 -68.2146 -66.9065 -140.4605 156.1014 -62.3432 -87.6531
1.33450600 -78.6529 -15.9681 -62.0279 -62.8556 106.3118 -132.8493 155.0850 -64.8407 -66.3243 -144.8563 153.8444 -175.1844 54.3913
1.36133630 -84.6974 -21.1715 -61.9202 -62.2743 -70.9120 -134.8230 143.1988 -65.5338 -66.5555 -140.2307 156.1251 -62.3042 -87.9940
1.39138320 -78.3748 -11.6535 66.8372 -179.0384 91.2817 -144.7663 143.3210 -176.9326 63.2335 -143.8676 154.0389 -175.1951 54.1148
1.41232550 -77.5652 -14.0674 64.3407 179.9195 -88.9135 -136.2480 154.3023 -68.9772 -66.7996 -147.1123 163.2290 64.9149 93.6188
1.43676540 -78.1270 -13.5427 64.4066 179.9242 -88.9203 -136.6991 156.2884 -69.4106 -66.7461 -74.8121 160.5235 63.6796 -82.5963
1.46462650 -79.8095 -14.9151 -63.9131 -176.5066 91.7382 -132.7333 155.2032 -64.8931 -66.2657 -73.4223 147.1198 -175.0817 -105.2359
1.48632940 -79.4984 -15.3404 -63.9489 -176.5275 91.7445 -132.2704 154.4675 -64.8356 -66.2394 -146.9908 163.2118 64.9991 93.7673
1.50712420 -78.7443 -15.7411 -62.0084 -62.8463 -74.3464 -132.9631 155.1538 -64.8967 -66.3058 -73.9256 151.0303 -174.5347 56.1775
1.52919330 -72.7154 -29.0846 -172.4520 173.6485 -93.5202 -131.5750 155.5292 -63.8346 -65.9434 -145.3578 150.0663 -174.9677 -106.4779
1.56333410 -79.3656 -13.4385 -63.8004 -176.5088 -88.6385 -144.1147 143.2395 -176.9297 63.2447 -143.8872 154.0576 -175.1825 54.0899
1.59547120 -145.3234 149.6933 -175.3773 59.6283 95.4854 -92.8628 140.2180 -59.2972 179.1493 -138.4335 155.8917 -63.6167 -83.9325
1.62176660 -78.5722 -11.4048 66.8509 -179.0474 91.2739 -144.5367 142.7839 -175.7823 63.0525 -72.7058 149.5758 -174.6152 56.8554
1.65062690 -91.3291 -9.6811 65.1965 -179.6751 -88.9908 -131.2710 146.2662 -67.7259 173.7073 -134.1993 157.6444 -46.6996 115.3037
1.68132220 -89.0673 -14.7047 -63.8148 -176.4979 -88.6456 -127.5677 144.7973 -64.0103 174.5111 -134.4395 157.6690 -46.3924 114.9369
1.73348950 -78.6803 -11.3995 66.8552 -179.0142 -89.0538 -144.8027 147.0103 -173.3050 -176.5594 -71.8542 159.7374 61.7332 -86.1056
1.75482030 -83.0774 -10.0037 66.6590 -179.3899 90.8591 -71.5262 138.3331 -177.0291 -176.3820 -144.2503 154.0636 -175.1472 54.0289
1.79195370 -74.5694 149.0283 -173.3034 58.7970 92.2031 -74.4689 152.4459 -59.0129 179.1914 -145.6664 150.0710 -174.9124 -106.4744
1.81450030 -72.9080 -28.9135 -172.3931 173.5886 -93.5204 -131.9102 156.7853 -64.2144 174.2915 -74.8912 160.5518 63.8136 -82.6092
1.84495400 -86.8713 -15.1263 -61.2462 -61.8872 -69.5107 -144.6550 138.8825 -177.6280 -176.4096 -137.2299 156.5076 -60.3430 -88.0032
1.88419990 -73.6392 139.3842 -173.0908 174.6642 -93.0350 -131.9600 156.0718 -64.9900 173.9155 -145.1421 150.0620 -175.0159 -106.3874
1.90852760 -85.6277 -5.1189 68.8217 -176.9174 -87.8444 -112.1282 155.8809 -58.5255 -60.4276 -144.2874 163.3501 65.8597 -87.8703
1.94325100 -85.4000 -11.5383 -63.5755 -176.4537 -88.6396 -80.3235 154.6011 -59.5077 -60.5800 -74.8434 160.5505 63.9120 -82.5817
1.97335990 -92.3450 -9.8411 65.9734 -80.6810 87.6489 -92.2524 154.6940 -57.9147 -179.7436 -145.3295 150.0468 -175.0004 -106.4751
1.99693780 -91.4381 -11.0993 65.6140 -81.1034 -92.3663 -81.3326 149.4264 -58.4086 179.9391 -149.3628 163.2853 63.5727 93.9389
2.02001880 -80.3746 -29.9999 -172.9698 173.6413 86.8018 -124.5620 148.7535 -62.2316 -64.6017 -132.9549 157.6948 -45.7281 115.4414
2.04795880 -84.1077 -12.2153 -63.6567 -176.5397 91.8587 -71.7957 135.4865 -177.1105 -176.9085 -74.3262 149.2592 -174.6896 56.8922
2.06971560 -79.8818 -14.9065 -63.9124 -176.5033 -88.6661 -132.9493 156.1624 -65.2540 -66.2853 -77.7224 161.6010 65.6638 87.1463
2.09163640 -89.2355 -14.3488 64.1183 -80.9924 88.8520 -136.6419 149.6919 -68.1014 -66.8571 -139.4816 156.6219 -57.8991 101.7698
2.11970390 -80.4267 -7.7708 67.4955 -178.6118 -89.1359 -144.5890 161.8722 79.0284 -63.3984 -143.7096 153.9958 -175.1400 54.2512
2.14312760 -86.1967 -11.2425 63.2933 -82.9044 -91.6283 -136.3168 156.6505 -68.5288 173.4391 -74.9525 160.5146 63.7074 -82.6040
2.16402740 -83.4044 -9.8861 66.6839 -179.3626 -89.4518 -72.3159 141.9095 -173.9901 63.5375 -72.3078 159.3723 61.8402 -85.7979
2.18958510 -78.3769 -14.2135 -63.8781 -176.5290 91.7375 -143.8085 142.2872 -176.9930 -176.7124 -146.8200 163.4715 64.2370 93.0032
2.21449780 -83.1104 -12.8288 -61.3591 -62.4087 108.1486 -77.0211 148.8461 -59.3626 -60.5216 -148.9887 163.3092 63.8188 93.7936
2.25459770 -79.9413 -14.9210 -63.9135 -176.5064 -88.6589 -132.8427 155.3552 -65.0349 -66.2822 -77.4725 154.0042 -61.8502 -72.7157
2.29898010 -75.0884 149.5389 -64.3946 -177.0781 91.6362 -132.5009 157.2080 -65.1979 174.0257 -74.9428 160.6061 63.7986 -82.5659
2.32066690 -73.0652 -26.8986 -171.2030 173.5962 -93.3083 -143.4973 142.9081 -175.6467 -176.8074 -72.6731 149.6446 -174.5972 56.7886
2.34879840 -82.2246 -9.1258 66.6278 -179.5124 -89.6246 -71.5443 156.4689 78.8861 176.0502 -74.4700 150.4220 -174.7230 56.2925
2.41121790 -82.5826 -13.1540 -61.4357 -62.4602 -72.6991 -71.5193 138.0672 -177.1167 -176.3878 -144.2425 154.0698 -175.1564 53.9379
2.43720440 -78.6308 -13.9353 -61.8435 -62.8196 -74.2751 -144.3089 147.0098 -173.2582 -176.5438 -71.7871 159.7561 61.7592 -86.1081
2.46198620 -76.0236 -11.0819 74.8841 -59.7441 -44.3058 -135.1317 154.5132 -68.8245 -66.3583 -74.1077 150.9635 -174.5557 56.2785
2.48330530 -79.8403 -12.3346 -63.7234 -176.3699 -89.0847 -146.7303 159.6124 76.7915 -64.0605 -75.0678 150.1841 -174.7332 56.4398
2.50743780 -84.0705 -12.2298 -63.6614 -176.5290 -88.5356 -71.6244 135.4113 -177.2550 -176.8819 -74.0024 145.4914 -175.1095 -104.7133
2.54223160 -79.8053 -12.6419 -63.7484 -176.3864 91.3583 -146.6745 161.8511 77.7473 -63.5807 -143.7694 154.0048 -175.1310 54.2387
2.57033680 -80.3696 -16.0909 -71.5786 69.6344 -123.5097 -132.6430 155.3031 -64.8235 -66.2873 -145.2549 150.0537 -174.9964 -106.4639
2.59694360 -68.7213 -14.9864 66.1564 -179.1031 91.0124 -87.4496 -1.1609 53.9698 -179.4211 -73.9825 146.9167 -173.8395 -104.7733
2.64562960 -84.8458 -4.4627 67.3020 -178.7288 90.6256 -71.4920 147.2817 -76.5114 -172.7953 -148.3618 163.3264 64.3714 93.7382
2.67903030 -88.7504 -8.3300 65.5074 -81.5674 87.8274 -144.6850 143.7529 -176.8102 -176.6940 -144.1939 150.2012 -175.0484 -106.3478
2.70463110 -72.3781 -29.2992 -167.4422 68.1316 -97.7872 -131.8483 154.6837 -64.0704 -66.1970 -147.1526 163.2366 64.9213 93.6930
2.72889010 -77.4548 -14.9396 -62.0111 -62.9312 -74.5858 -143.9524 142.2403 -177.0024 -176.7132 -146.8288 163.4878 64.2073 92.9458
2.75469200 -81.9682 -18.1114 -64.1931 -176.4489 -89.3969 -146.3506 149.0463 76.0706 -64.5131 -140.7379 156.3989 -61.0842 -87.2679
2.79769030 -80.4641 -15.8997 -71.6099 69.6207 58.2162 -132.7295 155.2170 -64.8738 -66.2673 -73.4844 147.1131 -175.0860 -105.2486
2.81848170 -80.1941 -16.2652 -71.6166 69.6043 58.1244 -132.2397 154.5623 -64.8052 -66.2351 -146.9591 163.2105 65.0021 93.7540
2.84361480 -82.0806 -14.4874 75.5331 -61.6971 -39.7190 -146.5190 139.6027 -177.4596 -176.4822 -137.3154 156.4177 -60.6745 -88.3693
2.87034760 -82.2524 -9.0559 66.6312 -179.4848 -89.6197 -71.9185 157.9374 79.4139 -63.5097 -144.5967 150.1973 -174.9310 -106.3787
2.89111870 -86.2153 -11.2437 63.2719 -82.8942 -91.6050 -136.1836 155.6643 -68.3137 -66.8206 -77.6466 153.9771 -61.8169 -72.7845
2.91112910 -145.1534 153.6748 59.8615 -179.9581 80.6806 -114.4006 153.3688 -70.2622 -53.3389 -130.9609 157.1096 -52.0955 119.4793
2.93230760 -73.5988 139.3166 -173.0900 174.5941 -93.1006 -132.2751 156.1002 -65.1962 173.8875 -72.8992 153.6511 -58.1049 99.8137
2.96281130 -84.0488 -10.0027 -63.4545 -176.4816 -88.4562 -71.2483 157.7429 79.4948 -63.5070 -144.6061 150.1964 -174.9387 -106.3701
2.98362920 -73.0754 -26.1440 -165.9087 67.6157 -98.0925 -143.7472 143.2574 -176.9050 -176.6271 -143.9623 154.0854 -175.1630 54.0546
3.00585200 -83.8569 -10.2278 -63.4819 -176.4944 91.9956 -69.6607 152.9830 78.9712 -63.7171 -149.6585 163.4995 62.9683 93.0464
3.03472690 -82.4621 -11.0292 -61.3031 -62.4204 -72.5359 -70.9479 156.2698 78.9724 -63.7396 -74.4681 150.4003 -174.7450 56.3331
3.05957960 -78.5522 -13.9070 -61.9162 -62.8207 106.5026 -147.0434 161.8147 77.6310 -63.6501 -143.7576 154.0163 -175.1291 54.2036
3.09006620 -77.1347 -29.2807 -172.2451 173.5093 88.8262 -81.7682 149.7791 -78.6174 64.9213 -145.0793 153.9420 -175.1465 54.2762
3.11294080 -80.5479 -7.6983 67.5041 -178.5892 -89.1311 -144.7617 162.4027 79.1090 176.3823 -143.8939 163.5139 65.3828 -87.6366
3.14358070 -85.2793 -9.2832 -63.3883 -176.3757 -88.8648 -76.3253 150.8942 -69.4418 68.6622 -145.4455 150.1263 -174.9504 -106.4427
3.17113540 -95.3924 -8.0704 66.8701 -179.4231 -89.3322 -141.6473 128.4199 -172.2234 49.5514 -135.3142 155.6818 -60.3559 -88.4030
3.20930270 -80.0097 -13.8862 -63.8178 -176.4543 -88.7094 -145.5184 170.7982 55.0141 -172.6811 -143.0660 153.6465 -175.2475 54.4618
3.23830220 -78.3250 -8.0376 73.3379 -66.3558 -30.8855 -76.7770 152.5033 -59.3564 -60.2646 -145.4673 150.0601 -174.9695 -106.4623
3.26027000 -79.6469 -12.7519 -63.7599 -176.3930 91.3577 -146.5107 161.4966 77.7422 -63.5535 -145.7230 163.3574 65.2688 93.4649
3.28433180 -74.7670 -12.3269 74.4096 -62.2811 139.8535 -144.9449 146.9234 -173.3396 63.3643 -72.0349 159.6921 61.7405 -86.1191
3.31093770 -78.9097 -17.6566 -64.2386 -176.4728 91.0541 -147.5325 155.7324 76.8079 -64.3367 -139.7715 156.8039 -58.5694 100.4289
3.33170990 -73.3504 -25.9177 -165.7989 67.6033 82.4165 -143.8320 147.2265 -173.1824 63.4373 -71.7719 159.7906 61.7665 -86.1263
3.35542530 -80.1684 -14.2683 -71.4330 69.6951 -123.5318 -144.0944 143.3978 -176.9006 -176.6625 -144.2516 150.2228 -175.0198 -106.3190
3.37951720 -87.7289 -1.1061 67.7831 -178.2089 -89.5591 -79.0749 148.5743 -76.3504 -172.0583 -136.2358 155.6305 -67.0048 -84.6912
3.41819900 -91.5051 -12.5246 -63.6496 -176.4496 91.7239 -141.9858 136.0156 -174.0351 -89.4526 -136.7942 155.9972 -60.6632 -88.1928
3.44248220 -90.8994 -0.2849 64.0773 -84.3728 87.1614 -70.8517 149.7094 -78.5503 66.2180 -145.1620 153.9366 -175.1226 54.3274
3.46899010 -77.1392 -28.8690 -172.0339 173.5548 -91.9430 -78.2224 146.5460 -78.4121 65.1154 -148.4901 163.3147 64.3327 93.9931
3.49049000 -79.3858 -11.5416 67.7345 -178.1379 -88.3709 -145.7662 170.3319 56.3042 70.1216 -144.9033 163.0494 65.4593 93.6763
3.52232690 -101.7748 -13.6605 -63.7292 -176.4897 91.7061 -95.6104 119.3589 -170.3137 52.4506 -138.7955 155.8226 -63.5241 -85.7178
3.55256540 -83.2016 -11.9569 -61.3027 -62.2861 -72.1282 -76.6190 150.3625 -77.1928 66.1558 -145.3365 150.1313 -174.9550 -106.4074
3.57266960 -80.6377 -12.9795 -65.0397 -176.8108 -89.4200 -127.5727 152.5248 -66.3676 -151.0475 -145.3260 150.0932 -174.9673 -106.4702
3.59563700 -85.0560 -13.0311 -70.8028 70.4235 -123.0571 -71.3121 138.3211 -177.1121 -176.4090 -144.5760 150.1946 -174.9890 -106.2658
3.61854190 -80.5173 -15.9234 -71.6063 69.6367 58.2254 -132.8013 155.3495 -64.9904 -66.2846 -72.9514 153.6043 -58.1970 99.8255
3.65251930 -84.0811 -9.9743 -63.4399 -176.4846 -88.4235 -72.0357 160.8631 79.9178 -63.3359 -140.5396 163.6284 67.0303 -86.0554
3.68267480 -69.0998 -21.3147 -54.9595 97.0074 105.6986 -133.4672 155.6435 -65.3594 -66.3579 -74.9798 160.5223 63.8220 -82.6280
3.70748820 -83.1964 -11.1352 -61.2110 -62.2451 -72.0512 -77.0103 150.8973 -69.5069 68.6113 -145.3824 150.1187 -174.9599 -106.4092
3.73597400 -78.8082 -14.9193 -61.9556 -62.8255 106.5626 -145.7779 170.7881 54.9358 -172.6743 -143.0510 153.6588 -175.2465 54.4269
3.76068620 -79.5927 -11.3484 67.7535 -178.1247 91.9236 -145.9238 170.7673 56.1830 69.8499 -143.4612 163.1869 65.3165 -87.8078
3.78524240 -77.1352 -29.2918 -172.2334 173.4517 88.8528 -82.2817 151.6364 -79.1297 -174.5832 -74.7254 160.5019 64.0191 -82.3308
3.80789420 -83.1981 -12.1132 -61.3573 -62.3120 -72.1404 -77.0377 151.8368 -77.7682 -173.5540 -74.7522 160.5099 64.0233 -82.3440
3.83364270 -85.3196 -10.2015 -63.4869 -176.3803 91.4674 -76.3315 151.1753 -77.4328 -173.4075 -77.9190 161.6215 65.7258 86.9272
3.86426860 -81.6075 -6.0676 67.2044 -179.1459 90.6590 -140.9787 164.6766 73.6247 -51.6212 -141.9570 153.3464 -175.2996 54.5154
3.89438800 -86.1475 -14.2545 -65.1975 -176.8300 90.9927 -129.8601 150.1779 -66.2633 -150.4121 -138.2894 156.6063 -58.1701 102.1276
3.91555330 -83.1268 -11.2939 -61.2899 -62.2901 108.6812 -77.2533 150.9870 -69.6709 68.5003 -73.3561 147.2120 -175.0757 -105.2752
3.94743790 -92.6874 6.7640 58.0047 71.9868 76.5923 -68.6813 151.6134 -63.7411 174.8014 -145.1655 153.8827 -175.1203 54.3416
3.96752500 -109.9930 -8.4225 66.1980 -75.5578 -89.7706 -94.0260 124.3618 -87.3401 -178.6951 -141.6307 155.9653 -65.7628 -85.1977
3.99124730 -88.5839 0.0038 63.3640 -86.5200 -93.9041 -71.5089 150.2974 -68.0074 71.3488 -145.5557 150.1259 -174.9358 -106.4610
4.01192450 -77.7216 -11.8891 66.7404 -179.1260 91.0389 -142.0115 129.6759 -172.3499 49.1493 -143.9478 149.6804 -175.0165 -106.0944
4.03790220 -87.3622 -1.6630 67.6847 -178.2887 90.7334 -77.3753 155.2077 -76.5000 -172.2434 -130.2041 156.3677 -58.1687 116.5866
4.05920840 -86.8209 -24.5436 -170.5421 173.2442 86.8423 -138.0648 131.3303 -172.3672 48.8063 -132.1922 155.2304 -59.4627 -88.7243
4.08017710 -102.9055 -4.9286 66.1439 -177.8871 -87.2973 -101.7628 133.9791 -85.3204 62.0661 -133.6911 157.2538 -50.1201 122.5660
4.12628940 -92.4990 6.6772 58.1690 72.1807 76.4408 -68.7116 151.9597 -63.8351 -65.3912 -73.7494 151.0416 -174.5450 56.1170
4.15116670 -91.0562 -0.4930 64.1271 -84.1885 -92.9369 -71.2254 151.4437 -79.4021 65.8552 -74.7544 160.5223 64.0026 -82.3626
4.18119810 -84.2900 -8.4730 -63.3436 -176.4626 -88.4175 -74.6581 163.4226 51.3536 -177.2005 -78.8553 148.2072 -175.0629 57.4281
4.20786910 -85.6202 -12.7648 -70.7553 70.5031 -122.9846 -72.4513 143.5040 -173.9924 -176.7945 -71.0948 160.7946 64.1488 85.4960
4.22964470 -98.4973 -1.5821 68.8039 -177.3484 92.0528 -96.9375 125.6237 -64.2105 79.0697 -132.2105 156.9817 -50.7762 128.0726
4.24973990 -82.9710 -7.7789 66.6829 -179.5440 90.6967 -76.7823 168.3143 59.6296 69.1472 -143.5948 149.8372 -175.0269 -106.2582
4.27276130 -88.0620 -19.1762 -62.2541 -62.3253 -69.7929 -112.7724 142.6780 -72.4548 68.8988 -133.7280 157.5347 -47.8530 117.4515
4.29522370 -84.3399 -9.6207 -63.4056 -176.4684 -88.4448 -74.6569 163.3434 73.9694 71.9661 -142.2870 153.5178 -175.2389 54.3611
4.32306570 -84.6861 -10.7714 -70.6765 70.4051 -123.2989 -70.9829 157.6283 79.4954 -63.5000 -144.6388 150.1867 -174.9448 -106.3797
4.34732740 -85.0333 -8.5003 -63.3228 -176.4617 -88.4145 -76.1677 168.1324 59.7956 -170.9406 -143.5927 149.8352 -175.0342 -106.2515
4.37447310 -83.0202 -10.2079 66.6231 -179.4090 -89.5708 -72.4026 137.6940 -174.0390 150.5642 -143.2258 149.8069 -175.0107 -106.0492
4.39502360 -92.3791 6.2916 57.6379 71.6544 -105.9311 -68.2315 148.8278 -63.8541 -65.2757 -148.7401 163.3031 64.2202 93.7313
4.41665010 -81.5480 -14.1616 -61.6011 -62.6012 107.4991 -72.9912 126.2592 -171.5183 49.9357 -143.7237 153.6542 -175.2185 54.0927
4.43685840 -84.3999 -12.0996 -63.6434 -176.5486 -88.5035 -72.1056 137.6211 -174.0581 150.5659 -143.2216 149.8050 -175.0181 -106.0329
4.46020990 -85.4986 -10.9341 -70.9725 70.3794 59.1706 -74.8044 147.7089 -69.9653 68.2847 -148.5943 163.3164 64.1629 93.8302
4.48297820 -72.6783 -18.2863 -54.0258 97.6993 107.4703 -71.5484 138.7504 -176.7447 -176.4396 -144.5219 163.2407 66.2637 94.2759
4.50555450 -81.2547 -11.5112 66.5531 -179.3299 -89.5358 -75.1685 120.6428 -163.4527 -72.2408 -144.1546 149.9907 -174.9152 -106.1926
4.53871810 -73.2591 -30.5964 -168.0804 68.5797 -97.4411 -108.9653 151.7066 -73.6165 -57.3385 -145.4112 150.1393 -174.9215 -106.4237
4.56080700 -84.9226 -8.5884 -63.3347 -176.4658 91.9985 -75.1964 166.0530 59.8198 -170.3661 -147.3477 163.2184 63.9892 93.1956
4.58492990 -82.6019 -13.2417 -61.4509 -62.4670 -72.6868 -72.3263 137.3182 -173.9824 -90.1965 -142.9326 153.7376 -175.1863 54.0552
4.61228380 -82.3047 -8.9011 66.6626 -179.4894 90.7608 -75.4132 163.6118 73.7563 -53.8488 -142.7389 149.6481 -175.0454 -106.1106
4.65077980 -79.7382 7.2398 74.7758 -64.4384 147.9875 -65.4376 147.9841 -72.4173 -169.1059 -145.2909 153.9306 -175.1072 54.3152
4.67395220 -144.7885 160.9991 54.0393 69.0586 52.4667 -133.9725 152.7993 -66.1978 173.5645 -146.7530 163.4842 64.4274 91.4122
4.69488760 -145.7363 160.4572 64.3378 -178.2864 -88.9425 -144.7188 170.7578 55.8355 -172.3935 -144.5845 163.0968 65.4704 93.5349
4.71554420 -81.5048 -12.4144 68.2653 -177.4914 -88.7255 -140.9897 154.9385 75.4097 75.0972 -141.3157 155.7929 -63.3370 -86.7839
4.74066450 -78.9143 -14.8181 -61.9120 -62.8035 106.6173 -145.8622 171.0701 54.5752 -173.1593 -143.4245 163.2267 65.3672 -87.6913
4.76402910 -83.1768 -11.5146 -61.2551 -62.2982 -72.1897 -78.3091 151.9706 -69.9181 68.3604 -76.5080 153.9129 -62.0690 -73.1357
4.79554050 -72.9303 -27.5128 -166.6936 67.6656 82.4731 -146.3694 165.9134 48.1709 -176.3491 -79.1165 148.1475 -175.0572 57.4342
4.81901300 -94.6455 -3.1225 49.1178 65.8904 -104.2100 -137.7555 151.1657 -71.2543 -66.2623 -139.0021 156.5895 -58.0272 101.6987
4.84375890 -79.7312 7.2480 74.7660 -64.4785 -33.1801 -65.5571 148.5134 -72.5542 70.9488 -73.9314 151.0776 -174.5224 56.1258
4.87229940 -83.9967 -31.2340 -167.6770 68.8252 -97.8134 -110.1345 146.7680 -73.5519 67.4730 -132.5459 157.5473 -47.6327 117.7790
4.89521530 -92.1084 -7.2641 66.2777 -80.0814 88.0179 -75.5073 163.7250 73.4766 71.9709 -142.3371 153.4988 -175.2431 54.4065
4.93469440 -92.6413 -6.3778 66.4290 -79.8333 -91.9507 -77.4735 168.5396 58.9856 -171.8066 -143.6935 149.8323 -175.0282 -106.2826
4.95932870 -82.6396 -13.1258 -61.4078 -62.4970 107.8072 -72.2463 138.2664 -174.3039 -90.6531 -143.7737 162.9762 66.3203 94.3495
4.98069580 -79.9017 -10.1527 67.8680 -178.0634 91.2380 -140.6459 159.0086 74.6837 -51.1810 -140.1600 156.2192 -58.8836 99.6040
5.01481680 -93.7574 -6.7699 66.2510 -79.9641 -91.6375 -71.5480 138.6621 -174.4322 -90.7728 -143.9842 162.9612 66.2616 94.3814
5.04296480 -79.0577 5.2755 74.3585 -65.3438 -31.8208 -66.0603 146.7916 -66.0292 -52.2937 -148.3457 163.3236 64.4188 93.6179
5.06658430 -144.6701 163.6331 66.7174 -72.8599 110.9818 -89.2472 155.3017 -78.9048 65.7499 -133.9039 156.2912 -59.9312 107.2008
5.08683090 -79.7214 7.1833 74.7622 -64.4781 -33.1886 -65.4381 148.1370 -72.4052 71.0477 -145.6142 150.1330 -174.9042 -106.4498
5.12311530 -74.0712 -31.3218 -167.9863 68.5443 82.8481 -103.6396 153.8792 -79.9959 65.4807 -143.0446 163.4555 66.6427 -87.0721
5.14962070 -78.8345 -13.6372 -61.8974 -62.7952 -74.0112 -144.6027 165.4829 71.8743 72.9475 -142.4733 149.5700 -175.0764 -106.0941
5.18274260 -72.9442 -26.2007 -165.9704 67.5956 82.3816 -141.5401 141.1008 -175.5605 149.1994 -142.7436 153.6508 -175.2115 54.1895
5.21676020 -73.5301 -29.8918 -167.5649 68.6413 -97.3306 -112.0829 153.8004 -73.3943 68.1835 -143.8614 163.4506 66.1393 -87.5154
5.23899380 -86.5452 -0.9221 59.5966 73.5204 -110.0879 -71.0911 157.8172 79.1459 175.9617 -144.6047 150.1819 -174.8971 -106.3756
5.25985810 -73.4820 -15.6215 -53.7020 97.8976 108.2106 -70.9984 156.2153 79.1151 176.2445 -73.7805 146.6160 -175.2289 -105.0002
5.28138380 -72.9273 -27.6336 -166.6115 67.7191 -98.0019 -145.7647 170.7366 54.4638 -172.9883 -145.0606 163.0958 65.4157 93.6016
5.30589220 -72.9903 -17.2880 -54.0805 97.5861 106.8213 -74.6309 146.4666 -77.5378 -173.7239 -148.2286 163.2868 64.4992 93.9050
5.32666990 -85.1680 -12.9849 -70.7807 70.4531 -123.0590 -72.0460 137.3861 -174.0205 -90.2262 -142.9748 153.7179 -175.1904 54.1233
5.36208430 -73.6109 -26.9466 -171.2201 173.6074 -93.3341 -141.9529 142.2459 -175.9607 148.5868 -141.8401 163.0840 66.0452 -86.6778
5.39377950 -69.2275 -20.6069 -54.8477 97.0823 105.8511 -145.9631 170.5417 54.9256 67.7568 -143.1183 153.6324 -175.2663 54.4574
5.42626870 -75.7909 152.3626 -61.3062 -61.1031 112.4729 -77.0086 152.8426 -78.6667 65.9587 -72.1900 153.4878 -58.0832 100.0612
5.45314630 -83.2925 -14.3063 -71.0700 70.1496 -123.2133 -74.4621 120.5233 -163.4923 -72.2762 -143.9078 153.8876 -175.1470 54.1144
5.48107440 -76.1708 156.1924 -117.0600 -73.3283 73.4912 -68.8178 140.8550 -176.6378 -176.4913 -145.2079 163.3023 65.8371 94.0264
5.51167780 -86.6863 3.8071 63.6623 80.6033 -110.9073 -67.0775 146.7054 -71.7759 -168.5202 -148.1379 163.2986 64.7980 93.8619
5.53324670 -86.9074 -2.3830 63.5575 -85.7585 -93.9730 -139.8085 164.3097 74.6802 74.6382 -142.4380 149.4617 -175.1147 -106.0806
5.55426410 -72.7272 -27.5669 -167.0595 -81.9859 142.6779 -142.1906 143.0174 -177.1570 63.2798 -144.4847 150.2252 -174.9657 -106.3406
5.59360700 -77.1552 -11.6870 75.2056 -61.2871 -42.1418 -74.2068 118.9738 -162.2425 -70.1855 -143.9328 153.8618 -175.1661 54.1990
5.62836270 -72.9205 -26.1627 -165.9593 67.5960 -98.0970 -141.5055 141.2792 -175.5564 149.1653 -143.0650 149.7496 -175.0344 -106.0440
5.65458700 -77.8873 -10.4378 75.4180 -60.6003 -43.3548 -75.4591 163.7863 73.1935 72.0050 -142.3399 153.4862 -175.2584 54.4270
5.69742450 -76.5300 -19.5701 -62.5927 -63.0626 106.3821 -144.9955 160.2965 72.3303 73.7228 -139.8310 156.2836 -58.7650 99.4904
5.72982050 -77.8823 151.0981 -71.4948 69.5580 -122.6600 -78.6222 155.9487 -78.4120 66.2138 -140.6135 163.4876 67.6449 -85.7397
5.74997050 -78.2398 -28.1321 -166.5304 67.8256 82.1174 -144.7948 142.4175 -176.4363 -92.3909 -133.8085 155.7181 -58.9730 105.6375
5.78559750 -78.0408 -29.0404 -54.9870 99.1719 113.3799 -119.5458 144.7670 -75.1825 -55.7834 -139.2354 155.9128 -64.9070 -89.4150
5.81241150 -69.1981 -20.6100 -54.8404 97.0729 105.8312 -145.9567 170.5300 54.8455 67.6782 -143.6761 149.8251 -175.0315 -106.3079
5.85002500 -145.2481 159.0242 48.0554 64.5696 -126.3384 -149.9735 137.7885 -178.1277 63.1846 -137.9453 155.9112 -66.9344 -85.1338
5.87051680 -75.3044 -16.6758 72.2416 -62.2756 139.8034 -106.9071 148.7681 -90.8752 -174.5807 -145.5163 150.1547 -174.9295 -106.4415
5.89430070 -77.0298 -27.4989 -165.8004 68.1945 82.5609 -74.6730 137.8944 -174.2045 150.3836 -143.7506 162.9960 66.3535 94.3930
5.91708590 -76.0688 -14.5320 72.3993 -62.4677 140.5347 -108.4629 149.7060 -88.3319 60.9628 -73.9549 151.0585 -174.5684 56.2054
5.95031080 -81.6319 -26.3185 -165.8510 67.5414 -98.5308 -144.5442 132.6468 -172.6163 -77.6001 -131.0051 154.8486 -59.1182 109.9133
5.99359450 -82.8258 -13.1714 -61.3506 -62.4078 -72.6701 -73.3063 141.5179 -175.8053 -92.0194 -133.7162 162.7291 69.0123 -83.6391
6.02024660 -73.1764 -26.0398 -166.4187 67.5350 82.4870 -143.7188 165.4017 72.3544 -53.1363 -142.5372 149.5746 -175.0539 -106.0945
6.05980210 -74.1340 150.2460 -172.3103 60.8409 97.0901 -138.1765 166.4119 50.3127 63.7651 -78.9171 150.6500 -58.4145 100.8224
6.08428010 -75.2965 154.7945 -116.2741 -73.7685 -108.0557 -74.8943 152.2369 -79.3542 64.7415 -145.1444 153.8940 -175.1770 54.3909
6.10953350 -71.5424 -19.9136 -54.3333 97.4836 -73.1886 -73.7066 125.2233 -171.3407 -74.8073 -143.7983 153.6350 -175.2395 54.1693
6.13246960 -146.8252 156.2658 -120.0980 -73.0124 74.5643 -74.0661 149.4671 -76.2035 -61.8244 -149.1661 163.3236 63.7740 93.7169
6.15945310 -76.6322 154.2703 -60.7784 -61.1405 110.7140 -73.8402 162.5710 75.5286 -52.9543 -142.3909 153.4704 -175.2348 54.3957
6.18313780 -87.2402 -1.5043 59.5823 73.5214 72.1748 -70.7466 126.9040 -171.8001 49.4780 -143.7317 153.5983 -175.2041 54.2454
6.20561660 -75.0385 -12.0094 74.4679 -62.3136 140.0584 -142.8550 142.1647 -175.9256 148.5512 -141.9042 163.0550 65.9653 -86.7866
6.23586320 -146.2612 148.9601 -166.3050 67.7106 -85.1680 -72.3035 160.6508 79.1190 -52.1499 -142.8890 149.5341 -175.0269 -106.0770
6.27448750 -88.0150 -0.9390 60.1205 74.1575 -110.0351 -70.0363 137.6990 -174.0266 150.4706 -142.9301 153.7116 -175.1606 54.1638
6.31899700 -141.5642 151.2466 33.9074 62.3001 -109.2132 -131.0401 155.0535 -65.0970 -150.2217 -135.6686 156.4923 -56.9848 -87.2736
6.34908900 -75.7269 150.5151 -64.3679 -177.0967 91.6328 -145.3055 165.4808 72.1647 -52.9300 -142.6658 162.9652 65.3827 -87.7743
6.37455410 -146.2597 149.1086 -166.5981 67.3769 -85.0856 -71.1525 157.6119 79.4503 -52.0841 -149.0045 163.1452 62.7723 93.1015
6.39969140 -81.8248 -3.8116 53.3301 66.5323 -113.8429 -141.6314 129.3561 -172.5132 -76.1487 -143.6892 153.5063 -175.2551 54.2598
6.43222170 -72.9925 -26.9941 -171.2727 173.5858 87.0344 -141.2699 148.7026 -164.8796 142.6235 -65.2209 156.4430 60.0051 -87.0885
6.52430950 -145.2205 163.8826 67.5968 -71.8651 111.2224 -91.8014 165.0981 61.7189 -168.1685 -137.8274 156.2577 -59.2233 102.0639
6.56472090 -86.4505 0.5467 58.9840 72.7212 73.5890 -75.0854 168.2626 58.7924 -171.6614 -143.6652 149.8349 -174.9928 -106.2635
6.58818520 -71.4129 -20.5358 -54.3899 97.4518 -73.2506 -78.5256 127.8672 -171.5734 49.4883 -141.4325 162.5053 68.8250 94.9323
6.62321940 -80.7393 -13.6337 -71.6925 69.6324 58.6304 -144.4675 165.4287 71.7495 72.7996 -142.6645 162.9798 65.4595 -87.7606
6.64862110 -80.5345 -14.7668 -71.5050 69.7035 58.2852 -137.4858 149.3355 -127.4029 65.4984 -77.3496 161.2545 61.5844 -90.8409
6.69655750 -72.6560 -18.4911 -54.0446 97.6986 -72.5869 -72.4884 137.4991 -174.0095 -90.4047 -143.5751 162.9382 66.5534 94.4413
6.72686790 -85.3354 -13.0562 -70.7832 70.4692 58.7967 -73.1606 141.5480 -175.8008 -92.0235 -134.0658 162.7405 68.9907 -83.8398
6.76404230 -76.6048 154.2414 -60.8134 -61.1457 110.7492 -72.6134 159.8918 75.6957 72.9022 -148.2843 163.1641 63.2199 93.1503
6.80141660 -144.4051 162.4275 65.6314 -73.3768 110.3162 -73.3243 159.6973 75.5781 73.0017 -148.1660 163.1982 63.2640 93.0970
6.82737200 -142.7876 130.5147 -175.8609 -87.0613 120.0628 -149.9259 159.4881 77.7781 175.5997 -144.1483 150.1219 -174.9308 -106.2652
6.85806130 -135.0747 39.3213 -135.4819 -58.0176 -88.1879 -77.9035 151.4941 -78.4530 -174.8406 -132.6991 155.6655 -64.1770 -86.6163
6.90230960 -140.9186 125.1801 -176.6350 -87.9896 115.8647 -135.2230 150.5083 -63.9085 91.6947 -144.9572 153.8306 -175.2504 54.2436
6.94661340 -76.6962 -30.2619 -167.2565 68.3843 -98.1699 -138.2019 151.5531 -125.3273 -58.7026 -137.9364 155.8973 -58.7041 102.8637
6.97056820 -63.8637 149.1183 -54.7801 95.1600 -78.0216 -71.7026 127.7273 -171.7207 -75.5695 -144.0344 149.7491 -174.9680 -105.9809
7.00429970 -75.3080 154.4407 -116.2974 -73.8414 -108.0687 -76.2235 154.3552 -75.8968 -61.2906 -74.7646 160.4819 63.5342 -82.4581
7.02988820 -144.6221 158.5131 50.8907 67.1804 -128.6141 -116.8301 148.5116 -70.5717 71.5510 -146.7496 163.5908 64.0814 90.9046
7.05514940 -73.7484 -14.4362 -53.5628 97.9317 -71.6823 -74.0981 163.3098 73.8714 -53.4696 -142.7791 149.6318 -175.0607 -106.1224
7.08436450 -75.4747 151.5220 -60.9174 -61.1679 -69.5035 -144.1027 164.1602 72.6098 -52.6648 -132.9866 155.1320 -62.6467 -84.7305
7.14230020 -78.3742 -27.0731 -165.3858 -81.2249 142.7371 -73.1346 151.1369 -71.5407 67.2907 -74.2855 160.4776 63.8982 -82.4443
7.16756720 -91.8863 8.1364 61.7110 78.6345 -111.3557 -132.5985 164.8486 49.6631 62.5705 -80.8655 157.9765 64.0072 -82.0625
7.28637840 -145.1378 163.4827 66.9775 -72.3231 111.4010 -84.4999 161.3147 75.5619 73.1849 -136.3311 155.8937 -59.1716 104.3609
7.30931440 -82.9841 159.3431 56.5176 69.4929 51.7326 -130.6490 151.6447 -64.9855 90.9017 -144.9832 150.0434 -174.9635 -106.2963
7.37258960 -77.2111 -10.5317 71.5763 -76.0189 -6.7112 -141.4905 156.8726 76.0892 75.1486 -139.9297 155.6368 -63.7181 -86.9242
7.39690830 -63.9114 149.5695 -54.5023 94.9530 -78.3307 -140.3965 127.9636 -172.1452 -75.5652 -133.8888 155.3205 -63.0835 -83.9465
7.49792590 -82.8755 159.4623 56.7629 69.5898 51.4541 -130.5086 151.6138 -65.0509 -150.1922 -145.6542 163.4298 65.0560 91.6030
7.55297760 -78.6943 151.7421 -71.4419 69.6124 59.2571 -72.7923 131.0862 -159.0620 -70.2102 -67.4548 157.1705 60.9195 -85.0284
7.58352900 -144.7048 160.5863 52.8658 68.6188 -128.9422 -146.8109 172.0570 55.7634 -172.5125 -138.6422 163.2497 67.0957 -85.7639
7.70092430 -73.3460 -26.7860 -166.0611 -82.0049 -42.2945 -141.3199 164.9607 73.0048 74.0406 -142.1169 153.3582 -175.2830 54.5021
7.77962960 -77.1939 159.6053 59.4991 71.5867 49.3966 -142.3433 130.4098 -172.2981 -76.5745 -143.3288 149.6110 -174.9427 -105.8874
7.83997340 -78.9220 152.8322 -71.5031 69.6266 -122.3389 -74.0004 163.7256 74.9187 -53.2896 -139.9949 162.9461 66.8314 -86.4985
8.05663880 -142.9481 130.5054 -172.4456 -84.1163 -61.6849 -146.7919 143.6146 -176.4794 147.6749 -138.2597 162.4340 67.8310 93.6102
8.09021470 -78.4133 130.2640 -174.8490 -86.7762 120.5722 -148.0311 159.4882 79.0144 175.8891 -69.5239 150.8717 -58.2101 98.7281
8.13064800 -73.3010 -26.7780 -166.0852 -82.0074 -42.2728 -141.3023 164.9857 73.0026 74.0459 -142.6229 149.5177 -175.0503 -106.1008
8.22377230 -90.3272 9.4522 60.2766 77.6951 70.8446 -134.7572 164.3669 72.8853 -50.1083 -142.8371 162.9221 65.4394 -87.9940
8.27570090 -90.4003 8.5655 60.4830 77.7861 -112.8713 -133.7144 163.1256 73.1311 75.5244 -133.2683 155.1212 -62.8226 -84.8146
8.71457260 -142.9320 158.2397 42.2842 70.6173 -113.5494 -82.2012 142.3335 -175.5320 148.4475 -128.2807 153.7827 -65.9799 -90.9553
8.83975440 -90.9086 -28.7361 23.4098 61.5001 -86.8225 -112.5844 154.5839 -91.1285 -66.5251 -144.9447 153.8876 -175.2178 54.3649
9.01644060 -143.4713 158.8404 59.0265 84.4931 58.2427 -132.2978 167.2421 57.0947 -172.4489 -122.0093 157.5499 -43.2550 124.1356
9.04877990 -90.3796 -26.3494 22.0880 62.5727 96.2969 -109.4023 153.0250 -89.5419 64.7730 -145.4145 150.1498 -174.9297 -106.4746
9.07153490 -103.1081 -37.8828 24.4729 61.6068 -81.5298 -112.5215 148.4568 -84.5723 60.7547 -138.8287 156.6620 -57.4514 102.5676
16.80089580 -141.0661 31.7187 50.2613 62.0621 89.7218 46.9915 29.1136 -82.4742 56.6360 -73.1550 150.1942 -175.8550 56.7369
