# Supplementary material for: Exploiting Sequence-Dependent Rotamer Information in Global Optimization of Proteins
Source: J Phys Chem B. 2022 Oct 18;126(42):8381–90. doi: 10.1021/acs.jpcb.2c04647 (PMC9623586; doi:10.1021/acs.jpcb.2c04647)
Supplement: Supplementary file 2 — jp2c04647_si_002.zip [file jp2c04647_si_002.zip › TripeptideConformations/LYS_HIE_HID_new.csv]

0.00000000 -68.6998 138.9474 -178.4496 179.3495 177.6161 -64.8476 -77.9501 143.1765 -177.0814 62.6556 -141.7844 151.4750 -66.4611 95.4170
0.15673478 -142.4779 141.0908 -179.4526 179.1958 177.2690 -65.0171 -78.7765 143.0157 -177.0897 62.7195 -141.8704 151.6113 -66.2545 95.6891
0.31689574 -68.5927 138.8975 -178.4906 179.2726 177.5815 -64.8843 -77.2859 141.8131 -176.8599 -98.9926 -140.5569 152.0003 -66.1424 95.0543
0.48495687 -142.4301 141.0688 -179.4937 179.1152 177.2324 -65.0538 -78.1248 141.6636 -176.8697 -98.9799 -140.6622 152.1203 -65.9481 95.3522
0.73652682 -144.3517 149.7744 -164.9199 -177.0430 65.6054 66.7618 -67.7801 146.6589 -177.0373 61.5140 -142.6125 150.4370 -69.8611 91.6957
0.79845168 -133.1522 155.9403 -64.8138 -176.4995 -179.8282 179.9903 -64.9645 138.8222 -177.5983 61.5338 -154.4531 160.3268 57.5205 -87.7382
0.82451924 -68.5900 135.2330 -177.2855 177.4106 175.3312 -177.7898 -83.3417 143.9426 -177.2784 62.0775 -139.5580 151.4141 -62.6713 98.4953
0.88071779 -69.9430 141.7261 -171.8066 176.3233 179.4740 179.9451 -64.8881 137.8240 -177.6351 61.6186 -154.1551 160.4541 57.9634 -87.6806
0.95372835 -142.6140 144.9696 -171.7601 175.9134 179.4885 179.9231 -64.9110 138.0341 -177.6078 61.6152 -154.2106 160.4406 57.8714 -87.5639
0.99923158 -142.2361 137.8796 -178.1474 177.0944 175.2440 -177.9132 -84.5188 143.6565 -177.3172 62.1888 -139.6563 151.6173 -62.3800 98.8537
1.06592648 -70.3961 147.7479 -164.4063 -176.4129 66.0723 66.9142 -66.2103 144.9684 -177.2747 -99.8064 -141.1005 150.8935 -69.8885 90.5163
1.09812558 -133.1176 155.9784 -64.8159 -176.4931 -179.8342 179.9977 -64.8507 137.5713 -176.9237 -98.7911 -153.6673 160.5559 57.8554 -87.4147
1.14746205 -68.4583 135.2050 -177.4001 177.3148 175.2736 -177.7923 -82.2919 142.2990 -177.2214 -99.2690 -138.3489 151.7763 -62.5115 98.1481
1.16783174 -69.8767 141.7686 -171.7677 176.3278 179.4715 179.9548 -64.8037 136.7111 -176.7744 -98.6183 -153.4358 160.6805 58.2435 -87.4016
1.20931972 -144.1416 149.6581 -164.4679 -177.2634 67.0506 67.4037 -61.8750 141.4810 -177.5599 59.9983 -155.8347 160.3273 56.7292 -88.4279
1.25057553 -142.5828 145.0546 -171.7074 175.9174 179.4836 179.9347 -64.8010 136.8992 -176.8064 -98.6796 -153.4800 160.6644 58.1582 -87.2736
1.30174939 -130.3687 156.4669 -62.6040 -65.5795 -177.4199 -179.9275 -64.9813 138.8008 -177.6051 61.6043 -154.4393 160.3343 57.5325 -87.7483
1.33361830 -142.1848 137.8673 -178.2637 177.0016 175.1942 -177.9128 -83.4776 142.0482 -177.2391 -99.2312 -138.4730 151.9627 -62.2354 98.5407
1.38444850 -69.2316 140.1672 -175.5701 179.9448 177.7528 -68.8779 -67.2108 136.3718 -177.6763 61.2359 -153.5815 160.8611 58.8614 -87.1763
1.45866838 -144.3063 150.7043 -164.6181 -177.5973 64.7914 66.6744 -68.1437 149.5502 61.3316 -80.6972 -144.2092 155.9987 -70.3750 93.3396
1.50208719 -142.7300 142.5628 -176.0690 179.6492 177.3695 -69.2045 -67.5665 136.3303 -177.6640 61.2684 -153.5319 160.8774 58.8644 -87.0273
1.53363131 -133.1157 155.9766 -64.8838 -173.6846 -64.8475 -177.3437 -64.9140 138.8710 -177.5817 61.4465 -154.4790 160.3172 57.4959 -87.7504
1.57012361 -74.3215 153.7140 -64.2617 -174.3011 -64.9201 -177.3879 -64.8255 138.7376 -177.6202 61.4710 -154.4702 160.3253 57.5545 -87.8742
1.60080696 -70.0781 142.7173 -170.9096 173.7397 65.1625 177.5091 -64.3691 138.1616 -177.6221 61.5182 -154.3269 160.3875 57.7995 -87.7643
1.63882634 -75.9458 154.8325 -58.1245 -60.2331 -175.1981 179.8467 -64.8230 137.4289 -176.9415 -98.7766 -153.6576 160.5737 57.9269 -87.5488
1.66971945 -73.9675 153.2361 -65.1096 178.9710 65.6437 177.0866 -64.8835 138.7503 -177.6154 61.4535 -154.4652 160.3446 57.5664 -87.8897
1.70503000 -132.1846 155.4357 -65.2452 -179.6292 66.1149 177.0031 -64.9823 138.8714 -177.5775 61.4375 -154.4684 160.3381 57.5129 -87.7655
1.73469606 -143.0774 145.6515 -170.4486 174.6268 66.1281 177.0223 -76.8672 143.5476 -177.3540 62.4985 -139.3740 151.1757 -63.5427 95.8176
1.78256191 -142.7038 142.7669 -175.8827 179.6343 177.4205 -69.2118 -67.3165 135.3999 -176.6877 -98.1704 -152.9080 161.0572 59.0582 -86.8003
1.81896469 -143.2855 143.4834 -173.6103 64.8503 176.0321 -178.9453 -65.1484 137.8459 -177.6105 61.8013 -154.0922 160.4816 57.9695 -87.5149
1.86084657 -74.2724 153.7534 -64.2506 -174.2700 -64.9049 -177.4011 -64.7115 137.4880 -176.9168 -98.7302 -153.6869 160.5580 57.8895 -87.5578
1.89477076 -70.0164 142.7473 -170.8671 173.7425 65.1705 177.4935 -64.2873 137.0014 -176.7869 -98.6502 -153.5828 160.6220 58.0995 -87.4711
1.91477627 -70.1248 142.1414 -175.4033 161.6545 59.0190 71.4134 -82.1891 146.9167 -176.4885 60.5952 -139.3614 151.5282 -57.3415 105.9629
1.93628189 -142.4473 132.2341 178.4009 64.6735 177.5757 77.2407 -70.0760 136.1625 -177.7203 60.4085 -153.6093 161.0788 59.2364 -86.9507
1.97369159 -74.1751 153.7153 -64.3575 -177.6706 -176.7325 -68.8964 -64.7981 137.4472 -176.9343 -98.7622 -153.6657 160.5713 57.9186 -87.5494
1.99834624 -132.1521 155.5003 -65.2492 -179.6129 66.1159 177.0094 -64.8501 137.6117 -176.9230 -98.7856 -153.6783 160.5670 57.8495 -87.4402
2.01862499 -133.2659 155.9512 -65.3416 -176.4106 176.6655 68.9471 -64.8524 137.5866 -176.9264 -98.7880 -153.6728 160.5488 57.8475 -87.4096
2.04821962 -69.1655 142.1294 -177.2514 -179.3030 176.5208 -64.2801 -81.0604 143.3191 -177.2448 64.1288 -138.2189 148.3168 -78.9206 -104.1086
2.07073643 -68.2614 131.9971 -173.8800 176.2948 179.5050 179.1893 -151.6607 149.4148 -177.5159 60.5511 -139.0583 148.7558 -63.4752 -81.9330
2.09677214 -131.0569 156.1341 -62.8618 -65.7190 -177.4784 -179.9238 -70.5878 140.5236 -177.8555 63.2842 -139.4738 151.2455 -70.3961 86.5700
2.11968288 -133.1026 155.9289 -64.8146 -176.4983 -179.8260 179.9822 -71.6786 150.7654 -176.5856 60.3870 -146.8110 147.0268 -175.1481 75.3058
2.16736694 -146.1470 146.6978 -168.7432 60.3048 57.1998 176.6530 -64.7114 138.3817 -177.6462 61.7057 -154.3035 160.3908 57.7279 -87.6284
2.19828032 -142.6308 144.7076 -171.2631 176.7529 176.7253 69.7494 -64.9270 136.8936 -176.8060 -98.6960 -153.4692 160.6808 58.1867 -87.2655
2.21941160 -69.7923 143.0047 -170.9248 174.2064 65.3984 176.0597 -143.1264 152.3838 -176.0384 57.1216 -135.9403 148.7899 -60.4373 -75.2355
2.24112708 -134.8959 155.0464 -63.9412 -173.2200 -63.0152 -177.3002 -81.7080 144.8377 -177.6935 61.3272 -139.8496 152.1145 -59.1983 104.1292
2.26905449 -142.3128 136.9663 -178.0050 177.5091 175.5232 -177.9489 -87.1798 148.3728 63.4542 -79.0497 -140.7074 156.4640 -62.3350 98.7077
2.30535921 -142.6302 146.0155 -171.4795 173.3141 64.7153 175.9271 -143.5926 152.1725 -176.2317 57.6459 -136.1588 148.5695 -60.9052 -75.4012
2.33026105 -142.8558 147.3923 -174.3127 -179.1224 174.2897 -69.9866 -63.3008 137.8929 59.5420 -78.5376 -154.7150 162.1485 57.9582 -88.5789
2.35307513 -142.4785 145.2955 -170.8490 175.8695 179.5161 179.8690 -70.6749 149.7730 -176.5827 60.7662 -146.6685 147.1261 -175.2252 75.2942
2.37723695 -142.4724 145.1259 -170.9220 175.9847 179.4601 179.9137 -70.8379 149.7564 -176.6708 60.8091 -146.7519 146.5437 -174.1875 -101.2789
2.41719444 -75.4489 155.3565 -58.1237 -60.2338 -175.1878 179.8511 -69.6818 139.2501 -177.4191 -98.3165 -138.1418 151.6140 -70.4086 85.6251
2.46231571 -142.6455 144.2375 -177.9638 -179.5223 176.1109 -64.5490 -81.6092 141.8499 -177.1549 -98.4069 -136.5976 149.0536 -78.1493 -104.7591
2.49615719 -132.7375 154.7683 -65.6805 -179.8777 65.9070 176.9456 -75.2695 142.9154 -177.6175 62.5569 -140.2212 151.3591 -66.1800 92.5857
2.51900116 -144.3541 161.2479 63.4347 175.6623 61.8683 67.0130 -64.9815 137.0625 -177.0314 -98.5038 -153.6727 160.7359 58.3905 -87.1385
2.55380411 -130.4656 156.4476 -62.6339 -65.6004 -177.4264 -179.9202 -70.4005 148.6813 -176.1642 60.7550 -149.5760 159.7391 62.9941 94.1407
2.57637093 -134.9117 160.8879 -62.3795 -171.5962 -61.9405 -177.5277 -136.9216 142.8661 -178.7729 60.6324 -139.3584 152.8720 -59.0709 -76.3130
2.60157949 -142.4071 142.0898 -174.4274 175.8209 175.3244 69.5869 -85.9840 142.3481 -177.6109 62.8073 -139.0192 151.2856 -63.9217 -84.7995
2.64253925 -76.0691 156.1088 -58.4931 -60.4155 -175.1511 179.9284 -65.0571 141.9462 60.9152 -80.7011 -156.1511 161.6837 56.3006 -89.4744
2.66529251 -76.1508 154.7168 -58.0904 -60.2265 -175.2110 179.8712 -71.5489 150.7511 -176.6086 60.4022 -146.8126 147.0482 -175.1027 75.3409
2.69487169 -133.9867 152.2681 -64.7999 -174.2878 -63.9041 -176.6314 -84.6876 140.8264 -178.1895 63.2267 -140.9672 151.9614 -65.1208 -82.3608
2.71491241 -132.8780 156.0110 -64.8691 -172.6870 -61.7176 -67.2431 -64.7787 137.6465 -176.9154 -98.7698 -153.6964 160.5333 57.8094 -87.4186
2.74184664 -70.8424 147.7576 -163.1276 -176.6727 67.3526 67.5019 -65.3139 148.5697 -176.6838 -101.4957 -149.1910 160.0608 62.9255 93.7248
2.76554984 -143.6238 147.1977 -169.5381 64.5730 173.5877 -178.7564 -66.5504 142.7930 66.3973 -84.2181 -156.3190 161.6903 56.1235 -89.3203
2.79237935 -143.9337 152.3567 -163.6221 -178.7686 65.4278 66.1865 -65.1393 155.9185 61.8803 -82.2463 -150.3983 163.4653 61.0651 91.6548
2.81452204 -70.2073 142.0305 -170.3593 176.4888 179.4620 179.9315 -73.2017 159.0133 -171.6840 48.3043 -67.8881 153.5897 -57.5259 107.0954
2.83616905 -133.1728 156.7730 -64.8401 -176.5281 -179.7832 179.9204 -65.8245 145.1716 67.1294 91.3209 -157.3099 161.1939 55.0355 -89.9162
2.86623814 -143.3866 146.4971 -167.7413 177.3348 66.8201 176.8944 -78.0746 148.6344 62.4270 -79.4473 -141.0868 156.2930 -63.4582 97.8410
2.89399903 -134.1267 158.3510 -64.6354 -176.0204 -176.6212 -68.6549 -138.1109 145.9465 -178.1422 59.3607 -138.9838 153.1542 -55.3905 107.9309
2.92577329 -74.0735 153.0002 -65.1380 178.9640 65.6082 177.1012 -70.3438 148.7971 -176.1365 60.5699 -149.5904 159.7366 63.0120 94.0890
2.94815365 -142.6218 135.9365 178.4198 64.4251 -176.3180 -68.0089 -84.3467 144.7977 -177.1353 61.4816 -138.5174 151.3426 -61.6264 99.5225
2.97585043 -130.3193 156.4954 -62.6067 -65.5851 -177.3991 -179.9291 -71.2828 148.5083 -177.1365 -100.7931 -145.1483 147.7245 -175.0427 75.1536
2.99632095 -133.6247 157.3334 -64.5321 -176.2198 -176.3410 -68.5971 -65.1764 142.1384 61.2342 -80.8792 -156.1772 161.6730 56.2295 -89.3635
3.02006319 -132.2713 157.2320 -65.4463 -179.3507 66.1306 176.9949 -64.9352 142.1172 61.0932 -80.5254 -156.1815 161.6832 56.2218 -89.3997
3.04060928 -133.3302 157.2668 -65.4266 -176.3105 176.6750 68.9400 -65.1036 142.1311 61.0852 -80.8764 -156.1810 161.6638 56.2214 -89.3639
3.06337130 -133.1360 156.9378 -64.8568 -176.4659 -179.8045 179.9316 -71.7902 157.6624 64.3069 -81.3558 -149.5431 163.2544 61.0561 91.7236
3.08473272 -143.8688 152.7355 -163.3770 -178.8741 65.2679 65.7939 -66.9100 160.7588 62.9091 -81.9780 -144.3440 151.5338 -174.0338 -101.7839
3.11052874 -68.6546 132.7066 -179.1054 65.5595 177.3272 77.9331 -78.0232 144.8781 -177.0122 -99.9129 -148.5412 160.6340 63.1265 93.9123
3.13680558 -74.4370 153.5511 -64.2559 -174.3071 -64.9096 -177.3936 -72.9367 155.0317 -170.7390 52.9918 -76.3583 161.8202 66.2844 81.4192
3.16020639 -74.3911 153.5269 -64.2499 -174.2765 -64.9017 -177.4030 -69.7914 146.6626 -176.7632 -100.8968 -148.1710 160.0138 63.1898 93.8067
3.18248841 -69.8535 144.1996 -173.8216 -178.7783 174.7378 -70.0333 -64.2514 142.2524 65.0902 92.1079 -156.4229 161.6119 56.2416 -89.6167
3.20635962 -76.1123 157.0961 -59.5259 -57.8329 -59.5852 -177.1196 -64.0307 141.7242 60.2795 -78.9199 -156.1611 161.6784 56.2609 -89.5790
3.22880619 -142.7701 146.4559 -171.1674 172.9890 64.9347 177.5224 -63.8595 136.5235 -58.9327 94.0868 -153.8763 162.1045 58.5302 -88.0112
3.25028242 -70.0359 141.2384 -170.6856 177.2249 176.6653 69.7264 -71.2736 149.5855 -176.6676 60.8056 -146.7720 146.6138 -174.1391 -101.2852
3.27283515 -143.1723 145.9665 -177.5318 63.7539 179.7298 -179.6733 -137.0332 153.8053 -176.3240 57.8868 -148.2402 158.2604 61.5692 -95.2300
3.31014555 -69.1745 136.7525 -174.6025 179.6647 -63.0206 -66.5985 -79.1175 141.3918 -177.1930 -99.0444 -138.5382 151.9412 -63.4258 95.7401
3.33120629 -74.2666 154.3219 -64.3583 -177.6630 -176.7201 -68.9047 -64.4255 136.6963 -59.2209 95.3024 -153.8797 162.0739 58.4599 -88.1951
3.35541094 -76.0734 154.6030 -58.1089 -60.2390 -175.2089 179.8672 -70.7368 151.4325 -175.9293 58.8813 -147.6488 151.5718 52.5009 42.4707
3.37828232 -76.1002 153.9769 -56.9039 -57.4007 -60.8731 -176.9455 -70.3664 148.7254 -176.1435 60.6936 -149.5546 159.7463 63.0438 94.0944
3.39923727 -133.5736 156.0214 -64.5520 -176.3930 -176.4160 -68.6776 -66.4695 136.9360 -62.3394 -69.2589 -153.7855 162.0861 58.6411 -87.7797
3.41969827 -142.6032 139.6711 -174.7752 179.6549 -62.6646 -66.3365 -79.4044 141.1274 -177.2069 -99.0065 -138.6656 152.0839 -63.3246 95.9191
3.43995450 -143.9843 152.6303 -163.6431 -178.7978 65.1542 65.9705 -65.5353 158.1506 65.0553 86.1453 -150.6248 162.9084 60.8137 91.6787
3.46002420 -76.0454 154.5833 -58.9432 -60.2147 -171.4159 -68.2904 -70.3096 148.7289 -176.1710 60.7047 -149.5695 159.7228 63.0196 94.0966
3.48294538 -75.8658 155.9255 -59.5065 -60.5365 -171.3351 -68.2818 -65.0396 141.9337 60.7705 -80.6805 -156.1510 161.6782 56.2999 -89.4721
3.50472009 -75.6423 153.9821 -59.2675 -60.3802 -171.4459 -68.3209 -81.8957 143.7038 -177.7245 62.7044 -140.0838 151.1101 -63.8192 -81.2339
3.52868604 -69.2197 134.2107 -176.0955 -97.7549 -179.7310 -69.9851 -70.5401 132.8373 61.3137 -75.6754 -153.1344 162.6113 60.2948 -87.1704
3.54973283 -142.6272 138.9720 177.5281 62.8798 -174.0301 -67.6805 -81.6814 146.2997 61.0001 -79.0027 -140.4390 156.4190 -62.6549 98.4337
3.57144224 -141.1986 127.2907 177.2057 57.9557 169.7151 58.3690 -81.8391 145.3368 -176.8887 -100.1507 -148.9367 160.6245 62.6556 94.1008
3.60180478 -143.1838 146.3335 -177.3087 63.7176 179.6385 -179.6214 -137.4144 151.0093 -177.1159 -102.5998 -147.1459 158.4428 61.6177 -95.1582
3.62928823 -132.4102 149.9649 -68.9666 176.2044 57.7823 65.1153 -148.7233 141.3273 -179.3504 62.5021 -141.4312 151.8576 -66.0117 -82.3968
3.65691699 -142.2919 143.2912 -174.3925 174.1857 179.0664 178.2977 -88.1176 142.3084 -59.3353 101.1729 -138.9927 156.0871 -63.9170 -83.6068
3.68292453 -142.5283 145.3209 -169.6946 176.9477 176.8118 69.7786 -72.8046 157.7742 -171.5105 49.2579 -67.0285 147.3383 -173.6528 -101.0229
3.71619669 -142.5294 147.4371 -173.0586 178.9751 176.1744 -69.8877 -72.2167 157.7298 63.6620 -79.3217 -144.2806 152.2696 -174.5436 74.0133
3.74656734 -69.3219 137.0450 -178.0051 176.5667 172.3558 68.0630 -84.2462 144.0321 -58.5358 104.6983 -139.3591 156.3477 -62.8411 98.6831
3.78107469 -142.8408 150.8842 -168.1015 173.0219 65.1055 177.5816 -68.9004 162.1127 63.4132 -81.8171 -144.1277 152.3676 -174.1201 73.5540
3.80235617 -143.5240 148.7781 -168.8968 64.2500 174.1598 -178.6681 -73.4543 163.5054 70.1007 -82.4196 -143.7653 151.9780 -172.7883 -102.6917
3.82395111 -146.3624 150.7342 -166.2814 59.4996 56.6419 177.0205 -69.5831 156.8200 62.8599 -83.4193 -149.7529 163.2432 60.9564 91.6113
3.86090227 -142.7168 148.9306 -168.7667 177.8769 -66.4984 -177.2297 -67.4644 156.1599 62.4239 -81.8276 -149.8433 163.2274 60.9258 91.5567
3.88670843 -125.0877 155.4433 -60.9544 -62.3510 -62.1473 -176.7389 -71.3764 148.5187 -177.1299 -100.8055 -145.1511 147.7337 -175.0577 75.1656
3.90815290 -74.0423 152.8556 -64.6632 178.4738 63.1884 67.3198 -71.6121 150.8399 -176.6375 60.3021 -146.8936 146.4142 -174.2445 -101.2610
3.93095436 -75.9171 154.5957 -58.9568 -60.2292 -171.3965 -68.2821 -71.1010 148.5638 -177.1705 -100.7235 -145.2147 147.0755 -174.1381 -101.3531
3.95688302 -133.0806 156.2397 -65.1850 -173.5592 -65.0802 -177.1204 -71.8432 143.4504 -177.8556 -99.9573 -131.1601 148.3057 -66.2054 -9.4012
3.97975151 -76.1297 154.6181 -57.8164 -60.5094 -177.9999 69.8799 -71.0866 148.5490 -177.1652 -100.7213 -145.2115 147.0810 -174.1412 -101.3574
4.00670715 -142.6662 148.9639 -168.4995 177.9436 -66.4785 -177.2275 -69.4506 161.8618 63.6256 -81.6328 -144.4764 151.8336 -172.8051 -102.6667
4.03844931 -142.9607 144.7386 -169.4690 179.6414 -62.3892 -66.1213 -70.4008 149.9207 -176.6739 60.7986 -146.7859 146.5226 -174.1635 -101.2731
4.07576478 -133.2492 156.9793 -65.3746 -176.3275 176.7040 68.9447 -74.1286 163.2659 65.4185 -81.0628 -144.1598 151.8297 -172.8481 -102.6571
4.10264927 -71.5220 151.3163 -161.3291 -178.3057 67.9247 67.2175 -64.5107 156.0888 -173.0400 51.2273 -129.6914 147.6609 -67.1793 -2.7939
4.12983439 -75.9754 153.5015 -57.2024 -57.4842 -58.6722 -67.2260 -70.3875 148.7471 -176.1135 60.6194 -149.5574 159.7464 63.0394 94.0929
4.15634443 -146.1247 146.5706 -168.4573 59.8938 54.6145 66.3044 -69.4922 148.1184 -176.1792 61.0044 -149.4122 159.7796 63.1482 94.1378
4.19693235 -145.8283 147.0197 -170.0530 60.1302 57.4908 176.6766 -143.2285 149.5136 -177.2355 -102.2405 -146.6764 158.4270 61.3706 -95.3965
4.22185672 -142.7963 148.7116 -167.0846 177.5063 178.5458 71.2881 -71.5733 162.4393 65.8810 -81.7560 -144.2979 151.9043 -172.7848 -102.6764
4.26322992 -69.7188 143.1518 -177.1428 64.2196 -178.0044 -69.2782 -137.4551 155.2307 -176.4134 56.5693 -149.0194 151.3639 52.4262 39.3634
4.29408721 -142.9470 150.4851 -168.2793 173.4631 65.2647 177.4817 -67.6996 158.6183 66.5027 87.3866 -150.0302 162.6373 60.7502 91.6189
4.31694104 -143.2453 150.7287 -166.4196 169.2250 84.9921 -73.7672 -78.5610 144.4402 -177.3989 61.4055 -137.5225 152.0511 -55.6963 113.7810
4.34015171 -132.2562 155.0606 -64.6515 179.7462 63.7684 67.4026 -66.6235 136.9983 -62.4469 -68.9412 -153.7923 162.1041 58.6433 -87.7951
4.36488166 -142.7971 139.7522 -173.3776 179.9151 -62.4461 -66.2523 -84.1319 147.8255 63.1698 -79.1745 -140.7926 156.5002 -61.7646 98.5372
4.39261294 -142.8834 150.4976 -168.0876 173.4360 65.2410 177.5027 -69.6638 163.5675 66.9166 86.0932 -144.6665 151.0291 -173.0482 -102.4701
4.41909689 -133.1949 155.5996 -65.6140 -176.4269 176.4684 68.8661 -129.0750 145.5204 -62.9652 -83.4477 -138.5405 157.0031 -55.2317 107.6060
4.45111324 -69.8326 137.3191 -171.0390 -92.9613 170.8516 -168.7345 -76.0753 141.3108 -175.8292 -99.4202 -147.0431 160.8152 64.2428 94.1190
4.47111557 -67.8009 154.9787 80.7529 -63.4818 -175.4796 179.6002 -91.3268 140.0791 -177.8833 -97.6244 -132.5595 148.6596 -74.3499 -2.1556
4.49338195 -75.5513 153.1506 -57.4859 -57.5182 -58.6636 -67.3415 -80.6074 142.3836 -177.5556 -99.0685 -138.7911 151.4508 -63.8893 -81.8438
4.51381428 -133.3003 155.4436 -64.8512 -176.5125 -179.8354 179.9884 -76.8948 152.3415 -62.0162 -70.6996 -130.4915 155.5627 -65.2925 -11.2463
4.53692400 -75.8651 153.5667 -57.2119 -57.4806 -58.6552 -67.2250 -71.1629 148.5221 -177.1063 -100.7858 -145.1568 147.7248 -175.0794 75.1545
4.56578981 -141.9488 146.4005 -171.0758 175.9605 178.0672 70.4178 -133.2964 155.3875 -59.4744 100.4158 -133.9699 155.6774 -65.9018 -93.3473
4.58622178 -69.1009 133.5524 179.9083 64.8740 177.5758 77.2550 -76.9776 147.2247 -57.5537 101.4296 -148.7986 163.5623 63.0357 92.5993
4.62369809 -133.5897 156.0778 -64.6247 -176.3581 -176.4832 -68.6819 -69.5038 150.5841 -58.7534 96.9062 -148.9276 163.3264 62.2290 92.1515
4.64808526 -131.6734 154.0570 -64.8850 -173.8667 -64.9381 -177.3431 -134.2900 156.3124 -62.2202 -83.2147 -146.8544 163.3408 63.6770 92.9445
4.67792323 -145.7816 146.0617 -170.8710 59.9018 55.0232 66.3487 -143.0969 148.7644 -177.2596 -101.7275 -148.8671 159.7700 62.3136 93.2542
4.70284589 -132.3212 144.9710 -66.2385 -176.6798 -67.2330 97.7613 -87.4760 135.4141 -178.4392 63.8661 -142.6021 153.1583 -66.5168 -80.7951
4.72345923 -131.4180 155.2713 -66.1019 177.5273 65.3984 -94.0118 -64.8937 139.3418 -177.5234 61.0733 -154.6289 160.3103 57.3388 -87.9093
4.74714490 -130.5605 153.7115 -65.1826 -179.7285 66.1373 177.0411 -134.5186 157.2268 -62.2066 -83.2306 -145.1191 151.5801 -172.9979 -102.6559
4.77938090 -133.0078 156.3957 -64.6235 -171.2301 -66.4204 91.5298 -64.4519 137.9483 -176.8941 -98.8182 -153.7948 160.4975 57.6380 -87.5435
4.80684817 -78.4299 156.9069 -56.4967 -61.3387 87.8002 177.3768 -139.4657 147.0976 -177.7223 58.8206 -138.8224 152.4287 -56.9625 -79.3664
4.84470683 -134.5447 155.0963 -64.3699 -172.0344 -60.0770 -67.1983 -89.6030 146.1313 -62.6811 -74.3200 -138.7911 156.7742 -57.0533 105.3323
4.89748025 -70.4451 139.5115 -167.0151 92.7403 -62.4016 -176.9073 -64.6186 138.6534 -177.6807 61.4790 -154.4121 160.3838 57.6953 -87.8501
4.93666255 -84.3427 153.3360 -81.9013 67.5223 61.9384 175.6604 -71.6584 150.8110 -176.5962 60.3514 -146.8387 147.0157 -175.1251 75.2879
4.96545929 -75.5221 153.2552 -57.5456 -58.1196 -59.1576 -67.4267 -66.3142 145.2808 66.2921 89.9163 -157.3318 161.2247 55.0652 -90.0477
4.98966097 -145.9012 147.8205 -169.9337 59.5811 57.3390 176.6471 -142.4707 166.9373 67.5391 -82.6669 -141.7813 162.9928 62.4869 -95.4058
5.01156259 -131.3923 155.4075 -66.0752 177.5715 65.4460 -94.0069 -64.7036 138.0172 -176.9399 -98.8043 -153.8070 160.5415 57.6947 -87.5672
5.03768333 -138.0883 156.9195 -64.2504 -66.6537 178.7071 -69.9763 -71.0532 154.5551 -58.3440 96.9458 -145.4363 151.7570 -172.8518 -102.6572
5.07759623 -141.9075 135.2086 -177.8691 175.2414 179.5160 -72.9893 -153.0060 155.8290 63.5614 -86.9030 -132.2441 155.8224 -67.1763 -16.9550
5.10058174 -140.7554 142.7256 -175.9995 -95.9570 -179.8036 173.8647 -144.7478 155.1465 -177.1172 58.1068 -147.8549 146.2764 -175.4784 75.2650
5.12845787 -70.0677 139.7511 -172.5763 61.2173 57.1188 66.4466 -70.0655 150.1128 -175.9996 59.4398 -147.6238 151.7158 52.3283 43.4859
5.17077652 -76.1581 155.3279 -59.1051 -60.2290 -171.3490 -68.2518 -69.0002 150.5673 -58.4257 96.7910 -148.8953 163.3289 62.2579 92.0936
5.21062639 -70.6236 144.3256 -172.2293 60.7997 59.7984 176.5646 -65.8927 149.4085 -56.7246 93.0206 -148.7354 163.3783 62.4621 92.0531
5.24593685 -73.4332 153.2481 -84.6956 63.1126 -89.4188 -176.8327 -64.8181 137.4268 -176.9375 -98.7358 -153.6720 160.5636 57.9188 -87.5470
5.27887679 -143.7032 151.8256 -163.7604 173.3805 84.2654 -76.5561 -76.7200 150.6567 62.3353 -79.4928 -140.1459 156.8392 -58.3326 109.5275
5.29999956 -76.8046 155.1520 -57.8400 -60.5403 -178.0469 69.8423 -72.5058 150.8911 -61.9477 -70.3996 -148.9763 163.2917 62.3218 92.3596
5.32401621 -69.6288 143.0405 -176.7982 64.4021 -177.9306 -68.9507 -139.4512 166.7699 -167.7685 -113.7585 -66.6364 152.7803 -55.5251 112.4274
5.34757798 -151.6192 150.5101 -166.6474 62.3971 62.7589 -98.9233 -69.4453 156.7165 62.1348 -82.9898 -149.7746 163.2307 60.9532 91.6075
5.38079842 -151.9616 151.0247 -166.8021 62.5018 63.0123 -98.5287 -63.5388 145.3879 63.8438 88.8765 -157.5579 161.1520 54.7474 -90.1185
5.41182405 -132.9029 155.9588 -64.8602 -172.6937 -61.6482 -67.1784 -72.8033 151.0019 -61.8390 -69.9058 -149.0335 163.2687 62.2536 92.4117
5.45890797 -78.4945 157.1814 -56.4817 -61.2270 87.8476 177.2258 -65.7063 145.0705 67.1592 91.2148 -157.3113 161.1998 55.0799 -90.0169
5.51301050 -131.4922 154.1093 -64.7989 -172.8236 -61.6995 -67.1533 -134.2561 156.2520 -62.2211 -83.1982 -146.8824 163.3425 63.6694 92.9399
5.56769202 -76.2482 154.1891 -64.3870 -172.6690 -62.3108 -68.2533 -72.4124 151.0191 -62.0129 -70.4911 -148.9965 163.2780 62.2923 92.3614
5.60864065 -76.7173 153.3803 -80.4468 65.6632 173.0820 -179.9450 -69.0482 150.5785 -58.5445 97.2812 -148.9010 163.3237 62.2532 92.0934
5.66283394 -76.9464 153.7098 -79.6919 65.9301 169.7140 68.0251 -71.7088 157.6755 64.3511 -81.3782 -149.5356 163.2571 61.0660 91.6906
5.70411357 -133.1430 156.2840 -64.6004 -171.2097 -66.3414 91.4514 -69.8928 149.1153 -176.0210 60.3595 -149.6618 159.6752 62.8866 94.1166
5.73965162 -142.4077 147.9331 -169.3166 -179.3265 -65.9871 93.7018 -62.4166 141.5578 59.3466 -81.3256 -156.1756 161.6470 56.2062 -89.4270
5.76170526 -70.4120 142.6742 -170.8336 170.9523 66.2260 -91.4713 -69.1956 148.0765 -176.1067 60.9373 -149.3947 159.7426 63.2067 94.1351
5.78524341 -132.2193 155.0597 -64.6890 179.8129 63.7254 67.3547 -76.0042 155.2253 -61.8501 -69.9270 -145.2917 152.3020 -173.9835 73.4576
5.82580172 -133.1313 157.4513 -64.7633 -171.2256 -66.4641 91.5072 -64.9154 142.5112 61.1838 -80.7888 -156.3095 161.6392 56.0323 -89.4772
5.85796627 -70.3901 142.6170 -170.8574 170.8248 66.1097 -91.4225 -70.3695 149.9556 -176.5604 60.6968 -146.8172 147.0627 -175.2792 75.0191
5.88034931 -74.0317 153.1932 -65.9273 176.2202 65.4807 -93.0502 -70.2892 149.2974 -176.0504 60.1532 -149.7171 159.7116 62.8939 94.0537
5.91014117 -70.6597 144.0676 -172.0336 60.5159 56.9622 66.5076 -65.9406 149.4553 -56.6990 93.2755 -148.7408 163.3730 62.4507 92.0510
5.93378126 -76.1366 154.7312 -59.0089 -60.1936 -171.3887 -68.2782 -76.0813 152.8058 -62.0662 -70.9332 -130.3543 155.5502 -65.3827 -10.9591
5.96971822 -70.7634 140.4162 -170.1033 -177.9664 -66.2476 93.2749 -69.5654 147.9397 -176.1527 61.0469 -149.3591 159.7677 63.2344 94.1314
6.00470585 -90.5804 154.4729 -82.4484 65.1670 59.0275 67.7950 -141.8313 145.7290 -177.7894 -101.3093 -137.7564 152.2482 -56.1422 107.5773
6.02622473 -77.5649 156.4231 -58.8645 -61.1484 88.7415 72.1496 -64.3982 136.6194 -58.9721 94.3702 -153.8808 162.0660 58.4668 -88.1983
6.05290637 -70.7531 140.4530 -170.0169 -178.0038 -66.2651 93.2696 -70.6063 149.8192 -176.6056 60.7660 -146.7497 147.1239 -175.1429 75.1941
6.09608931 -144.7587 147.6891 -164.1609 88.8964 -63.0844 -176.6185 -68.0730 156.6663 61.0955 -80.1664 -149.8349 163.2263 60.9314 91.5815
6.11671350 -144.3007 150.6569 -160.9027 179.9019 70.4880 -94.6415 -78.9678 154.4234 66.2676 89.4885 -140.8746 155.9575 -60.2685 102.6684
6.14996623 -144.1010 156.2427 -158.9292 -178.2040 103.3130 -63.0739 -64.2772 162.7021 61.9036 -86.0515 -144.2981 151.5922 -173.8782 -101.9344
6.18515345 -74.4868 153.6682 -63.7663 -171.5518 -66.2001 91.4584 -73.6429 158.9781 -171.6636 49.1222 -67.1277 147.7209 -173.6124 -101.0742
6.20679229 -74.0071 153.3103 -65.8972 176.2714 65.5373 -93.0703 -69.7465 147.1099 -176.7626 -101.0188 -148.2991 159.9986 63.0932 93.7847
6.23218829 -70.5803 139.8681 -166.1286 92.9022 -62.3475 -176.9905 -70.7312 150.5160 -176.6269 60.3916 -146.8405 147.1201 -175.0908 75.3266
6.25869437 -70.6016 143.3699 -169.8356 171.1257 66.3291 -91.4888 -72.8576 161.3471 -171.3056 46.8156 -67.5326 153.2440 -59.0315 -78.1814
6.28478583 -131.7099 153.9971 -58.6825 -64.9246 -92.0273 71.8667 -65.0876 137.6363 -176.8939 -98.8186 -153.6507 160.5814 57.8719 -87.4263
6.30569288 -73.9459 153.0884 -65.9797 176.1503 65.3722 -92.9396 -74.1391 158.9841 -171.7497 49.0474 -67.2532 147.7737 -173.5924 -101.1109
6.34959666 -131.3097 155.6300 -66.0935 177.6088 65.4333 -94.0742 -64.4869 137.3877 -59.2297 94.9557 -154.0762 162.0532 58.1861 -88.2259
6.37136699 -70.5417 143.2501 -169.9320 171.1326 66.3467 -91.4776 -72.4246 159.4393 -171.6862 48.0888 -67.8827 153.5850 -57.5772 106.8161
6.40135410 -131.4889 155.6638 -66.0896 177.6316 65.4773 -93.7366 -71.2360 149.1069 -177.1482 -100.8461 -145.2728 146.9752 -174.3112 -101.3615
6.43644592 -142.1827 139.4636 -173.4861 -178.4868 -66.5063 93.2983 -84.2986 148.3010 63.1463 -79.2710 -140.6281 156.5319 -61.2229 98.8691
6.45813898 -131.3655 155.3819 -66.1400 177.5206 65.3948 -94.0492 -66.2638 137.5685 -62.3743 -69.2493 -154.0060 162.0646 58.3881 -87.9875
6.49239343 -70.4502 139.5897 -166.4607 92.8757 -62.4004 -176.9390 -69.4077 146.4790 -176.7694 -100.8794 -148.1390 160.0716 63.2760 93.7742
6.51285206 -126.5268 143.2824 -66.9872 172.0746 66.3194 -89.7797 -136.4765 142.0015 -62.5446 -84.2829 -140.6505 156.5370 -59.6453 -79.0588
6.56212673 -70.2179 120.1289 178.2222 76.0915 -79.0998 -172.2633 -75.8066 147.6340 -176.4850 60.5136 -149.7879 160.1062 62.9474 94.0259
6.58630886 -142.7151 151.2209 -168.6945 170.2883 66.2286 -91.1863 -68.7047 162.0595 63.3115 -81.9442 -144.4539 151.8157 -172.8634 -102.6792
6.65462946 -139.7061 143.3982 -173.5571 -95.0446 175.3243 67.8150 -130.4015 157.3819 -61.9080 -83.0002 -146.0790 151.9172 -172.7965 -103.4246
6.69785616 -73.8787 153.8425 -66.2278 176.0987 65.0735 -93.2769 -65.7017 145.4557 66.7637 90.9183 -157.4056 161.2110 54.9682 -90.1189
6.72098996 -70.6830 140.4476 -169.9477 -177.9249 -66.2445 93.2607 -69.5507 150.3917 -175.9486 59.3061 -147.6913 151.6690 52.3179 43.4156
6.74450228 -142.3764 148.0766 -168.3209 -179.0239 -65.8746 93.5929 -67.3915 156.2722 62.4547 -81.7433 -149.8292 163.2196 60.9233 91.5604
6.88704268 -142.3286 148.0766 -168.0416 -178.9210 -65.8496 93.5526 -69.4201 161.9707 63.6652 -81.5409 -144.4553 151.8234 -172.8149 -102.6694
6.91270881 -131.7937 156.6958 -66.5002 177.6890 64.9795 -93.6768 -71.8857 158.2286 64.4327 -80.4546 -149.4057 163.3146 61.1300 91.7358
6.94532404 -142.7059 145.6597 -171.1526 167.3421 79.4069 -74.6715 -79.7616 139.5534 -59.0749 98.4928 -140.9225 155.5307 -70.2936 -84.1983
6.97239522 -141.0708 141.2948 -172.9141 -91.4904 -61.3745 -65.1911 -139.8438 169.2887 69.0931 -82.2499 -126.6293 157.5449 -61.1416 -81.6642
6.99766594 -142.7703 151.2272 -169.1539 169.9280 65.8051 -91.4455 -67.7286 165.0154 64.5616 -81.9179 -127.5605 156.5403 -64.9915 -8.6307
7.05570583 -142.5089 149.7214 -166.2511 173.8064 93.4577 -69.3874 -136.5234 163.9683 66.3861 91.3268 -132.7204 154.1925 -63.4649 -90.2071
7.16520994 -141.6412 121.7898 -176.7550 74.7332 -89.1101 -70.6124 -75.5021 148.5568 -177.5573 -100.2356 -145.6220 147.5721 -174.0717 -101.4104
7.24371535 -142.4315 147.8347 -168.3400 -178.9913 -66.1092 93.5614 -68.6295 163.8720 64.6894 -81.4424 -127.9997 156.3937 -65.2191 -8.6989
7.26769829 -131.5679 157.8076 -64.9769 178.9383 67.5310 -94.3370 -69.5303 144.9687 -177.7498 -100.7068 -130.9814 147.6017 -66.3903 -8.8259
7.29155400 -131.0540 154.9454 -65.5863 90.7411 94.0733 -69.3583 -64.6992 137.7118 -176.8900 -98.7758 -153.7096 160.5078 57.7382 -87.4398
7.31816467 -139.7206 137.5292 -158.4625 -81.9662 -66.3533 92.2239 -56.7374 140.0151 -176.1096 -99.6138 -155.4753 159.8373 55.0040 -89.0516
7.34613824 -75.5193 151.0879 -54.7412 -59.9902 -84.0936 77.3658 -70.7055 148.7930 -176.0364 60.5200 -149.5585 159.7579 63.0504 94.0992
7.40615339 -71.3779 144.1323 -168.4929 -178.2586 -66.1391 93.4429 -68.8256 158.5176 66.9897 87.4032 -149.9368 162.6147 60.8194 91.6423
7.45610005 -75.4579 151.0764 -54.7612 -60.0006 -84.0479 77.3984 -71.9662 150.8318 -176.5525 60.2501 -146.8859 146.4263 -174.2582 -101.2653
7.47678214 -74.6461 154.4318 -63.7551 -171.4906 -66.1675 91.5122 -68.7148 150.9943 -58.5097 97.0769 -148.9196 163.3339 62.1561 92.0543
7.50602128 -140.3642 127.8072 -150.3414 -67.7060 -166.1214 -65.4854 -73.5027 161.1640 66.0006 -82.4601 -144.1643 152.4361 -173.9766 73.6021
7.55048567 -150.4292 144.2490 -165.8807 93.1102 -66.4329 96.3862 -71.0862 150.6613 -176.6235 60.3623 -146.8391 147.0985 -175.1064 75.3250
7.58133473 -70.9162 142.4329 -165.2363 92.7227 -62.5604 -177.4252 -70.4981 159.5983 65.2990 84.7290 -149.8292 162.6535 60.9069 91.6999
7.60818906 -131.4012 153.2985 -65.0156 -171.6857 -67.3902 91.2112 -134.5252 157.0152 -62.1355 -83.1191 -146.5028 163.3549 63.9050 93.1269
7.63737564 -145.0702 152.3889 -157.1977 92.6365 -67.1137 -76.0114 -75.2622 156.5375 64.1972 -75.8277 -139.1109 156.4888 -62.5007 98.9954
7.66901826 -75.3896 151.0277 -54.8765 -60.1285 -84.1829 77.3009 -70.3396 146.6659 -176.7320 -100.9351 -148.1570 160.0477 63.2244 93.8127
7.71821783 -142.4261 146.3830 -170.7827 170.3211 65.8660 -91.1309 -73.4455 154.3064 -61.3374 -69.3084 -145.4587 152.2900 -174.1033 73.2112
7.74612649 -142.4425 146.4171 -170.6806 170.4435 65.9705 -91.1569 -73.2986 154.2623 -61.3536 -69.3308 -145.5615 151.6881 -172.8781 -102.6807
7.77091964 -70.4707 143.3427 -169.7894 171.1343 66.3405 -91.4988 -72.5294 158.7403 -169.9288 -116.5368 -66.6436 151.7783 -55.7498 114.2828
7.82832169 -129.0539 152.8016 -66.0344 177.2327 65.3983 -94.3385 -134.6629 157.9213 -62.0832 -83.1693 -144.9866 151.5460 -173.0888 -102.6994
7.86432792 -70.2132 129.2363 -159.4571 -78.2648 -64.8473 93.2389 -58.8400 149.6612 -174.8503 60.1468 -150.3706 159.3122 61.6640 93.4199
7.91697684 -129.0983 153.1054 -65.9472 177.3554 65.5455 -94.4054 -134.0709 157.6092 -62.0481 -83.1112 -146.3566 163.3705 63.9497 93.1350
7.94215000 -71.2813 141.0594 -163.8563 93.9105 -63.2231 91.8145 -64.6567 138.7721 -177.6986 61.4018 -154.4532 160.3669 57.6539 -87.8661
7.98255793 -70.7475 140.8918 -169.1532 -177.7374 -66.2083 93.1850 -72.8767 158.3973 -170.0610 -116.6227 -66.7236 151.7330 -55.7638 114.3561
8.07114630 -82.6279 67.9775 -150.2716 -67.4247 88.5022 71.6074 -63.6264 137.6169 -177.8316 60.7421 -154.7282 160.6699 58.4000 -87.4030
8.11937571 -70.0390 131.9664 -159.1351 -78.8533 -63.7679 92.4618 -59.3590 149.2940 -176.0031 -102.1773 -135.1906 144.2688 -74.6953 -91.9626
8.22095626 -131.1248 154.7302 -65.5840 90.7309 93.9032 -69.4281 -70.2643 148.8610 -176.0788 60.5692 -149.6013 159.6795 62.9374 94.1563
8.45164895 -144.3419 148.6399 -156.8148 102.6928 -63.2064 -77.0814 -71.2992 148.6047 -177.2044 -100.7669 -145.2745 147.1427 -174.1086 -101.3708
8.79477501 -143.9141 142.7397 -126.6087 -68.5233 107.8872 -179.8882 -139.4231 154.2530 -176.2231 57.3143 -150.2548 159.3505 62.9778 94.2472
