# Supplementary material for: Exploiting Sequence-Dependent Rotamer Information in Global Optimization of Proteins
Source: J Phys Chem B. 2022 Oct 18;126(42):8381–90. doi: 10.1021/acs.jpcb.2c04647 (PMC9623586; doi:10.1021/acs.jpcb.2c04647)
Supplement: Supplementary file 2 — jp2c04647_si_002.zip [file jp2c04647_si_002.zip › TripeptideConformations/GLN_LYS_GLN_new.csv]

0.00000000 -70.6589 -16.5145 -64.6103 -177.3753 -1.7925 -67.5029 -12.9029 -64.2130 -177.2560 179.8693 -179.8303 -72.4576 -18.0186 -63.8654 175.6724 102.9664
0.20844150 -65.8489 -22.1984 -176.6573 60.0786 90.9720 -61.2005 -15.3451 66.1144 -179.3263 -179.7925 179.8567 -73.1849 -16.8786 -63.3661 174.5995 103.5385
0.30142740 -65.8025 -22.8118 -169.3009 175.5033 2.6835 -61.2388 -15.3490 66.1367 -179.3186 -179.7952 179.8602 -73.3028 -17.5612 -63.4087 174.7142 103.7523
0.37984320 -70.6543 -16.4176 -64.3199 -177.8432 -97.3142 -67.5383 -12.9463 -64.2039 -177.2746 179.8796 -179.8407 -72.4548 -18.0088 -63.8760 175.6482 102.9385
0.42959000 -70.8008 -16.3444 -64.5808 -177.3723 -1.8006 -68.5375 -12.1128 -58.0270 -59.6319 -174.9439 179.5671 -72.7045 -18.0823 -63.9331 175.7731 102.9492
0.45643240 -71.1219 -16.1782 -62.0227 -66.0275 -11.7862 -67.7462 -12.7710 -64.1961 -177.2561 179.8699 -179.8301 -72.5143 -18.0538 -63.8716 175.7909 102.9242
0.48332100 -66.2674 -20.2115 57.6620 162.7697 -107.1560 -77.1351 -5.6218 -52.7485 -53.7120 -175.8795 -170.3199 -73.1083 -19.0690 -64.3390 176.0062 102.5635
0.57657190 -67.1163 -22.2097 -176.6122 60.0504 91.0105 -65.1276 -13.1228 -64.3405 -177.2705 179.8717 -179.8428 -71.4709 -17.9501 -63.5183 175.3232 103.7072
0.60019320 -71.2484 -16.0478 -61.2492 -61.1664 102.5069 -67.6787 -12.9089 -64.2028 -177.2735 179.8788 -179.8394 -72.4712 -18.0026 -63.8554 175.7099 102.8881
0.65737040 -69.2239 -17.7632 -65.2776 79.5156 9.8808 -66.9598 -13.2244 -64.1910 -177.2810 179.8885 -179.8433 -72.4202 -17.9558 -63.9037 175.2815 103.1120
0.68896570 -65.9273 -22.4933 -169.5513 173.8071 -98.8543 -61.2707 -15.4058 66.1410 -179.3280 -179.7842 179.8490 -73.3347 -17.5201 -63.4180 174.6914 103.7005
0.71061010 -65.7767 -22.5140 -173.4174 63.6545 12.0129 -61.1134 -15.4822 66.1163 -179.3085 -179.7928 179.8581 -73.3634 -17.4903 -63.3959 174.5922 103.7183
0.76329220 -67.2654 -16.3777 66.2964 -179.6336 -0.2028 -63.9989 -15.0912 66.8630 -175.9390 -65.1071 -177.4031 -74.4406 -16.7108 -63.8021 174.2517 102.6343
0.80618010 -70.6512 -16.5221 -64.5931 -177.3716 -1.7353 -67.4956 -12.9273 -64.6252 179.5460 65.8409 177.1283 -72.4498 -18.0462 -63.8598 175.6805 102.9603
0.83008080 -70.8389 -16.1392 -64.2282 -177.7445 -97.1067 -68.4285 -12.2893 -58.1089 -59.7353 -174.9217 179.5203 -72.6925 -18.0457 -63.9405 175.7269 102.9084
0.88659680 -71.2628 -16.0153 -61.9982 -66.0031 -11.8566 -68.7706 -11.9795 -58.0124 -59.6278 -174.9431 179.5634 -72.7571 -18.1126 -63.9366 175.8899 102.9086
0.92397620 -70.6477 -16.3841 -61.8198 -63.1589 -80.3447 -67.6260 -12.8279 -64.2136 -177.2533 179.8668 -179.8270 -72.4434 -18.0279 -63.8461 175.7635 102.9774
0.98275430 -68.3216 -16.5100 67.0948 -177.7097 99.7953 -70.1790 -11.5273 -58.0215 -60.1542 -174.7853 178.6622 -72.9237 -18.0740 -64.1805 175.1350 102.7506
1.04788000 -71.4151 -15.8198 -61.1803 -61.1205 102.4678 -68.6475 -12.1843 -58.0685 -59.6944 -174.9330 179.5402 -72.7154 -18.0521 -63.9216 175.7994 102.8632
1.09437740 -67.0728 -22.5575 -173.3744 63.6058 12.0473 -65.2159 -13.1463 -64.3132 -177.2789 179.8778 -179.8472 -71.6258 -18.5402 -63.5710 175.3567 103.8735
1.14568730 -70.2561 -15.9941 -64.2693 -175.7456 98.7472 -61.8715 -20.8733 -169.6591 174.4957 179.7497 179.9696 -69.4644 -18.2273 -63.0582 174.9777 103.6006
1.17911140 -66.2670 -21.9773 -167.1120 64.0341 -102.0394 -61.2496 -15.4874 66.1245 -179.3201 -179.7845 179.8486 -73.4646 -17.5356 -63.4045 174.6458 103.6910
1.20027640 -70.0745 -16.3556 -64.5983 -177.3743 -1.6808 -62.0104 -20.4555 -174.0046 59.7785 175.4311 -179.8104 -69.6042 -18.2808 -63.1104 174.9934 103.5843
1.23009560 -70.8263 -16.2063 -64.2789 -175.7373 98.6642 -67.5499 -12.9699 -64.6428 179.5481 65.8341 177.1363 -72.4635 -18.0330 -63.8704 175.6793 102.9171
1.30166650 -126.9934 -0.2824 -63.2689 -70.5954 -92.8533 -63.1953 -28.3326 -171.0012 175.4479 179.8268 179.9653 -74.0483 -10.4228 73.7808 -72.8253 -10.4137
1.32581620 -70.8033 -16.3934 -64.5863 -177.3755 -1.8173 -68.8960 -11.7877 -57.3859 -59.2963 -177.5477 70.1121 -72.7485 -18.1111 -63.9537 175.8177 102.9377
1.35342340 -70.7886 -16.2135 -61.7957 -63.1418 -80.3026 -68.6808 -12.0258 -58.0193 -59.6289 -174.9443 179.5650 -72.6930 -18.0936 -63.9166 175.8668 102.9576
1.38073030 -71.2262 -16.0427 -61.9846 -66.0019 -11.8353 -68.7322 -12.0107 -57.9538 -56.2060 -59.1296 -177.1483 -72.7808 -18.1920 -63.9245 175.8807 102.8993
1.42452910 -66.9030 -21.9696 -168.9821 175.3628 2.7880 -60.4024 -20.8323 -169.4885 174.3969 179.7422 179.9674 -68.9611 -18.8027 -62.8688 174.9192 104.4031
1.45192570 -67.1440 -22.1149 -176.5806 60.0338 91.0011 -64.9745 -13.2911 -64.5145 -177.6485 -177.1540 -69.1633 -71.4746 -17.9214 -63.5174 175.3029 103.7092
1.48094060 -72.1821 -11.6002 -64.2065 -177.3629 -1.8372 -66.8227 -12.6522 -63.5906 -173.5508 -64.7106 -177.6381 -69.7560 -17.2207 72.1952 -172.9942 -90.2958
1.51455660 -71.0483 -15.8129 -64.3787 -175.6715 98.3678 -67.4325 -13.1016 -65.1805 -177.0699 175.8804 69.1491 -72.4792 -17.9250 -63.8893 175.6429 102.9898
1.54346430 -71.3720 -15.8695 -61.1926 -61.1519 102.4372 -68.6365 -12.1849 -58.0158 -56.2782 -59.1459 -177.1199 -72.7429 -18.1350 -63.9109 175.7949 102.8606
1.57790260 -59.3313 -37.0233 -173.7042 -173.6984 95.0359 -80.1513 -5.0700 -49.3221 -51.8647 -174.5970 -173.5812 -78.7337 -16.6222 -60.0132 -178.1608 1.2229
1.60156830 -70.6531 -16.4737 -64.5869 -177.3702 -1.7257 -67.4462 -12.9959 -64.6951 178.8872 62.5883 66.5481 -72.4755 -18.0560 -63.8553 175.6697 102.9667
1.63582450 -67.2217 -22.0870 -176.5452 60.0349 90.9772 -65.1241 -13.1383 -65.1924 -177.1105 175.9461 69.1803 -71.4690 -17.9032 -63.5238 175.3189 103.7733
1.69437790 -123.9206 0.7303 -62.4279 -176.5191 -2.1049 -62.1688 -28.6468 -170.9858 175.4501 179.8248 179.9662 -73.3330 -10.9553 72.9483 -72.8286 -11.8468
1.71559840 -70.8178 -16.2425 -64.2608 -177.7945 -97.1988 -68.8519 -11.9047 -57.4102 -59.3372 -177.5457 70.1040 -72.7386 -18.0872 -63.9612 175.7806 102.9026
1.74372040 -66.4775 -20.6693 -65.0272 -177.3743 -1.7528 -70.4189 -13.8540 -57.9624 -59.5730 -174.9744 179.5737 -78.5134 -14.3068 -60.5725 -178.2882 1.5925
1.77440560 -65.3384 -21.6353 -65.1529 -177.3717 -1.7263 -68.3646 -17.6905 -64.4471 -177.3006 179.8794 -179.8400 -85.1966 -8.6781 -54.7640 -57.2411 103.5723
1.79763070 -61.2475 -26.7823 -170.0925 175.8946 2.4856 -62.7235 -18.0294 66.2488 179.5374 -178.5769 179.7623 -81.8195 -10.8828 -58.4357 -61.3180 104.3460
1.81932660 -72.7115 -10.6161 -63.8425 -177.8358 -97.3638 -60.2984 -22.2419 -169.7211 174.5859 179.7576 179.9739 -67.9879 -16.6814 72.9686 -171.5111 -86.5513
1.84823510 -72.9760 -10.3652 -63.7440 -175.7327 98.7868 -60.3197 -22.2642 -169.7407 174.5988 179.7518 179.9808 -67.9990 -16.6696 72.9217 -171.5412 -86.4017
1.87009990 -68.7786 -17.4061 -65.3807 79.4792 9.9154 -61.7820 -20.6014 -174.0149 59.8029 175.4359 -179.8075 -69.7060 -18.2077 -63.1886 174.6565 103.6747
1.89170780 -64.3836 -21.5177 -65.1508 -177.3519 -1.7329 -76.0821 -19.6311 -64.2049 -177.2894 179.9039 -179.8582 -107.2042 -31.5720 -63.0072 -177.7536 -98.0093
1.92745540 -66.3740 -22.0486 -167.1223 64.0376 -102.0640 -61.5023 -15.2350 66.8294 -175.8767 -65.0749 -177.4349 -73.5058 -17.5854 -63.3939 174.7096 103.6965
1.95369660 -67.1504 -20.0708 -61.8301 -61.3548 102.3192 -69.3873 -14.6972 -64.2290 -177.2611 179.8785 -179.8385 -78.1459 -14.2380 -60.6951 -178.1766 1.5563
1.97658320 -71.3080 -15.3285 -64.5230 -175.7961 97.8308 -67.6898 -12.9190 -60.2125 -60.1287 -169.8555 -68.0611 -72.6655 -17.8517 -63.9404 175.6439 103.0040
2.00971350 -67.6573 -21.9641 -166.9996 63.9479 -102.1450 -66.1752 -12.4356 -58.1898 -59.6867 -174.8709 179.4785 -71.8907 -18.6189 -63.6271 175.4889 103.8397
2.03980550 -124.1215 1.3243 -62.2213 -175.2200 99.0250 -62.2073 -28.6640 -171.0162 175.4708 179.8181 179.9742 -73.3297 -10.9209 72.8945 -72.8952 -11.7023
2.07462210 -123.9973 0.9126 -62.1903 -176.7508 -97.2597 -62.2076 -28.6671 -170.9955 175.4572 179.8249 179.9665 -73.3445 -10.9129 72.9382 -72.8447 -11.7943
2.10436010 -64.9327 -22.2053 -65.2056 -177.3710 -1.7159 -70.3550 -15.8287 -64.2265 -177.2473 179.8727 -179.8332 -127.0242 15.6081 63.7331 177.1833 3.8433
2.13220620 -69.6100 -17.1551 -65.0757 79.5596 9.9405 -67.4669 -12.9009 -59.5514 -59.7236 -170.1795 -68.1400 -72.6195 -17.8928 -63.9754 175.3111 103.1457
2.17204760 -64.0414 -20.1056 -64.8425 -175.6982 98.5913 -71.5125 -17.9758 -64.2582 -177.2296 179.8572 -179.8173 -125.0621 5.2273 61.8473 76.0254 76.7514
2.19440000 -73.0295 -15.7703 -73.4068 68.2452 -109.3271 -67.7156 -12.7592 -64.6388 179.5435 65.8317 177.1386 -72.3660 -18.1380 -63.7260 176.1787 102.8334
2.22028720 -63.7625 -22.0457 -67.0427 79.0668 9.7564 -75.5136 -19.8607 -64.2032 -177.2853 179.9056 -179.8547 -107.7127 -31.6027 -63.2799 -177.0531 -1.6613
2.24960290 -70.7831 -16.2702 -61.8008 -63.1442 -80.3192 -68.9761 -11.7366 -57.3893 -59.2941 -177.5404 70.1163 -72.7239 -18.1139 -63.9296 175.9013 102.9482
2.27154760 -64.3990 -21.3156 -64.8578 -177.8183 -97.3383 -76.0161 -19.6871 -64.1993 -177.3084 179.9135 -179.8680 -107.5260 -31.5718 -63.0299 -177.7411 -98.0204
2.29501060 -68.8350 -17.1786 -65.3713 79.4848 9.8890 -61.4687 -21.4161 -169.5297 177.0750 -66.9431 -176.9286 -69.3920 -18.1638 -63.0746 174.6123 103.7895
2.31743760 -63.7862 -18.5086 66.1304 -179.4826 -0.3974 -69.7232 -32.0944 -171.9669 175.6778 179.9645 179.7983 -97.9582 -31.8139 -63.5635 -177.1836 -1.6500
2.33860630 -64.2571 -20.6461 -65.0873 -177.3473 -1.7295 -77.3150 -17.1494 -57.7640 -59.4488 -175.0634 179.5989 -112.5586 -31.0964 -60.2952 -64.9347 -14.0821
2.36885170 -63.7700 -20.3010 65.7764 -179.2294 -2.2186 -73.6257 -12.7030 -57.9892 -56.5805 -59.2137 -177.1093 -79.2708 -14.3969 -60.6707 -178.4794 1.5789
2.39426270 -65.1649 -21.6001 -66.5413 79.1803 9.8248 -69.9509 -14.2388 -57.9298 -59.5650 -174.9893 179.5645 -78.7693 -14.0609 -60.4802 -178.2729 1.5552
2.42136240 -64.5119 -20.9803 -64.9076 -175.8242 98.3146 -77.7175 -18.1814 -58.0645 -59.6695 -174.9634 179.5221 -108.5178 -31.6622 -63.2083 -177.0785 -1.5949
2.44244460 -67.5045 -25.9474 -61.9514 -61.2422 102.3926 -86.1241 -24.1375 -64.2465 -177.3246 179.8916 -179.8087 -90.3339 -31.1818 -66.5555 77.8074 13.1339
2.46518800 -66.1063 -27.6524 -66.9848 78.9306 10.1168 -86.1278 -23.9955 -64.1724 -177.3271 179.9025 -179.8143 -90.0938 -30.9955 -66.5815 77.7607 13.0717
2.49654980 -61.4941 -23.2371 61.1405 168.4542 -103.6494 -82.6269 -21.6433 -51.6923 -53.5293 -176.9145 -173.2225 -98.1751 -31.2087 -57.2309 -58.2477 105.5151
2.51961930 -63.2734 -20.7763 64.7042 -179.2182 -7.3617 -73.7365 -14.7686 -59.4871 -60.5417 -173.8283 179.0608 -83.8785 -10.9793 -59.6498 -176.9265 -100.1079
2.54171860 -70.2293 -16.1129 -64.2877 -175.7594 98.7077 -62.1238 -20.3994 -174.3262 60.0207 178.3288 -69.8611 -69.5919 -18.2721 -63.1272 175.0081 103.5527
2.56715900 -65.7478 -21.8312 -64.7780 -175.7432 98.7777 -69.1910 -34.8107 -172.3170 177.2913 179.4890 179.8972 -91.9833 -31.3386 -56.8382 -57.4890 104.9005
2.59765030 -63.7197 -18.3941 66.1302 -179.4886 -0.3973 -69.3647 -32.0416 -172.2075 175.8213 179.8797 179.8897 -99.4366 -31.2620 -63.4238 -177.8332 -98.3169
2.62167410 -63.8624 -20.4873 65.5931 179.1361 -98.8324 -73.9542 -12.4380 -57.5189 -56.3623 -59.3771 -177.1114 -79.1947 -14.5125 -60.7002 -178.4851 1.5872
2.64403390 -65.1965 -21.8782 -65.1288 -177.3626 -1.7398 -75.0810 -23.2954 -64.4835 -177.3110 179.8936 -179.8530 -97.7865 -37.3240 -171.8741 175.6416 -98.7736
2.67522810 -64.9606 -22.7544 -64.9330 -177.8602 -97.3130 -72.0372 -14.7079 -64.0496 -177.2793 179.9040 -179.8628 -127.7904 15.8092 63.1159 176.9369 98.4266
2.69852560 -63.9486 -20.1505 66.6494 -177.3474 99.4318 -72.9943 -13.1105 -57.9031 -56.7448 -59.4013 -176.9864 -79.0810 -14.3665 -60.7579 -178.4514 1.5630
2.71875770 -62.2231 -27.9074 -170.0966 175.8839 3.1978 -69.5427 -15.7735 -58.2261 -59.8461 -174.8602 179.2722 -84.1833 -10.3730 -59.1482 -176.9232 -99.7691
2.74511550 -66.2483 -21.3519 -62.0141 -61.4151 102.3137 -69.0993 -34.9240 -172.3567 177.2994 179.4881 179.8963 -92.0399 -31.5175 -56.8784 -57.5221 104.9106
2.76598200 -66.5170 -20.8044 -62.6642 -66.1578 -11.6042 -69.8734 -15.7836 -58.1532 -59.6059 -174.9607 179.5763 -82.7740 -10.5921 -57.3339 -64.4229 -13.3693
2.79082180 -64.7995 -21.9546 -62.1185 -61.4074 102.1136 -72.1554 -10.6675 -57.6773 -59.6137 -174.9945 179.5484 -126.3813 14.8228 -63.2986 -71.3452 -93.6316
2.81269800 -62.5163 -26.9599 -170.0406 175.8030 3.0107 -69.2778 -13.7131 -58.0078 -56.3266 -59.1651 -177.0302 -79.2969 -14.0723 -59.6559 -178.1680 1.4634
2.84062940 -63.2089 -21.0243 65.7159 -179.1743 -2.1674 -72.5819 -15.6400 -58.1512 -56.4885 -59.1908 -177.1177 -85.7698 -9.2637 -54.9881 -57.4678 103.5005
2.86350550 -63.0274 -25.1378 -169.7002 173.3312 -98.7435 -66.6749 -15.6165 -59.5043 -61.1107 -174.5462 178.8573 -78.9470 -13.4087 -59.9425 -178.1162 1.3037
2.89664920 -65.1322 -21.6512 -66.5446 79.1919 9.7775 -69.9643 -14.2069 -57.9101 -56.1654 -59.1303 -177.1533 -78.8185 -14.1469 -60.4687 -178.2738 1.5855
2.91695660 -64.5025 -22.7119 -66.8648 79.0992 9.8236 -75.0853 -23.0434 -64.4040 -177.3415 179.9187 -179.8733 -98.4407 -37.3220 -171.7045 176.7942 1.4738
2.95418080 -62.0082 -26.7695 -168.0774 64.4776 -102.0122 -60.5097 -27.2763 -172.8521 170.9831 60.8308 66.1832 -88.6727 -4.3791 -51.1147 -53.5578 107.2288
2.97640330 -62.3437 -27.3951 -170.2255 174.2087 -98.8298 -69.9785 -28.6380 -174.5003 168.8872 59.2485 64.3911 -91.3546 -34.0413 -72.1610 69.5993 -109.9072
2.99898320 -65.9510 -20.1865 66.9889 -179.9099 -98.5966 -94.8082 -13.3170 -56.0788 -55.0482 -59.4708 -177.4461 -104.0198 -30.6116 -66.6587 78.8168 13.9404
3.02028960 -64.0385 -20.2079 -64.7973 -175.6631 98.8185 -70.8136 -18.4614 66.6447 -179.3363 -179.7302 179.8662 -115.2457 -36.5865 -171.7669 175.5923 -98.4397
3.04301100 -68.8846 -12.4269 54.8533 63.8815 -109.0905 -66.9967 -13.6831 66.9443 178.6995 -175.7095 -70.5795 -74.4529 -16.7598 -64.2458 174.2870 102.0181
3.06497760 -64.4573 -18.6058 65.7268 178.9314 -99.0535 -69.4747 -15.5236 -64.8936 -176.4406 175.9665 69.8317 -78.5647 -13.6649 -60.9982 -178.3213 1.1922
3.08670160 -66.0725 -19.7694 68.0251 -176.1733 99.7901 -95.8455 -12.4021 -56.6802 -55.5948 -59.3900 -177.3727 -104.9394 -30.5469 -66.7163 78.8735 13.7407
3.11216800 -67.0188 -20.5519 -62.6320 -66.1657 -11.6042 -71.0731 -13.3069 -57.2970 -59.2323 -177.5794 70.1089 -78.4703 -14.5005 -60.5958 -178.2890 1.6779
3.13300320 -64.4673 -21.1597 -64.8279 -177.7860 -97.2671 -75.7255 -19.9330 -64.3477 -177.6136 -177.0909 -69.0989 -107.5571 -31.6006 -63.0243 -177.7340 -98.0002
3.15744720 -69.7164 -16.9590 -65.0697 79.5952 9.8493 -67.8241 -12.8133 -56.6543 -60.9210 87.7818 177.9212 -72.7260 -17.9420 -63.9666 175.3366 103.1978
3.17902830 -62.4802 -27.2732 -170.2095 175.8708 2.9886 -69.9772 -13.1125 -57.0810 -59.0315 -177.5680 70.0901 -79.2233 -14.1524 -59.6620 -178.1893 1.4626
3.21339510 -69.0829 -19.8312 -74.1984 67.7029 -109.1271 -70.5382 -13.6388 -58.2009 -59.7730 -174.8904 179.5249 -78.1381 -14.5734 -60.6029 -178.1938 1.7406
3.23811450 -67.4854 -20.7143 -62.5824 -66.1500 -11.6135 -70.1035 -17.1204 -64.3275 -177.2930 179.8891 -179.8530 -75.4479 -22.7777 -167.8558 175.2447 1.6567
3.26178980 -64.3542 -21.2098 -64.8049 -177.7628 -97.1942 -78.1023 -17.8521 -57.1915 -59.2053 -177.6752 70.0871 -108.5538 -31.6637 -63.2220 -177.0739 -1.6285
3.29278930 -63.9883 -17.7944 -64.6171 -175.6721 98.8280 -67.9866 -28.8157 -170.9739 175.1995 179.8854 179.8673 -117.8466 -20.3229 62.7537 176.3387 -98.9105
3.32793120 -64.7288 -22.0393 -66.7361 79.1331 9.7377 -68.5195 -16.3449 -63.9174 -173.6046 -64.8026 -177.4961 -82.3097 -10.5524 -57.5423 -64.7362 -12.5122
3.35039970 -63.7660 -22.3805 -67.0388 79.0715 9.7443 -75.8218 -19.7992 -64.5874 179.5620 65.8395 177.0972 -107.0248 -31.5682 -63.0399 -177.7320 -98.0987
3.37482910 -63.4755 -20.2737 64.8570 -179.3293 -7.1169 -73.1159 -15.0558 -58.4161 -59.3997 -175.9821 70.6908 -83.5616 -10.9573 -59.7924 -176.9999 -100.2272
3.39792490 -67.1709 -20.3717 -64.6911 -177.8452 -97.3093 -69.5149 -16.2283 -64.2986 -177.2927 179.8918 -179.8557 -73.7907 -23.3247 -168.3461 175.6356 97.1331
3.42165070 -64.4047 -22.6069 -64.7032 -177.5793 -97.1024 -109.2805 1.4164 -56.5384 -61.2408 -178.4879 69.9726 -115.8846 -28.5893 -67.2006 79.6503 12.3065
3.45733440 -65.1060 -20.2486 -62.8053 -66.1951 -11.5148 -75.9524 -19.4324 -59.5582 -59.7064 -170.2652 -68.1320 -108.2845 -31.7604 -63.2503 -177.0673 -1.5970
3.48571100 -65.9864 -20.0333 67.2192 -178.4337 -1.8658 -95.0157 -12.8705 -56.4646 -55.0516 -57.0130 -67.1803 -104.4180 -30.6241 -66.7225 78.8461 13.8447
3.50752810 -65.7811 -29.9110 -177.0358 61.0427 91.5282 -77.4413 -34.7027 -172.9024 172.6973 64.5289 177.2725 -80.2246 -32.2179 -65.5844 79.4815 6.7899
3.53441280 -65.7868 -29.3551 -177.0107 60.9684 91.4980 -76.1794 -35.1715 -172.9004 178.7498 -66.4212 -176.8585 -81.0437 -32.1299 -65.7550 78.2469 11.1348
3.56093190 -67.1625 -20.0339 -61.8248 -61.3680 102.2923 -69.3628 -14.7529 -64.6967 178.9215 62.6107 66.5574 -78.1575 -14.3016 -60.6831 -178.1875 1.6143
3.58166320 -65.6249 -21.5034 -62.0911 -61.4237 102.2505 -70.1396 -16.1739 -64.4009 -177.6082 -177.1409 -69.1158 -126.8966 15.7528 63.6976 177.2074 3.7137
3.60263360 -65.7121 -21.9359 -62.7781 -66.1652 -11.5789 -76.5655 -23.5141 -58.2334 -59.6136 -175.0147 179.5865 -96.3507 -36.5640 -174.6721 65.5136 11.3225
3.63940140 -64.8368 -19.8059 -62.0831 -61.4983 102.2547 -65.4552 -28.2014 -171.1402 172.2061 64.5593 177.3806 -116.2788 3.7987 62.2451 75.8723 75.9515
3.66243480 -65.9172 -22.4070 -65.1486 -177.3828 -1.6145 -64.6363 -25.9809 -170.8222 171.9630 64.4943 177.4077 -117.5843 14.5252 63.6612 176.9976 98.2300
3.68289420 -62.8219 -26.5371 -168.0927 64.4903 -102.1624 -69.5345 -13.6441 -57.9167 -56.1819 -59.1247 -177.0996 -79.4553 -14.0893 -59.6496 -178.1485 1.4569
3.70485250 -63.9318 -18.4564 -65.0055 -177.3448 -1.7391 -68.6439 -28.5343 -170.9074 171.5985 64.3883 177.4429 -116.2510 -20.5435 62.7932 175.8338 -98.8868
3.72966930 -61.9196 -28.0234 -168.0874 64.6222 -102.0166 -74.6119 -20.9668 -65.5709 -177.5390 179.8512 -179.8037 -97.6605 -33.3873 -73.0982 69.0486 -109.8685
3.74982110 -64.6010 -25.0047 73.0257 -65.5159 102.3950 -86.0337 -23.2636 -68.0272 -179.9531 -177.0168 -69.3466 -92.3967 -30.9520 -66.6712 77.6873 15.5294
3.77235780 -65.9592 -21.3229 -61.9389 -61.3325 102.2362 -76.3692 -23.6138 -58.3197 -59.7147 -174.9931 179.5524 -96.9331 -36.6576 -174.7049 65.5225 11.3095
3.79377900 -64.8905 -32.4102 -170.9513 176.3669 97.1379 -75.9094 -34.9709 -172.7968 178.6827 -66.4480 -176.8554 -80.3897 -31.7206 -66.0784 78.0907 10.9773
3.82475940 -65.0909 -20.2427 -65.0566 -175.8571 97.8624 -76.1943 -19.4886 -60.0255 -59.9873 -169.9686 -68.0512 -107.8721 -31.7472 -62.9897 -177.7269 -97.9588
3.86249710 -60.0602 -33.4831 -172.3622 -172.5071 95.5979 -69.6534 -13.1767 -54.3893 -57.3766 89.1819 173.1312 -77.8515 -14.9696 -59.6829 -177.8111 1.1560
3.88310280 -65.0345 -31.7698 -174.0929 64.7166 11.1062 -75.9900 -35.0212 -172.8215 178.7402 -66.4234 -176.8642 -80.5318 -31.8246 -65.9965 78.1347 10.9806
3.91217390 -60.1356 -34.8301 -173.8976 -92.8855 -73.4749 -71.4614 -12.9335 -50.2394 -52.6914 -179.5224 -171.7702 -83.4981 -10.9349 -57.0475 -64.2555 -13.6517
3.93753520 -64.7488 -21.0048 -65.0507 -177.3618 -1.6438 -78.0675 -18.5907 -56.7420 -61.4822 87.4868 177.6580 -107.1683 -31.8779 -63.1332 -177.0991 -1.5552
3.96108000 -64.2391 -22.7260 -66.8369 79.0821 9.8479 -64.1107 -24.6461 -169.7151 174.9870 -176.5555 -68.9065 -81.6952 -9.4998 -59.7339 -177.4231 -99.7876
3.98225230 -65.2544 -22.4987 -62.4891 -63.1552 -80.2335 -72.0816 -14.5018 -63.5882 -173.6005 -64.7203 -177.5705 -127.7433 16.0179 63.1086 176.9763 98.4563
4.00643650 -63.1943 -27.6674 -170.1769 173.4734 -98.9116 -68.1902 -18.6502 -61.0361 -61.8979 -174.3619 178.8465 -94.2318 -3.7538 -73.2504 67.9068 -109.8281
4.02766760 -65.3280 -18.8519 -61.8975 -61.3263 102.1333 -74.6755 -19.6162 -59.6522 -59.7510 -170.2410 -68.1025 -111.3548 -31.4881 -63.0736 -175.5070 99.1766
4.06519420 -67.7228 -21.8389 -61.8551 -61.3200 102.1878 -70.0386 -18.1582 -59.1939 -56.5428 -58.9180 -177.1195 -91.5199 -5.3937 -74.0304 66.8914 -109.6793
4.08664390 -64.1060 -26.2757 74.5783 -63.2649 102.8348 -78.3548 -35.1298 -172.9116 178.9213 -66.1133 -176.8123 -82.2806 -32.0725 -65.4016 78.4205 12.0707
4.10803200 -69.0892 -19.8808 -74.1871 67.7441 -109.1092 -70.9032 -13.3010 -57.5015 -59.3538 -177.4673 70.1495 -78.1224 -14.6478 -60.6302 -178.2174 1.7601
4.13223810 56.2606 25.1855 -53.7166 -65.0488 -11.9988 -136.8140 156.5734 -69.9658 179.9973 -67.4758 -176.4825 -137.3967 155.9065 -67.4810 -70.3877 -91.0163
4.15259740 -84.8057 -11.3505 -60.6077 -65.3953 -13.1586 -68.5584 140.4591 -175.0879 178.9685 -179.6371 -66.3921 -90.1369 154.9105 -62.9705 -66.4293 -11.6396
4.17598710 -66.6937 -23.1269 65.7367 179.4998 -98.3515 -82.1913 -32.2507 -176.6045 61.1298 173.5630 69.1089 -84.3133 -32.1687 -65.4899 78.2869 11.7761
4.20065880 -63.1850 -18.5758 -67.0492 79.1069 9.6276 -67.4127 -28.5459 -171.2347 172.1986 64.5446 177.4054 -120.5434 -19.5039 63.0498 178.6547 97.7864
4.22219090 -117.3153 5.0297 -61.8307 -175.4872 98.9731 -64.7558 -20.9431 -169.5093 174.4484 179.7287 179.9795 -65.2941 -22.1994 -52.3527 85.0646 -98.4298
4.24255490 -62.3308 -26.9477 -173.8243 64.2253 11.5260 -62.9085 -24.7873 -169.6958 174.9613 -176.5629 -68.9187 -82.3927 -8.9105 -59.4301 -177.5723 -99.5185
4.26281160 -71.5788 -15.0318 -62.0412 -66.0743 -11.6241 -71.4713 -10.9741 -79.3823 71.2978 61.5252 68.1322 -72.5077 -18.2703 -64.0100 175.9121 103.1991
4.28672070 -63.9286 -18.3196 65.7501 179.0719 -98.5677 -69.3827 -32.8712 -172.0706 179.0807 -63.2805 -66.5057 -97.6584 -31.6723 -63.5726 -177.1843 -1.6533
4.30780020 -66.0450 -19.6126 -74.5267 67.5563 -109.1104 -74.2543 -20.1673 -64.5383 -177.5830 -177.1812 -69.1203 -109.8213 -31.5832 -63.0362 -175.4813 99.2009
4.32926100 -62.6477 -27.1549 -168.3832 -84.2574 -19.4539 -70.3883 -13.1481 -44.6504 -42.8055 -53.3234 170.9119 -76.9539 -15.1162 -60.8972 -177.8235 1.0742
4.35452900 -60.6053 -26.6063 71.6518 -66.8506 100.3828 -73.4020 -18.0390 -69.9628 176.3075 64.6054 177.1895 -97.2293 -6.4855 -71.9835 69.3965 -109.9356
4.38279880 -66.4884 -21.3404 -62.4018 -63.1426 -80.1437 -64.2893 -26.5007 -170.8440 171.9702 64.5164 177.3794 -116.5099 13.5968 64.3062 177.1121 3.7488
4.40385750 -69.4607 -21.4256 -74.3150 67.6357 -109.0223 -69.7029 -18.1877 -59.4434 -60.2600 -174.7681 179.5386 -90.9700 -5.4427 -74.1017 66.7935 -109.6690
4.43250240 -70.5727 -32.6277 -171.8688 -178.9646 97.7014 -134.6321 157.0316 -61.0619 -176.9997 -178.2453 179.8192 -71.8536 157.7468 65.9172 178.7510 -98.4705
4.45575120 -63.1510 -30.1916 -168.6937 64.7394 -102.3120 -78.3792 -22.7326 -57.9831 -59.5320 -174.9650 179.3659 -89.8758 -37.0170 -171.6116 177.1677 97.5441
4.47742340 -68.3361 -16.6279 -64.3876 -175.6645 98.7664 -59.9124 -27.4385 -171.9392 175.6190 179.7979 179.9441 -129.5217 26.6503 61.5916 -83.2172 -68.6674
4.49839940 -62.9081 -25.6802 -169.0729 175.6533 4.1185 -67.4805 -15.2021 -57.1000 -61.5647 87.9575 178.0037 -79.3379 -13.4386 -59.6815 -178.1015 1.3073
4.52059410 -65.2354 -21.2578 -66.4036 79.2978 9.5932 -70.5759 -15.0262 -79.8266 65.1515 169.6692 67.6159 -78.4874 -14.0099 -60.3044 -178.1490 1.4070
4.54372530 -62.1088 -28.4652 -173.2401 -84.5211 -14.2185 -70.3470 -15.1550 -59.0980 -62.7635 179.6035 69.3922 -85.0537 -10.0998 -58.8926 -176.8443 -99.5985
4.56999200 -72.7382 -10.5092 -63.8338 -177.8393 -97.3789 -58.9379 -24.7684 -172.8257 -96.9536 179.4604 179.2272 -67.7439 -16.4820 73.1082 -171.0505 -85.4994
4.59240030 -73.0031 -10.2679 -63.7223 -175.7299 98.8085 -58.9672 -24.7844 -172.8332 -96.9429 179.4549 179.2335 -67.7534 -16.4720 73.0588 -171.0813 -85.3382
4.62051080 -66.4280 -20.9736 -74.5560 67.5476 -109.1057 -74.5332 -22.5941 -65.8712 -177.8883 -177.1961 -69.1201 -98.4490 -34.8269 -72.8341 69.2367 -110.3057
4.64348140 -114.6909 -1.5543 -62.6590 -65.2492 108.4390 -60.6743 -30.8007 -170.9199 178.9044 -63.3483 -66.5054 -73.5222 -10.7478 72.2175 -72.1134 -14.8898
4.66718690 -67.3562 -22.4226 -74.4357 67.6679 -109.0768 -72.2201 -14.6049 -63.6620 -173.4467 -64.7203 -177.5498 -125.7918 14.3996 63.1079 175.7758 -99.8386
4.69243700 -72.5319 -24.7087 -176.6948 60.3587 91.3973 -142.1499 146.6613 -168.0905 176.1274 -179.9362 179.6896 -79.5990 -17.9047 -64.3536 -177.2569 -1.9992
4.71285790 -63.1426 -27.4350 -169.7115 174.0847 -97.8677 -73.2827 -24.5635 -64.9869 -176.8197 176.4202 69.6085 -93.8903 -37.1667 -171.7311 175.6588 -98.7762
4.73941320 -67.0962 -22.9586 -169.2385 175.4502 2.9884 -65.9377 -12.1853 -61.8884 -60.2152 -67.6407 88.9811 -71.9855 -18.8635 -63.6308 175.4830 103.8538
4.78570720 -61.9742 -26.7010 -173.7025 64.2006 11.5608 -60.4952 -27.9206 -171.1459 179.4579 -63.1011 -66.4416 -87.3462 -4.6404 -52.8441 -55.7456 104.2838
4.80662760 -63.3726 -27.7202 -169.7539 174.1175 -97.8457 -73.3412 -25.7864 -65.0328 -176.8222 176.4328 69.6177 -92.4981 -36.3912 -174.5038 65.4823 11.2989
4.82819150 -74.9201 -20.5652 -61.0518 -60.8906 102.6811 -82.1626 -14.2468 -63.4959 -177.6140 -177.1055 -69.1433 -134.9493 19.3501 58.0634 -85.3137 100.0052
4.84935550 -64.5751 -20.8437 66.3463 -179.3976 -0.0029 -72.0837 -17.8091 -64.2776 -169.7427 -61.6904 -70.1195 -93.5736 -4.5778 -72.5143 69.5899 -109.2859
4.87962690 -68.8971 -15.0362 -62.6061 -66.0742 -10.9233 -63.6003 -20.3125 -65.1527 179.5518 65.8052 177.0419 -133.5823 27.2258 60.7039 -84.5819 -68.9051
4.90567210 -63.3295 -19.6947 61.3362 172.2523 -100.3822 -83.3802 -14.4330 -59.9869 -63.7360 89.8172 -179.9028 -111.9158 -30.9575 -60.1322 -64.8994 -14.1444
4.92682120 -63.9074 -27.9454 -167.9534 64.6347 -102.0768 -69.7171 -33.1316 -175.9337 61.2696 175.5081 -179.8226 -85.3182 -37.1734 -171.7971 175.5891 -98.8847
4.95469250 -64.5210 -19.3088 65.7869 179.1761 -98.4043 -71.4717 -31.2637 -175.7687 60.9779 173.4783 68.9649 -92.1746 -37.5847 -172.0023 177.2935 97.5739
4.97585240 -94.0686 13.4471 -57.3249 -60.2253 105.3705 -70.7272 -6.5836 -56.0250 -58.8754 -177.4188 70.1905 -77.4996 -17.2299 -62.0977 74.6563 -111.2274
4.99865010 -80.7424 -14.1457 -60.2789 -60.5695 103.2091 -134.4915 157.3944 -63.9924 -176.3252 -179.7760 -179.9647 -87.5373 -13.9477 -71.6560 69.6147 -107.6450
5.01920210 -79.7620 -15.3467 -61.2784 -65.5763 -12.8291 -133.9218 157.5865 -64.0326 -176.2456 -179.7996 -179.9559 -89.5954 -9.8648 67.0913 -78.0669 89.0365
5.04037110 -68.1418 -21.5025 -74.2514 67.6998 -109.2133 -65.1744 -23.7938 -174.8553 60.0174 173.8505 69.0088 -81.4790 -9.9744 -60.1721 -177.5067 -99.7814
5.06717920 -74.9593 -16.0640 64.0752 178.8410 -0.5286 -134.9509 155.2180 -69.1983 178.9882 66.0350 176.8385 -81.5553 -16.3962 -63.8871 -177.6822 -97.4698
5.08778210 -63.6846 -19.3554 62.1030 173.8088 -101.4742 -69.8164 -16.9012 -60.6249 -63.7418 90.3474 179.9342 -84.5279 -9.1929 -56.6832 -64.2373 -13.6931
5.11048180 -69.8741 -34.7007 -171.7190 -173.6486 93.0504 -128.5066 156.5691 -60.8056 -172.3058 177.7910 76.4509 -74.6059 -28.0062 -170.2400 174.4093 -98.8883
5.13264350 -79.5711 -13.2346 -60.3313 -60.6585 103.1438 -142.3890 144.7328 -169.8091 175.9485 -179.9860 179.6357 -73.9464 -31.6257 -170.3833 176.2091 2.4032
5.15371970 -60.9365 -24.2960 61.8339 77.7888 23.7115 -67.8449 -16.0118 68.6005 -173.4604 -60.8097 -67.2460 -84.9343 -10.2566 -59.5148 -176.9766 -100.6102
5.17551110 -58.5138 -37.7662 -174.5069 -179.5309 95.9350 -90.9796 -14.7573 -53.0752 -56.9916 179.7821 69.3435 -86.9773 -36.1742 -169.9312 65.2180 -102.3356
5.20355800 -79.6297 -13.2964 -60.3289 -60.6537 103.1489 -142.6369 148.8582 -167.9061 175.8392 -179.9576 179.6786 -75.9373 -12.9395 67.5588 -178.7204 98.7803
5.22603860 -64.6507 -19.3609 65.7771 179.1748 -98.4089 -70.2021 -37.1193 -171.9918 -92.4366 -178.6754 179.4431 -88.8257 -32.6346 -63.1808 -177.3984 -0.3947
5.25260810 -65.1446 -24.4869 -173.9693 -84.8290 -12.4844 -61.5725 -14.4555 64.5046 173.6993 65.4766 -92.0919 -73.0653 -17.9348 -63.4277 174.8747 103.9262
5.27395280 -66.3932 -20.3244 -62.2356 -63.0797 -80.1192 -69.6742 -16.2254 -56.8857 -60.9719 87.8027 177.9382 -83.1687 -10.1487 -57.1426 -64.3625 -13.4678
5.29690320 -59.8043 -25.9187 -173.5171 64.1526 11.1309 -70.7666 -10.9986 81.4851 -60.3425 -165.4331 -65.5216 -133.7580 -34.7862 -173.0350 175.0809 -2.8354
5.31855740 -62.4210 -27.0774 -168.0906 64.5743 -102.0516 -68.1770 -15.8406 -64.2217 -170.8152 -62.6748 -69.7353 -84.2283 -9.5370 -56.5503 -64.3944 -12.9557
5.34342520 -66.8853 -23.2470 -64.9098 -177.9149 -97.4133 -66.7950 -25.4101 -171.1946 174.0720 92.8709 -69.6074 -87.2639 -6.0066 -70.2173 73.2732 -108.7451
5.36705080 55.5038 23.3117 -60.7521 76.4730 50.9792 -138.4815 156.6463 -69.4550 -178.1098 -63.5703 -65.4562 -70.8896 142.6659 -171.8016 174.7336 -99.0819
5.38796030 -71.8696 -32.3683 -170.5976 176.2381 2.8166 -81.6285 118.1512 -176.0939 62.0786 60.4046 176.1891 -131.6154 12.5014 -64.8780 -65.3909 -23.6337
5.41079310 -65.5913 -18.7639 66.2144 -179.4873 -0.3683 -69.7676 -33.4043 -171.9482 176.0830 179.8802 179.9574 -87.0273 -46.4274 -168.9822 -76.4172 117.9588
5.43185640 -123.9434 0.7559 -62.4189 -176.5133 -2.1389 -62.2974 -28.3503 -171.1491 169.9275 66.5007 -91.4781 -73.4515 -10.9553 72.9221 -72.8700 -11.6987
5.45574150 -79.8166 -15.5810 -64.0694 -177.3817 -1.7814 -134.3685 157.4338 -64.6433 -175.9910 176.5188 69.4004 -87.4951 -14.0254 -71.6310 69.6425 -107.6561
5.47595750 -63.9900 -27.7680 -167.8844 64.5961 -102.1267 -69.8662 -33.0481 -175.0036 58.2204 58.9311 176.9462 -85.3930 -37.3198 -171.7012 177.1748 97.6087
5.49941860 -70.5767 -27.0888 -170.5299 174.0626 -99.1468 -130.0068 130.1140 -176.3346 65.2098 177.0606 -70.3251 -128.0337 8.6997 -56.3362 -176.1610 11.4991
5.52483380 -62.6183 -14.5958 66.5806 -178.1667 98.6942 -68.7353 -23.0067 -173.5791 65.6999 -88.5797 -176.6870 -129.8185 -24.7203 -65.0950 -70.8506 -93.9497
5.55192160 -60.6590 -41.1403 -173.4703 -83.7412 115.6462 -77.1726 -22.7761 -64.0459 -177.1495 179.9268 -179.8839 -83.3272 -36.4325 -171.1650 176.9358 1.7156
5.57515190 -78.2700 -16.1843 -61.4544 -63.1999 -80.4920 -134.1700 157.8866 -64.1559 -176.2631 -179.7805 -179.9860 -74.2227 -19.5024 74.5138 -66.2568 99.1370
5.59625610 -83.7241 -14.5325 -72.3432 69.0775 -109.6598 -131.4507 157.7478 -62.3109 -65.9293 -177.6813 179.9125 -82.1117 -15.2080 -59.7008 -59.9241 102.3966
5.62034090 -73.9433 -34.5856 -171.8384 -83.1332 -14.9329 -88.4512 119.6306 -175.9456 65.4610 174.4795 -178.5498 -130.7742 10.5813 -58.6772 -175.7128 4.8022
5.64525740 -79.0148 -15.7047 -63.9775 -175.9508 98.3192 -134.6331 156.4780 -64.2059 -176.3700 -176.7126 -68.9599 -74.4102 -28.4609 -170.3970 176.0124 96.9838
5.66888240 -63.0739 -26.6725 -167.7507 64.5091 -102.1023 -63.6710 -39.6850 176.0057 -93.7971 173.7489 -178.3398 -97.6084 -30.8678 -162.7293 67.9180 13.1868
5.68919710 -63.2568 -18.5692 67.0548 -176.9224 99.9504 -78.0182 -17.9492 -60.4890 -85.0725 66.8141 172.4179 -114.4328 -30.7786 -60.4826 -65.0321 -13.8263
5.70990780 -63.3482 -28.1234 -173.8522 64.2805 11.3402 -73.9682 -23.2703 -64.5078 -177.3399 179.9031 -179.8662 -91.1389 -46.5012 -168.3067 -76.0734 118.1115
5.73690710 -66.5838 -20.8945 -65.0438 -177.3707 -1.7220 -70.0210 -14.4454 -62.9583 -170.5461 -65.4414 92.2469 -80.4440 -12.2349 -58.4982 -65.4226 -10.9538
5.75831830 -62.3535 -18.1890 -64.7751 -177.7179 -97.2067 -76.3216 -18.0380 -64.6428 -177.0802 176.1161 69.1580 -133.1029 -11.1860 65.7404 80.4721 -109.8491
5.79439070 -68.4625 -6.0167 59.0446 69.2939 -108.1289 -69.4916 -25.1473 -61.5560 -58.1751 -57.5241 -66.8947 -117.1462 -31.6502 -63.1752 -175.4589 99.6385
5.81925700 -72.0490 -31.9821 -171.0990 174.3084 -99.2764 -81.8063 118.1736 -176.3084 62.0253 60.4989 176.1711 -131.6070 12.5271 -64.9177 -65.4037 -23.6527
5.84181070 -59.6387 -28.0449 -173.5908 64.3182 11.0660 -72.0136 -14.2995 83.3934 -64.1842 -174.0064 178.0379 -118.2923 -36.0847 -171.3941 175.6558 -97.8985
5.87529580 -63.3243 -18.4720 65.7510 179.1291 -98.3670 -71.4528 -26.6867 -177.0884 75.9928 -71.7406 -59.8889 -106.8159 -30.6325 -63.3462 -177.7221 -98.1506
5.89630490 -70.7268 -12.2717 -64.6279 79.7037 9.8213 -60.5596 -21.4695 -169.6624 168.9611 66.6119 -91.3508 -67.9525 -16.9044 73.2970 -171.3183 -88.0288
5.92298300 -71.8600 -28.4639 -168.9421 64.3443 -102.6498 -134.0107 156.4754 -63.7809 -173.6419 -64.9577 -177.3821 -82.4157 -15.8100 -61.4906 -66.0254 -11.5806
5.94397800 -86.8085 0.1160 -70.7438 70.0902 -110.3215 -60.7343 -26.3936 -170.4856 175.1382 179.8018 179.9705 -75.9540 -6.3050 53.0231 61.3364 -105.4330
5.96499200 -67.1772 -10.8104 48.4164 63.6603 72.5826 -123.6306 15.3993 -68.6799 -178.4778 -179.1919 76.5062 -120.5492 -30.5343 -61.8483 -178.0396 -97.4031
5.98977980 -65.9425 -19.8862 -62.8652 -66.2802 -11.3088 -78.3642 -20.7071 -82.0276 71.1377 64.0835 173.4052 -98.7940 -34.2270 -71.6453 70.7378 -109.6202
6.01496630 -64.5792 -21.2896 -62.8411 -66.2183 -11.4257 -78.2226 -16.8664 -60.9635 -59.5768 -67.7465 88.8547 -109.5602 -31.8003 -63.1824 -177.0530 -1.5743
6.05234990 -71.8112 -26.9080 -170.0262 175.6161 2.8719 -141.7391 150.0426 -166.9827 175.8839 177.2488 69.3830 -74.0871 -20.4266 -63.9092 80.0168 6.7796
6.07246850 -62.8075 -23.3906 61.9326 77.5244 25.1119 -70.4475 -33.4933 -171.6287 176.0448 179.8478 179.9928 -88.9463 -36.4428 -170.1548 -82.1938 -17.5630
6.11141560 -65.9341 -20.0733 -74.6953 67.5431 -108.9264 -73.3263 -16.7810 64.4098 172.0311 60.7256 68.4865 -113.6490 -36.9699 -171.7820 175.5698 -98.5862
6.13944070 -62.4252 -23.2081 74.5543 -63.4386 102.2237 -69.6172 -32.7849 -171.7666 175.9730 179.8959 179.9444 -86.3614 -46.1450 -168.7566 -76.3342 118.1862
6.16783160 -61.7622 -43.2297 -171.2751 -79.7184 118.5216 -74.1379 -33.0822 -172.5780 176.1948 176.6168 68.9283 -78.6619 -30.6362 -66.5201 77.6922 10.4104
6.18901130 -63.6709 -22.1596 61.6884 83.5393 7.0631 -67.3556 -19.9511 -63.8287 -59.9611 -56.4247 -66.5147 -94.7994 -3.1745 -73.1387 67.8941 -110.1484
6.21149000 -78.6866 -16.1399 -64.1251 -177.3160 -1.6090 -134.5412 156.4824 -64.0525 -176.4204 -176.6156 -68.9337 -73.9812 -29.2325 -172.7164 -84.3491 -14.3586
6.23416380 -75.1671 -18.8453 -63.9071 79.7229 11.1117 -134.0195 157.6354 -64.3337 -173.5506 -64.9447 -177.3275 -74.0560 -19.7730 74.5126 -66.1411 99.1533
6.25984660 -79.4493 -15.2784 -61.3911 -63.2939 -80.6235 -133.6085 156.7072 -64.2077 -179.4838 66.4149 176.8508 -87.5382 -14.0199 -71.8213 69.4667 -107.5958
6.28381700 -62.8895 -16.3694 -61.9936 -61.4827 102.1618 -66.9879 -28.9659 -171.2972 172.1329 64.5382 177.4084 -128.7091 -10.9361 65.8335 80.4470 -109.5982
6.31655600 -67.2183 -21.6041 66.8403 -179.5731 -98.3946 -88.1874 -22.9676 -63.8403 178.7800 67.8931 -93.5993 -92.7532 -31.5053 -66.1100 78.6385 11.8373
6.33811810 -62.4071 -26.6443 -173.8108 64.2616 11.1753 -68.9384 -13.6395 -61.6396 -60.0696 -67.6887 88.9388 -79.5756 -14.1042 -59.7741 -178.1551 1.4654
6.37193180 -65.0071 -21.9661 -66.6419 79.1560 9.7711 -69.2286 -15.4700 -64.8650 177.2164 66.8967 -93.1269 -81.5328 -11.3773 -57.8526 -65.0005 -12.0172
6.40418980 -63.0363 -16.1074 -61.9650 -61.4696 102.1654 -66.7643 -29.6483 -171.1262 177.9027 -66.6671 -176.9634 -128.0455 -10.9865 65.8909 80.5112 -109.5542
6.42721010 -64.8901 -20.2619 -62.0402 -61.4246 102.1774 -75.8126 -18.9388 -64.7566 177.3415 67.0572 -93.1339 -108.9990 -31.9612 -62.9671 -175.3887 99.4035
6.45704720 -66.7347 -27.5592 -61.9563 -61.1984 102.2762 -96.0295 -20.7487 -62.0289 -169.8817 -64.1805 92.9528 -87.4660 -30.2777 -66.2234 79.2375 5.0616
6.49022510 -78.7137 -11.3088 66.7834 178.4693 -99.2188 -143.0403 146.7225 -168.0670 178.9151 -66.2669 -177.0252 -84.9286 -16.7349 -71.6464 69.6636 -107.5313
6.51112630 -72.0173 -7.1732 57.6724 67.3745 -108.5460 -65.0140 -22.4518 -63.2200 -59.6350 -57.5693 -66.7342 -87.9174 -5.2993 -75.9066 64.0387 -110.7936
6.53436180 -63.9057 -18.6996 65.7722 179.0717 -98.5408 -70.5524 -31.4237 -172.5626 169.4100 65.1729 -92.3523 -96.7199 -32.2598 -64.1447 -177.0951 -3.1294
6.56024530 -71.8946 -28.3383 -168.8894 64.3337 -102.6367 -133.1112 156.5865 -63.8566 -179.4397 66.4298 176.8780 -79.4814 -13.0150 66.7593 178.1323 -99.1102
6.58162940 -67.0545 -12.3689 68.7729 -175.8627 99.3647 -73.2645 -25.9653 -80.9492 70.4934 61.3558 67.9490 -103.0731 -37.4225 -171.8962 176.7769 1.5193
6.60711110 -78.4669 -16.5839 -63.2233 79.8704 11.6225 -69.3285 130.4775 -175.4048 61.2014 60.3543 176.3526 -88.3900 -17.1836 -63.3339 -177.4623 -97.1106
6.63624140 -64.8406 -20.9060 -66.7571 79.1505 9.7487 -71.4466 -29.5013 -136.9878 -61.6380 -58.6376 179.1424 -91.1850 -36.0024 -75.9169 66.3414 -109.5861
6.65909100 -60.1733 -37.0411 -169.3763 -79.0769 121.6086 -69.4888 -29.3185 -176.0724 61.2506 175.8145 -179.8730 -86.5576 -32.1730 -74.6071 67.3226 -109.0324
6.68991820 -82.5412 -14.9596 -72.5866 68.9042 -109.5059 -133.6707 157.3801 -64.2284 -173.4099 -64.8672 -177.3600 -89.8917 -10.0586 67.1453 -77.9607 89.0114
6.71664670 -62.3263 -30.1824 -170.5566 176.0579 2.5078 -77.0113 -22.6415 -63.2742 -170.9561 -65.7812 91.9325 -93.1960 -32.9673 -177.9417 61.4524 91.5177
6.76264720 56.7638 25.4260 -56.0406 -176.9399 -97.4933 -136.0749 156.7927 -67.7899 -178.1768 -179.4777 179.9552 -69.2848 152.2014 64.6181 96.6119 91.1830
6.78495930 -79.2009 -13.7271 -63.7386 -175.8152 98.6702 -143.6598 149.2233 -164.3521 64.5376 166.2209 67.9007 -79.1999 -13.3007 -64.2998 -177.1730 -2.5131
6.80693700 53.9154 34.5738 -61.9434 75.0093 -108.5325 -71.6166 151.4149 -61.2719 -168.9420 -59.9853 -68.5308 -135.1307 155.8629 -64.1690 -175.3415 98.3192
6.82838970 -72.7922 -24.7820 -176.8800 60.3584 91.5661 -145.4501 161.0335 -149.6723 75.5777 -179.0613 83.8392 -70.7558 -22.8163 -62.8659 80.2904 6.6687
6.85356520 -87.2447 -9.3379 68.7149 -76.1575 91.2985 -142.7599 145.0713 -169.7408 175.9623 -179.9950 179.6518 -74.2737 -31.0735 -168.6309 64.7446 -102.3645
6.88507010 -76.2523 -12.7452 67.0943 -179.8796 -0.5795 -143.2841 149.4633 -164.3796 174.7179 -173.2571 -69.7739 -70.4855 -28.1131 -170.0921 175.8097 96.8274
6.91614930 -61.4154 -25.8127 -169.6107 175.7962 2.6724 -61.3639 -22.7900 -170.3089 179.2139 -66.9807 95.2493 -125.0614 20.9210 -62.6105 -71.4368 -94.2525
6.94422420 -63.8237 -19.5140 64.8126 -179.3197 -2.7661 -68.5792 -18.7060 -68.2176 -95.2316 63.4452 70.2586 -86.4874 -7.9464 -54.4720 -57.1835 103.5770
6.97370000 -75.8318 -26.5819 -167.6626 64.3636 -102.4353 -70.4031 130.8006 -174.6317 64.3161 174.3007 -178.7376 -87.3538 -16.3975 -63.2661 -177.4231 -96.9011
7.00734480 -63.0930 -20.3473 66.8940 -177.3324 99.1283 -80.7211 -16.8517 -59.3979 -58.7336 -68.7705 87.9955 -107.1310 -36.8619 -171.9422 177.1446 97.4431
7.03287580 -63.7886 -19.2570 65.6540 179.1119 -98.5098 -64.6002 -24.0865 -171.2168 168.8579 65.4550 -92.2983 -81.3141 -8.8729 -57.4311 -64.7503 -11.3754
7.06577420 -78.1638 -14.3856 -61.3448 -63.1975 -80.3624 -143.1547 146.4413 -169.7120 65.2310 177.5782 -70.2101 -80.4569 -16.2430 -63.8725 -175.1587 98.7574
7.08626240 -72.8609 -16.7888 75.7166 -63.9882 102.8725 -142.0344 152.0532 -164.6464 174.4995 -174.0200 -69.6201 -73.9150 -16.7064 -64.0616 79.9610 6.8998
7.11779690 -84.7462 -0.6217 53.9842 67.1544 -104.6469 -134.6400 155.0746 -74.3363 -177.1354 -63.9072 -177.0067 -82.3657 -16.0844 -61.5210 -66.0419 -11.6064
7.13855750 -63.8346 -19.0046 66.3493 -178.0256 98.6940 -63.9284 -26.4113 -170.7822 179.8984 -67.0698 94.9611 -83.2719 -7.0808 -56.7949 -64.0481 -13.3720
7.16774810 -70.0516 -13.2705 -64.7700 79.6984 9.7203 -66.5805 -13.2318 -61.7718 -60.1657 -67.5833 89.0071 -71.3734 -16.4127 71.8099 -174.3225 -1.7337
7.20131390 -76.3116 -12.0523 67.6012 -178.5774 99.0729 -142.0231 138.3321 -176.2824 169.2229 59.2681 67.7356 -80.9063 -32.8641 -170.5469 176.3616 2.2977
7.22304990 -60.1361 -26.4123 -173.4639 64.1702 11.1363 -69.1321 -13.4693 79.0123 -63.3943 -165.6230 -66.6834 -119.9966 -37.7039 -171.1796 65.2742 -100.5784
7.25940970 -68.2389 128.7697 -65.1848 -177.7078 -0.8833 -139.6241 156.7854 -73.7056 178.4656 -105.3133 60.9785 -71.5065 157.7887 66.3607 -179.7240 -0.1969
7.27941000 49.0698 27.9893 68.7546 -86.8347 -9.8966 -137.1803 156.0085 -68.3910 -177.9871 -179.7052 -179.8674 -85.1767 154.4147 -72.0149 68.9182 -107.4954
7.30029330 50.0012 26.4633 65.1111 76.1085 -110.6860 -131.7757 157.9364 -66.3913 177.7994 -178.7315 67.5555 -79.5071 158.1955 62.8350 -80.9135 90.3358
7.32416580 -64.3418 -17.0060 70.6841 -75.1475 -11.1064 -68.9487 -33.7903 -171.9094 -178.7463 -66.5795 94.5102 -98.0284 -31.5903 -63.5271 -177.7977 -98.2765
7.35773520 -71.1480 -27.2546 -170.5048 175.7132 97.0300 -140.8603 136.4916 -176.4895 169.8142 59.8340 67.7801 -95.7442 -18.0461 -63.5063 -177.5744 -97.4327
7.38087610 -61.8009 -29.2475 -158.9976 -76.3506 121.3569 -62.7255 -19.5138 -61.1173 -59.6316 -167.1425 -66.5738 -84.3498 -8.5922 -55.9397 -63.9367 -13.9140
7.40444090 -61.8479 -18.1374 -67.4104 79.0327 9.5389 -68.4160 -27.1628 -169.6475 170.6370 62.7353 69.0450 -127.5868 -11.1954 66.1556 80.5417 -109.6498
7.43806250 -72.4710 141.2205 -164.2650 -78.7150 -27.6365 -80.1199 88.9791 -65.0687 -174.0145 -64.7958 -177.5378 -72.4197 153.9646 -65.6297 -178.0297 97.0563
7.44196810 -80.3540 -13.8119 -61.1277 -65.5803 -12.8353 -136.4446 158.0780 -66.8179 -89.9653 65.8520 66.8113 -75.1710 -25.8567 -176.5927 60.5449 91.2403
7.46828290 -71.9445 -26.8349 -170.3888 175.6645 97.1405 -142.6858 146.0631 -170.5981 64.9393 177.5945 -70.1745 -72.6586 -30.8863 -170.2614 176.1103 2.4423
7.48865600 45.8375 19.8922 78.6093 -77.7398 131.5218 -139.9756 156.9961 -67.2506 -178.4389 -62.4437 -63.3207 -71.2315 146.8189 -173.6583 59.2948 -93.3118
7.50958820 -87.6727 -11.5109 -71.6276 69.7559 -109.9452 -71.5723 145.2551 -166.0098 174.7230 -174.5264 -70.7504 -77.2461 -8.2215 67.8304 179.7811 0.7132
7.54119970 51.4384 31.4151 68.0540 172.4462 -100.2960 -72.2673 153.8715 -87.5407 60.3488 175.2274 179.5095 -71.1809 146.8332 -173.6678 59.2827 -93.2636
7.59254970 47.8384 33.9441 66.2213 173.5303 97.7561 -71.3372 153.6543 -61.6545 -168.8923 -60.2593 -68.6248 -69.9583 152.9953 -63.8274 79.6186 7.9039
7.61276290 -73.5061 -16.6128 62.7701 82.3456 36.1126 -134.3293 154.8310 -75.1243 179.2086 66.5125 177.0026 -74.8261 154.2665 -64.1653 -178.1008 -97.3057
7.63900240 -71.8513 -26.4368 -173.8325 63.9939 11.6261 -142.1242 145.5079 -168.4151 177.0392 177.5459 69.9101 -73.7288 -30.6188 -168.5438 64.6953 -102.3036
7.66665900 -79.3948 -14.8267 -64.2114 -175.9579 97.6975 -133.0183 156.5626 -63.5253 -171.0442 -61.0770 -67.7938 -85.1054 -3.9229 59.7449 68.8839 -106.4091
7.70348080 -73.9685 -21.4319 -62.0809 -65.9442 -12.0565 -83.2966 -12.3049 -63.5501 177.8561 67.5315 -93.0661 -134.5731 19.1365 57.5713 -86.9658 98.5298
7.74566820 -80.4386 -13.8026 -61.1205 -65.5748 -12.8622 -136.5129 158.0732 -66.8504 -89.9445 65.8388 66.8052 -74.3193 -27.9285 -173.6138 64.2868 11.5640
7.77256830 -66.6884 -22.2477 -62.4121 -63.1659 -80.0245 -65.5451 -27.4892 -173.1200 -179.4656 -67.5583 94.2575 -88.2025 -5.4812 -73.5755 67.6614 -110.1267
7.80875100 -68.3232 -21.2399 63.3477 80.7597 20.9755 -133.4716 137.3253 -175.5493 171.6281 61.8219 68.3881 -131.4251 5.0243 -63.7358 -71.8930 -93.8102
7.83159810 -72.6844 -25.3408 -167.5089 64.0948 -102.6214 -145.9537 151.0430 -165.7633 59.6739 54.5084 66.4949 -75.6345 -13.8250 67.3663 179.9980 0.7188
7.85820660 -75.7505 -26.6386 -170.1901 175.7082 96.9511 -64.2681 129.3845 -172.4683 -177.9206 -66.3578 93.6141 -89.1039 -16.8410 -59.9736 -61.3311 -68.0767
7.88664680 49.0969 27.8704 68.6730 -86.8131 -9.9378 -137.3584 157.8252 -68.4873 -178.0717 -176.4353 -68.9601 -68.3598 156.1088 73.6019 -71.9594 -12.4227
7.91382380 -75.0052 150.4326 -64.1807 -176.3017 98.6390 -134.4561 157.1383 -64.4512 -171.5362 -66.5843 91.5462 -71.3529 158.0469 66.5457 -178.3406 98.2343
7.93798890 -84.6561 -11.8208 -63.3786 -177.6343 -97.4236 -76.6256 153.9925 -65.5405 176.2921 65.5023 -92.9123 -75.1294 155.4297 -62.2580 -62.5364 101.9366
7.96869990 -87.2571 -9.3710 68.7125 -76.1291 91.2790 -142.9444 149.9167 -164.3852 174.6653 -173.3251 -69.7984 -70.5040 -28.0255 -170.0816 175.7909 96.8250
7.98989540 -72.8726 -25.1534 -169.1505 63.9733 -103.1263 -125.2557 154.7432 -65.8060 93.7924 178.1095 -175.5869 -82.2736 -15.6852 -63.7253 -175.5767 98.9028
8.03085500 -83.0085 -13.0099 -63.5520 -177.6788 -97.4733 -69.2453 134.2286 -175.8427 -98.6404 172.5163 68.2007 -75.7783 150.8579 74.1675 -70.5814 -14.3329
8.05867230 -71.8850 -27.9346 -171.2432 173.5393 -99.5725 -132.6590 155.7985 -65.4419 177.9139 65.3620 -93.8097 -75.0577 154.9433 -64.1606 -178.1127 -97.2642
8.07892360 -72.6655 -24.5514 -176.7142 60.3227 91.4396 -143.7337 148.1365 -163.3387 65.1532 164.3579 67.8192 -78.4206 -10.0904 68.6378 -178.5816 99.8489
8.11073190 44.1339 37.6977 63.9094 -94.6058 111.3080 -79.9458 155.7596 -56.4810 -54.6813 -172.7585 -62.0433 -75.4234 155.1388 -64.4733 -67.2359 -9.3207
8.13616960 -85.4562 3.5746 68.6189 179.2351 3.8317 -69.9272 160.2644 -76.8085 71.3496 171.3982 -177.4018 -75.8205 -20.4840 -70.0770 72.3688 -109.6044
8.15878810 -75.8312 -30.3779 -177.2577 60.9625 91.5871 -87.4402 118.0509 -176.6866 62.6671 69.8469 -88.8625 -131.4002 10.8310 -58.5855 -175.4417 4.2680
8.20215870 -65.0025 -24.2737 -176.2423 60.2096 91.3242 -65.7917 -36.6619 -172.9859 -92.7458 -178.4394 179.2509 -82.5532 -46.3115 -168.7685 -76.2821 118.1384
8.23100750 -73.6073 -22.7312 -168.0242 -106.0667 -95.0899 -141.2099 149.9333 -167.0338 175.9010 177.0015 69.3199 -74.1043 -20.4522 -63.9424 79.9959 6.8130
8.25154880 -82.1320 -13.2141 -61.2794 -63.5031 -80.6336 -68.9290 133.0959 -175.3080 174.4911 -178.9213 -72.8509 -136.2216 8.6830 52.4992 62.5985 -99.4482
8.27782880 -71.1492 149.4755 -63.9699 79.1121 11.6226 -134.4729 157.1182 -64.6306 -171.5804 -66.6233 91.5534 -71.3313 158.0482 66.5459 -178.3450 98.2345
8.29804390 56.3593 24.3152 -56.2835 -176.6412 -1.6783 -137.6218 156.6102 -69.5558 -176.3742 -67.9220 94.2644 -70.1905 141.3672 -176.1272 65.1858 7.3039
8.31929250 -83.6016 -11.8792 -59.9257 -60.5039 103.4974 -68.9728 136.3889 -174.5691 171.1306 60.7260 67.8009 -134.2662 10.1416 52.3081 62.2340 -98.8335
8.34581260 -62.4000 -22.4965 61.8659 77.9905 22.7543 -68.0827 -33.8697 -171.3779 -178.3846 -66.0022 94.8468 -94.6953 -31.4731 -63.4558 -177.8624 -98.2310
8.37163610 -63.2448 -21.1216 -64.8689 -175.5863 98.8142 -78.7753 -5.7877 56.6649 62.1060 162.9345 66.5065 -126.0291 -34.8132 -171.7306 -99.1303 -90.6441
8.40397660 -64.8129 -20.7035 -62.0329 -61.4558 102.1287 -76.3353 -18.1159 -70.6110 -93.0301 63.1850 -93.8449 -110.2174 -31.8172 -63.2609 -177.0181 -1.5090
8.43835130 49.9627 23.2868 76.6187 -106.1197 -79.6497 -137.0448 156.5759 -67.3312 -177.9272 -179.6705 -179.8611 -70.5037 141.0137 -176.1576 65.2059 7.3927
8.47028850 -75.3523 -16.5261 -63.7117 79.7846 11.0194 -144.6451 148.5321 -159.9427 93.0409 -61.4584 -177.9897 -77.2785 -13.6712 67.5228 179.8944 0.8614
8.49437610 -67.1593 -13.4893 63.7583 -179.7402 -11.0323 -71.2431 -25.6485 -67.3262 -64.0313 95.7424 78.7114 -102.7392 -37.9222 -170.3499 65.4039 -102.3601
8.53000330 -75.1553 -18.7110 -63.8764 79.7342 11.0931 -134.5845 156.2367 -64.1116 -176.4211 -176.5950 -68.9028 -71.7050 -39.3393 -167.7463 -77.7693 120.9028
8.55202780 -76.5405 152.9211 -60.8827 -61.3037 102.9665 -74.7984 140.9958 -169.4102 -177.9958 -66.3638 93.4746 -75.5996 153.5667 -63.5100 -63.9495 100.9642
8.57658300 -83.2639 -13.5840 -63.8525 -177.3253 -1.7829 -70.3555 137.2351 -171.8324 171.5062 66.4315 -91.8038 -76.1819 150.7537 79.6823 -65.9128 -91.0825
8.61221350 -72.0347 -26.6437 -170.3613 175.6591 97.2372 -144.4530 148.0178 -159.7482 92.9662 -61.6596 -177.7028 -80.6798 -16.1199 -64.0368 -177.7416 -97.5135
8.64853360 -72.4490 -25.1633 -172.5052 64.5961 9.8847 -152.3542 149.0347 -163.4886 65.7440 62.6654 -105.4796 -76.7800 -13.5784 74.6453 -73.8310 -10.0298
8.68767550 -62.9358 -19.3247 66.6807 -177.4412 98.9802 -78.0328 -16.9513 -70.0275 -93.0033 63.0752 -93.9860 -115.1308 -30.8950 -60.6888 -65.2467 -13.2697
8.72191120 44.1355 39.5924 63.5222 -93.8392 111.9933 -87.4948 157.1237 -59.4356 -64.6644 177.0495 -81.5783 -104.8328 154.9274 -70.8474 66.3747 56.6347
8.74569280 -75.0233 150.5177 -60.9823 -61.2673 102.9262 -134.6533 154.6907 -64.8810 -171.8060 -67.4337 91.4241 -149.5540 159.0797 63.1266 -74.0040 -36.1921
8.76708020 -81.3647 152.3598 -72.1142 69.0187 -109.5105 -145.0022 146.0087 -161.1998 92.7774 -61.4171 -177.6638 -76.1864 154.9490 -60.2240 -60.2734 102.3370
8.78950930 -68.9327 -37.2611 -170.8323 -82.7354 119.4375 -141.1537 146.9380 -169.3088 172.6556 64.6178 177.3153 -75.5652 -22.5988 -64.3788 79.8177 7.4239
8.81319490 -78.1278 -16.2016 -61.4798 -63.2174 -80.4821 -133.6158 154.2931 -64.8547 -171.9751 -68.4893 91.2516 -76.2960 -26.4079 -176.6598 60.6349 91.2744
8.86175510 -71.4258 -29.1451 -171.0649 175.9648 2.9037 -132.5088 155.5650 -61.7534 -179.1765 90.6775 -74.8939 -80.7043 -15.7115 -63.9164 -177.6727 -97.4266
8.88513060 -71.4502 -22.8694 -167.4861 -105.8334 -94.8822 -143.2722 137.4777 -174.5873 60.9895 59.2992 176.0788 -118.7400 1.3531 -61.2609 -176.4131 -96.3665
8.91309290 56.4489 25.2533 -52.5639 -59.3320 101.0972 -134.6886 155.6422 -69.1565 175.7260 65.0602 -93.1107 -72.8173 158.3249 65.8688 178.6042 -98.5802
8.93356110 -77.4216 -9.9215 67.8381 -178.0862 100.1299 -139.9657 143.7410 -167.3263 -176.7508 -64.9367 94.7847 -80.0146 -18.5305 -64.0863 -177.7204 -97.5006
8.99876050 -135.5055 156.4355 -65.8370 -66.0973 -10.2635 -140.1328 145.0432 -173.1992 -92.1840 -93.7333 69.2260 -136.6095 155.5882 -67.3385 -70.4702 -90.9689
9.02624410 55.4820 20.2873 -153.1056 63.2272 -100.5821 -141.0191 157.6603 -72.9868 -179.2098 -101.5703 63.1565 -68.1529 156.1964 73.3271 -72.0387 -12.5375
9.04815200 -72.4313 -29.0834 -171.0263 175.9662 2.9218 -132.8940 156.7847 -61.7243 -179.1550 90.6191 -74.9958 -80.9522 -14.9784 -60.1597 -60.3745 102.0678
9.09806820 56.5312 44.7234 -140.6752 -67.1503 -82.4429 -133.7596 156.9671 -66.8669 176.7939 -175.0537 71.6891 -70.7856 142.4172 -171.7518 176.4697 97.3889
9.11841730 -79.6072 -15.1182 -61.3926 -63.3152 -80.6182 -134.0308 155.2662 -64.9028 -172.0295 -68.5997 91.2425 -88.8795 -15.1202 -71.7393 69.5563 -107.6796
9.15978770 -78.1523 -16.3009 -61.4667 -63.1860 -80.4514 -132.6440 155.2286 -62.0953 -179.0827 91.2289 -74.4312 -80.6043 -15.8028 -63.9255 -177.6764 -97.4261
9.19198650 -78.2282 -12.3434 62.2269 84.1944 12.9446 -120.6420 155.7272 -67.7570 -74.0816 86.5249 70.3850 -79.0180 -13.1156 67.5674 -178.9528 98.5969
9.23045530 -75.0895 -19.0048 -63.9161 79.7343 11.0457 -131.2421 154.0238 -65.2245 177.5489 65.1144 -97.2652 -79.1502 -13.1663 67.6346 -178.8839 98.7177
9.26899500 49.7743 24.9585 68.9688 172.7525 -100.1659 -135.8987 156.0164 -68.9329 176.0007 65.3617 -92.9029 -75.5811 155.3101 -64.1820 -175.9342 98.5428
9.29014110 55.9319 29.3513 -152.3015 178.8041 1.0214 -138.0433 156.8404 -70.5975 -176.3947 -67.8855 94.2040 -71.2639 157.9533 66.5266 -178.3466 98.2040
9.31601480 -72.7525 -16.1609 71.3064 -75.0294 -9.0935 -132.8737 150.9557 -71.3774 175.0054 64.3556 -96.1352 -84.0688 -17.2588 -63.7916 -175.5454 98.7967
9.34576580 -82.4268 -14.8548 -72.6033 68.9097 -109.4613 -133.3193 154.4600 -64.9209 -171.9798 -68.7446 91.2024 -80.6928 -13.8015 66.7580 178.2030 -98.9896
9.38631160 -79.9963 -9.4808 66.8315 178.4547 -99.4590 -141.2780 145.0997 -170.4802 170.2914 66.7010 -91.1618 -87.1750 -19.2636 -71.5301 69.7960 -107.5669
9.43219690 -82.6021 -12.9310 -72.4388 68.9910 -109.5421 -141.9861 143.8574 -171.3874 170.3398 65.8933 -91.2457 -75.2287 -32.5932 -170.5508 176.3056 2.3018
9.47864620 -74.4118 -19.5379 -64.0736 79.7096 10.9034 -131.1963 151.1962 -65.6534 177.0728 64.5105 -97.1123 -81.3355 -18.3112 -62.4869 -62.9435 -72.9093
9.51265610 50.4615 27.4681 60.7131 74.2191 84.9510 -125.1856 158.2044 -62.0061 -81.1129 73.0146 172.0771 -71.2508 157.6374 66.6057 -179.7655 0.3211
9.53451300 -65.6587 -18.9721 65.8412 179.0687 -98.5579 -70.3333 -32.7944 -172.1848 170.2459 65.9549 -92.0724 -87.0858 -46.4473 -168.9044 -76.3605 117.9637
9.57547090 -72.0750 -26.6704 -170.3841 175.6360 97.2360 -144.5194 151.3054 -159.2229 90.9351 -62.2145 -177.2899 -72.3213 -20.9967 -54.8664 93.2263 -81.8767
9.59984900 -78.0011 -19.5059 -164.0677 -87.9044 -17.3852 -117.0073 158.1342 -58.3001 -80.8313 70.4632 171.5506 -81.3880 -15.5821 -60.0428 -60.2190 102.4444
9.63096920 -81.9272 152.7115 -72.1867 68.9624 -109.5508 -72.1673 161.2313 59.0033 79.4431 61.7335 66.3870 -74.3570 148.5980 -69.8537 72.0588 -108.3517
9.70853100 -142.9064 145.5279 -170.1635 -86.1101 -6.5093 -140.4483 143.9613 -169.5968 -178.3967 -65.6239 93.8199 -67.8684 152.1902 -63.1509 80.5128 4.6142
9.73870750 -86.6689 -11.8932 -71.7803 69.6000 -109.8557 -69.0193 133.0122 -175.2304 174.7594 -178.7931 -72.5799 -134.8015 4.2187 59.1155 71.7586 66.2488
9.76000940 -64.2644 -28.2051 -170.3278 175.9887 96.9495 -69.2812 -32.4953 -172.0396 170.0883 65.8605 -91.9590 -83.0661 -46.3297 -168.4173 -76.1831 118.2866
9.82716420 49.8433 29.5802 60.0720 74.8632 84.9403 -127.3755 156.6794 -65.2432 -85.0391 67.6818 173.1868 -78.8802 157.9251 59.6386 -84.0283 89.1431
9.86564170 42.3195 41.5372 62.0118 -92.8822 111.3932 -72.8915 152.9011 -56.9750 -57.9011 -59.3083 -67.2478 -76.2557 154.6392 -64.1160 -175.7196 98.6783
9.97540160 42.1684 39.3010 62.7408 -93.3404 111.1279 -64.2361 139.7310 -64.0662 -177.4743 -176.7282 -68.9683 -88.9075 155.6098 -56.7021 91.3159 69.6437
10.01913740 -76.3405 153.3840 -60.6710 -61.1116 102.9302 -150.8743 144.7056 -165.8262 93.5243 -66.8883 96.9591 -74.8505 154.3449 -64.1544 -175.4246 98.9522
10.10577620 -60.6338 -35.6282 -167.6092 -78.2224 122.3728 -67.9866 -31.9160 -173.2187 -178.7189 -67.1019 94.1992 -85.8363 -32.2622 -74.4232 67.7856 -109.3248
10.14660380 -83.7287 -12.3690 -59.9441 -60.4954 103.5036 -69.7095 137.9336 -173.4271 170.3904 66.2029 -91.3193 -133.2668 10.4897 52.3326 62.1530 -98.7079
10.17892650 -71.6346 126.4004 -174.2102 -83.9732 108.8911 -134.9065 150.5773 -66.1233 177.5384 65.5179 -93.7282 -70.7237 143.3613 -171.7134 174.6600 -99.0788
10.23508800 -79.5614 -15.2497 -60.5364 -60.7281 102.9697 -132.1267 155.7254 -56.9026 -64.6912 -94.7077 70.6450 -73.7886 -28.4812 -170.3402 175.9380 96.8108
10.27378580 -79.5872 -15.2344 -60.5293 -60.7190 102.9874 -132.0928 155.7801 -56.8320 -64.6488 -94.7005 70.6641 -73.9100 -28.0558 -170.0317 174.4094 -98.6157
10.36638380 -76.4065 -11.7704 67.7767 -177.3841 100.6049 -143.7751 143.3901 -172.3852 176.1007 -92.2725 71.9715 -75.1180 -31.8363 -168.7666 64.8461 -102.2874
10.39361230 47.9468 33.6295 66.2433 173.6088 -99.9413 -71.6735 153.4961 -61.5339 -168.8425 -60.2393 -68.6337 -72.0488 145.7374 -137.6382 -66.2326 99.4707
10.42052310 -75.6507 163.5337 62.5546 74.4387 -113.8261 -146.7129 144.7096 -167.7664 78.5517 -89.9717 -74.1485 -132.1336 161.9119 -67.0484 -70.4763 -91.0854
10.46385010 -71.1164 -30.0683 -171.6757 176.8699 96.6781 -133.8606 154.6202 -64.5022 -172.3079 -69.3042 91.0512 -75.4043 -22.4093 63.2003 78.3186 25.3005
10.49174410 -79.5431 -13.2818 -63.7113 -175.8300 98.5933 -144.4592 150.3585 -156.4062 103.7067 -63.2448 -77.0901 -73.7862 -28.5267 -170.1241 175.9452 2.3819
10.52783380 48.2766 33.8302 66.2064 173.6007 -99.9952 -72.2556 159.3599 -65.1462 176.6443 64.9829 -93.4307 -72.3150 153.3491 -72.4106 69.3233 -110.0169
10.56513270 56.0429 36.1933 -135.5275 -65.6332 95.3645 -134.6487 155.8650 -69.9772 178.0703 65.4305 177.1322 -71.2025 143.1206 -170.0428 -83.2387 -17.2582
10.63178170 -73.6644 -22.0678 -175.5420 60.2814 92.3401 -150.8109 147.6300 -165.5883 92.4302 -67.3253 97.1215 -76.5785 -13.9482 67.6282 179.9460 0.8376
10.71366130 -74.8210 131.7270 -150.3825 -62.1773 -54.9427 -131.8477 156.4204 -66.7491 176.7246 65.2262 -93.2226 -71.9392 154.4324 -63.4506 -63.9204 102.1203
10.77848280 -75.8808 152.5644 -64.2428 -177.6298 -1.0021 -141.5382 115.8434 -176.0866 74.2182 -92.1389 -70.2166 -77.0571 152.9312 63.9399 80.3666 15.3362
10.89071160 49.0551 27.3723 69.0138 -86.8096 -10.3750 -135.8244 155.7468 -69.7482 175.5576 65.0458 -93.0685 -72.2229 158.1865 66.5630 -178.3767 98.2943
10.96728410 -75.8335 152.4444 -64.2186 -177.6245 -0.9321 -139.8967 132.4243 -160.6884 -79.7259 -64.6690 92.6478 -60.0789 153.3299 63.8817 79.8307 21.4119
11.02977020 -72.0040 140.9331 -169.4019 -85.7058 -5.5270 -134.5448 151.3598 -66.2217 177.2411 64.9339 -93.9979 -70.9807 152.4511 64.9541 80.6509 18.6803
11.08366920 42.0946 41.7442 61.9514 -92.7177 111.4078 -72.4905 154.2143 -62.9218 -173.3269 -64.6851 -177.5829 -74.0247 165.3987 62.5376 73.1514 -114.3624
11.16616830 -72.1960 -26.5965 -170.4387 175.6469 97.1990 -143.9560 150.8710 -155.9073 103.2987 -63.2891 -77.0582 -73.8168 -28.5007 -170.1217 175.9436 2.3750
11.33950180 54.1596 -18.1300 59.9388 69.2121 22.3456 -78.0138 160.4380 -60.7922 -60.6958 -59.4834 -66.9288 -72.9926 152.8714 -72.9626 68.8152 -109.4164
11.43286760 -71.6629 -29.2251 -167.4128 -93.5442 114.0514 -126.4074 153.7565 -63.5409 -171.9692 -68.1961 91.3168 -83.6574 -16.6101 -61.5244 -66.0986 -11.3875
11.49541600 50.0985 28.5091 60.7122 74.3830 85.3342 -124.9495 156.3865 -68.6434 -175.5351 -67.0825 93.7389 -70.7619 143.3211 -170.0848 -83.3107 -17.0799
11.97485260 -78.4337 -16.3438 -63.2524 79.8838 11.4748 -64.7334 128.6823 -173.8766 -95.8057 -90.3730 70.4476 -81.4705 -29.7849 -61.0173 83.3823 -0.7594
12.81132590 42.0683 41.8526 61.8018 -92.6571 111.4894 -72.3082 150.0094 -53.7579 -59.4717 -84.7645 76.5470 -77.1356 155.3727 -64.7216 -67.3821 -9.1555
