# Supplementary material for: Exploiting Sequence-Dependent Rotamer Information in Global Optimization of Proteins
Source: J Phys Chem B. 2022 Oct 18;126(42):8381–90. doi: 10.1021/acs.jpcb.2c04647 (PMC9623586; doi:10.1021/acs.jpcb.2c04647)
Supplement: Supplementary file 2 — jp2c04647_si_002.zip [file jp2c04647_si_002.zip › TripeptideConformations/TRP_VAL_ILE_new.csv]

0.00000000 -144.8922 149.0983 -176.7766 87.3466 -136.6743 153.2001 -66.3432 -66.6323 134.9502 -59.1729 172.8024
0.37983161 -144.6813 148.9892 -176.3881 87.0622 -137.5675 156.7510 -65.9676 -71.2024 -15.8958 64.3947 173.3637
0.40813089 -144.7950 149.0071 -176.1682 87.5445 -137.1829 154.7102 -66.2441 -65.6054 154.4037 63.3325 173.7067
0.60517154 -144.5370 149.8569 -176.8710 82.6468 -137.9579 158.9437 -65.5837 -62.5534 136.4278 -52.8808 -58.7209
0.67680067 -145.1245 146.8220 178.3572 90.3464 -138.9752 153.6596 -66.5856 -69.8530 -26.9229 -172.4173 58.7004
0.70169329 -70.4875 145.2581 -179.4881 90.6333 -138.0928 152.3515 -66.8550 -67.9156 144.3552 -172.9003 61.2870
0.72414684 -145.0995 147.4589 -179.2962 88.7933 -137.0581 150.7525 -66.6081 -74.3086 -24.0076 -164.6430 166.8962
0.74607767 -72.7578 152.0345 -173.5893 85.6135 -144.7530 149.6495 67.0132 -63.3273 134.1676 -58.7335 172.5047
0.87081113 -144.7124 151.5630 -177.3657 81.2216 -135.0624 141.1085 -175.4932 -62.4710 133.4675 -59.7302 171.0948
0.89473583 -145.1238 147.8278 -178.9160 88.3797 -136.5987 149.4540 -67.1545 -72.3382 146.3941 -165.8819 167.1756
0.91915473 -73.6308 149.3211 -176.1966 82.7616 -134.7034 141.6627 -175.8994 -62.1783 133.4357 -59.5362 171.1770
0.97220021 -79.7704 -18.4924 64.5358 -93.1934 -71.9977 155.3361 -63.1549 -80.9950 -10.8065 65.5739 173.3045
0.99797936 -76.9931 -16.0154 68.0277 -87.5833 -145.8348 148.7465 -169.5067 -75.1232 136.7756 -52.8764 -57.2982
1.08616965 -145.2651 150.2239 179.1873 88.6080 -148.1438 150.2031 68.8844 -66.8910 -28.0123 -172.0202 58.7208
1.12263394 -144.8654 149.9648 -176.7709 84.3906 -135.7957 153.0686 -66.2520 -67.8859 134.7846 -65.6227 71.2068
1.14676748 -71.7165 147.4878 -175.7709 85.9458 -135.4228 153.6498 -66.0463 -67.7723 134.7499 -65.3595 71.5161
1.20295273 -145.2392 151.4457 -177.8530 86.7281 -146.2781 147.8130 68.3526 -70.8538 -25.4788 -164.8940 167.0666
1.27218475 -79.9672 -18.3812 64.5506 -93.2228 -71.9054 153.2895 -63.7459 -129.4918 158.4408 61.8904 173.3119
1.30887857 -79.6792 -18.6569 64.5439 -93.2660 -71.4153 153.0658 59.1257 -128.8563 136.0335 -57.2981 177.5299
1.33080502 -144.6303 151.4054 -176.6909 82.0464 -135.3918 143.2509 -174.5344 -60.4410 152.6268 61.8927 173.4240
1.36343697 -144.7921 157.2471 -172.8859 65.9026 -123.3771 135.3254 -177.9900 -61.0757 133.1901 -48.6760 -55.1823
1.40093094 -144.6240 149.8137 -175.3749 85.4458 -137.3025 157.1758 -66.1319 -75.1522 -4.3679 53.3847 60.0440
1.42675153 -144.9528 148.9492 -178.9493 83.8971 -136.1145 137.3450 -175.1230 -68.2177 144.3985 -167.3644 166.6575
1.44830438 -77.2797 -15.9098 67.7083 -87.9772 -145.6254 147.2687 -170.7332 -129.7043 158.0025 62.1672 173.4864
1.47395492 -75.9727 -16.4432 67.6146 -88.2848 -144.8516 146.3104 64.5524 -130.2974 135.6436 -57.2462 177.7293
1.50418700 -77.1481 -15.8920 68.0653 -87.4996 -145.9733 149.1833 66.0329 -73.2846 134.4699 -58.9531 175.4027
1.54396512 -144.9726 146.9454 177.8453 88.4044 -138.9531 141.5705 -173.3603 -62.1808 141.6595 -174.7004 61.5966
1.57970379 -145.2776 155.5264 65.5603 -72.5496 -80.8909 117.6520 -58.2092 -69.4079 136.7187 -50.1333 -55.9482
1.60591185 -73.2176 153.0520 -173.5817 80.5541 -146.3954 154.3854 67.6787 -58.7976 135.5748 -52.5895 -59.0280
1.62632334 -144.8359 148.7214 -179.4912 82.2919 -136.3971 135.3422 -177.0883 -72.0339 -29.6562 -167.7398 166.0603
1.64680639 -82.1563 -15.9689 64.1652 89.7766 -76.2226 154.6155 -62.8639 -76.6136 138.0768 -52.9092 -57.3099
1.69052736 -144.4753 149.5226 -177.0753 81.9120 -138.3964 159.9970 -65.1728 -65.4892 -36.8083 -52.9453 -57.8301
1.72462111 -144.9712 147.7212 -179.7392 -111.8199 -137.3551 150.4049 56.0462 -78.9193 137.8381 -52.6050 -56.8264
1.74764753 -144.9979 155.5825 -174.6513 80.7024 -144.3937 149.1766 66.7680 -64.7553 134.0764 -64.6933 71.5170
1.77637229 -81.8836 -12.7730 63.7883 97.1083 -137.1317 156.9422 -71.8819 -81.1465 -10.6650 65.6898 173.3423
1.79679452 -79.7329 -18.5046 64.5565 -93.2096 -71.8833 155.0237 -63.3130 -86.8902 -0.6346 54.5422 60.2513
1.83993609 -80.0985 -13.1880 65.6686 90.9593 -145.7773 149.2168 66.8474 -74.8514 136.8425 -52.9064 -57.3411
1.86570964 -79.6983 -18.6831 64.4727 -93.2613 -71.3706 153.5930 59.1590 -145.9907 148.1525 -172.7937 60.6667
1.89336498 -79.2635 -18.4621 64.7665 -93.4186 -73.8239 128.7727 179.9608 -94.8984 -10.9886 65.1451 172.9269
1.92767479 -73.6513 150.8602 -175.7123 77.7483 -132.7981 140.3476 -176.5417 -64.1123 133.8544 -67.4523 67.7167
1.94846163 -77.1946 -16.1700 68.2360 -87.2696 -146.1493 151.8025 67.0950 -81.6431 0.1838 54.2066 59.2865
1.98720778 -75.8473 -16.0135 73.9785 -75.4587 -136.6394 155.8834 -71.8945 -73.8261 156.5394 64.3711 173.8384
2.01783835 -82.4368 -15.5875 64.1837 89.8199 -77.0578 155.7081 60.0224 -73.7289 156.5152 64.2808 173.7979
2.04704688 -144.7858 155.5963 -173.0488 81.8437 -145.9374 152.9008 67.0433 -71.3919 -4.2216 52.4952 59.3112
2.11144008 -80.4499 -13.0214 65.6558 90.9855 -146.0804 150.5941 -168.3011 -71.1780 155.7744 64.0712 173.9545
2.13267284 -77.2235 -16.1086 68.2341 -87.2833 -146.0112 150.5375 66.9459 -78.5856 -8.9420 78.1989 -59.7167
2.16238244 -75.5039 -16.2260 73.9837 -75.4230 -136.4897 155.6007 51.6145 -74.4699 135.6668 -59.1558 175.3380
2.18904371 -82.1875 -15.9700 64.1716 89.7538 -75.9946 153.5855 59.6298 -129.1733 136.0463 -57.3088 177.5443
2.21192336 -74.0120 -17.7561 73.8739 -75.7021 -135.7783 153.2506 -71.8450 -130.1459 136.0606 -57.3585 177.6945
2.23687253 -79.6538 -18.7296 64.4921 -93.2232 -71.6183 154.2990 59.4528 -69.6186 146.1241 -170.4807 60.6922
2.27375193 -76.8590 -25.3844 64.1597 -94.2862 -85.5359 149.4191 71.8763 -78.0243 -10.2519 65.4056 173.3512
2.29958917 -77.5064 -15.5997 67.9971 -87.5874 -145.8086 148.0998 65.4163 -73.5465 155.3546 76.8217 -61.4031
2.33865034 -80.2236 -13.0859 65.6701 90.9797 -145.8840 149.5562 -168.5976 -73.2545 134.5321 -58.9616 175.3989
2.35915973 -79.4238 -13.3329 65.6910 90.8155 -145.0871 147.2693 -170.2351 -129.5206 135.6426 -57.3327 177.6232
2.39603808 -76.9085 -16.3745 68.3567 -87.1412 -146.3258 151.4422 67.6796 -69.0862 -26.2846 -170.0750 58.8233
2.41685579 -79.1999 -19.5448 64.5041 -93.6338 -71.7358 135.1284 -57.2483 -146.2977 147.8686 -172.9596 60.7232
2.44242390 -144.9118 155.2044 -173.0987 83.0222 -145.8688 151.0033 66.9479 -64.6790 161.9608 50.2587 60.9550
2.46832978 -79.7038 -18.6305 64.5248 -93.2407 -71.6984 154.4478 59.4079 -77.1167 165.5662 52.9945 61.7757
2.49782352 -76.7271 -25.6444 64.0759 -94.3184 -84.0477 144.9323 -167.1262 -129.8699 158.0822 62.0563 173.4216
2.52896366 -76.4745 -25.7873 64.0741 -94.3125 -84.1327 146.5693 -165.5965 -73.7498 134.7411 -58.9518 175.3715
2.56047332 -79.8027 -18.5895 64.5570 -93.2978 -71.2964 152.9362 -63.7999 -127.2438 167.1231 50.7252 62.4868
2.59203705 -76.9763 -16.0574 68.0783 -87.5411 -145.7522 148.7993 66.0422 -75.4107 135.5225 -70.2129 66.3598
2.61731411 -81.8918 -12.7669 63.8114 97.0946 -137.0681 156.9129 -71.9738 -86.5846 -0.7023 54.7401 60.3567
2.63788937 -75.6560 -16.3412 73.9871 -75.3020 -136.5407 156.7905 -71.5450 -86.5060 -0.7202 54.7247 60.3454
2.66766912 -81.5676 -12.8011 63.8621 96.9047 -136.8293 155.2884 51.1799 -145.7984 148.1492 -172.7626 60.6735
2.69268072 -75.4035 -16.4229 73.9233 -75.5830 -136.2622 155.0892 51.4376 -145.8510 148.1614 -172.7342 60.6708
2.72492230 -82.3157 -15.9936 64.1999 89.8197 -78.7417 134.4747 -177.2321 -130.7395 158.1035 61.5952 173.2977
2.74855342 -79.1900 -19.5297 64.5006 -93.6308 -71.7591 135.1624 -57.2327 -145.8978 147.3785 -171.0662 166.8691
2.78116871 -77.0201 -15.9840 67.7340 -87.9809 -145.4810 147.0641 -170.6669 -128.0457 166.6031 50.5893 62.4282
2.80708341 -69.2106 -34.2010 179.6181 60.8752 -139.0206 156.1998 -69.5219 -76.5138 138.0323 -53.0122 -57.4144
2.83342134 -75.6139 -16.3961 74.0055 -75.2334 -136.6528 157.5116 -71.4057 -78.3723 -11.3622 77.7000 -60.3125
2.87279412 -82.5467 -15.4100 64.2375 89.8831 -77.4256 156.9754 -62.6260 -78.4860 -11.5666 77.6444 -60.3839
2.89463360 -79.4553 -19.2328 64.5291 -93.6834 -72.0381 136.5700 -55.3488 -70.7066 154.2806 75.8604 -61.2156
2.93630073 -78.9577 -18.8641 64.8088 -93.6259 -72.3500 128.4100 -179.8444 -86.1478 -13.7609 77.3271 -60.7908
2.99162631 -77.3656 163.8188 76.8557 -82.1606 -143.5114 148.9607 67.7028 -67.9252 134.9657 -60.3809 171.7818
3.02105680 -75.4478 -16.3844 73.9272 -75.5737 -136.2764 155.0630 51.4203 -145.4964 147.6104 -170.8881 166.9087
3.04191559 -77.6286 -15.9465 -56.3835 112.3530 -135.9630 157.2247 57.4547 -73.9103 156.5390 64.3777 173.8401
3.06816807 -81.7447 -12.6246 63.8231 96.9904 -137.1770 155.9571 -72.2456 -69.6542 146.0467 -170.4883 60.6986
3.09894428 -76.4776 -25.7441 64.0844 -94.2788 -84.3752 145.7057 -167.1693 -145.8885 147.8799 -172.9598 60.7179
3.13054252 -77.8619 -15.8084 -56.4055 -80.9480 -135.8603 157.0402 57.5120 -74.4384 135.6701 -59.1504 175.3388
3.17373345 -145.3492 145.9425 174.5493 -111.7411 -135.2502 126.4514 -56.7891 -72.0282 144.5532 -170.5823 60.4358
3.19377991 -145.2007 146.1635 177.4078 -109.9259 -136.7461 146.3298 55.2180 -82.6686 136.3079 -69.6210 67.9253
3.21394351 -81.6424 -12.9119 63.7506 97.1269 -137.2236 157.1491 -71.7008 -71.5894 -25.3894 -166.1420 167.8335
3.24527403 -77.0159 -16.7786 -56.4579 -80.9191 -135.5839 155.6135 -65.9397 -128.8423 136.0634 -57.4688 177.5238
3.26816177 -81.1448 -16.7458 64.1549 89.7034 -77.0284 128.9834 -178.8304 -84.2854 -35.7429 -52.6570 -56.7002
3.29440668 -83.4355 -10.5322 -56.0730 112.2502 -73.9481 154.2204 -63.6798 -76.7536 138.0923 -52.9129 -57.3099
3.31891211 -79.8546 -21.1602 62.5906 88.6190 -78.5772 145.3542 68.1551 -76.5254 136.8876 -52.6824 -57.1182
3.34028138 -76.5008 -25.6061 64.2151 -94.2933 -84.5707 145.6478 69.3752 -73.4382 155.4464 76.4981 -61.4885
3.36193832 -81.7492 -16.7390 64.0922 89.7905 -77.2218 135.4640 -57.0832 -146.3072 147.8393 -173.0153 60.7355
3.39503392 -145.0936 147.9936 -178.5197 88.4184 -136.5437 149.8950 -67.0377 -70.9696 137.3640 -169.9030 -89.6506
3.42241333 -145.2683 147.4914 174.4595 -113.2823 -146.9368 141.5722 -171.4551 -76.0478 134.3202 -65.6975 73.0651
3.44367554 -76.7570 -25.5800 64.0913 -94.2879 -85.1140 148.9021 71.9469 -69.4740 -26.1767 -170.0806 58.8163
3.48304730 -80.3137 -13.0057 65.6638 90.9775 -146.0281 150.2910 -168.5349 -67.4602 145.0217 -168.0644 167.8662
3.52750143 -71.6073 -28.9599 -176.2314 -116.0761 -136.3221 157.2963 -66.7930 -73.8911 156.5536 64.3715 173.8368
3.55258168 -76.0119 -16.8991 -56.6058 -80.8889 -132.8969 135.4390 -56.4889 -83.5482 136.4568 -52.5347 -57.1121
3.59137495 -145.4531 146.0235 171.9444 -110.5260 -148.8008 142.0046 -170.8126 -71.8059 154.3188 75.3663 -61.5800
3.61431401 -76.7120 -25.5232 64.2151 -94.3473 -84.0846 145.0898 -166.9513 -131.1893 157.4792 74.5532 -62.0519
3.64196216 -77.0589 -14.6424 -56.2490 112.3465 -146.6023 148.9117 -168.8153 -75.0926 136.8786 -52.8950 -57.3350
3.66401645 -78.5371 -14.1516 65.6388 90.7041 -144.2143 145.2598 -170.4999 -129.1467 135.3813 -56.4628 90.6644
3.69208434 -81.7483 -16.7042 64.0921 89.7874 -77.2723 135.5095 -57.0680 -145.8989 147.3468 -171.1354 166.8779
3.71301301 -75.5610 -31.3493 -178.1135 85.9574 -74.2142 152.8270 -64.2034 -129.4627 158.4436 61.9250 173.3241
3.74368072 -144.4130 156.8478 59.5540 -90.3427 -138.2873 147.0365 -170.0319 -72.3667 -13.0786 63.3079 172.7930
3.76506566 -145.2402 152.4979 -176.9084 86.0244 -145.4914 146.6611 66.2850 -67.1076 136.9711 -169.8289 -89.6207
3.78898321 -71.3189 145.2035 -179.5544 -109.1737 -137.6138 152.3974 -66.7113 -69.4911 145.5680 -167.6419 167.8283
3.81204583 -76.6346 -25.8471 64.0323 -94.3493 -83.0741 144.6790 -167.0103 -128.0784 166.7189 50.4596 62.2660
3.84373025 -79.7585 -21.4105 62.6224 88.6781 -80.0737 146.0643 -167.3543 -74.1206 134.5785 -58.9613 175.3879
3.86390075 -82.6591 -13.1058 -56.5726 -81.3057 -75.4779 132.1851 -178.0246 -86.1248 136.7999 -52.4013 -57.0941
3.89266925 -82.5987 -15.3730 64.3036 89.8719 -80.1995 134.5579 -56.8387 -131.6755 157.4416 74.4747 -62.2138
3.93591761 -66.2596 -17.6047 63.7259 88.3711 -77.2963 -13.0829 60.8362 53.8066 173.8284 75.2317 165.0055
3.96136632 -145.6249 146.0615 171.2161 -109.1943 -146.8489 137.8296 63.6164 -74.8635 145.1917 -166.7979 167.6364
3.98295252 -78.0572 164.9692 -166.1112 62.4864 -66.5295 157.9194 -64.0838 -68.1020 144.7146 -168.0776 167.9491
4.01890915 -144.7308 -177.6756 73.3383 98.9552 -74.3831 55.8134 -68.3648 -66.1790 -27.0180 -166.3015 172.9638
4.04202003 -77.4556 -16.0890 -56.3903 112.3482 -135.9099 158.0462 -65.1232 -71.7449 -25.3735 -169.8972 58.7411
4.07956593 -135.9832 156.0885 -59.6966 104.0890 -131.6277 135.8463 -177.0125 -82.2905 136.3866 -52.5132 -57.1669
4.10256683 -80.1713 164.5613 64.1372 90.4857 -144.1869 146.7826 -170.0239 -129.3910 158.0656 62.4138 173.7138
4.12468706 -75.4056 -16.3252 -56.3846 112.3451 -146.3165 146.3881 -170.9845 -130.1297 135.6462 -57.2697 177.7104
4.17782607 -71.6023 -29.0031 -176.2259 -116.1298 -136.1296 157.9427 -66.6030 -86.9456 -0.7874 54.7255 60.3803
4.20406382 -70.7023 142.4237 -179.3450 -114.3635 -151.5120 147.2470 65.2022 -128.9214 165.7284 48.2504 61.5979
4.22432194 -81.3115 -16.4529 64.1622 89.7658 -77.0986 128.9077 -179.0904 -77.0911 -27.7041 -166.3842 168.0447
4.24977680 -77.7504 -15.9387 -56.4120 -80.9420 -135.7132 156.7246 57.4873 -76.1744 136.7156 -70.5694 66.2348
4.28602020 -78.0868 -15.7060 -56.4139 -80.9488 -135.9828 157.2484 -65.6586 -77.2605 165.5981 53.3044 61.9851
4.30711978 -73.5565 -32.5380 -178.4956 86.4614 -73.3547 132.1743 -178.5366 -79.9234 133.9973 -58.6459 175.5814
4.32964922 -77.9262 -15.7403 -56.4057 -80.9480 -135.9473 157.1791 -65.5904 -69.5942 145.8096 -167.7049 167.7976
4.36878755 -74.1807 -32.0927 -178.0365 85.8393 -75.0525 134.8426 -177.0447 -73.9539 155.0416 64.0594 173.8294
4.41612393 -86.0503 -5.0986 64.8965 92.0835 -108.8409 132.3695 -175.8780 -129.6622 135.4015 -56.2746 91.2600
4.44931476 -77.6063 -16.4041 -56.4404 112.3527 -135.7898 156.4349 57.1712 -129.5673 157.9318 75.4584 -61.9430
4.48503095 -77.0128 157.9770 62.8875 -92.1900 -148.3427 150.1502 66.6196 -124.8517 166.3666 51.0966 64.0460
4.52466548 -71.5940 -28.3803 -175.1911 -115.7674 -132.4908 132.8942 -179.1703 -119.1780 0.8161 65.2126 172.6469
4.55618393 -73.2159 152.6755 -57.6873 -82.2626 -146.9368 149.3190 67.2155 -73.5120 134.6055 -58.9473 175.4036
4.58451269 -66.5297 -25.3561 89.8779 120.7586 -136.0791 136.0602 174.2917 -132.0828 158.0766 61.5092 173.3208
4.62137988 -76.3621 -17.4643 -56.4942 -80.8990 -135.0550 153.7877 -66.1187 -128.1050 135.7504 -56.4141 90.7894
4.64922915 -75.3515 -31.5382 -178.2354 85.8896 -74.1561 154.8762 -63.8536 -71.0474 155.6462 76.1155 -61.3265
4.67408251 -77.4365 -15.5247 67.7333 -87.8466 -145.6330 148.1854 64.6928 -143.4741 139.8374 -175.0600 -89.9975
4.70225290 -74.3652 169.7008 79.7795 -29.5528 -140.6903 141.3171 64.4725 -135.2278 157.9634 60.0727 173.7859
4.72256558 -74.9347 -31.7645 -178.6985 86.6178 -72.3695 152.7663 -64.1092 -76.9014 136.7836 -70.3165 66.3321
4.77558592 -77.0169 -14.7698 -56.2669 112.3318 -146.3892 148.6984 67.6532 -75.0894 -37.2549 -53.1974 -56.8491
4.81630028 -69.5010 -33.9871 -179.3103 -107.8487 -148.4144 142.2642 61.7479 -119.5906 -0.9347 65.4558 172.7439
4.84492615 -73.1040 -36.5309 178.5586 87.5516 -78.3250 147.3609 69.8068 -71.0347 155.7892 63.9066 173.8852
4.87230476 -79.6608 -18.7163 64.4987 -93.2178 -71.6632 154.4530 -63.3896 -69.7621 137.8602 -171.9012 -89.6732
4.90748426 -75.3343 -31.5458 -178.2099 85.8793 -74.1077 154.1421 59.0709 -77.1272 165.5493 53.0439 61.8195
4.93543446 -77.3634 152.3399 56.5713 -92.9480 -138.5636 143.3654 -177.0941 -125.0753 157.4521 75.4729 -60.0470
4.95644868 -145.8886 166.1135 63.9320 91.0177 -144.9472 151.0405 69.0356 -69.6370 -26.3959 -166.5027 167.8268
4.98400102 -77.0180 -16.0380 -56.4589 112.3178 -133.1457 140.1737 -172.9851 -83.8937 0.7249 54.7433 59.5585
5.00938710 -79.8592 -21.6542 62.7425 88.8287 -83.1077 148.7583 70.3940 -69.4526 -26.4228 -166.5069 167.8233
5.07595086 -70.3554 -28.7111 -175.4195 -115.4112 -131.5152 130.8227 -178.8474 -87.7556 -35.2190 -52.4881 -56.4791
5.07620294 -79.2774 -19.4087 64.5060 -93.6158 -71.9971 135.5571 -57.2378 -143.9618 139.8326 -174.9724 -90.0193
5.10899351 -69.9434 -33.1679 -179.1008 -108.0473 -148.4334 151.8318 67.5010 -82.0864 0.1589 54.2312 59.3280
5.13685330 -76.1103 -16.7498 -56.5934 -80.8911 -132.4692 134.6919 -176.9300 -83.7411 135.2415 -70.3115 66.0791
5.15713466 -77.5055 -14.3911 -56.4014 -81.0187 -146.5248 148.9917 66.7974 -75.3412 135.6062 -70.2158 66.3911
5.19509385 -70.9252 -28.8060 -175.4138 -115.7289 -132.3538 132.2331 -179.4011 -120.1192 4.5507 53.5776 60.6031
5.24123716 -77.1007 -14.5809 -56.2453 112.3474 -146.4881 148.9734 -168.6695 -75.3612 135.6184 -70.2215 66.3836
5.26179034 -77.3615 -14.3844 -56.2347 112.3262 -146.6121 151.3724 68.6524 -69.4240 -26.4274 -166.5320 167.8251
5.28327511 -76.8467 -15.5813 -56.3589 112.3343 -146.8502 147.7559 -170.2065 -130.3526 157.4682 75.1356 -61.9441
5.33012947 -77.1933 -15.6862 -56.5556 -80.9180 -133.2927 139.0139 -174.8789 -68.4095 144.4811 -167.9332 167.9329
5.35829004 -76.9818 -16.2857 68.3346 -87.1643 -146.3574 151.1571 67.4822 -66.5096 -35.2884 -169.8612 -90.6753
5.38553760 -77.0480 -15.9424 -56.4447 112.3170 -133.4502 139.8956 -53.7650 -74.6196 164.5025 52.3223 60.7477
5.41849903 -75.0326 152.9750 56.4979 -96.0725 -153.9298 151.2749 65.8729 -124.5149 134.8679 -56.2873 91.4990
5.45675476 -69.9304 -33.3406 -179.2341 -107.8722 -148.7213 148.2325 65.5550 -73.6917 155.4310 76.8477 -61.3950
5.49559397 -83.3376 -12.6858 -56.5483 -81.3697 -76.3205 135.8518 -56.2466 -69.4002 144.4663 -170.6125 60.9822
5.55392171 -69.8640 -32.9735 -179.0154 -108.0671 -148.4051 151.5198 68.1931 -69.3231 -26.2534 -170.0650 58.8245
5.57978656 -66.6751 -23.7515 89.7451 121.5611 -135.1215 138.3000 173.7110 -145.9390 147.4616 -170.8272 166.8968
5.61496125 -70.0971 -29.8587 -176.9649 57.9898 -133.2941 133.5177 -179.0772 -89.3526 135.5995 -70.5118 65.9847
5.63959405 -72.4879 -26.2058 -174.3833 -114.2659 -131.3357 140.1298 -172.4278 -78.1796 -10.9608 77.6178 -60.0955
5.68208638 -74.2362 -32.1161 -178.0980 85.8946 -74.8429 134.9684 -176.6469 -76.8962 164.3072 52.0909 60.7271
5.72729890 -75.5803 -16.1470 73.9835 -75.4102 -136.5930 155.9513 51.6305 -69.7646 137.7769 -171.8459 -89.6557
5.75403490 -76.4733 -25.7046 64.0766 -94.2858 -84.3736 145.6752 -167.2084 -143.9085 139.8713 -175.1873 -89.9997
5.78848461 -71.7513 -26.6689 -174.6479 -114.9534 -130.7261 133.1467 -178.3083 -81.0603 -40.4641 -59.6171 175.3360
5.81995938 -80.3004 -13.0209 65.6710 90.9882 -146.0532 150.4446 66.9505 -67.4254 137.2633 -171.8421 -89.5459
5.84542060 -71.4705 -28.8885 -176.1539 -116.1324 -135.8927 157.8114 -65.9273 -74.2934 -36.6640 -73.5300 64.5022
5.86643005 -73.8642 152.6391 -57.7217 110.4206 -133.1015 139.7838 -174.4710 -75.0898 164.5894 52.4424 60.8048
5.89300328 -83.3315 -11.3967 -56.1709 112.2001 -72.0820 145.4725 68.1165 -73.0735 155.2991 76.6283 -61.4430
5.91729490 -72.2618 -26.1185 -174.3806 -114.3678 -131.5840 139.2586 -173.8655 -68.2951 144.5837 -167.9185 167.9204
5.93835676 -66.7920 -23.5672 89.6101 122.1285 -135.1480 138.2519 174.6520 -69.9972 143.8611 -170.6694 61.0536
5.99434567 -81.6537 -12.9301 63.7427 97.1403 -137.2876 157.2688 -71.6508 -68.7225 -33.9320 -169.7600 -91.0076
6.01656476 -81.8333 -16.5660 64.1064 89.7915 -77.5270 135.6885 -57.0717 -144.1748 139.8551 -175.1165 -90.0130
6.04183480 -76.5821 -25.7104 64.0990 -94.2816 -84.7358 147.8149 -165.4059 -67.5236 137.4084 -171.9565 -89.5716
6.08436032 -146.1393 166.4771 71.9160 -80.2113 -143.3662 146.3531 -168.9669 -69.5017 137.2788 -171.1356 -89.5076
6.12130803 -79.6318 -18.8161 64.4595 -93.2702 -71.1123 153.1876 59.1025 -144.4208 152.9319 -125.7466 -63.0023
6.19109877 -80.0944 -13.5069 65.6077 91.0815 -146.1811 151.4288 68.3189 -66.5945 -35.2192 -169.8638 -90.6944
6.21459397 -66.8538 -23.5002 89.6085 122.1718 -135.1724 138.3985 174.6374 -69.7538 143.7353 -168.0050 168.0243
6.24570698 -67.1108 -23.4681 89.5925 122.2003 -135.1503 138.7169 -65.0709 -77.0088 164.0391 52.4939 60.8538
6.29155570 -76.9690 -15.7051 67.7179 -87.9226 -145.4475 147.9321 64.6917 -144.2038 152.6603 -125.6485 -63.0212
6.34693431 -77.8640 -15.9306 -56.4177 -80.9488 -135.7467 156.6583 57.1840 -143.5553 140.0650 -174.9989 -90.0929
6.37106561 -77.0408 -14.7189 -56.2626 112.3332 -146.2764 148.3865 67.4298 -75.0618 -39.8343 -73.1404 64.6612
6.54050689 -81.8381 -16.6497 64.0797 89.8777 -77.5142 135.7549 -56.0583 -69.8905 136.6156 -171.5956 -89.3452
6.54050689 -81.8381 -16.6497 64.0797 89.8777 -77.5142 135.7549 -56.0583 -69.8905 136.6156 -171.5956 -89.3452
6.61229096 -65.5420 -17.7439 62.2857 86.4374 -80.8012 -18.5918 -165.5129 63.4159 133.8374 -68.5465 66.1790
6.65748787 -79.0286 -19.8333 64.4708 -93.6769 -71.1179 134.9432 -177.5693 -144.5291 152.7194 -124.9455 -63.2011
6.71879722 -143.5431 148.0297 178.6518 -132.2975 -115.2419 2.7812 60.5427 63.8113 155.2770 -123.9969 173.5790
6.87721092 -69.5781 -33.3679 -179.1874 -107.9356 -148.1631 147.5886 66.3505 -76.0780 -40.0303 -73.1882 64.5553
6.94957513 -81.2112 -13.0143 63.8550 96.8640 -136.7338 155.1273 51.2385 -144.2505 152.9284 -125.5655 -63.0524
6.98465242 -82.2237 -15.9534 64.1414 89.7767 -76.0473 154.3843 59.6963 -144.2949 152.9117 -125.8239 -62.9886
7.04653609 -77.5043 -16.0560 -56.3898 112.3450 -135.9542 158.3392 -64.9317 -68.8759 -33.9907 -169.7776 -90.9733
7.11365734 -145.4030 161.2138 61.5252 91.8816 -78.3475 133.1518 -57.3588 -71.0555 136.5914 -171.5665 -89.2947
7.14182587 -80.0934 -12.8192 65.7164 90.8904 -145.4529 148.3720 -170.0592 -144.1131 152.6552 -125.8010 -62.9865
7.20044249 -73.4705 152.1105 -57.7581 -82.3243 -135.5408 157.7036 -65.4059 -70.0013 137.8232 -171.8593 -89.6651
7.22197538 -79.1085 -19.5294 64.4791 -93.6152 -71.8200 133.7240 -56.0681 -74.7216 147.4439 -129.1146 -62.1282
7.27105751 -71.5091 -28.8532 -176.1956 -116.0567 -136.2113 157.3895 -66.6605 -69.8179 137.7921 -171.8477 -89.6587
7.32649226 -145.9212 166.0278 63.8453 90.9545 -145.3004 149.9529 -168.2124 -67.6960 137.3577 -171.8309 -89.5690
7.35571726 -79.7422 -21.6475 62.6583 88.7519 -81.5903 147.4625 68.6107 -67.5638 137.3137 -171.8346 -89.5635
7.38854164 -72.5793 -27.4252 56.9611 87.5799 56.2752 -33.4612 -153.5685 -73.9454 154.5490 82.2094 -64.2027
7.53143831 -145.0968 147.4074 179.2924 -109.6288 -137.4442 150.2485 55.9548 -74.1585 150.0315 -126.1869 -62.4193
7.60399456 -145.3310 155.8117 65.8859 -73.7889 -83.3015 116.1889 -57.8393 -72.1181 148.6112 -126.0938 -63.3517
7.66108773 -77.1783 -15.6729 -56.5511 -80.9193 -133.2321 138.7269 -175.4099 -69.0607 136.7186 -171.5340 -89.4057
7.80101383 -79.5592 162.9695 63.1165 90.3594 -146.0053 150.0183 67.2977 -67.6654 137.3508 -171.8280 -89.5687
7.98939349 -77.3728 -14.3703 -56.2334 112.3244 -146.6854 151.1841 68.4957 -66.7290 -35.2100 -169.8533 -90.6930
8.12687543 -72.8439 152.7504 -57.7157 110.4454 -147.1150 150.2701 67.2329 -67.5829 137.3287 -171.8304 -89.5664
8.20349443 -77.8519 -15.7905 -56.4050 -80.9466 -135.9085 156.9396 -65.6030 -73.2813 149.2022 -129.7850 -62.0292
8.34167396 -79.8861 -18.3973 64.6212 -93.2579 -71.6574 152.4642 58.9868 -129.3083 55.3523 53.8767 168.4949
8.51450919 -66.8508 -23.5187 89.6512 122.1513 -135.2514 138.2744 -66.0951 -70.7245 136.0602 -171.5237 -89.1722
8.68913025 -72.0619 -26.3015 -174.4858 -114.7913 -130.7639 134.4849 -177.3837 -73.2371 -36.7763 -169.7159 -90.0799
8.84375890 -77.1369 -14.6071 -56.4017 -81.0082 -146.5698 148.0389 65.1165 -144.1308 152.6534 -125.7240 -63.0083
9.90008578 -65.1443 -17.8680 62.1260 86.4432 -73.5324 -19.4975 -165.6164 49.7024 -177.5863 74.3368 -97.3175
9.95285021 -68.1377 -15.7153 63.6374 87.5635 -74.2925 -25.5265 -56.6142 50.1529 -178.1078 75.2925 -98.1630
10.29561583 -86.4210 -111.8789 60.6215 179.7299 -66.9507 156.4097 59.2105 -73.2197 156.0571 64.2310 173.8317
10.69179329 -69.0243 -36.8427 43.4393 -94.7828 51.6513 -47.0420 -162.6754 50.8886 17.1167 64.5299 66.9886
10.96962718 -146.0971 168.3495 73.3270 -62.9892 66.3699 140.2297 -47.5095 -67.8247 137.1628 -171.5914 -89.5677
13.03754809 -88.4728 -7.1365 65.2138 96.2938 -138.5045 132.9556 -79.0665 49.2659 48.6204 67.6813 -88.0387
