# Supplementary material for: Exploiting Sequence-Dependent Rotamer Information in Global Optimization of Proteins
Source: J Phys Chem B. 2022 Oct 18;126(42):8381–90. doi: 10.1021/acs.jpcb.2c04647 (PMC9623586; doi:10.1021/acs.jpcb.2c04647)
Supplement: Supplementary file 2 — jp2c04647_si_002.zip [file jp2c04647_si_002.zip › TripeptideConformations/PHE_HIE_ASN_new.csv]

0.00000000 -145.0652 148.8722 -179.3708 77.2859 -147.7721 148.1408 -178.8780 61.5612 -146.2216 145.5580 -175.7054 -113.0633
0.02085750 -145.0795 148.9862 -179.3541 77.3049 -147.6968 147.9268 -178.9819 61.8035 -145.4475 145.0706 -177.1878 57.5669
0.08219100 -71.5264 146.5034 -178.6354 -100.0149 -147.2034 148.2998 -178.7711 61.3767 -146.2604 145.5892 -175.6445 -113.0702
0.10467380 -71.5383 146.6185 -178.6198 -99.9562 -147.1322 148.0948 -178.8730 61.6159 -145.4882 145.0996 -177.1345 57.5575
0.24326220 -145.0871 149.1108 -179.3053 -101.3439 -147.9685 146.5785 -178.0778 -100.5277 -144.6908 146.1590 -175.6964 -113.1977
0.27943940 -145.1011 149.2131 -179.3024 -101.2882 -147.8964 146.4107 -178.1327 -100.4715 -143.8373 145.6907 -177.1429 57.4733
0.32909120 -71.5295 146.7610 -178.5627 -100.0052 -147.3881 146.6810 -177.9779 -100.4591 -144.7339 146.1929 -175.6389 -113.2054
0.35095590 -145.0397 148.7032 -179.6367 -102.0235 -148.0055 148.0340 -178.8045 62.2470 -146.0551 148.1711 -166.3038 14.7601
0.37874430 -145.2217 149.1480 179.6995 -99.4000 -146.3834 151.4566 -173.6466 47.9360 -70.3942 153.6758 -59.6877 109.3652
0.42285180 -145.7806 165.0124 70.6381 104.5285 -67.9160 128.1982 -178.2929 65.5801 -142.3662 154.1409 -71.9725 -86.1161
0.46428000 -71.4354 146.8955 -179.7305 79.7325 -145.9276 151.8517 -173.5645 47.9223 -70.3763 153.7264 -59.6962 109.4911
0.59993380 -145.0593 148.9240 -179.5624 -102.0170 -148.2240 146.4902 -178.0410 -100.7052 -144.6402 149.6668 -165.9281 14.2564
0.67280160 -71.3542 147.3651 178.8103 79.3262 -143.6346 143.9512 -175.7255 49.9590 -71.7600 144.8344 -175.1792 57.5428
0.74812220 -145.7000 164.1780 70.3769 -76.8927 -68.6795 129.5350 -176.1089 -96.7004 -141.8872 154.4697 -71.9113 -86.2900
0.78624530 -71.4431 147.0998 -179.9521 79.3769 -145.2953 149.7573 -174.4263 49.0474 -68.4129 145.0516 -175.7171 -112.3298
0.92255090 -145.5472 155.2744 64.4892 96.0047 -66.3397 126.0223 -178.8271 62.3990 -149.4752 160.3331 69.7525 92.2181
0.98688220 -144.9337 160.6296 -171.1482 -107.1539 -57.9154 132.7700 -178.6850 62.2490 -152.1558 160.6305 65.6371 89.7887
1.03568200 -144.7031 162.2758 -169.8385 69.9552 -64.6286 149.0644 -177.1818 61.9858 -145.8170 145.0375 -175.5305 -112.9204
1.06595000 -145.6288 164.5115 65.6896 -88.0764 -144.0131 151.6578 -176.5914 59.0079 -137.5069 148.7025 -61.9805 107.3092
1.09222570 -144.6453 162.6277 -169.6627 69.1590 -67.9364 158.9557 -170.8724 49.3081 -69.1012 154.0525 -59.1626 113.1996
1.11993490 -144.6289 162.6481 -169.6681 -109.6964 -67.7807 158.3612 -171.1525 46.4828 -70.5552 154.1101 -60.5734 -64.8281
1.14098820 -70.5086 135.9569 -177.2068 -121.6890 -150.1186 152.0881 -176.5506 58.2202 -138.6741 149.7923 -61.4372 -78.9627
1.17886400 -146.0432 169.1585 69.8868 94.7295 -135.6719 151.3892 -177.7418 59.9849 -146.5244 145.3607 -175.6285 -113.0216
1.20435810 -144.4952 154.6516 -169.9947 -109.5883 -144.9770 153.9958 -174.3481 55.2628 -130.7627 146.4073 -63.2820 -74.7039
1.23096090 -70.0909 144.8573 -179.4115 79.2665 -148.8027 157.3664 65.3468 95.8924 -146.2116 149.6342 -174.4680 -114.0593
1.26793600 -71.6775 144.2159 -172.4860 -107.0801 -149.2833 155.2536 -174.3263 54.9754 -133.0488 146.5895 -61.0191 111.2960
1.29930440 -145.3146 150.1290 177.7945 -101.9459 -144.0690 134.6866 -179.1312 -112.2557 -80.5975 139.6698 -174.8056 58.9047
1.32002870 -145.6658 164.5677 65.9399 -87.8494 -144.6435 148.3607 -177.4915 -102.1301 -136.8100 149.0926 -62.2087 107.0995
1.34860230 -72.8275 149.5907 -171.6645 -107.1470 -145.9849 156.2702 -172.8228 50.6035 -126.8753 147.4689 -62.6057 -73.9196
1.39325030 -145.0038 148.7100 -179.1675 76.9754 -148.1468 148.0495 -178.0932 61.8334 -146.8058 156.7414 68.9982 -73.1678
1.42239070 -71.3199 144.6679 -174.9431 78.1263 -150.8457 165.6628 66.6959 92.9473 -129.6285 154.5770 -61.7767 108.4248
1.44289410 -79.2488 158.6520 63.4917 -87.7423 -73.9447 139.7037 -176.9061 -98.2364 -139.5834 152.0413 -67.8880 -80.7299
1.47398130 -71.5259 146.2959 -178.4721 -100.3888 -147.5993 148.2630 -177.9725 61.5971 -146.7234 156.7556 69.1597 -73.0066
1.49716880 -145.6761 164.0071 64.3185 -89.9539 -146.0413 148.1543 -177.7380 -101.8999 -135.7734 148.4422 -63.5812 -71.2784
1.52189740 -145.3437 156.3150 63.0502 94.2847 -82.5594 142.6167 -177.8810 63.4721 -146.3380 152.2782 -164.4894 12.2682
1.54622370 -145.3245 156.5986 62.5661 -86.8770 -83.6603 143.0751 -177.2960 -98.9441 -144.9497 147.0932 -175.0425 -113.4751
1.57114870 -145.3086 156.5910 62.6179 -86.7986 -83.3597 142.9177 -177.3414 -98.9043 -143.9649 146.6643 -176.4012 57.1024
1.61277880 -144.4066 151.4677 -167.3648 -106.0343 -75.9558 157.6348 58.4084 -91.4607 -79.9559 153.2913 -60.5400 -63.1141
1.66655880 -144.6255 162.5901 -169.7238 -109.6869 -67.5920 157.7715 -171.1814 49.1459 -67.8649 149.4559 -165.9828 17.5137
1.68795390 -76.6266 154.6566 61.0041 87.5366 -81.2466 145.5678 -177.6915 62.1090 -146.3291 146.3778 -175.2126 -113.2642
1.72342630 -73.1934 148.7013 -167.4649 76.2040 -74.4537 157.1658 58.2693 -90.9070 -78.2857 153.1957 -59.1842 112.2105
1.74562680 -76.4933 152.5376 61.6727 89.2438 -65.9660 127.9076 -176.4824 -96.7499 -150.0685 160.6021 68.9061 91.3204
1.77274440 -73.1941 148.7721 -167.4552 -104.6183 -74.6242 157.4383 58.4798 -90.9511 -79.8405 153.2889 -60.5601 -63.1631
1.81406540 -146.0303 168.9376 69.5859 -85.6860 -137.5966 148.7422 -177.5322 -100.9862 -144.9429 149.0065 -166.2941 14.7838
1.84218430 -134.9193 156.4039 -60.5935 99.2498 -144.8483 152.6763 -177.5993 59.8660 -146.1981 144.6752 -175.7098 -112.8896
1.87245520 -145.2038 148.1230 179.7658 -100.9110 -148.4816 155.9048 64.3413 -87.4791 -146.1392 149.9716 -174.5403 -114.0678
1.89251490 -144.9807 155.5827 60.4442 -86.6345 -85.1157 155.8142 64.9469 -80.6047 -137.9768 157.2804 -64.9354 -76.7579
1.93674100 -144.7915 160.6935 -163.7794 -106.5853 -138.4377 147.3288 -176.9514 -102.7677 -131.8468 147.2054 -62.2586 88.4246
1.95718350 -74.0466 149.2757 -178.5455 -99.8090 -144.9176 151.8204 64.7378 -84.4672 -77.8957 152.0023 -59.8531 108.4026
1.97993370 -76.6162 154.5315 61.3431 87.9185 -80.4409 143.8039 -177.7755 63.1341 -146.3878 151.5804 -164.8970 12.9351
2.01207750 -76.5501 154.7411 61.1572 87.6350 -80.8927 143.6209 -177.3628 -99.0853 -144.0657 146.5307 -176.4975 57.1049
2.03474910 -74.8097 153.4852 -59.4140 104.5547 -145.0080 160.8465 -172.3097 45.0792 -71.5622 155.0550 -60.5505 -64.4450
2.05612600 -74.8610 153.5054 -59.4114 104.5532 -145.2418 152.5676 -177.6438 59.9197 -145.5935 144.2749 -176.9923 57.5978
2.08121420 -144.9869 156.0701 60.1315 92.5332 -82.4988 154.6842 62.7606 -80.1469 -78.9581 153.4161 -59.1959 112.3306
2.10538480 -146.0345 167.7248 67.7322 92.6369 -138.7931 166.1544 68.7291 -83.7968 -130.5769 158.5552 -60.7761 108.8149
2.12612460 -144.9894 156.0917 60.0255 92.2777 -83.0644 155.0278 62.9826 -80.1466 -80.6804 153.4622 -60.5844 -63.1675
2.15081850 -134.9281 156.4432 -60.5960 -80.5567 -145.3791 150.3585 -177.5143 -101.7693 -143.9354 144.9965 -176.9322 57.4673
2.17850400 -75.0332 153.8522 -59.4060 104.5984 -72.7538 150.3106 -176.7925 60.8965 -146.0572 145.0349 -175.5980 -112.9365
2.21197160 -144.5050 156.3842 -167.3221 -108.7877 -77.4196 165.0251 69.1900 85.4092 -142.9395 148.6480 -176.2318 56.5530
2.24395610 -73.1293 148.6621 -167.5291 -104.5174 -74.4173 156.9390 58.2675 -90.8325 -75.1902 148.0608 -166.1104 16.4503
2.28003080 -76.5457 154.5870 61.4590 88.0079 -80.2156 142.1346 -177.2854 -98.9620 -145.1918 152.6641 -164.6006 12.4443
2.30738640 -144.9314 156.0986 60.1632 -87.8233 -82.0347 155.0233 62.9640 -80.2019 -73.8913 144.9231 -175.6213 -112.4521
2.33089780 -145.7742 167.3082 67.9864 93.4377 -142.1635 165.3613 67.0942 91.8027 -144.1617 149.0711 -174.9892 -113.8177
2.35729730 -145.7705 167.3008 67.9818 -86.7887 -142.1594 165.3914 67.1718 91.8751 -143.1792 148.7203 -176.2342 56.6125
2.37786060 -145.0161 157.2951 61.4861 -86.2402 -93.7845 159.7796 67.1466 88.0497 -136.4755 156.0063 -63.5276 -76.0463
2.41775550 -145.1771 152.7238 -178.9176 -107.2290 -81.9082 66.6303 -172.0357 55.2634 -68.9552 145.6199 -174.8325 57.3834
2.44341190 -143.9208 148.7846 -174.1999 -104.0655 -139.6111 156.3867 -59.0576 101.4348 -125.1356 156.8777 -62.7373 -72.9285
2.47087020 -144.6630 166.6842 -169.0022 69.8697 -63.2982 151.6979 -58.2843 -72.8041 -144.1317 149.4348 -176.0138 56.2827
2.49188060 -135.0153 157.3767 -61.1155 99.1630 -73.8823 157.5704 62.1262 -80.1770 -81.7813 153.2395 -60.5387 -63.1337
2.51575100 -76.3868 154.4808 58.8160 -93.8817 -81.1999 155.4030 62.9131 -80.1221 -81.0457 153.4824 -60.5879 -63.1614
2.54880830 -144.6228 162.3974 -169.4369 -109.5857 -67.3971 154.3639 -171.3739 -120.5744 -70.3878 151.3838 -58.8570 109.8968
2.57116000 -144.8082 162.3376 -172.1862 -103.2297 -79.7744 63.9199 -170.9727 56.0119 -69.4420 152.6507 -62.4861 110.5627
2.59863330 -144.9504 156.0831 60.1993 -87.8890 -82.0656 154.3695 62.7209 -80.2126 -75.6706 148.5071 -165.9724 16.1980
2.62179260 -135.0138 157.3871 -61.1093 -80.6458 -73.7467 157.5974 62.2401 -80.1990 -74.7449 144.7501 -175.6674 57.7640
2.65341350 -75.2156 154.9598 -59.9733 -75.4700 -73.5469 157.2689 61.8963 -80.0621 -79.7305 153.1378 -59.1505 112.4962
2.69187540 -79.6658 166.1380 67.6158 -92.2731 -135.9739 165.8413 69.3957 -83.0269 -131.3119 158.5057 -60.8368 108.1435
2.71615870 -144.4722 155.2723 -167.4217 72.4461 -76.6711 157.9253 63.3517 85.4772 -82.2729 140.6978 -176.0948 58.9575
2.74840560 -85.9863 143.5000 179.7421 -101.0842 -139.6352 148.6407 -61.5158 108.7442 -145.3468 149.4866 -176.3241 56.5126
2.77557740 -144.4792 155.2569 -167.4111 72.4862 -76.6419 157.8785 63.2452 85.4138 -82.2992 140.8603 -175.9843 -111.8965
2.80235450 -144.7152 162.0094 -170.1430 69.9184 -64.3830 149.0772 -176.9480 61.8901 -153.3844 157.0346 -123.2709 -119.6440
2.83636950 -144.8191 148.0669 179.9533 74.2813 -148.5284 157.3800 66.2355 95.5948 -145.2886 160.7796 69.6557 89.6747
2.85861740 -72.6134 148.9952 -59.6109 104.5605 -149.4990 165.9216 65.0462 91.9152 -143.7066 149.0569 -175.0011 -113.8056
2.88450880 -72.6045 148.9780 -59.6193 -75.1996 -149.4990 165.9299 65.1026 91.9723 -142.7622 148.7208 -176.2425 56.6109
2.90506160 -145.4566 166.3383 67.8705 -86.9057 -130.0787 156.5849 -62.6985 -83.7168 -72.2677 146.8631 -175.4030 57.2524
2.92662080 -145.2811 149.4262 -179.4795 -100.2583 -147.4609 151.9833 61.5554 -86.9581 -77.9235 156.4807 68.9210 -71.1293
2.97315390 -145.8715 167.0068 67.6884 -86.9657 -140.5281 153.2011 -177.3493 57.9734 -146.3671 146.5926 47.7716 -134.0330
2.99699170 -135.0317 157.1928 -61.0441 -80.6284 -75.4116 162.6649 65.1388 -81.0800 -143.4811 149.7711 -174.8997 -113.8558
3.03147760 -145.5941 166.3662 67.5870 -87.1329 -133.4743 157.0595 -59.6409 102.2626 -72.3692 146.8624 -175.3906 57.2748
3.06382690 -145.8668 166.8405 67.6105 -87.0026 -140.3814 153.4928 -171.4289 58.3584 -76.5750 158.6021 70.2412 -79.6515
3.08414920 -145.2364 147.7294 179.5285 78.7418 -148.8409 155.3464 64.2583 -87.7456 -147.1638 160.6772 68.1635 -74.1159
3.10916010 -145.0301 156.7320 61.1184 92.8103 -80.1819 150.2659 -58.6391 99.2844 -76.1525 155.2837 -59.2139 112.2193
3.14553730 -72.6216 149.0403 -59.6180 -75.1963 -149.4551 165.6278 64.9200 91.9852 -143.5128 155.4999 -164.4328 12.6159
3.17197490 -145.1900 147.7131 179.3305 -101.3380 -149.2111 156.4267 64.1304 -87.9723 -154.5130 161.6325 -124.6763 -118.4741
3.20633450 -145.3290 156.7612 63.3013 94.0264 -80.9914 141.1054 -59.2607 100.2746 -146.1128 149.7164 -175.6365 56.3913
3.24051410 -135.0277 156.8782 -60.8770 99.1511 -78.5224 163.5528 67.0856 85.8291 -133.6341 155.4368 -62.6813 -73.1148
3.26166010 -145.5872 159.2153 62.5941 91.2962 -94.5285 148.8904 -177.3147 59.9376 -145.5477 147.2342 48.6159 -135.8081
3.28376740 -146.0926 170.1246 70.8432 -84.4120 -132.7294 149.5079 -177.1427 -101.1632 -152.9313 157.8749 -123.9198 -119.5315
3.30432500 -78.6363 163.1648 66.1847 -92.5862 -142.7593 157.4129 -171.6069 -118.4114 -67.4408 143.8132 -175.6587 -112.3720
3.32745960 -71.4119 147.4627 179.3587 -98.4911 -144.2268 144.8662 -174.0271 44.5524 -67.1201 159.0286 90.1250 123.1802
3.34897410 -145.1248 149.1363 179.0906 -99.3302 -146.3731 148.6096 62.8853 98.7985 -85.0056 155.1457 69.0660 -70.6429
3.38536920 -145.3952 156.6673 64.1341 95.0613 -79.4511 137.2965 -59.4964 99.9892 -146.8744 157.5755 -162.7429 9.8812
3.41612630 -134.6284 155.2340 -60.7169 -80.6164 -136.8117 156.4906 -59.4742 102.3015 -133.7639 157.0865 -62.8761 -72.5869
3.43780470 -144.4149 151.3612 -167.3673 -105.8109 -75.6079 156.4503 57.7224 -91.4931 -80.0302 159.8667 68.0149 76.7845
3.46760960 -144.4427 144.7996 178.7591 -100.8978 -140.5265 146.9882 -60.5678 102.2498 -147.3845 160.5861 68.2467 -73.9939
3.49450800 -79.6802 165.5791 67.2029 88.4681 -137.7823 166.2780 68.6894 -83.2077 -141.9423 157.1868 -164.0987 11.9858
3.51730420 -79.3020 164.9910 68.0312 -91.6740 -139.5779 152.6823 -177.3972 58.0097 -146.7135 146.6673 47.5375 -133.5362
3.54927330 -74.8871 153.5059 -59.4230 104.5510 -145.1640 151.7658 -176.8752 59.9127 -147.3397 156.4084 68.6149 -73.9088
3.56980620 -134.9170 156.4530 -60.5971 -80.5566 -145.3675 148.7859 -177.2233 -101.7473 -145.6777 158.3208 68.1581 85.0893
3.59661600 -77.8581 157.0384 62.6843 87.9042 -88.6741 145.9880 -62.4537 -74.5047 -145.7552 149.5508 -175.9103 56.3709
3.62000660 -145.5274 158.6594 62.2317 -88.9691 -91.6720 146.3643 -177.2670 -99.8122 -143.8197 147.6311 48.9104 -135.8879
3.64088410 -135.0098 156.3477 -60.6936 99.2723 -77.1403 154.9739 -61.8312 -71.3536 -77.2888 155.3530 -60.5439 -62.9651
3.67002490 -75.1853 154.4861 -59.6836 104.3704 -77.6725 164.1072 67.5348 85.7771 -143.8684 149.1091 -174.9458 -113.8152
3.69482820 -76.7473 156.1360 61.2409 86.1848 -87.8509 148.1252 -177.4424 60.1055 -146.2098 147.3152 48.4949 -135.8444
3.71749200 -134.6209 155.2340 -60.7130 -80.6097 -136.9252 157.0048 -59.4292 102.3851 -143.5871 149.4420 -176.1231 56.3518
3.74916370 -77.4287 164.5931 -168.8968 -107.5819 -62.9911 152.7967 -58.0763 -72.7072 -74.2890 157.6689 68.9785 -71.4836
3.79034040 -76.4358 154.4790 58.8156 86.8360 -80.1904 154.5887 62.2766 -80.0890 -77.1867 156.2768 68.8858 -71.0163
3.81340730 -74.8257 153.5958 -59.4080 104.5657 -145.6291 149.5269 -176.8911 -102.4896 -145.8605 156.6558 68.9449 -73.4294
3.83855560 -145.1411 149.1108 -178.6653 77.5340 -148.1458 158.1196 64.8206 -87.3453 -143.4538 150.3338 49.4816 -135.1739
3.88313840 -75.7048 154.5554 -59.4813 -75.1600 -76.4768 154.8839 -62.0161 -71.8498 -77.2886 155.3597 -60.5568 -62.9959
3.91459290 -74.8696 153.5914 -59.4251 -75.1971 -145.1826 153.2342 -177.2716 59.6107 -153.6031 156.5277 -124.7335 -118.6575
3.93469340 -145.2697 147.6899 179.2257 -100.3561 -148.6887 154.6733 64.2987 -87.6200 -144.9232 169.7196 64.4821 -1.6774
3.95853070 -134.6244 155.2351 -60.7148 99.1880 -136.9227 157.0344 -59.4420 102.3658 -143.9539 156.6371 -164.2181 12.2864
3.98065600 -75.2072 155.0361 -59.9648 104.2899 -73.3079 156.8285 61.5399 -79.9820 -77.7547 156.1430 68.9008 -70.9726
4.02857760 -75.6628 154.5872 -59.4742 -75.1551 -76.1534 154.6711 -62.0015 -71.8015 -71.9755 146.8469 -175.4038 57.2587
4.05006180 -144.9768 147.4657 178.1865 -99.0054 -137.1603 138.9904 -61.3379 102.8201 -78.5642 161.1444 68.0270 75.7327
4.07501170 -74.7892 153.5926 -59.4032 104.5633 -145.0559 160.9891 -169.9638 -118.7626 -69.9086 152.2247 -62.7874 -12.3939
4.10974150 -145.8213 166.7244 67.4773 -87.0559 -141.1417 161.5067 -168.5791 37.4802 -66.1515 159.4081 93.2205 121.9505
4.13248330 -145.8262 167.8070 69.6826 -86.0479 -127.1897 151.1849 -62.9632 -84.2293 -146.5505 160.6307 69.0500 -73.4439
4.15481620 -72.6531 149.1107 -59.6172 -75.1954 -149.4649 165.3161 64.7457 91.9210 -143.3974 161.6969 67.5359 81.9135
4.17748400 -144.2682 144.1252 178.3897 -101.5586 -139.3936 146.4107 -63.4434 -85.1104 -144.6381 169.2887 64.8561 -3.3630
4.20297810 -87.3101 158.2290 -59.6900 103.3740 -133.6488 157.0463 -57.8566 108.9534 -143.6099 149.4357 -176.1235 56.3606
4.24081620 -75.1995 154.6534 -59.7457 -75.4254 -75.9924 157.6895 62.5429 85.7439 -82.9109 141.4620 -175.9203 -111.9893
4.26700910 -145.9819 168.8035 69.5879 94.0321 -139.7552 162.6666 67.2209 92.4148 -147.0302 149.7049 47.9758 -133.0147
4.29749930 -145.2924 149.2770 -179.6741 -100.0900 -147.5036 152.2058 61.8770 -87.3733 -86.8608 165.9571 66.9134 -10.1850
4.31890850 -135.2435 157.1071 -60.8669 -80.7492 -62.9472 141.1042 67.0739 92.9032 -155.1718 162.1399 63.0792 87.3059
4.36845940 -145.8654 166.8937 67.6472 -86.9838 -140.4137 156.9707 -171.2493 48.6047 -81.3237 170.2618 71.1234 1.7652
4.39153710 -146.0280 168.7766 69.1573 -85.8106 -134.0385 163.8578 67.1600 -84.2371 -153.2152 161.6295 -124.1251 -119.4182
4.42304040 -76.6867 154.6536 61.5371 -92.3814 -79.0768 139.9282 -177.0202 -99.5979 -144.8157 167.5699 65.0069 -1.9898
4.52043490 -79.7119 165.5549 67.2344 -91.8426 -137.0664 167.4308 69.1862 -82.5527 -140.2799 162.9599 67.8887 81.5913
4.55995700 -135.2060 156.8977 -60.6503 -80.4718 -145.0469 166.4614 67.5001 -84.8012 -140.6139 161.0064 69.8040 -72.3215
4.60079430 -145.8660 167.9944 68.7137 -86.3598 -140.9718 163.1174 66.2345 92.1010 -142.7608 168.8431 65.2247 -2.3353
4.64761660 -72.6063 149.0803 -59.6326 104.5505 -149.5634 165.7808 64.9679 91.8769 -152.6617 160.7166 -124.7638 -118.8934
4.67084150 -144.6983 156.6451 60.4703 94.1954 -73.0010 157.0485 76.4758 149.3067 -77.2957 152.1654 -59.2036 111.8324
4.71123960 -134.6496 155.2487 -60.7137 99.1919 -137.0528 157.4261 -59.5831 102.2359 -74.6513 157.9833 68.9266 -71.3192
4.77433430 -144.9707 147.4031 178.1156 -98.9715 -137.1782 139.2162 -61.3454 102.9135 -72.6408 147.9796 51.8457 -139.0840
4.81621720 -146.1354 171.2826 72.1125 -80.1125 -78.1973 68.0130 -59.0502 99.1797 -69.0689 157.4651 74.3560 -70.7898
4.92237820 -72.6067 148.9672 -59.6259 104.5441 -149.4931 165.9210 65.1225 91.9034 -144.5186 149.6868 48.4995 -133.3284
4.94362410 -135.0274 157.3767 -61.1053 99.1598 -73.8025 158.1128 62.2826 -80.4032 -73.5454 146.5198 51.3258 -138.3461
4.96898410 -76.4217 154.3878 58.7300 -93.6879 -80.5635 155.9985 62.9794 -80.4670 -72.9440 146.6548 51.3539 -138.4640
5.03979290 -76.5541 159.9554 65.9385 -92.8102 -147.5083 164.2062 64.2236 91.7690 -141.8295 168.8352 65.4202 -2.6353
5.06090400 -145.2638 153.9440 -177.6547 -105.7426 -80.6743 68.6943 -172.1163 57.9018 -74.4526 166.1272 67.4445 -5.5001
5.09266610 -76.3201 154.2083 59.0196 86.4965 -84.1959 158.6956 65.2226 -80.4927 -145.2421 150.2328 48.9523 -134.8448
5.14906120 -75.7140 154.6053 -59.4725 -75.1576 -76.1133 155.0185 -61.6936 -71.4300 -74.5123 157.9882 69.0516 -71.4868
5.20930140 -134.6129 155.9939 -60.6665 99.2200 -146.5848 164.3848 65.7864 92.1731 -141.6487 168.7049 65.4392 -2.6471
5.25206540 -75.1853 154.5007 -59.5942 104.4416 -70.2547 160.5182 75.7563 152.2085 -79.1275 152.3954 -60.5042 -63.1024
5.38834870 -135.1962 156.8824 -60.6478 99.3368 -144.9005 168.1571 68.6344 -84.0143 -134.6679 170.8464 65.9420 -2.8587
5.43427580 -75.3099 154.6433 -59.4700 -75.0115 -71.9772 155.4922 -58.0940 98.9424 -142.0003 160.6518 70.7653 -71.3997
5.66730700 -144.9966 156.7111 61.1330 92.9780 -79.4103 150.3329 -58.6020 98.9619 -70.6802 148.0079 51.6702 -138.9667
5.72522240 -76.1922 156.9851 -59.3092 104.7466 -142.1481 168.3619 70.2119 -82.4363 -134.5468 170.8304 65.9435 -2.8471
5.77328050 -134.6199 155.2491 -60.7199 99.1874 -136.8797 156.8899 -59.4132 102.4015 -145.4265 150.2246 48.5024 -133.3269
5.99396230 -134.6306 155.2523 -60.7130 -80.6084 -137.0718 157.5082 -59.4698 102.2987 -70.7622 148.1383 51.6653 -139.0125
7.07674090 -75.1451 154.5634 -59.5874 104.4427 -70.3094 160.6397 74.5811 155.2271 -77.8788 159.7396 68.0237 76.6260
