# Supplementary material for: Exploiting Sequence-Dependent Rotamer Information in Global Optimization of Proteins
Source: J Phys Chem B. 2022 Oct 18;126(42):8381–90. doi: 10.1021/acs.jpcb.2c04647 (PMC9623586; doi:10.1021/acs.jpcb.2c04647)
Supplement: Supplementary file 2 — jp2c04647_si_002.zip [file jp2c04647_si_002.zip › TripeptideConformations/GLY_HIP_ASP_new.csv]

0.00000000 -68.1912 147.8968 -149.5862 165.7947 61.0769 84.6751 -69.9409 159.0170 53.2189 104.1768
0.31052380 -63.1449 131.9832 -150.9570 158.3075 59.0215 -85.8312 -74.6641 154.8565 53.1075 -76.1318
0.47462770 -68.1352 147.7826 -149.5616 165.5337 61.3543 85.0664 -71.3019 159.1178 -167.8299 19.7973
0.64788280 -68.1677 147.7640 -149.7656 165.8712 61.4793 85.0444 -70.7192 159.0903 -48.3283 100.2638
0.79810660 -63.1373 131.9341 -151.0190 158.1319 59.1180 -85.8666 -75.9051 153.0234 -168.9141 -158.4188
0.89235750 -63.1478 131.8156 -151.2668 158.7936 59.4107 -85.9224 -75.9936 153.7756 -48.2862 -79.6785
0.96929060 -68.1837 147.5122 -149.4382 166.9918 62.0717 86.7925 -78.1661 164.7881 51.5972 -6.6019
0.99004420 -179.6348 179.0447 -145.5094 165.0116 62.2854 83.9970 -70.2042 158.9671 53.2084 -76.8085
1.30500500 -63.1707 131.5129 -151.3576 159.7041 59.7560 -85.9673 -87.8804 160.9383 51.0735 -7.2744
1.48195220 -179.5985 179.0349 -145.5139 164.7274 62.5967 84.4545 -71.6236 159.0591 -167.8423 -161.7514
1.50290830 -179.8889 179.8015 -144.7946 154.5459 -164.6049 -88.0117 -68.6002 158.7192 51.6083 92.0598
1.58381850 -70.8916 159.8463 -145.2960 155.9397 -164.6318 -89.3993 -69.1004 156.5847 -168.2691 21.2497
1.64886330 -179.5524 179.0107 -145.7307 165.1064 62.7094 84.4046 -71.0146 159.0120 -48.3040 100.2057
1.73558400 -70.9332 159.8179 -145.5668 155.9555 -164.8600 -89.4340 -68.6863 156.5133 -48.5061 99.4547
1.92203100 -66.0586 135.4117 -139.2034 156.5610 -72.9842 87.2718 -71.9943 156.3252 53.1030 104.7558
1.95658010 -179.6360 179.0563 -145.3036 166.1715 63.4642 86.3568 -78.7168 164.7050 51.5769 173.9861
2.07873420 -67.4991 141.1449 -149.0885 -170.3305 71.8212 99.5892 -55.1709 148.0471 60.9662 126.7814
2.10572000 -179.8576 179.7877 -144.8647 155.9235 -164.6802 -89.4309 -69.0493 156.5741 -168.2766 -160.4024
2.25162150 -179.7983 179.7539 -145.0960 155.9576 -164.9307 -89.4708 -68.6045 156.4929 -48.4868 -81.2230
2.30363130 -70.8878 159.7427 -145.2338 152.3918 -159.1235 -83.7527 -80.5598 166.8265 54.6214 5.7625
2.36801920 -179.7301 179.2893 -143.7611 -174.5428 72.1032 95.2373 -55.2823 153.7691 53.6453 -3.0166
2.46432630 -66.1623 135.2954 -139.1800 155.6956 -72.6677 87.0309 -73.7133 155.8749 -168.2560 21.6458
2.49453740 -71.0493 160.1702 -144.7817 153.8408 -170.4614 72.9000 -71.9068 157.0194 51.6282 97.1841
2.56972840 -66.1756 135.3037 -139.3385 155.8839 -72.6124 87.1677 -73.5097 155.4174 -48.2643 100.6353
2.81748960 -179.8726 179.7968 -144.7552 152.3389 -159.1798 -83.7645 -80.5248 166.8392 54.6214 -174.9765
2.87733650 -179.7551 179.3783 -143.7672 -172.1734 74.7436 100.3355 -55.1510 148.0740 60.6880 123.6801
2.93366010 -66.0466 135.4228 -139.1461 156.4065 -72.9581 87.1083 -83.5942 161.8124 51.0957 -7.5396
2.98729030 -70.9654 160.0743 -144.9760 158.9463 -168.1580 73.5590 -68.4238 153.6080 -168.6514 -158.0497
3.02153930 -71.0202 160.0681 -145.1703 159.2815 -169.1894 72.8095 -67.9117 154.1164 -48.1390 97.2581
3.05572720 -74.0733 159.5466 -137.7494 156.6884 -60.0443 -78.8509 -73.7027 155.8361 -168.2558 21.6718
3.13301690 -68.4617 159.3954 -130.5534 156.7078 -62.4650 -16.2944 -72.3340 156.4118 53.1443 104.3568
3.15574160 -74.1066 159.4416 -137.9034 156.9510 -60.0619 -78.7378 -73.4456 155.3714 -48.2471 100.4482
3.29626280 -68.5240 157.0937 -145.2705 169.1526 -113.1093 -85.5896 -60.4765 153.5853 52.9591 -67.5578
3.32526390 -179.6581 179.0583 -143.5101 156.9649 59.0371 -93.6563 -75.3851 154.7907 53.1278 105.2594
3.36296700 -179.8171 179.8168 -144.5448 151.9631 -175.7842 -107.8436 -146.1678 155.5548 -169.0350 20.8108
3.46418930 -179.1450 178.1108 -136.4198 157.4964 -58.2380 -72.8025 -72.1880 156.3454 53.0846 104.6295
3.50403780 -179.8593 179.8041 -144.5588 158.8935 -168.2083 73.5283 -68.3914 153.5910 -168.6632 -158.0281
3.52631240 -74.0403 159.3456 -137.7053 157.1579 -60.3706 -79.2306 -83.9073 161.7911 51.1084 -7.5347
3.56881300 -179.1863 178.1969 -134.8100 157.2855 -59.1964 109.1523 -72.2227 156.3863 53.0993 104.4688
3.59912980 -73.0778 48.7646 -68.0899 155.4925 68.5839 -80.8502 -74.7329 145.7725 -171.4605 29.0735
3.64961970 -68.3793 159.3285 -130.6124 156.3537 -62.7067 -15.8178 -73.7104 155.8857 -168.2508 -160.0584
3.69893270 -178.9675 177.9400 -136.7523 157.8541 -57.9006 -72.5396 -148.9674 161.4279 51.0910 87.9790
3.75611460 -68.4116 159.2417 -130.7123 156.5436 -62.7658 -15.7363 -73.5030 155.4247 -48.2714 -80.0682
3.83171230 -179.6234 179.0540 -143.5981 156.8783 59.3561 -93.4056 -76.7729 152.9456 -168.9258 23.4297
3.91804830 -179.5584 179.0172 -143.8628 157.5709 59.8567 -93.1338 -76.8657 153.6567 -48.2474 100.9827
4.01883680 -179.0939 178.0937 -136.4696 156.9708 -57.9377 -72.4753 -73.6784 155.8407 -168.2618 -160.0278
4.04454840 -69.9819 158.8083 -147.8895 167.4468 -122.7037 -88.2477 -66.0868 158.1997 51.8833 -13.2339
4.11256520 -179.0409 178.0511 -136.5959 157.2896 -57.9708 -72.4090 -73.3576 155.3645 -48.2282 -80.2628
4.15520190 -68.8004 150.7089 -148.0418 155.0882 56.6720 88.2904 -79.3485 -30.8032 -176.5038 -110.6855
4.21165450 -179.0831 178.1309 -135.0210 157.1068 -59.0739 109.3123 -73.3612 155.3880 -48.2378 -80.1660
4.30077360 -179.6641 179.1276 -143.7725 158.8241 60.8748 -92.8986 -89.5235 161.1554 51.1205 173.7540
4.38679820 -179.0225 178.0614 -136.4034 157.5664 -57.9327 -72.4847 -141.0780 168.2281 53.0682 10.4338
4.47987990 -179.1336 178.1090 -136.4241 157.4219 -58.1839 -72.8534 -83.9204 161.8192 51.1160 173.2350
4.53698890 -178.8494 177.8081 -136.7569 157.6918 -57.9028 -72.5511 -130.9074 156.7840 -49.5327 98.0851
4.60268960 -179.8201 179.7340 -148.3028 167.7648 -127.1537 -90.2940 -65.2564 159.8544 53.3473 -6.6651
5.69100170 -179.7270 179.6050 -148.6434 164.4829 78.1429 137.5300 -72.5180 -27.7346 -175.9140 69.6558
6.49663440 -67.6439 140.5072 -146.7055 -148.0297 70.5673 109.6591 -48.0590 145.5079 -36.6815 -99.4032
