# Supplementary material for: Exploiting Sequence-Dependent Rotamer Information in Global Optimization of Proteins
Source: J Phys Chem B. 2022 Oct 18;126(42):8381–90. doi: 10.1021/acs.jpcb.2c04647 (PMC9623586; doi:10.1021/acs.jpcb.2c04647)
Supplement: Supplementary file 2 — jp2c04647_si_002.zip [file jp2c04647_si_002.zip › TripeptideConformations/ASN_HID_GLN_new.csv]

0.00000000 -65.7802 134.3548 -176.7574 -109.9382 -152.7161 163.1878 59.6893 -86.6582 -136.3535 155.8501 -66.9694 -70.7689 -91.8641
0.02076770 -65.8910 133.2851 -177.0476 60.7060 -152.8310 163.0647 60.4789 -86.2836 -136.3337 155.8327 -67.1027 -70.6998 -91.6397
0.12357910 -73.5532 150.0635 -59.1831 112.7948 -149.0920 167.1256 62.4955 84.7767 -73.5581 155.7597 -64.4137 -177.5077 -1.1752
0.14430370 -69.4750 136.5440 -175.7386 -112.6316 -129.9511 143.8722 -71.0931 78.9492 -137.7046 155.9243 -57.9974 -176.6532 15.5446
0.19202510 -70.5089 145.0128 -176.0048 -111.3052 -147.7598 166.2371 63.2538 84.7308 -73.6043 155.7274 -64.4106 -177.5065 -1.1670
0.30772830 -70.7099 144.8053 -174.7523 60.5424 -147.8729 166.1526 63.4283 84.7567 -73.5987 155.6704 -64.4151 -177.5112 -1.1875
0.33469300 -73.5476 150.0687 -59.1801 112.7810 -149.1041 167.1011 62.4867 84.7685 -73.7390 156.2958 -64.5611 -67.0830 -10.0296
0.37477590 -74.3896 150.1057 -60.4920 -63.0688 -149.1099 167.0990 62.5000 84.8449 -73.7609 156.2599 -64.5638 -67.0855 -10.0360
0.41835110 -70.5077 145.0374 -176.0113 -111.3045 -147.7798 166.2154 63.2186 84.7011 -73.6950 156.2255 -64.6940 -67.2048 -9.8070
0.46289620 -65.7797 135.3022 -176.7225 -110.1694 -151.8621 158.5784 57.9007 -86.1125 -78.8033 152.0774 -64.2952 -177.5003 -1.1350
0.49502200 -65.9067 134.5924 -176.7317 60.7813 -151.8442 158.2240 58.3732 -85.8388 -78.7696 151.9569 -64.3155 -177.5048 -1.1991
0.51997050 -73.5614 150.0624 -59.1852 112.7942 -149.1089 167.1297 62.4948 84.7551 -73.4435 155.6505 -64.2345 -178.1160 -97.3869
0.54298550 -70.7210 144.8625 -174.7159 60.4733 -147.8769 166.1637 63.3667 84.6949 -73.6279 156.1424 -64.7023 -67.2447 -9.6698
0.57228310 -67.7785 136.7695 -60.9884 -63.1488 -152.4619 158.8626 57.6583 -86.3988 -78.9063 152.0448 -64.3061 -177.5017 -1.1750
0.62870060 -73.5301 150.2223 -59.1831 112.7853 -149.0828 166.6549 61.7647 83.3234 -71.0769 158.3319 66.2727 -179.7828 -0.3205
0.66563740 -74.3668 150.2636 -60.4906 -63.0651 -149.0815 166.6469 61.7783 83.3978 -71.1010 158.3041 66.2717 -179.7801 -0.3103
0.69083820 -70.6951 144.7846 -174.7606 60.5664 -147.8875 166.1527 63.4942 84.8483 -73.8801 155.8079 -64.1913 -175.9838 98.6820
0.71137020 -73.5265 149.9862 -59.1914 112.7554 -149.1720 167.3437 62.6455 84.7075 -74.2240 156.2741 -60.6543 -60.7136 102.8994
0.73260510 -74.3502 150.1407 -60.4990 -63.0832 -149.1279 167.1386 62.0280 83.2881 -69.7332 154.1689 -63.7678 79.2334 9.4636
0.75547520 -67.3987 136.5723 -59.9093 111.5168 -152.3904 158.8666 57.6425 -86.4978 -79.2526 152.8931 -64.2731 -67.0236 -10.1174
0.78079720 -134.1405 156.2474 -63.2058 -72.7013 -65.5694 138.0536 -174.7216 -115.9624 -93.6919 -7.7691 -60.1792 -62.1823 -67.3091
0.80162490 -70.6896 144.9202 -174.7579 60.5556 -147.8265 165.6724 62.6808 83.2586 -71.1388 158.2866 66.2891 -179.7846 -0.3027
0.83289420 -74.3549 150.3140 -60.4890 -63.0701 -149.0659 166.8506 61.3994 82.4932 -68.0143 156.5605 73.6651 -71.6110 -13.2312
0.86378270 -70.6063 145.0318 -175.9527 -111.7967 -147.9314 166.7186 63.1114 84.3753 -73.4319 155.7552 -61.2762 -61.4207 102.8856
0.88420290 -143.9958 150.6196 -174.5977 -114.3339 -130.3687 145.8872 -58.0974 109.1572 -137.5103 156.2608 -64.3776 -64.6517 -24.9021
0.91226050 -70.6436 144.6080 -174.9714 60.8338 -148.0669 166.2372 63.6519 84.7871 -74.3849 156.2389 -60.7816 -60.8438 102.8910
0.93536920 -143.2872 149.0906 -175.0106 59.3034 -147.4381 166.2305 63.1931 84.4986 -73.4689 156.1767 -64.7121 -67.2531 -9.6434
0.96055730 -71.0613 145.4192 -179.8035 66.0340 -144.8948 142.2087 -175.6569 -119.4342 -87.0716 -11.7343 -60.4125 -60.4740 105.3491
0.98930730 -132.7825 156.5935 -61.1424 109.4383 -146.6514 166.7691 62.6830 82.5978 -69.8267 154.1867 -63.7750 79.2342 9.4231
1.01343960 -132.7422 156.5268 -61.1402 109.4107 -146.7221 166.9234 63.3777 84.2350 -74.4392 156.2394 -60.6257 -60.6909 102.9012
1.04627230 -65.7463 135.8178 -176.6379 60.3783 -151.1900 154.7646 56.7196 -86.6555 -85.2645 -20.0441 -64.2857 -177.2715 -1.7507
1.07049660 -65.7390 134.4879 -176.8702 61.4820 -151.9585 158.3308 58.5312 -85.8003 -79.7338 152.6710 -60.1125 -60.3049 103.3122
1.09141050 -132.7987 156.5946 -61.1514 109.4173 -146.6808 166.5325 61.9935 81.7337 -68.0712 156.5933 73.6423 -71.6384 -13.1961
1.11155910 -143.9145 157.7562 -163.1454 13.5026 -147.0641 166.0801 63.5802 84.7839 -73.5458 155.6952 -64.4143 -177.5129 -1.1828
1.13293310 -143.5320 149.3621 -175.2983 59.2181 -146.0125 155.7077 -164.3828 -86.9316 -69.6613 154.2924 -64.2917 -177.4672 -1.1103
1.15725820 -144.5874 151.8298 -175.0646 -112.2409 -141.3482 147.0498 -174.1490 -98.1904 -138.1469 151.1427 -66.4062 -71.2005 -92.2600
1.17748170 -133.7014 156.9877 -62.8811 -72.6415 -145.3273 156.7435 -164.6343 -87.5112 -70.0776 154.3428 -64.0654 -175.9705 98.6523
1.19893160 -133.4161 156.4670 -62.8479 -72.6105 -146.7483 166.3026 62.3966 82.7878 -71.1467 158.2900 66.4311 -178.4292 98.1147
1.22403490 -144.2103 149.1303 -175.7559 -112.6886 -147.5137 166.4921 63.6948 85.1509 -68.9317 144.2080 -171.6288 175.9849 2.1915
1.24412820 -133.8939 157.5109 -62.9876 -72.5684 -75.8500 164.6859 65.0685 79.2781 -68.8562 154.6780 -63.8037 79.3483 8.7716
1.26968580 -74.3554 149.7216 -63.2273 -16.5230 -148.9636 167.0977 62.5780 84.8255 -73.5124 155.6144 -64.2381 -178.1190 -97.4069
1.29051870 -132.7554 156.5653 -61.1409 109.4374 -146.7186 166.3103 62.3894 82.7326 -71.1290 158.3141 66.4360 -178.4262 98.1161
1.31069840 -75.1164 157.8932 -158.8038 86.0460 -64.5939 163.3475 64.5725 79.9977 -67.4393 156.5055 73.4235 -71.6964 -13.1169
1.33649020 -133.2964 157.4461 -61.2281 109.2884 -76.4682 164.3912 64.5581 79.0145 -69.7437 158.6103 66.2841 -179.7563 -0.3262
1.36718750 -144.2214 149.1604 -175.7361 -112.6746 -147.4207 165.6611 62.4395 82.9229 -70.8423 158.3272 66.4486 -178.4305 98.1425
1.40370840 -76.8827 155.1921 -60.6006 -62.9684 -62.8162 133.6181 -176.3914 -96.9766 -156.2044 159.3503 61.9782 -166.5982 -95.4158
1.42411890 -76.2870 154.5536 -58.9843 113.3310 -145.6720 156.3043 -164.8002 -87.2385 -67.1277 147.4395 -173.7694 59.0732 -93.4111
1.44672710 -144.3390 162.5565 -162.2799 10.9839 -72.2030 162.4801 67.9811 81.3441 -70.3636 154.1412 -63.6133 79.3732 8.8959
1.46714820 -133.0834 157.0801 -61.2050 109.3778 -145.3373 156.5817 -164.5341 -87.2932 -70.9346 154.9141 -60.6858 -60.7529 102.7826
1.48752500 -76.4919 155.1681 -58.9951 113.2941 -77.8182 165.1814 65.1672 80.4500 -72.5005 156.3237 -61.8598 -61.9581 102.6348
1.51279420 -144.4769 150.2908 -175.5139 -112.3773 -145.1098 153.1517 -165.2040 -84.6633 -67.7861 153.6187 -65.2115 78.6477 10.0698
1.53675830 -143.8037 148.6744 -176.3639 -111.4991 -133.1544 150.1322 -59.8056 -80.8365 -137.9017 155.5857 -66.4836 -71.0246 -92.2038
1.55930410 -143.3030 149.0165 -175.0811 59.3922 -147.4725 165.8067 62.5119 83.1699 -71.3170 158.4113 65.9405 178.7662 -98.3097
1.60581620 -70.5410 144.8925 -176.0557 -111.2631 -147.7609 166.6114 63.8492 86.1249 -77.7885 159.1454 62.5564 -81.5482 90.1466
1.63039090 -145.6144 161.1167 61.0072 -92.0258 -76.5771 166.5173 64.1772 80.1100 -68.9563 148.1136 -173.9201 58.9148 -93.3346
1.65242130 -75.6915 154.4052 63.3176 78.0264 -76.3458 137.8852 -179.6315 73.5847 -139.7406 152.5465 -66.1581 -64.1658 -24.5913
1.68078260 -144.1434 149.3407 -175.4200 -113.5744 -147.4553 167.9720 63.9400 84.8760 -77.2186 155.8206 -70.9098 70.0453 -108.4279
1.70326060 -144.1958 158.4856 -163.6139 10.6960 -70.2126 145.9284 -164.9758 -80.3244 -69.7108 158.2355 70.7429 -76.4763 -4.6264
1.73150930 -74.3775 149.9480 -60.5003 -63.0696 -149.3185 165.9678 62.9405 84.6827 -73.0006 154.0549 78.9539 -65.9793 -88.8489
1.76066700 -70.4869 144.9390 -175.9768 -111.1931 -147.9627 165.1506 63.5800 84.5252 -72.8451 154.0226 78.9307 -65.9707 -88.9044
1.78850610 -143.2515 149.1427 -174.9106 58.8552 -147.4629 166.1420 62.8108 84.4625 -72.4320 155.6541 -62.4026 -62.8938 -74.2285
1.80972350 -71.5870 135.2731 -176.7145 -109.9377 -138.4300 155.0600 -70.1164 85.9440 -76.1224 153.6196 -64.3429 -177.4786 -1.1740
1.83047750 -143.9900 145.3703 -174.6513 67.0752 -83.7212 118.6024 -164.2779 -56.7154 -80.1098 163.5255 -58.0489 -58.7487 102.6434
1.85517460 -133.4755 156.2616 -63.0243 -72.4847 -64.3288 135.3465 -178.2954 -99.5020 -148.9033 17.9869 61.8441 -165.3708 -98.7023
1.87581030 -144.1981 149.0736 -175.7775 -112.6991 -147.6383 166.5918 63.7213 85.1903 -68.3206 143.0078 -176.4186 64.9747 7.5739
1.89838300 -143.8650 163.0536 68.4932 82.7582 -146.2737 166.3610 63.3039 84.2926 -73.7808 156.2265 -64.7163 -67.2024 -9.8099
1.92079190 -134.0410 156.7371 -63.0979 -72.6378 -69.5577 141.9510 -179.6787 72.5604 -139.0299 150.1995 -65.1584 -176.0561 97.3255
1.95055650 -76.2502 154.4757 -59.0011 113.2933 -145.8390 157.9574 -163.8471 -88.0229 -74.1390 154.7148 -71.3082 69.2296 -108.5380
1.97115290 -143.5301 149.6267 -175.4644 58.6369 -144.7543 148.3243 -176.5012 59.4985 -81.3213 -21.8049 -64.3858 -177.2359 -1.8120
1.99526570 -143.3612 151.3595 -174.5581 46.7425 -69.9846 144.8620 -175.5610 60.7223 -82.8766 -19.7173 -64.1592 -177.2575 -1.6880
2.02144950 -77.4759 154.6654 -60.5465 -63.0263 -69.5449 141.9454 -179.6901 72.5679 -139.0630 150.2000 -65.2216 -176.0830 97.2342
2.04265810 -144.2267 163.7949 73.2316 96.9044 -123.9082 148.0277 -58.0254 110.9001 -134.8004 156.2457 -60.5202 -63.3070 -25.2462
2.06704410 -144.2248 149.2580 -175.7107 -112.6034 -147.3783 164.9038 63.6750 84.2241 -72.6684 154.0456 78.9296 -65.9535 -88.8713
2.09256140 -73.5214 150.1980 -59.1821 112.7835 -149.1304 166.8115 61.8786 83.3895 -69.0209 152.7659 64.6825 80.2251 20.4542
2.11718160 -143.5321 152.1805 -174.2884 46.0451 -67.8169 142.5815 -179.7898 72.3975 -138.0843 149.4663 -64.7482 -176.2744 -2.0471
2.15553060 -76.3535 154.7384 -59.1043 113.3268 -70.5712 143.0276 -179.7984 72.2586 -138.5690 149.4346 -64.0531 -175.5760 -96.5357
2.17812350 -143.5905 153.0391 -173.8653 46.5550 -66.5548 143.2132 -179.8065 72.2563 -138.1968 150.0006 -65.1092 -66.3474 -7.9210
2.20739800 -77.4903 154.4685 -60.3637 -63.0610 -145.7795 156.5171 -164.8609 -87.4319 -65.6820 142.4087 -176.5487 64.9218 7.4810
2.22751490 -75.1242 157.9714 -158.8550 85.7302 -64.2702 162.6319 65.6949 81.3973 -71.3095 153.9463 78.7831 -65.8276 -88.6916
2.24949890 -72.9443 153.6503 69.2346 -71.4724 -149.4726 167.3181 60.9665 82.3915 -67.9306 156.6090 73.6741 -71.6163 -13.2017
2.28197800 -76.3981 154.8424 -59.0749 113.3001 -72.0670 147.8416 -176.1844 60.9725 -74.5552 -31.9369 -170.5352 176.1642 2.2735
2.30289740 -132.1691 154.6004 -62.8158 -72.3563 -135.8717 157.2400 -57.4905 107.5401 -76.0517 153.5665 -64.3593 -177.4862 -1.2205
2.32596210 -143.8339 162.6144 68.0571 82.4404 -146.8979 166.7854 63.1992 84.1982 -73.8415 155.9326 -61.2971 -61.3955 102.7415
2.34726590 -71.7709 146.3322 -175.8835 -111.3609 -145.4327 159.3882 -169.0045 69.1667 -67.6688 157.3437 64.4028 177.7129 -98.6987
2.36746170 -77.6563 154.5487 -60.3718 -63.0836 -144.9903 157.5125 -171.3751 65.1267 -67.9811 153.0699 -67.4739 77.7186 12.0029
2.39316590 -71.7380 146.1974 -175.9364 -111.4269 -145.4919 161.4999 -168.6092 67.9792 -68.4827 153.3879 -63.7899 -175.5723 99.0778
2.41713770 -131.1643 154.8809 -60.9542 110.1092 -135.4310 156.9935 -57.5225 107.8168 -135.6525 155.9020 -66.1059 -66.3228 -9.9479
2.44085040 -145.7628 162.3084 61.1132 -91.7089 -67.4897 146.8882 -179.5189 71.4023 -139.3737 148.8454 -64.7054 -175.5998 98.3455
2.46643330 -131.7228 154.5418 -61.0423 109.8611 -135.0185 156.6172 -59.4190 -79.8506 -135.7118 155.8596 -66.1182 -66.3186 -9.9394
2.48810930 -144.4646 151.5382 -172.9409 -119.4140 -62.8438 142.8132 -176.7212 70.1130 -120.3863 147.9363 -56.3006 -59.8785 -47.4134
2.51626440 -143.9369 157.8366 -163.1525 13.5352 -146.8702 166.4112 64.2735 86.2499 -77.8271 159.1120 62.5498 -81.5652 90.1403
2.53978660 -74.7831 157.6083 68.5842 76.8443 -149.9735 167.4888 62.0986 84.7137 -73.6893 156.1433 -61.0935 -61.1620 102.7773
2.58147720 -71.0916 146.7220 -175.8012 -111.2990 -145.9491 156.7989 59.2638 88.8083 -83.8862 -23.2986 -64.5099 -177.3053 -1.5936
2.60805720 -142.7664 161.8218 71.2081 -72.3317 -145.1984 167.4315 63.3309 84.0451 -74.8018 156.2815 -60.6900 -60.7541 102.7638
2.63101510 -75.0256 158.0703 68.9134 76.8890 -149.5838 167.6494 62.5335 85.3611 -68.7648 144.2452 -171.6273 175.9752 2.1866
2.65337730 -143.3082 149.0291 -175.0874 59.4279 -147.5161 165.9145 62.6079 83.1008 -68.9388 152.7612 64.6940 80.2329 20.4459
2.67566290 -72.5757 148.3425 -173.6265 46.7140 -72.5712 156.9734 -168.6182 69.8535 -67.0738 157.1474 64.9860 -179.2758 97.8335
2.69840210 -142.2198 149.2573 -174.6040 57.5250 -135.2605 158.7352 -57.0329 108.0133 -132.0656 155.2682 -64.7388 -176.4950 -2.8748
2.72359550 -144.6461 148.9180 48.3802 -134.2183 -147.0023 166.8190 63.1132 84.2677 -73.7286 155.7121 -64.4330 -177.5083 -1.2485
2.74418590 -143.5210 149.4804 -175.0195 59.4367 -145.5094 160.3159 -169.0514 68.2159 -65.9829 146.1677 -173.4409 59.4504 -93.2668
2.76453600 -143.3637 149.3357 -175.1711 59.1700 -145.0719 157.0299 58.4932 -95.1038 -80.0033 152.7869 -64.4300 -67.2371 -9.6248
2.78905020 -145.8394 161.6718 60.5613 -93.3904 -70.7248 156.8836 -57.9685 115.2036 -134.0406 155.4801 -62.8376 -176.5972 1.8219
2.81055610 -74.3767 150.3105 -60.4888 -63.0746 -148.9728 166.3652 61.5401 82.9973 -74.1242 165.4522 61.8767 72.3806 -114.5217
2.83780930 -144.0888 157.9738 -163.0614 13.4563 -145.3475 161.1109 -168.5968 67.3394 -68.4723 154.1306 -64.5290 -67.1263 -9.5960
2.86106950 -132.9748 157.2179 -61.1268 109.4735 -144.4681 149.0718 -175.7049 -122.3055 -80.1161 -17.9496 -62.5568 -63.3277 -75.5249
2.88363250 -143.3745 149.2752 -175.2016 59.3046 -145.0722 156.9638 58.6726 -94.8984 -79.8518 151.9098 -64.1284 -178.1466 -97.5647
2.90670310 -71.6045 145.4338 -175.0242 60.2625 -146.5275 154.2114 -164.8974 -86.1589 -71.2848 165.0526 64.9685 76.9583 -113.1942
2.93394760 -132.5872 154.2616 -62.8729 -72.4932 -135.3200 157.7026 -59.7329 -79.6089 -70.9425 152.0367 -63.9380 79.1698 9.1725
2.95672480 -142.9842 132.0429 179.8288 -119.2242 -77.5069 143.8768 -60.0785 -73.1806 -117.2149 156.3128 -51.6852 -54.2407 -45.5776
2.98148880 -133.4351 156.4716 -62.8488 -72.6202 -146.6543 166.0063 62.1459 82.3457 -74.1885 165.4378 61.8299 72.3135 -114.5312
3.00483070 -144.2084 157.0273 -163.5913 12.5383 -73.0621 153.3338 58.0840 27.8936 -75.8241 153.2347 -64.3562 -177.5283 -1.1562
3.02540130 -133.9100 156.8810 -63.0199 -72.6143 -71.4008 147.5420 -178.7584 72.2615 -145.4338 139.6289 179.5932 64.4388 6.1621
3.05430480 -72.3148 135.4731 -176.1795 -111.7543 -138.8838 158.5577 -70.3430 86.6867 -79.5232 152.9626 -70.5319 70.3817 -108.5397
3.07689710 -143.1970 157.6491 -163.0469 12.7526 -134.8360 155.6214 -57.3416 108.5113 -135.7669 155.8861 -66.4305 -66.5986 -9.3056
3.10235250 -144.1440 158.8163 64.6781 80.7362 -84.4633 145.4657 -58.3863 113.2764 -138.1474 155.5637 -67.0854 -70.6776 -91.2009
3.13193580 -69.4374 145.5636 51.1330 -138.7577 -147.8289 166.4440 62.2802 83.0107 -71.2461 158.2914 66.2874 -179.7844 -0.2961
3.15521920 -76.4547 155.1879 -58.9806 113.3297 -74.1556 159.5350 64.6989 85.6459 -134.7722 155.8389 -63.5344 -176.1831 -96.4986
3.18057060 -132.6830 156.4099 -61.2142 109.4332 -129.4845 156.1907 -64.3707 -14.4286 -76.3208 154.3684 -64.4559 -67.0989 -9.9382
3.20161570 -140.7450 170.9117 66.1580 -0.5423 -145.7075 166.7837 63.2119 84.1065 -73.6115 155.5888 -64.2258 -178.1113 -97.3742
3.22501950 -144.6466 148.9551 48.3895 -134.1917 -147.0322 166.4080 62.3010 82.6601 -71.1444 158.3167 66.2929 -179.7782 -0.2825
3.24942290 -143.7085 156.6045 -158.0160 88.4879 -66.8921 155.0975 -165.3789 -86.0456 -71.6429 165.0670 65.0606 77.0710 -113.0674
3.28052470 -76.0765 153.7938 -59.3025 112.9481 -98.3613 135.9157 -179.9707 72.2852 -118.6490 146.0791 -73.5153 64.0575 -118.6710
3.30172060 -77.3794 154.1272 -60.6597 -62.9145 -98.0639 135.9725 179.9947 72.2921 -118.7147 146.0237 -73.4979 64.0960 -118.8240
3.33144210 -143.3248 148.9837 -175.0999 59.4686 -147.4269 165.4754 62.2212 82.5913 -73.9755 165.4648 61.8824 72.3755 -114.5196
3.35897470 -76.3625 154.5887 -58.9705 113.3081 -144.9507 149.3270 -175.8449 -121.3765 -75.3158 -27.9412 -168.0138 64.3382 -102.5120
3.37925280 -144.6750 148.9858 48.3935 -134.2058 -146.9880 166.6577 61.9013 81.6707 -68.0569 156.5984 73.6547 -71.6360 -13.1750
3.40263230 -70.4971 144.7659 -176.0477 -111.2508 -148.1992 167.5490 64.4771 86.7775 -68.0151 134.2660 -165.7968 -77.3427 116.2352
3.45183600 -143.3805 147.1809 -176.3447 -112.6410 -136.6009 155.6092 -57.6379 107.5713 -72.0283 141.9060 -171.8676 174.8650 -99.1953
3.49405390 -78.1259 155.6151 -60.4746 -63.0850 -77.4229 155.3911 -59.8376 -72.8670 -75.8890 153.7959 -62.5863 -62.8422 102.4347
3.51544450 -75.8548 157.2316 63.7211 76.8589 -68.4347 129.9510 -176.3838 -95.2109 -139.1181 153.6973 -72.9562 162.8469 86.7548
3.53689560 -143.5366 149.2799 -175.3587 59.2697 -146.1600 155.7588 -164.5362 -86.8289 -65.9806 144.1078 -170.8070 -83.6205 -16.8687
3.56135100 -145.6464 161.6452 61.9974 -91.2327 -75.9128 159.0867 -60.2399 -74.0385 -144.7864 148.0645 -174.5550 59.1949 -92.0796
3.58156040 -144.6513 148.9544 48.3897 -134.1948 -147.0310 166.4307 62.2944 82.6700 -71.1013 158.3143 66.4448 -178.4235 98.1174
3.61640760 -75.4086 157.8908 69.7559 -71.1155 -145.2829 156.9743 -164.9359 -87.6798 -65.7609 142.4180 -176.6494 64.9045 7.3886
3.63794070 -143.8720 163.1416 68.5628 82.7973 -146.2175 166.1173 62.6428 82.7618 -69.0020 152.7449 64.6814 80.2194 20.4599
3.66746490 -140.7475 170.9129 66.1682 -0.5680 -145.7478 166.3848 62.3858 82.5368 -71.0868 158.2978 66.4381 -178.4432 98.1225
3.70966910 -143.8442 153.0557 -173.4933 -121.7409 -71.0392 155.2035 54.5056 -107.8564 -82.8994 -18.1007 -61.8113 -66.1327 -11.8829
3.74501520 -72.2754 147.3786 -174.4454 49.0146 -70.9982 145.7798 -175.2143 -120.5799 -74.3580 -27.7498 -167.9308 64.3459 -102.4002
3.77323390 -142.7138 161.8017 71.5026 -71.0592 -142.9743 149.8324 -176.3915 59.5620 -82.6688 -21.4401 -63.9081 -175.3280 98.9885
3.80309020 -142.8078 153.6549 65.3710 -74.0561 -134.7972 140.0125 -60.7720 -81.6973 -105.0293 155.8865 -51.3525 -52.7061 111.6525
3.82346900 -141.4124 169.5371 66.6077 -3.5494 -74.0424 143.8326 -58.5730 114.3218 -139.4742 155.6089 -67.0604 -70.9155 -91.7080
3.85980830 -143.3748 150.3383 -175.3142 48.5697 -70.7273 136.6293 -170.1910 -99.8651 -79.5321 150.5715 80.3204 -64.8018 -93.0816
3.89807040 -143.7294 164.2628 70.4557 84.4291 -130.8084 151.5776 -59.7559 -80.2098 -136.2090 155.4518 -63.7632 -174.7995 98.9516
3.92190960 -153.1090 162.3728 -123.5772 -119.0551 -73.7630 158.3490 -168.0757 70.4514 -66.1963 156.8503 64.3159 179.3088 -0.6846
3.95885780 -65.7204 135.7202 -176.7006 60.4769 -151.1783 154.6229 56.7622 -86.4435 -79.9242 -27.8928 -169.5503 -103.3004 -93.8979
3.98959550 -144.5040 167.6813 -145.4635 -54.4092 -70.3173 147.7372 -177.0775 59.9105 -76.7220 -19.3462 65.9735 178.4224 -98.9728
4.01877980 -143.8311 160.1004 -161.4774 10.0268 -130.2222 143.7633 -59.8288 -81.1812 -118.8513 154.1454 -66.2824 75.6482 -114.8241
4.04435420 -143.9462 152.2276 -172.3879 -120.6784 -73.1275 154.2937 -57.0511 115.4428 -75.2967 153.6484 -62.9462 -63.2485 102.5232
4.07075440 -144.6349 148.9362 48.3793 -134.1661 -147.1806 167.3330 63.6107 84.9653 -68.6708 143.0028 -176.2789 64.9993 7.6333
4.11296720 -153.1421 162.4928 -123.6818 -118.9385 -70.6693 145.6315 -175.6158 60.7118 -83.9370 -19.1634 -63.7426 -175.4360 98.9550
4.13424400 -139.9832 167.5938 65.5188 -3.4485 -65.1101 136.0316 -177.6888 76.7762 -149.6824 21.5482 61.3506 -166.0445 -98.7115
4.15505270 -144.0325 163.7409 68.8845 82.7607 -144.1645 161.6973 -168.8128 67.0509 -68.3578 154.0205 -62.2491 -63.2869 -76.8484
4.17795510 -77.5988 154.7224 -60.4653 -63.0391 -129.6143 156.1512 -65.5959 -10.2387 -71.5406 140.3700 -176.2784 65.1919 7.7141
4.19891870 -144.0833 153.2007 -172.0495 -120.2017 -66.6777 139.5901 -179.9402 72.5791 -132.7390 148.3967 -71.7379 -71.5959 105.3313
4.25523580 -143.6227 151.0920 -174.3492 60.1253 -144.9053 153.9031 53.5958 39.1067 -85.6827 153.5189 -70.6854 70.0625 -108.3104
4.27974320 -144.4614 160.2317 66.2645 80.0521 -146.4293 142.7637 59.7306 -92.8926 -119.2344 154.0830 -77.6968 65.4029 -117.4138
4.30402280 -153.1361 162.4850 -123.6779 -118.9440 -71.1239 147.8843 -177.0104 59.7602 -76.3927 -19.4635 66.7397 -178.3577 98.7605
4.35204630 -82.3020 158.1618 69.1418 78.2620 -137.8413 156.5549 -60.6296 98.9055 -144.6877 148.1581 -174.2810 58.9159 -93.1160
4.37397590 -71.2766 146.9457 -175.8843 -111.5782 -146.0948 159.7457 57.0846 34.2787 -70.6784 -19.0315 74.7332 -65.4543 100.3331
4.40392040 -144.0135 158.3866 63.6939 80.3867 -81.7870 144.6041 -176.0962 61.5777 -73.9940 -30.9544 -170.5680 174.6494 -98.9055
4.42636700 -76.4282 154.6708 -58.9856 113.3395 -145.1054 160.9661 -167.5767 68.5742 -71.1685 164.8878 68.7503 82.7883 -110.8159
4.45424470 -70.6757 146.6405 51.3089 -139.1670 -146.1343 156.7288 -164.7457 -87.5180 -66.2573 143.6598 -171.8147 176.2440 97.4882
4.51769610 -133.9236 156.8733 -63.0265 -72.6232 -71.5857 148.7583 -178.3112 72.0038 -142.9710 127.0315 -167.8857 -77.4537 112.8245
4.55017150 -142.7853 162.7552 71.6822 -72.1141 -142.1222 165.7764 64.0698 -93.2397 -143.2956 148.1724 -174.4216 58.9471 -92.8730
4.57110140 -72.0011 133.8149 -176.3658 62.0897 -138.9854 154.8333 -69.7747 86.7315 -75.4738 164.9331 62.5883 73.0431 -114.6535
4.60032020 -145.5330 146.1192 47.1857 -134.3792 -75.6532 145.0786 -58.5015 114.1731 -139.3313 156.0514 -64.3512 -64.5637 -15.4188
4.62693070 -73.1909 158.7560 64.2508 -86.3375 -71.1034 148.8134 -173.1849 -98.1035 -149.1961 164.4814 49.9705 64.2412 -114.3942
4.66359670 -143.1468 160.7396 67.5210 82.7973 -136.0823 158.9502 -58.8372 -79.0574 -80.2647 -15.1208 -61.6298 -61.9260 102.3421
4.68585320 -71.7429 145.5028 -174.6865 60.6646 -146.0808 160.0958 -167.4983 68.7537 -70.8991 164.8059 68.8019 82.9487 -110.8333
4.73132910 -148.3745 163.9298 87.4817 116.7353 -80.4272 119.6681 -176.6574 67.0189 -80.3679 -15.8551 -67.7459 -69.3264 105.9153
4.75994980 -140.9009 171.1325 66.1589 -0.5292 -143.8531 157.6718 -171.4515 65.1962 -67.8963 153.0811 -67.4914 77.7820 11.8187
4.79579780 -73.0127 153.3030 69.1929 -71.4167 -149.8017 168.8700 63.2718 86.6667 -67.8882 134.4052 -165.5531 -77.1550 116.2998
4.84531360 -71.4198 136.0297 48.9920 -135.4981 -139.4861 156.2757 -70.4291 86.5623 -72.5309 157.1490 66.4012 -179.7528 -0.2384
4.87352870 -141.2844 169.2664 66.1135 -2.5291 -73.8795 141.6209 -58.5602 114.3018 -139.1612 155.5604 -64.6055 -176.1133 96.8894
4.90552170 -140.8584 168.5184 65.4849 -3.2053 -74.2396 150.2593 -165.9540 -84.4514 -67.7482 153.4526 62.6630 80.9070 13.7047
4.92695180 -77.2727 161.9552 68.9875 76.1246 -145.7030 160.0187 57.0928 33.9404 -76.5936 -15.9515 -64.1182 -177.6923 -97.5619
4.95567000 -143.7227 147.6019 48.2042 -134.3257 -135.8974 157.2033 -58.8532 -78.5116 -76.2501 154.3253 -64.5889 -67.1791 -9.7779
4.98184990 -144.4038 149.6796 -175.7328 -112.6369 -145.4351 159.9260 -169.1015 69.4278 -65.2392 128.9269 -168.5205 -79.4616 113.7536
5.01822260 -144.0348 158.1229 62.5260 79.9269 -78.6671 150.1850 55.5787 32.7027 -70.4424 151.9681 -63.7410 79.5167 8.1696
5.05134730 -143.8840 147.9879 48.2675 -134.3547 -136.0950 157.4534 -57.4167 108.6411 -75.8997 153.4522 -64.1846 -178.0858 -97.4666
5.08360480 -141.2165 169.1534 65.9842 -2.7093 -74.6416 147.6493 -58.2423 114.5073 -137.1262 155.4033 -63.0782 -175.4381 -95.2223
5.10376560 -143.3878 151.3115 -174.6065 47.0445 -69.5702 146.2619 -178.8648 72.4390 -147.6615 146.4339 -135.1101 -66.1553 96.4348
5.13098550 -75.5517 157.9514 69.8068 -70.9624 -144.5482 149.1848 -159.2661 76.1839 -74.0792 156.5288 78.7058 -61.1255 -36.5106
5.18771800 -143.5218 149.4386 -175.0665 59.4673 -145.5636 160.0191 -168.9724 69.3669 -65.2632 128.9371 -168.4922 -79.4153 113.7755
5.22164940 -75.1933 162.8835 71.5315 -72.4531 -126.8581 159.2965 -64.1977 -11.7472 -71.8656 141.7527 -171.7516 176.5601 97.5055
5.24664640 -143.1712 147.1198 -176.1544 -113.0520 -136.3967 156.3096 -58.6898 -80.2045 -132.7177 10.6163 70.7943 -67.8279 -68.8746
5.27368540 -69.4399 145.6011 51.1436 -138.7823 -147.7131 166.1614 62.0366 82.6021 -74.2734 165.4531 61.9000 72.3958 -114.5067
5.29620600 -143.7338 147.6293 48.1997 -134.2767 -135.8175 156.9689 -58.8726 -78.4969 -77.3595 154.0406 -60.3564 -60.4869 102.9473
5.33133480 -75.8949 156.9429 64.1486 75.7815 -83.4357 152.3817 56.4071 -102.5431 -83.2722 -18.6324 -61.9899 -66.3551 -11.6480
5.39427810 -77.5697 154.5344 -60.3618 -63.0542 -144.9818 150.0156 -175.5366 -119.8162 -71.8671 -39.7424 -168.3322 -78.2935 120.9677
5.41632810 -145.6622 161.3296 61.8582 -91.4354 -74.5493 157.9827 -57.8892 114.9036 -131.2835 11.5452 53.2680 63.1285 -98.8932
5.44415440 -140.7611 170.9349 66.1756 -0.5612 -145.6364 166.0820 62.1392 82.0925 -74.1314 165.4573 61.8915 72.3916 -114.5023
5.48947370 -142.7777 162.8928 71.7442 -72.0809 -141.8949 165.6280 63.9924 -93.3512 -142.0621 142.3424 -179.9107 64.4171 6.4755
5.52248680 -140.8752 171.0125 66.1393 -0.5715 -144.1806 161.1641 -169.3399 68.5490 -65.1334 140.3868 -176.6401 64.9744 7.3280
5.54712910 -143.4822 149.8743 -175.2062 58.4430 -146.5843 159.7206 57.1619 32.6512 -70.6116 -21.1395 62.6740 77.6190 27.4544
5.59634090 -84.7072 163.1908 66.7024 -9.0595 -137.5452 157.4052 -59.4468 100.3476 -71.9299 141.5181 -171.6925 176.2742 1.9808
5.66746700 -140.7840 171.1262 66.2015 -0.1603 -145.2492 163.6434 65.0447 95.0972 -146.8245 160.5790 63.9863 -72.2430 104.4756
5.69202360 -144.0466 164.3270 69.4506 83.3125 -143.2348 148.3583 -172.9195 -98.6252 -147.7236 164.4122 51.7184 65.6442 -115.0307
5.73338840 -67.3491 159.9355 87.7004 132.5515 -68.2746 147.7383 -172.1760 -98.7464 -133.1907 149.6875 -63.4257 -176.7976 0.9205
5.75550640 -144.2599 148.6962 48.3967 -134.5703 -130.1635 156.5785 -64.0342 -15.8938 -71.9689 141.5655 -171.6938 176.2640 1.9615
5.79006760 -142.8169 161.8112 71.3561 -71.5740 -144.1846 157.1722 -164.5583 -87.6209 -68.0222 146.9877 -136.7144 -66.4069 98.4296
5.86449090 -144.7977 149.2552 48.4385 -134.2620 -146.6467 155.6591 53.2332 41.6876 -70.6072 141.6133 -171.6798 176.2524 1.9764
5.89848840 -143.8641 147.9627 48.2559 -134.3033 -136.2015 157.5493 -57.4197 108.5983 -71.5488 140.3733 -176.2982 65.1870 7.6825
5.95268450 -69.7435 142.4963 50.4305 -137.6408 -150.3698 173.9314 72.7071 117.6737 -72.2643 -5.7548 73.4224 -73.6612 -12.4537
5.99906210 -144.0202 161.7085 -161.8488 10.9403 -146.1449 166.6343 75.2545 128.1492 -71.0270 -19.4962 62.2944 77.0604 28.9438
6.16811020 -143.5363 149.3723 -174.9630 59.6931 -146.4589 161.6983 -145.6473 61.0847 -70.7619 160.7484 82.9159 -57.5896 115.7639
6.30397170 -140.7507 170.9892 66.1653 -0.6539 -143.6399 164.4513 63.7155 -93.5904 -142.2418 142.3333 -179.9217 64.4136 6.4279
6.40800430 -75.9030 156.0458 63.4274 76.3651 -83.2163 163.3810 61.7638 21.2163 -74.5258 -16.9818 -72.1014 69.6912 -109.8409
6.44601560 -70.6097 145.5006 -176.0384 -110.4744 -146.6217 161.1417 63.9391 95.5685 -135.3931 151.0006 -65.7665 -174.9634 99.2474
6.57215900 -76.7748 154.5003 -60.3729 -63.0657 -146.3129 160.0720 56.0791 38.2078 -68.0414 -36.7942 -167.1011 -77.6903 121.9256
6.61388950 -71.8228 133.9857 -176.3990 62.1754 -138.7135 154.6666 -69.7149 86.4944 -145.3051 152.5626 -144.7007 95.8052 130.4477
6.65453870 -142.6790 161.8912 71.4510 -71.6604 -142.5568 156.9342 56.9387 -96.5177 -80.9306 164.0743 61.9318 72.0979 -115.2030
6.69333070 -67.3777 144.9933 68.9566 80.1164 -156.0749 158.0173 53.9490 -89.2485 -74.6638 -41.4768 -168.2067 -77.6825 120.1544
6.77011110 -152.6450 159.9468 -122.5421 -120.4950 -147.1767 164.2772 65.3488 95.6735 -143.4749 167.5038 53.8412 66.8165 -113.6327
6.96552610 -144.4045 149.7712 -175.6745 -112.6056 -145.4263 159.2674 -169.7904 70.6748 -65.0867 122.2505 178.5887 -117.2012 -117.7090
7.04053050 -152.6972 160.1739 -122.6095 -120.4352 -145.7928 160.4587 -169.0379 69.2101 -65.3062 128.9316 -168.4982 -79.4182 113.7703
7.42180650 -152.8626 161.8532 -122.8504 -120.0969 -76.1039 160.7641 65.5828 86.9406 -143.2240 144.2385 -170.7605 -83.6686 -17.2447
8.00001940 -144.0372 158.8469 63.5018 79.8318 -88.5422 153.9193 57.3116 -101.6920 -73.7677 -40.6015 -168.1097 -77.7065 120.5079
8.11250720 -67.9833 159.5214 90.0731 129.8240 -85.8240 146.7389 55.2173 33.5160 -99.0571 -7.4471 -84.3144 51.8191 -111.0549
8.61692630 -82.0767 158.1403 69.0975 78.1908 -137.9288 156.4951 -60.7045 98.7824 -145.5661 152.1414 -145.3728 95.5164 130.9578
