# Supplementary material for: Exploiting Sequence-Dependent Rotamer Information in Global Optimization of Proteins
Source: J Phys Chem B. 2022 Oct 18;126(42):8381–90. doi: 10.1021/acs.jpcb.2c04647 (PMC9623586; doi:10.1021/acs.jpcb.2c04647)
Supplement: Supplementary file 2 — jp2c04647_si_002.zip [file jp2c04647_si_002.zip › TripeptideConformations/LEU_HIP_ARG_new.csv]

0.00000000 -93.6269 -11.5787 -58.9434 -60.0901 -70.6825 142.8555 -177.1428 78.6180 -138.6996 156.9002 -62.2561 -65.3209 -179.7037 -90.1836 179.6628
0.05830540 -93.5360 -11.8461 -58.9596 -60.0927 -70.9646 143.3779 -177.1925 -106.8150 -138.8077 156.9275 -62.2686 -65.3089 -179.7301 -90.3721 -0.1570
0.37653140 -88.8430 -9.9625 -59.0312 179.5006 -67.2530 140.0815 49.1481 45.4282 -139.1335 157.8850 -62.7661 -65.2377 -179.8028 -89.3051 179.7375
0.75351060 -92.5206 -11.6366 -58.9395 179.5063 -73.4827 144.1288 -56.2135 -69.2020 -139.4670 157.8369 -62.4164 -65.2790 -179.7661 -90.3940 179.7759
0.81004660 -92.5967 -12.1978 -58.9643 -60.0866 -73.8718 144.6698 -56.2891 121.0199 -139.4653 157.8387 -62.4277 -65.2839 -179.7508 -90.4182 -0.1012
0.90722550 -75.2909 -11.1435 -59.5707 -60.3415 -76.4582 -11.9895 65.1042 84.7826 -73.6823 155.5291 -64.7541 178.2359 -66.8670 172.4144 -179.1421
0.92893700 -92.7577 -10.8905 -58.9790 -60.0697 -72.0438 146.0670 51.8328 -108.8394 -140.4317 157.9345 -62.9083 -65.2601 -179.7005 -91.1649 -179.5113
0.97567310 -87.2778 -6.4378 -58.7625 -60.2627 -129.5950 161.8051 -54.4438 -68.8743 -136.3972 157.8566 -62.1367 -65.1341 -179.5887 -85.8000 177.9711
0.99996360 -86.5590 -22.6365 -174.3970 -179.6357 -67.5801 144.6228 -176.7606 78.1650 -138.4174 156.1736 -63.0842 -65.3793 -179.4867 -88.8964 179.5909
1.04461340 -86.5063 -22.9243 -174.4684 60.2828 -67.9909 145.2846 -176.4931 -107.2809 -138.5480 156.1878 -63.1082 -65.3767 -179.5203 -89.1254 179.6897
1.37638330 -82.5825 -20.2383 -174.2506 59.8577 -63.7759 142.2393 49.9532 43.1929 -138.6498 157.8900 -63.4321 -65.3113 -179.8004 -88.9150 179.9698
1.49739730 -78.3089 -23.8575 -175.3137 60.3027 -121.8520 165.4545 -55.2094 119.4246 -135.3093 157.9046 -62.2780 -65.1588 -179.7280 -84.8927 -2.1092
1.51792100 -76.7728 -14.6287 -59.6548 -60.3585 -88.9255 -1.4383 -54.7714 -68.7188 -70.4173 154.7279 -66.7105 179.2702 -67.4860 171.3241 -179.8850
1.59254160 -89.4168 -15.6101 -79.3118 -173.9594 -69.7554 143.3747 -177.0117 78.4237 -138.5757 156.6318 -62.6365 -65.3537 -179.6109 -89.3716 179.5599
1.62204440 -76.9169 -14.9447 -59.6625 -60.3645 -90.3671 -0.1419 -54.2292 120.5614 -70.3462 154.7304 -66.8135 179.3995 -67.5035 171.1218 -179.9568
1.64383200 -71.7085 -18.6722 -60.2836 -60.4806 -121.1767 21.5680 -52.4577 115.8435 -66.3260 157.6242 70.8489 -172.8336 -176.8779 -82.7437 -178.5962
1.68496810 -84.3351 -26.8306 -175.5807 60.8869 -73.5076 149.9034 -55.7996 120.3895 -138.8941 157.8549 -63.3340 -65.4050 -179.5331 -89.3721 179.9242
1.73405750 -92.1859 0.2611 -57.9976 179.5165 -129.5871 163.0161 60.3686 -97.7755 -136.9004 158.4501 -62.6864 -65.1762 -179.4924 -86.6240 178.5730
1.77668370 -75.5096 -15.6808 -59.3881 -59.7235 -93.7154 7.4453 65.1167 83.1329 -66.7568 157.8217 71.0567 -174.0289 -177.3663 -84.2097 -178.1572
1.84000180 -69.5055 -19.6171 -174.1223 -179.8431 -73.7760 -11.8581 60.2282 -105.2723 -71.1221 154.7073 -65.2194 178.3112 -66.4246 172.9896 -179.2486
1.86566130 -91.2468 -14.2395 -70.4188 69.4565 -70.2471 143.6688 -177.0660 -106.8874 -138.6940 156.7695 -62.4471 -65.3390 -179.7207 -89.9933 179.7125
1.91057570 -75.0378 -14.5376 -59.3307 -59.7686 -84.7744 -1.7594 59.5749 -106.2144 -65.6822 157.3944 72.3716 -173.3754 -176.0382 -84.4658 -177.9252
1.99763860 -69.8886 -27.7421 -177.4971 -178.5878 -102.5025 13.1705 -53.2993 -68.7899 -67.6730 154.2438 -68.2093 179.6709 -67.6776 168.4170 179.3377
2.03926900 -70.2211 -27.5678 -177.3238 -178.8697 -104.6415 14.8579 -53.5795 116.8757 -67.5280 154.2244 -68.4104 179.6064 -67.8051 168.0058 179.2637
2.07002000 -75.8925 -8.1956 -59.3792 -60.1049 -77.5267 -1.2254 58.5933 -108.1466 -60.7148 156.3180 68.6436 -177.1347 69.3923 -172.1972 -179.9757
2.12867800 -89.4546 -1.6946 81.8729 -61.2199 -127.8069 162.2460 -60.2139 -48.4523 -136.2784 157.8484 -63.1495 -65.2913 -179.4950 -85.6106 178.3127
2.15005430 -82.0121 -11.5811 -59.4329 -60.3406 -122.5697 28.8405 -52.9083 -67.7046 -63.8577 156.9923 69.7903 -175.5811 70.7426 -178.0247 -178.5833
2.20871650 -82.9859 -8.7260 82.1115 177.7059 -69.3775 139.2456 48.4740 46.3065 -138.9823 157.8888 -62.6266 -65.3336 -179.9721 -88.8376 179.4193
2.24581350 -81.5446 -12.8561 -59.4364 179.2591 -119.0452 27.6938 -52.5894 116.9688 -63.8067 156.9901 69.6591 -175.7072 70.6205 -177.7516 -178.6569
2.32007880 -72.8695 -10.8843 79.9764 -64.2984 -87.2819 -4.5717 -56.6509 129.7900 -70.7464 154.7639 -66.6898 178.1299 -67.2195 171.9520 -179.3745
2.34874030 -72.8401 -10.2526 80.3265 -64.2779 -84.0314 -7.1940 -55.8365 -58.9703 -70.9119 154.7452 -66.4956 177.7817 -67.3630 171.9692 -179.2414
2.37187460 -73.6042 -13.6837 -79.3444 -174.2168 -76.0571 -11.8474 60.0460 -105.2419 -71.9954 155.0264 -65.1267 178.2531 -66.7677 172.7394 -179.1863
2.41491980 -70.8126 -25.5549 -176.2518 -179.5432 -120.6588 33.8034 -54.0725 -65.9082 -61.8765 156.3210 69.7934 -176.9405 70.9204 -176.8772 -178.4869
2.43552830 -70.5873 -26.6773 -176.4194 60.7937 -116.7246 32.1787 -53.7108 118.8042 -61.9437 156.3686 69.5554 -177.1590 70.6704 -176.8045 -178.5849
2.49095230 -71.6512 -9.2142 81.7020 -62.3749 -79.5006 -11.4289 64.1242 84.2013 -74.0632 155.7320 -65.0192 177.2697 -67.0274 172.0014 -178.8985
2.51527900 -68.1808 -25.8597 -175.4340 -178.9543 -116.4853 23.6349 63.2332 83.3114 -65.3629 157.3457 71.0567 -172.5245 -178.3754 -82.4105 -178.3961
2.55528660 -90.3090 -14.2690 -70.2626 -54.8817 -72.8157 144.7419 -56.0355 -69.0815 -139.3439 157.8313 -62.5913 -65.3068 -179.7668 -90.1436 179.7977
2.58794280 -82.3547 -14.2526 -79.4005 -174.1907 -127.4101 163.1418 -54.1414 113.9688 -135.8795 157.8810 -62.0114 -65.1332 -179.7273 -85.3347 177.7076
2.60919710 -71.8022 -8.9531 81.8084 -62.3813 -79.3824 -11.6495 59.4054 -105.9596 -72.6658 155.3346 -65.3866 177.3002 -67.1995 172.1447 -178.9563
2.63481250 -63.7457 128.3314 -179.3738 -177.2765 -149.0944 163.2221 61.3207 -85.3208 -128.1665 159.2103 -63.7549 -72.0408 77.6808 -174.3216 179.1059
2.65865230 -74.4240 -12.9160 -71.5237 67.8287 -76.3055 -11.8165 60.0199 -105.2653 -72.0947 155.0701 -65.1221 178.3106 -66.8249 172.6869 -179.2004
2.69383540 -73.6906 -9.3239 80.9437 -63.1556 -116.5528 16.3713 -58.0208 132.8805 -66.1867 157.3969 71.5470 -172.0690 -178.7138 -82.4580 -178.2217
2.74790860 -66.2495 133.0535 -60.8619 -61.1185 -152.7491 163.6580 60.7715 -86.6633 -128.9604 159.0365 -64.5784 -72.0801 77.6575 -172.3962 179.0663
2.76899710 -71.7417 -18.0877 -60.2360 -60.5599 -142.0598 159.9474 67.8349 87.6544 -80.2398 167.0222 -54.3910 -70.9190 68.2443 74.2362 179.1484
2.80194490 -70.1255 -27.9327 -176.4964 61.3980 -127.9522 148.5719 -55.6429 -67.1070 -127.1951 158.4345 -52.1688 -62.5011 168.2152 88.1011 1.0632
2.82424570 -78.3926 -18.9783 -60.1185 179.1160 -129.8693 132.2877 -56.5359 -74.0068 -139.2899 157.7998 -55.9151 -175.6772 -172.3247 -172.0331 -178.6681
2.84911400 -70.8137 -31.6060 -177.5936 -177.7062 -124.3573 135.2013 -55.8097 116.4074 -138.8486 157.8193 -55.7523 -175.6530 -172.2303 -171.6294 -178.7026
2.88036060 -70.1991 -20.7038 -79.7379 -174.3294 -123.7487 23.5035 -52.6464 -69.8154 -66.1313 157.6057 70.7547 -172.4645 -176.9837 -82.5823 -178.5686
2.90864980 -85.0619 -11.1197 -70.4403 69.1612 -126.4319 162.2159 -54.5426 114.9158 -136.1990 157.8720 -62.1549 -65.1481 -179.6495 -85.6370 177.9154
2.93040420 -78.9478 -17.4919 -59.8111 -60.4001 -131.1193 136.4726 -178.4061 -105.8890 -139.3783 158.0831 -55.7686 -175.7290 -172.1179 -171.7451 -178.7203
2.95538060 -74.7808 -17.1645 -79.1448 -174.0961 -87.4733 -1.6963 -54.7629 -68.7323 -69.9989 154.5906 -66.7498 179.2431 -67.2297 171.5885 -179.8219
2.99200800 -103.5012 -4.8784 -59.0343 -60.2386 -82.9559 49.3917 -55.5821 -69.0724 -82.8493 157.3942 -58.1427 -179.0412 -172.7323 -174.4500 -178.7501
3.02024140 -69.1826 -18.5779 -174.0312 179.9767 -75.5555 0.9195 59.2388 -107.8054 -59.8700 155.9836 68.5569 -177.5227 68.9921 -172.9899 -179.9932
3.05215490 -80.6219 -12.3924 -59.5651 179.1658 -145.9609 165.4174 61.7638 85.5703 -70.5953 159.8271 -64.6359 -177.9168 -178.8750 -86.3099 -179.5046
3.09688560 -75.9485 -34.2943 -176.7062 61.5271 -78.1131 140.2610 -177.3205 79.5905 -134.9700 157.4738 -56.1661 -64.7082 166.1917 87.0114 -179.0231
3.12012390 -77.9970 -12.3591 -59.4800 -60.3176 -82.8221 -6.8426 -152.7091 -52.4226 -70.2238 154.3235 -66.2491 179.2771 -67.1156 172.3358 -179.5954
3.14386830 -75.7933 -34.5526 -176.7739 61.5467 -78.4989 140.7739 -177.5277 -106.0449 -135.0440 157.6273 -56.1479 -64.6939 166.1248 86.8953 -179.0542
3.16591450 -66.2466 134.0639 -60.7441 -61.0688 -152.0357 160.0844 59.1715 -85.9167 -69.8117 142.4669 -172.0169 176.0093 179.8507 -179.7273 0.0070
3.19238410 -80.6302 -12.3830 -59.5645 -60.4381 -145.9768 165.4178 61.7841 85.5964 -70.4991 159.5073 -64.8902 -179.6040 67.8694 -173.0293 -0.0087
3.21436280 -79.2945 -21.4526 -60.0865 179.2711 -75.8325 132.6287 48.6456 45.5813 -136.6515 158.1530 -56.0656 -64.4220 165.3117 87.0965 -178.9674
3.24449880 -75.7165 -16.2557 -71.2575 68.2271 -87.4390 -1.9688 -54.8051 -68.7021 -70.1537 154.6343 -66.7109 179.2499 -67.3033 171.5633 -179.8238
3.27631200 -73.6239 -15.9432 -79.3923 -174.2898 -82.3103 -2.4418 59.3958 -106.5351 -65.0864 157.2560 72.1053 -173.0397 -176.9577 -84.3492 -177.8469
3.31105740 -77.7882 -5.9107 81.0044 -62.6388 -119.3084 26.1592 -58.0196 -51.5423 -62.8871 156.6056 68.9681 -177.3258 69.9252 -176.3146 -178.9885
3.34223080 -66.2093 134.4297 -60.7382 -61.0682 -151.7127 159.0525 58.5911 -86.1275 -77.8111 156.4648 -58.1754 -60.2268 -175.7936 178.6227 -179.9721
3.36463050 -71.2915 -20.0002 -72.2809 67.4023 -121.0354 22.1384 -52.6609 115.2952 -66.0832 157.5554 70.8892 -172.6857 -177.1054 -82.6421 -178.5664
3.39873050 -70.4426 -28.6597 -176.5637 -178.4956 -146.3900 165.7263 61.4538 84.4853 -70.2484 159.9580 -64.8207 -177.7672 179.8985 179.8634 179.9707
3.41901550 -86.4738 -12.4277 73.4661 70.5142 -75.8391 144.5928 -56.6714 -68.8308 -139.3160 157.8457 -62.5125 -65.3599 -179.8294 -89.8025 179.6009
3.44188960 -69.7362 -15.9946 -60.2055 -60.5067 -80.4426 -11.6627 62.2002 -102.9376 -77.2624 156.1926 -61.5384 -179.5565 -179.9561 -85.6462 -179.0020
3.46591880 -94.7373 -14.6441 -57.8978 -58.5385 -84.4566 40.7612 57.8488 75.8488 -79.1912 156.8584 -55.5354 -170.3590 -59.7557 -87.7119 -176.2097
3.48835200 -85.7734 -7.4641 -78.9412 -173.9856 -133.6988 166.2254 62.9879 94.4861 -135.3432 159.8205 -62.3883 -65.1618 -179.8615 -85.7888 177.9924
3.53791530 -74.1346 147.9941 -60.1775 -60.9901 -149.2930 166.1480 61.1731 86.4778 -71.5342 160.8250 -58.6063 -60.0878 -176.4201 86.5225 179.4261
3.55796480 -80.6011 -12.4127 -59.5679 -60.4386 -145.9979 165.3562 61.7778 85.5590 -70.6040 159.8596 -64.4433 -175.5868 -66.3723 108.3647 -0.6005
3.57844000 -75.5325 -17.5117 -79.5983 -174.2730 -123.2967 30.4118 -52.8503 -69.4353 -62.8042 156.6595 69.7608 -176.4721 71.0309 -176.9867 -178.4147
3.61035610 -80.5500 -12.4638 -59.5743 -60.4398 -145.8969 165.4423 61.8377 85.7686 -71.5540 160.8763 -58.5641 -60.0508 -176.4574 86.5196 179.4229
3.63097770 -74.1466 147.9436 -60.1735 -60.9897 -149.4966 166.6513 61.4167 86.7916 -65.2117 147.7903 -171.6189 175.4526 178.7452 86.4250 179.4895
3.65549500 -74.1405 147.9360 -60.1747 -60.9901 -149.5094 166.6378 61.4380 86.7936 -65.2754 147.8761 -171.6995 174.9306 -179.2352 -86.9852 0.4780
3.67586870 -84.9241 -9.3560 -59.0993 -60.3029 -74.1741 164.0303 62.7018 81.2212 -69.6420 161.8268 -58.2459 -59.8141 -175.7340 179.0150 -0.0369
3.69998400 -84.9492 -9.2645 -59.0939 -60.3034 -74.2848 164.0813 62.5504 81.0071 -68.3595 160.3411 -65.3252 179.9406 64.7320 83.4131 -0.6491
3.72377920 -96.0101 -16.4668 -58.6004 -59.3394 -94.5969 43.4448 -54.6553 -70.1728 -75.5330 156.2330 -55.8878 -171.9408 -59.9088 -85.8116 -177.0066
3.74498390 -80.6894 -12.2958 -59.5538 -60.4356 -146.0824 165.9639 62.0848 86.0846 -65.1982 147.8590 -171.6833 174.9236 -179.2258 -86.9941 -179.6233
3.76532840 -66.3763 -29.8229 -176.6225 62.0826 -130.9720 151.2252 -55.4471 -66.5769 -130.0595 157.9338 -63.1570 -72.4514 77.6853 -176.0461 179.1336
3.79049260 -84.2405 -12.3225 -59.2186 -60.1826 -125.0051 38.8858 -160.0872 -90.6714 -66.8380 157.7803 68.9300 -175.9597 69.3916 -179.9006 -179.1249
3.82259550 -67.9246 -28.3359 -176.1047 -178.4504 -127.7867 149.6420 -56.5328 118.0278 -84.3745 158.9735 -56.1457 -75.0664 66.4998 74.3361 178.4897
3.84326440 -80.5571 -12.4375 -59.5725 -60.4392 -145.8819 165.4306 61.8461 85.7818 -71.7282 161.1151 -58.0715 -58.1725 -60.4591 -81.8098 0.7195
3.86451130 -83.0653 -38.6224 -172.8822 -79.3606 -65.6700 148.7290 -175.1131 -108.4630 -138.4908 154.9165 -64.2895 -65.3468 -178.8663 -86.7968 179.2682
3.88463360 -85.4796 -34.1232 -178.3867 -177.6300 -89.1968 55.6274 -55.3592 -70.0637 -74.0604 156.1462 -57.3623 -176.5539 -173.6571 -171.4381 0.6378
3.92038580 -77.5478 -15.1107 -71.5064 68.1438 -121.9939 29.3832 -53.0993 -68.9989 -63.0019 156.7257 69.5873 -176.6333 70.7882 -176.9491 -178.5409
3.94799590 -84.8000 -10.0934 -59.1588 -60.3144 -70.7141 159.9898 66.1560 82.9108 -74.4848 165.3044 -56.9043 -59.1939 -175.8802 -89.1247 -0.1777
3.97151230 -72.7834 -11.0106 72.7819 69.5058 -81.9239 -8.4456 -57.8028 -70.3199 -70.7834 154.6051 -66.4169 177.8051 -67.3072 172.0917 -179.2058
3.99462540 -74.7121 -18.7749 -60.4558 178.9841 -133.0376 153.7100 -55.9465 110.3123 -129.7094 157.8923 -63.7456 -72.1719 77.9051 -175.2210 179.2028
4.01947240 -86.5566 -7.5595 -59.2011 -60.5496 -65.8408 144.4996 -55.1654 -67.6525 -151.9327 161.8488 66.0217 -160.7414 71.1789 -176.8457 -179.6715
4.04850170 -77.7684 -15.4134 -71.0956 -55.8631 -92.4298 14.5843 -53.2348 119.4975 -62.6178 156.7209 68.4112 -177.4591 69.5474 -174.2298 -179.4898
4.07488100 -62.8545 -26.6749 -175.5081 -178.9948 -66.5954 -30.3819 -174.8189 -83.5827 57.5130 173.7317 -56.9156 -64.4205 -168.7451 -101.0300 -179.4005
4.09510400 -71.4849 -18.2230 -60.1256 -60.5323 -102.6981 5.5526 -53.4472 117.9265 -73.0370 155.1081 -65.0014 179.1695 67.8532 -172.3796 179.9974
4.11975610 -77.1641 -31.7404 -176.4686 -178.4786 -77.5493 116.6310 45.9678 53.4439 -140.7216 157.5853 -60.0296 -176.4989 -173.8175 -173.3228 -179.1298
4.14410540 -70.0884 139.1689 -176.5582 -176.2394 -144.3711 166.0006 62.7228 86.3371 -65.6951 147.6989 -171.6283 175.4761 178.7362 86.4395 -0.6127
4.16531640 -69.0783 -30.1672 -178.0769 -93.4687 -89.1552 5.1284 -56.7455 -75.8083 -67.7480 154.0415 -67.4727 -179.6121 -66.6263 170.5862 179.7702
4.18647740 -80.2671 -12.7814 -59.5889 -60.4353 -144.8473 165.2427 62.6850 86.0721 -72.1321 159.6108 -79.5042 59.9657 59.0843 -166.7728 0.1949
4.20871540 -101.6290 -8.6947 -58.6821 -60.1689 -75.0773 125.2368 -178.0990 80.8258 -110.8902 156.9440 -59.4058 -65.3177 85.7771 95.3095 -178.0583
4.22894320 -85.8559 -9.5628 -59.4812 179.1176 -67.4025 131.6669 -178.1783 -105.6429 -139.1252 157.4338 -78.0236 161.3358 -75.4364 165.8609 179.4839
4.25302300 -101.2854 -8.8402 -58.6808 -60.1544 -75.2017 125.0394 -178.6530 -104.4457 -110.5310 157.2820 -59.3935 -65.2958 85.6470 95.0675 1.5146
4.27396270 -79.6892 -28.2203 -71.9969 67.7485 -79.8678 138.7641 -177.4999 79.8392 -135.2315 157.7412 -56.0410 -64.7247 166.1471 86.7036 -179.1075
4.29421780 -72.4029 -18.7532 -60.4665 178.9158 -123.4130 20.8308 -52.2682 116.4121 -67.2205 157.6327 70.4301 -175.2161 -179.7328 -179.5039 179.6532
4.31946480 -66.9572 -27.2957 -175.8699 60.8160 -120.9291 24.7962 -54.1484 119.1289 -65.6084 157.1443 71.0553 -175.1923 -179.6736 -179.6435 179.6870
4.34404080 -71.2696 -13.8029 -59.8724 -60.3704 -84.9428 1.4840 -54.6117 -68.8196 -63.6214 156.8067 69.2605 -174.5672 -179.4883 -177.4237 179.8337
4.37488930 -70.6883 -11.4471 72.7760 69.6334 -78.9963 -11.1794 64.0948 84.0535 -73.7112 155.5996 -65.0256 177.4492 -66.8312 172.1743 -178.9397
4.39576900 -70.5065 -28.5460 -176.5356 -178.5072 -146.4255 166.3144 61.7827 85.0056 -64.8260 147.8947 -171.5764 175.4294 178.7580 86.4316 179.4879
4.41780040 -87.1862 -10.0632 -59.0445 179.3056 -72.7112 153.9665 -164.4674 -89.9108 -67.4076 156.4353 -64.7319 -176.0646 -64.3399 -83.6183 -179.3607
4.43815780 -68.9013 -30.6056 -175.0444 -93.5940 -94.5377 13.1929 -57.2981 109.8476 -64.2420 156.7934 71.4941 -173.9096 -178.2891 -83.2555 -178.2313
4.46491330 -70.7820 -11.6917 -59.8173 -60.3567 -79.2614 -2.1360 63.9446 82.7520 -64.1044 157.4070 69.3905 -173.4296 -64.0515 -83.4444 -179.6647
4.49140730 -70.2776 -10.6038 -59.7586 -60.3351 -75.8216 -6.7276 58.1109 -107.4727 -63.3798 157.0431 70.0195 -172.8383 -63.9289 -83.4628 -179.6700
4.52964010 -68.5931 -12.6276 81.4285 -63.2053 -88.7967 -6.2861 65.5248 84.3503 -75.5919 156.2412 -63.7322 176.8997 -179.7430 173.7792 179.9862
4.55034920 -86.3080 -8.9944 -59.1285 -60.3738 -61.6907 132.5116 -173.6030 82.5556 -79.9290 155.9636 -57.0484 -55.4713 -161.1747 -88.4091 177.1490
4.57801900 -76.2574 -18.3617 -71.9254 -56.6089 -128.2468 146.2321 -56.1136 110.7219 -129.0176 158.3649 -52.7486 -62.9907 168.0458 87.6885 -178.7112
4.60395320 -76.8114 -17.6672 -79.3778 65.4909 -146.2498 165.4864 61.6752 85.8151 -70.8877 159.9807 -64.3418 -174.8768 -66.7611 173.9182 0.0505
4.62625640 -76.8273 -17.6505 -79.3769 -174.0233 -146.2377 165.5472 61.6344 85.7568 -70.5083 159.5009 -64.8894 -179.6056 67.8686 -173.0300 -179.9331
4.64626590 -80.6905 -12.2854 -59.5533 -60.4355 -146.0465 166.0234 62.0662 86.1704 -64.9310 147.2502 -172.5371 64.5956 177.6004 -86.4388 -179.4334
4.66924580 -76.3858 -12.5900 81.8349 -63.0248 -136.4845 134.7880 -178.5999 -106.0642 -139.9253 158.0696 -55.5836 -175.7198 -172.0224 -171.8681 -178.6976
4.70784250 -119.3754 26.2979 -59.1551 -62.9964 -73.8515 -15.7603 -53.9922 -59.2626 -144.8573 156.1973 76.8638 -62.5343 85.2585 -176.0184 178.9100
4.73511760 -73.7129 -11.4008 74.3042 71.8481 -82.8579 -4.0925 -58.0992 117.2586 -65.2815 157.1385 71.7089 -172.8548 -176.2840 -84.4321 -177.9333
4.76248780 -76.8325 -17.6365 -79.3762 65.4917 -146.2246 165.5403 61.6041 85.7201 -70.5100 159.6881 -65.2487 179.9291 64.7371 83.4354 179.4236
4.78679330 -86.3086 -12.0965 73.7693 -54.4915 -73.9601 146.3264 50.6267 -110.6400 -140.2605 157.9313 -62.9797 -65.3404 -179.7691 -90.5688 -179.7135
4.80991580 -76.4634 -25.6055 -175.4285 60.5676 -63.8182 138.7997 -162.7339 -79.2810 -75.4587 163.3133 -54.8795 -53.6587 -165.8395 -92.0106 177.3187
4.83381880 -96.3570 -38.7131 -59.8949 179.3204 -70.8664 130.2061 -177.9059 -105.7514 -140.7749 157.0910 -73.5993 172.7363 174.6739 69.2492 -174.3172
4.85627980 -78.4524 -7.6595 -59.2127 -60.3572 -60.1379 146.0328 50.4012 34.7311 -73.8127 156.5591 -64.6657 -177.7639 179.8893 179.8868 179.9655
4.88247520 -80.5242 -12.4710 -59.5744 -60.4386 -145.7572 165.4841 62.1428 86.5008 -72.1480 159.1419 -80.5223 65.4766 174.9329 -86.5749 0.6982
4.90443380 -73.0978 -10.1245 74.0575 71.7185 -80.4576 0.4498 -56.7646 117.9554 -61.1843 156.2734 68.6002 -176.8089 69.5605 -171.4164 -179.9319
4.92939590 -76.9366 -16.0175 -59.9774 179.0026 -120.8113 19.8662 -52.1942 118.1152 -138.5708 162.4306 62.7506 -178.8507 -67.9225 173.0390 179.9590
4.95462130 -69.3385 -24.0851 -174.7321 -179.1973 -134.6900 155.1083 62.2847 -93.6846 -83.3862 159.5720 -55.8018 -74.6851 66.2572 73.8666 178.8197
4.97989710 -78.3789 -14.4344 -59.6701 -60.4287 -143.6688 149.0461 -176.2911 -108.4918 -135.8367 154.7682 -64.5539 -174.0653 -66.5970 174.4604 179.9997
5.00017380 -79.5166 -16.2038 -60.1349 179.0241 -134.8135 156.3658 -55.3159 111.7737 -74.6324 155.8087 -64.5796 -177.8944 -178.9752 -86.3041 -179.4910
5.02993330 -65.0207 -40.7941 -174.5782 46.9736 -108.1596 27.2225 62.3792 81.2812 -64.3692 157.0439 70.6149 -173.8899 -178.1225 -82.5916 -178.5419
5.06637680 -78.1669 -15.9147 -71.4655 68.1196 -145.7912 165.5054 61.8446 85.8526 -71.8101 161.1039 -58.3384 -60.0782 -175.7883 178.7521 -0.0056
5.08742950 -72.4724 -19.5833 -79.6099 65.3547 -133.4340 147.7614 -54.8496 -72.5184 -86.1814 159.0333 -56.3533 -74.5858 67.7510 75.2121 178.1103
5.11749180 -104.4299 -9.6773 81.5537 176.7918 -87.1341 -16.1316 -57.6932 129.4369 -72.0388 157.9894 58.3489 -179.9980 170.1360 164.7839 179.0769
5.14044770 -72.2682 -39.0364 -172.4005 46.2551 -85.9697 30.6986 -56.3480 -76.6141 -65.5967 157.5720 66.9450 -178.5869 68.1059 -177.7803 -179.7277
5.17477900 -78.2711 -15.7993 -71.4489 -56.2461 -146.0156 166.0011 62.0574 86.1460 -65.1698 147.7212 -171.5640 175.2974 179.8225 -179.7695 -179.9842
5.19895490 -72.2720 -20.4300 -79.7297 -174.2081 -131.3571 147.4180 -55.0418 110.6521 -86.5351 159.0786 -56.4226 -74.8275 67.5839 75.2225 178.0594
5.22002760 -74.4634 -48.0282 -173.5672 -76.8478 -83.0827 130.5504 -58.6988 -72.7070 -140.2798 157.5832 -59.3774 -175.8614 -174.5259 -174.0961 -179.1794
5.24097070 -71.2603 -27.6463 -175.3639 61.5910 -134.2021 156.3590 -56.1696 -65.2241 -74.9760 155.9735 -64.5648 -175.2247 -64.2689 -84.2620 -179.4029
5.26135230 -65.4510 -21.1282 -174.4414 -179.6468 -77.8826 0.8276 64.9196 82.8735 -63.4167 157.1641 69.3946 -173.4166 -64.0597 -83.4483 -179.6666
5.28355230 -60.9475 -19.5963 -173.9931 -179.9159 -73.1661 0.9538 64.4299 82.3096 -57.7214 155.4020 66.4796 177.4266 69.0631 90.3433 177.5501
5.32206790 -91.2381 -22.8981 -79.6418 -174.0816 -117.9505 6.7290 -52.7787 -67.1995 -72.1638 158.5552 59.5697 -178.1240 167.4788 156.5305 178.7254
5.35475280 -85.7324 -11.3424 -59.2094 -60.3247 -69.5848 145.0617 -176.0176 -107.7458 -131.1087 154.9589 -62.5505 -61.7428 -62.8587 170.5657 179.7888
5.37581360 -78.1149 -8.3751 -59.3207 -60.3777 -58.3421 144.3493 50.1762 34.5398 -120.8684 157.9575 -58.7415 -58.2089 -61.6962 168.5651 179.7361
5.39662820 -68.5218 -10.8461 79.9389 -64.3216 -86.0151 -0.6994 -56.0046 128.7828 -64.2441 156.8439 70.0172 -172.1323 -66.6321 172.8304 -179.9942
5.43897660 -70.1781 -28.3120 -175.6071 61.7639 -133.5871 154.0576 -56.1544 -65.6718 -134.3656 156.9801 -64.4247 -174.2255 -66.1049 107.9796 179.6832
5.46331330 -67.9386 -47.8154 -174.2066 48.2867 -81.6431 125.1287 -58.7074 -72.9354 -153.3667 161.1132 60.4799 -178.6368 67.3245 -177.2548 179.5967
5.49520810 -78.2703 -15.7977 -71.4492 68.1329 -146.0176 165.9923 62.0589 86.1352 -65.2103 147.8524 -171.6857 174.9250 -179.2262 -86.9941 -179.6232
5.51598800 -64.5830 -32.1316 -175.8352 -92.6570 -137.8651 161.2879 66.7530 86.7637 -78.3276 165.9030 -53.9592 -70.3063 68.3214 73.8246 179.5568
5.53663320 -79.0824 -16.5499 -71.3035 68.2095 -126.0309 40.3376 -160.5253 -90.7529 -65.7021 157.4674 68.8671 -176.4753 69.8060 -178.8417 -178.9250
5.57328230 -73.5295 -18.7011 -72.2864 67.3427 -131.0712 147.2528 -55.5584 111.3095 -86.8560 159.1014 -56.5613 -75.1243 67.4169 75.2206 178.0332
5.59480570 -63.8256 -11.2483 80.1860 -64.0487 -83.5467 2.0196 -55.0031 127.8589 -59.5654 155.6583 67.2162 175.8489 67.8373 91.2459 177.0924
5.62231540 -81.9145 -15.0674 -79.1293 -173.9182 -63.4724 139.9288 -162.6683 -80.0807 -75.3153 163.0602 -55.1313 -54.1167 -166.5761 -93.1988 177.9397
5.64494260 -86.4691 -8.7801 -58.9759 -60.2855 -71.2956 150.6092 -55.4978 -68.3474 -133.8733 157.0821 -63.7964 -176.5651 -178.4338 -86.0256 -179.5874
5.66989860 -70.3231 -10.2625 72.5443 69.2304 -78.5491 -2.0901 57.5281 -109.3476 -61.0181 156.4077 68.7507 -176.6816 69.2612 -171.8921 179.9106
5.69966510 -69.7681 -11.0908 -71.8635 67.5701 -73.7803 -6.7248 57.9489 -107.7077 -61.8098 156.5258 69.1415 -173.1109 -179.7184 -175.9718 179.8078
5.72373550 -66.1174 -31.8548 -176.4107 -93.1630 -90.5543 1.9026 -57.8626 110.6736 -72.9158 155.2958 -63.6185 -179.2928 -178.9355 174.4046 -179.8217
5.74505880 -91.9251 -13.6068 -70.2618 69.7220 -83.2197 152.3808 -56.3268 -70.9397 -138.0654 155.6842 -70.5454 91.0805 -179.6052 85.7274 171.7618
5.76640290 -69.0439 -12.9738 -79.4758 -174.3434 -75.0130 -6.3621 58.2234 -107.5014 -63.1282 156.8655 70.0340 -173.6650 179.1044 86.3647 179.6689
5.79635810 -82.2935 -16.2391 -79.1816 65.6085 -73.0089 153.4311 -164.2256 -89.6256 -67.5170 156.1835 -64.8898 -179.4522 67.8856 -173.3656 -179.9260
5.81760180 -70.8462 -21.0893 -79.7390 -174.2334 -126.1365 23.1204 -52.4001 -68.8497 -66.8672 157.5119 70.5623 -172.8980 -66.5005 173.7229 -179.9117
5.84797450 -70.8918 -39.8253 -172.8076 151.6417 -100.5156 131.3590 -60.3524 115.4867 -140.2505 157.5820 -60.3493 -174.4260 -62.1507 -81.2519 -178.4806
5.87718280 -69.4940 -14.2978 -79.4599 -174.3002 -78.8112 -1.5363 64.1495 82.8074 -63.9369 157.3290 69.5054 -173.3555 -64.0470 -83.4475 -179.6657
5.89959650 -72.0006 -19.6271 -72.5230 67.1903 -126.3738 22.8838 -52.6688 -68.1729 -67.0499 157.5823 70.5055 -175.2521 -179.7437 -179.7109 179.6505
5.93210820 -77.9072 -16.2025 -71.4688 68.1124 -144.7445 165.2314 62.7041 86.1500 -72.2220 159.6458 -79.5298 59.9279 59.0920 -166.7123 179.6348
5.95278570 -64.7730 -13.5134 -79.8157 -174.5633 -74.6908 -0.7356 63.7803 82.2514 -58.5168 155.6356 66.9647 177.1320 69.0396 91.8853 177.3236
5.98326060 -86.5465 -8.7253 -58.9587 -60.2823 -72.1727 150.9150 -55.3637 -68.4259 -145.5091 161.0814 63.4096 -179.1377 179.2301 86.7927 179.6223
6.00461790 -70.3608 -12.8509 -71.8412 -56.7463 -78.0203 -2.1267 63.9424 82.6580 -63.6673 157.2141 69.0954 -174.2740 178.9352 86.2995 179.6757
6.03345620 -69.8893 -11.6780 -71.8317 -56.7590 -74.6193 -6.6668 58.0561 -107.6458 -62.8549 156.8413 69.6737 -173.7016 178.9393 86.2222 179.6743
6.05593400 -72.2984 -9.7106 -59.5161 -60.3134 -75.7165 -10.1205 -167.9280 -110.3699 -62.2236 156.1836 70.6249 -172.5932 -63.8784 -83.5254 -179.6638
6.07606780 -76.6970 -22.7525 -79.6439 -174.1631 -132.1994 14.7322 -52.5057 -65.0084 -66.3528 155.3627 85.8750 -69.3227 178.2354 162.3375 177.6627
6.10156580 -85.1284 -11.1794 -71.4986 68.4434 -83.8024 1.1646 -54.3553 -68.0154 -60.8591 157.2679 79.8112 -55.5965 -167.9355 94.9125 -178.1562
6.13488960 -145.2089 161.5241 78.8654 -63.6431 -144.6299 165.9670 62.6839 86.1695 -65.6806 147.8562 -171.6867 174.9342 -179.2321 -86.9882 0.4786
6.15735030 -77.4958 -10.3231 81.8949 -61.9837 -64.9919 133.8226 -55.1094 -67.7440 -82.1661 157.8122 -56.4671 -54.6163 -160.5005 -88.0992 177.6956
6.18639070 -69.7136 -12.1874 -71.9473 67.3771 -75.1276 -6.5155 58.1316 -107.5237 -63.1161 156.9642 70.0131 -172.7890 -63.9230 -83.4609 -179.6706
6.20976900 -83.8141 -14.5714 -70.8924 -55.8049 -72.9113 153.7852 -164.4071 -89.8130 -67.3734 156.4391 -64.7370 -176.0640 -64.3429 -83.6211 -179.3612
6.23555850 -75.5135 -19.7970 -79.5885 65.2326 -122.2014 22.5188 -52.1923 116.1905 -136.9275 162.2403 62.2520 177.9777 67.3634 -178.7364 179.8514
6.26160270 -72.1178 -19.7146 -72.5120 67.2009 -126.2452 22.6906 -52.6672 -68.1682 -67.1122 157.8397 70.4862 -173.8851 -64.1081 -83.4889 -179.6677
6.32015320 -76.3538 -7.8924 56.9762 63.9788 -76.7665 153.3112 -56.8438 -70.2928 -124.7162 157.8555 -62.7479 -70.0605 82.2196 174.3760 -176.9341
6.34172830 -75.6583 -20.5471 -79.5001 65.5532 -136.5515 154.9969 -54.7735 -72.0562 -133.5948 157.0533 -64.4413 -174.1393 -66.5544 174.3577 -179.9646
6.38700950 -79.6327 -3.8684 53.4646 -178.4851 -130.4292 146.9622 -63.8497 -33.0904 -88.6221 159.2473 -57.6506 -77.5857 65.2978 74.0529 178.7043
6.41853620 -70.2013 -30.2197 -174.8503 -93.6511 -140.5534 164.8974 62.9591 85.7810 -71.9785 160.5759 -58.7336 -56.2236 -60.9724 171.4463 179.8374
6.44368290 -77.6161 -18.7085 -72.1579 -56.7609 -134.8293 156.3206 -55.5370 111.2152 -74.5564 155.8193 -64.7234 -177.7302 179.8448 179.9254 179.9521
6.46863480 -96.7232 -36.5618 -175.2620 -91.7575 -87.2724 -9.1257 -58.8422 112.3198 -67.3424 157.3590 60.7924 179.8295 171.4423 161.9383 178.7695
6.50326270 -70.1913 -10.0515 -59.7238 -60.3466 -75.6513 -7.7250 57.9637 -107.6110 -64.9740 158.9336 67.7164 87.0002 175.7068 -179.0003 -179.7967
6.53036290 -76.3852 -20.0152 -79.4856 65.5536 -136.9343 156.3768 -54.4139 -71.4716 -74.9545 155.9522 -64.5701 -175.2535 -64.2778 -84.2281 -179.4064
6.56556630 -65.3995 -18.6513 -79.8914 -174.3714 -124.7804 26.8074 -52.5428 -69.8423 -62.4567 156.3113 68.1037 171.8421 65.4081 92.4292 176.2208
6.61315130 -77.5550 -18.5926 -72.0946 -56.7033 -136.8679 156.4772 -55.0703 -71.3496 -74.7257 155.8004 -64.6266 -177.8843 -178.9966 -86.3099 -179.4880
6.63392980 -73.7813 -17.6711 -60.0863 -60.5011 -125.9870 139.5960 -178.2150 -105.7966 -137.2231 158.4962 -55.0446 -64.2170 -107.7632 -83.8399 178.9249
6.65525800 -75.7872 -24.2779 -175.0963 -179.2778 -70.6822 154.5759 54.0793 -108.0267 -145.1231 161.1618 63.3062 -179.4913 -179.8581 179.9662 -179.9800
6.70245750 -78.3301 155.6108 -60.2803 -61.1123 -66.5219 147.3301 53.0627 35.1530 -68.1422 143.4326 -171.9304 177.2982 -68.1064 174.3391 179.9689
6.72364950 -82.9845 -15.0616 -71.0799 -55.9701 -69.6013 144.2010 -176.7735 78.1396 -135.0930 154.9049 -63.9391 -176.5963 -178.2842 -85.9162 -179.5619
6.74858720 -76.6700 -10.1469 64.6669 -162.1337 -129.6634 158.1621 67.1328 84.3933 -73.3840 163.0277 -53.9843 -50.8065 98.6388 -127.1754 -2.6769
6.76893340 -83.2640 -14.2844 -71.0319 -55.9639 -67.0284 145.4611 -176.1843 78.5116 -134.4167 155.4192 -61.3061 -175.7969 -60.0224 -77.9901 -177.0416
6.78980700 -77.8127 -9.0869 -71.6627 67.6795 -58.8454 142.8493 50.0536 35.0509 -121.1360 158.5889 -53.8965 -60.2552 177.9394 -175.7324 178.6146
6.81139330 -80.5142 -7.2215 82.2874 -61.8529 -68.4510 144.5547 -175.1065 -107.3121 -122.5340 156.6021 -53.6838 -60.9382 177.2645 -177.9024 178.8630
6.83673010 -79.6504 -12.4408 69.9616 66.9629 -127.2734 137.3943 -64.9433 -27.8490 -139.7496 157.7426 -57.0717 -175.3596 -173.3442 -172.5345 -179.0434
6.85790550 -77.3351 -10.1092 -70.9430 68.3395 -59.1645 142.8718 49.9787 35.5381 -146.5347 161.0978 62.9953 -179.3998 -179.8027 179.9729 -179.9968
6.88778170 -70.7183 -26.0633 -79.5648 -174.1484 -91.5263 128.0589 48.0148 50.4514 -152.9787 160.0667 64.5693 -79.5414 -61.5037 -84.7008 -178.9929
6.91526400 -73.9883 -33.6151 -176.4726 -92.0992 -75.6807 163.1806 63.2699 81.9686 -68.6102 160.0838 -64.9334 -179.5846 67.8812 -173.0016 -0.0071
6.93629040 -81.8351 -14.1384 -78.9214 65.6464 -67.0316 151.3308 -55.2381 -67.8800 -114.0795 159.0302 -47.9043 -58.2400 167.4507 94.5526 -179.4110
6.97246360 -76.2305 -17.1808 -71.5796 67.8992 -143.0229 149.0024 -176.1766 -108.5894 -135.4578 154.6201 -65.1158 -178.3615 65.0533 83.3799 179.4478
6.99629640 -81.7006 -15.4401 -78.9580 -173.8680 -67.8284 151.5140 -55.5985 122.4758 -113.8946 159.0600 -47.7542 -58.1668 167.3796 94.4210 -179.3993
7.01727800 -76.4352 -11.2360 -79.0714 -174.0035 -58.9743 142.6084 50.0487 35.5075 -146.6939 161.0406 63.2054 -177.4831 -67.5544 173.2161 179.9700
7.04949780 -68.5178 -44.3104 -175.7750 153.3945 -79.4999 123.3416 -58.3949 -74.0065 -138.5857 157.4899 -74.6803 162.3557 -73.8912 167.4640 179.3781
7.07919070 -138.6964 163.6904 49.1198 -176.9416 -74.5455 147.4404 -57.4095 -71.0620 -148.3011 162.2434 68.7010 -157.0194 72.9490 172.2711 -176.6888
7.10540220 -77.1815 -16.3080 -79.5142 65.4233 -143.1475 158.4189 59.8877 -91.9116 -70.2585 142.3683 -171.9339 174.0437 66.8467 -174.1743 -179.9667
7.13553900 -76.6446 -19.3119 -72.1820 -56.7770 -136.5223 154.8920 -55.1887 -71.8659 -133.7853 156.9666 -64.4397 -174.2598 -66.1000 107.9998 179.6853
7.16790920 -70.5166 -28.4282 -176.5132 -178.5202 -146.2275 166.4723 61.7361 85.1195 -64.8572 147.5842 -169.9900 76.0218 -80.4463 117.8097 174.9420
7.19091400 -72.0955 -10.6111 72.5733 69.2000 -81.4583 -0.4721 -163.7640 -108.7979 -60.2764 155.7826 68.9232 -177.1105 69.6634 -171.2939 -179.8498
7.22596170 -82.0750 -14.8612 -71.5858 67.6266 -69.9202 138.6105 -56.3290 -69.4696 -138.2927 157.0273 -69.0027 178.9920 174.7814 84.6077 176.0768
7.24992150 -82.9896 -15.0128 -71.0472 68.4705 -69.7709 144.5263 -176.6952 -107.0186 -135.5812 155.0811 -64.8947 -175.3038 -66.6391 109.0071 179.7989
7.27309740 -80.8362 -14.3397 -79.1751 -173.9486 -71.3973 155.4396 53.6438 -109.3455 -144.8765 161.1543 63.3733 -179.5183 -179.8615 179.9617 -179.9836
7.30671600 -70.3359 -30.1683 -174.8284 -93.6650 -140.8514 165.4423 63.0995 86.0898 -65.4483 147.5467 -172.6093 64.8373 177.6183 -177.6063 179.9409
7.32885650 -78.5550 -14.6113 -71.5682 -56.4034 -142.8989 158.3775 59.9332 -92.1533 -70.2399 142.3954 -172.1168 175.6712 -179.2244 -86.8908 -179.6332
7.35326060 -73.4125 -31.8035 -176.0475 -92.2966 -62.5592 150.8159 57.4662 -105.1643 -72.9716 158.3368 -58.4807 -60.6339 84.1617 -165.5777 1.4725
7.37570180 -76.4116 -11.2758 -79.0695 -174.0013 -58.8439 142.5270 50.0353 35.5117 -146.7706 161.2573 63.1708 -177.6418 -67.0723 108.1814 179.4192
7.39983990 -79.4026 -9.7388 81.3132 -62.9592 -77.7759 153.6905 -56.9083 123.1845 -142.3725 144.7048 -172.2645 176.9334 -68.2641 174.1161 179.9271
7.42437220 -78.5411 -14.6279 -71.5695 -56.4042 -142.9118 158.3387 59.9318 -92.1717 -70.2824 142.3649 -171.9325 174.0442 66.8469 -174.1752 -179.9667
7.45076760 -78.0555 -11.3930 73.1776 70.3128 -77.6323 165.5381 62.3205 81.1834 -62.9450 148.4105 -171.4796 175.1719 179.8158 -179.7672 0.0152
7.47133390 -66.1803 -10.7660 72.4286 69.0472 -76.7230 -7.0698 56.9904 -108.5276 -63.1477 156.8320 69.9644 -173.0406 -179.3909 -177.5241 179.8616
7.50193560 -74.0450 -18.3238 -59.8637 -60.6448 -76.0952 55.1148 47.0281 -105.7263 -64.7235 158.3254 71.8538 -154.4041 76.4062 -177.8672 -176.1261
7.53142920 -73.8477 -36.8512 -175.9073 150.1146 -77.0062 152.7135 -163.9262 -88.9957 -68.3899 156.9380 -64.3929 -174.5031 -66.8143 173.6196 179.9125
7.55753330 -71.1494 -27.0956 -175.7030 61.0171 -144.5754 157.2834 -165.8108 -92.2013 -63.2980 142.5856 -173.7600 -92.1989 178.7956 86.4080 -0.6383
7.57854690 -77.9011 -13.2522 72.3794 69.8903 -123.2681 133.1899 -63.8743 141.2100 -140.7238 157.6296 -60.0049 -174.6491 -61.9163 -81.0481 -177.8534
7.60415740 -81.0850 -10.9020 -59.4940 -60.4226 -143.0660 158.8196 60.6294 -91.5590 -69.5431 139.3964 -173.3436 -91.0925 179.8248 179.8569 179.7812
7.63496490 -77.8018 -8.3161 73.7426 71.9489 -134.2858 163.1242 64.0741 79.5698 -70.3685 161.5924 -58.1320 -58.1456 -60.4314 -81.7937 0.7263
7.65569700 -79.8087 -6.5417 82.1465 -62.0133 -77.3266 139.2715 -55.1873 -68.5554 -154.0310 157.5873 71.6564 -64.4573 91.3892 -172.6626 -171.9232
7.68126130 -68.3141 -40.9398 -176.7693 -90.0734 -84.3637 136.5248 -58.0830 -74.7617 -137.6475 157.2272 -64.0247 -177.8762 178.4584 86.5424 176.9523
7.70190500 -67.7802 -46.3911 -175.0685 -77.6052 -79.0857 136.4558 -58.2328 -73.8361 -137.5870 157.1816 -65.0482 -178.5805 177.6211 87.1687 176.0482
7.73887220 -63.1232 -36.1271 -173.2513 46.0297 -82.6501 14.3445 65.7379 81.5158 -63.8146 157.0010 68.3104 -175.8814 -179.5798 -178.3494 179.8387
7.76441930 -72.2676 -42.8857 -172.4005 48.3588 -64.1951 133.4920 -173.3177 83.0030 -78.5671 156.0133 -56.2136 -54.9073 -161.9211 -86.5280 175.7578
7.78604330 -69.9721 126.5194 -171.4017 -74.9762 -143.9511 156.9139 -165.6767 -91.6721 -63.9925 145.5480 -171.8870 173.7371 66.3081 -108.0428 0.7593
7.80733240 -68.0747 -41.0931 -172.9137 -78.1262 -143.5913 156.9065 -165.6729 -91.6393 -64.2127 145.5823 -171.4685 173.8219 64.2387 83.6885 -0.6595
7.82857340 -69.6293 -27.9037 -176.0224 -93.2400 -55.2783 132.1869 48.5242 41.2594 -82.0152 158.1869 -56.8864 -55.0585 -161.3452 -87.9431 177.1714
7.86283750 -75.9334 -8.7316 69.1181 -60.6910 -146.9775 156.9145 -167.0666 -91.9305 -63.2851 145.2664 -171.9099 175.5311 179.8578 -179.9790 0.0203
7.88365200 -82.8549 -1.0954 56.2141 61.2860 -74.0765 157.8904 53.8606 -109.0347 -72.8737 157.0224 -64.7269 -177.0925 178.7781 87.2664 -0.4260
7.90714670 -77.5593 -1.6345 56.2480 -177.9902 -62.1698 142.9558 49.2036 36.1777 -146.7716 161.4476 63.1250 -178.2762 -64.6870 -83.1352 -179.6613
7.94435810 -63.3589 -44.3689 -172.1269 -84.8004 -77.1116 122.2703 -178.0020 -98.8619 -80.5025 158.5589 -50.7520 -51.6304 -169.7485 -160.8467 3.8886
7.96596970 -68.9088 -15.6719 73.3979 -54.6551 -66.7730 139.5609 49.4523 39.5694 -153.4618 156.0139 -144.9345 59.5630 50.7129 87.5248 178.6830
7.99398370 -69.9429 -48.1332 -175.5428 -77.0458 -68.9692 132.7361 -57.8571 116.4882 -82.0596 157.8192 -56.0761 -53.9199 -159.4856 -86.0906 177.3217
8.02514320 -80.5424 -14.7573 -79.1975 -173.9562 -69.2041 154.1448 53.1901 -109.7528 -127.3520 157.8434 -60.3717 -62.2946 -61.9288 -82.2555 0.6922
8.05280060 -78.2647 -15.7852 -71.4524 -56.2505 -146.0391 166.2738 62.3202 86.5768 -64.1467 144.2628 -173.1070 -91.1373 -66.4003 176.2231 -179.7932
8.09193920 -85.6911 -1.6949 55.3088 -179.0987 -78.5197 154.2786 -58.3561 115.2367 -69.5451 143.2217 -171.8854 174.0277 66.9058 -174.2979 -179.9415
8.11212350 -68.7629 -36.6799 -171.1560 45.0371 -134.7535 164.6731 64.8237 86.2601 -66.1508 147.0249 -171.9677 61.6921 62.0208 -176.1157 179.9004
8.14827450 -85.6935 -1.7084 55.3118 -179.0887 -78.5698 154.3338 -58.3759 115.2150 -69.5843 142.9348 -172.0717 177.2874 -68.1529 174.4854 179.9443
8.17694160 -82.3693 0.2324 54.4786 179.4856 -145.1267 150.0203 54.1926 34.0833 -68.0793 143.8373 -171.9078 175.8305 179.8339 -179.7322 -179.9915
8.20130600 -78.8438 -10.1157 73.1553 69.8217 -62.2589 132.1200 -173.6021 82.7865 -80.2771 155.9935 -57.1943 -55.4773 -160.7136 -89.1373 177.6140
8.26255520 -78.5362 -13.2351 74.1947 -53.3026 -73.4043 148.4833 -56.6333 118.3187 -123.9570 158.3236 -55.6341 -61.7708 179.4525 -177.7736 -0.7295
8.28460270 -69.3864 151.1396 79.7684 -63.9333 -150.6678 167.3370 61.1205 87.0432 -64.0208 144.3790 -173.1263 -91.1755 -66.4144 176.2113 0.2903
8.31774220 -60.4649 -11.2278 -79.8877 -174.6405 -61.7386 -10.3724 77.7076 -31.9138 -64.1736 157.0338 66.4343 177.6087 68.5193 93.1678 176.7483
8.34110190 -78.2687 -15.7781 -71.4517 68.1291 -146.0413 166.3325 62.3850 86.6871 -63.9157 143.5442 -173.7337 -90.4645 -64.1321 -83.8893 -179.4242
8.36544670 -76.8522 -16.6391 -79.5071 -174.0816 -142.8254 157.3636 59.0709 -93.0706 -79.3599 154.7364 -79.9338 65.7289 174.5687 -86.6296 -179.4103
8.39651740 -67.8477 -41.1555 -173.0043 47.3903 -143.1834 159.3669 -168.7443 73.9176 -68.8396 155.1723 -58.8055 -56.0708 -60.7377 171.5997 -0.0989
8.41914030 -82.0987 0.1248 54.5011 179.5092 -144.7760 150.2544 54.2598 34.8589 -73.2437 157.8186 -58.8831 -56.4400 -60.9291 171.6389 -0.1373
8.45297400 -67.1241 -12.4359 74.6481 73.6708 -132.1795 139.1319 48.4016 45.4278 -76.2003 157.8388 -61.5999 -66.8511 84.0032 -165.1682 -176.4494
8.47980460 -69.8436 -32.5436 -137.4200 -61.6689 -133.4325 154.1528 -55.8028 -66.8589 -133.8684 156.6282 -64.6628 -177.9622 68.1695 -172.9784 -179.9602
8.51954750 -66.6875 -34.8148 -172.5134 -90.8003 -110.3231 143.4224 -60.6504 117.1115 -132.4930 157.3972 -60.4398 -63.0961 -63.0308 -82.8570 -179.3417
8.55169620 -71.1975 -38.0245 -176.3329 149.6480 -88.4210 149.7500 -57.9161 -75.7043 -133.9564 156.8753 -64.6626 -178.4556 67.1741 -109.0066 -179.4799
8.58869430 -76.1188 -27.2718 -175.5701 60.8846 -71.5122 143.6286 -169.7706 79.7010 -84.5037 153.1200 -77.1355 73.8202 63.4931 82.5429 179.3457
8.60931320 -68.8828 -33.0269 -138.2054 177.8218 -132.6315 153.2179 -55.7616 -67.1923 -131.0796 157.5087 -62.7396 -61.7839 -62.8543 169.9203 -0.1919
8.63839410 -77.2987 -10.0811 -70.8947 -56.0266 -59.2350 144.9556 50.4719 34.2505 -143.5296 144.3309 -172.2441 61.6607 61.4706 -175.2315 179.8591
8.65925880 -71.8983 -15.9655 73.6162 -54.4097 -81.1993 151.6586 50.5495 -109.8574 -153.5618 155.6399 -145.8259 59.5219 51.0702 87.3838 178.7198
8.68121890 -63.9077 -38.1937 -173.4770 46.4680 -80.2930 -8.7776 -166.3798 -109.9898 -72.0690 154.6917 -61.2187 -176.9866 -178.7870 -85.5534 -179.3694
8.71778260 -70.4566 -42.0407 -174.1999 47.1325 -99.3533 22.7400 65.6099 83.3223 -134.9140 162.3924 61.3449 174.3228 67.2681 -177.4394 -179.9530
8.76952420 -75.2274 -21.7886 -69.9520 68.8741 -77.5575 71.1623 -170.5656 -93.0442 -75.2951 160.9949 70.4852 -152.7977 74.0735 175.5683 -176.3936
8.82623010 -65.3151 145.5743 75.7270 74.8636 -157.7510 160.9257 54.2894 -89.4250 -68.6835 142.7568 -171.8736 177.8856 -67.4182 109.7751 179.4564
8.86063400 -76.4870 -9.9562 75.1939 75.0075 -143.4181 149.3279 50.9957 38.7529 -68.1030 143.8428 -171.9049 175.8296 179.8325 -179.7313 -179.9919
8.89752910 -78.3287 -12.2884 73.0572 70.2097 -74.6039 150.9496 -56.1407 -68.7364 -127.9560 157.4711 -60.5986 -62.4046 -61.9062 -82.2827 -179.3343
8.92389100 -71.3220 -27.6052 -175.3608 -178.1930 -134.0591 156.9852 -56.3625 -65.1096 -70.4202 118.5598 -179.1757 -123.8059 62.7071 166.8619 179.6506
8.95633760 -69.8137 -38.7432 -173.3658 46.4629 -62.4107 140.3602 50.5584 39.8492 -147.1932 161.1228 62.7547 -179.2672 -179.7967 -179.8394 179.9977
9.02867280 -70.9649 -45.0374 -174.0276 -78.0811 -82.3715 151.4808 -59.2744 113.1945 -78.1213 157.4440 -57.3918 -57.7997 -60.3902 -81.8120 -179.3283
9.08734930 -72.1094 -35.8006 -175.4267 -92.0039 -93.2472 153.8270 -59.1390 110.6621 -69.6385 143.2879 -171.7497 174.1844 66.5486 -107.9065 -179.5364
9.13704180 -71.7788 -42.6967 -173.6324 -78.0208 -76.1597 155.3013 56.6100 -104.5166 -73.9168 156.6612 -64.5592 -175.6179 -64.3209 -83.9738 0.6253
9.16651970 -82.2754 150.5337 -78.5262 -173.5984 -136.7421 156.4605 -59.1000 -79.0679 -143.8915 159.9882 75.1996 -69.2061 -61.7159 -83.3688 -179.5532
9.19636480 -83.9236 -2.1565 55.2191 -179.3150 -74.0759 153.3925 -56.3435 -71.5265 -85.7196 154.9704 -143.0488 65.5463 57.1141 -106.1925 172.7222
9.24660440 -68.5689 -36.4125 -171.5032 -80.6167 -134.2828 157.8475 65.4828 -88.3303 -71.1500 141.5718 -172.1411 175.7684 -179.2144 -86.8868 0.4670
9.26675140 -69.1037 -34.1064 -175.1010 -92.0602 -147.4871 149.7215 50.3510 39.8732 -68.1855 144.0496 -171.5647 174.2272 64.1815 83.6960 179.6481
9.28686670 -70.1702 -27.8783 -176.9160 -93.8146 -59.7103 144.3764 51.1195 36.6372 -74.1755 156.5051 -65.1028 -179.9374 66.8706 -108.8091 0.6901
9.32316840 -70.0355 -31.7648 -140.1904 65.8885 -133.0944 153.7204 -56.1113 -67.9172 -134.6746 156.9824 -64.4243 -174.2239 -66.1210 107.9694 179.6855
9.43626750 -69.2912 -33.7657 -143.1840 65.5268 -129.5877 153.0021 -57.2893 115.6494 -134.9328 156.9928 -64.4047 -174.2642 -66.1509 107.9422 179.6952
9.47134980 -79.1635 -11.4233 73.1072 69.9131 -70.7280 145.2450 -175.7437 -107.6485 -131.2841 154.5540 -61.6962 -63.1358 -62.2955 -82.3930 -179.3374
9.49685960 -96.6876 -9.2641 74.4028 -52.9312 -82.5138 124.8235 -58.9716 117.7210 -102.0492 157.2361 -89.9436 66.0586 -83.3951 -169.5245 4.2785
9.51970060 -71.1223 -32.0350 -140.6658 65.6779 -131.5980 156.6220 -57.0799 115.7672 -69.5566 143.1634 -171.9017 174.0225 66.8936 -174.2709 -179.9469
9.55515110 -73.3168 -29.3353 -136.2258 -58.3510 -133.3475 151.4229 -56.1803 -65.5639 -135.6985 155.4603 -81.5323 87.0590 -176.5837 76.6927 -176.3754
9.64615410 -67.0470 -14.3640 70.9748 -57.1508 -121.7396 134.4622 -61.4957 -31.3612 -79.2056 156.9713 -52.7290 -52.6055 -165.9921 -143.2067 -177.1602
9.72583380 -127.2995 174.5156 56.0402 -173.0722 53.5728 72.4506 -168.2219 -92.2559 -61.8029 153.2084 -61.6614 -64.9233 -175.3304 -82.0860 178.6646
9.85090390 -67.9936 -40.5514 -172.9315 45.6593 -146.6759 150.2294 53.0184 34.3832 -68.3799 143.9843 -171.6951 174.0497 66.4907 -107.7775 -179.5467
10.00215100 -77.7345 -12.8534 74.2585 72.0786 -75.9687 153.8935 -56.9835 117.9810 -145.1535 154.2931 -144.9608 88.2128 -59.8156 -102.3511 178.0336
10.13922270 -96.5386 -12.6886 74.6491 72.5341 -74.6431 138.1386 -57.1914 118.6345 -134.0988 159.5164 -132.3294 97.9481 -58.7835 171.4828 -175.3118
10.16429230 -78.6654 -6.7828 68.4279 63.9582 -126.3386 153.6411 -65.3354 142.9886 -69.5689 143.1854 -171.8982 174.0167 66.8949 -174.2761 -179.9452
10.19135810 -77.2675 -10.7359 72.9956 -55.4052 -69.9675 154.4130 51.5138 -111.7617 -127.3367 157.8146 -60.3495 -62.2909 -61.9233 -82.2639 -179.3394
10.32826430 -67.9559 -40.5469 -172.9549 45.6701 -146.6067 150.3019 53.0246 34.3011 -67.9882 142.3056 -173.1042 62.0090 62.0753 -176.3428 179.9451
10.83922740 -129.3610 7.3824 52.8891 179.7476 -136.4687 50.0416 -164.2161 -92.5675 -73.3970 159.7398 75.6439 -163.8961 85.6973 -95.1493 174.8353
13.14522190 26.2866 -84.8556 72.9708 -62.0398 -150.8311 164.9751 59.8954 81.8924 -68.0050 160.3956 -64.7421 -177.9293 -178.8794 -86.3239 -179.4985
19.45346100 52.3508 -176.7562 70.2363 -169.5789 -61.8578 147.8313 -55.9522 122.4498 -111.3281 159.0442 -48.3422 -57.9429 168.9949 94.2020 -179.3009
