# Supplementary material for: Exploiting Sequence-Dependent Rotamer Information in Global Optimization of Proteins
Source: J Phys Chem B. 2022 Oct 18;126(42):8381–90. doi: 10.1021/acs.jpcb.2c04647 (PMC9623586; doi:10.1021/acs.jpcb.2c04647)
Supplement: Supplementary file 2 — jp2c04647_si_002.zip [file jp2c04647_si_002.zip › TripeptideConformations/SER_HIP_GLN_new.csv]

0.00000000 -79.7953 -10.1062 58.9962 -144.5178 164.6363 62.6565 87.5429 -71.9383 158.5730 -64.5148 -177.5360 -1.3214
0.23296960 -79.8178 -10.0961 58.9970 -144.5389 164.5641 62.6504 87.5588 -71.9979 158.9338 -64.7638 -67.2882 -9.3925
0.27272390 -77.3049 -14.9391 61.1923 -150.5810 159.8122 59.6514 -78.9303 -75.8713 153.6667 -64.4299 -177.5232 -1.2805
0.40123160 -79.8091 -10.0885 58.9956 -144.5302 164.6624 62.6461 87.5114 -71.8381 158.4829 -64.2942 -178.1733 -97.2070
0.50859190 -77.3272 -14.9415 61.1924 -150.5924 159.7239 59.6471 -78.9251 -76.0825 154.3682 -64.5823 -67.2551 -9.3408
0.57871650 -79.7680 -10.1307 59.0131 -144.5442 164.6275 62.2068 86.2925 -68.4520 156.8162 -64.0306 79.4860 8.3592
0.66618940 -77.3173 -14.9261 61.1918 -150.5905 159.8574 59.6539 -78.9457 -75.7229 153.5348 -64.2376 -178.1731 -97.3550
0.68738620 -79.7982 -10.1173 58.9938 -144.6365 164.8845 62.8133 87.8773 -68.1885 150.0591 -174.0305 58.5041 -93.2292
0.74562320 -62.4095 131.7955 -58.7712 -150.9697 158.8456 59.2194 -85.8880 -76.5801 153.6096 -64.4046 -177.5119 -1.3019
0.83540620 -77.6460 -14.8767 61.1736 -150.7549 160.2940 59.7624 -79.0627 -76.9280 154.2050 -60.1746 -60.3311 102.0241
0.87491790 -79.8875 -9.8960 59.0105 -144.5329 164.1797 61.9540 86.2985 -69.5487 160.4711 66.6362 -178.3718 98.1259
0.89628810 -77.2528 -15.1522 61.1661 -150.9606 160.9687 60.1406 -78.9548 -71.2085 141.8278 -171.6944 176.2685 2.0458
0.97864180 -62.4119 131.8094 -58.7626 -150.9684 158.7671 59.1991 -85.9042 -76.7937 154.3181 -64.5315 -67.2636 -9.2571
1.03020120 -75.5155 -11.5142 -56.4179 -144.6106 164.5274 62.3881 85.6729 -71.2251 158.8276 -64.5436 -177.5352 -1.3409
1.08394750 56.6622 33.9348 -55.6479 -133.5818 163.6929 64.4058 78.3749 -70.0698 159.3695 -64.5942 -177.5186 -1.3636
1.12480570 -67.2326 145.0090 -58.5279 -147.8250 165.4366 61.8075 86.3203 -71.5050 159.1358 -64.7873 -67.3156 -9.2695
1.18130950 -79.7570 -10.1754 58.9917 -144.6680 165.2371 63.0347 88.1785 -67.3453 147.0391 -171.4103 175.8323 97.2336
1.23761070 56.7017 32.9086 -54.9907 -134.9760 163.7731 64.2562 78.2918 -69.9985 159.3882 -64.5962 -177.5185 -1.3609
1.26520910 -75.5147 -11.5270 -56.4205 -144.6479 164.4565 62.3735 85.6923 -71.2692 159.1725 -64.8406 -67.3259 -9.3153
1.29193920 -67.2416 144.9935 -58.5372 -147.8382 165.5106 61.8263 86.2913 -71.3910 158.7168 -64.3277 -178.1838 -97.2445
1.31196330 -62.4050 131.6693 -58.7804 -150.9723 159.3822 59.3485 -85.8576 -71.4916 151.9327 -64.5628 79.2123 8.3798
1.35714630 -62.4596 131.3275 -58.7933 -151.2802 159.9773 59.8895 -85.7014 -71.7558 141.7229 -171.6652 176.2634 1.9951
1.38416140 56.6813 23.5296 -54.9498 -146.6063 157.4725 68.9137 -80.5806 -79.1905 152.2687 -64.0677 -175.9135 98.6619
1.40983270 56.4688 22.6173 -55.1096 -138.1889 155.9894 -67.4396 88.8906 -134.7120 156.5449 -66.3511 -66.4660 -9.4852
1.43097520 -75.5331 -11.4857 -56.4139 -144.6168 164.5558 62.3791 85.6371 -71.1260 158.7390 -64.3187 -178.1768 -97.1916
1.47596120 -67.2264 145.0275 -58.5363 -147.8863 165.5543 61.4306 85.0539 -68.0577 157.0296 -64.1170 79.5187 8.1810
1.49725550 56.6654 33.9359 -55.6444 -133.6161 163.6551 64.4623 78.4568 -70.2994 159.5100 -64.3337 -175.8396 98.5825
1.53306210 56.6413 23.6489 -54.9620 -146.5935 158.6186 68.9924 -80.9385 -72.3314 150.5940 -64.5885 79.1461 8.3756
1.57980780 -67.2276 144.9571 -58.5297 -147.9262 165.7616 62.0012 86.6581 -67.7551 150.2364 -174.0115 58.4835 -93.1994
1.60385880 56.4474 22.5996 -54.6879 -146.8702 157.5720 68.8188 -80.7376 -78.3852 152.0043 -64.1680 -178.1770 -97.4142
1.62455770 -75.8695 -11.2354 -56.4162 -144.7245 164.8652 62.4845 85.6766 -72.0114 159.3811 -60.6379 -60.6729 101.9494
1.65653140 56.4295 22.7737 -55.1028 -138.4057 155.8602 -67.4950 88.8568 -76.3946 155.5105 -60.0854 -60.1981 102.1153
1.68622490 -75.4274 -11.6350 -56.4379 -144.7480 164.6272 61.2572 83.5006 -66.2572 158.8842 74.1222 -71.7967 -11.6926
1.71709730 -77.2763 -15.1566 61.1833 -150.6140 161.0761 59.8252 -78.5583 -80.5337 157.4579 63.0074 -80.9152 89.5316
1.75075760 56.2091 23.7528 -55.1679 -138.1811 159.3579 -68.8367 89.6326 -67.4681 156.4335 74.0920 -71.6170 -11.5735
1.77390420 56.4482 22.7173 -55.1052 -138.4617 156.1071 -67.4463 88.9307 -70.8798 142.7509 -171.6214 176.1409 2.0364
1.79449260 56.4361 22.8212 -54.6925 -146.6778 157.7461 68.6112 -80.9769 -73.9342 155.8624 66.5050 -179.6429 -0.2522
1.82027010 56.8363 21.8645 -52.7697 -138.4357 156.0696 -67.1978 88.9584 -74.6998 154.9428 -64.4787 -177.5209 -1.4178
1.87797740 62.1170 14.3604 72.1564 -141.2447 163.4524 64.5789 81.6129 -71.2077 158.9596 -64.5525 -177.5221 -1.3382
1.89913280 -73.2614 151.8981 57.4865 -150.7652 166.2402 60.4729 86.4462 -70.8316 158.8261 -64.3396 -178.1769 -97.2299
1.92113570 -157.8083 155.3706 -70.5670 -144.5840 157.5761 -165.2675 -92.8123 -68.9482 155.7361 -64.5616 -177.5742 -1.6163
1.94737930 56.6970 33.9043 -55.6319 -133.9110 164.2935 64.9225 79.0845 -65.4674 147.6340 -171.1507 175.5153 2.4560
1.98066820 54.5701 29.3627 -55.1233 -145.8232 157.4565 -165.2118 -92.5847 -68.8886 155.7216 -64.5550 -177.5671 -1.5674
2.01045370 -67.3644 132.0846 -66.2419 -150.6127 158.7557 59.5858 -85.3922 -76.8877 154.2815 -64.5275 -67.2540 -9.2955
2.03665230 57.0985 32.9459 -53.2742 -133.4807 163.6237 64.4048 78.3815 -70.1157 159.6924 -64.9238 -67.3649 -9.1475
2.05841550 56.8412 21.8594 -52.7654 -138.4525 156.0313 -67.2041 88.9695 -74.8065 155.5670 -64.6277 -67.2775 -9.3002
2.09161360 57.0515 22.7207 -52.7723 -146.6151 157.6083 69.0248 -80.3680 -78.4061 151.9793 -64.1718 -178.1800 -97.4253
2.11375010 -75.3919 -11.7675 -54.0029 -144.7694 164.7047 61.8644 84.3365 -67.8363 157.1054 -64.1540 79.4937 8.1598
2.16148970 56.3143 23.0794 -55.1094 -138.4368 155.4440 -67.4282 88.6925 -87.4840 155.2015 -71.4852 69.5691 -106.7788
2.18187270 -87.1574 -3.6924 -61.7255 -144.8495 164.9383 62.0829 85.5476 -71.0904 158.7542 -64.3229 -178.1817 -97.1957
2.20799770 57.0987 32.9379 -53.2805 -133.5342 163.7181 64.4146 78.3527 -69.9958 159.2896 -64.3808 -178.1782 -97.2064
2.23759260 -75.5598 -11.4388 -56.4054 -144.7155 165.0909 62.8120 86.3442 -66.7655 147.5796 -171.4395 174.0078 -99.1316
2.27479500 57.0374 33.0824 -53.3124 -133.7199 163.4743 63.6710 76.9976 -67.6392 161.1361 66.4919 -179.7624 -0.2347
2.29800920 58.3187 17.1369 69.3951 -135.1125 156.2133 -64.4366 90.6237 -74.6973 154.9445 -64.4761 -177.5186 -1.4050
2.32219940 -78.2021 -16.0457 60.5754 -135.3968 156.5704 -66.3359 83.4910 -69.8638 153.2907 -64.1666 79.3345 8.1945
2.34424500 -87.1392 -3.7345 -61.7318 -144.8748 165.0189 61.6679 84.2642 -67.8282 157.1078 -64.1519 79.4941 8.1678
2.36994420 54.5725 29.3533 -55.1198 -145.8492 157.4772 -165.2583 -92.6336 -68.8190 155.6054 -64.2590 -178.1830 -97.1555
2.39339980 56.4487 22.7186 -55.1033 -138.4853 156.0785 -67.4372 88.9354 -70.5843 141.5429 -176.0270 65.2124 7.3735
2.41938200 -75.4543 -11.6368 -53.9963 -144.8169 164.2157 61.6115 84.4418 -69.1047 160.7566 66.0288 178.5760 -98.4123
2.46676000 56.8339 21.8640 -52.7742 -138.4666 156.1588 -67.1629 88.9920 -70.8803 142.7544 -171.6239 176.1396 2.0287
2.50450240 57.1213 32.9357 -53.2720 -133.7153 163.9925 64.6618 78.7611 -66.3370 150.6168 -173.9005 58.4029 -93.1841
2.53414920 58.3221 17.1349 69.3969 -135.1244 156.1569 -64.4427 90.6317 -74.8281 155.5732 -64.6192 -67.2692 -9.3159
2.55791980 54.5719 29.3639 -55.1165 -145.8695 157.4227 -165.0579 -92.5223 -70.1183 156.4663 -60.4906 -60.4454 101.9392
2.59467580 56.7061 33.9067 -55.6272 -134.0375 164.3600 65.0429 79.2195 -65.0289 146.4174 -175.5631 64.8175 7.2406
2.61674300 -77.4596 -15.7388 56.6478 -137.7489 156.1406 -60.4679 -77.5335 -74.8684 155.5307 -64.7643 -67.3465 -9.2452
2.64324320 57.0364 33.0749 -53.3099 -133.6140 163.4993 63.6834 77.0877 -67.8338 161.1704 66.0741 178.6015 -98.3591
2.67275100 57.1347 32.8939 -53.2683 -133.8317 164.2932 64.9330 79.0831 -65.4766 147.6354 -171.1528 175.5146 2.4500
2.69360840 54.8624 29.1717 -55.0823 -69.0942 146.4633 -176.5736 77.2513 -137.8192 153.6257 -67.3134 -70.5936 -90.9381
2.72036800 59.2863 13.4269 71.2870 -144.9388 158.1485 70.3177 -78.6051 -73.9544 155.7149 66.6644 -178.1951 98.1629
2.74154110 59.2919 13.3783 71.2996 -144.9379 158.0167 70.3211 -78.5101 -74.5861 155.8341 66.0835 178.8006 -98.2996
2.76164870 55.3055 28.8001 -53.3335 -73.8272 154.8667 -164.4545 -90.8741 -68.4304 155.9956 -64.5589 -177.5755 -1.5651
2.79167660 54.6189 29.8261 -55.6627 -145.4935 157.6163 -171.6523 70.8827 -66.7234 152.4886 -66.2101 78.6958 8.3675
2.82265040 56.8373 21.8458 -52.7719 -138.4718 156.1199 -67.1386 88.9910 -70.9999 143.1571 -171.7353 174.6841 -99.0049
2.85425470 56.7047 22.2224 -52.7787 -138.4530 155.5241 -67.1427 88.7624 -87.3431 155.1974 -71.4999 69.5587 -106.7802
2.87695510 -71.5993 145.8788 -170.1231 -149.2347 165.2636 62.3698 87.3167 -66.6240 147.3068 -171.3743 175.7754 97.2160
2.89734070 -65.7328 134.9340 -58.6427 -139.1856 157.9119 -73.5141 88.0800 -69.4642 153.2760 -63.9621 79.4520 7.6857
2.92611050 -64.2915 129.1378 52.0790 -149.5045 158.5820 60.1827 -84.8979 -73.2108 156.7535 66.5189 -179.6791 -0.2225
2.95321920 57.1808 32.8921 -53.2469 -134.7451 164.5956 65.7056 79.7527 -74.9116 160.0061 -72.4038 68.9230 -106.7962
2.97868060 54.5921 29.2620 -55.1180 -145.4584 157.6258 -171.6379 70.8873 -66.7216 152.4984 -66.2101 78.6968 8.3627
3.00218730 59.3528 14.5255 71.0596 -145.9692 157.4395 -165.3487 -92.6028 -69.0827 156.2942 -64.7918 -67.2780 -9.2561
3.02757240 57.1331 32.8986 -53.2679 -133.8342 164.2358 64.9203 79.0632 -65.6491 148.1121 -171.3059 173.8802 -99.1363
3.05446970 56.3311 24.0714 -52.9260 -137.6656 159.6768 -70.1898 89.5604 -75.2234 158.3405 61.9996 -81.8144 89.2597
3.08101810 62.1997 13.6765 72.2464 -141.9493 164.0513 64.9594 82.3779 -66.7404 147.7041 -171.3845 173.9611 -99.1259
3.11468480 54.5737 29.3694 -55.1129 -146.0483 158.8146 -164.5891 -93.3986 -72.7489 156.1089 -71.4257 69.4447 -107.4076
3.13858940 -74.3201 -15.2094 -56.7893 -136.5958 156.2726 -55.7965 -69.5762 -74.8255 155.5403 -64.7688 -67.3483 -9.2482
3.16269710 56.4573 22.6773 -55.1062 -138.4747 156.2082 -67.4090 88.9279 -69.6209 152.3588 64.9848 80.5549 19.3806
3.19485060 54.8733 29.1621 -55.0890 -69.0150 146.3277 -176.4121 77.4124 -135.7611 153.8298 -64.8043 -65.9422 -9.8768
3.21529460 59.3571 14.4927 71.0651 -145.9779 157.3670 -165.2275 -92.4902 -69.3011 155.9347 -64.3421 -175.8261 98.2986
3.25310920 54.6007 29.8736 -55.6688 -145.6329 157.3329 -169.6503 74.4677 -67.3951 157.1872 64.5748 177.7064 -99.1551
3.27352410 54.4930 33.3022 -55.4648 -71.0279 153.2008 -54.4732 128.3072 -75.4898 155.7692 -64.6265 -67.3437 -9.0993
3.30348920 56.6681 23.3446 -54.9507 -146.9016 158.3295 69.2685 -80.5334 -74.0746 141.7461 -169.4642 -82.9112 -17.9639
3.32850410 59.3567 14.4998 71.0611 -146.0151 157.5537 -165.2238 -92.5879 -70.1095 156.4600 -60.4830 -60.4369 101.9343
3.35491530 58.4953 15.7249 -54.4785 -140.8630 156.6897 -62.5721 -69.9501 -74.7725 154.9326 -64.5313 -177.5175 -1.4632
3.38275900 59.5926 14.5593 71.1948 -74.2203 154.9079 -164.5356 -90.8963 -68.3279 155.8692 -64.2441 -178.1705 -97.0928
3.40778210 -76.6430 158.6809 58.5880 -144.3034 159.6322 -168.4940 73.4404 -68.6838 153.5313 -64.5088 -177.5099 -1.7209
3.42821550 54.4943 33.3707 -55.4695 -71.1454 153.6723 -54.4905 128.3458 -74.8892 154.9508 -64.2139 -178.1718 -97.3516
3.44911730 54.5769 29.2972 -55.1260 -145.5240 158.7829 -168.4785 73.8764 -69.4910 153.5962 -64.2124 -175.4942 98.5073
3.47857770 -74.9155 -14.7639 -56.8001 -136.6289 156.9669 -55.7579 -69.4047 -75.3606 155.2816 -60.5138 -60.6324 102.1763
3.50696550 -71.5415 145.8021 -170.1737 -149.3470 163.3140 62.3791 86.3688 -70.5989 157.8926 77.7085 -66.3942 -83.5648
3.52797670 -73.2372 152.0035 57.5189 -150.8775 165.9023 60.0745 85.4911 -66.4518 154.5544 64.1605 79.9148 20.9841
3.54990660 54.4965 34.6120 -56.1274 -72.4261 155.1523 -54.3772 126.6992 -74.6068 155.2748 -62.4945 -62.7487 101.7249
3.57381460 -74.4291 -15.2360 -56.7842 -136.5070 158.4881 -56.6274 -69.7084 -68.1148 156.4952 73.8957 -71.8528 -11.4858
3.59901540 51.9925 20.6886 67.8159 -146.2953 158.0174 72.1326 -75.8617 -79.0147 151.7901 -64.3306 -177.5069 -1.2642
3.62918130 57.1763 22.6095 -162.8993 -146.8395 157.5017 68.7115 -80.8856 -79.1578 152.2884 -64.0653 -175.9034 98.6692
3.65080080 55.0505 28.9877 -53.4104 -146.0636 158.8319 -164.6089 -93.4078 -72.7410 156.1021 -71.4178 69.4535 -107.4112
3.67896460 59.5965 14.4740 71.1846 -75.9535 155.6530 -164.4084 -91.3710 -68.8421 156.2260 -62.0798 -62.1454 101.6737
3.70919570 56.9390 22.0098 -163.3817 -138.8055 156.1384 -67.3407 89.3495 -74.5699 154.8125 -64.2677 -178.1784 -97.4074
3.72964790 58.4901 15.7460 -54.4756 -140.8586 156.7296 -62.5940 -69.9294 -74.6416 154.7908 -64.3124 -178.1866 -97.4157
3.75764910 55.0511 28.9290 -53.4146 -145.5437 159.2019 -168.7224 73.3871 -69.0213 154.2651 -64.8966 -67.3486 -8.9525
3.77875030 57.1453 22.6874 -162.9378 -146.8492 158.6882 68.8130 -81.1971 -72.2679 150.5963 -64.5968 79.1598 8.3167
3.80866100 57.1684 22.8122 -162.9195 -146.6444 157.7713 68.5092 -81.0976 -73.9091 155.8669 66.5083 -179.6427 -0.2434
3.84216070 54.6009 29.9105 -55.6574 -145.8591 160.9372 -167.7856 73.3598 -73.7608 153.5016 -70.8389 70.2837 -106.6770
3.86547520 56.6278 22.7408 -54.9543 -147.8326 160.6603 70.4110 -80.4528 -73.2938 126.5894 -168.2825 -78.6421 112.4151
3.88838500 59.0992 14.9339 -52.4763 -140.9314 156.7207 -62.5002 -70.1574 -74.7660 154.9247 -64.5334 -177.5175 -1.4683
3.91429470 57.2319 -25.2880 78.4168 -152.6770 161.4435 61.5374 -74.5380 -76.2298 153.3872 -64.4236 -177.5229 -1.2690
3.93612050 -71.0419 -28.4847 -170.4819 -144.9902 165.2386 61.8636 84.7230 -70.8995 158.8433 -64.3276 -178.1696 -97.1830
3.96660530 56.4516 39.5228 -154.8643 -138.0308 164.1700 63.6689 78.1367 -69.6601 159.3571 -64.3873 -178.1658 -97.1882
3.98681030 55.0513 28.9208 -53.4167 -145.5374 158.8004 -168.4970 73.8820 -69.4856 153.5912 -64.2091 -175.4909 98.5177
4.00755920 54.7057 37.1136 -56.3617 -138.6487 150.7979 53.2512 41.0566 -68.7444 148.0976 -173.6683 59.0190 -93.1319
4.03846010 -70.9989 -28.6164 -170.5303 -145.3123 164.8357 61.1283 83.4360 -68.6323 160.7814 66.4532 -179.8112 -0.2550
4.06133420 55.1160 -14.7339 74.8764 -147.6868 165.0472 63.2170 88.7314 -73.0958 158.2473 -64.4812 -177.5349 -1.3018
4.08348350 56.9689 22.4449 -163.0022 -147.7425 160.4536 69.8661 -81.5995 -94.4113 154.1582 -70.2158 70.9773 -106.6480
4.11196300 58.7951 15.7384 -54.8317 -140.9031 156.9983 -62.5923 -69.8466 -71.4230 158.0863 66.7419 -178.3082 98.1599
4.13878000 56.6755 25.3005 -151.6305 -139.0663 155.8654 -68.9877 88.8828 -74.8332 155.5785 -64.6336 -67.2699 -9.3413
4.15957000 51.9059 21.2130 67.6474 -146.0451 158.9400 72.0517 -76.7261 -72.6208 150.2930 -64.4620 79.1627 8.4608
4.18534890 -70.9580 -28.6859 -170.5253 -145.3477 165.3761 60.7323 82.6918 -66.0881 158.9790 74.0797 -71.8316 -11.6913
4.21440190 -68.9067 136.5997 -171.6042 -139.9864 154.5980 -71.8527 88.1477 -71.0231 143.1957 -171.7333 174.6912 -99.0081
4.23931210 -84.8994 0.4265 -164.6849 -145.1769 164.8053 62.0676 85.7912 -71.3402 158.9968 -64.3097 -175.8957 98.5445
4.26405920 54.5710 29.2902 -55.1019 -145.6265 152.1103 -175.6199 76.3596 -148.6410 158.1846 63.3905 -74.8966 -28.9391
4.28538120 54.9292 33.7995 -53.8503 -72.3112 155.1407 -54.3612 126.9622 -74.6022 155.2865 -62.5065 -62.7642 101.7066
4.31093440 56.6784 25.2675 -151.6217 -139.0568 155.8062 -68.9278 88.8543 -75.1344 155.0356 -64.1733 -175.8447 98.7291
4.33192050 56.6366 26.8311 -151.6235 -147.2766 158.3984 67.6275 -82.9798 -72.2731 150.7007 -64.6245 79.1462 8.3502
4.35613440 49.7953 32.4643 64.9829 -145.8619 158.4027 68.8685 -82.0430 -72.3591 150.5658 -64.6327 79.1420 8.3252
4.38666100 -84.9065 0.4240 -164.7007 -145.2097 164.9140 61.5975 84.4067 -67.7588 157.1198 -64.1639 79.4944 8.1619
4.41555990 54.9651 31.8644 -55.3342 -130.3726 156.1234 -63.9910 -16.0728 -76.4934 155.5561 -60.0848 -60.1866 102.0900
4.43607070 56.5527 25.7812 -151.6917 -138.9778 157.3794 -69.5467 89.3306 -69.5871 153.2766 -64.0698 79.3944 7.9267
4.46040670 54.6807 37.1219 -56.3661 -138.7520 150.2520 53.1806 40.3407 -68.8541 143.8390 -171.5463 176.2644 97.3306
4.49175830 54.8337 29.2463 -55.0311 -74.1551 139.0312 -174.9390 79.0998 -106.7274 151.7792 -61.2886 -62.8458 104.4658
4.51380830 -84.8987 0.3988 -164.6791 -145.2786 165.0787 62.2105 86.0917 -67.3967 150.2664 -174.0066 58.4634 -93.2134
4.55357640 55.4226 28.5767 -164.3176 -145.9326 155.7692 -166.7129 -93.2566 -67.9839 158.7191 65.3383 -179.2058 98.3818
4.58075520 56.9920 21.9656 -52.7850 -147.8335 160.7035 70.5047 -80.2801 -73.3138 126.5670 -168.2773 -78.6304 112.4059
4.60081920 56.8775 37.7455 -154.1640 -137.3581 164.0873 63.7851 78.1306 -69.7781 159.4289 -64.6028 -177.5149 -1.3500
4.62993620 54.6773 36.2396 -55.6130 -139.2886 150.3381 53.3498 40.5024 -68.7745 143.8811 -171.5406 176.2594 97.3290
4.65371450 54.0834 36.3351 -154.5690 -145.7743 157.2632 -165.1508 -92.4950 -69.1052 156.3115 -64.8031 -67.2750 -9.2898
4.67753920 55.4198 28.5875 -164.3246 -146.0019 157.2380 -165.4139 -92.5344 -66.0720 148.6171 -173.9223 58.8434 -93.1562
4.69957890 59.3486 14.5712 71.0509 -145.8620 153.8568 -166.6721 -92.2343 -68.6700 154.2255 62.3989 81.3641 11.0470
4.72692450 -71.0860 -28.3552 -170.4298 -144.9363 165.7909 62.3326 85.4294 -66.4669 147.3889 -171.3478 175.7699 97.2187
4.77186930 47.7943 37.4763 64.0347 -73.6163 154.9408 -164.4804 -90.9318 -68.4158 155.9817 -64.5678 -177.5727 -1.5858
4.79440200 49.6627 26.3977 65.3031 -146.1314 157.3350 -165.2845 -92.5348 -69.0781 156.2868 -64.7947 -67.2751 -9.2759
4.81780270 -75.7915 149.5338 -55.6470 -137.3225 157.2177 -60.5024 -77.4588 -71.0839 143.1650 -171.7200 174.6910 -98.9827
4.85071080 -71.6371 147.0779 52.6617 -144.8799 159.5696 -168.5931 73.3611 -68.9658 154.3213 -64.9721 -67.4126 -8.8155
4.87547950 57.0391 21.9107 -162.8702 -147.7820 165.3844 70.4726 -80.8966 -64.1036 154.6603 72.3639 -66.6294 107.6007
4.89822180 49.6788 26.3352 65.3080 -146.1768 157.8762 -166.6362 -93.1547 -65.8252 154.0093 -64.0617 79.4816 7.7797
4.92428590 47.7498 37.6633 63.9089 -145.7959 157.5059 -165.3597 -92.6670 -68.7789 155.6012 -64.2634 -178.1830 -97.1632
4.96663870 49.8236 32.0568 65.0366 -146.4137 158.8096 69.4558 -81.7716 -72.9514 139.2406 -176.1173 65.3975 7.1136
4.99855150 47.7501 37.6695 63.9063 -145.7766 157.2591 -165.1675 -92.4531 -69.2722 155.9400 -64.3406 -175.8201 98.3059
5.02179950 55.4381 31.1088 -53.5985 -130.5131 156.5806 -64.3549 -15.6006 -70.1676 153.4243 -64.5388 79.2668 8.3044
5.04277790 -71.1261 -28.3885 -170.4500 -145.0715 165.8943 62.4268 85.5327 -65.8973 145.9898 -175.7470 64.8653 7.2189
5.07722500 47.7967 37.5387 64.0104 -72.9693 155.4182 -165.7852 -91.6403 -65.3665 154.2554 -63.8491 79.6955 7.0582
5.10244130 47.7389 37.6814 63.8970 -145.7690 155.9456 -166.7751 -93.2229 -67.9141 158.6871 64.5862 177.7178 -99.0022
5.14712360 55.4376 28.5324 -164.3495 -146.1836 158.8785 -164.5994 -93.4670 -72.7403 156.0977 -71.4245 69.4508 -107.4033
5.17524940 54.0799 36.3281 -154.5658 -145.8870 157.4847 -165.4158 -92.6577 -65.0406 145.0390 -171.5933 175.8833 2.4559
5.19531070 -84.9115 0.3944 -164.6808 -144.9821 165.2255 62.2874 86.5605 -73.5855 161.4100 63.2015 -82.0382 88.6288
5.23607590 47.7923 37.4683 64.0504 -73.5871 154.6787 -164.3434 -90.7387 -68.8274 156.2090 -64.3478 -175.8312 98.2969
5.26652130 59.6293 14.3604 71.1686 -74.8080 139.2136 -174.8066 79.1114 -106.4199 151.7562 -61.3305 -62.8563 104.3588
5.29417080 56.8983 37.7306 -154.1667 -137.5122 164.3873 64.0325 78.5320 -66.0566 150.6680 -173.8950 58.3898 -93.1898
5.31506950 55.4337 32.3510 -165.0884 -70.9926 153.1722 -54.3273 127.9513 -75.3446 155.7573 -64.6791 -67.3983 -8.9739
5.34949310 59.2581 16.2518 -162.4037 -141.0214 156.7554 -62.5578 -69.4690 -74.7588 154.9365 -64.5361 -177.5171 -1.4781
5.37934500 50.1809 29.4770 64.9681 -114.2202 165.0835 65.1979 80.0344 -74.0461 159.6523 -72.9883 68.3683 -107.1648
5.40878740 54.0851 36.2564 -154.5378 -145.3827 157.6234 -171.5769 70.9028 -66.7128 152.4956 -66.2065 78.6991 8.3726
5.43773300 54.4938 33.4373 -55.4707 -71.2497 154.1392 -54.4850 128.3989 -70.9965 143.4868 -170.2180 -83.3603 -16.9599
5.45950420 55.4265 32.4369 -165.0648 -71.0928 153.5254 -54.3441 127.9764 -74.8852 154.9628 -64.2158 -178.1821 -97.3623
5.47979450 55.4305 28.5147 -164.3294 -145.6154 158.8387 -168.4587 73.8498 -69.4771 153.6037 -64.2098 -175.4874 98.5163
5.50789610 59.3767 14.4156 71.0796 -145.6773 154.1909 -171.4638 75.0127 -68.6193 151.7068 64.2134 82.2323 11.8324
5.54562040 55.4384 28.4917 -164.3387 -145.6551 159.2735 -168.5885 73.4585 -70.5487 154.1851 -60.1906 -60.1593 101.7835
5.57711930 54.0788 36.3274 -154.5681 -145.8868 157.2975 -165.3339 -92.5649 -65.4102 145.5058 -171.5781 174.2984 -98.5956
5.61552990 51.1986 19.4383 67.5020 -92.5230 166.4872 62.3085 80.8785 -64.2733 146.6549 -175.6445 64.7787 7.2541
5.63709850 -70.4438 -29.4802 -171.6676 -143.8247 158.2012 56.2275 -99.6493 -76.0820 154.3883 -64.4036 -177.5117 -1.2829
5.66368610 59.3912 14.3492 71.0905 -145.8425 151.7165 -176.3493 76.1550 -144.4359 154.5099 60.5285 79.2180 21.6990
5.69746850 -71.9396 -27.4837 -168.2814 -134.5822 156.9414 -55.3929 -66.7951 -74.8487 155.5490 -64.7747 -67.3552 -9.2101
5.72833380 58.8446 24.0481 69.4868 -135.7195 148.2403 52.5789 41.8417 -145.7721 160.9707 65.0159 -71.5467 103.7906
5.75526500 54.0772 36.2888 -154.5674 -145.4527 159.7184 -168.6343 73.2941 -68.3616 153.2917 -64.1836 -178.2525 -97.1902
5.77551130 47.7147 37.6976 63.8866 -145.4431 159.1902 -168.8066 73.3795 -69.0179 154.2696 -64.9025 -67.3489 -8.9532
5.81047210 54.5315 34.3719 -153.9069 -145.8066 157.4780 -165.2467 -92.6200 -68.8073 155.6020 -64.2595 -178.1739 -97.1522
5.83078320 -71.9474 -27.4519 -168.2659 -134.5361 157.0621 -55.4119 -66.7550 -74.5796 154.7670 -64.2872 -178.1676 -97.3662
5.85288590 -84.9151 0.5178 -164.6905 -145.3039 164.5839 61.4870 84.5913 -66.5261 154.5117 64.1626 79.9227 20.9277
5.89317660 49.6686 26.3269 65.3167 -145.8509 159.7262 -168.7720 73.2860 -68.3695 153.2655 -64.1904 -178.2577 -97.2105
5.91804470 57.1559 24.5133 -151.3370 -147.6401 158.9374 68.7119 -82.0095 -72.8073 139.3334 -176.1326 65.3863 7.1017
5.94524980 54.0859 36.2565 -154.5612 -145.5028 159.2269 -168.5502 73.4901 -70.5332 154.1716 -60.2252 -60.1943 101.7804
5.98497330 54.5192 34.3961 -153.9189 -145.7746 155.9322 -166.6711 -93.1820 -67.9210 158.6800 64.5906 177.7306 -98.9944
6.00595820 47.7154 37.6916 63.8904 -145.4368 158.7925 -168.5843 73.8770 -69.4753 153.5930 -64.2109 -175.4831 98.5191
6.03091470 59.6912 18.8446 -150.1038 -140.3943 156.5824 -63.1318 -68.9779 -74.7654 154.9306 -64.5339 -177.5139 -1.4585
6.06937260 47.7093 37.7131 63.8985 -145.4473 159.2129 -168.7124 73.4925 -70.5672 154.1792 -60.1734 -60.1394 101.7910
6.09532970 -71.0807 -28.3569 -170.4268 -144.9317 165.7678 62.3325 85.4136 -66.5057 146.5520 -171.3718 -84.1475 -15.3030
6.14025720 62.9153 -46.9604 -167.4425 -64.1952 143.1311 -174.7086 79.2196 -113.0946 153.6350 -57.5324 -60.0710 -51.4012
6.16511780 -67.5009 -48.3580 171.8082 -157.4626 160.1112 54.5683 -88.7507 -70.6498 152.6944 -64.5237 79.2524 8.3307
6.18945630 -70.3905 -29.4523 -171.6210 -143.6317 158.2746 56.0671 -99.8667 -71.4833 152.5937 -64.5042 79.2467 8.2819
6.22001890 -70.9503 -30.2289 -172.0882 -145.0235 158.9013 56.0102 -99.9837 -76.9365 154.9148 -60.4347 -60.6225 101.8238
6.26237930 47.7031 37.6340 63.8828 -145.6341 151.6371 -175.9510 76.0626 -145.3744 158.8698 62.2678 178.9438 -98.0399
6.29947130 -72.4834 147.5253 -168.2359 -146.0435 156.5292 -169.7276 74.6158 -65.7565 140.3516 -176.2950 65.1108 7.0580
6.32949580 -84.9859 0.5682 -164.6983 -145.2013 164.2507 60.9876 83.8605 -71.1343 166.9546 61.5354 72.0253 -113.2410
6.36622710 55.7304 31.3883 -164.7973 -130.4830 156.1750 -63.7880 -16.6867 -76.4920 155.5626 -60.0963 -60.1965 102.0784
6.39692530 54.5862 37.2191 -154.8090 -72.7905 154.0321 -54.7503 128.6087 -74.9077 155.0739 -64.4518 -177.5359 -1.3951
6.42480680 54.5364 34.3046 -153.8717 -145.4059 157.6575 -171.5844 70.9102 -66.6950 152.4966 -66.2146 78.7068 8.3466
6.46452790 54.0865 36.2823 -154.5392 -145.8172 161.0178 -167.7071 73.3416 -73.6528 153.4977 -70.8710 70.2592 -106.6907
6.52070640 51.5987 23.5508 66.7999 -141.3228 156.5901 -64.2975 -66.9824 -74.8704 155.5583 -64.7268 -67.3225 -9.2316
6.55469290 -70.3838 -29.8181 -171.8529 -144.3926 158.0535 54.9896 -100.7906 -72.5314 157.4362 66.7146 -178.2710 98.1624
6.58377420 47.7031 37.7378 63.8879 -145.7528 160.9157 -167.8680 73.3571 -73.8177 153.5214 -70.8549 70.2746 -106.6479
6.60391350 54.5766 41.5038 -156.2302 -129.7974 156.0898 -66.2947 -10.0931 -75.0815 155.0493 -64.1725 -175.8549 98.7575
6.62945800 -85.3477 1.9099 -164.6413 -141.7413 157.6421 57.4930 -96.3358 -70.3348 155.3360 73.7490 -71.9610 -11.7725
6.65632780 54.5277 34.3315 -153.9115 -145.4779 159.2090 -168.6543 73.3928 -69.0177 154.2762 -64.9076 -67.3513 -8.9574
6.72725430 49.7024 26.2393 65.3295 -145.9528 154.3011 -175.2379 -109.0008 -145.9074 154.8272 71.6757 -64.8364 -78.3009
6.74825270 -64.9861 131.9259 -172.1903 -153.0563 163.1391 61.6267 -85.4119 -69.0884 123.0068 178.4019 -117.3993 -116.9531
6.76939850 54.5281 34.3297 -153.9117 -145.4806 159.7570 -168.6388 73.2887 -68.3493 153.2965 -64.1866 -178.2557 -97.1952
6.80596770 47.6535 37.7717 63.8882 -145.4573 152.0033 -175.6989 76.3935 -148.6909 158.1929 63.3430 -74.9397 -28.8311
6.83149730 -85.3583 2.0447 -164.6419 -141.8204 156.7999 57.3170 -96.6700 -73.2658 157.0884 66.7173 -178.2547 98.1626
6.87628620 63.3841 -30.9017 -162.6868 -132.4167 158.0912 -54.2349 -69.5550 -74.8062 155.5221 -64.6824 -67.2942 -9.3099
6.90654560 49.7857 26.6749 66.6259 -131.3459 155.7478 -66.9256 -7.1254 -76.5110 155.5480 -60.0777 -60.1821 102.1048
6.92670430 55.6358 35.3112 -165.2949 -139.1796 150.1379 53.2205 40.4322 -68.6592 142.3714 -175.9369 65.1577 7.1066
6.96257560 49.8025 26.6301 66.6334 -131.3372 156.1890 -66.9432 -7.2599 -70.1974 153.4194 -64.5193 79.2563 8.4033
7.02216970 59.6772 18.8826 -150.1162 -140.3831 156.7157 -63.1359 -68.8850 -70.9848 143.1280 -171.7283 174.6914 -98.9927
7.14311540 54.2976 42.5157 -156.3521 -142.3802 150.2011 53.0041 40.3037 -68.6988 142.3307 -175.9517 65.1579 7.1086
7.17718700 56.9021 37.6865 -154.1499 -137.5217 164.6625 64.2929 78.8708 -65.2860 146.9397 -171.4426 -84.2913 -15.0806
7.24168510 54.9725 38.6553 -155.2743 -130.0350 156.2530 -65.9147 -11.0261 -74.6609 154.9694 -64.4918 -177.5152 -1.4102
7.26546430 54.4370 41.5337 -156.2162 -130.0447 155.6277 -66.6200 -9.1492 -87.0058 155.2169 -71.8294 69.3321 -106.6517
7.35526020 60.1974 15.5188 -150.1569 -140.5300 156.6206 -62.3821 -69.7219 -75.1562 155.0086 -64.1942 -175.7919 98.7864
7.38010210 49.8155 26.5732 66.6651 -131.3432 156.0398 -66.7773 -7.4614 -71.0324 143.1723 -171.7395 174.6809 -99.0252
7.42622990 49.6959 26.9485 66.4927 -131.4055 155.0452 -67.1597 -6.4317 -88.5404 155.2711 -71.6885 69.4373 -106.7119
7.44968980 47.7029 37.6352 63.8837 -145.5976 151.5730 -176.2337 76.1777 -144.4042 154.4998 60.5433 79.2277 21.6815
7.47269580 60.1675 15.6661 -150.1610 -140.5158 156.5764 -62.4918 -69.7648 -76.3781 155.4886 -60.1737 -60.2560 102.0993
7.51736570 60.1897 15.5712 -150.1661 -140.5261 156.9821 -62.3150 -69.5427 -71.4866 158.1007 66.6374 -179.7285 0.0279
7.55385520 47.6448 44.6561 62.0259 -137.8435 150.0035 53.1328 39.5518 -68.8232 142.2902 -175.9379 65.1669 7.1160
7.67411540 48.8513 34.5224 63.1047 -126.5187 149.5907 53.0536 41.5711 -68.8414 143.8643 -171.5383 176.2623 97.3415
7.72001190 54.5493 34.1530 -153.8284 -145.7889 152.1760 -175.5501 76.3395 -148.6253 158.1657 63.4053 -74.8752 -29.0472
7.75499970 54.4809 41.6737 -156.2963 -129.8967 155.5650 -66.9771 -9.0282 -71.3149 151.9444 78.8323 -65.8979 -90.6619
7.82965210 54.8794 34.1804 -153.7884 -72.9930 156.1655 -171.5185 73.7217 -63.1609 151.2637 -56.0006 91.0140 -86.2164
8.31606740 54.5223 34.3371 -153.9066 -145.5800 154.8100 -169.7745 -103.0030 -67.9448 151.1093 63.9659 97.8930 94.1286
9.10834030 59.6835 18.8508 -150.1161 -140.3509 156.7777 -63.1085 -68.8883 -71.4658 130.0501 -167.9423 -78.8957 114.0864
