# Supplementary material for: Exploiting Sequence-Dependent Rotamer Information in Global Optimization of Proteins
Source: J Phys Chem B. 2022 Oct 18;126(42):8381–90. doi: 10.1021/acs.jpcb.2c04647 (PMC9623586; doi:10.1021/acs.jpcb.2c04647)
Supplement: Supplementary file 2 — jp2c04647_si_002.zip [file jp2c04647_si_002.zip › TripeptideConformations/TRP_MET_PRO_new.csv]

0.00000000 -145.0529 154.5211 -177.5157 82.8904 -145.0568 141.4235 -169.8352 67.8494 -177.5845 -58.1310 152.4514
0.13691084 -72.2985 150.0837 -176.8966 88.2614 -146.1798 152.9050 63.0601 178.7927 -178.5480 -73.2548 -18.4658
0.21436801 -144.9764 148.8403 -178.4920 88.7425 -139.6194 149.5509 -65.8561 -175.7645 -179.8710 -73.9841 -18.2561
0.26129880 -145.2541 152.3829 -177.4738 87.1917 -146.8518 151.1098 61.4910 -177.2614 -71.2382 -74.4938 -20.6389
0.29246366 -69.4314 145.3061 -177.7844 90.3523 -136.5674 149.4676 -70.2920 -66.8432 177.6650 -74.2162 -18.1379
0.35279366 -72.1465 149.6266 -176.7206 89.2370 -146.0821 157.1702 62.8178 178.7447 -71.5100 -59.2616 152.4422
0.38270426 -145.1983 152.2700 -177.7764 87.3638 -146.8680 152.3462 62.0453 178.0934 69.9639 -73.7022 -18.3699
0.42763578 -72.8704 151.7985 -176.5074 85.2463 -144.7013 143.7469 -172.9969 177.3979 179.1583 -57.4146 151.6301
0.45239667 -145.1102 147.4413 -179.6780 89.9547 -137.7520 153.0227 -72.1280 -66.6867 178.2897 -57.9188 151.9891
0.48014958 -144.9968 148.8403 -178.4872 88.7600 -139.6243 149.6437 -66.1963 -173.7283 -68.7864 -73.9455 -18.3436
0.51166093 -145.1205 154.1450 -177.5265 83.9619 -145.4678 143.6773 -171.8357 177.2741 70.8748 -57.2732 152.0129
0.54435465 -145.0808 148.3863 -179.3140 89.3873 -139.5523 152.9931 -65.4778 -173.7665 -68.7759 -58.1059 151.9913
0.56558397 -145.0544 148.7180 -178.5527 88.8058 -139.3297 149.7782 -66.5056 -177.2233 70.6623 -73.9927 -18.3359
0.60311364 -70.1379 145.3809 -177.6798 90.1209 -136.3989 149.0022 -71.4171 -65.8886 -71.7934 -73.9898 -18.2963
0.63671941 -145.0739 147.7891 -178.8441 89.1971 -137.1799 149.0187 -72.2779 -65.8573 -72.0226 -73.9144 -18.3716
0.66530216 -72.8972 151.9629 -176.4275 85.1450 -144.7402 143.8127 -171.8639 177.2490 70.8292 -57.3031 152.0171
0.69814302 -144.7113 151.0750 -177.9926 89.1979 -147.0662 155.6829 68.5043 -65.2635 -62.6139 -59.5236 152.1004
0.72651836 -72.1076 149.3327 -176.8171 89.5117 -146.5391 158.1970 63.4538 -177.7128 -68.9944 -63.1902 -26.2579
0.75588926 -145.1012 154.0151 -177.5956 83.9719 -145.5650 143.3468 -172.5192 178.8705 -70.3213 -57.2606 151.6603
0.78046908 -144.4861 151.7441 -177.5146 88.2311 -147.1604 150.6776 67.2525 -65.3461 -62.5304 -74.4278 -18.7092
0.84604432 -145.1082 154.4962 -175.3049 83.0818 -145.6221 138.4771 -171.2801 -179.5478 178.7859 -73.8044 -22.0362
0.89014475 -78.6411 151.2234 -177.6744 89.1599 -145.0033 156.3505 71.8538 -65.3409 -65.2346 -59.4748 151.6760
0.98000374 -72.7560 151.4332 -176.5819 85.1176 -145.1911 143.7993 -167.9464 66.2715 -178.4560 -62.2316 -26.4010
1.00356620 -145.0546 147.2102 -179.7412 90.2107 -138.1026 154.6021 -72.1589 -66.7253 178.2865 -62.2019 -25.5632
1.04174634 -79.8405 152.5306 -177.1974 87.7113 -144.5433 151.0588 70.8841 -65.6718 -65.7588 -74.2197 -19.3432
1.06959023 -145.1178 150.7890 177.3658 75.2070 -149.2324 126.1296 -178.4962 63.6837 -179.4398 -74.7314 -24.0716
1.09641545 -145.0767 153.4387 -177.7176 84.6975 -146.1879 145.3333 -170.4220 178.1738 179.3152 -61.2814 -26.9247
1.14472856 -144.6207 151.0238 -177.9978 89.2948 -147.5147 156.5569 67.6663 -65.5505 -62.5785 -63.5031 -26.4560
1.17346141 -71.7413 148.2005 178.4347 76.3594 -148.7807 125.9626 -178.4664 63.7050 -179.4290 -75.1148 -23.6750
1.21412774 -145.0522 150.9160 178.0248 71.5967 -149.3219 120.6284 176.7418 54.5246 62.5165 -75.3712 -21.7536
1.25460060 -144.0991 146.8799 179.8026 90.0458 -137.0702 150.3467 -60.9898 83.6305 -176.1803 -58.2623 152.1103
1.29622347 -145.3882 151.1093 -178.1421 89.1380 -146.6038 157.0672 68.1242 -71.2759 179.0163 -63.1824 -26.5109
1.31990234 -145.1829 150.8945 -177.3150 88.3744 -146.3405 152.5925 56.9735 78.6073 179.7776 -78.3745 -18.3930
1.35109689 -145.0305 151.9586 -178.1953 84.7628 -146.6503 142.1530 -164.2797 -84.4181 177.4147 -58.7902 -24.8056
1.37560860 -72.3899 149.9212 -174.9183 84.7410 -145.7961 135.3486 -160.8339 -79.9833 176.5339 -71.1936 -17.7705
1.51017122 -144.9598 159.9829 -174.8750 65.4591 -129.0116 117.5407 176.3317 51.5743 63.1899 -64.4428 -26.6753
1.55211910 -145.0460 153.5179 -177.6983 84.5626 -146.2995 145.0142 -170.0373 179.9475 -70.0832 -61.0851 -27.0124
1.60476243 -145.1411 147.4826 173.6398 -119.3533 -145.7307 113.5346 176.8032 52.6386 62.7286 -78.1208 -17.0620
1.63460463 -145.3198 147.0351 173.6065 -116.8786 -146.5353 116.9968 -179.3145 60.1786 177.9155 -78.2971 -17.9280
1.66658026 -73.1969 150.1332 -177.6352 89.7615 -145.0591 157.1713 71.2136 -68.9692 178.6093 -63.2694 -27.1144
1.69456408 -71.6217 148.3921 -176.1332 89.3965 -146.1889 151.8000 59.9868 81.9457 72.6856 -78.5465 -20.6065
1.75915338 -145.5231 149.2284 174.2471 -114.3186 -144.3704 124.8548 -177.8261 62.5201 -175.0083 -59.5225 152.1774
1.79568952 -143.9904 146.6316 179.7443 90.3087 -137.4419 152.0798 -60.5431 83.7518 -176.0505 -62.4645 -25.3178
2.02240072 -145.1520 143.8070 170.2139 -118.6788 -150.2303 123.2227 -175.7719 58.0422 63.1369 -59.7294 153.0864
2.05546563 -144.9142 143.3819 170.6657 -120.6598 -150.0649 119.8142 178.4695 56.2632 178.5088 -63.4638 -27.6172
2.07797617 -146.2837 167.6634 73.2407 -77.9194 -142.0488 138.8399 -170.2713 67.4277 -176.9993 -59.4886 153.8757
2.10599060 -70.4527 141.2166 171.6592 -120.6094 -149.4152 119.6011 178.4965 56.2365 178.4987 -63.4305 -27.5295
2.13583834 -70.4888 141.6228 171.8668 -121.9650 -149.2558 117.0774 176.4125 50.8112 62.7652 -63.3674 -27.4455
2.20231009 -72.1007 149.2835 177.2005 -115.5650 -139.3846 117.5967 178.1521 56.2025 178.6611 -63.5046 -26.6948
2.26257240 -72.2584 150.0384 177.5416 -116.5827 -138.2603 114.7020 176.2011 50.6907 63.0084 -63.6529 -26.3539
2.33622801 -146.4076 166.2013 73.2942 -80.5604 -145.4374 151.2279 63.3480 179.3543 -178.6993 -74.8727 -17.6515
2.37343078 -145.8752 162.9522 70.7198 -82.0280 -137.2412 148.0557 -65.4252 -176.0845 -179.9234 -75.4086 -17.6610
2.43394591 -146.3703 167.3567 73.4056 -78.5261 -143.3147 141.7655 -172.2727 177.3045 179.1157 -58.5352 152.9479
2.45503751 -145.5279 144.1514 169.4433 -114.1628 -149.3922 131.6782 -173.9076 177.3522 179.0529 -59.7102 152.4149
2.51383550 -145.6824 147.1358 172.8393 -111.5844 -146.9713 127.3320 -175.2221 177.2119 179.1312 -79.0841 -20.3822
2.56532754 -144.7331 160.0035 -171.9780 -114.8051 -65.8475 152.0948 65.8360 -178.2412 72.2701 -74.9141 -17.6893
2.60896982 -146.0455 162.9669 71.2387 -81.6116 -137.4999 150.1452 -64.7642 -176.0799 -179.9279 -59.0521 153.2071
2.64596304 -145.5101 148.6253 176.0272 -112.0230 -145.6596 122.6496 -160.5022 -70.7265 -65.5709 -77.9644 -17.6070
2.67532904 -146.3865 167.5228 73.5807 -78.4127 -143.4685 141.9109 -170.9745 177.3301 70.9133 -58.3652 153.3761
2.69815272 -146.5318 166.1175 73.6399 -80.4867 -146.1356 155.5824 62.8080 179.2502 -71.3765 -59.7714 153.6210
2.72477492 -145.9224 162.8436 70.6340 -82.0240 -136.8936 148.2756 -66.0015 -177.6756 70.5315 -75.4463 -17.7229
2.76199071 -146.5687 170.1802 76.3142 -72.6326 -141.1197 120.7509 177.5902 54.2466 62.5862 -74.1949 -22.8412
2.78697319 -70.3889 141.9226 170.2054 -114.1795 -149.1819 132.0067 -172.5514 177.3138 70.6051 -59.5925 152.8847
2.88187638 -146.0614 162.9604 71.2394 -81.5934 -137.4516 150.1968 -65.0482 -174.0354 -68.8296 -59.0483 153.2376
2.90245968 -145.0257 152.9891 -177.8878 82.2289 -146.0621 136.3760 -160.3753 -76.8827 -64.7289 -53.0490 146.6800
2.92953028 -146.4568 166.0606 73.5226 -80.5940 -146.1895 154.9452 62.8301 179.5786 70.2248 -59.7018 153.3734
2.95326464 -146.0892 162.8223 71.1443 -81.6547 -137.1958 150.5082 -65.2811 -177.6568 70.4165 -59.0621 153.2310
2.99735207 -146.9209 165.0106 73.7534 -67.8800 -105.9768 111.5301 179.7442 56.7034 173.3098 -79.8333 -19.1554
3.02213073 -145.1636 161.3845 65.8918 -82.7645 -146.0234 126.2469 -177.7165 64.3811 -179.2387 -77.3207 -22.1810
3.04602471 -145.8232 148.5573 173.5751 -106.0707 -146.2646 146.4768 60.5664 -178.8398 -71.8190 -76.0794 -18.4705
3.07011667 -146.0046 162.8682 71.1662 -81.5647 -137.5007 151.8959 -64.5349 -176.0213 -179.9252 -63.5240 -24.9035
3.09780626 -73.1133 152.6114 -176.5933 83.3001 -143.8032 139.6307 -169.4012 97.2201 -61.3787 -57.6635 152.5902
3.12056575 -145.6410 145.4330 173.4725 -104.5843 -135.7224 141.1064 -71.8436 -66.9455 178.3755 -75.8220 -17.0392
3.15470656 -69.2258 143.7090 173.9701 -104.4800 -137.5625 140.7908 -65.2318 -174.5650 -69.4745 -76.0909 -16.8667
3.21256468 -146.2996 167.0863 73.0630 -78.6338 -143.4477 143.2911 -169.8192 178.4574 179.2524 -62.7050 -26.6495
3.24018452 -145.6975 148.8866 174.3818 -106.2915 -146.6743 147.9219 61.3762 178.9606 70.2131 -75.4253 -17.0279
3.28030589 -145.8443 161.5869 70.0946 -82.4295 -134.4015 151.6501 -70.5491 -67.1358 178.4016 -63.4986 -24.9936
3.30849344 -75.4058 159.1498 72.9749 -86.6138 -136.8471 151.0327 -64.8236 -174.4532 -69.3043 -58.9683 153.0913
3.33269413 -146.0054 165.2992 71.6258 -78.5983 -143.8575 134.6836 -160.4577 -79.8051 176.6031 -72.0105 -17.6833
3.36921159 -145.3057 146.9518 174.5539 -113.7711 -132.0277 118.8609 -69.6944 -66.7093 178.4345 -59.7118 153.0633
3.39475565 -145.5089 147.1497 173.9344 -110.6701 -136.7662 127.7998 -66.0336 -174.3026 -68.9580 -59.4120 152.6319
3.42662562 -146.2837 167.1054 73.0161 -78.5947 -143.5042 142.9220 -169.4313 176.2313 69.3595 -62.7017 -28.1522
3.46931215 -70.3646 141.3854 170.7032 -116.1037 -149.8391 128.6776 -172.0111 178.2019 70.5315 -63.7166 -29.2300
3.49626229 -146.1762 165.0776 72.0451 -81.3515 -144.1722 151.8269 58.1534 78.6835 179.7152 -79.8054 -17.5130
3.54215804 -144.0607 151.5495 -178.8966 -111.1544 -148.9087 150.8274 66.6681 -65.1231 -62.5885 -75.5712 -17.8008
3.56288175 -70.3560 147.0859 179.3149 -108.2129 -149.7840 157.3893 62.5954 -177.7911 71.3876 -59.5541 152.2272
3.58330671 -145.9966 165.7253 73.3943 -81.5528 -146.3840 155.5023 67.7629 -65.8308 -62.9501 -64.3574 -25.9250
3.60378167 -145.7357 145.5325 172.8079 -106.4944 -135.2885 136.4196 -73.5740 -63.0545 -65.5041 -58.8276 152.0796
3.62961737 -145.3993 148.2180 175.0719 -111.9891 -135.9246 124.4315 -65.7991 -176.3063 -179.8366 -63.8133 -24.3403
3.66688388 -146.2799 167.1378 73.0782 -78.5912 -143.5796 143.0109 -169.3034 -179.6361 -69.9193 -62.4908 -26.6239
3.68808829 -145.3220 143.4441 169.7455 -115.8860 -150.3150 129.0317 -171.9742 -179.6857 -69.7414 -63.7390 -28.2852
3.72933650 -144.9891 154.5519 -177.7391 82.2521 -145.2738 140.8349 -168.2264 96.6298 -63.2109 -61.4223 -26.7634
3.76506432 -145.2433 150.7795 -179.8383 -109.1477 -149.2456 158.7492 61.9234 176.9324 69.6384 -63.8306 -25.2253
3.78801153 -145.4824 166.9310 68.6228 95.1550 -114.0817 106.8289 178.2570 55.2655 175.4119 -79.6723 -18.4260
3.82119097 -77.7873 163.3888 75.4454 -83.0250 -142.6965 143.5155 -169.8380 178.3979 179.2811 -62.5386 -26.7046
3.85112193 -145.9983 167.3850 65.5249 91.6737 -141.9644 136.4819 -171.7640 66.6760 -176.6709 -60.7529 154.1533
3.89122346 -69.7183 145.2632 175.2889 -111.2125 -136.0726 125.2997 -65.8198 -175.0400 -69.7258 -63.6668 -24.4326
3.93536917 -145.5783 160.8193 69.6469 -83.4318 -131.9671 146.6708 -63.9483 78.7198 67.3152 -59.2460 153.4311
3.96365975 -143.9188 146.9615 179.0335 -109.1643 -136.1458 146.1077 -61.4143 83.5515 -175.9484 -75.5958 -17.1115
3.99938622 -143.7588 151.5241 -177.6694 -112.1898 -150.1601 159.1887 67.1137 -65.3434 -62.7009 -64.3817 -25.9585
4.03466408 -77.8047 163.4075 75.4102 -83.0076 -142.7681 143.1837 -169.3968 176.2426 69.4197 -62.5169 -28.1299
4.05794921 -145.8936 165.9627 64.0062 91.1418 -145.9733 152.2251 61.6822 -177.5974 -71.4014 -76.5826 -19.5333
4.09281840 -145.9050 166.0762 64.0650 91.1591 -146.5984 161.0748 63.3092 178.7134 -71.6610 -60.3657 153.5551
4.11603024 -144.9684 160.9047 -174.7104 60.4962 -120.6195 103.9608 -179.2718 80.5722 -84.5525 -61.2425 153.6723
4.14118277 -145.2005 147.6147 175.3962 -115.9324 -128.0384 112.4461 -69.4192 -62.9954 -66.6870 -64.2187 -24.1195
4.18387399 -144.3772 159.1689 -174.1300 -120.6512 -142.6814 160.1217 66.4705 -71.9319 172.9470 -63.6812 -25.9604
4.22592385 -145.9836 166.6838 64.7233 91.3826 -143.6356 142.3016 -172.5936 177.1512 179.1577 -59.5384 153.2560
4.25030200 -145.7221 167.4557 65.6847 91.9351 -133.9635 158.2512 -65.2188 -174.2968 -68.8476 -59.5094 153.2266
4.29279329 -71.5884 147.4601 176.8916 -114.8186 -142.7599 119.4554 -155.7988 -65.4214 -65.7569 -57.0705 144.0066
4.31489468 -145.3015 158.4587 57.7265 90.6958 -75.1397 158.2483 67.0390 177.4155 -177.8714 -63.5857 -26.3592
4.33950008 -136.9497 156.1043 -60.5434 -88.9537 -148.1304 162.1335 63.1268 176.9357 -178.1354 -64.2743 -26.0088
4.37805423 -144.8037 166.3306 -170.0301 -112.6608 -67.2578 158.2512 -64.1030 -179.9011 69.7922 -63.4823 -24.4577
4.40128543 -145.3363 158.7876 58.6643 90.8580 -81.1957 156.7200 -64.3661 -177.6706 179.8356 -63.5805 -24.6086
4.42260152 -145.8618 166.0161 64.0340 91.1966 -146.4083 161.8965 63.7784 -178.0910 -69.2876 -64.6793 -25.6759
4.45505687 -145.8579 161.4932 69.6504 -82.9002 -134.0084 148.8378 -75.6706 -81.4713 94.9466 -75.4623 -17.7956
4.50094865 -71.3224 151.1464 -57.7095 110.4261 -137.5518 151.5685 -64.6609 -176.1538 -178.6229 -75.8134 -17.2678
4.53072781 -135.9738 156.4414 -59.7040 104.1728 -147.4549 154.8630 63.3299 178.6931 -178.3188 -74.6327 -17.8380
4.56783627 -145.0924 163.0243 -169.1587 -110.2809 -64.4561 141.1773 -169.8156 178.6080 179.1259 -63.3928 -26.3595
4.58943693 -137.2370 156.2493 -60.5029 -88.9237 -68.7424 125.6709 -179.6387 58.9074 -179.5452 -67.2791 -27.5433
4.62758837 -135.8068 155.8429 -59.6321 104.1381 -130.7876 152.0488 -69.3927 -66.3996 178.5438 -75.6850 -17.3952
4.66031070 -72.6446 -31.5616 178.7843 87.6833 -68.3384 146.9855 -64.9890 72.1572 66.3518 -75.6316 -17.2740
4.68487927 -145.3471 158.8459 58.6821 90.8636 -81.3557 156.7574 -64.1950 -175.0109 -68.9042 -63.5678 -24.6900
4.70778103 -137.0816 156.3608 -60.5330 -88.9153 -143.7155 117.4087 177.1301 54.0783 62.8533 -78.5871 -17.9744
4.74139202 -144.0621 146.2204 -175.3029 63.0738 -82.6570 158.5612 66.5140 -74.5063 177.4707 -63.3730 -24.9189
4.77675275 -145.2665 159.9065 60.3865 91.7902 -73.9360 138.1129 -169.6567 177.1988 69.7765 -63.4761 -28.2452
4.80323842 -137.0873 156.3645 -60.5253 -88.9076 -142.2787 121.6162 179.1333 57.0083 178.9081 -65.7954 -26.8704
4.82595675 -145.2935 158.4679 57.7892 90.7081 -75.7232 158.1076 66.1321 175.5479 69.2004 -63.7560 -25.7588
4.85432779 -145.1421 160.2378 61.9154 92.7761 -74.6719 128.9346 -161.4491 -75.1295 -68.0046 -62.5300 -26.0639
4.88330029 -137.0990 156.3955 -60.5340 -88.9144 -142.8011 117.2196 177.1142 51.1382 62.9392 -66.1853 -25.8999
4.92281909 -135.9107 156.0267 -59.6300 104.1077 -136.2337 151.8904 -66.7177 -177.8527 70.5024 -75.8011 -17.3559
4.96069053 -146.3174 167.7930 73.3004 -77.7107 -141.6085 137.5633 -168.9170 98.0581 -62.4986 -59.1557 154.2133
4.99511315 -135.4682 153.2805 -60.7324 -89.2152 -150.1985 161.3381 67.4479 -65.6942 -62.6772 -64.9342 -26.1738
5.04147091 -78.2002 157.0005 58.7606 91.8231 -74.3675 158.3240 67.5220 -177.4413 -69.0543 -63.9822 -26.1446
5.07501750 -145.4751 159.4258 59.0117 90.7772 -79.2867 155.4842 -66.8321 76.2366 -179.6494 -63.4521 -24.6955
5.10212691 -135.9344 156.0161 -59.6513 104.0905 -136.4758 158.4163 -65.8970 -177.6424 70.4420 -59.4568 153.1400
5.12441551 -73.9693 153.6749 -57.6292 -82.2753 -68.5919 125.7618 -179.6163 58.9497 -179.5161 -67.2955 -27.5603
5.14494517 -135.9954 156.4426 -59.6949 104.1367 -147.6691 162.1026 63.6648 -178.0648 -69.2542 -64.6875 -25.6308
5.17247982 -82.6116 165.9274 63.9767 90.6681 -145.6488 161.1562 69.0086 -65.5961 -63.5832 -65.0212 -26.3663
5.20253661 -136.1349 156.5114 -59.6073 104.0708 -143.7616 117.4197 177.1131 54.0794 62.8630 -78.5924 -17.9696
5.23514456 -137.1660 156.6424 -60.5947 -88.9631 -146.9987 161.6259 68.3137 -71.6180 179.1398 -64.6177 -26.2985
5.26712637 -145.7984 167.2791 65.1164 91.6511 -141.9631 163.2056 61.1086 78.7712 -179.2550 -67.7707 -19.8994
5.31196009 -73.7292 153.2707 -57.6810 -82.2635 -142.7862 121.6404 179.1512 56.9920 178.9113 -65.7953 -26.8691
5.33475811 -145.5292 159.7138 59.1255 90.7914 -80.2579 155.5929 -68.7809 72.0007 68.0755 -63.4289 -24.7721
5.37859981 -136.1534 156.5330 -59.6145 104.0621 -142.8656 117.2339 177.0974 51.1377 62.9481 -66.1919 -25.8932
5.39964944 -145.9199 166.5983 64.6868 91.4313 -143.7700 143.3168 -169.6886 -179.8759 -69.9773 -63.5892 -25.9796
5.42278768 -73.6849 -34.8349 -179.9584 -106.8137 -79.7780 148.6640 -68.4082 75.7581 -179.1892 -75.5984 -17.2288
5.45204978 -76.0323 -28.7801 -175.7957 -109.5941 -70.3816 152.0747 67.0065 179.7806 -178.3277 -74.4042 -17.8528
5.50352236 -136.2472 152.3800 -60.8123 -89.5638 -134.5971 158.6500 -61.2068 83.8125 -175.1730 -64.0855 -24.4089
5.52629058 -70.3262 141.3364 170.6609 -116.0443 -149.7580 128.7773 -169.9487 98.3767 -65.2240 -64.0603 -26.2936
5.59460995 -73.4618 153.6619 -57.5497 110.5272 -68.0536 124.2527 178.4180 54.5530 64.4328 -67.7924 -26.8781
5.62186323 -136.8175 155.2734 -60.6073 -89.0117 -76.6206 158.2360 -62.8046 -64.3275 97.8855 -63.8139 -24.5791
5.64416070 -144.5029 143.4303 171.7936 -124.3000 -149.8844 112.2687 -177.1188 85.0648 -83.7218 -63.4223 -27.5676
5.68543904 -73.8849 153.7182 -57.6399 -82.2548 -70.6003 141.7449 -169.7374 178.4878 179.1952 -63.6079 -26.2719
5.70598885 -145.6287 168.9486 68.4152 94.1599 -132.5818 115.6627 -174.8127 178.9349 -70.0664 -65.3630 -26.9619
5.73783226 -73.3002 153.4432 -57.6591 110.5747 -76.0823 158.4521 -65.2471 -179.7360 69.8678 -63.8744 -24.5208
5.75857701 -80.0862 163.7065 63.6978 90.6293 -143.3806 163.1688 60.4534 78.3284 -179.3470 -67.8604 -19.9681
5.78612648 -73.4309 153.7816 -57.5355 110.5656 -70.5784 141.7879 -169.7379 178.4838 179.1973 -63.6066 -26.2637
5.80724286 -69.3608 143.4942 175.2335 -117.0097 -121.7418 107.4054 -69.5378 -80.7893 93.7030 -64.1273 -23.9421
5.82822995 -73.5613 154.1183 -58.0069 110.1688 -71.7048 159.2400 66.0196 175.6606 69.3165 -64.0372 -25.8332
5.86354528 -137.1621 156.5786 -60.5692 -88.9155 -73.9040 161.2471 68.6809 83.7742 -178.3655 -66.6328 -20.2616
5.89275659 -137.1485 156.5359 -60.5666 -88.9250 -74.6358 161.8732 63.1609 73.7535 68.3121 -68.3746 -17.1236
5.91418949 -75.9239 -29.0546 -175.8833 -109.5401 -70.9535 151.4111 66.0575 178.1129 70.0839 -75.0356 -17.5779
5.93502992 -72.2324 151.4112 -57.7893 110.5426 -77.2871 158.2974 -62.5337 -64.0868 97.8569 -63.8377 -24.5481
5.96054468 -73.1881 152.3275 -57.7157 -82.3261 -144.9905 164.3816 58.8772 73.6336 68.6319 -68.3284 -16.5465
6.00472767 -73.4373 153.8012 -57.5537 110.5489 -70.4653 141.1474 -169.2974 176.7181 69.6436 -63.5727 -27.7308
6.07791305 -74.1853 156.4572 -58.8472 111.6565 -71.4933 156.2815 -62.4134 78.3409 -179.2443 -63.6321 -24.6450
6.10142051 -135.7782 155.6219 -59.7080 104.2749 -76.5271 158.2606 -62.7539 -64.3006 97.8629 -63.8133 -24.5765
6.21687392 -73.3577 153.7478 -57.5666 110.5437 -70.5634 135.0054 -162.8227 -78.8143 -68.3744 -61.7429 -25.5899
6.27190571 -73.4311 153.7762 -57.5516 110.5579 -70.7397 141.4003 -169.2712 -179.3835 -69.9447 -63.4138 -26.1931
6.30145259 -136.0782 156.5604 -59.6489 104.0656 -143.3798 138.5888 -164.1481 -80.9971 -68.7095 -61.6755 -25.1711
6.32669018 -78.0297 163.5514 75.3057 -82.4147 -140.6304 138.9395 -167.6742 97.3442 -63.8786 -62.9473 -26.1817
6.37659117 -144.7131 158.3216 59.2766 90.9850 -78.6474 156.1774 -74.5543 68.1045 -104.3988 -63.3563 -24.8240
6.45334305 -73.4552 153.9342 -57.9187 110.1741 -73.7929 161.2475 68.5057 83.5842 -178.3410 -66.6568 -20.2317
6.48548638 -73.4382 153.9129 -57.8449 110.2503 -74.5056 161.8883 63.1098 73.6926 68.3267 -68.3618 -17.0793
6.79033274 -135.0850 155.6290 -60.0353 105.1502 -74.6293 155.7478 -73.9236 68.8906 -104.1840 -58.9449 152.8964
6.83504480 -136.3598 154.6041 -60.6896 -89.0729 -75.5391 157.5449 -74.3856 68.5447 -103.9648 -63.5840 -24.7407
7.06935412 -76.9882 -30.0428 -176.1017 -109.2970 -76.8203 161.8444 62.7769 73.5439 68.3015 -68.3171 -16.7475
7.23643099 -75.0336 157.9866 -58.0063 111.6854 -71.3695 156.6981 -73.3949 69.7312 -104.6171 -63.4454 -24.8397
7.40098917 -73.6889 153.3061 -57.6674 -82.2595 -143.6857 138.6732 -163.2502 -83.5411 177.4010 -56.9117 148.3572
7.48962973 51.9535 48.7744 -163.8773 67.6008 -64.0274 147.2959 -66.1333 75.3573 68.0701 -75.6689 -17.3110
7.62809152 -143.3422 152.2131 -170.5918 39.9239 -68.6914 -48.3206 -68.4005 -177.1185 -67.7230 -79.3241 -14.9380
8.41814083 -73.2204 153.5913 -57.5443 110.5638 -70.8904 136.0588 -166.8726 97.6190 -64.3647 -64.4917 -25.2625
