# Supplementary material for: Exploiting Sequence-Dependent Rotamer Information in Global Optimization of Proteins
Source: J Phys Chem B. 2022 Oct 18;126(42):8381–90. doi: 10.1021/acs.jpcb.2c04647 (PMC9623586; doi:10.1021/acs.jpcb.2c04647)
Supplement: Supplementary file 2 — jp2c04647_si_002.zip [file jp2c04647_si_002.zip › TripeptideConformations/PHE_ARG_THR_new.csv]

0.00000000 -79.9668 -11.5019 70.1379 90.7669 -144.9492 166.2286 59.6817 165.3381 -72.3181 172.2499 -0.0087 -79.3858 157.6290 52.6755
0.53132780 -70.1021 -31.3089 -176.6427 -114.4632 -141.2462 158.0810 -66.1515 -64.4802 -177.6687 -91.8055 2.5320 -83.2842 -14.1445 53.6231
0.74468580 -79.9916 -11.4050 70.1158 90.7435 -145.0112 165.8595 59.4573 164.9352 -72.7090 174.1631 179.3836 -77.1092 150.9949 49.8550
0.79142290 -78.9980 -12.7237 70.4558 -88.6876 -143.9654 163.0728 62.0158 176.9067 177.6244 -176.2633 -0.6946 -79.6728 -17.4067 53.3213
0.95896220 -80.0489 -11.3145 70.1089 90.7377 -145.1674 166.2280 59.4515 164.2886 -72.9379 172.4533 179.5713 -71.8907 140.4245 -52.7471
1.03338680 -73.9802 -13.7422 85.6086 -61.0913 -139.6289 157.2922 -64.9447 -65.0419 -178.2710 -93.1334 -177.1733 -83.0713 -14.1927 53.6293
1.08127350 -88.9399 -0.7542 75.7239 98.9265 -121.4775 157.3379 -59.3865 -71.0189 74.9461 -179.2422 179.2894 -83.2084 -14.0608 53.6712
1.20066040 -72.9274 -26.8749 179.2222 65.1072 -119.1109 157.1046 -58.5748 -69.4874 76.6153 175.6769 179.6384 -83.3034 -13.9921 53.6802
1.32673910 -79.9040 -11.8033 70.1806 90.8663 -145.1354 168.3644 60.7501 166.3768 -71.9358 174.1499 -0.1556 -80.9173 141.7472 -58.5010
1.47254740 -79.7672 -12.0429 69.3547 -90.4215 -144.7981 169.6511 62.6465 167.9819 178.5432 83.3909 176.6389 -69.5719 152.8811 49.5099
1.52401780 -66.3399 151.0609 -169.6242 -106.1082 -70.5862 155.6824 -58.5638 -61.7634 83.1022 -168.0729 -178.1511 -82.5233 -13.8824 53.6843
1.54917810 -81.2147 -9.4702 69.5753 90.5537 -138.6658 160.4218 48.2047 64.6260 56.1649 82.1190 -179.6958 -82.1500 157.3362 52.6225
1.56946900 -79.2143 -12.4244 70.1529 91.7412 -143.7549 161.8029 61.5435 177.5789 176.7958 -175.5736 -0.6827 -74.9728 157.6437 52.3597
1.59215780 -70.1009 -31.3136 -176.6355 66.9516 -141.1944 158.1411 -66.1338 -64.4873 -177.6692 -91.8380 2.5418 -84.0152 -11.5354 52.6847
1.63670230 -79.9034 -8.2901 67.4894 88.8460 -145.4423 150.5832 81.7319 -59.9268 172.9618 -85.1532 1.1257 -78.4580 -19.9534 53.1495
1.69380300 -78.9177 -13.8262 -58.2585 -73.4988 -139.6476 157.5610 -64.2232 -64.7946 -177.6620 -89.5871 1.2913 -83.1726 -14.1693 53.6304
1.75295040 -71.7578 150.0471 -59.3700 104.7067 -140.0244 158.1447 -63.8548 -64.9192 -178.1769 -92.0542 -177.7305 -83.2912 -14.1540 53.6224
1.80597750 -78.9345 -12.5216 70.2967 91.7978 -140.9186 156.7317 61.9619 -176.5098 -67.7545 -92.8865 3.8517 -83.2797 -17.5629 53.4575
1.87892250 -81.0538 -16.1953 67.0692 -92.8869 -76.5691 153.8881 -61.8135 -176.6190 -179.7719 89.1704 -1.8039 -83.5732 -13.8596 53.7559
1.91143970 -81.3286 -16.1574 66.3683 87.6082 -78.7567 154.4084 -61.0788 -176.2930 -177.4802 -84.1391 -178.4397 -83.4615 -13.8061 53.7398
1.96138470 -79.2514 -13.2956 69.1500 -90.0203 -142.0675 169.8665 58.7837 73.5668 170.8125 -175.8401 -0.1749 -63.0959 137.4288 -50.6490
1.99337330 -79.2317 -13.3960 69.1153 -90.0365 -141.8165 169.7212 58.8854 74.1793 171.1245 -175.2855 -0.1588 -68.3701 146.1685 49.3402
2.03731560 -70.2222 -31.6383 -177.5019 -102.0112 -147.7571 165.7097 59.0288 163.0917 -71.9623 172.5046 179.9483 -79.3135 157.5837 52.6531
2.09460800 -73.9837 -13.7426 85.6024 -61.0952 -139.5685 157.3368 -64.9241 -65.0488 -178.2761 -93.1764 -177.1633 -83.8098 -11.5931 52.6834
2.13356350 -88.9598 -0.7430 75.7164 -81.7786 -121.4251 157.3787 -59.3849 -71.0234 74.9350 -179.1571 179.2714 -83.9555 -11.4789 52.7364
2.16108590 -79.2091 -12.4273 70.1503 91.7548 -143.7246 161.8209 61.5891 177.6896 176.7869 -175.5208 -0.6986 -71.5092 149.7532 49.3506
2.18141010 -78.8512 -12.8647 70.8974 92.3433 -141.9623 160.7972 62.0653 -179.2022 -69.7484 103.6145 -2.1328 -80.8995 -16.3627 53.4486
2.22087900 -81.4488 -8.9395 69.6436 90.6851 -138.8946 160.5072 47.2507 63.1451 55.8410 80.8008 -0.4820 -68.8326 139.0325 -50.8820
2.27961420 -78.9921 -12.7534 70.3767 91.5175 -142.6187 160.7346 61.6435 178.5199 -67.9401 -85.6474 0.4442 -75.7911 157.4256 52.2881
2.35233670 -86.3536 -3.1614 68.9854 96.0409 -132.2571 156.1292 -70.4912 177.4251 -68.6941 172.6925 -179.8412 -83.1377 -14.3249 53.6989
2.38271680 -69.1770 142.6645 178.0443 -99.6321 -135.1576 146.1780 -62.5328 -65.5559 -177.6538 -177.9461 179.7549 -83.6234 -14.1138 52.7706
2.42607710 -63.2798 147.9947 -59.1317 105.1126 -73.8217 155.3373 -58.5934 -60.9253 84.1953 -167.2449 -177.5839 -83.4537 -13.7817 53.7099
2.45154550 -81.4249 -16.4080 68.1483 -90.5231 -81.9845 154.8553 -61.6577 -174.7324 -66.8262 174.5003 -0.0559 -83.3920 -13.8840 53.7471
2.50198160 -145.2777 149.8582 177.9817 77.5727 -145.0146 144.3009 -162.0433 -165.7521 -174.6296 -80.3595 4.1114 -70.9884 159.1893 52.7550
2.53506770 -79.0857 -12.3497 68.1775 -86.9479 -145.5965 162.0232 58.4880 169.7804 59.7119 175.6580 -0.8600 -80.5316 -16.9164 53.3844
2.57439190 -66.3395 151.0701 -169.6240 -106.1007 -70.5975 155.6794 -58.5632 -61.7739 83.0990 -167.9479 -178.1554 -83.3342 -11.2215 52.7435
2.59449260 -70.1984 -31.2676 -176.6127 -114.5139 -141.3738 158.1851 -66.1630 -64.4546 -177.6726 -91.8307 -177.3304 -71.1370 -30.4688 -48.1631
2.62901760 -79.9619 -11.4625 70.1487 -89.7164 -144.9254 166.0322 59.5565 165.5296 -72.3415 172.5872 179.8529 -79.4647 156.2777 -166.1607
2.70898120 -70.6129 151.7595 -59.3252 -74.9928 -126.6392 158.2095 -62.1897 -71.8779 76.9428 -175.5280 179.1932 -83.3162 -14.0755 53.6665
2.74947160 -144.2468 168.2641 -171.2767 -115.0952 -64.9252 -23.9789 -63.6686 -174.9983 -67.0953 174.8577 -0.1884 -132.9045 159.0074 57.9255
2.77664890 -87.0796 -3.4647 66.1977 88.8509 -72.3345 154.6159 -52.8660 -56.7175 -179.1917 87.7164 -179.8277 -83.5246 -13.6867 53.7218
2.79742860 -79.0347 -7.9121 66.8665 -94.2329 -141.8887 157.7586 78.9917 -61.1752 -173.9624 179.6598 -1.5948 -84.4051 -18.0178 53.4681
2.83382470 -78.4578 -14.3186 -58.2137 -73.4294 -146.9780 164.7430 58.1120 160.6600 -71.9715 175.6600 -0.3729 -77.6009 150.3877 49.8138
2.86806170 -78.9815 -12.7668 70.3792 -89.0307 -142.6951 160.9060 61.7009 178.2154 -67.7676 -84.9163 -179.1034 -72.4801 148.7807 49.3867
2.89226600 -69.7786 -33.0516 -178.5358 -101.8824 -148.9865 169.6512 62.3690 167.3834 178.5826 83.3613 176.7106 -73.2719 159.6195 52.4143
2.91790630 -144.4857 165.8424 -170.1404 68.5012 -63.6963 153.4207 -63.1925 -178.2939 -178.6628 -86.1125 -179.5222 -82.5885 -14.0995 53.6833
2.94455600 -76.3959 -15.7481 68.9158 -89.3169 -143.6145 149.2421 61.2483 87.5138 -167.6652 86.3788 -0.5050 -80.4187 155.4939 52.3671
2.96728860 -70.3799 -31.2245 -177.2159 -102.1265 -147.6804 165.3083 58.2742 160.0684 -72.3435 173.5466 179.7227 -72.1988 139.9495 -52.5064
2.99346840 -86.4444 -3.0484 68.9398 95.9291 -132.4574 155.6942 -70.7757 177.4235 -68.7161 172.4865 0.2573 -76.2615 157.4065 52.4345
3.03032690 -78.5033 -14.2507 -58.2072 106.2754 -147.1008 164.9752 57.9933 159.6481 -72.2263 173.6567 179.7615 -71.8933 139.9282 -52.4429
3.06971150 -82.4056 -7.2758 66.0365 85.6267 -136.7702 161.6515 67.9037 -175.6713 -171.4829 -79.4911 0.0239 -66.4005 138.6188 -51.3288
3.09738330 -69.1377 -34.8914 179.8842 76.8895 -149.2794 162.9704 63.2009 -179.4204 -179.9133 179.6930 -0.0417 -80.4524 -17.3416 53.3533
3.13235240 -76.9029 -16.1639 66.3160 -92.1283 -143.1591 146.9690 -168.9966 176.6310 179.9871 -177.3553 0.0893 -80.9596 -16.5818 53.3496
3.16255320 -80.9637 -10.1586 69.4779 90.4471 -139.3056 162.3563 50.1943 66.9406 56.7415 83.0216 -0.1388 -83.1574 140.4634 -58.9239
3.18062120 -79.7073 -10.9076 75.4151 96.6466 -138.6134 162.2866 58.4308 166.5521 61.8853 -175.9960 178.8479 -74.2497 157.8973 52.3533
3.23355430 -81.3819 -9.0280 69.6371 90.6609 -138.5598 159.5911 47.0912 63.9016 56.2128 82.0346 0.2244 -78.1166 155.1942 -166.5385
3.26037730 -144.1818 163.2455 -175.0712 -120.3513 -69.2531 -18.3821 -64.1503 -177.9127 179.9303 179.7167 -0.0148 -119.9990 138.8713 -53.8339
3.29146600 -79.8169 -12.5806 69.1581 90.1675 -140.7764 168.7846 57.1641 70.5992 55.3844 84.2161 0.4505 -119.8702 164.5254 56.1453
3.34570710 -145.7426 166.2765 67.1673 -87.2260 -142.2013 155.5531 -153.6917 -159.9633 73.5321 -170.3259 -179.6198 -71.7650 158.5094 51.9229
3.36950680 -76.7914 -16.4172 66.3019 87.6989 -143.4848 146.2268 -172.1251 175.6227 179.5305 179.6144 -0.0452 -75.0818 156.5390 52.0598
3.39029240 -76.4531 -15.7217 68.7708 90.8556 -143.7630 149.6447 62.0665 87.9905 -168.0397 86.8745 178.9627 -69.0830 133.3914 -51.8216
3.41202910 -79.8074 -11.9298 69.4276 -90.3806 -144.7340 169.2646 62.2504 167.6122 178.8692 83.1428 176.6895 -72.2628 158.6709 -165.5041
3.44443190 -79.4004 -20.0229 58.8715 -104.3209 -92.5716 155.4568 80.7597 -58.3775 -60.0207 -156.7914 -1.0171 -84.5059 -17.3912 53.5227
3.47413050 -76.3951 -15.7647 68.8569 -89.3853 -143.6658 149.6163 61.6430 87.6906 -167.8344 86.4417 -0.7224 -74.4307 144.2760 49.2566
3.50063340 -80.8341 -10.4771 69.4290 90.3281 -139.7646 165.3014 52.0393 63.0550 57.6208 -174.4129 2.1378 -136.7074 161.6329 55.1235
3.53006630 -145.2606 150.5796 179.1911 -99.6946 -141.9637 134.5294 -173.8590 177.0797 178.8144 86.3684 179.5550 -67.9203 138.1585 -50.4423
3.56264360 -78.0833 -22.3054 63.5036 -94.5414 -81.4562 158.8778 66.7126 179.2652 68.4070 -108.1372 2.1731 -81.2857 -16.7157 53.4299
3.59994910 -72.0223 -30.0254 -179.3148 66.0239 -114.9038 156.8512 -56.3630 -54.8116 -59.9696 164.3649 -0.3538 -82.8900 -13.8874 53.6565
3.62871650 -144.2532 165.7127 -174.6465 60.3581 -66.2158 -19.5070 -64.3881 -176.7045 -68.1937 105.3489 -1.7996 -128.8417 139.3476 -54.3267
3.65396110 -145.2282 150.6396 179.2247 78.2678 -142.0764 134.4329 -173.5818 178.3002 -67.7514 174.3956 -179.9751 -67.8077 138.3040 -50.4261
3.67460310 -143.8422 163.5831 63.8433 -88.5361 -128.4856 4.5621 -61.9956 -65.1449 179.8209 -93.2848 -178.7220 -65.3102 138.5664 -49.2620
3.69623150 -78.8830 -12.9085 70.4512 91.5911 -142.0428 161.7308 62.3415 179.0075 -68.8776 174.1450 0.2478 -147.1184 159.7472 -168.5309
3.72977950 -79.0361 -12.4765 70.3216 91.7327 -141.5308 157.6089 61.3364 -177.9762 -68.7554 -93.0720 2.9947 -71.6031 -32.4198 -48.6694
3.75013230 -79.0155 -13.7333 -58.2505 -73.5026 -139.7513 157.5944 -64.2253 -64.7763 -177.6663 -89.5960 -178.7658 -71.1612 -30.4468 -48.1981
3.78155410 -78.4396 -14.3430 -58.2140 106.2739 -146.9885 165.0570 58.5910 162.7383 -71.9003 173.0473 179.9070 -79.2093 156.4817 -167.1288
3.80962490 -70.3388 -30.9733 -176.3513 -98.8362 -143.9794 161.8154 63.9452 178.7627 -177.1622 -87.9174 0.0396 -81.3467 -17.2345 53.3915
3.83945530 -76.1086 -16.9296 65.6177 86.9910 -142.7704 133.9272 179.0347 62.3306 178.6176 173.1397 -0.4761 -97.7237 -16.6807 53.7367
3.86265470 -69.7370 -33.1912 -178.6627 77.9043 -149.2464 169.8896 62.8766 167.8923 178.2169 83.9504 176.3370 -65.3505 141.9253 -52.0338
3.88646350 -78.2627 -22.4425 63.2805 85.4091 -81.8206 159.7150 65.6759 177.2751 64.1525 83.6502 177.8827 -74.9271 157.7441 52.3788
3.90673910 -71.0391 -28.7139 -175.4808 76.5425 -143.4749 161.1290 45.7341 61.8421 56.7897 81.2141 179.6627 -67.5730 139.3016 -50.7607
3.93204760 -144.1614 167.5729 -172.5276 59.1342 -65.6464 -22.2252 -64.5992 -176.1840 -68.1454 105.5904 -2.0121 -136.2613 158.3134 54.7359
3.95252430 -80.8478 -9.8356 68.2009 -91.0845 -143.6258 155.7429 -143.5329 86.9976 -61.1592 -103.2289 -1.6092 -82.2975 -14.5216 53.2594
3.97309900 -76.9534 -15.9826 65.6503 -92.6234 -143.6913 147.1522 -170.8927 64.0931 177.2262 -179.8122 0.0517 -81.0622 -16.5555 52.9510
3.99472250 -79.5021 -12.7482 70.3502 -89.0833 -143.1664 164.5488 62.4493 176.5315 -66.5977 -82.6050 0.3636 -140.7250 140.1727 -50.7255
4.05833380 -134.8511 156.3639 -60.5994 99.1845 -75.4688 154.8091 -64.0575 -177.8183 -178.6972 -86.1940 -179.5314 -83.5456 -13.9040 53.7126
4.07966520 -74.9637 153.1435 59.1361 -94.0037 -104.2149 -6.4747 -62.5769 -177.1134 -179.8440 -179.6437 -0.0022 -75.0988 158.4218 51.2434
4.10920860 -79.9502 -8.2650 67.4700 88.8478 -145.6157 150.7990 81.8420 -59.9177 172.7661 -85.6572 1.2884 -69.7634 -32.3003 -47.3581
4.13160980 -145.1749 150.1452 179.4618 -99.9209 -146.2416 148.3862 -156.3806 -157.8903 74.6851 -168.7114 -179.2611 -68.0294 157.6908 -166.7264
4.15844880 -70.6414 -30.2040 -175.2021 81.6021 -143.5630 162.5929 61.8097 173.7735 63.5927 84.7443 177.4573 -74.7172 157.7985 52.3597
4.18027720 -144.9846 160.2666 64.2380 -83.8959 -68.3128 133.0516 -172.5410 176.9709 -179.9723 -179.5007 -179.9557 -139.3886 158.1222 51.5602
4.20641350 -78.2189 167.5562 -171.6548 -114.0384 -61.9862 -26.2229 -64.3479 179.0764 64.4334 83.0210 179.5402 -132.9853 151.9888 54.6996
4.22775750 -78.3691 -15.9351 -58.4319 -73.4996 -132.2043 156.9534 -61.8211 -65.0068 -178.9783 86.1739 -0.6344 -83.1457 -14.0953 53.6438
4.24853370 -76.6505 163.3156 -173.6119 60.3872 -67.0268 -18.7094 -64.4453 179.7199 66.8345 -108.5977 0.5606 -127.9044 139.2751 -54.1991
4.27449570 -134.7850 156.4139 -60.6805 -80.5088 -77.9038 -17.7464 -64.5502 -177.4968 179.8873 179.9530 -0.0312 -134.2394 158.6645 55.0106
4.29488410 -76.9022 164.1437 -172.7549 -116.1157 -69.6519 -12.3004 -63.2525 -177.0109 179.2098 87.1109 -0.2661 -135.0975 140.9849 -51.6018
4.31762470 -80.6124 -10.7632 69.4046 90.3042 -139.8989 164.6464 52.4645 64.6085 58.0366 -170.5795 2.7833 -139.1391 160.2328 55.2398
4.35091910 -146.0684 168.6336 70.1884 -85.0368 -131.8820 140.8594 -171.2232 174.8129 67.1075 -173.2379 -179.9825 -80.6360 157.7952 52.7371
4.37197470 -76.0768 161.3921 -174.1637 58.9271 -68.9369 -18.1937 -64.6559 -179.9793 66.8149 -109.5744 0.4293 -119.4660 138.6798 -53.6410
4.39603490 -144.8209 156.4110 59.7007 -89.5037 -109.9317 -4.9248 -57.3520 -59.9776 -176.5505 86.3562 -0.6857 -75.3007 158.4033 51.2625
4.41638690 -70.0357 -31.3417 -177.5685 77.7975 -143.4876 147.6071 -166.9383 176.7882 179.9402 -177.7123 0.0811 -80.8754 -16.0667 53.3506
4.44777840 -69.1375 -34.9705 179.7804 -102.9842 -149.4068 162.2682 63.0076 -178.2897 179.1564 -179.3960 179.9710 -71.6959 149.7227 49.3580
4.47377310 -71.1468 148.7370 60.0690 -95.8155 -93.3804 -22.0222 -75.1222 68.7336 60.6614 -166.4427 -175.7046 -151.3728 152.7112 -171.0073
4.49455900 -76.5319 -16.9468 65.6561 -93.0530 -142.7451 146.9150 173.3326 60.6978 -147.1838 -79.1700 -0.4851 -70.9353 -25.6180 50.7800
4.51916180 -69.1498 -34.9727 179.7559 -103.0002 -149.4671 162.2439 63.0747 -178.2150 179.2040 -179.4555 179.9677 -66.2574 138.8070 -51.2964
4.53998550 -69.7779 -33.0014 -178.5171 77.8763 -149.0094 169.4789 62.2599 167.2045 178.6510 83.4252 176.6358 -72.6892 158.8533 -166.6521
4.58120050 -78.3231 -22.3135 63.2713 -94.3488 -81.8515 159.9602 65.8748 177.5962 64.2120 83.6676 177.8692 -65.8943 138.9702 -51.2410
4.61120080 -70.6800 -30.4019 -175.6267 81.8993 -142.7933 162.3598 63.6573 176.7256 69.0809 -106.1524 -177.1099 -75.0652 157.7111 52.3426
4.64677940 -144.7836 147.2721 179.1598 -99.9614 -136.7691 144.3316 -64.7983 -176.3313 -178.5865 -85.8621 -179.5653 -66.3114 139.2212 -48.7919
4.66980330 -70.1024 -31.2904 -176.5773 66.8811 -141.2331 158.5223 -66.0486 -64.5284 -177.6629 -91.9266 2.5716 -86.9594 -4.7490 -165.8308
4.68985400 -79.6268 -12.1150 70.0030 -89.0424 -142.4960 164.3294 53.7305 73.3129 174.9815 -86.4197 0.1945 -73.7771 147.2726 49.3889
4.71599630 -75.3433 154.5643 55.7433 -98.4160 -92.2449 -12.1154 -63.5077 -177.3423 179.9711 -179.9404 -0.0203 -61.6698 138.1219 -48.7189
4.75415300 -80.2443 -10.4259 75.2712 -84.3063 -138.2592 160.5707 57.2776 167.1818 61.7146 -176.3026 -1.1992 -127.5126 139.3793 -54.1336
4.77760380 -145.3759 161.5906 63.2357 -87.3994 -57.6939 118.9634 -173.5793 175.9311 67.0280 -174.4052 179.9823 -137.2735 139.5351 -55.8658
4.80012710 -74.6789 153.3076 -59.3566 104.6333 -78.9157 -16.8575 -64.5193 -176.9501 178.7189 86.9890 -0.3568 -134.2092 158.7094 55.0047
4.82923160 -145.6142 155.9257 54.2586 82.5052 -79.6073 -37.5732 -172.1084 176.4331 179.9238 -179.7827 -179.9552 -151.6581 152.3617 -171.3881
4.84938660 -71.8163 149.9910 -59.3581 104.7059 -140.2359 157.7253 -63.7015 -64.9495 -178.2013 -92.1793 -177.7131 -82.6262 -29.1871 -58.5332
4.87167510 -145.0343 159.1564 60.1027 -90.7802 -111.5924 -3.2626 -51.4218 -49.1954 -53.7073 126.0959 175.6675 -62.8356 138.3837 -49.0353
4.89828800 -84.2995 -13.1453 67.9969 91.8222 -78.9558 156.1824 -61.0730 -59.7734 -61.0788 167.1942 179.6420 -70.5540 -30.4043 -47.9816
4.92183040 -71.0045 -28.6898 -175.4642 76.5113 -143.1951 160.1160 45.3292 62.4386 57.1705 82.4395 -179.5703 -76.0944 155.2853 -166.5303
4.95437240 -134.7624 157.7223 -60.1844 99.1359 -85.8879 -9.3143 -57.4101 -58.9760 -176.2544 86.5518 179.4253 -75.2682 157.0768 51.8689
4.97795330 -145.0998 157.6861 58.7791 87.5018 -109.7748 -6.3548 -57.8957 -56.2097 -60.5836 169.5702 -179.8922 -72.8376 150.9657 49.7829
5.00292460 -144.4691 165.8752 -170.1808 -109.6834 -64.0065 154.8616 -63.1699 -178.3079 -178.6380 -86.1043 -179.5246 -69.9394 -30.6277 -48.1397
5.02489030 -89.0200 -0.6700 75.7222 98.9675 -121.7366 157.6559 -59.3381 -71.0922 74.9972 -179.2999 179.3617 -75.5522 -24.4679 -166.9414
5.04513170 -145.0347 147.0050 177.2257 -99.5166 -135.5188 137.9270 -65.4088 -178.0184 68.0445 -173.0908 -179.9731 -76.6531 156.8670 -166.1938
5.06863500 -80.6521 -11.6275 70.8660 92.2780 -142.2644 163.0349 50.5196 70.1614 -90.7271 -89.5483 3.0119 -66.5433 136.6908 -51.2806
5.09001620 -68.2090 -40.1207 176.7678 57.4062 -155.7752 162.2963 58.7626 178.4678 63.3629 -173.0060 177.7398 -66.0702 138.9454 -51.2853
5.11938730 -69.1817 -34.9115 179.8590 -102.8987 -149.4442 162.5655 63.2142 -179.1985 179.9447 179.7251 -0.0548 -70.9634 -31.2038 -48.9044
5.15806520 -144.4908 165.8318 -170.1602 68.4204 -63.9214 154.5884 -63.4874 179.9812 67.9939 -171.7470 -179.8446 -69.9393 -30.5293 -48.1138
5.18619870 -79.9281 -11.5222 69.2000 91.9074 -142.1856 173.9352 50.0391 82.5179 -79.1708 -75.5784 1.8780 -55.0192 143.0066 -49.2259
5.22000600 -74.8430 153.8893 -59.0949 104.7821 -77.7461 -16.4962 -64.4121 -177.4788 179.8944 179.9968 -0.0337 -148.2607 158.4926 -169.2879
5.24262210 -77.1581 -15.8270 67.6034 88.6588 -143.9514 144.7645 -171.7437 177.0129 -67.6739 168.5458 0.2828 -71.0859 -33.6256 -48.2950
5.26913210 -78.0114 -21.7209 65.4016 85.8928 -86.0421 160.2110 68.2760 -177.1387 69.9324 -176.5318 1.4331 -66.3027 139.8491 -49.0669
5.31278760 -79.2576 -12.4039 68.9423 -90.0967 -140.9700 159.9624 54.0688 86.8182 -83.9900 -164.4656 -178.3930 -80.6575 147.8858 49.7359
5.35114480 -76.7944 -16.4630 66.3709 87.7867 -143.5614 144.3821 -172.4564 175.7510 178.5185 85.8163 -0.8103 -71.3405 -33.6799 -48.3028
5.38436180 -69.0328 -33.9808 -179.1745 78.4678 -146.9397 148.9747 62.6255 89.4188 -168.6255 87.2126 178.3436 -69.2198 133.3081 -51.8244
5.41156030 -134.8533 156.4185 -60.4095 99.3471 -77.0275 -18.6905 -64.1854 -174.6574 -66.7524 173.5701 179.9967 -135.6917 150.4077 51.3066
5.43563640 -89.5391 -2.2223 69.0722 95.0090 -115.6272 156.7385 -58.6616 -59.4405 -59.9826 -81.2625 -179.0681 -70.9213 -30.2793 -47.9228
5.45567780 -77.2726 -15.6721 67.0675 -91.5969 -143.6648 149.6709 -167.3849 174.5474 67.0064 89.8876 -0.5833 -67.4238 -31.6348 -47.5573
5.50805230 -74.9597 154.2244 -59.0599 -74.8537 -68.4629 -32.8061 -170.8957 178.0765 65.2238 82.6279 179.9480 -135.0752 150.8666 52.1613
5.54073240 -69.5038 -34.3443 179.0076 61.5888 -127.7950 157.6109 -67.0793 -86.9776 68.6399 84.3710 175.6222 -83.4207 -13.9476 53.3935
5.56838380 -78.1923 -14.4329 67.8134 -90.8926 -141.1132 160.2757 65.3497 94.8469 70.9329 -148.2343 3.1784 -67.2466 150.7585 -167.2709
5.59538230 -74.8283 153.8223 -59.0446 -75.0192 -78.3777 -16.0331 -64.4534 -176.9170 178.7199 87.0351 -0.3534 -148.2578 158.5151 -169.2790
5.61630150 -75.9990 161.5281 -169.3980 69.6680 -67.0153 156.6873 -57.0795 -54.8826 -60.9178 169.5681 179.7195 -69.6720 -30.4303 -47.9011
5.64090840 -66.3914 151.2226 -169.6221 -106.1760 -70.6528 156.1561 -58.4257 -61.8188 83.1029 -168.2870 -178.0773 -85.5203 -4.8786 -165.8878
5.67709090 -76.4438 -15.5931 68.9598 91.0908 -143.5671 149.0307 60.8997 87.4759 -167.5083 86.5854 -0.5194 -78.1985 152.9145 -166.3742
5.71255590 -76.9172 -16.1513 66.3367 -92.1440 -143.2771 145.2165 -170.6961 176.5253 -179.8039 -177.1244 0.1042 -71.1523 -32.5208 -46.9787
5.75676110 -77.1694 -16.7709 65.4628 87.9823 -136.2267 153.7873 -92.1817 -96.3013 55.0842 79.0387 178.4738 -79.1795 -14.8095 47.7055
5.78419250 -68.2141 -40.1682 176.7792 -124.1749 -155.7104 162.0153 58.7414 178.4722 63.2853 -173.2256 -2.2153 -70.8209 -31.0773 -48.7629
5.83149940 -81.3841 -16.1051 66.3396 -92.6531 -78.8933 154.6675 -61.0469 -176.3327 -177.4390 -84.1815 1.5126 -75.6487 -24.4070 -166.9070
5.85738640 -79.6956 -10.8773 75.4056 96.6536 -138.7454 162.4584 58.3807 166.4368 61.8017 -176.0495 -1.1031 -72.0546 156.6442 -165.6209
5.88691130 -145.0763 158.8788 58.9277 86.7947 -113.1626 -5.2268 -51.5198 -49.5276 -53.2740 125.8229 175.6240 -73.0897 157.0245 -166.9113
5.90983580 -75.0813 154.6467 -58.8529 -74.8244 -69.4163 -29.7893 -171.1640 175.5853 178.8407 85.9136 179.5377 -148.2469 158.3841 -169.4611
5.93408280 -145.0214 156.8546 56.7825 87.2167 -99.7115 -9.4324 -57.7783 -57.3819 -59.5850 -83.0499 -179.6425 -62.6540 139.3457 -47.6865
5.95950050 -69.3656 -34.0651 -179.4579 77.8056 -148.4231 161.8166 62.5361 -178.6326 -66.1759 -85.1570 -179.5859 -73.6439 156.2660 -166.7095
5.98853170 -75.0915 154.7418 -58.8054 -74.8094 -67.8608 -32.9866 -172.0955 176.3481 64.1335 82.4741 179.9075 -149.7347 158.2390 -170.2470
6.01359570 -145.1389 157.9467 57.3519 -94.8382 -107.3069 -9.5081 -57.7808 -55.7112 -60.4085 169.8162 -179.8616 -73.0623 157.1030 -167.1512
6.04249820 -81.5181 -14.5098 66.2503 -92.8509 -83.1041 155.5096 -61.3007 -177.1762 -62.6630 -79.7894 1.3898 -75.7093 -24.4272 -166.9358
6.07560520 -79.0053 -12.6388 70.2086 -88.9368 -141.0531 159.5756 64.2738 -176.6815 -66.9012 -178.0938 0.3360 -73.9937 -26.2140 -167.5684
6.10425510 -79.0148 -12.4247 70.3100 91.7960 -141.1561 157.4073 61.5542 -177.0541 -68.3663 -93.8582 3.4255 -75.5924 -26.0773 -168.5421
6.12894580 -69.2803 -34.4423 -179.8566 76.6055 -148.6644 161.2332 63.1631 -176.2017 -67.8927 104.4801 -1.6405 -70.9584 -31.4470 -48.6653
6.15616010 -79.4435 -12.1053 69.0805 90.4525 -140.8750 160.1462 53.4065 84.9206 -85.1317 -159.0474 -178.8247 -74.2371 139.0611 -49.4021
6.21972040 -70.3281 -31.0508 -176.4429 81.0594 -144.2684 162.3010 63.9549 178.6420 -177.1223 -88.5378 179.8994 -73.1740 156.5895 -166.6174
6.24517350 -75.0921 154.6468 -58.8381 104.9284 -69.4512 -29.9919 -170.9094 177.4800 -65.3191 -83.2855 -179.5612 -148.2189 158.3886 -169.4524
6.28127710 -81.3856 -16.0877 66.3361 -92.6556 -78.9021 154.7554 -61.0481 -176.3308 -177.4492 -84.1895 1.5166 -75.6847 -23.7917 -168.0291
6.30324090 -72.5458 -27.7261 -177.1033 66.9584 -120.8442 157.0255 -57.0120 -59.6412 -61.2516 -82.0983 0.9038 -70.9256 -30.2902 -47.9680
6.33420920 -74.9349 154.2025 -58.9047 -74.7860 -68.7800 -31.0408 -172.0569 173.9469 66.3170 -107.8490 -179.4976 -135.9763 139.5153 -53.3618
6.36063610 -76.4285 162.0157 -169.4383 -108.8129 -66.5771 156.4086 -56.8729 -58.9496 -176.8575 86.4606 179.4320 -70.6527 -29.4519 -46.5949
6.39663100 -79.2800 -11.1912 75.4846 97.1045 -139.3336 161.6293 57.9693 166.9462 61.0441 -177.7076 -1.3419 -74.3659 -25.6656 -167.5094
6.44001380 -145.2508 157.3900 56.5126 84.8896 -104.5461 -11.0296 -62.9092 -174.9563 -66.3160 107.8495 179.5289 -72.9843 157.1478 -167.2198
6.46094850 -86.4579 -3.0654 68.9711 96.0854 -132.1919 156.5955 -70.4054 177.4012 -68.7451 172.7336 0.1466 -86.8692 -4.8628 -165.8402
6.52431680 -78.6034 -15.9825 -58.4742 106.1708 -130.0742 157.1941 -60.5245 -64.1186 -177.2774 -177.1807 179.8697 -71.6112 -29.4737 -46.7748
6.54601790 -69.1467 -34.8809 179.8274 76.7239 -149.4188 162.1938 62.8080 -178.4968 179.1752 -179.4079 179.9903 -72.9517 156.2522 -165.6237
6.57254800 -81.1708 -16.4970 68.5949 -90.4839 -80.6284 154.8763 -62.0286 -179.3116 65.0361 83.0701 -0.6819 -75.4976 -24.3840 -166.9519
6.59631660 -74.8724 153.6414 -59.1425 -74.8177 -70.9151 -27.7030 -170.3681 171.3261 66.3588 -173.1827 -179.9246 -128.4317 139.0083 -53.7663
6.62773440 -81.2958 -16.4347 67.9117 89.2808 -80.9781 154.9383 -61.6492 -178.6406 68.2209 -172.1494 -179.8061 -86.8871 -4.3902 -165.8906
6.66731250 -145.1836 169.0411 63.3971 179.7059 -80.0520 -13.9464 -64.4067 -179.0086 67.7289 -174.0334 -179.9911 -64.9591 139.2402 -51.9276
6.69396380 -83.9890 -13.4613 68.0649 -88.9141 -78.4477 155.5620 -61.4744 -60.0695 -60.9459 165.9786 179.7230 -75.3672 -24.3788 -167.1297
6.72611660 -144.5017 165.6806 -170.3382 -109.6364 -64.1325 154.2924 -63.4858 -176.7054 -67.4432 174.6021 179.6374 -74.8356 -24.5785 -167.0051
6.74937770 -145.0698 157.5133 62.9391 94.5092 -75.3570 136.0619 -171.8168 176.7115 179.4419 179.2913 179.9412 -73.6613 154.5732 -165.8546
6.77273260 -145.0201 169.6844 62.9134 -179.0606 -81.9301 -12.2601 -57.9885 -54.7937 -60.2249 172.1592 -179.7765 -65.0595 139.3030 -51.8918
6.80585970 -81.1947 -16.5710 67.9456 -90.9197 -80.5065 154.5483 -62.5332 -179.2087 66.5653 -109.6351 0.8252 -75.8293 -24.4104 -166.9955
6.85393180 -75.0806 154.6662 -58.8393 -74.8242 -69.4616 -29.6615 -171.1143 175.5844 178.8378 85.9291 179.5324 -148.7802 158.2993 -168.0278
6.89563790 -81.3109 -16.4531 67.9051 89.2799 -81.0532 154.8282 -61.6635 -178.6620 68.2536 -172.0522 -179.8001 -75.5935 -23.7072 -168.0208
6.94160590 -143.7077 155.5731 58.4462 93.5432 -122.5189 39.8424 -58.0602 -62.8460 -177.5024 86.1013 179.4014 -142.2519 160.1059 -169.2547
7.00358710 -79.1707 -14.9429 -58.4403 -73.6504 -129.6300 157.3706 -63.5152 -72.4880 77.3264 -174.1482 179.5882 -75.6376 -23.8948 -168.1126
7.05525560 -76.8508 -16.1734 66.3532 -92.1024 -143.2614 145.6732 -169.9570 176.7257 -179.8480 -176.9519 0.1002 -73.9597 -27.4685 -167.7272
7.07665720 -78.1075 -22.5263 63.3283 85.4187 -81.7740 159.1870 65.4277 177.1174 64.0133 83.7670 -1.9005 -74.8855 -25.5852 -167.4625
7.09671670 -75.7773 -18.0691 69.3819 90.1698 -146.3678 143.1039 -176.3251 172.1103 64.1031 -165.7425 -0.9477 -77.3943 -28.9331 -167.9536
7.13014560 -78.9961 -7.9158 66.9756 86.9536 -142.0084 157.7303 78.8762 -60.9678 -173.8104 -179.9785 -1.5411 -77.5960 -26.1055 -168.5870
7.16574430 -71.1813 -30.9596 179.6150 -117.0953 -118.2554 157.6501 -51.4820 -50.2742 -51.5771 126.2746 174.9631 -75.5019 -24.3697 -167.0363
7.19778580 -77.0433 -15.8538 67.5564 -91.2528 -143.8861 145.1496 -170.8070 177.0470 -67.7384 168.5995 0.2569 -74.5488 -27.9402 -167.7955
7.25506690 -146.0735 164.4448 70.6258 -81.8921 -76.5900 109.3300 -178.2043 -126.6467 62.9522 169.0227 178.8610 -63.3600 137.7710 -50.8011
7.28157020 -144.4668 165.9139 -170.1798 -109.6137 -63.8867 154.0320 -63.1319 -178.3315 -178.6067 -86.1402 -179.5262 -74.8817 -23.9646 -168.0937
7.30527780 -145.7342 166.2682 67.2465 93.1545 -138.9437 143.8243 -172.0960 174.6387 62.3211 81.7744 178.4735 -74.6042 154.3127 -165.9546
7.33366520 -77.0057 -16.0007 66.3439 -92.0685 -143.2561 148.9448 -167.9835 176.5932 179.9065 -178.0014 0.0935 -82.5157 -3.6080 -165.6143
7.37022630 -78.1630 -15.7619 -58.3919 -73.4836 -134.9796 156.6452 -64.0612 -176.5354 -179.9817 179.1184 179.9709 -75.6719 -24.5438 -166.9413
7.41104140 -79.1629 -12.5161 68.8169 90.3423 -141.1239 159.8956 54.5658 88.4895 -82.8654 -168.9547 -178.0184 -88.7859 155.4892 -166.0468
7.48678870 -68.8269 152.8189 -59.1121 -74.6883 -115.5884 159.0690 -47.5036 -58.4427 166.7317 95.1443 -179.3529 -75.6809 -24.3355 -166.8750
7.51078820 -79.1185 -12.3073 66.4051 88.2963 -151.5265 156.1614 -149.6490 55.5357 45.6788 92.1778 -179.3771 -73.8964 -24.9529 -167.2680
7.53229790 -83.8361 -8.1692 67.1752 93.0706 -124.9502 157.0893 -70.8656 -84.3291 73.3464 84.4100 -1.3196 -70.8086 -30.4437 -47.6210
7.58020360 -73.9248 153.4767 58.3576 -98.6577 -93.1745 -27.7254 -79.0895 71.1487 62.6188 82.0189 179.2238 -136.5890 135.2130 -54.4858
7.60927780 -69.5882 -34.2789 179.0720 61.6284 -128.0960 158.2455 -67.1334 -86.7478 68.8755 84.5380 175.6446 -70.7648 -30.4202 -47.6608
7.63872200 -79.0301 -20.1405 63.6643 -94.4736 -74.0186 139.7662 -173.5154 175.8266 -179.5213 -85.4942 0.0049 -134.0568 10.8443 -168.4660
7.67097630 -77.0873 -15.7958 67.5219 -91.2624 -143.8845 145.8005 -170.3756 177.0182 -67.7716 168.6401 0.2441 -74.1364 -26.9044 -168.7554
7.75114820 -89.3894 -0.1701 67.0137 94.0572 -127.6755 156.7578 -62.2158 -64.5907 -178.5881 82.5045 179.0463 -75.5841 -23.8931 -168.0372
7.77497450 -79.3244 -11.9809 68.9019 -90.0323 -140.3062 157.1139 52.2398 89.8317 -80.6153 -165.7995 1.7697 -85.3722 -24.8715 -166.8291
7.79839330 -76.0026 -17.6970 64.5941 -92.7323 -144.4504 144.7557 -170.5202 177.2594 -65.7030 -82.6417 0.4474 -74.2605 -27.8711 -167.7789
7.82645750 -78.5498 -16.0582 -58.4798 -73.5389 -129.9001 157.2575 -60.3058 -64.0834 -177.3076 -177.0501 179.8721 -75.5462 -24.4694 -166.9008
7.86399800 -74.8381 154.1398 -59.0403 104.9540 -63.5622 -27.0161 -170.0558 177.1256 -65.4659 -83.2945 -179.5407 -72.5153 -18.5243 -165.6649
7.90250650 53.9365 -16.6271 78.4171 -97.4101 -148.1685 163.3207 59.5061 177.9881 175.0777 -175.5158 -0.9766 -72.6124 156.2950 -165.6421
7.95272490 -69.7725 -32.2221 -177.8256 77.8775 -145.6188 160.2930 52.5163 85.3426 -84.3632 -160.3641 -178.8946 -74.2098 139.3452 -49.3660
7.99468940 -66.3587 145.7337 73.2207 157.5671 -90.8720 -22.2793 -88.0541 60.3240 171.5698 172.7661 177.4972 -146.1281 138.6113 -50.4163
8.03057880 -145.2181 154.2366 -179.9166 -107.3448 -78.6123 62.7143 -166.7388 -138.5838 67.5540 178.4322 179.6420 -71.9139 -25.5136 -167.8115
8.06755050 -78.2048 -15.7003 -58.4069 106.2127 -134.4308 156.7208 -63.6233 -177.8255 68.4695 -171.6070 -179.8135 -86.9211 -4.5631 -165.8575
8.08924930 -76.1175 -17.5789 64.5092 -92.7001 -144.5343 148.5604 -167.9701 177.3257 -65.6332 -82.5060 0.4646 -82.2037 -3.8578 -165.5735
8.18140830 -73.4382 -26.1508 -175.0571 -122.2439 -111.4144 153.1438 -80.3144 69.8933 60.3721 87.0703 -0.3798 -71.2261 -30.6509 -48.3313
8.27823500 -78.5682 -16.0325 -58.4773 -73.5395 -129.8517 157.3326 -60.2929 -64.0789 -177.3015 -177.0768 179.8735 -75.6000 -23.8508 -168.0244
8.39171570 -76.3415 -16.3141 65.6141 -92.6968 -143.6211 143.0712 -172.9024 65.5633 178.3188 -83.6834 1.1005 -135.8335 15.6442 -169.1243
8.43374260 -78.4948 -15.8382 -58.4295 106.1862 -131.4603 157.1754 -63.0885 -62.0706 -62.7789 167.3672 179.7285 -75.3770 -23.8561 -168.2728
8.49357150 -81.4363 -8.9230 68.7171 -91.3691 -134.4914 146.3083 -165.0407 177.5593 71.1169 -102.0658 1.8711 -73.4918 -26.4514 -168.7119
8.53453650 -145.0683 149.2403 179.0724 -107.4648 -83.1048 75.8371 -153.9092 -62.4364 -57.3988 -92.5945 179.6440 -72.7589 -26.5338 -168.1451
8.62336200 -72.4885 -27.7969 -177.1519 66.8973 -120.6646 157.1883 -56.7702 -59.6682 -61.3255 -81.8633 0.9718 -75.4043 -23.7562 -167.9746
8.67633970 -78.4235 -15.9139 -58.4498 -73.5315 -131.2030 156.8992 -61.4492 -63.5092 -62.6163 -82.0662 0.8961 -86.7368 -4.6376 -165.8070
8.75955810 -76.9493 -15.8537 65.6298 -92.5838 -143.8586 145.7422 -170.5731 65.3092 177.5127 -85.7872 0.8213 -73.3206 -26.5068 -168.8713
9.01741080 -145.0884 151.4306 179.7454 -107.7487 -81.2568 73.6440 -153.4568 -63.2890 -57.3239 -91.9931 179.6109 -79.9119 -11.3178 -165.4627
9.20035610 -81.1474 -8.4221 70.2874 92.0303 -140.2286 158.5946 44.4283 64.3038 174.9087 172.5286 179.6530 49.2390 30.8676 -166.4183
9.30011810 -77.7992 -13.3049 70.5966 91.3891 -143.1044 161.6732 61.5215 175.3212 -67.2021 -81.9798 0.0976 56.4565 -28.6634 -158.8382
9.56863950 -69.9878 -31.7971 -177.5350 -102.1044 -144.6306 161.6513 52.5690 73.7601 175.5624 -86.6300 1.2617 -78.5171 -29.2382 -168.1958
9.87188360 -78.8872 -12.2202 66.1866 -92.1090 -150.8938 154.7516 -150.3303 64.7234 -99.4674 126.4830 -10.4946 -133.1043 16.1000 -169.5971
10.16743660 -75.7636 -17.4603 66.0373 87.4710 -142.0239 136.7422 -178.3631 -90.6203 -66.0286 172.8717 0.3380 -107.8103 -26.6972 -167.8153
10.24560620 -77.2603 -15.5653 65.6826 -92.6778 -135.5554 144.0559 -168.2282 87.5582 -67.4899 115.7997 -1.3668 -73.0897 -26.3954 -167.3294
12.01317080 -67.4592 -31.4751 -177.1289 77.2353 -142.4575 148.5673 44.6366 86.7771 -80.5620 -157.2593 -177.3586 45.9736 34.4905 -169.8811
