# Supplementary material for: Exploiting Sequence-Dependent Rotamer Information in Global Optimization of Proteins
Source: J Phys Chem B. 2022 Oct 18;126(42):8381–90. doi: 10.1021/acs.jpcb.2c04647 (PMC9623586; doi:10.1021/acs.jpcb.2c04647)
Supplement: Supplementary file 2 — jp2c04647_si_002.zip [file jp2c04647_si_002.zip › TripeptideConformations/PHE_GLN_ALA_new.csv]

0.00000000 -144.6663 155.1920 -176.5267 -114.6982 -64.6772 -22.3347 65.8932 -178.9220 0.4617 -85.9920 -4.6164
0.10088690 -145.1645 153.6510 -176.4829 61.7990 -63.7378 -21.5585 65.9434 -178.9079 -0.2124 -125.4542 20.9708
0.17418680 -73.7063 153.5166 -175.6023 -114.0675 -64.3393 -22.4258 65.8413 -178.9191 0.3342 -85.9156 -4.8704
0.24748100 -72.6509 151.4588 -175.9684 61.8961 -63.4600 -21.5581 65.9415 -178.8981 -0.4544 -125.9355 21.3897
0.34886720 -144.6338 155.5591 -176.4401 65.2845 -64.3925 -22.5968 65.4576 179.9620 -97.8506 -86.1249 -4.4656
0.37368990 -144.6371 155.1221 -176.6618 -114.6423 -64.6921 -22.3355 65.5705 -178.1609 97.6383 -86.0978 -4.5729
0.41664750 -144.5885 158.5971 -177.5257 -116.1225 -64.2775 -26.7056 -64.4329 -177.1515 -1.2803 -84.6822 -3.6757
0.45618560 -144.4977 163.1155 -171.2513 -117.5917 -71.9029 -9.5663 66.7571 179.8804 1.4012 -139.4074 160.1553
0.52211110 -73.8116 153.8966 -175.5104 -113.4368 -64.0584 -22.7202 65.4073 179.9317 -97.9110 -86.1442 -4.6479
0.56963530 -145.0177 155.2406 -177.9438 58.7223 -64.3583 -25.1919 -64.7673 -177.1671 -1.3904 -122.8223 22.1384
0.61072710 -72.5986 151.3568 -176.1217 61.7168 -63.5384 -21.5216 65.9388 -177.9378 97.9518 -126.0732 21.5276
0.68392430 -76.0650 161.3588 -170.5200 -116.8734 -71.3558 -9.5696 66.7879 179.9195 1.3566 -139.2519 160.1355
0.77599840 -145.1198 147.4114 177.9315 79.0955 -136.7805 138.6107 -67.9346 -70.4871 -90.9213 -74.7061 156.0031
0.82628430 -144.4600 163.0317 -171.4810 62.3189 -72.1761 -8.8750 66.3330 -179.9064 97.6470 -139.6438 160.1755
0.87244440 -144.2837 145.7397 178.6157 53.9165 -67.5409 -22.8192 -69.4982 77.6496 9.9755 -121.3285 22.0238
0.90782690 -144.5982 158.3258 -177.3292 -116.3411 -64.9297 -26.3467 -62.4916 -66.0692 -11.2698 -84.7443 -3.5633
0.93229470 -145.0105 154.9832 -178.1676 58.4445 -64.4384 -24.9873 -64.6656 -177.7367 -97.9097 -123.1641 22.3098
0.95405270 -144.6897 158.3878 -177.4092 62.1774 -65.7195 -25.3442 -60.5068 -59.8665 101.9626 -84.5742 -4.0772
1.00490020 -144.2109 166.1548 -173.2986 60.0333 -71.4289 -12.8527 -63.1334 -177.0992 -1.3976 -137.4074 160.1723
1.04497390 -144.9693 154.7825 -177.9423 -121.4551 -65.0922 -24.6672 -62.7416 -66.1643 -11.2323 -123.0291 22.4045
1.08521810 -144.7379 156.9978 -177.4196 62.6465 -62.6867 -29.5032 -176.7658 61.1301 91.5508 -84.5155 -3.1012
1.11883810 -145.0560 153.8687 -178.3473 58.5406 -61.4191 -31.6772 -171.1093 176.0236 2.0334 -117.2530 21.4179
1.17551900 -145.0191 153.3106 -178.6952 58.2605 -62.4182 -28.5707 -176.9875 61.0397 91.5727 -120.3992 22.1893
1.19794720 -144.4504 156.4615 66.1768 -75.3946 -67.4171 -25.9235 -65.3981 -177.2261 -1.6971 -90.8758 1.5638
1.23120610 -77.0316 164.4480 -172.4681 60.5536 -71.1129 -12.6825 -63.1586 -177.1028 -1.4437 -137.2879 160.1645
1.34623610 -144.7700 157.5046 -177.1361 62.8110 -61.5484 -32.6471 -171.1428 176.3329 97.3275 -84.5609 -2.0235
1.37002660 -144.8090 158.5649 66.8758 107.6348 -65.6580 -20.8627 66.5175 -179.3256 -0.2594 -102.2399 5.3831
1.40527570 -144.8232 157.2403 -177.1966 -115.8475 -61.9020 -31.8485 -174.3146 64.4832 11.0298 -84.4150 -2.3653
1.45411900 -145.0636 154.2063 -178.2590 58.7444 -61.2472 -31.7790 -171.3080 176.2641 97.3417 -117.2533 21.3607
1.47554850 -145.0841 154.1138 -178.3291 58.6857 -61.3025 -31.5500 -171.3470 174.6184 -98.9195 -117.5412 21.4621
1.49855870 -144.3347 165.9175 -173.0130 60.1389 -73.5713 -10.7022 -58.6925 -59.1637 102.5888 -138.2908 160.2017
1.51903850 -145.1184 157.7837 -176.6879 62.5385 -68.6544 -24.0909 -73.0041 70.6602 -104.8683 -84.5151 -4.0928
1.56086670 -144.4683 156.4779 66.1969 -75.3719 -67.4237 -25.7780 -65.1821 -177.7724 -97.5553 -91.0945 1.5884
1.58310550 -77.2355 165.0735 -172.3007 61.1975 -70.4785 -13.1945 -62.5664 -175.8817 100.0805 -137.7409 159.9774
1.60756990 -144.4710 156.4384 66.1980 -75.3697 -67.5025 -25.6881 -64.9790 -175.4205 98.9654 -91.0538 1.5865
1.64233250 -145.3627 155.0889 -177.9275 57.6922 -68.6614 -23.2268 -72.0884 70.5910 -106.1345 -123.6699 22.6371
1.66927000 -145.4592 151.8873 179.5847 -121.9847 -63.2386 -25.7018 -61.8188 86.7690 -92.1214 -123.2206 22.7091
1.69104420 -146.0942 168.7876 70.1389 95.1837 -132.3683 152.9958 -66.2395 -70.9881 -92.4279 -145.4240 159.3282
1.71235410 -144.5701 156.6431 66.0212 -75.7343 -64.8979 -29.6129 -176.5643 61.1280 91.4205 -89.4135 1.5059
1.74188080 -145.2353 153.6322 -175.9554 -118.7357 -63.8985 -24.0001 63.8558 81.4010 20.1449 -120.9605 20.8475
1.78468060 -145.7692 165.8835 66.8303 92.9014 -145.5126 167.7286 61.5590 164.5580 95.4942 -73.6162 158.6231
1.80477910 -145.0052 148.8152 -178.7294 76.7768 -147.9937 142.4344 -172.2711 175.9309 2.4497 -143.4398 159.9551
1.83433230 -145.3409 150.4582 178.6768 77.1860 -143.6141 134.9268 -172.6146 176.2057 -98.4066 -73.8012 155.4743
1.85613640 -145.1213 147.2296 178.0689 79.0575 -136.1843 138.2236 -65.1808 -175.1078 99.1755 -74.7492 155.9663
1.87982300 -144.7938 157.4894 -177.0131 62.7667 -61.8262 -32.5437 -169.0169 64.8323 -102.2408 -84.6194 -1.9034
1.95445980 -144.2847 164.5862 -173.7143 -118.9066 -66.8769 -22.6353 -176.1932 60.0909 91.4059 -128.1519 160.3730
1.98229540 -145.0735 154.1205 -178.1891 -121.2334 -61.5735 -31.5441 -169.1170 64.7611 -102.3029 -117.2881 21.4651
1.98229540 -145.0736 154.1205 -178.1891 -121.2334 -61.5734 -31.5441 -169.1171 64.7611 -102.3029 -117.2880 21.4651
2.00963890 -144.6053 156.9593 65.8817 106.2496 -64.1888 -31.8623 -173.8984 64.5769 11.0277 -87.7410 1.3423
2.06330400 -144.3774 138.8468 179.8074 -100.9444 -144.2871 5.3525 64.6811 178.2964 -98.8886 -88.1350 -3.6753
2.11594240 -144.9554 148.4880 -179.3601 -101.9274 -148.4841 146.9092 -171.2144 61.6640 -90.5268 -141.1181 158.8268
2.14000090 -144.7690 160.7049 -170.5792 -107.3789 -63.5197 129.9177 179.8617 58.7435 57.2709 -83.1351 154.6479
2.17179410 -74.4777 156.3615 -174.3129 -114.0833 -67.1759 -12.2694 65.6812 79.6921 -108.6838 -78.3100 -12.8733
2.23830250 -144.7616 157.3173 -177.1323 -115.6231 -61.5668 -32.7454 -171.9725 -83.6347 -14.3835 -83.7440 -2.4748
2.30761110 -145.6668 159.5717 65.5747 94.5838 -78.5656 122.9828 179.7533 58.8601 61.3766 -79.7368 156.4619
2.32801610 -144.2430 164.6011 -173.7465 -118.9314 -66.0073 -25.4539 -170.2973 175.4052 97.2058 -124.2726 159.9150
2.35978700 -144.7730 155.3979 59.6516 93.0382 -81.1331 163.7779 64.6242 163.7510 95.9326 -72.4125 158.6018
2.38532970 -144.3182 164.4658 -173.7340 -118.9254 -66.2749 -24.6130 -173.8974 63.4432 11.9517 -125.4639 160.0792
2.40975210 -144.0818 155.6956 -173.1052 -120.8500 -76.6891 -23.2170 -70.3714 76.6573 14.3842 -77.5926 153.4702
2.44985060 -64.7200 136.9221 -59.7506 -75.1497 -93.7850 -6.6841 -58.7760 -60.9336 -66.7332 -144.5580 159.4301
2.47763770 -145.4378 161.7936 63.4217 91.9627 -126.2705 2.6418 -63.8322 -71.1530 -94.2748 -72.5184 155.9484
2.50214540 -144.3959 151.9335 -165.7682 -111.5910 -78.8589 0.2010 69.9020 -80.6283 -1.1985 -139.3467 160.7759
2.52366390 -143.7642 144.3318 -177.5902 -122.1578 -85.3035 -1.8384 70.4013 -80.9208 0.6412 -135.6523 166.9469
2.54774510 -75.8678 164.2417 -172.3486 61.1542 -74.8574 -9.5786 -65.4747 81.5427 -101.3610 -137.7248 160.4285
2.57879430 -76.6494 163.0391 -172.9414 -118.4384 -65.6369 -24.9267 -170.2231 173.7900 -99.1196 -124.9972 159.9395
2.60661640 -144.6389 164.3148 -169.7919 -109.6673 -67.1674 153.1362 -60.0281 -60.2880 102.6200 -72.8608 155.4739
2.62709760 -145.0693 155.7705 56.1350 -92.8240 -97.8909 -10.1625 -63.2667 -177.1239 -1.8182 -69.1919 156.2751
2.65401850 -75.2964 158.9041 -171.5643 60.1326 -75.2054 -2.9131 61.9067 74.5055 60.5509 -139.7384 160.0111
2.69034440 -145.0266 152.3926 -177.9104 61.0261 -69.7611 -11.4970 63.2664 76.9465 -112.1613 -130.7634 23.6486
2.71246940 -145.7845 166.8408 68.1046 -86.4601 -130.5340 155.5290 -64.2623 -175.4316 99.0879 -73.4180 156.0296
2.73276840 -145.0947 157.2719 61.6746 92.7175 -87.6827 150.5493 -63.9319 -66.7978 -10.5482 -73.0960 155.8113
2.75323750 -145.8518 167.2533 68.0465 93.5726 -141.9853 159.7733 62.9770 -179.7672 -0.5822 -144.4634 159.2984
2.79168260 -135.3365 156.7496 -60.2732 -80.5576 -68.2522 -19.1956 -64.7632 -177.7785 -97.5434 -78.4834 -9.4870
2.81348360 -144.7550 175.4875 72.9158 108.0982 -63.9541 -14.1415 69.4124 -77.7247 -8.1954 -77.8376 -13.7276
2.83584280 -145.3661 157.9517 62.8541 -87.3619 -89.6273 145.3376 -64.0774 -176.3091 98.6798 -146.1127 159.3223
2.87100820 -135.3402 156.6304 -60.2785 -80.5841 -68.6694 -19.0593 -62.6927 -66.2607 -11.3432 -78.4516 -9.4071
2.89121400 -144.3030 137.9905 179.4865 -99.9196 -144.3727 6.9254 53.1246 63.3502 -100.7379 -87.7147 -4.9576
2.93037730 -145.5989 155.5785 55.1417 83.3264 -88.7123 -27.8007 -61.8206 -65.7618 -13.0106 -148.8250 150.2325
2.95680400 -74.5978 153.5843 -59.1824 -74.9173 -79.3301 -15.3772 -64.1571 -177.2622 -1.7011 -144.4110 158.9675
2.97864630 -135.1834 158.4799 -61.6839 99.1935 -65.3763 -17.7587 71.6939 -73.4187 -12.1049 -79.4698 -10.1763
3.00889240 -75.8784 160.9651 -171.0638 64.0875 -75.9299 -0.5131 64.4362 78.4405 -108.7692 -141.4565 158.8941
3.03812180 -135.4703 156.4902 -60.2549 -80.5509 -64.9972 -26.5235 -170.0133 175.7716 2.4428 -78.4275 -7.3995
3.07435790 -145.8428 167.3989 68.1460 -86.5938 -141.6427 159.7932 62.8733 179.2382 -98.2543 -144.5731 159.1788
3.09622160 -145.0695 157.0767 61.5362 92.8690 -84.5140 149.2298 -59.8801 -60.1832 103.5130 -73.2403 155.8045
3.11932520 -142.6115 125.2466 -179.5113 62.7488 -73.8011 -21.3042 76.8000 -62.6193 107.9807 -101.4434 8.9378
3.14841630 -145.8757 167.9227 69.7699 -85.4897 -128.0930 151.7841 -65.0319 79.6666 20.8985 -145.5484 159.2963
3.18506670 -145.5701 166.1603 67.1046 92.9551 -144.1252 161.6051 65.2746 -71.6841 103.8024 -72.6169 156.0770
3.21360490 -134.8551 156.4282 -60.5063 -80.4389 -79.9681 -14.9917 -61.4567 -65.7729 -12.3755 -144.5786 158.9075
3.24388330 -74.5983 154.3763 -58.9554 104.8765 -65.0478 -26.6706 -170.0399 175.7986 2.4697 -78.6941 -7.3300
3.28664030 -134.9668 156.4851 -60.5371 99.3775 -80.2350 -14.5122 -59.9697 -60.0669 102.8542 -144.5918 158.9609
3.30817720 -74.6220 154.4186 -58.9803 104.8534 -65.5004 -24.5028 -176.6176 60.3973 91.1365 -78.5436 -8.1798
3.34142510 -145.8588 166.6257 67.5530 93.3086 -140.9231 143.5559 -171.2532 175.8070 96.7556 -73.0680 155.0292
3.36695630 -134.7253 155.9191 -60.6188 99.1585 -134.8078 155.7024 -64.3786 -175.0329 99.1560 -73.2492 155.9914
3.39300200 -110.4059 142.9928 -171.7775 -116.3105 -105.1724 2.1810 -81.4438 56.0388 -109.3480 -130.9624 167.4545
3.41414590 -135.3794 156.7089 -60.4923 99.1431 -63.1546 -21.7968 74.5910 -63.7855 102.0392 -78.7128 -9.4372
3.44976940 -134.9887 156.2677 -60.6055 99.2181 -75.7818 153.7364 -64.1740 -175.9926 98.7709 -73.1027 155.9628
3.47185500 -78.8423 163.2129 66.2142 87.9798 -142.1995 144.0222 -170.5759 176.4406 2.0945 -72.6136 155.2756
3.49216120 -143.6767 151.8183 -167.1012 -117.8798 -129.5003 15.6524 66.8684 -74.8835 96.1833 -134.3410 168.6178
3.51791110 -145.6085 155.0396 54.4010 -97.8262 -86.5457 -28.5969 -62.9712 -64.4295 -79.1240 -148.9607 150.0614
3.54735220 -134.8246 156.3345 -60.6133 99.2035 -145.9065 160.5453 63.2252 -179.2602 -98.3291 -72.5445 155.8228
3.56958500 -145.1313 156.0315 61.0643 92.6358 -84.4981 151.8901 65.4350 179.0024 -98.3880 -145.8040 159.2597
3.59610690 -74.6057 154.3521 -58.9595 104.8658 -65.0873 -26.6596 -170.3177 175.8672 97.0802 -78.7078 -7.3064
3.61890050 -74.6334 154.3882 -58.9547 104.8778 -65.1307 -26.3819 -170.2946 174.2337 -98.9888 -78.7034 -7.4357
3.64136600 -144.5531 151.8327 -169.0747 64.0427 -123.3310 0.9075 73.1820 -66.5949 -69.8035 -126.0402 18.7957
3.66419060 -69.8862 135.7379 -179.5330 -99.6649 -143.2105 4.6134 57.7243 70.3116 66.2879 -85.2847 -6.7169
3.69747440 -135.8936 157.4611 -60.3866 -80.5506 -71.4443 -18.2173 -73.4648 68.0452 -108.0752 -78.7383 -9.4901
3.73174850 -134.0036 156.2263 -60.6795 99.4828 -147.0182 161.6192 65.0623 -71.1146 104.5195 -72.5789 156.0352
3.75274870 -78.6929 162.9735 66.1008 87.9272 -142.6640 145.6434 -169.6053 176.1170 -97.3538 -71.6639 155.8895
3.82332000 -135.0046 156.6982 -60.3177 -80.3935 -72.1065 -28.0179 -170.6593 175.8535 97.1857 -144.2910 158.7867
3.84655430 -87.6235 152.5955 -59.5990 -76.3175 -94.0565 -8.5479 -73.2161 63.3000 61.7183 -144.3872 159.5477
3.89354930 -145.8720 167.7627 68.5446 93.8854 -140.2928 156.5730 61.2592 78.4856 20.4546 -144.3176 156.9996
3.91950310 -135.7233 157.2334 -60.5156 99.3935 -84.7540 -13.1132 -71.9882 68.9387 -108.3289 -144.4000 159.1857
3.94301220 -144.1696 152.8071 -163.1847 -114.3781 -83.5641 -0.0077 84.2052 -52.8279 113.5715 -139.2567 160.3563
3.96708910 -134.9191 156.4587 -60.5921 99.2320 -144.4281 145.2669 -172.0418 175.8113 97.3702 -142.9561 159.7274
3.98943630 -145.0189 147.1813 179.8441 78.9968 -147.7197 160.9634 53.9472 68.0771 -117.8686 -144.8825 159.1615
4.01249500 -74.8916 154.3759 -58.9745 -74.8035 -71.8940 -27.8903 -170.6359 175.8385 97.1807 -144.1259 158.8537
4.03739370 -74.9128 154.3760 -58.9798 104.9641 -71.9633 -27.5882 -170.6274 174.2291 -99.0938 -144.1608 158.8308
4.09109300 -75.1367 154.4470 -59.0188 104.9405 -71.8105 -27.4275 -174.2943 64.0058 11.7616 -144.2536 158.8520
4.13852440 -135.6170 156.6929 -60.7433 99.2590 -84.1915 153.6528 -71.8062 68.9132 -108.3904 -73.1827 155.9351
4.17037460 -145.2271 150.5821 179.5087 -101.7643 -144.0230 131.5016 -146.8083 -64.3258 104.7790 -74.6149 150.1530
4.27212600 -144.6714 159.0517 65.7608 105.4766 -59.6862 -41.6984 -172.5399 -81.2595 118.2308 -83.4759 1.9965
4.30690100 -93.3981 145.9798 61.7368 -91.9398 -104.7876 -12.8793 -80.9428 55.0256 -111.5271 -147.5675 155.2791
4.33115170 -135.0169 156.6672 -60.3339 -80.3965 -72.5541 -27.2354 -168.2528 64.2888 -102.5077 -144.3684 158.7209
4.36402740 -145.9833 166.8974 67.3900 93.2200 -143.1167 -176.4579 81.6024 -51.8975 -66.4928 -61.9109 160.0921
4.44321250 -144.4679 163.7144 -172.5971 -116.4429 -63.9985 -48.2087 -173.9135 -81.1343 115.0597 -83.9229 153.5400
4.46835480 -143.9145 163.7517 62.9650 -83.1283 -90.3807 30.6982 -59.6937 -176.8792 -97.2754 -142.8723 166.2577
4.52635560 -74.9390 154.3426 -58.9889 -74.8108 -72.3474 -27.0979 -168.2421 64.2642 -102.4829 -144.2047 158.7882
4.57715340 -74.8746 155.0414 -59.1463 104.6800 -68.9171 -10.6952 59.5989 69.6522 -109.6241 -78.2985 -12.7252
4.62065140 -145.8115 167.1194 67.9276 -86.7068 -140.7763 169.0781 56.6759 68.6000 -113.9221 -143.2454 158.5619
4.64117770 -145.1463 150.6346 179.9267 75.1355 -142.6058 132.3978 -169.0335 -84.9438 -13.3156 -86.1846 141.0334
4.77174580 -78.7456 161.3862 -59.1728 -75.0087 -73.0722 152.0722 -71.8249 69.4455 -110.2832 -73.1152 155.9375
4.81384600 -134.9211 156.9050 -60.8253 99.2586 -81.0757 -5.9319 52.4957 60.5464 -106.4202 -145.8954 159.0673
4.89727410 -134.9723 156.5672 -60.3631 99.4177 -72.5361 -26.8527 -171.8271 -85.1165 -16.0695 -143.6718 158.3101
5.02606540 -145.7378 166.3490 67.2422 -87.1287 -142.5423 160.9342 42.3277 56.3216 -112.0321 -84.5440 153.7492
5.12616160 -145.8709 167.7336 68.5073 -86.3120 -140.6901 157.9635 63.7224 93.3112 86.6417 -143.6538 158.8067
5.20479710 -74.8359 154.0707 -59.4178 104.8160 -72.5436 -20.2115 63.5667 80.3615 24.0914 -143.6618 158.4567
5.29196200 -144.8609 171.7668 63.0542 1.5985 -82.1221 -12.6124 -63.5928 -175.5938 98.8845 -75.0861 160.8947
5.33018320 -135.4109 156.5762 -60.2602 -80.5538 -65.6700 -24.5569 -169.2856 -104.1788 -93.3524 -78.5310 -8.0364
5.37245160 -145.7873 166.7730 67.6437 93.3709 -140.2422 163.5337 55.3240 73.8299 -109.1964 -77.5019 148.1109
5.39269770 -145.6349 157.2656 55.4225 -97.3165 -78.5466 -46.0282 -170.3764 -79.7464 116.5499 -145.9332 153.1318
5.43916790 -145.1828 170.4600 66.5102 -5.4235 -78.5028 -16.6492 -63.4174 79.6770 9.3359 -75.8354 160.6916
5.53161590 -74.5944 154.4114 -58.9669 104.8613 -65.7159 -24.7045 -169.3378 -104.0993 -93.3183 -78.7686 -7.9817
5.57757220 -145.8006 166.5335 67.4882 93.2759 -142.3246 151.0711 60.1240 95.9415 91.4029 -90.6858 152.6313
5.63165510 -144.6317 162.3537 -169.5599 -109.3620 -66.0788 150.3712 -126.9490 -62.5789 93.9046 -140.1856 158.1921
5.66677590 -145.5375 158.4181 65.0242 94.9469 -80.7409 124.6347 -149.1085 -60.9790 106.5888 -74.5161 149.8076
5.85174050 -74.8117 154.1610 -59.1126 -74.8303 -73.8921 -23.5889 -168.0054 -105.6011 -94.6771 -143.4459 158.7928
5.89883640 -145.3137 172.5619 66.1853 -3.3896 -87.0565 -10.8623 -70.5366 70.3659 -108.0052 -75.4763 160.3483
5.92652800 -135.5887 156.0424 -60.2637 -80.5319 -62.9330 -35.8254 -168.7595 -78.2982 122.0957 -80.3896 -2.9593
6.05030580 -145.0726 148.9970 -179.4740 -101.5469 -147.9773 145.9807 -148.7454 94.5810 135.5032 -144.7056 159.6139
6.12221690 -74.3287 153.9191 -58.9421 104.9619 -63.0238 -36.1422 -168.9009 -78.2834 121.9569 -80.9367 -2.6133
6.22400710 -135.1289 157.0770 -60.1150 99.3802 -68.6694 -38.6976 -171.0884 -81.0812 119.6010 -144.1412 158.9287
6.42156040 -74.9638 154.7349 -58.7934 104.9734 -68.4879 -38.5663 -171.1192 -81.1176 119.6644 -143.9962 158.9861
