# Supplementary material for: Exploiting Sequence-Dependent Rotamer Information in Global Optimization of Proteins
Source: J Phys Chem B. 2022 Oct 18;126(42):8381–90. doi: 10.1021/acs.jpcb.2c04647 (PMC9623586; doi:10.1021/acs.jpcb.2c04647)
Supplement: Supplementary file 2 — jp2c04647_si_002.zip [file jp2c04647_si_002.zip › TripeptideConformations/ASN_HIE_HIE_new.csv]

0.00000000 -80.0060 -12.7399 -59.1004 113.9030 -145.2164 152.1974 -177.5305 60.6032 -147.0319 148.8778 -176.2631 56.4767
0.07787310 -85.0082 -15.5679 -59.1373 114.3022 -145.0604 145.0953 -178.3072 60.5749 -140.2460 152.6448 -60.7395 -87.3974
0.20105920 -81.2189 -11.7022 -59.9130 -62.8551 -145.2596 152.1850 -177.5307 60.6256 -147.0263 148.8883 -176.2604 56.4615
0.26036230 -86.0325 -14.7010 -60.0681 -63.0571 -144.9976 144.7982 -178.3671 60.6652 -140.3248 152.7390 -60.7681 -87.3631
0.31214180 -80.0156 -12.5824 -59.0918 113.9061 -145.6197 150.0003 -177.4868 -102.6133 -145.5689 149.5356 -176.2002 56.2858
0.38225700 -85.6995 -14.6294 -59.0698 114.3627 -145.1743 143.3868 -177.7694 -101.4138 -139.3904 152.8677 -60.4544 -87.7206
0.40956950 -69.1005 -36.2143 -179.0900 74.6605 -154.1174 164.5868 58.8629 -91.6898 -143.6122 154.0498 -175.1225 54.2625
0.43099870 -133.7413 157.0267 -62.8764 -72.6470 -144.7229 152.3143 -177.3193 60.5549 -146.9876 148.7669 -176.2953 56.6321
0.48544580 -79.3134 -23.8691 -173.4457 -112.8700 -144.0135 147.1466 -177.7529 59.5697 -139.5225 152.2193 -60.1986 -87.4911
0.50553670 -81.2071 -11.5868 -59.9122 -62.8664 -145.6850 149.9969 -177.4828 -102.6347 -145.5657 149.5442 -176.1978 56.2723
0.53094470 -77.6387 154.5452 -60.3643 -63.0715 -145.0941 152.3636 -177.2797 60.4513 -146.9960 148.7544 -176.2975 56.6543
0.55501740 -86.7352 -13.7651 -60.0168 -63.1028 -145.1306 143.1125 -177.7822 -101.3422 -139.4818 152.9642 -60.4869 -87.6826
0.57743480 -73.7921 -22.3458 -172.2175 63.5753 -144.8267 152.2433 -177.5323 60.5489 -147.0839 148.9173 -176.2417 56.4370
0.60269640 -71.8700 146.7916 -175.7984 -111.5740 -144.8747 151.5170 -177.5104 60.7624 -146.9517 148.9898 -176.2491 56.4157
0.64285160 -79.6491 -23.4791 -172.3594 63.7436 -144.0039 147.0756 -177.8136 59.7445 -139.5349 152.2322 -60.2341 -87.4835
0.69690200 -71.7559 145.7450 -174.9223 60.4055 -145.8598 151.2265 -177.5351 60.9268 -146.7968 148.9037 -176.2961 56.5515
0.71963210 -73.6039 -22.6682 -173.3128 -113.1557 -145.3572 150.0593 -177.4365 -102.5533 -145.6280 149.5575 -176.1861 56.2788
0.74310990 -143.5858 149.5632 -175.3159 59.3325 -145.2288 151.1242 -177.5906 61.0675 -146.7766 148.9228 -176.2929 56.5352
0.76709060 -82.6567 -15.9541 -59.2989 114.1864 -146.9799 149.9594 -177.4226 59.6482 -139.9122 151.4710 -58.8812 102.3185
0.79712080 -76.3755 154.7149 -59.0070 113.3551 -145.5646 150.0990 -177.2788 -102.6099 -145.5092 149.4354 -176.2312 56.4485
0.81909320 -73.3124 159.1001 64.3365 -86.8285 -73.1996 153.1223 -176.5686 59.4127 -147.7569 149.2974 -176.0592 56.2373
0.84767470 -77.5826 154.6330 -60.3609 -63.0657 -145.5649 150.0809 -177.2798 -102.6021 -145.5046 149.4254 -176.2355 56.4550
0.87047170 -144.4867 150.3470 -175.5388 -112.6999 -145.1000 149.1875 -177.5058 -102.3059 -145.4470 149.6879 -176.1740 56.1785
0.89339130 -81.2114 -11.5224 -59.9075 -62.8564 -145.6801 150.3950 -177.6326 -102.5302 -145.4481 146.0663 -175.7742 -105.1784
0.92399710 -77.6444 154.5342 -60.3703 -63.0827 -145.1464 152.7385 -177.4389 60.2809 -146.9369 145.3509 -175.8476 -105.0796
0.96027640 -80.2071 -22.6425 -172.1931 63.5783 -144.1360 145.2279 -177.6274 -102.1079 -138.5947 152.3592 -59.8861 -87.8088
0.98728150 -133.4149 156.9011 -61.3776 109.2958 -72.7735 147.6013 -177.0455 -101.4547 -145.3505 149.8718 -176.0840 56.0951
1.01014600 -77.7164 154.8003 -60.4847 -63.0486 -72.5370 147.6236 -177.0311 -101.4400 -145.3535 149.8465 -176.0919 56.1552
1.05463320 -77.8151 154.7557 -60.4998 -63.1007 -72.9754 150.2940 -176.6717 61.3973 -146.8195 145.7147 -175.7322 -105.0911
1.08575990 -71.7533 145.6980 -174.9524 60.3938 -145.9418 151.6206 -177.6892 60.7276 -146.7545 145.4763 -175.8405 -105.0982
1.10723240 -73.5973 -22.6289 -173.3106 -113.1664 -145.3548 150.4579 -177.5849 -102.4493 -145.5208 146.0839 -175.7520 -105.1939
1.12973380 -76.6908 -25.4021 -173.9535 -112.5652 -147.2377 150.8342 -177.1295 59.1482 -139.5484 151.0202 -59.2923 103.0655
1.16516210 -68.9835 -36.2590 -179.1129 74.6677 -154.0462 164.2736 58.8541 -91.5786 -145.4551 163.4716 65.2749 92.8929
1.18945750 -76.3875 154.7194 -59.0028 113.3735 -145.6062 150.4701 -177.4304 -102.4979 -145.4209 145.9919 -175.8471 -105.2294
1.21650890 -133.1286 157.1879 -61.2316 109.4162 -145.2920 150.4513 -177.4802 -102.5289 -145.4118 145.9935 -175.8502 -105.2224
1.24039900 -144.2255 158.9183 -163.4810 10.8967 -70.7930 147.9228 -177.1752 -101.4857 -145.4160 149.8296 -176.1109 56.1388
1.26353130 -144.4825 150.4132 -175.4832 -112.7275 -145.0866 149.6047 -177.6501 -102.2098 -145.3212 146.1705 -175.7878 -105.2108
1.28600970 -145.7190 161.3974 61.9933 -91.1092 -73.0581 153.7454 -176.6177 59.2116 -147.7990 145.7608 -175.6399 -105.2742
1.30668490 -143.9889 151.7299 -172.6298 -120.8950 -70.2104 148.1757 -176.4773 62.5623 -146.5696 149.3442 -176.1826 56.1943
1.33686570 -133.7697 157.0294 -62.8981 -72.6777 -144.3474 151.1729 -176.6957 60.6668 -149.3888 159.7071 65.3047 95.4715
1.36698170 -76.4918 154.8560 -59.1050 113.3509 -72.6856 148.0322 -177.1755 -101.3707 -145.2314 146.3043 -175.7026 -105.1913
1.39167820 -74.7708 155.3942 -163.7155 13.1360 -70.9210 150.5664 -176.8273 61.3403 -146.8872 145.6868 -175.7369 -105.0770
1.41500890 -143.7820 156.3234 -157.9138 89.4042 -66.1803 153.3035 -176.5197 59.6169 -147.5657 145.6120 -175.6662 -105.0821
1.43717170 -77.6117 154.5389 -60.3841 -63.0950 -144.7277 151.2306 -176.6510 60.5501 -149.3960 159.6980 65.3105 95.4921
1.47643570 -80.7149 -12.1010 -59.0465 113.9829 -145.5091 149.7166 -176.8261 -103.9495 -147.5939 159.8680 64.5357 -88.1037
1.50773000 -76.4623 154.8539 -59.1159 113.3193 -71.5878 145.6011 -176.7532 -101.5196 -148.6508 160.5702 64.7748 94.8868
1.53488710 -76.6571 155.9651 -59.2211 113.3021 -75.6040 162.7854 65.4827 -81.0959 -143.5840 154.1363 -175.0707 54.1746
1.56564840 -144.0610 155.9379 -164.1465 14.3650 -146.4627 150.6032 -177.8496 61.4394 -146.5026 145.5196 -175.8487 -105.0977
1.58719650 -72.9653 158.7039 63.4926 -88.0841 -75.8937 164.6361 65.6817 -80.3391 -143.8675 154.2396 -175.0515 54.0641
1.62369750 -143.5983 149.3845 -175.6273 58.5982 -144.9352 149.5075 -177.1312 61.3838 -149.5439 159.9535 65.0112 95.4976
1.64808050 -76.6805 155.9593 -58.9265 113.6213 -142.3055 149.1440 -177.1864 59.3394 -137.9229 150.8492 -61.8850 -84.0610
1.67951930 -143.9474 151.4510 -172.7725 -120.8536 -70.2126 146.1171 -176.8350 -101.1342 -145.0054 149.9588 -176.1163 56.0201
1.71705540 -76.7578 156.2954 -58.8909 113.7580 -141.4950 148.7750 -177.3573 59.5602 -140.0082 152.2997 -58.3030 101.5931
1.74033120 -73.2741 159.0995 64.3690 -86.6476 -71.3710 148.3915 -176.9923 -102.3064 -150.1545 160.6572 63.8969 94.4092
1.76926740 -143.4199 151.5137 -174.2877 46.6028 -70.7415 147.3027 -177.0876 -101.1762 -145.0877 146.3364 -175.7495 -105.2434
1.81038600 -133.5654 157.5952 -61.3409 109.2939 -145.0499 166.1698 67.2381 -85.1280 -142.5412 154.2080 -175.0888 54.2523
1.83053070 -70.8377 144.4697 -176.0254 -111.4873 -148.2885 164.6996 65.8706 92.6570 -144.6030 149.5247 -175.1564 -106.3910
1.85071090 -79.2509 -18.6311 -172.2474 -114.2900 -74.8933 161.7360 63.7121 -81.9715 -144.2520 150.2036 -174.9874 -106.3932
1.87289790 -71.6799 145.6488 -175.1920 61.0878 -145.7379 150.1536 -176.9194 61.2701 -149.3006 159.8924 63.5849 -89.5405
1.90841110 -77.5618 154.5420 -60.3716 -63.0599 -144.8129 163.1452 -172.3517 46.5875 -68.5763 153.5433 -60.8692 -77.6414
1.92918890 -76.3358 154.6428 -59.0216 113.3373 -145.5065 149.4252 -176.6754 -103.7314 -147.9497 159.8962 64.0609 -88.5830
1.95129420 -134.0307 158.3053 -62.8700 -72.9118 -142.0699 146.2152 -177.4969 -102.5951 -139.1298 152.4018 -58.3061 101.8837
1.98760340 -79.4040 -17.0468 -60.5549 -62.8669 -147.0525 158.2003 65.5487 94.7737 -140.3258 155.9436 -58.5652 99.0736
2.01043940 -76.0626 -25.1939 -173.0790 -113.0644 -144.4296 152.4775 64.2619 -85.9907 -140.3385 156.4997 -61.1373 -86.6839
2.03268050 -85.7718 -1.4573 69.5066 -5.5576 -146.7749 149.9886 -177.4469 -102.5639 -145.5171 149.5049 -176.2187 56.3139
2.05389760 -74.6822 149.1117 -63.2620 -16.3826 -149.2967 165.3963 64.8603 92.2668 -144.1183 153.1389 -175.3466 55.0320
2.08870520 -143.7652 149.9602 -174.6918 59.8667 -146.0106 165.0157 66.5262 -85.8765 -142.8068 154.1322 -175.1457 54.2852
2.11306810 -77.9433 155.9975 -60.3436 -62.9591 -73.6521 156.7459 61.6531 -80.0389 -78.8889 159.0347 64.1468 -81.8860
2.14113850 -80.9797 -13.5264 -60.3400 -62.9023 -135.1210 155.8852 -61.7268 -82.0982 -145.2543 150.1360 -175.0169 -106.5202
2.16327980 -80.7578 144.1652 -176.4706 -111.3936 -136.7703 154.4439 -65.8188 -84.1675 -145.0486 153.9091 -175.1561 54.3962
2.20100500 -77.8450 155.8481 -60.3844 -62.9477 -73.1662 157.1133 64.4195 -81.6357 -149.6081 163.5865 62.7684 92.4405
2.22105090 -73.0140 149.2524 -175.8375 -113.1994 -142.8341 165.0150 69.6902 -83.4192 -142.5377 154.2396 -175.1107 54.1308
2.24933380 -143.4713 147.1136 -176.4517 -112.9012 -135.9328 154.4913 -62.6040 -84.0788 -144.9940 153.9215 -175.1629 54.3790
2.28851250 -133.4067 156.5450 -62.8620 -72.5785 -146.3649 164.5008 66.0986 92.3134 -146.2233 162.5178 65.4666 93.5311
2.30947160 -143.8351 149.0252 -172.6349 -120.8780 -75.6950 156.0769 61.8916 -84.7609 -77.3360 149.5079 -174.7871 56.7597
2.34096980 -133.9532 156.7482 -63.0467 -72.6746 -77.1476 154.2775 -61.8107 -71.3238 -145.1039 153.9530 -175.1000 54.4376
2.36348760 -133.9974 156.8185 -63.0295 -72.6372 -74.8548 149.4113 -176.2435 -103.6756 -145.0160 159.4409 67.5287 -86.8900
2.39223370 -74.4336 153.1229 -161.1199 7.8975 -144.6558 148.8216 -176.8923 59.9393 -136.8141 150.1432 -62.1618 -85.3990
2.42522370 -142.8919 161.7385 71.2516 -71.8280 -144.1938 150.4897 -177.2684 -102.6688 -145.5774 149.3715 -176.2566 56.5016
2.44687630 -74.0322 154.0062 -170.9487 49.1991 -71.0463 162.0363 70.6247 90.1454 -144.4548 153.1483 -175.3448 54.8859
2.47137900 -85.7673 151.5165 -60.5245 -63.4564 -136.6230 156.4553 -64.7605 -85.6833 -145.2319 150.0994 -175.0587 -106.5783
2.50471230 -142.9010 161.8820 71.2852 -71.9646 -143.4572 153.3100 -177.3058 59.9536 -147.0481 145.2998 -175.8818 -105.0880
2.53226050 -143.7632 149.9214 -174.7289 59.8583 -146.0704 164.8659 66.4367 -85.8370 -143.5993 150.2237 -175.0679 -106.4642
2.56655590 -76.7057 155.8798 -59.2148 113.3345 -76.6090 165.8188 66.3325 -81.0219 -140.4970 163.9156 66.4377 -86.0246
2.59006060 -143.8988 146.5655 -174.6948 -121.5309 -83.8583 141.7078 -177.0824 -100.2186 -136.7305 151.0602 -64.5798 -83.2518
2.62704420 -75.4689 158.0784 69.7719 -71.2829 -145.1014 150.7544 -177.3974 -102.4997 -145.4842 145.9560 -175.8625 -105.2445
2.65510460 -145.6188 161.2791 61.6818 -91.7293 -76.2030 159.9491 -170.9569 -118.5922 -67.5986 148.6352 -174.7220 57.5756
2.67858010 -132.7544 155.7585 -61.3034 109.4731 -136.9879 157.1593 -59.4333 101.9367 -145.1210 150.2037 -175.0655 -106.5835
2.70101010 -143.4496 152.8614 -173.7111 56.9135 -142.0405 158.9980 -172.1142 47.4815 -123.4745 149.9289 -61.6621 -81.5942
2.72302030 -144.6286 167.9382 -145.1835 -54.2487 -71.0972 150.3655 -176.8592 61.5738 -146.8153 145.6915 -175.7275 -105.0717
2.74584880 -76.1566 156.8948 64.7204 76.1229 -83.6090 147.2253 -177.0868 62.9532 -146.4567 149.6785 -176.1277 55.8640
2.76846240 -71.6235 141.9502 -174.5481 55.0611 -80.3528 161.8485 64.7875 -85.9685 -144.2993 150.2103 -175.0396 -106.4438
2.79437050 -144.8601 149.6076 48.5001 -134.2796 -144.9247 152.4314 -177.3232 60.4100 -147.0037 148.7811 -176.2794 56.6068
2.81497060 -78.6827 -10.5752 65.4931 70.6362 -146.2139 148.5018 -177.2359 -102.6658 -148.5277 160.1424 64.9493 94.7413
2.83854790 -143.9622 152.1386 -171.3154 -121.2232 -74.8733 162.2906 65.9861 -86.1025 -144.1278 150.2267 -175.0012 -106.3928
2.87400700 -92.5468 -1.4286 69.1649 -5.5986 -140.6019 144.7869 -178.3221 58.4902 -136.2114 155.3352 -46.2678 113.1191
2.89939610 -142.8370 148.4901 -175.3586 59.3712 -137.4266 155.8449 -59.2980 101.3685 -145.2563 150.1996 -175.0812 -106.6309
2.93334560 -71.8097 142.9509 -174.9570 -120.3880 -76.9570 155.4227 60.9241 -83.3658 -78.5946 159.2326 64.1686 -81.8966
2.95828110 -79.0426 -14.3764 -148.6315 128.9626 -147.0447 165.3855 65.3077 -86.2010 -143.6342 150.2417 -174.9982 -106.3923
2.98458930 -132.7874 155.7697 -61.3080 109.4456 -136.7431 156.5564 -59.4806 101.8883 -146.4837 163.3274 65.1880 93.2076
3.01750770 -144.1246 150.4283 -165.9913 18.4710 -81.0828 164.1464 64.9648 -91.7537 -144.1515 150.2440 -175.0222 -106.4167
3.07487610 -77.0969 156.4686 63.5119 81.1051 -141.9138 150.3183 -176.6624 -104.8531 -136.5424 151.4992 -55.4922 -87.2682
3.11311850 -144.8707 149.4931 48.4587 -134.2890 -145.5294 150.1460 -177.3533 -102.6025 -145.5084 149.4524 -176.2177 56.4068
3.13605040 -142.8598 148.4478 -175.3542 59.3457 -137.6128 156.9433 -59.5869 101.2610 -75.2141 160.8619 64.0779 -82.0621
3.16232840 -76.3113 154.7151 -59.0237 113.3322 -144.9080 165.1450 -168.3437 -116.2848 -66.6757 152.3023 -59.3465 -73.5845
3.19083970 -144.8556 149.6130 48.5006 -134.2779 -144.9587 152.8192 -177.4774 60.2339 -146.9329 145.3616 -175.8486 -105.0576
3.21687050 -88.1687 -8.1560 65.5988 71.1680 -139.6485 144.9591 -177.6940 -103.0437 -134.2038 154.4496 -45.5780 114.3613
3.23694920 -143.2336 150.5750 -174.5781 58.8322 -146.6951 166.4869 65.8378 91.7945 -129.2733 153.6008 -63.3786 -83.2924
3.26602600 -78.2853 164.1750 70.9001 76.5761 -141.2495 146.0004 -177.1721 -101.7907 -149.9234 161.0409 62.9943 92.8137
3.29447120 -144.1898 161.1467 -162.9144 9.8573 -72.7511 155.5277 -60.4098 -75.9568 -75.2019 160.8868 64.2938 -82.7088
3.31668990 -140.8975 171.0266 66.1792 -0.8885 -143.9757 152.8269 -177.4770 60.2786 -146.9722 145.3656 -175.8383 -105.0792
3.34680860 -77.5915 155.0574 -63.1037 -17.5155 -76.6288 165.8458 66.4528 -81.2530 -140.4955 163.9178 66.4255 -86.0545
3.38574270 -82.1044 -14.0769 68.6854 -76.3649 -144.9613 151.8935 67.4958 -91.7297 -141.0847 156.4564 -62.3430 -86.8054
3.41645270 -143.9760 152.5588 -171.1631 -121.3278 -75.4716 165.5936 67.0027 -85.9062 -140.1952 163.9501 66.4917 -85.8586
3.43713470 -70.8489 146.8966 51.3864 -139.1332 -145.4612 152.8806 -177.4246 60.1096 -146.9519 145.3544 -175.8447 -105.0665
3.46730350 -143.8738 160.1789 64.7114 81.7068 -147.3302 150.3379 -177.0513 -104.9108 -136.9347 150.2844 -56.9691 104.9440
3.50271570 -144.8657 149.4974 48.4588 -134.2863 -145.5632 150.5236 -177.5039 -102.4929 -145.4122 146.0007 -175.8373 -105.2087
3.52889380 -143.5978 162.2969 68.5550 83.6102 -136.5769 156.2668 -59.7055 101.4898 -144.7580 153.9942 -175.1251 54.4008
3.56208610 -142.8328 162.7148 71.5495 -72.6096 -144.2663 166.4537 66.6899 91.5769 -144.5030 149.4149 -175.2026 -106.4023
3.59173910 -145.1144 152.1295 49.2106 -133.1515 -71.5844 158.1378 62.1576 -80.2703 -77.7917 149.2666 -174.8221 56.7844
3.62984520 -82.8513 150.5940 -173.9401 59.1167 -132.0787 154.5893 -58.1547 113.5710 -146.8451 163.3142 65.1130 93.3522
3.65705540 -75.6908 158.8169 70.0308 -71.5532 -143.5874 161.5114 -172.1400 53.9501 -67.4445 153.6673 -59.1293 102.9215
3.70183150 -144.2782 141.8512 172.0399 -112.3968 -149.0781 137.6517 -178.1443 -99.2391 -143.6598 152.5392 -76.0612 115.9825
3.73055490 -83.1365 -9.4868 69.5027 -75.9312 -83.1614 154.2700 -61.9845 -77.4394 -145.4217 150.1427 -175.0034 -106.5186
3.75152910 -142.8237 163.5940 72.0102 -73.4182 -133.7051 159.1026 -59.4615 101.8733 -144.6031 153.9811 -175.1521 54.4845
3.77511340 59.0597 5.9834 111.2822 124.3028 -73.9856 147.8045 -176.9304 -101.4016 -145.3362 149.8334 -176.0785 56.1392
3.80723020 -145.2314 152.9544 49.4148 -134.5305 -135.9059 149.6881 -177.0243 58.6364 -139.0862 152.5489 -56.8950 103.0016
3.84977350 -75.7193 156.0673 63.3783 75.9968 -85.6129 160.1506 65.7244 -80.6133 -143.8736 154.0645 -175.1634 54.0975
3.89036940 -140.7964 168.7794 65.4838 -4.4289 -76.9525 161.8621 65.2516 -80.7406 -143.7668 154.1215 -175.1246 54.0760
3.91978230 -82.4059 167.8380 67.7420 -7.1126 -144.8617 150.5528 -177.4562 -102.4925 -145.4666 145.9978 -175.8277 -105.2404
3.94485710 -142.7967 163.1152 71.8460 -72.2019 -143.5800 165.5192 66.1970 91.5360 -146.1430 162.4735 65.5310 93.6322
3.96719680 -140.7307 170.8813 66.1688 -0.9056 -145.5462 165.4067 66.5962 92.0542 -144.1369 153.0838 -175.3569 55.0173
4.01597180 -144.8979 149.4659 48.4568 -134.4574 -145.2246 148.8341 -177.0032 -102.8750 -148.2665 160.0096 65.2045 94.9249
4.03702710 -152.6056 160.0930 -122.3222 -120.7474 -145.3812 162.6313 -172.3566 46.7729 -68.4236 153.4772 -60.7993 -77.5957
4.07546940 -90.3124 -14.2202 72.6643 -61.1416 -132.9538 143.6867 -66.0820 135.5913 -140.2725 156.1951 -63.4460 -87.4458
4.09784000 -152.3755 159.9892 -121.6630 -122.1989 -76.4849 163.0606 64.1376 -83.2478 -144.2555 150.2274 -174.9816 -106.4221
4.12455590 -82.6146 168.2975 67.9494 -7.0570 -143.5088 151.1544 -176.7103 60.5189 -149.5408 159.7897 65.1662 95.3400
4.14900370 -152.3428 160.0461 -121.6135 -122.3514 -74.5133 157.1367 60.0590 -82.1305 -78.8499 159.1279 64.1497 -81.9042
4.17341670 -145.1340 152.1642 49.2300 -133.1512 -71.3565 157.7557 61.5113 -79.8995 -79.2104 158.9745 64.1219 -81.8102
4.20421300 -143.6097 162.2444 68.5250 83.6420 -136.7593 157.4064 -59.9946 101.3768 -75.0359 160.8401 64.0856 -82.0718
4.23112100 -145.1939 152.1102 49.2725 -133.3266 -70.5456 157.7539 64.3570 -81.7298 -149.9943 163.6151 62.5536 92.4329
4.26833920 -145.1103 151.4644 49.0332 -134.9137 -141.5044 146.5855 -177.5950 -102.3726 -136.8134 150.9292 -61.9517 -83.4891
4.29330410 -140.8896 170.9886 66.1544 -0.9315 -143.6975 163.2680 -172.4200 46.5908 -68.5591 153.5800 -60.9109 -77.7039
4.37345070 -81.4775 -8.8800 71.4173 -64.9771 -130.2569 154.8359 -65.2830 134.7539 -145.3082 150.2138 -174.9996 -106.5374
4.40251360 -75.6407 155.9278 63.3340 76.0938 -80.4360 153.1253 64.1116 -80.6990 -149.8606 163.5498 62.8963 92.7055
4.42792760 -84.4165 -4.2919 67.4013 75.2119 -136.1346 163.7363 69.4665 -79.7521 -136.1857 157.2335 -59.1524 101.7646
4.45437370 -71.0608 149.2023 52.0275 -138.7819 -71.8603 157.4850 61.5681 -79.8117 -79.0897 158.9981 64.1245 -81.8211
4.48443310 -140.8084 168.3301 65.3262 -3.9099 -80.4085 162.9546 67.0506 86.3936 -144.4723 153.2813 -175.3236 54.7056
4.50457710 -145.0308 149.8649 48.6273 -134.3602 -145.5479 166.1274 66.8594 -85.2217 -143.3256 150.2693 -175.0350 -106.4216
4.53082310 -71.5362 150.2515 52.1384 -140.2990 -140.7232 167.0239 69.8567 -82.5267 -142.0176 154.3201 -175.0547 54.1910
4.56567110 -77.9760 162.0580 66.9618 76.3679 -142.5422 165.5340 68.7597 -84.7837 -135.0983 157.6578 -57.2641 100.3966
4.58915710 -143.1916 161.0834 69.8247 -75.6104 -146.7235 167.0811 65.9887 91.5369 -133.7564 154.4472 -60.7902 109.5653
4.65210470 -76.7177 155.4640 -58.9287 113.5448 -71.1712 161.6407 73.3645 159.2419 -76.2330 159.3492 63.8567 -82.2873
4.78083150 -152.6513 155.0235 -122.3617 -122.4646 -146.6079 154.1596 65.7226 95.8570 -139.8248 156.5543 -54.0721 105.9600
4.84062340 -71.1353 150.2283 52.3457 -136.4608 -73.6227 166.2705 66.8683 -81.2899 -129.6158 156.9608 -63.1633 -85.7895
4.87079930 -71.6313 148.7537 51.8269 -139.0568 -74.2681 154.8040 -62.0294 -71.2575 -145.2913 154.0030 -175.0925 54.3058
4.92749380 -140.7895 168.7307 65.4747 -4.6047 -77.9909 165.1411 66.1460 -80.7076 -140.3307 163.9022 66.5773 -85.8635
4.98368540 -71.5529 150.2738 52.1440 -140.3161 -140.7029 166.8051 69.7382 -82.4892 -142.9112 150.3343 -175.0152 -106.4250
5.03712160 -75.7921 156.3746 63.5249 76.0400 -83.0876 155.6209 62.8319 -80.3033 -75.1729 151.9973 -58.2588 99.5415
5.06796640 -75.4425 153.8002 60.8463 77.7445 -92.0205 164.2134 67.3277 -80.6701 -131.8027 157.9698 -53.3838 111.5655
5.10442510 -140.5854 170.8438 66.2615 -0.9945 -135.6371 157.2737 -59.5849 101.4161 -145.1549 150.2114 -175.0528 -106.5890
5.15480020 -67.1386 159.1900 82.5690 144.8862 -75.6302 161.9872 65.1736 -81.4401 -143.7262 154.0982 -175.1455 54.1613
5.25137720 -69.6541 139.4466 47.7546 -137.9236 -92.5080 155.7297 65.7665 -79.7772 -139.6614 156.1287 -66.6023 -85.9741
5.70711280 -67.1169 159.2346 82.9212 144.1942 -72.9869 155.5309 63.8242 -81.4845 -150.0421 163.5858 62.6229 92.4327
5.75021290 -86.6254 -12.6346 97.8541 116.2816 -132.7110 143.3868 -65.1179 133.3612 -140.3664 156.1646 -63.9400 -87.8013
5.77655130 -76.7990 -7.8889 93.2361 119.3672 -74.3482 153.0211 -60.7809 -72.8301 -145.4873 150.1702 -174.9719 -106.4995
5.88742250 -77.4369 -20.3846 -173.0899 -113.0502 -144.1921 152.7100 -177.5522 60.1334 -147.0165 145.4717 -175.7861 -105.0555
10.59626920 -133.6347 157.4526 -61.2090 109.3779 -145.2307 97.5129 -173.8453 97.2100 61.3652 36.2637 -159.3612 56.1934
