# Supplementary material for: Exploiting Sequence-Dependent Rotamer Information in Global Optimization of Proteins
Source: J Phys Chem B. 2022 Oct 18;126(42):8381–90. doi: 10.1021/acs.jpcb.2c04647 (PMC9623586; doi:10.1021/acs.jpcb.2c04647)
Supplement: Supplementary file 2 — jp2c04647_si_002.zip [file jp2c04647_si_002.zip › TripeptideConformations/VAL_TYR_LYS_new.csv]

0.00000000 -78.9653 -12.9997 60.9644 -145.8962 156.2448 -177.2008 -114.8565 -69.9988 -20.4886 65.7614 -178.3802 179.5011 -179.6251
0.03895710 -74.8524 -12.8066 -62.1140 -135.6622 141.4408 179.5983 67.1730 -102.5514 -8.0461 -50.4025 -54.6545 -175.8714 -174.7890
0.15441320 -74.0684 -13.8117 -62.2164 -136.5638 143.8664 -179.5726 -115.1750 -102.2914 -1.1140 -49.9820 -54.6803 -176.3389 -174.6938
0.18520960 -74.6845 -13.0693 -62.1392 -135.9379 141.3638 -179.8368 -113.2260 -101.7352 -7.9841 -50.3753 -54.5049 -176.0240 -174.7711
0.20848920 -73.8059 -14.1761 -62.2535 -136.8464 144.1842 -178.8949 -114.9711 -101.6080 -0.8278 -49.9214 -54.5296 -176.5487 -174.6288
0.49135360 -78.9437 -12.9805 60.9649 -145.9173 155.2598 -176.8586 -114.1911 -72.1005 -19.7106 65.8883 179.6415 179.9042 179.2858
0.61149780 -70.8240 -15.0388 -62.3558 -141.4403 142.0121 -178.2812 -114.6662 -104.9666 -8.2989 -57.2238 -57.9770 -167.3933 -67.4015
0.75419690 -70.7668 -15.1436 -62.3666 -141.4139 141.4158 -178.1893 -115.5725 -104.0313 -8.5491 -57.1269 -57.8786 -167.5891 -67.4817
0.90987370 -70.3862 -14.5601 60.5897 -135.9843 142.8405 -179.4853 78.6877 -137.4812 151.3678 -62.4092 -175.9609 177.7347 70.3353
0.98119380 -78.9190 -13.0659 -62.0302 -145.8164 155.7971 -177.8694 -117.6497 -74.2835 -21.7146 -64.0868 -177.3820 179.9172 -179.8498
1.05394890 -85.5028 -10.3735 -61.9370 -73.5888 152.6465 -175.9560 65.6495 -71.4034 -19.5184 65.8625 179.6717 179.8891 179.3013
1.13715600 -78.9373 -12.9836 -62.0201 -145.8379 155.2105 -178.4020 62.9682 -71.6088 -18.9560 66.1324 -177.0889 176.1950 70.7885
1.17579450 -78.9471 -13.0017 -62.0240 -145.8749 155.8147 -177.5696 -115.1267 -71.8925 -19.0253 65.5741 177.3136 65.6347 177.5752
1.22577470 -78.9285 -12.9841 60.9648 -145.9563 155.3308 -177.1780 -114.4537 -73.2502 -18.6328 69.8757 179.1838 -172.6304 -69.3446
1.25880820 -78.9362 -12.9997 60.9651 -145.8678 155.4490 -177.6486 63.9526 -72.4370 -18.8507 65.3873 176.7710 65.3420 177.7176
1.35306080 -78.8178 -12.8091 -62.0055 -146.4504 151.5195 179.0294 -101.0184 -142.6918 137.3405 -173.2895 176.5238 179.8659 -179.9931
1.38407620 -78.9718 -12.9874 60.9621 -145.9698 156.4138 -175.7086 65.9570 -70.4067 -20.7909 65.2533 179.1392 176.2292 68.0835
1.44064530 -134.8469 156.1852 -64.7599 -70.1378 143.5381 178.8842 -98.5919 -137.4851 146.5311 -63.7199 -176.2995 -179.2847 -179.7862
1.53772200 -78.5853 -12.9908 -62.0236 -146.2409 150.2143 179.7040 -100.9096 -146.2590 153.8924 62.6712 -179.0739 -179.9534 179.9616
1.58070490 -75.5032 -23.4107 60.9513 -87.8604 133.1581 -55.5522 -71.8460 -115.2375 157.3056 -51.0380 -57.0589 -177.4807 -174.5961
1.64160000 -78.5752 -13.0211 -62.0298 -146.1459 150.3669 -178.5480 -101.5329 -146.8218 155.7178 62.8534 -179.1690 -179.9630 179.9613
1.67915030 -78.9636 -13.0761 60.9595 -145.8763 157.0271 -178.0903 -117.3674 -72.4779 -23.2124 -63.6758 -174.6111 -65.0421 -177.5090
1.73192020 -78.9215 -13.0667 -62.0305 -145.8318 155.8327 -177.8299 -117.2663 -74.3984 -21.8213 -63.6670 -173.9892 -64.8502 -177.5375
1.75638860 -70.3123 -23.0008 69.9614 -130.2453 142.4119 179.4547 -113.1173 -100.2682 -9.3756 -50.3501 -54.4769 -176.0383 -175.0283
1.79069960 -75.7707 -22.8977 -61.9923 -89.6882 130.0592 -55.5771 107.7818 -109.1680 -0.4043 -51.1567 -56.1684 -176.9415 -176.0708
1.83974150 -78.9453 -13.0272 -62.0259 -145.7986 155.9693 -177.9006 -117.6537 -73.8739 -22.0819 -64.2315 -177.7233 -177.0832 -69.1004
1.86974580 -69.3057 -23.7498 69.7247 -132.8589 145.4075 -178.4179 -114.4011 -98.9483 -2.3526 -49.7632 -54.1867 -176.8381 -174.7144
1.89115450 -70.0961 -23.1592 69.9124 -131.1262 142.6089 -179.7680 -113.8334 -99.3851 -9.1402 -50.2899 -54.3056 -176.2467 -174.9713
1.93688930 -78.7999 -13.0329 -62.0271 -145.6068 155.4956 -177.6640 61.4429 -76.3227 -20.0517 -58.1197 -56.3725 -59.0926 -177.1209
1.97277740 -72.5776 -32.4436 -58.3259 -144.6922 156.3905 -177.1173 -114.7963 -70.1903 -20.4528 65.7618 -178.3829 179.4951 -179.6258
2.01238860 -78.9093 -13.0673 -62.0312 -145.8230 155.7246 -177.7939 -117.7522 -74.2471 -21.7746 -64.9138 -177.2558 176.0457 69.1376
2.03874070 -134.1962 157.2556 -65.4760 -144.2131 147.7598 178.0756 -99.7816 -136.2314 142.8971 -64.9976 -176.1921 -179.8238 -179.8541
2.09493390 -75.6494 -24.7178 59.6453 -87.5341 142.5305 56.3351 -89.9146 -120.9195 157.3074 -51.7179 -59.0980 -179.5843 -172.9811
2.12704170 -146.6999 148.9069 68.5615 -69.3248 142.0515 179.2864 79.0250 -137.5748 147.5587 -63.5435 -176.4520 -179.1085 -179.8245
2.14928420 -78.9547 -12.9670 60.9685 -145.8592 155.3590 -177.7666 63.3917 -72.6224 -18.0700 68.0998 -174.0413 -61.2811 -67.1158
2.17908090 -75.7025 -14.8165 -62.2348 -144.2409 142.3980 -176.9855 -112.1094 -116.1604 -3.4971 -56.2028 -61.3397 -179.1529 69.9686
2.20359240 -134.2065 157.3930 -65.4210 -143.7876 147.9689 -179.4232 -100.8788 -136.8407 146.9064 -64.7702 -176.1414 -179.7982 -179.8410
2.22434340 -133.4012 153.4140 58.2577 -67.9955 149.3346 -178.3156 75.5646 -137.0109 149.6151 -57.0605 -179.8114 -175.3910 69.3455
2.26626490 -134.1552 156.8118 57.5233 -145.1328 151.3350 -179.9920 76.3535 -143.7843 138.5333 -173.1587 176.3696 179.8545 -179.9986
2.29279260 -78.8335 -12.7917 -62.0028 -146.4464 151.5509 179.0660 76.5151 -142.6832 137.1252 -173.1851 176.9504 176.8384 69.3723
2.32189630 -83.3468 -10.6236 -62.0376 -76.1259 160.6255 59.9659 -95.1413 -132.8880 156.3548 -63.8480 -176.6186 -179.6016 179.9888
2.34240350 -76.5077 -13.6198 60.8857 -144.4636 146.8645 -179.6099 77.9633 -137.6832 148.1433 -64.8397 -176.8999 -176.9158 -69.6842
2.36248360 -84.6411 -10.4380 -61.9511 -64.8238 141.5757 -177.7523 78.2606 -151.4261 158.6402 59.6603 -179.5805 63.1194 65.8766
2.38258570 -75.8582 -24.0805 -63.1955 -89.3038 127.8155 179.0172 74.0929 -99.8811 -5.6215 -46.3484 -49.1055 -55.4268 -176.6885
2.41906780 -78.8153 -12.9218 60.9701 -145.7113 150.3166 -177.2007 64.9838 -80.4018 -12.7098 66.0880 176.2034 -178.6384 -72.9200
2.44230210 -78.6120 -12.9711 60.9643 -146.1317 150.3833 -178.5534 -101.5587 -146.7467 155.5971 63.6905 -175.6814 -65.1553 -177.2774
2.46984820 -73.1189 -26.5128 -63.7182 -73.7274 157.2061 56.5765 85.6165 -137.9861 157.1171 -60.7902 -66.3851 175.6931 -68.9843
2.49139520 -73.1308 -26.5589 -63.7199 -73.8769 157.3058 56.7896 85.5913 -137.9490 157.1017 -60.7817 -66.3876 175.7230 -68.9929
2.52102660 -134.8334 156.3374 58.5836 -70.6426 142.9168 -179.2337 79.1105 -138.4207 149.6749 -65.0487 -177.1130 -177.2548 -70.2139
2.55763610 -66.3741 -23.3824 -166.0474 -131.1897 144.0410 -179.3880 78.5402 -136.6130 150.7643 -62.1110 -175.8415 178.0305 70.5580
2.58205210 -78.9573 -13.0097 -62.0244 -145.7927 155.8916 -177.9112 -117.6843 -74.0768 -21.8604 -64.6296 178.7557 62.5154 66.5141
2.60739870 -83.6258 -3.2578 -59.8793 -139.7015 164.4753 69.5661 94.4848 -125.5381 157.1791 -60.9198 -64.9095 -177.5564 179.8214
2.62793410 -146.3080 148.4675 65.5135 -142.9461 146.7221 178.0317 -99.4946 -136.6619 144.0124 -64.3941 -176.2822 -179.6436 -179.8553
2.67233030 -134.4180 156.8823 -65.3260 -70.3409 149.4522 179.9301 77.3993 -142.2955 137.1574 -172.7306 179.3776 -66.0022 -177.1335
2.69288520 -64.9099 -31.5887 -178.6233 -135.5317 145.6573 -177.4489 -117.5762 -98.1307 -2.7335 -56.0177 -57.6217 -168.9369 -68.5882
2.72692940 -70.1626 -42.8871 -178.6795 -69.5122 144.3535 179.4980 77.6579 -126.9895 145.3606 -58.0474 -63.8610 -173.4440 -68.9698
2.75018710 -132.1306 136.6173 -56.1211 -70.3417 143.6173 -178.9551 79.1386 -136.5908 148.0994 -64.2090 -176.4798 -179.4279 -179.8846
2.77966580 -73.6637 -10.0347 -59.8212 -133.0808 149.7812 67.5514 94.6896 -112.7168 -5.1938 -57.3318 -59.2488 -169.5863 -67.8165
2.80097050 -72.7243 -31.1734 68.5512 -83.9119 135.8631 -55.3674 108.2662 -114.9263 157.3142 -51.0662 -57.0968 -177.8797 -174.9248
2.82678710 -74.3908 137.4594 -178.9640 -142.2870 146.3601 -179.3121 77.9910 -137.3833 148.5959 -63.9343 -176.3127 -179.5179 -179.8815
2.85098700 -134.4069 156.9187 -65.3430 -70.3984 149.3454 179.8712 -100.0004 -142.3255 137.6014 -173.0263 176.1369 -176.8521 -69.5053
2.87106580 -72.6745 -24.2043 -165.7833 -145.4524 155.9499 -177.5826 -115.0825 -71.9518 -19.0182 65.5747 177.3178 65.6372 177.5745
2.90709010 -85.0122 -10.5844 -61.9584 -71.2815 146.8420 -179.3843 78.1874 -146.2393 154.3113 62.2419 -179.3289 -177.1102 -69.3522
2.93080280 -72.6754 -24.1899 -165.7790 -145.4505 155.3006 -177.6019 -114.9115 -72.2666 -19.2901 67.0996 -175.9343 -65.0986 -177.5001
2.95235740 -77.7165 -34.3133 -57.9711 -76.3301 152.3297 -176.0876 65.6609 -71.2005 -19.5355 65.8587 179.6991 179.8898 179.3103
2.98204490 -67.6082 -33.5156 -179.2075 -120.3230 141.6529 -55.3055 101.9726 -99.9800 -4.3405 -49.7712 -54.3747 -176.6638 -175.1955
3.00426390 -131.9484 138.1735 -57.3412 -145.0787 151.0402 179.9409 76.4342 -143.7486 138.5878 -173.1354 176.3635 179.8550 -179.9964
3.03272970 -70.7686 -41.9734 179.9581 -83.8586 140.2217 -57.3393 102.6336 -112.8513 157.3936 -50.8590 -56.9975 -177.6517 -175.9842
3.05542220 -133.4464 156.0675 58.0956 -67.9168 149.4210 -58.1206 105.7831 -98.0999 157.4196 -50.9375 -54.5749 -174.6594 -64.1190
3.08138460 -134.7693 157.1503 58.5953 -70.3339 143.4845 -179.3996 -99.2688 -134.4121 147.5690 -63.3003 -64.6013 -63.1684 -176.6635
3.10441840 -134.1996 157.2662 -65.4396 -144.0038 148.0046 -179.4348 -100.8577 -137.1517 146.8626 -65.1965 -176.3827 -176.9933 -69.1704
3.14875590 -85.8466 -1.6898 -59.8791 -140.1965 165.5427 68.6277 93.8031 -141.8765 161.5322 63.3785 177.3994 65.5402 177.3362
3.17540170 -69.0336 -31.4597 -178.5578 -135.5200 143.9597 -179.1396 78.3839 -138.3426 151.3364 -62.0970 -177.0334 -178.3694 179.7068
3.19666670 -85.9216 -1.6183 -59.8779 -140.2147 165.5084 68.5785 93.7859 -141.8867 161.2150 64.8104 -176.0414 -65.2528 -177.2777
3.21904090 -82.3437 -12.6352 -62.3018 -78.7694 155.3927 51.9047 83.3585 -75.2404 -33.3243 -171.1552 175.8606 179.8750 179.9613
3.23925790 -81.7001 -14.5767 60.8512 -85.5345 152.4872 -54.2938 -73.9982 -146.3045 161.3708 62.9317 178.4996 66.0094 177.2095
3.26091280 -134.1515 156.8239 57.5266 -145.1106 151.3118 -179.9750 76.3318 -143.7626 138.4445 -173.0138 176.0195 -176.8692 -69.5215
3.29456340 -85.4521 -10.4820 60.9724 -75.3567 148.6905 -178.6657 -100.0584 -145.2417 154.1156 76.7329 -64.8126 -59.0757 -174.7884
3.31584490 -146.2392 150.6781 -167.2282 -66.3574 156.1981 62.9297 87.0568 -103.9967 158.1740 -51.1686 -55.1546 -174.8081 -64.2863
3.33672280 -133.2742 154.4214 58.1859 -69.6460 152.2948 -57.9005 105.9306 -135.9987 156.9927 -57.8378 -179.6564 -176.9369 68.3947
3.35930220 -73.2955 -32.2660 67.3072 -83.6910 144.6664 56.7018 88.8332 -120.1380 157.3603 -51.6656 -58.9895 -179.7131 -173.6047
3.38345530 -67.3290 -45.9905 179.7327 -80.2871 148.3276 -56.4286 103.8425 -123.6007 157.0163 -57.7177 -62.9537 -172.6863 -70.7578
3.40988510 -85.0192 -10.6413 60.9832 -72.3876 146.1801 -178.9717 -99.3227 -149.3876 154.6551 71.6495 -66.9503 -170.1306 179.4114
3.43806460 -78.7809 -12.8453 -62.0107 -146.4359 151.5329 179.6932 76.0640 -143.9316 135.6470 -175.2259 63.9201 170.1189 67.8835
3.45828950 -86.6821 0.7645 63.0620 -137.3664 157.5465 63.6276 94.0785 -76.5407 135.5552 -174.9661 65.1449 175.7931 -179.2165
3.48362200 -134.6774 156.6553 58.1873 -70.4812 143.9150 -179.3787 -99.1908 -136.8731 147.8487 -64.7553 179.9988 63.1882 66.9489
3.50840640 -146.5141 151.6933 -166.7063 -69.7279 157.1930 61.4605 86.4910 -135.4980 156.3934 -63.7348 -176.3846 -179.3941 179.9760
3.52853480 -132.1078 137.0700 -56.0371 -69.4714 144.2358 179.2238 79.1526 -135.9760 144.1173 -65.0507 -176.9508 -177.0558 -69.5602
3.56312770 -146.6090 150.1979 68.7172 -67.5445 144.3643 178.6209 -98.4447 -134.5978 143.7701 -64.3239 -66.8175 -179.1675 70.0533
3.59456400 -83.0665 -9.7996 61.0242 -70.9361 158.3561 60.6559 85.3017 -120.9154 157.6734 -55.7335 -62.8774 177.4399 69.0791
3.61475960 -82.9671 -9.1422 -61.8462 -70.5900 162.8922 62.2616 -94.9167 -118.2403 155.9512 -63.0638 90.6808 175.9272 70.2064
3.63653910 -77.7624 -34.3165 -57.9696 -76.4391 152.9824 -176.6866 64.3603 -70.9811 -18.9216 65.4713 177.1543 65.5652 177.5909
3.65735070 -146.5912 149.6042 68.4537 -68.4105 142.9125 178.4533 -98.2859 -133.5347 143.4512 -63.3173 -64.6327 -63.1048 -176.6445
3.68990910 -73.1666 -30.7985 68.1223 -86.4158 129.6207 179.1436 -106.2936 -99.2028 -6.6716 -46.8347 -49.0635 -55.7243 -176.9458
3.71288160 -146.5960 149.4456 -167.0208 -67.6494 155.0876 60.8025 86.2129 -138.0021 157.0698 -58.4659 -179.4279 -177.6832 68.0760
3.74154720 -146.6275 150.6964 -166.6236 -67.4427 144.6320 -179.3574 -99.3883 -134.6783 147.0607 -64.5138 -66.5848 -178.2147 70.4903
3.76392820 -72.4698 145.6173 -166.2464 -67.9937 143.4761 -175.8205 69.2770 -98.3444 150.0284 -52.5476 -54.5446 -171.7843 -61.8987
3.80297240 -146.6099 149.6756 68.6400 -69.3942 142.3569 -179.3492 -98.9456 -134.0426 147.6947 -63.1491 -64.5405 -63.1562 -176.6670
3.82371810 -73.3009 148.6968 -165.6132 -65.6335 155.1150 63.0479 87.2091 -104.4814 158.2486 -51.5499 -55.1254 -174.0312 -63.9072
3.85447070 -75.8341 -26.3857 68.9021 -74.4005 147.3901 -53.9632 105.6898 -97.6238 157.3234 -51.0796 -54.4252 -174.0556 -64.0082
3.88563460 -72.6758 -32.5548 -58.3376 -144.7782 168.7930 -172.2595 -111.6394 -60.0025 150.9994 -62.9382 -178.1335 -66.4567 -176.9809
3.91544880 -77.5752 -23.0042 -165.9970 -69.7656 154.8198 59.4311 85.7588 -102.8883 158.4322 -51.2070 -55.0843 -174.5625 -64.5935
3.95800120 -132.0108 133.7259 -56.9693 -78.9061 149.7334 178.6792 77.8817 -131.5879 139.1974 -60.5376 92.1329 -176.9064 175.4628
3.98615520 -75.5866 155.2906 60.3999 -69.1614 143.8386 178.1620 79.1866 -133.3756 142.6570 -63.9017 -64.5266 -59.9785 -66.6292
4.01488800 -134.7371 157.0754 58.4667 -69.5738 156.5920 63.3018 -93.4999 -123.9771 157.6482 -55.7260 -63.4343 176.8498 69.1847
4.03645830 -75.5283 155.1744 59.8641 -67.0399 156.2806 63.2218 86.5339 -97.4013 157.7801 -45.2269 -51.6014 177.0186 -163.0492
4.06398390 -131.5468 137.9471 -177.9488 -144.9792 164.6276 66.2963 -86.9739 -127.1945 157.4673 -61.3565 -65.3079 -177.6789 179.6032
4.08909970 -70.6097 -26.9858 68.9650 -139.1894 127.5359 -178.2249 -98.5025 -159.4216 159.7820 57.5978 -172.1987 179.1068 -63.9131
4.11860160 -76.1800 -16.8979 72.2905 -135.8077 164.0278 73.0451 -86.0757 -130.7340 156.5352 -64.3830 -176.6581 -179.8356 179.9974
4.14704220 -132.0079 139.3033 -56.4351 -57.8684 149.0144 179.3800 -100.3669 -132.8685 140.3968 -60.8500 -67.0620 179.3563 -70.8831
4.18042460 -85.0871 -10.3473 61.0206 -71.0024 147.2034 -179.2641 -99.5220 -147.8254 152.9515 73.4241 -65.0773 -168.3243 -67.7508
4.20401160 -76.5186 -25.3003 -166.2528 -82.0475 152.0110 -54.5958 -71.7361 -145.7921 161.1307 63.4067 -179.4663 179.9701 179.9417
4.23626650 50.1432 24.4728 65.9772 -80.8751 161.7470 58.4959 84.0774 -132.6915 156.3553 -63.9179 -176.6184 -179.6351 -179.9951
4.25912460 -81.3698 -9.3868 -60.8520 -146.3831 176.6695 80.0259 -68.1695 -60.8313 -31.7145 -170.6139 177.9822 -66.6667 -176.9969
4.28265380 -85.1179 -10.3487 61.0216 -71.1988 146.7943 -178.0536 -99.9284 -148.7294 154.6888 73.5623 -65.1325 -168.3102 -67.7687
4.30332720 -72.3148 -32.4428 -58.3264 -145.0410 150.2613 179.8822 -100.9645 -146.3871 153.8916 63.4485 -175.6092 -65.1373 -177.2662
4.32495510 -72.2868 -24.2278 69.9117 -145.7176 150.3316 -178.6729 77.0248 -146.7785 155.6180 63.2746 -179.3728 -176.3959 -69.1795
4.35645840 -82.5037 -13.2360 -61.9370 -88.9073 155.5971 -54.2263 104.7572 -72.4263 -29.2887 -173.9154 57.9742 58.8871 176.9984
4.37702320 -77.3283 -22.6318 69.9772 -77.2008 160.5114 57.5217 85.3052 -144.6925 161.1363 63.6144 -179.4870 179.9937 179.9633
4.39874170 -69.7830 -31.9691 -177.1105 -127.5420 148.6203 -55.0839 103.4050 -131.1866 156.8705 -59.1865 -65.7630 177.0815 68.9964
4.43453710 -77.3873 -24.8092 -166.1431 -78.0734 147.5158 -179.4721 -99.0358 -146.2553 152.5277 65.1304 -78.2788 -63.1303 -179.3283
4.46493200 -146.4131 151.9414 -166.7950 -70.2909 159.3281 62.0982 86.5231 -133.0012 155.8623 -64.6206 -179.4546 66.1906 177.1568
4.49496760 -72.1812 -32.4054 -178.6140 -144.9855 150.1634 179.7241 -100.7613 -146.2584 153.8129 63.0684 -179.2513 -176.3902 -69.1621
4.51883750 -76.2996 -35.3158 -178.6781 -72.3170 146.8741 -56.2610 104.9592 -97.1104 157.3321 -51.1884 -54.4455 -174.0838 -64.0114
4.54734600 -146.6091 149.6860 68.6590 -69.2915 142.2770 -179.4302 79.3452 -133.2823 147.1780 -63.3876 -64.3438 -60.0385 -66.6787
4.57962550 -87.3392 2.4537 -59.9863 -133.7610 154.4013 58.5867 91.0987 -91.6268 -19.4825 -57.9849 -56.1735 -56.7376 -66.9347
4.60150330 -146.3360 152.3671 -167.0225 -68.6940 155.5079 56.5331 -94.3261 -79.8514 152.0196 -64.2871 -177.8323 -176.9114 -69.1126
4.62665410 -131.8427 135.5365 -56.3686 -69.6852 140.4602 -58.1069 -74.0626 -138.0070 156.3705 -70.0298 177.4055 -67.7716 -69.8245
4.64745450 -73.1282 148.8387 -164.4581 -76.1252 161.3776 63.2060 87.0906 -128.9665 155.2186 -66.7808 90.2459 -177.2636 173.2104
4.68598500 -80.1029 -16.5837 60.3164 -76.6356 149.8542 -53.8198 -73.9051 -80.3973 156.7782 -54.6554 -60.5689 87.0724 175.7464
4.72485160 -132.0809 141.5765 -54.6506 -65.5848 163.2385 64.5453 -93.5870 -128.4775 157.6256 -60.8966 -66.7472 -178.3477 -73.0079
4.74663500 50.1080 24.7377 65.9176 -79.5057 157.4814 55.2929 -96.5914 -83.2997 154.3969 -57.0591 -59.5203 -175.3624 179.5679
4.76718370 50.1153 24.4077 65.9836 -79.8975 162.5369 59.2745 -95.7813 -125.7957 157.2687 -60.4557 -64.9401 -177.5868 179.4844
4.79237200 -77.3400 -34.1905 -178.2333 -73.5640 146.4343 -179.4440 78.2728 -146.1579 154.4555 62.2186 -179.3297 -177.1556 -69.3670
4.81722420 -72.6415 -24.1866 -165.7825 -145.4644 154.5348 -176.6581 -115.4296 -80.6980 -4.7833 55.9339 62.7810 171.2829 -72.4092
4.84967530 -73.5153 -30.6710 -176.2398 -129.7663 156.4465 -54.8041 105.1033 -82.3101 -14.6562 -58.0259 -56.4972 -59.0830 -177.1226
4.87396140 -68.0716 -34.0435 -179.6290 -118.2263 141.1098 -55.1812 102.1349 -85.1304 156.9918 -52.7630 -59.3120 86.5007 172.6843
4.89886350 -68.0794 -34.0694 -59.2893 -118.2453 141.2150 -55.3608 -76.2274 -85.0909 156.9946 -52.7642 -59.3096 86.4925 172.6900
4.92234670 -73.7381 -30.5615 -176.1538 -130.1258 156.9210 -54.8108 105.1962 -72.1544 -29.6173 -174.9179 61.0024 175.4957 -179.8372
4.94287690 -134.6040 156.7802 58.0776 -72.9045 149.0522 -58.5442 -74.2397 -135.3133 155.5912 -64.8036 179.8485 63.2344 66.9931
4.97243880 -82.5560 -13.1521 -61.9197 -89.1310 155.5728 -54.2344 104.7770 -71.9315 -31.0280 -170.6432 178.8397 -63.2247 -66.3997
5.00307580 -131.9750 141.0902 -54.0567 -70.4562 154.9793 57.6076 -94.4328 -80.2554 152.0031 -64.2645 -177.8161 -176.9082 -69.0947
5.03316590 -77.6972 -34.3138 -178.2366 -76.3399 152.1445 -177.1334 64.1969 -72.5678 -17.5733 63.2023 171.2945 59.9972 68.3603
5.05450290 -75.8502 155.7280 59.7550 -74.2376 160.7334 63.4925 86.8800 -132.5169 155.8591 -64.5570 179.6503 63.2257 67.0499
5.08381730 -132.1119 137.1673 -55.8243 -72.2410 150.0276 -57.6877 105.7036 -134.9252 156.2463 -64.7269 -177.2065 -176.9437 -69.7394
5.11576380 -69.1149 -27.8210 -171.9897 -130.1071 151.6477 -58.8591 -62.1200 -129.7864 156.7963 -59.8831 -65.5244 178.6544 69.4330
5.14578960 50.1197 24.7144 65.9203 -81.8639 162.2443 58.8072 84.1062 -131.4723 155.8507 -64.6461 -179.6810 66.1175 177.1372
5.17140740 -134.3410 156.7876 -65.4761 -75.9916 165.9135 -169.0455 68.7679 -64.6375 151.1986 -77.6039 68.3942 174.9183 -70.3957
5.19247230 -72.8524 147.1743 -165.3794 -69.2858 142.3743 -179.4405 -98.9341 -133.3398 147.0971 -63.4434 -64.3588 -60.0398 -66.6708
5.22400900 -72.6047 -23.9533 70.0037 -145.8571 152.0556 179.6595 76.1202 -145.7204 138.3274 -171.8981 60.6354 55.3118 66.4428
5.24902170 -134.3414 157.1140 57.8031 -72.6530 153.5586 -57.9378 -73.9074 -76.6553 154.3430 -63.9399 -171.7907 -62.0581 -68.6349
5.27914280 -134.3909 157.7769 -65.3679 -75.0968 162.1910 63.0590 -93.7905 -142.0434 144.6983 -172.4552 171.2882 61.4203 67.7193
5.29942650 -72.2681 -33.1005 -59.0564 -146.7838 177.7108 77.2293 108.3011 -66.6753 -12.1823 66.5227 176.3051 65.1468 177.5584
5.32073050 -134.4131 157.8342 58.2156 -67.8602 154.5113 58.4384 -94.4424 -82.2999 154.4027 -54.8400 -61.0467 87.1713 175.4732
5.34508020 -74.8659 -22.0182 69.4795 -121.9207 155.6111 -54.5665 126.9182 -72.0388 -30.3167 -170.7554 175.5172 179.8383 179.9705
5.37324700 -85.2781 -2.1916 -59.9382 -139.1211 164.2740 68.2978 93.5470 -144.7049 160.4796 74.9973 -65.5473 -56.6099 -67.2987
5.39578510 -77.1277 -29.4469 -178.0547 -72.4231 155.4736 54.9487 -94.1789 -79.2905 152.5244 -64.8006 -177.4524 176.4336 69.0663
5.42128860 -77.4660 -29.5549 -178.0575 -72.6198 158.5070 58.5185 -94.1443 -146.0208 161.3769 62.9390 178.4612 65.9393 177.2065
5.45822980 -75.4803 136.1695 -57.0123 -67.5314 147.9152 -57.7965 105.7101 -119.7854 157.1126 -54.8824 -61.7929 177.8704 69.3028
5.48583680 50.1274 24.7745 65.9153 -79.9713 157.5683 54.9137 83.4493 -82.2448 153.5270 -56.4708 -57.1469 -60.7953 -176.8924
5.50662170 -77.4972 -29.3357 -178.0409 -73.2588 159.8781 58.6184 85.6149 -144.6122 161.0519 64.4835 -175.9492 -65.2281 -177.2765
5.53779640 -65.8850 -33.0159 -57.5064 -124.9575 143.7283 -55.1643 -75.8420 -88.8770 157.2902 -58.7035 -62.2359 89.6239 72.6340
5.56410610 -72.7756 -40.2714 -178.6724 -84.9986 144.4273 58.6467 89.5243 -93.5538 -11.9794 -55.0335 -61.7027 85.8963 175.3081
5.58747060 -72.8565 -29.9959 68.9410 -86.0477 134.1058 -55.3852 108.7890 -113.0205 1.5038 -51.9434 -59.1023 177.4216 69.9680
5.60924520 -74.2266 -37.1461 -178.5863 -80.7231 151.3241 59.3956 88.0803 -135.0707 156.9504 -60.1828 -66.6495 174.9095 68.4199
5.63257170 -85.0513 -10.4572 -61.9397 -71.1606 147.2504 -179.4600 78.0808 -145.4827 153.4619 64.3906 -172.5023 -65.3429 92.3361
5.65604450 -77.4914 -29.3262 -57.7720 -73.2116 159.6588 58.5461 -94.0500 -144.8991 160.7147 63.3168 -179.2559 176.6253 69.1705
5.67920530 -67.5603 -33.4127 -179.5005 -141.0569 153.0408 60.1676 -89.4415 -114.3597 -2.4500 -54.6860 -61.0621 178.6694 68.8573
5.70961790 -146.3365 152.3871 -167.0007 -68.8914 156.3490 57.4555 86.0658 -73.2588 137.8480 -175.1309 65.2088 178.9888 -69.6728
5.73916220 -69.5292 -39.3553 179.9383 -89.5975 128.1675 -59.1028 100.4784 -92.9810 157.0577 -45.3220 -48.6733 -56.9079 -176.3011
5.76267730 -146.6568 151.7458 -167.3902 -65.0750 154.1215 57.6397 -94.2519 -82.5837 154.8944 -54.9238 -60.8826 87.1530 175.5072
5.78895520 -72.2813 -32.7117 -58.8634 -145.1993 158.5914 58.5242 89.2757 -75.5520 136.9624 -173.9514 62.1971 60.2964 176.3211
5.80942510 -70.0266 -29.7623 61.9052 -134.8461 156.1081 -59.9586 -62.3718 -70.3318 141.8418 -171.9951 175.5866 -176.9722 -69.5315
5.83926780 -132.1984 135.0667 -177.9918 -78.4834 137.4621 178.1069 80.2234 -120.8047 140.2971 -75.8729 74.9148 53.9975 65.7245
5.86687360 -77.5229 -29.3513 -178.0348 -73.4376 160.4972 58.7811 85.6483 -142.0540 143.8388 -171.7364 178.3195 -66.3566 -177.1285
5.89494540 -146.5546 149.5585 -167.2566 -70.2017 147.1824 -58.1397 105.3974 -123.9966 155.6937 -59.1816 -61.3365 -59.2744 -66.8335
5.92421100 -72.0207 -33.4959 -179.6274 -146.5271 165.1978 63.4103 89.8766 -143.0574 160.7763 64.7143 -174.6225 -62.5861 -67.9792
5.94565210 -77.9177 -24.2127 -165.7277 -72.5922 146.7512 -179.1930 -99.3904 -147.7923 153.0920 73.3586 -65.1266 -168.2719 -67.7357
5.98184690 -134.4748 157.7505 57.8070 -75.2900 160.9741 63.3017 86.6265 -136.6504 157.7622 -67.4703 -89.8989 64.7242 66.9019
6.00371210 -72.0371 -32.4400 -178.6221 -144.8107 150.9050 179.9626 -101.1257 -147.4143 153.3811 75.3109 -64.8693 -174.5974 70.6302
6.02472150 -72.2629 -32.7700 -58.8249 -145.3086 158.5522 58.4851 -91.1084 -75.2705 136.9434 -175.2408 65.2037 178.9364 -69.6907
6.04836030 -76.9657 -29.1824 -178.0313 -71.4831 154.2426 52.2694 -95.1951 -75.1421 -33.0041 -171.2427 172.6413 64.5845 177.4463
6.08046720 -146.3533 149.1560 -168.0106 -68.9531 145.3451 -178.6429 77.9969 -147.2020 163.6694 48.4981 65.1654 173.3611 -71.1777
6.10599010 -76.7267 -23.1406 69.7821 -74.7946 154.2125 52.2146 84.2463 -86.2439 -18.0045 -57.3867 -55.6024 -56.7383 -66.9872
6.12890230 -84.9287 -9.6589 61.0841 -64.9677 147.1792 -177.6804 -100.2944 -144.4034 155.5888 70.1472 -78.4085 -86.6932 76.0045
6.15425230 -146.5108 149.1163 -167.6202 -68.6793 143.3171 178.6784 -98.2882 -135.1123 143.6533 -65.3206 177.9234 65.6324 -94.0966
6.19314300 -77.4785 -15.3654 72.0741 -129.0295 156.3437 66.3440 -87.5921 -77.6341 135.2378 -174.2203 62.1228 60.2117 176.3499
6.21372230 -73.7024 -30.5792 -176.1515 -130.1282 156.8784 -54.7916 105.1747 -72.5565 -29.2791 -173.6087 57.8998 56.5030 66.8173
6.23606210 -71.1921 -24.3538 69.7960 -144.8188 146.6269 177.4827 78.5527 -134.4399 143.3779 -62.4788 -84.9474 69.5142 173.7911
6.26025580 -132.0961 136.8860 -55.9145 -71.9790 149.2152 -57.8058 105.6408 -122.1221 155.6948 -59.2324 -61.0710 -59.0830 -66.8324
6.30774280 -146.5381 149.1020 68.0767 -69.4495 142.3857 -179.3943 -98.8215 -136.0561 147.8159 -65.3663 177.9128 65.6317 -94.1406
6.33251070 -77.1795 -29.4906 -57.7925 -71.7078 155.6752 55.6834 85.5677 -82.2550 153.4470 -56.3360 -56.6804 -58.4194 -67.1430
6.37287220 -76.1210 155.0705 -63.5854 -144.3728 147.6432 -179.5655 77.7523 -135.4156 145.5430 -65.7170 178.1049 65.5816 -94.2926
6.39461400 -77.3452 -22.6016 69.9816 -77.4438 161.2751 57.6897 85.3404 -142.2283 143.7875 -171.5084 179.0841 -62.9002 -66.4373
6.41691590 -77.1464 -29.4772 -178.0583 -72.6349 156.3727 55.4616 -93.9892 -72.8042 140.0106 -172.5938 171.9636 61.5650 67.6451
6.44049400 -72.6052 -24.0825 69.9758 -146.0482 151.4938 179.0318 -101.1739 -141.4774 135.0489 -172.7112 -92.1702 177.8560 68.9671
6.46074920 -131.3903 137.3349 -178.1879 -145.7710 158.0820 61.4104 92.7515 -94.4097 154.7532 -57.5658 -64.9349 87.5277 176.9618
6.49214900 -85.8646 -1.6231 -59.8911 -140.4746 165.8233 68.8180 94.0830 -138.4014 142.6284 -171.2746 -178.5943 -65.4890 93.9354
6.51249130 -146.0536 147.6228 65.4414 -145.2192 158.3621 61.8137 -87.7840 -95.8115 154.8770 -57.8142 -65.5252 87.4606 177.0131
6.53693940 -134.5131 157.6147 57.9344 -74.0208 159.7451 63.2666 86.8174 -134.0819 156.0844 -64.2484 -171.4164 -66.8352 91.2456
6.56969530 -72.5102 -24.0968 69.9692 -146.0517 152.2076 179.1299 -101.2015 -144.3642 137.1626 -164.0007 93.2863 -61.0296 -177.3165
6.60163840 -132.0471 140.7390 -173.9711 -72.3276 161.3346 62.9961 86.2881 -145.5301 145.6576 -169.2574 60.2812 55.0926 66.4571
6.62249780 -82.7011 -12.3051 -62.2446 -79.2458 157.7103 55.2675 -94.7979 -73.2767 137.5106 -167.5313 92.6138 -62.6114 -176.5866
6.64811550 -70.4176 -32.2211 -178.6561 -142.8253 146.2973 -179.6757 -100.5163 -135.0527 148.4515 -62.0872 -84.7920 69.8264 174.0263
6.67958360 -72.5460 -24.2270 69.9290 -145.1997 155.3237 -177.7666 -117.9406 -77.0982 -18.2586 -61.7804 -59.9837 -67.2414 89.0252
6.70413830 -134.3437 156.7280 57.6202 -85.3534 144.8440 60.3905 -91.8690 -156.8608 158.2520 49.3798 -106.5728 175.7093 -76.5752
6.74392230 -131.3283 137.3875 -177.6999 -144.5203 159.6476 62.3157 -87.3696 -97.2130 151.5335 -78.3957 71.4626 60.7394 174.0233
6.78234720 -76.6167 -25.0877 69.5310 -82.8339 154.1978 -54.4447 107.2750 -72.5625 -29.2117 -173.5549 57.8785 56.4798 66.8280
6.80851880 -120.0513 37.5740 -38.8496 -147.7837 164.5566 57.0169 -94.5480 -143.4180 161.3350 63.2267 177.3693 65.5302 177.3479
6.83474390 -132.0307 137.8220 -175.8067 -69.3045 147.7423 -179.4790 -100.4302 -142.4380 137.4506 -171.8780 -177.6470 -65.1413 93.4186
6.88507460 -72.1391 -24.0677 -165.7543 -145.3550 150.1319 179.8544 -100.9205 -146.6560 154.5892 61.0063 175.2125 65.8220 -92.8468
6.91273140 -74.7384 135.9466 -176.9672 -69.5676 147.6432 -179.4718 77.4971 -142.3952 137.4467 -171.8650 -177.6316 -65.1184 93.4290
6.93324920 -72.4641 -24.1194 69.9597 -145.7687 150.3668 179.6389 -100.8785 -146.0621 153.1721 64.4034 -172.6268 -65.4670 92.3611
6.95975730 50.9849 24.7898 -153.6102 -72.3603 155.7972 58.8289 85.3294 -101.5826 158.5371 -50.1526 -54.7665 -175.4276 -64.8371
6.98959110 -72.0681 -24.0771 -165.7682 -145.1934 150.2140 -178.4845 -101.4491 -147.2069 156.2612 61.1729 175.1579 65.8192 -92.8614
7.03223350 -134.6113 156.7741 58.0886 -72.7480 148.5566 -58.5786 105.3494 -134.5296 155.2070 -65.5849 177.7123 65.5440 -94.1667
7.05264020 -76.6353 -25.0194 69.5977 -82.5038 153.9316 -54.4176 -71.4321 -70.0424 139.0108 -172.9086 -93.1275 -179.0633 178.8735
7.08673250 -77.8121 -34.2908 -178.2469 -76.2975 152.7773 -176.8439 -116.9622 -74.2567 -20.2387 -62.8650 -171.3262 -65.6404 92.0993
7.11427360 -77.1051 -24.7797 -166.2068 -80.9353 142.5745 -178.4584 -98.3181 -154.0525 154.9951 66.4966 -75.7646 105.3616 -179.0835
7.14571520 -146.4224 151.9543 -166.7541 -70.0473 158.3610 61.7825 86.4932 -134.4804 155.9911 -64.3032 -171.4241 -66.8683 91.2482
7.16661340 -72.0268 -32.2941 -58.3257 -144.6576 150.1103 179.9906 -100.9410 -146.7233 154.5981 60.9071 175.1140 65.7065 -92.8617
7.20255970 -134.3557 157.1551 -65.3660 -72.7546 154.4213 -57.9833 105.8409 -69.9476 139.7093 -172.8826 -93.7204 176.5557 68.6559
7.25041650 -146.7779 148.1397 -168.7519 -68.1287 132.9232 -58.5634 -74.3954 -139.4064 156.0262 -72.3030 176.9923 -99.8839 62.4806
7.28014310 -72.8391 146.6905 69.2622 -68.1119 148.2125 -179.7287 77.3814 -142.6966 137.4717 -171.7330 -177.6510 -64.9876 93.5403
7.31136250 -146.5175 149.2035 -167.6166 -69.6271 143.6494 -179.5482 -99.0823 -135.7471 145.7258 -60.1760 -65.3083 -90.8517 72.3566
7.34040850 -83.3698 -10.7559 -62.0515 -76.1373 160.6908 59.7604 85.2231 -130.2745 154.9075 -57.5560 -64.3230 -91.2457 72.1689
7.38460050 -73.6679 -30.6836 -176.2025 -130.1613 156.2349 -55.1555 105.2594 -74.6566 153.1941 -65.7594 176.0479 65.4926 -93.3617
7.40503510 -77.8734 -24.3284 -165.7496 -72.9573 146.8734 -179.4223 -99.4242 -145.3422 153.5304 64.4005 -172.5108 -65.3506 92.3434
7.43030160 -73.7068 -30.6167 -176.2150 -130.1388 157.0163 -55.0185 105.2922 -72.4350 -29.4606 -174.1405 67.1425 -88.1297 -176.2693
7.45186110 -134.3647 158.1022 57.8807 -73.2981 156.9525 58.6152 86.6585 -74.7023 136.3682 -167.9269 92.7307 -62.6679 -176.5295
7.49825880 -72.5111 -32.3954 -178.6062 -145.2551 151.8712 -179.7547 74.7208 -141.0275 121.8446 -166.8124 -74.4622 -53.3619 -65.7089
7.52679810 -78.1383 -32.6338 -178.1802 -73.3745 168.9052 87.7571 -59.4892 -63.8963 -31.4800 -170.8405 175.4842 176.6366 68.8869
7.56487080 -132.0170 140.9381 -174.1583 -72.1576 160.8835 62.6724 86.1352 -152.1701 147.2710 -167.3381 62.8513 62.3362 -99.4806
7.58641320 -132.0142 140.9280 -174.1719 -72.1665 160.8761 62.6431 86.1836 -152.1401 147.2911 -167.3177 62.8733 62.3377 -99.5033
7.63912390 -77.3903 -34.1149 -57.9652 -73.5667 146.5645 -178.1087 -99.8602 -146.2021 155.5271 64.5544 -172.5710 -65.3523 92.4113
7.66101590 -76.5751 138.6577 -58.1567 -143.3586 166.0470 68.4689 93.7636 -139.3007 144.7746 -172.3301 170.1815 66.3030 -90.7961
7.70291770 -132.0211 135.6092 -177.0508 -72.3070 142.9926 -179.2454 79.2359 -135.0799 145.9887 -59.2116 -64.9479 -91.3156 72.0461
7.72630350 -77.3889 -22.8256 69.9542 -76.4060 159.6215 58.0323 -94.2998 -133.1248 155.9179 -64.1707 -171.4674 -66.8086 91.2813
7.75797630 -146.3996 152.2162 68.5867 -70.4694 160.7600 61.6205 86.2501 -144.8040 145.9060 -160.7832 92.4830 -61.5180 -177.1453
7.78919050 50.9497 25.3992 -154.0478 -80.9857 161.0515 58.3724 83.9673 -133.1454 156.2734 -64.3306 -173.8460 -65.0033 -177.5408
7.85343080 -72.0765 -33.4470 -179.6573 -146.5157 165.5123 63.5169 -90.3737 -142.6214 160.7033 65.6733 -172.9844 -65.3815 92.6178
7.90896280 -76.6093 -22.9773 69.7784 -75.7754 154.6130 51.0192 83.9629 -76.7593 -28.6964 -176.4954 76.4482 -71.5073 -59.7126
7.93261370 -76.6509 -22.9721 69.7812 -75.9117 154.9442 51.2710 84.0066 -75.1709 -32.4223 -174.6526 67.4815 -88.0140 -176.1995
7.95669190 -146.2585 149.5319 67.4723 -70.8943 153.5438 -57.4985 -73.7886 -69.7194 137.6772 -172.6191 -90.9388 -66.3642 -176.4507
7.98153770 -76.9182 -22.9335 69.8250 -76.8917 157.1032 54.3288 -94.1191 -72.7561 140.6040 -172.3685 170.5712 66.2305 -91.1741
8.00171580 -76.9079 -23.0121 -165.8863 -77.1220 157.0965 54.5293 85.4458 -72.8753 140.5095 -172.3774 170.5871 66.2353 -91.1741
8.02504140 -134.5992 157.1512 58.2328 -71.9309 151.1492 -58.3783 105.5604 -132.0684 154.6512 -57.6568 -64.0932 -90.5883 72.5889
8.05225590 -132.0603 136.9184 -55.8969 -73.3333 149.2774 -57.8214 -73.9633 -133.0756 155.1659 -65.5997 177.5404 65.5247 -94.1194
8.10919820 -73.6925 -30.6444 -176.1679 -130.2676 156.7279 -54.9568 105.2815 -72.4555 -29.6240 -170.9958 169.7996 66.2065 -91.3118
8.13335760 -77.2265 -16.0347 72.2980 -135.3927 164.9413 72.1943 -86.7451 -141.3295 160.8690 65.8268 -172.9452 -65.3099 92.6173
8.19140700 -132.0391 140.5750 -174.0774 -72.6347 160.9736 62.9247 -93.9573 -144.6205 145.6916 -161.1663 92.3438 -61.5714 -177.1783
8.21508260 -77.1267 -29.3323 -178.0484 -72.0942 155.6353 54.7633 -94.1815 -78.2793 151.5664 -65.6557 176.0661 65.4994 -93.3584
8.25741210 -77.3479 -22.6140 69.9737 -77.5413 161.2433 57.6823 -94.2981 -141.8288 144.9694 -172.3821 170.0579 66.1084 -90.8287
8.27954660 -73.7330 -30.5669 -176.1284 -130.2113 156.7839 -54.7480 105.1801 -72.1710 -31.6196 -170.2432 -179.0695 -66.4502 94.0615
8.30430800 -76.6193 -25.0430 69.5411 -82.8617 154.2936 -54.4638 107.2869 -71.4396 -31.9533 -173.1689 -94.7376 -179.9910 -70.0820
8.32484330 50.9721 25.4753 -154.0654 -79.8393 157.3512 54.9952 83.3761 -82.3827 153.6358 -56.4414 -57.1232 -60.7947 -176.8874
8.36229180 -132.0937 138.3986 -55.3311 -69.7748 139.8665 58.6108 88.0712 -140.9834 156.0438 -73.5464 176.7912 -102.3467 62.9926
8.41210250 -70.9495 -31.7617 -56.3489 -129.3112 150.7555 -55.0784 -75.2676 -133.3868 154.7937 -57.5561 -64.2750 -91.8116 71.8116
8.43901120 -74.8451 -21.9910 69.5097 -121.8961 155.1538 -54.6362 -53.9041 -70.5849 142.2730 -172.1638 170.4090 66.3187 -91.1055
8.53141230 -73.3853 -33.1748 -178.3194 -96.4492 145.5643 58.9657 89.7644 -147.5548 22.4357 53.9032 -97.2458 171.0203 -176.7741
8.60403520 -77.5329 -29.4423 -178.0405 -73.7966 160.6548 59.0414 85.7037 -141.8432 144.9613 -172.3834 170.0486 66.0836 -90.8306
8.66309760 -131.9245 138.3467 -57.3324 -144.8006 151.6415 -179.9475 -101.8576 -145.4064 138.7749 -159.9015 101.9326 -63.9801 -77.2477
8.69649010 -77.4068 -15.3198 -163.2511 -129.8173 156.6472 66.9836 -87.1521 -78.7751 133.4108 -168.7367 92.8955 -62.7836 -176.4923
8.71756580 -73.5767 -30.7279 -176.2453 -130.0090 156.0656 -55.1775 105.2253 -76.6303 152.4092 -54.7070 -59.5363 -83.0960 77.9975
8.75533990 56.9381 -19.9873 89.0693 -143.3701 166.4731 73.9759 -84.0327 -128.6155 155.6012 -64.8367 -176.1932 176.7346 69.6330
8.81699960 -73.7370 -29.2819 68.5610 -75.3898 149.4450 -179.3169 76.8778 -156.1668 153.9101 -146.0784 148.8992 -89.2174 68.1175
8.93189100 -134.4035 157.0421 57.8507 -72.1673 151.1102 -58.1768 105.5357 -147.2420 164.0471 51.7397 68.9413 -106.9750 178.9974
9.11099800 -77.3531 -23.0564 -165.8006 -75.6738 159.3082 57.7185 85.4787 -130.8090 154.8502 -57.5217 -64.3236 -91.4198 72.0589
9.14880200 -76.9902 -29.2953 -178.0426 -71.7897 154.5209 52.5337 84.2591 -75.2198 -34.4183 -170.5841 -178.7262 -66.4116 93.8540
9.26021730 58.5482 149.5820 91.5017 -72.0715 147.8942 -179.9070 77.5304 -143.3081 139.1038 -173.1791 173.1693 64.5422 177.4729
9.30305580 -77.4473 -34.0834 -57.9611 -74.5736 147.6653 -178.0208 -100.1970 -150.9767 154.2747 71.8468 -70.0224 100.5493 71.5806
10.00788040 -132.0075 140.8098 -174.2061 -72.3538 160.8282 62.7827 86.2218 -150.8852 144.1464 -165.8145 92.1783 -66.9420 97.6109
10.38069920 -91.8614 -10.0352 -62.1330 -81.0599 -28.8698 -49.7544 -74.3485 -69.9641 -32.1836 -57.9493 -58.8220 -60.4242 -68.1908
10.61852680 55.7166 -37.0594 67.3251 -131.9133 157.8297 -58.0410 118.7256 -72.3550 -29.3135 -170.3446 171.4281 62.1064 68.0141
10.77034750 -76.6772 -25.0621 69.5899 -82.1556 153.2420 -54.3990 -71.5162 -143.8317 134.3743 -170.8321 76.6840 -90.2182 -71.6433
18.35928080 44.8257 -125.9599 69.1852 -75.6950 150.6736 55.1099 80.0159 -88.3001 -15.8205 -56.0389 -58.5593 -175.7386 178.9057
