# Supplementary material for: Exploiting Sequence-Dependent Rotamer Information in Global Optimization of Proteins
Source: J Phys Chem B. 2022 Oct 18;126(42):8381–90. doi: 10.1021/acs.jpcb.2c04647 (PMC9623586; doi:10.1021/acs.jpcb.2c04647)
Supplement: Supplementary file 2 — jp2c04647_si_002.zip [file jp2c04647_si_002.zip › TripeptideConformations/CYS_TYR_GLY_new.csv]

0.00000000 -78.5694 -12.1320 62.5695 -146.3798 152.6635 -175.5162 74.7329 71.7110 -162.5304
0.15038638 -77.6563 -12.6684 -61.1077 -145.8454 152.6065 -175.5141 -104.1484 71.7492 -162.4342
0.19069955 -80.5727 -13.1845 62.0513 -78.7611 155.1797 52.1700 84.3750 -73.4154 158.3008
0.22511638 -80.5423 -13.2076 62.0429 -78.8455 155.1278 52.3571 84.3877 -73.4552 158.1257
0.26202227 -77.0543 -14.4205 -61.6102 -137.0085 155.6436 -57.0965 100.2525 -71.8856 163.5530
0.30108862 -77.5943 -12.7329 -59.8302 -145.8296 152.6172 -175.5173 -104.1481 71.7478 -162.4401
0.32205633 -84.2797 0.3495 62.3431 -138.4410 163.0159 67.2039 -87.4818 71.7373 -162.6930
0.34412140 -84.6907 -7.9435 -64.1427 -145.8109 152.6052 -175.5090 74.7393 71.7143 -162.7373
0.37704986 -77.3235 -12.6053 -61.0868 -145.7982 154.0332 -176.4858 74.3107 -176.1163 173.9820
0.40267465 -77.0806 -14.3177 -60.3071 -136.9428 155.6589 -57.0626 100.2478 -71.8865 163.5547
0.42341794 -81.1621 -9.0024 -60.9853 -74.6273 154.5171 53.3463 83.3714 -73.7041 157.7307
0.45099125 -84.7508 3.1423 62.3825 -131.7644 154.3302 60.0566 -87.6039 -74.6626 153.3455
0.48109687 -77.4136 -14.1616 -60.3267 -136.9476 156.0474 -57.0044 100.1626 71.7044 -162.8034
0.50144716 -77.3985 -14.2078 -60.3091 -136.8494 156.0303 -57.0266 -78.8795 71.7026 -162.8120
0.52352004 -78.6765 -10.1525 -59.8803 -145.7011 163.5001 63.3025 91.1827 71.7599 -162.5605
0.54374715 -85.7855 -4.8377 -64.0004 -145.7425 163.6211 62.9540 91.1565 71.7451 -162.7391
0.56558836 -78.4878 -9.6324 -59.9692 -144.5283 155.2880 56.7547 -89.8517 -74.5269 154.3891
0.60515990 -84.4304 -7.8482 -64.1584 -145.8232 153.9990 -176.1456 -103.7800 -176.6918 174.3967
0.62687036 -79.9614 -9.0912 59.6427 -131.8961 155.1070 -58.0530 115.8253 -71.8823 163.5128
0.71721271 -78.4632 -11.5244 62.0265 -145.9779 159.5750 -169.1386 70.8611 -68.9545 165.8091
0.74741482 -80.7555 -11.8256 61.8020 -77.9630 155.2151 52.3018 83.8600 -73.4986 158.2155
0.77945360 -87.8331 -4.4630 -63.7261 -78.6215 162.3392 59.8995 -95.7867 71.8356 -161.7138
0.81415123 -78.3775 -11.2513 62.0577 -146.1099 154.0019 -176.2514 74.6608 -176.7040 174.3894
0.84212764 -76.3913 -15.6899 57.7200 -137.5832 155.0863 -64.3332 -74.0386 -71.8441 163.4789
0.86389540 -83.4222 -9.1552 -61.0345 -73.9698 156.1826 -168.7644 -107.6129 -68.7678 165.5225
0.90142850 -81.1315 -11.5235 62.2137 -78.9459 161.6651 58.3413 84.9076 -179.2463 179.9974
0.92812201 -84.2956 0.9314 -60.5313 -69.0529 152.6187 -53.2536 105.4006 -71.8857 163.5936
0.95126916 -80.5772 -12.7802 59.9388 -81.9707 154.6960 -54.1500 108.1362 -71.8915 163.5565
0.97290145 -86.1372 10.7079 64.1416 -133.7667 154.9850 57.1814 -88.9678 -74.5137 154.5827
0.99464102 -91.5249 5.9017 -62.7385 -69.6346 152.8836 -53.0203 105.8939 -71.8811 163.6112
1.01617346 -83.2918 -9.3024 -59.7301 -73.9998 156.2062 -168.7602 -107.6161 -68.7729 165.5470
1.04318977 -85.7084 -4.7734 -63.9974 -145.7283 164.0469 63.1831 -88.7002 -178.7586 179.9227
1.07111334 -84.2030 0.9674 -59.2054 -68.9938 152.6304 -53.0910 -73.6250 -71.8904 163.5976
1.13129803 -71.8958 153.0038 -60.1530 -145.8085 154.3673 -176.2316 -104.0984 -176.1824 173.8234
1.16125453 -71.8995 152.9941 -60.1537 -145.8111 154.2005 -175.9143 -103.8681 -176.7424 174.2815
1.18187096 -87.7224 -3.7365 -63.7024 -76.1975 161.5222 59.8172 -95.8284 -179.2091 -179.9537
1.20911701 -87.7264 -3.8576 -63.7040 -76.3182 161.5658 59.9866 84.5325 -179.1988 -179.9905
1.26190649 -91.7274 5.3079 -62.7501 -72.5127 155.6151 -53.2626 105.8596 71.9189 -160.8409
1.29949484 -83.5456 -8.7355 62.1529 -74.2462 156.5356 -168.7361 -107.5712 -68.7915 165.6129
1.33211813 -89.8703 147.4641 -62.5911 -139.3720 156.0287 -62.4916 97.6608 71.6576 -163.6677
1.35346133 -75.8144 -13.1269 67.9554 -146.2753 159.4862 -169.0229 70.9061 -68.9477 165.7939
1.39242362 -137.2175 138.0749 -171.8593 -140.7263 156.0285 -54.0635 97.3284 71.7215 -162.9172
1.41572238 -85.7125 5.7837 64.2555 -138.6721 163.7340 65.8026 -87.2079 -178.6550 179.9061
1.44282006 -81.3541 -9.6056 61.9936 -77.9982 161.8047 58.7347 84.6554 -179.2301 179.9888
1.49292669 -79.6475 -11.8649 67.0802 -76.9182 154.9461 52.5228 -96.4549 -73.5047 158.1127
1.51880165 -80.5719 -12.8496 59.8167 -82.9583 155.0650 -54.4591 -71.0156 -179.8203 -179.8887
1.56730439 -89.6778 147.6394 -60.8517 -139.3361 156.0416 -62.5010 -81.7652 71.6623 -163.6772
1.59934878 -91.4489 5.5704 -62.7628 -69.9164 153.1995 -53.1493 -73.0915 -179.9129 -179.8381
1.62619123 -74.0445 -24.6270 -168.5710 -136.8183 156.6464 -55.8362 103.9561 71.6238 -162.8109
1.65995505 -74.1110 -24.4562 -168.4233 -136.8634 156.6202 -56.2381 103.6506 71.6251 -162.7892
1.70219749 -86.2498 2.9020 65.3293 -134.6688 154.4063 59.9316 91.8729 -74.7122 153.3221
1.76562475 -142.0943 163.4466 62.7255 -136.9740 156.4293 -58.3794 -80.8924 71.6924 -163.2995
1.81289475 -74.3688 156.9491 59.3384 -145.7063 154.2238 -175.9157 74.5629 -176.7379 174.2958
1.84446191 -145.8788 162.8077 61.8757 -136.9833 156.4314 -58.3984 -80.8304 71.6958 -163.2600
1.86805904 -79.5743 -9.9725 68.6548 -75.0788 153.6335 -54.0434 104.6693 -71.8758 163.5659
1.89068570 -77.1342 -17.1100 -164.3892 -145.6721 152.7854 -175.4368 74.6646 71.6612 -162.5745
1.97364386 -82.8787 -9.8538 67.2840 -74.2919 156.2811 -168.6685 -107.5675 -68.7728 165.5631
2.00278684 -72.3139 142.7806 -169.4996 -146.7247 153.2702 -176.3892 74.4985 -176.1134 174.0865
2.03178750 -72.3200 142.7848 -169.4974 -146.7155 153.0717 -176.1059 74.8532 -176.7010 174.5054
2.06507684 -77.5452 167.9542 66.0087 -68.4589 155.5647 55.1176 84.9245 -74.2254 155.4403
2.09297105 -72.6201 -28.0956 -167.2189 -132.7149 156.0852 -56.3069 -75.7273 -71.8597 163.5615
2.12147740 -80.9774 -14.8964 -163.9697 -75.4865 154.6752 52.5697 -96.3889 -73.5086 158.2133
2.15637908 -80.9456 -14.9300 -163.9836 -75.5424 154.6314 52.7402 83.5380 -73.5464 158.0419
2.18339657 -75.6591 -15.1144 62.3364 -137.3080 154.9313 -65.0249 -73.6125 -71.8485 163.5047
2.23693379 -71.8345 -30.1587 -169.8803 -145.2277 152.6966 -175.4346 -104.1102 71.5150 -162.6057
2.28158027 -71.5080 -30.1899 -169.0519 -145.0189 154.2684 -176.0252 74.6234 -176.7478 174.3903
2.32351438 -76.3245 -26.3149 -167.8062 -71.9127 154.0910 52.6554 84.3678 -73.4315 158.1955
2.34648468 -70.2840 -33.0794 -172.4850 -147.8179 156.3359 53.4710 -93.4859 -74.2860 155.8341
2.39972445 -71.5775 -29.8742 -169.7896 -144.7540 160.0556 -168.9359 -108.4999 -69.0304 166.2882
2.43620852 -143.5514 146.0163 -170.0015 -146.2427 155.6618 56.9429 -89.5485 -74.5607 154.5553
2.47088384 -74.2035 161.8123 69.3036 -145.3706 153.9894 -175.9562 -103.7962 -176.7338 174.3621
2.52027097 -71.6134 -29.7648 -169.7275 -145.0348 154.2767 -176.0276 -103.7967 -176.7493 174.3798
2.56177578 -76.3587 -26.1036 -168.5613 -72.0191 154.1232 52.6395 84.3493 -73.4365 158.2111
2.59272754 -76.3362 -26.2370 -168.6195 -72.1670 154.1186 52.7258 -95.3027 -73.4565 158.0750
2.61530012 -82.8230 -14.8012 -163.6982 -74.7059 156.1824 -168.7177 71.8304 -68.7689 165.8757
2.65449885 -70.1557 -33.9783 -172.2512 -148.2548 164.2291 60.4732 88.3334 -178.9046 179.9688
2.68669902 -72.6853 -28.0850 -167.2036 -132.5984 156.4432 -56.2758 -75.7140 -179.7142 -179.9499
2.70849506 -75.9842 -32.5409 -169.4701 -74.8178 149.9293 -175.9248 -102.0983 -176.5309 175.0512
2.77897381 -75.5709 -15.4061 62.2396 -137.4084 155.3160 -65.1315 106.7965 -179.7382 -179.9883
2.79926186 -81.6017 -13.4351 -163.6394 -76.6963 161.1532 58.6174 84.5277 -179.2586 -179.9331
2.82739004 -81.5920 -13.4215 -163.6391 -76.7375 161.1980 58.8543 84.5531 -179.2480 -179.9681
2.85859394 -76.8186 -25.6130 -168.3161 -75.2549 161.4448 58.2199 85.1473 71.8942 -161.1021
2.88279425 -76.7995 -25.7443 -168.3674 -75.4476 161.4834 58.4213 85.1894 71.8830 -161.0985
2.91927309 -72.8821 -27.4704 -167.6851 -132.9189 156.4318 -56.4812 -76.4883 -179.7174 -179.9604
2.94485735 -76.7517 -32.2038 -170.1011 -76.9868 155.7095 -168.8137 -107.4390 -68.7035 165.3136
3.03147356 -76.6996 -26.0341 -167.6352 -73.6646 160.3027 58.0223 -94.6646 -179.2965 -179.9071
3.05796774 -76.6828 -26.1483 -167.6793 -73.8363 160.3624 58.2346 85.1109 -179.2863 -179.9414
3.29492077 -76.7138 -25.9346 -168.4420 -73.9358 160.4008 58.2241 85.0948 -179.2851 -179.9509
3.31878077 -82.6851 -10.4109 -163.1142 -72.3349 153.0466 -55.2079 -73.9058 -179.8906 -179.8061
3.73606675 -74.0106 160.0459 67.9192 -76.0219 152.4239 -58.2204 105.5400 -179.9033 -179.8053
3.82782790 -91.4033 22.9932 -154.7895 -144.8126 163.6682 59.8296 -90.4861 -178.9476 179.9182
4.33544660 56.3325 -9.0958 81.7647 -145.3408 163.4655 70.3983 -88.8508 71.6476 -163.1219
4.91936016 -77.0919 -12.3622 -61.0652 -145.5922 144.8393 -174.7659 86.8126 148.0555 -160.9964
5.12387106 55.1746 178.3304 85.5184 -145.2903 158.9046 -168.9215 -108.5161 -68.9826 166.3075
5.84599585 -79.7421 -12.6274 57.3881 -135.9874 156.0417 -64.3121 106.4215 -71.8843 163.5073
7.20168326 -143.4528 168.8181 64.9371 -69.6524 156.2848 -57.8753 106.2918 -71.7963 163.2997
10.53456770 -131.2270 119.6545 -65.5679 60.5587 169.9660 -53.0377 105.2035 -179.6509 179.8693
13.56087850 60.9897 169.4288 97.1581 -75.7917 155.1052 -58.2072 105.9106 -71.8122 162.8556
