# Supplementary material for: Exploiting Sequence-Dependent Rotamer Information in Global Optimization of Proteins
Source: J Phys Chem B. 2022 Oct 18;126(42):8381–90. doi: 10.1021/acs.jpcb.2c04647 (PMC9623586; doi:10.1021/acs.jpcb.2c04647)
Supplement: Supplementary file 2 — jp2c04647_si_002.zip [file jp2c04647_si_002.zip › TripeptideConformations/LEU_PRO_LYS_new.csv]

0.00000000 -77.9808 156.6998 -61.8043 178.1016 -58.3586 150.4766 -101.8715 157.1819 -52.3453 -55.5306 -174.3793 -63.9986
0.27250718 -132.7293 159.0436 -67.1014 174.3669 -59.5518 152.7185 -133.5462 156.0706 -63.9179 -176.5764 -179.2801 179.9390
0.33921940 -77.5026 156.1008 -61.7590 178.0967 -59.2703 152.6971 -136.8923 156.7665 -59.5812 179.6985 -177.9273 67.1325
0.52388923 -129.0654 158.8769 -66.0084 174.6924 -59.2902 154.2042 -135.9051 156.7700 -59.3787 179.7757 -178.0517 66.8062
0.56101469 -132.6415 158.9735 -67.1045 -65.8983 -58.9641 150.2856 -146.3982 161.0920 63.3278 -179.4139 179.9903 179.8948
0.58133646 -132.9345 158.2957 -67.2719 174.3405 -58.1356 151.1230 -122.4292 156.9431 -56.8709 -62.9365 -179.3346 178.9294
0.63201475 -76.8471 156.7639 -62.0740 -61.7818 -57.7962 150.5633 -121.1360 156.9841 -56.3373 -62.4817 -179.2122 178.8365
0.69494184 -77.3510 156.3814 -61.7861 178.1022 -58.9317 142.2063 -138.6803 156.1633 -72.7042 176.3533 -68.3941 -69.6252
0.73457306 -133.0200 157.1417 -67.5578 174.2506 -57.6932 158.3167 -134.5235 157.0385 -61.5997 -67.9737 175.9093 -74.8148
0.80055306 -70.0231 135.8250 -170.3302 -168.9500 -59.7111 150.5169 -102.1540 157.1404 -52.3176 -55.3653 -173.9474 -63.6471
0.89678007 -129.1524 157.9301 -66.0328 174.6696 -57.5777 144.4246 -151.8908 161.2929 59.6039 179.1635 61.3583 64.2625
0.92977694 -132.6772 159.0294 -67.1126 174.3737 -59.1926 151.8997 -143.3266 144.6175 -172.0520 175.5527 179.7727 -179.9726
1.02605694 -132.7160 159.1626 -67.0941 174.3711 -59.7039 152.2543 -133.9357 155.9671 -65.0361 -174.0427 -65.1975 -177.5530
1.05814804 -69.4626 135.5164 -170.3080 71.3636 -60.6312 152.5735 -136.9460 156.7779 -59.1007 179.8580 -177.6398 67.4435
1.10268536 -78.1175 157.9388 -61.7402 178.1278 -61.1839 151.9672 -100.2898 154.8191 -87.4756 62.8146 60.7939 176.9963
1.13267824 -69.6812 135.8955 -170.5622 71.3546 -61.0202 152.4360 -134.5495 156.0985 -64.0216 -176.5869 -179.1998 179.9066
1.20177227 -77.2032 156.5666 -61.9451 -61.7393 -57.4271 142.6008 -151.4705 161.4611 62.3870 -177.5123 67.3529 176.7383
1.23129555 -132.7363 159.1533 -67.1044 174.3695 -59.6998 152.8099 -132.5369 155.5143 -65.0147 -179.5789 66.1776 177.1642
1.28121908 -77.4364 157.2706 -61.9213 178.0712 -59.3739 152.7674 -133.8094 156.1202 -64.2701 -177.0203 -176.4057 -69.3585
1.31336735 -77.5814 157.2098 -61.8914 178.0708 -59.2225 152.4818 -75.4465 153.9684 -64.0353 -174.2050 -64.8761 -177.5193
1.34562809 -144.4570 139.8751 -170.1504 71.1149 -60.8419 152.4838 -134.5697 156.0944 -64.0415 -176.5501 -179.2372 179.9220
1.37953202 -77.0007 156.6853 -61.9412 178.0564 -57.8836 149.5684 -119.9417 156.9135 -55.4288 -61.9330 178.1600 69.2624
1.40301026 -69.8081 136.4903 -170.2815 71.4086 -60.7258 153.7112 -75.2420 153.9019 -64.3397 -177.5968 -179.9994 -179.9791
1.42869221 -69.2181 135.3373 -170.4772 -168.8044 -58.3967 140.6994 -152.1874 161.3142 59.7452 178.3978 62.2635 65.6524
1.45298751 -77.5304 157.0997 -61.8979 178.0699 -58.8325 150.2893 -146.2920 161.0009 64.2048 -175.8899 -65.2265 -177.2365
1.47972302 -78.3507 157.3605 -61.7362 178.1155 -60.8338 152.8123 -98.8365 154.6834 -80.2367 62.0082 173.8273 178.8960
1.50709446 -144.9288 137.3327 -170.2665 71.1097 -60.8035 153.3630 -136.9607 156.7573 -59.6032 -179.9060 -177.8858 67.4680
1.52985732 -77.5999 157.2404 -61.8917 178.0702 -59.2462 152.5182 -75.4700 154.0274 -64.7757 -177.4506 176.5273 69.0908
1.55829815 -132.6326 159.1029 -67.1022 174.3789 -59.4304 153.2406 -70.2055 142.0698 -172.0698 172.8294 64.5660 177.5143
1.58739522 -71.4716 157.2635 80.8916 176.1623 -59.7136 147.8785 -100.1474 157.1243 -51.9327 -54.8235 -173.9758 -63.0530
1.61896471 -77.6492 157.1306 -61.8874 -61.7279 -58.8398 149.6709 -146.9624 161.0235 63.3963 -179.4846 -176.8033 -69.1809
1.65496716 -77.6410 157.2431 -61.8885 178.0712 -59.3069 153.1896 -70.2070 142.0781 -172.0700 172.8217 64.5605 177.5186
1.68209483 -71.0084 157.2780 80.6881 175.9880 -61.6433 144.0694 -137.4785 156.0565 -65.4227 -176.6777 -178.9077 -179.7740
1.71366084 -144.6804 140.1177 -169.8042 71.1662 -59.1001 152.1093 -122.6035 156.9652 -56.8671 -63.3201 -179.3374 177.7910
1.76948899 -69.8701 136.5418 -170.2629 71.4134 -60.7974 154.5225 -70.0356 141.7476 -172.0784 175.9343 179.8009 179.9973
1.82714432 -77.6369 157.2388 -61.8913 178.0707 -59.3085 153.2666 -69.8582 140.4475 -174.0766 65.1425 175.9032 -179.1976
1.85097884 -75.7489 155.5878 -80.5601 65.2794 -58.9922 152.5017 -136.9525 156.7624 -59.6482 179.6861 -177.9213 67.1507
1.87776417 -145.0243 136.9997 -170.5271 71.2070 -59.0044 142.6690 -152.5821 161.2985 59.6485 178.9070 61.7618 65.1353
1.90654138 -70.3480 136.6285 -170.3221 -169.3372 -62.5959 152.2710 -101.0462 154.7441 -87.1304 63.3294 60.7339 176.7661
1.93190289 -76.0246 156.9265 -76.7888 -61.1350 -59.1519 152.5512 -133.5657 156.0814 -63.8773 -176.6276 -179.2197 179.9116
1.96491740 -77.6314 157.1722 -61.8874 -61.7283 -59.0728 151.8348 -143.4023 144.4279 -171.9220 175.9832 176.7473 69.3742
1.99660891 -71.7106 157.2488 80.9581 175.9013 -60.8872 151.9859 -136.4769 156.8481 -58.0126 -179.7534 -176.7747 67.5395
2.02814978 -69.6042 135.5708 -170.6707 -168.7950 -59.0071 142.4979 -151.9124 161.4833 62.4197 -176.9896 67.5710 176.5763
2.05962357 -144.3301 140.0808 -170.0426 71.1038 -60.4894 152.9160 -143.4876 144.6417 -172.0113 175.5415 179.7722 -179.9668
2.08431941 -74.3538 156.6131 -81.4089 -174.3227 -56.7939 157.0458 -133.6887 157.0152 -61.4794 -67.9407 177.2900 -75.5482
2.11213196 -69.7441 136.0625 -170.5159 71.3409 -61.1465 152.8619 -133.3521 155.5357 -65.1059 -179.5291 66.1942 177.1722
2.14038702 -75.1948 156.5267 -80.9757 65.2459 -57.4146 150.2116 -120.9518 156.9855 -56.2377 -62.3519 -179.2053 178.9756
2.18031872 -75.7050 156.8106 -80.8188 -174.1085 -58.4281 149.9685 -146.4686 161.0983 63.3043 -179.3946 179.9830 179.8911
2.20635527 -75.6268 155.9361 -80.5838 65.2732 -58.6280 141.9463 -138.7551 156.1585 -72.7813 176.4361 -68.3636 -69.5924
2.22646965 -76.0577 156.8025 -76.8082 -61.1552 -58.5444 150.0661 -146.4635 161.0976 63.3048 -179.3950 179.9828 179.8919
2.24755485 -77.5925 157.1136 -61.9096 178.0642 -58.9700 151.5510 -146.9600 146.3509 -168.6380 60.2647 57.0040 176.5849
2.28149909 -77.5928 157.2111 -61.8915 178.0711 -59.2454 152.6503 -74.8459 153.3466 -64.7086 178.3104 62.9180 67.1247
2.31890442 -71.7164 158.5068 80.7500 175.9149 -60.5834 151.0755 -132.6709 156.5819 -63.9978 -66.5184 -177.0957 177.0366
2.35538896 -71.8105 158.5148 81.1125 175.8552 -59.8255 146.2861 -147.8844 161.1339 62.9545 -179.3058 179.9619 179.8167
2.38149532 -145.6495 161.1046 79.5418 -63.9278 -60.3136 146.6538 -147.7046 161.1254 63.0064 -179.3482 179.9766 179.8257
2.40545280 -69.7544 136.2088 -170.4112 71.4214 -60.3516 150.6192 -146.9307 160.6784 62.9308 -179.1102 176.5894 69.1446
2.42589319 -144.9473 160.1801 79.6829 -63.5780 -61.2890 153.7123 -135.4895 156.7991 -58.4984 -179.4833 -177.2066 67.5702
2.44935871 -69.8428 136.1972 -170.3745 71.4075 -60.4176 150.2533 -147.2857 161.0280 63.2971 -179.4988 -176.8441 -69.2061
2.51440674 -76.1630 156.9259 -76.8209 -61.1716 -59.0217 153.0581 -70.1988 141.8639 -172.0653 175.9186 179.7998 179.9966
2.55831664 -75.7840 156.8624 -80.8156 65.3029 -58.6743 151.6647 -143.3241 144.6239 -172.0511 175.5541 179.7718 -179.9714
2.60459661 -76.1420 156.8584 -76.8067 -61.1565 -58.7899 151.7550 -143.3232 144.6232 -172.0516 175.5533 179.7725 -179.9728
2.63090893 -77.6199 157.2516 -61.8911 178.0704 -59.3317 153.3746 -70.1853 141.0618 -171.6255 179.6137 -62.8750 -66.5476
2.65098878 -75.7471 156.9771 -80.7755 65.3153 -59.2303 152.1714 -133.8792 155.9692 -65.0799 -174.0712 -65.2163 -177.5547
2.68298792 -145.4694 162.8950 47.2267 63.2431 -64.0558 143.1010 -137.3396 156.0244 -65.0605 -175.9254 -179.2944 -179.3824
2.70774544 -72.0290 158.9106 81.1179 175.8416 -60.5131 151.9665 -70.0823 141.7672 -172.0653 175.9327 179.7991 -179.9996
2.75548047 -69.8721 136.5348 -170.2661 71.4119 -60.7949 154.4972 -70.0740 141.6019 -172.0181 175.6163 -176.9809 -69.5303
2.78454946 -71.3001 157.8501 80.9735 175.9644 -62.1693 136.4661 -138.4657 155.5016 -67.7053 179.6396 65.9773 177.3414
2.80764049 -75.6541 156.9639 -80.8533 65.2899 -59.0028 152.5953 -133.8132 156.1222 -64.2388 -176.9922 -176.3583 -69.3201
2.83828209 -77.9413 157.2704 -61.8282 -61.7049 -59.5795 153.6346 -145.2786 160.4509 76.2392 -64.0651 -56.1493 -67.4604
2.85898063 -143.2566 162.6996 48.0201 64.1163 -62.1288 148.6903 -97.2413 157.1035 -50.9634 -54.6522 -175.5125 -64.0644
2.88542844 -146.1049 160.8526 79.6348 176.3246 -61.5833 144.3608 -137.7454 155.9792 -68.4049 -178.5219 -178.8769 -71.5774
2.94307280 -75.7621 156.9000 -80.8195 65.3020 -58.8238 152.2958 -75.0389 153.5455 -64.9133 178.9878 65.6718 177.1864
2.97454074 -76.3930 157.2979 -80.5556 -174.1187 -63.0511 160.4021 -125.0457 154.3860 -69.3339 88.3130 -176.2410 170.5552
3.00444552 -69.7588 136.1474 -170.4747 71.3369 -61.1292 152.9559 -133.3271 155.3873 -65.0493 179.6349 63.2180 67.0160
3.02769649 -76.0636 156.7939 -76.8100 -61.1565 -58.5485 150.1467 -146.3101 161.0021 64.2030 -175.8841 -65.2241 -177.2381
3.07150719 -75.9731 156.6849 -76.8017 62.8732 -59.1005 157.2733 -114.1923 154.8729 -64.6176 89.5619 176.4160 68.8776
3.10311356 -75.6833 156.8046 -80.8169 65.3023 -58.3540 149.4540 -146.8180 160.6740 62.9486 -179.0933 176.5836 69.1405
3.14819279 -75.8090 156.8371 -80.8129 -174.1094 -58.4447 149.4554 -146.9755 161.0254 63.3973 -179.4805 -176.8009 -69.1794
3.17071454 -69.8081 136.5127 -170.2617 71.4074 -60.7385 153.7965 -76.4350 153.9771 -63.9541 -172.0823 -62.0856 -68.4761
3.19083451 -77.5658 157.2359 -62.0373 -61.8054 -59.0609 152.4766 -136.4061 157.3810 -66.9793 -89.8911 65.5166 66.5228
3.21408242 -72.2885 158.7841 81.1057 176.0215 -62.3026 151.8523 -97.8222 154.6129 -79.6084 62.4009 173.7009 179.4016
3.23564793 -71.9905 158.8806 81.1259 175.8410 -60.4508 151.3255 -74.9949 153.9045 -64.3510 -177.8291 -176.8894 -69.0876
3.26263113 -71.7503 158.4576 81.1192 175.8568 -59.6804 144.8887 -148.6776 160.7155 62.4824 -178.8588 176.5292 69.1378
3.29188943 -145.6666 161.0466 79.5467 -63.9207 -60.1932 145.4327 -148.4021 160.7071 62.5680 -178.9269 176.5604 69.1490
3.31722580 -71.8894 158.4251 81.1233 -63.8858 -59.7616 143.9866 -149.4534 161.0542 62.5289 -179.1224 -177.1819 -69.1870
3.34468293 -69.8360 136.5173 -170.1591 71.5524 -59.3709 151.8715 -77.9493 156.0210 -54.7373 -59.8639 87.2086 175.7109
3.38152679 -75.7470 156.8229 -80.8216 -174.1097 -58.5865 151.5383 -143.3589 143.9534 -171.5859 178.3411 -66.2810 -177.1059
3.40281080 -76.1509 156.9207 -76.8255 -61.1761 -59.0242 153.1152 -69.8662 140.4494 -174.0734 65.1419 175.9032 -179.1986
3.42398363 -72.0231 158.9077 81.1160 175.8412 -60.5139 151.9421 -70.1007 141.9819 -172.0681 172.8336 64.5629 177.5170
3.44522811 -76.1585 156.9263 -76.8228 -61.1736 -59.0299 153.1102 -70.1290 141.6410 -171.8995 176.3860 176.8271 69.3997
3.49427829 -75.7879 156.8650 -80.8182 -174.1080 -58.6736 151.6074 -143.4097 144.4304 -171.9197 175.9829 176.7483 69.3747
3.53715829 -75.7839 156.8586 -80.8116 65.3038 -58.6516 151.5338 -143.3498 144.4544 -172.0141 175.2117 -177.0287 -69.5552
3.57216047 -71.8664 158.5363 81.1170 -63.8509 -59.9989 148.6674 -144.4143 144.1166 -171.2805 178.2484 -66.2611 -177.0573
3.59493129 -70.1879 122.9049 -161.9256 -67.0338 -60.6133 150.3948 -136.4512 156.7099 -59.3395 179.5984 -177.3011 67.5219
3.63092136 -145.6432 161.2111 79.5005 175.8597 -60.6259 149.4975 -144.7935 143.9507 -173.0740 64.9921 175.7343 -179.3056
3.67873337 -69.7677 136.2427 -170.3984 -168.9586 -60.4391 151.0654 -145.2130 167.4333 51.9011 66.9974 171.0983 179.9605
3.70091846 -71.3799 158.0258 81.0756 176.0164 -62.0689 136.0202 -138.6318 155.2918 -68.1259 178.4966 62.5526 66.9883
3.72153909 -146.3376 160.6649 79.5151 176.1290 -62.5605 135.1859 -138.6955 155.2903 -68.0487 178.5779 62.5654 66.9852
3.74194721 -70.1360 122.3716 -163.5764 -66.9208 -61.2756 136.0104 -138.1009 156.1112 -71.5431 177.6718 -66.3136 -68.7822
3.77884040 -75.7631 156.9225 -80.8114 -174.1090 -58.4390 147.5562 -150.0170 160.4444 74.4317 -65.9476 -171.3028 179.7670
3.79900356 -143.1870 162.3855 50.0754 65.8600 -61.0488 143.7535 -150.4880 161.4337 60.8172 179.8580 62.3891 64.4597
3.82524546 -76.1217 156.9068 -76.7956 62.9370 -58.5517 147.6301 -150.0280 160.4434 74.4217 -65.9533 -171.2979 179.7655
3.85578396 -75.3466 161.2693 57.1073 69.7483 -62.0042 141.4518 -148.7833 161.1387 62.6975 -179.2107 179.9044 179.7626
3.88538378 -132.7166 159.1608 -67.0922 174.3710 -59.6677 152.1809 -133.8524 155.6785 -64.7399 -171.5530 -66.9988 91.2270
3.90852613 -76.1004 156.9072 -76.8156 -61.1654 -58.9461 152.4076 -76.5518 154.0876 -63.9572 -172.1091 -62.0978 -68.4652
3.93826057 -145.6536 161.2605 79.5546 -63.8529 -60.6831 145.3425 -150.2907 160.4447 74.4097 -66.1945 -171.3840 179.6955
3.96822937 -69.7633 136.0900 -170.4850 71.4131 -60.2900 148.5468 -149.9372 160.4390 74.8805 -65.7212 -173.8493 70.7897
3.99331640 -76.0544 156.7868 -76.8048 -61.1508 -58.4868 149.7674 -146.4645 160.6565 64.2304 -174.3661 -62.4820 -67.9192
4.01710992 -69.3056 125.9244 -178.5958 142.1953 -63.5361 139.5350 -93.3007 156.8628 -51.9533 -54.2610 -173.9228 -62.8385
4.04281424 -76.0172 156.7414 -76.8162 -61.1623 -58.3945 149.8777 -80.9566 155.0109 -55.9024 -56.2413 -58.3616 -67.1361
4.07584727 -71.0206 122.7181 -157.6640 169.1371 -59.3369 149.3369 -75.5003 153.8431 -64.3220 -177.5891 179.9985 -179.9745
4.11260954 -71.7781 158.4647 81.1131 -63.9108 -59.7251 145.5456 -148.1081 160.7020 63.8905 -174.1312 -62.4298 -67.9150
4.13451757 -75.7993 156.9281 -80.8178 65.3026 -58.9016 152.9251 -70.2379 141.8700 -172.4092 171.7612 61.5227 67.6430
4.15999271 -75.7819 156.9425 -80.8246 65.3009 -58.9313 153.1493 -70.1813 141.0606 -171.6249 179.6134 -62.8752 -66.5477
4.18144084 -76.1579 156.9215 -76.8174 -61.1689 -59.0175 153.0010 -70.2465 141.8728 -172.4082 171.7611 61.5229 67.6429
4.21828503 -69.3557 127.0044 -175.4977 146.3110 -63.6025 132.6982 -137.0515 156.1337 -70.2224 178.1855 -65.5702 -68.5122
4.25040852 -71.0633 133.1978 -162.3591 156.7741 -54.7675 156.1468 -133.3809 156.9897 -61.7583 -68.2499 177.2524 -76.1257
4.27324641 -139.4807 119.8175 -162.1065 58.6456 -59.1543 143.2990 -147.5838 161.1048 63.0187 -179.3074 179.9555 179.8655
4.29994044 -77.5728 157.3056 -61.8694 178.0781 -59.5465 152.5106 -131.7280 154.9935 -65.9433 177.3172 65.5080 -93.9818
4.32667498 -70.8867 124.7953 -161.4108 -67.7630 -57.2360 157.6767 -128.9262 156.9356 -61.4084 -68.2627 -179.2839 -77.4224
4.36095637 -77.5304 157.1015 -61.9005 178.0705 -58.8425 150.3075 -146.2017 160.5647 65.1600 -172.7558 -65.4197 92.5124
4.39275592 -138.9968 122.4952 -177.5804 142.4289 -65.4672 140.0022 -136.3944 156.0873 -64.1061 -176.1460 -178.8957 -179.8695
4.41392137 -70.4261 122.4242 -163.2702 -66.7393 -58.8456 135.4514 -151.5506 161.5177 62.7746 -176.8345 67.7295 176.6595
4.44029593 -70.5622 122.7240 -162.5713 -66.8788 -61.5516 145.2759 -135.8753 155.9058 -66.6329 -174.8327 -65.6487 -177.5049
4.48763151 -145.6351 161.2283 79.5015 175.8554 -60.6456 149.7697 -144.5159 143.8790 -173.7149 65.1618 179.0131 -69.5882
4.51319476 -75.6464 156.7914 -80.8061 65.3053 -58.3023 147.8608 -149.7199 159.4768 74.2836 -65.4734 -168.3134 -67.8465
4.53766944 -75.6636 156.8772 -80.8155 65.3025 -58.5332 148.9259 -83.8757 154.0285 -80.8816 64.2902 175.5210 -70.5353
4.55930289 -75.9965 156.7835 -76.8036 -61.1475 -58.4128 147.9351 -149.7307 159.4765 74.2740 -65.4761 -168.3080 -67.8449
4.58516323 -70.5556 121.4545 -159.5722 170.7235 -62.9475 128.0221 -139.9290 156.0102 -70.3498 -179.4741 -67.6666 -177.2438
4.62893922 -137.9401 109.8173 -157.3530 176.3213 -59.5652 134.4368 -152.0330 161.5321 62.7343 -176.7801 67.7732 176.5782
4.66808871 -70.6137 122.8995 -162.2852 -66.9601 -61.1232 148.1904 -133.4488 155.4615 -65.6330 -179.6839 66.1645 177.1742
4.69027589 -74.9920 156.5980 -81.3550 65.0976 -56.0342 152.1442 -116.6803 157.3226 -62.9004 -74.8327 86.3358 71.7084
4.71054326 -75.7761 157.0297 -80.8927 65.2831 -58.6265 152.4340 -136.3129 157.3814 -66.9323 -89.9035 65.5669 66.5052
4.75002313 -77.5843 156.9447 -61.9038 178.0687 -58.5044 150.3067 -143.9544 143.4243 -170.9189 -178.8770 -65.6182 93.2349
4.77158426 -76.0183 157.1750 -76.8187 62.9268 -59.5968 156.9409 -121.8413 154.9410 -63.0196 93.8376 -176.2282 -68.4911
4.79819464 -70.9767 122.2451 -157.5522 169.8583 -60.5244 149.2200 -133.2872 155.4696 -65.4894 -179.6383 66.1753 177.1767
4.82045693 -71.0256 122.7183 -157.6667 169.1376 -59.3384 149.3758 -75.5882 153.7952 -64.0187 -174.1907 -64.8684 -177.5288
4.84755954 -70.6401 123.1299 -162.0809 -67.0575 -60.0220 148.8826 -75.2283 153.8246 -64.3329 -177.7945 -176.8943 -69.0571
4.87508393 -75.4768 155.0703 -76.7368 62.8909 -55.3194 142.0824 -148.5542 161.5253 64.3920 -177.1960 95.4260 -66.4823
4.89777107 -70.4920 123.4405 -161.9496 -67.2995 -59.8285 154.5736 -111.4835 154.7953 -64.7247 89.1581 176.6211 68.7478
4.92363444 -70.5758 122.8551 -162.5179 -66.9041 -59.6640 143.3057 -147.8156 160.6806 62.6917 -178.9496 176.5664 69.1582
4.94655303 -70.5000 122.4057 -163.3331 -66.7049 -60.7969 132.8300 -153.6747 160.8869 59.7216 -177.7158 178.7626 -70.3024
4.97222147 -76.2102 157.2362 -76.7827 62.9576 -59.8731 151.2478 -102.2810 154.6232 -86.2202 62.3902 57.8642 67.5891
4.99437229 -70.5967 122.5167 -162.7461 57.6525 -60.0394 145.6326 -118.6498 156.0457 -57.3707 -59.3647 -61.3175 -177.0412
5.02090284 -72.5678 157.3463 72.4841 -55.1626 -61.3131 137.2311 -149.4856 161.4701 61.1673 178.9972 62.8917 65.1233
5.05768886 -70.9725 122.5018 -158.0477 169.2892 -58.9601 144.5625 -147.6181 160.6773 62.7535 -178.9874 176.5769 69.1561
5.08442906 -73.3456 158.2248 72.0253 -54.9272 -62.9123 143.4582 -76.3726 154.0202 -64.2586 -177.5969 -179.9859 -179.9863
5.11601797 -136.6832 102.2643 -159.2376 176.5366 -63.3435 129.8089 -155.4186 160.9373 59.3111 -175.2947 176.6622 -71.1913
5.14995827 -73.3947 158.1095 73.3917 -52.3606 -64.8428 132.9809 -137.7438 155.9499 -68.0655 -177.0820 -66.8739 -177.5215
5.17348445 -77.0156 158.7888 -80.5395 -174.1040 -67.1474 152.5856 -151.2063 157.9509 49.8522 -97.6094 165.6292 -173.6514
5.19975476 -69.7891 136.2886 -170.3589 71.4087 -60.4059 151.4051 -146.2284 160.5624 65.1135 -172.8228 -65.4858 92.5528
5.22466322 -70.5252 123.2922 -161.8328 -67.1529 -63.3374 150.9585 -147.7029 160.1772 62.5849 -86.1818 -67.2807 176.7140
5.25140162 -70.7227 123.1789 -162.0269 -67.0785 -60.0685 149.9047 -70.0519 141.4580 -171.9254 176.4080 176.8196 69.3992
5.27234299 -72.0383 158.9124 81.1205 175.8416 -60.5040 151.9810 -69.8017 138.7598 -172.8790 -93.0397 -179.0065 178.8661
5.30043999 -75.2241 160.8810 52.8377 65.2314 -62.7974 144.9989 -120.7375 155.5464 -58.3803 -60.0000 -58.8520 -66.8477
5.33249120 -77.4308 157.0247 -61.8824 178.0732 -58.9089 152.3102 -128.2501 154.6536 -55.8495 -62.7534 -90.0503 72.8725
5.37413081 -71.1036 122.7686 -157.5801 169.1167 -59.4101 150.5493 -70.0341 141.4643 -171.9255 176.4080 176.8199 69.4000
5.40202349 -76.1788 156.9577 -76.9136 -61.2496 -58.6335 151.9324 -152.5737 147.3430 -167.1427 62.9689 62.2744 -99.4069
5.42349177 -72.4206 157.6956 71.3830 -54.7725 -66.6857 144.5393 -95.1289 154.5467 -86.2066 63.8342 61.4068 177.3879
5.45031882 -139.4843 125.3878 -177.9942 142.6354 -64.6741 138.0575 -137.4376 156.0087 -67.2191 -177.6096 -178.5402 -71.2891
5.47674632 -73.4029 158.2539 71.9089 -55.0370 -63.0612 145.5959 -70.1803 141.6980 -172.0643 175.9415 179.7974 -179.9964
5.50689598 -71.0970 122.5734 -157.7423 169.2645 -59.2542 148.0732 -143.6855 144.4802 -171.9436 175.1890 -177.0251 -69.5560
5.54102180 -145.0487 160.4785 80.1608 175.8696 -57.9010 146.7168 -146.4634 161.5660 65.4555 -175.1765 95.7593 -67.5565
5.57741774 -75.9190 155.9486 -76.3833 -60.8403 -58.5342 131.4042 -140.6189 155.8013 -75.8299 177.6471 -102.7298 59.7110
5.60904666 -75.2962 161.2398 57.1215 -170.6168 -61.9112 140.2356 -149.0676 160.7193 63.7056 -173.9059 -62.3494 -67.9041
5.63077795 -75.3737 156.4426 -80.9125 65.2653 -56.7186 142.1744 -151.3414 161.5522 61.8268 179.7737 67.2139 -95.1678
5.67703986 -75.7086 156.3935 -76.8862 -61.2220 -56.8525 142.3053 -151.3231 161.5501 61.8212 179.7409 67.2006 -95.1536
5.71666343 -71.2767 157.8241 80.9333 175.9482 -61.9789 136.1738 -137.5947 155.0165 -68.4833 176.5086 65.4818 -93.5766
5.74020549 -143.2051 159.5518 69.2845 -53.9648 -66.1857 137.7075 -130.7042 155.3710 -62.9859 -63.3153 -62.3815 -176.8314
5.76718619 -70.6058 122.8635 -162.4942 57.6434 -59.6541 143.8104 -147.3590 160.6650 64.0386 -174.2181 -62.4292 -67.9134
5.78805569 -75.3237 161.1662 57.3736 69.9180 -61.3071 148.7731 -76.7666 155.7397 -55.0513 -60.2331 87.4027 175.9119
5.80856581 -70.6909 123.1793 -162.0240 -67.0776 -60.0543 149.9058 -70.0817 140.8710 -173.0630 62.0871 60.2559 176.3373
5.82978031 -73.3516 158.2212 72.0169 -54.9322 -62.9261 143.5753 -76.3914 153.9574 -63.9791 -174.2038 -64.8772 -177.5318
5.87325299 -72.9886 156.5926 72.5444 71.9167 -64.7145 128.1272 -152.8583 161.1177 61.3683 -176.2691 -179.6331 -69.6488
5.89752364 -75.7614 156.8949 -80.8178 65.3022 -58.8177 152.2397 -75.0418 153.0874 -65.7404 176.0143 65.4459 -93.3365
5.92929475 -75.8321 156.3801 -76.8275 -61.2006 -57.4534 149.7791 -145.8818 160.7952 67.3718 -82.1146 -86.7527 75.0557
5.96048785 -71.9701 158.8374 81.1136 175.8372 -60.4043 150.8144 -75.8594 153.6595 -63.6554 -171.5683 -66.4708 91.2951
5.99171609 -144.3267 140.2234 -169.9954 71.1054 -60.6559 154.6678 -70.4260 139.7390 -166.6021 92.4205 -62.4900 -176.6307
6.03447589 -77.5310 157.1119 -61.8925 -61.7293 -58.8498 149.8314 -147.3477 164.0411 51.4242 68.5004 -106.4206 178.8888
6.06079394 -75.4497 161.3490 56.9764 -170.7186 -62.2290 143.6574 -146.3646 167.4270 51.5617 66.7602 171.1789 179.9449
6.09245493 -76.1413 156.9262 -76.8178 -61.1694 -59.0242 153.0342 -70.4068 142.1612 -172.1979 170.4213 66.2748 -91.0504
6.11642667 -145.6436 161.1928 79.5876 175.8789 -60.3596 147.3559 -147.2029 160.5653 64.8032 -172.8655 -65.6711 92.5683
6.19288011 -73.3963 158.2527 71.9079 -55.0364 -63.0629 145.5638 -70.1938 141.9100 -172.0633 172.8470 64.5677 177.5136
6.22352091 -71.6916 158.6775 81.5248 -63.9081 -58.5581 149.7037 -145.1923 160.8181 67.9677 -81.4940 -87.2836 74.4055
6.25758466 -68.7536 128.3359 -176.8434 68.2523 -67.2395 135.2481 -123.8668 153.5317 -85.6683 79.0534 75.7914 -86.4011
6.28036653 -77.5025 157.1744 -61.8877 178.0732 -58.9807 149.6763 -151.1637 159.4064 73.5857 -69.6706 101.6851 72.0795
6.30488330 -76.1338 156.9364 -76.8208 -61.1722 -59.0370 153.1509 -70.7116 140.3679 -171.4349 -178.5705 -66.0790 93.7506
6.35142779 -70.5635 123.0171 -162.3661 -66.9770 -60.1120 145.7185 -82.5474 153.7638 -81.1152 64.0911 175.6524 -70.4938
6.37434811 -73.2386 157.8306 72.4700 71.9994 -65.3848 135.4738 -136.3397 155.3149 -66.3560 179.3588 63.1112 67.0191
6.40825599 -77.7056 157.7975 -61.8296 178.0925 -60.9330 158.1671 -126.3181 154.6555 -65.7018 91.4361 92.0874 -69.7604
6.46190376 -73.4055 158.2533 71.9143 -55.0334 -63.0562 145.5553 -70.2307 141.5552 -172.0071 175.6163 -176.9877 -69.5338
6.48937998 -76.5848 158.5836 -76.6282 -61.0244 -64.0120 141.1992 -156.9418 158.8899 70.5084 -77.2092 99.5598 -175.6623
6.68853616 -72.7272 157.1373 72.6746 -53.3193 -64.3575 122.9004 -151.8405 160.9031 64.4269 -170.4678 -61.4306 -67.9000
6.72250657 -75.4902 161.3531 56.9015 -170.7788 -62.2826 144.3709 -145.9117 165.6743 49.6048 64.9412 58.6310 176.5109
6.77517129 -138.5355 110.3955 -157.1308 175.6019 -60.6939 127.3193 -139.7808 155.8087 -74.1369 178.0291 -102.6787 60.1585
6.81009742 -73.3692 158.2364 72.0117 -54.9526 -62.9541 144.0738 -75.5312 153.2871 -64.7260 178.2367 62.8600 67.1388
6.84269771 -75.0399 161.1121 50.7816 61.9742 -64.0655 139.6747 -138.7127 155.7429 -66.8527 -172.9382 -67.8733 91.5086
6.86272339 -75.6273 156.7038 -80.7518 65.3234 -58.5405 152.1662 -128.1214 154.6532 -55.8109 -62.7106 -89.9989 72.9050
6.88436424 -139.2700 113.8396 -156.4292 174.4954 -56.3473 139.9859 -147.0539 161.5291 64.9737 -177.3153 95.9736 -66.6688
6.90943443 -75.9860 156.7314 -76.7486 -61.0950 -58.6409 152.2449 -128.1036 154.6517 -55.8051 -62.7073 -89.9729 72.9274
6.97596736 -73.3823 158.2537 71.9170 -55.0470 -63.0406 145.7232 -70.0979 140.8840 -173.0598 62.1100 60.2680 176.2666
7.02885997 -76.1483 156.8738 -76.8316 -61.1881 -58.8061 152.2474 -71.0466 142.2702 -171.6110 62.4703 67.5713 -89.9081
7.10125666 -76.0213 157.4873 -80.6068 -174.0960 -60.3453 143.8712 -113.6371 154.6413 -95.5112 70.9339 78.5886 -87.7849
7.13336530 -139.4833 120.0131 -161.9860 58.5890 -59.2469 144.8646 -145.2804 165.6779 49.7768 65.0750 58.6008 176.4634
7.19442266 -71.5526 122.5939 -157.0730 -70.5332 -60.7629 152.7283 -71.6965 153.0869 -86.0078 62.3757 -88.8756 -175.9397
7.29802465 -70.2835 122.0454 -164.4324 -67.3286 -63.6440 130.3420 -139.5490 155.7155 -69.2457 -174.9330 -68.3729 92.5749
7.40500532 -70.5653 122.6711 -163.0131 -66.7965 -58.3081 137.5202 -150.8962 161.5338 61.7965 179.5438 66.6751 -95.6325
7.43848740 -70.9368 122.0956 -157.6478 170.0689 -60.7718 147.6810 -135.0637 155.6338 -65.6282 -171.8245 -67.1469 91.3217
7.52897452 -72.1674 159.1686 81.3615 176.0868 -60.5421 154.9528 -83.0533 153.8425 -87.6944 96.2645 -70.5043 -62.4996
7.56373066 -75.7129 156.8117 -80.8069 -174.1058 -58.4548 149.6225 -147.3509 164.0423 51.4271 68.5015 -106.4224 178.8890
7.59348347 -75.3927 161.3288 57.0611 69.6144 -62.0083 142.5536 -148.2045 160.5847 64.5935 -172.6823 -65.6480 92.5060
7.68467773 -73.0723 158.1219 73.2926 -54.0790 -62.3737 131.6967 -138.2309 155.8458 -74.8791 176.7403 -105.2363 58.8516
7.72032238 -70.6168 122.9206 -162.4192 57.6219 -59.6675 144.6523 -146.9988 160.5637 64.9351 -172.6997 -65.4797 92.5109
7.76910415 -70.9660 122.2149 -157.6012 169.8921 -60.5166 148.5943 -132.6341 154.9511 -66.4635 177.2439 65.5265 -93.9391
7.80974306 -75.6609 161.5448 56.5984 69.2077 -62.6234 150.0084 -70.2720 141.9866 -172.1947 170.4491 66.2934 -91.0585
7.85413094 -71.0139 122.5923 -157.9772 -70.9700 -58.9609 145.7657 -146.8262 160.5602 64.9789 -172.7284 -65.4823 92.5198
7.94524714 -75.8599 157.4010 -80.7602 65.3226 -60.5353 158.0113 -126.1342 154.6545 -65.6816 91.4550 92.0440 -69.7747
7.98442100 -73.4223 158.1220 73.2892 -52.3740 -65.0767 132.9002 -137.7961 155.6837 -67.3999 -173.7577 -68.2016 91.8167
8.02325478 -71.0727 122.7623 -157.5693 169.1286 -59.4160 150.4842 -70.2850 141.9749 -172.2049 170.4534 66.2978 -91.0599
8.14046863 -73.3125 157.9639 72.0889 70.8870 -63.3216 136.4266 -147.4506 167.4185 52.1500 66.8837 167.4973 67.6832
8.25089308 -75.4884 161.3094 55.3460 68.1874 -62.7107 149.1119 -126.4200 154.1543 -55.9164 -62.0145 -86.5127 75.3885
8.27270423 -71.4953 158.3396 81.2584 -63.7345 -59.7676 137.0670 -155.8141 151.4032 81.3739 -85.6746 75.4669 56.0517
8.42691755 -73.2408 157.8024 72.5382 -53.2834 -65.2342 135.0205 -135.3753 154.9738 -67.1094 176.9926 65.7074 -93.6112
8.63002792 -73.2695 157.9821 72.0801 70.7531 -62.8236 139.4149 -145.4341 166.5318 51.9516 66.9495 56.5429 66.9047
8.71901340 -72.7960 157.3342 72.6805 -53.5701 -63.7440 124.2586 -151.6480 160.7311 64.4732 -170.4002 -66.1697 91.5602
8.79146840 -76.1158 156.8395 -76.8097 62.9258 -58.7117 151.0197 -144.0798 158.7256 63.4534 88.9882 93.9407 -69.5409
9.06396422 35.3848 61.1038 45.9730 71.3111 -63.2121 156.7712 -134.0775 156.3801 -62.7181 -177.5979 178.9151 67.8527
9.29095977 -76.0087 155.9585 -76.8471 -61.2221 -55.3649 141.2700 -81.3937 149.1749 -150.1867 92.4760 -62.5851 90.1563
9.81421998 -70.6201 123.3588 -161.7138 -67.1876 -62.0160 156.2031 -125.9368 154.5964 -65.7441 91.5923 92.1542 -69.6963
