# Supplementary material for: Exploiting Sequence-Dependent Rotamer Information in Global Optimization of Proteins
Source: J Phys Chem B. 2022 Oct 18;126(42):8381–90. doi: 10.1021/acs.jpcb.2c04647 (PMC9623586; doi:10.1021/acs.jpcb.2c04647)
Supplement: Supplementary file 2 — jp2c04647_si_002.zip [file jp2c04647_si_002.zip › TripeptideConformations/MET_PHE_LEU_new.csv]

0.00000000 -144.5404 141.7205 -174.7109 59.0641 177.0073 -69.0557 -16.5270 63.9488 85.1504 -78.1260 -11.3438 -61.4792 175.2307
0.06734461 -71.4238 139.5473 -173.4657 59.3118 177.3763 -68.6615 -16.7905 64.0681 85.6017 -78.1800 -11.3290 -61.6259 -64.3507
0.11197878 -147.6362 158.2810 62.4200 178.4882 -177.5404 -68.2409 -18.8134 68.3725 91.4668 -81.0573 -6.9451 -61.2358 -63.6930
0.16991690 -145.7069 152.8388 -167.3767 177.1668 -179.5240 -62.8127 -16.6618 62.0906 87.1548 -77.0587 -12.6144 -61.7092 -61.2919
0.43345006 -73.3712 151.1142 -166.5767 177.3472 -178.9481 -62.4802 -16.7359 62.1283 -93.0656 -76.9226 -12.8955 -61.8042 -61.3262
0.53314986 -143.6590 140.3789 -158.2374 -76.6543 -179.4591 -66.9482 -17.6671 65.3490 -93.9166 -82.5897 -8.9415 -61.3992 -63.0607
0.60189236 -71.4028 126.1278 175.7488 50.3464 65.4746 -72.3916 -20.0781 67.4575 -88.7930 -78.4319 -8.9854 -60.5697 175.8041
0.64298685 -71.6058 155.2539 66.1966 178.9362 -177.4546 -68.1725 -18.8131 68.2485 -89.4542 -80.6605 -7.2443 -61.3512 176.1459
0.66707645 -72.4264 138.1208 -157.4883 -75.5510 179.8182 -66.4521 -17.7817 65.4341 87.7807 -82.2579 -9.3566 -61.4467 176.9362
0.76664456 -144.8469 137.1113 178.2096 51.3555 64.2620 -89.3546 -19.8441 65.1024 -89.8479 -74.9568 153.2386 -61.6242 -64.6553
0.81445824 -144.2325 146.1881 -175.9540 56.3772 -173.9515 -84.7023 -2.4184 67.5838 91.8794 -118.4053 153.3087 -60.1406 -62.0936
0.83959870 -71.2337 134.4781 178.6698 51.7925 65.8731 -87.9088 -19.7136 64.8146 90.3707 -75.1741 153.1518 -61.5792 175.4385
0.87949296 -71.8806 143.5516 -175.1284 56.5208 -173.6162 -83.5680 -3.4106 67.9857 92.3467 -117.7878 153.1092 -59.9894 177.5696
1.00477206 -72.7307 146.6156 -169.0990 59.6288 177.0500 -78.1462 -13.3239 62.5686 -96.0289 -77.7013 152.7179 -62.7844 173.7968
1.03383139 -146.9896 173.8304 66.9165 -179.2867 -61.6101 -61.3171 -20.8078 66.4432 -89.0096 -76.8608 -11.7179 -63.0569 -62.5515
1.05877178 -147.7824 160.5207 61.2931 176.8268 69.4290 -66.3704 -18.6510 67.5355 90.5400 -77.9790 -10.4729 -60.9172 -63.9885
1.20521801 -147.1001 163.0606 64.0941 -179.5270 -177.3178 -79.5629 -16.8773 65.2535 -91.7557 -76.0409 154.5699 -61.9889 -65.2394
1.38282202 -145.3406 162.3490 70.7548 -69.1301 -179.0716 -65.9522 -20.4085 68.2437 91.3561 -77.5516 -10.0570 -61.0529 176.1414
1.41684144 -75.9333 160.9540 71.1313 -68.8989 -179.2431 -65.7072 -20.2228 68.1388 -89.3832 -77.6563 -10.2314 -61.0863 176.1473
1.56658314 -145.3117 157.5639 -164.2916 174.9280 -178.0380 -70.8129 -15.5600 61.1724 -93.1410 -76.6115 151.5126 -62.9841 -61.8342
1.61322466 -144.0394 171.4096 61.0959 74.2928 68.1054 -67.3765 -13.2689 68.2930 -87.9634 -100.8623 -0.6945 -57.2637 -60.7288
1.69046975 -72.7619 157.3823 64.9727 176.4833 69.3454 -66.4724 -18.6467 67.5125 -90.0643 -77.9556 -10.5830 -60.9501 -64.0589
1.71959465 -144.4790 164.2020 60.3897 78.0319 -175.2323 -69.3857 -15.4288 73.6698 -82.8598 -98.2328 -0.3906 -58.3465 -62.2119
1.75110708 -73.5845 159.7851 67.6988 -179.2512 -177.1921 -79.2180 -16.7782 65.0911 88.4087 -75.5055 154.6775 -62.0370 174.7041
1.77288160 -145.7929 150.1475 -167.5760 179.8912 -70.3047 -63.7890 -17.7888 66.0222 90.5383 -78.1073 -11.4467 -61.9206 -61.6703
1.79829620 -144.6932 133.4345 -175.2911 176.1091 67.1184 -72.1264 -21.9043 69.2660 92.8404 -81.1719 -7.3235 -60.6440 176.8416
1.84181693 -71.2547 129.9823 -174.4163 176.5403 68.4502 -71.3784 -21.7988 68.9388 92.6155 -80.3545 -7.9066 -60.6733 -63.0986
1.87351087 -144.6803 145.9651 -174.2937 167.0174 59.7120 -65.3390 -18.3940 67.5248 -89.2058 -77.2567 -12.4112 -61.7233 175.4092
1.91075999 -137.3295 157.1020 -64.1640 -175.9142 179.9815 -66.1390 -17.4729 66.4757 -91.0820 -76.4099 -12.3781 -61.7920 -64.1878
1.93126505 -146.4878 145.6182 57.3770 -176.9245 -73.3386 -77.7135 -16.0994 69.5918 -87.9346 -92.7936 1.3741 -60.2039 -61.9165
1.96709231 -147.5827 158.2588 62.6298 178.7875 -176.9436 -64.4720 -24.8830 63.7366 -93.9327 -77.3473 -15.2086 -174.9572 -179.6882
2.00615298 -147.4909 156.4455 61.7607 179.5009 -179.5236 -71.5648 -12.4946 67.1102 88.9682 -76.1848 -14.6236 -63.4184 -48.0355
2.03812473 -72.7514 146.6972 -167.5582 -179.2809 -70.2198 -64.2654 -17.9883 66.5211 90.9663 -78.5381 -11.1736 -61.9416 178.3508
2.08235542 -71.5308 133.7464 -166.8510 -79.4776 -69.5597 -69.4952 -16.6414 76.5899 -77.6041 -104.3353 3.7929 -57.1984 -61.6941
2.11912939 -147.3143 162.5452 62.7239 179.0899 69.8784 -79.4890 -15.7820 64.6362 -92.3186 -74.9305 153.5065 -61.6606 -65.3926
2.14413495 -76.2208 154.3123 -64.4581 -64.0655 179.9441 -66.7163 -17.5031 66.8770 -90.3817 -78.1754 -11.2830 -61.8775 176.1344
2.17709207 -73.2682 141.9198 -148.6793 -73.4042 177.5467 -75.8843 -18.0953 64.4343 88.2568 -81.2721 151.4887 -62.6963 176.2748
2.21023161 -71.2460 138.9818 -171.6542 61.0736 172.7645 -65.8928 -25.2603 65.5267 -94.4078 -104.8602 7.8147 54.1436 -176.4391
2.25610396 -76.6030 158.1270 -62.1513 -171.9361 -65.7778 -64.4021 -17.5079 65.2074 -91.8733 -72.6640 -15.1758 -61.4771 174.9196
2.28098326 -77.5025 158.0517 69.7762 -66.0395 -66.5937 -66.9768 -19.7390 68.2566 91.3749 -79.3396 -9.0790 -61.2594 -63.4374
2.30697358 -144.3829 142.4092 -176.7777 57.3714 -177.4869 -76.8027 -28.3178 62.2430 -95.4615 -81.4611 138.5268 -175.9457 -176.2543
2.34219673 -71.6942 142.5857 -175.4310 58.1759 -174.6779 -80.2277 -9.6620 63.1175 -97.0096 -138.4230 141.9847 -177.0166 -176.4333
2.38348043 -72.1864 146.0032 -168.5338 -178.6724 176.9560 -59.2330 -24.9317 61.5688 -93.6261 -75.5571 -18.1520 -173.5474 179.8993
2.42406105 -144.5340 148.1705 -172.1028 59.0756 178.7643 -79.0448 -6.9105 64.1582 -94.5335 -142.5581 169.1770 53.1422 64.6904
2.46267581 -144.6056 144.2187 -177.6846 57.8610 -173.3294 -78.2637 159.4130 63.2706 -95.7234 -130.4110 156.1406 -64.0463 -65.9605
2.48580422 -71.5846 155.2616 66.3933 179.2481 -176.9523 -64.4486 -24.7373 63.6649 -93.9903 -76.8802 -15.4803 -175.0730 60.2484
2.51124337 -72.2397 145.9160 -170.9146 59.5065 179.0352 -78.1650 -7.0988 64.1472 86.8285 -142.4837 169.1500 53.2347 64.7267
2.54345176 -73.2001 149.6310 -166.6253 174.3621 179.9512 -59.5173 -26.0294 61.9851 -94.2733 -98.0483 4.0639 54.9157 61.5224
2.58929569 -137.1092 163.4472 -64.7729 -174.0011 73.1003 -75.4101 -13.0421 62.1324 86.4540 -71.2215 152.3576 -61.4000 -64.1536
2.61160131 -146.3335 177.1071 67.4813 -179.5270 -60.7127 -70.9882 -22.4975 67.4504 -87.7307 -81.9209 149.3044 -62.0300 179.4849
2.63931539 -71.1745 127.4545 176.3799 50.7527 65.3983 -65.3428 -31.5278 -179.5821 76.1130 -82.0896 -1.5491 -56.9754 178.7182
2.67143757 -147.5152 155.3365 61.0763 179.7975 175.4882 -74.4543 140.7040 -179.1866 80.7652 -138.3797 148.4716 -67.1523 173.5888
2.73528846 -71.1799 153.7649 65.8223 -179.9708 -178.7413 -71.0485 -13.7209 66.7116 -94.5173 -75.9598 -15.6487 -63.8543 -157.7470
2.78415687 -147.1299 161.8606 64.2429 -179.3841 -178.0346 -81.5827 -12.0492 65.9578 86.1637 -72.4055 149.5905 -68.0351 -162.6706
2.80655494 -72.5019 142.5657 -176.8978 59.0170 -176.5340 -146.8024 161.5792 67.6758 93.0980 -131.9984 156.1704 -65.9606 -66.6580
2.82967685 -147.3077 164.0090 65.6819 -178.0918 -177.3355 -66.4489 143.2063 -178.9988 80.3419 -135.0847 146.3049 -65.6237 173.5731
2.85477721 -144.4968 166.4567 62.5042 81.1490 -176.9076 -59.2607 -33.2446 -177.7836 72.3781 -94.9627 3.3831 -57.2943 178.4957
2.87481800 -144.4352 143.5743 -177.5924 56.3229 -179.4558 -71.6291 -38.2151 179.7871 -104.3331 -87.8454 153.5540 -58.3610 -61.0475
2.90566091 -143.8153 146.3588 -161.9088 -82.1687 178.0058 -61.3011 -24.4627 -54.6814 -72.6308 -89.9207 -3.6540 -57.7294 -61.3893
2.94618281 -71.5162 141.4341 -176.3645 56.6514 -179.3923 -70.9930 -38.0457 179.8242 75.2195 -88.1000 153.3987 -58.2805 178.4705
2.96703564 -144.3412 130.3852 176.2941 50.5152 63.6215 -72.3192 -26.1564 63.1724 -93.9599 -76.9376 -17.4159 -171.9153 179.9549
2.99108832 -146.8029 155.8012 60.0948 -176.9411 179.9117 -64.2426 -25.0040 68.5645 -89.8072 -107.3920 10.1006 53.3223 -179.0867
3.01328918 -139.1139 135.1672 -178.1648 56.8776 169.7954 -131.9826 9.9556 -52.7291 -77.9922 -126.4232 158.7517 -62.5339 -65.4730
3.06536676 -71.8484 137.4744 -165.2929 -81.4704 -71.7195 -61.2573 -32.7843 -176.9775 71.2297 -101.2257 7.9043 -56.4963 179.0467
3.08632955 -147.9444 159.3037 64.0456 179.3334 70.2790 -71.6676 139.1920 -179.0082 80.8098 -137.3288 149.7778 -65.2193 173.3160
3.11288593 -130.8580 155.4950 -68.7611 -67.0415 179.1449 -81.4998 -15.4252 64.7368 -91.5898 -76.8191 153.1549 -62.5609 -64.9820
3.13822277 -72.4478 160.3760 66.9913 -73.6419 114.3204 -64.4098 -18.4625 66.9634 -90.6210 -74.9429 -11.4114 -61.2420 -64.3545
3.16368596 -145.0778 165.3023 71.6606 -67.8104 -175.1866 -59.7877 -31.7599 -179.3932 76.4977 -81.4176 -3.0759 -58.1463 179.1450
3.18689618 -145.2420 152.8045 -164.5175 173.3669 178.8722 -60.5952 -25.3718 62.0374 -94.2637 -108.9765 7.5667 81.9459 -177.2925
3.20806855 -77.0962 164.3933 72.0067 -67.6147 -175.2630 -59.5645 -31.6526 -179.4180 -103.2908 -81.7466 -3.0959 -58.1347 179.1593
3.23941772 -145.2409 163.5112 71.6674 -68.2159 -178.0479 -61.6744 -26.4625 64.0883 -93.2626 -75.2098 -16.9114 -172.7293 -179.9513
3.27836144 -76.3838 162.3435 71.9778 -68.1486 -178.2828 -61.4486 -26.2729 64.0101 -93.3245 -75.3274 -16.9941 -172.6522 59.9539
3.30536103 -74.6114 152.9096 -70.5611 -62.6540 -65.3910 -70.7846 -10.9237 64.1524 88.1885 -75.0020 -16.2429 -65.2454 78.1811
3.33026620 -145.1519 155.3126 -165.1163 172.5914 -178.3153 -64.7690 -12.1674 66.6860 87.8919 -73.3044 -17.9159 -70.9646 -160.0069
3.36169501 -71.4400 138.6942 -175.9296 54.2031 65.6522 -71.7448 -13.7071 69.2890 90.0306 -77.1720 -13.1901 -66.0883 80.0595
3.39846739 -145.7200 155.0189 -164.2966 176.6439 -175.5878 -65.6838 -9.0962 64.7742 -90.5155 -69.5662 -20.3168 -84.2086 -179.2360
3.41862814 -144.7555 164.2811 54.5350 69.0856 178.0758 -89.8658 -9.6502 64.9257 -94.6798 -77.6237 -19.6860 -65.0654 -160.7279
3.45057900 -144.8811 159.6592 66.1661 85.4704 77.9907 -122.3383 -3.5623 64.1912 -89.9410 -86.7809 -7.4374 -61.9797 -65.2608
3.47076040 -133.0206 155.3363 -74.3475 -64.6355 -66.2583 -70.1335 -11.1296 64.4468 87.9245 -74.8144 -16.1760 -65.1430 78.1918
3.49182763 -137.1461 159.0036 -63.3687 -175.7915 179.9516 -68.2800 -11.8308 66.5530 -92.3581 -73.6863 -16.7324 -65.1602 77.1249
3.51448812 -73.5018 160.1446 66.0540 174.6707 69.1056 -61.0405 -30.2727 -179.1085 -103.8396 -84.0112 -0.4119 -57.5407 179.0511
3.54318179 -73.4534 152.0830 -168.9199 176.1903 176.5747 -67.4320 -12.2879 61.9040 85.0473 -137.4638 142.7793 -178.2837 -176.2996
3.57593766 -71.7379 144.4696 -173.2465 176.4336 69.4387 -133.7053 141.4218 -179.1180 80.2780 -136.0218 149.2536 -64.5437 173.8456
3.59881311 -144.1592 171.3738 61.3476 74.8627 67.9125 -62.1975 -22.7437 -55.3346 -71.7891 -102.5296 2.3068 -54.9597 179.5437
3.61903367 -71.1840 132.7366 -173.8641 175.2357 68.6055 -67.9941 -29.2663 64.0795 -92.6903 -78.7387 -15.7216 -173.6146 179.9481
3.64318134 -127.8014 155.7328 -64.1708 79.0758 67.4276 -66.4072 -17.6498 67.1382 -90.6362 -78.0035 -11.2560 -61.9057 -63.8226
3.67418125 -136.9788 163.9519 -63.8826 -174.8896 72.8838 -64.9395 -13.0129 65.1438 -93.6857 -72.3999 -18.4569 -65.9347 83.4273
3.69560092 -74.0214 153.2452 -163.5448 176.9797 -174.8232 -65.4154 -9.1374 64.8979 -90.2825 -69.5514 -20.4556 -84.3632 59.8523
3.72068812 -71.5113 134.8179 -173.0213 175.5248 69.1349 -68.0112 -26.8626 -57.9789 -71.9434 -89.2098 -0.4079 -57.5291 179.5839
3.75903872 -73.6551 150.1747 -165.8166 60.7719 175.0707 -79.4094 -11.2144 66.3085 -94.8349 -76.6306 149.8642 -68.2516 -46.6238
3.77994912 -76.8236 156.8841 -63.2069 -177.1723 179.7613 -68.5479 -11.7630 66.5881 -92.3391 -73.9153 -16.7008 -65.2103 -47.8325
3.80530520 -75.4118 151.6900 -63.9393 -177.7275 179.9107 -63.8921 -31.4776 -178.3432 74.0739 -99.7532 8.7148 -57.0730 179.5452
3.82579135 -74.5952 155.3282 -166.8367 172.8418 -178.5995 -69.7059 -8.8727 62.2532 87.7128 -138.4293 168.7902 56.2499 -174.7334
3.85213045 -145.4326 146.7184 -173.0075 53.2436 63.5095 -85.3764 -13.4365 67.9117 89.8026 -75.7080 150.4162 -67.6123 78.1464
3.87262678 -75.4907 160.1246 61.9460 73.5849 178.7173 -98.5936 -5.2733 64.2863 88.0739 -77.7481 -18.8884 -66.0014 72.3188
3.90696346 -144.4296 130.0451 -175.7690 177.4828 67.7955 -77.8016 -14.2630 67.8190 89.6931 -77.1659 -13.8778 -63.5234 78.6448
3.93032362 -147.3493 161.7495 62.7164 178.2169 69.5215 -84.1288 -9.2678 -57.2055 -72.9711 -74.1827 153.3817 -57.0931 -59.7087
3.95625022 -78.5844 168.5539 64.8133 75.1664 67.9126 -57.6085 -32.7480 -177.6410 71.5399 -96.0887 1.9116 -56.3935 178.4488
3.98256684 -72.1400 129.2254 -174.6553 178.3991 174.4262 -70.8466 -28.3905 -58.4048 -72.1428 -108.7170 15.9163 -57.8729 178.1199
4.00641978 -146.2400 150.4795 63.9969 -163.8736 -64.0415 -71.7684 -11.8033 69.8988 -91.6404 -74.8154 -16.5075 -70.5992 -164.0699
4.02713335 -76.5235 155.5647 -64.0226 -63.9195 -179.9987 -69.2215 -12.0363 66.4059 86.5227 -74.0636 -17.5501 -67.1921 82.2044
4.05375769 -144.7153 145.6303 -171.6216 169.6389 63.9834 -70.1425 -12.6282 69.0416 90.3152 -78.5235 -13.1195 -65.9543 -45.5905
4.08295140 -75.9935 152.4280 -64.5099 -64.0496 -179.9739 -82.2545 -8.4370 67.1360 -92.3435 -140.7303 162.1649 80.1893 -59.9292
4.10505252 -76.2354 153.6659 -62.2737 -64.8419 97.3024 -81.5868 -15.3826 64.6438 88.4798 -77.2650 153.1396 -62.5676 -64.8265
4.12710438 -76.2478 154.3313 -64.3545 -63.9673 179.9273 -64.7520 -22.7050 63.2445 -94.2298 -75.5205 -19.3675 -173.3070 -179.8178
4.17185229 -78.1055 159.0544 70.4486 -65.3323 -66.5647 -65.9409 -22.3932 -57.6694 -71.9176 -84.3753 -4.7283 -57.8866 179.6341
4.19498979 -76.8328 163.1458 61.7062 72.8317 177.5665 -105.0076 0.1671 62.0674 86.4655 -75.2255 156.4243 -56.1932 -61.9185
4.22735324 -76.8196 155.5378 -63.5036 -176.8609 179.7247 -80.2224 -8.7200 67.1447 -92.6331 -139.8281 162.3473 80.2463 -59.8027
4.25259834 -74.6930 111.8475 -175.6979 179.7415 174.5450 -72.6891 -25.8474 63.3901 85.8702 -82.1030 -13.4048 -174.6408 59.7833
4.28115036 -144.6271 141.9944 -173.4823 171.4758 66.2678 -77.0444 -28.2028 63.1644 86.0313 -75.5990 139.6104 -177.1018 -175.7463
4.30144994 -147.7195 160.8782 61.1728 176.0687 69.2290 -66.5949 -17.4579 -57.1020 -71.8138 -75.3190 -14.9738 -73.7416 67.8140
4.32527201 -73.0303 152.1798 -66.7154 73.8038 68.2046 -80.9974 -15.8056 65.1399 88.5214 -77.5192 153.0124 -62.6506 -64.7579
4.34893106 -143.9385 142.4577 -155.4906 -76.1264 -179.8942 -70.2204 -10.6581 62.6318 88.7375 -76.2780 -14.6520 -90.9178 177.0721
4.37151892 -137.7019 160.8828 -63.1511 -171.0534 -64.9379 -78.8720 -8.4756 67.3115 89.1152 -133.1453 169.8111 51.2204 -179.2975
4.41038807 -132.2409 152.1447 -71.1964 -67.4410 179.3133 -88.4691 -8.6069 64.7879 88.0674 -73.8249 151.4066 -67.2933 73.3775
4.43639189 -145.1768 162.7854 69.5483 -69.3883 -173.3520 -62.8798 -26.6907 64.6378 -93.0132 -92.4779 5.2663 69.3663 -89.5973
4.46708786 -141.0122 138.5102 -175.0117 177.4969 -72.5503 -129.8391 19.4287 -53.6145 -79.1932 -76.0037 154.4695 -58.6295 -60.3870
4.49101139 -145.3386 164.9658 61.4155 75.0644 178.9938 -137.7347 9.2109 67.3448 -82.7864 -128.6011 151.3470 -62.3697 -64.9535
4.51333529 -71.5114 140.0814 -172.8372 176.5920 178.4424 -72.1157 148.0598 -179.3525 78.4769 -143.7946 134.6961 -178.1695 63.2943
4.54125244 -144.4121 167.1528 56.9848 70.5617 177.8253 -100.4211 -3.4799 63.4174 87.0873 -75.3006 154.2997 -66.0404 70.8939
4.56954780 -144.7029 161.2374 64.5843 81.4584 75.7711 -131.4823 0.3098 62.8068 -90.8159 -79.7096 156.9297 -58.9454 176.9252
4.59031798 -71.3295 139.7371 -175.7663 57.5704 -177.4103 -74.7577 -28.2817 62.3415 84.8571 -83.1455 125.0332 -170.4606 -74.1741
4.61546538 -71.6451 142.2779 -175.5211 58.1573 -174.6928 -79.9106 -10.5485 63.3382 83.5900 -135.7019 138.9697 -175.6709 150.6558
4.63556633 -144.5839 153.0862 -173.4542 56.4445 -176.2448 -67.6165 -21.6066 -55.0552 106.8955 -147.0941 161.1857 78.5263 -62.8951
4.65945810 -71.8591 131.5112 -170.5794 173.2179 -178.5748 -95.9371 -5.0971 66.4529 -92.5845 -141.9433 163.6288 78.1327 177.0483
4.68759063 -144.2332 137.9353 -178.7063 57.5500 -178.2717 -71.0737 -26.0632 62.3473 83.7280 -73.6198 -26.9451 -176.6848 -93.8168
4.71555019 -79.8221 164.8291 -61.3212 -174.4368 75.2297 -75.1567 -11.0172 64.5878 -94.0425 -70.9262 149.5418 -69.2394 -161.5164
4.74255481 -75.0533 158.5553 67.1116 -74.3263 179.1315 -87.1760 -6.0777 65.7061 -92.6268 -139.5494 159.4441 78.4595 178.8816
4.76585740 -71.0842 150.1407 65.8993 -174.3922 -70.1920 -106.3611 -5.2947 64.5410 88.9091 -79.0137 152.3877 -65.3921 -51.6069
4.78608438 -76.0455 153.6589 -65.2566 -64.4473 -179.9249 -81.1686 -8.2946 68.0079 -90.0704 -137.0608 169.3600 51.0290 -179.1225
4.80669964 -72.6005 154.4739 -63.9174 78.0175 -179.9427 -68.6662 -11.6684 66.8514 88.3949 -74.2218 -16.5811 -65.1237 76.8618
4.82855039 -146.9497 160.4467 66.7150 -168.9301 -61.2118 -62.9905 -29.3455 -177.3571 76.1191 -83.3164 -4.0053 -65.6615 -50.6032
4.85802391 -95.4229 144.0056 -63.3812 -59.9757 -66.5644 -139.8870 156.6538 -61.3591 -82.3995 -79.2058 154.8291 -59.6505 -60.6065
4.88149336 -76.7267 156.5752 -64.3513 -176.8127 179.6753 -79.5294 -8.2688 67.5312 -90.9268 -134.1649 169.6555 51.0337 60.8426
4.90284468 -75.0253 159.9017 61.1218 72.3436 175.6359 -97.2278 -23.3342 65.4260 -91.1095 -150.8175 136.2775 -178.9774 -176.6529
4.92389008 -74.2964 157.9770 69.2960 82.0237 74.9220 -132.8761 1.9161 61.5611 88.1579 -80.3861 156.7378 -58.5833 177.4124
4.95073922 -131.3511 157.7917 -61.5228 83.7179 -178.5392 -68.2422 -11.6708 66.7135 88.3080 -73.8381 -16.7809 -65.0128 -48.1998
4.97990258 -71.1071 136.7688 -175.5812 54.2213 66.0011 -69.6113 -23.1270 67.1574 -92.9806 -105.2548 11.2475 70.0444 -92.8896
5.00286436 -143.8878 142.5804 -156.0164 -76.5616 179.5518 -70.2807 -10.7275 62.7349 -93.2571 -76.6236 -14.4317 -89.6165 52.7113
5.02619594 -71.3827 154.3239 -61.9446 76.8192 67.9755 -62.6013 -25.3422 65.9418 -91.1524 -103.3328 7.5139 52.7055 -178.9153
5.05024801 -73.3126 159.5480 69.8180 -170.9118 -60.3830 -65.0202 -21.7281 -57.1126 -71.7888 -79.7326 -10.9866 -77.0467 65.0097
5.07571888 -132.1547 152.8630 -71.6417 -95.1536 68.2187 -83.1672 -13.1211 60.8251 86.3353 -74.1294 153.2745 -61.8445 -65.4195
5.11428847 -145.1327 145.3938 -165.8577 -179.9778 -177.3640 -80.5463 -15.2660 -57.3201 107.1026 -72.0587 138.2374 -177.6246 -176.3991
5.14275600 -71.4249 132.2027 -166.1206 -78.6317 -70.1180 -65.9948 -30.5631 -176.6105 72.0419 -90.6340 0.2389 -62.1784 -46.4818
5.16347200 -76.2123 155.9625 -61.7525 -64.8482 97.0179 -69.1583 -12.0197 66.3820 86.4427 -73.9790 -17.6224 -67.1775 -158.8297
5.18926469 -72.6698 156.3153 66.1602 -177.0725 179.6700 -78.2425 -23.0807 63.3029 86.0309 -92.3059 162.3969 67.2968 -154.5973
5.20991526 -137.7000 155.9796 -63.2678 -175.7681 179.8916 -65.2469 -23.7515 63.8046 -94.1391 -95.4944 4.7103 66.7416 -94.6121
5.24330074 -128.5553 158.1653 -63.0494 79.7799 67.7180 -67.8925 -11.8237 66.6914 -92.3472 -73.6733 -16.8281 -65.0126 76.8950
5.27717271 -147.2878 163.2449 63.4105 178.0834 69.5877 -81.2414 -12.1172 -57.0354 -72.5728 -74.8164 151.3348 -66.7219 71.4981
5.31444041 -73.0073 154.8261 -65.2625 74.6746 68.2841 -68.6625 -12.2428 66.6393 -94.0327 -73.7824 -17.6902 -67.2463 -158.8188
5.34554307 -72.4010 138.3705 -155.9744 -74.7164 -178.1473 -62.6967 -27.8853 -172.7048 -113.4263 -83.2252 -7.8270 -79.9739 59.7624
5.37127086 -69.6398 144.6363 60.9582 -178.5727 -73.9972 -70.9985 -28.5874 -177.4018 75.0528 -86.9206 0.7102 -65.1192 -48.5999
5.39208205 -72.6195 140.4077 -150.8007 -70.3926 -175.1374 -64.7902 -13.5527 62.0232 80.5126 -71.5128 -13.3735 68.0941 -162.7036
5.41733419 -144.2546 164.4633 47.2583 63.5624 177.2743 -70.0264 -21.5838 65.0065 -93.7374 -98.8639 11.2893 70.4973 -83.7462
5.44076227 -72.5530 157.0117 69.6180 -168.1402 -61.3969 -65.7991 -21.2514 -57.2719 -71.8842 -81.8811 -9.0853 -69.4776 -56.7604
5.46261070 -77.8369 158.3987 70.2895 -65.5552 -66.5809 -65.9751 -22.2056 -57.7183 -71.9111 -79.9619 -10.0276 -77.3201 65.7532
5.48319849 -75.6012 153.4542 -63.4498 -176.9967 179.6702 -65.4440 -23.7169 63.7916 85.9302 -95.7622 4.6996 66.9181 -94.3952
5.50503896 -74.4590 158.0938 64.6553 79.5978 -176.2166 -66.6536 -29.1555 -172.2760 -107.6635 -82.5018 -7.9717 -75.0051 69.2115
5.53547118 -76.5199 155.2215 -63.8194 -177.3690 179.8207 -67.2760 -16.5077 -57.0978 -71.9860 -78.2922 -12.8642 -66.6289 -51.9659
5.55679032 -76.2578 161.5790 68.7410 -71.5806 -179.6283 -74.5046 -24.8105 63.1062 86.0949 -88.6407 167.0316 60.5790 -166.1996
5.57756470 -145.8004 149.6584 -168.2442 -179.2092 177.2524 -61.7739 -22.8529 60.9863 84.5352 -68.2731 -35.7686 -172.3582 45.8288
5.63543381 -131.3191 157.4837 -72.7335 -63.3899 -64.8239 -79.2612 -9.9273 65.2187 -92.4875 -137.5457 161.9847 75.0396 78.2479
5.65802093 -143.9965 167.2344 63.7759 75.6024 177.9505 -125.7261 18.2333 -54.2559 -77.3082 -72.9250 151.8346 -75.7784 -172.1441
5.67850909 -74.8020 158.0257 66.1430 -74.6243 179.1544 -87.6123 -6.1975 66.5947 88.3690 -132.4153 169.2434 49.5506 179.3127
5.70959892 -76.0076 153.4803 -64.4961 179.0190 69.1744 -67.5096 -17.4496 -57.1517 107.6644 -79.4109 -11.8577 -68.2449 -54.1010
5.72989939 -77.2664 162.9927 58.7424 68.4536 176.2965 -95.7876 -16.8046 62.7612 84.8127 -86.1560 -2.7688 61.3045 -167.9934
5.75612085 -76.0614 152.7556 -63.4169 -60.7876 -67.6465 -62.1383 -33.0707 -176.6011 78.5148 -80.1107 -3.6474 83.5213 179.3382
5.77996892 -145.9209 150.0956 -169.4473 55.3581 63.4639 -71.9857 -17.7486 67.0341 87.0285 -139.7457 129.1104 -173.2719 49.4319
5.81043764 -75.6724 161.7735 64.5555 74.3163 178.6044 -117.7599 -17.3947 62.9093 -92.7822 -88.1884 -3.1087 82.5432 177.6025
5.83105163 -82.1323 71.3189 -168.1425 178.7579 179.4002 -60.7559 -27.6745 65.3148 -91.6539 -83.4841 -3.3752 66.6020 63.6966
5.85436377 -135.9618 162.1325 -62.5359 -174.9149 74.0974 -76.1932 -10.1896 66.4521 87.5131 -136.6189 162.1471 74.5020 77.8140
5.87804795 -146.3448 157.4262 63.2790 -177.6980 -69.9054 -120.3359 2.7364 -55.8518 -76.9159 -83.4947 152.7576 -67.1230 70.7546
5.90195074 -145.6159 169.0486 67.1571 80.3508 179.7260 -133.9505 153.7318 63.4125 91.6762 -89.9681 151.6024 -66.6034 73.2953
5.92568508 -141.2584 115.1821 -161.8940 -72.6602 -172.0344 -81.4710 -12.5902 69.8037 88.6139 -87.6235 -9.5089 -60.0291 -151.9462
5.95168352 -137.0318 153.8050 -64.2955 -175.8646 179.9723 -66.3280 -23.1256 64.9743 -94.1439 -88.4818 1.0689 58.4900 -83.8803
5.98531215 -75.6965 151.6480 -64.0132 -177.7025 179.8762 -146.0673 158.7622 61.3929 -88.7325 -92.3874 149.7955 -71.3305 67.5588
6.00825673 -75.0230 162.1957 66.8927 76.8993 178.8397 -129.8416 1.5542 64.5715 90.3643 -149.5682 156.8060 77.7036 178.3814
6.02860333 -73.5052 144.6483 -138.5650 -67.2591 178.7980 -82.9820 -12.4436 61.9036 -89.7834 -74.7090 150.1549 -89.9874 56.2107
6.05716641 -146.1842 150.0766 -168.5134 -177.4867 175.9443 -62.0409 -23.9834 60.0716 86.8754 -105.7822 11.0971 -128.1116 64.5813
6.07787991 -72.6711 151.6185 -66.6055 73.8535 68.1641 -75.5754 -24.3843 63.4007 85.4130 -82.3246 138.5279 -175.9032 -176.2501
6.09871519 -144.9175 144.3424 -145.9001 -71.8157 -178.3920 -74.3396 -19.6826 -56.3067 106.4651 -73.1284 137.1534 -176.7449 -176.3309
6.12152242 -144.2764 164.1073 56.2358 72.6182 -178.9552 -69.3634 -26.9851 65.3607 -93.0923 -79.2008 -26.9525 -178.3721 -93.0729
6.15422195 -71.7105 133.9254 -168.6658 77.2760 -95.5815 -85.9063 -2.9990 60.2369 -98.3881 -140.7501 169.9676 52.5633 -176.0192
6.17812061 -72.3932 143.4829 -168.3482 173.4494 -178.1884 -66.7666 -39.7991 -179.8198 78.3861 -148.5068 138.8294 -177.3445 63.3121
6.20128879 -147.5797 164.1328 67.0891 -178.9429 -176.6210 -89.4537 149.2029 -60.1685 102.3406 -131.3214 153.9872 -64.8056 -149.2033
6.22540707 -76.4765 153.8682 -63.7350 -177.5252 179.8671 -69.5615 -29.6363 -176.8014 77.7967 -145.1771 161.3451 78.2145 176.9784
6.24658338 -147.3482 162.2316 62.9610 178.9167 69.9811 -75.2837 -22.1194 63.0206 -94.6509 -74.7027 137.4927 -175.1321 -89.7137
6.27299834 -75.3060 154.1012 -68.1413 -61.5667 -65.7407 -73.0546 -18.5322 61.9881 -93.1820 -140.9777 129.0120 -173.2910 -75.8223
6.29444082 -76.0915 154.1011 -61.9673 -64.7483 96.9204 -67.7049 -17.4195 -57.0717 -72.5330 -71.2676 -22.0433 -174.8025 60.4192
6.31514264 -75.4551 160.4979 66.0945 80.5916 71.2293 -65.0577 -29.1309 -171.5957 -109.8471 -84.5901 -8.1533 -74.3133 67.7188
6.33715974 -144.6493 142.6086 -172.8665 171.3845 66.6191 -76.0367 -28.4193 63.0580 -93.2760 -76.5295 139.0267 -176.7625 -90.2769
6.36412422 -144.4674 141.1495 -166.8942 79.6801 -92.5257 -87.0682 -10.8409 65.5251 -95.6075 -76.9108 150.8901 -67.7715 77.6051
6.40280382 -139.3170 135.2455 -172.4733 78.3119 -90.1272 -128.1634 18.9778 -52.4025 -77.8367 -126.1779 155.7268 -61.8594 174.9078
6.42570947 -143.3996 149.0044 -164.7743 -88.3400 -76.3966 -68.8519 -11.5043 70.1779 93.9895 -75.3775 -15.8589 -87.8803 -69.6917
6.45273977 -71.8578 151.5309 -64.5960 77.6987 -179.9425 -64.3704 -25.9549 -174.8428 74.9809 -77.4508 -11.1134 -77.7406 -173.6860
6.49138606 -76.2441 161.7663 71.7892 -68.3426 -177.9790 -64.2310 -25.2375 63.6134 -93.9527 -69.4861 -32.9956 -171.8572 -81.5270
6.52032687 -144.8724 156.0172 69.4964 -68.8782 -179.7365 -78.7415 -25.8168 65.8266 -91.5776 -148.4958 133.3656 -173.9318 -88.1104
6.55285977 -144.2073 137.1216 -175.9024 167.5700 61.2470 -70.4170 -23.8919 -56.9702 -71.5315 -113.3749 11.0330 55.0284 63.7872
6.60114044 -72.3295 149.7785 -74.7423 68.6472 -103.2469 -82.6255 -8.3005 67.1820 -92.5923 -140.7717 162.0483 80.0273 -60.0539
6.62629073 -147.4968 160.4106 63.0782 179.3556 -72.0649 -74.6934 150.6560 -59.2671 104.8586 -149.1174 160.9082 77.4512 -63.6955
6.65034509 -72.2950 144.0992 -175.1358 59.0463 -178.4300 -145.7651 164.7724 67.3694 92.9300 -138.8597 127.2227 -171.2325 49.9960
6.67065190 -144.3205 142.6565 -178.2008 55.5801 -179.9175 -75.6152 -29.4124 -57.0633 105.7825 -79.1125 125.1481 -171.3638 50.2808
6.69180863 -72.1592 151.5444 -65.7264 74.2752 68.1024 -64.3283 -26.0355 -174.8237 74.9320 -77.5680 -11.0085 -77.7161 65.9493
6.71956561 -144.6371 137.6345 -174.3751 173.2519 66.4414 -72.2476 -29.8860 63.6548 -93.0511 -72.7947 -34.8766 -172.9602 45.3826
6.75476495 -75.6742 152.9136 -65.3477 178.6176 67.2133 -74.5032 -19.4198 64.7325 -92.5419 -142.3822 128.6888 -173.3392 49.4349
6.78702711 -145.0933 136.0961 178.8510 52.5658 63.9189 -78.6294 -33.5119 -176.9601 -101.1058 -69.8383 126.1220 -171.1298 49.9063
6.81406161 -76.2125 154.2237 -64.3510 -63.9674 179.9290 -66.1241 -21.7037 62.7938 -94.5496 -71.6746 -27.4239 -176.4127 -94.0345
6.84913229 -73.9228 158.2201 64.5602 177.0589 69.1339 -81.9690 -7.3298 64.7215 -93.8820 -130.5755 165.2556 70.8797 -52.6618
6.86964215 -145.6508 147.2839 -173.3899 54.8313 63.0989 -146.4960 160.9400 63.9085 93.2673 -79.2341 114.3853 -161.6054 -68.3748
6.89654711 -70.9848 133.4920 179.0823 53.1058 65.5144 -77.6408 -33.0274 -176.8369 -101.2180 -69.8368 125.9955 -171.0271 -75.1154
6.92322554 -75.8367 159.7485 71.2560 -69.5424 178.8157 -69.9384 148.4111 -179.3592 77.6958 -142.1947 124.1790 -170.9332 -73.9217
6.94735336 -143.4340 150.4542 -162.0276 -87.7449 -72.6630 -71.4840 -21.2351 -56.9513 106.8045 -111.2196 153.1716 -72.0286 -56.2817
6.97357956 -77.8962 160.6815 68.5381 -68.7219 -66.7442 -73.0713 -27.8437 -178.0499 77.6489 -72.3523 151.1375 -68.3287 -54.1400
6.99785688 -145.0567 164.7944 60.4736 73.7574 178.4615 -129.6129 -9.7838 62.9224 86.5940 -78.6301 158.5948 81.5832 -64.2356
7.02939702 -144.8514 160.6023 70.2261 -69.7424 179.2881 -83.4443 -20.0168 -57.9365 106.5456 -80.1123 165.7244 62.2328 -167.2584
7.06241793 -145.1692 163.7112 74.4154 -66.6310 178.2552 -81.0267 145.4314 -59.9999 -76.0525 -100.7792 153.6698 -81.0289 -174.8145
7.08268761 -121.3100 143.1724 -65.1528 80.3897 -178.9855 -139.9255 157.1594 -56.9987 -82.1699 -76.4245 152.2129 -78.6239 -174.0646
7.11114400 -75.6212 151.2211 -63.5444 -63.3949 179.7767 -147.0622 161.6017 64.0119 93.3062 -79.6077 114.1863 -161.5488 -68.2631
7.14002532 -137.1395 157.0029 -66.0959 -178.3074 68.6373 -67.7272 -22.5319 62.1249 84.8121 -69.2998 -37.7716 -172.3904 46.2465
7.17187132 -76.3366 152.4241 -63.8443 -175.0332 -68.9382 -144.6892 146.8860 -177.6268 78.4240 -148.6562 166.0061 52.7726 67.5831
7.19233917 -75.4098 151.6706 -63.7420 -59.5615 -66.2968 -146.3421 160.4172 62.7295 92.6894 -78.6703 121.8055 -170.6335 51.3512
7.21764262 -145.0051 159.2860 -163.2006 168.3635 73.5298 -64.0602 -23.4634 61.8365 -94.2257 -77.5245 123.2699 -168.6126 51.6539
7.25423507 -76.3432 152.2896 -63.3328 -63.3791 179.7942 -145.0264 161.9703 -169.8597 71.0259 -64.3800 126.0099 -171.3407 49.8546
7.27845498 -74.9344 159.9794 61.7636 72.8827 176.0053 -98.9660 -23.0573 65.4636 -90.8047 -148.8519 133.9143 -174.2210 -88.5081
7.31581720 -146.2579 164.6431 73.3105 -63.4538 -64.1183 -91.5136 148.9501 -60.0888 -77.3340 -132.1635 154.0740 -64.8804 -148.8586
7.33963430 -76.1816 152.1676 -63.9272 -177.7113 179.8909 -144.9757 161.9630 -169.8603 71.0292 -64.3797 126.0211 -171.3404 49.8521
7.36613379 -130.8907 153.4123 -62.7457 83.3984 -178.5658 -83.5339 142.9949 179.7994 80.6344 -133.0627 142.1992 -67.0918 90.8136
7.39113942 -76.0784 153.0604 67.3684 -67.9242 -66.4683 -74.0369 -36.3339 -178.5445 73.4437 -148.8677 166.3759 56.1073 72.0306
7.43529155 -143.6906 140.9340 -174.9605 -83.7560 176.5877 -144.3867 161.4453 65.4083 -88.0953 -139.6762 127.3562 -170.5070 50.3099
7.45716300 -74.4355 160.3745 67.1983 -172.5847 -64.7719 -68.6100 -31.0431 -176.7200 -103.8795 -144.2241 158.8276 78.2948 177.1558
7.48727560 -73.5825 150.7636 -167.2064 176.2123 -71.0924 -67.7952 -14.5855 63.3517 86.1622 -133.8358 129.1542 -173.2813 49.5527
7.51962014 -147.1312 159.7817 62.6602 178.2203 69.8794 -145.8195 161.4066 64.4288 -86.9610 -79.6996 114.1589 -161.5291 -68.2478
7.54149137 -72.7120 150.8523 -67.3154 73.4045 68.1487 -142.7904 140.0965 -179.8380 80.1337 -121.3350 141.3008 -70.4106 -52.9801
7.56488393 -71.1749 137.1358 -178.7608 53.9589 65.7083 -73.3671 -42.6847 179.3845 77.0882 -147.1230 114.7264 -161.1430 171.6344
7.60364146 -135.3720 151.8413 -68.6531 -179.5625 66.7218 -119.8511 11.9575 -55.6994 100.9627 -144.2443 164.1414 70.1344 71.6196
7.63258690 -71.4403 142.9128 -175.5947 177.1616 177.4494 -139.5903 141.3349 -178.3243 79.3351 -150.6242 162.8474 68.6848 -55.0243
7.66280426 -98.3775 143.7368 -63.2499 -63.6574 179.5054 -140.1942 157.3733 -60.8307 96.8522 -76.5388 166.5624 59.6155 -171.1476
7.68519796 -133.7243 148.4412 -64.3039 -176.4834 -179.9272 -138.7788 157.3268 -57.5743 97.2907 -141.5218 128.2639 -171.6484 49.4895
7.70848040 -107.3658 141.3446 -70.2547 71.4210 66.0093 -140.1699 158.5002 -59.1487 96.5623 -70.2914 157.7684 80.2624 -63.3823
7.73357363 -75.6534 154.9170 -68.4074 -61.0938 -65.1483 -73.0072 163.1637 61.2817 85.8923 -139.6327 127.7115 -171.5342 49.7151
7.76432049 -76.0006 152.2503 -64.3920 179.7976 69.7645 -144.7522 162.8780 -169.7504 70.3491 -63.3637 136.3798 -174.1734 -90.0394
7.78641894 -144.6352 146.0201 -167.3968 75.1861 -94.4774 -80.3670 -14.3564 -53.6412 -67.2975 -77.5433 150.5380 -77.5115 67.1289
7.80703705 -144.5994 166.4945 62.8110 74.0641 68.0873 -134.8176 153.2588 -59.1469 -81.1393 -143.0148 138.8648 -174.1273 -90.9792
7.82794056 -76.4933 154.7230 68.4255 -67.4139 -66.7886 -62.1594 -36.7368 -177.8886 -100.4595 -84.6274 0.9292 66.1980 -65.9201
7.85088987 -76.5970 153.9768 -64.4555 -63.9318 179.9245 -78.6305 -12.0937 -57.1697 106.6269 -142.7935 163.4993 71.0545 -52.5130
7.87969986 -73.4159 128.0614 -157.0698 -73.1612 -175.7544 -129.2658 -1.7988 66.9721 -89.8273 -139.3040 163.5296 76.7518 -64.6130
7.91519183 -76.3179 152.2365 -63.4054 -63.4225 179.8016 -145.0581 147.7628 -177.7657 78.0999 -147.3585 160.3650 71.6165 -52.1447
7.94380850 -133.6965 148.4820 -64.5255 -174.4138 -68.9500 -138.7426 157.2735 -57.5815 -81.6241 -141.6707 138.8426 -174.7508 -90.9058
7.96598179 -72.1191 151.4266 -65.1642 77.3874 -179.9412 -74.9160 -23.9588 63.6612 -94.1499 -82.5453 124.9661 -170.2157 -73.9668
8.00101408 -138.6347 158.5366 -61.2755 -170.6266 -63.8615 -76.7017 -20.8758 -59.0774 106.2318 -71.0044 136.6485 -176.0941 -89.8419
8.03983479 -74.5005 126.2669 -172.5053 76.0795 -94.9920 -77.6200 -26.5122 -58.2716 -71.7259 -75.3121 137.8034 -177.1007 63.6512
8.06085608 -76.1217 152.9959 -64.1262 -63.8415 179.8694 -73.4542 -20.2773 73.0602 94.6581 51.5625 22.5436 62.1522 -172.4925
8.08624464 -95.4246 143.9804 -63.4105 -59.9871 -66.5525 -139.9071 156.9956 -61.2726 96.9797 -141.5896 128.2547 -171.6258 49.4985
8.11135357 -136.1200 158.7707 -65.3463 -176.9042 70.4300 -70.9075 155.0020 56.8314 85.2210 -87.1627 165.8528 59.3649 -171.2448
8.13292351 -81.0236 171.8800 64.6158 73.6940 68.4237 -67.3180 -22.5806 61.2989 -98.2961 -87.2355 120.9693 -166.8563 -71.7858
8.15825079 -74.9130 161.8970 66.7339 76.8688 178.9780 -131.1433 0.5165 64.1921 -90.0890 -147.3221 160.6494 72.7414 76.6929
8.19123487 -74.4699 163.2258 69.7023 178.4446 -177.1397 -136.3874 140.2934 -178.0685 79.5496 -151.2718 164.6842 64.4924 -60.9335
8.25782471 -71.2344 155.9969 67.5509 -73.1677 110.6226 -146.7478 158.7780 60.5975 91.1530 -92.1757 150.2265 -71.3205 -56.8368
8.28209700 -146.6597 156.2699 62.6951 -179.6977 69.7113 -84.7816 -23.6293 -57.6408 -72.7595 -92.0920 163.0391 73.0588 70.5045
8.30577085 -130.4785 153.7399 -70.1361 -65.0253 -67.8112 -71.7971 -27.0575 -177.5105 77.4223 -139.8284 163.1487 72.0774 -51.8512
8.35325754 -143.3219 135.0215 -170.3711 -75.9075 -65.5243 -146.5717 161.9403 65.2096 92.1607 -139.8769 127.6050 -171.4355 49.7767
8.37472971 -144.3649 149.1681 -153.3944 -79.3242 179.1045 -67.5568 -15.4665 -54.8412 -72.7246 -130.3942 127.9551 -172.1379 -75.3221
8.39623321 -144.9658 159.8671 63.3426 80.0522 75.0640 -135.1112 1.6163 -164.6845 69.0443 -69.6011 139.2296 -175.4226 -176.1439
8.43333917 -139.7061 135.1153 -173.1119 177.6791 -71.0944 -131.3427 14.6498 -52.6676 -77.9746 -141.8927 163.8593 71.8073 -52.6422
8.46447060 -128.4826 152.9858 -68.2687 -63.9445 -68.0102 -81.6640 -17.0728 -57.7908 -73.3311 -74.4929 125.7031 -171.3307 -74.8818
8.49012988 -74.4274 161.7093 68.8856 79.8671 179.9632 -146.2483 164.7796 64.7511 -88.4633 -138.8193 127.4618 -171.5360 49.8130
8.51267863 -75.2666 151.0453 -61.7967 -64.5705 96.7434 -147.4258 166.4751 65.0112 -88.1622 -138.6037 138.0584 -174.5138 -90.4044
8.53427247 -72.3030 149.4545 -74.5695 68.6997 -103.4122 -146.5797 165.9425 65.3209 91.9261 -144.5366 160.9358 78.4172 -63.7109
8.57354101 -73.5079 144.2399 -151.9530 -76.3429 179.8649 -69.1791 -22.5470 -55.7978 -72.9016 -77.2391 123.6834 -170.4452 -74.1270
8.60034185 -133.7029 148.4404 -64.5280 -174.4343 -68.9688 -138.8482 158.6561 -57.9415 97.1916 -72.6433 161.0370 74.4436 72.6184
8.64664825 -74.6493 158.1977 59.0678 68.0903 65.1760 -142.2245 -2.1784 64.3570 -89.6101 -144.6656 161.2291 73.3086 -48.6650
8.67463027 -71.6598 134.5353 -158.3216 -73.4413 -178.6792 -62.2261 -32.2760 -170.9898 78.1360 -127.0623 13.1714 62.2995 -73.0260
8.69905009 -121.3319 143.1166 -65.1431 80.3986 -178.9832 -140.0306 157.9205 -56.9963 96.5040 -76.5358 166.5693 59.6212 -171.1435
8.74330137 -146.2108 161.5621 70.9235 -64.8909 -63.7509 -74.4565 152.9827 -58.8757 -74.5208 -142.8367 138.8441 -174.4780 -90.9397
8.79927448 -76.4517 152.6429 -63.8809 -175.1278 -69.0150 -145.1747 156.2233 58.3897 91.8608 -80.7453 159.3318 75.1515 73.1397
8.84369884 -75.2427 164.3191 71.1586 81.2569 -179.4133 -139.6733 156.7545 63.8981 91.5270 -146.9624 164.1282 70.2431 71.6880
8.86645192 -72.7450 152.0665 -73.6954 69.1552 -104.1592 -74.6003 -18.1010 65.5639 -92.7974 -141.7827 139.8040 -176.6282 150.3521
8.91076090 -78.7489 163.6048 56.7131 66.4000 175.9108 -90.2338 -21.1348 62.8628 -94.1121 -86.8373 163.2965 66.5516 -88.8407
8.98095777 -72.2597 151.4343 -65.4493 77.3143 -179.9137 -76.2637 163.1823 64.8319 86.9167 -139.7704 138.2314 -174.4748 150.3281
9.00271233 -72.5057 149.9192 -74.2238 69.0261 -103.8049 -145.4812 151.5114 -179.0211 75.6484 -142.1069 119.1271 -162.6532 169.2065
9.02869443 -71.6778 149.4867 -65.3157 77.3501 -179.8997 -146.7626 166.4670 65.7225 -88.0780 -141.1840 163.4234 71.9530 72.7519
9.04926240 -144.5172 155.0615 -164.2634 69.9491 -97.7523 -138.0567 162.3466 60.4464 89.8660 -78.2710 114.7309 -161.7189 -68.5690
9.09025322 -144.9432 161.0005 69.5722 -70.9287 179.9983 -145.3216 166.0369 65.8315 -88.2120 -141.6424 163.5048 71.7825 -53.1008
9.11584117 -75.9131 153.4634 -61.6633 -64.6570 96.8537 -70.4579 -28.8516 -176.7203 -102.2783 -141.6684 163.1278 72.2889 -52.0439
9.15132835 -75.2522 151.0295 -61.7990 -64.5664 96.7435 -147.3053 166.3994 64.9499 91.9325 -141.3269 163.4222 71.9377 72.7489
9.19221017 -72.6632 152.0731 -64.9520 77.5919 -179.9259 -80.7013 -16.8088 -58.2212 -73.1477 -73.0589 135.2205 -173.4672 151.7226
9.22260156 -72.9139 151.3571 -67.4493 73.3200 68.1136 -76.2596 163.6118 65.2931 -93.3417 -138.9455 127.5318 -171.5407 -75.3176
9.25402415 -76.0157 164.3447 65.2754 70.8192 65.0492 -142.5082 -33.9962 64.8230 -86.0816 -89.4328 112.4019 -159.7245 172.5296
9.30768001 -145.0276 145.9864 -167.0660 93.8714 -67.3194 -64.0983 -21.6154 59.6066 -96.2967 -67.9699 -36.2798 -171.9878 45.7656
9.37442909 -145.3708 144.0806 -142.4856 -66.9135 -176.2935 -70.5920 -24.2576 -170.1152 -107.3401 -140.2023 168.4442 61.3414 51.9318
9.39935062 -74.8414 159.7640 67.2003 77.3066 178.7115 -131.2933 -7.5867 61.9890 -92.9934 -81.3402 162.3122 73.9717 -55.4531
9.47070773 -76.0786 153.1574 -61.8262 -64.7206 96.7185 -145.1379 156.3290 58.0364 91.7104 -80.6347 159.3446 75.1449 73.1359
9.57519299 -144.9636 143.5313 -168.9976 92.1100 -68.4241 -72.1709 158.9274 58.9120 84.0276 -75.7793 123.4628 -170.9541 50.7989
9.65263328 -147.2153 153.5641 -122.2569 -65.4001 178.5764 -82.5204 156.4916 55.1311 82.3100 -85.5642 165.7588 59.5314 -171.0685
9.73719185 -72.1544 155.4557 66.9773 -176.0475 -67.8477 -73.7676 -28.6807 60.8581 -92.9276 51.5591 175.4239 66.7214 65.7880
9.83888089 -140.2153 132.4205 -172.0690 76.7357 -95.0513 -139.1803 156.6427 -55.3399 -80.8964 -142.0373 138.8507 -174.6838 -90.9286
9.93376477 -142.3659 136.6781 -173.0962 -85.7941 -75.0527 -74.5033 -10.1189 74.8274 -84.2988 -128.0659 13.5606 64.3900 54.7620
10.10963957 -139.1211 133.8945 -173.1087 79.8838 -88.2656 -128.6542 14.5665 -52.5773 -77.8984 -73.2863 126.8109 -172.0647 -75.2452
10.27685911 -74.3650 126.2819 -172.4253 75.8922 -95.0537 -77.1298 -26.2930 -58.2031 -71.6976 -75.6348 135.1306 -173.8387 152.0560
11.02256186 -80.6216 163.6500 74.5741 -63.2474 -66.9993 -82.5452 74.6518 -171.1745 -107.4391 -74.0053 160.4334 75.3740 -52.6673
12.69739409 -72.2470 156.2603 68.7209 -175.8993 -177.2814 -73.6852 -48.8125 39.1367 94.8405 -155.9834 166.5520 52.2816 -86.7903
13.32991159 -73.4104 150.0613 -165.1310 58.9121 66.4038 -64.1209 -33.7724 26.6875 77.0133 -151.4352 164.0447 51.0631 -88.2966
14.92711377 -72.8336 151.4233 -74.6329 68.7138 -103.4543 -74.7386 157.5795 -56.2568 -73.6806 -67.8095 -40.5123 -175.6716 62.2957
