# Supplementary material for: Exploiting Sequence-Dependent Rotamer Information in Global Optimization of Proteins
Source: J Phys Chem B. 2022 Oct 18;126(42):8381–90. doi: 10.1021/acs.jpcb.2c04647 (PMC9623586; doi:10.1021/acs.jpcb.2c04647)
Supplement: Supplementary file 2 — jp2c04647_si_002.zip [file jp2c04647_si_002.zip › TripeptideConformations/HIP_ASN_THR_new.csv]

0.00000000 -145.4053 164.6804 62.6132 86.6248 -68.7307 155.5131 -172.8286 -105.0000 -81.5319 -14.1932 53.5662
0.31182760 -145.6218 165.1813 63.8648 89.0395 -67.2256 144.6614 -169.7659 6.3274 -118.1491 -3.8811 55.9042
0.47196860 -145.3628 164.5866 62.5892 86.5244 -72.3115 162.1730 -59.1204 111.8350 -83.0700 -12.6554 53.6705
0.52703150 -145.3915 164.6375 62.8271 86.8746 -73.1541 162.0402 -60.4358 -61.7437 -83.1456 -12.7372 53.7408
0.58078180 -145.6432 165.0070 63.6352 88.5757 -66.9665 146.9989 179.5029 46.0475 -123.0051 -4.5785 55.8310
1.03924380 -145.6234 165.8447 62.8821 87.8312 -63.1922 146.2914 -60.2212 109.5630 58.6457 14.6460 68.3472
1.06469780 -145.4796 164.3377 62.9236 87.4277 -71.5678 158.7473 -59.5273 111.6013 -137.1326 158.5449 54.4662
1.08536500 -145.4493 164.9301 62.9792 86.7629 -73.5325 161.5638 -63.2073 -12.6730 -83.1152 -12.7160 53.7270
1.12879160 -145.5016 164.4156 63.0958 87.6869 -72.4504 159.0225 -60.7329 -61.6766 -137.0682 158.5565 54.4864
1.16164030 -145.5855 165.9254 62.6524 89.1309 -61.1452 140.7537 -178.3228 -73.7998 53.2109 55.0545 -47.2423
1.21026020 -145.8148 167.3630 63.1829 88.5289 -60.7660 139.4193 -176.8666 -116.4730 58.1075 15.7763 66.6066
1.31673200 -145.3834 164.6372 62.5707 86.3513 -71.9909 161.2971 -59.4730 111.6687 -77.9386 156.8802 52.3155
1.33820210 -145.6036 165.5331 63.7500 88.9742 -67.0488 144.5612 -169.8484 5.9234 -120.7028 -0.3376 55.6342
1.37457370 -145.4098 164.6686 62.7940 86.6789 -72.9366 161.4443 -60.6954 -61.6355 -77.7719 156.9119 52.3937
1.39708060 -145.5192 165.2711 62.7787 87.4538 -67.1350 150.9776 -176.1968 -113.3814 -137.5373 156.9258 54.0517
1.41984940 -145.5601 164.9959 62.8670 87.4365 -68.0537 152.4537 -173.8260 58.0454 -136.5042 157.6779 54.2647
1.44988490 -75.8864 162.2555 64.6528 83.6743 -70.1812 159.1970 -59.5610 111.3053 -137.2476 158.5568 54.5139
1.48720590 -145.4847 164.4964 61.9951 85.3865 -68.7166 161.8922 63.3321 -86.1784 -78.9289 159.6010 52.5873
1.53155910 -76.0542 162.3106 64.8014 83.9092 -70.9704 159.3998 -60.7913 -61.8514 -137.2049 158.5699 54.5394
1.55368870 -145.3474 163.8184 61.9311 85.5269 -74.7846 170.7632 69.9501 72.9181 -82.5539 -3.4388 54.3095
1.57576190 -145.7141 166.0916 63.0704 87.7651 -63.8767 146.2410 -64.1079 -10.1466 58.6928 14.5998 68.3447
1.66006470 -145.4848 164.8829 62.9024 86.9826 -68.0605 152.6046 -174.3679 53.1720 -86.4461 -9.6781 53.1297
1.68079890 -76.0265 162.7280 64.1628 82.5870 -70.4539 161.8214 -59.4989 111.3472 -77.8168 156.8697 52.3116
1.70324390 -145.4751 164.2776 62.9709 87.5129 -71.7837 159.0341 -59.4727 111.6954 -138.2977 150.3213 50.5724
1.72986560 -144.6341 157.0328 -165.3115 -92.6760 -69.0525 157.6902 -59.4411 111.1050 -77.6370 156.8288 52.3499
1.75565310 -145.4917 164.5533 62.9105 87.6085 -71.3586 157.9610 -60.7607 -61.6625 -139.4104 157.5408 53.8512
1.78096520 -145.4860 164.0471 62.7148 87.0842 -71.1541 158.9193 -163.3055 14.8221 -137.0512 157.8824 54.5696
1.80384480 -144.4478 150.9616 -178.0472 -106.0674 -83.9489 60.7347 -169.1387 11.2873 -73.8146 137.7561 -53.1115
1.82498430 -145.6942 161.9474 63.9731 88.1951 -69.1297 149.0534 -60.0601 111.1912 -139.9045 139.5245 -53.4774
1.84686420 -72.8918 154.3103 -164.4186 -90.7997 -68.1195 157.0582 -59.4240 110.7670 -135.1750 158.7190 55.2824
1.87912040 -144.6567 156.7431 -164.9993 -92.4835 -70.0261 158.0139 -60.6694 -61.7059 -77.4643 156.8486 52.4280
1.90316180 -144.7114 156.6949 -164.7845 -92.4015 -69.7509 157.0453 -60.6447 -61.7244 -135.2410 158.7403 55.3750
1.94443300 -145.3638 164.6894 62.4859 86.1915 -72.2407 162.2337 -59.3753 111.8506 -66.9471 137.5641 -51.1231
1.96819600 -145.6521 163.9007 63.6900 87.4897 -71.9103 150.4994 -176.1410 -111.9679 -140.0027 138.4914 -56.2057
2.00276560 -145.3909 164.7281 62.7145 86.5283 -73.1371 162.2525 -60.6489 -61.6833 -66.8832 137.5867 -51.1994
2.02755040 -145.5547 164.9266 62.8805 87.4731 -68.0258 152.5702 -174.1595 57.4970 -137.5978 148.7101 50.5087
2.06479750 -145.1697 155.9250 -166.5198 -92.8132 -61.1117 137.4778 -176.9536 49.3236 56.9799 16.9089 66.1263
2.10483280 -144.3152 158.3862 -168.3338 73.7175 -70.4285 156.4154 -59.8546 -61.4284 -83.0234 -12.9155 53.7889
2.15709070 -76.1162 162.4954 64.6563 83.9029 -69.9900 158.2557 -60.8207 -61.8416 -139.5284 157.5525 53.9109
2.18220420 -134.6278 156.3931 -59.5600 106.9466 -71.5352 152.5074 -172.6083 -104.2444 -81.3227 -13.4625 53.6945
2.21627300 -145.4100 164.6339 62.7824 87.0098 -71.9528 160.1575 -60.6745 -61.6594 -148.9269 158.7586 -168.6185
2.25942400 -74.7704 159.8700 65.2839 83.9048 -63.3844 143.5635 -176.9182 -110.5061 -140.2541 139.0480 -53.7409
2.28171350 -145.6983 168.6694 62.7046 88.8985 -57.4553 131.4570 -178.9413 -4.8962 54.4191 53.3729 -46.2280
2.30671800 -76.0735 162.7822 64.0801 82.4549 -70.6951 162.7085 -59.4046 111.5307 -66.8691 137.5489 -51.1124
2.33973720 -145.1107 157.1173 -165.3170 -93.2573 -61.3831 135.2948 -177.0326 -71.1203 50.8487 42.2899 -43.4345
2.36289630 -145.7365 164.0785 64.5406 88.2309 -77.1878 155.7592 -63.7440 -12.3547 -140.7478 139.3057 -55.9417
2.38350110 -145.7709 162.3095 64.2424 88.2612 -70.3630 149.2884 -64.0304 -11.3615 -139.7494 139.5321 -53.3619
2.40404670 -144.7110 156.7881 -164.9786 -92.2628 -70.3037 157.4464 -63.5980 -11.2662 -77.5309 156.8398 52.4115
2.43011510 -144.7083 148.6687 175.8698 80.2826 -142.2157 133.8843 -179.3037 -113.1598 -91.0084 135.0420 -55.6249
2.46847230 -145.5101 164.8367 62.8697 87.1716 -66.7945 151.2340 -174.4257 57.8414 -149.6369 157.5707 -168.9220
2.49124230 -144.5345 145.4489 173.9693 81.6250 -136.3411 135.7310 -63.4287 102.3316 -90.1334 138.1476 -56.1564
2.52729950 -76.0545 162.7311 64.1960 82.9048 -69.6607 160.5891 -59.4547 111.1432 -148.9886 158.7556 -168.6244
2.55098450 -145.3492 164.5671 62.5278 86.4179 -72.4456 162.7000 -59.1611 112.0166 -70.0294 -30.1011 -47.8877
2.57221260 -144.7031 156.6649 -164.7602 -92.3844 -69.8357 157.2373 -60.6341 -61.7524 -136.4567 150.5164 51.3967
2.60328100 -76.2033 162.7301 64.3639 83.1688 -70.4372 160.7110 -60.7180 -61.8347 -148.9252 158.7680 -168.6160
2.62533510 -74.0725 143.2242 175.4202 81.9544 -135.4747 136.5690 -64.1810 107.6339 -88.3823 138.1928 -55.9104
2.64945320 -145.3606 164.7507 62.4373 86.1225 -72.1104 162.3053 -59.3824 111.7430 -67.2397 138.6119 -48.9559
2.67768810 -144.3207 159.8053 -168.8658 72.6263 -68.1073 155.4963 -59.0221 109.7050 -77.8237 156.8370 52.3591
2.71132630 -145.3871 164.7846 62.6591 86.4519 -73.0098 162.3640 -60.6360 -61.6553 -67.1289 138.6278 -48.9725
2.73654540 -145.3964 164.8154 62.5121 86.3272 -68.9148 155.2633 -172.6009 -120.0120 -71.2311 145.9228 49.2352
2.77388190 -144.6718 156.1719 -165.4108 -92.1319 -67.0270 152.4774 -174.1237 49.3667 -65.5659 136.6195 -51.2553
2.79686030 -145.4109 164.3852 62.5083 86.6335 -69.7316 157.6564 -163.7183 13.6750 -150.0130 156.6275 -168.9684
2.82525940 -72.6999 154.0914 -165.2273 -90.8431 -64.5888 150.4715 -59.6838 109.9158 -135.4547 139.4446 -55.9106
2.84996930 -72.9692 154.0309 -164.4798 -90.7413 -68.5130 156.9187 -60.6872 -62.0659 -149.4346 158.6583 -168.8703
2.87561740 -72.7308 153.4429 -164.7523 -90.3115 -66.2307 152.6014 -174.0835 49.3061 -65.5281 136.6230 -51.2555
2.90230990 -145.6072 164.4213 63.2953 89.7932 -68.0021 149.7855 -63.9542 -11.3241 52.6086 51.4970 -43.2749
2.92894030 -144.6059 156.1080 -170.4001 75.2029 -63.5567 140.2291 -60.9137 -61.5339 58.4309 15.1141 67.9628
2.95409330 -145.3866 164.5592 62.3422 85.9987 -70.7284 160.1048 -163.7993 11.4199 -67.0205 138.9954 -50.0498
2.98139810 -145.3964 157.2970 -165.8512 -94.4284 -58.7471 124.9648 -179.2900 -4.3304 51.8324 40.0528 -42.9257
3.00306460 -144.5423 153.9902 -171.6604 75.1924 -63.5930 129.2634 -175.4905 -67.4184 52.0199 39.5176 -41.7785
3.02418750 -144.0005 149.6992 -174.7932 73.8369 -136.4731 155.9325 -61.9064 102.4812 -134.2774 158.5621 54.6991
3.05383400 -145.3753 164.3300 62.3363 86.0417 -71.3083 161.2749 -163.2344 10.1624 -73.6514 156.4289 -166.6646
3.07735630 -144.6225 157.0704 -165.2155 -92.7406 -69.2518 157.5593 -59.3231 111.0370 -86.8842 138.0135 -58.3502
3.10726710 -144.3827 157.1759 -169.3092 73.9559 -67.4906 147.8287 -173.9261 60.0648 -134.4738 157.7598 55.2195
3.14995310 -145.7090 163.0155 63.9881 87.9542 -74.6701 156.7356 69.1760 -68.9869 -141.3070 139.5153 -56.0594
3.17199340 -144.6751 156.1750 -164.8346 -91.9491 -68.7446 156.1863 -163.9576 14.7411 -137.3347 147.6954 51.1630
3.19676480 -144.9496 154.9954 -172.5040 75.9585 -59.5675 110.1385 -178.0588 60.5046 -147.4899 156.4013 44.0473
3.22706730 -145.7090 161.5903 63.8514 88.2182 -68.9909 151.0318 68.2549 -69.2354 -140.2638 139.6400 -53.6912
3.25559110 -73.2636 154.3607 -163.4015 -90.6564 -71.6552 159.7071 -60.5499 -62.0498 -134.0218 139.0460 -54.7791
3.27563230 -72.7864 153.3862 -164.1438 -90.0696 -68.1420 156.5720 -163.8112 14.6515 -137.2805 147.7303 51.1186
3.30287570 -144.3473 157.2988 -169.4621 74.1438 -66.3065 145.6918 -174.0788 51.2741 -80.7781 156.0908 52.8339
3.32328930 -144.4785 151.5010 -175.7022 75.6277 -145.9932 161.4460 61.6664 -89.5273 -76.8737 159.9311 52.5249
3.35074020 -143.8611 157.3531 61.0858 -87.7135 -73.4870 159.4229 64.3531 -85.9811 -77.2755 159.7045 52.5555
3.38405830 -144.3898 158.6071 -168.5951 73.5353 -70.2304 154.9580 -63.2292 -10.6553 -77.7327 156.8574 52.4238
3.41112650 -144.4999 149.2665 -178.3286 -105.2141 -86.6613 75.4440 -163.0305 -65.5587 -82.5605 138.0885 -54.1829
3.43795790 -145.1582 166.5057 62.6484 89.7432 -67.7991 149.3992 -76.6403 -128.7583 58.8512 16.2804 68.1604
3.46799710 -144.6132 157.0384 -165.3219 -92.7068 -69.1480 157.9449 -59.3346 111.1525 -75.0001 155.8095 -166.5239
3.49268060 -76.7195 164.1183 63.9865 82.1940 -72.1559 166.5055 -59.0867 111.5957 -138.9531 140.3217 -51.2985
3.51502090 -144.3017 150.9132 -179.1308 77.6008 -141.2571 147.8776 -177.3143 -112.0554 -128.4157 138.5925 -46.1107
3.54271000 -135.9452 156.3317 -58.1600 -74.0511 -76.0582 157.1406 -60.5386 -61.5659 -77.7906 156.9664 52.4537
3.56287210 -144.5084 153.1752 -163.6591 -90.1071 -72.3555 161.7126 70.5559 -71.8460 -134.7232 152.0442 51.4946
3.58684850 -144.5867 156.1252 -165.1863 -92.0479 -69.3415 158.8121 -163.4951 10.9773 -73.2100 156.3988 -166.7134
3.61387950 -135.9947 156.2391 -58.1485 -74.0446 -75.3823 156.2761 -60.5153 -61.5794 -134.3348 158.7196 55.4729
3.63537620 -145.4466 165.0094 62.9008 86.5367 -73.1407 160.9939 -63.5227 -12.1450 -75.0622 155.8570 -166.5505
3.66319320 -144.6701 156.7016 -165.1164 -92.4968 -69.4350 156.9355 -60.6263 -61.7428 -149.9822 158.6547 -167.2646
3.69123990 -144.3354 157.4001 -169.3473 73.9236 -66.8443 149.3338 -174.4649 50.6806 -65.9655 136.6032 -51.2067
3.71346900 -144.3623 157.3563 -169.7297 74.2057 -65.4043 147.4877 -175.6146 57.5758 -154.7461 139.5116 -64.2141
3.75139700 -144.3147 157.9705 -168.8282 73.2147 -68.6088 155.4695 -164.2357 13.9031 -66.3463 137.8781 -52.1182
3.78295190 -74.0594 153.8984 -58.2320 116.4622 -74.1124 157.0596 -59.4046 111.4948 -77.9274 156.9419 52.3762
3.80823900 -135.0002 155.6936 -59.6603 106.8551 -63.5228 133.7955 -177.6277 52.2751 57.3605 17.7854 66.2148
3.82924040 -144.2980 156.5409 -170.0848 74.8268 -66.3671 134.8335 -172.4934 3.9077 -70.9946 -28.7951 -48.9855
3.85505890 -143.9741 157.1994 61.3670 -87.9299 -79.5348 156.7796 -60.3287 -61.7139 -67.3706 137.7295 -51.2175
3.88114050 -144.5838 156.2098 -165.9240 -91.7666 -68.1153 160.6686 61.2329 69.2390 -72.2927 133.7547 -51.7750
3.90908370 -145.5157 158.4896 68.4399 -77.3006 -76.8227 149.8218 -60.5286 -61.7123 -155.5575 140.5610 -64.2774
3.94441020 -144.7366 156.3726 -165.0104 -92.1055 -66.7769 152.9046 -153.5411 99.7540 59.5003 31.7533 -31.1034
3.96793190 -145.9272 165.6768 62.6800 87.8387 -60.0457 141.8025 48.2438 -134.1729 59.5582 13.5923 69.7929
3.99243280 -144.3198 159.8097 -168.8392 72.5739 -68.3528 156.4578 -58.9389 109.8370 -67.7800 138.6622 -48.9512
4.01603210 -144.3678 157.9140 60.2039 -93.3141 -83.6239 151.2017 -59.4514 112.6103 -137.5847 139.1595 -54.5438
4.04183860 -144.3441 157.7458 -169.3929 73.7813 -65.9715 147.3959 -166.6696 14.6960 -155.6165 138.4128 -64.4091
4.06763420 -144.5664 156.1102 -166.2705 -91.9843 -68.1917 161.9412 64.1133 70.1500 -132.2763 139.2985 -55.9055
4.08835690 -134.6835 156.2885 -59.5758 106.9094 -73.1023 156.4590 -163.5952 14.6264 -77.9003 157.7251 54.0320
4.12668450 -145.5251 165.8291 63.6238 88.2468 -65.4710 142.6542 -171.0157 3.3331 -80.7976 -23.7427 -167.2374
4.14740800 -73.5786 153.4022 -57.6771 -70.6272 -71.1865 148.8691 -174.0595 59.6248 -134.4216 157.8387 55.3634
4.18457930 -145.4326 165.0420 63.0060 86.8028 -73.4208 161.0360 -63.1967 -12.8453 -82.4120 -28.7437 -58.7064
4.20469730 -144.3109 158.4480 -168.2750 73.6178 -70.6532 157.3906 -59.9108 -61.4512 -70.3213 -30.1133 -47.9453
4.23205920 -134.4633 156.5012 -59.4661 106.8612 -142.2009 150.3010 -174.9426 59.1433 -134.5002 157.7147 54.9142
4.26047470 -136.0372 156.2986 -58.2127 -74.0174 -58.0213 124.2992 -178.0549 59.9827 -139.6931 138.8116 -55.4908
4.29231770 -75.4338 155.3462 57.8161 -102.7650 -75.3896 158.0652 -59.2138 111.4721 -67.4119 137.7392 -51.1417
4.31716780 -146.5250 150.8742 52.8363 39.5594 -70.9492 156.7060 -59.5009 111.2990 -135.1282 158.7655 55.8393
4.35687360 -73.6471 153.6084 -57.7215 -70.6808 -73.0784 156.1795 -156.9564 89.5660 -69.8371 159.5567 52.4768
4.38858890 -134.6383 156.4072 -59.5951 106.9082 -70.7044 147.4059 -173.9800 -120.3545 -79.2258 155.4957 52.2952
4.41494610 -144.3040 159.8175 -168.8686 72.5936 -68.2017 155.7833 -58.9181 109.7389 -75.2956 155.8464 -166.4975
4.43497890 -76.4733 163.2409 64.2998 82.6432 -70.4009 167.6069 68.1548 72.4711 -152.4603 140.5541 -63.2745
4.45859570 -135.8964 156.5514 -58.2795 -74.0374 -69.4108 147.5697 -176.0019 -111.4595 -149.4248 157.6283 -169.1824
4.48182650 -135.9067 156.5316 -58.2219 -73.9340 -70.0236 148.3417 -175.5948 57.5290 -154.6343 139.4736 -64.0593
4.50551960 -75.4713 155.3950 -57.6327 -70.8386 -74.7739 156.2395 -63.6428 -13.3544 -77.8222 156.9670 52.4426
4.52695910 -145.3412 164.6821 62.5609 86.4788 -72.3608 162.6359 -59.0211 111.8526 -85.4596 -3.8806 -165.8334
4.56547430 -145.3704 164.7345 62.7960 86.8272 -73.1552 162.4276 -60.4575 -61.7743 -85.6826 -3.8648 -165.8886
4.59280560 -135.7269 156.7519 -58.1863 -73.9911 -142.5289 160.2245 -163.0646 13.8439 -132.9239 158.2362 55.2318
4.61798780 -144.3324 157.5792 -169.6197 74.1839 -64.9575 146.2321 -176.0814 -111.1161 -150.1203 157.6815 -167.6289
4.64303980 -135.6939 156.5123 -58.2280 -74.0826 -133.4355 158.5393 -61.5153 105.0728 -148.6699 158.5459 -168.7920
4.67668320 -73.5288 153.4717 -57.6870 -70.6849 -69.0010 144.5668 -176.6298 -111.1643 -139.2766 156.6003 53.7096
4.70315840 -130.5337 155.7599 -66.3291 -10.3861 -73.6788 156.1316 -59.3067 111.4868 -149.2280 158.5777 -168.8508
4.72768090 -135.9006 156.5688 -58.2855 -74.0218 -71.3671 150.6687 -173.8058 -118.3334 -65.5386 136.0374 -50.6981
4.75139640 -135.7141 156.4369 -58.2468 -74.1035 -133.3475 158.3739 -61.4967 105.2952 -134.2795 139.1353 -53.7136
4.77869410 -144.5728 156.3222 -166.2334 -92.1122 -68.7367 163.2559 64.0050 69.6405 -149.4406 158.5428 -167.2115
4.81048320 -143.8344 156.2232 61.0167 -85.8495 -76.1133 164.7915 76.5817 73.2996 54.1812 43.9097 -40.2080
4.83380350 -130.5095 155.7931 -66.1653 -10.6800 -70.1037 149.6743 -175.5599 -110.9729 -153.8164 140.2753 -63.7641
4.86512990 -144.8682 150.5479 176.4748 79.3999 -147.4672 136.9015 -121.9501 -120.6131 -89.1203 137.9943 -54.8910
4.89368380 -146.6186 150.7187 52.9782 38.5757 -72.9244 155.8526 -63.5126 -11.6462 -135.0967 158.8058 55.9500
4.91646320 -145.3248 157.5139 -165.0381 -93.5175 -61.7776 132.1720 -177.7559 -118.5145 53.3991 34.2831 -35.7040
4.95126160 -144.0463 152.4295 -170.4588 74.0088 -71.8240 155.4354 68.2283 -73.8174 -132.5031 139.7803 -55.4622
4.97663420 -146.5426 150.7250 52.9317 38.9704 -71.3597 156.8070 -59.4496 111.4146 -136.4284 150.5095 51.7740
4.99670290 -145.5769 167.6421 61.6214 86.1628 -59.5895 143.4192 -168.3409 12.6318 50.2976 26.4354 -165.9927
5.01814950 -146.5294 151.0455 52.8584 39.9628 -70.2434 157.2448 -163.6320 16.0774 -134.9832 158.1366 55.9207
5.03839210 -144.4576 151.7289 -175.4697 75.5153 -145.9877 161.2839 61.1977 -89.6339 -76.1799 159.4797 -166.4963
5.06328830 -70.6001 148.1443 -175.9745 75.8310 -143.1207 152.5341 -173.4338 -119.0054 -65.5880 137.1429 -49.1149
5.08610960 -145.4104 165.2278 62.4386 86.4993 -68.5879 156.3934 67.0029 -68.3501 -90.1333 -33.3478 -57.8808
5.11199470 -143.9854 157.3518 61.6891 -87.1257 -73.4098 150.7281 -172.8298 42.0361 -72.1534 155.3206 -166.8072
5.13334420 -73.5591 153.4997 -57.6667 -70.6343 -70.9875 149.9035 -166.0195 13.7204 -155.5655 138.2595 -64.2337
5.16699720 -146.7051 149.6743 53.2719 35.8498 -69.7590 148.5185 -176.2844 -111.9448 -136.6204 148.5995 51.7248
5.19540300 -76.6915 159.7540 62.3202 -101.5886 -140.9371 159.7809 -163.1394 13.6859 -133.4427 158.2251 55.3421
5.21748310 -145.7521 164.4492 62.5841 89.4607 -63.3409 145.3079 49.6759 -136.2969 52.3324 52.7448 -44.4455
5.24101690 -144.1200 150.1696 -171.2646 75.8972 -72.2082 148.3354 52.7421 -136.4376 -75.5306 157.7960 52.3957
5.26106630 -146.7630 149.4114 53.0921 35.4905 -68.7219 147.8314 -174.4837 59.1381 -138.3929 156.7049 55.1083
5.29504460 -134.6700 156.3089 -59.5620 106.9227 -73.4854 158.1044 -163.4854 11.4575 -73.6158 156.5681 -166.6469
5.31643020 -73.5743 153.4870 -57.6926 -70.6679 -70.3824 148.8502 -166.2230 17.6408 -151.4592 155.8586 -169.5454
5.35224930 -134.6895 156.3847 -59.5097 106.8724 -74.3243 162.2089 68.1415 74.7169 -134.3574 158.1692 55.3074
5.37428870 -135.8922 156.5475 -58.2729 -74.0320 -69.4861 147.6686 -175.9572 -111.4284 -149.9563 157.5509 -167.6187
5.39665670 -145.4149 165.2258 63.9287 88.7900 -65.2598 152.7366 51.6088 -134.9654 -153.8537 140.7176 -64.2696
5.41932410 -130.5329 155.6642 -66.2105 -10.5910 -73.8704 158.4328 -163.3172 10.4877 -78.9304 138.4722 -58.8942
5.44029630 -144.5578 157.8498 63.5781 -84.9924 -72.6609 144.5437 50.6414 -137.5998 -137.3285 158.7618 55.2655
5.46169740 -143.9783 157.3590 61.5654 -87.7331 -79.1804 155.7393 -60.1353 -61.8134 -82.7797 -28.6151 -58.6536
5.49371310 -145.3406 164.6184 61.9445 85.4830 -74.4530 170.4407 67.7244 -7.9657 -148.9443 158.5440 -167.5879
5.52447580 -144.3914 151.4671 -174.7186 74.6163 -143.5352 161.6261 70.0739 -70.7526 -147.4646 159.2049 -168.7051
5.55923700 -144.9549 166.8364 66.5364 -83.9358 -62.0149 129.6729 -177.5586 -118.4806 55.9252 32.1031 -34.7797
5.58000620 -130.5301 155.7958 -66.3314 -10.3833 -74.5712 157.3242 -59.2772 111.7395 -75.4687 156.0052 -166.4506
5.61158170 -73.8247 153.6451 -57.5865 -70.7415 -75.6069 157.2601 -60.6856 -62.0157 -75.3547 156.0329 -166.5004
5.65033160 -145.3159 163.7334 61.8540 85.4139 -76.3189 173.9922 71.6114 74.6069 -69.7179 -18.8631 -164.7545
5.69208310 -130.5976 155.7971 -66.3098 -10.3277 -74.3168 162.1803 68.1769 74.7315 -134.3881 158.1715 55.3072
5.71807190 -130.2557 155.8898 -65.8702 -11.1394 -142.6589 157.7741 -163.8668 13.4873 -149.6815 156.2187 -169.2124
5.75440060 -145.0666 155.6174 -166.0037 -91.9999 -59.8668 137.5031 -170.1140 10.5926 48.8703 27.7274 -166.9567
5.77642590 -144.2957 157.6219 63.2241 -85.1957 -71.8642 142.5461 -169.2333 -73.6107 -133.7804 18.5738 -169.8523
5.80591200 -144.5248 -175.0435 73.4399 101.0193 -54.9041 156.7062 72.5017 -56.7145 -128.7080 139.1744 -54.7506
5.83190770 -75.5316 155.4127 -57.6314 -70.8394 -75.0447 157.0002 -63.5729 -13.5050 -67.8868 138.8847 -48.9504
5.85755390 -144.7287 148.1823 55.3913 91.7641 -89.7585 128.6943 65.9716 -66.5345 -150.4840 140.8697 -53.2872
5.88280740 -76.3051 156.7629 57.4110 -101.4525 -68.3160 148.1045 -60.8391 -62.0690 56.0119 33.8718 -34.5753
5.92080270 -75.6676 156.5657 59.0720 -103.6161 -144.2001 151.6376 -175.3145 57.9707 -129.4029 137.6549 -54.7080
5.94143780 -146.3530 150.1682 51.6792 41.8656 -70.0790 155.6525 -164.0424 15.1594 -150.3918 156.0044 -169.5019
5.97095470 -73.3231 153.4287 -57.6619 -70.5548 -70.4257 151.5693 -153.3052 100.8869 59.5656 32.3420 -31.2950
5.99885610 -145.4545 166.3641 61.7479 86.5459 -64.4831 151.2476 -61.1183 -61.7966 50.6543 28.9751 -158.8382
6.02334180 -134.6564 156.7105 -59.7115 106.8098 -68.8646 156.7581 59.9185 -96.6587 48.6847 39.9906 56.1731
6.04946170 -130.5551 156.0413 -66.2394 -10.5521 -71.2052 161.3196 66.0822 -88.4427 55.1803 39.9422 -35.2202
6.10833840 -145.3146 163.7892 61.8281 85.3508 -76.3296 174.1905 71.5599 74.5081 -69.4627 -18.8162 -166.2059
6.13641870 -145.4591 165.9895 61.3675 86.0631 -63.8095 153.3191 68.9964 -66.9570 50.1743 25.9861 -165.2267
6.16001870 -135.8929 156.6065 -58.3032 -74.0656 -74.5751 157.3508 -59.2666 111.7200 -75.2050 155.6085 -165.4701
6.21015680 -146.6360 147.3322 51.6462 37.8813 -74.3000 155.7194 -59.1608 111.4109 52.9810 43.6966 -39.6986
6.23118950 -135.9210 156.9483 -58.0875 -73.8072 -69.2209 148.7416 51.5729 -139.2555 -134.1757 158.8529 55.4090
6.25662910 -73.2506 153.5481 -57.6857 -70.6625 -70.2528 149.1666 -59.8046 110.6341 55.2687 37.1617 -35.4845
6.28458410 -130.5112 156.1232 -66.2186 -10.5800 -76.1265 162.3677 70.2821 -69.7547 -132.0019 139.6810 -54.4128
6.32157280 -73.8683 153.5494 -58.1145 116.6633 -71.4604 150.0057 -60.9525 -62.0585 55.2865 37.4754 -35.5612
6.34576180 -130.5076 155.7893 -66.2069 -10.6113 -71.4876 151.4719 -173.0420 -120.6888 -71.3533 154.3610 -166.6269
6.37417590 -145.1942 163.4850 67.0110 -80.2161 -67.0164 140.2757 67.2845 -63.9668 53.2656 36.9134 -37.9590
6.40798630 -144.3999 152.4518 -175.6573 73.9592 -152.7770 161.4572 -125.2933 -118.7696 -149.4771 157.4864 -169.3146
6.43348900 -73.5689 153.5088 -57.5013 -70.6313 -74.4456 162.8346 68.5647 74.5029 -148.5882 158.3271 -168.8320
6.50831750 -146.4978 151.6297 53.0367 39.2723 -69.3009 157.5392 69.0808 -69.8702 -154.9745 140.7393 -61.9918
6.53342070 -144.7199 152.3892 -173.0938 76.1751 -59.2708 123.4633 -173.6225 7.3112 48.5990 28.7740 -167.2784
6.55738880 -73.5809 153.4831 -57.7066 -70.6848 -73.3858 158.1934 -163.4396 11.3501 -73.3023 156.2058 -165.6134
6.58890200 -144.8778 166.4084 66.1199 -84.8275 -57.2722 130.3823 -171.5624 9.8154 50.1478 25.6790 -165.8054
6.62188900 -144.0269 163.3761 -170.2367 -120.8214 -78.3544 42.7454 58.9330 -109.6057 -68.6826 147.1790 51.0008
6.66053050 -146.6430 147.9015 51.7614 38.1431 -72.5610 154.7556 -59.5505 111.2317 55.2965 40.2443 -36.3632
6.68759460 -134.6603 156.6531 -59.6809 106.8428 -68.4088 156.2213 59.6555 -102.2686 48.4864 35.0556 53.7062
6.72293000 -143.7844 156.4517 60.6459 -87.7838 -77.3753 161.7858 68.7934 75.0216 -149.4873 158.1978 -167.4221
6.76679140 -135.8574 157.0614 -58.0927 -73.7992 -69.1101 149.9196 51.7998 -139.0257 -66.2762 138.5997 -50.9799
6.84589870 -144.8010 163.4303 65.6717 -82.6078 -62.4192 139.7747 -61.0175 -61.9699 49.6702 25.5545 -165.5693
6.87197480 -136.1985 155.9728 -58.2023 -73.9615 -67.3829 136.3869 -157.3853 108.0149 56.8037 32.4586 -35.1109
6.89546410 -73.6669 153.6397 -57.7161 -70.6827 -72.8500 155.3449 -157.8145 89.2654 -68.4827 158.6618 -165.4590
6.95314080 -144.0385 154.0463 -168.1273 74.3328 -77.6089 167.2416 68.7351 -7.9185 -76.8464 155.1448 -166.8107
7.02279060 -144.1683 149.2325 -171.7468 76.9450 -68.7274 160.8481 90.5367 130.9840 -66.8354 136.0336 -50.9616
7.04308670 -144.6241 155.6611 -166.2635 -91.5909 -66.3299 158.1485 61.7732 71.1803 50.3276 25.5636 -164.2976
7.08482600 -134.5994 156.8350 -59.5599 106.8915 -67.6855 147.1406 51.1996 -138.5977 -149.6434 158.6588 -168.9617
7.14545150 -145.2749 -175.9903 75.8243 104.4568 -51.4417 153.4727 69.2509 -73.9097 65.8542 -28.5164 -46.1244
7.20321000 -78.2449 159.7360 60.9920 -97.2730 -60.0555 138.7215 -177.2306 -109.5929 50.1921 25.5737 -165.4316
7.22601460 -143.1903 158.9003 -169.9394 -135.9957 -86.3724 -4.8750 -61.7411 -10.1760 -69.1959 154.4125 -164.9305
7.26409160 -144.9337 155.3021 -166.1145 -91.8974 -61.3008 142.1087 -177.9147 55.1760 49.7752 28.6576 -159.9253
7.32291000 -144.8746 163.8773 65.8074 -82.9703 -62.3952 138.9501 -63.7868 -9.0647 49.6866 25.4510 -165.5280
7.37937870 -130.5512 155.8599 -66.2840 -10.3738 -74.5974 162.8948 68.5845 74.5696 -149.1662 158.3144 -167.2181
7.54112380 -144.3797 157.6532 -174.1592 -114.6574 -80.0188 60.6771 -58.7554 110.7020 -73.2922 155.2265 -167.1434
7.58169850 -145.5873 164.5928 62.6765 86.9796 -66.4796 152.5841 51.6046 -138.0799 -86.8538 -6.0966 -165.6249
7.62735340 -145.4096 164.6417 61.4176 85.9102 -67.8358 159.6979 68.4847 75.6647 51.9386 25.5972 -156.0503
7.69586780 -67.6611 147.5098 54.6550 30.6151 -66.9666 147.6404 51.2927 -138.7606 -149.8841 158.5368 -169.1937
7.73018770 -135.9798 156.4843 -58.0273 -73.9538 -71.8439 156.3096 64.1819 77.0253 48.6557 36.7935 63.6283
7.75759600 -144.3908 156.6355 -174.4225 -114.0729 -80.8468 62.8840 -59.8628 -61.0211 -72.9536 155.1510 -167.2066
7.78128080 -146.5240 152.4014 53.2170 40.9150 -64.4704 141.1597 49.7437 -137.1475 -155.4800 140.7414 -58.4400
7.85657870 -145.8086 -179.6936 74.6526 99.8661 -49.0583 127.5574 69.0305 -54.0038 48.3083 24.9610 -165.7045
7.97938380 -130.7750 154.9594 -66.0983 -10.7727 -61.7211 131.2834 -171.6734 9.4912 48.7932 28.8193 -167.2374
8.02115970 -144.0977 153.5755 -175.3349 -119.0340 -79.7977 48.3286 62.4380 -69.0149 -70.8806 155.3188 -167.1503
8.07865740 -146.4010 150.0073 51.7055 40.8482 -65.9758 148.8219 51.5838 -139.1390 -149.4120 158.5555 -169.1258
8.13788900 -144.9169 162.7855 66.0155 -81.4020 -62.7501 142.3883 67.7256 -68.0812 49.4240 25.1933 -165.2361
8.20718420 -73.4272 152.7179 -57.3074 -70.1639 -67.8777 160.3739 91.3032 128.0255 -67.0346 136.0862 -50.9349
8.24206790 -136.1170 156.2725 -58.1696 -73.9740 -69.2499 147.8475 -63.7338 -10.8004 49.0770 29.1240 -166.9643
8.27521330 -145.4097 164.6379 61.3969 85.8814 -67.6433 159.5576 68.4708 75.6453 52.1934 23.9039 -156.1244
8.46077730 -144.8014 163.6936 65.7700 -82.5741 -62.1046 138.7899 -60.0851 108.4962 50.8121 24.9257 -157.8155
8.58870100 -144.4787 152.0410 -163.4815 -89.2883 -70.4379 157.1557 70.4667 -68.0516 50.4770 28.8548 -159.1374
8.61538530 -142.9711 155.7392 -171.4486 -136.5027 -88.1722 2.0899 70.4008 -6.2799 -70.2763 154.3499 -164.6303
8.64772940 -144.3723 156.5058 -174.5261 -114.4130 -80.5899 64.5924 -60.0055 -60.9851 -75.1168 -23.7058 -169.4777
8.70088380 -130.6366 155.8027 -66.2860 -10.3635 -70.8640 152.9423 62.9441 75.9071 53.0367 41.6576 -38.7173
8.83483070 -144.5724 159.2429 64.4208 -81.6799 -67.2566 150.3103 67.7339 77.9831 49.8664 24.3016 -164.1473
8.91220750 -68.0926 148.5799 54.6094 32.9323 -73.2808 165.3673 73.0817 -59.6955 -81.8713 -1.7030 -165.6282
8.99329980 -135.9999 157.0811 -58.3783 -74.2129 -68.8921 153.5966 68.9335 -66.6283 49.6956 27.7434 -165.5360
9.04426740 -134.7399 156.8674 -59.7727 106.6873 -69.0323 153.8699 68.9611 -66.6063 49.7305 27.7554 -165.5233
9.08321980 -136.0699 156.2132 -58.2063 -73.9950 -64.1419 140.8976 -177.3417 -109.5015 50.0741 29.3682 -159.8529
9.22922090 -145.7518 166.4555 61.1768 85.7724 -58.9532 144.9129 50.1002 -134.7471 51.1960 26.3669 -158.5660
9.40970580 -73.5469 153.3684 -58.1712 116.7030 -64.2366 141.2233 -177.3044 -109.5189 50.1062 29.3895 -159.8634
9.70206560 -144.0513 151.2113 -171.0249 74.0268 -70.5276 151.9894 68.0446 -70.7682 50.1690 28.6988 -158.9201
9.86525440 -143.4461 157.9214 -169.5372 -132.3413 -74.2001 -8.9139 93.0618 119.8663 -70.9025 154.2910 -165.9086
10.04541540 -134.7341 156.8615 -59.7593 106.7048 -69.8212 154.6456 69.3156 -67.1780 49.9719 31.2306 -159.1238
10.19928880 -134.7726 156.6069 -59.6105 106.8584 -62.1959 140.4741 49.6760 -137.4130 48.8535 28.3703 -166.9447
10.38388370 -130.5968 156.1744 -66.1868 -10.6272 -69.8263 154.5215 69.3810 -67.1907 49.9505 31.2149 -159.1256
10.71245170 -144.8261 159.3218 63.5680 98.4963 -143.6138 156.9490 -165.1695 11.5821 49.5073 36.4693 -162.5547
