# Supplementary material for: Exploiting Sequence-Dependent Rotamer Information in Global Optimization of Proteins
Source: J Phys Chem B. 2022 Oct 18;126(42):8381–90. doi: 10.1021/acs.jpcb.2c04647 (PMC9623586; doi:10.1021/acs.jpcb.2c04647)
Supplement: Supplementary file 2 — jp2c04647_si_002.zip [file jp2c04647_si_002.zip › TripeptideConformations/ILE_HIP_TRP_new.csv]

0.00000000 -66.6826 126.6236 -49.6133 -58.0199 -142.5723 25.8419 60.9490 -91.3862 -138.4555 165.1124 60.3309 87.0463
0.12191505 -66.4207 126.3794 -60.0964 176.0448 -142.1687 25.7373 60.7552 -90.8843 -135.4131 164.9198 58.3415 84.2365
1.13525239 -66.9892 124.5040 -53.4319 -56.0380 -142.6703 24.8512 62.3594 -88.5333 -114.7882 157.4540 -56.6289 -81.3681
1.33136761 -67.4904 127.0338 -68.2512 66.8651 -141.9047 26.7095 60.3976 -91.1379 -136.6281 164.8975 58.3765 84.5224
1.42261821 -64.0319 131.6818 -176.8758 164.0041 -145.3036 26.7326 58.6313 -91.4941 -138.0494 164.8911 60.5019 85.4064
1.49175885 -73.8083 126.7183 -52.2807 -57.6952 -131.8131 23.2512 -67.3830 89.7698 -145.2607 164.4169 52.3493 87.1106
1.52835693 -73.8475 130.8724 -50.6231 -58.9469 -138.7856 26.0345 65.6490 83.1446 -140.4041 165.3035 59.6017 87.8906
1.56573856 -67.9951 122.7616 -59.7575 175.9054 -142.0134 13.5547 63.2647 -89.1067 -97.6710 157.5696 -57.1808 -82.2471
1.71086521 -73.0816 130.7882 -61.7196 175.4357 -137.5034 26.0780 65.0657 82.8732 -138.1131 165.2084 58.3263 85.7310
1.80712200 -66.8217 131.1673 -51.4900 -57.0357 -149.7015 163.3457 60.6082 -86.9932 -136.1415 158.0704 -58.5018 -90.4964
1.86145752 -66.4439 139.9158 69.6942 177.0319 -147.4476 34.8076 54.3689 -93.0947 -141.6257 163.9843 55.3622 83.1200
1.93032362 -75.1534 155.5614 67.1375 173.9543 -115.5346 23.3796 66.2275 82.6146 -140.1712 166.2505 62.0593 89.0475
1.95164277 -72.6331 126.5500 -62.2506 174.6430 -132.0208 25.2978 -67.3673 89.6169 -143.6299 164.5433 52.9567 85.8800
1.99950671 -68.5307 125.8388 -54.4932 -57.8106 -142.4630 9.9577 61.0826 -90.6247 -83.0929 157.7962 -52.0376 113.4147
2.03775837 -81.0881 158.3888 66.9223 174.5541 -122.9035 23.0647 -55.3292 -76.1971 -145.5680 165.1537 54.1023 87.5818
2.10204985 -126.5152 157.7934 65.3008 173.6672 -115.4324 22.7652 66.6334 82.5709 -139.9073 166.4473 62.2584 89.2131
2.14216399 -67.9789 128.2598 -52.8525 -58.8431 -142.1904 22.2830 59.4042 -89.4541 -147.6032 164.5085 49.1546 -98.0738
2.24265882 -78.7181 157.1077 66.9042 174.4669 -121.6566 23.6919 -56.0881 109.0647 -145.2618 165.2058 54.8147 87.7306
2.31591750 -67.1631 126.4216 -59.5381 177.8895 -142.0384 25.7709 60.1893 -87.7137 -149.2243 165.6486 41.1522 -102.3378
2.35753558 -74.8637 154.2549 66.3771 173.9134 -110.2563 16.6379 63.6810 -101.5894 -134.3702 166.4365 63.1863 89.9972
2.40719686 -87.8652 130.4899 -63.3253 174.7229 -132.9285 23.4671 -55.9787 -71.8976 -143.2331 164.5795 53.6659 86.6448
2.43764503 -66.0252 127.0661 -55.7149 -58.8234 -145.2566 29.2243 61.3956 -88.3289 -69.2115 154.5013 -47.3628 155.7702
2.45955293 -68.7604 125.0747 -58.6366 175.9969 -141.6204 9.4124 61.2614 -90.6870 -82.9045 157.7886 -52.0587 112.8816
2.53424810 -126.6123 156.4013 64.3660 173.5721 -109.7425 15.6427 64.2203 -101.7566 -133.8511 166.6382 63.4874 90.2274
2.60827946 50.4164 24.3142 69.6008 167.9769 -89.9098 37.7375 59.6543 77.6360 -146.1730 162.8264 52.7013 77.8115
2.65490138 -66.1054 138.1515 65.5679 176.4149 -148.1984 34.5024 56.1528 -90.2833 -125.8764 157.4451 -54.8583 -79.1565
2.73313370 -64.4997 136.5465 -169.1670 169.5337 -152.2742 161.8670 57.7891 -88.4690 -137.1171 157.6831 -60.0528 -91.2182
2.80478219 -65.6629 138.4116 77.6121 -61.8442 -147.2708 33.6071 55.1478 -92.9408 -140.6594 164.0342 55.7199 83.0117
2.85090807 -73.9725 131.4332 -69.8232 65.7077 -137.0750 27.1497 64.8344 82.9433 -139.3508 165.1525 58.1889 85.8261
2.89865434 -63.6638 126.1427 -66.0577 173.5566 -146.6595 30.7252 61.8139 -87.2449 -69.5725 154.2637 -44.8297 154.2064
2.96688822 -73.7139 127.7798 -72.2701 62.9648 -131.6369 26.8097 -67.4667 89.2184 -145.5202 164.1575 51.2489 85.2118
3.02775620 -77.4246 127.5586 -54.8857 -57.6561 -128.9473 16.7766 -66.8008 89.3459 -135.3486 159.1999 -47.1441 -79.7141
3.07794681 -76.2179 128.8229 -55.7598 -57.2684 -139.8922 30.6541 64.3056 84.0738 -122.9439 157.6288 -56.8556 -80.9392
3.14061641 -143.9935 139.7510 -178.8757 163.1389 -141.3845 25.8764 64.2030 83.8141 -140.0214 165.6258 61.0788 87.4120
3.29831774 -71.1005 130.3431 -176.8413 163.6437 -134.6088 23.5288 -68.7357 89.6040 -143.9802 165.5569 54.5800 86.8397
3.38603342 -86.9537 131.8911 -73.2874 63.2026 -132.4163 25.2738 -56.2739 -72.4796 -145.1355 164.1923 51.5794 85.8030
3.42957646 -65.6115 129.3783 -175.5088 61.4550 -144.7843 18.3713 60.3423 -89.5131 -147.5161 164.4628 53.1500 -96.6768
3.48990935 -78.7039 154.5600 77.0243 -61.6506 -127.0862 23.8858 -56.3381 -78.5978 -146.9966 163.2931 52.7976 86.3337
3.54050161 -67.4940 129.9623 -67.2504 68.7694 -150.0285 164.9937 61.9757 -86.3831 -135.3121 158.4112 -57.7821 -89.5545
3.57789375 -71.3145 148.2817 64.8997 174.6323 -142.8636 36.2767 60.1240 85.9126 -127.9922 157.3245 -55.3049 -80.1409
3.60057095 -62.8711 128.6182 -175.1734 169.0373 -146.9342 28.7484 61.3644 -88.0104 -121.7832 157.2232 -55.1747 -79.2476
3.62670318 -65.7233 137.3183 75.6483 -61.7130 -147.8039 34.1699 56.3250 -90.5259 -125.0532 157.5171 -53.8789 -79.0723
3.64958725 -68.4157 128.1066 -68.6190 68.3177 -141.7219 25.3075 59.2470 -88.6596 -148.7054 165.3627 43.8206 -101.2152
3.68435016 -68.8104 128.8597 -53.8459 -57.7475 -140.8706 16.4654 57.7727 -90.7350 -151.3802 163.5404 42.4841 34.8994
3.71813510 -73.9457 133.9144 -54.5368 -58.5681 -135.1932 20.1911 64.7015 86.6798 -145.6592 164.5719 51.3095 -97.0831
3.75228299 -65.5512 127.3740 -74.8564 62.9062 -146.1681 31.0825 61.2842 -87.9718 -70.5442 154.8277 -44.1743 152.5627
3.80128889 -63.3932 135.0406 71.6518 -61.7563 -156.0169 157.7198 60.2437 -86.5471 -141.1746 157.5206 -60.9541 -89.6326
3.83738790 -66.6618 129.3449 -58.7335 175.6685 -149.1336 158.4625 60.7637 -84.5887 -74.0185 150.2829 -174.7793 -108.8812
3.85030400 -63.9814 127.4584 -179.1339 60.8257 -143.9087 26.9024 60.8023 -85.9941 -127.8162 157.0611 -60.9270 -65.6526
3.89250944 -66.6252 129.6042 -53.4183 -57.5786 -150.8645 163.0499 62.0891 -85.8510 -143.8542 154.7487 -173.0073 -109.5636
3.93049881 -71.5733 130.3641 -177.1579 61.6834 -145.1618 21.4510 68.0390 83.4267 -141.2872 166.9135 63.9135 90.0211
3.95539926 -73.4696 151.9223 70.6831 89.4302 -141.9310 32.9780 60.9499 84.1095 -141.7650 164.7079 56.3661 84.7947
3.98645979 -74.3733 155.0160 65.0051 174.5812 -113.5947 24.3595 -155.3638 -87.5943 -147.4727 166.0538 55.9234 88.6207
4.03131688 -74.4176 153.3474 65.7964 178.0683 -86.3803 -11.1195 71.1402 88.6628 -72.2504 155.3506 -55.6908 114.2934
4.08818816 -72.9036 148.4157 61.1712 172.0669 -84.8246 -27.2464 -174.4004 75.4361 -92.2460 165.7412 59.5451 95.7151
4.11846180 -84.9302 163.6269 55.8133 60.8989 -132.2130 21.7981 -55.0541 -77.0279 -146.8743 162.3009 52.6040 86.4636
4.14356752 -72.3156 127.8207 -175.6113 61.3043 -135.8553 14.3498 -69.2700 92.3958 -144.4164 167.3077 59.0515 91.0771
4.14674909 -68.7859 127.2030 -58.7030 175.8000 -139.7820 13.4595 58.4481 -90.6927 -151.5356 163.7466 43.6367 34.1140
4.21913460 -126.3829 127.3982 -59.9671 177.2604 -143.0599 33.6603 61.6303 85.1042 -125.0732 157.6606 -55.6834 -80.7914
4.27734778 -66.6798 128.5874 -58.6552 175.7248 -150.3652 163.1337 62.6259 -85.4961 -143.8023 154.7624 -173.0147 -109.5707
4.30809161 -71.1753 131.6610 -52.8056 -58.2736 -138.4869 27.1598 -159.8827 73.6937 -147.9853 164.3164 52.6814 87.0152
4.35778735 -95.0458 155.8332 65.6615 84.9237 -134.9105 24.2606 -54.7335 -75.8548 -143.9490 164.3092 51.5600 85.8037
4.38049401 -78.1846 160.1842 52.1185 62.5269 -89.7209 -15.2855 66.3076 -103.9820 -90.4576 167.0307 59.4226 86.1515
4.42225144 -76.5988 135.2626 -57.1706 176.4585 -89.7114 8.5117 -53.5207 -67.9975 -144.2194 164.8462 60.1056 89.7807
4.44871904 -64.6881 136.1482 -169.2443 168.2016 -151.0996 161.6975 57.3489 -88.5144 -134.7091 158.8810 -52.4176 106.2110
4.46890065 -121.8795 165.3238 58.6880 66.0542 -139.4208 27.7392 65.0174 83.5044 -141.4859 163.9827 58.8340 86.2336
4.50670832 -66.5447 129.4114 -70.2486 66.5681 -149.1043 158.1466 61.0158 -85.1295 -136.6899 158.7619 -52.5143 108.2795
4.52909125 -73.5306 124.5416 -60.6873 177.9049 -132.9552 25.2307 -65.3857 90.9551 -147.7119 165.7632 44.0737 -100.8731
4.55124685 -67.2203 141.1319 71.0151 92.0081 -149.2015 35.9883 54.9179 -90.9204 -127.2206 157.5753 -53.2926 -79.1012
4.57307308 -74.5521 123.7481 -55.3366 -58.4544 -135.2002 21.7654 -63.0362 91.8859 -116.8345 159.9111 -39.1557 125.2163
4.59988984 -68.6386 126.0559 -53.5484 -57.5955 -142.2744 12.4565 61.3401 -90.4347 -146.2831 154.5099 -172.7841 -109.2407
4.62346648 -78.9589 165.3010 54.5202 64.1182 -107.7490 22.7654 -50.5608 124.9035 -142.2773 167.2281 55.7591 86.3400
4.65207380 -75.3165 128.6581 -65.4619 174.1390 -145.8132 32.2246 61.9470 81.9630 -71.1044 154.6331 -45.4866 156.1765
4.76317183 -70.1750 131.0924 -62.9865 174.3633 -138.6462 29.7895 -160.4231 74.0435 -146.7374 164.4004 53.2503 85.6393
4.80440498 -125.2770 126.5421 -59.5287 177.3725 -135.9991 9.0461 63.8385 -97.2568 -93.5957 157.4396 -58.8797 -84.8563
4.82820437 -66.8937 132.8654 -172.8613 62.3165 -143.3009 10.9069 56.2548 -92.9384 -150.5623 164.8584 45.8007 39.2506
4.85224385 -73.8926 132.7989 -64.6747 176.2265 -138.1806 18.3180 65.2131 87.2849 -85.4119 158.4801 -47.1079 -38.0770
4.89200805 -124.6935 135.6512 -58.1751 176.9711 -146.8953 165.0761 61.8376 86.1097 -69.3609 155.8986 -173.7674 -109.2111
4.93540278 -90.2259 132.8549 -55.9383 -58.4764 -131.1346 16.4198 -56.0122 -73.0877 -71.5602 155.5851 -53.0520 -32.4891
4.96484529 -68.6348 125.1600 -58.6658 175.8228 -141.7015 11.7222 61.7239 -90.2315 -146.4159 154.4366 -172.7992 -109.2274
4.98901251 -76.6650 -6.1520 65.5227 173.4660 -86.5073 38.2525 -53.9392 116.0456 -70.0947 161.3644 52.2227 65.4975
5.02278598 -122.2459 165.7512 57.4574 64.1133 -136.7298 22.7299 62.4337 -100.0196 -137.6541 163.8384 59.8921 86.6121
5.04291198 -74.5513 132.8158 -54.6143 -58.5516 -79.2699 -35.9449 -176.3780 76.4386 -89.3054 165.1497 61.0110 91.3593
5.06499015 -67.3449 130.1125 -69.7926 66.9011 -149.3571 158.5086 60.5050 -84.7855 -73.9704 150.3207 -174.7720 -108.8834
5.10239358 -92.5934 137.7168 -172.3704 168.4449 -131.9817 13.5728 -54.1591 -74.5102 -137.3338 158.5780 -48.9171 -81.9032
5.12512179 -64.2654 137.6351 41.2301 59.2399 -150.0666 33.0829 57.2845 -89.4614 -125.6512 157.1889 -57.1267 -79.5104
5.15896122 -74.0072 155.7823 76.8719 -59.3018 -87.9050 13.3021 68.6883 83.7919 -142.0778 165.1985 53.3073 -95.8741
5.18043138 -68.2859 126.4483 -58.6958 175.7512 -141.0157 16.6562 60.4616 -89.9182 -72.6031 151.8549 -174.2151 -108.8412
5.20747119 -79.9275 123.7730 -60.1115 175.5464 -135.5146 22.0398 -58.7212 99.4378 -118.5204 159.9285 -39.2147 123.4898
5.22846362 -81.8474 6.1065 78.4769 -57.0793 -80.1567 47.9054 -54.0438 -67.4710 -75.9367 -19.8743 -55.6559 -61.0026
5.24853927 -66.3508 134.9355 -170.7238 168.6384 -143.7286 17.6297 54.8185 -92.4392 -151.9526 163.7287 42.5430 37.2617
5.27994144 -72.6221 151.4549 67.9470 88.7889 -144.4593 36.6857 59.8285 86.2098 -128.6022 157.4527 -54.2382 -80.1857
5.31955904 -79.2583 158.4023 77.6439 -61.4947 -136.4299 163.0844 -58.5416 -78.6534 -132.8777 157.4260 -57.3370 -88.5117
5.35052742 -127.7095 157.8362 75.8597 -59.3206 -88.5549 12.9735 68.7108 83.8081 -141.9827 165.2084 53.6106 -95.5356
5.37575425 -69.4101 127.8747 -69.3758 67.1764 -140.1935 13.5449 58.3561 -90.7258 -151.8203 163.6304 43.6753 34.2055
5.40748017 -75.1930 137.3346 -70.9587 66.1195 -144.4670 164.3712 62.9940 85.8042 -69.7318 155.8182 -173.7682 -109.2008
5.43412579 -69.2456 136.3622 -176.0442 61.2395 -138.6400 24.4897 65.7637 92.4050 -128.3870 156.7411 -62.9058 -63.0838
5.49164051 -74.3223 137.1505 -53.4138 -57.8890 -144.9994 151.4605 -176.3859 75.9886 -144.3991 151.0700 -176.1728 84.0386
5.52295654 -66.4848 142.2095 66.0810 91.3093 -157.8972 168.8303 57.8184 -89.9248 -132.1294 158.7420 -56.7036 -87.5786
5.54414902 -65.3626 131.8297 -168.9386 -86.9223 -150.6880 170.0952 61.2008 -87.6867 -128.0525 159.4970 -58.0016 -90.7591
5.58225695 -71.0622 150.1748 76.0264 -61.7247 -150.2020 166.0722 60.6110 86.0904 -69.0292 156.0020 -173.7434 -109.2107
5.60966670 -84.4150 135.6559 -53.3645 -57.8945 -137.6741 156.1862 -58.9974 -75.4160 -75.6616 156.3407 -56.0649 -82.6006
5.63880780 -76.4693 131.7458 -178.3357 -88.2115 -144.5477 23.3058 66.4661 81.9990 -132.2443 165.1592 55.4335 82.9894
5.66296088 -74.5668 156.5030 65.3621 175.2251 -83.6243 -8.0304 -53.7600 -63.6707 -96.5966 159.2648 -38.7227 129.3171
5.69748757 -70.3313 147.4268 75.5876 -61.8531 -144.3682 34.4179 59.6624 86.1153 -72.9659 155.9729 -45.7410 152.9062
5.72452616 -90.6484 140.3766 -171.6579 167.2744 -131.4104 17.7062 -55.9340 -73.7991 -144.9800 164.2828 53.5446 -96.1004
5.75706855 -71.4777 132.4961 -73.1595 62.4589 -137.6411 30.9078 -160.6491 74.2546 -148.3530 164.0067 51.3504 85.0879
5.80868372 -84.1984 133.4956 -58.8400 175.6358 -137.5557 156.1766 -58.8845 -74.6559 -144.6273 152.6877 -175.7817 83.1799
5.84258452 -126.6883 164.4471 45.7610 60.6612 -88.0167 11.3611 68.3729 82.7365 -136.4714 166.9283 54.0262 -95.8338
5.88349396 -69.3070 125.9725 -69.1674 67.3410 -141.8427 11.7845 61.3596 -90.3817 -146.7792 152.4717 -175.9565 83.2733
5.91328638 -75.8619 154.2966 76.1291 -62.3532 -122.4359 23.6977 -57.1777 104.7535 -145.5670 163.7887 49.2482 -99.3362
5.94233524 -74.0359 134.3256 -74.3024 65.2160 -136.4200 18.5356 64.5698 87.1461 -84.0660 158.2953 -48.3898 -37.2074
5.96693737 -74.3098 152.3189 62.1247 175.7034 -95.9534 4.2005 57.6738 -105.7485 -143.4898 164.9358 45.9772 35.2659
5.98713896 -76.0392 161.4517 54.0040 63.6217 -150.3584 166.2495 60.2344 85.8366 -68.8277 156.0972 -173.6981 -109.2181
6.01008384 -80.0749 155.6154 64.4997 173.7598 -136.9798 156.8762 -58.8980 -79.0332 -144.5878 152.7047 -175.7681 83.1630
6.04003830 -76.0234 3.7201 55.5113 59.8296 -82.6430 22.1873 55.4715 -110.9368 -65.7529 160.7410 54.1399 64.8643
6.07187400 -65.7202 132.3316 -172.2245 168.7907 -144.9484 16.9556 58.2867 -91.3711 -146.3235 152.8441 -176.2526 83.2728
6.11132053 -86.6829 131.9406 -74.0574 65.4630 -132.1447 25.4449 -56.5454 -72.4580 -143.5031 164.9120 49.2483 -99.1119
6.14741016 49.5894 53.2854 -43.8260 88.3489 -81.0024 -14.1307 62.4647 -104.8914 -82.6167 162.7122 55.5251 90.7448
6.18857727 -84.3073 133.4695 -58.8183 175.6479 -137.8243 156.3535 -58.9230 -74.5362 -72.3152 151.8086 -174.4917 -108.9402
6.20996177 -143.9399 134.3750 -179.5160 166.9644 -143.0939 26.6388 61.6399 -95.1305 -120.2280 157.2263 -56.2518 -78.7597
6.24022733 -85.5022 117.2244 -62.7054 72.3757 -135.1523 23.9044 -55.3331 -70.3350 -153.6061 165.1600 38.3614 -101.2650
6.26095082 -75.6070 158.6280 63.7215 171.7306 -90.4589 25.3656 63.9965 79.9338 -140.3072 153.3696 -177.6229 83.5617
6.28839811 -65.4113 133.2689 -172.2592 168.6472 -144.3911 21.6205 57.2368 -90.7751 -72.0738 150.8433 -175.6931 84.4283
6.31036723 -72.1811 125.5492 -177.9150 -86.7248 -140.3992 24.6725 -67.2381 95.4872 -138.0458 163.9100 52.7466 83.0925
6.37948247 -66.3468 137.1294 74.5158 -61.6042 -146.5362 16.1460 54.9549 -92.3910 -152.7443 163.7336 42.9593 35.8297
6.42118523 -73.8310 3.1759 78.7202 -57.6058 -79.1197 20.7580 55.4514 -110.7877 -64.6986 160.7660 50.6776 61.1390
6.45573435 -85.3322 131.7925 -75.9409 64.3885 -132.9953 19.5496 -56.5902 -72.8789 -74.3411 156.3388 -50.9191 -36.4526
6.47594528 -78.7753 164.8255 56.9100 61.6155 -136.6624 25.6878 -159.5756 73.6038 -149.3034 162.2663 52.8629 86.6987
6.52404720 -78.0445 162.8324 49.0654 59.3752 -93.4613 24.4539 -159.3228 73.2949 -145.4413 168.5192 56.7468 87.1591
6.64293487 -144.7677 145.1328 -172.8861 168.3754 -147.5264 160.1146 63.0129 -92.4768 -151.5468 163.2664 51.7574 81.7000
6.66544969 -72.4805 151.3811 64.0977 174.1126 -148.9434 159.8392 59.5742 93.9587 -144.8557 162.7396 62.6103 -88.8640
6.72417110 -66.9691 131.1800 -176.2366 61.0689 -144.5357 19.2053 -158.0753 72.8326 -146.9552 166.5671 58.9792 90.6521
6.75806770 -80.3413 125.0936 -153.8119 -65.0862 -139.6299 25.5449 67.6959 80.8097 -138.9786 166.5389 58.3642 87.1308
6.78626962 -73.3579 131.9011 -59.8157 175.1788 -134.9969 14.4486 66.7643 87.1004 -144.7242 154.4774 -172.9835 -109.7518
6.82137491 -73.0504 132.2081 -60.4156 174.8421 -132.6323 17.0757 65.0955 86.7846 -72.1464 151.9738 -174.2877 -108.6724
6.92815192 -144.3602 142.0094 -176.5332 61.1684 -135.4742 20.8956 64.2677 85.1962 -143.1908 153.0915 -177.2738 83.3274
7.00523999 -83.9298 134.6676 -70.1052 66.9383 -137.5045 156.0906 -59.0142 -74.8615 -144.6492 152.6905 -175.7798 83.1787
7.04581660 -144.5917 148.7987 -169.1532 167.8334 -72.3516 -23.3325 64.1938 -98.9213 -150.0220 147.1542 -178.0511 85.5015
7.10658818 -79.4657 144.9421 -168.8056 167.7568 -136.3269 156.3347 -59.5746 -77.7879 -144.8421 152.7343 -175.7064 83.1466
7.12816630 -74.2554 136.2211 -70.6763 66.3226 -144.7896 151.4499 -176.3853 76.0147 -144.4007 151.0767 -176.1728 84.0357
7.16901142 -78.6521 120.7553 -155.0204 -64.7280 -137.0190 29.9959 -66.6729 99.3592 -145.7945 166.3026 51.8894 86.5065
7.19261868 -73.5488 155.5038 76.7278 -61.4853 -144.0213 151.9029 -176.1474 75.9208 -144.4878 151.0259 -176.1789 84.0407
7.22463668 -85.1796 141.9620 -168.6955 -91.6183 -133.7958 162.0786 -58.6881 -76.7863 -127.0854 157.2165 -58.2575 -91.5609
7.26305706 -65.6754 144.3609 45.0826 59.7093 -157.5448 162.0275 55.1481 -90.1980 -144.1903 154.5735 -173.1147 -109.5579
7.30775687 52.6128 54.2190 -41.7623 -179.4517 -75.3128 -21.2748 61.5527 -102.5837 -81.6093 164.0824 47.9698 -96.6287
7.33604069 -80.6318 164.9230 56.0279 65.1417 -136.5758 156.6650 -57.5753 -78.3396 -144.7442 152.7214 -175.7508 83.1583
7.36699041 -71.7914 149.0085 74.4458 -62.2902 -78.8669 -26.1854 69.8060 91.8809 -151.0735 147.0160 -177.8240 85.4145
7.39044865 -69.8891 141.3843 -169.8815 167.5259 -136.4145 26.9273 61.5003 84.7130 -142.9661 153.0502 -177.5926 83.5530
7.41319859 -126.1682 137.8034 -54.8297 177.8173 -89.4193 22.8248 -54.0879 -70.0837 -146.4416 152.2541 -177.2568 83.5430
7.50617038 -78.7050 155.2099 76.9193 -61.4797 -136.7785 156.9412 -59.1165 -79.0249 -144.7888 154.4493 -173.0978 -109.4431
7.57668803 -78.8363 155.0650 76.8663 -61.4898 -137.1544 157.0076 -59.1832 -78.9261 -72.3234 151.8371 -174.4628 -108.9145
7.59967296 -64.4466 131.4639 -171.3310 -87.0465 -150.7518 162.2998 60.4077 -86.5179 -144.2793 154.8430 -172.7182 -109.3621
7.64271754 -80.5665 165.0150 56.1979 65.3082 -136.4559 156.6753 -57.5611 -78.3365 -144.9363 154.5086 -172.9623 -109.3563
7.73399452 -80.8065 164.7257 55.5185 64.6424 -137.0225 156.9899 -57.6513 -78.2868 -72.3935 151.8661 -174.3892 -108.9073
7.78869963 -69.3325 128.5012 -53.1482 -57.6168 -141.6657 25.7780 59.3442 -90.6813 -65.0653 161.8790 92.7113 126.8719
7.86159234 -75.3009 137.2319 -70.9448 66.1216 -144.1627 160.7603 65.2804 97.7716 -144.4390 155.2012 -172.7912 -109.4664
7.98971281 -73.8537 133.5427 -70.4818 66.3962 -132.4874 19.2278 64.3372 86.3861 -72.1539 151.9719 -174.2972 -108.6772
8.16291118 -69.1045 127.5109 -58.6717 175.8274 -141.4614 24.2923 60.0409 -90.3773 -66.0210 162.9482 92.5258 130.0349
8.29392334 -66.0568 129.5020 -172.1667 -87.0226 -142.4169 17.2926 58.8757 -90.4096 -72.9286 151.9823 -174.2637 -108.8308
8.32603054 -66.2318 132.9341 -173.4113 62.5149 -143.5626 24.2530 57.0112 -91.6541 -72.5016 173.0843 72.0894 164.8950
8.44155365 -75.6917 160.8792 54.1573 63.8940 -149.8876 159.6461 57.6002 92.5957 -144.7896 154.8945 -172.9290 -109.4082
8.59090873 -82.7804 156.7331 62.8021 171.6280 -124.9980 25.3686 -56.0782 -76.4284 -67.1361 165.5213 88.6541 138.1752
8.69562376 -83.9203 132.9037 -151.1332 -59.4293 -138.5714 159.0916 -58.9827 -73.3252 -130.6905 156.9925 -60.7895 -88.3745
8.95044953 -78.1207 142.4730 -48.7613 -57.4442 -96.3893 9.5195 -53.7688 -68.0603 -76.9307 175.7110 71.9285 167.0806
8.97385742 -143.3850 142.3393 -175.0388 -90.7151 -139.1601 149.8877 -176.6472 76.7553 -144.9858 153.4693 -172.9030 -108.8918
9.03575649 -76.9211 144.0382 -48.6788 -57.5459 -90.2770 11.8446 66.6302 82.1764 -82.0618 179.1902 68.9550 172.4200
9.16001059 -72.2785 146.7126 -128.6095 -61.9108 -148.5308 165.3856 61.0963 85.8710 -68.9467 156.0136 -173.7017 -109.2666
9.19179168 -75.8443 141.0546 -51.3067 176.6254 -89.0596 12.6685 66.6421 82.1040 -82.9274 179.3580 70.0210 171.3593
9.21545127 -69.7880 137.8152 -159.3936 -86.4670 -80.7285 -2.4419 -51.2414 -57.5174 -147.0269 163.9685 59.1932 85.2520
9.36776743 -69.6700 127.8552 -71.4448 65.9032 -143.2886 22.8726 61.0197 -90.2051 -66.3455 162.2030 93.9981 126.9664
9.40507511 -70.1142 130.1396 -175.7832 -88.1785 -135.1730 -14.4385 -169.5284 72.6041 -83.5255 164.1792 55.1715 91.0039
9.45103579 -81.6878 137.7655 -173.3496 -89.2286 -136.0199 155.3906 -59.1719 -76.6187 -72.7535 151.9977 -174.0974 -108.9680
10.29890451 -74.5242 157.8113 77.2299 -60.8602 -104.0641 24.4930 -53.3770 -68.7714 -68.5796 166.7850 88.3575 140.6963
10.84767569 -127.0006 142.0807 -49.1358 91.4295 -90.7172 12.9068 66.5757 82.1333 -81.6541 179.1120 68.9351 172.2840
10.88193338 -143.9092 153.2841 -125.1371 -63.3362 -144.1766 151.0692 -176.5238 76.1647 -144.8739 152.9836 -173.1673 -109.0840
10.95268845 -78.8555 141.8439 -51.4735 88.8842 -88.8990 12.6244 66.6099 82.0585 -82.8916 179.7465 68.6630 173.1157
11.24531622 -69.7804 130.7301 -175.9564 -86.8785 -137.1642 -3.4732 -160.7050 80.7260 -133.4705 154.0560 -50.3024 111.7850
