# Supplementary material for: Exploiting Sequence-Dependent Rotamer Information in Global Optimization of Proteins
Source: J Phys Chem B. 2022 Oct 18;126(42):8381–90. doi: 10.1021/acs.jpcb.2c04647 (PMC9623586; doi:10.1021/acs.jpcb.2c04647)
Supplement: Supplementary file 2 — jp2c04647_si_002.zip [file jp2c04647_si_002.zip › TripeptideConformations/TYR_MET_GLY_new.csv]

0.00000000 -144.7913 154.9711 -178.8881 -120.0285 -75.6183 -8.9717 68.0186 -176.7908 179.6026 78.2096 16.0009
0.12699953 -144.7606 154.6799 -178.7888 -117.0557 -73.6318 -14.5787 66.0829 -179.4410 179.6722 74.4506 -162.0210
0.16717204 -144.5145 146.8967 -175.5813 63.0983 -87.2390 -1.0189 70.2654 -71.9170 178.1354 78.9515 15.0898
0.20266328 -144.3214 148.0627 -174.3990 63.4961 -94.6253 -1.4145 78.5748 -59.0206 -67.9373 80.3651 10.7073
0.40935550 -144.3429 147.9932 -174.0635 63.1524 -94.0850 -0.9295 78.2928 -59.3522 -67.8120 80.2169 11.7197
0.50892930 -144.6566 152.3008 -179.3807 -121.2253 -84.1172 -1.8514 53.1281 61.4772 67.1939 82.0779 9.9167
0.54863110 -144.8319 153.7225 -178.3166 62.2314 -73.8534 -16.8872 65.5734 -179.9309 179.8520 73.1395 -167.2232
0.62904035 -72.5517 149.8265 -178.7266 59.1766 -82.5394 -2.1196 53.2543 61.5896 67.1447 82.0616 9.8532
0.66375658 -144.6741 151.5862 -178.2515 60.3529 -85.9900 -0.7921 53.2730 62.3624 176.1051 83.0012 6.8529
0.70955366 -144.4117 144.6958 -178.7490 58.7137 -91.1912 -2.8880 69.9880 -72.0676 175.5618 81.8174 173.2493
0.73003832 -144.6722 151.7451 -179.1998 -122.0542 -85.0147 -1.3493 52.9718 61.3169 67.3933 82.2154 9.1380
0.77725093 -144.5104 146.6402 -173.6127 66.7802 -84.6356 -8.8458 70.2726 -72.8363 173.8394 76.1440 -166.8810
0.80938292 -144.5440 152.7795 -178.2396 58.8286 -83.4604 -8.3783 -60.0008 -61.2800 179.3767 79.3724 9.8835
0.84544606 -72.4237 149.1853 -178.5728 58.7117 -83.3521 -1.5859 53.0836 61.3936 67.3514 82.2199 9.1710
0.87689110 -144.7659 154.2032 -179.2867 -120.4877 -77.4643 -8.1348 68.9750 -177.2996 72.2458 77.8893 15.6445
0.90244698 -144.6122 153.2413 -178.3860 -121.5433 -81.5179 -9.9309 -62.8691 -177.7729 179.9374 79.5530 10.2017
0.93052501 -73.6924 148.4672 -176.9241 59.4363 -87.3616 -5.1266 -59.8867 -61.7919 176.5990 79.5984 8.2074
0.97499022 -144.6322 153.4832 -178.4236 57.8377 -81.2241 -9.7663 -62.8572 -177.7639 179.9491 79.2977 11.3064
1.01040123 -72.5694 149.8318 -177.4515 59.0498 -82.1381 -8.8426 -62.7698 -177.7866 179.9568 79.7500 9.2603
1.06436404 -144.7676 154.3242 -178.9424 61.5774 -74.1681 -14.3757 66.0167 -178.4666 -70.9091 73.8783 -162.5877
1.08950947 -144.8759 155.1441 -179.0396 -118.8909 -78.3845 -12.4009 -61.9194 75.1954 68.0172 79.6256 11.8078
1.11081123 -144.8097 153.9475 -178.7777 61.6548 -72.9905 -17.8628 65.0585 -178.8924 -71.1525 72.3928 -167.6068
1.15333424 -144.6493 154.8281 -178.7290 57.7103 -79.2939 -11.5219 -62.8479 -176.6196 -69.3461 79.2416 11.4183
1.17538710 -144.7581 155.1699 -179.6060 -119.8177 -77.4959 -12.9150 -60.2644 79.1826 -179.3877 79.3740 11.7621
1.20894085 -144.4926 150.5751 -178.7852 -122.6390 -84.7268 -10.7548 -60.2135 -61.3155 179.3482 77.5903 179.9330
1.21743755 -144.6363 152.9409 -175.3956 -120.2028 -130.5257 12.5496 66.3239 179.6498 -179.1926 78.5199 13.5559
1.23287918 -72.9886 151.5481 -177.6564 59.0177 -79.9221 -10.6366 -62.8530 -176.2356 -69.2863 79.4957 10.3674
1.28388693 -144.6389 153.2398 -178.4416 -121.5676 -81.2114 -10.1959 -63.3724 179.5346 69.7575 79.5496 10.3330
1.31159807 -145.6276 152.2896 -179.9580 75.5282 -142.6185 129.0323 178.0960 54.9241 177.4382 -78.1723 -16.2276
1.34146290 -144.6749 154.4568 -178.0572 -120.1249 -78.2367 -15.5839 -63.3724 -177.7660 179.9635 74.4979 -166.5101
1.36495340 -142.9488 145.9598 -177.6101 -115.9105 -127.9558 17.2196 -57.3813 83.6274 -173.0391 79.6550 11.8847
1.38990317 -145.1282 154.3132 -175.1748 71.0419 -144.2316 147.0363 -176.6739 58.2496 -179.1354 77.9093 -150.2946
1.42148642 -144.6255 151.2549 -178.6536 58.3259 -82.9832 -12.4710 -60.2061 -57.1681 -65.4370 76.4997 -177.4025
1.45282678 -144.9301 154.2950 -178.4047 61.8585 -75.8158 -20.4838 -62.6125 74.9352 68.1314 73.4273 -169.7234
1.48497790 -144.2080 148.3742 -176.6562 61.7443 -126.5157 15.4496 -60.1700 -174.2495 -68.9627 79.5049 11.7218
1.53523555 -143.3904 152.4226 -176.0881 -121.5856 -129.7659 8.4841 69.8146 -64.3116 -63.4446 76.8412 -175.8756
1.56474914 -144.7979 155.6550 -179.3141 -118.4950 -74.5668 -18.7399 -61.1122 78.7442 -179.5344 74.1254 -165.4708
1.58923309 -142.9105 145.3413 -178.0169 -118.3026 -127.6908 17.6868 -57.4477 83.4963 -173.1648 80.3668 10.4827
1.65360411 -144.2855 148.3001 -176.7788 -119.9686 -125.2565 14.5681 -60.2563 -178.4934 70.4875 79.5333 11.5799
1.69069464 -144.6674 152.2019 -178.4250 -121.6590 -80.2830 -15.2211 -63.8214 179.5711 69.7142 75.4704 -174.6099
1.71375951 -145.7431 150.9469 178.5695 76.9450 -144.7111 136.7707 -176.4873 55.0895 63.2519 172.1320 -178.6444
1.73859710 -144.6989 153.4316 -179.7183 -121.1106 -73.1217 -21.7001 -169.8221 61.5125 -179.7359 81.4632 11.8205
1.79835880 -144.8154 153.8746 -178.2753 60.2901 -71.4487 -28.4973 -171.8156 175.3828 179.7797 72.9394 -168.3809
1.82238204 -144.7175 153.4164 -179.6875 57.6387 -73.0924 -21.2085 -169.6970 61.4672 -179.7514 81.7422 11.6783
1.84489945 -144.8245 154.5551 -178.2150 -119.1956 -70.8988 -27.9656 -171.7187 175.3472 179.7949 73.0709 -165.7841
1.87217693 -144.8398 154.6980 -178.3972 60.4509 -69.5818 -30.9572 -172.5124 175.9700 69.5541 72.6216 -168.7234
1.90110057 -144.8408 155.5477 -178.5441 -118.9293 -68.6475 -30.5812 -172.7239 175.9344 69.3476 72.7513 -166.3532
1.95144085 -144.6700 153.4218 -179.6276 -121.1905 -73.8098 -20.7376 -168.9710 57.9560 65.4500 81.5192 11.6972
1.97175583 -145.2277 152.7611 -176.1707 73.6731 -146.9441 157.4003 62.6488 -177.9344 -69.9117 74.5080 -153.1725
2.01211996 -144.1357 147.9890 179.2860 -96.7010 -152.2633 157.7895 66.8399 -65.9180 -62.8694 72.8887 -159.6518
2.03263234 -144.6886 153.4202 -179.6014 -122.0608 -73.7688 -20.2720 -168.8580 57.9092 65.4342 81.7356 11.6515
2.05659898 -144.7653 151.0912 -174.7224 -118.9683 -136.5102 15.9932 65.1571 -178.9453 -70.2990 78.5686 -175.3805
2.07817472 -146.8454 175.7333 81.7309 119.0682 -73.3396 -0.9693 71.9928 -68.2854 -179.5624 80.8413 9.4781
2.11634911 -144.6991 153.7285 -179.6807 57.6825 -72.4337 -22.5029 -170.2975 177.2707 -70.8389 81.6684 11.5125
2.14424235 -145.6595 150.3861 178.4812 75.7927 -146.2910 139.5345 -176.0162 55.0574 63.2126 175.9276 179.0382
2.20599165 -144.8027 154.0065 -178.2369 60.2894 -71.4750 -28.6432 -171.3223 177.4828 -70.6596 73.0381 -168.3158
2.23452065 -144.0585 150.9748 -178.7507 -121.1696 -80.3897 -14.5583 -60.1303 -64.8560 95.4815 75.8003 -175.3275
2.27064276 -144.1791 153.5615 -178.1514 -119.6363 -78.4633 -15.2107 -60.1054 -64.5246 95.4497 74.5292 -166.7892
2.30753649 -144.5598 151.0707 179.0949 58.5597 -81.9051 -7.4581 57.1841 67.0032 67.9707 79.1653 -59.1436
2.33465931 -146.8480 174.2955 81.5200 -61.8832 -75.2994 -1.0056 77.3408 -60.9648 -69.8235 81.6353 9.6190
2.40291772 -144.5239 170.4608 -171.9945 -116.3755 -70.1905 -10.0385 -62.4753 -177.0177 -70.3017 -167.1500 -174.4073
2.42341258 -144.3792 146.6178 -178.0317 58.8666 -116.7077 4.5755 -65.2912 74.5118 65.8260 77.9010 -176.6091
2.47347904 -146.4143 175.6314 79.7154 115.3212 -71.4057 -5.1368 69.9588 -72.1684 175.1123 78.9600 -174.0471
2.50079253 -145.6581 150.2853 178.1331 -100.0590 -145.8017 148.3526 61.1007 -179.3860 179.9091 177.0278 -178.7783
2.53335318 -146.5011 -177.8690 82.5846 -67.8916 -67.7563 -4.6820 54.0541 64.0149 -179.1231 82.3229 5.6880
2.56272842 -145.7096 151.0396 178.8250 -100.9448 -144.1215 135.4208 -173.8323 174.8470 68.9280 174.0816 -177.1487
2.58900084 -146.3480 179.6792 81.0593 112.0458 -67.0799 -9.4078 67.8175 -178.9815 -179.1191 79.4404 -175.9556
2.61897967 -146.6677 -178.1236 83.1968 115.1758 -68.9941 -3.2247 54.1761 61.9235 67.3814 82.6936 7.9967
2.64267225 -145.2610 148.0279 179.6057 77.3433 -138.4687 144.7068 -64.5274 -176.0807 -179.7915 178.7689 -179.8702
2.67443863 -142.9650 153.1070 -179.0521 -120.3721 -80.9734 -10.8776 -65.7284 75.0698 -115.6481 79.5029 11.3556
2.70104557 -146.8105 -178.4812 84.1618 -63.7818 -68.0726 -6.9182 68.9484 -177.7342 -178.9364 79.9755 13.0415
2.72330308 -145.6388 150.5194 178.9181 -102.3502 -145.6125 138.3331 -173.5980 176.8253 179.9609 178.2340 -179.3228
2.74867689 -145.2699 150.1149 -177.0814 -102.7913 -146.4183 164.0525 60.5052 71.7850 65.4377 72.8616 -154.6338
2.77788851 -145.5972 150.2959 178.1321 -100.0490 -146.0775 148.6708 60.9740 179.3060 70.2630 177.0853 -178.8248
2.82665295 -145.6769 150.2602 178.1083 -100.0426 -145.8082 148.6335 61.5483 -177.3633 -69.7321 177.1872 -178.7934
2.86048590 -145.1065 155.7626 -174.1173 -107.7721 -143.3160 145.5087 -172.1544 177.8278 -70.5060 79.7532 -152.4850
2.88622759 -144.6997 153.9532 -179.8649 58.5940 -69.7464 -28.6880 -174.2015 -87.7912 179.7570 88.0100 8.6737
2.91673351 -144.7485 147.3144 -176.0269 -116.7436 -139.1407 30.4333 -156.3441 177.0662 -179.7173 79.1231 11.3464
2.93869660 -144.7020 154.8734 179.9724 -120.5438 -68.7010 -28.2134 -174.7365 -87.2106 -71.3969 89.0391 13.3116
2.96680185 -146.6657 179.4978 82.4169 114.9000 -69.0721 -6.0377 68.3363 -176.9949 -70.3054 79.3478 12.3756
2.98750353 -146.0769 179.0886 80.2782 -69.0612 -71.9999 -6.7865 -60.8374 -61.5525 179.7878 78.9229 -175.5852
3.00906703 -143.3532 154.5389 -178.8076 60.4392 -76.6445 -17.8955 -67.3178 73.5554 -111.9443 74.2350 -165.7984
3.04661838 -145.2216 147.1588 179.6878 77.6413 -135.1562 143.7863 -68.6139 -66.8651 178.4049 178.8351 -179.9716
3.06997362 -146.4141 -179.7788 81.9353 115.8192 -72.2279 -5.5359 -60.6789 -61.5396 179.7717 81.2913 7.2131
3.13862396 -146.7938 -178.9627 83.7542 -64.3499 -68.2464 -6.5697 68.1881 -177.1057 -70.3498 79.5834 12.5012
3.18682155 -144.5708 146.3224 176.6915 78.1723 -134.5617 137.5067 -61.5442 83.0533 -176.6611 175.9757 -177.9629
3.23313660 -145.0939 161.7721 -167.4732 -109.9667 -69.3770 157.0021 67.2722 83.8209 176.8613 -77.0552 -4.6954
3.27962756 -146.4091 -178.6769 81.8995 113.3627 -68.7291 -10.0138 -61.1016 78.5605 -179.7149 80.9675 8.6026
3.30171520 -144.3311 142.3826 -174.1030 69.4899 -91.9358 1.7316 55.9935 65.0149 -114.5361 81.4426 -3.2659
3.32184332 -145.6688 150.2211 178.4310 -100.4071 -146.2715 149.4678 64.8369 -72.7427 179.8584 177.6860 -179.0312
3.38556188 -146.1811 -179.4075 80.6416 -69.7430 -68.1724 -11.2784 -61.3947 78.4269 -179.7361 79.1603 -175.7731
3.42023849 -145.7497 166.0773 67.6452 -86.7055 -142.3175 146.7664 -176.7968 58.1836 -176.4308 -177.7100 179.3120
3.45197043 -146.5061 -177.4162 82.7648 -66.4100 -67.8430 -10.6978 -61.0099 78.6203 -179.7288 81.3378 8.1155
3.48572479 -146.4438 -177.4319 82.2937 -67.6567 -66.9775 -12.0236 -61.6171 75.0004 67.6621 81.1558 8.6056
3.61080404 -145.5345 166.8044 69.0294 -86.4598 -126.5383 152.9697 -63.0037 81.2536 -177.6834 71.0305 -161.2976
3.63493592 -145.1474 160.8852 -167.0828 69.3826 -70.1950 157.0009 66.9461 83.4360 176.6596 -77.2966 -4.7804
3.67740634 -146.1218 -178.8801 80.9346 113.5933 -69.4211 -9.5509 -64.0901 179.5141 69.7612 79.3677 -175.9034
3.73121040 -145.3744 148.1649 -179.7823 77.3788 -147.9716 164.7123 61.2580 72.0773 64.8433 -176.3494 179.9756
3.76846132 -146.3213 -176.2000 82.3306 112.8781 -64.8054 -14.7863 -61.5939 75.0413 67.6912 79.1758 -174.2619
3.79854555 -144.9809 158.0605 62.6099 93.0570 -88.9605 149.3056 -62.1284 -62.6697 179.4871 179.8301 -179.7142
3.82487932 -145.2794 148.3861 -178.2603 -101.4076 -148.2706 165.9688 61.0813 71.7718 64.9628 -175.2372 179.7011
3.85226770 -134.8540 158.1456 -61.3303 -81.1846 -79.7892 -9.5637 75.2671 -61.4825 -177.0559 75.8265 14.3869
3.91095442 -145.6728 166.5979 68.3769 93.9843 -132.7984 155.5357 -64.1640 -174.5033 -69.0403 -179.8819 -179.8507
3.93132145 -144.5661 146.2300 -179.8348 -100.9864 -133.2033 143.9333 -63.7703 78.9435 67.0606 179.2803 -179.8669
3.97465341 -146.1277 179.4475 81.4465 -67.2323 -72.4669 -5.5834 -59.8756 -64.1415 95.7153 80.6950 8.7088
4.00073352 -144.6430 154.2203 58.5452 91.0800 -91.6455 -20.0537 -60.9070 -61.7436 179.3027 75.7785 11.6351
4.03415427 -145.4089 156.1747 -173.7113 75.3773 -139.2600 -52.4689 -172.4151 -74.5413 -65.0235 -179.3678 176.5563
4.08563994 -144.7566 154.1985 58.2904 -89.6300 -91.1224 -20.7145 -63.5463 -177.7342 179.9155 75.7869 11.6380
4.12207482 -74.5821 155.6180 -59.9592 -75.4312 -84.2771 -5.2040 76.8123 -59.6699 -69.5282 77.4761 15.0197
4.15511271 -134.9945 156.7810 -60.6097 98.8996 -78.3464 -11.5871 68.1605 -179.0441 -178.9231 72.1297 -162.1354
4.19589593 -134.6987 158.4787 -61.7433 -81.1372 -79.0919 -13.3378 70.1670 -65.7968 -67.4350 71.1387 -162.9496
4.21807354 -134.7849 155.9540 -60.6061 -80.9452 -83.6748 -12.7370 -60.8365 -61.7519 179.4566 75.8958 11.5345
4.25930414 -144.8816 164.4553 66.9964 92.9026 -147.3399 161.1247 68.0058 -65.7888 -63.0927 -179.4606 -179.8945
4.29095812 -144.6817 154.3108 59.3105 92.4681 -80.3315 -35.8092 -173.3795 177.6840 179.0637 73.9550 13.5554
4.37056035 -145.3540 165.6494 68.3756 93.6775 -129.1822 154.6729 -62.3005 82.0209 -177.2892 -179.8547 -179.7795
4.44140964 -134.9080 156.1398 -60.5492 98.9371 -83.1917 -12.9173 -60.5881 -57.5749 -65.6497 75.8715 11.6302
4.46682481 -144.7802 154.1225 58.1886 90.8985 -90.5522 -21.1456 -64.0080 179.6157 69.7414 75.7155 11.7730
4.50522817 -145.0349 157.6560 62.5956 93.7105 -78.6412 137.5372 -172.4645 174.5935 69.0172 -179.6251 -179.5662
4.54167593 -134.6882 155.1343 -60.8511 98.7264 -136.4935 155.2585 -64.3923 -174.2677 -69.0677 -179.7559 179.9878
4.58193760 -144.7909 153.3229 57.1339 90.5291 -95.4973 -9.3348 69.2546 -178.6525 -178.7298 76.7504 17.3717
4.61257727 -74.0159 154.1944 -58.8035 -74.6510 -81.6334 -5.2449 69.8491 -178.0213 -178.4583 76.8770 17.2905
4.64803005 -145.1302 157.8821 63.2817 93.9352 -79.2559 133.3957 -169.8148 -79.6338 178.3775 -177.1189 178.4604
4.66984022 -135.0393 156.2135 -60.6233 98.8329 -73.3157 -29.8785 -172.5386 176.6293 179.3928 74.2318 12.8824
4.69443392 -134.9205 155.6610 -60.7926 -80.8485 -147.3444 160.3638 62.9825 -178.2741 -70.0298 -179.1901 179.9417
4.71904963 -145.7702 166.1896 67.7193 93.5771 -140.9875 140.4061 -172.2671 -82.4575 177.5991 -175.3215 177.4271
4.74759558 -145.6567 150.3814 178.5561 -102.8371 -145.6465 133.9674 -172.8904 75.9071 -94.0209 179.1048 -178.5978
4.78750414 -73.5813 153.0240 -58.7649 -74.5893 -82.4344 -14.0585 -63.8228 179.5589 69.7650 75.8400 11.6187
4.82187065 -135.0745 156.1824 -60.5721 -80.7964 -73.5662 -29.0906 -171.8141 62.2634 -179.6385 74.6947 12.9024
4.86050111 -134.9410 156.8181 -60.5673 98.9092 -80.7931 -6.9835 68.6805 -177.1342 -70.3617 75.7974 16.9820
4.90831752 -135.0496 156.1900 -60.6396 98.8195 -73.9150 -28.2713 -171.0894 177.5307 -70.7073 71.0666 -164.0890
4.93085435 -73.9213 154.0492 -58.8310 -74.7638 -84.6473 -3.1508 53.8664 62.3136 67.4134 78.5453 9.8308
4.96480050 -145.1022 157.6293 -173.7356 -108.3862 -147.7169 155.0524 64.8209 -73.1997 114.1319 -179.9219 -179.9616
4.99920541 -73.9847 154.1060 -58.7826 -74.6435 -80.7288 -6.9355 68.6821 -177.1409 -70.3555 75.7935 16.9605
5.04291853 -74.0762 155.4472 -58.9597 -74.2363 -79.4409 -15.6242 -62.7738 78.8659 -178.6343 75.9255 11.6005
5.10583148 -135.0517 156.2337 -60.5742 98.9408 -73.6117 -29.4878 -171.6616 178.6326 -70.4875 74.6651 12.6226
5.12874069 -74.5169 153.0867 -58.8534 -74.7441 -80.2781 -15.0967 -61.1386 -65.1875 96.5527 75.9093 11.6256
5.15615790 -135.1054 157.3429 -60.8409 -80.5574 -82.3667 -14.5353 -67.4580 73.1445 68.3051 75.9221 11.6100
5.19299182 -146.1840 -174.5329 82.5919 -67.4372 -57.9114 -27.7770 -174.5093 -87.3357 -71.4470 90.1446 8.9640
5.24562122 -73.8392 153.5151 -58.7943 -74.5903 -73.5905 -29.4675 -171.6566 178.6257 -70.4892 74.6619 12.6028
5.27508663 -134.2732 155.0374 -60.6425 98.7306 -80.6720 -14.8474 -60.4792 -65.1405 95.8465 75.9126 11.6460
5.46283384 -144.7227 154.9614 59.4793 -88.7526 -81.1435 -38.2632 -167.9608 -83.1043 179.9769 79.8922 8.7830
5.51783448 -146.2291 -176.2440 82.0852 114.5179 -64.5966 -16.9920 -165.0869 67.1555 -98.2762 83.0893 8.6791
5.64338009 -144.6565 160.6939 -175.6568 -117.6214 -78.4761 3.3326 66.5380 179.4209 177.6981 -158.2246 -174.2596
5.90274222 -135.1060 156.1736 -60.6192 -80.8102 -72.3694 -33.3200 -170.6257 -85.6203 179.7997 79.8871 8.3875
6.13584981 -144.6832 154.0548 58.8687 -88.5613 -81.5929 -33.6162 -169.7299 70.4643 -97.3718 74.5193 13.1572
6.15822578 -143.4555 -41.9814 -177.1665 73.5819 -143.5202 161.9773 55.5511 73.8041 179.8077 -80.2636 -5.8602
6.47522364 -135.0533 156.2086 -60.5529 98.9489 -74.6808 -26.9283 -168.3690 69.4286 -97.7189 74.8927 12.5941
6.72670011 -145.0735 137.0918 177.7570 -96.5569 -149.5338 82.9857 -155.2326 -63.4029 100.7239 70.3046 11.8873
6.78040755 -145.2460 149.4070 -179.7479 -110.9618 49.8859 -171.0952 65.2492 72.1396 -176.9862 -71.0839 -8.6977
6.80358618 -145.2566 149.5151 -179.6088 67.7080 49.8874 -171.0635 65.2104 72.1005 -176.9679 -71.0879 -8.6838
7.33097542 -145.3251 147.4557 179.5099 69.9333 52.0591 176.0660 69.6181 68.4407 -178.5270 76.5881 11.0293
8.00980399 -71.3169 -29.4500 -176.1081 -101.2194 44.8838 -128.1831 51.5903 77.4207 -176.6311 -76.0415 -0.6337
9.45088476 -144.7729 159.8163 -176.2413 58.2102 -71.7132 -23.3098 -64.7130 179.0178 69.4476 130.9179 -56.2312
9.84068831 -144.2581 151.2013 -171.6571 56.6056 -66.9977 -49.7843 -64.5004 74.0774 67.5996 -85.6932 177.4679
10.20273277 -137.2040 51.0535 -163.8060 -108.8088 45.0535 -112.1385 52.7334 -83.5623 172.8675 -74.7952 -6.2947
11.90183069 -144.0668 158.0907 -170.7786 -140.0403 -61.9010 -33.4094 66.0433 -178.3756 178.9689 -120.6136 144.8392
