# Supplementary material for: Exploiting Sequence-Dependent Rotamer Information in Global Optimization of Proteins
Source: J Phys Chem B. 2022 Oct 18;126(42):8381–90. doi: 10.1021/acs.jpcb.2c04647 (PMC9623586; doi:10.1021/acs.jpcb.2c04647)
Supplement: Supplementary file 2 — jp2c04647_si_002.zip [file jp2c04647_si_002.zip › TripeptideConformations/HIE_ILE_GLU_new.csv]

0.00000000 -144.5499 151.5998 -176.8983 46.7950 -71.9600 -18.5997 65.3657 174.0937 -89.0034 -4.2102 -61.0319 -179.6357 -86.4465
0.28791480 -74.4913 150.1005 -175.6613 47.1646 -71.5118 -18.7113 65.2493 174.0640 -88.9170 -4.3563 -61.0629 -179.5544 -86.2444
1.06156160 -144.6152 155.7763 -176.8480 43.8303 -65.3204 -35.2480 -53.0152 -56.9305 -84.1860 -3.3392 -58.9370 177.0548 95.8047
1.23737060 -144.5296 150.0203 -176.4736 48.0738 -68.9507 -25.9882 -169.5563 58.9278 -83.5113 -5.4205 -59.6945 -179.7489 -84.5743
1.28695960 -74.5511 154.0113 -175.5494 44.2927 -65.0879 -35.1379 -52.9324 -56.8090 -84.0239 -3.4756 -58.9406 177.1921 96.0960
1.44819890 -144.3658 149.7665 -177.6043 45.8302 -78.6130 -6.1792 52.1531 58.8191 -86.8478 -7.6639 -67.0401 -179.3411 -91.9174
1.56139250 -144.1091 145.6113 -174.6136 57.3957 -75.3221 -15.4534 80.2330 -60.5950 -86.1035 -6.6270 -61.1479 -178.9434 97.2929
1.60544930 -144.6753 156.1855 -176.7850 43.6037 -64.2611 -37.4185 -59.9368 174.6005 -83.7779 -3.1953 -58.5465 176.6345 96.0566
1.63882000 -144.3448 158.4801 -172.9500 43.2854 -82.7057 -16.5050 65.6009 173.7527 -92.2206 150.9359 -62.0943 -179.9713 96.0429
1.68453180 -73.6984 148.5611 -175.1389 48.7202 -68.2593 -26.4110 -165.5958 168.2517 -83.8071 -5.3754 -59.5802 -179.8303 96.0837
1.71563600 -74.2791 148.0986 -176.2908 46.2122 -78.2163 -6.2719 51.9214 58.7439 -86.7712 -7.8258 -67.0188 -179.1423 88.9394
1.80424990 -73.7097 143.7786 -173.3701 58.0680 -74.5713 -15.7309 79.9870 -60.6850 -85.9379 -6.7636 -61.0894 -178.8603 -82.5984
1.84462860 -74.7301 154.5113 -175.5177 44.0301 -63.8911 -37.3864 -59.9649 174.5867 -83.6959 -3.2340 -58.5278 176.7302 96.2891
1.94151820 -74.4901 149.7439 -175.4496 46.2471 -73.0704 -17.9114 66.4552 88.1763 -86.2682 -6.0045 -61.6112 -178.1193 -88.4954
2.16866160 -145.1775 158.2535 -172.5964 -100.0748 -71.9874 -19.1864 59.5585 169.2681 -129.8373 -32.0268 -68.2469 -176.8368 -87.6307
2.39022940 -145.3855 159.9074 -167.2057 -94.7550 -72.1134 -21.8890 63.8869 173.4546 -143.8776 -20.4827 63.4486 177.5432 -89.6957
2.56693540 -145.5902 156.7803 -171.4039 -100.4099 -67.3213 -20.7695 63.4004 173.5123 -87.4915 -4.6022 -63.6666 -65.9315 105.0918
2.60199630 -144.2811 161.0655 -173.5761 40.7570 -73.5599 -37.3559 -52.8966 -57.0850 -81.3131 150.4037 -59.8342 176.3902 96.7522
2.62765500 -144.6681 160.3514 -171.7848 42.1987 -78.8868 -5.5118 65.0051 171.4408 -137.8546 151.0236 -174.7216 59.1835 92.3170
2.70609650 -144.7557 152.7175 -173.3592 39.4869 -71.7457 -19.7069 65.1436 174.1969 -136.2556 20.6124 62.0628 176.6045 86.7196
2.78032870 -74.7538 154.6491 -175.3359 44.0946 -64.8833 -37.1273 -72.3649 65.6653 -83.6771 -3.3714 -58.5940 176.7508 96.4489
2.80718950 -145.7275 158.6665 -173.1767 -103.2110 -61.4675 -35.1440 -53.4923 -56.8915 -98.8458 5.4203 -58.7942 -176.2774 -91.0860
2.84793080 -144.6893 160.7471 -171.5807 42.1352 -81.3201 0.1163 54.5532 60.8679 -142.0843 150.7631 -175.2354 59.3510 92.7784
2.89602580 -144.2205 158.2284 -172.3386 40.7174 -93.9486 -3.5203 52.4634 59.0800 -88.3014 150.9036 -68.5169 -178.6963 91.2445
2.91977330 -74.6788 150.5350 -173.3087 40.2557 -70.0715 -19.5038 64.3567 173.6751 -86.3908 -5.3695 -61.6661 -65.0394 105.5496
2.95244130 -144.3503 156.7121 -172.5398 44.5564 -78.5113 -27.2852 -169.6987 58.9765 -82.1167 150.1613 -60.9812 179.6204 96.8773
2.97788500 -75.9108 155.3649 -170.7257 -99.4754 -66.9826 -20.8870 63.3441 173.5526 -87.9319 -4.5630 -63.6441 -65.8753 -75.4196
3.00622940 -145.5292 153.8169 -172.7790 -100.3404 -66.9655 -25.8644 -170.2099 59.0259 -93.2698 0.5084 -60.0497 -173.1886 89.1214
3.05582350 -145.1687 146.2480 -172.5552 -100.7686 -73.8675 -13.2792 79.1193 -61.0548 -108.3664 4.5983 -56.6487 -174.3377 94.1789
3.13134090 -75.1431 156.9722 -172.5008 -102.5104 -61.1419 -35.0062 -53.4449 -56.8182 -99.4351 5.6282 -58.7022 -176.3034 89.8434
3.17305870 -144.3637 156.8286 -172.5773 44.9520 -78.0452 -27.5729 -165.5264 168.2099 -82.6703 150.2530 -60.8180 179.4405 96.9711
3.20824950 -144.6323 152.9590 -174.4885 40.1487 -71.1450 -15.0213 64.6055 172.4288 -74.0543 -21.3360 -168.1239 173.8001 87.9439
3.23363130 -145.5299 153.5290 -172.9596 -100.8234 -66.9014 -25.9519 -166.2602 168.1629 -94.2212 0.9453 -59.4878 -173.1073 -90.8354
3.28118050 -144.9044 147.6855 178.8261 62.1783 -149.5522 143.3812 -175.0637 60.9259 -149.3112 161.0548 62.3353 -179.8437 82.0383
3.31581590 -144.9593 150.0915 -177.1152 42.1804 -71.1752 -17.0865 64.0370 172.6378 -125.3824 22.2197 -153.2286 177.0376 -93.9628
3.36560310 -145.1866 151.4761 -176.7961 46.2478 -75.8559 -7.7571 51.1557 62.6661 -123.5702 17.9506 -66.8712 -177.2403 -84.2343
3.38758100 -73.7793 144.5647 -171.7823 -99.5021 -73.1540 -13.3575 78.9706 -61.1028 -108.3634 4.4191 -56.5189 -174.2951 -86.0517
3.41236300 -145.2136 158.0268 -172.6149 -100.1546 -71.5741 -20.7257 58.9477 169.0647 -126.6879 -33.0541 -66.7686 -62.5565 -34.3992
3.44203560 -144.0782 135.9459 -175.7218 29.4404 -79.0738 -12.0947 80.6907 -58.9562 -116.7068 12.7021 -58.8622 -174.3755 -85.4955
3.48731060 -140.4814 -176.8077 74.1696 -67.0628 -62.9900 -17.5481 64.5440 173.9873 -83.4703 -9.5572 -59.4501 -175.9596 99.6737
3.52970040 -144.3018 141.4540 176.6505 62.2700 -135.3628 135.9042 -60.2170 -67.3774 -148.1061 160.6502 62.3300 176.9026 -102.6671
3.55364770 -145.6248 152.2256 -175.3781 -105.0665 -75.3320 -6.0312 50.9612 61.4534 -121.3107 12.2429 -66.3916 -177.9720 94.8047
3.59680240 -145.1288 160.6769 -171.7513 -101.9072 -66.7478 -38.4138 -59.8059 174.6322 -114.8410 -28.4856 -61.5651 -175.8775 93.1200
3.63994550 -73.4113 133.0674 -174.8476 28.3973 -77.8326 -12.3390 80.2773 -59.1164 -116.1773 12.3662 -58.5158 -174.3455 94.9981
3.66031430 -71.9021 143.8316 -176.8954 61.2170 -114.7709 129.7849 -54.9716 -61.6303 -140.1828 147.4145 -166.2591 61.3991 -100.4288
3.71322890 -144.4984 153.0627 -174.9503 56.3519 -127.1258 129.4133 -57.4345 177.5299 -137.5489 147.2816 -166.2759 61.5106 78.0818
3.73445160 -144.8969 147.5871 178.7925 62.1583 -149.3184 143.1563 -172.8393 167.4382 -149.2308 161.1124 62.4047 -179.9144 -98.1956
3.76940940 -145.4981 155.9393 -171.8219 -100.5710 -70.5011 -18.8262 66.9214 90.0467 -89.8292 -3.1992 -62.8181 -172.7079 -96.1358
3.79252710 -144.9706 161.5368 -171.1879 -105.6567 -76.6836 -9.8857 61.6505 170.3369 -123.0568 155.6002 -65.1770 -177.3227 91.0867
3.82221290 -73.5218 150.6026 -173.8454 57.5220 -126.4450 129.7556 -57.5006 177.4607 -137.2999 147.2466 -166.4181 61.5667 -100.8103
3.85414020 -145.5384 154.6597 -171.3114 -99.6473 -65.8043 -26.6213 -170.9805 59.1414 -85.3230 -4.1060 -62.5117 -65.7995 104.3881
3.88360980 -145.3217 164.6454 -167.1974 -95.7413 -64.6673 -39.6259 -59.6378 174.5900 -138.2769 -17.0401 63.1545 177.7374 -88.9018
3.90902210 -144.7951 150.4849 -174.4580 41.2471 -68.6341 -26.4029 -170.4368 59.1158 -83.7073 -4.6157 -60.8501 -65.3351 -76.6150
3.96974930 -83.8895 141.2593 -174.4740 -122.1932 -123.9896 -5.3578 64.7001 172.4524 -84.0364 -14.7417 -55.3327 178.5559 102.0512
4.02479250 -144.6323 140.0734 175.1940 68.0760 -137.0526 148.7586 58.8383 173.7693 -152.7184 161.1179 61.3130 -179.7455 79.0059
4.06854970 -144.0938 144.7590 -177.6028 53.4852 -126.0754 131.1579 -57.7934 -65.3905 -149.9915 147.6500 -162.3288 171.0271 -73.6142
4.10237750 -144.1770 161.3813 -173.6176 40.7822 -72.6179 -39.7106 -71.2751 66.5618 -80.7391 150.3687 -59.4046 175.8386 -83.2203
4.13154310 -145.5265 154.3571 -171.5599 -99.9783 -65.7872 -26.8126 -167.4043 167.7546 -85.9998 -3.7820 -62.3461 -66.0692 -76.6686
4.16347640 -144.4036 158.0020 -171.5211 35.1583 -82.6857 -14.6375 64.6276 172.4587 -76.7862 139.1860 -170.8052 175.7471 -89.5487
4.20555170 -74.9342 152.9602 -170.6517 -98.4969 -65.4979 -26.7277 -170.9013 59.1509 -85.8046 -4.0470 -62.4819 -65.7066 -76.0355
4.24699660 -144.3848 145.7113 -172.9879 50.3600 -74.1891 -16.4875 80.1284 -60.4610 -85.6743 -6.4260 -62.3805 -65.9784 -76.3403
4.27900080 -145.6888 160.0678 -173.1052 -104.0001 -61.1039 -37.1970 -71.3324 66.7508 -97.4614 5.2889 -58.7896 -176.2279 -91.3799
4.30048610 -145.0394 161.4856 -170.1618 -109.2729 -79.6616 -1.9401 55.8052 63.7161 -138.1734 150.8473 -174.8618 59.4446 -87.6911
4.32797680 -145.3417 153.9335 -172.3581 -98.8964 -65.4618 -24.9497 -170.6945 58.6746 -75.8036 -18.5657 -166.4665 173.2687 -91.3836
4.35609100 -73.7096 148.8904 -175.0258 48.1010 -66.5427 -32.1159 -172.2023 -91.2371 -80.1763 -6.2012 -59.1134 179.2030 -83.0899
4.37947480 -73.6866 148.7805 -175.6141 43.3297 -74.9233 -7.8554 54.2883 62.8728 -132.6571 24.1132 -154.3252 176.7975 85.9718
4.40138610 -145.8638 169.9843 67.7040 100.3114 -61.8145 -34.3492 -53.7827 -56.9772 -94.1468 4.8918 -61.5915 -175.3352 -90.9611
4.43300570 -73.6716 144.8628 -169.8130 48.7131 -73.0484 -16.1292 80.0222 -60.6903 -132.0350 18.9449 63.1748 176.8033 -94.2551
4.48192520 -74.8780 152.6602 -170.9017 -98.8206 -65.4756 -26.9199 -167.3441 167.7892 -86.4983 -3.7111 -62.3090 -65.9680 -76.3680
4.50288250 -144.6246 158.2222 -171.0435 43.3330 -73.8323 -20.2052 -168.4248 57.9610 -120.2976 150.3604 -174.4727 59.5578 91.9133
4.52330190 -72.9820 148.3689 -179.3159 71.0683 -146.7479 143.9785 -173.0637 60.6388 -73.1948 150.4453 -66.4367 -68.2668 99.3933
4.55479180 -144.1553 169.8220 72.7793 -82.8789 -121.0673 137.3396 -58.4890 176.6395 -143.3178 160.6007 63.6116 176.3845 90.2263
4.57849680 -144.5636 161.1181 -173.4054 40.8665 -69.5823 -37.9343 -52.9363 -57.0597 -94.1877 140.2722 -171.1149 175.0774 -92.6693
4.60503250 -144.8475 156.8030 -173.1964 57.9499 -137.7783 138.1691 -176.5588 61.7591 -138.8295 147.5389 -165.2904 62.6026 76.9112
4.63562610 -144.5742 161.6017 -173.3722 41.0008 -68.8270 -40.7777 -59.0380 175.2440 -93.2508 148.0628 -173.7420 59.7573 -88.2194
4.65568160 -145.1526 162.3470 -168.5013 -104.1121 -76.3383 -18.8409 63.6412 173.4899 -97.6302 152.4935 -61.9629 -59.5099 -51.5683
4.68534990 -73.4700 132.8252 -174.6292 30.1242 -76.8674 -16.5588 79.3160 -59.9571 -110.2715 10.3941 -58.8042 -60.1251 -41.9177
4.72444530 -145.0005 160.3803 -176.3624 51.9872 -68.3020 -37.1876 -50.8270 -56.6187 -89.3073 3.4754 -67.6024 86.1850 -118.6536
4.76978800 -145.2437 152.1163 -175.9973 45.3642 -73.9298 -11.3036 52.0035 63.7394 -120.4483 13.2454 -74.8076 -78.3106 -87.4302
4.79759170 -145.2125 165.7732 -167.8016 -97.1058 -64.9743 -39.9899 -68.5633 68.8663 -138.4219 -17.1364 63.0675 177.7327 91.5793
4.82124040 -144.9998 148.4622 -176.5187 43.8343 -68.0698 -26.9256 -167.1209 167.9034 -110.8974 16.1941 -152.3770 176.7307 85.6213
4.85026510 -145.1561 154.2127 -176.4895 42.5926 -65.8348 -36.7562 -53.1075 -56.9489 -100.3160 13.2220 -153.8394 65.4884 82.1837
4.88340230 -143.4373 138.3254 -178.8162 64.3531 -138.7905 134.4855 -55.6326 178.5470 -136.7313 153.3392 -72.8311 -179.0927 -107.0323
4.90709610 -145.0285 161.4174 -170.1691 -108.7172 -79.4377 -2.0676 55.8482 63.7685 -136.7423 144.2820 -172.7953 174.1555 -92.5286
4.92838040 -144.4650 155.7386 -167.9580 48.2689 -83.3133 -3.1362 82.8380 -56.4028 -135.1442 144.7248 -172.4674 174.3807 -93.9968
4.95451480 -75.3528 158.9364 -175.0117 52.4739 -68.1094 -37.0867 -50.7780 -56.5128 -89.6383 3.7171 -67.3199 86.3177 63.8195
5.00357590 -144.8522 156.5753 -173.3196 58.1359 -137.6154 138.4230 -173.9725 168.2697 -138.6877 147.5299 -165.2527 62.5502 76.8839
5.02413760 -144.9055 154.5372 -168.2711 -107.4844 -86.0609 -3.7292 80.0217 -59.2910 -121.0514 156.8717 -60.3947 -174.9919 93.6351
5.04988830 -73.8665 150.2962 -174.8351 45.6182 -73.5391 -11.4286 51.8779 63.8330 -120.8148 13.3690 -74.8182 -78.3874 92.9405
5.07422900 -144.9687 148.5261 -176.6444 43.5476 -68.1011 -26.3336 -170.9805 58.9554 -114.0036 20.6392 -155.2488 65.1753 82.5665
5.10905370 -83.3186 170.2776 68.9550 93.4326 -61.3416 -34.1152 -53.7483 -56.9395 -95.9896 5.3207 -61.6265 -175.3677 -90.6771
5.13645280 -145.4312 153.7611 -172.4564 -99.4594 -65.4227 -26.0615 -170.9940 58.8440 -80.2740 -13.1097 -161.3502 65.5534 83.3045
5.15706970 -73.9353 145.0356 -171.5182 46.9872 -75.6017 -12.2264 81.7951 -58.2452 -75.4987 -21.5738 -167.4385 174.3161 89.4499
5.18665520 -144.5730 163.4009 -168.3468 35.8852 -66.7802 -15.9368 67.9781 176.1869 -79.3452 -7.2408 65.5111 81.6703 65.7821
5.22477150 -144.7240 145.3218 -179.9337 60.4988 -118.5598 118.1771 -56.6698 -63.6964 -78.6872 141.3672 -163.6088 73.0536 -74.6314
5.24523020 -145.0955 160.5235 -168.0132 -102.3403 -74.0442 -26.2771 -170.8394 58.7566 -77.7258 146.8085 -172.6849 59.5452 91.7849
5.27352130 -74.9510 154.5521 -172.1429 59.1036 -136.8979 138.6381 -173.7516 168.2567 -138.5605 147.5127 -165.3194 62.5643 76.8674
5.31346050 -144.7400 146.5527 -176.9966 -106.9222 -120.5949 134.1413 -56.3310 -63.7646 -143.8535 149.9324 -173.5768 58.7202 90.2792
5.34437740 -74.4838 151.9127 -173.5311 -102.4754 -72.4325 -10.5305 52.7700 64.4761 -119.2490 9.4685 -74.8033 -77.9576 -86.5075
5.37786170 -144.6644 162.7673 -172.3674 46.2161 -66.7010 137.1447 -52.4969 -57.4875 -145.7014 143.0334 -172.7304 174.7721 86.6705
5.40082220 -76.9527 143.0094 -174.4754 50.4009 -135.5643 136.8204 -57.4926 177.8018 -134.6273 154.3446 -59.2921 -171.6458 153.9912
5.43139170 -144.5672 161.8244 -173.3912 40.6966 -69.4537 -40.4384 -57.9031 175.6450 -93.0955 152.6303 -60.8995 -60.8250 128.9685
5.46468760 -144.4851 154.3491 -174.2963 55.0890 -129.4602 130.3885 -56.9290 177.7509 -145.7608 160.7131 63.1254 179.6626 -84.7095
5.48501960 -144.0779 174.0427 75.8803 -78.6176 -131.7540 144.8288 -171.6943 167.5208 -146.5301 161.1392 63.2309 179.5143 -88.4713
5.50660020 -75.0057 152.8784 -171.2028 45.9561 -128.6043 133.6181 -57.3189 177.5691 -133.8091 154.1470 -62.9393 -175.2121 -86.2457
5.52734790 -145.0949 160.2353 -168.1506 -102.6601 -74.1238 -26.2569 -166.9794 167.2727 -77.7781 146.8354 -172.6632 59.5331 -88.1799
5.55851990 -143.9644 163.6617 -175.5760 50.8869 -70.5389 -38.9709 -50.6226 -56.7213 -87.4728 147.5653 -69.4675 81.6532 -117.8478
5.57893850 -144.9429 146.5706 -172.4348 -102.1141 -74.3098 -14.5291 79.2440 -60.2497 -83.0445 -14.6816 -161.5340 65.8568 82.7529
5.60475550 -144.6934 159.7176 -172.2519 41.9556 -84.0477 3.1786 54.4573 61.0835 -140.0350 156.6501 -123.3255 -71.2555 -98.8908
5.64431290 -145.1663 167.1982 -166.2754 -102.6726 -68.7768 -36.2525 -52.3593 -56.9226 -82.8001 151.1947 -62.2738 -63.7671 -69.8017
5.67101090 -144.7085 144.2657 177.1020 74.9743 -135.2486 147.9209 73.1818 -62.4521 -79.0601 153.1628 -66.5571 -67.5429 -78.8610
5.69342850 -73.5658 145.0954 -176.8405 64.7407 -133.6073 151.8849 60.4125 173.6181 -145.9687 150.2442 -174.5418 59.1068 91.6437
5.71370660 -144.8509 151.8967 -177.5872 59.3644 -146.8971 144.2238 -172.3411 167.3626 -145.0849 150.1089 -174.9620 59.2316 -87.8510
5.73741720 -145.6856 153.6074 -175.2924 -104.2532 -66.9094 -17.2933 63.6694 173.2497 -124.8374 16.5178 -124.6938 -66.8651 94.6998
5.78498360 -144.6318 140.3418 175.0985 69.1680 -138.7046 152.0950 38.4610 60.2774 -153.8757 161.0514 60.9525 -178.7741 79.4548
5.80554750 -145.0077 145.3063 -178.3581 -103.6026 -132.6860 152.3034 60.9548 173.7837 -145.9466 150.2396 -174.5290 59.0695 -88.3075
5.82858070 -144.6768 145.8793 -177.4294 -107.6607 -124.3986 135.4526 -57.2328 -64.9520 -145.6701 143.6847 -170.7286 173.9680 90.8906
5.84977730 -145.9253 168.5700 70.4082 90.4601 -115.7178 9.1634 65.3326 172.3088 -77.8062 148.3228 -172.7759 59.4306 -88.4244
5.88806600 -144.7302 148.4336 -175.8219 -109.4048 -131.2651 134.7958 -57.2283 177.6928 -144.7756 143.6071 -170.7215 174.2083 -88.4221
5.91017830 -144.2008 150.8662 -175.7871 65.3407 -133.6895 153.1397 74.4671 -61.7532 -133.3008 155.7623 -70.8964 -65.5616 162.2353
5.93348370 -143.8245 157.4425 66.7919 -80.3112 -81.9052 136.5706 -175.0662 61.4617 -148.4504 145.4073 -167.1131 174.3523 101.6444
5.95537030 -144.8925 151.9322 -177.7798 61.7481 -147.0764 144.3935 -173.1438 60.7260 -73.1731 147.3409 -173.8633 60.0471 -87.6541
5.97573950 -73.9965 148.0442 -174.4558 63.2484 -127.6763 142.2915 72.7496 -62.3568 -142.5036 147.7623 -164.8807 62.5603 77.2369
5.99762260 -140.7152 165.5159 69.3744 -61.9925 -63.3051 -36.7779 -61.7699 173.9353 -84.6067 -0.0357 -61.1226 -175.7464 -88.7643
6.01917140 -76.9222 158.7119 -169.1475 36.2143 -72.8685 -4.0910 53.3168 57.6952 -79.5269 -9.0837 66.5321 81.2291 64.4346
6.04517010 -143.6485 161.8712 70.0439 -79.6530 -93.5648 126.8358 -58.0098 176.3088 -153.6937 145.2512 -176.6160 168.3478 -155.6283
6.06797790 -145.2275 149.8069 -177.2276 -106.6853 -146.1265 145.9981 -174.1522 60.7022 -145.2121 143.8991 -171.5453 174.8230 -87.6073
6.09507070 -72.9613 133.4914 174.4395 -122.0367 -133.7978 137.7863 -57.9747 177.4715 -139.5082 148.1015 -158.4192 63.8735 -103.7192
6.12621270 -143.9728 164.0564 -175.6138 50.6160 -69.6035 -41.7284 -55.0028 176.6441 -85.3454 147.4742 -69.4609 81.6372 -118.1643
6.15948930 -143.3011 164.0902 69.4166 -81.8819 -79.9557 136.3804 -52.8800 -57.4843 -132.6864 154.6985 -74.3809 -71.4025 0.6940
6.18294110 -75.2521 155.5427 -172.5855 -101.1680 -69.9281 -22.8427 56.0577 168.9288 -100.9629 1.7544 -83.7680 75.1938 -111.0896
6.22682110 -145.1324 161.6223 -169.9702 -105.8418 -75.1825 -10.2364 64.2535 172.1853 -134.5801 157.6346 -122.9412 -71.5181 -98.6232
6.25864510 -141.9663 136.0747 -179.3405 65.7605 -136.9240 134.1793 -53.9273 91.6326 -136.9109 153.4218 -72.4232 -178.7085 74.0835
6.28129220 -144.9273 166.4821 -169.1037 -105.5569 -66.9485 -38.1682 -69.5313 68.1559 -92.9625 153.4761 -61.4801 -176.7408 -95.0644
6.31990090 -143.8403 157.2889 66.8122 -80.3494 -81.9365 137.0079 -171.3786 168.6319 -148.5483 145.3833 -167.0375 174.2887 -78.6355
6.34013330 -144.9554 142.3712 177.7694 -101.9652 -135.8447 153.3650 60.1333 173.5560 -148.2085 161.2027 62.3081 177.4670 86.0585
6.36115830 -144.7016 160.2157 -170.9190 48.5216 -75.1639 168.1059 55.4901 64.4503 -143.3833 143.3579 -172.7302 174.7839 86.6620
6.40468390 -71.1623 140.6854 178.0305 78.1809 -135.8992 154.5457 41.5868 60.5127 -81.6968 153.3065 -65.4229 -65.7535 -74.6830
6.44131340 -145.8407 168.6189 69.7528 89.3329 -113.9474 8.8336 53.4326 59.6978 -82.2351 154.8599 -60.4888 -174.0965 -94.7589
6.46877470 -72.6715 144.0100 -175.7783 72.4955 -133.8140 162.4859 47.6303 61.4097 -132.3548 155.5609 -69.2328 -65.2772 -20.8243
6.49233440 -145.2192 149.8509 -177.1202 -106.8181 -145.7381 145.7387 -171.8609 167.1876 -144.9540 143.8363 -171.4138 174.8045 92.8118
6.51990390 -73.8671 151.5315 -175.9326 62.6245 -138.0365 131.1763 -178.8815 61.7253 -79.1063 142.6901 -157.0017 78.1459 108.9933
6.55287390 -144.3897 148.9787 -178.2866 58.5764 -125.6638 118.7498 -56.9953 88.4395 -77.6805 141.3830 -162.8626 74.0600 105.8830
6.58310170 -144.4611 167.4553 69.8737 -84.9179 -121.0358 158.3257 63.4727 173.6010 -145.8544 150.1552 -175.2095 59.3180 93.1400
6.61979770 -145.7254 163.8415 66.4779 100.9884 -68.3239 -30.6240 -51.5640 -56.6640 -82.9730 -3.6612 -75.5041 68.2646 -120.7153
6.64075610 -75.3618 158.7180 -174.4375 51.5925 -68.6479 -39.1979 -65.1442 71.0270 -88.2352 3.8750 -64.6046 90.2864 63.7936
6.67178240 -144.8792 152.0611 -177.6075 61.4124 -146.7563 144.0202 -171.2046 167.4875 -73.4118 139.3086 -172.3382 175.1654 87.8588
6.70228810 -144.3730 151.9611 -174.8958 55.2813 -132.6320 150.5621 73.9668 -61.8605 -135.9872 155.0901 -63.7468 -175.2195 93.4863
6.74129570 -144.7360 163.2784 -167.2658 32.4408 -62.9468 -28.3492 -165.0860 168.9136 -95.9102 4.7421 58.7231 72.9292 -107.0199
6.78282090 -78.4351 161.6822 69.0054 87.4880 -104.6402 133.1384 -53.7696 -59.2114 -147.1899 149.8086 -175.4307 59.4633 93.9361
6.80372850 -145.0545 168.3293 -166.9828 -103.8895 -66.7814 -38.1896 -68.0170 69.3183 -78.6345 138.7222 -171.0589 175.4377 90.3009
6.83928730 -144.7266 140.6747 172.8246 78.6881 -139.1933 154.8440 59.3403 173.3151 -74.0981 151.7169 -84.1021 62.9497 63.8280
6.86336380 -144.3240 152.7792 -174.2403 55.8074 -111.7392 128.8421 -53.6308 -60.4798 -75.8301 150.7056 -62.4275 -61.4452 -61.6869
6.88629710 -144.1886 153.9584 -177.7154 60.7413 -72.5659 -23.7346 -170.7387 59.1643 -75.2104 -11.3264 -89.4364 73.4329 -112.1299
6.92566260 -73.8040 151.1913 -176.0841 63.3373 -138.0641 132.7036 -175.6285 168.5285 -79.7156 142.8919 -156.4610 78.2156 -71.2048
6.95050940 -144.4972 154.7098 -168.9696 47.7734 -85.8346 -0.8881 82.5535 -55.9917 -135.4094 157.4687 -123.4112 -71.3033 -98.5320
6.97587670 -146.4459 168.0769 70.3688 94.0170 -123.0876 132.4521 -57.9800 177.0204 -146.5162 143.1357 -173.7207 174.2304 -98.5796
6.99775290 -147.7114 170.1824 83.3540 139.4032 -91.3413 128.6295 -58.0364 176.1862 -144.6872 160.3569 61.5539 172.2165 85.2322
7.01996290 -144.8204 151.1601 -174.3276 41.3835 -67.7393 -31.6275 -168.5147 -91.0541 -79.6970 -6.0237 -62.3370 -67.7533 -79.2175
7.04315770 -144.1784 149.8367 -178.1498 59.0899 -129.9651 124.6909 -55.2032 89.8727 -83.9491 151.7052 -64.4680 -177.1775 90.9716
7.08203140 -143.8905 148.2047 -175.8139 65.6999 -78.8874 -10.3578 81.3123 -58.7626 -77.6659 -12.5054 -89.4478 74.3489 -105.7334
7.12145820 -144.1091 138.0763 170.5283 73.3880 -141.6472 140.1912 -55.7909 178.4001 -129.1733 161.0135 71.8546 -78.4130 99.2857
7.14666290 -145.7496 167.7062 69.1260 90.1454 -105.9317 1.5344 78.6304 -58.5832 -81.8200 154.9172 -60.3583 -173.7520 -94.3662
7.19274210 -146.3226 165.2244 67.6056 93.9649 -144.3945 147.4397 -171.0912 166.9262 -144.7890 150.0098 -175.2170 59.3450 -87.2746
7.22129340 -144.5810 160.4191 -173.6274 40.7712 -70.0794 -38.1796 -53.0129 -57.0755 -89.1827 131.6629 -155.6691 -72.2778 121.1349
7.25285870 -143.9062 163.5381 -174.8497 51.0027 -71.4180 -41.7151 -64.3178 72.4809 -83.8543 147.6572 -68.9655 83.2719 -117.8589
7.27311200 -146.2989 165.1027 67.5440 93.8564 -145.1395 148.1498 -173.2872 60.3411 -144.3570 143.4597 -172.8706 174.6849 -94.1359
7.29377090 -144.0670 147.1864 -176.2079 -108.7646 -129.7063 134.3101 -55.9147 90.7781 -144.9459 143.6426 -170.7417 174.1965 91.8978
7.34981430 -74.1996 146.5435 -174.4983 66.3021 -78.3858 -10.5035 81.1551 -58.8221 -77.4426 -12.7505 -89.6671 74.2832 77.6168
7.39269540 -144.3284 178.8743 -162.9563 28.3557 -64.7455 -9.0713 66.2982 176.6175 -70.5554 -19.2100 -74.4278 71.8862 53.2935
7.44592380 -74.7628 152.3352 -176.3986 61.0003 -72.1583 -23.4380 -166.5359 167.0376 -74.6027 -12.0275 -90.2717 73.1674 -111.6838
7.47363810 -135.3131 156.8331 -60.8026 105.8604 -84.5789 -12.6067 65.7688 173.5370 -84.8752 152.3879 -63.2217 -175.6150 -89.2567
7.51553870 -144.6991 162.6103 -172.4079 46.3490 -66.7548 136.6750 -52.5169 -57.4681 -148.4155 155.2542 -125.7872 -69.9905 -96.3116
7.54240050 -144.4013 159.0964 -172.0849 59.5735 -140.9480 140.1152 -175.7055 -90.3319 -128.6747 152.9063 -71.3022 -66.1485 163.1012
7.57679800 -135.3910 156.1738 -61.3266 105.0535 -85.7333 -1.9387 53.7338 59.3233 -147.1381 143.8527 -173.3367 174.4294 86.9246
7.61863440 -135.2709 155.7452 -60.9782 104.9389 -74.9561 -33.2902 -52.5691 -56.9490 -134.1397 154.2607 -63.7330 -174.9503 -88.3756
7.64965800 -144.5560 151.3041 -175.8550 61.1371 -127.6745 130.9410 -57.8985 -66.0855 -74.3919 148.5400 -69.5857 70.0544 48.6179
7.67295850 -145.1226 165.6178 -167.4749 -95.1067 -65.0175 -42.3350 -68.8928 68.5837 -141.4101 -10.5577 63.6010 80.8913 62.1537
7.70136530 -72.3014 141.0338 -177.7757 -104.1660 -133.7196 163.2212 48.0537 61.8503 -134.6083 154.9511 -63.8457 -175.0529 94.8260
7.72443240 -73.1969 148.0983 -175.2751 63.2456 -127.2618 131.7694 -57.4505 -65.8736 -73.9883 148.4877 -69.5751 70.0469 48.2242
7.76188300 -75.1578 154.4710 -171.2197 -97.9716 -68.8887 -27.5357 -173.7372 59.9044 -86.6207 -4.9800 -92.9074 68.9113 -104.8116
7.78362490 -83.9470 178.1784 -162.0448 29.4693 -64.6895 -9.0658 66.3180 176.6299 -70.6069 -19.3869 -73.9431 72.1060 52.6980
7.80376540 -143.7886 144.6682 -176.8960 -113.6429 -103.9422 132.5081 -66.4822 71.8340 -133.2111 154.0291 -62.7675 -174.4327 94.8239
7.82574430 -143.3517 161.1724 69.5200 -80.0711 -78.6377 141.8218 -168.8038 168.1123 -133.6571 155.3493 -74.3303 -71.1985 0.1779
7.84915180 -144.9538 154.2009 -168.3002 -109.8418 -85.0095 -2.4092 80.5576 -57.6823 -132.1389 158.4130 -122.7989 -71.7494 81.0216
7.88924140 -135.4123 156.5221 -61.6306 105.2141 -84.3788 -4.5563 79.7498 -56.7930 -133.0041 153.6745 -65.0954 -174.1579 92.2349
7.91214120 -145.5239 153.4843 -170.9479 -94.9427 -71.7487 -22.2611 58.1080 -88.1812 -101.4828 2.1376 -81.4001 75.5919 71.4603
7.93759610 -141.6076 122.3353 170.1655 -116.9022 -139.6893 130.1723 -53.2895 89.8479 -151.4534 160.8245 63.8674 178.4560 79.4289
7.96772350 -144.4660 168.3669 75.5590 -83.5702 -127.3395 140.7939 -59.2502 -66.5760 -130.2617 161.3533 71.8708 -79.9557 93.9749
7.99460870 -146.0882 161.9084 65.6938 94.1950 -128.3687 167.1722 52.2471 63.8417 -144.3065 150.0078 -175.2778 59.4025 -87.1263
8.03771360 -145.5826 154.4136 -172.0759 -100.0647 -63.0583 -33.2829 -171.9365 -91.2170 -83.7201 -9.5057 -159.4953 65.2926 83.3552
8.08013660 -144.2581 159.9031 65.7210 -84.1279 -82.3360 132.9237 -53.2268 -57.4466 -88.4371 157.7358 62.9875 -82.2424 87.6865
8.10033400 -144.5233 148.9630 -169.5097 -119.4272 -78.2109 156.4010 78.7871 -60.3196 -133.7405 155.0157 -64.2873 -175.1338 93.1793
8.12334190 -135.0757 157.2637 -60.7212 105.2891 -91.6518 1.1779 54.7345 60.3957 -76.6525 152.3522 -62.4364 -174.2851 -88.5873
8.15188430 -145.9062 160.3204 66.2479 96.9258 -85.9172 131.6853 -69.4017 67.3182 -143.8220 142.6974 -172.9395 175.6028 -94.5629
8.17250960 -144.2137 159.6935 65.5963 -83.7014 -83.9763 133.3119 -53.2750 -57.5595 -149.0100 155.4771 -125.1473 -70.0677 82.5939
8.20917620 -135.3082 155.9628 -60.9226 104.8840 -73.8800 -35.5347 -57.9601 175.8229 -132.8825 153.9170 -63.6144 -174.6903 -88.1625
8.23231700 -144.9285 161.4988 63.7776 -93.8289 -131.1484 132.8524 -57.0291 177.7904 -137.4378 155.0283 -69.6417 -64.1162 -21.5708
8.25326920 -146.5479 164.0429 68.4132 94.1775 -102.6880 130.7345 -53.9990 -59.0074 -88.4798 157.8947 63.2353 -82.0080 -92.7206
8.27504400 -144.8843 166.4756 -167.6413 -103.8322 -69.7176 -38.3948 -53.7577 177.2235 -87.0669 150.5317 -83.1238 66.5400 -111.0637
8.30664430 -143.9948 153.6025 -174.3529 58.2054 -130.4589 132.1565 -55.6563 90.4560 -137.2014 162.3752 68.2661 -72.9769 -80.1255
8.34130540 -142.8828 165.1273 75.0424 -71.6186 -101.2455 160.7980 53.4748 63.5171 -132.3366 155.4022 -69.9959 -70.3288 177.8309
8.36454160 -143.9271 154.4993 -170.8892 63.3905 -89.0338 -10.7083 80.8242 -58.8247 -92.8938 145.9181 -75.1896 83.7450 62.1511
8.39093260 -145.9390 161.5646 66.9265 94.6814 -95.0152 135.2973 -69.4625 68.0155 -141.0219 160.4742 64.2438 176.1457 97.0148
8.42257120 -73.3990 147.2389 -174.3117 58.6818 -134.9784 161.3844 44.2153 59.8164 -75.9876 150.7788 -62.6645 -62.2634 -67.5651
8.44839970 -135.2656 156.3024 -61.1358 106.2392 -145.9098 149.6160 -171.6065 59.9722 -74.1465 151.4448 -64.0229 -176.5168 91.0160
8.48460230 -144.8444 152.0448 -177.4699 59.6250 -147.2270 144.4882 -174.6704 60.9542 -143.8271 136.9350 -163.2113 -77.5370 127.9626
8.51413010 -75.7251 152.5419 -62.3424 -71.6252 -68.4092 -36.5813 -74.9518 63.7314 -88.6144 1.6989 -61.8319 -175.7391 -88.0983
8.56217380 -145.1612 166.7630 -167.1259 -103.5656 -65.8835 -37.5958 -59.2696 174.8216 -78.8073 130.0030 -160.5637 -75.0348 -59.2170
8.59757200 -79.7731 160.2785 66.2039 87.6382 -132.0449 160.1760 62.1066 173.0769 -72.0544 152.2440 -64.4860 -64.9130 -73.7461
8.63062460 -135.2331 156.2336 -61.1240 106.1383 -145.6586 148.2774 -171.1180 166.7678 -143.9080 143.4225 -172.7450 174.7174 86.9409
8.68250970 -144.8166 142.7675 179.2022 -101.2042 -136.6324 159.6102 43.1570 60.3574 -78.0672 151.4015 -66.0048 -66.7063 -77.4268
8.71923760 -145.0703 154.2207 -176.3694 59.4802 -136.3018 126.0326 -176.3707 -87.2932 -84.6428 136.9241 -162.5004 77.2227 -70.7311
8.76004690 -144.1392 160.6226 66.7967 -82.1148 -85.0077 130.4850 -58.5045 175.9122 -148.3549 162.0513 53.6912 70.1143 54.2841
8.80070330 -144.9543 146.4391 -179.8345 69.7793 -131.1640 140.9644 35.9694 60.6338 -84.0537 144.7014 -153.3997 77.9497 -73.8053
8.84975590 -144.8857 154.3309 -172.3062 -113.1013 -143.1683 141.9978 -176.0293 -90.8197 -129.5873 152.0395 -62.5985 -174.6922 -81.2045
8.89543200 -135.4850 156.2170 -60.9804 105.7535 -76.4237 -26.1768 -165.7360 168.1901 -82.3355 150.9980 -63.1277 -175.1222 -88.3658
8.93367060 -146.2843 168.9644 71.3127 96.2913 -143.2304 149.5718 -173.6148 59.7175 -133.9337 162.2476 69.2871 -74.8573 -83.4238
8.95378070 -144.0806 152.1757 -175.6521 60.0454 -131.0973 129.7941 -54.3737 90.1157 -72.8304 149.1907 -68.7400 70.3897 -135.3115
8.97787360 -74.1659 152.2656 -175.1857 60.2446 -135.6424 126.2057 -176.2868 -87.3171 -84.4301 136.8647 -162.5315 77.2216 -70.7262
9.02375710 -144.1887 159.1651 64.7994 -84.7077 -84.4393 140.8494 -52.1907 -57.5296 -64.4191 148.2838 -65.6037 72.9355 -158.5439
9.07067330 -144.4772 169.8846 78.4181 -79.8495 -130.5247 154.8562 75.2016 -62.3241 -140.2915 162.3073 68.6629 -80.5325 -83.2443
9.10658260 -144.5103 147.9622 -178.2811 62.1856 -134.0852 149.0878 73.4999 -62.1796 -149.0847 156.0644 -124.6408 -70.6747 82.0862
9.13328870 -73.5653 147.4792 -173.9642 58.0522 -135.1900 162.2538 44.7860 59.9136 -78.1063 149.6195 -70.8368 69.3115 56.9856
9.16203070 -144.6903 148.3579 -175.7001 -107.7206 -134.4318 156.1429 74.1980 -61.9656 -72.8819 149.8883 -69.8743 69.5033 -129.6814
9.23849570 -133.3840 156.5161 -63.5747 -83.3658 -75.0179 -32.9222 -68.9326 67.4900 -129.0451 153.7564 -63.5735 -174.3999 -88.3112
9.27509750 -81.4407 154.4271 -173.6262 58.1178 -130.1352 128.4946 -52.9522 91.3265 -73.1949 149.3305 -68.8510 70.3687 46.9584
9.30923580 -144.0741 173.5422 76.0931 -77.9064 -130.9736 147.9148 -130.0860 -61.7941 -148.3293 160.4691 62.7549 179.6266 -89.0539
9.33983800 -144.9653 145.4401 -179.2696 -103.4445 -133.4626 150.5113 73.9117 -62.3700 -148.7996 155.9399 -124.9440 -70.5239 82.4081
9.41188430 -81.7621 157.1877 -62.4243 -73.1426 -124.1308 134.3935 -55.6789 91.3903 -136.0693 154.2019 -64.4063 -175.3235 -89.0256
9.43599560 -134.0019 156.8034 -63.8210 -84.1296 -70.9286 -13.5513 65.0163 173.6332 -72.0276 -25.1430 -168.9642 -81.8213 146.0966
9.52763930 -74.0274 152.9648 -172.0037 65.3472 -143.1961 152.4704 -119.9301 -64.6219 -128.1269 154.4031 -70.2677 -66.2193 162.4535
9.55859250 -144.5305 170.6650 71.9603 -83.2347 -137.5898 144.8900 -174.2948 60.9240 -147.5043 162.5251 53.5180 69.9225 -128.6300
9.58512020 -144.6197 162.9193 -172.1851 46.5159 -67.1579 135.4983 -67.9469 68.9724 -144.6455 136.4865 -164.1031 -78.0543 -54.1917
9.61486280 -144.8506 150.6142 -178.1763 60.8986 -146.9538 148.0720 -129.6745 -62.0163 -146.3983 149.6815 -175.0109 59.2780 -87.7328
9.64945680 -144.2925 148.0369 -176.1562 59.5740 -133.9326 161.8666 46.9092 61.0612 -147.9006 155.7390 -125.4172 -70.3417 82.8961
9.66950160 -144.0920 159.5152 65.7163 -83.7997 -81.7857 131.9466 -70.6969 66.5074 -88.4480 157.4483 63.1307 -81.8987 87.7104
9.71193300 -146.0099 161.8538 65.6531 95.2036 -128.4798 170.4225 53.3640 64.1000 -137.2610 162.4678 67.0641 -73.1013 103.9556
9.75980040 -144.0572 159.3001 65.3100 -83.8305 -83.1041 132.5171 -69.9075 66.9289 -148.8099 155.3521 -125.4253 -69.9177 -96.7146
9.78744250 -146.3115 165.4748 67.7750 93.8874 -142.7881 141.1032 -175.1041 -90.3955 -142.4552 142.4792 -172.9429 174.8599 -94.0603
9.81006320 -144.3865 149.7514 -176.5904 59.3663 -133.9994 151.4302 73.9391 -61.9448 -144.8697 137.2131 -163.9441 -78.1648 -53.8180
9.83059070 -144.7505 156.7513 -171.8061 40.9918 -72.7540 -35.8868 -173.9230 -90.2218 -92.9534 153.5958 -126.1929 -69.1919 85.3614
9.88933380 -145.2649 148.3237 -178.5288 -104.6446 -146.1894 150.1312 -128.2810 -62.2365 -146.4076 149.6752 -175.1200 59.3271 92.6538
9.95761080 -135.7368 156.3481 -60.9642 105.8678 -63.4711 -30.9080 -169.6772 -91.8328 -78.8676 -6.3328 -61.9548 -174.1196 93.2740
9.99780690 -146.3375 165.4290 67.7458 94.0274 -144.6325 147.9428 -173.3899 60.4083 -143.3922 137.0137 -164.1983 -78.0780 -53.9991
10.03934460 -144.5253 168.6035 70.1538 -85.1832 -140.6100 147.0590 -171.3129 167.0743 -147.1034 155.5340 -125.9622 -70.0298 -96.3041
10.12063000 -144.8635 152.3404 -177.5968 57.6681 -144.8796 138.2117 -175.2831 -89.5269 -145.2528 155.8111 -123.4135 -71.0637 80.7874
10.17000370 -144.2378 153.3592 -173.3068 51.7164 -132.6153 160.7585 44.6021 59.6327 -77.4948 151.9015 -126.4271 -68.7794 -94.1025
10.20052470 -144.7140 162.6609 -171.8685 46.7032 -67.1619 147.7513 -132.5215 -61.4096 -146.5352 149.3375 -175.3112 59.4765 93.2806
10.23680330 -73.7317 151.7442 -172.7603 53.5129 -144.7033 151.3122 -123.6485 -63.5218 -133.7630 153.9340 -62.6263 -175.1061 97.2430
10.29225170 -75.1552 147.1489 -59.7759 -68.0922 -68.7260 -25.4313 -169.7544 58.8988 -73.0908 -11.8675 -54.5795 100.0263 129.9072
10.34137370 -73.2380 149.3983 -177.4453 61.0685 -143.0690 129.8362 -156.0841 -72.6759 -75.0892 149.4561 -64.2372 -176.9987 -89.1282
10.36755810 -144.4866 165.8230 68.6210 -85.5681 -119.1195 167.6863 53.9188 64.2443 -147.0805 155.6372 -125.5919 -70.2173 83.0265
10.40983360 -144.5022 168.3727 70.7369 -83.9839 -121.6160 155.6761 76.1978 -61.8251 -147.0065 162.5365 54.2287 70.1550 -128.6137
10.45183810 -144.6407 145.5430 179.1708 -102.6320 -130.1621 127.4931 -55.7077 89.6144 -81.2880 131.3649 -163.7849 -77.4350 125.8862
10.48300710 -146.1879 163.9971 67.0499 94.1585 -129.6655 156.6455 75.5727 -62.0585 -147.1782 155.5759 -125.8971 -70.0808 -96.2526
10.51417460 -145.3964 149.2124 -178.9953 -104.1710 -142.8396 133.8176 -155.2932 -75.5304 -71.9816 149.8525 -64.4040 -177.0454 -89.2910
10.57751560 -143.8022 159.5143 66.0759 -81.8115 -81.5056 132.4478 -69.8954 66.8762 -145.2405 136.4535 -160.6096 -76.0489 -56.1481
10.88600670 -144.8179 152.7699 -176.9119 57.9671 -145.2140 139.3417 -175.2633 -89.9194 -140.9038 135.4402 -163.1643 -77.0501 127.1991
10.91460320 -71.1045 142.3568 174.9414 75.2163 -151.6645 148.0078 -137.2298 -62.0450 -68.1350 144.7729 -80.0534 64.2805 -127.3899
10.93922560 -144.2967 157.3464 62.7072 -85.7646 -79.4199 153.1731 76.8647 -61.2980 -144.6909 137.2082 -164.0584 -78.1986 -53.7530
11.06534820 -146.1684 163.7970 66.9140 94.1741 -129.9196 157.0555 75.6278 -62.0185 -143.4798 137.1666 -164.5140 -78.4211 128.9790
11.12070900 -146.1902 166.6462 69.7156 94.1327 -121.5564 133.0145 -57.8137 88.7107 -144.6173 136.5231 -164.6310 -78.2493 128.5769
11.39929490 -146.5678 169.8904 72.2463 95.7201 -139.5541 137.9451 -177.1621 -90.3327 -117.7917 158.0429 67.0681 -75.7017 89.1811
11.45064850 -146.5399 170.2788 71.9565 95.0879 -138.0665 151.6934 -125.4650 -62.8066 -145.2133 160.4917 63.8041 179.6911 98.1050
11.49312980 -146.3924 166.7831 68.6563 94.1650 -140.5032 138.4266 -175.9223 -89.6413 -126.5932 151.2387 -73.0745 -78.1884 -90.1453
11.56310790 -145.1621 147.7357 -179.3539 -103.2075 -146.3700 145.2573 -157.6976 -89.5449 -62.8395 147.8500 -67.9134 -70.9585 94.6574
11.82610860 -145.4236 149.1975 -179.2727 -105.5377 -143.9851 133.7037 -175.7098 -91.3060 -71.6646 140.6281 -53.6638 96.4694 108.5474
11.95268710 -146.3717 166.1011 68.1558 94.1057 -141.7470 140.6030 -175.0625 -90.1927 -145.6292 154.8318 -126.3469 -69.7274 83.8344
12.10551290 -144.9260 150.1194 -178.7542 61.0313 -146.8795 145.2763 -131.9274 -61.6228 -148.7206 161.8938 52.5019 69.3542 54.7264
12.58259080 -144.0416 142.7711 178.9235 68.8695 -155.2817 144.1118 -179.1100 -92.7430 -118.2054 145.6690 -59.4988 98.7839 -17.6896
