# Supplementary material for: Exploiting Sequence-Dependent Rotamer Information in Global Optimization of Proteins
Source: J Phys Chem B. 2022 Oct 18;126(42):8381–90. doi: 10.1021/acs.jpcb.2c04647 (PMC9623586; doi:10.1021/acs.jpcb.2c04647)
Supplement: Supplementary file 2 — jp2c04647_si_002.zip [file jp2c04647_si_002.zip › TripeptideConformations/HIE_ASP_LYS_new.csv]

0.00000000 -145.5025 152.6021 -176.2130 43.7083 -65.1299 -31.5327 -177.0436 71.9445 -101.2663 9.6414 -52.6256 -57.1532 -170.1032 -63.3320
0.02691310 -146.0406 154.9965 -173.4781 -103.3677 -62.4937 -29.7855 -176.7707 71.7648 -103.3073 7.8183 -54.0052 -57.0822 -169.9139 -62.9703
0.32830890 -145.2980 150.7043 -175.1043 40.7142 -66.7659 -29.7966 -174.7113 -112.9676 -96.9122 4.0313 -45.7338 -53.0758 -179.3479 -162.3996
0.44997170 -145.8570 155.1639 -175.2419 -104.6373 -59.6954 -29.6803 -178.3054 66.9468 -127.0128 20.0987 -58.7836 -177.7115 176.1909 65.9899
0.49074150 -145.4818 159.1658 -171.2273 -100.1197 -65.6939 -30.3497 -176.9538 -116.7638 -130.0396 -28.4801 -61.8617 -177.5098 176.6061 66.9678
0.59397660 -145.9412 153.2972 -171.7441 -103.4259 -63.7653 -29.1147 -174.0931 69.7364 -99.4206 4.8318 -47.8883 -52.5768 -178.7235 -160.0017
0.63813180 -145.9517 160.4412 64.1008 93.3422 -75.8103 -12.3479 53.7889 100.2664 -89.1836 -6.9942 -52.9428 -55.0327 -169.8175 -59.9548
0.66319730 -145.5898 149.6427 -172.8843 -97.4329 -72.1914 -12.3812 53.2364 -88.7821 -110.0877 6.3436 -54.9291 -64.5550 179.7559 -78.5543
0.70159710 -145.6354 149.2279 -173.9126 -98.8203 -66.8559 -19.6034 49.6271 -96.2594 -125.8302 20.7730 -68.4196 -179.5730 -66.4756 -68.5778
0.75892810 -145.9280 154.7950 -176.0814 -103.8327 -60.5281 -27.0804 -177.1550 -106.0222 -124.9361 21.6959 -62.4941 -69.5167 179.9953 -79.0628
0.83313620 -146.2292 168.7733 66.6912 100.3004 -61.2028 -28.0669 -176.9354 -110.9457 -100.9418 7.5605 -55.0312 -57.2147 -170.9346 -64.3322
0.85994220 -144.2848 133.0938 -175.7560 23.4501 -75.5606 -11.8800 51.7151 -78.8480 -122.3649 16.9437 -54.7777 -179.6559 -177.0159 70.6801
0.95908710 -146.1820 173.3983 66.8987 97.7661 -64.2949 -15.6034 49.4155 -92.7718 -117.7692 13.6887 -71.2620 177.8082 -68.0758 -70.6256
1.02720790 -146.2313 165.2831 66.2548 100.0664 -62.6988 -26.8614 -174.8442 -114.6981 -96.7050 2.7815 -46.3502 -52.7639 179.9009 -163.9968
1.07289980 -145.9655 166.5992 65.6439 100.8016 -69.0985 -12.2843 56.2388 -175.4020 -109.5374 5.9872 -67.6854 172.6011 -66.4811 -67.2892
1.10781150 -145.4977 155.1751 -164.7417 -89.4707 -73.6483 -20.8887 52.6951 -95.1821 -141.2668 -19.7889 63.9378 177.2863 62.2359 67.3356
1.13111330 -144.3187 132.7000 -175.7330 23.3976 -76.9766 -11.6268 55.0158 96.1684 -115.3002 13.0553 -54.0964 -65.4248 178.5155 -76.6389
1.21365770 -144.7653 142.4926 -173.9187 38.2041 -74.5413 -14.3714 53.7484 88.4701 -88.6525 -3.7272 -53.1668 -54.3080 -170.7689 -58.3771
1.26610980 -145.2588 147.9089 -175.4937 44.9923 -74.3109 -12.2982 53.1229 -94.6646 -108.6921 7.9523 -53.8124 -64.5805 179.5755 -79.1253
1.32184500 -146.1515 161.7707 63.1196 86.6035 -88.5990 -3.8356 56.5057 -65.5713 -86.4721 -14.5051 -46.0535 -53.0984 179.8575 -164.8228
1.43423870 -144.6763 145.0227 -173.0552 34.0780 -72.6167 -17.8056 52.1276 78.3277 -133.7591 21.8079 63.0248 177.5277 60.8679 65.9088
1.47011040 -146.0836 155.7057 -172.4189 -101.8749 -63.9046 -29.1940 -174.2240 -123.1171 -102.8263 4.5899 -78.6781 67.7068 175.8899 178.0256
1.52571960 -145.3959 151.0384 -176.5354 41.6550 -67.8446 -27.0905 -176.9066 -109.3632 -107.0861 14.1535 -63.5959 87.3024 173.8159 67.6342
1.64422890 -144.8892 154.0573 -171.2590 42.2288 -82.2749 -2.5483 52.4236 92.4389 -131.5846 157.0307 -57.9548 -179.4208 -177.4900 70.8417
1.68580700 -144.4189 142.8000 -171.7933 32.1582 -94.4660 -10.3247 56.1468 8.4814 -122.7060 17.5127 -67.3770 177.3047 -65.2133 -66.5096
1.71404700 -146.0491 153.8254 -173.6665 -104.6624 -66.5116 -25.1444 -174.9947 -109.7579 -111.0330 13.8250 -65.9685 88.7296 174.5539 68.8624
1.78371200 -146.2481 165.4156 64.5567 87.8997 -104.4701 4.7885 55.9522 -178.5898 -88.5794 -12.9503 -58.5901 -67.9883 179.0470 -84.1020
1.82676260 -140.2401 158.9358 69.3789 -54.1407 -73.5555 -15.2689 53.7575 -79.7129 -88.3901 -5.7382 -52.4240 -54.5803 -169.5567 -59.2093
1.88164450 -141.4184 168.7208 70.0300 -63.6802 -69.9664 -9.5380 52.0235 105.7935 -116.4478 10.1416 -57.4814 -179.3167 -179.3939 68.7260
1.92109890 -145.9380 165.3302 65.3943 96.4786 -73.0864 -9.5404 53.8002 103.9536 -109.2175 3.3307 -44.3421 -167.7799 -166.6830 -54.5041
1.94232670 -145.9044 161.0623 63.8636 91.8767 -78.6003 -7.9206 52.9096 116.1021 -92.0397 -8.8718 -77.0994 68.5896 175.1298 179.2134
1.97007090 -145.2925 152.7469 -164.8478 -96.4423 -86.2331 -14.0104 57.0364 -171.6179 -127.4371 -26.5223 -68.1501 178.0720 -64.2118 -65.3991
1.99764140 -145.9374 164.2341 65.2772 91.1080 -79.3340 -8.5206 56.8618 -53.6073 -91.0338 -10.0524 -72.5958 72.1365 58.0314 177.0958
2.02931080 -146.1631 165.7162 66.3446 85.8709 -104.2081 8.6482 55.9184 2.3700 -87.0251 -16.4102 -61.7588 90.7504 179.0792 68.1372
2.06598070 -146.5228 167.9112 68.9431 87.8304 -116.0539 17.9892 56.8369 -174.9076 -87.2010 -15.2175 -45.5534 -51.1978 177.2119 -154.2131
2.10537970 -141.6646 166.9517 69.2830 -64.6113 -61.4198 -29.2117 -177.9070 -110.9603 -97.3470 6.6302 -54.8381 -57.2543 -171.8419 -65.3867
2.15902910 -141.3558 164.1085 69.3262 -61.5375 -62.9398 -27.7482 -175.5438 67.2088 -94.4771 2.5792 -46.2718 -52.5276 179.4789 -164.2543
2.20510740 -146.0799 155.2276 -174.3349 -103.7554 -61.9615 -27.7369 -175.6983 -113.3561 -111.2240 11.6673 -58.3408 -176.2868 -179.9022 -179.7794
2.28096120 -146.1103 162.0759 65.4260 94.1264 -76.7434 -9.4772 52.4002 105.7613 -89.3082 -8.2615 -87.7312 68.0029 62.3376 173.9678
2.31918570 -145.7975 164.7408 63.6655 91.0347 -85.3173 -2.8788 59.7257 121.3573 -109.1329 0.9078 -53.9135 -179.7549 -178.8456 68.3816
2.35312150 -144.8561 140.0943 -176.0555 26.8297 -71.0858 -20.3567 -49.4663 101.4603 -118.8695 18.5818 -59.2523 -176.5066 -179.9144 -179.8300
2.41096700 -146.2609 170.1557 67.2099 100.0646 -62.6019 -25.4839 -178.2581 -109.4867 -102.2224 6.7524 -69.2714 84.9301 176.6639 69.3433
2.44711100 -145.6004 151.9655 -170.9550 -95.4920 -71.4563 -16.4860 52.2631 86.3537 -94.6150 -1.1256 -60.1437 -68.2547 87.3853 72.0311
2.50464880 -146.2286 175.6545 68.3942 97.3189 -54.0155 -29.8726 -179.1490 70.7587 -119.4199 16.2579 -48.2222 -167.7814 -167.5981 -55.3738
2.52591290 -145.7214 149.5399 -173.3873 -98.9378 -70.6002 -13.7694 49.5515 95.7783 -118.7548 13.4550 -60.8968 -177.3949 -179.2927 -179.9486
2.56410400 -145.5580 148.8497 -171.8992 -97.0070 -72.0004 -14.9371 51.7960 -85.1204 -103.3961 3.7005 -53.4302 -59.2552 -177.6632 -179.8774
2.58575700 -145.1841 142.4835 -171.0109 -104.7737 -135.2639 17.8154 55.5048 3.7687 -123.5598 6.8068 -56.2252 178.6275 -177.4557 67.3909
2.60708000 -145.5742 150.7109 -175.8249 42.9367 -68.1796 -24.7252 -50.3980 103.2519 -108.3837 10.6689 -52.8564 -61.1785 -176.7323 179.8209
2.64752100 -146.3380 167.5673 66.4377 99.1219 -66.0555 -17.3403 -48.6874 -85.9701 -106.8742 6.5328 -61.4691 -177.1174 -179.8999 -179.9380
2.70009560 -145.6240 162.7920 -174.0631 -100.6063 -59.0349 -23.6526 -174.9914 -113.2275 -68.2614 -14.9423 72.3068 173.1566 60.7109 68.3474
2.72297240 -146.5180 164.8080 65.1807 86.1345 -108.1459 15.8906 53.2725 176.1523 -93.0583 -15.7680 -76.7908 67.9668 178.2339 177.5332
2.75752670 -144.5073 137.8462 -175.9954 75.9919 -137.1551 4.9633 56.5293 -173.3989 -93.3727 -5.3822 -57.3460 -67.0831 -179.6994 -83.0788
2.79220760 -144.8037 166.6956 -170.8372 38.5117 -59.8950 -33.9533 176.8137 -104.9969 -148.7395 162.2561 55.3171 172.3934 58.1369 66.5412
2.82647910 -145.5754 160.3025 -172.5146 -95.2878 -59.5285 -23.3591 -174.9978 68.5468 -68.0313 -15.5206 73.9478 -178.5608 67.3885 178.5534
2.85035010 -145.2173 153.8084 -170.7385 -88.6021 -68.6959 -10.0930 52.4523 -98.1996 -66.8082 -18.1918 72.6837 -179.7705 66.8689 178.7134
2.89156470 -145.2567 152.5718 -171.1191 -95.7141 -74.9111 -14.7945 49.4521 -85.9267 -124.6394 -33.5906 -66.3860 -178.6188 -179.3203 -179.9344
2.92923240 -134.2775 156.0376 -62.9759 -84.6314 -69.3628 -14.1694 53.5039 -82.7708 -79.5567 -10.4926 -54.0499 -55.1776 -173.2496 -62.5133
2.95530560 -146.1233 153.5369 -174.3068 -102.9168 -65.3172 -21.2706 -49.5851 -83.6427 -114.7088 11.2368 -58.6405 -178.9921 66.3272 177.0391
2.98182050 -144.8542 144.4954 -174.3653 37.8666 -73.6293 -14.5521 52.3197 86.9224 -91.4750 -2.1424 -53.1354 -58.2378 -176.9364 -179.2187
3.01123240 -146.1421 153.1253 -174.3316 -102.9097 -65.0322 -21.5769 -49.5936 96.7697 -120.1934 16.2335 -59.2694 -171.4269 -64.2407 -177.9912
3.04230790 -146.0548 155.1526 -174.0024 -103.5467 -62.1311 -28.7311 -175.6670 -113.4455 -107.3664 9.5724 -53.6316 -60.7002 -179.6025 69.7052
3.06530950 -144.5728 133.5917 -177.7055 67.3175 -117.1166 -7.6403 60.2531 -55.3268 -87.4745 -10.9784 -44.9638 -53.9960 -178.6963 -165.0411
3.08956020 -135.7004 156.9840 -60.8696 106.4736 -69.3291 -14.2957 53.4615 98.3363 -79.6576 -10.4463 -54.0981 -55.1514 -173.0914 -62.5117
3.11916460 -146.0631 155.3722 -174.9792 -103.3137 -60.6063 -29.9684 -177.9016 -100.1788 -114.8478 15.4375 -62.8372 -77.3561 85.4735 75.9436
3.13990560 -146.1239 155.1579 -174.1867 -103.4240 -62.1715 -27.2901 -175.2215 -114.0238 -115.3859 15.7307 -59.1014 -171.2770 -64.2673 -178.1697
3.16860760 -145.2961 152.0675 -177.5130 44.4427 -63.8648 -31.3897 -178.2020 80.4600 -112.7155 18.3738 -62.7157 -77.2014 85.7473 75.8059
3.19956060 -145.4310 151.7999 -176.6432 43.2999 -65.3308 -29.0848 -175.7168 68.7734 -110.0799 14.8385 -58.2587 -178.7064 66.3835 176.9289
3.22476890 -144.8696 140.0741 -176.0557 26.8670 -71.0483 -20.5508 -49.4730 101.4326 -118.4255 18.4194 -59.5722 -179.2244 66.2773 176.9893
3.24592080 -142.2609 179.1538 72.9081 -71.9026 -53.7735 -29.2877 -178.8835 67.2287 -121.8872 20.9566 -60.4013 -178.6479 175.8266 64.9958
3.26605210 -145.0804 148.0838 -176.7868 38.3975 -67.3231 -27.7363 -175.3408 -114.1115 -115.9456 19.8427 -59.0463 -172.1783 -64.4533 -177.1899
3.29560740 -146.3510 166.8408 66.2265 99.2869 -66.3966 -17.1353 -48.6675 -85.9017 -105.6568 5.6267 -61.3444 -175.0193 -65.2414 -177.4027
3.32584200 -144.4554 137.3500 -171.3179 -115.7406 -84.2572 -5.6260 58.3479 -168.1022 -89.9652 -6.7905 -49.5300 -52.7510 -173.8584 -56.2157
3.34900180 -145.5909 149.4088 -171.9546 -96.8734 -71.7899 -15.4808 51.1255 95.7172 -102.6260 3.2565 -55.3781 -56.4439 -59.3889 -177.5922
3.37623710 -146.0606 163.2887 65.3519 97.6710 -71.6335 -12.8190 52.8357 -79.5540 -99.5785 0.9474 -58.8670 -175.7071 -175.0804 -67.5846
3.40161140 -146.0440 163.1263 65.2018 97.6677 -71.7636 -13.0122 52.5658 -79.5986 -99.0734 0.8896 -54.9173 -55.8052 -59.3597 -177.5790
3.42941520 -145.7506 149.8194 -173.5134 -99.1728 -70.2928 -14.3255 49.3190 -87.5116 -118.9900 14.0854 -62.4033 179.5593 65.9595 177.0800
3.46096200 -146.3079 166.2466 66.1047 99.0860 -66.2026 -18.7002 -48.7791 94.3802 -103.5395 4.7590 -55.6436 -56.8547 -59.2389 -177.5107
3.48807110 -146.3311 167.5606 66.4257 99.0784 -66.1188 -17.2590 -48.6947 94.3896 -106.8424 6.4539 -61.5593 -177.3004 -176.8601 -68.9991
3.51020430 -145.5792 148.8624 -171.9702 -97.0693 -71.9050 -15.1655 51.4972 97.1310 -104.0847 4.2539 -53.2077 -59.4871 179.5721 69.8457
3.53413450 -142.0353 177.9072 71.8878 -71.3846 -57.4119 -26.2694 -177.6379 -106.8653 -118.4919 19.3002 -64.4526 -71.1019 -178.7867 -81.3060
3.58420560 -145.9856 157.6012 -169.2933 -100.0319 -66.4950 -25.3612 -173.3716 67.6655 -86.7418 -2.8270 -59.7374 -62.3320 88.8788 74.2286
3.62827730 -146.3395 167.0442 66.4154 99.1488 -66.5044 -17.4817 -48.6851 -85.7827 -105.1487 5.5944 -62.0245 -176.8828 176.5826 69.2717
3.64891790 -145.8604 160.9344 62.7236 91.1131 -75.4363 -17.1772 52.9971 -83.3762 -82.2701 -23.6751 -168.7656 175.0679 179.8210 179.8714
3.66895220 -134.3523 155.7032 -62.9628 -84.5540 -68.5851 -17.0716 51.9111 94.3819 -89.0488 -3.6507 -60.3738 -67.7679 179.1155 -82.1416
3.69039790 -145.0437 152.6188 -177.5197 41.8502 -61.7719 -32.3636 -179.0041 -118.3626 -125.6329 24.8735 -74.1831 159.0518 172.8935 50.9780
3.71741270 -145.0369 150.2355 -173.6099 35.6203 -67.9965 -26.3733 -173.3038 68.6276 -83.9353 -4.3831 -53.7427 -60.0976 86.6623 174.2841
3.75639090 -146.2098 166.8160 66.3900 100.3106 -62.8809 -26.5701 -174.9213 -113.2203 -98.4554 4.7895 -54.6179 -55.9000 -59.3435 -177.5718
3.77851250 -144.3707 134.3891 -176.9638 24.4679 -73.6800 -13.7783 50.0032 -86.9251 -118.5925 19.7840 -63.1796 179.3664 65.9601 177.0349
3.80387680 -146.2426 168.2934 66.7898 100.3094 -61.7520 -27.0654 -175.6114 -112.3983 -100.7285 6.3843 -60.4020 -176.4636 -175.9476 -67.8618
3.82471450 -135.7817 156.5900 -60.9199 106.3628 -68.4753 -17.2062 51.8111 95.6305 -89.2066 -3.5629 -60.4029 -67.7678 179.2478 -82.1118
3.85218770 -146.6146 166.1678 65.6029 86.7427 -110.9090 10.0693 56.1104 4.1136 -82.3704 -18.7539 -61.5795 179.5512 65.8436 177.0678
3.87291730 -147.1730 166.7039 64.2898 175.4473 -64.1530 -21.6908 54.8346 3.5945 -103.8220 8.7908 63.8385 -175.5042 61.1037 61.6885
3.89426000 -146.0060 157.7860 -168.8009 -100.4648 -64.6119 -27.2968 -173.0836 69.1340 -85.5958 -3.1159 -56.2991 -60.1102 87.9234 174.9145
3.92298080 -146.2194 168.6726 66.6004 100.1425 -61.5118 -26.7958 -175.3482 68.2850 -102.6044 7.8459 -53.9301 -59.7709 -179.9332 69.3095
3.94415970 -145.4429 151.9190 -176.5528 43.2725 -65.2750 -29.1642 -175.7524 68.9108 -109.4701 14.2715 -58.2185 -179.4566 63.0305 66.3849
3.96847860 -145.3769 146.8169 -171.1367 -99.7257 -76.4378 -11.9853 55.4650 -173.7937 -112.9618 8.9947 -56.4539 -63.0356 -176.9381 179.9734
3.99294760 -145.6413 153.2874 -168.5791 -94.0382 -69.2250 -16.3594 51.5305 87.6779 -80.9440 -9.0705 -66.3519 177.1007 62.4937 66.5440
4.01467400 -144.1704 135.2915 -174.1197 27.2508 -82.7626 -12.3083 54.7953 -174.4457 -114.5010 15.5576 -58.3882 -63.8650 -176.7191 -179.9927
4.05335500 -144.7966 163.7209 -170.7986 37.4452 -67.9868 -23.5606 -175.5370 -114.2858 -141.5150 162.1286 61.7584 177.4583 65.5686 177.4772
4.08585230 -145.7339 167.5162 63.4265 96.3664 -64.7916 -18.1844 53.5393 83.7798 -121.6435 16.1437 65.9559 -179.1461 95.7738 -65.1573
4.11380590 -144.5290 142.0074 -172.9727 31.2982 -73.6931 -16.1018 52.2267 84.2652 -132.6317 20.6127 64.1291 179.5749 66.2622 176.8958
4.13589770 -145.9713 164.2465 65.2462 100.4297 -72.6061 -9.4860 55.3671 2.4065 -104.4402 4.4161 -64.5908 178.9141 65.7168 177.1465
4.16190500 -146.0487 163.0167 65.1875 97.6746 -71.7650 -13.2099 52.5362 -79.5458 -98.7056 0.7920 -55.1575 -55.9005 -57.1002 -67.0659
4.18760130 -145.7463 149.8125 -173.4549 -99.0915 -70.3761 -14.2345 49.3472 -87.3312 -118.6528 13.6601 -62.3324 178.9250 62.6357 66.4003
4.20990980 -135.8964 156.3786 -61.1456 106.4209 -66.6495 -20.7396 49.6740 -88.0517 -122.3707 20.4986 -68.9350 -179.5979 -66.3953 -69.5700
4.23979340 -145.4281 156.6568 -171.9861 -100.7156 -69.3372 -26.8127 -174.9449 80.6148 -120.5145 -31.9855 -60.8776 -88.3600 66.4826 64.7539
4.26989200 -146.2203 170.6255 66.5440 100.8476 -74.2686 -3.9539 52.1671 175.8560 -110.6565 5.7566 -72.1175 80.5779 64.7168 -95.6111
4.31964000 -135.7737 157.4213 -60.8127 106.3114 -73.4066 -10.3876 56.1563 -177.2994 -76.9254 -13.6414 -55.1674 -64.0269 177.3835 -83.0587
4.35078330 -146.0300 161.2004 64.7851 95.6947 -69.7064 -23.4332 -173.0747 65.6417 -84.4218 -8.2722 -50.3941 -58.6579 84.0377 172.1587
4.38927470 -146.0385 160.9688 64.9066 96.7893 -68.8633 -23.9727 -172.5752 67.2044 -84.9057 -6.5667 -51.8642 -60.7352 85.3534 174.0390
4.41366340 -145.3734 146.5401 -171.6212 -100.7871 -75.8226 -10.3470 56.0159 -172.4826 -121.4068 14.6454 -60.7272 -177.2340 -176.7930 -68.9933
4.43405110 -144.2312 136.5026 -174.2213 27.8089 -83.1730 -9.7829 55.4123 -172.9726 -119.1007 18.0061 -62.3060 -177.6872 -176.7230 -68.9904
4.46202120 -144.7797 143.1155 -175.9792 33.0069 -71.2903 -29.8474 -174.7486 72.9506 -99.0063 5.8381 -101.5553 61.7719 -96.2419 -176.1508
4.48616530 -144.8064 139.1993 -176.1279 27.0145 -71.4444 -20.3575 -49.3748 -79.5448 -120.1332 22.2481 -62.9154 -172.1602 -65.3650 -70.8253
4.52077630 -144.7790 156.1107 -167.6445 33.0017 -77.7439 -11.5803 55.5717 -109.1488 -140.7878 162.2707 66.1298 178.5974 98.9249 -61.7523
4.54242980 -144.3688 134.3556 -176.9385 24.4339 -73.6843 -13.7257 50.0183 94.8228 -118.4740 19.4881 -63.0955 178.7635 62.7658 66.5202
4.56418590 -134.7151 155.7276 -62.3417 -85.3524 -67.8223 -17.6146 52.8235 -87.6298 -75.9172 -10.4117 65.9615 -179.4697 179.1224 179.7049
4.59648920 -146.6057 166.2392 65.5655 86.4855 -111.0330 10.2558 56.1410 -176.3288 -82.2867 -18.8811 -61.5430 178.8871 62.5636 66.4052
4.62908210 -145.3299 150.0134 -174.8613 39.2694 -69.0663 -24.3742 -50.4345 -77.3114 -92.3829 0.0326 -53.0445 -65.9249 84.9220 176.5766
4.65874330 -145.1687 164.7042 -173.1450 41.1142 -63.6108 -16.6325 -52.5862 -31.9982 -70.7473 -15.0238 69.4023 -179.1297 177.2216 70.1541
4.70137720 -74.6874 156.6366 47.6995 -127.9151 -78.5297 -14.0730 54.9228 3.2861 -77.1237 -4.6260 65.8521 179.6462 179.5753 -179.8240
4.73492870 -145.8188 155.0439 -172.9681 -100.5695 -65.5723 -19.3309 -49.5551 97.4384 -72.9413 -20.7635 -169.9430 170.0596 60.6800 67.7945
4.75768500 -146.8586 167.1956 67.7132 86.4074 -119.1423 19.7853 56.3048 7.1745 -77.5159 -22.8872 -58.2916 -59.5324 87.9665 73.3999
4.78053470 -134.7281 157.1086 -61.8961 -85.3136 -69.1393 -17.8587 54.5931 -176.5099 -76.5799 -9.5954 65.6109 -179.5471 178.9705 179.7648
4.80175270 -141.4440 164.0114 69.5984 -60.6429 -66.9418 -20.5046 -48.8605 94.4283 -97.2551 1.8891 -61.4081 -179.8390 66.1106 177.0222
4.82494630 -146.0840 161.4474 63.3398 92.4284 -73.5238 -19.3157 -48.4950 96.4005 -82.5337 -22.8348 -168.7679 175.1004 176.6396 68.8639
4.86768590 -145.3328 149.6700 -176.6450 40.8846 -67.9189 -25.6716 -175.4022 -113.7054 -110.6860 15.8211 -57.7429 94.2265 -175.7048 -68.3781
4.89138270 -146.4481 165.6561 66.6615 96.5600 -68.7295 -16.3554 -47.0729 -85.5726 -98.0328 -2.1336 -70.5597 73.7801 56.2634 174.0261
4.91342480 -146.1008 161.4090 63.4007 92.5423 -73.4446 -19.1885 -48.4949 96.3808 -82.8831 -22.0142 -167.6135 175.1041 -176.5720 -68.7619
4.93585440 -70.9690 156.3847 65.0478 172.6090 -77.0593 -18.4371 54.2758 2.3084 -88.4300 -0.4212 69.3639 -178.9649 -173.5136 -65.6200
4.96350750 -146.1100 153.8487 -171.9086 -100.4128 -65.6893 -26.1990 -50.0103 -83.3417 -101.7945 2.4889 -78.1044 65.5367 167.5883 67.3336
4.98952800 -144.7737 158.2759 -166.0531 21.4848 -69.0360 -14.5560 52.6732 60.3482 -78.7862 -9.2809 64.5045 173.8440 61.6326 177.6482
5.01689190 -146.3932 160.0923 60.2280 83.7701 -93.9907 -10.6159 -48.0448 103.2069 -85.6354 -8.9700 65.5355 -179.8786 -66.2571 -177.3708
5.05168140 -145.0651 163.8962 -170.1507 39.6169 -71.6467 -16.2051 -50.5664 -66.6823 -144.3668 161.0676 65.3962 -179.2137 179.3570 71.0355
5.07569190 -144.5292 145.4194 59.6936 109.0613 -72.3808 -27.1532 -175.5635 69.6890 -78.8747 -7.6880 62.7989 178.3618 169.2311 59.6810
5.09982510 -146.1259 170.9301 66.2807 97.2971 -69.7809 -6.0539 52.3765 97.9056 -121.5413 12.5740 -65.1180 -90.5346 63.9676 65.8663
5.13873770 -146.1036 151.4338 -174.8027 -105.0251 -67.4625 -18.9317 -49.7142 -83.3706 -120.3535 16.7873 -60.3758 94.4244 -173.5104 -67.9224
5.19483240 -145.4213 153.3290 -174.4128 40.5817 -67.0178 -29.4694 -174.6761 66.2959 -94.4342 1.2581 -77.1428 68.2454 175.6803 -70.4164
5.21613330 -134.8793 156.9379 -62.5181 -85.4525 -64.6588 -25.3152 -175.7244 69.3919 -73.9290 -9.5680 66.2243 -179.5993 179.2055 179.7508
5.24008890 -144.2415 136.3965 -174.2230 27.9274 -82.8454 -10.4298 55.3428 -173.1879 -118.2999 17.6027 -62.7460 178.9771 62.7480 66.5005
5.26835140 -145.0661 163.6393 -171.4359 34.7026 -64.2065 -18.7839 -52.8760 -31.0819 -74.7413 -10.9964 69.6835 -176.4381 -62.3766 -66.6012
5.30057900 -145.9774 162.6374 64.8151 97.0068 -67.5678 -28.4810 -175.4171 70.2170 -81.5548 -18.6376 -171.5072 56.6637 58.2548 177.2495
5.32271510 -146.4596 164.0710 64.0640 88.2829 -105.7286 3.5257 55.6133 3.4954 -76.6354 -29.1993 -170.2213 172.1589 62.0983 68.2619
5.34786400 -77.4863 155.2234 -60.9858 -73.1892 -66.7646 -19.3515 -48.8485 95.8939 -76.0183 -10.2364 66.1497 -179.5353 179.2563 179.6831
5.37681590 -145.1815 145.8907 -170.4790 -108.9056 -76.0662 -16.4676 56.8120 12.0347 -127.6476 18.4344 -69.9807 177.1810 -107.9164 63.5817
5.39984170 -145.2229 146.8361 -169.3033 -104.9024 -75.4467 -12.0667 56.4268 11.2255 -135.1945 22.4745 63.1069 175.2787 65.0927 177.4444
5.42349970 -145.2525 156.3779 -173.1284 -95.2189 -71.0396 -4.8144 52.9602 81.3643 -62.2272 -21.0222 70.0441 175.5108 91.9015 -68.7089
5.45344200 -146.3578 166.5682 67.0534 98.9821 -65.6031 -23.9003 -175.1245 -113.6871 -93.7643 -1.4388 -71.1049 75.3900 57.6098 172.9196
5.47344830 -146.2716 165.6983 67.0501 100.1026 -64.4690 -26.6240 -174.3827 -115.2468 -92.4237 -1.6562 -80.6096 65.2589 174.9942 -70.7469
5.49466600 -145.2838 158.8694 -164.2822 -98.2627 -75.3034 -11.9781 52.3481 -95.6926 -141.7104 163.6675 64.4221 -178.3047 -65.9254 -177.3006
5.52191380 -146.4916 160.0732 53.3174 -165.4335 -70.2594 -18.8284 52.6104 -84.5382 -83.1764 -2.8115 66.8938 -177.3699 -65.7386 -177.6759
5.54326780 -135.8677 155.4945 -61.1303 106.3857 -65.4986 -29.9121 -178.9298 71.0719 -122.8631 16.2481 -48.0642 -167.8557 -167.1959 -55.2794
5.58355940 -146.0793 161.5178 63.1489 91.9371 -74.0706 -19.0194 -48.4594 96.5767 -81.9209 -24.4140 -168.4198 178.6007 -63.0271 -66.1899
5.60617030 -145.9077 155.8359 -172.2359 -101.6387 -63.7288 -26.7716 -174.1270 68.6623 -94.1356 0.5518 -123.1935 88.3413 -54.6839 178.9843
5.63015820 -145.3448 153.6967 -174.6277 58.2326 -150.3747 158.8077 51.1167 87.8080 -142.5982 160.7714 63.3288 176.9331 65.4702 177.1057
5.65748340 -134.6619 155.1536 -62.8089 -85.8508 -68.1076 -17.2090 52.8660 92.6768 -75.7385 -10.6296 67.4016 -177.4401 177.2908 70.6745
5.68337370 -134.2297 156.7967 -62.7967 -84.3394 -69.1566 -17.2630 54.7610 -176.2830 -77.1709 -9.3919 67.3282 -176.1613 -65.1672 -177.5516
5.71375960 -145.9713 159.9092 65.4981 98.6774 -76.0753 -12.3238 53.3318 -79.5747 -88.0440 -12.0464 -56.7657 176.8066 -90.2955 72.3539
5.73753720 -75.9570 159.9330 -53.9848 123.4773 -68.0471 -20.6924 53.8820 2.8039 -76.7375 -8.2674 61.4474 176.8716 172.4397 67.7665
5.76937660 -140.6142 161.7179 69.2212 -58.0034 -71.8724 -16.3015 51.1421 -78.7459 -93.2663 -1.2934 -57.2033 -66.1832 86.8708 177.8152
5.78999290 -134.3637 156.0979 -63.0019 -84.6277 -68.4951 -15.0978 53.1179 -85.1823 -76.7096 -12.4862 -62.3369 -176.7758 -176.3151 -68.2073
5.81043450 -145.3261 161.3750 65.5731 -86.6249 -68.5109 121.6064 -175.0233 16.0413 -145.7099 159.0889 66.5027 -175.1147 70.3647 176.7868
5.83157030 -145.3731 163.2389 -173.3178 47.3149 -68.5775 -8.5577 -50.2721 -65.6122 -69.9143 -16.9368 74.4616 178.3816 -169.8079 -68.2529
5.86565360 -134.6353 156.4451 -63.0086 -85.1445 -66.9963 -18.6587 -48.8769 96.2254 -76.6964 -9.7886 66.0430 176.6895 65.3675 177.7916
5.89144330 -146.2245 154.0766 -173.8193 -102.5468 -64.6053 -21.8377 -49.6671 -83.6091 -119.1759 16.4589 -58.1160 -168.2561 -64.6849 90.1390
5.91885960 -145.8140 166.7251 63.3811 98.5502 -62.6512 -25.7444 -174.8468 68.9451 -111.7872 14.7605 65.7753 175.9335 61.8855 67.1617
5.94400050 -146.2814 161.1122 65.9222 100.6616 -71.8510 -15.0356 -48.4284 -84.6018 -91.7978 -8.4181 -57.5555 175.7920 -90.2124 72.4192
5.97843530 -77.2255 153.8056 -61.4118 -74.1770 -68.1152 -17.1489 52.8747 -87.5043 -75.8502 -10.7190 67.6645 -177.3787 177.6992 70.8272
6.01068640 -144.6636 153.4111 -159.5262 15.4444 -71.2975 -15.3329 69.3890 95.2062 -79.7625 -10.7268 -59.0973 96.9224 176.5226 73.8390
6.04328520 -143.6837 159.4679 68.4515 -79.0099 -74.2471 126.8883 -174.0663 18.4000 -153.9935 157.9811 56.7370 -178.4294 172.7248 -72.3020
6.07015180 -145.9905 162.6429 64.8533 97.1287 -67.5168 -28.4463 -175.4163 -111.5961 -81.7351 -18.3390 -171.1719 56.5167 55.8961 66.9122
6.09401520 -134.5057 157.2030 -62.9522 -84.8351 -64.5115 -25.2707 -175.6782 -112.4100 -75.1364 -8.7220 66.0714 176.3684 65.2237 177.7910
6.13250060 -145.0477 158.9116 -164.0830 -111.0284 -83.3558 -3.7544 57.7344 16.9495 -142.8285 163.9579 64.5268 177.8805 179.9173 179.0224
6.15297310 -146.1085 153.8407 -171.0713 -101.7356 -66.6711 -28.6599 -173.7047 64.5019 -103.1555 5.6359 -88.6584 63.6639 59.5345 68.3859
6.17542710 -72.6447 153.4586 -59.5882 100.3389 -78.0363 -12.0484 54.0964 -77.7424 -144.4851 160.7625 63.9277 179.9224 66.5301 177.0796
6.19822230 -77.5623 155.2627 -61.5754 -72.7994 -66.7112 -19.1150 -48.8514 -84.8536 -76.4408 -10.0288 67.6219 -176.1149 -65.1295 -177.5229
6.23340500 -146.1366 151.1012 -171.4703 -101.7830 -67.0111 -27.1998 -49.9451 97.1714 -106.5361 6.8713 -84.7871 66.6073 58.4805 67.6688
6.27733430 -145.6560 146.4207 -177.9009 -104.4472 -145.8672 162.2960 51.4864 -168.2371 -143.7003 144.4504 -171.9999 175.6087 179.6977 -179.8826
6.29829560 -147.2827 151.5413 62.3349 100.1711 -71.6451 136.7739 -48.5188 98.9788 -151.0260 161.1987 60.7494 179.7326 63.0989 66.2790
6.33279040 -145.9121 169.0766 63.2754 94.9204 -66.4290 -13.0550 -47.4484 94.2101 -127.5817 21.5728 66.4836 -78.2428 -59.6503 -173.3439
6.35902170 -146.5593 166.8759 65.6636 85.4482 -111.0223 11.7839 56.2325 -176.5352 -81.2414 -20.3315 -59.3354 -175.3502 -68.4960 91.4777
6.41709730 -74.0536 155.2733 -56.3019 118.9466 -65.8540 -28.5745 -176.5014 -110.9535 -85.6073 2.5108 56.0156 64.4906 172.1301 177.4995
6.45258420 -145.4950 157.8667 -171.7263 -100.2278 -67.9357 -28.3860 -174.7002 66.9849 -122.0699 -31.5114 -61.1622 -169.2345 -64.7093 91.8394
6.49089110 -146.5038 154.3547 -173.8002 -101.9097 -87.9615 8.8359 -46.9505 101.5699 -58.6534 153.2686 80.6237 -61.4333 -177.9489 -178.4937
6.51319230 -144.4874 152.9647 -170.1133 64.1962 -74.1310 156.2864 52.8132 -89.8518 -145.4623 160.5939 64.4436 -175.9408 -65.2313 -177.2634
6.56165840 -145.0003 157.3484 -173.1395 50.5743 -142.6025 131.8194 -173.8625 -161.2654 -148.7541 157.0673 62.7641 -175.5016 -62.8121 -67.9131
6.58206560 -72.6526 153.4497 -59.6085 100.3613 -77.9827 -12.1762 54.0274 -77.6345 -144.2141 160.3793 64.8008 -175.0359 -64.8644 -177.4128
6.61411980 -142.9380 -164.8906 68.8908 -89.0039 -58.9091 -9.5720 -47.2475 84.9131 -64.0251 -20.9346 65.4938 173.1361 177.4894 177.3179
6.63462110 -134.4859 155.7812 -63.6914 -84.5380 -65.5426 -25.0072 -175.6160 68.8283 -79.2830 -7.6622 -63.9531 -177.3010 175.9304 68.8449
6.66277990 -77.5697 155.1095 -61.6733 -71.9625 -89.7779 0.9919 55.5210 -178.3568 -142.6921 160.6480 65.4995 -174.8229 -64.8200 -177.4293
6.68456310 -145.1815 148.0183 -177.4960 66.2608 -147.3542 162.3309 51.4464 -167.5346 -145.7114 160.3959 63.2643 -179.3068 176.6701 69.1118
6.70605660 -146.2611 164.4338 66.8383 99.2178 -68.8528 -21.3381 -173.7581 -108.5771 -88.8600 -5.7334 -97.7023 95.0054 -66.2861 -64.4238
6.73076150 -144.3971 163.0847 -166.1449 20.3797 -74.8940 -23.3776 -174.8410 -114.0535 -70.0627 154.9604 69.6425 -175.3737 -62.8147 -67.8695
6.75507030 -77.1979 154.0236 -61.5562 -72.0663 -77.5934 -12.4733 54.0447 102.3076 -144.6114 160.1983 63.7033 -178.1019 176.5169 69.4008
6.78641970 -145.2045 147.5626 -177.3665 39.2673 -66.9336 -28.6283 -176.1577 -111.7244 -106.7489 14.5951 -127.0063 -65.5717 -173.3151 -68.5445
6.80904870 -144.9113 152.9905 -175.0825 47.7669 -146.0274 132.7623 -173.6592 19.7999 -151.9654 156.4513 74.0213 -63.2213 -168.1092 -67.8510
6.84377690 -144.7971 163.7376 -170.8435 37.4907 -67.7937 -23.8480 -175.8309 -113.5490 -141.3911 162.2409 61.5367 175.3012 67.0534 -92.0700
6.86979650 -77.6206 154.8649 -61.6955 -72.5098 -89.6463 -0.0430 55.2517 1.4771 -143.2757 160.3783 64.5465 -177.8508 176.5703 69.5125
6.90599510 -135.9355 156.8066 -60.8425 106.6808 -67.9569 -17.2951 -48.7195 -84.2213 -80.4624 -9.2618 -58.2950 -59.3581 -170.6484 -68.3188
6.93292940 -78.1140 155.4566 -62.0539 -72.6617 -77.0616 -13.1078 -48.4419 -81.1433 -144.9943 160.7612 62.7809 178.0225 65.7813 177.3167
6.97535810 -145.6476 146.5197 -177.7297 -104.5655 -145.8078 162.5057 51.5223 -168.2020 -143.5048 144.7292 -171.9378 172.6102 64.5278 177.3593
7.00273500 -73.1600 154.7158 -59.4165 100.6995 -77.0222 -13.8207 -48.3602 -82.0067 -145.3822 160.6383 62.7215 177.9900 65.7622 177.3343
7.02344150 -144.3317 132.5356 -176.2466 23.8497 -74.5926 -15.0721 50.4991 -82.9403 -112.3545 12.0419 -58.4338 -60.6094 -69.3870 88.0420
7.06522840 -144.9980 161.3941 -170.0643 35.2968 -74.3430 -15.4769 -50.3951 -68.6303 -143.0452 165.9307 59.4570 74.5716 56.0401 65.6296
7.08705040 -146.3685 163.4559 63.1683 88.0551 -103.6379 1.3288 55.3909 -177.2938 -75.1148 -33.0787 -173.7994 -94.6248 176.0897 68.3974
7.12814450 -145.1310 143.2023 -170.5894 -111.9337 -77.6291 -19.2359 54.9278 -173.2821 -107.6620 5.8599 -92.3798 71.7934 90.4354 -69.9304
7.17851730 -145.0173 160.7830 -169.1593 34.3203 -74.9364 -13.1706 -50.2233 111.9545 -144.6601 161.3484 63.4042 -174.4802 -65.0188 93.3163
7.20104570 -144.8377 145.3817 -173.2745 33.0623 -72.7069 -14.9852 51.9617 83.1485 -85.2085 -5.8210 -60.4933 -174.5067 92.4212 -72.1030
7.24053890 -78.0925 155.2088 -62.0206 -72.8271 -76.6105 -14.2684 -48.4452 -81.3837 -145.2377 160.4700 63.4256 -179.9645 -176.7456 -69.5474
7.27555080 -145.1534 147.8058 -179.8882 62.1035 -150.5330 134.5191 -173.6805 20.8763 -149.3290 140.4400 -175.4721 176.6608 -66.9006 -67.8745
7.29845120 -145.4961 151.3937 -177.3358 62.3267 -150.3860 154.9826 50.9090 -93.4739 -148.2314 160.0544 75.9934 -65.5819 -175.1815 70.3056
7.32994090 -145.4097 146.6546 -171.5342 -100.7486 -75.5047 -11.0300 55.9936 8.6693 -120.8008 15.2528 -61.2421 177.7730 66.7175 -92.6497
7.36493030 -134.6968 156.3754 -63.1149 -85.7853 -65.0509 -25.9928 -175.8268 -112.0901 -77.7969 -6.3273 64.1581 171.1817 60.0902 68.1848
7.42861400 -145.5503 150.4967 -178.4771 63.8640 -150.2590 153.2231 50.8131 90.0819 -146.6940 165.0967 48.3480 63.9143 58.6994 176.9657
7.45852450 -145.6703 146.5146 -177.9822 -106.6155 -135.5297 146.6361 -50.0185 -85.4719 -147.4879 160.3302 63.5601 -174.3893 -62.4967 -67.9181
7.49017530 -142.4604 -164.0687 68.4885 -90.0247 -55.7664 -16.6807 -172.7505 -116.6706 -61.8436 -20.9985 66.7895 173.0988 178.3448 177.1721
7.51058950 -145.6649 158.9417 52.7763 -115.3753 -87.9019 -15.6936 54.8389 103.7502 -73.8109 157.8807 62.9924 170.8197 59.1083 68.0654
7.55302740 -144.7616 157.4897 -168.4974 37.3821 -77.0565 -9.2877 52.9507 -106.7507 -143.5279 161.4574 64.8169 -173.5649 -64.8810 92.9021
7.57316510 -145.5228 147.0711 -178.3188 -105.0801 -148.9481 139.2699 -172.8796 -158.2663 -148.9616 139.8609 -176.0812 177.1335 -67.0111 -68.0756
7.60397330 -73.0100 153.6488 -59.0778 100.6593 -72.7383 -25.2274 -175.4132 -114.0049 -145.0285 160.1291 63.1019 -179.0636 176.7224 69.3285
7.62453440 -72.9944 153.6175 -58.9965 100.6164 -72.4384 -25.9203 -175.6826 -113.6579 -145.5229 160.4907 63.2763 -179.9222 -176.9213 -69.5052
7.65928150 -136.5462 152.7541 -85.6857 -88.3963 -85.0293 1.1839 57.3718 112.5850 -138.4754 160.8359 69.9808 -162.6218 72.4329 74.4031
7.70366710 -145.3091 158.9089 -164.1717 -95.8229 -75.7691 -11.6731 52.2476 -94.4129 -138.4763 167.2406 56.0954 68.4967 57.0901 66.5943
7.72608920 -146.0600 161.6105 65.3671 97.2928 -74.2539 -14.2573 49.8863 105.7899 -87.7582 -7.2487 -93.3403 63.1240 -88.3403 -69.7615
7.77598440 -145.4002 155.9258 -167.8824 -89.5007 -71.6369 -21.9723 50.9542 85.5411 -137.6336 -13.8191 67.4990 73.3283 157.1855 66.3002
7.80062220 -134.5914 156.2749 -63.4617 -84.8367 -67.9528 -16.3796 -48.8630 96.7452 -79.4665 -11.9471 -78.4193 66.0882 169.2112 67.6625
7.82938660 -142.9999 163.4673 67.5865 -77.0313 -82.8429 139.1612 52.6140 -70.2964 -154.3846 158.5165 51.6251 -109.9238 174.4324 -74.4967
7.87206060 -135.8374 155.6391 -61.4788 105.6272 -78.8965 -12.4868 -48.3080 100.3862 -144.0537 160.5810 62.4167 175.1081 62.0403 67.7560
7.91330430 -145.3061 158.7775 -163.7552 -98.3930 -75.4969 -12.2756 52.9495 86.7881 -142.7283 164.4880 63.5424 176.3836 67.7032 -92.7590
7.96172890 -145.0149 155.6199 -174.3694 50.9922 -144.2447 130.9219 -173.9752 -161.0515 -148.8484 164.8273 48.4416 64.1260 173.1338 -71.8644
8.03318540 -145.6203 146.9049 -173.1441 -100.2019 -75.0771 -10.6194 48.9200 112.3915 -121.2284 18.9304 -61.5144 97.8837 72.7474 71.1646
8.09840380 -73.1892 154.7663 -59.4069 100.8304 -77.0238 -13.7215 -48.3470 98.9837 -144.9618 159.9351 64.2979 -174.3586 -62.3528 -67.9191
8.14113300 -144.9720 168.0912 -166.5591 68.8531 -64.9084 -10.1282 -50.4538 106.8856 -73.5676 -13.8871 66.0405 162.5442 60.8753 76.3267
8.18919590 -134.3552 156.6263 -62.5443 -84.7200 -67.5076 -17.3544 52.8197 91.8633 -76.9495 -9.6001 64.7748 173.2716 65.7983 -91.4266
8.21936620 -134.4642 155.8622 -63.6878 -84.5048 -65.2003 -25.8969 -176.0990 -112.6683 -82.1790 -7.2534 -80.1845 64.6949 175.3130 -70.5088
8.27493070 -73.3550 155.9608 -58.7054 101.3106 -81.6752 0.0403 54.4753 106.9391 -139.7085 159.7940 80.3498 -61.4866 -56.0471 -67.1806
8.30608790 -77.7166 156.3444 -63.9477 -76.4925 -96.1095 13.9319 55.9713 -178.6458 -137.7364 167.2091 51.8088 68.6099 175.6482 -70.7956
8.34081770 -145.8356 153.0129 -169.0448 -88.1842 -67.1929 -17.7354 51.5113 84.8238 -124.7232 17.3100 61.5891 79.0867 -96.9833 176.6930
8.39169980 -140.8270 161.7407 69.8090 -58.1315 -74.2800 -11.0008 53.4291 107.5047 -98.0040 1.3027 -59.8068 97.8483 69.1034 69.6158
8.41483900 -72.9695 153.6164 -59.1624 100.4823 -72.8972 -24.8952 -175.3634 67.8997 -144.5441 160.0884 64.3412 -174.3370 -62.3480 -67.9186
8.50962920 -144.5743 163.0047 -163.8853 75.2129 -68.7138 -6.5065 53.0467 69.0253 -72.7923 -14.6902 66.8805 163.8610 61.6432 77.1001
8.54060770 -146.0240 161.1051 50.9490 -159.1949 -73.1917 -18.1048 54.4112 -177.3324 -81.2023 -2.9456 67.0902 -174.5392 -66.0282 92.0401
8.61688840 -78.4647 156.3726 -61.5537 -74.7112 -97.8862 16.6656 56.2697 -179.2825 -139.6783 160.3475 82.5324 -61.2236 -57.0714 -67.2254
8.64647660 -73.3053 155.4413 -59.5183 100.9507 -77.2519 -10.8625 -48.2194 -82.2600 -146.6848 159.8351 75.6910 -64.2693 -174.0161 70.7184
8.70900020 -145.9060 148.7481 -177.9667 -104.7619 -149.6729 156.5591 51.0500 88.6798 -145.8943 159.9541 64.1371 -174.4802 -67.0759 92.9689
8.73560300 -145.2769 154.1607 -173.8417 56.2838 -150.9697 161.1836 51.2427 86.8550 -140.3244 160.4920 61.5579 172.8884 64.0313 -93.3362
8.83627590 -146.0101 157.2618 -169.1576 -108.9208 -140.8975 147.5716 51.2193 92.7706 -144.7792 161.0805 64.9234 -178.0440 91.9880 -73.4060
8.86656690 -145.0095 157.3413 -173.3682 52.7167 -143.4048 134.4303 -173.4242 22.5086 -148.5250 156.4745 61.8202 -176.5551 -69.4496 93.2147
8.89378300 -139.0964 -161.7497 69.3405 -79.5379 -58.0669 -17.6121 -47.4809 82.7911 -72.0100 -14.8612 63.8335 166.0060 57.0556 179.2505
8.95286820 -77.4470 154.9308 -61.7888 -72.6412 -66.8251 -18.9263 -48.8411 -84.8291 -75.9786 -10.4144 68.5765 -172.5027 -65.8667 91.2268
9.00935250 -145.3251 158.4386 -169.6669 -94.9815 -85.8060 -1.7150 53.6169 84.4885 -58.1982 149.8920 84.3385 -73.4994 84.1080 68.0900
9.08015030 -145.4576 153.7363 -173.2286 -109.1714 -142.5720 141.6755 -172.2943 24.3756 -144.4737 141.1668 -171.9329 171.2453 66.7391 -91.0961
9.16635320 -134.0807 155.5978 -63.3116 -84.1949 -77.8993 -12.0217 54.0867 101.3339 -143.8285 160.1234 65.7848 -171.9499 -64.9259 92.1923
9.26100640 -72.9752 154.8268 -59.4552 100.1889 -91.9357 5.4624 56.5569 -176.9014 -143.3476 161.0758 64.2568 179.7941 67.9915 -94.4982
9.32214980 -144.8106 153.7245 -173.6677 56.9797 -148.0728 159.5307 -165.7913 -163.7549 -137.4070 159.2830 61.9193 173.3744 64.2590 -93.6703
9.37100330 -148.0098 160.8575 68.0900 167.0924 -76.4102 -3.2517 53.3291 -76.2817 -77.7054 -16.0788 -91.9616 103.1734 -68.2513 -65.5638
9.42205120 -77.1535 154.1569 -61.6319 -71.8505 -77.5696 -12.1142 54.0806 -79.0928 -143.9181 160.1016 65.7876 -171.9350 -64.9184 92.1861
9.47196080 -144.5696 156.5629 61.5735 -87.7749 -77.2052 151.3488 52.9793 -75.4802 -145.3589 160.1188 64.6835 -173.7794 -66.5422 92.7376
9.50988460 -147.0801 152.1997 61.6372 99.0688 -66.3503 132.9318 -172.8368 23.8982 -145.1029 158.2666 65.7877 -178.2187 96.0880 -64.8374
9.66456920 -144.9546 160.1428 -169.6725 33.4951 -78.3844 -4.6798 -50.0072 111.5952 -150.2753 160.0723 54.0325 -88.1589 -64.7257 98.7176
9.73933330 -144.4462 164.5447 67.0702 -83.3383 -71.5561 119.2084 -175.3337 15.3307 -147.4218 157.5150 62.1365 -176.3361 -72.7137 91.7102
9.78200380 -78.0982 155.4526 -62.0694 -72.6546 -77.1118 -13.0180 -48.4505 99.9153 -144.9126 160.8129 62.0049 175.0566 66.3419 -92.2860
9.92395180 -144.5901 154.9687 64.7083 -81.6867 -71.0683 148.2469 -48.2655 -81.7700 -144.8368 160.4973 68.8210 -80.8043 -84.7966 78.3341
10.06928830 -144.3287 154.4265 65.3833 -81.0784 -71.0764 141.7115 -171.5741 -153.6374 -143.7660 157.3094 73.3660 -78.0842 -90.9032 72.9280
10.09933530 -72.9223 153.4071 -59.4363 100.3324 -73.3591 -24.4337 -175.2166 67.5666 -142.8344 165.9970 51.2374 66.3227 56.4452 66.8518
10.14698360 -145.7896 155.0539 61.3373 97.0412 -80.8098 149.3136 53.1585 -74.5074 -145.6799 160.1241 64.6933 -173.7475 -66.4014 92.7398
10.18803990 -77.7350 154.7861 -61.9894 -72.1676 -72.5998 -24.3207 -175.2847 67.7577 -143.9260 160.1859 65.4113 -172.5563 -65.0024 92.4494
10.24875520 -145.5548 150.8053 -177.9546 60.8748 -149.8346 151.6061 50.7735 -92.2154 -153.0462 158.9464 72.5610 -69.4159 102.3683 72.1144
10.53591390 -76.0579 159.3396 -54.8994 139.8090 -69.1189 -21.0860 52.7050 100.1292 -111.3491 14.6363 56.8782 73.2945 -96.9494 -176.4927
10.79112150 -80.0981 150.5038 -75.4650 -93.0355 -81.0796 -10.7720 -47.7455 -81.7308 -145.9240 161.3268 78.2637 -69.0900 102.0707 174.0634
11.26827880 -146.7056 158.3413 67.0253 102.6971 -84.8622 130.6850 52.1891 -67.2558 -155.5215 158.2588 71.7544 -70.8719 100.0273 72.8397
11.60213910 -145.1684 156.1056 -172.0550 49.1052 -150.1166 162.5186 51.3128 -96.3684 -139.4106 160.1813 63.2674 -88.7852 -95.4352 68.0503
