# Supplementary material for: Exploiting Sequence-Dependent Rotamer Information in Global Optimization of Proteins
Source: J Phys Chem B. 2022 Oct 18;126(42):8381–90. doi: 10.1021/acs.jpcb.2c04647 (PMC9623586; doi:10.1021/acs.jpcb.2c04647)
Supplement: Supplementary file 2 — jp2c04647_si_002.zip [file jp2c04647_si_002.zip › TripeptideConformations/CYS_PRO_HID_new.csv]

0.00000000 -70.6980 149.9759 -63.1396 -66.0325 138.7651 -154.0223 161.9769 58.3277 -87.5692
0.21171525 -77.6350 150.8612 -66.5417 -66.0158 138.7360 -154.0096 161.9767 58.3402 -87.5551
0.25079564 -70.6697 150.0534 -61.3897 -66.0921 138.7614 -154.0149 161.9805 58.3377 -87.5646
0.45740085 -79.1286 158.6251 -65.7058 -57.6979 137.6576 -154.2645 161.8009 57.8840 -87.9909
0.50825432 -72.3410 157.6109 -60.7121 -57.5861 137.6673 -154.2678 161.8005 57.8654 -88.0109
0.74122329 -74.0047 153.1366 60.2809 -66.9327 136.7064 -153.4370 162.2027 59.4303 -86.9930
0.81019553 -75.9430 161.7792 62.1477 -59.2164 136.2489 -153.7030 161.9853 58.7653 -87.4667
0.84102528 -125.7475 151.5964 -63.3392 -66.1473 138.9330 -154.0312 161.9732 58.2788 -87.4322
0.86496614 -72.5059 151.4220 58.8015 -65.4782 138.7662 -154.0341 162.0473 58.4992 -87.5013
0.90131898 -74.9984 161.6296 63.0505 -57.3501 138.8919 -154.8617 161.7663 57.5420 -88.2989
1.01704110 -146.8496 154.3217 59.7782 -67.1339 136.8676 -153.4103 162.1970 59.3478 -86.6958
1.08326199 -70.6858 150.9144 -63.2148 -69.0638 142.9673 -138.5339 155.0588 -72.8999 84.5633
1.12655158 -144.2067 153.3407 59.1205 -65.4658 139.1310 -154.1466 162.0280 58.3617 -87.3883
1.25736272 -70.3171 137.4741 -173.7802 -56.8472 140.5590 -155.3278 161.6524 57.0149 -88.6056
1.28772381 -70.4582 135.6564 -174.0402 -64.3597 142.3820 -155.4359 161.7554 57.1645 -88.3365
1.32394830 -70.6563 150.9958 -61.3883 -69.1053 142.9016 -138.5495 155.0613 -72.8977 84.6129
1.35381300 -70.8405 135.4348 -170.7342 -57.7158 136.6879 -153.8085 161.8870 58.3374 -87.6491
1.43957869 -144.7391 137.8162 -175.2316 -64.1937 142.4021 -155.4305 161.7572 57.1546 -88.2078
1.49508956 -70.8383 150.2968 -63.1152 -70.0821 157.8100 -145.3139 152.2237 -173.8843 73.4871
1.53958880 -72.3987 158.2303 -62.2947 -59.9679 140.8714 -138.2074 154.7859 -75.8272 82.4215
1.56043789 -70.8375 150.3023 -63.1162 -70.0460 157.7719 -145.4585 151.6009 -172.8709 -102.6403
1.60341759 -70.8315 150.3064 -63.1103 -70.3331 158.8206 -72.0456 148.1238 -173.4466 -101.1570
1.71180020 -77.6795 151.2034 -66.5401 -70.0880 157.8142 -145.3153 152.2209 -173.8816 73.4872
1.74359469 -70.8058 150.3790 -61.3917 -70.1398 157.8099 -145.3106 152.2256 -173.8787 73.4951
1.77639175 -72.3668 158.3972 -60.5436 -60.0133 140.7708 -138.2689 154.7914 -75.7791 82.5354
1.81032985 -70.8051 150.3829 -61.3944 -70.1061 157.7720 -145.4566 151.6027 -172.8706 -102.6398
1.85150679 -74.0189 153.4171 58.7357 -68.6414 147.2306 -133.2383 154.7579 -75.1548 77.4240
1.89165823 -70.8356 150.2770 -63.1224 -70.3921 159.3291 -73.2601 153.9797 -57.7094 114.9282
1.91680355 -79.3857 158.7116 -65.6946 -58.7305 149.4017 -148.7218 163.2594 62.7346 92.7597
1.93783247 -77.8511 152.2867 -66.2965 -72.7796 144.9150 -140.8501 155.7447 -66.2937 -77.1291
1.96513805 -72.6431 157.6490 -60.7211 -58.6199 149.3917 -148.7029 163.2670 62.7584 92.7698
1.98556707 -74.9106 161.5558 62.4802 -58.3272 135.0238 -147.4809 16.2351 58.0890 -89.8937
2.04538835 -72.6801 157.6101 -62.3989 -59.0626 152.3838 -145.6798 151.6000 -172.8484 -102.6122
2.06908694 -72.9305 153.1782 59.2014 -71.9481 157.8786 -136.9236 156.0808 -62.8276 100.3332
2.09083940 -70.7963 150.4011 -61.3875 -70.5186 159.5609 -74.8230 159.2164 59.9757 -102.4262
2.12610854 -125.8758 151.9336 -63.3770 -69.1238 153.3183 -149.3092 163.1872 62.0786 92.7696
2.15870596 -74.1302 153.2119 59.8192 -70.0847 152.1238 -149.1090 163.2451 62.4411 92.7424
2.18406498 -77.6844 151.1880 -66.5448 -70.4113 159.3869 -74.9651 154.0050 -59.8081 -73.0231
2.22358647 -72.6590 157.8118 -60.7086 -59.1282 152.4395 -145.5586 152.2211 -173.8794 73.4868
2.24461012 -79.3824 158.8711 -65.6931 -59.2092 152.4449 -145.6741 151.5938 -172.8514 -102.6088
2.26804707 -70.1473 136.5089 -173.0199 -70.9948 155.9513 -139.4692 155.9897 -63.8000 99.5411
2.28946254 -72.7145 157.7317 -62.3935 -59.3798 154.2626 -81.0294 -11.1800 65.0840 81.3916
2.31473755 -75.7721 163.0530 64.7082 -58.5559 151.5706 -149.3972 163.2224 62.2131 92.4780
2.35783063 -70.4238 137.7882 -173.2665 -57.7077 137.0875 -148.2973 16.6390 57.5011 -90.2631
2.38905897 -74.0799 153.2284 59.6879 -71.1020 156.3519 -145.4575 152.2269 -173.8768 73.5043
2.41868525 -72.8479 152.4255 59.4235 -69.9416 159.8636 -71.8683 148.8651 -173.9971 75.2734
2.44748674 -74.0803 153.2492 59.7156 -71.0237 156.2299 -145.6252 151.6283 -172.7934 -102.5890
2.48855830 -79.4166 158.9966 -65.6843 -59.5294 154.3278 -81.0388 -11.1719 65.0815 81.3886
2.52275208 -70.3155 136.8295 -172.4642 -70.8325 150.4896 -141.2106 155.8022 -65.9702 -76.2011
2.56197009 -72.7635 157.9579 -62.3740 -62.6181 147.9000 -139.4795 155.3775 -69.4892 -78.2965
2.59691631 -70.5997 134.8875 -171.7752 -60.0546 139.2759 -137.9397 154.7751 -75.7606 82.1319
2.61923119 -75.8809 163.5278 65.1753 -59.1238 155.4202 -145.8176 151.6503 -172.7660 -102.6172
2.66037604 -79.3494 158.6939 -65.6989 -58.6031 146.0128 -139.0409 13.8556 62.0361 83.1887
2.69548423 -76.3119 161.9756 61.8161 -60.5713 150.7958 -145.8255 151.6250 -172.7666 -102.5632
2.74367856 -72.6861 157.8181 -60.7109 -59.3518 154.1156 -75.2059 154.0077 -59.6918 -72.7410
2.77975296 -70.0912 137.3886 -174.0163 -59.1502 155.7910 -145.6326 152.2343 -173.8265 73.4216
2.80355465 -72.7395 158.1664 -60.7074 -62.6437 147.8763 -139.4806 155.3829 -69.4486 -78.2265
2.82379069 -70.8383 135.5648 -170.2788 -58.5497 148.6701 -148.5262 163.2717 62.9460 92.8679
2.84438691 -147.1341 163.4129 61.1702 -60.9557 150.9073 -145.6870 152.2103 -173.8766 73.4984
2.87978320 -75.9175 163.6402 65.0909 -59.4578 157.4472 -80.9101 -11.1948 65.0713 81.3825
2.90635068 -70.8886 131.2309 -171.8243 -71.4202 156.0578 -145.3908 152.2068 -173.8799 73.4854
2.96050629 -76.6960 166.5623 69.8322 -58.9678 159.2510 -129.5539 155.1204 -67.6606 -4.6580
3.00317647 -144.5186 139.8983 -175.2009 -59.2209 155.5439 -145.6201 152.2274 -173.8371 73.4295
3.02683227 -70.5051 134.3282 -172.2658 -60.4460 138.5607 -138.3119 154.8057 -75.6026 82.5496
3.05520888 -144.8937 168.1198 69.5425 -59.4071 159.0188 -129.7468 155.0965 -67.9434 -4.6577
3.07826885 -72.2137 151.8195 64.1381 -69.0552 147.5737 -132.9686 154.7561 -75.1576 77.0102
3.10907724 -69.9486 137.7642 -173.8163 -59.2702 158.7874 -129.5318 155.1099 -67.5637 -5.3764
3.15265227 -70.9131 131.2835 -171.7579 -70.7155 151.8498 -148.9432 163.2257 62.4871 92.8981
3.21862473 -70.0486 137.3399 -174.0712 -59.3339 157.1688 -73.7655 153.6481 -57.5894 115.3031
3.26475616 -126.1533 160.0561 -62.5608 -59.6914 156.1122 -129.1666 155.1159 -68.0866 -3.7323
3.29538840 -70.0649 137.3417 -174.0594 -59.3674 157.2324 -75.6046 153.7115 -59.7747 -73.1374
3.35856007 -70.9059 131.2647 -171.7782 -71.8503 158.4166 -71.1308 152.7035 55.8523 30.6564
3.38287096 -70.8977 131.3450 -171.5683 -71.6786 156.0781 -145.3798 152.2107 -173.8654 73.5071
3.40618231 -70.4072 130.9321 -173.7674 -72.1932 140.6273 -132.5051 155.1735 -67.2509 -7.4244
3.44824782 -70.8944 131.3471 -171.5932 -71.6433 156.0068 -145.5430 151.5978 -172.8344 -102.6252
3.49191763 -70.5573 135.0766 -170.8706 -59.4823 153.1218 -129.8968 155.0258 -68.7506 -2.7980
3.52713552 -70.4708 151.9942 67.3783 -71.3702 155.7635 -145.6611 151.6306 -172.7736 -102.5747
3.55455913 -70.8450 135.9422 -170.0955 -59.1727 151.5283 -145.6170 152.2120 -173.8672 73.4873
3.59537405 -70.8036 136.5528 -169.1352 -63.0043 142.5541 -139.7216 155.4958 -68.0300 -74.1667
3.61986115 -70.8424 135.9342 -170.1143 -59.1419 151.4670 -145.7467 151.5977 -172.8200 -102.6038
3.70450054 -73.4251 160.8933 68.7806 -60.6528 150.4282 -145.7051 152.2199 -173.8643 73.4906
3.76368676 -73.4032 160.8778 68.7983 -60.5976 150.3063 -145.8419 151.6224 -172.7614 -102.5616
3.82361749 -70.4812 151.9656 67.2810 -71.8799 158.0363 -74.8553 159.1745 59.9851 -102.4423
3.85277053 -70.8847 131.3293 -171.5369 -72.0041 157.8931 -75.0973 153.9316 -59.7918 -72.9715
3.91437696 -69.9362 131.7682 -173.5163 -62.2649 135.2853 -133.1175 154.9626 -69.3995 -4.8708
3.95423525 -70.5386 151.9523 67.2777 -71.8688 157.9867 -74.8211 153.9360 -59.7886 -72.8462
3.99222960 -70.7943 135.9631 -170.1025 -59.3263 153.2860 -73.5327 153.8721 -57.5599 115.3272
4.05123734 -70.8390 136.8751 -169.1023 -63.1200 143.1332 -139.4839 155.5083 -67.8481 -74.1200
4.09410640 -70.5043 151.9656 67.2828 -71.8356 157.7972 -75.5222 160.5280 63.9392 83.8817
4.15900181 -73.4884 160.9437 68.7871 -60.8544 152.4958 -73.2615 153.8410 -57.6024 115.3522
4.23543074 -73.5298 160.9567 68.7585 -60.8961 152.5943 -75.0329 153.9109 -59.6704 -72.6169
4.43331977 -73.8721 162.7734 70.1941 -63.6810 151.2565 -135.1337 155.2947 -68.3200 -79.5069
4.45852966 47.8102 58.5410 -165.0961 -66.6334 152.5053 -149.1377 163.2542 62.4371 92.9906
4.95123049 34.5969 68.4739 60.5457 -58.7859 138.2089 -154.5170 161.7645 57.5124 -86.9744
6.39186532 37.8104 57.7220 63.1012 -67.6022 158.5806 -129.1522 155.2745 -66.8625 -5.9124
10.53478395 61.2565 164.1892 101.4185 -69.2465 160.0756 -146.3175 161.9397 53.1326 -117.4460
