# Supplementary material for: Exploiting Sequence-Dependent Rotamer Information in Global Optimization of Proteins
Source: J Phys Chem B. 2022 Oct 18;126(42):8381–90. doi: 10.1021/acs.jpcb.2c04647 (PMC9623586; doi:10.1021/acs.jpcb.2c04647)
Supplement: Supplementary file 2 — jp2c04647_si_002.zip [file jp2c04647_si_002.zip › TripeptideConformations/ILE_ASN_ILE_new.csv]

0.00000000 -76.1285 158.8047 65.9566 176.0177 -81.0466 -9.6443 -58.8947 112.3904 -72.3187 136.5171 -50.8403 -57.0668
0.23892830 -76.3842 158.6328 66.0291 176.2260 -82.5470 -7.9322 -59.6851 -62.5004 -72.3860 136.5918 -50.9241 -57.0929
0.28305810 -127.6078 160.3639 64.2185 175.9774 -82.8650 -8.0417 -59.5257 -61.9903 -72.5887 136.6225 -50.9511 -57.1106
0.42597650 -75.2106 137.5856 -53.4199 -57.8921 -145.2118 153.7557 -172.8701 -104.6015 -78.9752 -13.1803 65.3753 173.4809
0.44850950 -76.5638 160.1276 66.1242 174.9474 -74.2708 -21.4239 -172.9399 -113.4100 -72.1674 136.0233 -50.5691 -56.7449
0.50326380 -127.6293 162.0778 64.2678 174.6479 -74.2547 -21.6848 -173.0011 -113.3422 -72.4038 136.0556 -50.5423 -56.7496
0.61015170 -76.5876 160.0515 66.1244 174.9912 -74.6882 -20.7244 -171.6932 63.0299 -72.1177 136.0451 -50.6080 -56.8178
0.66949260 -76.2302 130.9158 -55.9258 -58.8342 -85.5708 -20.5127 -59.0627 115.2364 -73.5528 137.0778 -51.8836 -56.9554
0.70177760 -75.1438 152.3925 66.2767 -179.0853 -85.1291 -18.4713 -60.2490 -62.8173 -83.8322 156.8840 64.1140 173.4129
0.73297450 -127.6121 160.5069 64.4777 175.9180 -81.9911 -11.3067 -59.7218 -61.9818 -73.8619 133.7694 -56.1617 177.2167
0.77595200 -127.1239 154.0223 64.3413 -179.6120 -85.8582 -18.2108 -59.9564 -62.0428 -84.5099 156.9531 64.1111 173.4160
0.80283230 -74.7123 152.9660 66.1917 -179.3911 -78.4828 -26.6268 -173.3662 -112.4980 -79.5343 156.4622 63.9832 173.3978
0.82446850 -78.3087 129.5301 -55.9700 -58.8317 -91.6868 -14.9697 -59.9726 -62.0566 -72.8016 137.3228 -51.9127 -56.9919
0.86888440 -76.0498 159.0441 65.8475 175.8389 -79.3923 -9.5274 71.4611 -67.2800 -74.2505 136.6810 -50.8525 -57.4187
0.89241960 -129.1809 158.9935 63.2922 172.6505 -73.7153 141.4216 -177.4658 -110.9379 -122.0903 137.5850 -56.6930 -64.0258
0.92801870 -63.6192 128.5025 -53.6504 -57.5862 -149.2100 160.1923 67.8843 90.6159 -102.4386 136.6980 -53.2188 -58.6978
0.94817910 -129.2282 158.8721 63.2660 172.6397 -74.2291 141.6982 -176.0247 60.7418 -120.6222 137.5247 -56.1888 -63.3821
0.98706620 -76.6391 139.6877 -51.0906 -57.7733 -78.9620 -10.4358 -58.7305 111.7994 -127.7808 158.1369 61.6133 172.8343
1.03884430 -76.5309 159.7664 66.2170 175.4056 -74.9944 -20.5446 -171.5127 63.1637 -71.3460 133.4348 -56.5007 175.9339
1.08853290 -78.4447 130.7184 -54.3898 -58.0973 -90.9073 -23.8841 -60.2747 -62.3586 -83.5267 157.3212 63.2579 171.1423
1.12069210 -78.7652 131.2977 -53.4671 -57.8059 -139.7028 154.1311 -66.9723 -79.6614 -129.9346 158.4373 62.4921 173.5799
1.14788990 -86.4288 -4.1570 67.0127 174.2558 -120.8452 155.6715 -61.0343 -62.7940 -75.5454 156.5321 64.4947 173.8084
1.16992440 -75.5898 135.1329 -53.1161 -57.7253 -73.3682 139.5522 -175.8837 60.9516 -111.4448 137.1583 -53.0391 -59.6983
1.19216250 -144.5731 150.7189 -166.8992 168.3757 -88.5781 -6.2661 -58.7038 -61.7316 -75.2118 155.7154 68.9985 176.3379
1.21702710 -77.1790 127.7030 -58.3510 175.9255 -140.6893 155.4625 -67.8330 -80.5662 -79.2184 137.9712 -52.8504 -57.3869
1.23818630 -76.3592 133.2322 -54.0003 -57.8953 -84.2346 138.6128 -61.0343 -62.7595 -119.5447 138.6741 -54.0918 -62.3476
1.26017100 -79.5495 129.8120 -56.3936 -59.1052 -98.6324 -5.7201 -59.1699 -61.7061 -69.3675 134.9935 -57.3927 173.9897
1.28279650 -129.4869 158.1017 62.4663 171.8553 -81.2264 140.4368 -61.3975 -62.9606 -135.1138 135.8583 -56.1239 179.1233
1.31780280 -145.0497 148.7321 -171.3165 60.0220 -75.4451 -23.0769 -173.3518 -112.9297 -73.8836 136.4783 -52.3173 -56.8591
1.33856200 -92.7438 137.7655 -53.9783 -58.3881 -132.4908 148.8233 -62.2126 109.6346 -113.8894 138.6113 -53.4315 -60.7376
1.35952380 -74.9927 157.1552 65.2285 173.6228 -75.8781 145.8748 -59.8157 112.3948 -133.8876 158.3891 61.6080 173.3313
1.39600780 -75.1305 156.8754 64.5884 173.5717 -73.3963 156.2395 -163.8034 12.0426 -73.9062 138.1709 -52.5564 -57.2815
1.42666150 -129.0635 158.9590 63.3266 173.2159 -76.1631 145.7020 -59.7874 112.5180 -133.8443 158.3967 61.6665 173.3482
1.44689800 -72.3989 148.6863 -164.6714 168.9274 -85.4983 -9.4207 -58.3097 111.7787 -75.3756 155.6607 69.4563 176.5403
1.47038370 -75.0367 157.0368 65.1870 173.5664 -73.8242 140.5551 -175.6395 61.4296 -133.9653 157.5796 61.3877 173.4101
1.49415870 -76.9090 141.6854 -50.0211 -57.6373 -75.6193 -11.4176 -58.8937 111.0668 -126.9027 135.9343 -57.3193 177.3034
1.51435860 -63.7691 127.4794 -58.7642 175.7307 -148.6906 160.8369 68.4943 91.1519 -129.2822 157.7432 62.3924 173.5866
1.54046960 -75.3721 138.2614 -53.8368 -58.0817 -141.2650 144.5439 -176.6365 59.4754 -131.8135 134.8065 -56.6627 177.9601
1.56495690 -83.5664 -7.1208 65.4770 173.0916 -72.8068 161.5751 64.2985 -83.8204 -72.4234 140.1419 -59.9358 174.9371
1.58957540 -74.6297 131.2784 -59.5434 175.2563 -78.8252 135.0178 -176.4670 61.7747 -117.0562 137.4835 -53.6343 -61.4183
1.61259780 -145.5356 146.6274 -175.2195 60.9822 -130.9532 142.9653 -62.0551 106.4236 -120.9201 138.8058 -54.5354 -62.9183
1.63666160 -74.6576 130.5217 -60.0971 175.1421 -81.5283 -32.6505 -173.5837 65.1672 -79.8286 156.9259 63.4297 171.4657
1.65780530 -74.9955 137.3285 -53.4313 -57.8799 -144.4541 156.1470 -158.2410 89.6189 -68.2618 158.7031 63.9630 173.5307
1.68521070 -145.3179 148.1300 -173.2268 60.5077 -133.7750 155.1704 -61.5865 105.8042 -80.4254 137.9432 -52.8421 -57.3265
1.70942690 -126.9188 154.5732 64.4992 -179.3168 -83.5104 -16.0991 70.7505 -68.5749 -88.7008 157.0909 63.5459 173.1472
1.73155040 -145.5011 149.6818 -171.0149 60.0615 -73.5181 151.1451 -60.3062 -61.9778 -81.5894 137.9677 -52.7205 -57.1503
1.76903900 -83.3791 -2.3106 53.8500 59.7178 -146.5499 148.3719 -176.8987 -112.1458 -130.0067 134.9128 -57.2843 177.6872
1.78948130 -73.5632 152.9853 75.6990 -61.8070 -87.4800 -16.7080 -60.2329 -62.8883 -78.6325 156.7614 63.2426 172.1740
1.81264390 -77.3566 157.8494 64.7526 173.6772 -132.2692 157.3476 -62.6425 -72.0763 -76.0899 156.6404 64.5420 173.8096
1.83869370 -74.0394 135.2083 -59.2574 175.2884 -144.7175 159.1561 -163.4120 10.8733 -74.1890 157.0935 64.1142 173.5408
1.87215390 -73.4594 148.5449 65.2539 -178.7172 -80.0742 -28.1481 -59.9414 112.5993 -151.0961 144.4453 -173.0815 167.2110
1.89325270 -129.1975 154.0571 58.7824 172.1553 -85.1127 98.6439 -176.9097 60.4974 -135.4338 157.8205 58.5370 172.6905
1.91680960 -145.3930 147.8574 -173.6480 60.5538 -133.2712 152.1118 -61.7007 105.6861 -131.1494 158.4546 62.3929 173.5692
1.93912120 -145.3473 148.9975 -171.6804 166.8530 -136.6128 140.9802 -177.7140 -111.6866 -118.0512 137.4102 -53.8163 -62.0422
1.96086130 -129.2585 156.8126 74.4779 -62.9458 -85.0213 -10.4564 -59.8174 -62.1382 -71.7727 136.8637 -51.4807 -56.9050
1.98164890 -74.3800 136.3756 -59.8126 175.0040 -140.6734 144.2364 -176.6727 59.5098 -131.8882 134.8220 -56.6153 177.9550
2.00467120 -144.9360 147.5079 -171.3640 166.8996 -132.5209 154.7618 -62.9976 -72.9185 -80.9668 137.9932 -52.7910 -57.2891
2.03089750 -78.1527 142.6934 -49.7642 -57.6136 -79.2859 -0.3101 -58.9843 -62.9045 -144.4350 148.0145 -174.0387 60.8632
2.05112540 -71.9108 147.8676 -168.0305 60.1641 -75.3938 -18.1911 -172.1895 -114.1560 -69.6261 134.5764 -59.3712 171.6689
2.07182640 -74.6414 142.5291 -174.1595 61.5455 -133.3506 143.1842 -65.0329 -75.2164 -121.2282 138.7777 -54.6714 -62.9992
2.09701840 -145.4526 150.1195 -171.0718 59.7923 -73.0655 154.6064 -58.8981 110.5804 -75.5709 156.4238 64.4678 173.7603
2.11729610 -145.3480 146.5487 -171.6270 168.1550 -107.6777 131.8575 -62.0340 -66.3240 -134.4572 135.8085 -55.0543 179.0857
2.13963300 -71.5396 147.4606 -169.2896 60.0741 -71.7336 151.1726 -59.1615 110.0677 -81.8004 137.9560 -52.7591 -57.1663
2.17121280 -125.0935 129.7262 -62.2050 175.5507 -88.5108 -16.1023 71.9801 -64.4459 -73.3305 137.4071 -52.0620 -57.6096
2.19163110 -75.8427 136.7082 -52.5431 -57.6486 -71.1340 143.3622 -175.3507 60.2802 -147.2756 147.1108 -173.1046 60.8382
2.21350490 -77.2674 145.0418 -171.6817 60.9987 -135.1023 154.8987 -64.6934 -74.3135 -80.7243 137.9679 -52.7793 -57.2753
2.23633360 -78.1117 162.4712 50.2211 61.1262 -73.5408 142.2578 -177.3488 -111.4274 -115.9598 136.7931 -55.8532 -62.5720
2.26382570 -74.6945 156.9021 65.1255 173.2120 -74.0590 149.6213 68.2319 -69.7266 -122.9807 139.2109 -55.8545 -63.8993
2.29778040 -71.2187 146.2243 -166.2464 168.2110 -71.2258 139.9021 -177.5501 -111.1075 -116.1297 137.0266 -54.1414 -61.4494
2.31811140 -78.6779 130.1508 -53.3110 -57.7268 -140.9069 156.9426 -67.4736 -79.7642 -71.1600 146.0437 -170.3532 60.7126
2.33901660 -75.3564 137.7974 -53.4653 -57.9234 -144.5228 149.3838 -175.6424 -112.4505 -145.7583 146.8963 -171.3012 167.0084
2.36015150 -127.6287 163.5471 47.8850 61.7757 -79.8746 143.8019 -59.5260 112.3767 -132.4821 136.0038 -57.0357 178.1268
2.39125750 -63.6261 128.3364 -53.6548 -57.5776 -149.2510 161.0008 68.1421 90.8386 -130.4342 157.2136 75.4250 -62.0910
2.41283120 -145.5286 150.3933 -170.8613 60.1988 -71.3151 160.7597 65.2771 -84.9758 -72.6093 140.0816 -59.9458 174.9473
2.43674260 -78.3141 129.5031 -69.3096 67.3825 -140.4259 155.3493 -67.6098 -80.1422 -79.4048 137.9755 -52.8282 -57.3639
2.45815580 -81.3788 169.1320 58.5640 66.9602 -121.8621 152.3537 -59.9101 113.1554 -114.9190 138.7252 -55.5047 -62.0441
2.47849670 -70.7609 144.4715 -173.0740 60.9909 -141.2892 142.2938 -176.9424 -110.8397 -133.3315 135.4079 -56.3791 178.2650
2.49960080 -102.3761 137.1750 -53.9328 -59.1165 -135.8289 155.5985 -62.1313 107.0697 -145.9706 147.5270 -171.0610 166.9001
2.52057650 -74.2387 151.1732 66.5041 -178.3987 -93.5144 -6.7413 67.4553 -9.8626 -86.0965 156.7129 62.4763 172.8327
2.54211150 -77.8858 161.3670 48.1697 59.1562 -81.5033 -19.0774 -172.0375 -114.0906 -70.6358 137.0793 -51.1024 -56.7094
2.57326020 -145.2923 148.6490 -168.2777 167.3103 -75.0853 143.3328 -63.6146 -13.0892 -116.0528 138.5709 -53.8097 -61.2168
2.59334100 -145.0408 149.2190 -168.5867 167.0754 -73.0552 153.4484 -59.1052 111.2172 -76.8450 135.5454 -59.1259 175.3795
2.62270430 -128.8000 158.8146 62.9688 173.3398 -71.3020 144.4480 -175.6445 59.8676 -147.7708 146.8434 -171.1172 166.8482
2.64370360 -77.9740 162.2120 50.2340 60.8873 -76.2970 141.1466 -175.1479 61.5585 -131.8106 157.5647 61.8352 173.5613
2.66425230 -129.1594 159.0917 63.4184 173.0569 -78.8324 144.2893 -61.1996 -62.7395 -135.1114 157.7328 74.5040 -62.3292
2.68558480 -128.4735 133.1105 -57.4316 177.3740 -83.9975 127.3791 -64.1353 -13.4471 -134.6193 135.9693 -56.3738 178.3932
2.70961090 -77.2586 127.4000 -58.2509 175.9768 -141.1090 156.9336 -67.9331 -80.4212 -71.1587 146.0502 -170.3517 60.7119
2.74122260 -75.2559 132.5720 -71.4850 65.9568 -77.8613 136.9633 -177.3421 -110.4578 -118.9038 137.5927 -54.5987 -62.5125
2.77339810 -76.7293 134.5790 -53.2011 -57.7334 -81.8512 146.4758 -60.6129 -62.8517 -133.1719 157.7565 74.7586 -62.2197
2.79431290 -129.2297 159.2266 76.2789 -61.7028 -131.7846 155.9259 -61.2212 107.7934 -80.1161 137.9776 -52.8215 -57.3560
2.81456130 -74.8647 136.5295 -70.8857 66.2175 -144.2390 159.1877 -163.4271 10.0612 -73.5923 138.2498 -52.5684 -57.4208
2.83850350 -80.3187 168.0853 57.5825 66.1489 -140.8422 158.3805 -163.6741 10.2816 -75.2044 138.2988 -52.3766 -57.1808
2.86318340 -70.9046 146.4811 -169.1596 167.7971 -136.9711 143.1779 -167.3485 14.6155 -117.2553 136.7283 -53.5074 -61.4224
2.88416040 -80.6227 168.7494 60.3672 70.4480 -134.4774 147.5290 -176.5488 -111.8568 -130.2556 134.9386 -55.7362 178.1640
2.91076400 -129.0248 158.7442 63.1066 173.1901 -72.2475 141.5314 -175.2451 61.1093 -131.7657 166.4588 50.0456 62.2079
2.93516780 -78.2565 138.7052 -59.6670 175.0154 -141.1515 161.4452 66.1348 -87.5199 -74.5505 139.9272 -59.8373 175.0126
2.95597260 -70.8366 144.5801 -168.1511 168.1295 -76.2662 130.0663 -170.9153 10.2153 -133.8455 133.5122 -57.1384 177.8073
2.97639570 -75.2418 131.3869 -73.6479 64.5129 -86.2906 -14.9514 71.8795 -64.8309 -73.9545 137.2899 -52.0537 -57.6675
3.00176760 -80.9122 167.9536 57.2284 65.8138 -130.2775 156.3523 -62.5441 -72.0345 -76.8523 156.7256 64.5891 173.7993
3.02741070 -73.8548 156.1232 76.8584 -61.4452 -143.6724 159.7015 -163.3630 10.7259 -74.2843 157.1280 64.1502 173.5373
3.04943070 -75.2400 137.8200 -71.2980 65.8723 -141.2148 145.1150 -176.6625 -111.3234 -131.4516 135.2077 -56.7552 177.8470
3.07300690 -62.9439 138.1671 62.3741 175.2372 -154.4423 163.5672 64.3861 87.4813 -145.2176 147.8474 -172.8879 60.7137
3.09453030 -75.2798 137.4916 -53.4288 -57.8912 -144.0607 152.9317 -173.7001 44.9579 -69.5757 145.2402 -168.1065 167.7948
3.11937080 -71.7606 146.8333 -166.0865 168.0204 -73.8902 153.4426 -60.5783 -62.8099 -76.5922 135.5535 -59.0917 175.3948
3.14236810 -129.0314 160.6084 64.2645 173.1373 -88.8416 146.5611 -175.6058 59.7963 -128.9661 134.2367 -55.3529 92.2967
3.16554090 -74.3582 157.4534 77.2950 -61.3140 -141.6054 146.2529 -176.7567 -113.2310 -131.6705 157.0404 62.0625 173.6791
3.19032450 -75.7847 158.4371 65.1201 173.3293 -140.2749 148.3645 -175.2549 57.9531 -131.2767 157.0686 75.0420 -61.9587
3.21226010 -75.9632 158.9044 77.3310 -61.2603 -123.6048 157.5729 -59.5004 115.7912 -76.3388 156.6253 64.6020 173.7929
3.23346240 -145.6157 149.3391 -170.8373 59.9253 -76.9713 144.9794 -60.4648 -62.0716 -134.1255 157.6949 74.4454 -62.3274
3.25483180 -145.6005 149.9893 -170.9046 59.6857 -72.4712 147.5498 -59.2344 110.2984 -130.4230 166.9912 50.5874 62.6156
3.27972380 -75.5185 135.3246 -53.6475 -57.8641 -90.4363 134.9205 -178.2782 -111.0398 -103.2210 134.8384 -71.8522 66.1113
3.31512520 -75.3909 134.3698 -69.9402 66.9391 -74.4644 160.0337 65.8883 -84.6503 -73.5392 142.6041 -53.3371 -57.5467
3.33772360 -74.8670 136.4459 -70.8305 66.2587 -144.4830 159.6051 -163.3582 9.9556 -72.3048 135.8423 -58.6164 175.5973
3.36296710 -74.5385 132.7303 -58.8452 175.4938 -73.4677 137.7384 -177.0648 -111.4949 -132.0414 166.0064 49.6142 62.2039
3.38396710 -74.7466 133.0676 -58.0786 175.7650 -75.6299 153.8940 68.7895 -70.9701 -129.7878 136.3029 -57.3282 177.6795
3.40673350 -77.9959 162.5217 51.3695 62.0590 -80.8697 140.9617 -59.7620 112.4747 -149.0899 148.1795 -172.8853 60.7821
3.42754590 -127.1930 164.2448 49.6987 63.2771 -76.9310 132.6083 -177.2842 61.1180 -149.9723 147.3910 -173.4643 60.9554
3.44803210 -75.1842 156.7697 64.5751 173.7468 -143.8501 160.9223 -161.2092 12.9376 -74.3627 156.6340 81.7850 -60.4962
3.46987900 -61.5555 132.9492 -175.1092 61.6292 -151.7747 162.8560 66.1503 89.0522 -145.1609 147.3503 -170.9929 166.9578
3.49783960 -145.5405 150.4093 -170.8636 60.1640 -71.3056 160.7252 65.6415 -84.9222 -74.0459 141.1548 -71.9243 65.2804
3.51921780 -128.0331 135.1728 -55.8595 177.8175 -73.9686 154.8875 -163.3695 13.0027 -73.2338 136.6727 -69.3119 66.9925
3.54147760 -75.9081 132.3286 -73.3313 64.7417 -85.1391 -18.2878 -58.9751 114.6133 -74.0321 135.5163 -68.8052 67.7326
3.56161960 -71.9127 145.9585 -170.0243 61.4995 -90.4657 -3.6667 -57.7532 112.5266 -70.4722 146.8110 -162.7776 168.9257
3.58425390 -125.4922 134.2411 -55.4708 91.2157 -73.8466 142.2605 -176.4609 -110.2292 -130.9513 135.3102 -57.5945 177.5991
3.60782920 -127.9855 135.1629 -55.7664 177.8246 -74.8471 158.3514 68.6544 75.9964 -105.1551 137.2826 -53.2515 -58.9870
3.63897790 -75.9905 136.9311 -52.1019 -57.5797 -73.7111 153.9905 -155.4785 91.2249 -66.2978 141.2139 -71.7951 65.3944
3.66011470 -74.2193 156.7605 77.7278 -60.8440 -78.3771 141.1275 -61.2701 -62.9302 -135.1039 157.6706 74.3028 -62.4622
3.68084850 -78.0161 162.4646 52.1217 63.0953 -77.7027 133.0847 -177.1993 -110.3364 -149.8901 147.4874 -171.4707 166.4157
3.70500670 -80.1616 138.6877 -59.6414 175.0448 -141.7221 160.4129 64.0434 -91.5116 -81.6930 167.3661 53.6210 62.4228
3.72904650 -62.2807 136.9039 74.2140 -61.6789 -154.0480 163.5299 64.8861 87.5905 -127.5025 135.7919 -57.5990 177.3737
3.75675770 -73.8698 137.0449 -53.4490 -57.8495 -141.6408 170.1503 65.6839 -1.2528 -127.5746 158.4961 62.7089 173.5616
3.77690300 -145.1576 149.8639 -167.9556 167.1476 -72.0705 157.4044 68.4448 76.7736 -113.9585 138.0094 -54.1464 -61.1267
3.80433340 -143.2540 140.7554 -175.3872 -90.4378 -132.2773 150.9847 -61.5194 106.5403 -90.7124 138.2377 -52.7253 -57.8193
3.82551870 -74.1087 156.4941 76.9791 -61.4222 -142.4862 149.1928 -175.5859 58.8898 -146.6568 146.9437 -173.3376 60.8868
3.86694550 -129.7643 157.3580 76.1204 -61.2501 -75.9559 143.5600 67.3517 -69.0306 -134.9484 136.0802 -56.9269 178.3048
3.89804700 -70.8900 145.6479 -171.2835 60.7434 -143.5517 160.1356 -163.2918 9.4652 -73.2497 136.7074 -69.2083 67.1500
3.91825230 -62.8998 138.4606 62.4337 175.2111 -154.1422 161.8565 63.7577 87.7280 -127.1901 166.4672 51.0722 62.9256
3.94667670 -62.8677 138.7837 62.4831 175.1876 -153.8624 159.4706 63.0368 87.6790 -86.6673 134.0241 -69.6944 67.1041
3.96914080 -129.4347 158.2449 76.6908 -60.8218 -71.6889 136.6320 -177.5053 -111.4815 -132.1150 166.3594 50.4983 62.5788
3.99085170 -64.4943 128.1923 -69.7483 67.0225 -148.9103 160.8972 68.3190 90.9912 -130.4900 157.2132 75.4117 -62.0968
4.02435050 -61.4076 133.3336 -175.0832 61.6363 -151.1262 158.5977 64.9560 89.4000 -88.8078 134.1418 -69.8534 66.9393
4.04479540 -61.1685 132.1405 -175.9087 61.6102 -151.0988 158.4416 66.1236 90.4704 -128.8843 135.5639 -56.6685 90.8491
4.06779840 -129.2213 156.6561 75.0849 -61.9887 -76.5596 154.4327 -59.1314 112.4075 -71.1345 146.0149 -170.2009 60.6969
4.08869660 -77.5484 145.6346 -168.4474 167.5937 -134.6917 157.1188 -64.3836 -73.8484 -71.1821 146.0332 -170.3271 60.7133
4.11051310 -73.2161 154.0934 75.9450 -61.6210 -75.7767 157.2324 -163.5199 12.6813 -76.1666 165.8536 51.6145 61.1289
4.14047060 -145.3913 149.2882 -168.8623 167.0273 -69.0692 141.6989 49.6345 -137.3769 -115.7040 138.6500 -53.7220 -60.9309
4.16118120 -78.4300 135.6499 -172.5551 -88.7051 -136.8201 152.8094 -66.2702 -78.1774 -96.7024 138.3639 -52.9326 -58.3510
4.19847260 -130.0555 140.9074 -48.4988 179.0113 -76.2399 -8.2007 -167.7913 60.1509 -65.8524 145.5444 -165.4586 168.6459
4.23033720 -75.0295 136.8897 -71.7856 65.6185 -143.4472 145.7762 -176.7005 -111.4018 -128.9138 134.7325 -56.0881 90.8445
4.25473920 -74.8423 136.3944 -70.8261 66.2661 -144.6320 159.9686 -163.3775 10.8192 -76.6813 165.9578 51.6702 60.9813
4.27700320 -123.8832 134.9979 -57.0663 90.7496 -134.4932 155.7861 -62.8722 -73.3309 -145.9076 147.5022 -171.0543 166.9089
4.29780020 -80.6561 168.4508 58.4883 67.6041 -139.2448 150.8209 -176.5373 -113.0549 -124.1103 133.7376 -55.0566 90.2390
4.31854740 -75.0989 137.2833 -71.2226 65.9578 -141.5958 147.1250 -175.4335 58.3466 -131.7965 157.0813 75.0089 -61.9840
4.34214170 -124.1186 170.1011 56.2166 67.0816 -139.0172 150.8133 -176.5743 -113.0564 -124.0769 133.7400 -55.0421 90.2623
4.36684570 -80.7247 168.6548 58.8199 67.9714 -136.7326 151.2900 -175.4160 57.5978 -121.6718 134.0970 -55.5187 89.8534
4.39245910 -78.5343 138.5607 -67.7866 68.3494 -84.9639 7.7978 -58.4980 -63.5851 -143.0779 147.0723 -172.7940 166.5505
4.41370110 -71.3972 146.6719 -169.6169 60.4746 -69.6981 145.5975 -174.2310 -119.7117 -70.2316 144.1680 -170.4796 61.0282
4.44009750 -64.4189 129.2158 -69.8773 66.9312 -147.5985 156.0517 66.0243 91.9266 -87.7097 153.9101 76.9322 -61.5801
4.46667130 -76.7824 133.3449 -70.4921 66.6160 -81.6664 152.3952 -60.4997 -62.9392 -71.2061 145.9794 -170.3434 60.7184
4.49566320 -124.9052 136.0975 -56.8322 91.0955 -144.2093 149.3939 -175.7005 -112.4652 -145.7136 146.8984 -171.3008 167.0108
4.52045320 -75.8187 139.4498 -54.0229 -58.1180 -137.3789 154.0753 72.2339 -69.7343 -129.6517 136.1127 -56.6209 91.1087
4.55279320 -71.3043 139.1019 -171.6089 -90.0900 -140.8236 149.0052 -176.3656 -112.2127 -129.4643 134.7285 -55.8832 178.2769
4.57394250 -70.5383 142.5351 -170.0418 167.7613 -90.8749 135.8816 -178.3083 -111.2130 -103.2195 134.6595 -71.6863 66.2056
4.59444420 -87.5423 136.2650 -70.7167 66.6892 -133.6989 152.8455 -62.4818 110.6700 -128.1972 167.1706 51.4343 63.0218
4.62269700 -63.7921 143.5256 44.6545 59.6708 -156.2850 162.6505 61.9987 86.5237 -128.5973 157.9038 62.4714 173.5846
4.65797630 -75.3470 137.7650 -53.4703 -57.9218 -144.6055 149.5565 -175.6177 -112.3599 -143.9602 139.6067 -175.2286 -89.9440
4.68162570 -75.5016 133.9544 -70.2449 66.7478 -74.3475 144.3810 -172.5312 54.3619 -75.2246 155.2493 77.7713 -60.6480
4.70341960 -76.7838 133.2240 -70.5257 66.6028 -83.3017 152.3125 -60.4999 -62.9302 -79.8920 165.7107 53.6136 62.3051
4.72556340 -74.4218 137.5095 -53.4616 -57.8847 -153.3267 162.4103 -124.3664 -118.7229 -76.2303 136.6553 -70.2838 66.3826
4.75089700 -74.3363 136.4996 -70.8633 66.2231 -153.1819 162.0133 -124.0175 -119.0391 -76.4623 137.9749 -52.8681 -57.4399
4.77940670 -145.5263 148.3015 -173.4195 60.4682 -142.5738 160.5489 67.1363 82.3239 -128.7214 166.4145 50.8967 62.8512
4.80673370 -71.2409 138.9885 -171.7996 -89.9786 -140.5271 150.2571 -174.9853 58.0054 -127.2904 157.5969 63.3442 174.1085
4.83516850 -75.8666 136.7367 -52.5272 -57.6456 -71.3142 143.5904 -175.4987 59.9483 -145.3015 139.3044 -175.1558 -89.9111
4.86551690 -76.9551 136.1815 -52.4196 -57.6175 -77.2555 151.7086 -60.3706 -62.9912 -144.6624 140.0571 -175.0779 -90.1133
4.88905560 -75.6159 133.6273 -70.2591 66.7398 -75.9984 149.7572 -156.7309 94.9398 -64.2834 149.2674 -169.9961 60.1075
4.92068280 -75.7292 137.9335 -52.6221 -57.7365 -68.4606 147.5623 51.5951 -138.9318 -69.5788 146.6099 -170.1820 60.6094
4.96109680 -128.7607 158.8693 62.9365 173.3567 -71.2945 144.9393 -175.7192 59.5592 -145.9923 139.3740 -175.2295 -89.9242
4.99409040 -78.6866 138.0957 -53.5874 -57.9874 -144.2830 148.3109 48.9449 -136.6393 -78.9306 137.1868 -71.1424 65.5833
5.02044460 -129.3173 158.9426 76.0797 -61.7145 -144.8532 162.9568 63.8405 -87.9378 -74.5212 141.1399 -71.7899 65.4546
5.04459280 -75.1381 157.6611 65.4547 173.5575 -74.0713 141.4851 49.4258 -137.3076 -135.4206 157.7880 74.2634 -62.3890
5.07496560 -129.1989 156.3750 74.8432 -62.0711 -81.3965 165.6346 67.0496 -10.4171 -78.1711 137.8972 -53.0056 -57.3513
5.09505920 -72.9281 134.7818 -59.1789 175.3294 -141.7266 170.6437 65.7433 -0.8195 -144.9742 147.5748 -170.9607 166.9317
5.12400880 -75.6921 137.8469 -52.5807 -57.7204 -68.9684 148.1184 51.7931 -138.3961 -76.7293 166.0864 53.6535 62.2414
5.14799780 -74.8621 133.3456 -57.6138 175.9686 -76.1195 157.6020 66.6483 75.5523 -86.8583 134.0745 -69.9210 66.8235
5.16863100 -80.7452 168.7640 58.6863 67.4457 -139.6498 147.1881 48.4280 -134.3070 -130.5585 158.6276 62.5452 173.7687
5.20403590 -80.2906 169.0316 59.4261 68.2088 -149.0140 155.6090 -122.3021 -121.1103 -131.3096 135.5363 -56.5482 177.8340
5.23188140 -142.2700 146.1485 -151.9489 -85.3457 -74.5340 -15.2110 -58.8908 110.4789 -80.8547 133.3729 -59.4836 173.3189
5.25583410 -75.0333 137.4660 -53.4257 -57.8835 -144.7346 159.0542 -163.2284 10.6723 -73.4867 138.1869 -173.0185 -89.5072
5.29258820 -71.2912 146.9558 -167.0986 167.6717 -66.9459 147.2150 51.1088 -139.0266 -75.5167 135.9555 -59.2226 175.3265
5.32924880 -75.4936 132.9755 -70.0624 66.8795 -78.8039 157.5673 66.8091 76.1310 -86.8297 133.1008 -58.6131 175.7954
5.35422810 -76.2798 158.9261 65.1474 173.2837 -141.2527 146.9077 48.4855 -134.8229 -132.0506 158.0253 75.3678 -62.0712
5.38478460 -72.8873 134.8370 -59.2158 175.3115 -141.7338 169.6585 65.6793 -1.7553 -78.2817 136.2644 -70.5704 66.2438
5.40612270 -82.8328 -8.5546 78.3802 -59.4918 -76.2975 160.4319 66.2986 75.3376 -127.6303 166.5054 50.9277 62.7973
5.43301000 -127.5809 136.2883 -58.3099 177.0938 -145.3030 148.0431 47.8538 -133.4920 -78.7527 137.2076 -71.1156 65.6223
5.45540730 -145.5824 149.6892 -172.0543 60.0035 -67.2390 147.4953 50.9696 -138.5429 -75.9804 137.0817 -71.0667 65.8567
5.48089930 -145.0809 149.8812 -168.4259 167.0086 -72.1205 158.3289 66.1347 75.3101 -87.1425 134.0478 -70.0114 66.7521
5.50439070 -75.0205 158.6716 77.6178 -61.2258 -140.0296 146.5138 48.4417 -134.7491 -130.4874 136.1095 -56.9650 177.7905
5.53791670 -72.9033 134.8090 -59.2239 175.3071 -141.5581 170.3063 65.7500 -1.0732 -124.7123 167.2355 51.7932 63.0794
5.55997240 -74.6511 134.9407 -58.3381 175.6123 -69.3706 146.9837 51.5595 -139.4888 -75.8132 137.0127 -70.9174 66.0120
5.58759880 -71.5157 139.9817 -173.1696 -90.3504 -136.8662 141.5246 -176.5594 -110.8928 -149.3296 146.9662 -172.4165 166.7015
5.61280370 -74.0850 135.4503 -59.3495 175.2389 -144.0185 153.4423 -164.9662 14.0919 -145.8307 138.5302 -175.0875 -89.7579
5.64656800 -71.5117 139.7348 -173.2025 -90.2757 -136.0086 139.8209 -177.4080 59.7378 -150.0538 146.5848 -172.6162 166.7315
5.67022160 -75.2567 157.5028 64.6194 173.5027 -71.4177 160.4418 64.3248 -85.2549 -70.2973 140.6815 -172.3377 -90.4557
5.69822370 -71.3048 139.6052 -172.8731 -90.2040 -136.7171 136.7889 -169.4195 11.4689 -150.6864 146.0037 -174.2530 61.1108
5.72712440 -62.9428 138.1515 62.3728 175.2396 -154.4522 163.6004 64.4144 87.4810 -143.0899 139.9001 -175.0041 -90.0503
5.76092070 -73.6775 155.7204 76.7406 -61.3361 -69.9587 144.9757 50.6559 -138.4362 -147.6216 148.3066 -172.6737 60.6859
5.80054190 -84.1238 138.8084 -174.7052 -89.9321 -128.8910 145.3800 -61.8202 112.8608 -149.5209 147.3461 -172.2056 166.5791
5.82442450 -74.1444 155.9963 -166.2909 58.6799 -76.9950 64.4815 51.1758 -115.2939 -62.3149 134.0627 -55.8707 178.6412
5.84762780 -145.2706 148.2184 -173.0659 60.4889 -134.1554 157.3705 -61.4471 105.8622 -71.5275 137.6140 -171.5896 -89.6243
5.87770500 -61.4832 130.4768 -171.5965 -86.6827 -148.8289 157.8880 65.9766 91.2395 -132.3027 157.4890 75.3099 -62.1803
5.90848890 -71.2134 138.8492 -172.0299 -89.9145 -140.8859 150.9280 -174.8685 56.7146 -128.9260 157.0485 75.4162 -61.7308
5.93656790 -145.4469 148.4885 -173.0618 60.4758 -143.4539 159.3717 -163.4083 10.5918 -73.4396 138.1622 -173.0019 -89.4992
5.96528160 -78.1382 136.0620 -173.0778 -88.8768 -137.1808 155.4652 -66.3244 -78.1095 -74.5855 155.9479 76.6585 -61.3050
6.00116710 -63.8046 143.6924 44.7398 59.6850 -156.2094 162.1682 61.7350 86.5339 -126.9868 166.5437 51.1414 62.9422
6.03037870 -72.4124 139.5846 -154.8677 -83.0519 -79.0988 -1.4125 71.0962 -68.4699 -109.8413 136.4765 -53.8635 -60.8830
6.05182530 -78.9117 130.6877 -53.3529 -57.7598 -140.3448 156.2106 -67.1700 -79.7159 -144.4138 152.8423 -125.8270 -63.0206
6.07683640 -127.0688 164.6154 50.3277 63.4697 -79.2510 131.5601 -177.5045 60.8996 -148.8905 139.7980 -176.1457 -89.9743
6.10850630 -71.5871 147.4010 -166.1539 167.8803 -71.3357 156.7171 63.8122 75.3150 -81.0178 143.5247 -171.2239 61.1555
6.12872350 -142.2589 137.0976 -151.2340 -71.9253 -76.7567 132.8972 -59.6722 110.9994 -133.9153 136.0603 -57.6421 177.6750
6.15069120 -78.1754 162.8846 51.0441 61.5274 -76.5957 141.6179 49.8188 -137.2864 -133.9361 157.7888 74.3389 -62.3656
6.17824820 -63.8776 143.4837 44.8703 59.8099 -156.2431 162.3575 62.2354 86.4796 -126.2168 135.4742 -56.5325 90.6108
6.20754090 -75.3372 156.5971 62.3660 172.2350 -85.7490 0.9102 64.8147 68.5051 -130.2858 138.7480 -174.3927 -89.4450
6.24114860 -71.1795 138.5487 -171.6321 -89.8205 -141.2629 150.3549 -174.9573 57.0118 -126.0607 166.5243 51.1367 62.5930
6.28327590 -75.3332 131.6914 -70.5911 66.5554 -84.1860 157.8842 68.4186 77.8686 -131.8366 157.3689 75.0483 -62.2142
6.30849830 -75.1218 157.1917 64.8262 173.5196 -73.6376 152.5882 -59.4791 112.1505 -145.3698 152.9109 -123.0757 -63.7125
6.33112940 -75.3842 137.8612 -53.4507 -57.9243 -144.4748 149.3356 -175.8133 -112.2798 -144.6509 152.0496 -126.0653 -62.9689
6.39297450 -83.4396 -7.0884 65.4754 173.0950 -72.1842 160.1718 63.1531 -85.2131 -73.9291 152.1107 -130.3694 -61.9238
6.41558770 -143.3234 141.8333 -174.0767 -90.7755 -141.3206 148.7961 48.2918 -133.9331 -128.6740 136.0156 -56.0461 178.3092
6.45529020 -74.3161 150.2649 -124.9866 -62.9479 -144.7077 158.4360 -163.6075 10.2075 -73.9191 138.2009 -52.5499 -57.3569
6.47622210 -80.6827 168.6321 59.4850 68.6651 -139.5995 145.3550 48.0915 -133.8861 -83.3528 137.1948 -71.0485 65.6207
6.50640260 -77.5544 137.8188 -71.2553 65.9535 -141.9992 146.0955 48.7103 -136.3687 -132.5404 158.0252 75.3081 -62.0867
6.52710950 -74.1241 146.0902 -131.7035 -62.5570 -78.4762 140.0848 -60.9216 -62.4500 -134.0386 158.4060 61.6811 173.3790
6.56900200 -78.3547 129.0459 -69.1605 67.5009 -140.9536 157.0775 -67.7592 -80.0366 -71.6231 137.7071 -171.7553 -89.6269
6.59827450 -78.3906 137.0674 -70.7984 66.3142 -144.5938 151.4415 49.7611 -136.1284 -76.4708 166.3527 54.0064 62.4204
6.62535880 -77.8197 137.1611 -71.8087 65.6395 -143.3273 146.0869 48.5558 -136.3960 -128.7697 135.8516 -56.0212 91.3871
6.66638630 -75.4472 157.9152 64.7127 173.6351 -140.9334 161.3196 71.3823 -70.3280 -143.5671 140.2585 -175.1286 -90.1211
6.69325500 -74.4058 137.5666 -53.4376 -57.8822 -153.1525 159.8351 -123.9798 -119.6485 -144.7610 139.7039 -175.1606 -90.0292
6.73030850 -75.4608 130.3065 -62.1889 173.9861 -87.9581 -20.8520 -58.9171 116.1126 -72.4929 150.1448 -123.0252 -63.4150
6.77760420 -70.3020 138.4702 -173.0889 -89.9912 -137.5042 165.0410 64.9414 -2.0986 -111.5998 138.7470 -53.6106 -60.5307
6.81101220 -145.5168 150.1720 -170.9947 59.7475 -71.6699 151.7692 -59.0591 110.3620 -145.0953 152.9379 -124.4049 -63.3526
6.84151400 -143.6448 147.6666 -135.3488 -62.3607 -75.6229 150.2335 -58.9933 110.3912 -146.9693 148.1728 -172.6933 60.6756
6.88333860 -127.6997 136.7477 -58.1350 177.1438 -144.0855 149.2740 -175.8795 -112.2752 -144.6224 152.0541 -126.0874 -62.9644
6.90907620 -103.2785 137.1492 -53.9369 -59.2425 -136.2476 156.4222 -62.1837 107.0066 -75.0405 149.5554 -128.7263 -62.1680
6.93912950 -144.1433 154.0622 -125.0513 -63.0436 -145.9272 162.7164 63.2811 -87.1716 -73.0091 140.1482 -59.9161 174.9607
6.99250310 -73.8948 137.0187 -53.4051 -57.8376 -141.8753 170.6170 65.7051 -1.0430 -143.3049 140.0782 -175.0327 -90.0936
7.03196520 -75.8712 153.2648 -124.3579 -62.9061 -143.4639 160.9752 63.0512 -89.7515 -76.9085 159.2140 64.4319 173.6196
7.06045340 -124.7027 135.9536 -57.0630 90.9775 -144.6393 147.8961 47.9112 -133.6569 -127.9577 167.3499 51.4574 63.0203
7.08335290 -72.2090 136.6254 -153.9922 -79.3712 -65.6065 143.6384 -175.7982 -110.7923 -146.4951 147.6877 -172.7571 60.7387
7.11958390 -73.3410 141.1793 -172.6834 -90.7129 -139.1195 160.0261 64.0744 -90.6583 -72.0170 148.8512 -167.0835 167.4727
7.15614660 -126.0869 131.5073 -60.2948 176.3673 -82.3369 -29.1105 -174.1354 -111.3923 -72.3831 149.9213 -124.1304 -63.0885
7.20968520 -144.9202 147.5699 -171.3783 166.8787 -132.2437 155.7181 -62.8499 -72.8574 -144.7269 152.9102 -125.1133 -63.1903
7.24234140 -72.5075 147.0190 -164.9545 168.3978 -84.3682 -11.7141 -59.9343 -62.8035 -75.1775 146.7835 -133.2687 -61.9122
7.28465370 -81.1192 140.8688 -53.3730 -58.0045 -142.1371 160.5073 64.1442 -89.9239 -75.5578 152.1385 -130.2219 -61.9459
7.32580530 -74.4190 150.0455 -126.4512 -62.5175 -144.7168 152.9832 -172.3689 -121.0218 -71.6531 155.5534 64.1954 173.9202
7.39505210 -71.2156 140.0230 -173.1754 -90.4180 -136.3629 158.5843 72.9057 -71.0955 -129.9912 159.0178 75.8366 -61.8858
7.43875850 -72.5208 137.4408 -151.2615 -76.7731 -68.7700 151.3712 -59.0211 109.9104 -146.4596 147.6773 -170.7134 166.8402
7.47499170 -142.6321 140.4363 -147.1727 -72.8609 -74.3600 142.1996 -59.3535 110.5720 -134.5857 157.6037 74.1915 -62.4556
7.49618890 -143.5982 142.2774 -174.5167 -90.9097 -149.8265 157.2257 -122.2796 -121.1634 -131.7322 157.5463 75.3365 -61.9879
7.52722570 -142.4998 139.3615 -148.2574 -72.8236 -76.0391 140.5468 -60.5389 -62.2222 -134.7884 157.6116 74.1781 -62.4386
7.54869510 -144.0010 148.0370 -133.9752 -62.4742 -73.1228 136.0919 -175.7235 62.4008 -131.9317 166.5295 50.2402 62.3240
7.57426970 -144.8442 150.0246 -167.4374 167.9473 -81.0002 -12.9238 71.0946 -67.4298 -77.3597 147.9255 -131.6943 -61.9309
7.59731980 -78.4686 166.0635 56.6020 65.4306 -143.4549 163.1109 67.5621 82.0692 -143.6392 139.9185 -175.1405 -90.0397
7.65413150 -71.4701 147.0454 -165.9455 168.0110 -71.9838 151.7272 -59.2413 110.9568 -145.1551 152.9386 -124.2069 -63.4023
7.68061260 -71.2884 146.4630 -166.4462 168.0538 -68.9234 144.4986 -176.1877 -110.8485 -145.0878 152.3402 -123.5573 -63.5802
7.72814870 -71.5182 147.6800 -169.1211 60.5473 -70.5711 159.4228 63.9715 -86.5065 -74.0086 152.1074 -130.2119 -61.9223
7.79512440 -143.3221 141.4039 -174.0802 -90.5511 -142.5741 149.4761 48.4190 -134.0266 -126.3442 167.4172 51.7034 63.1360
7.84208780 -61.6463 133.6504 -171.6092 169.0042 -152.1560 163.3256 65.9715 88.5580 -143.7106 152.5983 -125.8804 -62.9834
7.87525010 -72.8252 140.2694 -173.2114 -90.4633 -136.1198 140.8168 47.8593 -134.8975 -149.8927 147.3515 -172.4130 166.6284
7.90740480 -71.5097 140.0244 -173.1512 -90.3188 -137.5052 142.8061 -176.4522 -110.9964 -147.2031 139.9533 -175.9821 -89.9580
7.94723530 -145.0736 149.2861 -170.3715 60.3424 -82.6639 -14.2748 -147.7336 128.6017 -75.2426 141.2668 -140.0688 -63.2564
7.97560000 -145.0640 148.2180 -171.0153 166.8785 -143.5259 148.1223 47.9698 -133.4503 -145.0964 140.1960 -175.3069 -90.1154
8.00599100 -71.0970 145.9828 -168.3981 167.6694 -141.8031 148.6028 -175.5909 59.3022 -145.3850 151.9992 -125.2551 -63.1717
8.03795140 -128.0764 134.3356 -56.5339 177.6717 -78.5427 151.9878 -63.0747 -14.4539 -74.8698 149.6344 -128.3334 -62.2059
8.07091680 -75.1160 156.9004 64.5771 173.4795 -75.0842 161.2014 68.6487 76.0499 -144.4652 152.7134 -124.2710 -63.3477
8.12621250 -75.1516 136.8058 -70.8406 66.2348 -143.2504 148.5336 -175.5120 59.4434 -145.1897 151.9160 -125.8021 -63.0381
8.17226810 -74.0973 156.4350 76.9457 -61.4274 -142.5320 149.4357 -175.3304 59.2714 -145.0356 151.8841 -125.9758 -63.0030
8.20023270 -74.0832 146.0887 -134.9742 -57.1925 -88.4273 -12.5485 66.0743 71.1134 -79.2526 155.6547 70.3102 174.4777
8.24849000 -74.3211 150.0088 -125.9654 -62.6185 -144.4921 154.6612 -158.0893 91.2046 -72.2580 166.7325 56.4087 66.4002
8.28979980 -73.2596 139.6411 -172.9532 -90.0778 -140.8011 147.0066 48.9551 -136.5807 -80.1190 137.1989 -71.2975 65.6392
8.46703800 -70.3027 145.2730 -168.4216 167.6215 -140.8021 170.5708 65.6080 -1.7362 -143.4797 140.0914 -175.0493 -90.0958
8.49357900 -73.9938 150.8327 -123.8525 -63.2053 -141.5761 169.0137 64.9988 -3.5994 -78.1636 137.6208 -53.0381 -57.4444
8.58645720 -76.7580 133.3734 -70.4979 66.6106 -81.3413 152.0119 -60.5180 -62.9515 -74.8857 149.6539 -128.2659 -62.2142
8.61223710 -89.3688 135.3485 -70.1069 67.2635 -135.9640 156.2393 -62.7968 109.6972 -75.0684 149.5850 -128.6708 -62.1752
8.79988990 -74.4540 150.0592 -126.7069 -62.4503 -144.5754 151.4340 -172.8614 -120.5905 -68.7479 144.4028 -167.7770 167.9386
8.84105280 -71.0785 138.9117 -172.4201 -89.9209 -142.0290 158.5491 -163.3853 10.5928 -73.5346 138.1883 -173.0115 -89.4968
8.88473540 -144.0997 153.7214 -123.5594 -63.9598 -141.2990 155.4528 69.1981 85.6392 -130.2302 135.6179 -56.5505 91.0539
8.99659920 -143.6141 141.8237 -175.4438 -90.6499 -139.8664 158.9365 68.9912 84.5626 -145.6252 140.0340 -175.4803 -90.0402
9.17050760 -74.6558 134.7197 -58.4316 175.5774 -68.6372 144.6157 51.0157 -138.7500 -145.2698 153.0097 -123.9786 -63.5004
9.20962930 -72.7613 144.5247 -162.3571 -92.3062 -75.5383 -8.7051 60.8986 67.4365 -132.5579 164.6913 51.0994 69.8910
9.45939040 -143.8710 149.1677 -135.4974 -62.3020 -143.7315 143.1063 46.7226 -132.3864 -129.7712 135.8506 -55.7558 91.4742
9.49631370 -75.5990 151.0874 -127.8657 -62.2264 -143.2622 147.5557 48.3238 -135.1577 -147.1770 148.1575 -172.9504 60.7208
9.63044080 -61.7989 130.3121 -171.3517 -86.6578 -149.8060 162.3299 66.9445 89.7963 -144.0022 152.6368 -125.6891 -63.0286
9.90938690 -145.1639 149.3608 -169.5719 166.7920 -66.9780 147.8978 51.2763 -138.6802 -73.0856 150.3239 -128.1171 -62.2024
10.30059970 -78.0862 137.3377 -70.8521 66.2563 -143.8081 148.8642 49.1741 -137.0887 -144.7281 152.9904 -125.4224 -63.1494
12.24095490 -144.0946 154.0460 -126.0244 -62.7531 -144.8418 150.5940 48.0949 -133.0944 -69.6351 138.1856 -171.5696 -89.8127
