# Supplementary material for: Exploiting Sequence-Dependent Rotamer Information in Global Optimization of Proteins
Source: J Phys Chem B. 2022 Oct 18;126(42):8381–90. doi: 10.1021/acs.jpcb.2c04647 (PMC9623586; doi:10.1021/acs.jpcb.2c04647)
Supplement: Supplementary file 2 — jp2c04647_si_002.zip [file jp2c04647_si_002.zip › TripeptideConformations/CYS_GLN_ILE_new.csv]

0.00000000 -78.3648 -12.3866 62.3740 -148.7620 169.8470 62.4550 165.5899 95.6217 -72.2940 141.4484 -53.4390 -57.7135
0.09084440 -78.5735 -12.0514 62.3664 -148.6743 168.4727 61.5246 164.5534 95.4603 -74.3620 157.9739 64.1548 173.6745
0.31819160 -78.7668 -12.3043 62.4749 -137.7317 155.6972 -67.0849 -70.5500 -91.6505 -75.0693 156.5629 64.4565 173.8258
0.39100480 -77.2755 -13.5957 -61.1289 -137.2185 154.8281 -67.1876 -70.6261 -91.5815 -77.4573 137.9501 -52.9433 -57.4852
0.42340140 -77.6217 -12.7627 -61.0849 -148.3695 168.4367 61.4077 164.6632 95.6326 -74.3661 158.0094 64.1545 173.6713
0.47838470 -78.4026 -12.3251 62.3757 -148.7663 169.8746 62.4362 165.6593 95.5910 -71.3201 139.0075 -59.7159 175.0992
0.53204430 -84.6240 -7.9013 -64.1612 -148.2843 169.8656 62.4064 165.6875 95.7276 -72.3479 141.4850 -53.4412 -57.7269
0.57395210 -77.5480 -12.8563 -59.7991 -148.3683 168.4499 61.3975 164.6623 95.6297 -74.3665 158.0088 64.1546 173.6714
0.61753780 -84.7524 -7.7477 -64.1427 -148.3213 168.5103 61.4197 164.6582 95.6057 -74.4226 158.0135 64.1574 173.6726
0.64506650 -78.1613 -13.2392 62.1618 -137.0847 155.5609 -66.5472 -66.0474 -10.1297 -76.7652 137.8547 -52.9009 -57.4936
0.73507850 -79.4703 -9.8119 62.6963 -147.8846 168.4861 61.7265 164.7350 95.3186 -74.5244 157.9848 64.1639 173.6728
0.76325530 -77.8161 -12.5871 62.5591 -145.2231 149.8227 -174.8574 57.3911 -91.9015 -73.1778 137.1932 -52.4734 -57.3644
0.79667290 -76.9829 -13.2292 62.4892 -144.3873 138.1410 179.5268 59.4918 55.2011 -91.1702 139.8305 -52.7766 -57.5186
0.85512600 -77.6251 -13.2786 -59.8231 -137.3745 155.6105 -67.2321 -70.5999 -91.5772 -75.0363 156.5724 64.4541 173.8246
0.88809320 -77.4429 -13.3743 -61.1176 -137.2685 155.2219 -67.1794 -70.6283 -91.5841 -75.6860 135.6037 -59.0403 175.3847
0.92530800 -76.8175 -13.1480 -61.0977 -144.6521 149.7002 -174.8661 57.4282 -91.9105 -73.1964 137.2120 -52.4778 -57.3680
0.94611690 -71.6405 151.9291 -61.8062 -148.4397 169.9919 62.5426 165.5360 95.7104 -72.5134 141.5267 -53.4304 -57.7352
0.98010700 -81.6248 -11.2967 62.4256 -70.7223 134.3228 -179.1335 59.5699 55.6753 -88.0673 139.8908 -52.5586 -57.2612
1.00285010 -64.1688 145.9215 -61.6975 -116.7361 156.6357 -56.9463 -60.0281 -50.3424 -77.3399 137.9458 -52.9192 -57.5039
1.02455240 -76.9914 -14.5200 -61.2052 -135.4687 154.2495 -64.5541 -176.2683 -2.1334 -77.7715 137.7692 -52.9623 -57.4985
1.06446910 -83.5706 -9.5949 62.9014 -69.6497 150.1156 -63.1145 80.6248 6.4756 -78.9897 137.9602 -52.7629 -57.2612
1.09131750 -82.0401 -12.8282 62.5288 -78.3672 151.7671 -63.7356 -177.5472 -1.2942 -78.8104 137.8364 -52.7929 -57.3170
1.12355750 -79.2768 -10.1392 62.6561 -147.9875 169.8872 62.6365 165.8370 95.4203 -71.4411 139.0121 -59.7101 175.1024
1.15086080 -78.0572 -13.5659 61.8155 -136.4646 154.7856 -65.6375 -176.9145 -1.6485 -75.9430 135.4044 -59.0244 175.4041
1.17154720 -62.4380 132.1480 -60.4398 -155.9440 161.7911 62.7990 -166.7255 -96.1252 -75.7196 137.9108 -53.0902 -57.5864
1.20050640 -88.1621 -6.3216 -63.7113 -70.3778 134.7203 -179.1533 59.5515 55.4067 -88.4558 139.8862 -52.5692 -57.2948
1.22108170 -84.1214 -9.5935 -64.3243 -135.3870 154.6076 -64.5382 -176.2717 -2.1028 -77.6367 137.7712 -52.9691 -57.5138
1.25478040 -78.4790 -12.0879 62.3551 -148.7007 168.5131 61.5079 164.5727 95.3021 -70.1510 147.9265 -170.6784 60.3277
1.27673710 -77.5313 -12.7639 -61.0803 -146.8510 162.0626 63.1964 -179.9994 -0.2894 -73.7389 156.7302 64.4033 173.8368
1.29681050 -77.5511 -12.6347 62.4586 -144.8806 142.8372 -172.3656 176.1772 1.5290 -80.2994 137.0537 -52.7861 -57.3200
1.32094010 -76.2922 -12.7041 67.4559 -148.6073 168.3736 61.6477 164.5226 95.4708 -74.3903 157.9831 64.1565 173.6734
1.34567820 -77.8632 -11.8601 61.9269 -144.9803 149.8145 -174.9482 57.4342 -91.7929 -73.1945 137.2013 -52.4773 -57.3684
1.36805360 -77.0761 -12.4481 61.9342 -144.0751 138.2149 179.4744 59.5068 55.0952 -91.1810 139.8236 -52.7834 -57.5303
1.40569590 -80.9677 -6.2770 -60.9260 -143.8518 161.8398 65.6136 -71.7552 102.4398 -75.1356 138.0929 -53.1051 -57.5519
1.43935230 -77.0017 -12.9018 -61.0852 -144.6926 150.0622 -174.8129 57.3412 -91.9398 -71.7730 134.7899 -58.2939 175.6676
1.46466080 -83.8265 -9.3795 62.9217 -70.2634 152.1108 -62.8734 80.7883 6.2956 -74.9468 156.5053 64.3901 173.7822
1.49125050 -89.7452 -4.7002 -63.4892 -74.7223 151.6158 -64.2978 -177.5894 -1.5615 -78.8981 137.8559 -52.7932 -57.3120
1.51551200 -77.1393 -14.2051 -61.1702 -136.4983 155.7603 -66.3214 -66.1636 -9.9691 -75.1515 135.5206 -58.9625 175.4392
1.53606100 -80.8059 -6.5329 -59.5268 -143.8949 161.8548 65.5584 -71.7611 102.4356 -75.1334 138.0930 -53.1060 -57.5528
1.57085860 -81.5940 -11.2675 62.4144 -71.0462 134.0118 -179.3933 59.3604 55.5395 -84.9404 136.8994 -59.0694 175.4826
1.59097960 -82.1342 -10.9889 62.4594 -71.0730 137.9116 -172.8279 176.4968 0.7571 -84.1301 137.3777 -52.5631 -57.1954
1.61122630 -81.4220 -11.0043 -59.7772 -72.3951 134.6005 -178.7533 59.4062 56.0849 -94.2422 156.9545 63.8434 173.4299
1.63481800 -75.8150 152.8995 -65.4278 -135.5306 156.3846 -64.7623 -65.8286 -11.1143 -76.8453 137.9107 -52.9054 -57.5266
1.65558520 -81.2545 -11.0274 -61.0773 -70.8736 133.9090 -179.3716 59.3631 55.4873 -84.8755 136.9017 -59.0756 175.4791
1.68016350 -81.2207 -6.1193 -60.9317 -143.9264 161.9972 65.4681 -71.9184 102.5117 -73.9430 156.5420 64.4258 173.8532
1.70918240 -76.0748 -12.9856 67.4718 -148.7012 169.7645 62.5603 165.6235 95.6099 -71.3455 139.0202 -59.7165 175.0984
1.73127240 -78.6220 -12.3635 62.4548 -137.7003 155.6748 -66.9962 -70.5956 -91.7015 -70.5106 145.7788 -167.6001 167.7982
1.75910210 -82.7822 -10.6750 62.5269 -72.3684 147.4352 -173.7620 58.0218 -91.9224 -72.2214 134.8209 -58.2815 175.6756
1.78091770 -83.3307 -9.1476 -61.0034 -75.8310 153.1565 -64.2012 -177.5893 -1.5773 -75.0255 156.4528 64.3847 173.7839
1.80690420 -82.2571 -8.3978 -59.6376 -70.8376 158.0538 66.7837 -179.5209 -0.0772 -75.4286 138.4114 -53.0090 -57.4059
1.83324100 -81.7451 -9.8719 -61.2440 -71.1244 150.3720 -64.0827 78.9769 10.4337 -129.1808 135.9337 -57.3719 177.5752
1.85938340 -88.7809 -7.7743 -63.7705 -72.1385 150.7158 -64.4932 78.8306 10.2096 -129.9385 158.3132 61.9093 173.3410
1.88279520 -89.9250 -4.6599 -63.4692 -75.9332 153.5451 -64.2285 -177.5861 -1.6037 -75.0071 156.4617 64.3853 173.7856
1.90517300 -81.6126 -10.0710 -61.2376 -70.8035 150.9623 -64.2240 78.9693 10.3817 -76.3923 135.6235 -59.0826 175.3643
1.92795160 -81.9819 -10.1413 61.9097 -72.6821 135.4118 -178.5631 59.4749 55.7659 -95.8453 157.1843 63.8415 173.4176
1.94856480 -76.3656 -13.4474 -59.8259 -144.3728 142.3723 -172.8577 175.8911 96.6003 -82.1383 136.8052 -52.7530 -57.3137
1.97571570 -84.6394 -7.6906 -64.1849 -146.3968 160.9227 63.0034 -179.3787 -98.7143 -74.0424 156.4244 64.4419 173.8624
2.00565000 -89.7699 -4.7138 -63.4833 -75.1966 152.4125 -64.2573 -177.5854 -1.5701 -76.4579 135.5145 -59.0527 175.3803
2.03675050 -80.9995 -6.7908 64.8756 -142.7595 159.9618 63.6021 178.6791 -95.0093 -76.4035 137.5830 -53.0499 -57.5314
2.06299250 -83.1496 -9.3111 -61.0042 -75.5929 153.4971 -64.5058 -67.0389 -9.7654 -75.5836 135.5898 -58.9864 175.4178
2.09203600 -76.8785 -17.3302 -164.4227 -148.1707 169.9333 62.3876 165.6610 95.7200 -72.4081 141.5114 -53.4340 -57.7153
2.11376970 -77.4179 -13.0149 -59.8004 -148.2760 169.9157 62.4691 165.7083 95.8653 -72.2862 139.8969 -71.3618 65.9059
2.14928890 -82.5045 -8.5698 -61.0940 -82.6316 151.3190 -70.4461 70.0477 -108.8318 -78.4729 137.9688 -52.8144 -57.3435
2.17605150 -88.7621 -5.9219 -63.6305 -70.9431 139.1145 -172.3069 175.0537 -98.8769 -81.5470 137.4513 -52.6000 -57.1786
2.19866430 -89.3415 -5.5474 -63.5681 -72.9694 141.6599 -172.3552 176.0591 1.4700 -128.0015 158.9181 62.0840 173.3244
2.23237200 -84.8429 -8.2962 -64.1453 -137.3804 155.8972 -67.2632 -70.5957 -91.6018 -78.5405 165.7111 53.4906 62.1252
2.25471530 -82.3553 -10.5393 67.5336 -69.9494 150.1549 -63.5602 80.8557 4.9263 -78.9461 137.9639 -52.7669 -57.2663
2.28547820 -83.0963 -9.6145 -61.0030 -75.6989 152.3428 -63.8608 -175.7957 98.9195 -76.2069 135.6638 -59.0816 175.3624
2.30624590 -82.4439 -8.5690 -59.8011 -82.4282 151.3412 -70.5568 69.9266 -108.8607 -78.4591 137.9714 -52.8155 -57.3447
2.33205020 -82.9633 -9.3637 62.0586 -72.2796 147.5752 -173.8397 58.0234 -91.8807 -72.2493 134.8337 -58.2898 175.6715
2.35934220 -82.1675 -9.3534 -64.6869 -148.2307 157.2785 71.8446 -64.6344 -77.6997 -74.0813 135.6280 -59.1275 175.3617
2.38182950 -89.3726 -5.5486 -63.5591 -77.9333 154.2770 -59.7404 -59.9780 103.1891 -74.9547 156.5437 64.3480 173.7703
2.41433090 -82.9866 -9.2721 -59.6891 -74.9190 152.0482 -63.9573 -178.1931 -97.3935 -76.3562 135.6383 -59.0800 175.3648
2.43731620 -82.9434 -9.8346 -59.6916 -75.7932 152.3789 -63.8619 -175.8026 98.8981 -76.1977 135.6663 -59.0818 175.3620
2.46036520 -72.3615 143.4938 -170.0235 -143.4581 136.5889 179.6504 59.6266 55.9190 -90.5898 140.1899 -52.4900 -57.2875
2.48215220 -73.8936 155.9347 59.1931 -147.0375 162.1560 63.4375 -179.7885 -0.7059 -75.0785 138.3888 -53.0988 -57.5622
2.50498860 -77.3674 -13.6552 60.2607 -138.0876 154.9897 -68.4280 -70.0134 -90.9002 -77.4638 136.6303 -70.3650 66.3566
2.52595870 -75.2515 -14.2434 67.8189 -148.6969 161.0281 64.0062 -175.4958 -96.6319 -74.7234 135.3764 -59.0785 175.3904
2.54614330 -78.5991 -14.9231 68.2854 -72.0607 156.2047 73.5278 -72.6619 -13.5914 -75.8200 138.2685 -52.9453 -57.3469
2.56898820 -84.5003 -9.1948 -64.2512 -136.6124 157.2993 -67.4602 -66.2818 -9.7973 -71.9974 155.7162 75.9788 -61.2983
2.59607410 -82.3156 -12.6237 62.5522 -79.8686 154.6379 -63.6719 -177.5129 -1.3022 -72.3443 155.5804 76.3416 -61.3618
2.62389860 -82.4933 -10.8211 62.4686 -73.0759 141.0461 -174.8093 61.6204 54.5690 -117.9576 160.9450 76.1761 -61.8987
2.64463920 -90.2539 -2.1962 -63.4993 -83.4945 151.4137 -68.6557 72.1231 -108.1967 -129.7151 158.3856 62.2249 173.4380
2.67868980 -84.1364 -8.5467 -64.2270 -144.4205 143.7181 -176.5319 61.4543 54.6347 -119.1894 160.8847 76.5983 -61.8439
2.70343950 -144.1555 152.3025 -166.1576 -72.7969 151.1192 -64.1682 -175.9953 98.8355 -78.9424 137.9878 -52.7866 -57.2707
2.72527300 -71.0655 -31.1452 -171.5542 -136.6631 156.0409 -66.2523 -70.8821 -91.8772 -75.7985 135.6123 -59.0392 175.3890
2.75231820 -82.7140 -10.7347 62.5332 -72.4214 147.0428 -173.8414 58.0869 -91.8739 -73.8539 135.7161 -69.2810 67.4338
2.77235380 -76.6606 -17.4623 -164.4556 -146.6153 162.0243 63.3718 -179.7956 -0.4862 -74.9546 138.3506 -53.1193 -57.5529
2.79361450 -77.2157 -13.0657 -59.7945 -146.6788 161.8004 63.3915 -179.7526 -0.4993 -75.0560 137.0191 -70.6933 66.2099
2.81597020 -82.5498 -8.4086 -59.7952 -82.9421 152.0443 -70.5436 69.9691 -108.9007 -76.2314 135.6329 -59.0648 175.3675
2.84671880 -84.7899 -6.1420 55.2050 -81.9770 151.1197 -79.6973 63.2754 -105.2618 -78.5934 137.9805 -52.7980 -57.3269
2.86963070 -74.2252 -32.9962 -169.6885 -73.2836 133.7141 -179.2194 59.5909 55.9480 -87.7315 139.9887 -52.5586 -57.2033
2.89157580 -84.1167 -8.0583 -64.1961 -145.1546 148.7548 -172.1505 60.1186 -90.2412 -70.7093 146.1204 -168.9954 60.5894
2.91387180 -82.8858 -9.4908 62.0771 -73.2793 141.1457 -172.3378 176.4453 97.1915 -128.7581 158.6208 61.9553 173.3285
2.94419370 -79.0171 -10.4311 63.1028 -146.4549 161.9267 63.6326 -179.5090 -0.1550 -75.0489 137.0140 -70.6878 66.2149
2.96471850 -82.2816 -12.8557 62.5321 -80.6541 154.9273 -63.4095 -175.8074 98.8400 -72.2660 155.6726 76.3471 -61.3465
2.99143360 -81.5973 -10.0423 -61.2393 -70.8688 151.0025 -64.2038 78.9727 10.3764 -77.6130 136.6667 -70.5888 66.1980
3.02202360 -82.3512 -13.3716 -163.9580 -70.3657 149.6957 -64.1985 78.8775 9.3859 -79.2792 137.9756 -52.7277 -57.2313
3.04543700 -81.6796 -10.1374 -59.8845 -71.4344 153.0105 -64.0568 78.9811 10.4761 -72.3575 155.6421 76.3923 -61.3604
3.06650270 -89.8889 -4.8111 -63.4805 -76.2478 155.8014 -65.8781 -67.4896 -9.1754 -71.8471 155.6970 75.8824 -61.3327
3.09750930 -89.1818 -2.3986 -63.2983 -144.9132 161.8154 64.3423 -73.0354 102.5087 -75.3378 136.7915 -70.6234 66.2568
3.11855550 -81.7821 -9.9438 -61.2412 -71.1963 151.9099 -64.1090 78.9936 10.4317 -78.7487 165.6484 53.4622 62.1599
3.13906530 -82.9659 -9.4819 -59.6890 -75.2577 151.7913 -64.2470 -177.5974 -1.5300 -78.0131 136.5775 -70.5770 66.1762
3.16049020 -76.9440 -14.5403 -59.9021 -135.5056 154.2175 -64.2271 -176.6027 -97.1913 -77.6604 136.6237 -70.5462 66.2481
3.18372880 -84.1537 -9.4617 -64.3236 -135.3939 154.7980 -64.2641 -174.9191 99.3385 -77.4178 136.6478 -70.5168 66.2838
3.21155630 -85.2520 -5.5150 55.3216 -83.0886 152.7834 -79.6851 63.4616 -105.4089 -75.0882 156.5416 64.4017 173.7859
3.23236270 -75.4393 -13.9807 -61.0999 -148.1445 156.8368 71.5837 -64.6804 -77.8206 -75.5349 136.7087 -70.6710 66.1961
3.25254420 -77.2176 -12.9177 -59.8225 -146.2073 160.0873 62.8549 -179.7447 -98.9540 -76.5497 136.3476 -70.5273 66.3040
3.29380360 -83.0738 -9.4074 -59.6830 -75.4399 152.7584 -64.2047 -177.6081 -1.5876 -70.7237 145.7208 -167.6007 167.7987
3.31628370 -143.8997 166.1015 63.1169 -147.1844 157.0523 72.1326 -64.8928 -78.5071 -74.3223 156.6209 64.4835 173.8540
3.33736310 -83.3219 -9.2292 -64.3853 -146.1295 158.4214 62.3913 -179.6919 -0.5653 -127.1443 135.6049 -56.4116 90.8538
3.35923670 -82.6985 -10.2553 -60.9999 -78.1278 154.7521 -59.9317 -60.0457 103.0856 -72.2520 155.6700 76.2077 -61.3383
3.38389930 -144.6835 151.9376 -165.0561 -74.3462 151.6941 -60.5579 -60.5046 102.7938 -78.8714 137.9901 -52.7755 -57.2713
3.40392510 -70.9634 -30.6199 -169.2118 -143.0160 137.7664 179.2517 59.3298 55.0615 -88.0553 136.8839 -59.0625 175.5617
3.42473920 -82.5981 -10.7774 62.4650 -71.9965 143.2338 -169.6721 176.1406 -97.3315 -67.9008 145.6254 -170.4255 60.7709
3.44910620 -82.8170 -10.8081 62.5213 -72.7183 144.8668 -167.8551 64.5740 -89.2623 -73.0686 155.7345 81.0201 -61.3800
3.47271490 -75.2872 -14.2218 67.8099 -148.7226 161.0931 63.9378 -175.2892 -96.4800 -69.9290 145.8702 -170.4840 60.7369
3.49564920 -77.2685 -28.3064 -169.7125 -71.2200 149.7982 -63.1407 78.9054 8.5875 -78.7948 137.9526 -52.7906 -57.2869
3.52634460 -89.2197 -5.6798 -63.5698 -72.2455 143.3218 -170.0930 175.6600 -97.3587 -71.1252 155.3318 76.3960 -61.2342
3.55042370 -82.3817 -13.4156 -163.9535 -70.7942 150.7147 -64.0664 78.9303 9.3929 -76.5101 135.6366 -59.0848 175.3642
3.57283440 -89.9280 -4.4479 -63.4603 -75.5641 153.3483 -63.9411 -178.1909 -97.3092 -78.7227 165.6709 53.4793 62.1619
3.59762630 -90.1278 -4.6311 -63.4618 -75.2940 151.5081 -63.8844 -175.7616 99.0511 -127.4703 167.0914 51.0718 62.7640
3.62222440 -82.7246 -8.2994 -61.0856 -83.4052 152.7075 -70.4154 70.1195 -108.8948 -70.7231 146.0467 -170.3768 60.7160
3.64663140 -71.0727 -30.1845 -169.8733 -143.0501 137.7944 179.2457 59.3244 55.0398 -88.0575 136.8746 -59.0609 175.5622
3.67338600 -83.4922 -8.9368 -64.3356 -146.0338 156.2442 62.4412 94.7389 89.4253 -105.8362 136.3991 -53.6896 -59.3251
3.69746680 -81.4086 -6.3609 65.1387 -142.7812 160.7175 63.9680 179.5012 -93.6207 -77.2146 165.5361 53.4793 62.0682
3.71876130 -82.3828 -10.8742 -59.7970 -73.4167 139.9758 -168.7018 -86.0999 -3.7482 -121.9396 135.6146 -56.1808 -64.1822
3.74084870 -82.6006 -9.9048 -61.0631 -71.7106 140.6755 -172.4973 174.7559 -99.1398 -126.4644 167.3333 50.9385 62.5924
3.76240040 -75.9760 -32.0961 -168.6720 -78.4794 151.2895 -60.5091 -60.7680 103.4921 -78.4421 137.9860 -52.8060 -57.3166
3.78277830 -95.1249 4.0718 62.8608 -69.5383 151.0034 -60.3368 86.8532 -100.3333 -76.4293 135.6763 -59.0854 175.3611
3.80440120 -82.9537 -9.8958 62.4905 -76.9158 153.4884 -63.5062 -178.0288 -97.1746 -78.7706 165.6740 53.4970 62.1668
3.82532890 -71.0337 -31.7055 -171.0682 -147.0359 161.2786 62.6996 -179.1197 -98.9712 -74.0705 156.4498 64.4415 173.8583
3.84539070 -80.9324 -13.3165 67.1384 -81.6338 155.8800 -64.6566 -66.8377 -10.5983 -71.9174 155.6896 75.8947 -61.3342
3.86596060 -74.8705 -33.0243 -169.6452 -73.8911 137.9464 -172.6006 175.1629 -98.9381 -82.1159 137.4963 -52.5895 -57.1468
3.88659590 -82.4403 -15.1475 -163.7928 -76.7555 152.9251 -63.9890 -178.2245 -97.3592 -75.0448 156.5350 64.3967 173.7760
3.91304050 -77.5894 -28.4552 -169.7429 -72.5549 150.2017 -62.8343 78.9314 8.7672 -129.8769 158.2996 61.8493 173.3175
3.93509620 -87.8211 -4.9594 -63.6653 -68.7601 152.4421 64.8307 95.9480 90.2510 -105.0920 136.6306 -53.3023 -58.9681
3.96166810 -88.7813 -5.9700 -63.6299 -71.5244 139.3675 -178.8560 62.6234 9.6282 -78.5845 164.6004 52.3542 61.3548
4.00224150 -70.9336 -31.6072 -171.0237 -146.9321 160.8446 62.6131 -179.4428 -99.1583 -75.0873 135.3182 -59.0619 175.4051
4.02605390 -82.7387 -9.9543 62.0017 -73.5376 141.1830 -169.6973 -84.6719 -8.7022 -132.2785 133.8232 -57.0793 177.6641
4.04663500 -77.9864 -12.7435 62.5169 -147.1790 151.1760 -130.6183 -64.1683 93.2506 -127.8778 156.4587 62.2191 173.6816
4.08459740 -79.8214 -11.7039 67.4641 -71.7819 131.0823 -179.9865 59.2582 57.2915 -83.1052 145.6884 -168.5042 167.6294
4.10665680 -81.0895 -12.9044 67.0681 -79.6068 153.1817 -63.8454 -177.5220 -1.5590 -70.7043 145.7113 -167.6056 167.7995
4.14053710 -81.5709 -16.3303 -164.0062 -78.5900 152.6988 -59.1677 -59.3738 103.1966 -76.2524 135.6673 -59.0659 175.3669
4.16755620 -76.7934 -17.2897 -164.4153 -146.7168 162.1946 63.1825 -179.9678 -0.3470 -69.6116 146.2774 -170.4453 60.6650
4.19677570 -82.8169 -9.4105 62.0582 -71.8860 140.9485 -172.4931 174.7471 -99.1925 -126.5170 167.3397 50.9566 62.6021
4.21894070 -81.3451 -12.4137 67.1981 -79.2505 154.4907 -63.5262 -177.9988 -97.0347 -72.3044 155.6529 76.3725 -61.3406
4.24323040 -83.2792 -11.1947 -163.1276 -81.1737 150.2311 -70.1797 70.4112 -108.7216 -129.9414 158.3909 62.1665 173.4228
4.26326970 -75.5103 -32.9403 -169.5834 -75.4841 143.3272 -169.2767 176.4334 -97.0363 -71.8097 156.0368 64.1712 173.8480
4.28818060 -81.9230 -8.4738 -59.6321 -69.2487 153.6705 65.2843 80.3826 18.3823 -144.2342 146.6503 -170.8531 167.0995
4.31255080 -70.6748 -32.5250 -171.8661 -136.0863 156.9334 -64.9061 -65.8397 -11.1889 -70.6031 145.9789 -170.6134 60.7601
4.33335670 -83.0616 -8.2243 62.2098 -73.5826 163.8940 68.7409 85.2258 -107.6172 -106.2510 135.2866 -53.3925 -59.3546
4.36407130 -70.0050 -31.5917 -169.6284 -142.7146 135.9829 179.6223 59.5714 56.3888 -89.1582 138.4866 -71.1180 65.7209
4.38954410 -82.9637 -11.4846 -163.1562 -81.2579 151.6358 -70.2660 70.3728 -108.7613 -76.3508 135.6471 -59.0683 175.3660
4.41932210 -88.7818 -6.1036 -63.6419 -72.8132 135.7981 -143.4187 -60.2993 104.4494 -87.6908 132.0504 -52.1891 -57.3704
4.44233120 -78.5665 -11.2761 62.8128 -145.6113 155.5701 59.9708 78.5446 21.3627 -131.7835 155.0274 74.7725 -62.4010
4.46772490 -73.9261 -32.6234 -169.6035 -73.8444 130.6231 179.8734 59.1512 57.5940 -82.5642 145.8260 -171.3265 60.8367
4.48895620 -81.1098 -12.9155 67.0988 -80.0230 153.4764 -63.4500 -175.7075 99.0389 -70.5969 145.8135 -167.5875 167.7888
4.51207200 -75.6756 -32.2880 -170.1416 -75.4067 143.3334 -169.2702 176.4280 -97.0449 -71.8185 156.0417 64.1736 173.8485
4.53533110 -76.2458 -31.3016 -169.1380 -78.6491 152.0730 -60.6799 -60.9965 103.3812 -76.0962 135.6510 -59.0687 175.3656
4.55863790 -71.2449 -30.2778 -169.1570 -144.2824 148.9223 -172.1556 60.0551 -90.1398 -70.7217 146.1689 -168.9295 60.5774
4.58464520 -78.6867 -10.7787 62.1445 -147.1187 155.5702 -120.6275 -69.1575 82.3441 -73.0299 156.4874 67.4855 174.6084
4.60983020 -70.1380 -31.1084 -170.2524 -142.7519 136.0411 179.6044 59.5573 56.3439 -89.1166 138.4529 -71.0956 65.7460
4.63470050 -71.3250 -29.9434 -169.7750 -143.0124 137.0912 179.2701 59.3443 55.9002 -90.2322 146.0957 -171.5293 60.8938
4.65994990 -75.3893 -32.0234 -170.1166 -74.2089 139.0288 -176.0668 60.6923 55.2690 -113.9488 167.9025 52.6953 62.8625
4.68465260 -71.3577 -30.7956 -170.3431 -146.7490 162.4955 62.9737 179.8059 -0.3419 -77.2087 165.7428 53.3641 62.0210
4.71562950 -74.4524 -15.3101 67.6838 -147.7304 162.8962 64.5639 91.2754 80.6880 -124.5881 134.8947 -57.9516 177.1951
4.73906590 -77.0361 -13.2159 -61.0762 -145.9322 157.6022 62.8391 94.4558 88.6012 -144.2543 147.3608 -170.9996 167.0008
4.76153620 -81.4381 -10.9541 67.3215 -71.9911 141.1883 -171.2128 176.0236 96.5232 -69.5073 145.0508 -170.5019 60.8692
4.78780920 -75.1742 -34.2038 -170.1729 -81.1074 151.2422 -64.2232 -177.6287 -1.5508 -78.1340 136.5714 -70.6136 66.1155
4.81736660 -78.0063 -26.2876 -167.3854 -78.1501 151.5955 -72.0445 69.0288 -110.3565 -74.8954 156.5094 64.3741 173.7750
4.84597480 -75.0005 -34.5161 -170.2649 -82.8746 151.8941 -63.7742 -176.0487 98.8551 -145.8380 147.5277 -170.9198 166.9048
4.86805040 -95.1412 4.1465 62.9044 -69.6152 151.1566 -60.3469 86.8425 -100.3597 -77.4525 136.7069 -70.5622 66.2407
4.89714660 -77.8476 -12.2788 62.5533 -144.3767 138.1835 179.0720 59.1879 54.9797 -88.0108 138.1686 -173.1785 -89.3319
4.92337900 -82.8864 -9.5311 62.0244 -71.8978 142.9028 -170.4093 -83.8767 -13.2210 -145.9038 145.8059 -171.5845 167.1344
4.95127550 -76.9151 -16.9577 -164.3583 -146.1393 160.8888 62.9427 -179.5528 -98.7172 -69.7982 145.6413 -167.6919 167.8147
4.97438710 -75.5111 -17.2945 -164.4035 -147.6074 156.9517 71.8644 -64.6667 -78.2671 -75.5958 136.7209 -70.6801 66.1798
4.99581790 -73.8449 -15.1703 67.4912 -146.1570 155.1571 61.1905 79.2066 19.7028 -127.9990 134.4049 -56.6898 90.2736
5.01984930 -77.5115 -28.3527 -169.7121 -72.2004 152.7357 -62.9115 78.9690 8.6459 -72.2943 155.6213 76.3883 -61.3662
5.04212490 -75.1654 -34.2558 -170.1777 -82.3208 152.7128 -63.7916 -176.0134 98.9299 -70.6618 146.0407 -170.3678 60.7149
5.06570580 -83.7766 -7.9015 73.6693 -74.1065 152.6931 -57.5527 87.2040 -99.0404 -78.6815 165.6809 53.4668 62.1578
5.10330430 -77.2779 -28.3757 -169.7510 -71.6293 150.7527 -63.0493 78.9403 8.5976 -77.4527 136.6528 -70.5560 66.2402
5.12456280 -71.4786 -28.1506 -168.6775 -145.4329 157.7291 72.9652 -64.5952 -80.8866 -71.5903 155.5800 76.4451 -61.2168
5.15027530 -75.1804 -34.1706 -170.1609 -80.8615 151.2652 -63.9563 -178.2130 -97.4610 -77.9947 136.6889 -70.6555 66.0884
5.18428570 -75.4397 -33.5403 -170.7099 -81.4959 152.4392 -64.1560 -177.6409 -1.5743 -70.6621 145.6918 -167.6050 167.8033
5.20996780 -75.7027 -32.4726 -170.2644 -74.8011 144.3290 -171.5493 61.3260 -90.7495 -71.9462 145.9144 -169.3558 60.6810
5.24250420 -82.3391 -15.6328 -163.8600 -77.5693 153.0574 -63.9097 -175.8360 98.9088 -78.6897 165.6899 53.4595 62.1498
5.27271710 -75.4178 -32.2478 -170.1555 -74.4029 140.9263 -170.8686 176.7014 1.4706 -69.1319 145.2089 -170.4878 60.8394
5.31199230 -71.5540 -36.2321 -174.1324 -103.1720 155.1620 -54.0038 -55.2791 106.5794 -70.5744 145.7778 -167.5867 167.7978
5.33358920 -75.4147 -32.8972 -169.5904 -74.6769 142.6392 -169.8632 176.2208 -97.2514 -67.9425 145.5908 -170.4232 60.7748
5.35871170 -75.9636 -32.1011 -168.6652 -78.9038 151.8741 -60.5554 -60.7738 103.5381 -77.6805 136.6952 -70.5025 66.2089
5.38851880 -70.9632 -30.9850 -170.3319 -144.4266 167.2189 64.8344 83.7966 -106.9202 -107.7474 135.1270 -53.7310 -59.8004
5.41034270 -75.1748 -33.7201 -170.7745 -82.0188 151.5227 -63.8643 -176.0211 98.8549 -77.9983 136.7215 -70.6480 66.0841
5.44265660 -71.1875 -31.3573 -170.7030 -145.8128 168.2546 51.7634 63.5502 -115.1468 -126.2549 158.0796 62.6566 173.5769
5.46375810 -82.9019 -11.4966 -163.1936 -81.1844 151.0168 -70.2940 70.3412 -108.7458 -78.3000 136.7312 -70.6475 66.0637
5.48610800 -73.9695 149.7678 -164.6959 -71.7693 163.2252 69.5628 86.0039 -107.7662 -107.2262 135.5946 -53.5110 -59.5715
5.50661940 -81.6940 -10.0416 -61.2369 -71.0180 151.8248 -64.1500 79.0025 10.3798 -71.0988 137.7311 -171.7467 -89.6461
5.53544810 -71.3520 -30.5447 -169.1644 -143.1502 143.7297 177.2097 62.0795 2.8345 -76.5091 164.5768 52.5575 61.5624
5.57555720 -75.4862 -32.8904 -169.5785 -74.6297 140.2071 -172.5814 174.8719 -99.1138 -126.6044 167.3588 50.9474 62.5925
5.59988180 -78.5535 -12.4059 62.4539 -137.6771 155.3729 -66.9910 -70.5960 -91.6946 -74.3298 149.4758 -128.9864 -62.1320
5.62299620 -83.0908 -11.3651 -163.1166 -81.5444 152.4534 -70.2485 70.4031 -108.7965 -70.5965 145.8063 -167.5894 167.7914
5.64883360 -81.5562 -10.2831 -59.8835 -71.1293 151.8710 -64.1308 78.9735 10.4276 -71.0975 137.7337 -171.7470 -89.6470
5.70051880 -83.6725 -11.4290 -61.1851 -80.9539 160.0867 44.6881 54.8915 -113.6710 -85.2934 154.8280 76.7354 -61.4737
5.73781100 -76.3725 -31.3335 -169.1342 -79.3278 152.9701 -60.8210 -61.1143 103.3998 -78.5644 165.6329 53.3252 62.0522
5.75879430 -77.1187 -12.5623 -61.0648 -144.7695 146.7927 -170.4377 175.4899 -97.4352 -67.5491 137.6961 -171.4923 -89.7435
5.78601700 -75.5823 -13.7898 -59.8521 -148.2600 157.4120 71.6048 -64.6897 -77.8748 -69.7443 137.7331 -171.7724 -89.6377
5.80724530 -77.1707 163.4367 62.6982 -96.5755 142.1208 -170.4308 -85.1825 -6.6183 -130.0636 133.3813 -55.5302 90.9856
5.83220930 -82.2372 -10.3839 -61.0690 -71.6061 141.1281 -171.2824 176.5136 1.3636 -69.5477 137.1902 -171.5121 -89.5435
5.86950140 -84.6591 -7.7774 -64.1489 -148.2661 168.6412 61.6038 165.2063 96.0380 -72.6226 149.3487 -133.7455 -61.8395
5.89471890 -82.9851 -13.1040 -163.4034 -74.1068 165.5052 64.5760 74.9762 -114.6198 -128.8697 134.1276 -57.1925 177.5333
5.92006270 -74.5917 -15.1353 67.6808 -147.8144 156.3482 61.9238 95.4988 90.8687 -129.6375 157.2009 75.3826 -62.0287
5.94072340 -71.9903 153.6812 -61.9886 -74.1800 160.3602 50.5832 59.7309 -115.2254 -91.8388 134.8686 -69.4955 67.5804
5.96250100 -71.3406 -29.9181 -169.7560 -142.8709 142.1371 178.1328 62.3575 8.7414 -71.2304 144.3870 -168.0930 167.9267
5.98978530 -83.1742 -9.3224 62.9456 -77.1675 154.8281 -63.4709 -66.4431 -10.6258 -70.9441 137.8144 -172.0585 -89.6161
6.01750720 -77.3192 -14.0545 59.9251 -136.9005 155.1923 -67.0188 -177.4633 -97.4683 -71.1299 137.6832 -171.7269 -89.6322
6.06390340 -69.2910 132.0698 -66.3710 -139.7782 156.5306 -73.6585 163.7408 85.9583 -71.2073 137.7346 -171.7700 -89.6420
6.08585660 -79.4392 154.9679 -65.2507 -70.4030 152.1891 65.1871 96.2300 90.8731 -128.3427 166.5639 50.6521 62.7032
6.10608420 -137.8606 30.9728 -156.5591 -145.3189 159.7871 70.4992 -73.8140 -23.2754 -145.5350 148.0050 -172.9237 60.7052
6.14840520 -77.2464 163.1566 62.7833 -143.4404 138.0405 179.2682 59.2689 55.0111 -88.1527 138.2168 -173.2107 -89.3403
6.17154180 -79.5475 155.0757 -65.2265 -71.7807 152.8435 63.2689 94.6340 89.9240 -92.4556 133.9386 -69.2237 68.2590
6.19709000 -75.6703 -32.6138 -170.2740 -74.9319 142.4433 -170.2524 -83.6524 -13.6520 -146.2068 146.1816 -173.4674 60.9357
6.21949600 -89.9752 -5.0980 -63.4814 -73.8709 145.8822 -133.0191 -60.9002 96.3285 -127.3288 165.3375 49.6048 61.5232
6.25358430 -82.7319 -8.2920 -61.0851 -83.4787 152.8082 -70.4221 70.1203 -108.8950 -71.1027 137.7469 -171.7562 -89.6507
6.29167300 -77.2195 -30.8603 -169.7234 -75.9791 165.2666 63.6427 73.4254 -115.2725 -128.5322 134.2747 -57.2658 177.4980
6.33339450 -71.8915 152.7453 -61.7817 -145.0493 146.9415 -170.2681 175.3845 -97.6447 -67.6673 137.7190 -171.4996 -89.7484
6.36179640 -80.0808 -11.5520 67.4458 -71.6559 133.2518 -179.8659 59.1699 55.9193 -82.7175 138.0344 -172.8716 -89.3810
6.39529910 -82.2409 -8.9446 -59.6429 -71.5684 157.3216 66.1400 -179.8556 -99.1796 -70.3275 137.6428 -171.7783 -89.6159
6.43896890 -76.8756 165.3112 64.7951 -70.7387 156.1383 -64.7209 -177.6817 -1.4786 -71.0182 137.6180 -171.7361 -89.6093
6.46871480 -81.0859 -12.9226 67.0657 -79.6541 153.2438 -63.8399 -177.5260 -1.5502 -71.2477 137.6581 -171.7602 -89.6201
6.48938080 -75.4745 161.6269 62.4084 -134.8329 155.8365 -63.6842 -176.4414 -96.4333 -71.2664 137.7326 -171.7396 -89.6439
6.53389980 -80.7790 -13.4969 67.0892 -81.5005 154.8373 -63.6409 -66.4951 -10.9236 -70.9373 137.8082 -172.0765 -89.6115
6.56585720 -72.1474 144.3382 -171.2489 -70.9630 151.6594 -131.3683 -68.7744 90.1204 -74.1562 135.7873 -70.0195 66.7763
6.59923280 -81.9398 -8.4643 -59.6324 -69.3758 153.8823 65.4208 80.4272 18.3233 -142.2842 139.2853 -174.8584 -89.8741
6.62959470 -76.2437 -18.3591 -164.7213 -145.2623 168.2561 55.5053 67.8927 -114.7322 -124.8173 134.5618 -56.8195 90.1033
6.65485300 -76.7786 -12.9844 -61.0732 -144.1639 145.5910 -175.7037 61.1259 55.0698 -120.1330 155.0124 -127.1873 -62.6468
6.68769630 -76.1337 167.9426 71.5845 -76.0261 -16.7899 -166.9932 -109.5312 -96.4908 -73.7812 134.6249 -65.8821 69.7830
6.77146740 -71.0913 -31.3927 -170.7798 -145.9840 167.9204 49.9674 61.3383 -115.3547 -123.5724 167.0771 51.7220 63.0772
6.80274730 -81.9776 -13.0242 62.6791 -80.5271 154.3053 -62.7655 -66.1206 -11.6119 -74.0476 149.6953 -128.2776 -62.2231
6.83739590 -81.1558 -12.5153 67.1975 -78.6731 153.1806 -63.5325 -178.0626 -97.1588 -71.1370 137.7341 -171.7402 -89.6478
6.85891860 -77.1295 163.0094 62.6738 -144.4277 146.7971 -170.3015 175.4136 -97.6241 -67.6801 137.7203 -171.4975 -89.7476
6.90062260 -76.7457 -31.0897 -168.9925 -75.2700 166.6417 65.0121 164.4825 95.1692 -68.5205 139.9123 -172.6373 -90.1873
6.94419360 -71.2963 -30.3290 -169.0845 -143.0995 138.2459 179.1393 59.2409 54.9541 -88.2846 138.2278 -173.1946 -89.3417
6.98776410 -82.0227 -13.5237 62.6149 -71.5438 156.3587 73.6856 -72.4530 -14.4000 -73.2366 149.3380 -129.4853 -62.0649
7.00818490 -136.6198 23.2114 62.2098 -140.1680 159.6968 74.1404 -70.9840 -23.7912 -143.4018 140.0169 -175.0583 -90.0698
7.08471480 -82.1962 -12.3964 62.5498 -78.1598 152.8915 -63.3917 -177.9739 -97.1221 -74.4277 149.5992 -128.6167 -62.1775
7.11414500 -76.7021 -16.7200 -164.2467 -144.7525 146.4559 -173.0172 60.7460 -90.2186 -76.1633 137.0446 -171.9316 -89.3164
7.14700200 -81.4923 -10.3246 -59.8836 -70.9686 151.4295 -64.1804 78.9545 10.4286 -74.3991 149.5704 -128.6705 -62.1695
7.18016650 -74.1482 156.3383 59.2217 -148.2440 168.7469 61.7944 165.0989 95.9810 -72.8377 149.4864 -133.6144 -61.8419
7.24586070 -70.8030 -30.8358 -170.2952 -145.4831 155.3321 62.1350 95.4940 91.0789 -127.8152 166.5383 50.9196 62.8682
7.28135120 -89.7455 -4.8768 -63.4942 -75.8024 154.1449 -64.2935 -66.9745 -9.8586 -74.0330 149.7346 -128.2005 -62.2339
7.30659050 -75.5365 -13.8073 -59.8515 -148.1720 156.7588 71.3619 -64.7182 -77.5928 -73.4652 149.0896 -129.8942 -62.0316
7.34625110 -82.8261 -10.1005 62.5349 -76.5853 152.9098 -63.8293 -177.5289 -1.5545 -74.5132 149.5261 -128.5971 -62.1820
7.37329500 -81.2940 -13.1945 -163.4755 -69.7090 151.9079 62.5999 95.4719 90.8951 -90.5961 133.9950 -69.0586 68.3422
7.41943140 -72.4628 -28.0239 -169.1327 -142.3533 162.7597 66.2414 -73.4056 100.9340 -69.6480 137.8233 -171.8106 -89.6725
7.46853410 -82.0390 -13.6172 61.5242 -79.8773 153.2953 -63.5318 -64.2899 101.8277 -74.3474 149.6082 -128.6314 -62.1761
7.49958480 -144.7250 147.8186 -168.5888 -148.5045 156.3509 72.1904 -64.8363 -79.1233 -69.9151 137.7456 -171.7777 -89.6388
7.52266990 -71.3436 -30.8548 -169.4622 -147.8931 168.8361 61.5659 165.1190 96.0386 -72.7246 149.4548 -133.5932 -61.8319
7.62176740 -72.2162 -28.4400 -170.3378 -143.1207 162.7504 66.0058 -73.4614 101.4166 -69.6481 137.8265 -171.8103 -89.6735
7.64320090 -82.2420 -15.6926 -163.8629 -77.1916 152.9490 -63.8871 -175.8527 98.9226 -71.0555 137.7693 -171.7477 -89.6576
7.71138250 -82.7298 -10.5919 62.4586 -77.5111 153.2889 -63.4452 -175.6979 98.9638 -74.3785 149.6276 -128.6444 -62.1744
7.73700460 -82.3611 -10.2549 -61.0579 -71.6343 142.2315 -169.4902 176.1223 -97.4310 -72.4113 148.0189 -130.6245 -62.0029
7.82717070 -75.5144 -32.4157 -170.2588 -74.5915 142.8060 -172.6489 61.2923 -90.3378 -76.7921 137.0769 -172.3609 -89.2509
7.87787970 -89.9457 -2.4718 -63.5212 -83.9292 153.0061 -68.7064 72.1054 -108.2560 -74.4141 149.5576 -128.7899 -62.1587
7.91112290 -137.7293 14.2632 60.2027 -141.7568 161.6413 62.1509 -80.4816 97.0488 -73.0245 149.2804 -129.9141 -62.0302
7.97152030 -81.0100 -12.9417 67.0748 -79.3806 152.8144 -63.8574 -177.5151 -1.5703 -74.4946 149.5185 -128.5956 -62.1818
7.99305480 -81.6746 -15.4784 -163.8387 -72.1998 140.6372 -171.8020 176.0988 96.4768 -70.2007 136.9981 -171.5211 -89.4708
8.01715100 -76.5558 164.3992 64.0754 -68.2096 149.2379 -173.6092 57.6604 -92.0430 -71.6194 148.2163 -130.0748 -62.0421
8.13914170 -144.2979 169.8700 66.0182 -70.1516 157.1118 -65.1573 -67.2129 -9.4858 -74.0713 149.6673 -128.1229 -62.2300
8.18190540 -77.2971 166.7435 65.7921 -67.9998 160.2501 66.9968 -179.9150 -0.1767 -73.2942 149.5074 -129.2999 -62.0674
8.20234230 -82.6369 -9.6975 61.9607 -71.8801 142.6210 -169.4296 176.1478 -97.4444 -72.3362 148.0165 -130.7064 -61.9985
8.23369720 -77.4548 -13.3454 -61.1355 -145.6303 169.4009 56.2199 68.8354 -114.2485 -142.5557 152.2946 -126.1765 -62.9003
8.31038360 -76.7676 -17.2979 -164.4153 -146.6828 161.9906 63.1441 179.9879 -0.3172 -73.1139 149.5266 -129.6051 -62.0497
8.38096880 -71.2587 -31.3241 -169.7029 -145.1354 170.8376 58.0620 70.6859 -113.3716 -141.4091 139.2935 -174.9777 -89.7714
8.42870930 -91.0536 -5.0993 63.3136 -65.7758 150.2286 -56.2428 91.7165 -91.8141 -74.3636 149.6770 -128.4914 -62.1893
8.45661820 -73.4870 154.2772 57.9102 -88.4347 111.3958 179.8164 -121.2886 -116.4817 -76.7668 137.0860 -74.4544 62.6850
8.48508910 -94.5126 3.6686 62.8470 -68.9519 150.4628 -60.2950 86.9286 -100.1578 -144.6373 152.8655 -125.6097 -63.0604
8.58598350 -73.1163 146.0504 -166.1742 -74.3679 152.0263 -64.4503 -177.6435 -1.4350 -74.5036 149.5499 -128.4057 -62.1984
8.62872570 -70.7375 -32.4370 -170.6518 -135.3079 155.6625 -63.5667 -176.5311 -96.8060 -74.4514 149.5318 -128.8219 -62.1502
8.65377570 -82.4018 -13.4464 -163.9458 -70.8775 151.2383 -64.0280 78.9496 9.3878 -74.4050 149.6021 -128.5961 -62.1772
8.67759910 -77.8526 -14.2263 60.5076 -129.8475 154.4558 -72.2208 -70.6109 105.9162 -74.3530 149.5027 -128.9006 -62.1432
8.72936350 -72.6976 144.9097 -166.5516 -75.5062 153.5504 -64.6935 -67.1791 -9.3733 -74.0100 149.7383 -128.0424 -62.2487
8.75812050 -72.7380 144.1131 -168.7780 -134.2481 156.1674 -63.6140 -176.0385 -96.1192 -74.5785 149.5243 -128.9193 -62.1439
8.79317770 -73.9813 149.7002 -165.0450 -69.4648 158.1391 66.9524 -179.6926 -0.1858 -72.9744 149.6369 -129.2005 -62.0819
8.83113120 -76.8609 -16.9908 -164.3642 -146.0927 160.4591 62.8434 -179.5274 -98.8570 -73.6630 149.1741 -129.3773 -62.0831
8.88822960 -82.2401 -15.0758 -163.7563 -72.5962 147.3161 -173.3714 58.0719 -91.9099 -71.7385 148.0363 -130.2829 -62.0457
9.00955720 -144.6642 152.0401 -164.9802 -74.7724 153.0134 -60.4149 -60.4573 102.7332 -74.3735 149.6375 -128.4790 -62.1891
9.07384440 -143.9187 171.9560 67.1493 -68.0618 162.3072 67.0462 179.8357 -0.0501 -71.2614 155.4787 76.3168 -61.2143
9.11374180 -77.3519 -28.2474 -169.6822 -71.5951 151.0433 -63.0370 78.9532 8.5960 -74.3597 149.5718 -128.6288 -62.1725
9.19468370 -78.8623 170.4010 66.6147 -71.5608 155.6330 -71.9656 69.3261 -108.9285 -74.4179 149.5418 -128.5978 -62.1649
9.24353780 -81.5549 -16.4078 -164.0115 -78.7659 153.0780 -59.0832 -59.3401 103.1539 -74.3818 149.6416 -128.5755 -62.1830
9.41697830 -75.2661 -33.6435 -170.7320 -82.1811 152.4388 -63.8049 -176.0054 98.8834 -74.3229 149.6130 -128.5991 -62.1765
9.50418890 -84.6992 -7.3736 -64.1155 -145.5417 152.6547 -145.6762 95.5016 131.1687 -143.4534 140.2672 -175.1375 -90.1239
