# Supplementary material for: Exploiting Sequence-Dependent Rotamer Information in Global Optimization of Proteins
Source: J Phys Chem B. 2022 Oct 18;126(42):8381–90. doi: 10.1021/acs.jpcb.2c04647 (PMC9623586; doi:10.1021/acs.jpcb.2c04647)
Supplement: Supplementary file 2 — jp2c04647_si_002.zip [file jp2c04647_si_002.zip › TripeptideConformations/ASN_LEU_HIE_new.csv]

0.00000000 -74.7178 152.2626 -59.1690 113.0189 -131.4520 156.6840 -64.5293 -65.9834 -144.7194 153.8500 -175.1678 54.5525
0.03935580 -75.6529 152.2407 -60.4934 -63.0130 -131.4366 156.6935 -64.4659 -65.9634 -144.7194 153.8332 -175.1751 54.5774
0.11052680 -133.3178 156.3720 -62.8817 -72.5133 -130.4179 156.6530 -64.6198 -65.8178 -144.7215 153.8396 -175.1744 54.5629
0.15804080 -133.8091 156.5677 -63.0375 -72.5946 -78.2275 154.8420 -59.9261 -60.7444 -145.0957 153.8944 -175.1252 54.4567
0.18633910 -74.7198 152.2716 -59.1639 113.0252 -131.7686 156.5300 -64.6461 -66.0000 -74.0930 151.2120 -174.4565 56.0685
0.22617280 -75.6511 152.2423 -60.4882 -63.0156 -131.7600 156.5252 -64.5850 -65.9818 -74.1010 151.1837 -174.4650 56.1113
0.25928100 -133.2446 156.5443 -61.3345 109.2893 -78.4891 154.8295 -59.9729 -60.7522 -145.0980 153.9138 -175.1158 54.4056
0.29757460 -133.3157 156.3618 -62.8761 -72.5175 -130.7830 156.4937 -64.7519 174.3235 -74.1049 151.1845 -174.4652 56.1122
0.31923370 -143.9848 147.8352 -176.6085 -113.1338 -132.9462 153.7696 -65.5174 -66.2770 -145.1006 153.8938 -175.1804 54.3349
0.36492280 -133.7883 156.6079 -63.0252 -72.5911 -78.4590 155.1762 -59.9940 -60.7705 -73.9413 151.1738 -174.4662 56.0600
0.39469990 -71.8794 144.8561 -174.5159 61.1663 -132.5546 155.0474 -65.0202 -66.1345 -74.1478 151.1975 -174.4937 56.0951
0.41869770 -145.5073 161.6424 62.6384 -90.3117 -77.6585 158.6041 -60.1729 -60.7695 -145.5311 154.0056 -175.0679 54.3066
0.44997770 -74.7319 152.2840 -59.1634 113.0470 -131.4461 156.7318 -64.5232 174.2521 -145.1852 150.0826 -175.0731 -106.5466
0.47538550 -74.8813 156.4974 -163.2580 12.4227 -74.3013 155.0232 -59.4084 -60.6068 -145.1578 153.9039 -175.1332 54.4230
0.51321380 -143.9715 147.9351 -176.4513 -113.2395 -133.2012 154.2523 -65.5867 -66.2591 -74.0392 151.1673 -174.5088 56.0771
0.54848720 -71.8781 146.0040 -174.5214 48.9479 -78.5171 153.4080 -59.3823 179.1798 -145.1073 153.8769 -175.1889 54.4523
0.57125030 -73.4366 159.5945 64.9840 -86.6393 -78.4114 159.6242 -60.1116 -60.7256 -73.7666 150.9922 -174.5365 56.0399
0.59256950 -144.1192 160.1357 -163.1041 10.2181 -74.1146 155.3196 -59.5303 -60.7059 -73.9051 151.1551 -174.4757 56.0542
0.64171670 -71.8493 144.8949 -174.5134 61.2498 -132.1380 154.9418 -64.8730 174.1320 -145.3667 150.0809 -175.0843 -106.6072
0.67161140 -77.1441 153.7757 -60.5584 -63.0335 -75.9611 150.4905 -60.0835 -60.7301 -149.4228 163.3538 63.5195 93.4994
0.69504860 -133.3580 156.5835 -61.3541 109.2525 -75.5162 150.3070 -60.2433 -60.8204 -149.4224 163.3610 63.5229 93.4951
0.72337730 -75.6525 152.2224 -60.4933 -63.0334 -131.7378 156.5651 -64.5742 -65.9788 -73.5287 147.2413 -175.0900 -105.2601
0.75420690 -75.5603 151.6586 -63.1683 -17.2140 -131.4464 156.7278 -64.4788 174.2656 -144.7137 153.8315 -175.1768 54.5913
0.79088120 -133.4239 156.9356 -61.3763 109.3147 -70.6407 140.1841 -176.7553 -176.4136 -144.3276 154.1263 -175.1098 54.0502
0.81479380 -143.3483 152.8406 -173.2281 42.1623 -74.4986 154.3277 -59.7191 -60.7138 -73.9944 151.1495 -174.4833 56.0634
0.85734580 -145.5172 161.6681 62.6161 -90.3819 -77.7309 158.8621 -60.1558 -60.7645 -146.0511 150.2331 -174.9201 -106.6861
0.87947180 -133.8115 156.5725 -63.0259 -72.6016 -78.5530 156.4133 -60.2394 178.8359 -74.8619 160.6539 63.8452 -82.4973
0.90044840 -143.1510 149.3120 -174.9235 59.6840 -130.8731 154.8330 -64.7399 -65.9225 -145.3821 150.0862 -175.0956 -106.6164
0.92155890 -75.9036 153.5962 -59.1411 113.1776 -79.8827 156.6396 -60.1468 -60.7205 -74.8332 160.6614 63.8489 -82.4816
0.94603860 -76.7623 152.9237 -63.1607 -17.5934 -79.4011 155.0879 -59.7849 -60.6404 -145.0806 153.8991 -175.1250 54.4541
0.97638060 -134.2737 155.9680 -63.3602 -72.8555 -87.6620 150.7177 -59.8075 -60.6569 -137.2537 155.8903 -64.0286 -85.3261
0.99730680 -143.7416 151.3996 -172.5966 -121.5047 -74.6979 152.5368 -59.8599 -60.7148 -145.1125 153.8925 -175.1733 54.3861
1.01760220 -75.5982 152.1601 -60.5032 -63.0177 -132.1013 157.1048 -64.7821 -66.0975 -145.2971 163.3360 65.0575 -88.0673
1.03912850 -143.7228 157.0547 -157.3556 89.1512 -67.7063 153.7088 -60.5584 178.7364 -150.2357 163.4314 62.9490 92.9432
1.06177580 -72.0049 149.7912 -168.8493 69.5723 -103.8211 115.1328 -60.5739 178.6772 -153.5277 162.4734 55.9027 -99.8685
1.08558520 -74.5019 153.8035 -156.4458 91.7160 -67.3352 154.0469 -60.5155 178.7803 -150.2213 163.4417 62.9392 92.8628
1.11165720 -144.1359 160.0489 -163.1259 10.2607 -74.3004 156.5023 -59.7755 -60.7458 -74.8682 160.6330 63.8515 -82.5116
1.13417200 -71.4344 144.2782 -176.3853 -112.5470 -133.2425 155.9885 -65.3916 -66.3480 -144.2737 163.4111 65.7372 -87.1050
1.15583220 -143.1655 149.3381 -175.0322 59.2890 -130.1068 154.0906 -64.6123 174.3624 -146.9790 163.2134 65.0591 93.9240
1.17614790 -74.8753 156.5241 -163.2729 12.4226 -74.4393 155.4964 -59.4666 -60.6299 -73.3041 147.2141 -175.0792 -105.2125
1.19661870 -143.7231 151.1832 -172.7161 -121.4653 -75.1680 153.0189 -59.9263 -60.7403 -74.0268 151.1495 -174.4920 56.1165
1.22910760 -144.6397 160.4244 -162.5291 9.9368 -82.7356 149.9881 -59.5636 179.0103 -137.9402 155.7982 -65.2034 -84.6627
1.24960500 -133.4266 156.9545 -61.3723 109.3479 -70.6131 140.3118 -176.7532 -176.4356 -144.7037 150.2751 -175.0079 -106.3419
1.27523470 -71.9069 146.0459 -174.4761 48.8126 -78.8022 155.1284 -59.6990 179.1096 -75.0181 160.6219 63.8644 -82.4808
1.30000700 -133.8119 156.4826 -63.0353 -72.6016 -80.6262 158.6055 -59.8601 -60.7207 -142.2875 163.4328 66.8791 -86.5667
1.33100600 -143.6154 156.8205 -157.2556 89.4894 -69.6425 159.3786 -60.6249 -60.9161 -74.8895 160.4660 63.7636 -82.4193
1.35640860 -76.5940 154.7440 -58.9875 113.4194 -144.2573 144.0431 -176.5478 63.1964 -144.0763 150.2289 -175.1371 -106.4280
1.37774510 -143.8110 151.1753 -172.8275 -121.2289 -73.3809 148.6309 -60.0502 178.8750 -148.9295 163.3385 63.9213 93.4938
1.40152820 -133.2387 156.4808 -61.3325 109.3138 -80.9248 158.5997 -59.9036 -60.7281 -142.2748 163.4441 66.8843 -86.5357
1.43036510 -143.7470 151.2730 -172.6540 -121.4911 -74.7857 152.6088 -59.8524 178.9165 -145.5291 150.1147 -175.0041 -106.4843
1.45041500 -133.9739 156.9075 -63.0305 -72.6634 -70.8215 138.9174 -176.2201 63.1720 -73.1494 145.6984 -175.1117 -104.7710
1.47233840 -145.7797 161.6275 62.3309 -90.4889 -69.6703 144.7307 -176.2859 63.0718 -147.1824 163.5765 64.5423 93.3401
1.50829630 -144.2478 158.7498 -163.5496 11.1282 -69.0011 140.6851 -176.9181 -176.4302 -144.7805 150.2761 -175.0193 -106.3765
1.53362540 -133.3907 157.0021 -61.3590 109.3401 -70.9077 138.9005 -176.2205 63.1718 -73.1375 145.7101 -175.1029 -104.7733
1.55899870 -145.6591 161.7192 62.0984 -91.2246 -71.3352 149.1819 -172.5959 63.4572 -71.7644 159.9624 61.7664 -86.2352
1.57964530 -70.5621 142.2952 176.8059 67.2999 -147.3525 132.5494 -179.2525 62.6122 -149.3355 163.4871 64.0926 -96.2838
1.60164520 -71.3564 144.1602 -176.5327 -112.0719 -133.2600 154.8743 -65.4266 -66.3308 -72.9105 153.7432 -58.1538 99.2763
1.62830550 -75.7033 153.8613 -59.1473 113.1544 -76.4826 152.2787 -78.5048 -173.7229 -145.1008 153.9882 -175.0880 54.3485
1.65389450 -142.2223 151.3458 64.7038 97.3194 -133.6204 154.3523 -65.2556 -66.0275 -136.9816 156.3317 -59.0606 -88.0832
1.67772620 -74.6104 154.0599 -157.1835 90.8537 -63.0200 145.1627 -175.9838 63.0420 -146.6610 163.5488 64.7018 93.2455
1.70299820 -71.8326 144.8482 -174.5035 61.1096 -132.4713 155.0988 -65.0859 -66.1398 -73.0849 153.7904 -58.2014 99.2731
1.73035010 -73.9659 161.0751 65.6399 -86.5011 -82.2144 164.1525 -59.8677 -60.6427 -127.7201 156.0316 -59.2446 98.1895
1.76125320 -74.5025 153.3170 -156.2086 92.3335 -69.8757 161.1396 -60.2523 178.8491 -142.4391 163.4665 66.8491 -86.3824
1.78146380 -144.7561 160.1968 -162.7810 10.1249 -78.1621 138.2869 -177.5926 -176.3134 -135.4491 155.8287 -65.8332 -81.1116
1.80527160 -143.9904 147.9801 -176.3919 -113.4315 -133.0509 154.3317 -65.6345 -66.2504 -72.9239 153.7391 -58.1610 99.2934
1.82640390 -75.7246 153.5482 -59.1570 113.1397 -77.8591 152.8749 -72.0062 66.8225 -145.1273 153.9752 -175.0990 54.3621
1.85131460 -76.8731 153.5408 -60.5448 -63.0524 -77.6437 152.8936 -71.9104 -57.4085 -145.1212 153.9556 -175.1092 54.4160
1.87207620 -143.4057 150.5658 -175.1922 49.3659 -69.8668 136.2673 -176.9537 63.0300 -73.9977 145.5770 -175.1301 -104.6686
1.90477840 -74.6678 156.3636 -163.3325 12.7753 -72.7145 152.3560 -77.7354 65.8603 -145.1620 153.9743 -175.1080 54.3717
1.93600740 -143.1538 149.3183 -174.9018 59.5189 -131.1874 155.0188 -64.9637 -65.9387 -77.8346 154.1862 -61.7588 -72.4916
1.95823940 -72.1331 147.8675 -173.9296 48.0600 -73.9994 150.8108 -77.9232 -173.5737 -145.1375 153.9582 -175.1515 54.3892
1.97980340 -133.9374 157.9531 -62.9883 -72.6275 -70.6491 158.8541 80.8626 -63.3203 -144.1654 154.0876 -175.0630 54.1892
2.00278520 -143.6349 156.7880 -157.2904 89.7255 -68.2342 155.5202 -78.8104 65.4863 -145.2631 154.0032 -175.1268 54.3405
2.02746600 -133.4271 156.8914 -61.3708 109.3412 -71.7044 145.4787 -175.6233 -177.0447 -133.4050 163.5810 68.0998 -82.8195
2.05312070 -74.8431 155.0557 -154.0174 91.2903 -73.4943 161.3204 -60.1010 178.9091 -134.1050 156.4255 -58.3408 113.7279
2.07672460 -75.7233 153.8837 -59.1416 113.1888 -76.4557 152.3941 -78.4915 65.7940 -145.4978 150.1928 -174.9638 -106.5058
2.09691630 -144.2238 158.8595 -163.5120 11.1337 -70.2760 146.3834 -173.6361 -176.8624 -70.6744 161.0857 63.9725 85.0464
2.11725440 -144.0272 148.5421 -174.2039 -121.2512 -81.8419 134.9898 -177.5514 63.5122 -134.1312 155.8101 -65.1222 -80.2964
2.15025900 -74.4792 153.6492 -156.2285 92.0272 -69.2413 159.0417 -60.4213 -60.8581 -76.9350 153.7860 -61.9265 -72.8366
2.17519590 -143.9818 163.6501 69.0480 83.6947 -142.8144 143.4959 -176.7176 -176.6267 -143.7275 154.0807 -175.1698 54.1667
2.19909620 -143.3270 152.9522 -173.4322 43.4194 -72.9725 151.6880 -71.6631 66.6939 -145.1830 153.9491 -175.1529 54.3947
2.23322090 -76.5459 154.9392 -59.0967 113.3633 -71.1985 142.8909 -175.2958 -177.1015 -69.1845 152.4859 -56.9438 96.5698
2.25654520 -74.2728 153.4452 -156.5009 92.4333 -67.9205 156.1931 -78.6944 -173.8352 -73.9371 150.9351 -174.5230 56.1195
2.27948320 -77.7863 154.8683 -60.4896 -63.0557 -71.0887 142.9486 -175.2838 -177.1036 -69.1368 152.4739 -56.9404 96.4984
2.29990080 -77.3676 153.6034 -60.9783 -63.4827 -88.6971 139.8733 -177.1858 -176.3356 -134.4273 156.6640 -58.5491 114.6313
2.32399770 -75.7353 153.9202 -59.1373 113.1771 -76.7831 153.9596 -79.0432 65.6952 -74.7047 160.6242 63.9385 -82.2345
2.34840460 -76.8526 153.9088 -60.5248 -63.0579 -76.4447 152.6531 -78.5442 -173.7649 -73.4027 147.2750 -175.0762 -105.2400
2.37062360 -144.9820 150.7927 48.8867 -133.8568 -75.4931 155.7351 -60.0819 178.8603 -145.2453 153.9382 -175.1277 54.3329
2.39078270 -143.3949 152.4208 -173.8370 44.8107 -71.6199 148.0141 -78.3606 -174.0930 -148.7106 163.3659 64.1385 93.4970
2.41225390 -143.7344 156.8894 -157.4523 89.5254 -66.9894 152.1020 -78.8487 65.4674 -149.8093 163.4488 63.3073 93.0105
2.43506970 -143.6469 156.7586 -157.2882 89.7776 -68.2386 155.6224 -78.7957 65.4899 -145.7458 150.2407 -174.8933 -106.5421
2.45772270 -74.8303 156.5329 -163.3555 12.6382 -71.6310 149.3908 -71.1240 -57.2479 -149.1081 163.3956 63.7913 93.4031
2.50175670 -73.1468 159.3320 64.7001 -87.2296 -76.6790 157.9806 -79.2767 65.5987 -74.6303 160.4807 63.8226 -82.1372
2.52442230 -144.1502 159.9674 -163.1715 10.5574 -72.7242 153.9388 -78.5145 65.4762 -74.7648 160.6026 63.9465 -82.2725
2.55393070 -71.8499 144.7686 -174.4150 -119.9816 -76.7739 149.8311 -71.2220 67.5426 -145.1625 153.9471 -175.1714 54.3206
2.57656290 -133.4879 156.7157 -62.8702 -72.5548 -144.1200 171.1789 56.1662 -172.1501 -142.8707 153.6558 -175.2305 54.5438
2.59666710 -78.0349 155.9526 -60.4603 -63.0227 -68.8965 154.0014 80.2359 176.1457 -149.8330 163.5457 62.8242 92.7911
2.61865390 -134.2869 155.7612 -63.3865 -72.9136 -86.4069 149.3862 -72.1216 -57.4548 -137.0738 155.8993 -64.4964 -84.9093
2.65147600 -145.6648 161.7926 62.1906 -91.0362 -71.0014 148.0817 -174.8914 62.3429 -68.8019 152.6403 -56.8633 95.8241
2.67863820 -144.1025 160.2560 -163.1068 10.3427 -72.6690 153.1504 -71.2951 -57.3844 -73.2973 147.2890 -175.0787 -105.2348
2.70880160 -143.6288 156.6065 -157.3992 89.8933 -68.5593 157.0369 -79.3478 65.3949 -74.7608 160.4242 63.8426 -82.1743
2.73421290 -143.8769 151.8266 -172.6500 -121.1609 -71.8853 147.2653 -78.5857 65.3290 -148.3824 163.3542 64.3501 93.5277
2.75438600 -143.7703 152.0985 -172.5184 -121.3301 -73.5381 151.1461 -72.1772 66.3791 -73.9954 151.2186 -174.4892 56.0694
2.77478220 -134.0198 156.8944 -63.0429 -72.6683 -71.0844 127.7360 -171.7288 49.6191 -143.8866 153.6408 -175.1960 54.3191
2.79794560 -80.1996 166.1857 67.6463 -7.9798 -129.9975 156.8814 -64.4739 174.1653 -144.7640 153.8594 -175.1700 54.5281
2.82421050 -72.1912 147.6040 -174.0243 48.1113 -75.4208 153.2270 -72.1900 66.6330 -74.7516 160.6135 63.6737 -82.3291
2.84628310 -81.3528 165.6304 67.2469 -9.4550 -79.2446 154.3962 -59.9294 -60.7046 -145.2825 153.9402 -175.1389 54.2593
2.88282150 -133.9953 156.8764 -63.0373 -72.6547 -71.0294 139.0253 -174.5897 -90.7910 -143.0402 153.7329 -175.1591 54.2396
2.90614280 -143.3220 151.0250 -171.4414 54.6921 -71.8695 159.1368 82.6646 -63.1289 -144.5796 150.2511 -175.0096 -106.4494
2.92710150 -144.2282 159.5756 -163.4800 10.6138 -76.4063 169.4161 58.3183 66.6830 -143.2329 153.7432 -175.1987 54.3925
2.94762810 -83.9418 143.4799 -177.6511 -113.1553 -114.6288 149.5640 -73.1182 69.9462 -74.0065 151.1943 -174.5249 56.0633
2.97196680 -133.4232 156.9470 -61.3751 109.3158 -71.1434 138.9977 -174.5748 -90.7847 -143.0505 153.7546 -175.1478 54.1794
2.99243990 -75.7477 153.4886 -59.1575 113.1669 -79.9194 156.7541 -72.0173 66.9699 -141.6872 163.5139 67.0953 -86.3212
3.01698590 -76.8879 153.4547 -60.5467 -63.0615 -79.7094 156.7630 -71.9207 -57.2934 -141.7083 163.5029 67.0851 -86.3591
3.03955510 -75.7749 159.8908 68.6109 76.6468 -131.6836 156.9749 -65.1287 174.0433 -77.6319 161.6922 65.6467 87.0530
3.06163760 -143.8251 151.9433 -172.4970 -121.3499 -73.0030 151.9852 -79.0936 -174.2190 -74.8995 160.5861 63.9707 -82.2356
3.11382830 -132.8828 156.7118 -61.1831 109.3940 -144.1926 171.1303 56.1334 -172.1743 -143.4496 149.8476 -175.1174 -106.3369
3.13392710 -75.6926 153.8705 -59.1387 113.1640 -76.8646 153.3944 -78.7716 -173.7793 -72.3654 153.6693 -58.0762 99.5835
3.15655900 -144.1164 160.1186 -163.0900 10.4495 -73.7941 156.5279 -71.3057 -57.3042 -141.5136 163.5136 67.2164 -86.1399
3.18220140 -133.3799 157.9384 -61.2476 109.3202 -71.2927 161.5364 81.2995 176.5582 -140.9661 163.6653 66.8294 -86.1208
3.22124110 -144.3275 157.8619 -162.0897 16.1491 -73.6250 157.5141 84.4093 176.5676 -76.8309 159.0846 63.8965 -81.9840
3.24184940 -74.8216 156.3603 -163.2937 12.7557 -74.4348 156.7189 -71.0396 67.2956 -141.5847 163.5147 67.1786 -86.1790
3.26864360 -73.2441 159.5052 64.8890 -87.1088 -77.2793 158.1340 -73.5101 -58.5253 -77.5928 161.6675 65.3795 87.0401
3.30405110 -72.3097 146.7311 -174.9203 51.0930 -70.7705 137.4666 -174.0119 150.5707 -143.0958 153.7536 -175.2010 54.2173
3.32769660 -75.7105 153.5551 -59.1487 113.1497 -78.2763 153.9568 -72.2574 66.7182 -72.3282 153.7109 -58.0266 99.7829
3.35119830 -143.8532 159.7280 64.3992 81.6049 -146.8026 146.7652 -176.1045 -177.0075 -132.1835 156.8805 -56.4023 107.5366
3.37311520 -78.0406 155.9407 -60.4425 -63.0258 -69.9453 157.4280 80.1280 -63.4922 -73.2950 152.7895 -58.2575 99.4684
3.39393410 -143.8947 158.3854 64.6010 81.3463 -89.9275 147.8625 -78.8586 -174.0356 -145.5583 153.9810 -175.1616 54.1197
3.41740900 -145.5320 161.7019 62.2937 -91.2617 -76.0457 157.3082 -79.2913 65.2864 -72.4226 153.4541 -58.1036 99.2685
3.45686540 -145.6518 162.8667 63.4015 -88.8888 -67.5795 132.5768 -172.5613 48.6183 -143.5451 153.7890 -174.8166 54.2135
3.48795930 -145.0036 151.0109 49.0317 -133.8785 -77.0045 159.2070 -60.0504 -60.7714 -142.8320 163.4592 66.6890 -86.6634
3.52479620 -72.9009 147.5919 -171.1887 55.4799 -72.3758 161.6135 82.6949 -62.9822 -140.9592 163.6747 66.7815 -86.1523
3.54498520 -139.7157 166.2126 63.3616 -5.6025 -91.7950 155.8435 -59.7466 -60.6777 -128.5216 157.3165 -48.3791 122.6793
3.56516950 -81.3802 165.6313 67.2281 -9.4421 -79.3570 156.2142 -60.2423 178.8718 -74.7874 160.6536 63.8705 -82.4808
3.58574610 -143.9682 150.2609 -173.5056 -120.1569 -70.1061 136.6690 -173.6336 150.8108 -143.1045 153.7685 -175.1938 54.1337
3.61620280 -72.1155 147.4890 -174.0625 48.0936 -75.9641 152.4396 -71.5096 67.0994 -77.1300 154.1102 -61.9099 -72.8774
3.63999640 -71.9982 144.0232 -175.1670 -118.8038 -72.4497 135.7998 -173.2894 -89.6033 -143.1875 153.7807 -175.2043 54.0940
3.66815670 -70.5222 143.7665 -176.2079 -112.0964 -146.5626 170.9739 54.8185 67.4081 -143.2344 163.2599 65.4371 -87.4304
3.70058590 -144.5455 169.5739 -144.7643 -54.3395 -71.7126 151.8827 -77.5911 65.6414 -145.5991 150.1759 -174.9596 -106.5257
3.72631210 -72.7037 147.0297 -171.3269 56.1011 -71.4831 157.1415 81.6010 -63.4258 -73.5518 152.6675 -58.2187 99.4337
3.75253230 -73.5288 159.7863 64.7579 -86.1649 -69.9343 143.1136 -176.1606 -91.8912 -144.0183 149.9984 -174.9232 -106.4577
3.77392710 -72.9556 158.2032 63.5179 -88.0361 -77.4959 167.2810 60.4409 69.7214 -147.5909 163.2713 64.0497 93.0673
3.79813000 -83.8462 143.6766 -177.3787 -113.7879 -115.3873 150.7437 -73.1090 -54.5065 -144.2861 163.4882 66.0655 -87.0890
3.82117160 -143.8980 158.3321 64.6532 81.5743 -89.2396 147.6835 -78.8336 -174.0422 -145.8748 150.1817 -174.9338 -106.4063
3.84502080 -73.4841 152.0397 -172.3565 42.2068 -72.4590 166.4667 59.5340 -171.4364 -147.5486 163.2710 63.8859 93.0120
3.86791160 -76.1386 158.2271 66.1495 76.0446 -95.5799 149.8313 -70.6321 68.8374 -145.4532 153.9605 -175.1523 54.2032
3.88823530 -143.4602 149.8102 -175.8297 52.9075 -140.9168 129.3082 -172.0773 -75.9543 -145.0495 162.7183 66.1419 97.3693
3.92387700 -83.7333 51.7277 -166.5180 14.1559 -78.4041 156.1328 -73.7528 -57.7688 -141.4818 163.5053 67.1992 -86.1976
3.94593120 -144.0114 150.3351 -173.4781 -120.2626 -70.1328 137.9771 -174.0848 150.1949 -143.5479 162.9849 66.5413 94.1402
3.97860220 -143.7900 160.2479 66.7220 82.3943 -103.5731 150.4358 -70.9151 -55.3909 -145.7207 150.1644 -174.9599 -106.4512
4.00797690 -81.4679 165.6393 67.2413 -9.6558 -81.7024 158.5847 -59.8517 -60.6792 -142.0620 163.4688 67.0341 -86.2966
4.05007880 -75.4201 157.9582 70.2580 -70.0134 -140.2145 120.8137 -170.8758 51.9159 -140.8531 155.7916 -66.4649 102.9250
4.07046450 -78.1708 156.4682 -60.2145 -63.3738 -138.3463 138.7212 -175.1857 -90.5837 -135.6911 156.2875 -57.8492 104.6640
4.09228270 -143.5067 146.5143 -176.6705 -113.2029 -129.4392 152.3520 -65.6330 -151.0291 -77.4242 154.0985 -61.9876 -73.0082
4.11571700 -76.4547 157.3141 65.0424 76.4133 -81.4142 142.2789 -176.3133 63.1698 -133.3751 163.6094 68.4993 -82.9342
4.14636860 -75.5349 156.8746 65.1501 76.1792 -87.1421 148.0648 -78.2798 -173.4601 -145.8420 150.1816 -174.9322 -106.4176
4.16641820 -145.0936 150.6622 48.9446 -134.1814 -71.3467 149.3786 -78.9920 -174.1907 -149.1345 163.3700 63.9659 93.9009
4.18854090 -144.5317 147.0156 -177.6150 -112.8843 -83.8961 94.2084 -158.1990 -63.4824 -79.3339 148.4022 -175.1443 57.1264
4.21122370 -75.8463 158.4531 67.5471 75.9338 -92.9900 139.3616 -71.2668 68.0802 -151.3835 163.5981 62.3970 91.5976
4.23130220 -145.0156 150.7976 48.9531 -133.8643 -73.4813 153.2099 -78.9304 -174.1587 -145.7037 150.2204 -174.9573 -106.5143
4.25520010 -144.1484 159.7184 65.6767 81.6502 -79.1461 123.8079 -171.2744 50.7310 -144.5962 153.7391 -175.2906 53.7915
4.29487730 -76.3435 157.4720 65.1498 76.3089 -78.8515 137.7960 -176.5678 -177.0190 -69.9089 152.1490 -56.9620 97.7618
4.31655710 -144.2194 149.3381 -175.8704 -113.4271 -144.5834 164.8148 72.6485 73.0829 -142.5480 149.5994 -175.1504 -106.1267
4.33763300 -153.0856 163.0389 -123.8014 -118.9036 -74.7799 152.7505 -72.0161 66.6319 -145.5878 150.1729 -174.9722 -106.5247
4.36683840 -145.0630 150.6325 48.9463 -134.2223 -71.9204 149.8036 -72.8779 -58.1602 -149.2467 163.3821 63.8284 93.9127
4.38895880 -145.7945 161.1450 60.3612 -93.7085 -73.1661 163.6134 75.1511 -52.9531 -143.4177 149.7215 -175.0218 -106.2588
4.41188810 -143.6988 161.2280 66.9303 84.4818 -145.8755 162.7331 78.9308 176.0820 -135.2346 157.0047 -57.0858 102.3170
4.44045920 -71.3009 149.4420 52.0252 -138.1115 -68.8803 159.6352 80.8784 -63.2779 -144.2665 154.1366 -175.0652 54.0698
4.46123390 -81.1847 165.6169 67.3271 -9.6035 -77.6939 152.2166 -72.2024 66.5745 -145.3430 154.0009 -175.1239 54.2052
4.48568180 -143.9665 157.3343 61.7183 80.2750 -77.8904 155.7955 80.8556 -63.4167 -144.8530 150.2116 -174.9655 -106.3705
4.51624550 -66.0532 156.4514 85.1831 136.7095 -82.0109 155.2506 -59.9999 179.0100 -74.9105 160.6470 63.8777 -82.4793
4.54293950 -76.0430 158.0190 65.9565 76.0628 -94.4560 150.6126 -70.8733 -55.8956 -73.3789 147.2731 -175.0822 -105.2621
4.56296210 -144.3912 161.5284 -161.9745 7.6204 -80.1530 126.7868 -172.0994 -75.3138 -132.3475 155.2972 -61.1186 122.6292
4.59615570 -76.5495 160.2105 68.5564 76.5524 -145.5862 165.7991 49.0368 -175.9542 -79.8005 148.1268 -175.0377 57.4300
4.63865320 -134.0001 156.8852 -63.0368 -72.6656 -72.3765 131.6714 -159.0870 -70.4539 -67.5179 157.3480 60.8135 -85.0711
4.65894120 -82.0491 166.3044 67.3843 -9.7159 -71.8847 145.2149 -175.8149 -177.0381 -132.1607 163.5912 68.2184 -82.3186
4.68477070 -145.6662 162.0020 62.6729 -90.1800 -71.2051 145.8776 -177.1599 147.9256 -138.1169 162.9383 68.3835 -84.4789
4.70639730 -140.7775 168.4576 65.5749 -3.5338 -77.4265 153.1567 -79.3624 65.2650 -74.7066 160.6131 63.9724 -82.2430
4.74648250 -76.5521 152.9676 -60.4319 -63.0517 -145.1304 165.5937 72.0039 -53.1476 -143.0281 162.9841 65.2034 -87.9038
4.76861140 -144.1487 156.1012 -171.0376 -121.9229 -73.7024 167.8629 61.8016 70.8809 -132.9150 155.5219 -64.3012 -86.5888
4.80389550 -77.9670 162.6342 69.4563 76.4901 -139.7453 129.6145 -172.1649 49.1844 -143.3679 153.5423 -175.2418 54.3965
4.83151500 -143.1976 152.3986 56.3533 82.2075 -99.0469 156.5706 -79.2377 65.6819 -127.8411 157.4147 -48.7315 121.3382
4.85865410 -76.8948 159.9136 67.7460 75.8830 -86.3918 124.9543 -171.5091 -74.4984 -145.3483 163.1360 66.1668 91.9233
4.88182890 -143.8072 162.6941 68.3778 83.3513 -144.4016 165.3890 48.3866 63.3667 -80.4257 158.2061 63.9671 -81.9646
4.90235950 -141.4961 148.7859 62.6054 98.1802 -107.7391 157.3563 -70.2754 -54.3199 -127.9592 157.5140 -48.0307 120.4181
4.92603790 -75.0492 158.0344 70.0214 -71.9999 -144.0079 172.0213 55.3436 67.0835 -143.3776 163.2386 65.2471 -87.6712
4.94958700 -143.9685 150.7299 -173.1878 -120.5113 -69.7961 141.1745 -175.5222 -92.0025 -134.0626 162.8134 68.9016 -83.5214
4.97223430 -76.5361 153.1469 -60.4741 -63.1238 -144.1514 164.2845 72.4182 72.9358 -135.7003 155.8586 -59.3872 102.5950
4.99244360 -145.2017 150.0966 48.7708 -135.0360 -70.4236 127.3056 -171.7443 49.7757 -144.3922 153.7513 -175.1956 54.1101
5.01316410 -143.7308 161.2885 67.3593 85.0163 -143.1274 169.4561 56.4007 -171.6475 -136.3272 156.4944 -57.5623 100.5763
5.03825570 -139.6385 165.2596 63.1923 -6.6371 -87.6199 154.1115 -79.0475 -174.1037 -127.5499 157.2421 -49.4977 124.7792
5.06146110 -70.4975 142.1989 177.8478 -111.5522 -146.4662 112.3188 -159.3159 -65.3825 -140.3061 155.2612 -73.8296 124.0950
5.09668780 -143.0185 147.2847 -158.0736 94.2297 -72.3996 163.6897 74.2983 -56.5684 -147.7665 163.2184 63.4823 92.9544
5.12147710 -77.1946 160.6701 67.9722 75.9740 -86.5043 120.6610 -163.3003 168.4335 -143.4776 163.1041 67.4191 92.2932
5.14936310 -144.6167 167.8732 -145.0950 -54.1554 -69.3019 139.3644 -174.7918 150.0031 -143.4349 149.8340 -175.0478 -106.1206
5.18276660 -144.3728 145.8218 47.1879 -134.0805 -113.9103 150.2361 -70.2343 -53.2333 -138.3675 156.4353 -60.7258 107.2655
5.21300370 -73.2273 159.6376 63.1172 -89.1136 -74.9938 165.3390 74.3875 72.3190 -129.1160 154.6345 -58.3833 102.0264
5.23443710 -152.9099 160.4918 -123.3235 -119.8072 -142.5202 141.1615 -175.5323 -91.7965 -142.3653 153.6036 -175.2722 54.2857
5.25694650 -152.4449 160.1523 -122.0358 -120.9829 -144.7411 170.8238 56.0918 -172.0836 -143.4390 149.8419 -175.1146 -106.3189
5.28830580 -78.3202 163.7416 70.4070 76.5351 -137.8807 138.5050 -174.6517 150.3144 -146.5966 163.3368 63.9850 92.3028
5.31230510 -152.7814 161.3263 -122.5311 -120.6658 -70.9696 157.7207 80.2030 -63.7210 -73.4397 152.7469 -58.2851 99.5058
5.34090890 -143.8626 157.8007 -157.1312 88.5712 -64.1382 138.4747 -160.0424 50.6824 -67.1706 157.7215 60.0122 -86.8132
5.36882910 -76.7278 159.9734 67.6452 77.2484 -143.1027 168.9750 55.8733 -171.9497 -136.8213 156.5424 -57.2978 100.1718
5.40580530 -144.8961 149.7327 48.5643 -134.3817 -141.5659 130.0108 -172.1460 49.0775 -143.1962 153.5123 -175.2548 54.4080
5.42746920 -133.4079 157.0016 -61.3651 109.3088 -72.5501 130.7481 -159.3471 -70.0307 -67.5285 158.8563 66.1039 88.4191
5.47333720 -70.5670 147.7259 51.6739 -138.8307 -75.8065 155.0243 -73.1526 65.9618 -77.5115 161.7739 65.4196 86.9896
5.50366180 -72.0193 147.9853 -175.2094 -112.6820 -140.3181 123.4328 -150.8571 -64.9215 -70.6589 151.2136 -57.2669 96.9211
5.52530750 -143.8598 162.8826 68.4315 83.2850 -143.3900 165.2832 72.7502 72.8893 -142.4436 149.5814 -175.1247 -106.1240
5.54767210 -77.7559 155.0193 -60.4954 -63.0511 -75.3246 121.9338 -153.1687 -65.4560 -68.9696 150.1722 -56.9365 101.2522
5.58432550 -77.4838 154.4611 -60.3753 -63.0880 -142.2041 135.3456 -158.1521 53.0103 -66.7871 159.3415 65.6572 87.7958
5.60953930 -67.4690 160.1197 86.0314 137.5460 -69.3325 157.6326 80.5520 176.2831 -144.2809 154.0763 -175.1227 54.1316
5.64857750 -81.2604 165.5523 67.3041 -9.8925 -79.6850 156.5711 -72.2997 66.6010 -141.3473 163.5389 67.2995 -86.0120
5.68280670 -144.6382 149.4153 48.5892 -134.2831 -144.9618 166.2581 49.9280 64.3513 -79.9844 144.1723 -175.4022 -104.2327
5.70377310 -71.0563 148.2570 51.8665 -140.2251 -70.2630 127.4020 -171.7566 49.7552 -144.7452 149.8714 -174.9895 -106.0806
5.72602050 -71.0669 148.2584 51.7998 -139.8643 -68.6938 139.7149 -174.8197 149.7831 -144.3197 162.9909 66.4092 94.9281
5.75954290 -66.1885 156.6594 85.5832 136.2704 -76.9824 147.5562 -72.3803 66.3321 -148.9384 163.3673 64.1348 93.6833
5.79574800 -144.2813 159.0180 -163.4648 11.0945 -72.8765 122.3985 -153.0746 174.2159 -68.9686 150.2053 -56.9863 101.0717
5.82761150 -144.1525 153.2972 -169.5706 -120.2809 -74.2462 163.8891 75.8502 72.4219 -130.8813 155.1358 -58.0081 110.2545
5.86526910 -143.9306 163.1263 68.8143 83.8855 -133.4739 150.7832 -124.7843 64.7472 -77.8941 161.3822 61.6944 -90.5314
5.92803370 -82.0566 166.9354 67.6320 -8.8150 -71.9054 138.8637 -174.6516 150.0910 -144.4777 163.0798 66.2311 93.7136
5.99341720 -140.9148 171.2749 66.3534 -1.1397 -140.2126 130.0146 -172.2141 -76.1542 -143.7110 149.6797 -175.1371 -106.1865
6.07139700 -67.5235 160.2043 86.3014 137.1101 -67.8076 152.7046 79.9431 176.1156 -149.8875 163.5457 62.9112 92.7710
6.11861250 -143.7093 161.1762 66.9852 84.5379 -143.3080 164.7208 72.6180 72.7936 -135.0243 155.9932 -57.3433 101.7686
6.14931780 -145.6038 162.6606 63.2488 -89.3041 -69.6736 135.3052 -164.3736 49.8955 -65.7170 149.1193 -56.6333 94.3211
6.19197370 -75.7782 155.6451 62.9827 76.2329 -83.7088 161.7331 75.8569 72.9415 -142.4133 153.4991 -175.2830 54.3026
6.22626700 -76.9572 163.6435 74.6601 -73.4792 -99.6258 113.7700 -155.6413 -63.5328 -78.0790 148.2563 -62.7721 93.0294
6.26678940 -144.0719 154.7967 -164.5361 12.5040 -85.7639 162.6262 55.2401 -79.1306 -81.7559 158.2230 64.0658 -81.5465
6.29506800 -70.9311 147.8618 51.7342 -139.6789 -140.2415 128.2595 -171.8503 49.5864 -147.0194 163.1411 63.9373 93.4111
6.34371450 -152.5668 160.6463 -122.4797 -120.5748 -144.3275 165.3404 72.6006 72.9440 -142.3788 149.5731 -175.1602 -106.1304
6.37178950 -77.0477 160.1050 67.9147 76.1823 -79.8869 115.1882 -153.7096 -63.2371 -73.4298 157.6568 63.8448 -83.1766
6.39466570 -81.4895 164.9805 66.9382 -11.3615 -76.1668 165.2393 62.2100 -168.3131 -147.5136 163.2512 63.9047 93.0867
6.43389510 -145.1680 150.6057 48.9413 -134.5357 -70.9409 142.9667 -176.0504 -92.2981 -137.2735 162.9671 68.4009 -84.7709
6.46928150 -66.5156 157.7136 86.5516 134.2031 -72.0441 136.6285 -173.7325 150.9903 -143.5320 153.8068 -175.1830 54.0654
6.49149960 -144.7002 149.4836 48.6179 -134.2951 -144.1686 165.7076 72.5867 -52.9103 -142.3873 149.5817 -175.1572 -106.1466
6.52258370 -77.7687 162.1457 69.1598 76.5123 -140.9724 134.3639 -158.1587 -71.4510 -67.6551 157.7903 60.5565 -85.5171
6.57777970 -66.1227 156.4664 85.2467 136.7706 -82.0936 155.6788 -72.0795 -57.5505 -141.4999 163.5136 67.2717 -86.1714
6.70492950 -144.4140 162.2248 69.4725 87.3047 -82.3439 113.1876 -166.0646 56.5714 -72.4456 147.0919 -55.7569 109.7226
6.72587660 -143.2150 161.2052 69.8567 -75.2393 -144.0782 166.8039 71.9796 72.3917 -131.6901 155.0179 -60.3519 110.6906
6.80485330 -71.2164 149.4751 52.0616 -138.2888 -69.7079 160.1330 75.5220 -52.8655 -148.8506 163.2507 62.8720 92.9326
6.90969310 -153.0044 160.5816 -123.6492 -119.5186 -142.6528 133.2862 -157.8205 54.2935 -68.0382 157.7337 60.7184 -85.1912
6.99952210 -141.0925 170.0944 66.1194 -2.2573 -72.8549 130.3458 -159.3608 -69.6370 -67.8263 157.2066 61.0805 -84.7259
7.17595540 -77.6230 161.6394 69.2594 77.9274 -81.3341 114.2702 -165.9805 -67.8461 -72.6847 146.9591 -55.9785 110.1715
7.36015910 -140.3680 166.1958 64.2786 -6.7748 -81.3594 161.1239 75.5075 72.9662 -132.2071 156.3601 -52.3919 116.9351
7.60743410 -75.8865 156.0306 63.2439 76.1987 -80.5016 154.2655 73.0483 74.1422 -94.1300 156.8362 64.8865 -80.8974
7.73455450 -71.1195 149.8214 52.6426 -140.7798 -72.2982 122.0982 -172.3712 46.5380 -79.9819 143.4206 -56.7415 103.9771
11.35552310 -75.7881 153.3060 -59.0141 113.1662 -144.1101 136.6448 78.2607 174.3375 57.5394 51.6060 -164.7614 55.0501
13.33487050 -143.7386 147.4157 -177.1273 55.1093 54.5483 150.3832 105.0216 -56.9694 -144.9696 162.1062 64.8390 -87.8586
