# Supplementary material for: Exploiting Sequence-Dependent Rotamer Information in Global Optimization of Proteins
Source: J Phys Chem B. 2022 Oct 18;126(42):8381–90. doi: 10.1021/acs.jpcb.2c04647 (PMC9623586; doi:10.1021/acs.jpcb.2c04647)
Supplement: Supplementary file 2 — jp2c04647_si_002.zip [file jp2c04647_si_002.zip › TripeptideConformations/HID_PHE_PRO_new.csv]

0.00000000 -146.6606 166.8172 64.7489 86.9127 -67.8084 137.6081 -171.7132 -101.6202 -77.2644 -18.1145
0.19495747 -146.5573 166.4601 64.2270 86.0028 -68.3171 143.3758 -175.0271 73.6093 -65.2550 -26.6530
0.37633679 -145.2845 153.0920 -162.3351 -82.7061 -70.5602 150.1756 58.3957 86.2429 -72.6979 153.4707
0.51723419 -73.1643 150.3197 -161.9634 -80.5040 -69.0643 150.1675 58.4033 -95.0092 -72.6904 153.4455
0.60891206 -145.3989 156.1837 -164.7347 -87.0641 -64.9052 143.4800 -174.8708 -106.6312 -65.1460 -26.3063
0.71404808 -77.3187 164.4643 66.5016 82.5111 -67.0485 143.7060 -175.0214 73.7225 -65.3835 -26.6689
0.98750715 -146.3809 166.9189 63.2891 84.6445 -70.1553 150.4144 56.8705 85.9084 -72.4348 153.9153
1.12779694 -146.4840 166.5909 63.9252 84.6227 -70.8079 150.4783 -61.5966 105.1238 -70.4115 157.4739
1.25592212 -77.4310 164.7853 66.7659 82.8237 -66.6214 139.0224 -169.1847 84.0996 -70.6787 154.9108
1.29723275 -146.4735 166.5971 63.9479 84.7910 -71.0955 151.5329 -61.3057 105.1937 -75.8231 -16.7329
1.32949639 -145.0350 152.6658 -164.0772 -84.6727 -74.4713 166.9630 80.9911 -79.6186 -63.9365 -14.6141
1.39096237 -146.2716 166.4038 62.9072 84.0545 -73.1686 158.5390 59.1364 87.3402 -61.4623 147.3212
1.46585709 -145.2097 153.8008 -162.3636 -83.2169 -72.0467 156.7384 56.7429 88.5441 -65.9367 -30.9419
1.48603801 -146.3853 166.2202 63.5352 83.9438 -73.1396 157.9943 -60.4954 105.1287 -59.4758 152.3693
1.58727992 -73.9945 154.7731 -165.1366 -86.0408 -64.8883 149.9306 -59.5578 104.7226 -70.2198 157.4117
1.64278283 -146.6122 166.9433 64.5214 86.0818 -67.7002 140.7416 -175.6332 84.9824 -79.8710 62.4225
1.67787293 -145.4114 147.6375 179.0077 -99.3733 -144.9312 138.7284 -175.4104 70.9291 -64.2619 -25.7157
1.70777948 -144.9124 161.0916 -169.1185 68.1039 -64.3276 142.2681 -174.2427 -107.0707 -64.8358 -26.3716
1.76990272 -77.6184 165.1042 65.4941 81.2982 -68.4276 150.7064 53.4711 -95.9847 -77.5145 -21.6304
1.83094624 -145.2729 149.2622 178.1458 72.5646 -145.0454 144.2019 -170.0996 -100.0115 -59.1505 151.3769
1.88809855 -74.7589 158.2533 -168.6124 69.3741 -63.9912 142.1670 -174.1752 -107.0861 -64.8210 -26.3572
2.02145248 -144.2911 157.2771 61.2043 -88.7738 -74.0301 140.8020 -174.3687 72.4541 -64.4837 -26.2900
2.04408373 -145.4247 147.7678 178.9995 -99.4438 -144.4170 135.0879 -169.9704 83.3572 -71.0089 155.2121
2.07611195 -146.2935 166.5662 63.0605 84.3665 -72.3340 156.6575 54.0335 -93.8827 -66.0770 -30.9856
2.10700535 -145.2720 156.7389 -165.6819 -87.6846 -68.9654 159.2632 -58.4383 -74.8413 -63.5266 -23.7745
2.19101079 -145.2344 148.1684 -178.1217 -99.4489 -146.2258 144.6135 -169.6476 -100.4939 -59.0952 151.7379
2.21157095 -144.9163 163.5471 -168.9068 68.5114 -64.3546 149.2483 -58.0278 105.1416 -70.3335 157.4762
2.23442322 -143.3646 144.5321 179.1511 72.3962 -139.9025 148.6149 -60.6953 -81.3812 -70.2377 157.4968
2.33008612 -144.5333 153.1201 -171.0515 65.0346 -75.1902 150.8059 54.6519 84.2079 -71.9730 155.0528
2.37317074 -143.0704 146.2226 -174.7112 -98.0103 -139.0348 149.5651 -60.2285 -81.1923 -70.2907 157.6478
2.39434511 -72.9199 147.3797 -175.4049 -98.5101 -145.4522 149.0340 61.2372 -87.1472 -72.5814 153.6629
2.42651948 -75.6994 161.3732 -168.4774 69.4704 -63.7056 149.1591 -57.9409 105.0787 -70.3196 157.4666
2.46421402 -146.6180 164.1801 66.4583 98.5295 -143.6706 144.4994 -174.7472 72.9179 -65.5151 -26.9417
2.55892351 -77.5307 164.6592 65.1874 80.8475 -70.7423 156.8251 53.6064 85.8052 -66.1333 -30.9615
2.58196316 -145.5548 154.9055 55.1774 35.4392 -70.0793 133.5591 -173.8617 76.5684 -78.4782 -20.2228
2.65934104 -72.0497 153.1371 57.1200 27.9501 -70.0882 141.5617 -174.3616 72.6586 -64.7729 -26.4341
2.69041374 -144.6764 147.2265 179.3511 71.6863 -148.5793 157.5247 60.8301 93.7705 -61.3223 147.9160
2.73531495 -142.9047 143.1277 179.3708 72.1871 -140.8379 156.0091 -59.4239 97.7524 -59.0590 152.5378
2.77480554 -75.6666 153.6965 -60.4969 -75.2522 -70.4031 142.2898 -174.2176 -106.9971 -64.9281 -26.5881
2.83811778 -142.6362 145.7048 -173.9261 -97.6635 -139.5759 157.5657 -58.9095 97.8716 -59.2920 152.7511
2.94016206 -144.2214 157.4194 60.8374 -89.9311 -77.8389 148.7257 -61.3180 104.5431 -70.3247 157.6157
2.97882804 -144.1356 157.1663 60.2575 -89.6526 -77.8785 149.1991 57.7570 86.8661 -72.2301 154.3435
3.00607365 -144.8705 164.0312 -168.9105 67.8191 -66.7217 158.6819 -56.6659 -74.2719 -63.6577 -24.0836
3.09674702 -72.0975 153.3287 57.2842 27.5998 -70.1092 137.1872 -168.9482 -95.3534 -70.7844 155.1464
3.12262278 -142.6957 142.7736 179.4115 72.1045 -140.9925 157.9223 -59.0155 -81.4582 -63.6372 -24.3422
3.16289230 -134.2831 156.4722 -59.2542 108.3219 -144.7777 147.9674 -169.0320 -101.1164 -59.7090 152.5962
3.18639473 -73.5855 153.6282 -58.1587 114.1658 -70.3480 137.8277 -168.7089 83.9773 -70.7404 155.1213
3.20795824 -142.4865 145.7545 -173.6923 -97.6849 -139.5428 159.4350 -58.5524 97.8892 -63.9137 -24.1933
3.27584564 -144.1242 157.4054 60.4334 -89.4372 -77.5927 149.0772 54.7430 85.8798 -77.2579 -21.5670
3.30014019 -144.7079 153.8885 -167.3174 71.0420 -75.3154 166.3159 86.6699 -72.8902 -64.2825 -16.4945
3.35605811 -144.5236 153.9935 -170.7951 64.6621 -76.2444 157.7619 51.0016 83.4350 -66.2292 -30.2184
3.40127682 -144.1420 156.7888 60.2133 -90.5289 -80.3387 156.2791 -60.4604 -75.0840 -59.1592 152.6458
3.46582306 -134.4052 157.6055 -59.7348 107.7510 -72.5485 150.0904 57.0818 86.4124 -72.4422 154.4955
3.48955127 -133.7089 157.2100 -61.0276 -82.1683 -72.6520 150.0300 57.2511 -94.1755 -72.4707 154.4661
3.58459555 -73.8827 154.7671 -58.6060 113.3923 -72.4680 150.0827 57.0702 86.3953 -72.4342 154.5050
3.60531733 -72.3280 153.5740 57.0103 28.7524 -71.5431 149.1623 -61.4325 -74.4863 -70.3774 157.8084
3.66676489 -76.0156 154.7735 -60.7260 -75.8560 -72.5392 150.0366 57.1952 86.3907 -72.4562 154.4825
3.74320037 -145.3875 155.4835 54.4904 39.6661 -71.1300 149.5414 -61.3583 -74.3965 -70.4110 157.8343
3.79340569 -144.1162 156.8468 60.2251 -90.4969 -81.0220 158.2120 -60.1710 104.5097 -63.7677 -24.1643
3.82914677 -130.3278 149.4649 -61.1765 -83.1124 -139.0480 160.9360 -58.7678 97.8089 -64.2297 -24.0303
3.89355244 -134.3598 156.4311 -59.3994 108.4560 -75.0261 157.1425 -60.3367 -74.5497 -59.3224 152.9781
3.93494245 -145.3608 155.3937 54.4546 39.5870 -71.5709 150.5353 -61.0562 -74.3410 -75.7850 -16.9006
4.13272461 -127.2668 146.5568 -67.2790 -6.2676 -139.9035 161.0600 -57.6257 97.4554 -64.2517 -24.0057
4.24878008 -143.3421 151.6441 54.2381 37.2847 -138.1356 160.7913 -59.3652 98.8884 -64.2040 -24.0561
4.27506356 -134.3379 156.4614 -59.3965 108.4910 -75.5824 158.9393 -60.0369 -74.4923 -63.9110 -24.1546
4.38904988 -133.7690 156.7973 -60.7077 -81.7765 -74.4856 165.8822 84.5799 -74.6209 -64.2995 -16.3931
4.44053264 -72.4026 153.5832 56.8575 29.4948 -73.4295 158.5084 -60.1886 105.3532 -63.8744 -24.1820
4.49156659 -72.4787 153.8477 56.7327 31.1653 -72.4880 165.7865 84.8300 107.2560 -64.3144 -16.4933
4.64186588 -133.6604 157.2285 -61.0689 -82.1902 -74.3825 156.4286 54.0158 -93.6735 -66.2081 -31.0593
4.76749559 -72.2416 153.6353 56.9552 29.0768 -73.4042 156.0774 54.3262 86.9198 -66.1952 -31.0000
5.01174691 -129.3539 156.4902 -67.4294 -6.8327 -74.3592 156.4637 54.3466 -93.3327 -66.2055 -31.0795
5.41872982 -131.2216 25.6292 -161.5916 72.4432 -76.3004 159.0983 -54.9510 105.0224 -63.9598 -24.1063
6.69619480 -76.9786 153.1753 -58.7547 -74.3374 41.9991 54.1705 51.9377 -90.8319 -67.9215 156.4758
