# Supplementary material for: Exploiting Sequence-Dependent Rotamer Information in Global Optimization of Proteins
Source: J Phys Chem B. 2022 Oct 18;126(42):8381–90. doi: 10.1021/acs.jpcb.2c04647 (PMC9623586; doi:10.1021/acs.jpcb.2c04647)
Supplement: Supplementary file 2 — jp2c04647_si_002.zip [file jp2c04647_si_002.zip › TripeptideConformations/ASN_CYS_GLY_new.csv]

0.00000000 -133.9818 156.8391 -63.0173 -72.6845 -72.9597 154.3275 -61.4197 -179.9773 -179.8055
0.08971290 -133.3826 156.9569 -61.3501 109.3648 -73.0513 154.3019 -61.4008 -179.9671 -179.7694
0.14712550 -78.4026 155.5729 -60.4466 -63.0939 -72.3641 154.1961 -61.4764 -179.9627 -179.7868
0.24101770 -133.9732 156.8908 -63.0130 -72.6750 -72.8118 154.5345 -59.9263 -179.9743 -179.8310
0.32768070 -133.3866 157.0060 -61.3528 109.3370 -72.9134 154.5139 -59.9196 -179.9641 -179.7950
0.38002580 -78.1853 155.4780 -60.4453 -63.0797 -72.3097 154.4195 -59.9084 -179.9588 -179.8125
0.42938890 -76.4489 153.9611 -59.0881 113.2179 -80.6421 156.0674 -65.2760 -179.8869 -179.8247
0.45093080 -77.7089 153.9786 -60.5015 -63.0707 -80.4221 156.0782 -65.2206 -179.8967 -179.8630
0.47651370 -74.9992 155.5391 -163.8250 13.2982 -70.6514 154.6093 -61.5156 -179.9820 -179.7849
0.51579190 -70.9122 146.1158 -60.6831 -63.0493 -126.2694 157.2555 -64.1041 -179.8497 -179.9908
0.54544550 -65.6092 136.8555 -175.8525 62.1292 -128.2656 156.0109 -64.1702 -179.8511 179.9520
0.57180440 -144.1813 158.2142 -163.7619 11.2852 -71.2795 154.9978 -59.9844 -179.9934 -179.8314
0.63579620 -144.1626 159.2241 -163.3163 9.9815 -75.8593 156.2089 -64.8833 -179.9458 -179.8613
0.65963600 -76.5448 155.1746 -59.0791 113.3364 -76.1385 163.1142 62.0521 -179.4879 179.9904
0.68467330 -133.7800 157.1518 -62.8887 -72.6727 -144.1005 165.8389 61.8762 -179.3994 179.8096
0.70665540 -133.7359 156.8345 -62.9300 -72.6595 -126.1981 157.2671 -61.2910 -179.8330 -179.9737
0.74232170 -145.4820 161.5342 62.6485 -89.6807 -78.7056 160.4344 -65.0257 -179.6560 -179.9428
0.77122940 -143.7092 155.7707 -158.8136 88.8902 -67.2411 158.1937 -59.8963 -179.9363 -179.8286
0.81374890 -144.1446 147.1256 -176.7083 -113.5028 -126.9311 153.9501 -63.2234 -179.9038 -179.8549
0.83677450 -133.6999 157.0135 -62.8740 -72.6260 -144.1298 149.4851 -168.8121 179.5592 178.4803
0.86373200 -143.4274 151.8114 -173.4042 41.2727 -77.0886 155.0460 -65.2759 -179.9603 -179.8693
0.88601470 -76.1095 154.4648 -59.0029 113.2889 -144.4868 149.5969 -168.7039 179.5550 178.4827
0.91276960 -80.8287 156.7361 -58.8909 113.9073 -125.5916 157.2068 -61.7858 -179.8251 -179.9474
0.93553100 -133.3297 156.9306 -61.3309 109.3555 -73.2775 146.0282 -168.6626 179.5760 178.8743
0.95825190 -143.6696 157.4719 -156.9101 87.9771 -71.1896 159.6202 -66.0077 -179.8906 -179.8472
0.99114580 -77.0748 153.0586 -60.3974 -63.0537 -147.9379 165.1840 61.1563 -179.4238 179.7574
1.01654010 -133.1369 156.8739 -61.2012 109.2174 -146.9924 165.2564 61.7898 -179.3954 179.7836
1.03697470 -77.8058 155.2305 -60.4563 -63.0340 -73.7646 157.9646 59.2377 -179.9026 -179.8641
1.05794470 -74.4107 152.8355 -157.0292 91.3014 -70.0100 165.2824 62.2185 -179.4895 179.9508
1.07857150 -72.5944 147.5622 -174.0156 60.5009 -143.9779 165.1385 62.3559 -179.3958 179.7535
1.09999400 -133.7951 157.1041 -62.8916 -72.6962 -144.8455 161.3492 59.0955 -179.8045 179.9780
1.13004430 -143.5461 149.4225 -175.5782 58.9328 -144.8064 147.6533 -169.3817 179.6787 178.4944
1.15005510 -72.7779 148.5707 -172.6684 49.6148 -75.8216 163.0044 62.3535 -179.5198 179.9520
1.17049370 -77.3875 153.3031 -63.0835 -17.9029 -80.5123 156.0965 -65.2312 -179.8920 -179.8547
1.19140010 -74.5200 154.6131 -163.5905 15.0419 -77.4867 164.2020 62.9379 -179.4918 179.9305
1.21358560 -77.3763 156.1534 -58.9322 113.5434 -144.2933 161.4704 59.5412 -179.8052 179.9906
1.24648500 -143.6851 147.5754 -173.9779 -120.8660 -81.1903 152.7098 -65.2965 -179.9816 -179.8087
1.26867600 -74.5459 154.9327 -163.8452 12.8379 -71.0494 146.4809 -168.7943 179.5479 178.8308
1.28888240 -73.3334 159.0704 64.4554 -86.2793 -73.4742 151.8798 -167.6153 179.5718 178.5684
1.32327950 -133.7069 157.0232 -62.8766 -72.6313 -144.6524 149.3661 -167.9434 179.7205 178.6161
1.35028260 -133.9176 156.8896 -63.0175 -72.6188 -73.0221 145.4700 -168.4200 179.7548 179.0024
1.37256640 -76.1239 154.4970 -58.9984 113.2913 -144.9859 149.4866 -167.8326 179.7152 178.6165
1.39397280 -72.7764 147.7455 -175.7249 -111.9259 -144.5069 160.2331 59.6106 -179.8072 -179.9519
1.42413530 -76.4252 154.8502 -59.0802 113.3252 -73.0104 145.4659 -168.4268 179.7776 179.0558
1.44575670 -133.3257 156.9615 -61.3287 109.3417 -73.1247 145.4486 -168.4276 179.7644 179.0437
1.46784680 -143.5908 155.1157 -158.1266 88.7272 -69.7967 161.7577 60.1269 -179.9007 -179.8841
1.49168630 -143.3291 151.8297 -173.1683 49.1571 -73.6215 157.5645 59.4515 -179.9467 -179.8820
1.51634920 -74.2734 152.2248 -157.3348 91.0270 -68.9528 161.7545 60.1220 -179.8831 -179.8680
1.53830790 -71.9103 144.8686 -167.1108 16.8515 -147.4781 145.8465 -169.7429 179.6850 178.5648
1.57747700 -133.7063 156.9816 -62.8766 -72.6386 -143.9786 147.2433 -170.2946 179.5867 179.6614
1.59795410 -143.9012 150.4580 -173.2053 -120.3325 -71.5414 142.9629 -169.1478 179.6327 179.0079
1.62186460 -143.5474 149.4340 -175.5993 58.8236 -145.2993 147.4227 -168.6148 179.8477 178.6455
1.64959170 -133.3174 156.9663 -61.3218 109.3629 -72.9534 144.4241 -169.6412 179.4773 179.9497
1.67512770 -144.1538 158.4872 -163.6115 10.5605 -71.2373 145.9698 -168.5314 179.7210 178.9841
1.70737510 -71.6193 146.8962 -175.6722 -110.9003 -143.9222 146.4823 -170.3971 179.5780 179.7592
1.75547140 -77.5007 154.5878 -63.0138 -18.3385 -73.7528 157.9533 59.2458 -179.8993 -179.8530
1.77906750 -133.9306 156.9160 -63.0271 -72.5948 -74.2696 162.1807 69.0174 -179.4946 179.8474
1.80892530 -73.3351 159.0733 64.4442 -86.2307 -73.3600 151.7140 -167.0409 179.7286 178.6772
1.86532750 -143.5486 149.3786 -175.6966 58.6861 -144.6590 145.8894 -170.5481 179.6168 179.5997
1.88657760 -76.4825 154.7885 -58.9374 113.4292 -74.1225 162.1124 69.2518 -179.4687 179.8945
1.90967190 -133.2454 156.9039 -61.1541 109.4751 -74.3494 162.1478 69.1893 -179.4846 179.8800
1.98833780 -74.5302 154.8678 -163.8621 12.7757 -70.7423 144.8079 -169.8518 179.4532 179.9212
2.00875490 -143.7197 157.0043 -157.8659 87.9519 -66.5587 151.1217 -167.0970 179.5009 178.7825
2.02930950 -143.9690 162.2505 67.8386 82.2835 -118.6464 155.1893 -63.7121 -179.8652 -179.8625
2.05481410 -143.9474 162.8175 68.2556 82.6699 -126.7777 155.9267 -61.2757 -179.8194 -179.8726
2.07600610 -73.4151 159.3024 64.6249 -85.9806 -72.4255 149.1326 -169.5682 179.7718 179.8782
2.10086970 -73.0936 158.3991 63.7951 -87.2226 -77.4223 164.9306 67.3785 -179.2672 179.7728
2.13184590 -143.9807 157.8220 63.1468 80.5643 -81.7798 150.2048 -60.0434 179.9497 -179.7474
2.15982630 -76.1833 160.2693 70.4085 -71.6420 -141.6164 166.8258 62.3150 -179.3010 179.7631
2.23692770 -145.0604 151.0437 48.8578 -133.2850 -71.1150 155.9562 -61.3586 -179.8941 -179.8544
2.25725580 -71.9315 144.6887 -167.0862 16.2389 -147.2851 144.4990 -170.6455 179.5378 179.5995
2.28696030 -74.0341 151.2240 -157.9077 92.9900 -68.0151 164.0896 69.1098 -179.4767 179.8510
2.32245150 -78.9453 164.4376 -145.9738 -56.0592 -70.5582 154.5969 -60.0148 -179.9834 -179.8047
2.35017970 -153.1240 162.4749 -123.8297 -118.9508 -71.9918 154.7143 -59.8037 -179.9952 -179.8301
2.38227640 -77.3668 154.1509 -63.0289 -18.1848 -72.7542 144.4558 -169.6630 179.4863 179.9325
2.41372670 -80.3054 162.3150 68.4242 76.2824 -121.6366 155.4057 -63.3856 -179.8370 -179.8427
2.44664100 -140.8253 168.2651 65.4398 -3.6307 -74.1720 153.4581 -61.4487 -179.9519 -179.7319
2.47022650 -77.8949 162.2656 68.6825 76.0210 -143.6684 165.4989 62.1952 -179.3445 179.8737
2.51016340 -144.5172 172.5962 -146.3732 -58.1215 -68.4944 161.8260 66.4894 -179.5872 179.8832
2.53407140 -142.7822 161.6113 71.3282 -71.3950 -142.9195 150.4341 -168.5135 179.6519 178.4160
2.56100090 -77.5673 162.2090 69.2779 76.1518 -143.5798 149.2706 -168.8318 179.6372 178.5922
2.58409090 -142.8862 162.2026 71.4205 -71.9734 -145.5647 166.1625 61.9327 -179.2938 179.7266
2.61665700 -76.1905 159.7092 70.1746 -71.3188 -143.0507 162.3741 59.6065 -179.7098 179.9386
2.64768140 -72.7352 148.0731 -172.8738 -120.2321 -70.7415 161.1691 69.9084 -179.5253 179.9032
2.66963990 -77.4966 161.4333 68.8820 76.2663 -146.9777 164.9538 61.6335 -179.3494 179.8314
2.72972980 -82.0244 165.9623 67.1869 -9.8282 -73.2050 153.7578 -61.4645 -179.9226 -179.7166
2.75336510 -142.9440 162.4789 71.4930 -72.0712 -142.7396 162.5867 59.3371 -179.6865 179.9498
2.77717830 -140.8930 168.7376 65.5489 -2.7913 -80.8324 155.1361 -65.0179 -179.8888 -179.7992
2.80369370 -145.0584 151.8008 49.0121 -132.6802 -73.5355 164.3672 62.1176 -179.4432 179.8909
2.82801400 -75.3024 157.7707 69.7592 -70.9598 -144.4375 150.1219 -167.6324 179.7931 178.5366
2.86102560 -144.0153 157.8276 62.7054 80.0019 -83.6375 154.3974 58.9948 -179.9705 -179.8028
2.88198520 -152.6077 160.4495 -122.5146 -120.5876 -145.0809 165.3167 61.6238 -179.3933 179.8519
2.91008070 -75.8074 156.0788 63.6947 76.0092 -87.0537 161.0310 61.8605 -179.5222 -179.9746
2.93352480 -152.4482 160.7002 -122.0829 -120.7813 -126.6544 156.6446 -61.2411 -179.8344 -179.9429
2.96250690 -81.8966 165.8962 67.1697 -9.8496 -73.1087 153.9664 -59.9353 -179.9197 -179.7420
2.99229730 -153.0989 162.3187 -123.5181 -119.0842 -72.2709 146.1795 -168.6558 179.5389 178.8363
3.01672720 -140.7722 168.1561 65.3117 -4.0165 -77.6056 162.5356 61.7852 -179.4864 -179.9886
3.04806960 -77.5683 162.2246 69.2648 76.1237 -144.0983 149.1478 -167.9733 179.7997 178.7265
3.07954820 -152.8591 161.7496 -122.8904 -120.0880 -74.0510 158.3077 59.0614 -179.9340 -179.8830
3.10821100 -144.5290 167.7163 -145.4933 -54.3591 -70.9326 145.4615 -168.6762 179.7344 179.0169
3.14296350 -145.0463 150.4342 48.5875 -133.8997 -71.6403 147.4336 -168.3498 179.5768 178.7283
3.18167400 -145.0543 151.4444 48.8872 -133.0559 -71.7637 159.5111 59.3355 -179.8492 -179.9296
3.21595280 -75.8165 156.1960 63.7619 75.9746 -82.2086 154.5705 59.0254 -179.9494 -179.7874
3.24597920 -144.8214 149.3517 48.3763 -134.2355 -144.3875 149.6591 -168.8078 179.5902 178.4805
3.27411770 -81.5695 165.6252 67.0383 -10.1208 -76.6018 162.7567 61.8347 -179.4604 -179.9771
3.30045430 -77.6206 162.2763 69.3449 76.1559 -143.3332 147.0699 -170.2954 179.6662 179.7795
3.35722570 -140.8046 168.3875 65.3767 -3.7391 -75.0410 157.1360 59.0728 -179.8968 -179.8078
3.37761560 -71.3671 148.0266 51.6337 -139.5876 -143.6192 166.0942 62.3616 -179.3779 179.7958
3.40126060 -78.7215 164.3945 -145.8360 -52.1300 -70.5784 145.3952 -168.6748 179.7542 179.0403
3.44897030 -76.1008 157.4251 65.2113 75.7959 -81.3215 140.6249 -169.6266 179.8424 179.3394
3.49159610 -70.3130 144.3863 50.8362 -138.3001 -149.1517 165.2316 60.3541 -179.4055 179.7678
3.51995810 -76.5656 148.7665 51.6028 -139.8274 -126.7803 157.5374 -62.1894 -179.7978 -179.9833
3.61905790 -81.6238 165.8608 67.1096 -9.7971 -74.1834 157.4714 59.1271 -179.8673 -179.7948
3.66433790 -145.0395 150.3883 48.5658 -133.9242 -71.5285 146.9177 -168.0568 179.7642 178.8867
3.70745440 -153.1056 162.3240 -123.5534 -119.0504 -71.9700 144.5488 -169.6677 179.4395 179.9166
3.75776510 -140.9225 168.9420 65.6431 -2.7178 -74.0385 144.5349 -168.8131 179.8077 179.1345
3.80108750 -140.9032 171.0853 66.1814 -0.4581 -143.8889 149.6652 -167.8705 179.7976 178.6227
3.88082210 -145.0393 150.2354 48.5177 -134.0363 -71.4606 145.4780 -169.5347 179.5407 179.8589
3.92657980 -70.9314 147.8457 51.4989 -139.1846 -71.7557 146.6211 -168.1529 179.7697 178.9226
3.95965370 -140.9418 169.0528 65.6758 -2.5587 -73.8479 143.7276 -169.8765 179.4848 179.9974
3.99295650 -144.8231 149.2889 48.3485 -134.2350 -144.2620 147.3941 -170.3117 179.6277 179.6672
4.03554010 -81.7111 166.3185 67.3493 -8.6122 -73.2588 145.0021 -168.6946 179.8206 179.1228
4.14256070 -70.9306 147.7608 51.4711 -139.2831 -71.6547 145.2737 -169.5853 179.5328 179.8815
4.24078490 -81.7505 166.4390 67.3856 -8.4168 -73.0640 144.0860 -169.8439 179.5167 -179.9890
4.27771200 -66.7169 158.2468 83.8027 141.2966 -76.3439 162.5777 61.9897 -179.4887 179.9434
4.46683130 -66.3669 157.4812 86.1337 134.8984 -73.6300 143.9618 -169.1005 179.6686 178.9214
4.51488620 -81.3823 164.8587 66.8243 -10.2340 -75.4917 161.9582 68.5140 -179.4332 179.9289
4.60626170 -66.6557 158.2457 84.7588 138.9606 -73.9273 156.9943 59.1463 -179.8990 -179.8779
4.98018340 -66.3401 157.4361 86.1769 134.6999 -73.5078 143.2492 -168.9484 179.8589 179.1078
