# Supplementary material for: Exploiting Sequence-Dependent Rotamer Information in Global Optimization of Proteins
Source: J Phys Chem B. 2022 Oct 18;126(42):8381–90. doi: 10.1021/acs.jpcb.2c04647 (PMC9623586; doi:10.1021/acs.jpcb.2c04647)
Supplement: Supplementary file 2 — jp2c04647_si_002.zip [file jp2c04647_si_002.zip › TripeptideConformations/ALA_PRO_HIE_new.csv]

0.00000000 -144.6805 160.1774 -59.6719 152.2267 -145.4122 153.9287 -175.0816 54.3829
0.08430188 -73.2312 157.5471 -59.5988 154.5208 -79.4234 -14.4217 65.5234 -80.3851
0.17733149 -144.6744 160.2989 -60.0498 154.6915 -79.4648 -14.4133 65.5172 -80.3974
0.37825440 -144.7021 160.0599 -59.2327 148.7436 -149.1512 163.3627 63.9209 93.1069
0.43838573 -144.6959 160.1706 -59.6546 152.2911 -145.7990 150.1469 -174.9244 -106.5092
0.67953528 -144.6747 160.2278 -59.9244 153.4957 -73.2946 147.2997 -175.0597 -105.2769
0.76253192 -144.6873 160.2441 -60.0069 154.1755 -75.3337 160.7212 64.3934 -82.6356
0.78829382 -73.2045 157.5572 -59.6077 154.2235 -80.6445 -13.6134 63.4272 81.6387
0.88703616 -144.6558 160.3146 -60.0615 154.4131 -80.6719 -13.6137 63.4287 81.6445
1.17476808 -144.7067 160.2954 -60.0757 156.1998 -141.6073 163.4738 67.4127 -85.8755
1.22749044 -73.1711 157.4784 -59.4782 154.1208 -79.1388 -14.7905 -57.5918 101.0181
1.24929438 -73.1980 157.5265 -59.5761 153.8337 -74.0281 -28.7278 -175.4653 -109.1783
1.28780629 -144.6553 160.2878 -60.0538 154.1051 -74.5389 -27.3087 -173.4507 73.5306
1.32994593 -144.6649 160.2629 -59.9652 154.4389 -79.0186 -14.8862 -57.6326 100.9657
1.35925634 -73.1725 157.5319 -59.6511 154.1841 -83.7676 -12.3072 -60.8217 -73.3647
1.46659936 -144.6425 160.3299 -60.1426 154.5399 -83.5158 -12.4753 -60.8363 -73.2937
1.51028145 -144.6797 160.2120 -59.9302 153.9241 -72.5576 153.7032 -58.2891 99.8949
1.74170633 -144.8199 160.7713 -61.8124 159.8785 -128.9263 156.2721 -58.8049 115.9325
