# Supplementary material for: Exploiting Sequence-Dependent Rotamer Information in Global Optimization of Proteins
Source: J Phys Chem B. 2022 Oct 18;126(42):8381–90. doi: 10.1021/acs.jpcb.2c04647 (PMC9623586; doi:10.1021/acs.jpcb.2c04647)
Supplement: Supplementary file 2 — jp2c04647_si_002.zip [file jp2c04647_si_002.zip › TripeptideConformations/HIE_SER_ALA_new.csv]

0.00000000 -145.5703 155.2558 -173.9052 -98.6204 -62.4482 -22.4536 -56.1888 -80.9906 -8.2887
0.15267476 -145.5695 152.8045 -174.3485 -102.7282 -66.9459 -19.3068 58.2247 -120.9404 15.9191
0.18294192 -144.8696 149.6199 -176.3623 42.4087 -70.1790 -20.7753 58.8533 -121.1159 19.6841
0.23466512 -145.2733 155.1233 -173.1713 -100.1529 -66.9593 -20.2396 58.6624 -82.2269 -7.2042
0.34618185 -144.7987 151.2258 -176.9225 42.6553 -65.5977 -21.9382 -56.8752 -82.2875 -7.0197
0.36931856 -74.9152 153.6344 -173.2345 -97.6069 -62.1783 -22.6088 -56.1081 -81.4731 -8.1779
0.39293993 -72.8013 147.0560 -175.1745 41.7245 -70.0766 -20.3976 58.8837 -121.6163 19.9675
0.45116584 -73.6051 150.9796 -173.4914 -101.6507 -66.4942 -19.1094 58.2865 -121.2977 15.9422
0.56717507 -74.7795 153.2144 -172.4788 -98.8892 -66.7175 -20.3855 58.6757 -83.0832 -6.8597
0.59939300 -145.5404 155.6070 -173.6697 -98.7224 -62.6135 -22.2602 -54.7029 -81.0398 -8.2926
0.62522973 -144.5520 159.7260 -172.3384 41.0888 -77.7380 -9.2270 59.6686 -135.2090 161.2717
0.65217480 -144.7134 158.7431 -173.8391 42.3441 -74.0316 -10.1007 -56.8954 -136.8727 160.7184
0.74706583 -145.0575 147.7707 -178.1696 42.6553 -66.2202 -21.6372 -55.1045 -122.1181 20.1372
0.92913294 -73.5277 150.9205 -174.4220 -100.0456 -63.0447 -21.0028 -54.4229 -122.0181 16.1321
0.95839429 -74.8879 153.8460 -172.9914 -97.6255 -62.4516 -22.3266 -54.5917 -81.5703 -8.1743
0.98329679 -72.4927 145.4877 -177.0585 42.1982 -65.8533 -21.5693 -54.9231 -122.2370 20.2072
1.21989896 -144.6812 158.8526 -173.7796 42.2181 -73.7957 -10.2295 -54.7934 -136.8457 160.7441
1.29531278 -144.3584 157.1354 -171.7096 36.1985 -82.8339 -18.3516 59.3097 -75.7949 154.4758
1.37041096 -145.2489 160.0732 -170.9405 -103.0820 -69.9842 -14.6779 -56.2908 -132.6708 162.1891
1.43463944 -144.4811 155.8594 -172.8302 36.3780 -78.9773 -17.3560 -57.4153 -74.6572 154.2223
1.46668716 -72.4945 140.1478 -173.6710 23.7768 -75.1481 -16.1217 -64.5676 -123.9003 21.3157
1.50978864 -145.4810 157.7121 -170.9245 -97.4633 -66.8683 -20.1652 -66.2603 -81.1197 -7.7789
1.53160871 -144.6159 160.5710 -172.0466 36.6724 -80.4037 -6.1172 -62.6685 -137.7988 161.5733
1.60163523 -144.6807 153.9080 -174.5094 35.5899 -70.6264 -18.8071 -65.1389 -81.5924 -7.6514
1.66850917 -79.5113 162.6387 68.4429 -61.8304 -64.6098 -23.1642 -55.4418 -95.3732 1.0283
1.72323090 -145.5772 152.2939 -174.1618 -102.1450 -67.6025 -17.6992 56.5068 -122.5659 16.3830
1.79953910 -145.3054 154.8047 -172.8269 -99.5604 -67.3251 -18.8292 56.6583 -82.1242 -7.9216
1.85877987 -141.2247 162.3904 69.7708 -61.2639 -65.2866 -23.0497 -55.4399 -94.7206 0.9650
1.92780410 -145.2105 160.3010 -170.8300 -103.1642 -69.9831 -14.6819 -54.4402 -132.7528 162.2360
2.02313442 -144.4576 155.9624 -172.6779 35.9617 -78.5553 -17.2613 -55.2567 -74.5115 154.2189
2.10692258 -144.5900 159.5251 -172.4321 41.8961 -78.3867 -6.3381 58.8302 -137.8268 160.9987
2.13340526 -74.7043 152.8220 -172.1633 -98.2227 -67.1404 -18.8890 56.6818 -82.8578 -7.6654
2.23765114 -72.7320 150.8181 -177.4531 60.2319 -156.9410 149.1665 -70.4410 -145.9203 159.4122
2.31032763 -73.7347 149.6583 -174.5811 43.3707 -69.5727 -20.6330 57.6473 -86.1046 -4.5030
2.36395164 -145.3170 150.9845 -178.3459 -103.3109 -156.1600 150.5218 -70.3824 -145.9250 159.4201
2.45481028 -145.2252 151.0778 -177.0193 42.6874 -63.9324 -33.2830 -170.8277 -106.8487 15.7110
2.49695376 -145.6646 157.4246 -171.8983 -98.2516 -60.6954 -30.5812 -169.8705 -82.3547 -4.1263
2.52260071 -145.2556 155.3494 -177.2952 52.9404 -79.7172 50.2707 -57.2874 -69.4629 155.1550
2.60068594 -72.3760 148.4780 -177.9846 -101.9709 -155.8828 150.3375 -70.0570 -145.9740 159.4155
2.67954209 -72.9181 148.4135 -175.9326 42.1430 -63.8151 -32.8655 -170.7267 -108.1389 16.5079
2.75313905 -144.8907 151.9992 -177.9929 58.8034 -150.0344 145.8487 -171.4503 -147.0482 157.6145
2.77986547 -144.8224 150.7249 -177.3638 59.6212 -137.9656 144.8591 -61.7071 -145.2049 159.4325
2.83600471 -144.8376 151.1128 -177.4223 61.8086 -149.7597 157.3366 60.0932 -144.9800 159.3140
2.87717275 -144.3646 156.8696 -171.5775 36.0725 -83.2438 -13.8851 58.2748 -74.1005 154.6268
2.93113143 -72.6484 149.0847 -177.4160 60.2362 -149.8493 146.0141 -171.4183 -147.1807 157.6151
3.00554129 -66.0814 144.5438 -177.6946 61.5559 -139.3634 146.8742 -62.8880 -145.4132 159.3993
3.07850434 -145.3183 149.0190 -177.6973 -102.8462 -148.1846 157.4851 60.1587 -145.0988 159.3314
3.10794446 -73.7655 149.1846 -176.4993 62.8676 -149.0552 157.5396 60.8409 -145.0037 159.2967
3.14134003 -77.3103 148.6129 -176.4805 60.6648 -138.2930 145.3677 -62.8423 -145.1484 159.4227
3.16290655 -56.7538 128.5880 -179.0582 62.4652 -141.2175 151.3436 -60.2795 -144.8374 159.3917
3.19388263 -144.6740 151.2346 -175.0136 40.9301 -78.8636 -20.3192 57.2656 57.8768 178.8165
3.21767626 -73.8679 152.8791 59.1187 -88.3023 -93.0100 -11.9989 58.4877 -70.2420 155.1767
3.25609980 -76.7310 154.3550 -62.0326 -72.4257 -67.7472 -18.3042 57.7173 -78.3030 -10.0083
3.28723651 -144.6978 158.8745 -173.4486 40.6345 -69.5493 -32.7141 -170.4574 -104.0422 157.2298
3.31491744 -144.8051 147.4992 -177.0386 37.3886 -71.0531 -16.9927 -163.6517 -126.3492 21.7882
3.35097628 -145.4753 156.4771 -172.4488 -97.8186 -65.4776 -19.1214 -163.4116 -80.6925 -8.8653
3.37755459 -145.4164 157.1543 55.5779 -103.7177 -91.0096 -11.4663 58.3673 -68.5643 155.1146
3.40411854 -73.5284 147.1143 -177.3329 -101.8983 -147.4009 157.6352 60.9165 -145.1359 159.3139
3.42585324 -146.3988 165.4715 67.5515 92.9984 -156.5767 155.1734 -70.2723 -144.2111 159.4116
3.45512743 -144.6445 159.3517 -172.8535 39.3271 -79.4058 -3.2938 -164.7595 -140.5046 160.9411
3.48298513 -72.8643 148.1394 -176.0353 41.7855 -64.1748 -31.5323 -171.1017 -110.1273 17.2850
3.57252697 -144.2581 157.3846 63.4259 -85.2390 -72.7516 144.6202 -58.1727 -145.6265 159.4711
3.60761177 -133.9624 155.7333 -63.9132 -83.8546 -74.4286 -15.7683 -56.3395 -144.7255 158.9401
3.66891415 -73.6617 151.1282 -173.4889 -99.3072 -66.4854 -17.2644 -163.3613 -123.7236 16.5687
3.70042214 -75.0963 154.4870 -171.7783 -96.5497 -65.4250 -19.0225 -163.3649 -81.1792 -8.8107
3.75207799 -76.4432 161.9847 66.2576 -82.9434 -157.0320 155.5495 -70.2682 -144.2576 159.4129
3.79293280 -74.3719 152.6353 57.9244 -89.7566 -89.6427 -13.1258 -56.9877 -71.2810 155.3154
3.84575363 -145.5279 156.6661 54.6364 -105.2824 -88.3662 -11.8652 -56.7518 -69.6139 155.1885
3.87137845 -146.3077 164.5323 66.9854 93.6347 -146.6618 161.3896 60.6198 -144.0711 159.2446
3.89459976 -135.4486 155.3508 -61.3846 105.4115 -74.8420 -16.0047 -56.2569 -145.0422 158.7692
3.91998721 -146.2993 164.9365 67.4564 93.9165 -133.6672 151.4172 -60.9625 -144.4167 159.4375
4.01155958 -139.5651 165.2066 71.2903 -44.4398 -86.1867 -15.8852 58.1278 -80.2870 158.2082
4.05335199 -144.2379 156.5392 62.5480 -85.9948 -82.8881 156.4242 57.3055 -144.9458 159.3581
4.07353204 -72.7772 153.8097 -58.8691 101.2498 -82.5831 -13.1589 58.0370 -72.7109 154.6344
4.09881267 -72.7243 149.3096 -177.3970 59.8633 -150.3238 144.8853 -169.8056 -146.9347 157.9007
4.11901769 -77.6713 163.7974 66.9518 -82.9220 -144.4224 162.2659 60.9493 -144.1998 159.2415
4.15189305 -76.1180 157.7020 64.5504 -80.8156 -84.5370 146.8006 -63.7599 -145.8531 159.4544
4.18218106 -80.7365 162.7573 68.6811 -57.3142 -78.8892 -17.3780 -55.6712 -80.6034 156.5064
4.21929207 -74.7294 151.0560 -176.7260 59.5249 -148.5746 145.2323 54.2756 -145.6349 159.4839
4.24473821 -145.3200 149.4568 -178.3581 -104.0901 -149.9739 146.9960 -169.3011 -146.9749 157.7889
4.27919697 -144.1989 157.1782 63.3298 -84.9671 -72.6622 144.8849 -55.4360 -145.5981 159.4832
4.30150235 -146.3519 165.2251 67.4433 93.6888 -141.6294 153.2371 -56.0156 -144.2759 159.4531
4.34926049 -144.2796 159.1980 65.3077 -83.6681 -88.0575 145.9631 -63.3020 -145.8213 159.4481
4.38211792 -77.1077 162.6994 66.7058 -82.9678 -147.0714 153.0226 -169.5832 -146.2414 157.3244
4.42458016 -75.5960 156.4198 63.7764 -81.0299 -77.2021 142.9976 -170.5932 -147.2436 157.8237
4.46637129 -72.2743 146.6876 -178.2056 -102.7128 -149.6322 146.6288 -169.4152 -147.1404 157.8192
4.49974972 -144.5295 166.1494 68.4566 -86.2088 -146.0251 152.8858 -169.6352 -146.2932 157.3524
4.53527254 -71.7298 152.9691 -59.0798 100.9565 -157.7505 155.7531 -70.6349 -144.1744 159.4031
4.58103843 -74.4432 148.3487 -177.4167 -103.3844 -147.5875 147.9182 54.6438 -145.4992 159.4928
4.63669283 -133.7881 156.0127 -63.8022 -84.2101 -146.8644 162.2029 60.6265 -144.0225 159.2314
4.67762733 -83.5000 164.2607 67.9953 87.3249 -133.5140 151.4917 -61.4538 -144.4190 159.4322
4.76813706 -79.3838 163.3403 68.2860 87.1331 -147.6612 152.3912 -169.7320 -146.1472 157.3108
4.79090594 -73.7089 152.4313 58.8515 -88.6125 -93.4330 -10.0151 57.8109 -71.1552 155.4233
4.83741776 -75.6550 156.8747 63.8067 -81.3540 -74.5419 142.5515 52.5613 -145.9584 159.5226
4.89849564 -77.5158 154.6949 -62.1961 -72.7749 -146.4012 162.2948 61.1003 -144.0380 159.2178
4.94636884 -145.4692 156.8425 55.3005 -104.1069 -91.3606 -9.6150 57.6540 -69.4327 155.3924
5.03972059 -82.6799 155.1677 -62.3652 -73.7858 -135.0003 153.4793 -61.7457 -144.2597 159.4403
5.11828259 -76.0876 153.0252 -62.3177 -72.5433 -148.7621 153.3519 -169.4319 -146.1115 157.2771
5.13936328 -76.8268 155.2469 -59.0691 102.9248 -134.7560 153.5245 -61.9176 -144.2582 159.4518
5.29583680 -81.6974 162.6568 69.7974 -48.1846 -90.9575 -9.5980 -62.4517 -78.5100 157.0244
5.34868212 -75.1951 151.4224 -62.3132 -72.4250 -150.3634 161.1187 59.3395 -144.0460 159.1664
5.40688340 -135.2973 156.1498 -61.0181 106.1572 -149.2974 161.1704 60.0123 -144.0433 159.1757
5.44163122 -146.1748 158.7402 64.6918 94.9607 -80.4734 133.1149 52.7889 -145.7394 159.4098
5.53822927 -144.5965 165.7216 68.0648 -86.5159 -145.6777 153.6357 54.6108 -144.5189 159.5135
5.62518498 -75.6696 156.6148 63.9538 -80.8392 -76.7286 140.9993 -169.8774 -146.9820 158.1544
5.69433676 -144.5354 166.0233 68.3472 -86.1944 -146.9960 151.7952 -167.7472 -146.1055 157.5334
5.72249987 -146.4733 171.4622 71.2132 88.4871 -134.4833 33.7752 -157.2434 -75.7672 156.6605
5.85190481 -144.1620 157.7251 64.5142 -83.6527 -78.9439 139.8561 -170.0118 -146.9018 158.1987
5.92001212 -145.4252 165.8365 67.5544 96.7491 -81.1761 -24.0396 -165.8896 -77.5800 159.3594
5.94752109 -79.4131 163.4216 68.2761 87.0665 -148.4008 151.3896 -167.8151 -145.9597 157.5038
6.10703294 -133.7122 155.8863 -63.8901 -84.1447 -149.1724 152.2847 -167.5158 -145.9344 157.4632
6.15642393 -71.1108 159.3000 75.9951 151.1151 -77.7581 156.6105 57.2094 -144.8391 159.3395
6.24403864 -78.4171 155.2232 -62.2360 -73.0132 -147.0936 153.9809 55.1137 -144.3247 159.4846
6.30147986 -76.1216 153.0820 -62.3209 -72.5607 -149.5194 152.3459 -167.4992 -145.9443 157.4528
6.32934523 -135.2438 156.3013 -61.0425 106.2194 -149.1148 152.4227 -167.4885 -145.9427 157.4668
6.35367857 -72.0347 152.5395 -59.1141 101.1323 -149.5512 152.4651 -167.4774 -145.9511 157.4565
6.37609818 -74.3725 153.2790 59.6048 -85.4364 -87.1064 -23.2171 -166.5497 -68.4732 155.0591
6.46929313 -74.3806 153.9599 60.5326 -86.3301 -104.1962 -1.0855 -164.9454 -72.9207 155.3232
6.55577116 -134.1465 155.5007 -63.9743 -84.0872 -75.7114 -33.3604 -170.7190 -78.2327 154.0988
6.58452214 -145.0668 157.1382 56.1477 -100.9647 -86.5544 -21.3152 -165.8398 -66.6422 154.7273
6.65680605 -145.3801 156.8301 57.4165 -99.2192 -101.1672 -2.1425 -164.7940 -71.2237 155.4085
6.81804071 -81.2064 164.5808 69.1206 -55.7904 -75.4007 -30.6373 -168.7167 -75.7563 157.4639
6.94313461 -139.6030 165.7440 70.8697 -50.3475 -77.2634 -29.8671 -168.4456 -75.8363 158.4201
7.14227445 -79.4674 159.7075 66.1542 -56.7273 -91.5388 5.9281 -164.1518 -71.9557 155.1826
7.35749661 -134.1094 155.5923 -63.9362 -84.0976 -76.1568 -31.8278 -171.0987 -77.8868 154.1159
7.78791957 -74.7140 165.1689 67.5394 174.2685 -86.2398 -5.0400 -164.4930 -78.3904 157.4638
8.89523915 49.5145 26.4555 64.4091 -102.3439 -95.7341 2.2131 -165.3919 -73.1306 155.4005
