# Supplementary material for: Exploiting Sequence-Dependent Rotamer Information in Global Optimization of Proteins
Source: J Phys Chem B. 2022 Oct 18;126(42):8381–90. doi: 10.1021/acs.jpcb.2c04647 (PMC9623586; doi:10.1021/acs.jpcb.2c04647)
Supplement: Supplementary file 2 — jp2c04647_si_002.zip [file jp2c04647_si_002.zip › TripeptideConformations/MET_ASN_PHE_new.csv]

0.00000000 -144.7818 145.8682 -175.0933 59.8853 -179.4001 -132.1750 152.7616 -62.7448 -72.4469 -135.1411 156.5778 -59.8472 97.9968
0.07414060 -144.7838 146.1628 -175.1027 59.7563 -179.2890 -132.6301 152.5023 -61.2932 106.8599 -135.2657 156.5866 -59.8577 98.0559
0.17847340 -144.9504 145.3078 -175.8075 59.2409 179.0122 -103.3468 147.1835 -60.8187 -64.7234 -138.2609 156.8142 -58.6302 99.1316
0.20495260 -77.9509 144.2322 -173.5237 60.3562 -179.3714 -132.7934 153.6789 -63.9134 -72.8750 -134.2005 156.5311 -59.9259 -83.1020
0.31531640 -72.2078 142.6441 -174.9158 59.6550 179.0759 -100.6006 147.0179 -60.7999 -64.1595 -138.3204 156.7623 -59.0782 -80.4314
0.37458100 -144.9604 148.6592 -174.4642 59.0235 -178.1988 -137.9181 149.5653 -175.3014 58.2564 -131.8470 155.3344 -59.8577 -83.4122
0.41114890 -144.2135 143.3618 -178.5729 57.9448 -177.3679 -78.4817 -29.2259 -174.6570 -111.3335 -147.3480 160.3093 60.0209 85.8145
0.45646100 -72.1365 146.9022 -173.0454 59.4128 -177.7515 -137.2407 148.9660 -176.3371 -113.4078 -132.6801 154.2245 -59.8674 -83.5475
0.47794790 -72.5563 147.4665 -171.9785 58.5749 -175.7894 -71.4189 -22.0596 -59.8939 111.0227 -148.4121 163.1775 56.8953 84.0511
0.52448360 -71.1901 141.0364 -176.8266 59.3361 -179.7325 -89.6875 141.7913 -175.5028 61.0421 -138.0041 155.2964 -60.3271 -77.5894
0.60118030 -144.5447 149.7912 -173.1090 57.8739 -177.0111 -72.0214 -21.5633 -60.3659 -62.3871 -148.4827 163.1943 56.7953 83.9753
0.64460520 -65.3564 -15.7732 74.4775 -65.0111 177.8206 -72.2635 -17.3270 -173.8464 68.3369 -117.2700 160.6490 -53.4846 102.2838
0.67167070 -68.0659 -13.6687 70.0606 -70.2318 179.7552 -81.0637 -5.1853 -58.5928 117.9433 -124.6047 160.8784 -53.1078 103.2008
0.72674110 -144.9594 144.0421 -176.0098 172.0911 176.2167 -98.7278 150.0072 -59.0880 113.9702 -137.8203 156.7034 -59.6619 96.6424
0.74947510 -72.7848 146.9790 -172.6562 58.2419 -176.8832 -72.0905 -22.2705 -60.5464 -63.2744 -148.6654 163.0399 56.9031 -97.0086
0.77020300 -66.5160 -16.2930 67.4821 -179.1866 -178.7364 -86.7572 -1.1165 -58.3433 -61.6898 -126.4279 160.8562 -52.8758 103.9378
0.80345630 -147.6091 162.0660 63.2282 178.9661 -74.3290 -84.8881 156.2411 -59.1157 113.4157 -134.9660 156.1877 -63.3756 -82.0545
0.83027300 -71.5913 145.2140 -173.4346 60.0080 -178.1176 -139.6070 155.5051 -163.6805 13.3265 -133.8400 155.5359 -59.6339 -84.4991
0.85758440 -78.1304 159.5567 -59.6382 -169.9914 -59.8167 -80.5386 -0.8906 -58.5369 113.0079 -141.9203 163.0472 59.9085 89.3420
0.93335790 -144.8867 143.0568 -177.3213 172.1536 175.1485 -89.7764 144.5739 -176.4734 -111.4012 -137.1463 155.1576 -60.4863 -81.0014
0.95651800 -66.5178 -17.9031 67.0160 -178.6324 -179.9144 -93.0381 -3.2462 -58.4991 113.0811 -72.7578 149.2574 -173.1541 76.7652
0.98736720 -66.4668 -14.1607 72.7042 -64.9503 -68.5593 -71.8340 -17.8760 -173.9328 68.3957 -116.8724 160.5196 -53.5301 102.1809
1.01424220 -65.5067 -13.5551 67.0458 -177.1526 -69.6203 -71.6275 -18.4331 -173.9702 68.5303 -116.6484 160.3449 -53.6724 102.0091
1.05212780 -70.5323 -14.0708 -64.0115 -177.7435 179.8087 -83.5582 -2.4026 -59.1006 -62.1051 -126.0761 160.7004 -52.8254 -74.4606
1.08962840 -69.8862 -14.1278 -63.9246 -175.1700 -69.0136 -81.6970 -3.9315 -58.3981 113.1120 -125.2471 160.5957 -53.2991 -75.4690
1.11282720 -147.6537 162.5688 62.9762 178.4197 -75.3940 -80.2078 150.2321 -173.9713 59.3362 -133.0236 154.4350 -64.0475 -80.2663
1.13716800 -77.2514 -12.5266 67.6377 -178.9134 -179.6709 -86.8814 -5.0913 -58.5363 110.3907 -144.4657 165.8976 60.0840 -91.9381
1.17527780 -69.2998 -12.7950 70.4327 -67.3827 -67.8902 -81.2876 -4.8845 -57.8923 118.6467 -124.7889 160.5347 -52.9749 -75.1603
1.20857530 -84.5623 -27.4536 70.6020 -66.8891 176.4026 -127.4601 4.8813 -60.6321 125.6511 -149.1124 163.0318 60.6571 -90.1147
1.22939240 -86.9816 -8.8930 -62.8345 -177.5410 179.8976 -83.9870 -6.1020 -58.2967 112.5136 -144.1099 165.2609 59.6988 -91.7428
1.25566300 -71.0867 -15.0754 -62.2897 -62.4844 179.7760 -85.0265 -7.8529 -58.5198 113.5682 -72.4300 148.8957 -173.4840 -102.2011
1.27975110 -68.2221 -15.7515 74.6185 -64.7402 177.3252 -78.0935 -15.7296 67.4551 -76.9266 -92.8882 155.8829 -60.5971 -70.9360
1.30779800 -64.0508 -20.8580 -169.1719 61.7570 -179.7460 -69.6068 -17.7372 -173.7606 68.2476 -116.6746 160.5688 -53.8007 -76.7310
1.32939350 -76.3473 -38.5948 -173.2858 63.0661 -179.5279 -131.0489 9.5196 -59.2129 108.8619 -148.9441 163.5706 59.9161 91.3339
1.35864520 -71.0148 -13.4120 -63.9386 -177.7321 179.8294 -77.2288 -16.3517 67.4821 -77.1624 -92.4625 155.7573 -60.6170 109.7875
1.38164310 -64.8336 -22.7638 -169.7784 61.8568 -179.7455 -80.0802 -3.0825 -58.1935 112.7043 -125.2707 161.2767 -54.0506 -76.2449
1.40780310 -66.7759 -16.4771 67.0741 -177.2402 -69.8562 -88.9484 -6.0097 -57.9547 113.5707 -72.6312 149.0624 -173.4001 76.8155
1.43314990 -77.4460 -36.6009 -172.5974 175.7168 179.4728 -130.5774 8.5861 -59.1336 110.5614 -149.0454 163.4663 60.0930 91.3511
1.45779510 -74.2252 149.9066 -171.8260 57.9387 -175.9517 -69.3101 -22.5396 -63.6746 -12.0002 -147.7659 163.1929 56.6504 -97.0976
1.48344120 -67.1795 -16.1350 -63.9652 77.9591 -179.8366 -80.9991 -4.9252 -58.4318 113.2514 -124.4671 160.9447 -53.2974 -75.4240
1.50351070 -87.7737 -8.9408 -62.8053 -177.5528 179.8862 -85.8427 -4.7382 -59.0763 -61.9733 -144.5023 165.2181 59.6091 -91.9678
1.52673720 -64.3391 -20.4232 -168.7348 58.1738 65.5499 -69.6764 -17.7640 -173.7653 68.2599 -116.6822 160.5607 -53.7914 -76.7342
1.55383220 -81.3750 -43.6757 -63.0661 -177.1781 -69.0735 -138.3574 15.7333 -60.6201 103.7885 -150.8439 164.4853 51.5109 86.5030
1.57888140 -79.4413 -23.3563 75.8465 -62.7876 175.6820 -137.1346 4.7702 -167.0149 -120.5249 -149.6108 162.7060 60.4134 -91.0745
1.59932930 -65.1391 -22.3230 -169.3311 58.3023 65.6151 -80.1224 -3.1458 -58.2053 112.7296 -125.2797 161.2511 -54.0214 102.3628
1.62106590 -64.9786 -23.1336 -169.8511 61.8785 -179.7229 -81.7297 -1.6647 -58.8092 -61.9428 -125.9755 161.4962 -53.7317 -75.3802
1.64347100 -70.9971 -13.4302 -63.8348 -175.1564 -69.0124 -77.2465 -16.3418 67.4749 -77.1573 -92.4646 155.7657 -60.6140 109.7842
1.67663620 -67.4910 -16.1281 66.8854 178.8923 70.0119 -92.1999 -3.7157 -58.9826 -62.7772 -72.7043 149.1510 -173.3425 76.7900
1.69943710 -67.2416 -13.9140 67.0254 -177.1672 -69.6220 -78.0638 -16.1371 67.6193 -76.7493 -93.3194 156.0023 -60.6414 110.0041
1.72035810 -67.4850 -16.3164 -63.9550 77.9528 -179.8315 -82.8626 -3.4718 -59.1312 -62.0945 -125.2230 161.1608 -52.8216 104.1284
1.74146090 -75.7876 155.3418 -62.4692 -63.6380 96.8398 -85.4722 5.5653 -58.0972 113.7497 -141.3480 162.6500 56.7136 86.2152
1.77870970 -64.5983 -23.8205 -170.2850 173.6174 68.8888 -82.8695 -0.7871 -58.6640 -61.8587 -126.1661 161.5919 -53.9216 -75.6415
1.80148860 -146.5271 151.0991 61.7193 -175.1899 -175.8763 -84.2327 -25.1661 -172.3767 64.0482 -93.0691 165.3818 60.1206 -93.0990
1.84077950 -72.8583 151.2276 67.1658 -166.9873 -61.3752 -98.2349 5.4547 -58.9341 -64.1013 -141.6282 167.0153 64.0142 94.4212
1.86190780 -77.2748 -38.0626 -172.4547 -179.6920 -69.8448 -129.4965 8.9754 -59.4966 -68.7252 -149.0856 163.3965 60.1541 -89.2307
1.88236600 -66.9347 -13.1001 59.0904 65.8274 64.7689 -78.7561 -11.3181 -169.2697 -117.0814 -116.7831 159.8925 -53.5358 -75.6288
1.91742390 -65.6095 -29.6559 -172.1827 62.3058 -179.6444 -111.9824 11.4473 -58.6380 -65.7753 -74.2247 149.9787 -173.2770 76.6818
1.93918430 -77.8148 -6.4697 59.2401 65.5967 65.9363 -75.6932 -11.7096 -60.0338 107.0845 -142.3347 166.0672 59.9957 -91.8967
1.95936700 -69.0534 -14.2324 -64.4508 179.5899 69.8041 -76.0443 -12.7582 -169.8829 -116.9025 -114.7996 159.7749 -53.7859 102.9499
1.99827270 -70.0464 -14.3902 -63.9087 -175.1214 -68.9337 -83.1301 -3.2269 -62.1267 -15.9885 -125.6472 160.6691 -52.9726 103.5281
2.01991570 -70.3441 -13.3514 -62.2247 -62.4713 179.7899 -80.6648 -4.5795 -146.6395 125.3990 -127.2566 161.4409 -52.1185 -73.6073
2.04898760 -67.8838 -15.3111 -63.8384 78.0580 -179.8233 -76.9860 -16.2340 67.7852 -76.9686 -93.3220 155.9321 -60.6926 -70.6977
2.07578090 -145.1909 168.4765 59.7142 72.4389 176.5400 -123.2845 20.3516 -59.3271 -69.3572 -72.0842 155.0592 -50.7418 135.1158
2.10465790 -74.6963 146.1168 -65.4562 177.3560 177.3436 -95.5497 14.0063 -146.8111 121.0909 -147.6455 163.5597 55.5383 -92.0378
2.13236300 -85.6257 -9.5745 -61.1433 -62.4194 179.5861 -79.4507 -11.4394 -169.1020 60.8303 -140.0823 165.5632 60.5753 -91.3317
2.15289140 -65.9394 -29.2520 -171.6034 58.8615 65.8482 -111.6623 11.1755 -58.6591 -65.7348 -74.2124 149.9721 -173.2434 76.6840
2.17710530 -65.9967 -21.0637 -169.4810 172.7267 68.6398 -75.2653 -15.4263 68.0716 -77.3550 -93.9870 155.6634 -60.7961 109.4347
2.20085390 -64.8678 -21.8526 -169.3264 61.8496 -179.7629 -74.7246 -11.5925 -169.4666 -117.2274 -115.9891 160.1397 -54.0687 -76.0825
2.22141300 -66.4226 -20.5812 -168.7623 58.1733 65.5276 -75.2828 -15.4473 68.0628 -77.2961 -94.0359 155.5873 -60.8238 109.5195
2.24904700 -66.9459 -15.9940 -63.9329 77.9559 -179.8348 -75.8578 -13.0265 -169.8762 -116.8491 -114.5897 159.9104 -53.8453 -75.6750
2.27030520 -71.0727 -13.5815 -61.7070 -58.0661 -65.6629 -77.3710 -17.4632 -170.9123 62.6240 -73.0920 148.5500 -173.5923 76.9817
2.29226800 -77.7340 -10.4615 58.0097 64.2952 65.5721 -79.9093 -12.4614 -170.6793 -115.5505 -140.2907 166.0047 60.1153 88.6948
2.33698380 -66.0747 -21.2707 -169.2143 177.0165 -70.9383 -75.1176 -15.4213 68.0906 -77.3665 -93.9996 155.6361 -60.8088 -71.2456
2.36205530 -81.7873 61.3908 -164.0466 66.6699 -177.1078 -89.3749 17.7455 -59.1675 -64.0180 -142.4513 165.0938 59.3712 90.4008
2.40334670 -75.4785 -14.0578 67.4785 -179.6124 -179.5058 -145.5599 150.2416 -175.9224 -112.5593 -145.2424 151.2044 -174.7638 -103.2850
2.42389750 -86.7265 -9.0252 -61.0977 -62.4140 179.5898 -74.5250 152.3808 -58.8122 111.2493 -147.1855 163.3224 62.5637 90.5119
2.44429230 -67.7220 135.6187 -174.9104 59.4506 -179.0412 -84.1116 -23.5862 -76.7388 -141.7756 -148.5057 161.0507 61.5565 89.3924
2.46937420 -67.5532 -18.0205 -65.1008 74.6111 68.2819 -87.9125 -5.5533 -59.1882 -62.4499 -72.6395 149.0059 -173.1019 76.8114
2.49115520 -79.1303 -22.2226 -169.7418 173.4386 68.8579 -85.6771 -3.3573 -58.4693 -61.5171 -144.6474 165.4752 59.7489 88.2557
2.51674950 -86.6179 -9.6369 -63.2926 179.9112 69.8655 -85.6650 -5.4200 -62.2354 -14.1666 -144.1940 165.2476 59.6785 88.7042
2.54374420 -74.8450 -39.8814 -173.8489 62.6764 -179.6833 -143.7336 18.4197 -165.3268 -122.6122 -149.9564 164.3131 55.8691 88.9392
2.57764770 -65.3379 -21.6516 -169.5819 175.0761 -179.9870 -79.1146 -3.8535 -146.0184 125.1126 -127.1728 162.1125 -52.7523 -74.1571
2.60180480 -84.7982 -17.6940 67.3155 -178.0279 -70.0411 -150.2882 148.1733 -175.8181 59.2515 -138.3583 155.4468 -59.8234 99.0170
2.62183390 -66.4413 -22.9168 -169.7867 175.1870 -179.9898 -77.4793 -15.6660 -170.1982 62.1789 -73.4165 148.6465 -172.8215 -102.0987
2.64986150 -65.3280 -21.8044 -169.4322 61.8125 -179.7527 -79.0079 -3.8104 -145.9965 125.0804 -127.2858 162.0789 -52.7554 -74.1326
2.67856480 -144.6782 153.5177 -170.3718 57.7353 -178.6046 -74.6074 -4.9678 66.6979 69.5177 -137.2344 160.5650 66.9017 82.8405
2.70761810 -66.2926 -23.0406 -169.5533 61.9843 -179.7558 -77.4348 -15.4469 -170.1214 62.1307 -73.3226 148.6006 -172.7764 76.9715
2.73042680 -66.5117 -17.3232 66.8352 -179.2345 -179.5337 -118.4147 11.7577 67.4734 -4.9135 -73.7937 149.8619 -173.3312 76.7326
2.76242170 -75.1785 -40.0319 -173.4863 59.1351 65.8846 -143.7869 18.5555 -165.3292 -122.6087 -149.9974 164.3348 55.6459 88.7891
2.79466220 -136.3568 154.8931 -64.1941 -176.1726 -179.9211 -142.9312 148.1312 -175.3881 59.5148 -147.8964 162.4252 61.9870 -90.0315
2.81508710 -79.6664 -13.4932 -63.3588 -175.1272 -68.9968 -143.9240 149.5975 -175.7104 58.8502 -145.7212 150.8864 -174.7577 -103.2160
2.83578300 -87.3423 -19.7036 -65.7640 77.9374 -179.6711 -149.5678 147.9997 -176.4280 -112.8259 -138.2768 155.0612 -59.8935 98.8657
2.85783790 -81.9939 -6.6917 68.1459 179.2091 70.2030 -126.2287 155.7563 -59.6492 117.8234 -145.0505 152.2647 -174.5540 -103.6549
2.88198230 -66.5933 -23.0681 -169.4828 177.2674 -70.8597 -76.8804 -16.5728 -171.6635 -114.6959 -73.5186 148.6304 -172.7962 -102.1106
2.90994140 -79.2043 -15.7004 77.4712 -60.9780 178.9779 -92.2630 0.1588 66.7941 77.6156 -139.2151 164.5917 65.1592 -93.4031
2.93646640 -75.6254 -41.8068 -173.7688 59.1401 65.8879 -144.0648 21.3827 -147.9552 119.6140 -151.1435 164.4295 55.0552 88.2909
2.95872970 -76.2569 -19.5701 -169.0061 174.7626 -179.9853 -82.0117 -0.6832 68.9587 -71.9293 -142.0095 165.0851 64.4309 88.5053
2.97895020 -75.6469 -40.6095 -172.7100 179.6745 -69.9363 -144.4742 20.3065 -165.6655 51.8264 -150.9004 164.3303 55.0678 -91.8282
3.00216850 -77.8239 -18.8645 -168.3818 61.5503 -179.7832 -76.7012 -11.7497 -168.8783 60.8701 -139.8490 165.8987 61.0409 88.9746
3.03077110 -78.3266 -31.9182 -64.3067 -177.8809 179.9482 -141.4052 12.7324 61.6989 71.4220 -144.8079 163.8153 61.8674 90.5648
3.06710780 -64.9575 -34.5850 -175.4030 -85.0250 179.8186 -86.2102 -3.2499 -58.7129 110.0558 -73.1210 149.3348 -172.0497 76.7655
3.09013130 -88.1816 -8.7432 -63.1455 179.9187 69.9035 -83.5682 -5.7212 -145.8629 125.9428 -144.3807 165.4139 59.8797 88.8945
3.11128620 -71.1370 -15.0927 -64.3594 179.5954 69.7914 -84.5546 -7.8332 -146.5407 126.7916 -72.4698 148.7458 -173.3947 -102.1600
3.15408060 -72.6686 150.3508 -74.9362 67.9506 -102.8242 -89.9722 10.4272 -59.1565 -63.2325 -144.5797 162.7112 56.1018 -92.6704
3.18171120 -80.2407 -14.5262 76.1717 -62.5994 178.0769 -117.5391 12.3404 67.0405 -5.7091 -142.7177 163.5064 66.1145 85.0900
3.20372090 -78.5206 -18.2095 -167.8489 57.8639 65.2709 -76.8655 -11.7539 -168.9026 60.8753 -139.8648 165.8572 61.0010 -91.6678
3.22725060 -86.5614 -10.7096 -62.9901 -177.6004 179.8797 -86.5553 -1.9963 67.7378 75.6759 -137.6668 164.2922 65.7877 88.4196
3.24922490 -115.5523 -50.2136 -170.4021 -78.5209 -179.9244 -84.2805 -6.3408 -59.7290 110.5234 -145.4899 163.2916 62.8905 92.8831
3.28495810 -76.5564 -44.9757 -171.0710 -81.9309 179.9111 -142.0803 21.3910 -166.1125 -123.0083 -148.8592 164.8763 54.2982 -92.9792
3.32975130 -78.3517 -19.4099 -168.4522 176.6682 -71.0246 -76.7828 -11.7066 -168.8706 60.8628 -139.7085 165.9024 61.0233 -91.7037
3.35654400 -76.5056 -13.6722 -61.8272 -62.3991 179.7137 -85.1597 -12.7595 69.8961 78.1954 -83.2409 154.9044 -60.6892 -69.1486
3.38657420 -64.9792 -23.3640 -169.9721 175.3127 -179.9809 -80.2091 -8.0149 64.7967 69.8800 -72.6739 148.6723 -172.7911 76.8603
3.41046900 -74.9081 -16.6930 74.9202 -62.1281 -69.0855 -91.4271 -9.4636 67.5135 77.9714 -81.9763 155.0987 -59.2082 114.2834
3.43081530 -68.1214 -16.4608 -64.0129 77.9691 -179.8305 -83.6436 -8.5446 -146.5691 127.0005 -72.5711 148.6908 -173.1744 76.8992
3.45104990 -65.8966 -34.3059 -174.2883 -84.9657 179.8431 -88.0259 -2.0208 -60.5109 -67.9412 -73.4641 149.4778 -171.8589 76.7342
3.47843780 -75.8693 155.7691 -158.5732 -88.7338 -78.5074 -59.9790 -27.7989 -175.6387 -111.1598 -143.0523 167.5351 64.8299 91.3098
3.50412480 -79.6808 162.9396 61.5700 71.6959 178.1677 -133.1595 20.1823 -60.2211 110.0072 -149.3427 158.8385 48.2567 80.7825
3.53489830 -78.5533 -12.4617 -73.7841 69.2755 -105.2685 -82.2527 -6.9070 -58.2804 112.5366 -143.7120 166.0776 60.1599 88.8573
3.55605690 -80.3839 -13.2601 74.6453 -64.7737 177.8277 -74.3805 155.2079 66.9964 -70.5533 -147.8381 163.6688 61.7000 90.2651
3.57683810 -79.7325 -15.7773 -165.3992 66.6675 -98.1363 -80.5410 -6.5143 -58.2567 111.8229 -143.6886 165.8001 60.1476 -91.8817
3.60063520 -80.6290 -12.6808 -61.6672 -62.4969 179.6662 -144.2229 163.8227 68.0173 81.0040 -144.3615 151.9302 -174.6035 -103.5209
3.62384240 -106.9174 -49.3143 -168.9777 -78.4079 -179.8932 -89.8474 -4.2791 -62.0616 -68.7880 -145.8484 163.4452 62.8225 92.8259
3.64605270 -76.9870 -15.8419 -66.7303 74.2382 68.2985 -143.8387 149.4755 -175.7371 58.8889 -145.7484 150.8914 -174.7466 -103.2129
3.66675040 -76.1309 -13.8703 -63.5793 -175.1320 -69.0148 -85.0178 -12.7927 69.8869 78.0847 -83.1794 154.8560 -60.6734 -69.0576
3.68721460 -67.7401 -16.0406 -74.5629 68.4155 -102.7511 -75.6193 -12.8670 -169.8469 -116.8872 -114.6868 159.9499 -53.8365 -75.6573
3.70762490 -86.1701 -10.2593 -60.8834 -58.1898 -65.6719 -95.9191 8.3898 68.0457 -9.9375 -140.3120 163.7785 66.2612 85.7209
3.73571640 -60.0475 -33.7014 -177.6986 -82.0240 -67.5849 -75.6515 -11.3459 68.5828 -79.4043 -97.1556 156.1114 -61.3021 107.9473
3.77141940 -79.6896 -19.0064 -168.6527 172.3672 68.5842 -81.2196 -5.5377 -145.1931 125.7683 -144.1087 165.8962 60.3319 88.8226
3.79632180 -84.9537 -37.4526 -171.8060 179.1903 -70.1665 -88.7731 -28.7816 -174.3939 -111.6691 -151.0531 158.9656 61.0751 -92.3743
3.82577610 -71.2512 -13.9469 66.7233 178.0442 69.7331 -85.7138 -12.5891 69.9447 78.1818 -84.7195 155.0715 -61.5201 110.3430
3.84726550 -75.6195 -28.0212 64.8330 178.8577 70.5133 -144.1544 14.4807 61.1660 57.2313 -144.3626 163.8119 62.4805 -90.5359
3.86840660 -146.0695 161.8447 70.6283 -65.0173 -63.7328 -143.2040 160.6655 -163.2289 9.8714 -73.1345 154.9421 -57.8878 101.5375
3.89402890 -75.0420 -28.5727 65.6675 -175.7828 -68.7910 -144.5079 15.4016 60.2096 53.5115 -144.2572 163.7742 62.9425 90.4010
3.92911160 -83.3117 -27.6576 38.3932 57.8084 174.1822 -139.8695 14.7138 -66.6596 113.0278 -148.1328 164.0327 62.8893 91.4783
3.95279000 -77.6418 -20.8965 -169.1204 174.8676 -179.9828 -83.0719 -2.0138 67.7543 74.7268 -137.5705 164.5619 66.2811 -93.4329
3.97877470 -81.2365 57.2345 -62.1273 -63.4234 179.4212 -88.0428 8.0293 -60.3173 -15.9009 -69.0958 153.4213 -51.0603 105.8553
4.00649780 -76.4040 -13.2225 67.6072 -177.6590 -70.0093 -145.0832 161.4793 69.7264 -71.2189 -144.0635 152.8892 -174.4164 -103.8060
4.03881000 -74.1630 -18.7005 43.9194 59.3253 -179.8652 -144.2297 156.8966 -71.7972 -73.8448 -145.2559 152.2715 -174.4247 -103.6318
4.06216900 -77.0005 -12.7133 67.2495 178.2169 69.9008 -144.8794 161.4690 69.7204 -71.1242 -144.0669 152.8831 -174.4185 -103.8047
4.08298160 -73.9002 -39.0981 -175.4234 -84.0067 179.6339 -145.4604 161.2554 67.5383 81.7225 -137.7993 156.2348 -59.4565 -81.7572
4.10644420 -67.2931 -19.8888 -166.2304 67.8142 -98.1055 -75.6824 -17.4799 -171.9608 -114.4295 -73.6899 148.4035 -172.9732 77.0163
4.13403600 -71.8806 -28.2416 -169.4634 69.9253 -97.1706 -137.1893 157.1062 -61.4851 103.2861 -145.1333 152.3093 -174.4845 -103.6629
4.16989100 -85.5028 -9.6824 -62.9527 -177.5800 179.8733 -74.4035 159.0466 67.3744 75.8005 -148.3411 163.1128 61.3596 90.1899
4.20295020 -146.2525 161.4666 70.4086 -65.1820 -63.7048 -73.9662 157.4250 69.2183 -70.3564 -145.1770 152.7842 -174.2212 75.4029
4.22304420 -147.3665 160.3916 62.7800 178.1107 69.8653 -142.6479 162.1439 68.2365 81.4942 -146.8733 162.9569 62.1858 -90.2479
4.25194570 -85.3145 -17.9668 -63.5141 -175.1630 -69.0212 -154.6500 154.9340 -124.0816 -119.3754 -139.6738 156.1573 -59.2769 -80.8000
4.27234390 -68.9080 -18.2402 -74.8501 68.3445 -102.5982 -87.0972 -6.3111 -62.2139 -15.2691 -72.4873 148.9399 -173.1817 -102.2246
4.30105250 -142.3531 -49.6185 -170.3295 -79.4061 179.9868 -92.3092 141.5382 -62.8920 -67.1186 -140.8710 156.6605 -60.7590 99.2703
4.33499380 -71.8335 -27.5333 -169.0505 69.7808 -97.3653 -134.0679 154.8615 -62.5176 -72.3632 -147.5061 163.3081 62.0764 -90.1191
4.35579250 -83.5570 -12.2386 -67.1775 73.9737 68.2419 -86.3148 -2.1018 67.7854 75.7122 -137.6402 164.5722 65.9228 -92.9964
4.37770750 -75.8076 -13.7624 -60.6026 -64.4963 95.7370 -84.8271 -12.7901 69.8213 78.1121 -83.3154 154.8896 -60.7416 111.6049
4.40347320 -71.8919 -16.0181 -65.4889 74.6432 68.5298 -84.2872 -12.7379 70.0638 78.3363 -84.7412 155.0158 -61.6198 -70.4519
4.44049930 -83.2791 -36.3343 -178.1445 -84.8964 179.6467 -81.1094 -10.1197 -168.4226 60.4661 -140.2407 164.1098 60.1686 87.8808
4.48399680 -76.3955 -12.1749 67.5491 -179.5951 -179.5193 -153.0786 160.4207 -123.6844 -119.8483 -145.9033 151.5241 -174.6799 -103.4499
4.51634390 -80.1387 -12.5945 74.1360 -65.9622 179.0999 -139.2192 168.3918 66.2640 -1.2344 -137.0696 157.0794 -58.1673 98.6835
4.54592230 -83.1630 -5.8693 70.0081 -67.9007 -66.5529 -139.2612 162.0252 74.1048 -68.7655 -144.6832 164.0235 62.8711 90.3759
4.57119560 -124.9821 152.5450 -66.1007 77.4015 67.0402 -133.9150 156.9229 -63.0195 -72.7994 -77.3176 154.8964 -58.5502 105.1684
4.59534860 -89.8303 -19.8446 42.5010 58.6962 179.8651 -147.0631 154.8921 -69.8083 113.8179 -137.8635 156.7944 -59.6721 -80.6336
4.62863200 -81.7733 -15.4371 -159.8564 93.4252 -67.5501 -81.7134 -6.2646 -58.2297 112.0518 -143.8204 165.6139 60.0319 -91.9321
4.65393360 -77.0140 -28.7918 -171.2740 58.6905 65.6820 -154.2578 157.6578 -123.4739 -119.9948 -138.5263 156.0030 -60.2060 -81.6982
4.67545010 -68.7532 -36.8862 -176.6887 -84.9802 179.5707 -144.7146 164.2536 66.7855 80.2677 -144.4678 151.9713 -174.5527 75.5673
4.69669510 -81.4957 -8.7905 67.9652 -177.7558 -69.7655 -74.1659 159.0258 67.2310 75.5258 -148.4675 163.1197 61.1846 -90.1803
4.73329900 -72.9321 -24.6630 -167.7055 68.9630 -97.8809 -143.3478 149.6551 -175.7362 58.8020 -145.8030 150.9128 -174.7200 -103.2127
4.77732380 -76.5884 -16.2684 -64.7575 78.1171 -179.7857 -143.9608 161.2554 70.2513 -72.0195 -145.1921 163.9821 62.7780 -89.9774
4.80397090 -76.5858 -11.7325 67.5673 -177.8597 -69.9843 -153.1310 160.4236 -123.5941 -119.9049 -145.8973 151.5273 -174.6806 75.6474
4.84829880 -72.7654 150.5247 -74.1804 69.0922 -103.8733 -75.4866 153.2770 -60.6473 -62.9603 -147.4767 163.3385 62.4633 90.5301
4.88903980 -145.2926 168.0653 62.5371 72.2642 67.8643 -141.2817 166.5693 65.3261 -2.5404 -104.6046 156.1561 -62.4615 -84.9256
4.92925210 -76.9347 -28.8126 -172.3380 -84.8836 -69.5692 -76.6908 -7.6681 -62.1079 -13.9047 -142.6176 165.3177 60.0574 88.4540
4.95497930 -76.2891 -14.7531 66.9813 178.0674 69.7923 -144.2367 170.4249 64.4975 -1.4960 -144.2290 152.3867 -174.5584 -103.6630
4.98876920 -95.3946 16.7880 -64.7060 74.7243 67.5323 -77.9905 -4.0365 63.4876 65.9780 -69.8416 159.6460 60.2916 83.2341
5.02931310 -144.7535 129.8000 -177.3508 -179.7128 -71.4400 -91.9255 -34.9884 -156.6676 137.8146 -155.7969 156.2398 57.1912 86.4281
5.05531240 -144.5387 131.3846 -174.8784 77.0347 -94.5370 -145.7832 139.2688 -177.2762 60.2550 -152.8922 162.2818 57.5612 -92.6166
5.08189100 -80.8808 -15.0436 -165.1222 66.5041 -98.1762 -80.2066 -6.2369 -145.5479 126.0167 -143.8709 165.9992 60.3243 -91.8131
5.10544940 -72.0378 150.6144 -65.2157 77.4061 -179.9340 -74.5806 159.2707 68.6393 75.9973 -148.4313 163.0910 61.3747 -90.1407
5.13164940 -72.8061 157.9517 68.0590 -178.8979 -178.7011 -69.8593 147.4586 51.1930 -139.5226 -146.2980 163.4351 63.9490 90.6220
5.19012650 -77.8838 -25.7883 -170.1319 177.6407 -70.7194 -75.3240 158.2330 67.9934 76.5270 -148.4079 163.1199 61.2887 90.1659
5.26933010 -77.8659 -13.7112 61.5362 72.3798 -178.7293 -71.4025 147.2098 50.9103 -139.9038 -145.3784 163.4362 63.8301 90.8495
5.32090990 -71.2046 149.5926 67.1028 86.1062 81.7619 -154.7230 134.4919 -176.8288 -110.4238 -143.6087 155.4075 -68.9497 -83.7014
5.35088860 -77.0235 152.9466 -63.5857 -60.0337 -66.9906 -143.7128 148.2981 48.6954 -135.4193 -147.5252 163.3954 62.1042 90.1367
5.38297680 -79.9010 -9.6429 67.1157 177.7380 69.6625 -69.2402 147.3341 50.7811 -139.6252 -145.4400 163.4282 63.8024 -89.5711
5.45287900 -72.6490 153.4759 -65.8559 75.0565 67.1866 -86.5163 4.6703 -57.8681 113.3624 -67.4673 164.7421 71.4798 -14.3991
5.49059000 -78.2398 -14.2840 -74.0828 68.9831 -104.8781 -85.2658 -2.3697 67.8067 75.8095 -137.5380 164.8702 66.1089 -93.5724
5.51981260 -72.6657 -16.3040 -74.6612 68.4325 -103.2686 -83.8929 -12.7633 69.9687 78.2526 -84.3544 154.9356 -61.4061 -69.9435
5.56313710 -127.0043 153.9645 -67.2324 -63.3421 -67.6222 -144.7127 148.0978 47.9909 -133.5373 -147.5324 163.3955 62.1110 90.1361
5.59563000 -75.2163 -35.3542 -178.6775 -85.3032 179.6021 -90.8561 10.2523 69.7303 -8.1307 -141.1055 163.5727 67.0118 -95.8720
5.64184420 -63.1493 -37.5286 -177.4978 -80.6205 -66.8122 -81.0810 -10.2316 70.3043 76.4203 -84.8627 154.6526 -63.4161 -79.2735
5.67256530 -145.6007 157.6150 69.1546 -64.9217 -63.7180 -141.3912 31.4151 59.8527 -109.6224 -68.9668 158.7351 70.2008 -94.3535
5.72047000 -78.0687 159.6154 70.2208 -66.7967 -66.4446 -69.6824 147.6494 51.2258 -139.3535 -146.1085 163.4403 63.8242 -89.8381
5.95230290 -75.3296 152.1117 -61.5526 -64.5768 96.7874 -153.0319 159.8846 -123.5239 -120.2108 -147.2208 162.7469 62.3642 90.2486
6.02871230 -128.9555 154.8059 -64.0460 80.0185 67.8242 -123.4845 155.5917 63.6922 -7.3345 -141.6493 157.3341 -56.1240 -80.9380
6.05769010 -77.6653 -30.3186 -169.3386 69.9400 -97.3519 -150.7063 149.5300 46.8326 -132.3260 -137.3847 156.7569 -61.4762 98.4463
6.25555980 -68.7950 -37.4864 -176.7803 -84.9611 179.5840 -143.0775 170.3369 64.2863 0.3454 -145.7609 163.3918 62.6973 -89.9848
6.32147290 51.5586 -177.4827 74.8516 170.8168 -178.4632 -76.7410 151.2504 -60.4583 -62.4135 -147.7201 163.3215 62.4899 90.3044
6.36748580 -72.5878 152.4375 -65.8021 76.0265 68.3957 -82.6068 -6.3147 -167.6466 59.6838 -65.9360 162.7898 79.5148 152.3224
6.47078690 -66.0602 -21.9859 -131.7624 -70.7772 99.2499 -80.3796 -2.4970 -58.9524 -62.0579 -125.9158 161.3172 -53.5991 103.2794
6.53185500 -143.7522 133.1657 -149.4305 -68.7644 -66.3711 -74.6277 152.6153 67.7212 -75.6674 -147.5143 163.6627 62.3186 -89.9408
6.55332130 -72.5362 150.3210 -74.1539 69.0920 -103.8667 -74.5661 159.2747 68.6311 75.9624 -148.4335 163.0910 61.3690 -90.1441
6.82099810 52.7217 -53.7095 54.5122 74.0261 -175.7946 -136.3589 -6.1085 -66.3216 -75.8276 -73.2219 149.4433 -174.4694 -102.3788
7.08668390 -71.5382 157.3288 67.9006 -72.9021 110.0448 -152.4608 158.8763 -122.9813 -120.5445 -147.8936 162.7925 61.7043 -90.3627
7.22258400 -71.7787 134.5635 -161.6328 -79.7219 179.3228 -66.4976 144.0463 52.4677 -140.9581 -143.9883 163.3525 64.7687 90.9183
7.71994320 -143.3273 162.9749 69.1726 -72.3517 179.8791 -75.5528 -23.2474 -172.9179 63.9872 -71.5521 154.5750 -53.5921 110.1606
7.90095690 -118.2379 -5.2725 -64.7981 77.2224 67.3309 -147.6507 -39.3491 -172.2991 -116.8689 60.8568 172.8685 -52.7502 99.1872
8.15314030 -81.4509 75.5038 -153.5673 -64.1412 99.4669 -137.8979 5.4035 -165.6760 -121.2841 -134.4262 156.2058 -54.2585 101.3869
9.71993450 44.0353 -147.0269 65.7279 -89.8314 -178.2167 -137.9633 162.5667 70.8831 -71.0557 -134.0269 158.5060 -56.5227 -81.1470
11.16396310 -144.6856 152.1694 -176.0809 57.0968 -176.1619 -134.6749 109.9986 -178.4189 98.3988 60.6472 41.6701 -50.3374 159.1042
