# Supplementary material for: Exploiting Sequence-Dependent Rotamer Information in Global Optimization of Proteins
Source: J Phys Chem B. 2022 Oct 18;126(42):8381–90. doi: 10.1021/acs.jpcb.2c04647 (PMC9623586; doi:10.1021/acs.jpcb.2c04647)
Supplement: Supplementary file 2 — jp2c04647_si_002.zip [file jp2c04647_si_002.zip › TripeptideConformations/VAL_THR_THR_new.csv]

0.00000000 -132.7078 156.0978 58.1234 55.9287 14.9053 66.1663 -145.5971 157.2456 48.1403
0.44571430 -133.4028 156.5142 58.0229 54.3764 22.5930 64.0755 -135.7806 139.2657 -53.2773
0.49921470 -65.2027 128.6889 -60.5400 51.6349 25.9718 59.1008 -126.6493 140.2767 -56.4105
0.57470670 -132.3301 154.0754 57.7379 57.7695 22.0397 66.5351 -76.4741 156.9372 52.7314
0.62681980 -78.2783 -15.1036 -64.5620 -137.8932 156.7898 51.4416 -78.4002 156.6276 52.2311
0.70025020 -85.0307 -10.9017 -61.9993 -79.0548 156.4413 52.7786 -133.3983 158.9469 55.5053
0.76060200 -77.8304 -15.6495 -64.6405 -137.7646 157.5263 52.5683 -133.6281 158.8519 55.1090
0.79489780 -134.4866 157.1319 57.9648 -75.1294 155.7525 52.3022 -134.7636 158.9668 55.5578
0.99478200 -63.9286 131.3264 -59.3312 45.7162 36.2935 56.8025 -132.1618 139.9206 -58.0748
1.02260520 -124.1349 127.6867 -60.1049 52.9544 16.7333 61.5472 -147.2060 156.6949 47.6370
1.05305750 -132.7811 153.4214 57.6012 57.7433 21.1045 66.6515 -74.0654 148.5301 49.8627
1.09598540 -77.0205 -12.8305 -61.9903 -153.8923 139.7737 -63.3735 -134.9357 158.7249 55.3897
1.12180660 -134.0999 156.8330 57.5434 -133.0607 157.8310 54.3258 -78.8538 156.5941 52.2331
1.14964000 -78.0331 -15.0230 -64.1560 -138.6784 151.0788 49.0999 -75.5741 157.9210 52.2702
1.18592660 -134.6566 156.7845 57.7323 -56.7067 120.6992 -52.0961 -139.3434 139.2764 -55.6371
1.22065550 -134.1219 157.0591 57.6587 -132.3157 158.8352 55.5023 -133.5048 158.8268 55.1451
1.24763510 -134.3906 155.5581 -67.6621 -58.9561 112.4506 -51.8491 -147.8967 156.2701 41.2583
1.27161330 -134.3586 157.2174 57.8350 -72.1002 149.5749 49.4446 -76.0789 157.9288 52.3118
1.29278830 -132.0621 154.4347 57.7958 56.8691 25.1169 65.4754 -146.4454 159.0489 -167.6551
1.35676680 -134.4792 157.1604 57.8726 -66.1626 137.6719 -49.2235 -77.7617 156.4501 52.3811
1.37866190 -75.5463 154.6893 59.3202 -133.3094 157.9144 54.7190 -78.8922 156.5771 52.2334
1.43175180 -143.7884 149.1195 -165.7053 58.2778 20.1697 67.1521 -77.0982 156.9174 51.8584
1.46180670 -126.5959 132.0110 -59.8538 51.2510 26.0017 58.2603 -137.3906 139.0030 -54.4302
1.49769600 -134.4805 157.1383 57.9684 -75.2451 155.9877 52.3826 -135.7569 150.9475 51.7427
1.52518210 -77.7096 -15.5270 -64.7528 -137.6965 158.2443 52.9466 -153.7221 140.8184 -63.0563
1.57912200 -79.0206 -12.8986 -61.8093 -150.0782 160.8404 -168.2840 -66.1283 136.7140 -51.8761
1.60831800 -76.5678 154.1458 -65.5217 -58.9770 112.4865 -51.8228 -147.9548 156.2724 41.2543
1.63135600 -78.9709 -12.9539 -61.8165 -149.9925 160.5939 -168.0806 -72.3037 146.3076 49.5142
1.65885310 -134.0921 156.8213 -65.5958 -133.0538 158.0410 54.5775 -74.6754 148.0395 49.4605
1.70374630 -77.0606 -14.1713 -63.0156 -133.3688 137.7165 -57.7721 -135.1156 158.7302 55.3516
1.73773970 -78.0391 -14.9859 -64.1317 -138.6449 150.5792 48.9171 -72.5277 150.2553 49.3718
1.76782120 -80.6062 -10.1083 -62.2045 -130.4280 139.2040 -53.7296 -77.1919 156.0400 52.2713
1.78933000 -134.1962 156.8970 57.5700 -153.4975 140.9199 -63.2508 -133.4498 158.6525 55.2351
1.80949510 -76.6420 -12.7775 -61.9932 -153.8482 139.7139 -63.4861 -137.9461 157.6676 55.0625
1.82989170 -131.9171 137.3679 -55.2972 -76.9588 154.6626 51.5547 -78.3812 156.7377 52.2560
1.85099900 -146.6522 148.5189 66.1257 -56.0517 120.4347 -52.1563 -139.2547 139.2592 -55.7596
1.87606510 -143.7613 148.1949 -165.8953 58.2670 18.7150 67.3712 -75.2038 148.8472 49.0172
1.90359330 -134.1163 157.0581 57.6549 -132.3343 158.8045 55.5685 -134.9569 150.8237 51.2464
1.93305200 -146.1278 145.7685 62.4882 -58.7600 112.1921 -51.8546 -147.9373 156.2632 41.1195
1.95462140 -131.8878 137.9384 -57.4277 -132.8015 157.9474 55.6366 -134.0991 158.8417 55.1857
1.98605210 -134.1556 157.1226 57.6855 -133.6781 149.5332 51.0540 -133.9012 159.0206 55.1480
2.00770310 -134.2621 157.6673 57.9844 -126.2856 138.3698 -55.3698 -134.2119 158.7985 55.5600
2.03012180 -132.4010 154.2588 57.1924 48.9642 36.1004 -38.1397 -140.3009 139.0018 -57.3432
2.05636820 -146.2755 149.3619 -168.1052 -71.0545 147.8792 49.2819 -76.3213 157.8468 52.3252
2.07986400 -134.2735 157.8107 57.9013 -131.2419 138.5934 -54.4597 -133.9362 158.7770 55.4753
2.10187980 -134.3672 157.0883 57.7700 -79.4238 158.4530 52.8319 -133.4860 139.2601 -54.4604
2.12197300 -146.4238 149.3412 -167.7015 -71.8958 143.4540 49.0989 -135.3495 159.0739 55.7679
2.15440230 -146.2378 149.8943 -167.4041 -74.1562 155.5947 51.5551 -74.3746 148.2747 49.4598
2.19231160 -79.1020 -12.9648 -61.8268 -150.1474 162.8487 -167.7581 -79.7109 136.3256 -58.6901
2.21722010 -127.4370 130.6256 -59.7875 54.9110 25.3400 60.5338 -149.2336 158.8092 -167.7277
2.23864820 -133.2685 155.3454 57.7056 52.2332 33.4691 -34.8676 -139.6874 139.0595 -56.2656
2.26456280 -75.6994 155.1518 59.4802 -133.5991 149.6854 51.5528 -133.8856 159.0197 55.1435
2.28785570 -131.1526 153.7679 57.1819 50.9306 27.5696 -35.2861 -147.7931 156.4664 44.3066
2.31464100 -146.2283 149.9454 -167.3474 -74.4280 156.5476 51.8439 -67.5706 137.5630 -50.9537
2.33705660 -146.3181 149.9645 -167.0261 -74.1141 155.1667 52.2404 -135.7867 150.9491 51.7857
2.36993990 -134.0756 156.6664 57.4750 -148.6327 161.1675 -167.6023 -66.3590 136.7864 -51.8994
2.39226580 -146.5300 148.8665 -169.4570 -57.9197 118.7090 48.5864 -137.7075 139.4607 -54.8108
2.41770560 -134.0787 156.6826 -65.6445 -148.5172 160.9236 -167.4014 -72.5450 146.4154 49.5316
2.44508600 -78.4860 -23.7892 70.3911 -79.9553 155.8262 52.9836 -133.4116 158.9582 55.5427
2.48299860 -134.0645 156.7598 -65.6286 -133.2083 158.5909 55.2014 -88.1603 138.2652 -58.1427
2.50309850 -134.4463 157.2090 57.8639 -66.7474 139.0162 -47.8473 -73.4497 147.8057 49.4289
2.52684570 -78.9712 -12.9556 -61.8532 -150.6201 161.1331 -166.5192 -66.1489 136.6024 -51.6054
2.54977120 -73.2670 136.6574 -58.3216 -153.6389 138.6582 -63.1170 -81.0851 155.6595 52.3700
2.57545010 -134.5583 157.0102 58.0372 -73.3208 152.8285 -167.4360 -137.5106 157.2050 55.6226
2.59685470 -131.9561 138.2577 -57.7357 -129.1419 138.5535 -55.2623 -133.8317 158.7644 55.5390
2.61894890 -134.1534 156.6243 57.4823 -129.9598 140.2157 -54.2892 -66.6409 137.3749 -50.8816
2.63915380 -132.4368 152.4438 56.9084 52.4356 40.8445 -39.9302 -77.4064 148.9902 50.4311
2.66435580 -85.7526 149.9272 58.7948 53.7315 25.0134 -32.1462 -146.7129 157.7480 45.0080
2.68780280 -144.2289 148.6175 -165.8988 50.8495 34.9945 -37.1601 -140.3890 139.0089 -56.9853
2.71363430 -146.3225 148.7246 -169.7546 -130.3214 137.0751 -54.7308 -134.6385 158.8706 55.7689
2.73643680 -134.5059 157.1193 57.9471 -65.3830 136.6570 -49.4724 -150.2042 158.5714 -169.2323
2.75707690 -134.0325 156.5317 57.4824 -136.8940 158.0282 54.9882 -148.5831 158.6870 -168.8473
2.77869070 -146.3948 149.0098 -168.6848 -65.4091 139.1381 -50.3064 -65.1115 137.4147 -50.6789
2.80110180 -146.4548 148.8983 -168.8579 -64.4371 136.5769 -51.7270 -154.8840 140.6242 -64.4038
2.82322710 -146.5624 149.1732 -168.7025 -59.6814 128.7130 47.5312 -140.9411 139.4996 -55.9646
2.84498190 -146.2590 149.4200 -168.0444 -71.3392 149.1463 49.2660 -66.1637 138.8244 -50.7351
2.86886970 -134.1172 156.4020 57.4569 -154.0206 141.7576 -63.7141 -128.7974 139.0839 -54.5435
2.89761890 -134.1699 156.9249 57.6504 -128.7750 139.5972 -55.3328 -148.7990 158.4753 -169.0532
2.91997420 -132.1800 138.0226 -56.0672 -66.6369 137.2000 -47.2508 -77.8385 156.4205 52.3429
2.95135550 -134.1864 157.2889 57.6166 -132.3314 140.2064 -54.5295 -153.8074 140.5487 -63.1356
2.97164640 -132.2321 137.0664 -56.4458 -70.2081 137.8589 -49.2163 -133.6828 158.7250 55.5568
2.99784250 -132.2072 137.9496 -56.3665 -64.9911 136.1873 -51.5488 -154.7106 140.6160 -64.3758
3.02100340 -146.1581 148.6363 -170.1389 -152.7431 139.8465 -63.2250 -135.5175 150.4490 51.4267
3.04545860 -134.1477 156.4166 57.4564 -153.5131 141.3453 -62.0881 -67.5072 137.7142 -48.9176
3.06735080 -134.4405 157.2031 57.8672 -66.0850 138.6887 -49.0590 -72.7319 155.0374 -166.5998
3.08825630 -134.2070 156.5138 57.8651 48.6154 39.2734 58.8708 -155.5578 140.6728 -66.7791
3.11246100 -143.5630 149.4984 -165.3865 57.2017 23.4496 65.8121 -148.1295 158.8712 -166.4803
3.14634670 -73.1404 147.2274 -165.8304 -73.8382 155.2722 52.3624 -149.4762 158.7971 -168.9293
3.16888410 -131.7962 136.0868 -56.0027 -84.1726 156.7291 52.9885 -133.5169 139.2575 -54.4118
3.18928210 -134.1713 157.0824 57.5295 -133.1618 139.8770 -54.5414 -129.5270 139.1795 -54.6106
3.21698120 -131.7172 137.8575 -57.2840 -137.3598 156.8535 54.0157 -68.5526 137.3125 -51.0689
3.25157930 -146.0939 148.1451 -169.6654 -134.4236 151.4195 51.4472 -66.6653 139.1166 -50.7927
3.27377400 -146.1046 148.3169 -170.0959 -153.1655 140.6280 -63.3044 -148.8492 158.4230 -169.1236
3.29472160 -132.0562 138.1143 -177.9009 -133.3932 138.9034 -53.1270 -73.5418 147.1958 49.4176
3.31491490 -71.2570 144.9982 -168.4417 -148.3146 155.9428 -169.4819 -136.9795 157.0276 55.2005
3.34345170 -146.0662 148.3746 -169.9976 -153.0870 142.1595 -63.4554 -153.6692 140.5227 -63.2848
3.37883260 -72.2139 135.5287 -58.2493 -149.3026 157.5698 -169.6230 -150.1905 156.6874 -169.2844
3.40093170 -134.0688 156.6715 57.4795 -148.4972 162.6857 -167.5668 -73.0094 154.6609 -166.9824
3.42708670 -133.2899 153.0797 56.9121 52.8365 41.2215 -39.9736 -69.3099 138.0000 -50.0072
3.45540390 -146.1563 148.3038 -169.8637 -133.3036 147.1187 50.8952 -137.9113 157.9948 55.1910
3.47670100 -72.4127 127.9494 -58.7936 47.9219 34.2185 58.4186 -145.1842 160.7908 -166.3030
3.50244800 -131.6850 138.7667 -57.2190 -153.7022 140.7415 -63.6504 -134.1314 139.0180 -53.7439
3.52409690 -145.4081 150.9599 -164.5228 60.9562 11.8205 68.9152 -138.6354 139.1536 -57.0864
3.55463850 -85.4743 -9.9474 -61.8557 -73.8790 152.2767 -166.8474 -136.2479 157.0864 55.4632
3.57473710 -134.1030 156.9104 57.5473 -148.6754 157.4264 -167.5934 -137.4752 147.4737 50.8194
3.60153070 -131.8147 138.1902 -57.1746 -148.3774 158.6532 -168.9055 -135.3867 137.2914 -53.9750
3.62271620 -132.0552 137.9260 -55.1071 -72.8639 152.0809 -167.0771 -136.7418 157.0908 55.5377
3.64511250 -132.0290 138.5269 -54.7517 -72.8377 155.9363 -164.8559 -77.0940 156.2556 53.0472
3.66713900 -134.0758 156.7414 57.5048 -148.9870 158.0378 -167.6266 -150.0225 156.7443 -169.2427
3.68966460 -146.3475 149.9210 -167.8213 -69.4195 153.2269 -168.3675 -155.0084 139.6189 -63.7623
3.71381050 -73.5553 146.0010 -167.8014 -133.0927 158.9151 56.1225 -129.6763 139.5442 -54.8384
3.73843990 -75.1142 128.2866 -58.6028 47.5079 39.3949 57.9171 -148.7049 160.4919 -165.7668
3.76523960 -133.9588 155.6392 57.6387 55.0559 39.2202 -37.0579 -155.1075 140.6589 -65.8602
3.79848510 -146.2851 149.8654 -167.6937 -71.5905 156.8393 -165.4479 -72.4365 146.3373 49.4975
3.84072820 -132.1042 138.2741 -57.3134 -132.6623 138.7262 -54.8423 -134.2651 139.0449 -53.7164
3.86260050 -134.3626 157.0838 57.8318 -83.0376 138.5819 -57.5834 -73.5339 154.4692 -166.5927
3.88445480 -130.9252 135.8609 -56.0533 53.9417 42.5728 -39.0779 -74.5364 148.6844 50.0373
3.92596610 -146.0624 148.1256 -169.6430 -134.3515 149.7566 50.9316 -129.7427 139.6339 -54.5350
3.95553640 -131.9938 138.0463 -57.3688 -133.7369 139.6859 -54.7465 -129.1607 139.1600 -54.6055
3.98606960 -143.8003 147.0413 -167.9478 54.2765 41.1594 -38.2863 -149.0132 158.7533 -168.3444
4.00768460 -145.0307 145.5092 -172.0650 47.5316 29.0926 -167.4506 -137.4555 139.2424 -53.3740
4.03449450 -134.3743 157.0853 57.7597 -74.2504 158.7191 -164.1887 -65.8416 136.6317 -51.5199
4.05813550 -131.8012 138.2481 -57.2206 -149.1810 161.2195 -165.8234 -66.3622 136.6575 -51.6174
4.09263810 -130.4475 138.8789 -55.9516 47.8684 28.2673 -166.7557 -137.3807 139.2024 -53.3837
4.12100670 -131.9573 137.5792 -56.1340 -71.0210 141.8508 49.0383 -150.5099 158.8197 -167.4059
4.14144560 -146.1075 148.1836 -169.7323 -148.2896 162.3900 -167.6367 -72.9621 154.6435 -166.9867
4.16245120 -72.9199 146.7732 68.7863 -64.7394 137.6499 -49.3218 -154.8173 140.6349 -64.3489
4.18247120 -145.9907 150.9786 -166.2840 -83.1534 -5.2039 -165.7806 -84.2748 157.3188 54.7979
4.20435420 -71.1525 144.6174 -168.3338 -149.3361 158.6986 -169.2248 -131.8191 137.0851 -54.8899
4.23873240 -134.4137 157.0696 57.8304 -71.6806 152.6687 -166.8617 -150.8502 157.0185 -169.3184
4.26095330 -146.4105 149.9780 -167.2221 -71.0192 150.5731 -167.1860 -137.4570 157.1682 55.4878
4.30365200 -131.8843 137.9423 -57.2684 -134.7233 152.3242 51.9688 -73.2420 157.3892 -166.3075
4.33823110 -146.1113 148.2329 -169.8119 -148.0962 157.4803 -169.5284 -150.7366 156.5764 -167.7033
4.36757220 -146.4566 148.9912 -168.6390 -64.6379 135.6115 -49.5444 -150.9790 158.5396 -167.6620
4.40268210 -146.2748 149.8935 -167.6522 -71.3875 155.9182 -164.1446 -77.3682 156.1038 52.7476
4.42484810 -134.0794 156.6671 57.4641 -149.0352 162.9833 -165.6465 -73.2495 154.4501 -166.8100
4.46726580 -146.3636 149.1563 67.0174 -65.8105 139.1065 -47.0811 -72.7982 155.0795 -166.5850
4.48992680 -146.2494 149.9120 -167.2890 -75.1407 156.6997 -166.4793 -135.0675 137.0934 -55.1213
4.51001090 -130.6722 133.0621 -56.7748 53.8121 41.2591 -38.5778 -66.5970 137.8450 -49.4951
4.53829440 -146.1346 148.2351 -169.7148 -148.7386 158.5934 -167.1961 -135.3923 137.3760 -53.8566
4.56330610 -146.1968 148.3788 -169.6860 -132.9042 140.3819 -51.9380 -72.4559 154.8504 -166.5789
4.58829010 -144.2359 143.8581 -169.8440 56.7702 41.7618 -38.0323 -133.7024 149.7128 47.7502
4.60966070 -143.8730 148.4706 -167.3702 52.8832 42.9563 -40.1740 -149.9176 158.7398 -166.8318
4.63844560 -146.0849 148.1535 -169.7457 -149.0218 158.5696 -167.4178 -131.8563 137.1651 -54.9119
4.67413740 -72.6455 -32.5503 -178.7410 -149.0767 162.7002 -167.9917 -72.8400 154.6287 -166.9994
4.69649740 -76.5398 -23.8894 69.8979 -66.2838 134.1575 -51.4514 -150.4454 158.5656 -167.5571
4.72123290 -134.3576 157.0400 57.7264 -74.9395 160.3055 -163.4904 -80.8710 136.1272 -58.8429
4.74303050 -71.3169 145.2041 -168.5262 -153.6487 140.8493 -63.8407 -149.3634 158.4172 -167.4717
4.78456570 -146.2647 149.9355 -167.6200 -71.7267 157.6716 -164.3303 -65.7152 136.5405 -51.4842
4.81989670 -72.0901 -32.5746 -178.7496 -149.1971 156.2331 -168.5905 -137.9888 147.5948 50.8901
4.85653100 -144.6097 145.6361 -171.3563 49.8061 23.0984 -157.5241 -146.1599 156.9596 47.7078
4.87695100 -132.9212 154.6069 56.9779 49.7297 22.4173 -157.8736 -145.7440 157.0892 48.1065
4.91685430 -129.6138 137.6427 -56.8562 49.5304 31.7079 -167.5571 -74.7059 156.4601 52.4724
4.95176250 -146.4773 149.3062 -168.7203 -61.4942 138.6662 -171.0023 -139.4930 138.6353 -55.9636
4.97387780 -132.0187 138.7647 -54.9392 -70.4051 152.3602 -167.0886 -154.6210 139.8066 -63.7051
5.00294860 -134.3668 157.0327 -65.4160 -74.5867 159.6433 -165.4687 -72.6276 154.0513 -166.0723
5.03177920 -77.7834 -33.7645 -178.1804 -75.1013 150.2261 -168.3376 -139.7861 156.0489 54.2737
5.06561040 -133.6668 155.5184 57.6133 58.5822 35.4638 -34.5832 -136.3020 138.6600 -59.0791
5.08767190 -133.5654 154.3645 56.3909 47.8721 30.3102 -160.9681 -137.7482 139.1857 -53.9911
5.12157880 -134.3588 157.0422 -65.4195 -74.5209 159.5188 -164.0593 -73.0187 154.4592 -166.8017
5.14487250 -134.4119 157.0822 57.8355 -71.7241 152.7395 -166.8882 -151.3234 156.9037 -167.7268
5.16539310 -132.3064 139.1148 -176.2062 -59.0412 131.5796 -172.4152 -141.7291 138.8389 -56.7299
5.20738450 -77.7860 -23.5136 70.2171 -74.1306 138.2327 -49.5416 -133.9981 138.8277 -55.9222
5.27156090 -146.0822 148.1246 65.9558 -134.3314 152.4569 51.8876 -73.0483 157.1513 -165.2444
5.33215110 -129.5825 136.8108 -56.9298 49.5377 30.4257 -167.1607 -72.9370 148.0222 49.1792
5.36365570 -146.3042 149.8384 -167.9267 -69.7118 151.7450 -169.9444 -66.5690 140.3964 -51.6923
5.40548650 -134.0020 154.1329 56.1676 48.9526 30.0224 -167.4033 -156.1852 140.8844 -66.2471
5.43373260 -131.9213 138.0942 -57.4342 -129.9898 140.6440 -52.6603 -72.3047 154.2854 -165.6767
5.46213290 -76.3697 -15.3008 59.3574 49.7433 36.0223 -162.3598 -75.8145 156.3697 51.6738
5.48283330 -146.2389 149.9432 -167.2598 -74.9536 156.2377 -165.4538 -135.0333 137.1744 -55.0351
5.51826510 -129.1493 138.2536 -56.6428 48.9449 33.7233 -168.2441 -145.5474 159.2570 -166.6840
5.57679010 -143.8814 145.3202 -171.8468 48.4372 34.8087 -169.2008 -145.4316 159.2385 -166.6567
5.70406880 -132.0116 138.6483 -54.6545 -72.8320 156.7679 -164.1199 -66.3487 137.5507 -49.3034
5.78666820 -145.9538 144.9860 -171.7514 51.4683 28.9235 -166.2595 -133.6872 158.2108 54.4883
5.86071940 -146.3262 149.8354 -167.8021 -69.3297 151.1772 -167.3731 -151.4819 156.9655 -167.7357
5.89925490 -146.3101 149.7885 -168.1336 -68.5910 151.1996 -172.8227 -72.5207 161.1793 -167.0637
5.94984360 -144.0169 145.2831 -171.5279 48.9735 36.8474 -162.4683 -76.0274 156.5167 53.2702
5.97890140 -133.6539 153.7403 56.6585 50.9119 32.0551 -167.1706 -131.2241 149.9525 50.9614
6.04385360 -132.0968 153.0019 57.0000 48.7963 35.3912 -162.5388 -75.9526 156.5862 53.3183
6.10566010 -131.9932 138.5892 -55.1516 -71.3277 152.8691 -169.3910 -75.1328 143.9999 -59.4843
6.16257230 -134.3579 157.1880 57.7878 -70.8655 151.5715 -172.9129 -72.8713 161.3303 -165.7368
6.20966030 -131.1698 137.2589 -56.6344 49.3208 32.9324 -167.9348 -63.5133 137.3252 -48.4971
6.24383840 -145.7801 144.7843 -171.8759 49.0726 33.3127 -168.6055 -64.4043 137.4155 -48.7381
6.38671360 -129.3093 137.9854 -57.1111 48.7414 38.1058 -162.5935 -146.7143 159.1285 -167.0589
6.40862060 -129.1929 138.2111 -56.6592 48.9007 33.5642 -168.2421 -146.6489 159.2802 -165.2902
6.55770000 -131.8509 153.1236 56.8740 48.0756 37.6204 -163.5659 -146.3186 159.1596 -167.0097
6.60323270 -133.9742 154.9649 56.8212 51.9879 21.3394 -163.6798 -140.2909 138.9926 -59.5965
6.63354050 -144.0020 145.2694 -171.5601 49.1773 35.6458 -162.6051 -75.6274 156.5295 53.1457
6.85097420 -146.3100 149.7800 67.3776 -68.6182 151.2114 -172.8246 -72.5144 161.2756 -165.7423
6.97189640 -133.8742 154.5797 57.1586 52.2152 30.2227 -159.2116 -133.2592 158.1494 54.0894
7.08621110 -129.2365 137.9750 -57.1229 48.9390 36.8394 -162.7071 -146.3585 159.2052 -166.8949
7.14531290 -143.4489 145.0779 -169.9656 64.6266 -47.4125 -49.2649 49.9943 32.6129 60.7833
7.19608810 -146.2673 147.4546 -170.1828 52.8508 -175.8060 -157.9146 -72.3350 145.4179 50.3314
7.88889750 -134.3986 157.1317 57.8148 -73.9713 158.4755 -165.5457 -66.4574 132.5677 -49.4892
8.52861110 -133.2507 154.9367 57.6329 56.4699 -25.5328 -155.2769 -74.6563 155.7437 -167.6258
8.60503050 59.5060 151.5507 -142.2448 -84.9143 157.3317 52.6421 -133.2820 139.2486 -54.4181
9.18542790 -88.8870 -13.6111 77.6616 53.5134 25.9119 -33.1489 -147.8777 157.2966 46.0261
9.99474550 -131.5737 24.3216 -159.2527 49.0247 50.7837 -166.4831 -64.8914 145.6031 50.6815
17.31526690 -147.7857 124.3205 60.4568 56.1044 76.2949 -170.2235 -67.7273 145.5700 49.6333
