# Supplementary material for: Exploiting Sequence-Dependent Rotamer Information in Global Optimization of Proteins
Source: J Phys Chem B. 2022 Oct 18;126(42):8381–90. doi: 10.1021/acs.jpcb.2c04647 (PMC9623586; doi:10.1021/acs.jpcb.2c04647)
Supplement: Supplementary file 2 — jp2c04647_si_002.zip [file jp2c04647_si_002.zip › TripeptideConformations/GLU_PRO_HID_new.csv]

0.00000000 -146.1713 159.9775 65.2960 -176.6801 -85.7347 -59.1635 136.3045 -153.7763 161.9668 58.6143 -86.7947
0.07576570 -135.2542 157.1981 -66.1886 -175.8693 -88.8639 -57.8665 137.3094 -154.1505 161.8156 57.9664 -87.2261
0.20836190 -145.0438 141.0002 -172.1209 175.1718 -95.3034 -58.3399 136.5342 -153.7719 161.9033 58.3745 -86.9305
0.25712820 -76.4195 155.6054 -65.2643 -177.0687 91.5983 -57.6082 136.9954 -154.1021 161.8232 58.0565 -87.4421
0.36202810 -72.6078 138.0483 -171.7161 175.3155 85.6215 -58.0975 136.2207 -153.6802 161.9062 58.4340 -87.1709
0.47085510 -75.4871 157.8979 67.1834 -176.6190 -86.4760 -58.7245 135.9278 -153.7208 161.9753 58.7307 -87.0778
0.75345270 -75.4845 155.7872 -63.6712 -63.6673 -75.5232 -57.5768 136.9453 -154.1157 161.8246 58.0914 -87.4259
0.99591620 -146.6988 161.4156 66.3381 -176.1402 96.8108 -60.5558 140.8408 -135.6395 154.6095 -76.5467 78.8894
1.15211510 -144.7647 159.9168 65.3974 -73.7946 -71.2455 -59.2954 137.0882 -153.9144 161.9381 58.2219 -87.2566
1.28258050 -135.9446 157.1685 -66.0035 -175.7199 -89.0365 -60.5158 138.2744 -138.6534 154.7870 -75.1872 82.2124
1.31795870 -84.3031 157.9614 62.6173 -82.4495 -90.7762 -58.6727 136.8205 -153.9805 161.9576 58.4134 -87.3244
1.45596060 -77.8651 155.5257 -73.1509 69.1007 60.3898 -57.4747 136.9974 -154.0964 161.8351 58.0417 -87.4580
1.48204170 -75.8626 159.8741 68.3336 -176.1239 -84.0980 -60.1218 140.7248 -135.5851 154.5954 -76.7996 78.9561
1.56983300 -72.3788 136.8557 -173.3051 173.6967 -99.2950 -60.1721 136.7729 -138.2376 154.7247 -76.4723 80.7752
1.64185790 -146.1474 136.6123 -164.7048 77.2871 -90.7808 -59.5141 137.3650 -154.0814 161.8995 58.3084 -86.9271
1.69591900 -135.3599 157.3709 -66.1805 -175.8594 -88.7799 -58.8406 148.8208 -148.4232 163.2546 63.0529 93.1322
1.71801810 -146.1529 160.2566 65.0545 -176.7931 94.6713 -60.1198 148.1163 -148.2549 163.2926 63.3258 93.2191
1.85797950 -145.0487 141.2804 -171.5870 175.1046 -95.5152 -59.0801 148.2567 -148.2215 163.2702 63.2270 93.2051
1.89145330 -75.2213 156.1732 -63.4470 -63.5270 -75.5472 -60.2543 137.9022 -138.8804 154.7867 -75.2304 82.7429
1.94909370 -135.3049 157.5090 -66.1672 -175.8652 -88.7682 -59.3020 151.4277 -145.5212 152.1557 -173.8930 73.5515
1.99760830 -146.0909 160.3999 65.0467 -176.7791 94.7745 -60.5369 150.4345 -145.6384 152.1626 -173.9282 73.5371
2.02374700 -72.6438 138.2290 -171.0878 175.2755 85.3418 -58.9518 148.1255 -148.1583 163.2806 63.2717 93.1656
2.08466430 -146.0829 160.4063 65.0585 -176.7637 -85.5207 -60.4953 150.3870 -145.7508 151.5125 -172.9701 -102.5603
2.12578960 -135.2262 156.6352 -66.2668 -175.8751 -88.9055 -55.8181 130.9469 -85.7837 154.1522 -71.0942 31.2471
2.18746280 -76.6269 155.8025 -65.1884 -177.1019 -88.6341 -59.2506 152.2490 -72.3887 148.8158 -173.9687 75.1810
2.21544590 -75.9206 158.0708 66.9467 -176.7089 93.9207 -59.7292 148.0657 -148.1996 163.3059 63.3690 93.1497
2.24029410 -144.1863 158.7513 60.9563 -77.9165 -71.0810 -60.3594 144.0360 -135.3989 154.6824 -77.7215 76.9985
2.27922960 -76.1712 155.2572 -65.3552 -177.0812 -88.8680 -55.6008 130.4584 -85.8051 154.1400 -71.3037 31.5583
2.29993970 -76.6438 155.8182 -65.1963 -177.0927 91.7793 -59.2323 152.1956 -72.4464 148.0069 -173.4681 -101.0963
2.37309210 -64.2584 152.2506 -55.0117 95.4480 -77.9070 -57.3929 137.0822 -154.0978 161.8319 57.9732 -87.4872
2.40213160 -75.7317 155.8459 -63.6225 -63.7056 -75.6499 -58.5859 148.7677 -148.4159 163.2637 63.1002 93.0818
2.43510770 -131.4393 156.9418 -63.0226 -62.2534 152.9279 -60.4992 138.0537 -138.7842 154.7907 -75.0652 82.4647
2.45853080 -135.5718 157.4288 -66.1474 -175.7719 91.6014 -59.5439 154.7121 -129.2887 154.9736 -68.7297 -2.0012
2.47960110 -72.1413 135.4047 -172.8996 175.8615 -95.9075 -61.5326 139.9583 -132.3437 154.8890 -69.7711 -3.5267
2.56885030 -75.9158 158.2376 66.9480 -176.6762 94.0414 -60.1179 150.3097 -145.7458 151.5184 -172.9685 -102.5656
2.62017320 -77.2330 155.5763 -72.7514 69.0253 59.4520 -60.2439 137.6562 -138.9989 154.8211 -75.1250 82.9453
2.64016810 -75.7200 155.9997 -63.6027 -63.6983 104.7318 -59.0439 151.3521 -145.5647 152.1688 -173.8615 73.5225
2.66241250 -135.3834 158.5728 -66.1652 -175.7274 90.9023 -62.7387 149.1144 -138.1611 155.2488 -69.6218 -80.0846
2.68990790 -75.7182 156.0579 -63.5379 -63.6410 104.7847 -59.1972 152.3001 -72.3369 148.8006 -173.9571 75.2089
2.71545670 -75.7240 156.0091 -63.5953 -63.6832 104.7502 -59.0076 151.2985 -145.6862 151.5315 -172.8879 -102.5886
2.77084830 -75.2864 155.4479 -63.7463 -63.6813 -75.5229 -55.6291 130.4525 -86.0936 154.1552 -71.5216 32.2031
2.79929310 -75.7270 156.0605 -63.5451 -63.6451 -75.6450 -59.1803 152.2276 -72.4212 148.0019 -173.4558 -101.1057
2.88361120 -77.0506 156.5575 -65.1889 -176.9228 90.8920 -62.5741 148.8090 -138.4538 155.2429 -69.9220 -79.8513
2.97971440 -72.5735 137.7252 -172.0167 173.7223 89.9136 -63.8982 139.1622 -137.7302 155.8496 -63.7992 -61.8658
3.00404440 -84.8093 158.2647 62.7256 -82.2232 89.5025 -59.7782 149.0409 -148.3223 163.3115 63.1777 93.0855
3.05275960 -144.7013 160.2284 65.4031 -73.6479 110.5963 -60.9593 151.2542 -145.4938 152.1582 -173.9366 73.5643
3.09788990 -78.1486 155.5622 -73.0465 69.1626 -121.4258 -58.4756 148.7551 -148.3466 163.2801 63.0994 93.0850
3.12826400 -75.4805 155.9423 -63.6196 -63.7073 -75.7716 -59.2793 154.6395 -129.2786 154.9661 -68.7510 -1.8307
3.20437170 -75.7522 156.0174 -63.5506 -63.6621 -75.6508 -59.2779 153.2841 -74.6965 153.7617 -59.6938 -72.4259
3.23739920 -84.9160 158.3557 62.7897 -82.1259 89.5109 -60.2654 151.5180 -145.5786 152.1896 -173.8799 73.5532
3.27427150 -146.1294 136.9636 -164.3470 77.1831 89.6240 -60.5002 149.5602 -148.5935 163.2433 62.9982 93.1397
3.31637970 -84.9200 158.3343 62.7790 -82.1127 -90.6105 -60.2310 151.4129 -145.7570 151.5679 -172.8913 -102.6097
3.34118520 -75.9882 156.5736 -63.4459 -63.5725 -75.5479 -62.6018 147.6623 -139.0611 155.2648 -69.9080 -78.9632
3.36705230 -78.0872 155.7013 -72.9725 69.1591 -121.5360 -59.0935 152.2264 -72.2784 148.8112 -173.9652 75.2007
3.40484120 -87.6103 159.5104 63.8778 -80.6633 -89.5905 -59.9405 153.9327 -129.4411 154.9948 -68.0345 -1.5429
3.42609880 -70.7149 156.9844 73.6406 -63.7329 146.3300 -60.0249 147.9530 -147.9009 163.3454 63.4246 93.0932
3.47569670 -77.5665 155.1947 -73.3223 69.0071 60.4155 -55.4307 130.4623 -85.6614 154.1599 -71.2190 31.2543
3.52213490 -68.6438 157.3236 69.7300 -69.6956 156.4728 -58.9357 146.2891 -128.8743 154.4686 -78.4638 68.6689
3.59192770 -71.9478 133.9786 -164.0817 78.2329 93.6208 -60.8613 152.3123 -145.6266 152.1731 -173.8442 73.5194
3.67011850 -71.9489 134.0006 -164.0669 78.2294 -86.5715 -60.8255 152.2670 -145.7498 151.5334 -172.8768 -102.5893
3.74903110 -70.6594 156.9515 73.5698 -63.6278 145.9559 -60.5037 150.0086 -145.6192 151.5214 -172.9628 -102.5316
3.79352450 -72.0084 133.1501 -170.1041 65.6048 28.1221 -59.8975 148.9388 -148.4600 163.2535 63.1166 93.1227
3.82121300 -78.1099 155.6893 -73.0372 69.1477 -121.4574 -59.1496 153.2736 -72.7614 153.6628 -57.6854 115.1422
3.85378170 -77.7641 155.6433 -73.1259 69.0462 60.2501 -59.1894 154.9304 -129.1536 154.9929 -68.7249 -1.7575
3.88031640 -70.2173 157.7386 72.6088 -65.3591 148.7591 -60.5670 159.7583 -127.4520 155.1640 -67.1297 -2.4395
3.99354680 -78.1387 155.7275 -72.9552 69.1790 -121.5402 -59.1526 152.5746 -76.0213 160.5282 64.0011 83.9798
4.04870150 -71.6713 131.7142 -166.1544 77.8831 -86.5972 -65.5649 142.4147 -140.4717 155.4863 -68.2796 -75.2177
4.09825680 -78.3854 156.2197 -73.4479 68.9234 61.1116 -62.5008 148.9010 -138.4569 155.2463 -70.0672 -80.0999
4.11948310 -71.9709 133.3940 -169.8460 65.6293 28.2907 -60.2802 151.5640 -145.7639 151.5248 -172.8849 -102.5825
4.24221109 -64.5615 152.2618 -54.9328 95.5112 102.4871 -58.9060 151.3664 -145.4675 152.1722 -173.8789 73.5806
4.26772526 -143.8515 158.4754 37.3163 61.8151 71.7739 -61.9222 133.3327 -152.0563 162.0909 59.3589 -86.6786
4.32318525 -64.5527 152.2470 -54.9566 95.5126 -77.5632 -58.8809 151.2920 -145.6304 151.5390 -172.9315 -102.6066
4.38997756 -64.5602 152.2861 -54.9243 95.5118 102.5006 -59.0405 152.1890 -72.3369 148.0041 -173.4870 -101.1070
4.69695122 -145.0845 158.8362 48.5928 71.4439 71.1571 -69.1556 125.6516 -150.2175 161.5671 57.4199 -110.7558
4.92137710 -76.2407 156.8339 55.9370 77.6623 61.1363 -61.7062 131.9741 -151.7299 162.0715 59.5901 -86.5444
5.01119426 -64.4005 152.2006 -55.2631 95.3662 -77.6295 -62.4996 148.4397 -138.7885 155.2822 -69.9775 -79.5095
5.25097989 -76.3246 156.0812 53.6003 74.9582 -114.8781 -69.3460 126.9213 -151.3367 161.3494 56.3358 -110.0200
5.71086081 -73.0931 129.1075 -160.4090 -83.9278 -54.0482 -57.1743 132.3580 -152.3986 161.9497 59.1011 -86.7618
6.03463343 -143.5723 158.3598 35.5184 61.6550 -109.9233 -62.3929 145.3047 -146.6340 163.3604 64.1606 93.3245
6.36749127 -143.4876 158.3143 35.4118 61.4071 -109.6422 -62.7587 146.0350 -145.2100 151.3986 -173.0831 -102.4203
6.72562087 -84.3089 156.7139 35.3663 60.6278 74.1183 -61.7242 145.6872 -146.7516 163.3616 64.0621 93.2338
6.77358839 -76.9139 156.6288 54.3709 77.4602 62.9741 -62.3593 144.2404 -146.4772 163.3621 64.3134 93.3070
6.80628249 -143.3793 158.3511 35.0859 61.4824 -109.2979 -62.8736 149.3224 -71.5141 153.3473 -57.5425 115.3299
7.04717520 -84.4064 156.6606 35.1746 60.3777 74.3701 -62.1105 146.6828 -145.2074 151.4082 -173.0748 -102.4247
7.13850124 -77.2093 158.0353 58.6441 81.8528 -123.7756 -61.9104 155.1876 -127.4656 155.0050 -67.9091 -0.1277
7.37016078 -143.1255 135.2233 -162.2304 -89.5404 132.4313 -56.8258 145.7753 -147.8409 163.2541 63.3762 93.1862
7.45750898 -73.1559 130.5328 -160.3246 -86.2473 130.0272 -56.9456 145.0771 -147.5973 163.2772 63.5487 93.1875
7.74323379 -143.1509 135.4514 -162.1331 -89.8219 -52.5626 -57.1176 148.3203 -145.3665 151.3822 -173.1518 -102.5020
7.83292048 -73.2100 130.8207 -160.1998 -86.5470 -54.5812 -57.2833 147.4194 -145.3607 151.3808 -173.1519 -102.5007
