# Supplementary material for: Exploiting Sequence-Dependent Rotamer Information in Global Optimization of Proteins
Source: J Phys Chem B. 2022 Oct 18;126(42):8381–90. doi: 10.1021/acs.jpcb.2c04647 (PMC9623586; doi:10.1021/acs.jpcb.2c04647)
Supplement: Supplementary file 2 — jp2c04647_si_002.zip [file jp2c04647_si_002.zip › TripeptideConformations/LEU_CYS_MET_new.csv]

0.00000000 -129.9427 161.2247 -63.9432 174.5668 -66.6090 -20.2252 61.7910 -93.7742 -1.3184 76.8520 -62.4315 -67.8324
0.04146276 -132.6257 145.1268 -66.2450 -66.6544 -72.0411 -21.4323 61.2671 -109.7190 7.6800 72.8567 -67.3322 -176.9369
0.07014496 -79.6181 159.2551 -59.1037 -60.4835 -66.9681 -20.1456 61.8214 -94.2774 -1.1172 76.4939 -62.6877 -67.9705
0.15203484 -143.4136 136.6669 -178.4538 62.6055 -66.9534 -21.9439 60.7232 -113.7967 13.2030 64.6056 178.4022 179.8130
0.18353232 -70.9455 124.1942 177.2893 -178.8273 -70.0788 -20.8731 60.9993 -82.5852 -7.4885 -59.2878 -178.4893 -178.5677
0.21594812 -80.9395 160.1896 -57.7748 -59.5616 -64.1873 -24.4070 -60.7351 -97.3037 1.9319 71.2990 -70.3969 -176.9393
0.23846961 -78.2187 155.8524 -59.9118 -60.9207 -67.0318 -17.2637 61.6200 -85.3557 -6.9366 -58.7331 -60.8710 177.1186
0.26731010 -70.6525 127.0769 179.2567 -177.7838 -68.8989 -23.4209 60.2770 -87.6989 -2.5069 -61.5736 -175.0321 -69.3934
0.30807166 -132.7189 153.4584 -65.6061 -65.8532 -67.8535 -20.5699 -60.9779 -116.4191 11.5741 70.6470 -64.7414 -64.3159
0.32834770 -132.0873 155.8505 -64.9989 174.4373 -66.8513 -19.3749 61.2424 -84.7423 -5.2116 55.2338 61.9358 67.2589
0.35745479 -79.0822 155.0803 -60.1797 -61.7140 -66.2233 -20.9214 -60.8993 -82.5224 -6.6128 67.4349 178.4447 -179.5901
0.37842147 -78.6209 155.0586 -59.4776 -60.5786 -66.5321 -18.5513 -60.9329 -75.9142 -11.0485 67.1306 -178.9746 70.1368
0.39989115 -131.2118 156.9589 -64.5206 173.6221 -66.2931 -18.2762 -60.8853 -82.0086 -9.6947 -62.0406 77.4276 71.2209
0.42308947 -131.2513 156.1444 -64.0834 -66.0680 -66.5575 -18.6251 -59.8017 -76.3283 -10.6803 67.2002 -178.9021 69.6959
0.44370899 -79.1216 158.6098 -61.8218 -60.5186 -66.8454 -13.3973 61.9499 -71.2863 -15.6287 70.0032 -175.4932 -173.6506
0.46876068 -132.8172 153.1977 -65.7783 -65.8456 -68.2457 -20.4603 -59.8342 -116.9743 11.7242 70.5250 -64.8486 -64.3565
0.49600547 -132.8536 148.3379 -65.4551 -67.8011 -72.5265 -15.8791 61.3828 -124.4086 10.0832 49.1406 58.5875 -178.7066
0.53500533 -79.4447 157.6369 -59.0424 178.6677 -65.6671 -18.3858 -60.9071 -81.6352 -10.0322 -62.4191 77.2380 70.9730
0.55732494 -131.8918 157.0948 -65.0983 174.5617 -69.1066 -12.9910 62.2612 -73.5231 -15.9264 -59.4403 83.2639 -177.0902
0.58099893 -131.6745 156.8956 -64.8815 -65.8958 -67.5916 -15.7366 -60.8193 -78.8001 -11.5897 -62.5697 -178.3902 -179.7363
0.61670000 -131.3849 157.4039 -64.7914 -65.8810 -67.7629 -16.1324 62.3899 -84.0632 -8.3898 -55.9134 -57.4476 -179.5674
0.63781220 -70.8981 124.5942 177.8931 -178.2927 -69.6405 -22.3860 60.3109 -85.4225 -3.9776 -58.6417 -57.1617 -65.5465
0.66283145 -75.5969 145.6186 -62.1918 -65.1249 -72.5927 -15.6448 61.4452 -124.0998 9.8960 49.1452 58.7049 -178.4861
0.68344893 -75.3061 142.6112 -62.4239 176.1287 -71.7248 -19.4033 60.1078 -112.2687 8.5783 71.6957 -68.0043 -177.8092
0.70637405 -78.7999 155.9478 -59.8334 -60.8980 -66.9931 -18.0302 -60.9171 -83.0488 -8.1326 -59.7060 -61.1884 179.2559
0.73887627 -71.1709 141.7142 -175.1776 63.6585 -65.1027 -17.8329 60.8916 -79.2244 -11.0142 -58.7348 -57.2645 -65.6041
0.76221902 -78.4178 156.7240 -60.1507 -60.8517 -66.4854 -16.7823 -59.7801 -76.7112 -13.7188 -60.4270 79.1993 -179.5195
0.78461832 -79.5598 159.0284 -59.2070 179.2386 -67.4230 -19.3083 62.1498 -94.2506 -1.4464 76.4988 -62.8238 -68.4118
0.80689510 -143.8305 143.5024 -175.6461 -176.2083 -67.5017 -14.1199 -59.3605 -76.3672 -14.0462 -60.8750 -178.4783 -177.7773
0.82781429 -71.0343 140.4592 -175.7530 63.1389 -66.9790 -14.3361 61.6337 -78.0416 -13.3064 -59.8229 -178.5116 -177.2436
0.84886551 -78.9490 157.6930 -59.1054 -60.1647 -66.7156 -14.5006 61.6129 -77.9502 -12.8857 -63.1445 -178.6376 -70.9696
0.87197576 -78.6184 155.8735 -59.8365 -60.8999 -67.0163 -18.0482 -59.7475 -83.1793 -8.0791 -59.6673 -61.1707 179.2193
0.89321893 -72.3413 127.6570 179.2517 61.5550 -68.2378 -25.5688 -61.2795 -85.5919 -3.3812 -61.4265 -174.9254 -69.0205
0.92474893 -70.6871 155.0324 79.4774 175.6718 -66.8195 -20.7236 61.4406 -84.6421 -5.3012 -60.5820 -178.1268 -179.0051
0.95611755 -143.9620 154.6276 -172.4614 -179.7368 -62.2282 -14.5479 61.2902 -70.0912 -16.4876 68.9627 179.3350 -176.5187
0.97716680 -132.0312 155.8084 -64.9147 -65.8316 -67.2456 -18.4754 61.0251 -84.9910 -5.3170 55.0641 61.6546 67.3096
1.00938149 -78.7956 155.3644 -58.7793 179.0005 -71.4342 -15.9600 -66.7036 -77.9319 -10.0115 67.4754 -179.4835 69.5080
1.03466519 -78.7449 156.4411 -60.5250 -60.8860 -66.7544 -17.1859 -59.6869 -74.4962 -13.7428 64.9334 76.6279 179.2480
1.05483835 -71.0148 123.4857 177.4907 60.2817 -70.4595 -20.6205 61.5810 -85.5631 -5.1886 -54.2307 -53.0544 -64.9046
1.07797633 -70.3127 135.8292 -175.4541 -175.1120 -69.8233 -18.6340 60.0573 -117.1575 15.8481 70.8129 -74.0171 -70.2859
1.10161255 -78.6097 155.8430 -59.8321 -60.8988 -66.9986 -18.0537 -59.7605 -82.6245 -8.4067 -59.5840 -57.0887 -65.4761
1.12941914 -78.8106 157.3663 -59.8339 178.8797 -83.2324 5.6350 -63.7314 -76.2055 -16.9757 -61.4640 -179.6957 -176.8612
1.15641236 -77.8840 154.7031 -60.6569 -61.0053 -72.8251 -13.0860 -66.2564 -78.5286 -13.2817 -61.5973 78.7357 -179.6672
1.18021795 -77.7035 152.0643 -59.1112 178.6071 -71.8332 -20.1205 -66.6670 -97.2159 3.2126 65.9068 177.7570 178.0234
1.20701067 -70.0378 121.6098 179.9517 -177.1003 -76.9903 -18.5692 -66.5883 -86.5712 -3.1117 -60.9930 -173.1014 -67.6654
1.22848840 -70.7262 137.9085 -175.2582 64.2665 -70.0110 -14.3696 61.0674 -74.7615 -14.4254 -67.3168 80.1139 -178.3217
1.25882859 -71.0023 155.6641 79.2522 -63.1387 -66.6169 -22.1260 61.4769 -100.1806 8.1783 66.5292 176.9683 179.6626
1.28120264 -146.0595 157.1208 77.3074 -63.9980 -67.0471 -22.3954 -61.0530 -84.7087 -3.9190 -58.6420 -60.8068 179.1956
1.30692684 -143.9846 151.2010 -172.7865 -179.0064 -62.9683 -17.5602 61.1103 -73.5216 -14.3738 64.9203 77.3296 179.9467
1.33857192 -79.3649 158.3991 -59.1158 179.2038 -64.8023 -20.5687 66.7035 -93.7844 -1.4906 75.1566 -64.1976 -68.4144
1.35883447 -145.8022 157.2599 77.1169 -63.4500 -67.2309 -23.9080 -60.9123 -97.1515 7.1691 67.3476 177.0440 -179.8380
1.37912349 -71.3244 138.9267 -173.2760 63.8615 -70.7376 -18.7930 -67.9628 -127.3095 20.0750 66.5132 -74.4779 -173.7506
1.40239345 -145.9946 156.7459 77.1132 -63.8204 -67.5052 -20.2415 62.6933 -85.1805 -5.0153 -54.6241 -56.8226 -179.0945
1.42453053 -131.4462 156.6853 -64.7588 -65.9166 -65.2565 -17.5574 67.0705 -85.3555 -6.8027 -59.2828 -61.2035 177.1855
1.45465982 -143.8013 141.7015 -176.3215 -175.5707 -69.1452 -13.6406 56.7988 -76.7046 -13.7205 -69.1034 77.0406 -179.4974
1.48031657 -78.7313 157.1905 -59.2230 -60.2399 -64.6258 -15.5869 67.2168 -77.6314 -12.8435 -63.0734 -179.2230 -70.9540
1.50211931 -71.0550 155.8380 79.8723 -63.2501 -66.8730 -22.0643 -59.8832 -83.3983 -5.7937 -61.0280 -174.3095 -67.3653
1.53160120 -78.1939 155.3485 -59.8698 -60.9466 -65.3228 -17.5893 67.0777 -85.6298 -6.7537 -59.2879 -61.2051 177.1940
1.55619571 -131.4029 156.7255 -64.7510 -65.8973 -67.6679 -15.7659 61.5908 -72.9108 -21.3508 -169.3905 61.8908 -179.8325
1.59879141 -143.7766 148.7092 -173.0450 -178.6460 -64.5050 -20.0994 -60.0650 -78.2110 -9.8759 69.9645 -175.9929 -69.4521
1.62587955 -70.7205 126.2886 -176.3678 63.6566 -74.8673 -22.0667 -67.4646 -98.3984 6.0177 66.4667 176.7166 70.1688
1.65219395 -143.3932 134.6442 -179.0909 -176.1926 -65.5308 -21.4198 66.0802 -113.5489 12.7144 64.9053 178.3058 -179.9924
1.67280680 -146.0513 156.8670 77.2960 -63.9357 -67.5368 -21.7444 -61.0336 -82.6745 -6.0954 -62.1445 178.7569 69.4887
1.69531304 -70.9296 140.2613 -175.7651 64.1939 -63.7291 -17.5837 66.4981 -80.2782 -10.6146 -57.9495 -60.6122 177.2386
1.71710737 -145.5345 154.7345 76.8043 -62.4364 -67.5985 -24.4348 -60.9848 -90.7638 2.2822 66.3199 178.9906 -71.1868
1.74476503 -70.7708 154.8581 79.5228 175.6218 -67.2219 -21.7890 -61.0613 -82.5089 -6.3969 -62.1978 178.7485 69.4888
1.76712936 -131.6904 157.3498 -64.9375 -66.3216 -81.7749 -10.6423 62.0420 -72.3793 161.0264 66.8415 80.2287 -178.2069
1.78835946 -142.6911 156.4193 -172.1403 179.6522 -63.5918 -19.1260 61.2767 -81.4740 -10.6262 80.3921 -60.7428 177.8480
1.81657030 -131.5037 158.5881 -64.8108 -65.7481 -83.8789 -0.8384 -59.0983 -71.8944 151.3742 -60.6427 -58.3056 -66.9793
1.83810073 -75.8236 150.1246 -58.9863 -60.7149 -113.3167 14.3334 -62.4877 -75.9866 -15.0486 79.0431 -60.0907 -177.4815
1.85903377 -146.0314 156.8509 77.2595 -63.9130 -67.5031 -21.7506 -59.9353 -82.7225 -6.0698 -62.1298 178.7578 69.4910
1.87973189 -75.4634 153.5073 -78.2190 -173.2636 -66.7446 -16.7564 61.7602 -81.5502 -9.8752 -61.6011 -178.4297 -179.0752
1.91769002 -78.6126 155.5407 -59.8060 -60.9115 -67.6585 -16.3489 -59.6956 -72.6989 -21.3447 -169.3408 61.8985 -179.8318
1.94126369 -78.8142 155.6621 -59.8048 -60.9078 -67.5652 -16.3683 -60.8541 -73.1710 -20.5922 -168.7260 58.2510 65.4322
1.96673374 -143.9693 150.9642 -172.7541 -178.8500 -63.5779 -16.6601 60.7470 -73.8477 -14.4202 64.8425 77.1429 -179.9522
1.98996514 -78.0749 160.0485 -77.5822 -174.1119 -64.1198 -23.7280 -60.3672 -88.8561 -3.8523 74.0123 -68.5354 179.4305
2.01191712 -78.7610 155.6670 -59.8001 178.8198 -67.7302 -15.8233 -60.8454 -72.0335 -22.0681 -169.5538 177.4676 -70.5696
2.03429401 -74.0409 135.8979 -81.5114 -178.9186 -71.6060 -23.0397 -60.1196 -108.1029 8.5228 70.0230 -67.3469 -172.8505
2.06712199 -71.6928 145.0875 -173.5101 -177.4234 -76.7798 -3.2530 56.6312 -140.8241 160.6906 66.1899 -77.1230 -72.6502
2.08784261 -75.4319 152.5226 -79.3747 -173.3310 -67.3610 -16.7143 -60.9872 -76.7374 -13.7791 -60.3685 79.0943 -179.6796
2.11090666 -78.6179 155.5779 -59.8081 -60.9099 -67.6111 -16.3765 -59.6911 -73.2142 -20.6272 -168.7321 58.2562 65.4318
2.13411490 -75.7221 152.9273 -74.0022 -60.0077 -67.8871 -13.7498 61.5756 -76.0185 -14.4982 -62.8357 178.6767 -71.9550
2.16212984 -145.4053 157.3105 77.2553 177.1109 -72.0740 -21.1622 -67.1065 -97.3256 7.8732 67.2450 176.8312 179.8449
2.18820299 -71.1010 138.4874 -175.9727 -175.4873 -66.9835 -18.0605 -59.4460 -71.1703 -21.5659 -169.3187 175.4452 179.9648
2.22068413 -146.1344 156.7106 77.0716 -64.0837 -65.7068 -20.7494 66.4950 -85.3306 -4.9844 -60.8178 -178.1067 -179.1535
2.24300370 -78.2583 155.4871 -59.8525 178.7877 -68.0160 -15.4196 61.0904 -73.3497 -21.4939 -169.2880 61.9686 -179.8376
2.26578423 -145.1281 162.4204 43.8660 179.8240 -70.3859 -18.5310 61.6849 -84.2122 -5.7280 -60.0911 -177.5214 -69.4397
2.28611638 -75.5826 153.5077 -78.0787 -173.2512 -67.7848 -16.2415 62.5194 -84.0899 -8.5255 -55.9461 -57.4560 -179.5481
2.31553456 -71.2390 121.8662 177.5993 -178.1829 -72.1766 -21.0571 60.7930 -76.4015 -18.2186 -169.2338 171.6753 66.3295
2.33784762 -144.0843 153.0465 -172.8080 -179.0035 -60.6909 -15.2287 67.0396 -69.6761 -16.8190 69.0278 179.5579 -176.1565
2.35815957 -145.3021 155.5639 77.5889 178.0695 -71.5536 -19.1316 -67.0637 -88.1734 -2.6339 -69.0351 70.2077 67.2952
2.38439209 -132.4226 156.5955 -65.5753 -65.7894 -67.0650 -19.0297 -165.4129 -76.1864 -13.1554 -60.2257 79.1268 -179.5331
2.40520752 -76.4860 152.2312 -60.6469 -61.0873 -64.4591 -33.9455 -171.9810 -100.2363 9.1000 69.6424 -66.4862 -64.8456
2.43445898 -128.5014 154.1080 -62.7305 -149.6734 -65.3423 -22.9294 -61.0398 -111.1595 9.5660 70.3574 -69.7050 -177.2951
2.45867682 -126.7721 156.0024 -66.7143 -149.8952 -66.5288 -16.1127 -59.7083 -72.6870 -14.0124 68.7984 -176.5432 -176.3500
2.48167943 -77.3701 153.4785 -60.2707 -61.1047 -64.5160 -29.6207 -169.4975 -78.5478 -5.8047 56.6053 62.8823 67.0772
2.50172206 -77.7142 155.7187 -60.3297 -60.9184 -66.8677 -18.9525 -165.4157 -76.2368 -13.2482 -60.1988 79.1168 -179.4873
2.52388236 -143.2660 133.5258 -178.5615 -176.4751 -67.9598 -31.1778 -167.1424 -97.3213 8.6393 67.4123 178.3156 -178.8619
2.54677328 -78.3558 154.7556 -59.6561 -60.8392 -73.3048 -12.7005 -66.1017 -72.3857 -23.2476 -169.8599 177.7991 -70.4039
2.56729671 -70.6529 153.9971 79.6738 175.8721 -67.7749 -22.4810 -61.0763 -76.6907 -16.2266 -166.9853 61.4755 -179.9069
2.56729671 -70.6529 153.9970 79.6738 175.8721 -67.7749 -22.4810 -61.0763 -76.6907 -16.2266 -166.9853 61.4755 -179.9069
2.59463162 -75.5034 151.3334 -75.7995 63.3338 -68.1957 -16.4804 -59.6996 -77.5060 -13.4623 -59.7667 79.3518 -179.3245
2.61737465 -76.5412 154.2837 -71.9045 -57.8106 -66.4804 -16.8256 -59.6530 -73.5399 -13.1856 68.7480 -176.1569 72.4843
2.64239088 -131.9397 155.1165 -64.9838 -65.8918 -64.5450 -29.3522 -170.1586 -78.7337 -5.6707 56.3399 62.5409 67.1890
2.66403122 -76.1360 153.5791 -72.2777 66.5049 -66.9117 -16.9403 61.6745 -81.8423 -9.5407 -62.6623 179.4606 69.7951
2.68841517 -78.1079 155.7145 -60.3556 178.8715 -74.8189 -7.8630 -65.9607 -74.5474 -17.5769 -69.9197 72.0755 -109.2287
2.70944537 -76.7928 154.4167 -71.0411 -56.7548 -66.0088 -18.1673 -60.8690 -74.7724 -11.9993 68.1245 -174.4857 -68.8536
2.74222025 -71.2257 154.8319 78.5698 178.8824 -68.1994 -17.6845 62.4311 -119.2558 9.8049 53.9386 63.1173 172.4844
2.76849398 -75.4695 153.1764 -78.1026 -173.2941 -67.0027 -17.6373 60.4136 -80.1906 -10.0037 -62.5247 -66.2401 98.2537
2.80078034 -75.8700 154.8287 -76.5582 -172.9834 -66.0631 -17.0668 61.1063 -75.8741 -11.6784 68.7498 -173.7806 -68.7149
2.82541220 -78.0126 156.9042 -60.1273 -60.9507 -72.3881 -2.6500 59.7419 -64.8574 -24.4607 -76.6529 67.7524 -103.8689
2.84693834 -74.2895 146.6543 -78.2169 65.4620 -73.3501 -20.8290 -66.4749 -100.6134 5.2299 66.5464 178.7290 179.5137
2.87514196 -78.4177 156.2226 -60.6480 -60.8563 -66.7876 -19.0942 -164.6250 -73.1667 -14.2010 65.6914 77.4713 179.7973
2.89747373 -74.6450 148.0475 -76.9364 62.7298 -72.0002 -11.5260 60.1951 -74.9794 -15.9028 -60.0211 81.5194 -178.3699
2.92230388 -145.9273 155.9508 77.3273 -63.5630 -68.4388 -20.7003 61.0112 -77.2021 -16.9559 -167.7300 174.9313 179.9329
2.94387480 -75.2389 149.0488 -75.5524 63.8117 -75.9688 -11.4109 -65.9206 -78.6907 -13.7232 -60.6270 78.9626 -179.7056
2.96475132 -143.5663 140.7632 -175.0862 -175.3026 -72.8953 -15.6434 -66.8812 -72.6194 -21.8092 -168.7194 62.1093 -179.8707
2.98522583 -145.8707 156.9985 77.4989 176.5037 -65.4004 -24.8516 -166.3643 -79.2000 -8.8146 -54.5884 80.1704 -178.8410
3.01001504 -71.4412 139.5343 -174.0967 64.5421 -71.7378 -14.4588 -67.9809 -76.3372 -14.8260 -71.7434 69.2267 -106.9030
3.03557305 -74.2095 117.9179 -152.9706 177.4017 -66.8281 -21.2574 61.4327 -91.8883 -1.9262 -59.2062 -177.2542 -178.6964
3.06908762 -131.3974 156.5759 -64.6815 -65.8826 -69.1503 -15.0161 61.6112 -67.9733 -32.2136 -177.0995 -86.0917 179.8728
3.10560495 -143.8275 140.4794 -176.6754 -175.3615 -64.8270 -18.1536 66.9445 -72.5802 -20.4613 -169.2057 172.3105 68.2410
3.12679736 -76.4604 153.7353 -72.0047 66.7775 -67.2741 -16.9715 -59.6704 -80.4135 -10.4526 -63.1936 179.1622 69.6835
3.15605377 -146.0536 158.4069 77.4035 -64.1563 -64.1707 -30.1171 -169.6219 -78.9075 -4.6547 -61.8045 -178.2546 -179.9550
3.19043081 -77.6731 165.3459 55.9336 68.4865 -66.4581 -20.2839 -60.5638 -85.5467 -4.9310 -59.4355 -177.6201 -179.8171
3.21511404 -75.7405 150.7189 -71.2560 -57.0861 -71.7008 -18.3204 -66.8251 -86.6457 -4.2623 54.2841 60.5764 67.7038
3.24103372 -142.4689 154.1980 -171.8463 60.6397 -70.5687 -13.6322 -67.8926 -79.6564 -12.0935 82.0458 -59.1418 178.6334
3.27802061 -78.7534 155.4976 -59.7562 -60.8929 -69.2725 -15.2636 -60.8353 -67.8051 -32.1200 -177.0521 -86.1737 179.8687
3.29828026 -143.8825 168.9623 51.5825 -173.7923 -63.4152 -18.6019 67.1014 -82.9307 -8.8382 -57.9982 -177.7382 -70.0243
3.31962754 -74.3952 147.8446 -74.0641 -57.3520 -65.8258 -36.0726 -171.4140 -91.9816 4.8624 68.7404 -72.9345 179.6372
3.34008878 -146.0698 158.4579 77.3902 -64.2311 -63.8394 -30.6081 -169.5956 -80.0012 -3.2122 -58.5896 -56.5937 -65.3741
3.36033004 -75.6739 152.7991 -78.0719 -173.4279 -67.6933 -16.3572 -59.6983 -72.4695 -21.4684 -169.8670 175.0693 179.9996
3.38170957 -70.9442 156.0842 79.7026 175.4818 -63.7245 -30.3977 -169.5530 -79.7085 -3.6773 -58.6662 -56.5966 -65.3685
3.40369306 -69.6490 147.8903 78.4101 -60.6967 -64.4315 -33.7666 -171.4516 -89.0974 7.0190 62.9443 -72.4411 -66.1267
3.42423751 -71.0876 140.5172 -175.0797 -175.6778 -67.5556 -16.8842 61.2379 -67.3892 -31.9139 -176.5319 -86.3966 179.9379
3.44683301 -75.6549 153.3855 -77.9824 -173.2645 -64.7051 -18.1983 67.2897 -77.6193 -11.5210 63.3112 73.9010 177.1370
3.47995694 -75.7193 152.9009 -78.0734 -173.4169 -67.6400 -16.5313 -59.7028 -72.6731 -21.3418 -169.3304 61.8993 -179.8316
3.50840410 -70.5217 152.8931 79.0475 177.4612 -64.1625 -33.9101 -170.3104 -82.7032 0.8930 66.8491 179.6074 -71.0208
3.54274937 -74.8723 157.1561 45.8767 -179.8426 -70.1321 -23.0515 -59.6350 -99.8143 9.6337 64.7206 -71.3247 -64.8586
3.56317925 -78.2903 156.1411 -59.9817 178.7707 -68.0328 -14.3779 53.4383 -78.8238 -12.4768 -82.6999 61.8207 -100.4010
3.59110854 -127.2267 161.0410 -64.2970 -147.0031 -68.6762 -20.5680 -67.8387 -87.9728 -4.3805 76.2281 -67.0615 176.7262
3.61590034 -69.9695 148.8222 78.2951 -60.3279 -65.5047 -36.1543 -170.8030 -94.2020 10.8949 68.9169 -69.9397 -165.6796
3.63624600 -76.1885 153.3635 -72.1007 66.6934 -67.4090 -16.2077 61.7651 -74.2164 -20.0636 -168.1258 58.1060 64.8476
3.66369777 -75.9628 154.7845 -78.0289 -172.6675 -82.9032 -0.3646 61.2279 -69.3484 151.7462 -62.0766 -65.1858 97.3918
3.68610046 -145.4197 155.0709 76.8246 -62.1904 -66.7375 -27.9053 -166.1351 -87.5551 1.4887 66.8580 176.3766 69.9941
3.70639987 -78.0102 154.7098 -59.7249 -60.8914 -68.1963 -18.8324 -164.8200 -72.2500 -21.2759 -169.2273 61.8724 -179.8331
3.72658801 -69.1608 122.4921 -179.7906 62.4094 -85.6810 -15.1002 -65.3518 -70.4482 -34.3417 -176.4741 -85.8411 179.9633
3.76702037 -76.6893 153.6866 -71.8621 66.9443 -67.3833 -16.5333 -60.7979 -73.3341 -20.4472 -168.6434 58.2279 65.4190
3.79323141 -74.7416 124.2807 -159.9719 -64.5413 -63.9638 -24.4711 -60.6179 -89.9669 -2.6210 -56.4406 -59.9445 178.8081
3.81658481 -74.8184 124.4465 -160.1612 -64.8518 -64.7387 -23.1126 -60.5349 -88.4859 -4.2455 -59.9607 -175.7053 -68.9029
3.84346945 -74.3110 156.0704 44.4861 56.9069 -72.9788 -21.7751 -60.8610 -86.1456 0.7448 66.5574 179.9877 -70.7893
3.86423412 -75.5106 151.3808 -77.8541 -173.2962 -73.4560 -13.7792 -66.3001 -73.1119 -22.4900 -169.6812 62.0325 -179.8248
3.88705000 -74.5296 125.1999 -160.5254 58.9859 -64.6191 -22.5321 -60.4528 -86.7318 -5.6422 -59.4574 -177.7227 -179.6187
3.91487629 -75.0932 110.6034 -171.7999 -80.9308 -73.9986 -21.2903 61.6925 -81.0456 -6.2645 -60.8710 -177.8387 -179.0311
3.95399958 -77.5813 153.8595 -59.6887 178.6748 -69.5117 -15.5365 61.0049 -67.5601 -33.5142 -178.3599 -83.1550 -68.2540
3.97687008 -77.9743 154.8082 -59.7230 -60.8716 -68.4213 -18.1129 -164.7033 -71.5159 -22.2139 -169.5781 177.4796 -70.5823
3.99811765 -67.2188 128.8713 -176.7911 -91.7561 -116.9206 3.8908 -62.8644 -80.8975 -12.5781 -62.0406 -178.9253 -179.7456
4.01865506 -76.4749 153.5184 -71.8726 -57.4020 -67.5947 -16.0975 -59.6226 -72.4351 -21.8174 -169.4872 177.2546 -70.7469
4.05124622 -74.4190 149.9212 -78.1186 -173.4748 -64.6329 -34.4348 -172.0283 -98.7154 8.2256 -56.9543 -60.4857 176.4630
4.07939761 -75.9997 159.9209 47.8703 -179.2329 -76.6769 -16.1538 -66.3358 -84.5288 -4.5488 -58.1987 -56.7102 -65.4270
4.11066213 -75.4624 151.4296 -77.8528 -173.2481 -73.6059 -12.9814 -66.2012 -72.3354 -23.2913 -169.8344 177.8435 -70.3676
4.13894783 -76.0361 159.0035 48.2007 -178.3225 -78.4001 -19.5907 -66.3987 -92.2474 5.4262 66.7317 175.9247 178.2836
4.16305968 -78.2113 155.5218 -59.8794 -60.9322 -67.4314 -16.2338 61.8450 -76.5001 -16.8371 -159.4131 94.7921 -65.7664
4.18564710 -70.5848 154.2840 79.7407 176.0007 -65.2309 -29.7694 -169.2575 -72.2055 -16.6190 -168.9664 171.5417 66.7795
4.20658150 -74.0751 156.0265 44.5689 57.3288 -73.9484 -19.5840 61.3267 -88.3992 0.9791 66.7404 178.1928 71.0343
4.23056618 -146.0231 156.7596 77.3124 -63.7094 -69.4305 -18.8528 53.4369 -80.7799 -8.6055 -82.9080 63.3082 -100.8015
4.25310573 -77.1765 156.1032 -69.6711 69.6258 -62.6219 -27.2662 -169.3798 -72.1679 -11.3382 67.8507 -178.1612 -179.4777
4.27338472 -75.8811 154.8350 -76.0088 -172.7840 -65.8871 -20.7434 -165.0345 -74.7512 -11.1498 69.0353 -174.0137 -68.8114
4.29415192 -77.8394 154.5811 -59.8073 178.8207 -66.1022 -26.5401 -169.1576 -71.0572 -21.3139 -169.2540 177.1304 -70.7719
4.31695413 -71.1758 133.6257 -176.9686 -98.0046 -69.1792 -24.1113 61.2063 -85.0396 -4.5124 -59.1989 -175.8155 -69.0526
4.34139059 -76.1957 153.3776 -72.0613 -57.5959 -67.8563 -15.2584 61.0984 -73.0799 -21.8902 -169.4521 177.2986 -70.6724
4.36491602 -75.3348 159.2775 47.3245 57.8620 -72.0089 -20.3766 -60.7934 -76.3309 -17.7479 -168.2018 172.9012 67.6684
4.39151679 -75.1346 151.3672 -75.3742 63.5755 -63.7973 -26.2742 -168.8550 -73.4928 -12.9134 -57.3457 80.0517 -179.1345
4.41409782 -74.4578 149.9610 -78.0451 -173.5139 -67.9279 -24.2902 -166.2017 -112.9420 13.5258 -60.2321 -177.0840 -179.8075
4.44605774 -73.0665 135.4438 -139.2226 -67.2557 -66.7394 -8.8021 62.0197 -69.6133 -17.7393 71.0434 -175.9139 -176.0299
4.47034524 -75.5867 152.1064 -73.3993 64.6911 -68.9961 -14.3923 -164.2470 -73.4272 -15.7169 -63.0699 179.2325 -71.4475
4.49247805 -75.2790 158.5361 47.2778 178.0127 -78.7885 -21.8620 -60.7524 -85.9817 -5.7814 63.6007 70.0098 66.0556
4.52414817 -75.9664 107.7013 -171.5159 43.7001 -75.8822 -18.3813 61.9654 -78.6597 -9.0967 -61.5255 -177.8541 -70.0070
4.54582057 -73.0831 124.0029 -148.4558 -61.2967 -64.3688 -21.2633 61.8885 -120.0675 7.4615 58.8063 68.3111 67.7538
4.56632909 -72.7009 140.2204 -129.4783 -61.1819 -64.3944 -17.6988 67.5110 -83.7185 -7.9073 -62.2878 -173.2277 -69.2754
4.59121957 -142.5284 159.9214 66.6732 -55.2866 -66.2395 -23.2340 -59.6307 -87.2372 -2.9817 -59.7882 79.1103 -178.5285
4.61667701 -71.1699 132.6133 -176.5455 142.9039 -69.3981 -24.7332 60.7928 -86.7157 -2.2598 -57.6884 -57.0520 -65.5187
4.63730791 -75.6053 151.7059 -71.8711 -57.4167 -64.4545 -31.0116 -169.8188 -85.8074 -1.6782 -58.7680 -56.8826 -65.4176
4.66299602 -73.5360 157.7735 70.3099 70.7235 -67.3836 -21.4199 -59.4037 -83.2761 -6.7265 -59.3092 -177.3282 -69.4408
4.68764016 -71.0826 131.8911 -177.1060 142.3484 -71.2608 -22.1614 62.7105 -84.8924 -5.0081 -52.7725 -56.4128 -177.9841
4.71240641 -71.6227 157.0795 79.7703 175.4631 -84.5478 47.0376 -63.4209 -81.0940 -10.7451 58.7488 70.2560 -178.8492
4.73625530 -75.3721 152.3059 -77.9846 -173.3865 -65.6913 -15.9604 67.6039 -72.4907 -21.6492 -169.3423 177.3547 -70.5459
4.75833438 -75.6450 151.9108 -71.9301 66.8175 -64.7661 -29.9575 -170.4824 -84.5648 -3.2068 -62.0981 -177.8305 -179.9906
4.78166509 -75.4358 152.7454 -78.0945 -173.3899 -67.4261 -16.2253 61.7043 -74.6693 -18.7664 -166.2481 67.7015 -98.2316
4.80584881 -73.8497 144.7925 -78.5659 -176.4909 -70.2297 -21.8514 -165.3113 -118.6045 9.9264 50.9188 59.8387 178.4112
4.83123919 -140.1874 135.6014 -178.6331 -99.2561 -70.0032 -22.4739 62.5838 -84.4388 -5.5679 -52.5966 -56.3435 -178.1291
4.85512761 -74.9247 151.3348 -78.0656 -173.3454 -63.8181 -32.3844 -171.6454 -81.2617 -5.0164 -59.2696 -65.2215 95.5714
4.88022250 -75.8928 153.0565 -78.0878 66.1393 -67.4260 -16.7656 -60.8868 -74.2857 -18.7823 -166.2106 67.6807 -98.3045
4.90146255 -73.9266 116.0717 -160.8580 -61.7309 -71.5344 -14.4898 56.6061 -83.0756 -9.1944 -63.5015 80.9467 -178.8898
4.92298128 -140.2322 136.2509 -178.0088 -98.7463 -69.0861 -24.3980 61.1304 -85.0235 -4.4653 -59.6996 -179.8324 69.9807
4.94487847 -76.3848 161.4651 49.1799 59.9809 -70.4032 -23.2677 61.5897 -94.9906 -3.1364 63.7164 71.4966 173.8413
4.97988784 -75.9696 155.2563 -74.3381 -169.0421 -62.5616 -32.5022 -170.8181 -100.5432 5.6539 53.0893 59.0088 172.4374
5.00821568 -76.1143 152.8595 -71.9520 66.7341 -65.5625 -16.0364 67.5927 -72.8775 -21.4033 -169.2987 177.1291 -70.7399
5.05520105 -75.2084 123.8466 -149.6528 178.3659 -63.5182 -24.1017 -60.5978 -114.1640 6.0623 59.5694 68.0073 67.7192
5.07838198 -76.3783 139.0226 -176.3934 -91.6392 -120.3299 149.8529 -64.3193 -146.6248 145.6929 -176.1675 58.6987 -179.2208
5.10155016 -73.5779 157.6471 70.6435 71.1325 -67.0299 -23.5830 60.4369 -83.4393 -4.6378 -60.9408 -67.6722 97.8229
5.12631843 -71.1077 132.4424 -176.8757 -98.0681 -70.8005 -21.8609 62.2100 -83.9567 -6.0376 -58.2798 -177.1981 -179.1660
5.15306864 -74.8791 157.3406 45.9312 -179.7629 -65.8934 -35.0132 -170.6120 -87.7683 7.7372 64.3633 -72.3117 -66.2145
5.18013963 -75.0257 151.2946 -78.0869 66.1687 -66.4840 -27.6500 -168.6558 -71.4702 -20.8006 -169.5299 174.8834 179.9931
5.20283500 -70.6290 153.7246 56.3665 53.8497 -73.6565 -25.2389 -59.6250 -93.5323 7.8065 65.4721 -75.9897 -176.9239
5.22470971 -75.9155 153.0678 -76.8243 -173.0484 -80.0552 -21.8894 -164.8115 -75.4025 155.7385 66.8367 179.0398 69.3982
5.25942124 -69.9814 119.0943 -168.3891 53.2247 -88.5762 76.3540 -65.4111 -67.4147 142.8775 -174.1135 59.1868 -179.1995
5.28097502 -71.1789 133.0627 -176.8850 -97.3988 -68.4435 -27.0575 -59.1314 -84.9047 -3.4233 -60.7351 179.5715 69.7642
5.31027041 -72.6951 123.1084 -157.0490 59.0350 -68.9625 -14.6793 61.2912 -125.2795 20.8777 68.9214 -78.4361 -176.7610
5.35404039 -141.9649 158.1667 67.1177 71.7595 -74.0839 -18.9049 -67.1941 -87.4227 -2.3845 -58.7039 79.0830 -178.5688
5.38312458 -76.2466 153.9119 -72.3738 -57.8633 -68.0692 -14.4757 53.4504 -79.0905 -12.3615 -82.7352 61.8762 -100.4761
5.41652514 -78.2032 155.0920 -59.8433 -60.9540 -65.5104 -16.6228 67.7780 -76.9865 -16.0441 -158.5655 95.0807 -65.3680
5.44454362 -141.2262 126.6672 -157.0192 57.8235 -68.5387 -15.0689 60.8614 -126.2799 21.4809 69.0683 -78.5150 -177.2047
5.46552593 -73.6529 156.1244 70.5747 -52.9855 -73.3522 -18.5023 -67.5238 -85.3217 -3.3382 -59.9016 -177.6112 -179.9031
5.49226457 -73.4841 157.0555 70.6417 -53.7627 -66.6439 -25.2078 -60.7138 -81.5773 -5.9665 -57.9463 -66.6020 94.8125
5.51504299 -71.0334 131.3331 -177.1583 -97.9294 -67.2719 -23.6051 66.5087 -86.3275 -4.0185 -59.2011 -177.3948 -179.0448
5.53539195 -73.7644 118.7353 -151.8159 177.8064 -63.1459 -33.3504 -171.0353 -83.8505 -2.6399 -60.2620 -177.1993 -69.1162
5.56696912 -77.8418 154.4713 -59.7973 178.8060 -65.4469 -27.2537 -169.4193 -73.8623 -16.6368 -165.3617 67.1002 -98.4160
5.58733408 -76.8446 152.2524 -60.2048 178.3266 -68.8613 -28.7038 -170.0542 -65.7925 -34.7701 -179.3937 -82.4893 -67.2101
5.63066936 -73.8019 118.9688 -151.2207 -61.7584 -62.9749 -34.8376 -170.8177 -86.3683 0.5531 -61.4085 179.7182 69.8177
5.67582626 -75.2294 151.4274 -78.5515 -173.3199 -73.9766 -34.8127 -171.4382 -83.1526 151.3864 -63.9354 179.3557 69.6861
5.69930612 -74.6049 147.6076 -76.9148 62.1156 -76.7682 -35.6712 -170.8862 -74.2304 155.4424 65.2005 -178.8450 -70.2918
5.72071745 -73.2962 155.6918 72.6830 -52.9302 -113.4900 -12.1633 62.7528 -84.2452 -7.0940 59.5564 68.4492 -179.9679
5.74126648 -76.0106 152.5259 -71.6770 67.0193 -67.8588 -19.1750 -164.8010 -73.0248 -20.1601 -168.4475 58.1678 65.3983
5.76856587 -142.5174 159.5466 66.5204 69.8980 -67.7321 -21.6883 -59.5346 -77.4941 -15.5543 -165.5399 172.6106 67.5565
5.78987624 -142.9493 157.4240 49.8329 46.3654 -74.0885 -21.3306 -59.6779 -84.3323 -0.2175 66.7054 176.2171 69.8321
5.81433549 -73.0383 120.8910 -158.0523 61.9100 -64.2137 -29.0757 -167.0372 -88.4895 -0.6347 -56.4418 -55.5761 -65.2362
5.83526873 -75.0398 151.4387 -78.0747 66.2043 -66.5215 -27.1303 -169.3100 -71.1184 -21.5321 -169.2987 177.1837 -70.7511
5.85930737 -74.6313 111.0203 -169.9666 -77.1115 -70.9028 -37.2064 -170.4335 -80.1898 1.4028 66.9194 178.0257 179.1037
5.87943728 -75.8458 152.1215 -71.9001 66.8361 -65.9282 -27.3141 -168.4897 -71.4635 -20.8086 -169.0570 176.9208 -70.9086
5.92727514 -142.5851 125.6434 -145.4816 -63.2216 -61.7677 -35.4187 -170.5949 -117.6416 22.3556 64.6305 -76.7073 -176.7843
5.96342062 -72.8753 121.5469 -157.7767 -61.9214 -62.1974 -34.5424 -170.9901 -85.1664 -0.5806 -57.5311 -56.4627 -65.3690
5.98949065 -144.9379 161.8204 44.3513 -179.5782 -70.7533 -23.1361 -164.9842 -76.8525 -14.8898 -165.1518 57.7856 65.0178
6.01327035 -142.4490 154.3008 -159.0085 140.2761 -62.6766 -11.4203 62.7209 -74.1817 -13.6509 62.5962 70.5331 64.9978
6.05174901 -74.4584 158.0244 75.9108 73.4853 -123.3176 -12.0608 63.7657 -90.3552 -1.7855 67.3703 -76.0268 177.3057
6.07810840 -71.1376 133.1341 -177.0076 -96.7973 -69.1163 -26.4012 -59.0735 -76.3446 -15.6861 -164.4736 61.9468 -179.9687
6.11386687 -73.8439 117.7120 -152.2743 178.1684 -62.7877 -35.8960 -171.8166 -82.1325 -2.5220 -58.6225 -66.1879 95.4495
6.13791414 -73.1288 122.0782 -147.4470 177.5184 -60.0245 -35.3468 -171.2532 -115.9745 22.1658 64.4610 -76.8138 -176.1385
6.16205334 -74.0477 156.1585 72.8372 74.3012 -87.6407 -13.1680 62.7501 -78.2192 153.4033 -59.2418 -177.8926 -179.4355
6.19074024 -71.8768 152.3976 72.8232 -51.3750 -114.8482 -6.9049 -63.3483 -85.7637 -4.7903 66.7395 175.8320 69.6911
6.21647002 -73.4608 156.5557 72.8216 72.2687 -115.1073 -11.1982 62.8647 -84.5100 -7.1190 59.8917 65.6798 66.0767
6.23690147 -67.6844 138.3837 -176.9977 63.8367 43.6841 -95.5033 63.3058 -77.3603 -15.4131 -63.0059 -177.9747 -70.5159
6.27285759 -142.3794 155.7806 69.3701 -51.8169 -112.9212 -9.5514 -62.4196 -85.0110 -4.3282 66.7616 175.5429 69.5883
6.30308202 -74.0043 158.5218 71.4472 72.1449 -61.3188 -34.6432 -170.4183 -82.5160 -0.4231 -57.2021 -60.0746 178.1413
6.33420758 -75.3307 159.6030 47.8947 57.4274 -73.9739 -32.9119 -169.2253 -79.5675 -6.0496 63.6680 70.1899 65.9819
6.36595839 -72.6265 127.5391 -156.2284 169.0740 -77.3509 37.4061 61.8051 -74.6365 -15.6207 63.1381 173.4784 70.1985
6.39129180 -73.2922 155.6158 72.7581 -52.7288 -114.7418 -10.3400 62.8230 -85.1512 -7.0292 59.5308 68.3086 179.9880
6.41827376 -141.9827 158.1757 67.1169 71.4514 -74.6417 -18.2652 -67.0330 -77.7468 -15.5636 -164.5019 174.9791 179.9947
6.43835487 -75.8927 155.2052 71.3143 72.7020 -110.4800 -13.2689 -61.4861 -85.0672 -3.5031 66.8604 178.7965 -70.8501
6.46227282 -142.2183 161.2813 68.1634 71.5935 -61.1063 -34.2865 -171.1348 -83.0972 -0.1936 -57.1047 -60.0945 177.8139
6.49728922 -77.2465 164.4156 57.7118 -169.5713 -125.3665 25.6069 62.8844 -132.1502 168.9842 59.2343 69.0724 66.2666
6.51898302 -71.1432 132.0480 -174.4886 -95.3353 -64.9634 -37.2061 -170.7065 -82.1349 -0.1277 -57.6336 -56.4054 -65.3369
6.54593231 -142.3079 160.5054 67.7810 71.2944 -61.5320 -33.8992 -171.0958 -80.7378 -2.9880 -58.5750 79.8772 -177.8167
6.57606828 -74.3513 115.9737 -153.1425 -61.2741 -64.5949 -33.7473 -169.9406 -75.6308 -14.6762 -166.5705 172.2388 67.6718
6.60351867 -75.5905 160.4604 47.9925 58.2902 -67.9210 -29.3220 -169.3568 -72.3711 -17.6372 -167.9978 172.7835 67.7898
6.62495357 -141.7689 161.1846 69.8272 73.5688 -65.1039 -24.9579 -59.1630 -108.7439 6.3360 60.7269 71.9584 174.0150
6.64966765 -75.5222 163.8173 73.0966 71.2786 -61.4012 -25.7610 61.6463 -108.8066 3.6934 61.8070 69.4263 67.2229
6.68591697 -72.9161 121.5461 -160.1253 60.7771 -69.2758 -20.5830 61.9109 -73.7251 -30.1836 -174.1396 -87.0302 179.9452
6.71296230 -73.6892 156.4269 72.8161 73.2385 -88.0090 135.7025 -60.4861 -147.8595 144.3062 -172.3066 175.7631 -179.9367
6.73655354 -71.0677 133.1383 -175.2106 -96.3845 -65.1016 -35.6075 -171.1823 -80.0147 -3.6135 -60.2090 -176.7100 -68.9513
6.75922576 -73.2321 119.5493 -158.8908 62.1875 -63.7000 -34.0692 -169.9128 -75.5444 -14.4902 -165.5684 174.3802 -179.9899
6.79644948 -75.6306 150.9528 -72.6111 66.1440 -73.3577 -35.1110 -171.3705 -77.5406 134.9024 -171.0096 -80.7294 179.3688
6.83027408 -74.4156 149.6448 -77.7991 -173.1915 -69.4957 -30.6623 -169.8541 -66.2873 -35.8574 -179.1278 -81.7184 -66.4823
6.85099546 -73.2303 119.5855 -158.8625 62.1753 -63.5435 -34.2762 -170.0059 -76.1250 -13.3575 -164.7385 61.4032 -179.9714
6.88336880 -141.1088 172.8617 71.4917 75.4921 -63.5330 -9.6302 -58.2017 -69.8704 -18.9480 76.5926 -172.5944 -174.5553
6.90478165 -74.1310 157.0836 74.1143 -50.0128 -117.8872 -2.9177 63.8863 -83.3922 -11.4036 -63.1165 179.1236 69.6838
6.94383736 -76.3069 162.0890 48.5675 177.9471 -84.5448 -20.0551 -165.5627 -67.8257 152.4575 -62.3067 -178.8020 -179.6781
6.97401889 -74.5510 158.2413 73.8050 75.5807 -60.1314 -40.9457 -171.1977 -89.5221 7.6360 66.2594 176.4669 179.5135
6.99698301 -73.4864 157.0829 70.7573 71.7550 -66.2669 -26.4031 -165.2553 -83.2697 -3.2772 -60.9130 179.6462 69.7640
7.04925811 -74.5747 160.5751 72.1776 72.2839 -65.3153 -20.5814 62.1263 -115.9955 8.5691 59.3139 71.7040 175.1386
7.08294992 -75.9457 152.3363 -71.6382 67.0379 -69.6645 -18.2436 -164.5753 -67.5712 -32.2550 -177.0013 -86.1858 179.8530
7.11137452 -76.0017 152.5222 -71.6678 67.0331 -67.6974 -19.3209 -164.8221 -74.1849 -18.1856 -165.8927 67.4910 -98.3957
7.16890443 -75.6333 108.9628 -170.2167 -78.1539 -73.3498 -20.4951 53.7242 -78.4554 -9.0249 -83.0907 63.1449 -100.1487
7.23717900 -141.5844 127.3624 -155.1573 -61.1378 -60.6157 -40.2256 -171.3081 -93.4301 0.8868 61.3349 67.0737 67.3809
7.25986784 -72.7376 118.3296 -173.8659 -78.8367 -103.7174 -10.1738 62.6908 -66.9248 -39.4186 -176.2315 -80.8306 -67.4984
7.29268689 -71.4745 120.0888 -173.1595 -78.0309 -111.1732 -6.3653 -161.7276 -70.4509 -27.2884 -170.2093 62.4089 -179.8057
7.32514146 -73.4531 155.2121 73.6841 74.1906 -85.7280 -48.3488 -173.2128 -151.5927 141.1028 -177.0786 58.7468 -178.9882
7.34708454 -78.1679 119.3749 -153.8208 -64.8416 -68.2135 146.9576 -61.7002 -144.8824 134.6966 -168.8525 -75.9995 -65.9545
7.38078406 -72.2999 124.1122 -155.8884 63.3970 -60.4171 -39.6040 -171.7758 -92.9366 0.4524 61.6437 67.2879 67.2824
7.40479733 -141.4558 160.8031 71.3536 -49.1609 -59.8307 -41.1005 -171.2793 -90.9475 9.2151 66.6977 174.8071 69.0962
7.42624979 -72.1954 125.9293 -155.1655 62.3633 -59.3675 -39.2737 -171.7885 -97.2511 2.6980 61.7600 69.1029 167.9548
7.46305473 -73.9469 156.0962 44.9605 177.7666 -73.7104 -13.2981 64.2339 -76.0129 -12.4278 -84.4048 65.0973 -99.3727
7.50657985 -142.3777 159.6404 67.1287 -55.2450 -72.7492 -15.9285 57.0358 -78.8157 -10.8756 -82.0632 65.9342 -100.6393
7.54270998 -74.6041 158.6086 73.8493 75.3300 -60.0296 -41.0280 -171.2312 -90.7479 9.3760 66.7477 177.7935 -71.2448
7.58247663 -72.0215 118.2454 -173.9397 44.8386 -100.8533 -14.4699 -162.9236 -65.9362 152.0474 -63.3382 178.0393 69.2822
7.61760354 -73.2550 156.1780 70.7390 -53.7544 -73.2078 -16.0930 57.1020 -78.6775 -10.7303 -82.2636 65.9710 -100.4912
7.66630930 -72.9903 154.5366 71.8739 73.0725 -114.4956 -10.8132 -162.5481 -81.5829 -6.4363 65.8109 177.6377 178.9443
7.68987894 -73.6470 157.4232 71.2268 71.9846 -63.0090 -33.2416 -169.4326 -74.8230 -12.5258 -163.8088 61.4459 -179.9861
7.72520976 -72.8884 153.4029 73.9907 75.3427 -111.6726 -6.7722 -63.4292 -72.0086 -36.9783 -175.4629 -84.7756 179.8999
7.74635407 -73.2646 154.2474 72.4474 73.6885 -100.7140 -14.8093 62.4025 -71.3626 -40.6838 -174.6409 -79.3183 -66.0343
7.77815911 -142.1380 160.6723 71.6430 75.9834 -137.1720 23.8637 60.0383 -122.5977 168.2022 57.8960 70.7173 -178.9500
7.80103344 -73.2644 156.4429 70.6180 -53.9027 -71.0940 -21.8679 -59.4459 -72.7022 -28.6860 -174.7404 -87.6114 179.9276
7.83727084 -71.2686 127.4798 -175.0017 -87.2602 -97.5212 -52.9370 -175.5338 -144.1278 8.0645 64.5891 -178.9790 71.1724
7.87953177 -142.2788 160.1298 67.6444 71.1938 -62.9635 -32.4403 -169.9783 -74.0938 -14.1909 -165.4640 172.2633 67.6524
7.90951629 -72.7803 155.6355 69.6453 -56.9146 -95.1483 -32.1131 -168.1643 -76.8883 -8.3123 60.8556 69.6452 -179.4607
8.04466572 -78.4404 126.0322 -172.2760 49.4807 -122.8535 151.0434 -64.5803 -146.3906 142.7791 -168.9134 75.9135 -95.2667
8.10831375 -73.6286 157.4310 71.1778 71.9738 -62.9406 -32.9921 -170.3276 -75.5965 -11.4732 -163.2908 57.3220 64.5705
8.15239394 -143.6151 159.4757 53.1192 49.4716 -87.4947 -19.8586 -164.0211 -81.1080 -6.2915 62.0485 68.3629 65.9698
8.19897973 -71.5484 156.7476 57.8103 -71.9252 -69.5844 -35.1485 -169.9921 -81.5620 2.6851 66.8708 178.1104 -71.1320
8.35286942 -75.7698 152.0352 -71.8350 66.9152 -64.9623 -28.9495 -170.1215 -79.0429 -9.8536 -155.7551 94.9609 -65.8188
8.42114172 -71.9686 140.9061 -175.3260 -91.7504 -137.3848 164.2621 62.9639 -145.2879 141.6552 -168.6129 93.2603 -66.9931
8.49084199 -72.6958 124.1926 -152.6791 64.6237 -72.0805 -36.0701 -170.8311 -72.4484 130.6375 -168.0952 -74.1170 -64.3450
8.55709610 -70.8327 131.5777 -175.7912 -90.8362 -107.0878 -19.0314 -164.5591 -70.0140 -26.1822 -169.6171 177.7690 -70.6291
8.79419184 -140.9665 123.4001 -158.6257 -62.9277 -63.4339 -34.3671 -170.8518 -78.9657 -9.4007 -162.5198 64.9020 -99.2424
8.83482763 -75.2697 159.3694 51.8269 -176.3172 -87.0674 -39.3768 -168.5269 -139.7260 144.8804 -73.9215 -81.8780 94.8873
9.00014686 -73.7589 116.6693 -158.7440 62.3155 -69.7274 -27.7306 -165.4105 -71.0942 -30.9613 -176.8898 -83.9203 -68.0411
9.14249205 -145.4282 160.4866 78.8266 -62.8952 -78.9277 -21.4519 59.5021 -131.3307 70.5823 -67.9716 -66.6420 178.4700
9.71411837 -140.3458 170.5556 74.1890 82.9046 -59.8533 -19.9357 -162.8441 -68.7942 -19.5492 71.8374 84.4352 -177.5192
15.46026091 -75.6844 152.0532 -78.2606 -173.3728 -83.5255 -12.0729 62.3355 52.7372 145.5552 65.7778 -93.7587 178.2944
16.84038028 45.0311 21.7613 67.9044 50.9367 38.2867 -106.2348 59.5836 -130.0136 148.8293 -66.7349 -63.4309 -67.9337
17.61970370 -79.3149 167.5727 -161.8888 177.3509 -88.2163 -36.5910 -53.5829 68.2589 20.0392 -53.5614 -170.8108 -68.0316
