# Supplementary material for: Exploiting Sequence-Dependent Rotamer Information in Global Optimization of Proteins
Source: J Phys Chem B. 2022 Oct 18;126(42):8381–90. doi: 10.1021/acs.jpcb.2c04647 (PMC9623586; doi:10.1021/acs.jpcb.2c04647)
Supplement: Supplementary file 2 — jp2c04647_si_002.zip [file jp2c04647_si_002.zip › TripeptideConformations/PRO_GLU_HIE_new.csv]

0.00000000 -60.9744 153.9106 -73.9888 149.5960 -173.5457 58.8698 92.1289 -71.8496 149.3356 -174.7232 57.2995
0.06633901 -60.9149 153.7926 -75.8125 151.9611 -64.2799 -176.9324 -88.8634 -145.4527 153.6301 -175.2241 54.7179
0.17411552 -65.3928 153.9852 -145.9299 151.5336 -174.5043 58.2647 -87.2610 -71.9003 149.4139 -174.7040 57.3260
0.28531368 -60.8784 153.3701 -145.1363 144.2733 -173.0246 174.4171 86.4455 -144.8248 149.8306 -175.0499 -106.5815
0.32880097 -60.9060 153.8137 -76.2026 153.0432 -64.2054 -176.8030 91.7964 -74.5021 150.7048 -174.5318 56.5280
0.35739756 -65.4545 154.3421 -145.4138 144.4014 -172.9663 174.3979 86.7385 -144.2832 153.5109 -175.3460 54.8834
0.40269033 -66.1560 160.8338 -129.6647 154.7077 -63.1782 -174.9361 92.4488 -145.0121 153.5627 -175.2829 54.8743
0.43697484 -60.9616 153.9672 -72.5771 141.0256 -172.6514 174.8794 87.7252 -145.3839 149.9297 -174.8971 -106.5034
0.47777241 -60.9506 153.8092 -74.1062 148.1816 -64.4362 -177.0214 -88.9195 -149.1540 163.1345 64.1646 93.5716
0.49788527 -60.9937 153.8946 -73.5078 149.0927 -172.1386 62.1100 -83.4256 -140.6953 151.8360 -175.0362 55.8380
0.55422367 -60.9435 153.9819 -73.0764 140.1649 -171.8114 174.0568 84.4929 -75.3539 148.4942 -174.6846 57.6080
0.58563106 -65.6089 153.9393 -78.3682 152.5854 -64.1500 -176.9611 -88.8760 -145.4009 153.6391 -175.2244 54.7073
0.62134166 -60.8373 153.0482 -146.1766 151.8776 -173.2453 60.7843 -83.3120 -140.6612 147.6728 -174.8512 -105.8984
0.64213820 -65.9874 155.9178 -72.9890 141.0862 -172.6304 174.8228 -92.6194 -144.9513 153.6577 -175.2449 54.6290
0.67028923 -65.3943 153.9925 -145.9269 151.5584 -174.5381 58.3217 93.0107 -71.4111 145.6108 -175.0031 -104.8101
0.70326118 -61.5036 155.9499 -133.2418 153.6088 -64.3131 -175.2651 94.2142 -147.2942 163.0118 65.0973 93.7015
0.74848507 -61.1295 155.0894 -144.6889 160.4649 64.1287 179.9711 92.9017 -147.0621 162.8188 65.2796 93.6073
0.79035640 -61.0071 154.1492 -72.8753 153.4091 65.7350 -178.5190 91.5109 -150.3254 163.1268 63.0511 93.0512
0.82190075 -66.1598 160.8462 -129.6908 154.7161 -63.1787 -174.9541 -87.8830 -145.5113 149.8921 -174.9949 -106.6335
0.84940961 -61.4918 155.5923 -84.4586 147.2857 -64.5626 -176.9394 -88.9365 -136.8038 155.4733 -64.7779 -84.6349
0.87481578 -61.1307 155.0611 -141.6860 140.2119 -173.6389 175.0963 86.8208 -137.1671 156.2648 -57.3005 104.3373
0.90651765 -61.0123 153.9628 -72.6316 144.8221 -171.0887 65.2390 -85.3321 -145.2013 147.2770 -174.9049 -105.7781
0.93461255 -60.7752 153.9557 -82.4045 159.3169 62.4289 -82.6382 87.8051 -144.8217 153.6508 -175.2766 54.6686
0.96205470 -61.0331 154.2880 -143.5769 150.1159 -174.1672 60.2178 96.3959 -130.3550 156.4743 -60.9685 -83.8709
0.98822336 -61.9399 157.1405 -72.0444 151.3910 -64.7158 -66.0731 -76.6363 -145.5026 153.5779 -175.1969 54.6948
1.01855828 -60.9451 153.9983 -72.8868 139.8681 -172.0908 174.0896 -95.6855 -75.5127 144.7784 -174.9749 -104.7156
1.01855828 -60.9451 153.9983 -72.8869 139.8681 -172.0908 174.0896 84.5685 -75.5128 144.7784 -174.9749 -104.7156
1.04863150 -65.4750 154.4621 -145.0421 143.4851 -173.0009 174.5758 -93.6125 -146.9161 162.9690 64.9267 93.7759
1.10492043 -66.0114 155.9335 -73.1035 145.6046 -170.7890 65.1656 -85.0727 -143.7237 151.5701 -175.2437 55.8015
1.13112619 -61.5340 155.4316 -86.2122 148.1772 -173.1795 61.6441 96.2063 -133.0176 155.3715 -64.2336 -84.3315
1.20410986 -61.9441 157.2519 -72.3486 152.7447 -64.7804 -65.5501 -74.7781 -74.2503 150.7087 -174.5350 56.4448
1.25460464 -61.2552 154.7478 -82.5315 153.4330 65.5725 -178.4774 91.7501 -137.7919 155.3255 -65.0229 -85.8243
1.27482199 -61.2910 155.8846 -142.7633 157.7047 64.0816 -179.7108 92.9044 -137.8091 155.9618 -58.3924 102.4591
1.31406855 -65.9526 155.6042 -87.0005 147.4135 -64.3932 -176.9841 91.3471 -136.7293 155.5466 -64.1595 -85.1107
1.34535702 -65.4470 154.3012 -145.4767 144.3503 -172.8965 174.3595 86.6266 -145.1100 163.0469 65.0734 -88.0835
1.41037600 -60.9826 153.8537 -74.5120 145.2502 -172.4117 173.9203 86.9182 -138.5864 163.0534 68.7728 -85.0646
1.45971719 -61.0083 154.0791 -76.0060 160.6367 66.4185 -178.7077 -89.5416 -142.9612 163.0064 67.0214 -86.4008
1.48514872 -60.8535 153.0246 -146.4024 146.8084 -171.3321 65.2486 -85.5962 -145.7992 162.5629 64.5335 -91.5568
1.51846781 -66.0215 155.9756 -72.9123 145.0030 -171.0564 65.2201 -85.2973 -145.1125 147.3302 -174.9095 -105.7782
1.54957475 -60.8649 154.1116 -70.1309 156.5615 73.6903 -62.8691 146.4082 -76.0844 149.8144 -174.7895 56.9885
1.57743801 -60.7716 153.9959 -82.6770 159.8058 62.6195 -82.6676 -92.4038 -73.9726 146.7080 -175.1248 -105.2223
1.61000392 -65.4342 154.1653 -146.3015 147.4993 -171.3055 64.8917 95.2353 -145.8546 162.5384 65.8954 94.3720
1.66507187 -61.4551 159.5510 -69.9738 150.0158 -69.7793 69.7340 -132.8283 -145.3763 153.7384 -175.1987 54.5734
1.70090590 -66.3819 157.4011 -86.7021 147.9785 -173.2174 61.7137 96.1236 -133.2635 155.4131 -63.9911 -84.3256
1.72126265 -66.5874 158.1893 -84.8523 144.8642 -171.5628 64.9348 -85.2373 -133.8409 154.7389 -64.4794 -83.4355
1.74532288 -66.3077 155.8114 -76.1206 152.7066 -62.8228 -63.8507 105.4836 -145.7880 149.8893 -174.8565 -106.5333
1.77802660 -61.0926 154.8156 -85.3574 153.4858 62.0642 -80.4842 89.3383 -137.5595 155.6328 -64.1583 -86.3060
1.80551637 -60.8848 154.0551 -69.3117 153.0493 73.7197 -62.6973 -34.9389 -150.1265 163.2702 62.9172 92.7987
1.83633187 -66.1486 156.6008 -83.0876 153.3130 65.5357 -178.4641 -88.6520 -137.8504 155.3659 -64.7763 -85.8859
1.85784278 -60.9955 153.9766 -73.4285 148.0550 -168.5952 65.0582 95.3891 -72.3995 158.8994 74.0881 89.7451
1.88390496 -60.8133 154.4085 -64.1069 148.6851 -53.9771 95.4897 104.7645 -145.4989 153.7312 -175.2020 54.5608
1.90634717 -65.7934 155.2460 -83.5197 159.6201 62.4935 -82.5184 87.7648 -145.2545 149.9567 -174.9520 -106.5457
1.92677266 -61.4480 159.6074 -70.1542 150.8260 -69.7813 69.7128 48.7486 -74.6227 150.6504 -174.5699 56.5287
1.94713501 -66.2369 159.4252 -73.4919 150.9214 -70.1803 69.3719 53.9822 -145.3109 153.7453 -175.2005 54.5675
1.98570039 -66.4170 159.2502 -126.5288 155.6824 -64.4214 -62.0327 -29.7231 -145.4089 149.6258 -174.9576 -106.5353
2.01600864 -65.9591 155.7511 -74.9739 145.3525 -172.3739 173.9082 -93.3587 -138.7490 163.0670 68.6806 -85.0665
2.03964518 -60.7944 153.9099 -84.5254 162.1765 63.2049 -82.1836 87.9914 -142.7248 163.2447 66.6930 -86.5856
2.06016001 -66.0004 155.8622 -76.5436 160.7680 66.4342 -178.6876 90.8235 -143.0530 163.0129 66.9489 -86.3937
2.08030107 -61.4592 159.5489 -69.9581 150.1472 -69.7366 69.7501 -132.8813 -145.7458 150.0196 -174.8587 -106.5391
2.10931142 -61.0340 153.8496 -74.5078 147.7814 -170.3645 65.3653 94.5704 -140.0061 163.0746 68.0959 -90.7957
2.14554951 -60.8043 154.4362 -64.3094 149.6538 -53.9719 95.5475 -75.0670 -74.6067 150.6874 -174.5750 56.5405
2.25254678 -60.8261 154.3837 -63.6290 146.3247 -54.1035 95.3137 104.4190 -148.5423 163.1992 64.5203 93.2488
2.27577826 -66.2831 155.6540 -76.2781 153.4117 -62.2497 -65.1443 99.8515 -76.4614 160.4344 64.3697 -83.2724
2.31847744 -66.0910 159.1553 -72.5391 147.6072 -70.3436 69.1610 53.9506 -148.8885 163.2230 64.1827 93.3717
2.35523706 -61.7613 154.2275 -132.3039 149.5939 -67.1341 -63.7392 159.9328 -138.3590 156.2069 -57.8008 103.7606
2.39308529 -61.4463 159.6047 -70.0899 150.7863 -69.7848 69.6944 48.7362 -74.1830 146.8255 -175.0276 -105.2430
2.46033372 -61.9591 157.2293 -72.3376 152.8214 -64.4077 -66.3645 101.8660 -78.9567 161.3495 66.4417 87.0692
2.48843819 -62.6846 157.5949 -83.2599 148.8929 -65.2757 -65.7791 -72.3279 -135.8212 156.0525 -58.5635 114.2558
2.58513571 -66.3344 155.7139 -77.8598 156.8636 -62.4687 -63.6660 -74.0654 -142.0935 163.2793 67.4150 -86.4936
2.61017441 -60.8053 154.4541 -64.2399 149.5531 -53.9857 95.5261 -75.1079 -74.2095 146.8769 -175.0229 -105.2795
2.67203649 -66.4296 159.3437 -127.2318 155.1327 -64.1420 -62.1554 152.4789 -146.0900 163.0686 65.1401 -89.1882
2.70390299 -65.5302 154.1878 -64.3542 146.4425 -54.3410 95.0068 -76.3896 -148.6597 163.2277 64.3607 93.1068
2.72666645 -60.8091 154.4326 -64.3841 150.3611 -53.9114 95.5391 104.9768 -76.0233 160.2723 64.2737 -82.5090
2.74854676 -67.1469 162.8826 -80.6976 145.2473 -69.8648 70.6067 56.4959 -137.2905 155.5268 -65.5089 -83.2259
2.78204701 -66.2494 159.5043 -73.7377 152.4682 -70.1539 69.3964 53.9154 -75.9748 160.2540 64.1989 -82.4248
2.92799883 -61.5058 159.6739 -70.8551 154.5624 -69.3411 70.1287 -133.3972 -140.6523 163.3223 67.8952 -85.4662
2.95998246 -60.9432 153.8200 -75.6552 159.1053 59.7233 71.7918 48.6817 -146.1981 148.9593 -175.1512 -106.4547
3.00828865 -65.3034 168.8428 -80.0721 51.9592 -62.0388 -65.4754 -74.5446 -67.0938 151.7377 -62.1199 135.3171
3.07990988 -60.9614 153.8797 -72.7793 128.5743 -174.1065 -85.4734 118.5868 -148.5860 148.2670 -175.2496 -106.4070
3.11552076 -60.9575 153.8066 -73.3781 154.4594 59.8309 72.6020 -136.6450 -150.9204 162.1622 62.9889 93.5022
3.14431310 -60.8434 154.2963 -64.8815 153.3278 -53.6271 95.7910 105.2842 -140.4778 163.3233 67.9736 -85.2586
3.18182553 -66.2883 159.6851 -74.4424 155.2997 -69.7810 69.7690 -127.8622 -141.0488 163.3238 67.6942 -85.6394
3.25786480 -61.0454 153.9904 -77.5046 130.4338 -176.4697 -87.7268 -63.7584 -148.2464 160.0785 69.0031 96.1618
3.28130209 -62.6286 162.7775 -77.7852 147.2644 -69.1739 71.2762 51.7500 -134.5564 156.1223 -58.4882 118.8060
3.30815648 -60.8005 154.4360 -64.3959 150.0229 -53.9241 95.5442 -75.0266 -79.2162 161.3653 66.0060 86.9916
3.34374430 -65.9726 155.9014 -73.0753 128.2306 -174.0951 -85.4931 118.4982 -148.4521 151.2631 -175.9228 56.4090
3.42467142 -67.7517 163.9016 -83.1894 146.6756 -69.7280 71.1251 57.1173 -135.8015 156.2238 -58.2620 115.0492
3.48098152 -60.9294 153.6944 -75.3829 156.5953 -117.6939 -73.3636 73.5671 -71.1840 147.1551 -174.9211 -105.1993
3.58039359 -65.9619 155.6280 -76.2497 159.3040 59.6734 71.7139 48.8350 -146.1977 148.9574 -175.1627 -106.4444
3.65023749 -62.2987 158.2117 -76.0455 126.5464 -175.4542 -87.4455 116.8915 -138.6704 151.4853 -69.3620 -79.6430
3.71271087 -65.9781 155.9092 -73.0772 128.5696 -174.0664 -85.4178 -63.9568 -148.5773 148.2645 -175.2645 -106.3917
3.74433874 -60.9612 154.4407 -68.0567 154.7240 -52.7922 96.4702 -72.7260 -129.0069 155.9461 -58.6807 119.3740
3.77289168 -60.8745 153.5845 -142.9544 129.7380 -176.1433 -87.0325 -63.8682 -150.5125 160.1502 63.7086 -89.8936
3.79467656 -61.3806 155.5256 -140.1633 126.3193 -175.9559 -86.9942 -66.1681 -139.1242 150.8767 -63.2347 -85.6842
3.90497452 -61.5231 156.0004 -139.6966 128.5931 -177.1115 -88.0614 -65.4693 -139.2140 150.9542 -58.3248 107.1112
4.12968109 -60.9317 153.6217 -75.6520 155.9842 -118.2195 -73.3540 -106.2792 -75.5383 154.3702 -63.7181 -80.9323
4.22347813 -67.6276 161.5165 -75.6924 126.3865 -175.4773 -87.3832 -65.8540 -138.3521 151.3617 -68.7544 -79.0751
4.26291252 -65.4309 154.3279 -143.4601 129.9071 -176.1686 -87.0574 118.6854 -150.5113 160.1459 63.7248 -89.8383
4.35818885 -63.0907 160.2681 -79.1825 126.2425 -176.3423 -88.0421 116.2742 -135.5610 151.1265 -61.3525 125.2841
4.91615609 -68.3720 163.0299 -79.1755 125.6392 -176.0539 -87.6775 -66.4984 -135.6539 151.1194 -61.2512 124.7981
