# Supplementary material for: Exploiting Sequence-Dependent Rotamer Information in Global Optimization of Proteins
Source: J Phys Chem B. 2022 Oct 18;126(42):8381–90. doi: 10.1021/acs.jpcb.2c04647 (PMC9623586; doi:10.1021/acs.jpcb.2c04647)
Supplement: Supplementary file 2 — jp2c04647_si_002.zip [file jp2c04647_si_002.zip › TripeptideConformations/HIP_HID_TRP_new.csv]

0.00000000 -145.4507 164.7343 62.7684 86.7912 -68.2210 152.6648 -176.6101 58.2345 -88.5348 -19.8420 57.6490 90.8860
0.53381003 -145.4244 164.7210 62.6525 86.4444 -69.1642 155.5330 -163.6213 -84.3934 -73.6560 160.8904 56.6309 -96.6123
0.59055352 -144.5752 155.4901 -165.4955 -92.0487 -71.6308 163.9902 67.1706 82.2610 -70.7924 150.8223 -175.6667 84.7958
0.62514618 -145.4418 164.7460 62.7033 86.5605 -69.0196 154.8440 -162.7466 -82.0542 -75.5041 162.1425 58.7992 88.5943
0.65666478 -72.4223 152.8472 -165.0183 -90.3255 -70.3686 163.9423 67.1719 82.4013 -70.7702 150.8051 -175.6649 84.8044
0.67709911 -144.5803 155.6686 -165.7291 -92.3614 -71.8977 164.8457 66.4556 81.6190 -75.1062 162.0131 60.0413 90.5081
0.74433683 -72.4487 153.0400 -165.2350 -90.6558 -70.6473 164.7853 66.4536 81.7430 -75.0805 162.0074 60.0259 90.5104
0.78504038 -144.5737 155.5896 -165.5823 -92.1844 -71.7424 164.1799 66.6265 81.9558 -74.4487 160.0382 61.2477 -93.5043
0.98865693 -144.5872 155.5335 -165.5591 -92.1210 -71.6881 164.5277 67.3448 81.3534 -73.1986 156.6393 -56.3385 -83.5092
1.02930527 -144.5773 155.4932 -165.4662 -92.0233 -71.6159 163.8936 67.1798 82.2514 -71.7604 152.3239 -174.5881 -109.3913
1.06554259 -145.5043 167.0020 64.3078 89.2620 -76.5770 155.8600 -172.0481 60.0363 -119.7048 -4.9883 -63.2796 91.5558
1.15356154 -145.4070 156.8273 -160.6884 -92.9817 -76.3371 148.9611 57.0935 -100.6327 -142.8737 157.1043 -57.5686 115.2839
1.20920369 -145.3646 164.4388 61.8001 85.1881 -71.7080 166.5875 64.0964 79.2470 -69.2269 151.2798 -175.6074 84.6325
1.23189123 -72.3530 152.8710 -164.9427 -90.2876 -70.3539 164.0064 67.4064 81.7231 -73.4759 156.9505 -56.1425 112.3741
1.25537529 -145.3762 164.2716 61.7683 85.1777 -72.3980 167.7988 63.1456 77.9423 -72.9018 162.2292 59.9926 90.3418
1.30438977 -145.4794 164.8549 62.9079 87.0318 -67.9353 151.1944 -175.6425 -121.5064 -89.7212 -14.2717 56.2177 89.5910
1.34047996 -145.2872 168.0116 62.5649 86.8201 -73.6840 159.3054 -167.9101 -104.6962 -130.3125 151.2869 -62.2661 90.5095
1.37932781 -145.3646 164.3699 61.7990 85.1924 -72.0076 166.9078 63.4277 78.6259 -72.5154 160.2491 61.1610 -93.5657
1.41647995 -145.4383 164.4030 62.5438 86.2671 -69.8008 157.9032 -166.6454 -87.3574 -68.7130 155.1510 -54.9141 -86.8994
1.44734860 -144.4972 155.5048 -171.5191 -114.0726 -82.4330 145.3197 51.7057 -103.8094 -140.2802 157.2596 -54.8905 114.5495
1.47740671 -145.5577 162.3335 63.8116 87.8061 -79.0241 172.7536 76.0271 88.8002 -114.2228 168.8434 -60.0784 100.0736
1.53196926 -145.4195 164.5260 62.5094 86.1826 -69.5686 156.5575 -169.3780 66.9559 -82.0345 164.5289 59.3715 89.3199
1.58283559 -75.6908 162.3431 63.3864 81.5581 -70.7226 167.9849 63.0714 77.8601 -72.8728 162.2032 59.9772 90.3456
1.62839414 -145.3660 164.3720 61.8398 85.3016 -71.7250 166.4101 64.1557 79.2900 -70.3953 152.9578 -174.2173 -109.3948
1.67832696 -144.2113 156.5989 -168.8312 74.0230 -72.2880 164.4817 66.6343 80.2033 -69.5810 151.1546 -175.6426 84.6409
1.71511258 -145.4013 163.9649 62.1343 85.7639 -72.5602 166.3830 64.7586 79.2071 -73.6675 158.1898 -56.0723 113.4867
1.74327580 -144.6896 152.8414 -168.3305 -111.4989 -84.5008 146.2603 54.3780 36.7275 -139.2577 157.2561 -54.6176 113.9633
1.77560900 -145.4563 164.9450 62.8818 86.9327 -67.5954 151.0973 -174.9556 -120.3684 -81.5279 -19.3065 57.9304 -97.4556
1.80827496 -145.4618 158.1366 -160.9776 -94.4100 -76.8203 151.4927 64.8622 88.8243 -142.0999 157.2396 -56.8099 115.2124
1.83670253 -74.7491 159.8898 65.1995 83.5928 -76.6182 173.4440 76.3279 89.1502 -116.0319 169.1563 -60.0107 100.0310
1.85848835 -144.8930 148.9910 178.5857 78.1358 -143.2957 146.9733 -160.1089 -78.7034 -87.2797 162.4157 -62.7254 -92.8851
1.89109463 -75.9324 162.6080 64.1770 82.5095 -68.1141 156.9069 -169.3451 66.9052 -82.2894 164.5780 59.3752 89.2577
1.92932903 -144.5441 154.2675 -163.9572 -90.1984 -70.9169 157.6196 58.0610 -102.6045 -75.2646 147.8351 -175.4857 85.7661
1.99293923 -144.6254 156.2888 -165.5141 -92.2280 -67.5757 154.4391 -169.6168 67.2224 -80.0415 164.1934 59.4205 89.5247
2.04195870 -145.4209 164.5167 62.5820 86.3890 -69.5562 157.2555 -165.4488 -86.7377 -68.3394 151.5666 -174.7203 -109.4829
2.06600394 -144.2170 156.6907 -168.9422 73.8779 -72.3396 165.1290 66.7105 79.0883 -71.6112 156.8572 -56.1323 -83.6387
2.09528708 -70.8194 141.0349 -175.6805 85.6937 -136.8208 159.9556 -70.0303 85.8184 -118.7065 155.7297 -63.2099 -93.8559
2.11535482 -144.5374 154.5419 -164.1886 -90.3574 -71.4426 161.4253 60.6449 -103.3271 -145.0534 152.3614 -175.7358 83.3412
2.14156932 -144.6224 148.6701 -178.6204 79.7622 -145.1336 168.9632 75.2115 90.6777 -109.7770 168.1878 -62.3941 -94.1501
2.17334886 -145.4695 164.5337 62.9340 86.9664 -68.8276 153.2634 -175.4159 -118.7069 -84.2895 -16.2621 -52.8588 -83.7834
2.20490726 -144.5542 154.3390 -164.0604 -90.3183 -70.9770 158.0491 58.0455 -102.7569 -82.9538 160.7122 60.0240 90.9890
2.24316838 -145.6922 164.0720 63.6295 88.2807 -67.4801 148.1147 -178.6282 71.3420 -151.6707 159.6408 62.7529 -88.5481
2.26667042 -144.2159 156.7082 -168.8266 73.9191 -72.2789 164.6133 66.7593 79.3881 -71.8685 157.1212 -56.1506 112.1703
2.28837506 -145.6874 161.9833 63.3792 87.0576 -79.8820 173.4697 -161.7433 -106.5311 -127.7860 158.2437 -54.9662 -88.7357
2.31084125 -143.9399 157.1369 61.4230 -87.5262 -74.3715 151.7468 -162.8684 -82.3276 -71.4415 160.6603 56.4767 -96.6895
2.33472111 -145.5761 163.5250 63.4101 88.4939 -67.3145 148.6017 -178.6942 71.9315 -151.0072 152.5154 -169.4046 -111.8938
2.35898300 -145.0324 152.7166 -160.7976 -91.5142 -82.3953 146.3580 -60.3941 -75.9154 -142.2159 157.1318 -56.7277 115.5111
2.38594729 -143.9739 157.2161 61.5581 -87.4071 -74.2173 150.8515 -162.0425 -79.8419 -73.1518 161.8017 58.8265 88.7792
2.41154548 -145.6645 164.0025 63.5056 88.0708 -68.1790 149.4008 -173.1407 -98.7356 -150.6359 160.5660 62.1934 -88.7322
2.47941702 -144.1720 151.0801 -175.3395 82.1015 -144.6922 166.4383 65.5963 -92.0284 -123.6945 157.3318 -62.6599 -93.6509
2.51898056 -145.7197 164.3828 62.4873 85.8112 -73.9662 166.2708 -57.4781 115.8023 -129.7597 156.6297 -57.1490 -85.0000
2.54801801 -145.5766 164.1473 63.2799 87.6102 -68.6839 151.4827 -173.8730 -99.6650 -149.2741 149.5374 -176.6761 82.7004
2.58999305 -144.6396 156.3519 -165.3503 -92.1911 -67.7125 155.6039 -165.9230 -85.7853 -67.7855 155.1911 -55.2240 111.2641
2.62212631 -144.5851 155.1519 -165.0939 -91.5260 -71.2983 162.1064 67.9206 88.2073 -145.3983 152.5399 -175.7142 83.2433
2.66640756 -145.5066 163.4949 61.8249 85.4443 -70.4538 164.5914 60.5597 23.8168 -72.8930 -17.5091 59.8390 88.0759
2.69491041 -145.4089 164.5519 62.4929 86.1290 -69.4458 156.5884 -170.3424 66.0308 -78.5303 162.5709 56.3913 -97.4812
2.74345572 -134.6488 156.2894 -59.5839 106.9116 -72.0116 151.8458 -162.2787 -80.3839 -73.6945 161.9094 58.8958 88.6750
2.78673529 -143.9626 151.7710 -175.1217 -109.4816 -146.3854 167.2197 62.2037 82.6637 -74.2202 162.1739 60.1758 90.4086
2.82680874 -144.7622 159.0713 -168.4430 68.2093 -84.5004 144.6905 56.6993 81.5477 -140.4536 157.1962 -55.5427 111.5704
2.85783802 -145.6587 164.0575 63.3025 87.1893 -69.2273 153.3566 -58.0712 114.7245 -150.8819 162.4920 60.8333 -89.0566
2.89162675 -145.5703 164.0352 62.9434 86.4004 -74.1790 165.0130 -59.5522 -71.5211 -141.5404 164.3061 63.5058 91.2753
2.92773760 -144.3567 149.9966 -178.7260 -108.0981 -145.5598 154.9982 -165.9697 -86.4387 -69.2069 155.8603 -53.9825 -87.3545
2.95371884 -145.6416 164.2158 63.4818 87.6337 -70.0724 153.2161 -60.0460 -72.3454 -150.9366 162.4640 60.9182 -89.0177
2.98617800 -145.4026 164.8868 62.0161 85.7186 -69.3272 159.7111 56.0168 -104.6054 -82.1675 160.9221 60.0624 90.9262
3.03059835 -144.5617 155.9162 -165.5671 -92.0388 -69.3780 160.4868 -169.3665 68.9253 -65.2787 149.1461 -175.7732 85.1435
3.07819068 -145.5276 164.0523 62.4985 86.6800 -69.1975 156.5195 61.8602 82.2589 -151.5925 162.6369 60.2143 -89.2839
3.11379549 -145.5377 163.7026 63.3270 87.7261 -71.2471 155.9638 -60.0093 -72.3800 -149.5110 156.4924 -168.4100 -112.7324
3.13818623 -143.9564 151.9699 -175.1141 -109.5597 -146.3739 166.1637 63.0458 83.7970 -71.2450 152.7087 -174.4225 -109.1532
3.17691456 -135.1754 152.7931 -60.0900 -74.5082 -137.8498 153.9928 -59.1390 -79.1234 -140.1512 156.6735 -58.9599 -89.3168
3.21887129 -133.8549 152.0129 -61.8120 105.8214 -138.1369 153.8535 -59.0807 -79.2595 -140.2411 156.6582 -59.0859 -89.4270
3.24911029 -145.4747 164.3936 62.4991 85.6318 -72.0543 163.4389 -61.1488 110.1818 -74.9813 161.3667 58.3506 92.4920
3.26991790 -134.6368 154.6916 -61.3250 106.0896 -145.8263 158.7682 64.1256 94.9278 -141.0266 157.1103 -58.5607 -90.1216
3.30714411 -143.7200 156.5017 60.1808 -88.4972 -78.4670 165.7606 64.4078 78.8517 -72.7689 162.3617 60.0521 90.3272
3.32815207 -144.2456 153.1741 -168.0947 76.4958 -77.8052 -173.9360 84.2194 120.7654 -62.4618 -21.3598 67.0411 89.7866
3.36267793 -145.4434 164.8501 62.7165 86.0540 -71.6009 160.6083 -59.4982 -71.2427 -72.0815 149.3476 -175.3700 85.1755
3.39945224 -146.2876 177.6078 60.1891 88.8533 -66.0901 135.3844 -177.2167 -97.2456 -152.9497 161.3374 45.1200 53.0998
3.42489902 -143.7180 156.5754 60.2433 -88.4191 -78.0952 164.9178 64.6861 79.4833 -72.2901 160.3092 61.2007 -93.5385
3.46421658 -144.0690 157.8243 62.2699 -86.7649 -72.6552 146.7748 -174.8192 -120.2464 -79.0229 -19.3175 58.0631 -97.2679
3.49924599 -144.5649 155.9256 -165.5397 -92.0238 -69.3294 160.2481 -169.2351 69.0063 -66.1522 150.0172 -175.0164 -109.5000
3.52953733 -64.8091 135.2750 -58.5761 116.9029 -151.7493 154.7689 58.0145 -86.9492 -153.8345 162.7555 52.1049 86.7970
3.58573031 -135.9212 157.0510 -58.1968 -74.0906 -75.1342 166.5409 63.9905 78.6050 -72.9078 162.3561 60.0763 90.3329
3.60578031 -134.6656 156.8976 -59.7097 106.7147 -75.1154 166.5758 63.9520 78.6819 -72.9213 162.3499 60.0765 90.3385
3.64447295 -143.7271 156.4880 60.2012 -88.5027 -78.1555 165.2339 65.4001 78.9114 -71.0750 157.1798 -56.1763 -83.5559
3.67746768 -143.1337 146.2563 -178.8734 67.9064 -137.0291 153.4927 -57.6832 107.5734 -149.0343 163.9436 60.3880 93.0997
3.70277195 -135.9138 157.0648 -58.1913 -74.0824 -74.8602 165.6701 64.2794 79.2734 -72.4852 160.3212 61.1897 -93.5325
3.74597806 -134.8502 154.8388 -61.4338 106.0232 -146.8422 153.5519 52.9956 39.4191 -139.7371 156.7444 -58.2015 -89.9148
3.78983052 -142.7475 144.9386 -179.4977 -120.7997 -136.6208 149.7473 -58.9463 -79.0618 -150.0461 164.0437 61.8250 94.2713
3.81032060 -145.4904 167.6335 -162.0228 -98.7093 -76.4216 142.8260 64.5470 87.9831 -160.2377 160.7744 41.7385 60.8138
3.83915480 -144.5158 160.4147 65.0250 -83.2208 -78.5872 157.4844 -57.5306 114.3608 -124.9455 156.1744 -59.1752 97.1246
3.87651455 -73.9899 154.0671 -58.3126 116.2358 -74.9725 166.5525 63.9540 78.6763 -72.9088 162.3545 60.0663 90.3420
3.91240238 -146.8426 170.3231 75.7448 -78.2718 -125.1466 151.3443 -168.7197 73.4045 -79.9278 157.6361 -56.4406 109.6997
3.94928922 -130.5831 156.3068 -66.5494 -9.9586 -75.0729 166.5296 64.0061 78.7022 -72.9552 162.3442 60.0734 90.3370
3.97897473 -145.5624 159.1545 67.6326 -83.4945 -93.2556 144.9352 -167.5592 75.3112 -87.3523 156.4291 -61.4039 102.1050
4.05501678 -144.2350 151.4555 -177.0938 -111.0566 -144.3875 148.8315 -174.9491 -99.3693 -147.4012 149.0971 -176.1400 84.3034
4.07603669 -63.7731 134.9231 -62.2236 112.4155 -149.5715 148.8306 56.3044 -85.4575 -139.0398 158.0294 -48.3725 108.0419
4.10373416 -144.2159 158.5179 -175.4651 -105.8402 -80.3622 42.2891 60.4855 74.3452 -66.0934 152.0869 -64.3190 117.6551
4.13825204 -68.1621 151.3148 57.0236 26.4956 -130.3953 143.8782 -178.8553 72.7094 -138.5886 152.7418 -52.6137 109.2710
4.15872080 -67.3479 145.5258 54.7188 31.9342 -146.6413 149.4871 -172.9422 -99.6488 -152.5099 159.6602 50.4698 80.3391
4.19884098 -67.9064 147.9291 54.5337 32.5080 -70.2567 154.0076 -169.3312 67.2251 -80.4808 164.3293 59.2969 89.6881
4.24367929 -144.6775 156.4793 -166.0078 -92.1469 -67.7803 156.6133 -57.1284 115.2455 -75.0792 154.8548 -55.9512 112.4660
4.26780267 -144.8981 156.8728 65.1897 -81.3170 -71.0488 141.0729 -178.8244 74.1250 -148.5610 154.0068 -166.8281 -106.7654
4.29071154 -130.5914 156.2705 -66.5685 -9.9245 -74.7499 166.0114 64.9901 78.7712 -71.2645 157.1626 -56.1520 -83.4332
4.33396654 -144.4479 160.2346 -168.7754 74.1266 -67.4912 160.6255 -57.1363 -69.0940 -138.1122 164.2658 64.1805 92.0179
4.36173112 -67.8664 148.7690 55.3466 33.2475 -73.6577 163.7125 71.4733 84.1688 -89.7654 164.7618 -54.1722 118.0004
4.38215788 -144.0431 148.9216 -170.9369 74.8422 -75.1525 151.9700 56.5154 34.0026 -145.7244 152.2404 -175.7792 83.3732
4.40966785 -73.8951 154.0004 -58.3182 116.2774 -74.5989 165.5399 64.9966 79.0892 -71.5594 157.4797 -56.1634 112.1099
4.43987804 -73.4318 153.8627 -57.6518 -70.7756 -74.6269 165.5012 65.0330 79.0156 -71.5660 157.5024 -56.1558 112.1436
4.46713306 -135.1361 156.8175 -60.3815 104.5128 -127.8397 147.5576 -59.8774 -79.6190 -137.3358 157.6810 -50.5346 108.8385
4.50748830 -144.3787 155.7340 58.5804 -98.2282 -151.1672 141.8638 -176.7435 -99.4426 -154.9708 159.4501 49.1579 72.2468
4.53757551 -146.9652 153.6866 55.1545 32.0555 -133.8858 145.8548 -173.7279 -97.0074 -136.8021 155.3296 -52.7673 110.2560
4.58497001 -72.6545 150.7313 -60.6105 112.8048 -83.9045 143.6833 -179.4298 72.6397 -139.8576 151.8757 -55.8343 109.6130
4.61407099 -143.3754 148.2197 -176.0591 76.9979 -136.6012 159.7735 -60.1527 105.9359 -75.0852 161.4543 58.8831 92.3563
4.66402754 -130.5603 155.1786 -67.6481 -8.2086 -144.8067 148.5416 -173.0982 -99.1619 -151.2375 161.1842 55.8734 88.5791
4.69904191 -144.4044 160.0742 -168.6651 73.9202 -68.0705 157.7431 -60.6967 -73.6615 -75.3195 161.3961 58.7638 91.9117
4.73162618 -146.5078 151.4314 54.7709 31.6949 -129.8639 146.4334 -59.5699 -78.1220 -137.8152 157.3816 -53.1924 110.5744
4.76026484 -73.1814 152.1169 55.6266 -108.1701 -150.6577 144.6942 -175.6697 -99.4794 -154.1511 159.3905 49.8860 75.1969
4.79406376 -135.6478 155.6814 -58.4940 -74.1917 -145.3557 157.4742 63.7711 94.5333 -153.2710 163.0256 53.0135 87.0410
4.83191985 -134.3409 155.3590 -60.0155 106.6180 -145.4795 157.4398 63.7393 94.6067 -153.3264 163.0072 52.9500 87.0395
4.85788329 -74.2501 159.0417 55.1546 -114.5074 -142.7425 141.8893 -179.7981 72.9967 -137.8971 152.8103 -52.8145 112.9506
4.88571058 -132.3507 153.4537 -69.9530 -3.8815 -89.5154 152.7088 59.2675 -99.2936 -140.6973 157.3454 -55.5660 106.8835
4.90624149 -136.8304 159.1350 -56.2004 -71.1844 -77.9021 151.1734 54.6636 32.9687 -133.7253 157.1233 -52.9979 115.9686
4.95384516 -144.1582 157.2895 61.9742 -87.7989 -78.3266 152.5120 -59.8141 -73.1930 -146.8291 152.4654 -175.7041 82.7316
4.97823061 -84.7199 145.1750 -59.6653 112.5117 -139.0943 151.0579 -64.0434 -82.2200 -151.8776 163.2662 55.2036 87.6718
5.02708242 -135.7077 153.9972 -61.1341 104.9354 -84.2076 148.9884 54.3102 34.2485 -139.7217 157.0892 -56.1561 109.4419
5.05647363 -144.2937 161.7026 62.0531 -92.4311 -142.2685 167.5314 65.7566 -92.3108 -124.6338 158.8916 -52.4284 116.7037
5.11392909 -144.0562 156.4271 61.4155 -87.2890 -75.1592 152.8479 61.7505 82.9396 -150.6593 162.5372 60.8078 -88.9714
5.14447145 -134.7046 156.0954 -59.5722 106.9045 -74.5880 162.7170 -57.6572 115.7806 -138.6688 164.2229 63.6480 92.0035
5.17801146 -132.2133 154.0158 -70.5111 -2.9667 -94.9782 153.5415 61.8142 86.8797 -140.8368 157.5284 -54.7930 105.8292
5.26142780 -146.5385 151.4045 52.4542 39.2920 -135.8528 157.4948 64.4572 93.7295 -132.2295 158.5412 -48.1267 114.4688
5.28645789 -72.5039 151.4138 -60.0000 114.2409 -83.4259 149.4879 54.3971 34.0028 -139.4897 157.0932 -56.0429 109.5366
5.33317891 -143.9061 157.5990 60.9901 -88.3396 -72.8688 153.6305 55.9637 32.8463 -76.0320 161.7560 60.1498 90.2893
5.40312688 -146.3713 150.4934 52.1316 41.3749 -67.6429 148.0447 -178.6880 71.8772 -148.3773 148.7737 -176.2481 84.6920
5.43111077 -81.6192 144.6868 52.4514 -107.6820 -143.0976 147.2391 -64.4500 -81.0082 -154.9608 161.8977 49.4988 74.2201
5.46057208 -135.4709 156.0153 -58.1759 -74.2373 -145.5882 165.0978 65.2337 94.9110 -144.1079 162.3645 63.2881 -88.5039
5.50820961 -135.9117 156.2247 -58.2166 -74.1901 -77.1239 162.2871 -71.3183 -85.6702 -70.0071 160.5616 55.7496 93.3273
5.55475214 -147.2817 155.3901 57.8426 27.9018 -64.5022 144.1692 -178.8034 72.9561 -148.5540 155.0265 -161.2244 -101.8544
5.60374441 -135.9223 157.0068 -58.1598 -74.0885 -74.1433 161.4204 63.9543 84.4189 -145.2642 152.3416 -175.8103 83.3205
5.63076513 -134.6726 157.1030 -59.6864 106.7779 -72.7809 157.5739 57.3249 -103.3662 -77.5328 154.2082 -56.0680 112.3137
5.65762008 -73.6832 153.8187 -57.8365 -70.8293 -130.2623 151.1239 -65.0827 -13.7345 -151.3611 163.4381 56.2729 87.8918
5.71174272 -135.8673 157.5677 -58.2154 -73.8158 -70.1081 155.0684 56.0402 31.8755 -75.6699 161.7955 60.2146 90.2354
5.76529433 -146.8224 148.3006 51.7901 39.5263 -78.6508 167.2421 -59.2022 -72.2300 -128.1677 156.1856 -60.1319 -86.6587
5.79106471 -73.8089 153.9615 -57.5739 -70.7738 -73.6330 159.6043 -61.3861 110.6380 -75.0708 161.4539 58.4945 92.4809
5.84716783 -74.3213 153.9781 -58.1756 116.4277 -76.1006 162.2441 -71.7657 -86.0929 -69.7701 160.5260 55.7484 93.3039
5.87989989 -130.5599 155.4824 -66.4506 -10.0736 -77.1003 162.3188 -71.2094 -85.6486 -70.0335 160.5628 55.7550 93.3343
5.96562366 -130.5765 156.3042 -66.5524 -9.9465 -74.0524 161.4798 64.1914 84.8431 -145.2492 152.3453 -175.8086 83.3219
6.01663032 -135.8806 157.5577 -58.2106 -73.7949 -69.9960 153.7425 55.7913 31.7967 -74.2497 154.9316 -56.0411 112.4283
6.04410295 -134.6415 157.2811 -59.7787 106.7566 -70.0252 153.8167 55.7132 31.8251 -74.1436 154.9098 -56.0560 112.3661
6.12194971 -143.7101 139.1125 177.5145 -112.7086 -153.2515 149.1900 -173.6969 -100.0869 -150.6843 162.6043 49.9308 25.3299
6.21787079 -130.5393 156.5797 -66.4945 -10.0936 -69.9908 154.2319 55.8940 31.6901 -74.0804 154.7131 -56.5308 -83.6738
6.27199592 -68.0830 149.0559 54.8575 32.4503 -68.0265 155.7211 56.2314 31.4314 -75.6732 161.8561 60.1405 90.2535
6.32531471 -146.9424 155.3770 56.5167 32.8717 -65.7801 150.9523 -60.4209 -72.1680 -146.9072 158.5526 -160.3846 -104.0541
6.72340143 -145.0233 161.0710 -101.8554 42.2519 -82.7054 51.6300 54.6822 67.7310 -66.1494 152.4647 -53.5361 129.1588
6.82686598 -145.4971 -161.5148 72.6339 122.3487 -66.4342 -23.2024 46.9251 -104.7025 57.3174 172.1970 -59.8351 106.7670
8.89172135 -144.7436 152.6226 -167.4230 73.7556 -84.6447 146.9458 55.1599 33.2631 -133.2707 66.6597 -56.4730 111.8086
9.09498574 -135.6094 155.4866 -58.6545 -74.2553 -145.8006 158.4774 63.9717 94.5985 -152.6093 154.2688 50.2776 86.8747
12.15306670 62.2908 172.9064 -48.0427 -65.0092 -144.9691 166.9866 63.0081 83.2037 -70.5693 151.2127 -175.6282 84.6109
