# Supplementary material for: Exploiting Sequence-Dependent Rotamer Information in Global Optimization of Proteins
Source: J Phys Chem B. 2022 Oct 18;126(42):8381–90. doi: 10.1021/acs.jpcb.2c04647 (PMC9623586; doi:10.1021/acs.jpcb.2c04647)
Supplement: Supplementary file 2 — jp2c04647_si_002.zip [file jp2c04647_si_002.zip › TripeptideConformations/THR_PRO_TRP_new.csv]

0.00000000 -77.9137 160.6331 57.3555 -58.9732 -25.5883 -95.9872 -1.1809 58.3456 88.2946
0.12569913 -135.0967 161.2261 60.2092 -59.3736 -25.3413 -95.9852 -1.0748 57.9145 88.2026
1.14514155 -77.0527 157.6431 52.7732 -61.5164 -28.6826 -91.9104 -4.6654 48.2462 -101.3830
1.36200064 -134.0588 158.3578 55.4437 -62.0372 -28.5296 -92.2531 -4.7755 48.1576 -101.1855
1.38583521 -138.7296 158.0199 54.5881 -59.3289 -25.8952 -96.9789 -0.0538 60.3926 89.1522
1.89636166 -73.9427 153.8816 46.4172 -59.1959 -28.1497 -88.8523 -0.3677 58.9666 87.0000
1.94763991 -132.5283 85.0536 56.1092 -61.4793 -19.9350 -77.9266 -10.8062 59.9610 89.5787
2.06202739 -70.1602 128.7572 48.6189 -59.8715 -25.8385 -86.9950 0.1729 60.9159 88.7558
2.27714001 -65.0649 127.6707 -53.8721 -61.8934 -30.4116 -100.7777 7.9725 60.6276 88.7315
2.34114776 -73.5425 151.2016 45.8112 -64.3967 -32.9158 -91.9993 159.1902 55.9450 -93.1725
2.49982646 -78.7276 161.7619 57.6919 -58.2936 -22.6652 -103.2405 1.3248 -50.8459 -82.3939
2.56440004 -134.7157 162.9316 61.5210 -58.5028 -21.9964 -102.7040 0.6170 -50.6164 -81.7818
2.72214828 -130.5988 128.6972 -57.1124 -61.5009 -30.4978 -100.8483 8.1802 60.6221 88.7365
2.82230613 -86.8333 127.6460 -59.1418 -61.4622 -30.2816 -100.6701 7.9615 60.7238 88.8829
2.86189288 -149.4712 150.2305 -168.7311 -60.5820 -25.9381 -90.4985 -0.0995 63.6905 81.8384
2.99548364 -65.7463 128.4504 -51.7062 -61.9595 -30.4003 -101.0412 8.1110 60.6631 88.6478
3.11191980 -139.2216 158.4777 54.8974 -62.8671 -27.5555 -93.8808 -8.2883 53.9074 -97.4105
3.42423919 -78.5903 162.5094 53.4985 -65.3420 -12.0761 -73.7016 -17.4450 -41.6833 -39.4148
3.45696654 -65.5263 129.7993 -53.4870 -60.2222 -28.9559 -100.9120 7.0045 -51.1718 -83.1573
3.55621643 -134.2744 163.4785 56.8483 -65.5034 -12.1178 -74.2160 -17.1281 -41.8683 -39.0509
3.63346711 -72.6779 148.3347 -166.1210 -60.2836 -26.2039 -90.6274 -0.0978 63.6426 82.0081
3.65857417 -69.5964 123.7381 47.1352 -62.3651 -26.3267 -83.5978 -4.6317 53.7625 -97.6288
3.68696507 -139.1239 163.1531 59.1937 -63.3549 -15.4902 -84.5753 -10.8387 -38.0265 127.7272
3.71009505 -134.8600 162.6667 59.7520 -63.0314 -18.0907 -87.8922 -9.1649 -38.9288 128.2826
3.88901044 -154.7751 132.8555 -63.7169 -60.8816 -32.7925 -98.9365 3.4045 52.5978 -96.0531
4.05700556 -129.6985 125.5464 -56.4607 -61.2260 -31.9957 -97.9929 2.8784 52.9500 -95.8451
4.07703817 -150.1470 147.8076 -179.5200 -58.4065 -19.4861 -72.7273 -13.9395 -47.8510 -40.0397
4.16192695 -88.8248 126.0194 -58.5326 -61.3020 -31.9565 -98.0119 2.8457 52.9179 -95.9167
4.21935052 -149.6113 148.1599 -171.3610 -58.9672 -23.7973 -97.9426 7.0147 -57.1043 -85.6081
4.27586809 -149.7108 144.7911 176.4612 -61.4109 -21.8312 -93.1362 2.9026 -43.5347 128.8528
4.29872588 -131.3861 124.4766 -56.1805 -61.3227 -31.9528 -97.6116 2.7577 52.8119 -96.0254
4.35467899 -78.7098 162.6361 52.7193 -70.1153 -8.7810 -69.4567 152.8847 -45.2695 -36.4912
4.41406753 -72.1697 145.9321 -167.6635 -60.3470 -27.4376 -90.8211 -0.9165 52.1480 -101.4952
4.44158137 -65.8585 135.0258 -50.3094 -59.8447 -25.1987 -84.3234 -5.5792 -40.3964 131.2766
4.49096016 -149.5084 151.6053 -163.4985 -60.9498 -25.6820 -98.7780 6.6642 56.9912 85.7127
4.66004349 -154.3357 137.5763 -62.3774 -60.1289 -25.9487 -83.6015 -5.8306 -40.0538 130.3707
4.69637444 -150.1127 147.7430 -175.6905 -59.3213 -22.0613 -79.6986 -6.1324 -53.1970 113.1969
4.73998104 -131.4669 141.0724 -50.9268 -65.1435 -16.7298 -133.7462 162.5939 55.0896 -93.6028
4.78087409 -66.9532 139.0421 -46.4212 -66.6148 -14.9069 -127.7885 155.3452 -51.2893 -82.3138
4.80423067 -131.7333 137.3935 -53.6553 -59.6685 -25.2508 -84.2024 -5.5478 -40.4391 131.4409
4.86205863 -71.2999 137.4702 166.8261 -64.3139 -22.2458 -111.4202 6.7612 58.6851 81.9326
4.98866889 -71.3861 143.1221 -176.3887 -59.1468 -22.8508 -83.5867 -2.8185 -55.4355 107.1161
5.00925382 -71.1008 141.2878 177.2823 -63.2693 -20.6121 -98.7506 4.4057 -45.5884 119.2150
5.05475369 -77.4539 158.7585 51.1659 -59.6748 149.4556 -148.1661 162.2295 62.0874 -88.4793
5.11097229 -66.7744 136.4367 -47.7184 -59.8174 -24.9572 -84.4615 -5.5328 -40.5204 131.7163
5.24052171 -77.4597 158.7506 51.1380 -59.9364 152.1932 -145.5762 152.0100 -175.8066 83.4996
5.31848794 -149.9874 145.3030 176.0903 -59.0720 -19.5502 -68.0552 -23.3239 -178.0615 83.5525
5.36549314 -135.3348 165.1338 64.6354 -61.7190 -26.4494 -79.0531 -37.0792 -178.3990 86.8197
5.38647055 -136.8721 156.8954 47.3812 -64.6414 -17.1649 -77.2828 -11.2166 -36.5676 129.8104
5.42058674 -78.8869 161.6856 57.2534 -60.6571 -21.1290 -70.3049 -25.9236 -177.2985 84.5688
5.45787058 -74.7091 156.6132 50.4553 -58.8485 160.5108 -138.5201 164.1200 64.6809 92.6335
5.48378199 -74.6938 156.3373 50.0769 -58.0599 150.9814 -148.9404 162.3052 61.5461 -88.6457
5.52611522 -134.0874 159.8450 53.7345 -60.4849 153.0995 -72.4776 149.1843 -175.4136 85.1670
5.55414300 -77.4299 158.7215 51.0960 -59.9165 152.0272 -145.8084 153.6494 -173.3170 -109.7618
5.58124383 -77.4863 158.8116 51.1864 -60.2813 154.1852 -77.8675 161.5600 60.2842 90.9944
5.61058654 -65.8248 136.2570 -50.1976 -58.9768 152.7812 -145.7460 152.0497 -175.7287 83.4447
5.65708374 -74.8579 156.6708 50.3141 -58.5008 154.7965 -145.5492 152.0405 -175.8128 83.4530
5.68107880 -154.4014 139.4080 -60.2214 -58.9107 148.9340 -148.4534 162.2394 61.9974 -88.5016
5.70309316 -71.2706 140.6861 175.9689 -66.4286 -16.3801 -120.5381 153.5638 -55.9695 -77.8949
5.73714529 -135.4891 158.7340 52.9780 -59.0688 161.1426 -138.8223 164.1190 64.6214 92.6211
5.76939246 -135.3839 158.2513 52.4053 -58.2264 151.4061 -149.0986 162.3226 61.4392 -88.6478
5.80080288 -132.0235 138.2657 -53.5277 -58.6871 149.3793 -148.5751 162.2558 61.9083 -88.5084
5.83196406 -73.1582 155.2781 47.6445 -59.8227 155.9902 -126.8374 156.8144 -52.9559 120.4800
5.89287226 -154.3371 139.5003 -59.9592 -59.0905 151.9704 -145.7620 152.0440 -175.7305 83.4551
5.93678716 -135.3096 158.6099 52.7672 -58.6883 155.4458 -145.5317 152.0345 -175.8247 83.4584
5.96300800 -76.6377 158.4568 49.6575 -65.6603 145.5777 -142.2814 155.8068 -65.4257 104.2252
5.99787580 -74.9086 156.7916 50.3846 -58.9145 156.9086 -77.5815 161.5458 60.3134 90.9751
6.03558257 -135.2682 158.6416 52.7857 -58.8873 156.3505 -72.4559 149.1916 -175.4222 85.1698
6.08026496 -66.5001 137.1535 -48.1233 -59.3361 159.6550 -138.0781 164.1009 64.8009 92.7614
6.10804963 -134.0284 137.9979 -53.2331 -58.6542 149.4199 -148.5668 162.2574 61.9105 -88.5070
6.13303568 -65.5460 132.7239 -49.5079 -65.8395 143.4025 -136.6700 156.3844 -57.7054 117.9939
6.16062920 -134.0617 159.8908 53.6917 -60.4108 152.7076 -74.6391 154.3935 -56.3159 111.5974
6.19242857 -136.4767 157.6681 49.6058 -59.8706 156.6011 -126.9315 156.8257 -52.9142 120.2993
6.22941903 -134.7178 159.6749 52.4669 -65.9390 145.8899 -142.0839 155.7645 -65.7347 104.1706
6.25127818 -154.3163 139.6692 -59.8664 -59.4711 154.3978 -78.0063 161.4835 60.2038 91.0463
6.31141488 -134.0055 138.1082 -53.0583 -58.8983 152.5861 -145.7362 152.0419 -175.7424 83.4517
6.34575191 -149.5996 150.5285 -172.5191 -66.1716 -27.6652 -85.2182 160.6658 56.5416 -104.0650
6.40047607 -154.3709 139.4615 -60.0339 -59.2049 152.7236 -76.4630 154.4486 -56.7914 -84.5626
6.42209522 -133.9875 138.1930 -53.0225 -59.0929 153.9135 -72.4809 149.1043 -175.4062 85.1976
6.52955942 -65.9524 135.0731 -49.8063 -59.8355 -23.0599 -67.3432 -24.7757 -176.6418 83.9283
6.57207755 -66.6704 137.1299 -48.0616 -58.9905 152.7822 -145.9543 153.8559 -172.7754 -109.5402
6.63877065 -66.7172 137.2979 -48.0296 -59.4025 155.2948 -77.8610 161.4865 60.2198 91.0317
6.66088353 -135.3070 158.5962 52.7349 -58.7989 155.9226 -74.8035 154.4510 -56.3180 111.6638
6.68827163 -149.4397 149.0312 -169.0687 -61.7678 155.6749 -130.2168 156.4309 -56.6764 115.5122
6.71058271 -131.9713 138.3157 -53.4053 -59.0132 152.7277 -75.7587 154.5537 -56.0864 112.2692
6.76264721 -149.0284 147.9740 -170.2932 -60.1594 159.6274 -137.8803 164.0956 65.1315 92.9008
6.82045991 -133.9729 138.0780 -53.1183 -59.0223 153.4436 -76.1221 154.4070 -56.7474 -84.5016
6.87138377 -66.9419 143.1739 -50.8908 -68.6406 35.7257 -64.4586 151.4189 -60.3494 -49.2857
6.92057444 -150.6620 149.1639 -178.4034 -59.8381 162.4522 -129.9121 156.3635 -57.5894 109.2881
6.96778474 -66.5146 137.1147 -48.1332 -59.0322 152.7525 -76.1854 154.6669 -55.9610 112.4290
7.01506982 -133.9984 138.0573 -53.1054 -58.9781 152.7451 -75.7569 154.5609 -56.0968 112.2468
7.06096731 -148.9920 147.9236 -170.2511 -59.8434 153.4596 -72.5116 149.1237 -175.3994 85.1923
7.20040019 -133.8083 137.2618 -52.8716 -59.7269 -23.0107 -67.3232 -24.7450 -176.6277 83.9356
7.22132873 -149.0269 147.9356 -170.0345 -59.5100 151.5614 -146.0484 153.8772 -172.6497 -109.2325
7.24698913 -131.8752 161.1201 52.4055 -62.0533 -22.1468 -76.2440 -8.6230 80.8437 -31.4884
7.29983105 -149.0064 147.9744 -170.2779 -60.0243 154.4216 -78.0487 161.5037 60.1872 91.0902
7.38784224 -72.1587 146.4426 -166.8689 -61.4653 155.8224 -130.2975 156.4204 -56.8471 115.3560
7.44078159 -132.9868 141.7877 -54.6568 -62.6103 132.8148 -155.0411 162.0872 46.4254 56.2663
7.53931723 -149.5348 148.6816 -168.3103 -59.9130 149.0536 -148.4303 162.2277 62.1733 -88.4203
7.56363564 -150.3662 148.3114 -178.1935 -57.6220 153.6016 -150.4968 162.3706 61.1433 -88.7849
7.60531338 -149.4969 148.7575 -168.5268 -60.6262 159.6910 -137.8162 164.0933 65.1483 92.8960
7.62703464 -149.0400 147.8541 -170.1967 -59.6696 151.1549 -77.3566 154.9133 -55.8188 113.0681
7.72436167 -70.1213 145.2567 -168.2870 -58.3101 155.5511 -118.8793 156.0650 -57.5315 -85.7594
7.76689292 -149.4948 148.7048 -168.3440 -60.0644 151.8035 -145.9332 152.0421 -175.7062 83.4725
7.80974087 -77.4545 158.7737 51.1722 -60.2422 153.7906 -71.8004 162.9598 68.6267 -12.1032
7.85085795 -74.1555 151.0427 -162.2584 -66.8394 -26.1234 -90.3790 159.6906 62.2141 -93.0500
7.89548703 -149.4657 148.7306 -168.4322 -60.3057 153.4757 -72.5200 149.1203 -175.4007 85.1889
7.99620399 -72.3192 145.4847 -167.9931 -59.7109 154.3042 -78.0576 161.5118 60.1767 91.0826
8.01702370 -69.8975 146.3665 -175.6776 -60.5149 161.9812 -133.2169 155.9579 -61.2948 -76.0061
8.08800092 -72.2915 145.4601 -167.9832 -59.6459 154.0731 -76.5320 159.5102 62.0743 -92.9945
8.12857315 -72.1408 145.3527 -167.9914 -59.3775 152.0585 -77.7756 154.7174 -56.9494 -84.8469
8.18485789 -150.2683 148.0750 -178.9100 -58.9455 160.3659 -77.6299 161.2881 60.3159 91.0117
8.25296664 -70.5975 145.3571 -176.6504 -59.2858 163.3017 -140.0653 164.1285 64.6552 92.3806
8.27401934 -70.6510 145.8118 -175.7718 -57.5370 153.8010 -150.4685 162.3652 61.1571 -88.8066
8.30248755 -72.4213 146.0183 -166.7355 -59.5109 149.0446 -148.3730 162.2174 62.1877 -88.4615
8.35031663 -72.2130 146.0101 -166.9469 -60.1312 159.3884 -137.6776 164.0935 65.0771 92.8457
8.40469631 -67.0719 141.8418 -51.9224 -67.6787 -8.6754 -79.8066 22.2371 64.8063 -175.2437
8.43854075 -70.6484 145.7145 -176.0754 -58.2221 157.6452 -146.4738 152.1626 -175.4630 83.3468
8.46538618 -149.5152 148.6693 -168.3675 -60.1371 151.2041 -77.2889 154.8906 -55.8242 113.0634
8.52655328 -72.4411 146.0616 -166.7533 -59.6882 151.7569 -145.9328 152.0468 -175.7003 83.4677
8.62580594 -70.6674 145.6263 -176.3640 -58.5908 159.4707 -72.4073 148.8683 -175.3943 85.2835
8.80273569 -131.3732 145.0088 -55.7474 -68.0180 -7.8750 -79.7028 22.1066 64.6557 -175.5009
8.88880596 -70.6558 145.5401 -176.4857 -58.8623 160.5166 -77.6003 161.2917 60.3119 91.0079
9.00113404 -87.0197 144.1727 -57.3236 -67.7653 -7.9618 -79.8790 21.6046 65.2506 -176.3534
9.02385343 -132.9677 144.1820 -55.0252 -67.8734 -8.4654 -79.9206 22.0890 64.4216 -174.9108
9.33690632 -67.5611 142.4174 -50.7889 -68.1856 -8.4925 -79.3684 22.6727 65.2006 -176.0340
9.38303743 -80.4542 169.1318 58.0481 -66.8434 -2.2382 -68.2017 -22.0932 108.2162 112.1991
9.54260187 -133.1175 170.0409 63.2818 -67.0482 -1.5407 -68.5029 -21.4942 108.1740 113.2795
9.92428883 -137.7787 168.9894 61.1361 -67.9137 -2.4994 -69.5680 -18.2486 105.0532 119.5543
9.96043630 -72.3723 161.0505 32.7683 -70.0906 -12.9964 -77.4437 13.2997 76.3566 166.4551
10.34522023 -141.4922 163.4283 24.9473 -68.7205 -13.3370 -77.6157 13.8293 75.5157 167.5818
11.32213587 -132.5031 86.9637 53.7615 -69.2926 -15.6964 -75.7840 -7.3645 98.9641 134.0739
11.77119926 40.4395 66.0840 -178.4198 -59.5617 151.6752 -145.6845 152.0371 -175.7698 83.4707
12.03327311 -73.6998 151.6792 -168.4790 -71.0323 3.6056 -71.3585 -7.5578 97.0330 137.0049
12.76059297 41.1602 71.8969 -172.8892 -60.8568 158.4399 -136.7740 164.0896 65.1183 93.2605
12.89856740 -73.7459 152.1708 -167.8022 -71.2254 3.4328 -71.1359 -7.7490 97.0464 136.8489
