# Supplementary material for: Exploiting Sequence-Dependent Rotamer Information in Global Optimization of Proteins
Source: J Phys Chem B. 2022 Oct 18;126(42):8381–90. doi: 10.1021/acs.jpcb.2c04647 (PMC9623586; doi:10.1021/acs.jpcb.2c04647)
Supplement: Supplementary file 2 — jp2c04647_si_002.zip [file jp2c04647_si_002.zip › TripeptideConformations/VAL_ILE_VAL_new.csv]

0.00000000 -72.2886 -11.0520 -61.9539 -79.5893 -5.9455 63.0617 171.3141 -132.2953 157.0922 53.4104
0.13769578 -67.5523 -16.6758 -62.3153 -82.7490 -10.7330 65.3891 173.6242 -83.3248 136.0114 -56.1478
0.20220923 -73.3308 -12.8314 -62.0032 -83.8299 -3.2008 78.5682 -57.2668 -128.7577 157.4605 57.6157
0.44005841 -78.1612 -8.2274 -61.6586 -83.5835 -3.8638 65.7335 173.1424 -70.1736 154.0079 62.1700
0.67915062 -67.1429 -17.4110 60.6244 -82.2262 -10.1652 76.9625 -61.4641 -79.1492 135.5033 -57.4967
0.82373089 -78.8509 -8.0671 -61.3884 -85.3733 0.9292 53.6113 58.5873 -71.6897 154.1574 61.2003
0.84791145 -82.3877 -13.8282 -62.2563 -80.1764 134.6748 -53.1551 -58.1274 -136.3788 156.1568 57.0134
0.88981026 -71.6957 -15.2536 -61.9404 -92.5966 -0.8484 53.8245 60.8924 -78.7251 135.9168 -58.1482
0.94359123 -73.3633 -10.7678 -61.6544 -84.6906 2.7715 50.0221 58.3138 -131.4513 156.2741 53.4011
0.97178377 -134.3462 158.1111 -65.1056 -82.2817 -14.0400 65.9647 173.9423 -85.5812 154.7989 -63.7489
1.02352976 -134.4917 151.3959 -68.4311 -86.6649 -15.3884 63.5820 171.7615 -139.3305 153.4896 -69.7417
1.13278627 -134.4721 157.0572 57.8475 -74.6811 136.0305 -53.4151 -57.5332 -136.5869 156.1673 57.1437
1.24627433 -73.4963 -9.7461 -61.8987 -78.7867 -5.4876 65.4436 173.2707 -141.0546 148.1414 -170.4727
1.37602042 -75.8907 149.6187 -66.3573 -86.0814 -15.5277 63.4181 171.6901 -139.2892 153.5173 -69.6461
1.42569428 -75.6662 154.8108 59.6275 -75.2399 136.0058 -53.3304 -57.3897 -136.6591 156.1718 57.1405
1.47352219 -82.3960 -13.4878 -61.9668 -78.3482 132.0817 -58.1985 175.9728 -136.5255 156.1333 56.8565
1.49608994 -83.6854 -11.4969 -62.0200 -75.8172 155.6734 64.3435 174.0399 -134.8131 156.6530 57.3045
1.52056123 -71.8151 -8.0341 -61.6138 -70.7581 -26.3960 -52.6895 -56.9153 -121.1310 158.5606 58.6005
1.56582886 -91.7594 -15.6418 -65.6676 -126.0925 7.4786 49.5062 59.1479 -78.6865 155.1043 62.5235
1.59078892 -69.6502 -12.2386 60.9333 -81.8780 -2.2609 65.6393 173.1233 -64.4500 145.2929 70.6456
1.61650842 -91.4003 -18.0285 -68.2127 -128.7380 9.2550 59.7791 171.1559 -77.9828 155.0649 62.3293
1.66623278 -66.7649 -14.8791 -62.4694 -71.7969 -22.3725 -169.5294 58.1318 -78.9398 135.2705 -55.6774
1.71190916 -64.8191 -23.8627 69.8940 -81.8155 -9.6161 65.5419 173.5613 -83.2964 135.8347 -55.6644
1.77285772 -82.3965 -13.8144 -62.2419 -83.1523 135.5432 -53.1993 -58.2023 -133.8837 137.1834 -56.5267
1.80901071 -134.3888 158.4455 -65.6416 -79.2770 -14.9455 76.7376 -62.0754 -87.5215 154.4125 -65.6121
1.83793540 -146.2942 149.0051 67.4384 -73.9993 134.7610 -53.2548 -57.4314 -136.5931 156.1613 57.1018
1.87405449 -145.6832 146.1818 64.7021 -85.1908 -11.2784 63.0595 170.7348 -138.3841 153.1035 -71.2352
1.89836274 -134.2098 155.7300 57.4319 -96.3775 -0.0115 55.4938 61.2301 -77.9429 154.5035 -62.9840
1.93021189 -134.5290 154.7189 54.3240 -91.1337 0.4955 79.0470 -57.9719 -128.0450 155.3577 -66.4056
1.95741846 -74.9037 151.8065 -64.2730 -77.0270 -37.1056 -52.2292 -56.6216 -137.1622 153.0094 -67.1825
1.98942847 -134.5917 159.6843 -64.9227 -79.6602 -10.9009 65.4803 173.3561 -74.0892 135.6227 -176.9910
2.03152449 -131.8329 134.8566 -178.2657 -80.0068 130.3517 -53.0963 -57.2839 -137.7910 156.3334 57.2332
2.06673920 -134.5207 157.1785 58.1248 -77.4865 136.0417 -53.4534 -57.5897 -134.7231 137.1773 -56.4802
2.09440791 -69.4549 -12.9096 -62.1717 -80.6594 -3.5753 78.0248 -58.1879 -64.7007 145.3415 -165.0624
2.13127580 -134.4750 157.3828 -65.3668 -73.5666 157.5712 64.6753 173.7134 -74.5117 154.8103 -63.8879
2.15251373 -134.0955 158.4102 57.6024 -77.3152 -32.2677 -53.2917 -57.0921 -71.4228 153.8331 -63.9362
2.19283618 -81.1426 -16.8822 -64.2972 48.6825 34.9008 66.1236 168.4599 -71.3483 154.0830 -62.4724
2.22680957 -75.1612 -31.8118 -58.5848 -94.5817 7.3665 66.6773 173.6652 -127.6357 157.8201 56.1563
2.25646648 -77.3164 -3.5564 -61.2794 -71.5640 -20.1733 -168.5310 57.6743 -69.5545 153.3151 64.2949
2.28388242 -72.1173 -7.2662 -61.6214 -68.2495 -30.1949 -60.9783 173.8975 -117.1480 158.3829 58.8304
2.30903514 -146.3076 149.1527 -168.1995 -73.1625 133.3497 -59.0336 175.4281 -136.1534 156.1163 57.0902
2.35984224 -75.6632 154.9494 -63.1840 -78.0746 135.9955 -53.3593 -57.4362 -134.7949 137.1824 -56.4736
2.38382588 -80.9779 -11.1237 -61.2329 65.1786 -39.8134 -47.8651 -57.1179 -68.2323 154.4344 -62.4654
2.41504768 -82.6158 -13.1757 -61.8528 -81.1097 133.1951 -58.2224 176.0202 -133.8513 137.1528 -56.7923
2.44044127 -83.6876 -11.5463 -62.0188 -76.4378 155.8517 64.4228 174.0151 -132.7287 137.7260 -56.7635
2.47046978 -68.0472 -12.6690 -62.1263 -71.5174 -30.0288 -60.3830 174.3885 -74.4622 135.3919 -55.3952
2.49375520 -145.6216 145.6857 63.9296 -90.4981 -0.6180 79.5177 -57.1043 -131.9708 155.0537 -66.2591
2.51709203 -132.1412 141.3317 -172.6997 -79.0147 -3.6265 78.9783 -57.5539 -132.9309 155.5568 -66.2690
2.55374056 -72.1894 -29.0400 -178.5241 -84.1363 -0.0406 78.3713 -57.3028 -127.1887 157.9615 56.7497
2.57975082 -74.0139 143.9926 66.7020 -84.6438 -11.3976 62.8018 170.5904 -138.3031 153.1184 -71.1386
2.61719409 -83.5102 -11.6244 -62.0303 -76.2169 156.1922 64.3853 173.9761 -146.5915 147.7548 -169.9809
2.64577396 -75.0042 152.4716 -64.0602 -75.3960 -36.6041 -52.4739 -56.6702 -134.4837 134.1419 -175.8904
2.67450481 -76.5318 -21.7665 -62.0793 -87.6782 -46.7428 -53.4685 -56.7026 -153.7345 143.6232 -172.4328
2.69544008 -70.8881 -36.3272 -179.7427 -111.3219 135.5432 -53.6986 -60.4212 -136.8829 156.1474 56.9758
2.71984580 -69.7664 -19.2776 71.4928 -83.1429 3.7013 50.1001 58.0305 -131.1964 156.2963 53.0198
2.74340053 -134.6053 157.2956 57.9783 -73.5735 155.1298 64.4613 173.9485 -133.8763 137.7394 -56.7809
2.77672821 63.1739 -57.1404 -174.3426 -92.4878 -0.6568 65.7826 172.4806 -71.8320 154.4239 60.2377
2.80162067 -65.4611 -30.6522 -178.7520 -80.5148 -7.6787 77.2175 -60.6913 -78.2842 135.3504 -56.5490
2.82407967 -134.6938 157.1926 58.1602 -70.1366 143.8158 -168.8454 168.0003 -136.3719 156.4762 56.8676
2.87489525 -76.8338 135.8391 -178.6150 -129.3146 157.3682 61.9507 173.3773 -134.8819 156.6363 -65.6469
2.89683612 -145.5900 146.1343 64.6731 -98.8040 8.5100 51.2269 57.8526 -135.1401 154.0514 -72.4320
2.92670219 -132.5278 143.6326 -50.9956 -74.4573 -7.9743 65.6751 173.4630 -145.8697 147.9506 64.1514
2.94692011 -72.8728 146.0098 -166.9647 -74.0767 133.2742 -59.0489 175.4249 -136.2682 156.1267 57.1031
2.97891265 -131.7577 134.7104 -58.2371 -83.9505 131.2845 -53.0914 -57.3699 -135.7273 137.3213 -56.1213
3.00067307 -146.3111 148.6533 -169.8655 -143.7984 146.8892 -173.8685 60.6737 -135.0046 156.4891 57.2999
3.03015923 -132.0587 138.7356 -177.9983 -144.0375 147.0174 -173.8269 60.6587 -134.8742 156.4721 57.2836
3.05251330 -76.6305 139.6209 -173.7488 -83.0602 4.7146 51.6465 58.4952 -135.3323 154.5686 -70.8704
3.08966193 -81.7892 -15.5639 -63.3387 50.0201 31.1887 67.7491 168.0546 -73.5648 136.5047 179.5115
3.11125585 -69.6504 -19.3548 70.8102 -78.9434 -3.2759 65.7517 173.2032 -139.6822 147.8966 -170.6020
3.14331328 -75.9559 155.3088 60.0206 -70.1218 143.8986 -168.8028 167.9883 -136.3767 156.4682 56.8417
3.16426066 -83.0719 -14.5476 -63.0817 51.6294 21.5154 70.5339 167.4741 -137.0834 137.6564 178.4884
3.18705939 -145.8626 147.0293 65.6098 -72.9519 -29.8572 -168.0470 168.3515 -137.9847 151.8133 -67.1184
3.20987947 -73.6668 -30.2525 -178.8252 -92.8765 10.9407 50.4000 56.1633 -130.0239 156.6235 50.8434
3.23799848 -146.0963 154.4397 -163.6071 -71.2681 -27.2015 -169.3395 58.8084 -78.8245 153.4826 -61.2597
3.27896357 -134.1553 156.8809 57.6038 -127.2437 159.0326 62.9218 173.4984 -146.1815 147.7399 65.5973
3.30487952 -75.8023 154.9376 -63.2277 -71.2174 -39.6068 -61.0300 174.6867 -148.3521 145.4292 64.0869
3.32842681 -76.6319 -21.2772 -61.9085 -84.7165 -49.9742 -59.1372 176.6719 -153.7015 143.5895 -172.5301
3.34859386 -63.8586 -22.3770 69.8745 -71.1768 -21.4942 -169.0317 57.9408 -78.8924 134.9853 -55.0923
3.37271267 -131.7547 136.0751 -177.2838 -76.6827 134.3088 -53.0462 -57.3577 -148.2217 147.4492 -170.4557
3.40260923 -146.1720 149.0225 -168.1080 -74.4677 134.1145 -70.2051 66.4952 -136.3015 156.1154 57.1384
3.43391969 -134.6861 157.2220 58.1785 -71.6204 144.4369 -171.8885 60.8488 -134.1317 137.6790 -57.0368
3.46238770 -132.1820 137.9894 -55.4523 -69.8493 143.4332 -171.5153 60.9016 -135.7218 156.3809 56.6270
3.48695482 -146.3201 147.8664 -168.6274 -73.0696 153.2630 76.8361 -61.5608 -136.0264 156.6776 57.2096
3.50893842 -82.3959 -14.6583 -61.9878 54.4745 -5.1766 67.7999 64.4356 -80.8677 154.7886 -66.2625
3.53676866 -77.8229 -25.3881 -177.8493 -80.1916 -2.0318 77.8039 -58.0208 -68.8158 153.8121 64.4220
3.56353573 -74.5526 134.4533 -177.2133 -78.2384 -42.0904 -60.3973 174.8870 -77.4891 154.8041 -63.9756
3.58732650 -145.7495 143.3800 -172.7024 -81.9747 -43.8482 -60.1386 175.1053 -78.8919 154.6106 -64.1671
3.62626093 -71.1483 -36.1963 -179.7077 -111.2597 136.1064 -53.7388 -60.4045 -134.6207 137.2351 -56.4984
3.66256223 -75.4998 154.0732 -63.6486 -128.3157 134.8405 -56.9778 177.6098 -78.7063 134.6773 -57.7276
3.68797133 -134.5352 157.2690 57.9381 -68.5446 145.2341 -171.4180 60.5819 -147.1576 147.8147 -170.2932
3.71447062 -84.0066 135.2913 -58.4648 -77.9755 128.9144 -70.3769 66.1181 -137.7344 156.2893 57.1662
3.73498975 -132.1560 138.9822 -55.1088 -70.6753 153.5586 76.3528 -61.1665 -135.2991 156.6496 -65.8819
3.75705909 -83.5286 -8.5871 -59.8369 55.2690 74.6168 -44.6341 -56.9310 -66.6864 153.5078 -62.3267
3.78326712 -66.1284 -20.1120 70.8711 -80.2042 2.2392 53.0296 57.8992 -64.7039 145.1354 -165.5882
3.80404976 -134.6792 157.2108 58.1569 -71.5337 144.6438 -168.6798 167.9186 -133.8504 137.5999 -57.0550
3.84103327 -145.6589 146.3693 64.2304 -87.6163 -1.7110 78.6732 -58.2710 -129.9707 134.9058 -177.2941
3.87077773 -71.2926 -35.5600 -179.5931 -109.4542 137.4482 -53.4614 -59.9536 -147.4886 147.4470 -170.1775
3.90107147 -75.8116 154.8840 -63.2626 -78.4433 135.3541 -70.6868 66.1257 -134.4445 137.1532 -56.4621
3.94677474 -132.2050 138.8065 -175.1064 -71.9348 154.9834 64.4320 173.9840 -146.8424 147.7641 -169.9774
3.97071101 -146.3042 148.6480 -169.8761 -143.8258 146.4221 -174.1290 60.9517 -133.1704 137.7255 -56.2723
3.99312494 -79.6202 -13.8990 -61.6785 65.1967 -46.1611 -53.4864 176.5933 -143.6080 146.0461 64.4791
4.01339931 -134.4150 157.0808 58.2049 -73.8221 134.4987 -70.4735 66.3624 -148.6523 147.4651 -170.4823
4.04906670 -134.3018 156.5281 56.9473 -75.6252 -26.7242 -166.0272 168.0160 -74.7963 144.3883 66.4123
4.08142030 -76.4136 155.4518 59.5194 -144.4772 147.5352 -171.3853 166.9130 -131.9971 137.5884 -56.4959
4.10569121 -146.0987 150.5993 69.6726 -71.6335 -40.3726 -56.5718 176.4850 -133.0808 130.6540 -175.0795
4.13180745 -78.2142 -23.1007 70.6573 -77.6308 -37.5104 -59.6167 175.5781 -82.2130 155.9209 58.5103
4.16948156 -146.2599 152.5998 70.9968 -67.8892 -42.4524 -61.2026 174.4863 -149.3489 143.8314 63.6731
4.18973215 -76.6059 -23.8194 69.9904 -74.9104 154.7157 75.6513 -60.7868 -76.1132 154.3531 59.0849
4.21093040 -132.0227 138.3453 -57.4241 -145.0668 148.1972 -173.5359 60.4656 -146.0992 147.7562 -170.2120
4.24205894 -65.3649 -20.9344 70.4610 -71.6141 -29.0650 -60.5185 174.3195 -73.6294 135.0991 -54.7084
4.26914689 -82.6721 -12.1142 -62.3231 52.2972 23.2760 63.0527 67.4196 -140.4998 148.8136 70.1455
4.29052424 -75.7400 154.8287 59.9801 -74.3703 134.7133 -70.6415 66.1283 -148.5964 147.4665 -170.4559
4.32292683 -81.5218 -33.7198 -178.1946 -78.6936 -24.7817 -164.7363 168.1278 -86.3068 155.2184 58.1821
4.35550480 -146.4551 149.9907 -167.8307 -66.5525 144.1977 -171.7496 60.7458 -147.3357 147.8065 -170.3095
4.37793742 -76.8502 156.4843 -63.2656 -70.2298 155.2354 76.3624 -61.2071 -146.9604 147.7904 -169.9604
4.40822493 -72.9835 -14.0315 72.4002 -70.5312 -18.3195 -167.6461 57.2938 -67.9209 152.9892 65.8661
4.43587024 -130.8791 132.5060 -59.4120 -77.1568 -29.0649 -166.4903 168.3941 -75.8912 135.2243 -177.0818
4.47142619 -132.1496 137.8678 -55.5145 -71.2493 144.0128 -171.4645 60.9607 -133.0150 137.6088 -57.1949
4.49185367 -146.5333 150.1235 68.2536 -69.8868 143.8982 -168.9225 167.9865 -133.7692 137.5677 -57.2543
4.52625799 -87.4629 0.7467 -60.6719 -69.5630 -38.1955 -72.0203 65.9354 -148.5503 146.1265 -171.1010
4.54876437 -102.8312 -1.3990 -60.5777 -123.1082 29.6741 -31.7685 -179.3911 -80.2025 155.1615 58.7794
4.57120133 -133.3371 147.2669 -46.2769 -68.3988 -23.2563 -165.1801 167.2227 -71.4912 152.9229 -59.1272
4.60588062 -76.2596 -32.4042 -177.4951 64.7045 -52.6300 -54.1456 176.2078 -75.6215 156.2321 -61.6418
4.64236878 -146.2383 148.4295 -169.7638 -144.3155 147.6055 -171.4044 166.9278 -146.0830 147.6876 65.4442
4.66581948 -132.2766 142.3640 -171.9135 -78.4449 -0.2916 50.0440 58.8502 -132.8638 137.5034 175.0744
4.68901692 -146.2410 147.7998 -168.9129 -73.1448 154.9820 77.0684 -61.3758 -146.9914 147.7847 -169.9725
4.71248930 -146.2887 149.2579 67.9415 -72.9773 132.6068 -69.8909 66.7353 -148.9503 147.4881 -170.5012
4.73886500 -74.9894 136.6618 -56.6305 -67.9910 143.8516 -171.4254 60.8386 -146.9518 147.7836 -170.2970
4.77893877 -84.0873 -11.5871 -62.6173 48.6220 32.3387 70.6693 -93.5007 -134.5186 156.2433 -65.7037
4.80729442 -66.8468 -13.5468 -62.3526 -67.5835 -29.5062 -170.4626 -92.7410 -75.4024 134.8584 -55.0038
4.82975437 -132.4983 143.0268 -169.9988 -67.2559 -36.7964 -59.8508 174.8171 -123.2710 136.4658 -176.0417
4.85436536 -72.9917 145.9370 -168.1174 -145.1353 148.2512 -173.4186 60.4373 -146.1573 147.7575 -170.2133
4.88782696 -134.2737 157.5997 57.8067 -142.1307 140.2717 -175.6982 -89.9935 -134.1437 155.5593 57.2910
4.91164041 -75.2096 -37.4239 -179.3871 51.5814 23.1041 70.0947 167.7412 -148.5446 148.6778 69.1218
4.94150247 -73.7274 147.0491 -166.1258 -77.4017 133.8982 -70.0457 66.6876 -134.3949 137.1398 -56.6193
4.96567195 -134.4842 151.2957 -67.7758 -75.6355 -34.9403 -161.8039 -86.3515 -134.2680 152.1251 -64.9930
4.98914719 -67.5347 -16.2929 71.5778 -66.5680 -18.5598 -168.1690 57.4332 -133.6484 147.4322 -170.2842
5.01308886 -131.8508 137.2266 -177.7240 -125.3742 168.4086 54.2508 64.9727 -130.8759 137.4822 -177.0809
5.03320705 -132.1690 138.7634 -55.2484 -67.3984 143.9179 -168.4713 167.9826 -146.8691 147.7188 65.3635
5.06577501 -78.7607 137.5189 -57.5448 -72.7775 132.7445 -69.8748 67.0318 -148.2195 147.4707 -170.3937
5.09594960 -132.5243 143.1325 -50.8369 -78.3009 -2.9555 78.3482 -58.3177 -69.1316 145.2903 69.3643
5.13419564 -88.7033 -14.4005 -65.8212 -86.7009 -55.4617 -77.9277 59.2122 -142.5193 148.7288 53.4551
5.15510571 -76.0475 155.5413 60.0078 -70.7699 136.9701 -172.7651 -89.2482 -135.7100 155.7642 56.8816
5.19917609 -131.6398 136.4503 -56.1233 -77.9849 -43.9594 -59.9623 175.1527 -76.3988 144.7995 66.2268
5.22436708 -74.9873 -28.9766 68.1110 52.8858 17.0362 63.9481 66.6335 -134.0962 155.5888 -66.8667
5.25784402 -74.7111 149.2474 -65.6940 -75.2088 -34.8110 -161.8998 -86.4965 -134.1017 152.2478 -65.0191
5.29480098 -75.7648 -33.9574 -175.7686 49.9326 28.5500 68.2292 168.2085 -77.5957 145.3164 66.3695
5.31607533 -69.2487 -15.8021 -163.0931 -69.5996 -25.6394 -52.6684 -57.5192 -117.8657 146.7026 -169.6789
5.35023721 -82.0100 -35.8141 -178.8324 -84.5598 -33.5334 -52.0038 -56.3272 -73.5309 145.2662 -168.3254
5.37105251 -73.0128 -33.0905 -177.5690 -128.5392 165.2665 48.2932 61.6093 -78.6988 134.5047 -57.8797
5.39753824 -73.9836 -36.0914 -179.4963 -82.1377 134.0442 -71.6642 64.3456 -147.9419 147.4584 -170.3756
5.44190251 -146.3814 149.9944 -167.9128 -67.3521 146.8173 -166.7291 167.8721 -69.0641 144.7985 67.5079
5.46598657 -146.3355 148.7457 65.7857 -141.2787 139.3997 -175.6822 -89.6534 -134.5805 155.7410 -65.5327
5.49597326 -132.0702 138.8230 -178.1734 -141.5754 139.4041 -175.6961 -89.6564 -134.5693 155.7246 57.3634
5.53344750 -73.1849 -33.2334 -177.4370 -126.7031 168.2386 52.4653 63.5864 -145.4377 147.6707 -169.9144
5.59953910 -79.4951 -30.2547 64.9721 50.4035 62.6263 -41.6916 -57.2113 -143.2909 149.3355 73.4615
5.62140146 -76.1566 -31.5665 -177.0628 64.4254 -49.3494 -54.0369 176.3114 -68.9046 137.6185 -177.2540
5.66121131 -146.1737 148.9142 -168.1196 -75.0653 130.7132 -71.2573 65.8304 -82.4493 -35.0678 -57.9497
5.69366684 -73.1182 -8.0975 -61.6858 -74.4021 -15.5354 -135.9101 -61.7533 -123.0572 157.5579 56.4573
5.71837946 -134.2592 157.5538 57.7881 -142.3260 140.8654 -175.7965 -90.1529 -131.2194 136.5172 -56.5249
5.74052375 -74.9071 -29.0800 67.1084 53.5578 10.6531 66.0632 65.3046 -147.1711 148.3679 69.5722
5.76385304 -133.1127 145.3748 -47.6530 -69.6731 -23.1627 -168.8053 58.1503 -68.4629 144.5556 71.3566
5.79014416 -84.8648 -29.6108 66.3057 62.6531 -54.7965 -70.7830 65.5818 -77.7221 154.6651 -61.6953
5.81995149 -81.3900 -23.2249 70.7533 -78.5307 -38.8447 -59.0977 175.9843 -77.1904 145.2113 -169.1268
5.85008867 -132.1273 136.8100 -176.8230 -72.3798 135.2725 -172.3164 -88.7425 -135.8101 155.8176 -66.3517
5.90693301 -77.7705 -16.9250 -64.4398 45.5270 43.3024 -162.1362 163.0253 -74.5128 154.3553 -64.1123
5.93367944 -98.6414 -12.5290 -64.6578 51.8322 63.6713 -46.5506 90.0042 -130.4116 137.4308 179.7399
5.98344536 -81.5899 -18.5090 75.0786 52.2130 27.3124 61.3379 67.9753 -67.2983 153.2663 -62.1914
6.00440716 -74.2547 -28.0409 67.1883 51.5591 21.7260 63.1898 68.3027 -129.5637 137.2423 -179.9179
6.04522286 -76.5487 155.5903 59.5772 -142.7166 140.8957 -175.7663 -90.1760 -131.2058 136.5056 -56.5302
6.10799548 -80.0801 -11.6509 -61.0223 59.0847 -24.7925 -136.9662 69.1901 -73.6043 155.0003 -63.4320
6.13584931 -77.6896 -23.0287 70.5944 -77.5648 161.9948 48.0088 58.5233 -74.9983 144.3305 -168.3234
6.19722051 -78.7408 -31.5377 64.6812 49.7852 65.0135 -43.5735 179.7772 -143.0406 149.3126 73.3066
6.25634820 -145.7595 142.3952 61.7879 -80.3618 -39.2892 -172.9926 -89.2359 -81.0661 153.6261 -66.2768
6.27811862 -101.4799 -14.0875 -65.3640 47.6887 48.4552 -39.4515 94.0848 -150.8683 147.5949 66.1343
6.32892665 -75.6425 -27.1069 68.7698 54.6122 7.1789 67.1180 64.6004 -78.9127 136.6018 176.7682
6.37967687 48.5045 39.8211 -159.7570 -74.2915 136.5308 -53.9846 -59.0707 -134.0249 137.0752 -57.3653
6.44659818 -74.5136 -29.9130 66.1197 51.2905 16.4142 63.9886 66.7874 -75.2815 145.9923 69.8812
6.47656990 -146.2693 150.5936 68.7433 -65.7971 -37.7491 -171.2261 -89.5300 -149.0952 143.9163 66.6797
6.49764371 -108.7449 3.5833 -59.5247 55.2724 78.4191 -52.7267 79.8217 -141.4640 148.3149 68.1993
6.53666023 -78.9368 -14.7061 -62.9358 46.4618 41.1299 -161.4389 162.8286 -146.2252 148.3928 68.6571
6.58619388 48.6736 38.5108 73.6884 -70.5050 136.0047 -54.0065 -59.2254 -148.0734 147.4202 -170.4429
6.61265980 -76.7044 -14.8122 -61.5884 -141.1322 -41.5297 -164.2376 -83.0279 -128.8116 134.8023 -56.4817
6.64949764 51.9966 -57.5578 67.6327 -114.9928 -13.3362 78.3934 -65.8696 -86.3776 136.5250 -57.0975
6.68363010 -146.2615 148.4689 -169.8246 -142.5152 141.0934 -175.2262 -90.1851 -144.9214 147.1371 -170.2487
6.75446686 -132.0700 136.6318 -56.6571 -74.9364 136.5253 -172.6493 -89.1500 -132.5273 136.6326 -57.2379
6.77859574 -134.2884 157.2474 56.7541 -72.4364 -34.0173 -169.8568 -91.3246 -70.8940 144.1408 66.4819
6.91802980 -77.9355 -16.5655 -63.8974 46.6138 40.1919 -160.7750 162.8644 -76.0363 136.6441 178.7013
6.94174351 -81.7704 -9.6856 -61.5064 48.9889 32.3507 -162.4309 52.0820 -136.8379 138.0122 175.3881
6.97356165 -146.0585 152.1643 -166.3031 -67.5799 -32.2096 -169.4981 -92.1591 -69.0401 134.2210 -176.9341
7.03138498 -131.2933 134.7572 -178.1712 -73.6823 -36.4467 -169.6226 -90.0966 -72.8420 134.7579 -176.7384
7.05829439 -65.1786 -26.8036 -178.2204 -65.7672 -28.8710 -169.6950 -93.4679 -74.2504 134.4314 -53.9071
7.08142990 48.6034 39.1139 73.6168 -72.9470 -14.3750 76.1512 -62.2809 -146.8390 148.2174 65.9830
7.10651385 -81.6836 -48.3528 177.1994 54.6041 28.6588 -27.3196 -178.6756 -140.3230 155.9615 -66.1493
7.19844044 -134.4205 157.7945 -65.0266 55.3288 174.3640 70.2178 63.6444 -130.0812 136.6950 -177.1809
7.23259569 -132.5359 143.5213 -170.7784 -62.6032 -33.1674 -168.6348 -89.6639 -121.3139 135.8017 -179.1877
7.26337719 -79.9221 -12.4831 -62.4905 50.3623 24.9496 -154.2182 163.4159 -137.2769 137.8228 177.3896
7.29213318 -146.2771 148.4704 -169.8841 -142.4332 152.5449 -124.6681 -63.2298 -135.3695 155.9743 57.1339
7.31765517 -131.9833 138.6072 -178.0012 -142.4757 152.7278 -124.3606 -63.3175 -135.2154 155.9762 -65.8280
7.35182975 -73.1493 145.9678 -168.1755 -143.0504 141.1312 -175.2114 -90.2087 -144.9029 147.1279 -170.2465
7.38550207 -64.6624 -21.6525 70.1351 -73.5019 -21.5775 -140.5042 -62.7272 -77.8462 135.0907 -54.8010
7.41001435 -95.0275 -30.3571 -175.8529 50.5678 65.3072 -46.9860 93.2330 -69.1250 153.9328 -63.7419
7.43458681 -80.5261 -12.0503 -62.2360 45.4471 41.7003 -162.1934 162.9622 -75.2458 145.9538 68.8643
7.46945902 48.6836 38.2451 -159.1940 -71.5831 155.5703 64.1451 173.9591 -146.8051 147.7606 65.5689
7.52185117 -84.9962 -13.1376 -61.3180 55.2555 -15.7179 108.9424 -60.6375 -73.3255 154.4436 -64.8071
7.56696388 -84.5218 -36.4020 179.5922 50.6543 18.4838 76.1796 -95.8339 -137.1994 156.7516 -62.7871
7.58842359 -89.1196 -15.2969 73.0916 48.1637 36.5423 71.3275 -93.0343 -70.4224 153.6921 -64.7458
7.63341363 -69.6678 -18.3499 71.2182 -75.9177 -13.2905 -135.1767 -62.0283 -122.2187 157.7700 56.5521
7.65769882 -74.9395 -27.1633 69.1189 53.7297 173.2814 69.1957 63.9869 -133.5115 155.5847 -65.8998
7.69466411 -86.2825 -26.5318 66.9830 49.3128 24.7149 75.2464 -94.2791 -80.2523 154.1864 -66.4691
7.71968288 -81.5010 -20.6211 -161.2248 52.3862 29.8647 61.0524 68.5743 -63.9891 135.6546 -174.2517
7.74677534 -78.8866 -15.2803 72.4384 -88.4519 1.8252 -26.1911 87.2531 -68.9501 153.6474 62.5315
7.77811215 -72.4273 -26.4905 69.0174 53.1844 -36.3054 -163.2881 59.9307 -78.3598 155.1329 -60.5886
7.83236254 -72.4059 -25.3154 69.3194 57.3722 -16.0773 -138.1142 172.2986 -131.9836 155.8190 -65.8072
7.85982223 -67.4429 -28.4235 -178.3076 -74.9816 -19.5478 -138.8429 -62.4448 -76.0358 135.3593 -54.2570
7.99833642 -82.5715 -31.5739 -178.0172 49.1300 23.1684 74.1965 -94.8640 -138.5074 138.0049 178.9804
8.02123850 -77.1953 -26.9876 -170.3918 44.6910 57.6187 -171.8356 52.1460 -66.8713 153.7052 -62.2560
8.11301708 -71.2813 -32.0908 178.8239 -124.9669 48.0428 -39.0637 90.3891 -70.0214 145.5309 -167.6052
8.22782700 -66.9968 -15.8287 71.6807 -61.0465 -28.3984 -170.3624 -93.5585 -127.6170 147.0138 -169.7115
8.35532239 62.3040 156.7096 -134.0318 -124.4858 157.0230 62.9003 173.6924 -135.2098 156.6643 -65.6281
8.40536824 -82.8746 -28.9022 -179.0435 -117.9964 39.7598 -34.7119 89.8468 -146.8324 148.0467 -170.1168
8.42732919 -84.9900 -14.7827 75.9516 49.5023 31.5687 71.9623 -93.8724 -78.2664 136.8868 176.1806
8.48974630 -89.8764 -23.8474 71.7374 55.9180 87.8391 -59.1259 71.5717 -71.2799 136.2339 -177.4512
8.57259632 -84.0726 -16.4664 -62.4466 54.2328 -12.2803 107.9001 -59.5895 -145.5018 148.5183 68.5932
8.66197292 -74.7618 -31.2280 -171.9643 49.5494 34.6997 -157.5028 162.9605 -84.5109 154.2545 -69.8430
8.68263279 -77.0422 -27.6559 -171.1044 44.6939 56.9254 -171.5386 52.0193 -66.4315 136.2400 -176.8605
8.71140219 61.4086 146.5008 98.7346 50.9798 28.2297 70.0549 167.4933 -132.8415 156.1048 57.8832
8.91742836 -67.8710 -21.8186 -177.5926 -60.1516 -29.0860 -170.3645 -93.4824 -122.9217 146.3453 -170.0689
8.94966525 -65.7022 -15.5540 -163.5071 -64.4234 -25.6537 -169.1661 -94.8647 -63.4190 144.9067 -160.2362
8.98209452 -88.7714 -14.7672 -159.9750 47.3009 40.4492 68.6923 -92.1950 -138.8647 148.7391 70.3027
9.06880013 -81.6281 -25.7038 70.4450 52.1994 -11.5613 104.6607 -60.3012 -134.4997 156.2147 -66.2934
9.11848114 -72.8485 -33.5667 -179.3987 53.2203 -34.5605 -156.3617 166.6324 -74.5001 137.1576 -177.7661
9.27718615 -76.7005 -26.9587 -170.0391 45.3068 54.2284 -166.2153 163.4133 -65.8808 136.1679 -176.6043
9.32441448 -78.2681 -14.1101 78.7532 64.6123 -34.6567 -118.5807 -64.7754 -77.1174 155.3277 -62.2869
9.35330954 -77.2508 -25.4634 -168.6386 45.2285 56.5782 -167.0990 163.5126 -133.2803 148.3767 69.5963
9.55704124 -83.0726 -32.0363 -173.8672 52.2772 -9.7678 103.4821 -59.6743 -133.1231 157.1002 -66.4842
9.73727884 -77.8712 -42.0116 177.0806 51.4950 -16.4270 105.0656 -60.1905 -79.4151 154.7576 -63.4237
10.07263479 -78.0450 -16.8862 -64.4601 45.3578 43.4635 -161.4758 -117.8266 -74.5068 154.2833 -64.1453
11.80392791 -74.8203 -29.4447 -172.7923 46.4466 59.7225 -151.7629 -66.2687 -67.6132 136.0731 -177.2069
11.90801077 -75.5744 -27.6614 -171.0693 46.4004 63.4706 -153.3468 -67.1112 -137.8550 148.3073 68.5521
13.09719882 -74.4142 -24.0239 69.9376 45.0425 43.0087 -161.8411 -116.9445 -74.2905 145.8486 68.8494
13.68954343 60.7975 -94.7626 -165.1382 -73.7758 -8.5030 65.9450 173.7320 -148.9718 148.0168 -171.6504
14.40590533 -132.5580 142.5135 -48.5133 -138.3440 123.4463 -59.0072 179.3509 52.9161 65.5208 60.7016
19.05894656 51.2476 22.9723 67.0405 -124.0052 134.9453 -101.4944 59.0978 51.7244 67.1928 59.3750
