# Supplementary material for: Exploiting Sequence-Dependent Rotamer Information in Global Optimization of Proteins
Source: J Phys Chem B. 2022 Oct 18;126(42):8381–90. doi: 10.1021/acs.jpcb.2c04647 (PMC9623586; doi:10.1021/acs.jpcb.2c04647)
Supplement: Supplementary file 2 — jp2c04647_si_002.zip [file jp2c04647_si_002.zip › TripeptideConformations/ALA_HIE_TRP_new.csv]

0.00000000 -72.9689 154.9383 -145.2882 155.3439 -171.4830 -104.8125 -78.8215 -15.4754 61.9259 83.7535
0.04549987 -144.1693 159.2263 -144.9343 155.3114 -171.5397 -104.8620 -78.8122 -15.4695 61.9398 83.7500
0.04549987 -144.1693 159.2263 -144.9343 155.3114 -171.5397 -104.8620 -78.8122 -15.4695 61.9398 83.7500
0.28205119 -144.2213 159.0095 -74.5559 153.0436 -171.2608 -103.8787 -78.0182 -15.3011 61.8634 84.1734
0.57305726 -144.1533 159.1888 -144.5566 151.4468 -175.7675 43.5925 -81.9152 -17.6034 56.9139 -99.0976
0.69503055 -73.0171 154.8458 -145.0192 151.7253 -175.1214 43.8190 -83.3872 -16.1909 60.7951 83.3124
0.73882916 -144.1592 159.1817 -144.5738 151.6965 -175.1572 43.9194 -83.3651 -16.1991 60.8041 83.3046
0.77195501 -144.0961 158.3808 -146.8018 152.3701 -173.5397 41.8336 -131.1976 6.8848 -55.8568 -89.1782
0.85642086 -144.2541 159.0041 -73.3753 149.3906 -174.1680 44.1330 -82.6653 -16.0939 60.4130 83.9462
0.93569955 -144.2121 159.0234 -74.3974 152.4472 -171.9728 -103.1351 -76.6952 -14.7058 51.6783 -102.4699
1.15996140 53.7998 29.6807 -75.2465 153.2284 -171.0872 -103.8415 -78.1349 -15.3081 61.8656 84.1452
1.25523683 -72.5201 153.5845 -146.3861 153.5583 -175.8930 56.1054 -139.9582 151.1861 -57.2865 -90.5993
1.31291524 -144.3671 164.1092 -80.0134 -10.5428 65.2453 -85.3657 -67.3145 151.8297 -55.0497 118.2317
1.33662924 -143.9506 158.2398 -145.9264 153.7295 -175.8854 55.9847 -139.8597 151.2900 -56.8121 -90.4436
1.40027666 -144.0179 154.7585 -124.6798 14.8655 62.9708 -96.5362 -126.4431 163.7074 60.6710 89.0736
1.42536631 -144.1507 158.0413 -147.7591 152.6546 -169.7093 -108.7204 -130.2567 14.2923 -55.4344 -88.2245
1.51886904 -143.9696 158.1041 -148.1910 148.8489 -175.2235 -113.6592 -131.6563 7.1261 -54.7450 -88.1169
1.60283155 -143.7496 151.0156 -119.3462 -4.2425 63.1308 81.3621 -96.9292 162.1779 56.8758 92.2450
1.62480720 -72.4293 153.4285 -146.8031 150.9820 -176.5873 -104.7971 -139.0635 150.7706 -57.3798 -90.7727
1.67813426 -142.8897 153.8942 -126.2427 22.8275 -58.0949 -84.2106 -145.0571 162.6635 51.9906 85.3906
1.71155157 -143.9258 157.9295 -146.4923 151.1990 -176.6072 -105.0318 -138.9822 150.8449 -56.7690 -90.5722
1.79032119 -144.2994 161.3526 -83.0980 -16.6359 63.3438 -89.5608 -85.0468 161.2400 61.5816 79.8480
1.83700087 -144.3273 161.5734 -82.3823 1.1408 64.9352 -87.5305 -137.1581 161.9829 63.5625 -87.0543
1.87574094 -144.1825 159.1975 -144.9486 155.6155 -172.2005 -102.8004 -78.3072 -15.5943 -54.4756 -84.4412
2.01448123 -144.2096 165.6733 -80.1249 -16.3735 63.6382 -80.2647 -72.2558 151.5042 -63.9421 -69.5550
2.13214364 -144.2106 158.9476 -74.6757 153.3909 -172.0203 -101.7241 -77.2443 -15.5384 -54.2584 -85.0579
2.23386116 -72.6707 154.1650 -145.0247 149.5993 -176.9152 60.3903 -151.9815 160.3212 55.9760 89.3352
2.25419614 -144.1683 159.2000 -144.2540 152.2831 -176.5384 44.5382 -82.2241 -16.2101 -54.8014 112.3007
2.29133987 -144.2232 158.9741 -144.3043 149.5799 -176.9464 60.4826 -151.8223 160.3700 56.2416 89.4872
2.41937628 -144.1201 160.8700 -80.1066 -10.6769 62.9387 -77.2227 -124.8826 154.1033 -63.3101 -42.6323
2.47697141 -72.9273 154.9496 -145.2543 157.6183 -173.6119 -106.3199 -73.9833 -18.3994 -53.5113 112.2665
2.52701727 -144.1697 159.2254 -144.9202 157.6048 -173.6770 -106.3845 -73.9411 -18.4189 -53.5181 112.2611
2.55444896 -144.2276 159.0193 -144.6669 147.6275 -176.7096 -103.0396 -150.5540 160.7184 56.7826 90.1420
2.58864779 -144.2897 164.6245 -80.2188 -12.6897 69.0949 87.9234 -66.5896 151.1904 -55.5568 113.5296
2.67615341 -144.3713 158.5574 -145.2384 159.2576 65.9015 -86.9321 -140.6768 156.9384 -58.5111 -90.3560
2.70004482 -144.2300 160.4682 -76.6807 -17.7240 66.9328 -77.3593 -146.4227 153.2489 -174.3215 -109.5428
2.73540530 -144.2840 160.1257 -75.7544 -29.4789 -175.1875 74.5918 -92.1304 161.1655 59.5794 93.1473
2.76668726 -144.3713 161.1022 -137.4716 147.5532 -177.6329 58.6921 -139.4152 154.1988 -51.4668 105.7172
2.80384270 -144.1675 159.2060 -144.8029 152.3860 -177.4811 60.4658 -147.0049 147.5288 -176.3349 85.2735
2.83801926 -144.2572 160.1425 -75.5078 -30.8608 -176.9563 -107.2878 -90.1883 160.9937 59.5874 93.2756
2.85908129 -144.1488 159.1913 -144.7423 153.9427 -176.2002 43.4820 -71.4925 -32.5017 -178.4315 86.1778
2.91089931 -144.0640 165.8645 -80.9430 -17.4185 69.0144 90.9446 -71.9295 151.0426 -64.4650 -74.2110
2.99759529 -143.3020 156.7037 -137.7700 154.1328 -63.1685 -84.5891 -139.6192 156.5426 -58.7505 -89.4744
3.07363386 -143.6620 157.3371 -139.2453 154.0047 -60.0932 102.1025 -139.7992 156.6297 -58.6071 -89.5546
3.10341756 -73.0670 154.9456 -145.2078 152.3010 -177.4399 60.4229 -147.1663 148.3718 -174.8723 -109.5209
3.13484615 -143.7947 157.1539 -130.1758 25.3124 -165.3578 -128.5590 -145.6569 162.8979 52.9544 85.6694
3.16329605 -144.2072 159.4029 -86.3882 -173.7857 75.8148 -56.6926 -66.1869 -17.0283 60.2258 87.0857
3.19304480 -70.7638 149.3015 -148.4932 157.3584 64.2777 94.2431 -153.9036 162.3564 52.6251 87.6252
3.21724835 -144.2517 159.2903 -140.6362 -173.9593 77.1390 -54.4284 -66.4904 -17.5573 60.6797 87.4034
3.23804369 -143.9440 158.8121 -145.7690 168.4170 67.0058 96.9139 -76.4726 -15.1044 59.8073 -96.2052
3.26114378 -72.9564 154.9520 -145.5713 159.5561 -171.7636 -105.5386 -66.1133 -31.2328 -178.1531 85.8543
3.30842447 -144.1580 159.2262 -145.2303 159.5194 -171.8366 -105.6189 -66.1053 -31.2282 -178.1552 85.8518
3.35148244 -79.7737 160.6514 -136.0918 154.8423 -58.8383 109.6422 -139.4456 156.6193 -58.5363 -89.3385
3.41327610 -73.0196 155.0384 -145.6552 150.1195 -177.3370 -102.3940 -145.6719 148.9988 -174.8453 -109.5919
3.44394357 -144.1985 159.2481 -145.0090 148.7229 -176.9508 -103.0464 -147.6678 159.3522 63.1360 -88.6066
3.49665238 -144.1511 158.5386 -145.5554 157.8234 66.3393 94.2589 -153.4539 162.4236 53.2585 87.9299
3.53971014 -144.3381 160.9911 -78.4478 -20.4484 66.3760 -78.3134 -78.2486 150.0193 -173.1846 -107.9685
3.56795927 -144.3569 160.3324 -73.2994 -31.1333 -174.9226 74.2173 -92.1932 155.1275 -51.6227 115.3829
3.60868601 -71.1678 149.8199 -149.6083 165.4865 64.8475 92.1925 -144.3551 151.3462 -175.9302 83.8313
3.67971112 -144.2037 159.5289 -80.7962 168.8876 66.8673 86.3678 -79.4085 -8.9192 60.4193 88.2793
3.71936019 -144.1544 159.2330 -145.1852 158.9406 -171.8069 -105.6719 -68.2846 -28.1950 -174.9186 -109.6504
3.78043818 -144.5229 159.0847 -144.8163 157.1670 65.4549 -86.7547 -153.2169 162.9733 53.3692 87.8685
3.81146665 -144.2908 161.4933 -81.7831 -0.7263 -56.8590 101.5953 -139.1779 162.1264 58.4638 -90.7679
3.85136951 -144.2953 159.1275 -142.2380 161.8518 72.1486 93.1573 -105.7772 9.5249 -42.6339 130.3127
3.88762450 -71.2455 151.4236 -144.5517 155.9920 63.7261 94.8579 -139.7324 156.8991 -51.2372 105.1356
3.92286742 -144.2610 161.2192 -79.5214 -12.1660 -169.5835 -119.4620 -122.5986 155.7645 -50.7643 -85.9096
4.07680722 -144.3118 160.4925 -139.0453 155.0798 66.1574 95.1276 -139.8283 156.9156 -50.6554 105.3330
4.12923743 -143.9792 158.8095 -146.3397 164.3870 66.2764 92.5222 -145.4393 161.2878 63.3732 -88.5519
4.22412976 -143.9702 158.8538 -146.4664 165.3055 66.7921 92.5349 -144.6309 152.7583 -173.6948 -109.8661
4.25690190 -74.2480 159.0548 -141.3294 157.9932 64.6046 -81.6137 -78.1570 146.7217 -175.4482 86.1489
4.28259328 -74.0423 158.3822 -142.5041 166.2559 69.0296 -83.7221 -142.8905 152.2376 -175.7974 83.4818
4.31171684 -144.3161 160.9177 -80.2669 -16.9148 64.8320 82.2885 -75.5896 149.5080 -173.5341 -108.3496
4.33219192 -143.7960 158.1848 -136.4471 161.8802 -62.5679 100.8177 -76.9320 -16.9063 58.5725 90.0395
4.37371732 -144.4066 159.4321 -145.7706 155.5435 58.9332 -88.8658 -88.0856 -20.3060 59.8229 88.8072
4.44399248 -144.4227 159.4305 -145.2280 158.7972 62.0245 -84.9243 -86.9138 159.8481 60.2488 91.2446
4.48165182 -144.3566 159.4226 -145.3325 165.8172 67.0586 -85.6075 -143.5470 153.9234 -173.3411 -109.9046
4.52789858 -144.2153 158.9898 -74.3865 159.4302 -61.6806 97.7807 -76.7309 -16.9269 58.4991 90.2131
4.57680785 -143.3887 157.4506 -134.5414 157.9078 -61.9233 -84.1925 -80.0940 -15.4087 60.4322 87.4684
4.64082061 -79.7800 161.2139 -132.5042 161.1548 -60.5667 107.9566 -77.8148 -16.4834 58.7708 89.7912
4.68821847 -144.2814 159.3120 -141.3900 172.0198 73.0823 -55.3085 -77.2783 -10.5478 -54.2215 -83.3919
4.75106035 -144.1672 158.9494 -77.7180 155.9371 -61.5976 -71.2354 -77.5641 -19.0784 60.5941 -95.6568
4.77247637 -143.7540 158.0416 -136.7057 156.2872 -59.7916 102.0742 -145.7460 162.0211 63.0633 -88.4580
4.81087836 -144.2703 163.0261 -84.5968 -7.4744 -59.7239 -71.2343 -73.6945 154.2888 -48.7558 122.8745
4.85206768 -144.1819 158.9407 -77.6670 155.8996 -61.0951 -70.9064 -80.0807 -15.3436 60.3387 87.7674
4.92851623 -143.7346 158.0786 -136.9347 156.8328 -59.7395 102.0973 -145.2253 153.7140 -173.3983 -109.7635
5.16729417 -143.4324 157.4967 -134.4093 155.3807 -62.6598 -84.0815 -84.0191 -12.1368 -54.2725 114.6164
5.27170156 -143.7477 158.0513 -136.6292 156.3067 -59.6159 102.2170 -83.4676 -12.3217 -54.1937 114.6121
5.57572496 -76.6188 151.7180 -80.0380 150.6208 -171.1135 -102.4587 -79.3543 -14.2296 59.7452 86.0478
6.42391133 -143.3228 160.4922 -133.1055 52.6842 -57.9933 101.1942 -68.8598 160.3349 67.6087 90.3578
6.48647768 -144.3193 165.2469 -88.4351 -2.9888 66.5066 -80.6329 -68.4608 164.0912 92.2997 135.2879
6.53910604 -144.1904 159.0011 -72.9160 154.2868 -58.3920 98.7069 -73.8755 -28.8642 -174.7226 -109.4486
7.26145032 -144.2282 165.2254 -88.9635 -4.0849 62.6899 77.9087 -67.6188 163.6251 92.2210 135.4500
7.33308477 -72.9120 154.7766 -144.5358 170.6418 -158.7862 12.6308 -70.1264 -16.7864 100.1325 123.3084
7.38737228 -144.1322 159.1703 -144.0839 170.5727 -158.8531 12.7741 -70.1458 -16.7458 100.1489 123.3570
7.66022635 -144.1431 159.1921 -144.0713 174.9135 -160.8357 17.3885 -76.1975 27.1097 64.5109 -174.2504
11.90046408 -66.2047 132.0747 61.0505 121.7086 -170.0447 67.4598 -139.7530 154.2775 -59.3566 -90.2231
