# Supplementary material for: Exploiting Sequence-Dependent Rotamer Information in Global Optimization of Proteins
Source: J Phys Chem B. 2022 Oct 18;126(42):8381–90. doi: 10.1021/acs.jpcb.2c04647 (PMC9623586; doi:10.1021/acs.jpcb.2c04647)
Supplement: Supplementary file 2 — jp2c04647_si_002.zip [file jp2c04647_si_002.zip › TripeptideConformations/VAL_CYS_SER_new.csv]

0.00000000 -66.2783 -13.4056 60.4575 -78.1290 -4.2431 60.8195 -64.7079 148.4739 -57.4617
0.16310158 -65.9552 -15.1013 60.3618 -81.4174 -0.5283 -60.0105 -65.4043 148.7117 -57.9413
0.29916210 -66.3230 -14.6883 60.3660 -79.5749 -10.3641 60.8328 -73.9116 157.4474 65.3655
0.32912754 -66.0219 -14.9337 60.3794 -80.9711 -0.9711 -58.8151 -65.3798 148.7070 -57.8941
0.42733660 -67.5322 -12.6237 61.3253 -85.0972 1.8396 -62.8713 -65.7820 148.8760 -58.2589
0.52196419 -66.1341 -13.7820 -62.5122 -78.4662 -3.2768 60.8045 -65.3417 148.8873 -57.5862
0.54882135 -65.9984 -16.2602 60.2907 -82.4684 -7.4239 -60.4548 -73.6206 157.4426 65.0156
0.71309090 -66.0795 -16.0940 60.3072 -82.0061 -7.8358 -59.2519 -73.6474 157.4435 65.0577
0.80828520 -67.5046 -14.0012 61.3090 -86.1127 -5.1692 -63.2166 -73.8692 157.5398 65.0780
0.91000052 -66.1698 -15.1044 60.3338 -79.9582 -9.4154 60.7063 -73.8368 157.5962 65.0390
1.47169644 -70.3395 151.3528 59.2192 51.0357 30.4300 -57.0421 -134.9095 155.3270 -58.3469
1.58302085 -66.3140 -13.8764 -62.4064 -79.3770 -2.9659 65.3892 -64.7115 148.4963 -57.5103
1.62100421 -70.0398 -16.0726 60.3361 -83.6589 -11.8685 60.5370 -74.5146 151.0840 -61.2656
1.71753623 -70.3587 151.2838 59.2266 51.2433 30.1290 -56.1180 -134.8310 155.3679 -58.2901
1.74018106 -63.1355 -20.4905 -165.3654 -76.4055 -2.8952 61.0929 -64.2892 148.2641 -57.6202
1.76542705 -70.5205 -16.7492 60.3840 -82.9948 -12.9952 -59.6052 -75.7043 151.2288 -60.5279
1.79872000 -71.3142 150.5804 59.0761 50.5846 29.9815 -58.0298 -134.9768 155.6354 -58.0517
1.83034487 -65.0529 129.7293 -59.3222 49.3516 31.2251 -59.8820 -132.0877 156.5948 -59.1587
1.86798531 -66.3895 -15.2134 60.4366 -81.3031 -8.7818 65.2602 -73.7582 157.4612 65.4511
1.95429051 -68.5750 -15.5712 60.3441 -79.0477 -15.8580 59.0181 -80.8331 152.0391 -60.2707
1.99774164 -63.2641 -21.9049 -165.6923 -78.5271 -8.8192 61.1494 -73.3522 157.2606 65.9089
2.01982302 -67.0278 -15.3846 -62.6313 -80.1318 -10.3139 60.8244 -73.7741 150.6097 -167.2500
2.04263277 -65.1418 128.6277 -60.6479 49.2677 31.0480 -60.5305 -132.0571 156.7453 -59.1497
2.08785313 -65.0491 129.4047 -59.3241 49.4539 31.0093 -59.0398 -131.9594 156.6589 -59.1283
2.15237193 -64.2443 -20.2119 -164.4958 -83.5624 3.7951 -63.1960 -65.2996 148.6868 -58.5001
2.18796529 -63.1885 -22.9787 69.7776 -80.9374 -6.1575 -60.3469 -73.1442 157.2678 65.5191
2.24134239 -66.9065 -16.8002 -62.7063 -82.8543 -7.7677 -60.5376 -73.3374 150.4769 -167.3629
2.26409686 -63.0370 -25.0871 -57.8494 -74.8547 -1.6242 61.4270 -63.8899 148.1278 -57.8036
2.30168322 -66.7612 -13.2027 60.6231 -80.6563 -2.7570 -161.7773 -65.1172 148.3330 -57.3418
2.35710135 -62.5143 -27.7302 -58.2084 -79.4926 4.0761 -59.3781 -64.6845 148.5092 -58.5885
2.38650525 -70.3591 -17.7587 60.1997 -87.0666 -11.5183 60.8055 -76.2153 152.1664 -57.5813
2.40674205 -66.9699 -16.6435 60.2894 -82.3675 -8.1738 -59.3368 -73.3802 150.4862 -167.3449
2.44591534 -133.2198 156.6180 58.1763 52.6191 24.6573 -55.8560 -157.0496 160.4270 53.4482
2.46949548 -63.1074 -26.8975 -57.9933 -77.2121 -7.4225 61.5236 -72.6731 157.1388 66.5432
2.49860415 -68.4006 -14.6640 61.3226 -86.5659 -5.5008 -63.2225 -73.6741 150.8022 -167.2544
2.54154590 -62.6213 -27.4746 -58.1585 -79.0151 3.5195 -58.3179 -64.6487 148.4957 -58.5227
2.56906298 -66.9483 138.3670 -169.1970 49.0763 30.8944 -61.1269 -133.2455 156.6185 -58.2060
2.59155803 -63.1362 -22.3027 -165.8015 -79.1331 -7.6213 61.0352 -73.2777 157.4310 65.5489
2.61442782 -66.8266 -15.7519 60.2964 -80.3702 -9.5910 60.7082 -73.5794 150.7936 -167.2596
2.63556962 -62.4485 -29.5975 -58.3824 -82.2033 -2.1018 -59.8001 -72.3546 157.2437 66.0516
2.65618126 -72.4912 -15.9056 61.5316 -90.0877 -10.0611 -63.3192 -77.5299 152.4839 -57.3985
2.71690448 -128.9517 133.3511 -58.5641 48.8945 32.7583 -60.9372 -137.7213 153.5198 -58.9603
2.75932998 -62.9745 -25.5206 -57.8804 -75.7080 0.0647 61.5494 -64.5088 148.5846 -58.1237
2.78369554 -63.8673 -26.3437 -58.0644 -83.5416 7.5005 -63.0079 -64.9738 148.6541 -59.0526
2.81873480 -62.5809 -29.3545 -58.3295 -81.6731 -2.6277 -58.7330 -72.3771 157.2398 66.1138
2.86110204 -74.2128 -8.1066 61.0855 -80.9165 -1.2755 61.0250 -68.2061 158.1557 62.2376
2.89319675 -69.6196 -16.7882 60.2693 -82.7554 -14.1430 59.4439 -78.8343 152.4084 -58.7949
2.91454774 -75.2054 -10.0542 61.0098 -84.1512 2.8554 -59.5857 -69.1712 158.3379 61.2848
2.93682459 -68.6225 -13.6053 60.5687 -80.8225 0.2353 -58.6972 -132.5662 158.8824 -166.8659
2.96854057 -134.4497 157.2030 57.8946 -70.5820 153.8018 -61.4018 -158.1263 155.5732 -70.8500
3.00743760 -81.0104 -7.3437 61.1808 -78.1754 -8.1487 -58.6817 -144.1444 162.7057 60.5169
3.03637605 -69.7044 -12.3682 61.4335 -85.8805 3.8777 -62.7195 -130.6661 159.5135 -166.5780
3.07846007 -61.4126 132.4655 -61.5318 54.2756 36.4949 -62.0581 -66.7200 149.8131 -64.6875
3.10386161 -70.7718 -16.8135 60.4313 -91.3237 -7.5386 64.5079 -74.4107 151.4882 -60.5081
3.12483605 -144.3307 145.8717 -168.2767 49.4797 31.8652 -61.0857 -137.9041 153.6044 -58.8093
3.16953541 -75.8930 124.7107 -59.2178 49.9072 27.3800 -58.2619 -155.0138 161.0670 52.5941
3.19063155 -66.7283 -11.8027 60.7444 -75.3989 -10.9749 -162.4777 -63.3185 147.5196 -55.3139
3.21216705 -75.9524 -8.3982 61.8588 -88.7506 6.8250 -62.4523 -68.6100 158.3109 61.7047
3.24112960 -67.3279 -24.4699 -166.2349 -84.1530 -9.7689 60.9473 -74.1631 151.1007 -60.3650
3.26929510 -82.2389 -6.9952 61.7681 -85.8074 -2.6811 -63.6094 -143.5135 163.2935 60.6087
3.30410772 -134.2840 156.8556 58.0585 55.4847 28.9568 -55.5288 -158.9300 155.5567 -71.7610
3.33273904 -70.6971 155.2027 59.7971 54.2557 36.7029 -56.9939 -155.9610 158.4488 -71.0354
3.36032921 -134.1811 156.4194 57.8730 54.7270 29.4712 -57.7062 -158.9065 155.5378 -71.7329
3.38675666 -127.2926 131.4086 -58.6181 50.4399 25.0247 -59.5597 -158.1438 160.1042 53.2203
3.42601406 -134.4298 157.0090 57.7776 -71.8071 155.3519 -61.3988 -146.4873 161.8215 60.5298
3.46545024 -69.4931 -23.0046 -164.6367 -87.5582 -8.3378 -63.7689 -75.7457 151.5395 -59.5567
3.51170555 -134.4333 156.9055 57.7286 -74.9417 155.9310 -61.5173 -135.3166 153.5837 -61.7734
3.55795468 -63.1697 -22.6606 69.7813 -79.2261 -7.8948 66.1178 -73.2073 157.2486 65.9872
3.58101884 -69.1411 -34.0025 -58.5166 -87.4255 -6.1087 -59.1311 -73.6495 151.3968 -58.8212
3.62806630 -71.3434 149.6505 58.7533 49.8713 32.4991 -160.6197 -135.8180 155.5400 -58.6390
3.65542672 -68.9902 152.4835 59.3805 54.2030 32.4956 -56.7788 -144.6567 158.4115 -167.0775
3.67863047 -64.1085 -22.8114 -165.9262 -79.4032 -8.6323 61.1382 -73.5635 150.5999 -166.8812
3.70042251 -134.1291 156.9400 58.0708 55.0826 29.2214 -56.4579 -150.1671 154.6629 -168.7645
3.73312402 -134.0565 156.4925 57.9810 55.5609 33.4963 -56.6228 -142.3494 162.0163 62.0979
3.77416503 -76.6395 155.6388 59.6805 -71.2899 155.2465 -61.4567 -146.4718 161.8277 60.5430
3.79883950 -71.0956 -13.8470 60.6972 -74.9062 -26.7734 -167.7123 -73.2830 150.5028 -59.4509
3.83288491 -134.4203 157.6326 57.9432 -71.0593 156.5254 58.6205 -158.0836 155.6210 -70.8042
3.85992523 -62.7356 138.4596 -170.7714 54.0201 34.1234 -63.6306 -68.1405 150.0769 -65.4495
3.88545756 -71.1575 149.9909 58.7169 -125.2500 157.6018 -64.2463 -157.7702 155.5002 -70.9144
3.90987246 -75.3250 -10.6722 60.8878 -80.0294 -3.7753 -59.7561 -141.4572 153.8246 53.1769
3.94160991 -134.1292 156.8741 58.0790 55.2614 28.8977 -55.5000 -150.1609 154.6838 -168.7604
3.97272386 -134.0508 156.4240 57.9890 55.7233 33.1722 -55.6059 -142.3009 162.0290 62.0981
4.00089117 -69.3109 -35.6199 -58.7120 -91.4767 -4.3982 -60.1989 -73.9265 152.2250 -56.2672
4.03138324 -68.3405 146.8770 58.5479 55.6269 22.6970 -56.3932 -78.9495 151.6643 -168.8300
4.06562775 -63.4731 -20.6865 -165.2136 -79.5226 -0.6260 -161.0428 -64.7710 148.1578 -57.6332
4.09133441 -64.3653 -28.2407 -58.0493 -78.4730 -7.1358 61.5154 -73.3119 150.7530 -166.4342
4.11760409 -78.3574 137.3554 -169.7438 48.9012 28.5134 -60.9594 -154.4660 162.3960 52.1733
4.14249474 -76.1206 155.7550 59.7931 -70.9580 156.5365 58.6663 -158.0800 155.6229 -70.8057
4.16405089 -146.3036 150.3928 -167.4350 -72.0484 162.2065 61.6797 -157.6107 155.5306 -70.4072
4.18517661 -72.0875 149.9523 58.7908 48.8396 35.7653 -155.2059 -137.3440 155.3032 -59.3976
4.21222541 -65.8608 128.6972 -60.6986 52.1588 35.1656 -60.5199 -138.0156 161.4257 -165.6923
4.23806714 -71.0102 149.8454 58.6902 -125.7681 157.6830 -64.2974 -146.9849 161.6951 59.9280
4.25833601 -63.9338 -23.1700 -166.0216 -79.8939 -7.6441 61.0573 -73.4029 150.8143 -166.9107
4.29127613 -67.4397 -15.2703 60.4860 -81.3259 -10.8741 -163.2624 -73.3882 150.4101 -167.0783
4.32679845 -134.3998 156.9716 57.8682 -72.0897 146.1658 -168.8377 -148.2452 160.5606 60.7343
4.35961294 -131.7412 136.2730 -55.9100 -80.4329 153.1034 -65.1239 -158.0993 155.5443 -70.8221
4.38852037 -134.3903 157.2447 57.7062 -76.9903 164.8357 62.1866 -141.9350 154.3264 -56.5555
4.41379732 -134.1375 156.6470 57.4523 -146.7829 165.4886 61.7656 -146.9201 161.4913 59.8604
4.43667775 -74.3989 -8.7936 61.1758 -81.5563 -0.6585 66.0070 -68.1330 158.1292 62.3299
4.48655368 -67.6776 140.6823 -169.4563 49.9659 32.1171 -160.6735 -134.6361 156.2059 -58.5587
4.52728713 -144.7712 142.6210 -170.8984 52.7042 30.0816 -62.8165 -159.3349 155.3161 -71.8146
4.54815393 -65.3276 -30.6142 -58.4024 -90.1016 2.6200 -62.6385 -73.4520 151.3560 -166.3343
4.57380058 -71.6257 -14.4467 60.6562 -75.6571 -27.6428 -168.0250 -73.9952 151.3067 -57.0554
4.61760966 -131.0311 128.2923 -59.9989 53.5256 31.2721 -60.4753 -145.8040 162.0620 62.2671
4.64018955 -74.8902 -7.2033 61.1653 -80.9500 2.0614 61.2111 -63.9867 147.7384 55.7773
4.66200459 -64.2531 -28.6639 -58.0763 -79.2497 -5.7693 61.4989 -73.1928 150.9966 -166.4849
4.68688638 -72.1498 128.8613 -60.7143 52.0487 37.2661 -60.9491 -69.4836 158.4403 62.1145
4.71338678 -67.9160 -25.2926 -166.3378 -89.9127 -6.4517 65.1770 -74.1088 151.4364 -59.7481
4.74595929 -75.7257 154.5514 59.2798 -144.3507 149.4780 -168.4537 -157.7367 154.4013 -70.9679
4.76748295 -63.4533 -19.3128 -164.8026 -75.2297 -7.8850 -159.7935 -63.3603 147.4678 -55.8343
4.81322471 -67.1234 -15.9069 -62.5536 -82.2441 -8.8712 65.1071 -73.8408 149.1387 -166.2165
4.84492658 53.2442 -86.9293 -50.3493 -86.5544 0.7744 -61.1042 -134.6172 161.9454 66.5793
4.87430311 -76.7043 155.6236 59.4060 -143.0691 166.2463 62.5201 -148.1394 154.7052 -168.4728
4.89724581 -67.6167 -13.3285 60.6615 -74.3809 -21.7300 -167.0677 -73.2683 149.9192 -166.8626
4.92174074 -64.3768 141.6815 -169.3177 42.4875 37.2817 65.7723 -132.8803 155.2685 -59.7198
4.94357568 -66.1287 135.5070 -169.7440 54.2683 23.1492 -59.8080 -77.6036 151.6943 -168.2736
4.97359724 -69.6267 -32.3642 -58.1270 -86.4215 -6.6713 66.1204 -72.9641 151.2617 -58.9275
5.01621601 -146.2706 149.3491 -167.8529 -73.3047 155.9021 -59.7309 -142.5328 154.5291 -56.9247
5.03964259 -145.2216 142.4536 -170.4893 53.5420 31.9954 -61.8290 -145.1753 162.0417 62.1128
5.06308427 -68.4958 140.8214 -169.3419 48.8846 35.3798 -155.2553 -136.3419 155.9459 -59.2088
5.08700769 -64.1849 -23.6700 -165.9711 -81.4891 -6.7808 -60.4967 -73.3809 148.7662 -166.1257
5.13491955 -75.1961 -8.5259 -61.7312 -84.0678 2.0702 -160.7683 -68.2660 158.0058 61.9215
5.15731889 -130.7471 137.5528 -57.6400 47.9845 26.5937 73.6588 -133.3794 153.5508 -56.4729
5.18500497 -71.8078 -29.4792 -58.2218 -88.1380 16.7114 -58.8063 -68.2755 158.4148 62.5614
5.20969631 -133.1016 154.0860 57.5267 54.0506 36.1602 -57.8705 -137.7019 154.6586 57.2280
5.23568172 -68.2293 -24.5097 -166.0556 -83.3937 -13.0509 -163.3816 -74.8545 151.2158 -59.0719
5.25779821 -64.2545 -23.5186 -165.8765 -81.0237 -7.1872 -59.2851 -73.4145 148.7717 -166.1080
5.29879092 -132.3330 137.9531 -56.7574 -57.4021 123.1504 -172.7499 -140.0075 153.7628 -59.6321
5.32235066 -70.2469 -24.3126 -57.5601 -79.3888 4.9175 61.5630 -66.4673 157.8980 64.3319
5.34553640 -63.4203 -24.2336 -57.7528 -75.0093 -5.0154 -158.2760 -63.2585 147.4888 -56.3239
5.38543030 -83.9992 -37.8696 -178.6117 -103.8407 -5.2068 -62.0763 -82.6012 159.9510 58.1278
5.44584588 -68.4273 140.7822 -169.3500 49.0708 34.8652 -155.4146 -136.0964 156.0195 -59.0976
5.46982331 -60.4112 132.8204 -58.9298 51.7945 21.1441 77.5079 -72.4652 157.7308 63.8811
5.49223760 -70.4655 -32.2235 -58.0881 -84.1241 -10.9912 -162.9474 -73.1927 151.1945 -57.9770
5.51240993 -131.1687 138.2756 -55.4152 43.9716 32.9804 66.5966 -134.9878 153.6144 -57.1195
5.53356726 -68.4484 -22.6503 -165.5215 -75.3109 -25.2455 -166.9033 -72.5355 150.4730 -58.5863
5.55560708 -73.6469 -29.2204 -58.1209 -93.4774 21.2576 -61.4496 -68.1092 158.3877 62.5488
5.58518244 -69.6302 148.4039 58.6083 54.3518 30.3758 -153.8258 -85.6523 159.2924 57.8355
5.60544591 -63.1355 -25.2298 -57.8324 -72.8167 -17.5261 -164.6624 -71.1732 156.2830 69.0581
5.63994172 -64.2029 -31.0256 -178.6405 -83.8319 -2.4216 -58.8188 -73.2671 149.3780 -165.5601
5.68046252 -69.7495 150.9137 58.9031 53.3403 35.1696 -161.0487 -145.3492 158.9249 -166.6525
5.70652199 -93.8352 -6.5142 -61.6691 -75.7127 -34.2411 -170.5552 -84.7535 159.0330 57.6433
5.74468991 -133.8571 155.1667 57.4448 54.5228 36.5255 -161.2488 -143.7483 162.0528 61.6696
5.76729440 -145.6121 144.5478 -169.2808 53.1880 36.7017 -60.2882 -137.0930 154.6001 57.2730
5.79661584 -72.7702 142.0922 -169.0503 43.0892 33.5510 67.0998 -154.4345 161.7380 53.4432
5.82149903 -81.5372 -28.3425 -166.7107 -99.4266 -10.7966 61.4424 -89.6154 160.8542 57.7437
5.84408500 -71.2809 -30.8610 -57.9777 -76.3728 -24.2403 -166.4634 -69.9358 150.4977 -57.1829
5.87770404 -66.5149 132.1102 -58.6681 53.0255 36.4275 -161.4203 -140.4768 161.0594 -165.8427
5.91482987 -76.2304 125.0820 -60.1646 53.4441 34.7196 -60.2229 -139.4259 155.9534 59.2474
5.95711126 -69.0212 -26.5079 -166.5788 -89.2134 -10.2485 -162.8787 -75.0453 152.2486 -55.9908
5.98236285 -82.3768 -36.4609 -57.9136 -86.7683 -16.4972 61.3593 -81.9546 150.1831 51.2525
6.01805185 -78.0591 132.1823 -179.8371 -82.2393 -28.0538 -60.0137 -82.9043 151.3793 54.2796
6.04498412 -66.3037 -15.2005 60.4333 -80.8905 -9.1393 65.3344 -72.7032 152.1179 64.4523
6.08512984 -61.1750 140.0803 -169.6691 51.6461 20.0737 77.2174 -74.1795 158.1240 63.0987
6.11068110 -68.4521 -17.2988 -164.1837 -78.5868 3.3137 61.1962 -61.3213 145.9640 57.2424
6.14691502 -81.2389 -16.7719 60.5891 -77.6767 -36.1040 -170.5992 -77.8969 149.9104 47.3039
6.18647767 -83.0343 -37.8789 -178.6932 -100.1705 -7.6356 -62.4716 -78.4780 150.7068 52.5108
6.22004481 -64.4176 -30.4581 -58.0889 -58.4687 -25.3228 60.2238 47.7939 37.3175 52.0410
6.24475263 -69.5332 -18.6730 -164.2855 -81.6458 8.5802 -58.0749 -62.5906 146.6883 56.4629
6.27149701 -69.2592 -23.7949 -165.8359 -77.0235 -25.4444 -166.9979 -72.5019 151.3643 -55.9613
6.29550965 -66.6514 137.0824 -171.2204 51.7596 34.8758 -62.1837 -141.2033 163.3116 -162.1512
6.33203827 -146.2352 148.9006 -167.9590 -75.7358 142.6144 -169.6164 -144.0303 154.3044 -57.5006
6.36009512 -134.2937 154.8399 56.8441 45.6402 31.2123 66.4260 -159.2798 155.7860 -71.5476
6.38885214 -70.6000 -17.9259 71.7864 -86.9749 14.4119 -62.5602 -62.3585 146.8414 56.4370
6.40960445 -81.2906 -16.8397 -62.3943 -77.8544 -35.6024 -171.1757 -78.3379 149.9800 47.3502
6.43028513 -132.0782 139.1039 -54.3101 -73.6084 161.7524 61.9373 -149.3984 154.0865 -166.2835
6.46542759 -64.0750 -23.5202 -166.0148 -80.5883 -7.8008 65.8718 -73.6923 149.0878 -165.8653
6.49039709 -72.7238 -33.1809 -58.0648 -79.0653 -23.1850 -166.1635 -68.8357 151.2614 -54.2567
6.51447637 -69.2466 -23.8023 -165.8368 -77.0405 -25.2966 -167.8713 -72.5816 151.3995 -55.9531
6.55986041 -145.5450 147.0050 -170.0120 54.1602 32.4180 -160.4354 -150.4236 154.5893 -168.9106
6.58780579 -131.9850 137.4625 -55.8250 -70.8089 141.6933 -169.9161 -150.5938 152.1730 -166.9043
6.64049790 -134.0237 155.4348 57.4710 53.6240 40.7727 -156.5824 -144.5034 162.0177 61.3480
6.66818820 -64.5881 -21.0656 -165.2013 -74.1035 -19.8990 -166.0380 -73.0038 149.8531 -166.3812
6.69200055 -69.1149 -23.2577 -57.4991 -78.0533 6.3464 61.4505 -60.8976 145.6630 57.5006
6.73518956 -72.7300 -33.1422 -58.0539 -78.9936 -23.1829 -167.1189 -68.8843 151.2867 -54.2482
6.77479640 -64.8910 145.2352 58.3299 51.5092 16.9899 78.2859 -76.2532 151.7936 -167.8396
6.79860270 -70.9958 145.9190 58.2182 54.0000 29.2631 -153.1754 -80.5251 151.4987 -169.4745
6.83720714 -69.6260 150.7081 58.8644 53.2606 35.4665 -161.2151 -146.0177 159.2893 -163.8057
6.86628199 -70.4232 -25.2034 -57.6366 -79.3251 4.6785 66.9049 -66.4314 157.8715 64.4814
6.90276436 -75.9785 154.8863 59.5006 -72.2098 161.7372 69.1682 -149.4341 153.9573 -166.3449
6.93248562 -132.9375 153.1188 57.1766 53.5863 39.2350 -162.1332 -139.5637 154.7592 56.9638
6.95982625 -134.1975 155.0035 56.9961 44.3600 42.1284 65.8532 -138.4477 162.0839 63.1887
6.98821200 -66.2857 126.8521 -58.5457 54.2200 28.7923 -153.5853 -77.4579 151.4584 -168.8149
7.01206772 -131.9430 137.0363 -55.8628 -73.8655 143.8980 -168.8976 -148.0439 152.7361 55.4817
7.03940538 -68.5442 120.4997 -58.3192 55.7303 23.0578 -152.4578 -79.9200 152.7081 -59.6637
7.09980886 -69.4204 -24.7209 -57.6329 -80.4533 12.3769 62.3386 -61.8421 146.6770 56.7382
7.13511433 -73.2492 147.7185 -166.0937 -69.9747 155.7908 58.4434 -149.8257 154.2867 -166.2732
7.20817945 -87.1144 -37.7377 -57.8587 -88.6052 -18.7163 -164.1459 -84.1728 160.2006 56.8811
7.26224436 -87.5414 -37.0270 -57.8254 -81.8073 -31.7477 -168.9096 -79.3312 160.0036 56.2689
7.29394198 -85.1211 -26.8446 -166.2844 -83.2453 -32.7813 -169.1124 -81.3491 160.2648 56.3221
7.31935389 -75.1402 -16.3755 60.5146 -88.6851 51.9606 -161.1493 -74.1317 150.7183 53.8384
7.35138501 -134.2997 155.3487 57.1988 47.4282 29.1215 69.5378 -141.4875 153.3463 -67.4690
7.38377053 -133.0175 153.1207 57.1730 52.7131 43.6132 -157.4615 -141.8820 154.6304 56.5221
7.41574502 -130.6567 136.0586 -57.6194 52.7084 36.5572 -155.8298 -150.4047 154.5124 -168.9287
7.45227358 -62.2915 138.2292 -170.1671 51.3858 18.0652 77.6042 -75.8585 151.8720 -167.5737
7.48003274 -134.1441 154.7555 56.8919 45.3666 37.3563 64.7292 -136.8017 162.0704 63.7356
7.50532666 -134.1950 155.0377 57.6691 52.3419 18.6226 77.6354 -74.9017 151.3461 52.8533
7.53224914 -67.2745 131.6767 -58.6555 52.0432 40.7274 -156.6465 -143.1810 161.0169 -163.0622
7.56291755 -65.1654 146.4009 58.4934 45.4865 28.0291 67.2031 -77.6222 151.6734 -168.4921
7.61290626 -65.0196 -28.9508 -58.0582 -81.6076 -6.1901 -161.8790 -73.2809 149.2034 -165.2048
7.64128843 -65.4317 142.6970 -169.1279 43.7794 39.5987 65.8986 -144.3417 157.5451 -168.1972
7.68444408 -68.3007 -18.1790 -164.2967 -78.2018 2.8412 66.7784 -61.3019 145.8881 57.3720
7.72120698 -74.7390 143.2478 -168.7677 44.9466 34.7435 65.8321 -157.3413 156.6444 -71.1296
7.75132012 -70.3089 150.6682 58.8610 52.5007 38.8961 -156.2439 -147.0267 158.5897 -163.8982
7.77368414 -77.8521 -26.0264 -166.1405 -78.0019 -34.8271 -170.0798 -75.7121 149.4911 47.4665
7.87561751 -80.9575 -33.8732 -57.8055 -77.0454 -33.1677 -169.5528 -74.0177 148.7837 49.0874
7.91597256 -70.6331 -33.6940 -58.1136 -85.7622 60.1261 -163.3829 -75.9345 159.0271 58.9153
7.95171872 -69.7422 151.8378 58.8305 43.6107 39.5686 65.7700 -146.8706 156.1394 -166.2639
7.99503518 -130.1226 133.9765 -58.1359 51.8755 17.3918 78.0016 -77.5392 151.9112 52.1851
8.03463636 -77.9304 -26.0892 -166.1526 -78.1859 -34.3752 -170.7100 -76.0648 149.5655 47.5081
8.08279101 -134.2399 154.7982 56.9369 45.9053 30.8774 66.4687 -74.7225 151.1228 53.0738
8.12986723 -65.3207 -26.8933 -57.9024 -74.1711 -18.4202 -164.2018 -72.5308 148.5334 -164.8576
8.24670276 -69.1444 -24.1489 -57.5903 -77.5193 5.4612 67.1046 -60.8868 145.5664 57.6716
8.28293943 -64.6605 133.9061 -57.8708 43.6852 39.6538 67.3437 -142.1186 157.8976 -165.7454
8.33367638 -69.8725 -20.2199 -164.8697 -86.9284 17.5160 -159.8656 -63.1257 147.0134 56.0131
8.37284179 -65.3346 -26.8000 -57.8853 -73.8859 -18.7782 -165.3771 -72.5434 148.5289 -164.8621
8.39739148 -131.5675 136.7412 -56.6443 48.4910 23.5980 70.1999 -140.9391 153.1675 -67.0429
8.45908672 -145.9257 146.3750 -170.5833 44.7021 36.4717 67.1363 -151.1450 153.7913 -166.7951
8.66251750 54.3455 -44.8843 -162.3748 -86.2561 -8.4663 -62.6981 -71.6279 150.0697 52.0913
8.69332111 -143.6329 152.3335 -164.8147 -76.7598 -13.7358 60.5095 -68.5674 149.4285 -56.3014
8.75194224 -75.5902 130.4771 -57.1356 44.7015 39.5473 68.6125 -134.0316 155.1289 59.5094
8.80703006 -63.9829 142.7039 -169.1905 49.4800 28.9855 74.0272 -138.5942 160.6570 -164.2906
8.84148365 -146.0890 145.0153 -170.9259 44.0257 42.1764 65.5571 -128.6198 154.5339 57.5166
8.87009756 -70.1189 -26.1198 69.2204 -87.1112 55.9404 -162.2619 -72.9941 150.3454 54.2416
9.01516076 -70.2391 -33.5946 -58.1212 -85.8558 60.9408 -163.6747 -72.1440 150.0509 54.4027
9.27403681 -70.2037 -25.9629 -166.5372 -87.1598 54.5394 -162.0201 -72.7827 150.4194 54.2306
9.42714428 -70.3537 -33.4240 -58.1002 -85.8286 59.8689 -163.5197 -71.9735 150.1473 54.4069
9.52398761 -85.3811 -9.0826 60.9788 -75.9833 157.6353 59.3112 -108.3283 153.5301 -60.3699
18.54199480 65.7566 160.5703 -120.3901 -73.3082 -29.0933 -165.9142 -90.1289 159.2394 57.8431
