# Supplementary material for: Exploiting Sequence-Dependent Rotamer Information in Global Optimization of Proteins
Source: J Phys Chem B. 2022 Oct 18;126(42):8381–90. doi: 10.1021/acs.jpcb.2c04647 (PMC9623586; doi:10.1021/acs.jpcb.2c04647)
Supplement: Supplementary file 2 — jp2c04647_si_002.zip [file jp2c04647_si_002.zip › TripeptideConformations/ASP_GLU_HID_new.csv]

0.00000000 -75.5173 -6.0993 53.8687 -85.3118 -74.4413 -13.8599 66.3876 -178.9313 -85.2960 -81.0343 152.5479 -57.5496 98.4906
0.23308150 -76.9363 -4.6851 -47.9418 -79.3955 -75.6666 -13.3717 66.3487 -178.8365 94.1620 -80.9053 152.8118 -57.3651 98.9601
0.41707800 -84.3284 3.5785 56.5425 5.0332 -80.0631 -1.5313 65.5890 179.2154 90.8499 -69.0053 157.8414 64.6498 -98.5015
0.49039330 -78.4322 -2.0888 -47.8913 -78.2589 -79.9303 -0.4051 65.9011 179.5062 89.8193 -68.0409 157.6642 65.0585 -97.4981
0.66668740 -78.0121 -3.3743 54.1325 -83.0506 -80.9636 0.4762 -61.4017 -175.4851 -87.1776 -67.6890 157.4742 65.3450 -97.4636
0.78043180 -77.4177 -5.8115 54.0183 97.7641 -77.9378 -12.3063 -62.9686 -175.6191 92.1975 -74.4464 151.3604 -60.0492 99.5387
0.88298340 -78.9316 -5.0997 -48.0070 -78.7988 -79.9993 -11.0524 -63.1169 -175.8350 -88.6088 -74.1862 151.6277 -59.9286 100.2851
0.92125600 -86.6700 6.7840 56.5823 4.4867 -81.2920 -2.2903 -61.7365 -175.0833 93.6417 -69.0092 157.7796 64.8475 -98.6512
1.05118610 -74.1565 -12.3714 -172.3943 62.3690 -73.7035 -13.2547 66.4961 -178.7528 -86.1808 -80.0940 152.3788 -57.3206 99.4489
1.08519760 -71.5457 -11.2300 53.3939 94.5080 -76.5301 -14.1697 67.1437 -178.7094 -86.7197 -94.2054 154.3916 -57.9488 -66.8525
1.10932020 -87.0105 3.2793 56.1507 -176.1886 -78.6652 -12.5320 -63.0648 -175.1571 92.8389 -73.9337 151.6234 -59.4186 101.4611
1.20907390 -78.2357 -12.4196 53.7034 -81.1994 -145.7425 155.7793 -173.5950 57.0464 -88.1578 -65.4361 150.4029 -57.7464 82.5657
1.23429240 -71.3429 -14.8823 -48.8810 -79.9382 -108.0478 -5.1767 72.1421 -69.0681 -93.3028 -83.9990 155.0274 -74.0666 71.2071
1.27481520 -80.4232 -10.8510 -48.2780 103.3753 -145.5732 151.5534 -173.7194 57.7996 91.8119 -71.4465 159.2132 76.8207 -72.6925
1.33112660 -96.0867 0.7451 55.0377 -177.3653 -145.9379 155.8572 -173.4895 56.9895 -88.2564 -65.4752 150.4441 -57.7647 82.5827
1.37362730 -75.3760 -11.5566 -172.2898 -120.9777 -79.2239 2.7723 66.2123 179.6297 89.7582 -66.6868 157.3387 66.0690 -97.5499
1.43273520 -76.0035 -5.6767 53.9010 -85.0505 -72.5971 -21.8055 -169.7661 172.8364 -93.4703 -70.8991 150.0178 -57.7440 99.1550
1.47248290 -79.5970 -2.0087 -47.9835 -77.9904 -81.7899 0.6478 -60.6764 -63.0010 -72.1759 -67.7831 157.5573 65.0055 -97.7887
1.51091970 -78.6478 -5.4478 -48.0637 -78.9456 -78.8150 -11.9421 -62.4111 -63.7903 -74.3189 -74.3589 151.5594 -59.6585 100.2005
1.53610150 -69.9540 -23.3890 -174.8638 -114.7334 -103.1969 -5.6006 71.7561 -69.8499 -93.3824 -83.7460 155.1420 -73.9616 71.1450
1.57090030 -77.1556 -5.7188 55.5969 4.7831 -77.4297 -14.4690 66.5587 -179.0702 93.1690 -92.8526 154.3437 -57.8399 -65.5076
1.63428670 -74.0052 154.9056 53.1298 102.5946 -145.3698 151.7094 -173.7043 57.8765 -88.5772 -71.4140 159.2744 76.8452 -72.7813
1.66290520 -84.7847 1.6497 56.3366 -175.6638 -74.4440 -21.2714 -169.8566 172.8419 -93.7261 -69.7397 150.1989 -57.1114 101.2905
1.71155280 -76.3524 -13.0944 -172.3540 62.3869 -78.4134 -10.2205 -62.9233 -176.0197 -88.7441 -73.3892 151.2346 -60.0492 101.1786
1.74363070 -120.5304 10.4326 56.4517 7.4480 -74.0959 149.3964 -172.7356 58.5701 -88.5967 -71.4099 159.1883 77.2770 -71.8838
1.78267470 -70.2631 -12.6366 53.2545 94.5296 -79.0599 -10.3949 65.6315 179.6366 -89.0574 -73.2343 146.4783 -172.6355 -100.6630
1.86538170 -82.6866 -10.7971 54.3527 98.0257 -74.4137 148.8070 -172.7247 58.7316 -88.2859 -71.4352 159.1289 77.3986 -71.5360
1.89996540 -70.2371 -14.1085 -48.5809 -81.1987 -80.8918 -9.2961 65.7835 179.9002 -89.7875 -73.2690 147.6052 -173.1159 75.2643
1.96464160 -70.1416 -10.9468 53.3161 -84.8173 -77.1363 -9.4056 -63.3353 -175.3549 -90.2088 -112.0933 156.7061 -56.6895 -80.4975
2.00183490 -86.5597 -8.1233 -48.1324 105.0270 -75.0095 149.1201 -172.4424 58.5289 -88.8397 -71.4065 159.1579 77.3269 -71.7625
2.02423400 -78.7937 2.5344 -47.5276 -78.3233 -75.4982 -13.0169 -166.4723 171.8502 85.7712 -65.3976 156.5465 69.5776 -94.7158
2.04674580 -72.0313 -11.3946 53.4106 97.9678 -80.3712 -11.3586 -62.9445 -175.3757 93.2445 -73.0807 147.2507 -173.2642 75.3646
2.06778820 -69.2321 -13.2576 -48.6058 -81.6191 -79.8151 -6.9698 -63.4097 -175.8367 89.6056 -113.5340 157.2790 -56.7429 -80.7553
2.09929810 -149.5281 161.8794 52.1898 -99.9030 -97.3841 131.8385 -65.3739 -177.0296 -89.8404 -151.8543 161.1578 54.4972 -105.9004
2.12314740 -71.1663 -14.4514 -48.6162 -80.9248 -84.4135 -8.4374 -63.0905 -175.9360 -88.0672 -72.9452 147.6558 -172.9816 75.1964
2.16342550 -88.1773 1.5578 54.0271 -0.7318 -77.8932 -12.9487 -68.1091 -70.0890 96.9831 -73.6813 151.5228 -58.9933 102.6548
2.19296320 -70.4175 -9.9631 53.3756 95.9390 -76.0076 -7.9727 -62.9287 -175.5249 92.3905 -123.6201 158.7341 -54.0368 109.0494
2.23224900 -146.5550 162.1836 -165.9426 15.2078 -73.5852 154.4279 -172.1457 57.5376 91.0665 -65.0819 150.2668 -57.5310 82.7175
2.25309780 -148.3913 156.8864 48.1209 84.6089 -83.9327 148.7163 -172.6308 58.6347 -88.9905 -71.2782 159.1396 77.4362 -71.4665
2.29631760 -85.7364 -6.8854 -48.1187 -76.4332 -67.9527 134.2200 -64.4715 -176.5950 -89.3381 -152.8380 162.0300 59.5869 -85.9752
2.31969220 -68.5635 -16.7791 -48.6678 99.2217 -136.0546 125.1861 -174.4813 176.8749 88.6781 -152.9264 161.3556 55.9126 -101.7389
2.35883110 -75.5090 153.8964 -48.2510 103.0036 -67.8459 131.9974 -172.9856 176.0662 -91.8755 -151.6438 162.1789 60.5374 -85.2940
2.38968250 -76.0491 -5.2407 53.7667 -84.6036 -72.4080 -21.4501 -165.5383 66.8757 -96.8324 -72.3276 150.2978 -57.6325 99.1341
2.42570580 -75.8595 -9.7326 53.7805 -89.2606 -84.8150 -7.0582 67.6439 -87.0198 83.3299 -80.1346 153.1178 -57.9183 95.3846
2.45811540 -146.6705 160.9675 -166.7058 16.3922 -67.5778 135.1338 -64.7998 -175.9185 -90.4996 -153.3468 161.9437 59.2449 -86.0532
2.47946380 -81.9010 -7.8949 54.1325 93.4572 -95.4394 11.6777 71.6406 -77.4311 -93.1566 -65.8854 157.2068 66.0638 -98.4215
2.51225210 -77.7021 -4.0297 -47.8317 101.7941 -74.0985 -20.3140 -164.5116 66.5465 -98.0026 -71.9992 150.5636 -57.5932 99.7406
2.54022490 -75.1753 -11.7510 -172.1027 -121.0409 -72.2914 -20.8583 -169.1954 172.5650 -93.1771 -70.2418 149.8095 -57.4685 100.4504
2.56589820 -77.4490 -9.4603 -170.2969 -125.2050 -75.8814 -13.0766 -63.1114 -64.9386 105.4180 -74.1003 151.1648 -59.6264 100.4538
2.59376450 -73.1107 141.4916 -176.6060 -120.9208 -148.0989 150.4265 -173.5112 57.9695 92.2258 -71.3206 159.1843 77.0649 -72.0782
2.62056870 -79.9115 -3.5619 -47.9226 -77.9898 -83.0761 3.5306 60.5372 75.4882 74.7485 -67.9857 157.3914 64.0299 -98.2802
2.65420880 -78.4386 -23.8629 -175.0828 -114.4453 -68.7161 130.9473 -173.0393 176.2059 -91.8010 -151.2044 162.2598 60.7973 -84.9535
2.67937890 -145.8804 148.1072 -177.5796 -108.3130 -141.6937 134.3312 -173.2034 67.0797 -86.6980 -151.4905 159.3828 57.8430 -101.3044
2.70310780 -77.7953 -4.4841 55.3061 -176.6258 -79.5261 -12.9634 -63.5792 -174.9959 -86.1542 -73.1746 147.1846 -173.6486 75.4417
2.73357070 -131.0364 155.4463 -49.3802 -81.5707 -76.3873 154.4162 -172.2702 57.5530 -88.8030 -64.9285 150.2997 -57.5683 82.7325
2.77050010 -144.4330 124.5541 -177.4732 11.6081 -144.0304 125.3720 -174.3158 176.7654 88.3821 -152.9151 161.6895 57.7184 -98.9147
2.79186000 -79.6467 -16.2335 53.6488 -79.8886 -149.1528 141.8306 -173.4919 174.5330 86.7994 -136.4142 155.6434 -61.8430 105.6205
2.81550950 -76.8026 -2.1500 55.8660 4.6697 -75.8335 -8.8389 -63.1915 -175.1592 93.3198 -126.4931 158.3808 -54.5662 109.7450
2.85061910 -69.5744 -9.7955 -171.9766 -122.3050 -70.7995 -2.7003 65.5131 179.6834 -90.4451 -59.9599 153.0271 57.8072 18.4592
2.88263020 -81.3291 -16.5879 -48.6266 -77.4928 -148.8669 141.2840 -173.4415 174.7537 86.9338 -136.7569 155.7537 -61.4594 105.7491
2.90568350 -147.3497 162.8476 -165.8526 14.8094 -70.7115 132.8619 -172.9099 175.7458 88.8855 -135.6866 154.6768 -70.8667 82.3347
2.93557460 -94.0708 -8.0667 53.5292 1.3704 -148.5767 139.4138 -173.4888 175.0625 -92.9852 -137.8196 155.8810 -60.8016 105.6325
2.98100880 -70.5462 -17.8573 -49.2020 101.4558 -109.9200 3.2474 69.5068 -74.1115 -89.8445 -73.7083 149.0685 -172.3449 74.8184
3.01000010 -78.2247 -12.2280 53.7059 99.6221 -145.6968 150.6507 -174.9978 58.3122 -87.2337 -74.4202 152.0614 -60.9402 -79.6680
3.03433090 -80.4398 -10.7957 -48.2723 103.3733 -145.6030 150.9660 -174.7708 58.4152 93.0508 -70.7646 145.9039 -173.7987 -100.5985
3.07276260 -72.7737 -12.9030 -48.4799 -80.0094 -75.7446 -7.6868 69.9902 -73.6903 -18.9796 -74.6657 151.2845 -63.0766 95.5517
3.13268700 -96.0538 0.9283 55.0581 2.9837 -145.9539 150.7009 -174.8847 58.2556 92.8985 -74.4857 152.0936 -60.9647 -79.7197
3.15297230 -72.6460 -8.9097 53.5853 -83.7762 -81.0621 -1.5566 -61.6632 -175.2747 93.4236 -64.3412 156.7085 79.5534 115.3357
3.17731500 -72.0974 -19.4815 -173.3240 -116.5020 -82.4786 -6.2832 65.6362 -90.2418 81.4653 -79.0895 152.8409 -57.4480 97.6315
3.20052560 -79.5508 -19.1283 -48.6915 103.3186 -149.9255 148.6629 -173.6249 61.1715 -83.1724 -135.9219 155.4428 -61.7798 103.4437
3.23311080 -76.5846 -13.1574 53.4556 -81.6267 -144.5876 140.9688 -173.4821 174.9572 86.8656 -148.7851 162.8790 62.0022 92.1417
3.26100800 -79.5733 -10.2437 -48.2879 103.0648 -142.4400 144.2007 -173.6786 174.3495 86.5749 -129.1352 154.5054 -65.4335 -6.5103
3.29218930 -69.4155 -26.1611 -175.4839 68.5952 -103.8422 2.4725 68.2892 -76.4860 89.8915 -74.0928 148.3493 -171.4531 -101.1497
3.32580710 -77.2921 -19.4644 -48.8727 -78.5186 -148.8561 153.4297 62.6593 -179.0850 -88.2987 -139.7669 155.8006 -61.4326 102.2861
3.35747140 -70.7676 -8.7287 52.2622 -80.9489 -73.3111 -10.3137 -68.8917 -71.6263 94.8514 -121.8226 158.7232 -53.4124 108.3051
3.38064070 -77.6679 -24.5836 -174.9119 67.0652 -147.0644 142.7288 -173.6346 174.6031 85.6639 -135.4519 155.7045 -60.8478 105.5814
3.40540980 -104.8837 7.1050 54.8092 -177.9240 -65.8069 134.1976 -68.8801 -71.3311 95.2922 -152.9834 162.0251 59.7414 -85.8385
3.43173770 -119.9726 10.1023 56.4331 7.3433 -72.6003 141.0322 -172.6791 174.9358 -93.0619 -145.5687 163.1667 65.2410 93.9562
3.45786370 -67.7830 -17.1383 -172.2456 -120.6140 -74.3107 -9.5179 -64.4026 -66.2681 -76.8211 -115.3796 157.4377 -55.9810 -80.1191
3.50430670 -78.0696 -11.9436 53.6443 -81.3265 -144.7209 143.1692 -172.2106 173.7367 83.4756 -72.9989 146.0409 -174.1634 76.1195
3.53090620 -94.6191 0.3416 54.9748 2.8656 -145.2862 143.2635 -173.1176 174.5546 -93.4584 -145.1336 162.0304 62.0956 -94.1789
3.56797890 -71.5290 -14.6953 -48.5090 100.2158 -72.2716 -28.5580 -176.3390 -80.3676 156.6594 -75.1946 151.8832 -53.7377 -18.9928
3.59199270 -80.0782 -12.6288 -48.4786 -77.9339 -135.8661 152.3099 -64.7594 -175.4974 -88.7369 -147.6591 163.0270 63.4538 93.1809
3.61868490 -68.1771 -18.6400 -174.3329 -116.1891 -78.5650 0.0791 66.2768 179.7235 89.9810 -64.1529 156.6253 80.1307 117.7456
3.64292950 -122.5782 13.1869 56.5435 -173.5468 -72.3458 148.3040 -63.7619 -176.3046 -88.3673 -148.3113 163.0687 63.3498 93.3673
3.66529190 -81.5960 4.4463 55.8893 -177.4720 -75.0515 -1.4015 -67.1750 -70.0692 97.3491 -60.0809 152.0810 55.9817 26.3924
3.70684750 -80.3153 -10.6191 -48.3131 103.3301 -144.8582 143.3120 -172.0018 173.7910 83.7876 -73.0345 145.2127 -173.8286 -100.4158
3.74027690 -78.5448 1.4564 54.2042 -89.3719 -71.5400 -9.2838 -64.2269 76.5825 -158.4751 -67.3219 157.1009 67.5133 -96.1852
3.76363560 -86.4575 -8.1839 -48.1294 104.9945 -74.8686 148.5125 -173.5302 59.1690 92.4327 -70.9029 145.8479 -173.7872 -100.5633
3.80471770 -78.7735 -11.6052 53.8202 100.9654 -145.7241 158.9370 -114.3957 -75.6800 63.5463 -72.4274 159.8072 76.0251 -71.6841
3.82537560 -138.5390 -25.0182 -176.0870 68.5570 -85.5092 -12.1567 62.4521 -83.2534 -95.5177 -93.5386 153.2950 -62.4386 -76.9914
3.86286710 -78.1068 -12.0478 53.6269 99.6095 -144.9389 146.5863 -170.6995 173.0008 -97.5699 -72.7074 157.1661 58.9745 -102.9952
3.88576160 -78.7838 -11.5806 53.7816 -79.8756 -147.3139 161.6334 -121.6872 -72.4340 77.0292 -67.6528 151.6483 -58.9287 81.7610
3.90669510 -94.5157 -0.0061 54.9377 -177.5031 -146.5322 146.8064 -171.8006 64.7900 95.6009 -146.5333 162.2955 64.5355 94.6326
3.93170230 -78.1997 -12.3395 53.6967 99.6642 -146.4042 155.9236 -172.8746 58.6600 97.7324 -64.1498 152.1823 60.7684 26.4985
3.95461090 -80.4133 -10.6602 -48.3200 -77.8121 -145.0009 146.8652 -170.4358 173.0141 83.1347 -72.5420 157.2092 58.9247 -103.0207
3.97483180 -95.8267 1.0837 55.0315 2.9651 -145.2214 146.7721 -170.4630 173.0022 -97.0349 -72.6300 157.1928 58.9542 -102.9945
3.99521740 -96.3338 0.9162 54.8928 -177.8807 -147.8853 161.7314 -121.7727 -72.4176 -102.5043 -67.6911 151.6838 -58.9517 81.7801
4.01745600 -120.9865 10.6647 56.5286 -173.4143 -72.7882 139.0166 -172.1530 174.3104 84.3366 -73.7718 144.9979 -173.8441 -100.3275
4.03997080 -128.0280 -15.9950 -49.9136 103.6863 -86.1272 -5.1345 59.0011 -90.8808 -98.5521 -73.6719 152.5071 -58.0183 -62.3858
4.07137080 -146.5438 162.0969 -166.0557 -166.6512 -71.2103 140.7923 -172.4296 174.7392 -92.1059 -145.1014 151.1987 -173.0866 -102.4728
4.09302340 -148.7873 161.3789 50.9095 85.1745 -144.5896 147.3057 -170.2474 172.9517 -97.3300 -72.1941 157.2600 58.9255 -103.0349
4.11335100 -148.7552 160.9398 50.7834 85.3587 -134.8967 154.8847 -64.7002 -175.9258 92.4545 -76.3370 158.8553 60.2948 -102.3625
4.13535520 -119.8084 10.1142 56.4138 7.3672 -72.9308 144.2407 -171.4635 65.3019 95.2334 -145.0441 147.8829 -173.4417 -101.6805
4.15720540 -136.6716 -14.0637 -173.5265 63.5650 -62.5373 134.5770 -53.6142 93.0321 101.0615 -153.4669 161.8324 58.4038 -87.1305
4.18211510 -80.4653 -10.7676 -48.2720 -77.8059 -146.1848 152.3675 -172.6661 60.0183 -82.5503 -70.7018 159.0255 73.9963 82.9357
4.20252970 -82.2522 -11.3382 54.1722 98.3193 -72.9926 142.9116 -171.2295 66.2046 -83.9508 -146.3541 162.1099 65.4976 95.1924
4.22682120 -76.8044 -19.5003 -172.9592 -119.7521 -133.7890 154.1524 -63.8159 -175.1088 -86.2140 -72.8738 148.2523 -173.9615 75.4062
4.25270470 -78.9624 -12.9340 53.7048 100.9573 -140.7596 167.8181 -98.9713 -64.8520 -6.6365 -66.1947 150.8225 -58.4960 80.5520
4.27732810 -79.6568 -23.8336 -174.9921 67.6965 -76.7012 148.2955 -173.7506 59.2815 92.5830 -70.7470 146.6434 -174.2252 75.9235
4.30289830 -123.4917 13.8638 56.6358 7.3776 -73.6749 151.7288 -63.5224 -176.2838 92.9950 -76.3674 158.8337 60.2753 -102.3762
4.33051740 -74.9069 -21.9014 -174.4310 66.1245 -143.6513 143.1927 -172.3373 173.9693 82.8247 -73.0828 145.1969 -173.8191 -100.4143
4.35890030 -85.4730 157.7794 49.1373 -12.6649 -67.4430 137.6032 -172.5187 175.0231 -92.4894 -130.2564 154.1695 -75.1598 75.6933
4.38405550 -81.2594 -11.7668 -48.3161 103.6371 -140.5294 167.9595 -98.7864 -64.9385 173.5577 -66.1524 150.8693 -58.5009 80.5634
4.40558030 -82.3007 -10.7807 54.4096 97.7976 -73.5513 140.6348 -170.8287 174.0159 83.8472 -74.3968 156.8999 59.3049 -102.9257
4.44200940 -70.5014 -14.2598 -48.5091 -81.0973 -134.9802 116.6247 -170.9126 -81.0163 111.6517 -150.2386 159.5353 58.6376 -100.8277
4.46290100 -79.3328 -23.9577 -174.8756 67.4932 -77.1466 147.4376 -64.0904 -176.7909 -89.0611 -148.1068 163.1050 63.5512 93.6110
4.49038640 -77.1701 159.8806 -165.5486 -165.2431 -71.0822 140.7218 -172.4337 174.7924 88.2810 -145.0184 151.8946 -173.9568 73.5671
4.51316120 -142.3794 165.5719 52.3046 -169.9188 -75.9936 140.8585 -172.6031 174.8301 87.8989 -144.6182 151.8283 -174.1055 73.6260
4.53481740 -89.2010 4.5774 57.5352 8.3676 -75.9040 -4.5136 -55.2988 88.5587 -7.7785 -68.0038 157.5006 65.7948 -99.0510
4.56192750 -69.8151 -16.1860 -172.4503 63.3724 -76.2525 -13.5797 -67.5280 71.6674 47.6667 -73.0660 146.9268 -172.9145 75.4410
4.58779980 -74.9983 -21.8614 -174.3984 66.0568 -143.7817 146.7828 -170.7720 173.1997 82.1437 -72.5486 157.1999 58.9817 -102.9964
4.60993370 -88.1451 16.3286 57.8575 5.9379 -72.1994 -13.3850 -66.1659 78.3022 31.4824 -69.8177 157.6440 67.5896 -96.8044
4.63322280 -86.7220 -7.6166 -48.1235 105.0542 -78.3979 162.9461 -94.5268 -67.1087 -5.9432 -69.6546 159.3043 73.4191 -71.8804
4.65977400 -75.1280 -21.9181 -174.4312 66.1257 -143.8134 143.9354 -172.0123 173.8398 -97.6682 -73.8102 151.5409 -57.3986 115.2606
4.69054890 -86.6837 1.7664 54.4937 -86.4107 -62.0555 134.5571 -71.0714 71.1214 -139.2345 -152.9271 161.9997 59.3515 -86.1292
4.71635240 -67.0806 -16.1416 -49.2458 101.4814 -70.1988 -13.6160 -54.9511 99.8796 114.4829 -109.8355 155.8739 -57.0042 -82.3031
4.73725820 -74.7686 -22.6320 -174.6794 66.4951 -145.5527 156.1745 -173.0173 58.6587 97.9200 -64.0374 152.1951 60.7613 26.5486
4.76541680 -75.0192 -22.0676 -174.4611 66.1984 -143.8154 143.1797 -172.2317 173.9748 -97.6270 -76.7402 151.4279 -59.3651 -71.4795
4.78546200 -76.0444 -15.3106 51.9197 -76.2480 -135.5958 154.3337 -69.9489 -63.7849 -21.0949 -130.0579 154.6675 -66.0806 -5.8057
4.82147480 -74.7402 -22.5486 -174.6481 66.4424 -145.5045 152.5182 -173.0386 59.9316 -82.1162 -70.6472 159.0112 74.0912 82.7223
4.84952390 -80.0998 -12.9937 -48.3732 -77.9340 -134.4267 152.9029 -65.2784 -63.3441 158.4254 -147.8222 162.9017 63.7968 93.5838
4.87754630 -70.2622 -6.7301 53.6395 91.8414 -67.0258 -19.0383 -62.3766 78.7127 -168.0214 -106.4752 155.0131 -57.7786 -83.2875
4.90877120 -146.5383 160.0243 -166.1152 16.4796 -78.3912 157.3364 66.2167 -178.3608 -90.6288 -73.5217 146.3273 -173.7537 -100.6044
4.93288790 -86.5778 -19.5115 53.4526 -88.6986 -73.7819 139.6607 58.9362 -87.2461 85.4040 -155.0182 161.8013 57.7781 -86.9661
4.96550800 -131.0239 155.2622 -49.3071 -81.6443 -135.1095 154.8067 -64.8585 -175.6022 -88.5867 -76.6361 153.5066 -59.8771 -72.8104
4.98749740 -146.5600 162.0215 -166.0361 15.4618 -71.8117 141.7685 -171.1375 173.7333 -95.2837 -73.8850 150.9111 -59.1693 -69.8002
5.01268800 -146.5016 162.0441 -166.0224 15.2782 -74.6668 160.3122 -118.2553 -73.0731 75.4583 -67.5149 151.5453 -58.7861 81.6559
5.03656090 -106.7373 7.2069 54.8927 2.3864 -72.4711 150.3255 -68.4343 -71.2547 -85.5128 -145.5080 151.8661 -173.8451 73.6014
5.07667510 -148.7661 156.4755 50.0023 91.9458 -71.8385 128.5441 -174.1766 176.4208 88.7805 -136.5552 152.7964 -142.3557 92.3887
5.09685550 -82.3910 64.2080 -172.4424 -165.0968 -133.4217 154.0288 -63.6239 -175.6758 91.3342 -145.1358 162.1403 62.4112 -94.1450
5.12911800 -76.5195 -15.9469 51.7935 105.5670 -137.5064 152.4691 -69.8305 -63.8214 161.7476 -148.3926 162.7644 63.4743 93.3171
5.15906540 -70.9524 -11.1166 -172.5047 61.9403 -74.0046 1.1723 62.1214 77.9019 72.5522 -60.5412 152.9271 57.5477 18.8915
5.19585470 -86.9904 -14.2720 51.6640 177.3154 -81.2312 136.6697 -67.1875 -66.9996 102.9445 -131.9818 154.8698 -65.7353 -6.7034
5.21968160 -85.9454 -5.5159 -48.9710 -74.5020 -142.0105 161.9824 66.1798 -73.5874 107.5768 -76.9005 158.1537 59.8038 -102.2785
5.25287320 -86.6311 -7.5949 -48.2420 -76.2866 -76.5022 152.8520 -62.1525 -62.0670 112.6824 -73.4014 153.1665 -58.1600 114.8354
5.27439740 -142.2868 164.8098 52.2405 -170.5433 -81.7022 163.0943 -94.8674 -67.0468 173.8844 -69.6482 159.3266 73.4361 -71.8514
5.29455290 -80.2027 -23.0595 -174.7531 -115.0201 -79.8481 162.6357 -94.6873 -67.9447 176.8500 -69.6764 159.2890 73.4838 -71.7261
5.33863440 -146.7017 162.1163 -166.0509 15.4596 -73.6849 154.0215 -61.7134 -61.4444 113.3380 -73.5281 153.1294 -58.1135 114.9273
5.36464020 -81.2240 -20.1411 -173.3574 64.8047 -72.2802 128.9476 -69.0706 69.8489 -134.0807 -138.5928 155.0709 -70.0225 83.4312
5.39423110 -76.6319 -26.9838 -173.9237 -121.1084 -139.5658 150.8367 -69.8292 -64.2330 164.4734 -138.1473 155.4387 -62.4869 104.0635
5.42393890 -131.5614 155.7304 -49.3581 -81.8657 -76.2145 152.7629 -62.1488 -61.6798 -67.5196 -72.7644 147.4755 -173.5714 -101.0142
5.44763550 -85.3768 -2.5295 54.8740 103.6421 -68.2180 150.2425 -65.4617 -62.2852 146.7771 -145.6353 151.4698 -173.9000 73.7412
5.48618610 -78.6508 -20.3517 52.8271 -76.4083 -138.4862 147.8040 -77.7884 -78.3420 81.3342 -138.4058 155.6764 -63.3436 103.4139
5.51827990 -93.6474 -4.0988 53.7936 -179.9743 -131.6273 152.7426 -75.0420 -78.3044 87.7740 -145.2261 151.8108 -173.8916 73.6112
5.54841760 -74.2818 -21.7047 -173.2286 -121.7856 -133.4653 154.5073 -69.3273 -64.6486 -19.3487 -130.0494 154.7106 -66.0713 -5.8016
5.56925400 -93.8308 -3.7086 53.8681 0.0874 -131.9221 153.1215 -75.3184 -78.6053 85.7290 -72.7042 148.2442 -173.9564 75.3905
5.59110520 -106.9879 7.3643 54.9171 2.4176 -72.6782 151.6552 -68.0325 -71.6196 92.6313 -75.8933 158.8303 60.6144 -102.1700
5.62393820 -80.3745 -15.6088 -49.1851 103.8813 -82.7035 137.0334 -72.2435 70.0468 59.0219 -131.6834 154.9996 -65.8785 -5.8601
5.66711550 -82.9238 -15.5489 -171.7929 -121.8134 -72.0794 149.5998 -63.4429 -64.4737 108.5371 -145.6223 151.1465 -173.0091 -102.5888
5.69816450 -69.7614 -19.7769 -174.6123 66.7657 -82.1420 4.6269 60.0447 74.5449 -106.7242 -63.9495 156.3572 79.2400 114.3939
5.72976000 -82.9438 -12.3652 54.2437 -79.7885 -146.3090 130.7337 -177.2852 -89.4093 -65.7086 -139.1609 151.4063 -62.4708 109.1880
5.78618040 -136.0675 -14.1243 -173.3887 -120.2278 -65.2012 147.1935 -52.4315 93.7847 -77.5605 -147.8816 163.1919 63.5391 93.2627
5.81305310 -142.6292 165.4297 52.3297 10.8377 -78.2262 153.0554 -60.8627 -60.6956 114.4716 -75.8070 158.8107 60.7272 -102.0831
5.83318380 -76.5286 -13.0356 -48.5643 -78.8382 -142.2149 156.2874 55.7856 71.2298 -135.3917 -131.1634 151.9408 -64.6600 -7.6271
5.85929810 -80.6111 -10.8455 -48.2836 103.4533 -147.5929 157.9443 -121.6501 -72.3913 75.9049 -70.4103 147.7608 -173.5090 -101.0481
5.88614730 -76.2750 -13.4086 -48.4364 101.9649 -141.5506 125.3982 -173.8830 -84.5816 -66.2300 -151.6507 160.0785 61.1646 92.2985
5.91273710 -131.5741 155.7267 -49.3500 -81.8699 -75.9645 152.9839 -61.7501 -62.6265 -72.3307 -72.2657 152.5349 56.5087 29.4116
5.93770010 -82.6370 -14.1663 -172.2469 -121.0160 -135.2869 162.9471 67.3834 -73.5239 103.1234 -131.8308 155.9898 -58.0400 -75.2309
5.96184570 -96.2929 1.0899 54.9005 2.3874 -147.8259 157.0274 -121.8885 -72.5149 75.9434 -74.9172 154.2347 -61.8317 -79.3774
5.98585480 -79.7271 -11.1766 -48.3354 -78.0354 -143.3593 131.4719 -175.0808 -86.2139 -63.4868 -148.5881 148.7572 -173.7514 -102.0856
6.03353400 -141.0257 7.9414 56.4177 -167.1560 -65.7293 147.2096 -63.9851 79.0988 -174.4205 -147.8610 163.1698 63.6436 93.3096
6.06523060 -78.2057 -14.0961 52.8275 -77.1537 -133.4887 152.3975 -77.0915 -79.2931 -98.2497 -74.8130 153.4285 -58.1665 114.2466
6.09016450 -79.8594 161.4123 -165.3883 -165.7304 -71.3794 152.4890 -63.6243 -65.4200 -77.0047 -72.4651 152.5210 56.4803 29.4126
6.12272740 -83.0798 -15.1683 -171.6847 -122.1470 -72.1186 151.0505 -62.9966 -64.5339 106.7485 -75.8657 158.8008 60.6839 -102.2464
6.15552740 -118.5075 9.3731 56.3761 7.1637 -77.2190 130.9013 -176.2214 -87.7231 118.6454 -147.4728 160.1927 67.8820 95.0838
6.20444240 -86.5614 -13.9537 53.9169 92.4923 -97.3620 159.7058 67.8262 -79.8977 -93.3817 -74.5067 152.8756 -57.8987 114.8451
6.22950170 -83.4426 -9.7968 -48.4116 -76.8335 -145.9499 161.7921 54.6815 69.7993 51.4208 -134.1766 152.6157 -58.2743 -76.2233
6.26549800 -82.2851 -7.3880 54.5925 102.1238 -142.6124 160.6259 57.0876 71.6240 49.8766 -134.2937 152.2381 -57.3970 -74.2568
6.29162080 -78.1104 -21.0660 -173.0001 -116.9911 -75.3329 135.4544 -68.5343 71.1961 49.7682 -131.8054 154.8564 -67.4129 -3.1764
6.32509300 -77.6658 -18.2683 53.3545 -78.5739 -150.0979 154.5215 -115.0765 -72.8674 -110.3346 -137.9724 154.5579 -62.2161 102.0812
6.34758930 -86.7426 -2.6433 54.4243 92.6699 -63.4552 146.2515 -67.3033 73.3341 -154.7023 -147.4087 163.2093 64.0988 93.4606
6.37268420 -79.2963 -12.9715 53.8367 -80.7738 -143.4585 126.2472 -176.8407 -88.7409 114.6082 -132.9622 149.9579 -72.2881 0.6348
6.39955020 -130.6664 155.2939 -49.3159 -81.4353 -133.4928 157.7602 -66.1946 -63.3181 -22.9302 -74.9722 160.1587 67.6665 88.2323
6.44476020 -74.2206 -22.8587 -174.7911 -115.5021 -142.4458 131.2170 -175.1414 -86.0464 -63.4852 -148.5732 149.3634 -174.5722 74.4274
6.46501310 -78.1128 -20.0858 -48.7417 -78.2663 -149.8499 153.8491 -115.3461 -72.6981 70.7539 -138.3084 154.5288 -61.8188 102.3735
6.50626210 -74.3838 153.5741 -47.3211 101.4469 -64.7855 148.3921 -54.1191 95.6485 105.2403 -145.6343 151.3404 -172.9746 -102.6044
6.54221900 -76.6593 -13.3167 -48.3953 -78.9367 -142.3266 157.4231 -111.6945 -75.2037 63.1690 -129.9805 155.7270 -64.2212 -9.6053
6.57311540 -87.8204 3.1250 54.7414 -86.8183 -64.3851 147.4281 -70.1536 71.8264 -139.5032 -145.5706 151.3560 -172.9636 -102.6214
6.59359610 -74.9411 -22.6372 -174.6761 66.4672 -146.8685 157.1335 -122.1009 -72.5090 -104.2286 -74.7655 154.2585 -61.8485 -79.2897
6.63606810 -146.5281 162.2078 -166.0334 -166.5781 -71.0439 128.1467 -172.9793 -85.0644 117.7118 -148.2007 148.8530 -173.7934 -102.0473
6.68361340 -86.9456 -2.1604 54.5840 -89.0260 -63.6401 147.5943 -67.5429 73.0921 28.4189 -73.0119 147.4195 -173.5803 -100.9809
6.71633260 -77.1392 -24.1116 -174.8660 66.7514 -147.1580 161.7888 54.6737 69.9051 -132.1688 -134.8120 152.7065 -59.6599 -77.0810
6.76158020 -75.5599 153.5451 -48.1118 -78.1870 -143.4153 131.8614 -175.1532 -86.3987 119.2674 -148.4886 148.7444 -173.8634 -102.1408
6.82213970 -74.5623 -28.0114 -175.7238 68.4497 -148.4774 155.0786 -114.8008 -73.1927 69.4294 -137.1437 155.1593 -61.2184 102.4784
6.87887700 -75.6168 153.5805 -48.2323 -78.0923 -78.4910 130.6370 -176.0443 -87.5301 -63.9932 -147.7056 160.2113 67.5964 94.6764
6.92281050 -86.6917 -7.8644 -48.0945 -76.3173 -76.0630 155.2769 -117.9434 -73.3337 73.9722 -73.8927 153.9058 -61.7832 -79.5600
6.96281190 -90.1564 160.5725 51.0473 -4.2425 -65.1610 148.7115 -53.9334 95.3324 104.4481 -145.4173 151.2719 -173.1289 -102.5922
7.01484130 -74.9142 -23.6477 -174.8269 67.0644 -142.5601 126.0428 -176.7120 -88.5285 114.7688 -133.1942 150.1780 -73.3607 1.0414
7.09655800 -77.9458 -23.8921 -174.6576 66.9746 -145.4319 128.6848 -176.0181 -88.2191 116.9024 -139.8020 151.6502 -69.2956 -85.7518
7.14099000 -77.2014 159.9336 -165.5344 -165.1384 -70.9901 128.2776 -173.0511 -85.1766 117.7769 -148.1997 148.8620 -173.7910 -102.0547
7.23386110 -78.7538 -11.5728 53.8112 100.9622 -145.8476 158.1136 -113.7163 -73.8199 68.9870 -72.4083 153.6399 62.7655 20.8967
7.28069220 -78.6935 -11.9459 53.8011 100.9703 -145.1312 159.0449 -111.6320 -75.5482 -117.0102 -143.0204 154.1242 56.5547 25.7405
7.35576650 -96.3849 1.1107 54.9100 -177.8319 -146.5144 158.1143 -114.1900 -73.6340 -110.7208 -72.5643 153.6783 62.8978 20.7464
7.41194960 -86.8943 -32.9840 47.7256 -177.4458 -129.0775 151.2186 -67.6812 89.3129 63.0353 -136.2522 155.8122 -62.1860 104.4816
7.58148280 -148.6702 161.1989 50.8108 -97.2501 -145.1771 158.8296 -113.1207 -74.2504 67.9012 -71.9641 153.6627 62.7373 21.0253
7.61812980 -81.6134 -27.2109 47.1034 -178.5793 -124.3430 155.4827 -69.1321 88.1763 -119.1464 -129.1778 154.8634 -66.8118 -4.8732
7.76778210 -80.7066 -28.2844 47.4166 -178.2673 -126.3056 152.5444 -68.3204 88.6915 64.6318 -145.4399 152.0006 -173.8781 73.4986
7.83541270 -80.5630 -28.3051 47.4153 -0.6290 -126.1896 152.4803 -68.3165 88.6318 -119.9925 -145.6027 151.3546 -172.9129 -102.5993
7.86688230 -78.5516 -29.2325 47.4570 -178.5326 -125.0931 148.3866 -68.0879 87.9162 -119.7685 -149.4539 162.9896 62.0328 92.0448
7.98922050 -77.1104 159.9545 -165.5128 17.0907 -70.6488 130.3567 -174.8146 -86.8601 -64.1294 -147.2562 153.0749 54.8841 41.4386
8.34189840 -81.2142 -27.8420 47.3837 -0.5921 -126.4745 153.1980 -68.4935 88.8108 -120.0246 -74.7681 153.2743 -57.6734 115.1304
10.86584950 -90.6859 2.4203 -48.1318 -71.9762 -82.6507 4.7680 65.1699 82.1363 73.2160 -62.7579 149.1845 -60.7381 153.6691
