# Supplementary material for: Exploiting Sequence-Dependent Rotamer Information in Global Optimization of Proteins
Source: J Phys Chem B. 2022 Oct 18;126(42):8381–90. doi: 10.1021/acs.jpcb.2c04647 (PMC9623586; doi:10.1021/acs.jpcb.2c04647)
Supplement: Supplementary file 2 — jp2c04647_si_002.zip [file jp2c04647_si_002.zip › TripeptideConformations/CYS_VAL_MET_new.csv]

0.00000000 -67.6663 -16.1001 62.0093 -84.4432 -10.1132 60.9585 -82.4997 153.6388 -56.3054 -59.9601 176.5592
0.17898022 -66.9277 -16.7263 -61.1056 -83.1153 -10.9046 -61.7672 -82.5993 153.6116 -56.4204 -60.0552 176.7058
0.24924330 -68.5494 -16.2692 61.8547 -88.8957 -7.7665 -62.2271 -80.0277 153.4074 -59.4229 -177.4979 -177.9324
0.33843042 -66.9794 -16.7191 -59.9116 -83.2563 -10.8317 61.1644 -82.5765 153.6121 -56.4062 -60.0443 176.6884
0.43263733 -67.3952 -17.6600 -61.1330 -88.7409 -7.6767 -61.8433 -79.9370 153.4101 -59.3634 -177.5311 -177.7908
0.54431010 -67.7052 -15.5495 61.8047 -83.9647 -10.5439 61.3293 -82.5000 153.6285 -56.4373 -59.9826 176.6001
0.57449216 -67.7391 -15.7294 62.0855 -84.2753 -10.4067 -62.2790 -80.6932 152.8259 -58.0041 -57.6056 -66.7512
0.65324694 -72.0931 -14.2754 -66.1434 -84.5908 -9.5578 -61.7615 -81.8972 153.5887 -56.3774 -59.8450 176.3548
0.74546906 -67.6456 -12.3394 62.4035 -79.3692 -12.6015 60.4463 -75.9955 151.7008 -61.0975 -169.0763 -63.2897
0.80193978 -69.5879 -12.9533 62.4835 -79.4057 -13.5103 -62.0032 -91.9400 153.5707 -63.6329 -175.7171 -72.1796
0.89259268 -72.3553 143.9591 -172.4085 -67.8515 -17.1931 -61.9699 -84.8088 -6.9885 -56.2555 -59.0148 177.9922
0.92316150 -67.9485 -16.0433 61.9666 -87.5911 -8.7659 -62.2368 -79.6993 153.0095 -60.5279 -179.5476 69.8142
0.94607357 -68.9781 -12.3194 -60.8105 -77.9953 -14.5362 -62.0291 -90.9022 153.3721 -63.4609 -175.5948 -72.1828
0.97082521 -77.9650 167.8538 66.0502 -66.4405 -17.7859 -61.8188 -87.6339 -6.2930 -56.4539 -58.9672 178.2872
1.05567590 -67.8685 -14.8007 62.2275 -83.1214 -9.5443 -62.2362 -72.1975 143.1241 -173.1118 56.0568 64.9610
1.09032093 -74.2161 -15.8780 61.7698 -93.5812 -8.7720 62.1651 -81.7783 152.3908 -68.6956 75.4536 -178.2668
1.11058802 -69.0566 -12.3075 -59.6355 -78.0684 -14.5312 -62.0238 -90.8797 153.3717 -63.4868 -175.6019 -72.1858
1.17480115 -71.0790 -9.7001 -59.5593 -77.8992 -6.9536 -61.7134 -140.2278 162.5104 60.0161 178.6796 177.6844
1.21603404 -67.2559 -14.9900 -60.9954 -81.6862 -10.4249 -62.1572 -72.2689 143.0577 -173.0794 56.0592 64.9596
1.26020876 -67.0337 -17.1651 -59.9276 -87.1260 -8.9045 -61.9234 -79.7304 153.0162 -60.4586 -179.6003 69.7992
1.29409408 -77.8474 167.4982 65.8369 -66.9675 -17.3924 -62.0831 -86.6381 -7.0776 -60.9893 -177.3345 -179.4847
1.31808964 -69.6754 -12.5016 62.0036 -79.4634 -13.7703 -61.7635 -91.2294 153.5525 -63.6769 -175.8083 -72.1879
1.35183750 -71.3622 -10.2695 62.0305 -79.5200 -5.6957 61.3146 -140.4664 162.4765 60.0262 178.7164 177.5840
1.37808131 -67.3070 -14.9956 -59.8105 -81.8295 -10.3735 -62.1478 -72.2759 143.0660 -173.0743 56.0581 64.9594
1.42052920 -74.5292 -8.7885 -65.6747 -78.5219 -14.6589 -62.1336 -88.6566 153.1111 -63.8941 -175.7146 -71.9526
1.44732560 -70.8324 -9.7336 -59.5806 -77.8284 -7.7476 61.6537 -140.7510 162.9075 62.2188 -179.7253 72.2489
1.54060141 -72.5223 -12.0792 -66.0086 -82.9271 -9.7447 60.6820 -71.7240 142.4882 -174.7809 59.0314 -179.0274
1.56434449 -67.8080 -14.9017 62.2300 -83.3405 -9.7835 -62.3284 -72.7174 140.8671 -171.1267 176.4716 179.9134
1.63077111 -74.6014 -15.2838 61.9840 -92.3446 -9.5182 -60.1749 -81.4153 152.2892 -68.5043 75.7493 -178.1994
1.65513065 -65.1791 -15.8601 67.4528 -83.2366 -11.3642 60.6385 -81.2254 152.8050 -58.1001 -57.6906 -66.7670
1.69284342 -73.5923 158.5832 -59.9335 -66.4171 -20.7349 -61.9684 -95.2571 0.1995 72.8371 -64.7570 -67.0844
1.71526662 -72.4565 144.6860 -172.0829 -67.4075 -16.5509 -62.4089 -80.7322 -9.7982 -61.5992 179.9571 69.8937
1.74476272 -72.2268 154.4524 -61.4638 -68.0266 -17.8205 -61.7190 -85.8182 -5.9063 -57.1661 -59.1668 178.0605
1.78319771 -81.5798 160.6073 -62.7377 -65.4502 -22.8614 -62.9528 -94.7853 1.1117 69.0005 -72.4571 178.8894
1.81439803 -72.3259 144.3133 -171.3165 -67.3353 -17.3110 -62.4270 -83.8400 -7.3588 -57.5292 -56.0370 -65.2713
1.83598149 -72.2672 154.9839 -61.0879 -68.5665 -14.8028 -61.8682 -76.6999 -13.5307 -57.4506 81.6216 -176.3379
1.85635883 -67.7427 -15.1897 62.1847 -84.0755 -8.7868 -62.2604 -71.9904 140.4731 -170.2243 179.4040 -68.9683
1.88657354 -67.2269 -15.1443 -59.8213 -82.0430 -10.5665 60.6168 -72.7891 140.8005 -171.0883 176.4809 179.9128
1.92921044 -80.0931 156.2617 -64.7023 -67.9067 -17.8032 -61.7330 -85.7099 -5.9731 -57.1598 -59.1656 178.0443
1.97215630 -72.2437 154.8146 -59.6959 -68.0309 -17.8218 -61.7164 -85.8067 -5.9071 -57.1677 -59.1663 178.0619
2.00160331 -70.8845 -9.2103 62.6499 -77.5749 -8.0435 -61.8074 -139.0522 166.8259 62.6217 77.8161 -178.2906
2.02510612 -66.6268 -14.1040 62.3538 -73.9658 -20.7888 -165.2236 -80.0799 152.6104 -56.5556 -60.1492 176.9351
2.08320316 -66.4251 -14.2489 -60.9737 -73.3035 -21.1664 -165.1524 -80.1839 152.5769 -56.7112 -60.2222 177.0061
2.10898146 -72.1109 154.3111 -61.4461 -67.0165 -17.7108 -62.6441 -75.4177 -11.2542 66.9863 -178.5182 179.5171
2.12940093 -145.0855 146.0529 -172.0748 -69.0576 -16.4213 60.6113 -124.8985 17.1072 62.7465 178.1722 179.0841
2.15073725 -76.8395 163.3939 62.9746 -67.6137 -19.6716 -62.7365 -94.4652 0.3389 66.3750 -179.9065 -70.4867
2.17242078 -79.9790 155.0337 -64.3201 -67.1921 -18.1205 -62.7049 -75.7702 -10.7165 66.3367 -178.3537 177.7975
2.20633511 -68.4497 -17.9164 -59.9084 -112.9966 6.2757 -61.6205 -74.0838 142.4844 -171.3635 172.9578 66.6345
2.22881499 -73.2782 147.9182 -168.3856 -79.1848 -13.8599 -61.6383 -84.2992 152.5815 -57.9244 -60.1619 177.4313
2.25352452 -73.0493 146.1011 -169.9485 -81.4153 -14.2589 -61.9048 -87.1314 152.4054 -61.7113 -174.5014 -69.7115
2.28057616 -74.0332 151.9510 -167.1214 -75.6253 -9.2890 -61.7901 -139.2397 145.7984 -176.5224 58.6911 -179.1143
2.30439389 -73.9368 151.5987 -167.6405 -76.0818 -9.4487 -64.0306 -134.5871 155.3071 -68.9078 -179.1492 -71.1022
2.32962618 -72.4525 144.3732 -172.1219 -67.7784 -17.1423 -64.8779 -80.5623 -9.1886 -63.3811 -67.6958 98.7983
2.34996116 -67.7850 -14.7477 62.2562 -82.4364 -9.9828 60.5006 -72.1729 134.8476 -169.3824 -80.6464 179.4287
2.37250691 -71.7865 153.6424 -60.0862 -84.0081 -2.0307 -61.0077 -140.3653 159.7921 67.9954 -70.5874 176.6460
2.40637994 -72.1102 154.0915 -59.6203 -77.5821 -14.0040 -61.4774 -147.9381 159.8609 61.8740 -179.0088 179.1518
2.42673427 -73.6316 149.4891 -168.1178 -81.9204 -4.9878 -61.4081 -66.3633 154.8783 69.1518 -173.9970 179.6278
2.46529559 -144.5555 154.6023 -168.0494 -76.3013 -10.4362 -61.6443 -142.9009 167.2157 58.9499 74.1503 178.4264
2.48576063 -74.1603 152.0189 -166.3248 -65.2478 -18.0400 -62.7000 -77.7190 -9.8913 67.8453 176.9367 68.6550
2.50620006 -143.5434 172.2540 65.8996 -79.0921 -9.2810 -61.2946 -81.0294 153.6128 -57.0113 -59.6064 176.4755
2.52891530 -66.2666 -15.9738 -61.0788 -76.0302 -19.6332 -164.8214 -78.1858 152.5527 -58.1919 -178.1165 -177.2501
2.55518392 -72.0354 153.7582 -59.6245 -77.3627 -14.2659 -61.9904 -144.6434 146.4251 -176.6917 58.5198 -179.1569
2.57769290 -73.1376 146.3390 -169.8806 -81.7798 -12.0619 -62.0785 -72.9741 142.6821 -173.7269 56.0835 65.0662
2.61207855 -71.6885 151.3506 -61.5011 -84.6297 -11.6038 -61.8258 -75.6845 151.0952 -60.1541 79.3233 -176.2600
2.65050489 -69.5685 -9.8636 -60.7895 -80.2332 -6.2357 -61.7608 -67.4719 159.0484 69.6780 82.8117 -179.2866
2.67096760 -67.2502 -14.8910 -59.8098 -81.1329 -10.8284 60.5954 -72.2909 134.7638 -169.3177 -80.6229 179.4313
2.69953592 -71.9152 153.0594 -61.3886 -76.6613 -17.1212 -63.9278 -137.5722 154.7725 -67.0377 -179.6796 70.1477
2.73165135 -100.0405 -2.7465 -62.6606 -87.0113 -14.0617 -61.0835 -80.1716 151.0872 -62.9829 82.8455 73.8744
2.75260277 -135.2205 5.3255 62.9259 -88.4171 -8.0819 61.3626 -74.2242 156.7319 66.9047 -71.6831 178.5821
2.78402957 -72.0939 154.0165 -59.6166 -77.6451 -14.0429 -61.5614 -147.6899 160.1098 62.5497 -177.2894 -69.7537
2.80669070 -73.7526 151.0840 -167.1054 -79.2017 -4.3973 -62.8895 -131.3833 155.8563 -66.1044 -177.8661 -178.8583
2.83353455 -66.6174 -13.8267 -59.7807 -73.3058 -21.4721 70.0257 -79.0493 151.7973 -58.0336 -57.7171 -66.7156
2.86263599 -71.7055 151.7929 -61.8695 -135.1867 157.2358 -65.7459 -144.6361 145.5605 -176.4957 58.6241 -179.1257
2.88281111 -67.9154 -14.2982 61.8886 -82.3802 -10.2459 -61.9798 -72.2115 134.9136 -169.4618 -80.6696 179.4266
2.91489709 -73.6383 149.6709 -168.3008 -81.6016 -4.5149 -61.3889 -65.9353 154.9601 69.1417 -172.0750 -68.0974
2.94363700 -74.8520 158.5845 59.4281 -78.5132 -18.4725 -61.5955 -85.4287 153.0106 -58.5996 -59.8556 177.7175
2.96762657 -67.8420 -12.9141 62.4481 -73.8000 -21.5325 -165.7829 -73.4534 141.9644 -174.4998 59.0961 -179.0207
2.98965921 -78.7513 167.9556 65.4601 -81.7142 -7.4977 -61.4164 -77.0119 152.9602 -62.2053 -175.4809 -68.8573
3.01875294 -67.3341 -12.9593 -60.8958 -73.1461 -21.6877 69.9094 -73.4544 141.9218 -174.4401 59.1001 -179.0233
3.05602610 -67.3643 -11.6668 -60.8013 -72.2974 -27.0397 -58.0365 -78.2743 152.2432 -56.7614 -59.6910 178.1231
3.07696827 -65.0404 -25.5297 -167.5889 -79.0489 -9.1351 -61.0210 -100.7921 155.0310 -62.4315 -173.4802 -70.6231
3.10059510 -72.1648 153.1166 -61.3211 -83.0559 -15.5347 61.2668 -85.2041 151.6991 -59.8986 -57.6402 -66.7093
3.12066870 -72.0269 153.7089 -61.4200 -78.0480 -13.4233 -61.5696 -145.7042 165.9119 59.3870 75.3349 -179.4947
3.14457107 -71.9581 153.3400 -61.3330 -77.3995 -14.3037 -62.0159 -145.1278 145.3275 -172.7876 173.5728 68.5677
3.16853942 -78.7416 168.1107 65.2902 -81.7750 -7.7898 -61.4255 -71.2213 143.0106 -173.5936 56.0176 65.0972
3.19156393 -73.1961 138.1176 -173.7532 -124.1621 2.2905 -62.1605 -88.6464 153.6522 -63.7063 78.7829 75.3609
3.21227167 -71.8154 140.1952 -171.5131 -135.6774 150.8340 -66.7962 -138.9343 155.2169 -62.8404 -176.1488 -178.5333
3.23413343 -73.0783 146.0493 -169.9770 -81.7991 -11.9494 60.7837 -72.5542 140.5818 -172.0363 174.2231 68.3825
3.25494185 -79.8232 154.9899 -64.6751 -76.8050 -17.1426 -63.7757 -133.1112 154.0040 -69.9844 -64.2951 -68.5306
3.27662525 -144.3176 143.0173 -172.1779 -119.2337 0.7740 -61.5967 -87.4804 153.5973 -63.4154 77.9924 -176.3537
3.29984710 -74.8344 158.2963 59.0221 -78.6691 -19.0591 -62.0946 -84.1228 152.7031 -62.7494 -177.6975 -179.5817
3.32775289 -67.2056 -13.1385 -59.7303 -73.1338 -21.6737 69.9777 -73.9059 142.6506 -172.8827 56.0276 64.8065
3.35377473 -88.9616 -3.6390 -63.5294 -72.8967 153.4211 -64.0143 -136.1521 154.8696 -63.8334 -178.0640 70.6094
3.38640259 -72.1306 154.2516 -59.7028 -77.9936 -13.3153 -61.5405 -145.6408 165.9424 59.4345 75.3688 -179.4823
3.41674208 -71.0644 -11.2295 62.5976 -72.4635 -30.1266 179.8015 -89.1405 152.6145 -72.6858 69.1500 68.4099
3.44013688 -78.1611 153.8565 -65.2040 -133.2017 151.4157 -66.0973 -135.5758 154.3019 -61.6131 83.3972 -176.1283
3.46028986 -67.5381 -12.0326 61.9570 -73.6661 -26.3624 -178.0473 -77.6409 152.2605 -56.8445 -59.7383 178.2233
3.48223671 -75.5211 157.3326 60.3425 -89.9516 -15.5879 -61.3452 -152.0515 156.0316 62.8417 -176.1208 -69.4105
3.51603952 -64.4937 -15.7429 67.4915 -76.3457 -19.6279 -164.8900 -78.2959 152.5212 -58.3355 -178.1538 -177.3082
3.53897661 -72.4086 154.5226 -60.9911 -84.0881 -9.7864 61.3380 -69.9032 155.4722 66.7416 -179.3243 70.5011
3.56269931 -144.7583 155.7242 -162.7307 -78.5851 -9.8021 -59.8860 -141.0766 161.0349 69.7316 -74.0313 177.1642
3.58861335 -80.0618 156.0340 -64.7051 -68.2497 -15.9126 -62.4460 -72.9148 -20.5696 -169.6353 172.5047 68.3604
3.61034583 -67.5786 -17.9217 -164.5689 -82.3074 -9.5155 -62.0239 -72.7525 140.7682 -170.8995 176.4887 179.9112
3.63299547 -80.3359 157.1215 -64.5836 -84.4060 -8.1705 61.4393 -68.9245 155.3911 67.0319 -179.7123 71.5935
3.65372392 -80.1216 155.1274 -64.5768 -83.8466 -14.2194 61.1644 -80.6654 151.7019 -63.5581 179.4224 69.7357
3.67876197 -74.3290 153.3117 -165.8825 -75.2745 -10.0531 -61.6325 -141.2790 168.1939 59.9549 70.9083 65.9390
3.69920863 -74.1244 152.9169 -167.1557 -69.7432 -18.7408 71.0884 -140.9016 160.0708 61.3478 -179.4572 178.7088
3.73641152 -73.7126 155.8961 59.2803 -134.9570 157.2052 -65.6039 -144.6620 145.5752 -176.4880 58.6220 -179.1305
3.75973142 -69.5175 -10.8354 -59.5748 -73.1390 -28.3509 -177.8639 -73.5221 142.5208 -173.6760 56.0834 65.2019
3.78073726 -67.6966 -12.2480 62.5437 -74.2890 -25.9012 -56.9399 -74.6176 151.7733 -57.8290 -64.7946 94.7387
3.80535411 -76.1954 156.0541 -161.9619 -63.2890 -22.0143 -62.8250 -88.2626 -4.8094 72.7291 -68.3153 179.7492
3.82975604 -84.4986 -7.4878 -64.1629 -146.6053 149.4678 67.0884 -74.0640 151.6885 -62.3289 -59.1552 -67.1570
3.85299384 -73.1664 147.1671 -168.6189 -81.0874 -11.1195 -62.0551 -71.8013 139.9588 -171.3255 179.4312 -69.2636
3.87829980 -71.9353 153.1140 -61.4322 -72.7081 -32.7446 -177.8651 -134.7840 155.7361 -62.3411 -176.3655 -178.9685
3.90205859 -74.8026 158.2289 59.4186 -78.3231 -21.1528 60.2725 -82.4305 156.4149 66.1161 178.8544 70.4864
3.92393157 -67.2352 -12.6461 -60.8756 -76.9923 -16.6913 -164.3836 -70.4843 150.7410 -63.6344 -69.4924 98.0305
3.94439904 -73.1340 147.5923 -169.2704 -74.2537 -24.1393 70.1767 -82.8036 151.2400 -61.6926 -175.8233 -69.7787
3.96496690 -75.0122 156.2666 57.0732 -77.5952 -12.9057 -61.6540 -141.6991 145.9716 -172.7608 175.8833 179.9437
3.99753306 -73.8787 151.5827 -167.4121 -75.3495 -9.1324 -61.8179 -136.7936 134.6010 -169.6344 -75.5341 -65.3437
4.01891875 -79.7297 155.2978 -64.7074 -72.1762 -23.9076 70.7790 -146.4739 160.1439 62.6420 -178.4831 178.9352
4.05519048 -144.6228 156.1334 -166.5337 -69.1533 -21.9415 70.2859 -139.9703 145.1803 -176.5172 58.7547 -179.0977
4.08104240 -71.6592 -9.6316 -162.9657 -75.9510 -8.7470 -61.7700 -138.9712 166.7783 62.6501 77.8223 -178.2223
4.10226595 -73.4175 140.7641 -170.2934 -117.8611 -1.3893 -61.6644 -89.0972 153.8446 -62.3569 82.1998 77.1924
4.12250025 -73.5369 158.8523 68.2497 -90.5683 -12.1304 -61.8439 -78.3990 157.3474 63.9093 178.6361 178.3399
4.15833165 -80.3232 158.6771 -64.3360 -64.4465 -21.2794 -166.1394 -71.4456 -14.9649 -57.3025 82.4048 72.5321
4.17993963 -71.8258 152.5841 -61.3055 -76.6773 -26.4736 -165.3181 -86.5687 151.3925 -58.7094 -59.6713 178.1439
4.20010469 -72.7153 157.8339 -59.1386 -64.3183 -21.2982 69.4315 -71.4091 -15.0285 -57.0297 82.5935 72.5957
4.22210735 -79.0820 156.0394 -64.8995 -144.0832 145.3873 65.2118 -133.4804 153.7927 -62.0975 82.7628 -179.1356
4.24312501 -79.6671 154.9954 -64.7308 -71.6667 -24.7169 69.8403 -144.7290 147.6727 -174.0896 54.9020 63.0298
4.26588370 -72.2702 156.2945 67.8490 -85.0518 -21.1205 -62.4763 -153.3186 140.4167 -175.3311 55.3977 63.3442
4.29083152 -77.8686 148.1726 -66.5037 -77.8804 -38.7546 -178.7413 -81.8313 156.4783 65.2345 -72.6830 178.7180
4.31269512 -75.0182 156.3025 57.0984 -77.5626 -12.8844 -61.5952 -141.8410 145.6204 -172.2130 177.9828 -70.2502
4.33959820 -142.2350 157.7847 55.6268 -80.5542 -11.0815 -61.1698 -142.4217 167.1895 58.6966 74.1374 -179.2998
4.37680843 -71.1974 -17.8978 -59.9591 -126.9606 41.1901 -158.9560 -131.4622 156.5142 -60.8369 -175.4046 -178.1737
4.39687518 -70.5750 147.8350 -61.5670 -77.4954 -38.7508 -58.4755 -81.9938 156.4615 65.5472 -72.6275 179.0638
4.42654435 -68.9873 -11.0658 -60.7740 -73.0603 -27.7123 -177.7215 -72.9455 139.7884 -170.8125 179.0995 -69.7918
4.45481574 -69.6893 -11.5346 61.9756 -74.4247 -27.8655 -177.5526 -73.1480 140.4660 -171.5417 176.5105 179.9018
4.47858749 -75.5063 159.2940 58.8596 -74.2488 -39.2921 -178.6161 -80.3919 157.1548 65.3360 -74.0952 179.4619
4.50171138 -143.6223 161.6933 61.7208 -83.9995 -20.1539 -62.4079 -150.7559 133.4646 -170.4830 -80.3577 179.4956
4.52257303 -73.4449 148.5421 -168.0743 -72.4735 -33.5576 -179.9565 -83.0672 150.8228 -63.9695 77.6127 -177.8555
4.54497312 -74.5400 153.7643 -165.7209 -67.5646 -24.7440 66.6077 -135.8950 154.3571 -68.8540 178.9231 69.7027
4.56669652 -74.3372 152.8144 -167.0433 -70.2908 -20.2677 -72.6141 -127.0840 151.5884 -77.2942 77.6972 69.0064
4.59498567 -73.6815 149.6517 -167.6166 -71.1423 -32.1755 179.5503 -93.3155 151.1268 -73.4058 67.8427 66.4058
4.62011156 -70.7567 148.8159 -60.1494 -75.9147 -28.0172 68.7051 -98.5570 157.0146 66.7282 -70.4867 -70.4509
4.64738618 -77.9401 167.5666 65.7378 -66.2965 -30.0827 -178.6333 -73.2658 -20.6427 -168.0227 58.1594 65.2120
4.66920297 -64.9709 -13.7926 67.7847 -73.3843 -21.5254 -165.6888 -74.1119 140.2702 -170.9503 176.6020 179.9102
4.69103415 -77.5635 165.1391 62.4682 -101.8917 14.6056 -61.1282 -135.7019 169.7050 56.0278 66.6758 66.2728
4.71592344 -71.7556 152.4311 -61.3179 -75.6278 -28.5975 68.9606 -81.4001 141.6711 -175.9335 59.1795 -178.9770
4.73840679 -75.0044 154.9832 -164.3472 -69.0174 -27.9642 -58.9361 -138.7501 160.0801 65.4860 -74.4294 177.2240
4.76607768 -75.2848 157.1269 60.2067 -77.5773 -32.5592 -169.1916 -143.5851 148.2568 -67.8247 -177.0282 -71.1416
4.78984657 -72.3160 156.4472 67.9067 -84.8285 -21.0993 -62.4964 -152.8898 138.1436 -173.6203 176.7085 179.9791
4.81400337 -73.2856 148.6213 -167.7306 -73.2451 -24.8541 69.6766 -76.6784 142.1543 -173.8012 56.0867 64.9311
4.83638350 -72.0424 153.3421 -62.0545 -75.2896 155.6586 -63.4843 -74.6093 164.2211 63.5437 70.7430 65.5792
4.85751030 -74.8941 160.5922 60.5987 -141.9567 145.7884 65.2984 -122.6750 154.5174 -59.6692 -62.9696 176.0741
4.87810080 -66.1909 -22.1761 -166.3701 -79.2234 -1.6136 -61.0008 -66.1869 158.4067 70.5978 83.2735 -179.2712
4.89836243 -71.8668 153.0600 -59.5244 -76.2698 -27.0751 70.0987 -87.0443 150.7604 -59.6561 -57.0013 -66.5236
4.92601305 -74.7015 154.4940 -164.6135 -68.6177 -20.9030 70.6753 -139.3107 146.7362 -173.8943 55.0977 63.0313
4.96070732 -67.6107 -12.5049 61.8130 -73.1511 -21.6803 -165.8042 -73.5062 134.2365 -168.9894 -80.3034 179.4400
4.98307682 -122.1464 20.2356 -61.9883 -74.3243 -22.6428 70.2314 -72.6302 155.5059 67.2820 -71.1092 178.0639
5.00468480 -75.1514 155.4659 -164.5569 -68.4711 -28.0197 -58.1715 -141.4534 159.9588 62.9846 -177.9528 -69.9441
5.02766213 -80.7981 157.2721 -63.4976 -76.3353 -24.8670 69.9607 -70.4236 154.4448 65.9308 -177.2022 177.6619
5.05069872 -73.5266 149.1953 -166.9184 -72.3058 -33.1647 -179.9114 -82.4639 151.1908 -64.2685 77.3012 -177.9785
5.07463946 -74.9594 157.9084 57.8184 -74.9332 -34.7873 -178.5654 -71.9851 143.7298 -174.7011 55.9195 65.2770
5.10178825 -79.7317 154.5616 -64.6873 -76.6911 -26.7440 70.1876 -85.0163 150.9088 -63.0721 -175.6499 -69.5430
5.13151889 -78.8525 153.2452 -65.1009 -132.8150 138.2192 -177.3780 -145.3118 167.3076 58.6297 69.7984 65.7656
5.15535551 -73.7341 161.4638 69.4982 -130.9002 134.2203 -177.3910 -93.3061 153.1495 -59.8097 -61.0819 177.5641
5.17841278 -73.5452 148.2451 -167.7164 -73.1862 -33.1535 -58.1056 -75.9524 140.0023 -172.4822 174.4010 68.4195
5.20245416 -70.2009 -30.3134 -168.7480 -80.0507 -19.5207 -165.3509 -74.4938 150.8587 -66.4457 77.8011 -177.6060
5.22390767 -71.8811 138.8525 -170.8127 -80.8559 121.2216 -58.3862 -139.5682 154.6914 -62.7347 -178.2693 70.7588
5.24769684 -75.7805 162.8614 60.1278 -72.0501 -32.2439 -58.4751 -69.3331 149.5292 -58.3436 78.6004 71.5788
5.27331011 -79.7648 170.5624 65.6344 -73.4868 -28.2658 -58.2837 -72.7936 152.4097 -60.7855 -61.3071 178.9499
5.29366032 -79.2991 169.7703 65.5752 -74.0504 -20.5603 71.1569 -74.3245 152.0026 -62.8893 179.1599 69.6330
5.31965640 -73.8755 150.3876 -166.1626 -72.6103 -32.3106 -178.6485 -80.8806 151.2386 -62.9829 179.7104 69.7315
5.35530208 -73.0733 146.1206 -169.9886 -81.2272 -12.7793 60.7455 -73.7004 136.2496 -169.5982 76.2388 -95.1262
5.39059837 -72.6222 140.5833 -170.0071 -136.9131 156.1373 -66.0504 -71.0134 136.4074 -171.1566 -81.4034 179.3437
5.41381182 -72.1038 141.5600 -170.6410 -83.1531 -23.9402 70.0217 -77.2461 150.3889 -64.7837 83.7182 76.2604
5.43698744 -64.9051 -13.7168 67.7905 -72.7636 -21.5877 -165.7401 -73.6881 134.0606 -168.8509 -80.2352 179.4427
5.46191808 -77.5825 163.4644 62.3850 -76.1616 -28.6315 68.9935 -91.3864 157.6410 63.2971 -73.1103 -67.9902
5.48704391 -73.7772 149.7728 -166.2152 -72.6209 -32.6400 -178.4256 -75.5871 140.0044 -172.2794 176.6291 179.8961
5.52178045 -73.8316 150.2306 -166.4199 -73.5198 -30.7192 -176.6103 -76.1843 151.0112 -59.0713 -64.9656 94.9149
5.54387917 -71.9473 153.3250 -61.3273 -77.4032 -14.1853 -62.0152 -144.5669 142.9265 -168.9934 92.7918 -67.2024
5.56984130 -79.7074 170.4023 65.5851 -73.7035 -28.0419 -178.4275 -71.9801 151.6425 -60.5278 -57.7772 -66.7978
5.59098883 -75.4372 155.3002 -164.2048 -73.4157 -27.1432 -177.7201 -66.3000 153.7928 71.0977 -170.6781 -67.8055
5.62038981 -75.6877 158.7991 60.7714 -92.8401 78.3302 -53.3150 -138.2011 154.7679 -63.9181 -177.2436 70.3693
5.64549143 -79.5342 154.0308 -64.7340 -75.5114 -30.9340 66.6848 -85.2621 150.7772 -64.4463 -66.4540 99.4850
5.66739375 -79.5707 154.1891 -64.9265 -76.1797 -37.1437 -58.3448 -78.0876 155.2987 65.9214 178.2635 70.1263
5.69334117 -71.1142 150.3665 -61.8163 -76.7592 -37.0957 -58.4351 -80.9737 163.9625 59.7666 71.4949 179.2866
5.71740805 -79.5532 153.9454 -64.9089 -75.0867 -37.3392 -58.3490 -79.6162 140.6608 -172.6578 174.3966 68.9084
5.73776265 -74.8069 158.7296 58.4878 -73.5996 -27.0051 69.1300 -72.1584 140.8980 -173.1151 174.7810 68.7961
5.79135975 -74.2541 143.1477 -169.9651 -133.9839 136.0135 -176.7418 -72.1558 134.6567 -170.4113 -80.8465 179.3550
5.81371070 -72.8011 151.0428 57.7560 -74.7713 -28.3705 69.1275 -148.9970 141.5447 -173.3505 174.0238 68.5921
5.83779618 -79.4356 154.5050 -64.8350 -75.2377 -27.9269 68.8259 -90.9122 164.4782 59.1578 70.9025 -179.5154
5.87724402 -73.5095 148.4144 -167.7666 -71.9487 -33.0889 -178.4234 -76.0830 129.9666 -167.6141 -73.0780 -64.3404
5.90196354 -71.9712 154.2905 -59.1699 -75.5030 -28.2728 68.8901 -86.0767 163.5623 61.0627 72.5536 179.6844
5.92217971 -71.8642 154.3762 66.5800 -81.8113 -27.8109 70.8864 -152.2304 154.0119 63.7946 -176.5311 178.8277
5.97499860 -76.9267 167.9106 70.1716 -88.0514 5.9958 62.5763 -132.7655 168.5840 62.3214 72.2303 66.2717
5.99842375 -74.8004 155.5895 56.6548 -73.7848 -23.0553 71.3353 -141.2517 168.0301 58.7085 69.4715 65.8325
6.02002020 -71.7854 134.4082 -175.2520 -79.7023 -38.2314 -178.6105 -73.4815 141.7102 -172.8470 174.6022 68.6956
6.04315666 -76.6813 162.6590 63.1068 -127.9028 13.9973 -160.0287 -142.4782 159.3596 67.3022 -70.8913 -70.3997
6.06389282 -74.7776 154.3649 -165.3272 -70.2855 -25.0045 -178.1124 -128.6285 166.6603 61.4288 75.3892 -178.5509
6.09015216 -76.0796 160.0951 61.7791 -75.4546 -28.7524 69.0746 -149.4822 130.4109 -167.7738 -73.3806 -64.7456
6.11660470 -71.7018 152.4193 -61.2924 -74.5680 -28.8225 -167.0750 -83.3010 134.5561 -170.6449 -80.3766 179.3892
6.15478468 -76.2869 167.9899 71.7223 -74.5803 -21.0726 -164.4376 -75.5578 152.4864 -62.7349 179.5933 69.6974
6.17729815 -75.1064 155.3060 -164.1392 -67.8552 -29.7118 -58.1144 -138.6487 136.9321 -171.2992 -81.4308 179.4178
6.21239666 -73.4485 160.7448 69.1715 -134.6260 156.8669 -65.6081 -143.4196 134.7134 -168.9957 -76.0070 -65.9683
6.23938449 -76.6847 161.7438 62.0241 -76.5504 136.5432 -175.8901 -73.4211 163.4904 64.0739 71.2993 65.4959
6.27519485 -71.7778 152.7702 -61.7240 -69.7903 -30.6906 63.1246 -126.2918 151.4270 -77.8898 78.7075 68.8571
6.30385743 -75.5786 156.6248 -162.6350 -67.8090 -28.9276 -178.4487 -138.5736 143.6443 -172.5394 173.8309 68.6879
6.32521298 -73.8865 161.1356 69.3575 -132.4657 139.4133 -175.0584 -69.8171 155.2960 66.2662 178.6079 70.0586
6.35613232 -79.5342 155.1643 -64.8744 -69.0219 -30.3015 62.3118 -132.0891 152.7107 -71.7410 87.4442 -176.7253
6.38496363 -74.8918 154.9626 59.1744 -85.9100 -31.8728 -171.4436 -129.1483 145.8390 -63.5305 82.1991 68.1881
6.40952554 -73.3442 153.5210 58.5618 -74.2820 -35.8521 -178.9051 -145.6485 135.8672 -171.2970 -80.9502 179.4745
6.43356771 -75.6946 157.9378 59.2514 -71.9838 -34.0451 -179.0844 -143.6328 168.3281 57.3672 68.6394 65.8921
6.45754555 -74.8328 151.6108 -161.8811 -83.0182 7.2170 62.9203 -74.7353 152.3259 -63.4073 -65.6878 97.1556
6.49186903 -73.6799 161.6827 69.4773 -146.1124 147.9837 65.7329 -145.4158 165.2009 61.0114 76.5192 179.8224
6.52799532 -78.5207 -31.6514 -169.7216 -81.3161 -33.8405 -177.8601 -75.8288 157.2332 65.1574 177.6304 69.9985
6.55933214 -75.8856 158.8367 61.8387 -129.2978 25.0626 -33.8975 -149.4951 159.0028 64.2480 -75.4048 179.0123
6.60601582 -72.7982 151.3563 57.8823 -74.2123 -28.4465 69.0173 -147.3536 131.2878 -168.1954 -73.6429 -64.9442
6.63578428 -73.3717 153.6612 58.5605 -74.3159 -35.6251 -178.9068 -145.4232 132.0983 -168.2984 -74.0847 -65.1731
6.66753916 -76.8365 161.5923 61.9039 -81.2154 -23.7924 -165.0778 -78.4320 164.3527 65.5025 72.7356 65.9512
6.69906194 -77.5564 165.7840 65.3334 -97.5843 37.1808 -157.3302 -132.7288 155.1383 -63.9920 83.3673 -176.9396
6.72154080 -71.5143 142.2370 -170.1117 -147.7172 149.0755 66.6205 -70.2336 131.3299 -167.8593 -74.1786 -65.1605
6.77464160 -88.7273 -25.8941 -167.4935 -75.9433 -23.7256 -165.5740 -110.3650 158.8677 66.0332 -73.8142 -72.8488
6.82806160 -78.7620 154.1273 -65.0882 -146.5691 150.9519 -166.0159 -72.1759 -27.8876 -167.7126 69.5320 -98.0042
6.85411970 -75.0761 144.1292 -168.1947 -125.5224 17.3662 -151.4093 -79.8598 153.1799 -63.9615 -178.4006 -179.2903
6.88735208 -75.2622 157.1596 58.3069 -70.3220 -25.3350 69.8251 -140.1676 135.9793 -169.7374 -75.9685 -65.6800
6.93764494 -73.8099 161.5088 69.6500 -131.5062 135.9879 -58.6636 -125.3575 0.1589 53.6803 61.4633 68.3187
6.96645886 -73.8693 161.4369 69.5456 -131.9689 138.2550 -177.6532 -143.4087 134.2209 -168.8352 -75.6429 -65.8113
6.99895451 -74.8835 155.4336 59.2730 -78.7850 -33.8433 64.3471 -137.8545 147.4221 -69.6170 90.7228 -176.4918
7.04301820 -72.3581 152.4911 -60.1924 -132.7893 137.9575 -176.5363 -72.0532 135.2951 -170.1994 76.5021 -94.7039
7.08305267 -73.8754 161.2179 69.4114 -131.7235 137.1520 -55.5517 -77.5290 -14.3336 62.2793 73.3956 -179.5463
7.11096347 -72.9411 143.4642 -168.8499 -134.7590 157.4060 -65.7807 -144.8146 142.5109 -169.2970 76.0180 -95.0398
7.16518543 -71.7942 153.2952 65.8388 -82.8984 -29.1966 -165.8307 -151.5029 160.6893 63.6657 80.7684 -179.6799
7.19774750 -78.9224 141.4468 -168.5872 -134.1979 13.9282 -148.6437 -148.4538 161.5031 62.2971 -71.3583 -62.9681
7.24937244 -73.7222 149.9665 -167.1482 -76.6426 -25.4861 65.3421 -77.4810 147.1776 -86.6281 64.5434 -98.4462
7.27973253 53.3464 18.8459 77.9983 -72.3079 155.0393 -64.8827 -70.8103 136.4937 -171.1944 -81.4364 179.3434
7.31526378 -74.7363 154.7277 58.9397 -79.6787 -34.1474 65.5448 -134.2911 146.1063 -74.7298 83.2942 67.6781
7.35303127 -74.0645 156.0805 59.3055 -132.1944 134.9527 -58.4548 -74.9332 -44.3703 -172.9481 -77.6508 -66.4419
7.39741306 -71.8125 152.6042 65.3191 -84.8767 -27.9624 -165.2702 -150.2702 163.2937 62.4215 74.2131 65.7507
7.46783266 -78.4097 -32.1807 -169.9867 -84.8817 -32.6502 -177.6358 -75.8506 160.0357 70.7291 82.3111 179.3912
7.48816761 45.2528 34.0427 69.0363 -72.6350 -27.0357 66.2440 -133.6549 155.4579 -68.9480 -66.7973 177.3391
7.54311166 -76.6206 162.6402 62.6330 -146.2790 148.3015 65.6044 -144.6030 141.2833 -169.1918 92.8519 -67.2777
7.65376443 -75.9625 159.6975 61.6250 -75.6715 -29.0051 -166.9420 -150.6376 136.9577 -170.6828 93.2999 -67.0653
7.68630297 -73.6816 142.5327 -169.8864 -132.5534 130.8517 -59.4909 -80.2394 -29.9292 -168.0251 69.8652 -97.9301
7.77712118 -74.1189 156.2786 59.3695 -132.5258 138.5251 -177.6113 -144.7768 141.2880 -169.1520 92.8782 -67.3131
7.79855822 -74.4498 160.9705 68.3271 -81.3901 -23.8470 -164.9142 -78.6942 163.6446 67.0642 73.8203 66.2819
7.85217930 -74.6594 157.7761 58.0421 -73.7396 -27.6133 -166.8235 -74.2662 137.7791 -169.9648 76.2315 -94.9811
7.87700283 52.6019 22.5320 76.9185 -69.6237 130.8531 -59.8640 -79.7733 -30.7382 -170.9448 176.1537 -179.9713
7.91982776 -75.1289 155.3242 -164.0812 -67.9781 -29.7878 -178.4882 -140.2466 140.1698 -169.0164 93.1725 -67.1534
7.99765583 52.7757 22.9167 76.9457 -74.4618 125.0315 -60.6054 -87.9661 -18.1885 -64.3671 -67.4720 100.1594
8.07694320 -69.7834 149.2116 -61.6736 50.9942 -52.1990 74.6274 -129.6985 -11.5724 82.5236 -59.2294 178.2406
8.17429167 -72.7865 151.1387 57.8054 -74.5716 -28.3481 69.0550 -148.4265 138.5194 -170.3063 93.3334 -66.9615
8.26805717 -79.2615 169.0960 64.9205 -74.1018 -28.1693 -178.0765 -67.1046 135.4301 -169.9197 76.5045 -94.7357
8.30463189 -64.6345 -23.9482 -167.9615 -71.8175 -20.4332 -164.9738 -73.7228 136.5381 -167.8647 75.6525 -96.1354
8.48168892 -144.4335 162.4796 60.6701 54.1142 173.3676 -53.3237 -76.5791 152.2759 -62.8020 -62.8551 179.7801
8.51511367 -74.1531 156.9312 58.9623 -123.9968 31.0544 -36.2736 -80.0227 163.3594 63.5072 76.2546 -179.5435
8.67374178 -71.8394 152.9012 -61.4255 -71.1376 -28.3572 68.6810 52.0486 12.6597 63.7799 68.3015 -177.9040
9.16726522 -143.6455 161.2580 58.6870 -79.1531 -18.9021 -62.5523 -74.6188 141.1402 -172.7587 176.4632 179.8919
9.43242875 -76.6970 159.5387 -164.1851 -85.6421 -12.7624 74.0372 -67.2628 157.6939 77.5252 -74.4108 102.4458
9.52713838 -77.7877 162.3856 -164.5059 -82.1952 -22.2803 -56.0302 -65.9147 157.5189 77.8868 -73.2245 102.2127
9.79331827 -143.5665 149.0993 57.9484 -73.5608 -33.6666 -178.5685 -83.5075 141.6747 -176.5210 59.1286 -178.9899
10.25353387 -74.5455 152.6487 -61.9788 60.1275 151.0856 97.1910 -79.3038 150.6584 -63.8229 -175.4414 -69.1363
13.00847332 -73.5380 151.7068 59.2881 -74.7104 -52.6393 -177.3642 -120.3442 143.3918 -172.0022 175.1404 -179.0186
13.93463029 58.7026 -105.5125 -164.2080 -72.2036 -7.8257 -60.4364 -148.3909 159.5749 61.5766 179.3671 71.9531
