# Supplementary material for: Exploiting Sequence-Dependent Rotamer Information in Global Optimization of Proteins
Source: J Phys Chem B. 2022 Oct 18;126(42):8381–90. doi: 10.1021/acs.jpcb.2c04647 (PMC9623586; doi:10.1021/acs.jpcb.2c04647)
Supplement: Supplementary file 2 — jp2c04647_si_002.zip [file jp2c04647_si_002.zip › TripeptideConformations/HIE_HIP_MET_new.csv]

0.00000000 -65.0928 131.2111 -174.6960 -81.3075 -146.0377 16.6052 59.0909 -90.3391 -91.3072 153.3555 -61.4947 77.3836 179.0876
0.06637339 -63.9691 131.1330 -176.4184 90.7908 -146.1288 20.0986 59.3225 -89.3169 -101.6519 151.0487 -61.1399 77.8214 175.1403
0.18528631 -64.5304 131.2897 -175.9221 91.1324 -146.4163 20.7922 59.5315 -89.3239 -109.2949 153.1829 -62.5200 79.5308 73.7199
0.39067967 -64.4954 130.9121 -177.4943 86.8384 -145.5419 16.8174 59.5253 -89.0874 -94.1775 151.9149 -55.4568 -58.9205 -177.6053
0.42461989 -65.6639 127.3689 -170.4484 -60.4245 -143.4277 16.6587 60.2351 -89.1999 -96.6459 154.7722 -64.7082 76.5984 72.1676
0.48241036 -66.2362 133.5709 -175.5449 83.8000 -146.4793 15.3614 58.3466 -91.6501 -108.2097 153.1898 -60.3823 -59.3919 -67.2161
0.51294308 -66.4750 133.7118 -175.1328 83.0779 -147.6625 22.0749 59.2801 -90.6765 -117.7603 154.5804 -60.5853 -177.8419 -177.8680
0.61126561 -65.5622 131.4556 -174.8720 -83.7321 -145.5316 17.6406 59.0628 -90.3905 -87.1098 153.4272 -52.5340 -56.9488 178.1498
0.63647754 -70.6610 146.0420 -177.3535 61.2899 -150.1171 163.2199 62.7942 87.4896 -72.6769 159.8361 -62.1042 -61.8058 179.4606
0.68234108 -65.9275 130.0027 -179.9465 48.6858 -146.1966 10.9076 60.4003 -90.4558 -104.3444 155.3238 -61.6222 -59.9727 -67.4665
0.70819259 -74.6449 152.3401 -167.0118 26.4773 -79.7220 -9.7334 72.9625 88.3695 -147.7529 163.3384 60.6288 -179.0932 179.8304
0.73667474 -144.3592 153.9522 -168.2820 20.5026 -84.3741 -17.4296 65.5552 -100.1805 -82.7106 152.9729 -61.7205 -60.1692 -67.5396
0.80499763 -71.2113 146.8864 -176.3206 59.1153 -150.1193 164.2915 62.1858 87.2914 -66.2409 148.5553 -175.3719 58.1944 -179.2883
0.84197936 -68.7141 131.2854 -169.0869 95.4010 -148.0713 14.8326 61.0011 -92.9748 -140.2585 162.0351 60.7043 -77.6179 -174.6960
0.88160734 -71.1813 146.8255 -176.3890 59.2208 -150.0322 163.8098 62.0445 86.9888 -70.8404 158.7200 -64.1977 -177.8714 179.8651
0.90934442 -144.5240 154.9192 -170.8073 29.6828 -87.9958 -0.5895 74.4740 98.3400 -132.9459 157.6015 -60.6856 -173.0376 -67.8580
0.93662283 -70.6978 146.0688 -177.3895 61.4223 -150.1582 163.3189 62.7074 87.4575 -72.3044 159.3331 -61.5556 -58.2506 -67.2714
0.95773350 -74.6756 151.3385 -167.5584 21.1958 -83.0613 -17.6189 65.4861 -100.0154 -82.5313 152.7595 -61.7686 -60.1913 -67.5425
0.97855041 -144.9234 153.2774 -177.0201 40.4263 -63.8497 -26.7535 -56.3627 -72.8549 -102.5013 5.6778 -53.0128 -59.0018 177.9507
0.99958828 -145.2897 160.7469 -163.6498 -95.2653 -78.2080 -19.6810 65.7176 -102.3557 -83.2670 152.4537 -63.3240 -60.4348 -67.6405
1.02269597 -144.5585 156.6434 -171.7091 35.4976 -82.7090 -2.8129 64.9923 -106.2103 -135.2704 147.5566 -175.6451 58.6320 -179.2066
1.04324412 -145.4154 155.2997 -173.3891 -96.5054 -63.3279 -23.5236 -56.1177 121.5371 -99.6784 1.5184 -59.5077 -179.0806 -179.3708
1.07647983 -145.8019 155.8558 -172.1802 -96.8731 -59.2993 -31.1491 -176.8305 71.1322 -98.3496 3.5112 -57.1454 -57.3403 -65.6606
1.09697037 -144.5233 157.9443 -171.7824 34.1382 -88.3376 2.2044 68.8936 -96.6191 -125.1150 153.8357 -54.1790 -179.3049 70.3722
1.14867260 -145.0597 150.7665 -179.9966 63.6868 -145.6303 147.2164 -163.0311 -85.7422 -73.8055 159.1199 -60.4589 -60.3461 178.5649
1.17031980 -145.1546 159.2826 -164.4952 -94.6798 -79.5198 -18.8953 71.1732 92.0335 -83.1806 153.1640 -64.8127 -179.0640 -179.5678
1.20635816 -144.8922 150.9262 -175.6744 36.0531 -63.2215 -30.2010 -174.0580 78.3170 -89.3272 -1.6707 -54.7941 -59.0938 -177.4263
1.23511629 -145.4747 156.5589 -173.7600 -97.4289 -62.0618 -24.9493 -55.3166 -68.7509 -98.5334 1.0807 -60.3670 178.6197 69.3878
1.26072571 -144.3024 154.8126 -168.5611 20.3875 -85.2387 -16.1777 58.7828 -101.8795 -82.6670 152.9101 -64.2391 -63.1235 -172.1741
1.28965905 -144.9739 158.4353 -167.1993 -94.6317 -77.5829 -18.7478 63.3185 -105.2544 -73.8243 142.9345 -174.8035 59.0897 -179.0649
1.31990987 -68.9260 133.9688 -171.4835 86.3547 -148.1206 22.0778 59.4930 -93.3620 -139.0571 161.0673 63.3531 -177.0802 71.7607
1.34451344 -65.6290 132.6905 -175.8069 86.0290 -145.9869 16.2356 58.6414 -90.8377 -102.4584 143.4662 -173.4112 56.2588 64.7278
1.36717301 -144.3335 159.8733 -174.0452 39.0005 -75.6438 -12.3627 -56.3305 114.1476 -129.6648 156.0175 -60.6328 -177.3416 -179.5638
1.39391234 -74.7640 154.3328 -170.8073 36.9235 -83.7112 2.0586 69.8697 83.8201 -139.3397 147.4573 -175.6128 58.5766 -179.2007
1.41525381 -145.1412 160.1288 -164.5807 -94.1328 -78.8844 -19.1568 65.7162 -100.6405 -85.2959 152.9616 -64.1048 179.0107 69.2868
1.43546454 -145.6179 154.2288 -174.4616 -98.2763 -63.0040 -22.6680 -56.2348 121.8873 -121.7595 16.6625 -59.5905 -172.5086 -68.7917
1.47258728 -145.3743 148.6957 -179.4688 -99.7968 -145.3923 150.8252 -163.2973 -88.3126 -72.7292 158.0705 -62.4664 -62.1875 177.6460
1.48517726 -144.1712 158.5694 -172.4276 32.9404 -77.1520 -23.5533 -56.2520 -74.2062 -89.7680 152.7357 -60.0673 -179.3989 -178.9531
1.52278075 -144.9727 159.0461 -165.8213 -88.4945 -78.9999 -10.5730 63.7018 -105.2403 -64.2377 155.4567 67.5554 -176.8022 177.0349
1.54534928 -144.5886 145.8001 -177.5232 33.0414 -64.8433 -28.1358 -176.5642 67.3259 -118.4620 20.3087 -58.2363 -175.6594 -69.3628
1.56551493 -146.3124 175.2241 69.1087 92.9281 -59.1444 -20.0826 77.4033 133.5999 -120.0521 14.0929 -64.8199 -66.3281 179.2551
1.59493949 -144.1724 152.4873 -169.2823 19.6141 -83.8794 -16.8784 63.2459 -102.5620 -73.6687 144.2274 -172.6707 56.1447 65.0575
1.61599657 -145.8884 171.7671 64.4381 92.2375 -60.0127 -19.1689 70.8683 -93.6017 -128.6289 20.3418 63.0856 -177.3050 179.1537
1.65219437 -144.9497 158.4597 -166.1710 -88.4836 -79.9095 -7.9370 66.0359 84.2186 -64.1826 155.6017 66.8686 -177.1801 177.4225
1.67505392 -77.0591 158.8182 -163.8838 -93.3224 -78.3207 -18.4158 59.8951 -102.4248 -84.7092 152.3233 -66.0460 -64.1561 -175.0511
1.70849339 -144.3379 159.3337 -173.1685 36.0387 -75.5485 -13.9336 -56.4535 113.9313 -131.8046 157.3004 -62.8737 -173.7093 -68.2764
1.73703174 -64.0336 135.4003 -176.5338 -95.9149 -152.3198 158.1572 57.7890 -86.2738 -76.2665 153.7020 -64.4652 179.4586 69.7615
1.75777372 -64.1702 136.8198 -177.9332 57.9645 -152.8999 157.7898 57.1372 -86.6918 -72.3061 156.6758 66.4431 178.1505 69.8955
1.77985966 -144.6752 158.0553 -173.8889 39.1818 -68.0500 -32.8947 -176.9953 71.4730 -103.3625 153.7865 -57.4658 -57.7207 -66.7597
1.80326866 -74.8279 154.4599 -170.8884 36.3164 -82.0220 -2.1140 64.8862 -106.0352 -135.4081 146.1153 -171.6575 176.1011 179.8976
1.82553714 -146.2576 177.3906 69.9237 92.8364 -59.4401 -18.1346 76.7777 126.8688 -124.3713 18.2404 -58.8248 -169.1539 -61.6385
1.87183355 -145.0923 163.5566 -168.3785 -100.2515 -68.4339 -26.0673 -55.4848 -69.5923 -100.1674 153.8650 -58.5428 -61.2218 178.5317
1.89939564 -144.5724 158.6329 -174.2539 39.4356 -68.7136 -27.0566 -175.4665 71.4562 -113.5342 155.3983 -59.2682 -177.4339 -179.4298
1.92019624 -144.8723 162.1316 -170.9621 -101.5108 -70.6571 -17.7076 -55.1635 -69.1253 -120.5802 156.5032 -59.8430 -178.1707 -179.3025
1.94618922 -145.9836 165.4802 66.4263 86.0097 -104.9538 3.5566 66.0197 -100.6761 -84.0752 -17.7727 -66.3302 74.9053 174.9303
1.97488684 -144.5429 156.8598 -171.8570 35.7981 -83.3112 -1.2236 64.8299 -105.7323 -135.9606 145.6510 -171.2371 178.2011 -70.5232
2.00161087 -145.7847 157.2290 -171.8812 -93.8977 -60.2070 -24.2530 -55.8624 121.4933 -130.9093 24.0762 63.1433 176.4603 -178.9530
2.02338082 -145.7550 162.5150 63.4930 86.0362 -78.5546 -12.4136 71.1359 -98.8144 -87.1710 -12.9198 -58.5987 -177.3488 -178.6357
2.06969187 -145.6304 159.2225 -170.8738 -96.6614 -60.2705 -27.2546 -55.2704 -69.3373 -83.7819 -7.0523 -61.4438 -66.8663 97.3831
2.10258646 -144.9622 158.1587 -167.0325 -94.4182 -77.3643 -19.7898 63.0769 -104.8293 -76.6517 141.8248 -172.1602 173.1776 66.8596
2.12367860 -144.5570 156.8889 -171.8553 36.8065 -85.3801 3.6773 70.3587 84.6444 -139.6595 145.3657 -170.8561 178.8525 -70.0244
2.14799471 -144.8584 161.2193 -170.4231 -100.6438 -72.3409 -16.0402 -55.8283 120.8345 -120.7639 156.6164 -59.8089 -178.1483 -179.4085
2.14799471 -144.8584 161.2193 -170.4231 -100.6438 -72.3409 -16.0403 -55.8283 120.8345 -120.7637 156.6163 -59.8089 -178.1483 -179.4085
2.19167453 -145.9585 168.3286 66.6391 95.6109 -65.2484 -17.5473 -56.3359 122.2874 -108.1126 6.0802 -60.6516 -176.2388 -69.1573
2.22008302 -145.8462 165.1532 65.4153 92.6947 -68.1054 -15.9765 -56.5573 122.2222 -101.0508 -0.3699 -66.2340 72.0178 64.5875
2.25433370 -74.9764 155.6809 -172.5228 39.0561 -68.2158 -32.6482 -176.0415 -113.0907 -102.1210 153.5205 -54.7869 -55.9027 -66.2294
2.28184378 -144.6448 155.2129 -174.3145 35.2712 -64.1312 -23.5940 -56.7426 -73.8579 -81.7494 -9.0979 -60.0796 -66.2564 96.4590
2.31225746 -144.7354 161.1709 -167.1897 -89.0893 -75.5097 -12.4236 -55.4930 119.5958 -63.0602 155.0676 67.6006 175.4110 72.0866
2.33541169 -144.3738 158.2550 -172.4424 35.1707 -72.3147 -23.7121 -58.5170 113.3872 -121.3600 155.1853 -75.3101 71.7488 67.7642
2.36605988 -145.0394 159.6728 -165.9707 -90.9929 -78.9337 -11.1168 63.7574 -105.6843 -66.5328 160.3407 67.5524 81.9839 -178.5133
2.39810351 -144.0564 157.3641 -171.7159 30.2041 -80.4151 -18.3699 -56.4703 114.1938 -72.6457 143.4161 -173.5609 56.1900 65.4147
2.42109461 -145.9064 166.4513 66.1934 95.3717 -66.7357 -16.2811 -56.6371 121.4725 -105.8280 4.0369 -61.9547 80.0096 -178.2324
2.44251264 -145.1020 162.5965 -167.4169 -98.9109 -70.0473 -25.4572 -56.3424 120.6091 -97.8204 153.2197 -59.3285 -58.4686 -66.9857
2.46357738 -145.9584 169.0448 66.8684 95.6381 -64.8742 -17.7949 -56.3125 122.2001 -109.6989 7.6289 -61.2533 -179.3468 70.0736
2.49497327 -144.9522 157.8435 -166.6910 -93.5607 -78.3478 -17.7596 65.7960 85.4242 -74.5461 140.8530 -171.4804 179.0686 -69.1837
2.53059231 -144.6233 158.2354 -174.0877 39.7550 -67.1417 -31.3884 -176.7688 74.7256 -106.1023 145.3879 -173.4052 55.8505 64.5271
2.55994043 -143.9523 149.8361 -157.6762 -33.4332 -81.4137 -16.1947 62.8528 -100.9241 -69.7574 160.1915 69.1510 82.8807 -178.4819
2.58500049 -144.3678 164.4692 -172.3581 42.1178 -69.3863 -16.7115 -58.3084 -74.2729 -141.2881 163.0318 66.2908 79.1755 176.2232
2.60913024 -72.0223 146.0689 -178.4782 -99.4138 -145.2091 150.4029 -169.4138 75.6855 -75.1503 153.5812 -63.1934 -63.1220 177.2878
2.63059985 -144.5355 158.9947 -174.1861 39.2749 -69.4313 -23.7101 -174.2832 -117.8437 -119.7308 156.1356 -61.3426 179.7261 69.8738
2.65593403 -144.3244 160.4315 -173.6880 38.7354 -76.1923 -8.3955 -55.9499 113.9381 -135.0277 144.7522 -172.0061 178.4238 -70.3508
2.67734440 -78.8829 147.5067 -176.9062 59.5745 -139.3444 149.9252 -59.7767 -78.5160 -71.3663 144.3944 -175.3851 58.8110 -179.0919
2.70191256 -67.3799 139.0627 -178.3211 61.0320 -139.5213 150.5093 -71.6970 86.3183 -76.8289 154.8203 -63.9296 -175.2028 -69.0582
2.72537821 -145.1602 162.2188 -168.9134 -98.7002 -65.1430 -25.7380 -175.8495 66.8918 -124.0033 158.0686 -62.3551 -173.9869 -69.5204
2.75277416 -72.7278 149.5227 -177.1513 59.6912 -145.6258 145.5704 -169.0223 80.1729 -74.5480 157.0584 65.8903 -73.9730 -178.8878
2.78352599 -145.1989 161.9676 -167.3433 -98.1281 -67.1107 -32.9096 -177.0628 74.5581 -88.4881 153.1120 -61.8722 178.3294 69.2194
2.80705679 -144.9365 159.8050 -166.4031 -91.7585 -79.4979 -9.5298 63.8237 -105.7621 -66.5950 161.8271 67.4626 76.9138 66.9650
2.83997711 -67.2500 130.5905 -178.9795 -105.7180 -149.2338 17.8402 62.2139 -91.5333 -133.8055 167.3520 61.7752 74.3090 173.4419
2.86007068 -144.7299 161.6227 -167.4575 38.2271 -77.5666 -18.4327 67.6597 -107.2245 -80.0519 151.9648 -59.3593 -162.1371 -55.2206
2.89317641 -63.9057 136.3920 -176.5242 -95.9217 -151.5319 154.5123 56.2339 -87.1158 -78.9185 -31.8123 -171.1023 62.8688 -179.8391
2.91336025 -143.7609 148.8577 -178.4854 56.6787 -139.1273 147.4554 -57.5486 -74.6520 -147.6835 147.2870 -173.1821 54.6163 62.2282
2.93807583 -64.0160 137.9922 -177.9228 57.5302 -152.1074 153.0597 55.3723 -87.6771 -84.4011 -17.7332 67.1175 177.8206 69.7386
2.95843155 -143.8537 149.3720 -179.0795 60.8600 -138.4238 145.8808 -57.1558 -74.5608 -88.5975 -12.8867 -60.2339 -61.2733 179.3876
2.98166118 -144.6725 148.9138 -178.7902 54.3133 -151.2842 146.5819 -178.1531 75.9625 -138.4189 151.4502 -74.3727 -176.3948 167.7669
3.00256062 -82.5280 127.8347 -175.8613 -78.3946 -136.2953 12.7298 -56.6815 -71.7983 -83.5151 153.4441 -60.3035 77.9448 -179.3598
3.03286345 -144.7122 151.5996 -177.2666 58.5497 -147.2554 154.6557 -168.7956 74.4469 -68.6556 152.4745 -64.0894 -176.0300 -69.2785
3.05733869 -71.9030 138.9399 -171.1891 -91.9892 -142.1693 15.8622 66.2950 88.0463 -114.8175 160.7065 -62.5993 -177.9483 -70.9524
3.08404939 -146.2829 166.6084 68.4633 92.7432 -143.0918 156.2351 -165.0295 -91.8231 -69.2949 155.4174 -62.2170 -59.0054 -67.3516
3.10415849 -144.5075 151.6436 -177.2840 58.1669 -146.3760 153.7220 60.9114 -91.1237 -77.5860 154.1692 -63.9790 -177.8381 179.9010
3.12635882 -70.8969 144.7312 -176.2572 -99.0256 -148.6625 165.1291 62.7316 88.1273 -64.6089 139.8445 -170.6877 -78.7753 -67.1534
3.14678505 -144.3546 160.3436 -173.7226 38.9723 -75.2671 -9.7212 -56.0795 114.0152 -132.4723 139.4481 -172.4753 -82.2966 179.3971
3.17570610 -144.9927 157.4864 -166.8347 -93.7768 -77.2765 -18.9643 65.5780 85.3225 -77.0180 131.3365 -167.9603 -74.2684 -64.9903
3.20139696 -143.6916 150.1931 -177.4778 57.4015 -138.8951 149.4905 -57.3310 -74.3549 -76.6441 154.6927 -64.0496 -177.8354 179.8575
3.22459926 -143.6742 152.3955 -175.3970 51.5296 -137.0644 147.3079 -57.1186 -74.0007 -148.4738 160.0237 62.4629 -179.6966 71.0390
3.25070071 -70.7044 144.1900 -179.4633 -99.9313 -146.8391 150.7783 60.1131 95.3065 -151.4983 159.8518 60.6841 179.9657 178.9724
3.27169291 -145.1982 149.3302 -177.2085 -100.6276 -145.8712 156.5222 -167.9574 77.5143 -65.5484 150.9202 -61.9885 75.1760 68.7901
3.29193845 -144.8595 165.9190 -166.9948 -96.8106 -67.0740 -20.4314 -54.9716 -70.1849 -139.2146 166.0316 63.2686 77.0298 -177.1199
3.31448305 -146.2371 177.9363 67.9002 89.5802 -56.9838 -19.6202 76.2619 130.7040 -135.4025 24.9525 62.9699 171.3056 60.9798
3.33826374 -143.9601 149.8210 -178.0338 57.7436 -138.4337 143.1915 -57.7144 -74.9788 -151.5280 159.8263 62.8505 -75.0918 -179.3096
3.36389116 -144.9058 149.3614 -176.4032 -101.9764 -146.6641 161.9914 64.1107 86.3018 -71.1102 157.9465 -74.0313 68.1603 -103.4601
3.39177639 -63.7865 133.4538 -59.8592 97.4206 -151.8142 159.0191 58.7344 -86.3668 -76.6634 153.1245 -64.4431 179.4439 69.7592
3.41199888 -144.4927 151.6787 -177.2382 58.0987 -146.3941 153.8495 60.8171 -91.1795 -77.4877 154.0929 -63.9207 -175.1802 -69.0558
3.43208758 -144.4105 158.9715 -173.3661 37.0648 -91.2034 4.4243 60.6407 -91.5285 -120.6258 152.2157 -67.4724 84.6837 177.9640
3.45244031 -144.1594 157.1454 -168.9661 24.8703 -92.9406 -8.6702 63.2391 -96.8583 -74.9521 151.4259 -86.7952 63.8205 178.9423
3.49206878 -144.5734 156.0013 -171.4050 32.8857 -84.2173 -8.9948 67.7992 -95.1731 -116.6912 154.7708 -64.8946 -83.3848 88.4256
3.51634397 -62.3879 135.4065 -179.2611 -95.7890 -151.4141 148.8023 56.4875 -84.9854 -143.1756 14.9458 64.1857 -176.6399 -69.6226
3.53704823 -144.4453 151.9536 -176.9426 57.6095 -146.2792 153.6479 59.4150 -92.2725 -72.4395 156.4158 66.8936 -179.2367 -179.7435
3.56052599 -144.4365 151.9013 -176.8439 57.4690 -146.4745 155.0546 61.5174 -90.3187 -71.5387 142.0709 -172.3075 176.3054 179.9086
3.58302707 -143.6591 150.2544 -177.3586 57.2096 -138.9315 150.0047 -57.2922 -74.2591 -75.9738 154.3646 -64.4797 179.4345 69.7481
3.60884718 -144.4396 147.3711 -178.0126 -99.8532 -136.2835 148.4148 -58.7970 107.3624 -72.7190 145.2014 -173.7513 55.7296 65.1559
3.63033341 -144.5646 158.6982 -174.1518 39.8029 -66.9324 -33.4637 -179.1406 55.7767 -106.2343 155.5194 -62.8380 -78.3138 89.4350
3.65690174 -145.3429 164.1380 -164.9099 -97.0305 -68.9204 -31.1769 -177.1255 46.4938 -79.8847 151.7168 -62.7737 -66.0055 98.4843
3.68219772 -145.3486 157.1262 -173.8183 -97.1757 -62.1100 -22.8326 -55.2222 -68.9255 -76.6098 -17.7056 -165.9715 67.5753 -98.3512
3.72395757 -145.9240 170.8488 71.4244 88.2492 -119.9559 12.0214 62.8199 -99.4602 -75.4806 144.2691 -173.8178 58.9022 -179.1424
3.75031256 -144.6682 157.6461 -174.0612 40.0060 -67.1905 -34.5819 -176.7928 75.8442 -95.8820 135.5754 -169.9211 -80.6150 179.4901
3.77218147 -145.0426 162.6259 -168.2554 -97.5957 -67.3777 -23.3125 -170.8256 -116.6005 -122.1452 155.3557 -63.9314 86.5832 76.5687
3.80012284 -79.4451 164.2639 69.0731 86.6078 -143.5879 157.0016 -165.2558 -92.4791 -68.5131 155.2509 -64.0716 -176.0616 -69.3076
3.82803603 -77.7894 146.7319 -177.5974 58.2197 -138.9377 145.7197 -59.8791 -79.1088 -147.2386 167.8773 57.4935 69.0998 65.9143
3.84863372 -144.4462 151.9575 -176.9360 57.5894 -146.2764 153.6373 59.4034 -92.2775 -72.4439 156.6344 67.2060 -176.9959 -69.6628
3.86869282 -74.2735 150.7135 -168.6053 24.3684 -84.2342 -8.9423 76.6116 99.9301 -107.8491 154.3018 -56.9820 -89.0275 69.3337
3.89759790 -145.9073 170.7829 71.3481 88.3167 -119.0179 11.3923 63.0369 -99.4466 -75.9439 145.1441 -172.0541 55.8470 64.8741
3.92361427 -143.9692 165.1196 -164.6687 16.9163 -77.3569 -18.4009 -57.5507 105.6624 -73.0840 156.0953 62.1859 169.0533 59.4438
3.95652272 -72.7799 149.3588 -177.1007 58.0743 -146.2689 148.5243 -178.4254 -108.0204 -141.9243 136.9438 -171.4840 -81.2040 179.5052
3.97758963 -78.6879 163.5326 -167.8395 -96.2651 -94.8363 16.0441 65.7141 81.2155 -65.5486 157.7348 75.7938 -65.2043 -179.9250
4.00761211 -145.5836 170.3792 63.5267 86.7007 -61.4900 -21.0552 75.0115 101.2592 -127.5814 8.0690 61.2650 80.3435 -179.5701
4.02796791 -145.1846 -174.8860 73.2216 96.3698 -54.0801 -23.1848 80.5420 -57.9809 -76.5952 -20.2375 -168.1605 176.2994 -71.7603
4.06264580 -144.4183 157.1117 -171.7339 31.1055 -95.3340 5.1654 66.1727 102.1335 -127.0782 155.6155 -63.9264 91.4566 79.7779
4.08670266 -145.3000 150.5457 -177.5294 -100.2312 -143.1481 143.6696 -177.7176 -125.3323 -77.4820 -17.1750 67.7952 -176.4626 -69.3644
4.10982969 -143.5562 151.5956 -175.6972 53.4260 -136.5413 150.5191 -57.9919 108.2943 -144.4333 143.7993 -171.9751 179.0479 -69.4367
4.13986896 -72.8334 149.8768 -177.2763 59.2166 -144.9045 143.1533 -177.3590 -125.1235 -79.2507 -14.4381 60.9842 71.5591 179.0398
4.16217091 -145.2408 149.6507 -179.0204 -101.1086 -144.4899 145.7686 -176.3504 -124.5658 -82.7901 -19.8940 -66.0856 74.0321 68.4390
4.18892562 -135.5394 153.6339 -63.5185 107.0090 -89.5720 1.6520 65.6491 -101.2262 -141.3430 160.2363 67.0637 -71.9118 177.1453
4.21209403 -72.8009 149.4366 -177.0407 57.9956 -146.2191 148.5887 -178.7059 -108.0153 -141.5179 132.6767 -168.3409 -74.2877 -65.4716
4.23332891 -65.8370 126.5250 -60.2624 97.6535 -144.1724 16.8713 61.8665 -88.1003 -134.6095 155.2553 -61.9896 -178.3499 70.5130
4.26038269 -144.3095 157.0121 -169.7782 31.1439 -85.2105 -0.8356 61.9803 -97.6600 -143.4596 160.8628 61.5811 -88.7975 -72.5609
4.28772034 -72.2115 153.3478 -59.2388 99.3411 -78.8164 -9.6987 70.7108 89.4046 -147.2283 159.4517 61.3092 -179.3147 -179.6078
4.34691219 -72.5261 147.6525 -177.1018 -98.9432 -143.2074 145.9985 -176.3698 64.1586 -76.6273 -17.5036 67.0515 178.5529 69.9083
4.36781201 -79.9562 148.1368 -175.3818 49.7231 -138.4056 147.1124 -59.8408 -78.7519 -76.6494 153.2878 -71.5612 70.3489 -106.7881
4.39520206 -144.2669 147.4120 -177.3471 -100.3632 -136.7218 150.8351 -58.5214 107.6623 -70.9924 142.9819 -172.0231 173.9356 68.9462
4.41715467 -134.6634 155.6684 -60.9206 106.0661 -145.7791 165.7383 62.7185 85.6170 -71.6883 157.3598 -68.2646 72.7524 68.7349
4.44474983 -143.9061 148.7258 -178.7415 59.5771 -132.3023 142.3783 -64.9014 -14.8018 -89.7290 -14.3364 -69.5075 73.0236 177.5847
4.46859125 -72.4371 147.1450 -176.6223 -99.2793 -144.6291 153.0050 -170.3482 75.7275 -66.0941 136.3137 -171.0587 -81.6310 179.3641
4.49299476 -144.3786 157.2770 -171.3875 30.0859 -90.5537 -3.1333 62.5318 -87.2880 -117.2538 153.6690 -79.5459 77.4302 73.0553
4.51827419 -144.3386 161.1335 -173.9813 39.5334 -74.1721 -10.8601 -55.7658 -74.3779 -134.3409 144.5622 -167.9644 75.3671 -96.1672
4.54251771 -76.5570 154.2070 65.0691 -81.9967 -138.7102 156.4971 -63.3319 97.3648 -75.6720 154.6298 -63.9535 -175.1666 -69.0290
4.56402747 -143.5832 150.3812 -177.0557 56.7432 -139.0482 151.3178 -57.0463 -73.9523 -73.0931 161.9241 66.5091 78.5806 179.7662
4.58990716 -79.4456 147.5304 -176.7659 59.2935 -139.1129 150.5048 -59.0854 -78.2315 -83.0459 -9.9339 58.0487 64.1012 65.8772
4.61301057 -144.4081 152.2028 -175.7361 50.5142 -145.5102 153.3615 62.0441 -91.1144 -76.6353 153.1357 -72.5699 69.2556 -105.9004
4.64204778 -69.8417 145.6599 -177.3984 57.7454 -132.0578 144.2447 -63.1312 -16.0555 -147.3769 165.9040 59.9492 75.8149 179.6915
4.67502471 -145.0274 157.8861 -167.9238 -95.7185 -77.5906 -8.5575 69.5451 85.4919 -126.4050 145.9326 -165.2278 74.3311 -97.9213
4.70585784 -133.8823 157.9010 -63.5825 -84.1120 -140.2073 146.1431 -176.6380 77.8969 -134.1959 152.8641 -62.2367 82.4074 -178.8597
4.72627121 -146.2879 166.3442 68.1478 92.6296 -142.8620 154.9528 -171.0347 74.0057 -70.7823 163.2724 63.9448 75.7231 174.6131
4.75533242 -75.6049 156.7891 63.6019 -79.8904 -72.8392 145.8721 -175.7639 64.5179 -74.9436 -18.4315 67.2548 -178.7355 -179.7686
4.77763157 -81.3468 164.1895 67.8934 -50.0758 -79.6100 -11.2182 69.7845 87.8582 -80.9437 154.6815 -58.6305 -179.3092 -178.6164
4.81088887 -79.0224 160.4220 66.5020 -81.8313 -136.6972 159.3887 -58.5627 -78.6026 -71.0980 158.3367 68.1301 -70.8203 179.7163
4.83799324 -79.8279 160.0796 66.3381 -79.8559 -136.8652 158.9789 -58.3557 -78.4727 -121.5038 154.2368 -66.6100 74.9051 66.8598
4.85942582 -133.3910 156.2711 -65.0583 -83.2390 -86.3709 1.3576 -55.3839 119.5071 -144.6576 159.5994 63.2707 -74.5201 175.0468
4.89078248 -133.9143 157.3536 -64.1466 -83.9018 -65.2912 -17.6229 68.4373 -97.7406 -80.7560 -11.4943 -61.5014 -179.4885 69.9914
4.92876140 -72.9983 155.4296 -58.7948 100.6542 -87.2182 3.3695 68.3906 83.6698 -76.4196 154.3804 -57.6962 -58.9514 -179.8776
4.96397776 -144.2173 147.1892 -178.3625 -100.8060 -137.9732 150.7299 -56.9099 -74.4205 -86.8950 -14.9390 -67.8423 73.1989 68.8018
4.98904448 -75.9047 153.6111 64.0574 -82.8878 -138.2782 153.6272 -63.0558 97.0816 -96.0129 -10.5719 -66.6770 75.5346 -179.8524
5.01397056 -145.2198 150.3055 -176.5413 -101.6305 -144.8630 149.9107 -177.1077 78.1016 -140.9511 -42.0608 -171.9957 57.8470 62.0791
5.03651119 -134.6358 155.6566 -60.9033 106.0773 -145.8391 166.0506 63.0532 87.0777 -65.9218 141.9423 -172.6550 -83.2794 179.4373
5.06008542 -144.8932 161.3034 -163.7890 -94.8623 -76.5236 -9.6692 63.3638 -104.8193 -142.7034 161.7254 73.4388 -78.0341 179.0746
5.08335795 -144.2907 147.3490 -177.4008 -100.2326 -136.8089 150.8053 -58.5747 107.5910 -74.4757 164.6691 63.5675 70.6669 65.7307
5.10412936 -79.5968 161.8755 70.3628 88.2119 -136.7205 151.7951 -58.0593 -79.3727 -81.5362 154.1338 -66.8989 75.9511 -177.8035
5.12597911 -146.2864 167.0029 68.5961 92.5431 -141.7677 147.8495 -174.9789 64.8610 -74.8263 -31.3734 -171.1466 62.7063 -179.7978
5.15398319 -72.8363 149.9167 -177.2058 59.0595 -145.0418 142.9629 -176.5111 -123.0527 -72.7360 -40.1295 -175.2064 -83.7047 179.9471
5.17555780 -76.7187 157.5315 -64.9133 -70.7346 -80.9375 0.2630 69.5766 86.9440 -144.1789 168.5394 50.3344 66.7474 -176.7680
5.20423521 -72.3385 147.1495 -176.7564 -99.1099 -144.8854 154.0673 -164.7633 -90.7103 -65.3842 145.6678 -166.7063 74.5932 -96.8216
5.22844785 -135.2454 156.1579 -61.0093 105.1598 -75.8394 -14.8707 71.1452 90.4983 -144.4194 145.9848 -177.1697 58.6631 -179.1063
5.27575846 -144.0272 156.8082 -172.5489 44.3783 -142.5845 149.5112 55.8916 88.2281 -80.1846 -23.9511 -60.5689 -64.7419 96.3808
5.30697399 -144.6756 157.4669 -174.0961 39.6494 -67.6047 -35.0768 -177.1846 76.3357 -95.8358 140.7484 -166.1285 74.9286 -97.6484
5.33042378 -146.7607 170.9403 72.1177 93.0025 -134.6632 140.2613 -176.8858 -108.5487 -135.1625 3.8432 52.4020 62.4501 -179.8985
5.35524378 -72.9069 149.9156 -176.9707 57.7172 -145.1676 147.3197 -177.6239 76.8530 -142.5992 143.1159 -167.5047 75.4541 -96.6995
5.37630463 -134.6344 155.6536 -60.9029 106.0722 -145.8545 166.2539 63.2404 87.3985 -65.5099 139.6822 -170.6261 -78.7016 -67.1303
5.40059079 -72.8338 149.9127 -177.1840 59.0554 -145.0920 143.2095 -176.4800 -122.4883 -72.2527 -43.2823 -173.5957 -78.2063 -66.5962
5.42527492 -133.7312 156.8391 -63.6373 -83.4691 -67.3099 -33.1269 -178.8563 75.1908 -149.1838 160.2660 61.4146 -178.1646 179.7159
5.45019188 -72.4353 154.6280 -59.2542 99.3153 -91.5218 14.9052 68.2538 85.7027 -144.7862 159.3333 62.3393 179.6196 71.3551
5.49057349 -76.7237 148.1028 -176.7911 58.4656 -136.7549 143.8607 -59.8298 -80.1515 -143.2516 144.1123 -163.7971 94.6733 -68.3341
5.51571595 -76.8639 161.7024 66.2780 -81.9302 -142.8966 151.1839 -175.9378 63.2422 -75.6047 -18.3004 67.5960 -176.1006 -69.2767
5.57311711 -72.7771 149.7013 -171.7345 -103.5214 -143.3580 153.2602 53.8263 86.2642 -76.9554 -26.6903 -60.8320 -64.2694 97.1317
5.59783533 -76.6564 154.5193 -62.4295 -71.8211 -74.5956 -15.2170 71.7728 91.2945 -144.6014 144.9422 -173.8362 175.8565 179.9247
5.62297766 -75.8610 155.1265 -167.5957 22.1235 -93.1831 -6.8085 63.2469 -93.3312 -73.0430 152.0945 -89.5317 56.5423 -103.5577
5.65648644 -144.6506 157.7479 -174.2871 39.6481 -67.1271 -32.0794 -177.3674 75.2182 -103.0980 141.4698 -164.0354 94.0652 -66.3929
5.68209378 -79.3614 147.6360 -176.6837 59.0927 -139.2868 150.4381 -59.3922 -78.1619 -71.6283 -41.2587 -173.7665 -79.1150 -67.2819
5.71293330 -72.5904 147.9922 -176.2167 58.1198 -150.5855 161.8173 75.8455 131.2915 -75.0879 -13.7457 67.3906 178.0426 69.7606
5.73529480 -78.8600 147.3331 -177.0008 59.3788 -139.4227 149.8921 -59.7923 -78.4946 -72.0390 141.1955 -168.0499 75.5789 -96.1533
5.78044766 -147.0639 161.9489 63.9762 175.1308 -66.0707 -21.8202 -56.6903 122.4377 -89.6603 -1.7996 68.9817 178.6504 71.8210
5.80865222 -134.9931 155.1500 -61.1502 105.2720 -78.0531 -17.8995 -57.0713 120.8033 -128.8081 154.6257 -64.8048 -65.1872 178.6973
5.85066150 -64.6018 134.4441 -177.5612 60.1728 -153.3421 162.4393 59.9264 -82.7961 54.0410 -13.1555 70.0777 67.6059 -176.6032
5.90046322 -134.6712 155.5771 -60.8816 105.9585 -143.7758 158.6246 60.6622 -91.6800 -72.4491 141.6535 -172.2932 176.3516 179.9235
5.92363267 -144.4589 151.6392 -177.1207 57.7735 -146.6181 155.1005 62.1113 -89.6835 -71.9630 139.9721 -168.4853 75.7854 -95.9170
5.94432006 -135.8364 157.8222 -61.4805 104.4264 -82.3262 -11.3382 62.9548 -103.7703 -69.4741 156.8239 68.0913 -178.6717 72.6034
5.97094323 -72.6543 148.1900 -176.1577 58.0397 -150.6141 162.2544 76.2552 132.4704 -74.5038 -13.6338 62.1816 72.9843 179.8855
5.99264131 -79.3747 160.5680 66.5283 -81.6261 -136.3985 158.0946 -57.6154 -77.9093 -79.2968 -13.8415 62.3819 73.1286 179.9823
6.01443457 -145.5852 164.8622 67.8382 94.8273 -133.9605 154.6280 -57.0284 -72.5575 -74.1253 152.8933 -70.9541 71.2494 -107.5464
6.04371208 -80.2566 140.7667 -177.7967 -102.0851 -140.8154 152.0732 -59.4068 -76.2828 -113.8263 -1.2713 -64.2776 -92.5878 67.0658
6.07125319 -145.6191 164.7251 67.8001 94.9837 -131.6485 154.3748 -58.0948 110.5563 -74.1585 152.9224 -70.6218 71.4626 -107.8155
6.09630854 -72.3475 153.0602 -59.0637 100.9645 -70.0624 147.5430 -175.0375 65.1656 -80.3405 -20.4946 -61.6671 79.3522 -177.3846
6.14398665 -144.4701 155.1680 -167.9593 47.5175 -74.3773 -4.3899 71.3335 162.4345 -145.2933 159.9708 69.7041 -76.4347 -67.0523
6.18929633 -144.9910 149.8099 -176.9187 -100.5754 -144.4099 153.1250 57.7430 -95.8575 -75.2182 -40.2040 -174.9886 -83.4424 -179.9991
6.21352839 -74.7123 157.3691 68.6821 88.0961 -149.5763 153.5811 53.9395 88.4460 -86.6657 -20.5989 -60.9069 -57.5798 -65.7896
6.25878761 -144.4688 150.0291 -177.1660 56.6144 -147.5013 153.1148 61.5563 -92.4906 -117.7864 -2.3453 -63.4611 -93.4031 63.7003
6.29578047 -144.4278 147.4860 -178.5144 -99.5549 -136.9934 147.2564 -57.3041 -74.3954 -78.2208 -25.9990 -166.4486 68.7869 -98.9195
6.33693970 -77.9287 160.8521 -163.7408 -91.7459 -84.1277 -12.8476 60.7668 -98.9339 -73.2790 150.8658 -93.5824 58.2712 -105.1016
6.37165142 -144.4499 154.7589 -176.8021 54.7705 -146.8034 147.0237 51.2565 40.5166 -70.5261 -38.0242 -175.3564 -84.0998 179.9934
6.39822153 -81.8282 63.6706 -171.0551 55.2739 -71.1633 152.3952 -174.1899 -108.9071 -143.3457 159.3154 69.4344 -69.7748 179.9607
6.43154023 -75.0946 155.4043 62.0772 -81.1099 -72.2871 164.6671 77.4617 155.5716 -74.7796 -14.8379 67.6765 -179.3146 -179.6979
6.50047088 -72.3783 143.9758 -176.8326 -101.4677 -148.0496 153.2772 60.8395 94.9185 -113.1172 -7.7681 -63.5818 -91.4574 67.9729
6.64477935 -74.7403 157.7089 69.0080 88.1754 -149.2992 153.0830 53.0687 87.4846 -84.8563 -19.2327 71.3109 -65.3413 -68.0896
6.67523925 -133.2472 156.1067 -63.8844 -83.9630 -84.6503 -11.4409 -56.6186 119.3234 -71.0626 141.1932 -172.1936 178.7120 -70.3242
6.71871674 -82.1951 57.4503 -169.7427 53.5482 -73.4512 153.9151 -56.1276 -67.2681 -70.7027 137.5252 -171.4155 -81.8088 179.3724
6.76014588 -144.4949 154.4712 -177.3027 55.3521 -146.7176 144.7053 50.0789 42.7042 -71.1119 142.0612 -167.5246 75.3299 -96.4674
6.81065559 -72.0462 152.5265 -58.9987 100.8984 -144.3195 144.1098 -176.4209 77.7944 -134.7278 1.5706 54.1140 64.0621 179.8494
6.83678265 -79.4147 163.9263 69.1312 86.6542 -147.7595 164.1754 78.6480 139.2305 -78.7764 -17.1699 -63.9320 -177.8362 179.8134
7.01651690 -145.2514 150.9124 -179.4894 -100.6087 -141.6583 137.9088 49.3068 45.4862 -81.5502 -23.7645 -164.3451 67.9339 -100.1462
7.06248333 -134.6349 155.7587 -60.8926 105.9996 -144.0513 155.1676 54.0552 -101.7379 -83.1149 -18.5401 67.5687 -179.5084 -179.6818
7.57825626 -144.7041 165.8170 -166.2862 -103.0522 -109.5938 38.1473 -161.0560 75.2676 -66.6202 157.5848 68.2938 -73.2156 110.0165
7.71809574 -133.7330 156.2951 -64.2639 -83.8249 -76.2316 -14.5149 80.0825 111.2212 -113.6449 153.1986 -65.6506 -80.7561 90.6582
7.74517240 -81.3969 61.3196 -170.7583 53.6306 -73.8578 153.7157 -56.4686 114.1149 -71.9317 -38.4402 -175.3112 -84.0758 179.9438
7.80511454 -78.7166 65.8623 -166.2577 -120.6581 -115.2350 -0.3637 77.7594 -81.4305 -66.0893 158.8505 67.5040 -70.4801 107.0208
9.01292320 -79.5391 115.1483 -175.5713 -91.1760 -158.4220 144.8515 48.4614 42.7518 -89.6576 -15.7968 -80.7016 59.8253 -101.7949
9.06830286 -133.1817 155.7982 -64.0901 -83.9991 -125.0851 16.2055 68.4594 89.2574 44.9651 41.2735 62.6665 -86.6384 177.9886
10.06053420 64.4580 164.4058 -157.1233 -95.9095 -88.1808 -18.1296 63.0740 -105.5110 -74.2020 144.0613 -175.1583 58.9465 -179.0828
12.94720555 -144.3029 170.8874 -162.6865 -115.7227 -55.3637 -47.8944 -52.7888 132.4123 -112.3818 2.3006 73.8471 -66.1596 179.7801
