# Supplementary material for: Exploiting Sequence-Dependent Rotamer Information in Global Optimization of Proteins
Source: J Phys Chem B. 2022 Oct 18;126(42):8381–90. doi: 10.1021/acs.jpcb.2c04647 (PMC9623586; doi:10.1021/acs.jpcb.2c04647)
Supplement: Supplementary file 2 — jp2c04647_si_002.zip [file jp2c04647_si_002.zip › TripeptideConformations/HID_TYR_CYS_new.csv]

0.00000000 -146.4284 166.0411 63.3905 84.4112 -70.9049 152.9748 -176.8026 -116.9057 -78.9947 -14.5575 61.8490
0.05241109 -146.4309 166.0422 63.3906 84.4088 -70.9143 152.9923 -176.4889 62.7890 -78.9765 -14.5054 61.9128
0.18340382 -146.4294 165.9903 63.4412 84.4441 -71.3928 153.7664 -177.9734 -116.7841 -75.7833 -17.6429 -60.5085
0.21164327 -146.7593 167.0164 63.5040 84.3833 -65.6584 138.4195 -175.1453 74.4250 -122.7095 3.6443 -65.2545
0.26843608 -146.7589 167.5529 63.3162 83.9396 -63.8150 136.4446 -178.4323 -105.9018 -123.9800 2.2541 -64.6936
0.28887910 -144.6360 154.3459 -166.2113 -114.1267 -75.9144 -18.0569 72.9470 -89.1908 -146.7976 161.4148 60.4262
0.35473599 -146.4271 166.0173 63.3703 84.3437 -71.1113 153.7575 -177.9652 62.2073 -75.6185 -17.7413 -59.2774
0.45130524 -73.7838 151.8481 -165.7845 -112.8404 -75.4848 -17.1965 69.6706 89.8526 -146.4384 161.6546 60.6299
0.52246475 -146.4359 166.0753 63.4047 84.4308 -70.7937 152.7495 -176.8641 62.5484 -78.9310 -13.8598 61.1474
0.65151191 -146.4494 165.9719 63.5066 84.6145 -71.6135 153.1417 -176.2667 60.9298 -84.1952 -10.9064 -65.0902
0.68314569 -71.3186 144.3459 -176.9219 55.6704 -73.6854 -19.5970 62.3093 -91.0640 -106.2975 12.6727 -62.7854
0.75789181 -144.6424 154.0892 -166.3525 -112.8985 -76.4076 -18.6391 71.6816 -90.2193 -144.0296 162.2094 66.0663
0.79914068 -71.2772 144.0539 -177.1022 55.4358 -73.8094 -19.5880 62.8212 89.8540 -106.4816 12.9301 -62.9728
0.82051063 -146.6276 165.9658 62.7704 83.0696 -63.3544 143.7728 177.7379 78.9487 -130.9819 141.8469 -63.6536
0.92644860 -146.6312 166.0575 62.6999 82.8868 -63.5362 143.4768 -179.4996 -99.6693 -131.5316 147.3477 -63.9876
0.98977720 -146.6524 166.2090 64.3938 86.1106 -69.0355 143.4765 -178.0382 -105.4259 -136.7335 3.5225 62.7149
1.01198141 -146.6388 167.0433 65.4512 86.7604 -77.3077 148.3115 -174.8120 -117.4403 -117.9168 -1.3341 -62.8394
1.03430674 -71.1336 143.4824 -177.4761 53.6287 -71.3326 -20.9483 55.6655 85.1773 -111.3429 17.5486 -68.8343
1.05888576 -145.3157 155.3930 -164.9909 -86.8729 -68.1750 152.5874 -176.3773 60.8734 -82.9980 -11.3180 -65.2555
1.13053584 -71.0632 142.9225 -178.0336 52.7450 -71.2634 -20.6901 54.4568 84.4036 -111.8177 17.8342 -68.7420
1.15872532 -146.5580 165.7505 63.7933 85.1942 -69.5594 150.2946 179.3154 -100.2647 -144.3529 139.2316 -171.0583
1.18031526 -71.0865 160.2942 64.4719 2.4543 -67.4222 -14.6277 64.0516 86.6511 -79.9143 -3.0076 -66.0557
1.21957144 -71.0913 160.2999 64.4790 2.4262 -67.5038 -14.5121 63.4468 86.2759 -79.9079 -2.9976 -66.2520
1.27284582 -146.4548 167.6474 63.2322 83.4410 -69.0904 147.3184 177.8160 78.3730 -131.4791 139.2426 -65.7544
1.29297216 -145.0390 148.6840 179.5997 71.7956 -146.6598 149.9811 -177.6392 -117.1378 -77.8886 -14.2775 61.8176
1.33404853 -71.1462 158.1073 62.5434 8.6212 -69.3184 -13.4848 63.5830 85.7589 -74.8027 -8.0682 -59.2611
1.36551695 -146.5712 165.7273 63.8482 85.3076 -69.4947 149.6797 179.7037 -100.6168 -145.5669 140.7681 -170.6288
1.38652069 -71.1623 158.0913 62.5313 8.7167 -69.5049 -13.2189 63.4574 85.7674 -74.8621 -8.0928 -59.2008
1.43508568 -146.4387 167.6105 63.2871 83.4942 -70.1201 148.2108 -179.3129 -101.2062 -131.7502 143.3544 -65.6539
1.47489166 -144.6337 154.1679 -166.4387 -112.6585 -76.3081 -18.6399 71.0425 -91.1679 -143.8312 158.9699 65.6074
1.53326511 -73.0269 149.1702 -170.2059 -112.4443 -80.6873 -14.0201 69.6047 93.9520 -124.1829 149.3681 -67.5801
1.58424842 -145.5823 154.3876 -166.2949 -86.3458 -60.8215 141.2428 -179.7368 79.2460 -132.0020 148.7826 -64.1255
1.61146190 -144.5575 153.4944 -167.7005 -115.0261 -78.1695 -13.8817 65.1536 84.9898 -141.3234 145.3944 -169.6100
1.65332633 -73.3940 151.6450 -172.6356 55.1469 -82.9474 -15.7174 60.4755 87.3932 -103.8234 154.5160 -64.0642
1.67932356 -144.1817 153.7351 -173.5359 54.6298 -84.4023 -16.0607 60.8262 -93.9665 -103.0266 154.7584 -64.2584
1.71717232 -144.6546 154.2084 -166.1617 -114.5220 -75.8084 -17.5432 70.2080 -92.3852 -143.6350 145.7796 -169.8281
1.75048104 -146.5697 166.1321 63.9741 85.3183 -69.9493 148.8361 -179.3622 -100.9241 -147.6490 159.3498 61.3857
1.78023683 -73.3682 151.5220 -172.7742 55.0608 -83.1654 -15.8579 60.8458 -93.8713 -103.5558 154.6244 -64.2382
1.80107046 -145.0403 148.7625 179.6112 71.8297 -146.5911 149.6576 -177.7506 62.2259 -77.8515 -13.5963 61.1229
1.82313988 -146.5668 166.0972 63.9633 85.3133 -70.1195 148.9824 -178.0133 -101.0259 -147.7844 160.4560 61.5361
1.84847442 -145.9420 -170.8313 74.0077 113.6620 -59.1800 -17.9903 60.9912 87.2656 -82.2569 -8.3969 -67.6337
1.88133975 -73.6140 151.4586 -166.5313 -113.0507 -75.4363 -16.2217 69.2408 -92.9033 -142.0373 145.7793 -169.6405
1.90178486 -73.9083 152.2275 -164.9982 -111.5348 -73.5965 -20.4792 70.8836 -90.2444 -144.6754 155.4154 -81.8577
1.92799970 -145.2212 150.8228 59.0917 110.6115 -66.4776 -28.1182 65.4380 -92.1362 -92.3676 2.6191 59.7885
1.95273905 -144.8874 160.8252 -169.3307 68.0635 -66.3971 151.3537 -176.4292 62.3863 -78.3421 -13.6100 61.2591
1.98817172 -146.3174 165.4156 62.8792 83.4539 -75.3228 164.3403 -168.5576 -109.2734 -68.7968 154.0012 -65.9949
2.00936023 -147.7526 162.0589 71.1603 127.0964 -70.4204 -16.0408 65.5710 89.9858 -93.7745 1.8143 -66.0242
2.03277406 -73.6294 151.4739 -166.3107 -113.1416 -74.9046 -17.1088 69.6331 87.4540 -141.8786 145.1507 -171.3711
2.06103598 -71.5349 146.0274 -178.0305 57.9437 -65.4924 -29.7377 -55.8511 -72.0383 -107.1452 14.2017 -60.6211
2.09212976 -71.0246 139.6593 -175.7842 -130.7362 -73.4687 -17.5866 65.8726 -89.1871 -109.8416 13.4024 -64.2850
2.11793775 -144.8851 160.9472 -169.1891 67.9405 -66.9706 151.7006 -175.8707 60.8716 -83.2876 -10.8248 -65.2900
2.13943871 -145.7259 151.3204 61.5798 107.8520 -104.0741 -8.8364 65.0001 -91.8788 -139.0700 165.9213 61.5338
2.16529930 -71.3989 145.4060 -178.0367 57.2878 -64.8331 -29.2811 -55.6528 -71.9022 -110.1112 15.0399 -59.0553
2.18637804 -73.6199 155.5143 -58.2336 113.7204 -64.1680 -23.4982 62.6448 85.3218 -83.5943 -5.5083 61.1588
2.21069774 -145.0269 155.7734 -164.1086 -116.5719 -68.0942 -16.2859 69.5654 -96.1981 -74.1804 -13.1971 -59.5201
2.23525568 -75.6088 156.1542 -59.8030 -73.5404 -64.0353 -23.3883 62.7844 85.3040 -83.2728 -5.7338 61.2092
2.26667174 -145.0128 155.4697 -164.2132 -115.9863 -68.7663 -14.7291 64.8343 -99.1916 -74.6260 -13.1437 -59.9108
2.30787548 -129.9214 157.5168 -66.7031 -7.5893 -63.9393 -23.7070 62.9146 -94.1070 -83.4685 -5.3164 61.3459
2.35415269 -144.9128 166.0469 -167.3676 62.0574 -64.2724 -15.7381 -53.8726 -67.1442 -74.6524 -12.9700 62.9144
2.40243397 -75.2297 159.5003 -170.6825 -118.0488 -64.2782 -17.3516 -55.1488 106.7691 -76.3500 -11.6842 63.8183
2.43696201 -74.0459 152.9531 -164.7356 -115.4238 -67.6112 -17.0778 70.8373 -94.7972 -73.9779 -13.3351 -59.4798
2.46037310 -146.2452 165.5969 62.5508 83.1965 -78.6804 172.6050 78.7109 102.3360 -72.7159 -4.2610 -59.6364
2.48246999 -145.5425 149.1722 52.9794 29.7220 -68.9268 -20.9440 63.1010 84.7767 -83.5063 1.3700 60.8584
2.50343517 -74.2128 155.6315 -168.1105 55.6010 -74.2702 -0.8063 57.7321 -105.9003 -70.4022 -17.3556 65.0978
2.53164414 -71.8493 144.2500 -170.1786 -120.4371 -68.1724 -22.1269 70.2591 -90.5335 -132.3788 20.2227 59.3079
2.56325643 -144.9974 150.1577 -176.6067 -122.6268 -61.9070 -35.3447 -176.5799 -101.4407 -89.0257 2.6500 -57.3173
2.58402264 -70.8926 160.6652 65.3112 -0.9799 -61.4341 -25.9758 -176.0942 76.9446 -75.7909 -3.2137 -59.5640
2.60427640 -76.7551 164.6914 -166.8124 62.4637 -64.1520 -15.3983 -53.8614 -67.1424 -74.2309 -13.5272 62.9826
2.63378801 -144.9977 149.3350 -174.4657 -100.0780 -146.8359 152.5857 -178.6243 62.6372 -71.7258 -17.1951 69.2960
2.65645936 -74.7535 156.9136 -165.1125 58.1520 -70.4096 -7.4575 61.8405 76.8624 -71.5188 -16.0275 65.3565
2.68429260 -72.0255 146.9951 -170.8004 59.3274 -68.9878 -20.1937 62.4025 81.9523 -132.0801 21.7142 62.2713
2.70526043 -146.6772 -177.9909 74.6752 -68.8614 -62.5389 -18.5610 56.1213 -93.4235 -118.7629 18.0930 -70.7375
2.74344675 -147.7314 160.7202 70.9735 126.9487 -71.2719 -15.2821 58.7727 85.3850 -92.0127 0.0705 -64.3323
2.76718173 -75.6483 156.0814 -59.9446 -73.8979 -63.9180 -23.5602 62.8225 -94.2977 -83.1031 -5.2325 61.6331
2.79100603 -76.1203 147.0798 59.4490 101.7166 -66.2441 -27.9587 65.1058 87.2774 -89.2957 0.6703 60.1356
2.81548115 -143.1391 146.6373 49.2285 -95.4594 -71.4922 -23.3822 63.7883 85.4149 -85.9174 2.7801 60.0700
2.85222012 -146.3375 166.1297 63.0436 84.1717 -74.9649 162.2780 63.2264 86.6575 -147.1157 164.6355 61.3199
2.87873363 -146.4259 166.4028 63.5208 83.7194 -72.5296 157.7453 -58.1047 105.7802 -79.8263 -10.8785 61.5103
2.90194946 -145.2271 154.7573 -165.0389 -86.3871 -70.7192 160.5468 -169.5796 70.5841 -64.4190 142.4772 -169.2889
2.93316414 -145.3800 156.6108 -166.0010 -87.6471 -67.0029 153.6413 -56.6809 -74.8270 -80.0768 155.4571 -65.3259
2.97128617 -146.3278 165.5889 62.9009 83.5429 -73.8771 161.6337 -169.5829 -108.0903 -64.2055 141.8608 -169.2561
2.99529547 -144.4567 155.0249 -174.2184 58.8433 -72.5640 -41.9030 -176.3673 -101.1453 -85.3146 154.4840 -61.9424
3.01569458 -144.3878 157.7018 -173.8026 55.0061 -73.5807 -21.5939 -54.8281 107.6230 -119.6460 157.1104 -63.1259
3.04929198 -71.9494 147.0802 -175.4462 -125.8062 -63.6291 -31.8896 -174.4554 -103.7152 -95.0966 5.8593 -58.5247
3.07635476 -75.9499 155.8457 -60.1556 -74.9806 -67.7235 -15.5914 63.5710 85.8422 -73.0239 -14.3118 -60.2483
3.12747307 -71.0172 162.0967 66.7302 -4.1900 -62.5851 -23.9875 -174.8508 -104.0627 -79.6177 -0.3126 -64.2058
3.15349455 -143.6766 -160.2021 66.9213 100.5106 -56.4841 -11.6108 57.5750 78.9406 -66.7300 -19.2919 64.7865
3.17404486 -145.1224 147.7722 -178.0230 -101.2704 -147.2267 146.1230 179.7293 -100.2791 -148.6661 159.4305 60.8780
3.19532016 -145.3476 146.8012 179.6942 -97.9792 -145.7041 143.1453 -171.9059 73.1744 -74.6811 152.5545 -61.3699
3.22007658 -144.4082 158.8904 -173.2459 54.9007 -73.2606 -19.6348 -54.6059 -71.6307 -124.5585 157.5411 -61.7790
3.24076280 -74.1913 155.0959 -173.6380 55.9694 -73.1798 -23.4962 -55.1995 -71.9790 -112.4378 156.3033 -62.6492
3.27113831 -72.4238 148.1288 -166.2463 61.8902 -66.0445 -24.3978 69.5732 86.7551 -121.8766 14.4600 63.9801
3.30131944 -144.4037 155.3511 -174.8540 58.2751 -72.8281 -38.5399 -175.1901 -102.0748 -87.8989 154.1335 -61.4374
3.33387273 -144.4403 155.2515 -174.0998 58.2108 -72.3270 -41.5627 -176.8346 -102.9515 -86.4827 155.1836 -61.3848
3.35635928 -146.4893 166.1678 63.8095 84.1640 -73.1921 156.5880 -58.3456 -73.9257 -145.4322 161.1820 59.5771
3.37745596 -133.5855 157.4989 -60.7691 -81.1509 -78.4524 -13.6205 65.8467 -92.4328 -144.4821 164.2343 60.1014
3.40605452 -144.4354 141.7857 -177.5093 -130.9301 -70.6203 -19.5220 61.9627 84.0961 -120.3585 20.3920 -160.8669
3.43852561 -144.7508 159.0081 -170.5695 -116.8775 -65.5139 -31.8509 -177.7217 -103.4876 -141.9480 145.5376 -170.4146
3.47266869 -70.4340 162.0209 72.8908 158.4019 -66.3180 -18.7854 -56.5285 -72.0674 -87.2155 -0.6816 -63.5376
3.49412497 -73.8751 154.6786 -58.5397 113.6145 -78.5652 -13.5060 65.6475 -92.4551 -144.5068 164.2244 60.0978
3.52407520 -73.8840 154.6592 -58.5388 113.6489 -78.6253 -13.4708 65.2333 87.6770 -144.4280 164.2113 60.1688
3.54408885 -145.0711 149.2874 -175.4481 -100.6500 -147.2336 148.2484 178.9906 -100.9571 -144.5585 140.3632 -171.8126
3.57504695 -144.9981 147.9237 179.8353 71.7625 -147.4729 154.3353 -170.0976 -109.4632 -70.1262 156.1125 58.0009
3.60418487 -144.4914 162.1843 -172.1411 56.0220 -74.2098 -10.0209 -53.8780 -71.4624 -138.3441 149.8030 -168.6695
3.62585444 -146.5159 166.0343 63.8267 84.3171 -72.2224 154.7813 -58.4117 -74.0023 -146.4475 148.9727 -167.5380
3.65037356 -144.9447 148.6164 -173.6728 -99.2861 -147.4260 161.3976 -168.4383 69.1391 -69.8036 154.2734 -65.9438
3.67187905 -134.3458 158.0500 -59.1274 107.9735 -82.5794 -15.2940 63.2961 -93.4811 -78.8324 153.8939 -66.9923
3.69288167 -133.7164 157.7661 -60.3680 -81.6154 -82.5034 -15.4300 63.4815 86.8249 -78.9669 153.8609 -66.9969
3.71792628 -133.6810 157.8566 -60.8133 -81.3416 -79.6365 -11.3070 65.0913 86.9776 -137.7284 165.1016 61.9128
3.74155698 -82.3937 162.6319 65.1439 -84.4853 -66.3480 -17.5375 66.1067 87.8104 -76.1990 -13.1290 -57.3878
3.76501510 -76.0866 155.3140 -60.1832 -74.9407 -66.3156 -20.2400 -56.9266 -72.0365 -79.5379 -8.5929 -60.0403
3.79714092 -75.7445 154.8943 -60.2104 -73.9924 -66.6054 -19.5344 -56.9163 -72.0933 -79.0408 -8.5401 61.4229
3.82989122 -73.9005 155.0574 -58.6430 113.3786 -79.7943 -11.1107 64.8793 -93.1006 -137.7189 165.0726 61.8522
3.85493937 -147.0478 179.4246 74.8198 -67.7873 -59.9987 -20.4171 63.1208 86.4776 -118.7418 17.0136 -152.7906
3.88318961 -146.8340 -170.8557 77.6929 113.7128 -56.6553 -20.2437 61.0563 84.1308 -124.5087 21.3071 -151.0659
3.90954666 -146.2599 -173.1386 74.5884 112.8961 -54.1871 -24.2910 59.8988 -96.4866 -79.2818 -17.2790 -162.9563
3.93155715 -146.1609 -172.5136 74.5843 111.7919 -54.0628 -24.1067 59.0664 82.4233 -79.3833 -17.3158 -163.2033
3.95743576 -146.3315 166.9035 63.1389 84.2777 -71.6675 155.2411 55.1503 84.3841 -78.4585 -35.7060 -169.8371
3.98226713 -144.5785 154.7214 -169.8890 66.4512 -77.0267 164.4306 58.7418 83.2784 -143.3470 148.7061 -168.6143
4.00365798 -147.9682 161.0232 63.4851 6.4550 -65.3877 -18.6036 62.5317 84.2726 -80.2857 -1.6755 -161.4925
4.02637932 -74.4657 156.7035 -57.5478 113.4893 -77.8543 -21.4705 62.1962 -94.4491 -84.4767 162.7875 61.2430
4.04746380 -145.8567 150.0588 53.8206 27.1658 -65.6754 -26.5941 -175.2523 -103.6959 -78.2951 2.6521 59.6102
4.07295489 -73.3616 154.0963 -57.8964 114.1503 -63.2690 -28.8188 -175.9782 -103.0040 -78.2628 -5.9688 61.7937
4.09749077 -70.9884 139.6962 -177.0613 -131.4879 -70.2225 -18.8809 61.7703 -95.8961 -121.4642 23.7929 -154.4279
4.14323664 -146.2648 -173.4336 74.3842 112.7129 -54.0725 -24.5048 60.0470 83.5625 -79.5724 -17.1259 -163.6099
4.16600544 -147.0250 179.3774 74.7659 -67.9702 -60.0308 -20.1283 63.2053 86.4876 -119.1115 16.6422 -152.8254
4.19116267 -70.5436 162.6566 71.8935 160.6383 -62.5651 -23.1487 63.7118 -93.9782 -85.2700 -3.1037 -161.5914
4.21382877 -70.1830 158.8068 64.9154 -1.3303 -66.6335 -18.4940 62.4304 -95.3574 -74.9543 -16.0345 -163.8527
4.24673784 -144.4979 162.2743 -172.0501 56.0856 -73.9314 -10.3097 -53.8180 -71.3921 -138.1136 147.4017 -170.5341
4.28611594 -144.5251 142.8830 -177.0359 -129.5805 -70.5422 -19.1752 62.6461 -95.6237 -121.1170 22.0717 -154.2383
4.31171483 -144.4131 165.4061 -170.6996 54.9401 -64.0707 -27.6254 -176.6603 -103.5647 -141.2478 165.9510 63.6045
4.34099715 -75.8652 153.7658 50.3357 -96.0365 -62.7466 -26.5790 66.1776 -90.8509 -100.1220 9.3330 56.2180
4.37063919 -134.1977 157.1801 -59.6685 107.6869 -75.5464 -20.5002 62.6760 -92.3931 -144.9275 157.2772 -81.1266
4.39499997 -70.7441 159.2524 64.8496 1.0510 -67.5947 -15.6858 -56.7669 -72.0938 -78.2412 -6.9127 -162.3776
4.43606535 -129.5796 159.7591 -66.4510 -7.4877 -77.7339 -20.7305 62.3648 84.9717 -79.2042 157.7748 60.1549
4.45895580 -142.0420 -165.3166 66.2065 -85.2262 -61.2739 -6.4057 57.8928 79.2069 -67.1096 -19.7613 65.9039
4.49895099 -73.4342 152.7531 -174.6951 59.7567 -70.8609 -41.5529 -178.2247 -100.8342 -81.8891 144.8314 -166.1449
4.55346405 -144.5905 167.0991 -168.3007 56.0079 -61.0300 -33.3460 -179.5052 -101.3958 -143.2454 162.2681 59.2048
4.57777775 -75.7007 161.6644 -168.9959 59.1827 -63.8155 -17.1665 -54.0221 -67.4969 -70.2317 -14.7523 72.9847
4.61272378 -72.2977 148.4228 -173.8856 -123.8588 -62.3884 -32.6873 -177.1734 -102.5938 -131.9510 22.3134 59.8781
4.63630560 -72.3189 148.2650 -177.1114 -123.9731 -65.1115 -25.4673 -54.3192 -72.9752 -89.5635 -1.9367 -159.8867
4.66856216 -75.8885 155.3346 -59.8830 -73.7833 -75.6819 -17.2424 65.1887 86.9428 -144.5938 148.2542 -169.1766
4.69426760 -133.6532 156.0610 -60.8005 -81.8780 -145.0247 163.2993 -169.1815 69.8776 -64.8524 143.6898 -169.0204
4.72140985 -134.1045 156.6412 -60.1809 107.8862 -77.0663 -19.8407 58.5491 86.9404 -132.0048 155.1881 -71.6986
4.74238150 -144.9708 146.1743 -178.1267 -127.5241 -62.5098 -33.8131 -177.4132 77.8213 -108.6461 17.4671 -159.9367
4.76329848 -73.8127 155.6405 -58.1819 113.5877 -64.8342 -23.1102 62.9524 85.1205 -84.3323 -6.5776 -162.2507
4.80816115 -75.8831 155.3542 -59.8625 -73.7550 -75.4190 -17.5539 65.1277 -92.9900 -144.0876 146.8299 -171.4968
4.83481337 -75.9080 155.7091 -60.1793 -75.1729 -64.8363 -23.1409 63.1131 85.1351 -84.4467 -6.4864 -162.2303
4.86590196 -71.4282 145.3842 -178.7276 56.6796 -66.1507 -26.4507 -55.8131 107.6902 -110.9244 16.6226 -154.2653
4.90380889 -74.3790 157.0914 -172.2593 -125.0351 -62.9240 -17.3266 -54.5233 -71.7583 -68.3755 -15.2701 72.5877
4.92628404 -74.1816 153.6697 -163.2828 -122.9025 -65.0245 -18.7012 69.9815 -96.4726 -69.4249 -13.9613 72.4399
4.94923675 -134.3496 156.4387 -59.4011 108.5002 -73.9378 153.2907 -58.1211 -73.9535 -80.5241 155.8352 -65.2509
4.98175341 -129.5153 156.0991 -67.2126 -7.0332 -76.1595 -21.3220 58.7054 87.1124 -132.6526 154.9989 -71.7897
5.01905035 -142.4737 -165.4930 67.8956 -82.1061 -62.1557 -4.7021 58.0600 -100.9080 -66.3595 -20.5145 65.6877
5.05200267 -69.7147 159.9726 70.4343 162.7866 -63.9505 -22.0484 63.1868 85.0416 -78.9133 -13.9417 -163.2089
5.08510913 -144.1668 157.4015 60.6913 -90.0310 -78.0201 152.3603 -58.2897 -74.2407 -72.8947 145.5362 -168.4595
5.11071754 -133.9769 157.7579 -60.5583 -81.8357 -66.2597 -20.9142 62.5298 -95.2253 -75.0523 -20.9159 -165.4847
5.14766908 -70.2639 157.6084 64.4509 0.9417 -69.1051 -15.0314 -56.7646 -72.1054 -73.2207 -17.9132 -164.8551
5.17689114 -133.7437 156.7080 -60.5782 -81.1440 -78.1976 -14.1139 -57.0425 -72.3319 -144.4599 160.8168 58.8470
5.19950712 -75.0638 151.6989 65.0007 104.2524 -62.5345 -38.2654 -177.4547 -101.1906 -87.8217 3.2929 67.0260
5.21971219 -73.8922 155.6617 -58.2076 113.5044 -66.5472 -20.8944 62.3625 84.5220 -75.0546 -21.2609 -165.5847
5.28264915 -133.6528 156.0566 -60.7964 -81.8734 -145.0349 162.9011 -169.4340 69.9009 -64.8219 142.7015 -169.9889
5.30674564 -134.3754 157.5280 -59.7003 107.8797 -74.5543 155.4908 56.7914 85.9023 -78.8135 154.7219 59.0000
5.32821700 -73.4979 153.0915 -175.0084 -123.4201 -64.4962 -19.9598 -53.4342 -72.8674 -73.1746 -21.2168 -165.4754
5.36417987 -129.6080 155.5350 -66.9087 -7.4417 -78.0070 -15.4992 -57.1208 107.1568 -147.1835 164.4238 60.9287
5.39386808 -144.7320 -170.1538 72.8428 -71.2909 -67.3376 -8.2691 60.7685 82.5483 -131.3878 156.2792 -162.4659
5.42055198 -145.6867 150.2053 53.2454 29.5635 -64.4185 -27.7953 -175.3329 76.5120 -77.0898 -0.4763 67.5098
5.44210322 -74.0413 154.9831 -58.0894 113.7510 -76.9008 -23.5323 62.5589 85.3376 -85.3658 143.3169 -169.5016
5.47699690 -71.2212 143.9264 -177.5738 -127.7483 -62.1740 -32.9959 -177.2516 -102.1737 -111.4363 21.8828 -153.9340
5.49783778 -75.4984 152.6037 54.0917 -98.0533 -64.8887 -24.9554 64.2661 -93.9156 -79.5601 -10.0452 -159.4110
5.52332123 -76.0044 155.7716 -60.2165 -75.2389 -66.4508 -20.8826 62.5648 -95.1040 -74.8806 -21.2882 -166.5816
5.54832689 -146.9155 163.2878 70.5237 125.3631 -78.3829 -20.5704 63.4385 84.7242 -80.8096 146.8261 -165.9462
5.60163993 -133.7511 156.5549 -60.4541 -81.0934 -77.1949 -15.5618 -57.1368 -72.2863 -144.5073 149.0688 -167.8824
5.63899898 -144.1146 -166.3159 66.6413 103.4275 -62.6985 -6.4368 -54.0753 108.0337 -68.0275 -19.2398 65.2753
5.67327858 -69.8537 157.8750 65.0765 -2.6289 -64.5294 -23.2965 -174.3845 -104.7226 -70.3271 -17.2845 -164.4112
5.72697753 -147.4377 159.7713 69.5172 122.4274 -62.8758 -32.5366 -176.3968 77.6487 -81.5758 -10.0639 -159.4451
5.78044671 -147.4437 163.0800 70.7371 -62.9941 -62.0570 -33.4479 -176.6900 -102.1977 -82.4626 -8.5833 -158.3193
5.82899291 -78.3630 168.0734 -167.6292 54.8620 -69.7520 -18.3394 -172.3813 -106.7867 -65.7544 154.6503 61.7963
5.85479220 -133.6951 157.1120 -60.9229 -81.9562 -74.9938 156.4566 58.7474 -93.9139 -77.7112 140.9232 -169.9760
5.89201557 -129.6515 155.4288 -66.7503 -7.6507 -77.2945 -16.2094 -57.2341 -72.4521 -144.8008 149.0728 -167.9077
5.95056287 -147.4366 159.4925 69.5795 122.6471 -63.1908 -32.5942 -176.3925 77.5017 -80.4379 -12.3656 -161.5742
6.04817897 -143.9929 158.6080 61.3798 -72.6592 -60.8378 -35.4733 -176.8461 -101.8875 -100.6001 10.8130 61.5615
6.34703808 -148.5103 158.1318 63.5900 3.1651 -64.9970 -22.4352 -174.1005 75.2503 -70.3940 -15.2423 -163.8594
6.37246752 -145.4954 154.9122 55.2299 35.7559 -69.2247 142.7265 -174.9639 72.6711 -140.5420 26.7140 -153.7451
6.63668652 -134.0718 156.2595 -60.5559 -81.7383 -64.8600 -26.6988 -175.2589 76.1804 -71.2983 -21.5689 -166.6147
6.77153819 -143.4557 -162.8785 66.1807 103.7702 -56.8114 -17.6000 -171.7029 -106.6901 -64.8655 -19.0096 66.3151
6.97310091 -75.6625 153.0173 -58.8079 -74.1890 43.6804 -85.6775 64.6420 -81.9818 -76.9063 -17.4475 64.1859
7.30385723 -144.4144 154.7932 -165.4271 -119.1650 -72.0981 -31.8730 74.3560 -88.3113 -154.4450 -54.3631 -173.0961
7.39801145 -142.2286 -160.4822 70.2739 -79.4050 -54.8679 -19.1405 -172.2993 74.0073 -64.4719 -19.3723 67.6411
9.69548278 -146.8858 162.3551 68.1000 123.8736 -82.9180 -8.2954 64.6537 -93.4874 -129.0515 49.7124 55.6833
