# Supplementary material for: Exploiting Sequence-Dependent Rotamer Information in Global Optimization of Proteins
Source: J Phys Chem B. 2022 Oct 18;126(42):8381–90. doi: 10.1021/acs.jpcb.2c04647 (PMC9623586; doi:10.1021/acs.jpcb.2c04647)
Supplement: Supplementary file 2 — jp2c04647_si_002.zip [file jp2c04647_si_002.zip › TripeptideConformations/TRP_HID_SER_new.csv]

0.00000000 -70.0008 147.6618 -176.0568 90.8907 -146.7502 161.4183 63.6092 83.4553 -65.2531 152.6076 -57.8754
0.09751374 -145.1723 150.3838 -177.4148 89.8212 -146.5508 160.9493 64.2482 82.5344 -65.0046 152.4243 -57.7536
0.17061569 -70.0525 147.7336 -176.5746 90.4568 -146.0060 160.2921 64.6163 84.9312 -72.7133 160.9104 57.6748
0.24540529 -145.3192 150.4181 -177.9395 89.3640 -145.7927 159.7130 65.3872 84.2135 -72.7361 160.8142 57.7127
0.29267589 -145.1217 151.8089 -176.8509 88.1118 -145.7568 151.0313 -167.2619 -84.2215 -61.8145 150.2074 -57.2694
0.59923492 -77.7042 -22.1626 63.6598 -93.4432 -98.4317 166.9717 61.9139 79.6010 -66.4091 153.6239 -57.9035
0.59923492 -77.7042 -22.1627 63.6598 -93.4432 -98.4316 166.9717 61.9139 79.6010 -66.4092 153.6239 -57.9035
0.84389283 -64.0930 141.6666 -173.3111 92.6406 -151.3627 155.0865 53.6050 -85.8075 -66.9977 149.6408 -57.5897
0.93486581 -70.0947 147.7583 -176.6395 90.4197 -145.6874 159.8640 65.1897 85.3654 -71.3079 155.4503 -167.3165
0.95796932 -70.1429 147.7818 -176.0837 90.2090 -147.1316 162.6493 63.9129 86.0771 -71.4458 154.3100 -65.2096
0.98463807 -83.0345 -7.3201 62.6170 -92.4661 -130.4637 164.4558 65.6566 85.9150 -76.1492 159.8685 57.0960
0.99301524 -77.7031 -22.1598 63.6962 -93.4288 -98.3191 166.8802 61.9599 80.7426 -72.2588 160.7247 57.1182
1.07493355 -145.1488 150.6865 -177.4212 88.9763 -146.8299 161.9818 64.5988 85.3600 -71.0294 153.9838 -65.3193
1.13658369 -63.9292 141.7841 -173.8518 92.1852 -150.9899 153.1657 53.4029 -85.3989 -75.7982 159.1454 57.5908
1.16980735 -82.2316 -6.5875 57.1050 -95.0882 -136.4628 157.4427 56.8208 -108.0120 -71.3487 148.8947 -57.8130
1.27030342 -77.6614 -22.2389 63.6400 -93.4549 -98.1406 166.9303 61.7855 79.6898 -66.4324 153.9472 -55.1653
1.27030342 -77.6614 -22.2389 63.6400 -93.4549 -98.1405 166.9303 61.7855 79.6898 -66.4324 153.9472 -55.1653
1.32798546 -146.0374 149.0410 174.7399 -98.9058 -142.1128 132.8096 -164.8762 -69.4989 -73.5270 157.6052 -59.9366
1.37301047 -145.3242 150.3590 -178.0577 89.4475 -145.7971 159.8567 65.7953 84.6439 -69.6796 154.5197 53.4925
1.39778395 -86.6444 -0.3283 64.6368 88.9008 -138.1550 165.0527 65.1060 86.3129 -76.2347 159.8440 57.0974
1.42116222 -85.2613 -2.5608 64.7983 91.5996 -141.8842 157.8764 56.8974 -90.7545 -71.0536 148.7318 -57.8272
1.46730131 -83.1933 -6.7512 62.8368 -92.0442 -133.7329 165.3362 67.0029 89.0171 -78.5582 154.2147 -64.2559
1.52785981 -81.1688 -7.7843 57.5213 -94.6841 -138.0406 161.5198 60.1227 -106.8656 -157.6267 155.5062 -70.8701
1.56726004 -145.2974 151.8503 -177.4547 87.2687 -145.1567 149.0288 -164.4282 -81.9025 -68.9440 153.8053 54.8699
1.64517648 -78.6211 -23.9544 63.1956 -94.4794 -78.5173 152.1163 -163.5012 -81.1734 -69.7376 159.0398 57.6060
1.67025586 -79.9610 -10.5165 67.1458 -89.8692 -133.3912 157.2726 60.9520 -86.2060 -71.3853 148.2456 -57.8218
1.69649589 -86.8115 -0.0503 64.6245 88.9513 -137.9601 164.9524 64.6539 85.1362 -69.6509 152.6633 -55.3297
1.78277675 -78.3176 -14.8074 70.6249 -87.3652 -136.8749 154.1438 -162.5928 -82.5853 -71.1109 158.8100 57.4745
1.81629733 -145.6626 163.9705 68.8266 -84.4880 -145.3265 163.9159 63.8191 82.7244 -68.2945 153.5930 -58.2208
1.82977418 -77.7641 -21.8999 63.7517 -93.4063 -99.1457 166.7871 62.2422 81.2043 -70.3999 154.6201 -167.3992
1.87470409 -82.2396 -6.5342 57.0760 -95.1150 -136.3518 157.3022 56.6405 -108.0831 -71.2816 149.2416 -55.2398
1.90169598 -82.6547 -7.4444 57.4918 -94.4312 -139.1558 163.2948 60.9733 -106.9113 -132.7743 153.6603 -60.5659
1.92926136 -81.8094 -7.6221 57.5330 -94.5528 -138.5993 162.2819 60.5805 -106.8388 -146.2929 161.7421 60.0276
1.96312483 -145.0064 150.8091 -177.4611 -110.8108 -149.2196 164.1771 62.9502 82.9631 -67.0919 152.7327 -57.9602
2.00930511 -145.2243 151.5826 -176.7092 87.4935 -145.3972 154.9696 -170.9625 71.5237 -61.0288 148.7311 -53.9432
2.05483709 -144.3884 147.7367 -178.0775 89.5281 -137.6539 150.6211 -60.1981 -82.3465 -65.6979 148.7702 -57.0295
2.09005756 -82.1550 -6.8457 57.1970 -94.9167 -137.2748 158.9561 58.0557 -107.4460 -82.3254 151.3543 -63.9291
2.11249535 -145.7633 164.6896 69.3768 -83.9943 -143.5003 151.1297 -166.1775 -83.9602 -65.3999 152.2279 -58.2648
2.13961202 -78.2881 -14.8254 70.5908 -87.4842 -136.3979 152.2527 -164.6990 -83.3710 -66.3965 152.3596 -55.2726
2.17933480 -79.8334 -10.6968 67.0790 -90.0204 -132.2697 156.3281 60.2503 -86.8691 -80.3732 157.5708 56.9936
2.21179489 -65.3030 138.8643 -179.1522 -109.5049 -153.5409 157.7686 56.3484 -86.3191 -69.7358 148.9980 -57.7811
2.24027893 -77.1316 -25.2569 66.6348 -92.7860 -80.9744 156.5034 -164.6551 74.0465 -64.4080 150.1135 -57.6937
2.27611982 -80.9173 -8.6645 64.4185 -90.6774 -141.4847 163.3917 70.4626 106.9172 -157.4547 155.5254 -70.7070
2.32842272 -145.3348 150.2927 -178.4041 89.5162 -145.9613 159.6441 65.7254 85.1168 -70.7332 153.5276 -166.8308
2.35010123 -80.7605 -10.3847 67.6746 -88.9738 -138.2134 165.8477 65.5918 -86.1783 -130.6302 154.1626 -60.5480
2.37418238 -79.9217 -10.5473 67.1241 -89.9070 -133.1327 157.0444 60.7610 -86.1914 -71.3324 148.5660 -55.2570
2.40101020 -78.7596 -15.2919 63.3954 89.9121 -145.9009 155.6944 -164.2884 -84.4144 -70.7669 158.8588 57.6170
2.43494398 -82.1082 -6.7040 57.1356 -95.0501 -136.6566 157.7417 57.1631 -107.8762 -76.6822 149.2959 -168.4010
2.46692601 -78.5614 -14.6288 70.5315 -87.4515 -136.8209 155.0380 -162.0385 -85.5966 -73.2110 153.8305 -65.1963
2.50407688 -86.5821 -0.3989 64.6454 88.8968 -138.4006 165.3540 65.3127 86.6299 -72.2687 152.5802 53.1345
2.54274346 -75.8533 -18.5480 68.9057 -86.6261 -145.8830 159.8491 -172.1476 69.5118 -63.5244 150.1714 -57.6691
2.56786545 -80.0711 -10.3989 67.2179 -89.7106 -134.3935 158.4433 61.6941 -86.2725 -84.6073 150.4466 -63.6734
2.60872919 -136.8352 155.7456 -60.5167 -88.9462 -146.9778 166.3647 62.7012 82.4379 -68.2983 153.0763 -58.0051
2.64668283 -145.3960 150.6103 -179.9434 -109.0482 -146.8674 150.6763 -163.8135 -81.6116 -69.6979 158.8235 57.5277
2.66928988 -81.1396 -10.6746 63.3200 -91.7639 -129.0405 154.8577 56.0427 32.5595 -67.8443 150.4781 -57.6169
2.68956118 -85.1929 -2.6036 64.7870 91.6054 -141.9162 157.8722 56.9583 -90.8574 -76.6757 148.9621 -168.4583
2.73063027 -78.6951 -15.4005 63.4188 89.8358 -145.9788 154.1574 -166.6759 -85.6285 -65.7221 152.2157 -55.2773
2.76440370 -145.7268 164.2424 69.5608 -83.1117 -145.1726 164.5400 64.9919 85.8461 -75.5121 155.4191 -64.4317
2.78960450 -145.2560 150.9768 -177.6004 88.1955 -144.6301 152.8176 60.1814 -92.6250 -72.9980 148.3753 53.3753
2.82065402 -70.8915 146.9832 -177.7989 -109.2817 -149.5145 165.3092 63.7123 86.5735 -74.7112 154.7168 -64.7570
2.84287505 -71.4152 149.5244 -57.7258 -82.3124 -149.2284 166.7256 62.1003 82.9937 -68.2188 153.0939 -58.0256
2.89021824 -78.3148 -16.4987 63.2475 89.6058 -146.2856 159.8389 -171.1094 69.5980 -63.7724 150.1705 -57.6816
2.91384018 -75.0054 -25.8095 63.2436 -92.9223 -90.3165 151.9277 49.7387 44.7553 -74.7433 159.1438 57.1437
2.93620929 -79.8683 -10.5941 67.1447 -89.9031 -133.1495 156.9838 60.8348 -86.4312 -77.5403 148.3279 -168.5663
2.98574144 -78.3826 -24.1023 63.1812 -94.5078 -78.4406 149.9012 -163.7912 -81.2162 -69.5046 154.3322 54.4315
3.01369508 -74.3352 -21.9334 -171.2789 80.6786 -138.4950 164.9939 64.6847 83.8259 -69.3742 152.5572 -58.1044
3.06435227 -77.7700 -21.8614 63.7578 -93.4031 -99.2367 166.8523 62.2659 81.3435 -70.0332 153.5882 -165.9559
3.09523909 -135.8138 156.1314 -59.6485 104.2555 -146.8989 166.4125 62.6536 82.4023 -68.2736 153.0576 -58.0030
3.11887935 -77.7152 -14.4838 -55.9926 -80.9701 -147.7908 166.5967 61.7576 82.6803 -67.8880 153.3527 -55.2223
3.15290844 -146.0138 165.7781 71.4153 -80.8305 -143.0840 153.2217 -163.5680 -85.5983 -71.2788 153.8323 -65.3009
3.17715067 -145.0065 150.7226 -177.5571 -110.7488 -149.1283 164.0359 63.3940 84.6634 -71.1423 153.5765 -167.6670
3.21408457 -77.9053 -14.0480 -56.5675 -81.0560 -145.7365 153.7100 -166.2951 -85.5668 -65.8977 152.0114 -58.0053
3.23624918 -75.8664 -18.5248 68.9130 -86.6184 -145.8465 160.0755 -172.1223 68.9337 -63.7343 150.7017 -55.3803
3.28741529 -145.8816 165.5464 63.5374 91.0752 -144.2401 155.6492 -163.6957 -84.6339 -71.0104 158.9654 57.5919
3.33293635 -71.2989 149.7528 -57.7871 110.4715 -149.0273 166.8123 62.1658 84.0980 -74.3174 160.3100 57.1089
3.35699028 -76.3255 160.0718 69.9766 -89.0658 -145.8201 165.4647 63.0463 84.3259 -72.0654 154.4030 -167.5138
3.39477244 -74.2660 -22.0170 -171.3714 80.5751 -138.6386 165.0029 64.9685 85.1807 -75.8602 159.9518 57.1053
3.42313458 -74.8426 -25.9890 63.3420 -92.7486 -90.6594 150.8437 49.6362 42.5863 -79.6664 152.1226 -64.2880
3.44355505 -81.7526 -7.6042 57.5176 -94.5762 -138.4978 162.0354 60.4554 -106.8532 -148.7894 154.1148 -166.3461
3.46916779 -145.0069 150.6977 -177.5064 -110.7648 -149.2093 164.3809 63.3945 84.5402 -69.6490 153.1884 53.0580
3.49196674 -135.8130 156.1080 -59.6483 104.2477 -146.7474 166.4227 62.8104 83.6505 -74.4879 160.2856 57.1075
3.51950702 -145.4269 150.5632 179.4506 -108.8993 -146.5760 149.4404 -164.9543 -82.8736 -67.9317 152.5571 -167.6918
3.56114435 -70.3639 -30.1500 -178.7729 77.4050 -146.4216 155.4132 -164.0753 -83.7434 -70.9075 158.8938 57.5939
3.58236569 -78.3284 -16.4746 63.2492 89.6091 -146.2480 160.0490 -171.0892 69.0432 -63.9806 150.6966 -55.3838
3.61214385 -77.3383 -14.4833 -56.2724 112.2833 -145.7261 155.5297 -163.8034 -84.5186 -70.9259 158.8975 57.6038
3.64527317 -145.8878 165.2472 63.2542 90.9524 -144.5818 154.0902 -166.0232 -85.8832 -65.9389 152.3347 -55.3574
3.66571798 -81.0569 -10.8231 63.4779 -91.6441 -129.1619 154.4090 55.9130 31.4325 -79.4747 151.7342 -64.2397
3.69509320 -75.3726 -23.2221 58.8581 92.0377 -131.7029 155.1712 -70.9476 -7.0345 -69.0649 150.3027 -57.7281
3.71976941 -74.9092 -25.9348 63.3193 -92.8292 -90.5051 151.5802 49.7645 43.6458 -72.7209 151.0688 -167.9865
3.75553157 -75.5288 -19.3746 58.4431 87.1760 -146.0289 155.9145 60.6813 21.9158 -75.9741 158.4425 57.0259
3.80056202 -73.8553 -34.2758 179.4815 87.4925 -78.9775 164.4455 64.2750 80.2703 -72.4079 160.6788 57.1359
3.83982006 -136.8200 155.7401 -60.5184 -88.9464 -146.8803 166.3599 63.1030 84.1780 -72.5338 153.9025 -167.5405
3.89996035 -81.4258 -10.1627 58.0588 -98.9100 -63.2577 149.8950 -50.3558 -45.4720 -72.5657 150.6934 53.0749
3.92676616 -78.3453 -14.7891 70.5788 -87.4801 -136.4653 153.8210 -163.4042 -84.5513 -69.1478 151.2959 -166.5806
3.95044119 -77.7092 -14.4783 -56.0201 -80.9769 -147.7115 166.9334 62.2895 84.0630 -70.4174 153.4372 53.1063
3.99138247 -74.8774 -25.9457 63.3187 -92.8192 -90.5139 151.3818 49.7533 43.4461 -71.6894 150.7160 52.9650
4.02812912 -85.8332 -10.7437 -56.7454 -81.7189 -73.5308 152.5343 -162.8721 -82.3986 -70.0146 158.9997 57.6118
4.05647358 -77.3689 -14.5517 -56.2264 112.3096 -147.5878 166.7714 62.5274 84.1440 -70.5286 153.4022 53.1095
4.10143802 -78.4670 -16.3994 63.2308 89.7118 -146.1963 161.7951 -169.1644 67.0254 -70.9470 152.1437 -65.8032
4.13527195 -69.8977 -31.7594 -179.4034 78.4416 -147.2744 159.9991 -171.2901 69.7089 -63.7613 150.2837 -57.6921
4.16842943 -75.2947 -23.2497 58.8375 92.0258 -131.6745 155.0954 -70.9084 -7.0625 -76.1463 158.8813 57.1256
4.19274617 -72.0899 -14.8383 74.6325 -37.0083 -138.3161 155.0132 -67.8239 96.0193 -69.0477 150.3322 -57.6865
4.21471242 -74.2199 -22.0399 -171.4366 80.4736 -138.9557 165.0431 65.2479 85.8506 -73.8971 153.2565 -167.7395
4.24059192 -80.8487 -11.1457 63.3807 -91.8023 -128.0657 154.2736 55.7871 32.2403 -71.8284 150.3315 52.9115
4.29935149 -77.6931 -14.1118 -55.9890 -81.2599 -145.0910 157.5891 56.4672 -97.4423 -71.3420 148.7357 -57.8208
4.34058874 -145.9964 164.8521 70.6049 -82.1849 -143.1417 154.6998 -169.0878 70.5534 -68.4181 150.9514 -167.5323
4.38036240 -145.7874 165.0768 70.5674 -81.4085 -142.2451 156.0837 59.6910 -94.1881 -79.8902 150.3435 -64.0978
4.41207714 -145.3325 151.8144 -178.4168 87.7343 -145.6825 150.3528 53.1479 39.3315 -71.5970 147.8953 -168.6944
4.44243615 -72.3853 -26.0021 -174.2589 -111.2476 -145.0576 166.0802 63.5838 84.6172 -72.8368 153.6512 -167.6260
4.46332349 -81.2545 -12.3904 62.9960 -94.8782 -62.2168 148.9846 -51.9674 116.8815 -74.0039 151.1233 -167.9777
4.52700093 -78.6692 -15.4422 63.4044 89.8914 -146.0012 155.7354 -165.4450 -86.7535 -68.3567 151.0679 -166.6167
4.58569857 -136.0951 157.5189 -60.6968 102.8227 -72.0002 -24.1145 49.1746 59.5780 -157.6687 160.7335 52.8013
4.61266614 -76.2906 159.9600 69.7732 -89.2236 -145.9885 165.6901 62.9609 84.4807 -71.6162 153.1837 -166.2369
4.65507727 -78.2468 -16.4768 63.2483 89.5985 -146.0793 158.1564 -171.4120 67.3954 -68.0465 148.8825 50.6814
4.72442815 -145.9573 164.8680 70.4174 -82.3125 -143.0455 153.6348 -170.2158 69.6491 -68.5269 149.1957 51.2789
4.78131004 -145.3816 150.6697 179.9634 -109.2677 -146.8285 150.4081 -164.8678 -83.6105 -67.3562 151.0574 -166.6957
4.81254811 -75.5604 -19.3591 58.5176 87.2314 -146.1292 156.1276 60.8169 21.4169 -72.3255 149.5001 52.8751
4.83441131 -72.3333 -26.5023 62.0465 -86.9199 -138.0343 155.5869 -90.8068 22.0357 -76.0647 158.8933 57.1409
4.87186584 -145.3637 162.4330 69.5248 -82.6139 -133.6187 146.8701 -60.1747 -81.4925 -77.0555 151.9241 -167.5064
4.89566826 -145.8977 164.8119 70.5202 -82.2293 -142.2382 153.9198 60.2724 -93.4700 -75.1351 149.3353 53.1501
4.94574050 -71.8412 -26.2243 -175.4998 80.2820 -140.0344 155.8926 57.6777 29.0643 -67.8727 150.3842 -57.6180
4.97848179 -75.2666 -23.2774 58.8684 92.0384 -131.7132 155.1242 -70.9833 -6.9501 -73.8722 150.9309 -167.9970
5.00289562 -77.6829 -14.0920 -55.9711 -81.2624 -145.0703 157.4269 56.2170 -97.6085 -71.2867 149.0848 -55.2402
5.05555339 -77.8558 -14.1534 -56.2594 -81.2773 -145.3219 163.6094 61.8488 -94.8292 -145.8278 161.8110 60.0773
5.10274569 -87.6762 0.0812 64.8321 89.6723 -133.5241 162.0158 60.8853 70.6462 48.0000 34.1474 58.6691
5.13413773 -75.9405 -18.3688 69.1139 -86.5133 -145.5766 161.1658 -170.9514 68.0213 -66.1892 148.7570 -166.8215
5.19641197 -80.8630 -11.0989 63.4139 -91.7663 -128.2949 154.4110 55.8447 32.0812 -72.5346 148.8508 -167.1249
5.23470729 -75.2917 -23.2480 58.8399 92.0313 -131.6574 155.1591 -70.9013 -7.0871 -72.5786 150.4977 53.0127
5.34262339 -145.8236 164.0548 69.5016 -83.2384 -144.0457 161.2570 -170.4975 70.1742 -60.6039 154.7497 71.0114
5.43759897 -76.9994 -16.7381 -56.8064 112.2456 -136.0017 156.4311 -56.4121 109.6311 -80.3054 152.3082 -64.1350
5.47769073 -72.0119 -14.8732 74.6295 -37.0209 -138.2715 154.8583 -67.8112 95.9364 -73.9532 150.9783 -167.9809
5.50805813 -144.3778 148.2537 -178.9727 -110.5042 -137.5078 149.7769 -59.9349 -81.8443 -72.3896 150.0996 53.0000
5.55382897 -146.0417 165.8583 71.2054 -81.5743 -142.4443 150.4349 53.4652 40.5348 -72.9712 151.1474 53.1897
5.57930799 -73.4470 -22.9624 -172.3721 81.3943 -135.3558 156.0276 63.4936 -85.6137 -81.7499 157.2180 56.9837
5.60236490 -72.2190 150.7391 -178.5654 -112.1897 -145.2684 150.9396 52.9935 39.8896 -72.0632 150.3786 -168.1408
5.63047685 -72.3158 -26.4721 62.1459 -86.9044 -138.1580 155.6752 -90.9883 22.2431 -73.7849 150.9305 -168.0018
5.69371047 -70.2760 -30.3593 -178.8771 77.5240 -146.6158 155.4419 -165.2553 -86.0904 -68.5634 151.2070 -166.5836
5.71872842 -71.1727 -28.4515 53.7732 86.8069 -147.7743 165.4614 55.6065 -141.3188 -74.5315 158.9121 56.9624
5.76649873 -75.5504 -19.3662 58.5339 87.2555 -146.1705 156.2520 60.8806 21.2564 -73.1276 147.9133 -167.4062
5.81808685 -77.6497 -14.1143 -56.0163 -81.2698 -145.0418 157.9865 56.9714 -97.0908 -74.8285 148.4274 52.9497
5.88478588 -145.9133 164.8431 70.6636 -82.2390 -142.4193 153.7024 60.1331 -93.5127 -76.6202 147.8307 -167.9340
5.98491647 -72.7514 -25.2107 -173.6818 -110.3627 -142.0166 165.0054 65.9982 -90.4505 -145.1998 161.9483 60.1299
6.05135634 -135.7443 155.8663 -59.5809 104.1177 -129.5019 155.9998 -64.7410 -13.0712 -76.2450 158.9702 57.1164
6.24480317 -71.7499 -26.2778 -175.5294 80.2168 -140.1346 155.5967 57.6181 28.4671 -72.9617 150.4902 -168.1138
6.43847059 -69.1707 -19.7948 72.8746 -36.8455 -140.7702 155.4177 -69.5609 -71.3070 -76.1747 158.8914 57.1149
6.70048871 -72.0174 -14.8622 74.6234 -37.0124 -138.2624 154.9366 -67.8221 95.9373 -73.4980 149.2988 -166.9772
6.93505387 -69.2453 -19.7669 72.7861 -36.5883 -140.9025 155.5638 -69.4852 -71.2647 -80.0862 152.2473 -64.2132
7.25064145 -69.1301 -19.8479 72.8788 -36.9046 -140.7910 155.4277 -69.5170 -71.1717 -73.8775 150.9391 -167.9836
7.50077809 -72.7153 -25.1323 -173.6393 -110.4195 -141.8581 164.3744 65.6381 -90.6545 -148.2689 154.3049 -166.2809
9.31265623 -78.3662 38.5460 60.8009 -175.2824 -131.4662 154.4678 52.8890 33.5644 -73.1510 150.6527 -168.0728
9.76148738 -78.3299 38.9303 60.5696 -175.0387 -132.0933 154.2624 52.9495 32.7600 -148.2791 154.0779 54.6686
10.37595963 -66.6104 -49.5457 169.6419 61.4326 -126.8148 162.4665 64.9049 82.8448 -69.2551 154.3389 -57.7484
11.93121590 -145.7653 102.5491 -176.1667 -97.0333 61.5359 60.0109 -159.7151 -78.4920 -66.1359 154.8720 58.7840
