# Supplementary material for: Exploiting Sequence-Dependent Rotamer Information in Global Optimization of Proteins
Source: J Phys Chem B. 2022 Oct 18;126(42):8381–90. doi: 10.1021/acs.jpcb.2c04647 (PMC9623586; doi:10.1021/acs.jpcb.2c04647)
Supplement: Supplementary file 2 — jp2c04647_si_002.zip [file jp2c04647_si_002.zip › TripeptideConformations/THR_PHE_GLY_new.csv]

0.00000000 -84.4181 -4.1186 54.6334 -140.3171 154.6587 60.8422 -86.4009 -74.3420 153.0490
0.06866957 -80.6750 -12.8119 54.3880 -145.5102 158.9096 -169.5210 70.7878 -69.1541 165.6896
0.11263953 -83.7411 -12.5940 54.4873 -76.6660 154.2235 53.7078 84.3658 -73.7787 157.2847
0.16755900 -77.9691 -17.8742 50.3032 -138.6577 155.9665 -62.3293 101.2898 -71.8951 163.4190
0.57391943 -86.3855 -10.6881 54.7999 -74.2440 155.6207 -169.2137 -107.6688 -68.9618 165.4452
0.69138558 -81.9594 -9.6955 51.8434 -133.9593 156.4108 -54.1242 -68.3681 -71.9275 163.4658
0.81881014 -86.9991 -3.3044 55.0155 -69.2620 152.7903 -55.3013 -74.6880 -71.9056 163.4900
1.14302418 -81.2714 -10.0226 52.9300 -145.3412 158.8598 -169.6191 70.7692 -69.1609 165.7374
1.18231043 -68.9011 -29.3613 -48.7680 -133.5901 156.5078 -55.0531 -73.8590 -71.9103 163.4700
1.27618326 -89.3065 11.8401 57.0057 -139.1454 155.0766 56.5673 91.3312 -74.3375 154.7763
1.42441606 -77.1838 155.6810 53.1478 -146.0675 155.6685 57.1983 91.3479 -74.4563 154.3771
1.50210522 -153.8137 135.3416 -63.5619 -139.3371 157.3669 -55.9803 -80.7955 -71.9582 163.6166
1.53159261 -133.5370 158.7742 55.9252 -144.1798 159.5056 -169.3992 -108.7382 -69.3000 166.2320
1.55834470 -121.9933 133.4610 -55.8759 -138.8563 157.3870 -55.6964 97.9723 -71.9614 163.5982
1.62091554 -130.7357 155.3596 55.5878 -137.6498 157.2739 -58.0723 -81.4445 -71.9633 163.6925
1.65848835 -78.0094 156.5566 53.2583 -144.9326 153.2581 -175.9386 -103.1439 -178.9331 173.8623
1.67936043 -69.8090 -28.4734 -47.2183 -134.1692 156.5825 -55.3581 105.1615 -71.9106 163.4692
1.71487660 -133.0025 158.1655 55.9085 -145.5586 155.6178 57.1021 91.0965 -74.4829 154.3969
1.75939104 -133.5109 158.7511 55.9447 -144.6417 153.2322 -175.9817 -103.1491 -178.9169 173.8749
1.79770527 -66.7601 136.9984 -52.1374 -144.7345 159.3135 -169.3220 -108.6254 -69.2763 166.0266
1.82435776 -133.6663 157.2277 54.7687 -73.3694 149.9025 -175.9576 -101.7180 -178.6195 174.6015
1.85344382 -154.2635 140.3356 -63.5180 -145.7341 155.4735 56.9487 91.1035 -74.4254 154.5264
1.87617592 -91.2053 130.7078 -54.9138 -139.3016 156.7316 -60.7632 -79.6574 -71.9599 163.6048
1.91039932 -154.4246 141.2323 -63.7154 -144.5067 152.9453 -176.0410 75.6194 -178.9567 174.0010
1.93913069 -73.4469 148.0232 49.6939 -73.1906 157.5303 -169.3660 -107.9058 -69.1056 166.0385
1.96688661 -67.9448 141.6721 -51.7363 -138.2926 154.9797 62.1317 -86.8211 -74.3638 152.6182
1.99639014 -77.8696 156.0283 52.2433 -75.2069 154.1738 -58.5527 -73.9988 -71.8960 163.6657
2.02123267 -148.8435 157.6270 -168.8659 -146.4036 157.4161 -169.3099 70.8542 -69.1409 165.8027
2.05014445 -136.3184 154.2871 54.0523 -137.6971 157.2259 -57.9908 -81.1825 -71.9601 163.6713
2.07076008 -153.8023 135.3303 -63.5595 -139.2322 157.7781 -55.9576 -80.7901 -179.7185 179.9700
2.09112457 -148.8285 160.8915 -167.3511 -72.8541 155.2521 -169.1866 71.8314 -68.8992 165.0923
2.12757623 -127.2063 136.9327 51.1402 -139.6615 157.6582 -55.8408 97.4214 -71.9760 163.7068
2.14931287 -137.8250 155.6048 52.7727 -75.8382 155.8960 -169.3524 71.8078 -69.0080 165.6624
2.19023739 -130.6935 155.3247 55.5727 -137.5645 157.7180 -58.0443 -81.4488 -179.6573 179.9531
2.21039241 -96.2220 138.0033 -57.0626 -145.4583 155.4306 58.2882 -87.9385 -74.3723 154.0844
2.23489531 -134.9684 149.2590 51.0209 -144.5359 159.6297 -169.4007 70.6949 -69.3198 166.2631
2.26774238 -131.7441 139.8491 -53.5736 -71.0528 149.3082 -175.8311 -101.6348 -178.5783 174.6247
2.28904633 -154.2990 140.5202 -63.5113 -146.1298 164.2661 63.2021 -89.2533 -178.7286 179.8866
2.32787699 -73.6682 149.3435 49.6203 -72.4016 154.5270 55.9995 85.0447 -74.4251 155.6450
2.34937807 -73.3934 147.1829 49.4516 -145.5623 164.6010 64.3211 -88.9441 -178.6160 179.8431
2.36945530 -131.5974 143.7564 -52.1144 -69.0341 153.1461 56.0484 -95.3071 -74.1756 155.9971
2.40366238 -134.9576 151.0362 51.5320 -70.9949 151.5768 -175.7694 -102.2219 -178.7859 174.2202
2.42552718 -77.5299 155.7641 51.8932 -77.1443 161.4312 62.6640 86.0345 -178.9849 -179.9778
2.45049440 -68.4067 -30.2086 -49.1449 -147.2970 156.2383 52.6447 -95.4746 -74.2970 156.0079
2.49274807 -137.8261 156.5419 52.7893 -75.7978 153.2753 56.3127 -94.8189 -74.2718 156.0268
2.52910644 -89.9171 131.6521 -51.3877 -139.3404 156.7442 -61.0987 99.8305 -71.9624 163.6297
2.55063491 -90.7823 133.9377 50.3999 -139.7483 157.4403 -61.1540 -80.2282 -179.6691 179.9208
2.57653791 -67.6616 138.8989 -47.1726 -72.6734 155.8260 -169.0910 71.7192 -68.9051 165.2947
2.60487130 -133.6462 139.3913 -53.1261 -70.9967 149.3219 -175.8316 76.9494 -178.5741 174.6232
2.63332420 -79.8284 -27.9496 -59.4286 -146.1012 156.0944 53.7496 -93.9084 -74.4208 155.4986
2.65610813 -147.4567 154.3148 -169.5167 -139.1047 155.4022 -58.0000 97.9162 -179.7512 179.9667
2.69279695 -127.0969 136.9050 51.1428 -139.5538 158.0869 -55.8251 97.4302 -179.6759 179.9371
2.72087031 -67.6610 138.6875 -47.7350 -70.8643 149.6465 -175.8197 76.8646 -178.6070 174.5877
2.76237365 -80.3558 -27.2774 -58.9648 -144.6216 159.4294 -169.4389 70.7963 -69.2362 165.9128
2.83019733 -73.7806 149.4532 49.7632 -74.3923 162.5610 62.8118 85.8576 -178.8937 179.9731
2.86669420 -74.5179 -25.1956 -46.1028 -73.1040 153.4888 53.6019 -95.3286 -73.6757 157.5511
2.89066495 -153.8451 140.0522 -62.1129 -75.8529 153.5035 -58.0270 105.6550 -179.8504 -179.8926
2.91754738 -149.3686 157.4170 -167.2933 -146.3593 157.4587 -169.3172 70.8577 -69.1538 165.8415
2.93925100 -83.0697 -24.1501 -58.1627 -72.4516 153.9001 53.3549 83.9708 -73.7199 157.4313
2.98640934 -76.5977 157.9960 -165.2642 -72.7072 155.2672 -169.1781 -107.6305 -68.8978 165.1287
3.01163067 -148.0516 153.7861 -168.1232 -139.1565 154.9940 -58.1192 98.0331 -71.9928 163.6199
3.03566630 -137.8229 156.2162 52.6188 -78.1257 161.2460 62.7327 -94.3468 -179.0182 179.9989
3.05903566 -67.8829 140.2277 -47.3975 -71.2744 153.7166 -58.2809 -73.6497 -71.8448 163.3789
3.08320685 -149.3769 157.8315 -167.2580 -146.3853 151.4069 -176.2329 -102.7071 -178.7179 174.2413
3.11187234 -76.6833 158.2010 -165.1867 -70.6370 149.1720 -175.9805 77.0186 -178.5940 174.7010
3.13875148 -137.7955 155.9526 53.0231 -77.4763 154.5615 -58.4899 -74.2087 -179.8018 -179.8867
3.22466232 -84.9294 -28.5110 -58.1257 -76.7843 155.6886 -169.2605 -107.5733 -68.9610 165.3873
3.27031775 -133.7369 143.0663 -51.3798 -71.1397 160.7563 62.6958 85.9079 -179.0849 179.9926
3.33143475 -74.7845 153.1935 -167.1983 -148.6697 162.9068 63.2991 91.3074 -178.8183 179.8563
3.37006988 -77.2583 159.6780 -164.9007 -72.0908 153.1813 -58.4309 -75.8238 -71.8706 163.3615
3.39469519 -77.2461 160.0280 -164.6456 -73.8226 152.7009 57.9830 87.6555 -74.2417 155.3774
3.41476281 -149.8704 153.4398 -174.8354 -70.1464 156.1617 -176.1775 -103.3504 -179.6220 173.7962
3.43641770 -133.6513 139.1832 -53.1478 -74.2379 154.1416 -58.1357 -73.8751 -179.8352 -179.9011
3.48034655 -122.3925 36.7863 -39.6283 -147.9501 157.6263 48.6661 81.6911 -73.6042 158.0771
3.50106962 -73.5745 -23.4673 -166.5338 -145.0981 159.1494 -169.7024 70.8022 -69.1522 165.7390
3.57384113 -77.5743 -24.1047 -166.6461 -83.2612 154.1796 -55.3870 -72.1135 -71.9010 163.4178
3.62847724 -82.9839 -5.4202 -166.0402 -146.1674 158.9302 -169.4910 70.7744 -69.1647 165.7732
3.65700186 -83.8566 56.2502 -42.6635 -77.0497 155.6710 -57.2440 -68.5102 -179.8316 -179.9211
3.68496555 -149.8572 153.4909 -174.8170 -72.6412 160.7138 -59.7016 -75.1410 -71.6882 162.8260
3.75879739 -85.3970 -2.3632 -166.2744 -75.2963 154.0864 54.5850 -97.0321 -74.0602 156.8451
3.84480566 -75.4969 154.2327 -165.9335 -146.7765 154.0372 58.1774 -88.7466 -74.5017 154.4077
3.87747170 -94.1525 71.0930 -51.7209 -79.8411 156.2283 -57.1662 -71.5102 -179.8066 -179.9238
3.90901736 -149.8648 153.6716 -174.7138 -73.7692 165.1740 62.4916 -93.4389 -178.8171 179.9487
3.99323281 -76.4816 157.6770 -163.9831 -72.8514 155.1102 -169.1402 -107.6139 -68.8882 165.0797
4.01985703 -77.7746 -23.2844 -167.4831 -83.2762 154.2672 -55.3764 106.6191 -71.9072 163.4422
4.05816160 -77.4821 -21.8937 -167.9041 -76.2554 154.3256 52.6219 84.2251 -73.5224 157.8538
4.14597721 -79.3528 -24.0559 -166.7352 -77.2046 155.3772 -169.0865 71.9610 -68.9462 165.2839
4.18727023 -89.6456 -1.6721 -166.3460 -74.5023 156.0688 -169.1574 71.7747 -69.0194 165.6340
4.27068394 -149.8432 153.4914 -174.7746 -72.9873 161.1557 -59.6935 104.4811 -179.7608 -179.9725
4.29680225 -74.5924 152.5386 -166.3579 -148.4935 162.9330 63.3669 -89.0956 -178.8076 179.8826
4.36408043 -73.1230 151.4385 -172.3676 -70.6920 157.6733 55.7795 86.5195 -74.2709 152.9182
4.40811935 -77.1726 159.4460 -163.5094 -72.4461 153.0510 -58.3780 -74.9227 -71.8755 163.3443
4.57142046 -79.5505 -23.2259 -167.6870 -77.0863 155.4353 -169.0806 71.9446 -68.9581 165.3378
4.98679128 -76.9983 158.9706 -163.5611 -76.3455 161.0374 63.8359 -93.5887 -179.0275 -179.9881
5.52086613 -148.5056 -44.1145 177.1651 -150.9586 156.4887 52.4244 -100.6262 -74.5664 156.0755
6.42045563 52.8374 -178.3897 -157.3910 -72.8556 152.6132 -58.8220 -79.3719 -71.8561 163.2776
6.73479588 57.8032 -17.2295 -144.8491 -144.6917 159.9941 -169.6621 -108.7591 -69.2016 165.7605
6.90762320 56.7702 4.0930 -146.2747 -136.6205 156.3517 -61.8946 109.1416 -71.9010 163.5348
7.28040078 51.9823 -174.1257 -157.4574 -72.2676 152.3986 -58.3247 101.3003 -71.8595 163.2626
7.31071229 52.1466 22.6319 -156.9202 -82.7704 162.1311 58.5221 82.7827 -179.1032 -179.9906
8.14213130 55.8021 -53.5167 -173.4421 -152.0068 152.7933 54.0997 -98.7565 -74.3319 156.5161
8.26136700 -145.4821 160.8812 -165.8546 -73.2580 155.0758 -169.1431 71.8601 -68.8916 165.0564
9.13487814 48.0382 45.2485 66.3197 -75.2842 155.0919 -58.8745 102.0889 -71.8925 163.6877
12.93321513 60.6464 170.9369 82.4593 -145.7210 163.8796 63.3793 -89.5896 -178.6910 179.8967
