# Supplementary material for: Exploiting Sequence-Dependent Rotamer Information in Global Optimization of Proteins
Source: J Phys Chem B. 2022 Oct 18;126(42):8381–90. doi: 10.1021/acs.jpcb.2c04647 (PMC9623586; doi:10.1021/acs.jpcb.2c04647)
Supplement: Supplementary file 2 — jp2c04647_si_002.zip [file jp2c04647_si_002.zip › TripeptideConformations/LEU_LYS_GLU_new.csv]

0.00000000 -130.9811 157.2884 -64.7512 -65.8154 -76.5510 -12.1360 67.9416 -176.8700 175.9276 72.2958 -150.4586 161.5399 63.5194 -170.7952 -92.5365
0.09581190 -78.6999 155.6821 -59.8606 -60.8109 -76.4588 -12.1093 67.9392 -176.8909 175.9323 72.2847 -150.4816 161.5200 63.5201 -170.7925 -92.5368
0.19920590 -72.2672 146.9527 -173.6689 -177.6740 -70.8603 -8.7880 66.8530 -177.9772 174.8549 70.6901 -148.9436 163.5506 62.2547 -171.6765 -94.6739
0.28150070 -71.5005 142.5745 -175.1837 62.7437 -80.6485 5.0506 56.7396 65.2927 171.0681 -177.5787 -145.4536 162.5679 63.2245 -178.5844 83.1037
0.40054750 -131.2738 158.2460 -64.9691 -65.7500 -85.5317 4.5560 56.2666 65.0241 170.8370 -178.3460 -144.4761 161.2546 63.7490 -177.5337 -97.9362
0.49804320 -78.6882 156.6008 -60.0299 -60.8085 -85.3207 4.4088 56.3499 65.1543 170.7960 -178.3319 -144.4876 161.2118 63.7906 -177.5348 -97.8904
0.68081960 -131.2070 158.1816 -64.7485 174.5207 -77.6576 -14.0800 68.8098 179.8754 177.5790 68.0347 -73.9654 153.5165 -58.7570 -58.8931 -57.9301
0.74524060 -77.1724 152.8267 -59.3366 -59.9906 -132.7880 -7.8603 66.8767 -176.4964 -171.7436 -59.1949 -128.8122 162.0698 62.8055 -77.0421 91.1842
0.76701270 -129.3654 154.9503 -63.4674 -65.2665 -131.7683 -8.0465 67.1051 -176.6965 -171.5954 -59.1734 -128.8758 162.0700 62.7202 -77.1733 -88.3830
0.79085940 -71.3542 137.9357 -176.1655 63.1716 -77.6226 -16.0885 69.0836 -179.5175 177.8599 68.5286 -72.6790 152.7765 -58.2182 -59.6083 -59.0103
0.83605470 -143.3934 142.2000 -175.9581 -176.0167 -77.6262 -15.8716 69.1368 -179.4711 177.8986 68.5954 -73.0711 152.9078 -58.5529 -59.5109 -58.8999
0.86679120 -69.0639 127.8216 -176.7154 -175.1970 -76.6294 -23.8317 -52.8513 -54.5161 -176.7541 -65.5598 -97.4220 3.9136 64.9176 177.8115 -91.7090
0.99971830 -131.2416 158.2459 -64.8555 -65.7419 -79.5399 -5.7196 74.3103 -174.1123 -168.6689 -61.7598 -147.2609 161.5798 63.8840 -168.0297 -84.9864
1.03089890 -77.4642 153.6745 -59.4441 -60.0953 -131.6530 4.1346 60.6077 174.5382 169.7771 58.2882 -141.8686 161.8105 60.9388 -80.6548 -81.3144
1.06339770 -67.3469 126.0233 178.8104 -176.7940 -76.8710 -21.5656 -52.1452 -53.9548 -176.5181 -64.7402 -83.7113 -6.4695 -61.8973 -175.0932 -89.4594
1.09693700 -78.7524 156.7788 -59.8861 -60.7219 -79.3396 -5.7487 74.3150 -174.1200 -168.6651 -61.7528 -147.2447 161.5520 63.9092 -168.0018 95.3420
1.14159240 -78.6266 154.8636 -59.8614 -60.8413 -73.9375 -19.0810 67.3188 -174.4943 178.6328 78.1838 -137.8009 154.3476 -73.7677 169.5888 86.9093
1.20198410 -71.6084 141.9573 -175.2150 -177.0601 -76.9933 -6.5623 74.8690 -173.7304 -167.8666 -61.4772 -146.8120 163.7047 62.7663 -170.2470 -83.9706
1.23319880 -143.3095 144.9051 -175.5383 -177.3533 -77.5255 -6.9268 75.0320 -173.7024 -167.7439 -61.4236 -146.8915 163.6214 62.9480 -170.2045 96.7791
1.25466500 -78.4842 155.7962 -58.7665 -60.7686 -66.4597 -22.6596 -65.0359 -177.4157 179.9188 -179.9184 -81.7465 -6.8581 65.3600 178.6650 -93.1714
1.30727070 -77.7082 151.5779 -59.9737 178.9336 -83.1724 -10.4647 66.1265 178.3974 172.9878 63.4902 -137.2294 162.3588 67.5268 -77.3035 -79.2793
1.33509760 -78.9391 157.7046 -59.6575 -60.6173 -81.6694 2.0175 84.2554 -57.6170 -172.6301 -175.8431 -134.6139 160.7080 65.7732 -174.3668 97.1897
1.41110170 -71.1192 140.1685 -59.9942 -60.6964 -83.8908 -12.2644 -51.6410 -54.3756 -176.9979 -66.7008 -82.2637 -9.1717 65.5197 179.2913 88.8527
1.47775440 -78.9642 157.4880 -59.8485 -60.7243 -84.7973 2.1469 56.7845 64.0641 173.8197 179.6222 -68.4058 152.7246 -64.0698 -65.6499 -68.5976
1.55638130 -78.6482 154.9904 -59.7338 178.8523 -69.6829 -25.9773 56.5911 165.2100 171.7465 59.0642 -141.1429 154.7871 -68.6460 177.4650 86.9903
1.61639660 -72.4410 146.9285 -172.8865 -177.9074 -68.8066 -16.4942 66.4542 -174.6528 177.9493 77.3316 -135.5911 156.1956 -74.3327 168.7132 85.1128
1.64396320 -66.4360 123.0188 -179.1358 -174.3103 -143.7662 -9.2032 65.7584 -174.1470 -173.7444 -58.9074 -126.4415 162.3411 62.5576 -77.3658 -88.8702
1.66804740 -130.3924 157.6942 -63.3425 -65.8472 -66.7992 -22.0424 -59.1210 -60.0435 -174.9384 179.6770 -81.4945 -7.0268 65.4850 178.6824 -93.1644
1.69416800 -77.6301 155.2287 -58.7643 -60.7545 -67.4771 -21.7369 -58.5766 -59.4504 -175.0455 179.7812 -81.7522 -7.0492 65.3941 178.6872 -93.1243
1.71875780 -78.1598 154.1760 -59.7629 -60.9716 -67.3327 -21.4159 -64.9080 -177.4066 179.9223 -179.9182 -83.2287 -7.9463 -62.9834 -175.8082 -89.2025
1.80579270 -71.0085 129.3139 -178.7744 -177.2779 -97.8039 -3.1853 59.9327 69.8027 172.8287 -179.2556 -71.6519 153.2790 -65.2998 -65.3575 118.2854
1.82656350 -131.5695 158.8945 -65.2784 -65.7947 -80.8395 1.5907 80.0459 -61.9146 -163.5992 -65.2958 -142.7458 161.1392 64.8665 -174.2231 85.4820
1.84715920 -128.9907 152.7884 -63.0489 174.7937 -136.6589 0.8527 55.5830 68.8220 170.4516 66.3395 -120.4544 160.9588 60.4222 -80.7250 90.8290
1.87980460 -145.6436 159.5681 77.1717 175.3727 -79.5847 -16.6315 69.2296 -179.5574 177.7679 68.5258 -72.8188 153.0316 -57.3664 -58.8773 -57.0641
1.91354910 -71.3449 140.6650 -175.5003 62.8349 -81.7942 2.9831 63.0186 73.3557 164.7928 73.5503 -144.3250 162.5685 61.7202 -174.4533 96.3061
1.93853030 -69.8230 148.5012 -59.6840 -60.0228 -133.5777 -18.6560 -58.7071 179.7166 -177.2228 68.6464 -95.3743 -6.5587 60.5116 -84.9394 -94.1673
1.97299500 -79.1231 156.9440 -59.6325 179.1171 -79.0874 -10.1986 76.1096 -171.9269 -167.1566 -57.6110 -70.5923 153.0513 -53.8221 -55.5797 131.3545
1.99860720 -78.5103 155.8065 -58.7755 -60.7777 -66.4891 -22.5612 -64.6006 -173.8374 -64.7656 -177.5640 -81.8037 -6.8520 65.3634 178.6725 -93.1815
2.02502870 -130.8583 154.7471 -64.6135 -65.5466 -83.2504 -15.8983 66.3796 178.6068 173.7277 63.4590 -70.0982 150.9312 -76.2700 66.4428 -131.9387
2.04942800 -78.6086 155.6112 -59.9745 -60.8469 -83.0069 -0.6321 52.3498 65.0536 59.6534 163.5978 -149.1393 161.4975 65.5125 -174.3470 -108.2238
2.07089110 -97.2385 128.7934 -60.1493 -60.9583 -146.9708 12.8978 55.2552 -101.4989 171.1164 -78.8439 -142.5396 161.9284 61.5653 -80.2565 -82.7475
2.09506370 -70.8572 142.2659 -60.4230 -61.0511 -87.0577 -9.4631 -51.5435 -54.4074 -176.1983 -66.1556 -81.4088 -12.7859 -61.1032 -62.5759 104.9812
2.13005000 -72.4028 146.4490 -172.9012 61.9519 -63.8569 -25.7374 56.2533 165.5306 171.5048 59.4079 -139.3545 156.2543 -69.0302 177.4966 -94.0818
2.16308640 -77.9257 153.3430 -59.9728 -60.9345 -146.1645 165.2832 64.9243 -179.6587 -63.3478 -66.5507 -73.9282 155.9379 -64.3852 -176.7920 -89.2899
2.18974440 -70.7388 151.8802 78.9266 -61.8877 -67.2043 -26.4166 -65.2020 -177.4113 179.9088 -179.9252 -88.8944 0.1948 65.3924 178.2893 90.0166
2.22788310 -75.3812 146.3145 -60.4560 -60.0623 -91.3393 -27.1942 -64.4449 -177.4899 -179.9508 -179.9906 -98.4941 -0.9031 62.3068 -84.5205 -92.9724
2.25875230 -145.0368 165.4829 78.4012 -63.8190 -82.2631 10.4142 54.8562 60.4974 172.6161 -179.2853 -144.0640 162.9161 62.2222 -177.6072 80.2214
2.28180290 -130.3833 155.9854 -64.7243 -65.8030 -145.3475 164.7898 64.5547 179.8361 -63.7722 -66.6385 -73.3739 159.6849 65.8185 -179.1050 91.6403
2.30290260 -76.3805 150.5213 -58.9118 -59.8300 -140.0379 18.5210 48.3234 60.1442 -179.6496 168.3683 -136.7518 161.3396 60.1906 -86.6732 -83.1694
2.32537680 -70.2299 148.4811 -59.5381 -60.7741 -96.1686 -7.7270 -51.5163 -54.6191 -174.2055 -64.6784 -76.0181 159.0791 65.2600 179.9688 -92.6315
2.36275280 -76.0462 153.5698 -78.2732 66.5415 -77.7675 -14.1294 68.8301 179.7984 177.5124 67.9207 -73.6885 153.4591 -58.7000 -58.9068 -58.2010
2.39746130 -78.5805 154.6532 -59.9009 -60.8635 -72.8606 -20.7246 64.3737 178.0030 -178.9752 179.8633 -138.1467 154.0273 -69.7330 -178.0186 89.3712
2.42369850 -130.8922 156.5014 -64.5785 -65.8719 -73.9902 -16.9803 67.3499 -179.4941 -179.7755 179.9202 -145.9406 143.8773 -172.9231 174.5822 87.4062
2.44407230 -70.8364 125.3539 179.1330 -177.0847 -69.7980 -26.2817 -65.4648 179.2745 65.6745 177.1896 -83.7458 -4.8160 -61.6828 -175.1873 -89.2777
2.48788330 -68.9754 125.0061 179.0287 -177.1019 -71.8591 -24.4958 -57.5333 -55.2078 -59.0408 -177.2219 -83.6855 -5.5599 -61.7082 -175.0937 91.0799
2.51496160 -70.4747 150.2583 -60.2378 178.6574 -136.2245 157.6321 -58.4838 -179.9114 -177.3680 68.7593 -145.5900 161.5116 63.7836 -179.5162 91.7624
2.54234270 -75.5788 150.1432 -67.4462 71.4096 -133.1404 -7.9559 66.9405 -176.5040 -171.7176 -59.1543 -128.9691 162.0519 62.8301 -77.0023 90.8476
2.58156850 -77.8174 153.1951 -59.9709 178.7498 -145.9120 162.4444 63.9963 179.9258 -179.8116 179.9928 -72.4250 148.7806 -174.2633 59.7490 92.0827
2.60700730 -71.5158 142.7406 -173.6799 -177.0485 -82.5979 0.1663 -62.3341 -177.0896 179.9916 -179.9479 -141.7002 163.1576 62.5679 179.0127 90.7739
2.63815210 -66.6365 138.9861 -60.6393 -61.0943 -152.1591 162.5262 60.4651 178.4165 62.9659 66.6291 -72.4273 148.8307 -174.2482 59.7358 -87.7514
2.66134230 -76.5817 152.9714 -72.8806 65.7094 -78.5237 -14.5621 69.0802 -179.8474 177.8674 68.4844 -74.5741 153.4842 -58.9217 -58.8811 -57.1716
2.68520650 -130.8624 156.6272 -64.6152 174.3653 -74.4190 -16.4724 67.9995 -176.2131 -65.1998 -177.3954 -146.2378 150.2464 -175.3556 59.2755 -87.3085
2.70781940 -71.0763 154.8964 79.6930 -63.4196 -66.4547 -24.5303 -65.2041 -177.3987 179.8955 -179.9034 -81.1623 -6.8188 -59.4071 -61.7276 -74.6606
2.73531570 -76.6784 151.8316 -59.1199 -59.9111 -136.0187 -4.5353 64.3540 179.3493 179.8234 -179.8372 -124.9499 161.8645 62.2205 -78.1761 90.8809
2.75615970 -72.1310 147.8184 -60.5196 -61.2104 -127.0268 9.7504 -57.5222 -179.7610 -179.2756 67.1772 -146.3975 161.5620 63.2543 -179.5365 -88.6887
2.78558210 -72.2547 147.1627 -60.2117 -60.9077 -125.3535 7.3329 -57.9930 179.9108 -179.3185 67.0557 -83.6636 -10.5606 65.3211 178.8007 -92.7445
2.82139780 -75.6242 150.6790 -68.2044 70.6856 -132.0644 4.1355 60.7360 174.6337 169.8515 58.3966 -142.1473 161.7742 60.9322 -80.6342 -81.6600
2.84171290 -78.6822 154.9503 -59.7629 -60.8342 -75.0652 -15.6777 66.5952 176.7419 65.2787 177.5219 -146.1940 150.2460 -175.3528 59.2765 -87.3144
2.86885590 -75.2210 152.8939 -59.5087 -59.8053 -119.1744 -21.8969 -64.1357 -177.3655 -176.7603 -69.0380 -95.4310 -6.4787 60.8508 -83.9771 -93.6764
2.90480590 -68.7333 153.0992 -59.9061 -59.7591 -111.4339 -24.6838 -61.4982 91.5793 177.1651 70.6533 -95.0856 -5.8631 60.3270 -84.5410 -93.3603
2.92628150 -77.8320 155.4311 -58.7738 -60.7635 -67.4900 -21.5336 -58.8169 -55.9473 -56.6661 -66.9569 -81.9375 -7.0510 65.3724 178.6720 -93.1771
2.95564460 -70.1953 148.3458 -60.3636 -61.0540 -101.5078 -2.8854 -51.8917 -57.2369 -178.7998 -179.5183 -72.8731 148.7207 -174.1466 59.7942 -87.6682
2.97916110 -130.2015 154.2628 -63.2284 -65.0278 -109.5579 -23.8049 -59.5497 -57.7899 -59.1357 -177.2817 -95.9490 -4.7115 60.0829 -85.1992 86.1813
3.00102800 -77.8396 153.2068 -59.9809 178.7481 -145.8464 162.7439 64.1978 -179.9230 -179.8274 179.9957 -71.6055 141.8381 -172.3852 174.8403 -92.6046
3.02609050 -78.4942 154.3734 -59.9295 -60.9222 -142.8563 141.2624 -178.2326 61.0119 171.1559 61.3817 -131.1572 160.1308 -64.3074 -175.7472 -88.8503
3.04658420 -77.2321 153.1421 -59.8137 -60.9797 -68.8869 -20.1962 -57.9614 -59.3571 -177.7370 69.9798 -83.2686 -8.2224 -63.0242 -175.8145 91.2235
3.06876020 -77.7189 153.9501 -59.7797 -60.9367 -64.1092 -29.8107 -174.7562 57.9539 58.9097 176.9978 -86.1591 -3.9672 -62.4894 -175.8889 -88.7498
3.09692120 -78.5581 155.7419 -58.6264 -60.7393 -66.8777 -22.3252 -64.5027 -171.2256 -62.1045 -68.9969 -81.9084 -6.7718 65.4185 178.6812 -93.1001
3.12301060 -78.6567 154.8754 -59.7657 -60.8340 -74.8267 -15.5969 67.4063 -178.7288 176.9027 69.8766 -145.9422 150.1848 -175.3710 59.2866 -87.3031
3.14588940 -72.4723 147.0812 -172.8417 -178.2294 -69.7174 -12.2334 67.2647 -179.4927 -179.8488 179.8890 -141.0796 144.9023 -172.8469 174.3968 87.5700
3.17533800 -78.3518 154.2132 -59.7375 -60.7869 -77.0860 -19.5345 -64.8563 179.4347 65.7291 177.1911 -135.8799 154.6696 -64.4786 -175.4857 90.8196
3.20462410 -69.5723 139.8760 -60.4705 -61.0500 -138.5957 156.8088 -70.3737 177.7765 -68.4616 -70.2630 -72.2907 141.9554 -172.2913 174.7965 -92.6453
3.22612350 -75.1897 152.6835 -79.5781 66.3318 -131.6034 -9.7514 66.1194 -175.9617 -172.3368 -59.5769 -73.0034 153.5261 -66.5127 68.7663 -154.3737
3.25052430 -69.5718 139.8645 -60.4692 -61.0495 -138.6190 157.1630 -70.3869 177.7926 -68.4401 -70.2491 -73.8691 159.2040 66.0959 -179.0955 91.5812
3.27055730 -142.3869 129.5366 178.9519 -176.7277 -71.4552 -26.7918 -58.5843 -59.7815 -177.5697 70.0230 -84.6493 -4.2644 -61.8472 -175.3710 91.2711
3.29206010 -78.2587 154.0495 -59.6737 -60.7828 -78.7898 -16.1034 -64.6758 -177.3313 176.3074 68.9239 -146.2022 161.1904 63.2484 -179.4201 91.7534
3.31469430 -70.6858 128.0936 179.9967 -176.4080 -65.5985 -33.0772 -176.4998 61.5078 178.4008 -69.8366 -84.0551 -2.4877 -61.7851 -175.5076 -88.9237
3.34248080 -79.0880 156.4850 -59.7678 -60.8283 -78.8716 -12.6717 67.8171 179.7672 -179.2023 179.5400 -73.5546 153.0916 -62.2331 -63.3022 -70.6854
3.36331940 -77.9574 153.4063 -59.9736 -60.9349 -146.1240 163.8460 63.5204 178.1061 -67.5571 -176.4588 -75.7492 154.2360 -64.3761 -176.7960 -89.2839
3.38336670 -82.2780 151.6725 -59.7315 178.8879 -148.8201 161.1776 64.2741 -82.8659 -65.0258 -179.6266 -72.2793 148.8092 -174.2285 59.7443 92.0597
3.40397600 -67.2220 130.3529 -179.5940 -177.0768 -93.1537 -15.7604 -53.2132 -57.2819 179.1888 69.1613 -72.7994 148.6141 -173.9557 59.5608 92.1160
3.42962850 -71.6276 143.3955 -173.5310 -177.1236 -81.3724 -1.0613 -63.0449 179.7151 65.8599 177.1960 -141.4635 163.1262 62.6141 179.0686 90.8144
3.45336210 -71.1298 139.1007 -176.8289 -176.1939 -132.9660 156.8653 -64.3363 -177.0159 -179.3356 179.9824 -72.2406 141.8511 -172.3063 174.8519 87.7240
3.47661120 -75.7990 154.1892 -78.2584 66.6459 -84.6437 4.7230 61.1192 71.1691 166.0360 73.1535 -143.7408 160.7851 62.5741 -172.1132 -85.7629
3.50093050 -71.0618 154.9352 79.6894 -63.4275 -66.3956 -24.6033 -65.6977 179.2947 65.6548 177.1992 -81.2245 -6.7848 -59.3420 -61.6483 -74.5918
3.52564820 -70.0179 127.7067 179.7422 -176.9326 -69.1267 -27.8520 -58.2876 -61.0193 88.4620 178.3092 -84.3003 -4.0303 -61.6688 -175.3056 -89.1142
3.54672830 -76.3922 152.9937 -72.1855 66.4083 -73.8066 -17.5052 68.5455 -179.1580 -179.0780 179.5193 -147.8622 161.1652 63.4579 -177.4943 93.9489
3.56753830 -69.2434 146.7440 -78.5018 -173.5063 -95.5285 -6.7297 -51.5627 -54.6096 -174.0381 -64.3294 -72.7579 148.6086 -174.1454 59.8242 92.1838
3.59893950 -71.2629 125.5473 -171.1615 -171.5988 -71.4672 -35.5374 -64.8328 -177.5227 179.9938 -179.9767 -90.6657 5.9839 60.1171 -91.9253 79.4488
3.62634350 -145.1831 165.6041 78.1108 -64.3798 -78.2399 4.9939 79.5811 -61.8632 -165.2260 -67.2188 -141.9855 162.7863 63.2451 -175.4655 82.7518
3.64695130 -76.4022 161.8747 48.6264 57.5822 -86.1173 -13.9257 68.8378 179.5086 177.1833 67.5327 -72.8147 155.1509 -58.2740 -59.2581 -58.7549
3.67393160 -76.0950 151.7933 -59.3738 -60.0305 -127.1170 6.4277 -62.4170 -179.3013 66.2021 177.1917 -145.7462 161.7102 59.4261 -78.4500 104.1650
3.69561170 -74.1211 149.4246 -78.1463 -173.6391 -69.3395 -20.4114 -58.0091 -58.9390 -175.1732 179.8684 -83.0924 -8.3673 -63.0487 -175.9223 -89.2266
3.73194890 -75.5811 147.7295 -80.5974 -174.8804 -105.2871 -27.1369 -80.0111 67.6029 57.9504 176.2457 -78.3498 159.8356 56.6212 -87.2350 85.3826
3.75615030 -78.0131 154.0723 -59.7488 -60.9365 -64.3385 -28.7573 -170.5527 171.4476 62.5634 68.6225 -83.3537 -6.0182 -62.6814 -175.8740 91.5460
3.78308370 -70.6408 140.3742 -72.8963 65.7886 -85.5113 -10.8199 -51.7928 -54.4853 -176.3007 -66.1342 -81.4914 -12.3562 -61.0833 -62.5679 -75.5055
3.80575360 -77.7269 153.8687 -59.7743 -60.9347 -64.2433 -29.7430 -174.4399 57.8374 56.4682 66.7935 -86.1230 -3.9668 -62.4965 -175.9028 -88.7722
3.83581420 -71.3464 123.3787 178.5941 -177.5951 -71.1526 -24.3784 -64.6738 -171.5337 -62.5169 -69.2171 -81.1624 -7.3368 -58.5718 -61.2853 -74.0121
3.86068430 -74.7966 152.8081 -79.7249 66.9448 -134.9216 -16.1490 64.1224 -179.7283 179.9595 -179.9456 -84.5975 159.8797 57.9166 -85.8109 85.3244
3.88452590 -69.7534 157.1365 54.6128 -174.5393 -101.6634 -9.5207 -51.9259 -55.2738 -174.8918 -65.7016 -85.7727 -5.8971 64.9358 177.9554 -91.2460
3.90973250 -70.0590 149.7584 -59.8046 -60.1091 -120.9887 3.6965 -54.4315 -62.8581 176.7117 68.9704 -145.3009 161.6200 59.1344 -78.8463 104.7096
3.93222040 -67.0759 153.5034 80.5395 -64.1049 -99.3403 6.1898 -50.8854 -55.2809 -174.7736 -65.2287 -71.0282 153.2567 -59.8256 -61.4317 108.0678
3.95285680 -72.8444 139.2908 -80.9208 -173.8804 -77.8315 -27.7032 -64.4908 -174.2879 -64.9308 -177.5143 -92.6690 1.3018 62.0819 -86.4019 86.2931
3.98281390 -73.9278 148.2149 -67.2389 71.0733 -127.7276 -20.3413 -63.5664 -176.9097 -179.4633 179.9317 -94.3599 -6.5124 60.3727 -84.9164 -94.4024
4.00439000 -71.6174 148.7769 81.5791 -64.0108 -84.5489 -12.7161 -80.1363 59.7380 175.0820 177.9368 -82.3620 -8.9921 -62.9561 -176.1624 91.0766
4.04723290 -78.7017 155.2591 -59.8164 -60.8361 -81.2230 -3.4896 55.4566 63.2234 170.6013 -179.3727 -146.8235 150.2629 -175.5766 59.3293 92.9385
4.06840720 -140.8011 140.9145 -134.5616 65.3703 -82.4474 -0.6366 59.5065 71.0732 170.3138 -176.8675 -146.9681 161.0310 64.2036 -179.1932 84.9272
4.08987760 -74.9404 150.1640 -78.6413 65.8133 -146.1461 162.4906 63.9433 179.9489 -179.8260 179.9939 -72.4322 148.7835 -174.2631 59.7486 -87.7222
4.11014800 -76.3766 152.6600 -72.0507 -57.6881 -72.4507 -20.9313 64.3666 178.0679 -178.9838 179.8616 -138.0243 154.0247 -69.6250 -177.9905 89.4240
4.13117370 -70.0520 146.5124 77.9599 179.5348 -79.3516 -26.0181 67.3534 -178.8389 -179.6616 179.9381 -152.6277 146.6574 -175.7376 59.8587 93.3696
4.15183800 -69.6690 140.2105 -79.5648 -173.6838 -133.3965 8.0987 -69.0974 176.1698 -69.5338 -70.8528 -145.1625 161.7717 60.3648 -77.1052 -76.5201
4.17328740 -69.2972 122.1504 -179.6994 -177.1611 -70.7224 -24.6507 -62.2861 -70.6047 86.7740 70.2302 -82.9793 -5.4758 -61.3863 -174.9178 90.8412
4.19443780 -78.9431 125.6481 -179.9377 -176.7591 -77.6701 -23.5357 -87.3457 65.2626 65.0727 178.8156 -74.5903 -19.0987 -163.4509 66.4755 82.9658
4.23935530 -76.3467 152.7002 -71.9274 66.7011 -73.7234 -16.9148 67.3216 -179.5075 -179.7757 179.9156 -145.7057 143.9623 -172.9121 174.6008 -93.0854
4.25941820 -144.3292 166.8411 51.3574 64.6263 -120.9079 -1.5759 73.9401 -173.9942 -168.4834 -60.9762 -151.8474 159.8108 63.4646 -168.0030 -84.2905
4.28121270 -143.3242 147.8941 -173.3154 -177.6530 -79.1258 -4.2195 -63.5905 179.0407 62.5022 66.4265 -141.1468 163.0177 62.7228 179.2224 91.0067
4.30762610 -70.0835 147.2227 -59.8190 -60.1724 -109.0529 -3.8662 -53.2461 -58.9842 -178.6683 179.7162 -78.1583 153.2596 -71.3595 65.5816 -128.6803
4.33522580 -69.7646 146.2727 -59.9614 -60.0433 -111.7840 -10.0642 -53.9397 -59.5179 -178.7936 179.6097 -71.7408 152.6899 -68.4375 66.1150 37.9895
4.35651960 -78.5955 154.4218 -59.8036 178.8346 -74.9291 -18.5773 62.5609 171.3046 60.9826 68.2278 -137.8509 154.1383 -68.3248 -176.0809 -89.4561
4.38697720 -143.5356 167.7526 59.5126 72.8839 -133.3246 -11.6835 67.2245 -176.2268 -171.6680 -59.5928 -72.8098 153.4266 -66.9303 68.9950 -155.5022
4.40835510 -70.7693 154.8026 80.8191 -63.5006 -137.0097 8.6392 64.6135 179.2890 179.8718 -179.9755 -141.2529 161.9074 61.3000 -80.5466 98.5718
4.43281320 -144.5617 151.7331 77.1188 -60.1763 -79.8173 -35.3353 -64.9589 -177.4584 179.9413 -179.9303 -153.3829 155.5203 61.5834 -179.0883 -88.2394
4.45653100 -70.9908 125.5648 -171.1553 -171.5933 -71.5080 -35.5247 -64.6996 -177.5666 -176.7878 -68.8295 -90.6784 5.9544 60.1172 -91.9207 79.4476
4.48153350 -77.7754 147.5028 -78.7308 -173.8883 -94.8871 -10.5369 -77.1042 64.7048 174.6248 179.3508 -146.4791 161.4432 63.2915 -179.4418 91.7868
4.50488660 -75.4609 151.7677 -78.0487 -173.3308 -67.0317 -20.8231 -65.0243 -177.5872 -177.0479 -68.9986 -79.7163 -10.3571 -60.7110 -62.3291 -75.7832
4.52940550 -74.9159 121.0797 -154.8889 62.5280 -70.6689 -20.2270 -54.3283 -55.7058 -176.2290 -65.3209 -112.5346 12.3909 63.7659 176.7254 -92.5403
4.55967600 -76.3849 153.0083 -72.1181 66.4778 -74.1534 -16.7578 68.3071 -175.9629 -65.3336 -177.3781 -147.6285 161.1311 63.0551 -179.1162 -88.8823
4.58559410 -78.6298 155.2623 -59.7588 -60.8292 -80.6770 -3.8046 55.3501 63.1093 170.4497 -179.4094 -146.9009 144.2143 -173.4950 174.1678 85.4822
4.61195530 -74.9114 150.6961 -78.0729 -173.5115 -64.3506 -30.3904 -174.8518 57.9970 58.9063 176.9920 -86.7800 -3.5625 -62.4555 -175.9496 -88.7382
4.64397270 -76.4044 152.9813 -72.1556 66.4290 -75.1887 -15.4177 67.1830 177.3237 65.4991 177.4959 -147.1523 161.1182 63.1220 -179.3317 -88.4794
4.66422360 -69.5023 146.3348 -73.0348 65.6894 -100.9137 -4.2572 -52.0862 -57.2090 -178.6217 -179.4710 -73.1031 148.6900 -174.1418 59.8013 -87.6746
4.68699110 -75.6150 151.7003 -77.9883 -173.5253 -77.4786 -19.0928 -63.9136 -173.7800 -64.7373 -177.5465 -135.6037 154.6816 -64.4425 -175.5401 -89.5858
4.71584740 -70.5101 149.1448 -58.2567 -58.7748 -122.2243 -15.2007 -55.4545 -62.6135 176.8990 69.0411 -67.9927 152.3161 -53.7044 94.3851 103.7752
4.73998410 -74.1501 151.2832 -79.9952 -173.6252 -126.7385 7.4023 -62.3733 -179.3297 66.1921 177.1940 -145.0223 161.7816 59.9788 -77.8836 104.2254
4.76364440 -67.3870 150.7453 -58.4591 -59.8836 -126.4938 -24.0760 -61.2848 -66.6045 -177.5761 -75.5904 -87.4524 -8.4161 77.2572 -59.2313 145.2530
4.78982330 -77.7672 148.5336 -78.4805 -173.4392 -96.6487 -10.9705 -76.8474 65.4352 174.5326 179.3100 -73.0819 148.5911 -174.1728 59.8267 -87.6554
4.81088470 -71.8357 156.2858 79.9139 -63.5017 -80.3496 -18.1660 68.1118 -176.1138 -65.1198 -177.3847 -73.9501 148.4780 -173.9413 59.8010 -87.4846
4.83192190 -75.6639 142.9630 -80.0083 -174.5807 -91.6847 -19.7838 -85.8075 64.1441 62.6199 177.4241 -79.6606 159.2713 64.4986 179.5554 -89.0610
4.86367410 -75.7734 159.6437 52.5341 64.1519 -96.9865 -25.7698 68.8516 -173.5087 -179.5461 80.9578 -142.5304 144.9767 -72.6507 171.4838 91.3100
4.88694200 -78.6485 156.1062 -59.9494 -60.8049 -82.7198 -1.0742 55.2169 64.2299 58.2267 67.3552 -144.6408 161.2809 65.4590 -177.4532 88.5723
4.91164890 -73.1615 146.9181 -78.9678 -174.1436 -71.6147 -17.2001 -57.5501 -58.7886 -175.3311 179.8935 -78.5483 -13.1330 -70.7048 68.0574 -128.3532
4.93296220 -72.7644 145.8553 79.0755 -61.2816 -92.3140 -26.5266 -87.8355 62.5204 62.8204 177.1877 -150.9300 156.4300 62.0716 -179.1846 -88.2767
4.96243090 -74.6890 150.4937 -78.0804 -173.3353 -68.8373 -19.4711 -57.9159 -59.2653 -177.7310 69.9795 -79.7825 -10.6408 -60.7492 -62.3248 104.9016
4.99078300 -75.9654 147.5598 -60.6588 -60.6965 -68.4722 -30.3099 -175.3749 58.1114 58.8820 177.0191 -71.1839 -14.9145 -54.7598 97.4762 -71.5475
5.01886510 -75.9621 153.1593 -77.7901 66.1095 -74.9945 -14.8567 56.4206 78.0970 61.2306 162.9836 -139.9306 153.5062 -77.1362 179.4530 78.2099
5.04056630 -76.3578 152.7095 -71.9125 -57.5625 -74.4164 -16.1412 66.5163 176.7920 65.3065 177.5066 -145.7413 143.9897 -172.8941 174.5894 87.3657
5.06220940 -71.0211 124.5084 -173.9202 -170.0712 -72.6991 -31.6445 -65.2832 179.2203 65.6431 177.2070 -75.4205 -9.5229 -55.8925 97.8795 -70.1146
5.08970610 -73.1810 150.7345 -79.3730 -173.2623 -128.2841 -9.3475 -63.0154 -176.9119 -176.4237 -69.0511 -72.9631 -19.3781 -54.3282 95.7174 105.8600
5.11629960 -69.5293 153.1115 72.9125 73.9824 -102.2458 -10.4159 -53.1162 -55.4409 -172.4113 -64.1385 -82.8619 -10.8403 -62.1316 -175.9360 -88.6296
5.14909070 -76.2605 150.2245 -58.9671 -59.8243 -137.6887 1.8223 57.7214 70.6625 59.3263 175.7057 -123.0122 161.4453 61.3042 -79.7195 90.7935
5.16977330 -71.1123 152.4843 -60.2081 -60.9278 -85.1783 -8.9665 -54.8270 -61.3844 86.5054 175.7657 -72.4065 153.0584 -61.1880 -62.2810 106.3436
5.19523450 -73.3349 123.6833 -154.8970 61.2144 -63.9711 -25.8155 -65.0720 -177.3462 179.9149 -179.9209 -112.8867 13.3849 63.7485 176.8233 -92.5633
5.22046530 -75.4553 159.9355 48.1558 -179.5542 -71.8309 -20.9447 -58.4482 -56.0501 -58.9482 -177.1550 -83.2140 -5.9125 -62.0362 -175.6821 -89.6721
5.25149660 -76.2826 152.4866 -72.1023 -57.7490 -77.4822 -11.2595 69.2846 96.2362 -176.8725 175.2873 -143.0891 149.2121 -159.8331 170.8178 -61.9714
5.27386880 -74.9963 147.7418 -59.0866 -59.9833 -142.4251 13.4916 67.0846 -82.2905 -177.2626 69.9340 -141.5266 161.9245 61.2358 -80.5039 98.6859
5.29396460 -75.7303 151.7486 -78.3522 65.9505 -78.9731 -17.7089 68.2736 -175.8990 -65.0891 -177.4214 -82.5937 153.2788 -63.1708 -175.7665 90.2605
5.32891380 -75.8473 152.5830 -77.9947 -173.5005 -75.4661 -14.1154 69.1688 -174.5287 -61.1100 -66.8689 -145.7877 150.2365 -175.3561 59.2786 -87.3781
5.34940200 -76.3381 152.6669 -71.8743 -57.5255 -74.2868 -15.7788 67.2571 -178.5956 176.8108 69.9491 -145.3603 143.8759 -172.8948 174.6065 -92.9951
5.37311980 -77.1570 152.2212 -58.6757 -59.6167 -139.8428 14.8552 68.5524 -74.4955 -55.4100 -65.8503 -140.6224 161.9816 61.4619 -80.6510 97.9005
5.39321320 -78.7118 154.9078 -59.8141 -61.3360 -87.0699 -2.7233 59.5925 69.5357 58.8477 175.1041 -79.2940 154.3691 -62.7411 -174.4643 89.7145
5.41325680 -74.0636 133.2428 -57.4119 -58.6387 -156.6750 -13.8532 56.4318 -177.6166 172.0032 -73.7466 -71.0777 159.3781 71.9928 -60.9287 147.4710
5.43814530 -72.7687 147.0251 -170.8346 -178.5317 -70.5072 -22.2077 -63.9624 -174.0654 -64.3991 -177.6944 -144.4040 163.1973 63.4930 -76.1422 -69.8263
5.45921660 -71.7522 143.9718 -59.4991 -60.4131 -116.1594 -24.2689 -54.9963 -60.3470 178.8940 69.4016 -88.3801 -8.1505 77.5945 -59.6949 -34.7183
5.49007790 -73.2021 139.5813 -132.6842 -57.9901 -80.7318 -0.4029 52.6798 65.3420 59.7406 163.4376 -150.0499 161.1768 65.4315 -175.1329 -107.3274
5.51147770 -69.0169 148.4321 -73.1929 65.4503 -113.6292 1.2956 -59.5819 -66.2241 -176.4494 -77.4789 -73.0531 141.7229 -172.3287 174.7522 -92.5819
5.53230950 -72.8251 118.3921 -157.8413 63.1945 -67.3904 -25.0175 -58.0295 -55.5937 -59.0992 -177.1575 -88.4358 -3.1223 -61.0085 -175.1856 -89.9082
5.55976790 -69.5523 153.0280 73.0012 74.0809 -102.0752 -10.7432 -53.1089 -55.4187 -172.5193 -64.2072 -82.3130 -11.1964 -59.8263 -62.2348 -75.7706
5.59109250 -70.0583 130.4398 -174.7094 -89.6548 -125.7978 4.7720 -69.1081 176.5653 -68.3911 -70.1289 -72.0253 149.1387 -174.1362 59.7112 -87.6813
5.61553830 -74.1203 149.8931 -78.6806 -173.7125 -135.3948 157.9203 -63.8908 -176.5854 -179.3594 179.9570 -76.3464 153.0053 -72.0090 68.6112 60.0013
5.63615500 -75.7094 151.3949 -78.2391 65.9972 -79.1187 -17.8988 67.8291 179.8380 -176.5260 -70.0755 -83.5824 153.1643 -63.5545 -176.1141 88.7069
5.65980650 -76.0427 152.0984 -71.9138 66.8258 -63.4748 -29.0969 -175.7249 61.2549 178.4565 -69.7856 -81.3354 -7.1955 -60.4518 -62.3460 104.8440
5.68539210 -73.7500 119.2828 -151.0596 -61.7958 -61.6713 -34.2998 -174.8801 58.2544 58.9098 176.9167 -89.6478 0.5202 -61.1932 -175.4632 -89.6324
5.70590550 -75.6654 153.1952 -78.3224 -172.7726 -85.8709 -4.6742 -63.5283 179.6838 65.8328 177.2194 -70.5265 152.8984 -60.5376 -62.0099 106.4140
5.73337500 -80.4934 110.7955 -165.5282 58.7635 -112.5097 -12.0509 -66.7032 -178.5290 -66.9366 -177.1221 -80.8421 -9.4269 65.2484 178.1486 -94.0148
5.75507670 -70.4910 153.6878 73.9082 74.1293 -93.6392 -10.7528 -47.3330 -51.3992 177.8747 -164.8242 -84.5212 -7.9855 -61.1131 -175.6879 -89.0833
5.78624670 -77.7813 135.1908 -177.0539 -177.4505 -76.2029 -33.7576 -89.1937 58.0715 -90.0599 -174.0928 -73.9503 153.8379 -62.8125 -175.4643 89.6173
5.81536940 -75.7168 152.2585 -78.0572 65.9140 -75.2482 -14.4815 69.1409 -174.4414 -61.1064 -66.9230 -145.4693 143.8330 -172.8348 174.6647 -92.0875
5.83738720 -70.7041 151.7618 78.9013 -61.8772 -67.5607 -25.7874 -64.1697 -171.0024 -65.9335 91.6717 -89.1924 0.1741 65.4076 178.2892 89.9696
5.86852740 -73.6446 121.3224 -158.1519 62.0924 -61.2764 -34.2493 -175.2461 61.4065 175.5712 -179.8428 -83.8798 -3.8856 -58.8486 -62.1514 -74.3748
5.90343570 -76.3730 150.0833 80.3606 -62.4272 -71.4666 -20.3190 -86.2030 55.1462 -89.9152 -176.2884 -80.0802 -7.6011 -59.7567 -62.0470 -75.2282
5.92863510 -77.9188 151.5714 -59.3224 -60.2289 -84.6551 -14.0554 -87.0302 57.3244 -91.2465 -175.2869 -140.7800 162.1489 62.6442 -76.0423 104.8201
5.95793410 -66.6864 157.7170 69.7467 -156.4588 -123.5093 2.3777 -59.7837 -67.2152 -179.7536 -77.0368 -87.4522 -13.2796 -71.9453 64.7315 -129.8528
5.98878860 -69.8869 146.4474 -70.9486 69.8587 -99.1497 -29.9022 -53.0837 -54.6802 -172.5648 -63.2143 -83.8537 158.8994 77.8808 -63.2720 -27.4862
6.01532020 -70.8544 145.6446 -72.9616 65.7772 -103.7979 -2.9943 -52.8155 -58.4686 178.8548 69.0834 -73.0147 141.5365 -172.3362 174.7529 87.9278
6.03657480 -78.1396 165.7221 55.6613 -172.4902 -60.9698 -31.1035 -173.8259 58.1653 59.0301 176.9363 -81.0530 -5.0217 -57.8631 -61.5583 106.3128
6.05746810 -75.2217 162.6971 75.3885 -53.0666 -143.4929 164.6248 64.6326 179.7129 -63.7973 -66.6021 -73.3323 159.7253 65.8178 -179.1646 -88.6492
6.07841200 -69.7172 152.6128 76.2683 74.6038 -127.6136 -0.5121 -59.4617 179.4402 179.9624 66.3857 -90.4339 -7.6716 65.2295 178.3587 -90.5344
6.10487870 -71.0215 126.6386 -171.4840 -75.1532 -145.1842 163.5337 63.1769 178.1762 -67.5775 -176.4283 -74.6713 159.0903 65.9459 -179.1000 91.7328
6.12962110 -71.9466 156.4079 80.2672 -62.7300 -99.6625 5.6958 48.2004 59.0769 61.7863 175.7680 -70.0195 152.2125 -87.0912 58.8407 69.4452
6.15136580 -76.1001 151.1452 -71.6637 66.9198 -78.0448 -19.2903 -64.9572 -177.4138 176.2367 68.8555 -133.5641 155.2067 -65.6100 -63.1787 -25.3021
6.18100180 -75.7539 152.4854 -78.0491 -173.4942 -80.6144 -3.7629 55.5321 63.1853 170.4171 -179.4064 -146.8718 144.2000 -173.4850 174.1939 85.6753
6.20454670 -73.7416 157.5326 73.5171 72.3694 -140.1759 10.5049 81.3804 -55.1223 -171.9777 -174.3146 -143.1709 159.9341 65.2962 -174.2038 -82.9347
6.23260260 -73.2696 118.0276 -157.7979 63.3522 -67.6902 -24.6931 -58.1227 -55.4206 -56.8080 -67.0293 -88.3800 -3.1730 -61.0199 -175.1891 -89.9310
6.26813700 -78.6726 155.6631 -60.1617 178.5958 -72.2628 -16.7432 80.3252 -67.9874 -62.0718 -68.6259 -146.0283 144.0608 -173.0399 174.5684 87.4132
6.29807750 -141.3697 170.1615 69.0894 -55.9346 -76.3148 5.1793 58.5098 65.6745 171.1803 -177.2316 -144.4727 162.6100 63.2930 -178.8609 -97.1278
6.32130290 -76.3221 161.3163 48.2419 179.8446 -64.0861 -29.1161 -171.8262 172.9981 90.0198 -69.3464 -81.0827 -5.5580 -70.7114 68.6530 -119.8456
6.34299880 -133.3562 152.0095 -123.7069 65.1284 -66.3116 -24.1627 -65.7834 -177.2911 176.0044 69.1021 -83.5475 -5.2442 65.7104 178.0673 -92.0182
6.37880670 -74.5021 118.2412 -159.2117 67.1477 -131.6508 -18.8372 -66.4308 178.8009 62.4981 66.4701 -84.2284 -6.4040 57.7406 -91.9430 -101.0830
6.40375980 -144.6953 164.0827 46.1879 60.7787 -88.7802 -12.4800 67.8489 179.0758 -176.7056 -70.0948 -75.0120 155.5510 -62.8611 -175.4734 87.9617
6.42746250 -70.7182 154.2914 74.4937 75.6392 -103.1139 -8.5532 -53.5502 -55.8025 -171.7681 -64.0716 -72.3802 141.9887 -169.7686 174.8007 -91.5794
6.45400910 -70.0045 145.5523 77.6016 -60.8555 -87.6617 -19.1087 66.9447 174.3991 61.8399 68.2359 -150.5908 157.3065 64.0459 -178.1210 92.5059
6.48300680 -73.7223 163.0916 80.5907 -63.7225 -75.0581 -2.8184 81.9906 -61.0946 -177.9653 70.0685 -133.6120 162.2006 64.1085 179.3258 -89.1139
6.50566130 -70.3931 130.8557 -179.3288 -177.3573 -85.7302 -21.9077 -63.0467 -170.9769 -65.8778 91.8045 -75.7254 153.4389 -62.5117 -174.3416 88.8060
6.53160580 -70.4206 149.4946 -78.4913 -173.5362 -82.8135 -18.1313 -55.6266 -60.7931 86.9054 176.1375 -74.0219 140.7517 -172.3481 174.7976 89.0165
6.57171790 -72.9868 138.0592 -156.2643 52.2607 -70.4005 -1.1151 67.8800 179.7657 -179.9088 179.8960 -136.6509 143.8694 -172.3209 174.5550 88.5212
6.60515320 -76.3401 152.7895 -72.1591 -57.8252 -80.4190 -5.0200 55.9813 65.1444 56.8071 66.9309 -147.0332 150.2848 -175.7280 59.3833 92.8516
6.63363410 -76.3373 152.2902 -71.8068 -57.5552 -80.3359 -4.9558 56.6289 62.6673 165.4309 66.9609 -147.2588 150.2693 -175.6474 59.3548 -87.0985
6.65739840 -71.5256 155.4665 79.8135 -63.0569 -88.7927 -5.3879 60.9106 70.6915 58.1133 174.9685 -79.9015 154.2917 -61.7361 -174.7615 86.9712
6.68410310 -75.6323 162.1642 55.1857 -174.1448 -112.0652 -7.7450 -62.6786 -177.1174 -176.7405 -68.9546 -77.5510 160.3783 63.9418 178.4103 89.3044
6.71156020 -74.2308 158.1363 71.3571 71.9642 -61.2988 -33.4365 -174.9505 61.3066 175.6015 -179.8380 -81.2344 -4.2589 -58.5947 -62.0021 -74.8156
6.74420770 -75.0740 150.7332 -72.6477 66.3363 -77.9922 155.3135 -56.6027 -56.6901 -58.3431 -67.1344 -72.1543 141.9002 -172.3246 174.8620 87.6399
6.76593050 -72.3163 158.3041 80.8266 -63.6240 -141.9626 166.8003 55.5982 73.5655 172.2544 -179.3938 -73.9048 152.0462 -64.1004 -176.7378 91.0306
6.78605270 -66.7257 135.4312 -177.4544 -176.3870 -147.8736 162.6335 62.7790 178.1802 67.3328 -94.2013 -75.0246 153.7148 -64.3102 -176.8112 91.0466
6.80899360 -74.6501 117.4486 -152.4867 -61.2205 -59.4671 -35.1609 -63.2149 -170.7192 -59.8913 91.9935 -89.6040 -2.2933 -46.1308 -51.5812 -52.8514
6.83103710 -142.8140 131.0815 179.0933 -176.8240 -70.4785 -33.2577 -171.6359 172.8804 64.6600 177.4084 -72.2976 -25.5958 -166.6929 -81.3812 144.5238
6.85886710 -78.2039 122.3915 -172.8423 47.1503 -120.4556 3.0096 -63.5317 -178.2710 -176.5842 -69.3724 -71.0523 154.1107 -62.1194 -63.3785 -75.0805
6.89310720 -130.6412 155.8376 -64.6430 -66.1926 -84.7962 -1.2504 59.7838 70.9942 171.3273 -177.4353 -143.3494 160.9158 60.4264 76.4743 -133.9121
6.92168770 -75.5456 151.4917 -60.0660 178.7118 -147.0359 162.8159 62.5884 175.3925 66.3954 -92.7992 -74.5508 154.0000 -61.9550 -62.2727 -73.3491
6.94387320 -70.0449 156.4058 73.6798 71.3384 -131.9291 -7.2649 -60.8310 -66.1190 -179.5477 179.9543 -136.4687 159.1088 62.0781 -75.6094 94.5090
6.97368340 -76.2809 163.1321 50.4998 179.2393 -99.8480 -2.7374 -62.6021 -177.2537 -176.8979 -68.9971 -71.1636 153.9548 -59.2042 -61.3510 108.0320
7.00257090 -74.3897 134.4601 -177.2618 -91.1364 -124.5577 3.0558 -62.5888 -177.4718 -176.3716 -69.2988 -71.1997 142.1548 -171.8866 174.6137 88.9114
7.03271310 -76.4900 146.1430 -78.6959 -173.9801 -95.1007 -10.7868 -85.6472 63.3280 59.7470 68.1213 -146.6395 161.0447 63.3322 -179.3915 91.8377
7.07043510 -74.6702 146.6164 -72.5079 67.5128 -67.2438 -30.1519 -176.5162 61.3387 178.3658 -69.8422 -70.5889 -15.1765 -54.5035 97.1446 106.7164
7.10248990 -141.3390 157.9987 70.6815 75.2703 -86.9014 -17.3478 68.1272 -179.6019 -179.8097 179.9211 -74.7782 148.5983 -172.5815 59.2583 91.5690
7.13142710 -74.8239 116.6115 -152.9072 -61.1161 -63.2425 -33.1097 -175.3440 61.2050 175.5771 -179.8326 -79.1051 -12.0552 -160.0815 65.5602 82.7465
7.17174180 -69.0078 144.1469 -80.8337 -173.7589 -88.9886 -17.2738 -56.1271 -62.3161 86.8149 176.5519 -68.9701 151.8756 -68.1453 66.7204 36.2757
7.19527250 -70.5494 149.5807 78.3403 -61.3269 -77.1705 -24.7056 67.3674 -178.9455 -179.6758 179.9481 -149.9369 129.8184 -163.9095 -77.0736 123.1983
7.22146810 -73.5438 124.4922 -155.9782 61.6047 -72.2546 -19.1283 71.6833 -177.1849 -179.6443 74.0138 -101.1257 151.1143 -145.8446 64.9363 62.2459
7.24724800 -86.8237 128.8266 -146.5256 -62.5523 -83.3908 -24.8150 -77.1454 65.6102 174.5666 -179.1023 -80.7900 153.3532 -58.6307 -60.5416 -69.3942
7.28207360 -74.2134 158.0691 71.3484 71.9915 -61.5361 -33.2277 -173.9581 58.3272 59.0474 176.9091 -81.2168 -4.2653 -58.5464 -61.9796 -74.7438
7.31536540 -76.1312 154.3291 -78.1807 -172.9478 -77.1711 -7.3813 81.7202 -62.6939 -176.9969 70.2325 -70.5779 152.5781 -62.9437 -64.6045 -76.8703
7.34757690 -88.3006 129.5643 -152.4642 63.3295 -83.0130 -25.4325 -77.5223 65.3130 174.9685 -179.4434 -78.2471 140.6426 -171.0077 175.0378 -91.3026
7.37265920 -70.3608 159.6984 50.3306 -179.9442 -91.1888 -11.8721 -55.0017 -62.4595 86.2727 175.3011 -69.9151 148.9506 -173.7329 59.7077 92.1812
7.40853010 -75.8848 152.5990 -77.9449 65.9940 -75.1803 -14.8056 67.5256 -178.6900 176.8568 69.8300 -147.4719 155.5453 -126.0743 -69.9628 83.0386
7.43148100 -76.4977 152.3467 -70.1750 68.2090 -83.3899 12.5960 84.4263 -62.4820 89.7576 170.1426 -132.5947 159.8664 66.3960 -176.2842 95.8823
7.45348320 -75.6115 151.3863 -78.2974 65.1736 -76.8558 -14.1258 68.9016 -177.2685 177.7820 71.1563 -145.4624 161.5511 56.8359 73.1438 51.2311
7.49103790 -66.9440 150.1593 75.8993 74.1395 -156.3633 162.4871 58.3539 179.5537 62.3837 65.9882 -73.4005 159.0766 66.0543 -179.0675 -88.6947
7.51822490 -78.9805 155.9530 -59.6959 -60.8588 -82.8161 -5.3253 60.2804 73.0689 63.1771 -114.7542 -106.6209 148.1219 -150.1096 82.4232 -59.6676
7.54017970 -74.1426 122.2749 -153.0776 65.5164 -80.8555 -22.3861 -64.3423 179.8060 65.8201 177.1944 -79.6886 153.1614 -58.1333 -60.5369 110.3795
7.57385260 -76.9181 153.7982 -59.8087 -60.8363 -86.2037 -12.1933 -57.1395 -55.6030 -56.7384 -66.9954 -72.8612 133.9749 -164.0456 -77.7179 127.4176
7.61023320 -78.6256 154.6463 -59.7520 -60.7978 -73.6139 -35.3449 -171.3969 -178.3316 -66.4775 93.5619 -81.6343 152.8396 -61.1224 -61.4234 -70.3009
7.63879560 -75.6935 152.4520 -77.9152 -173.4437 -78.4947 -15.4568 -65.0831 176.7195 66.0684 -92.8950 -145.9499 161.1598 63.3029 -179.2802 -88.8022
7.67012140 -71.8496 156.2387 79.9198 -63.4242 -81.4419 -17.0506 65.7830 173.6792 65.6399 -91.9543 -74.1012 148.5092 -173.9446 59.7850 -87.5081
7.69226810 -75.6673 151.9700 -78.1450 -173.6842 -73.8878 -17.2264 67.9626 -176.1524 -65.1963 -177.3970 -145.0405 137.3699 -163.8183 -78.0039 127.9210
7.71307550 -69.5971 154.7964 68.6038 -155.3804 -114.9083 -2.2193 -54.0022 -60.9239 177.8914 68.9414 -78.2113 154.8689 -72.7020 64.5800 -126.8730
7.76752040 -78.6817 142.4440 -55.3404 -56.9710 -145.9017 20.7474 67.5406 -82.9621 -178.5303 69.7223 -143.9901 165.3056 74.4258 -58.8915 -54.5226
7.79065320 -71.9187 127.8867 -146.1008 -62.3392 -82.6826 -24.7888 -66.6403 89.4006 178.1847 68.9185 -81.0490 153.4497 -58.5398 -60.4929 111.0594
7.83155410 -72.9923 137.5629 -134.3568 177.1904 -76.4064 -0.2215 53.5997 59.1948 174.1831 -70.8026 -146.0915 150.2601 -175.6537 59.4487 93.0533
7.86560300 -76.1659 152.0185 -71.6298 66.9841 -77.5484 -18.6757 -65.1883 176.8231 66.2970 -93.0951 -135.6925 154.5262 -64.7591 -175.5903 -90.2131
7.91989510 -70.9030 137.1061 -173.8223 -89.9194 -144.9087 160.3109 60.6400 178.5906 -99.9871 64.8356 -76.6930 156.7816 -64.4662 -176.7965 -89.2372
7.94263890 -70.5490 149.6511 78.3534 178.8172 -77.0639 -24.8183 67.8254 -175.6498 -65.0989 -177.4093 -149.9615 129.8338 -163.8115 -77.0027 -59.3580
7.96355000 -70.2522 149.0451 -72.6481 -57.9552 -119.1876 157.5649 -54.8415 -61.8678 177.5093 69.1216 -144.6699 162.5397 55.1754 70.8138 54.1171
8.00589310 -71.1383 143.9641 -173.9002 63.4832 -71.4341 153.6022 -57.3448 -59.1114 87.5025 72.0623 -145.3688 162.5943 55.0187 70.7252 -128.9011
8.03085180 -75.4972 151.4192 -78.6334 65.8469 -143.6192 146.1510 -177.1689 63.5732 179.2292 -179.9171 -138.4176 139.9692 -164.9624 -78.7940 -52.5358
8.05364300 -77.1709 155.7787 67.9241 -157.1683 -142.4239 18.0937 61.4025 -86.7216 -65.2060 176.4338 -80.4982 159.9885 64.0616 178.7699 -90.6579
8.07457010 -73.3387 148.8002 -72.5016 -57.8469 -147.3570 162.5629 62.4890 175.8039 66.4816 -93.0247 -74.8558 153.7645 -64.3143 -176.8106 -89.2669
8.09530680 -144.5308 149.1823 75.8292 179.4462 -84.3650 -22.8684 69.9848 -172.1190 -66.1814 91.1685 -151.6107 156.3734 64.2183 -177.4456 92.1536
8.14555250 -85.5594 122.9478 -146.4389 -63.5231 -60.4087 -35.2468 -89.3907 58.2456 -89.5511 -174.7092 -90.3225 1.2220 -56.9518 -60.1594 -69.2477
8.17906210 -74.3199 119.0377 -150.2898 -60.9609 -90.5956 1.1021 56.7333 70.4407 66.1485 -115.1266 -89.3960 153.6454 -63.8912 -67.9063 92.4064
8.20294460 -68.2845 149.0114 76.2056 74.5436 -147.9936 16.9715 59.4776 179.3961 60.6188 64.4807 -147.8580 161.1859 62.8473 -179.7560 92.0354
8.22768830 -75.6578 151.0725 -72.4363 -57.7760 -146.0472 162.9504 64.7905 -176.9921 -66.5840 94.8075 -72.8000 142.3784 -172.4892 174.8121 -92.6365
8.25047040 -75.1394 149.1407 -66.5737 72.1072 -136.9037 -4.1971 65.9724 -174.5492 -65.7055 92.3499 -123.1181 161.7855 62.1972 -78.5782 -90.1813
8.27575310 -78.6410 154.9852 -59.7845 178.8485 -75.1199 -15.3614 68.9851 -172.9956 -65.7413 91.6443 -147.6850 155.6779 -125.8526 -70.0550 -96.8634
8.29996160 -75.2060 149.4533 -66.8501 71.8308 -136.9623 10.1172 65.5652 -175.0148 -65.8238 92.5873 -141.6566 161.9109 61.1376 -80.7497 -82.7206
8.33775130 -70.4628 139.5140 -177.1009 63.5338 -144.7054 145.8966 -170.7992 59.9583 55.1321 66.4345 -143.0439 138.0119 -164.4744 -78.3462 -53.4930
8.36260480 -76.6230 153.1461 -72.3077 -57.8526 -79.9709 -14.1990 65.8671 173.6234 65.6734 -91.8920 -78.1131 153.1782 -62.9933 -175.9679 -88.6574
8.39002690 -69.3355 158.1930 67.4568 65.3621 -114.8125 -10.8861 -63.5103 90.6317 174.1295 69.2802 -75.1071 160.2206 64.2947 177.9772 90.7619
8.43414740 -67.1267 126.0188 -171.4461 -74.8925 -146.6333 161.7864 64.0247 -176.9889 67.8819 176.5814 -74.9983 159.1777 59.7717 73.0359 -132.5674
8.45663050 -75.7788 153.0618 -78.3073 66.0919 -93.2608 18.4952 64.8760 153.1777 -93.0109 65.7135 -136.4124 154.4713 -65.2869 -174.7806 90.6918
8.48531460 -75.3034 150.9160 -72.3625 -57.7175 -132.5959 156.3270 -65.9691 -86.4927 65.3348 174.9803 -69.7873 158.4561 73.1829 -62.9362 -33.1869
8.50814470 -71.0528 126.6653 -171.4989 49.9082 -145.0543 163.6506 63.1276 177.9462 -67.6357 -176.4741 -74.9537 159.5728 59.1410 72.6440 51.2729
8.53873980 -76.0059 153.9116 -78.1837 -172.8583 -81.1577 -6.2015 69.3247 -173.3279 -65.7429 91.7671 -70.7968 152.9806 -61.7800 -63.7410 -75.6043
8.56438160 -74.3476 161.6327 61.6070 -166.9077 -99.6966 152.0648 -80.0841 65.9161 174.4775 -70.7482 -72.1915 141.8184 -172.2925 174.8867 87.6456
8.58731050 -76.0537 152.2248 -71.8486 66.8835 -64.9477 -26.6823 -174.0535 66.7152 -88.1562 -176.2876 -72.9912 -19.5901 -164.1605 66.4776 -97.5236
8.62913790 -71.4036 123.3804 -172.6496 48.1133 -126.1346 5.0222 66.0741 179.6023 179.9050 179.9360 -72.4420 154.0216 -125.3873 -69.4257 84.0084
8.65107410 -71.1417 135.8463 -177.4110 -91.5308 -129.1572 9.2173 53.4589 61.7281 175.7057 -70.6880 -73.6925 154.4760 -63.7237 -65.9291 -74.8688
8.67784200 -67.2148 132.7616 -172.1462 153.3404 -147.9789 161.9555 63.3694 -177.4791 67.6180 176.5673 -74.9197 159.2278 59.7606 73.0280 50.7288
8.70078040 -76.5295 152.3880 -72.4652 66.1889 -79.2678 -15.1844 68.0558 -176.2467 -65.1532 -177.4009 -75.0933 133.2967 -164.3871 -77.9149 -55.5570
8.72817050 -74.8208 150.0187 -78.5767 -173.9308 -64.9782 -27.7407 -170.7654 -178.8101 -65.9704 94.1102 -76.4880 -11.5130 -70.3710 68.4067 -130.4706
8.77005710 -72.5060 155.8940 68.1944 -155.3723 -142.7190 16.4729 63.0598 179.1138 176.3015 68.9627 -145.8420 161.9688 77.6089 -60.3937 139.7946
8.80179390 -75.9060 151.9704 -78.1667 66.2193 -79.7364 -14.2367 67.8657 179.5910 -176.3275 -69.6532 -73.9266 133.4206 -163.9260 -77.5777 126.9830
8.83157170 -64.9502 157.2028 75.3455 -52.6416 -114.4167 154.0220 -61.5069 -73.8189 86.2286 71.4147 -134.7784 155.5238 -62.9745 -174.6865 -86.2747
8.85490300 -73.9235 119.8235 -156.0661 64.7422 -88.2815 -3.7000 61.1273 70.4351 58.6786 175.0058 -83.2160 153.8256 -60.1060 -173.0156 -91.1897
8.87843440 -77.6883 165.5884 53.0135 -178.6502 -121.2581 18.6369 54.3920 72.7965 -90.4508 176.8505 -66.1644 152.7030 -65.5456 -70.6884 -80.8321
8.90711680 -74.1637 150.8287 -72.7617 -58.0357 -75.7501 155.3361 -82.2850 63.6286 -89.5375 -72.3615 -144.8723 161.5088 63.8226 179.4115 92.4050
8.93414170 -75.2125 163.2644 75.5673 72.6233 -143.3451 145.3979 -169.2354 60.0015 54.8318 66.3724 -71.8938 140.9738 -172.3187 174.9641 87.7097
8.95618140 -76.7065 153.7296 -74.7637 -60.3155 -79.3634 -10.9355 80.6723 -67.6561 -61.4849 -68.4687 -73.7084 152.9716 -62.5834 -63.9969 105.3607
8.98010240 -144.1495 166.5266 52.5731 -173.7799 -121.4387 -5.9726 67.6674 -178.6352 177.3185 70.6430 -149.9967 159.9006 55.2268 72.4928 -132.4371
9.01070230 -72.2444 158.7765 80.8577 176.0936 -145.1306 146.7681 -170.2475 60.0846 57.4195 176.5519 -142.6725 137.9875 -164.6583 -78.4429 -53.4223
9.03385090 -75.2319 138.5903 -77.2154 -174.9194 -135.6087 -17.5903 -65.2755 -172.0537 -67.0568 91.9676 -84.4906 -9.2602 74.3971 -59.6756 144.8554
9.07703550 -70.7513 126.5213 -171.4635 -75.1129 -145.1531 162.0041 64.1308 -176.9594 -66.4458 95.0479 -75.2451 159.0671 66.0296 -179.0861 91.7770
9.10526370 -75.7378 152.7928 -78.0639 -173.2843 -80.5783 5.2659 49.1198 60.5443 -101.5949 -160.9209 -147.9026 161.0940 69.6254 -172.5053 -90.9898
9.15952990 -78.5344 166.1103 59.4364 -168.0790 -72.0805 -35.3060 -64.5693 -175.8417 -66.1483 89.5957 -79.0362 155.2979 -71.5473 68.0791 -128.5200
9.20294520 -69.8886 148.5521 -78.7726 65.6742 -78.6372 156.6235 -54.8498 -59.9912 87.1889 175.7563 -143.8448 137.6196 -164.8539 -78.6690 129.2453
9.22480650 -75.5098 151.3508 -78.6229 -173.6778 -145.7105 148.5341 -161.9695 89.4013 -62.6247 -176.0520 -67.1318 151.7717 -66.6209 68.3357 -145.8695
9.26093320 -70.8042 137.1126 -173.7927 -89.9347 -144.6183 162.0669 64.1188 -177.2814 -66.4698 95.2051 -75.2813 159.0997 66.0296 -179.0860 -88.5652
9.33785610 -141.5516 142.0192 -136.3383 -58.7342 -77.8753 -4.1930 51.0517 62.3714 173.9380 -179.0399 -139.5803 154.3888 -75.2990 -63.7110 161.6325
9.37672800 -74.1432 119.5299 -156.6860 64.1756 -89.6304 -0.2633 55.8176 61.1743 174.3901 -70.8246 -75.2478 152.8999 -64.3500 -68.1857 -78.8223
9.41608470 -71.5398 155.9755 79.4018 175.6975 -86.9031 -4.4875 57.1478 65.7511 170.7947 -179.3357 -73.8256 133.8190 -159.0145 -74.5070 -57.8956
9.45885360 -72.4220 128.6324 -74.2157 64.8548 -87.9183 -14.4155 -100.9940 63.6436 85.4920 -83.1436 -83.3972 -8.5793 64.9651 178.5033 -92.9932
9.53043140 -75.3191 150.9006 -72.6553 66.3269 -77.6215 152.6873 -54.1011 -58.9732 -83.0966 77.8142 -73.1574 148.8904 -174.2468 59.7627 92.1628
9.55143710 -74.0444 146.9523 -78.7088 -173.7506 -85.8376 154.6170 -80.5854 64.3152 175.3204 -70.5712 -74.0271 153.7298 -125.3438 -69.5043 84.1312
9.58331190 -80.2835 155.8097 74.8379 72.1530 -119.1232 -31.3148 -81.7887 72.6699 57.4423 174.2677 -79.3678 158.0555 74.4713 -65.8339 158.1088
9.60378150 -66.8409 133.1265 -172.4519 -87.8539 -148.1413 163.3644 63.0634 178.8067 67.6360 -94.4717 -73.7527 153.5951 -62.9178 -63.5082 -74.9248
9.63369660 -66.0933 152.1987 76.7179 73.7977 -145.8967 -1.1493 64.9372 -174.0502 95.1128 -68.1583 -126.5740 161.4771 62.7291 -77.9215 90.6331
9.67765920 -71.4159 138.4658 -176.9847 -176.1811 -132.2113 156.2416 -66.2118 177.2739 65.3155 -93.0904 -74.6547 154.1886 -125.8310 -69.5267 84.2638
9.80211320 -76.5120 163.2937 50.5501 179.2807 -101.0815 -1.1676 -63.5909 177.0002 65.9466 -92.7488 -71.5108 154.0271 -59.0361 -61.2381 -72.2328
9.83094540 -74.1200 154.3965 72.6073 75.3813 -87.2419 -15.9792 68.1068 -179.7133 -179.7971 179.9287 -74.3791 153.9742 -125.7789 -69.2467 -94.6379
9.87074630 -75.1283 151.2468 -78.6018 65.8321 -144.6679 148.5058 -157.2733 99.9149 -64.4315 -76.9255 -145.0737 150.5667 -175.2960 59.2286 -87.3084
9.89664220 -73.6392 119.9623 -158.4931 62.4793 -62.7902 -32.9814 -174.5119 67.6926 -87.7008 -176.0100 -78.0617 -13.0041 -160.2825 65.6592 82.7063
9.92372840 -71.2748 128.0135 -171.8037 -75.4847 -138.3701 120.8540 -177.3392 74.8229 -88.4319 -70.3958 -74.4941 143.4997 -172.4464 174.8075 86.9214
9.94878940 -71.2525 136.0572 -176.6592 148.5411 -127.9572 9.9054 58.1396 78.4331 -96.8165 -179.4763 -87.8453 149.2509 -164.0484 58.0082 -109.9207
9.97521120 -71.2193 123.9558 -172.9328 47.7000 -128.5962 9.5726 65.6126 -179.8008 176.7941 69.5331 -70.1145 135.5713 -163.5209 -77.6677 127.8788
10.02561000 -142.9531 160.2321 71.1871 -52.6220 -132.8088 1.9288 68.4510 95.2621 169.5604 73.9537 -145.2068 146.2192 -160.9870 174.2974 127.2219
10.04857030 -72.0799 131.4904 -174.1237 -94.9466 -63.6884 -37.8286 -170.6767 -178.1448 -66.3418 94.0343 -81.3881 -2.9354 -58.7340 -61.8223 -74.7622
10.09341790 -75.0616 151.0802 -72.3791 66.5702 -132.0941 154.6266 -58.0294 -64.5016 -91.3943 72.1237 -75.7095 154.2312 -62.1966 -62.6001 -73.6904
10.12135840 -71.0293 137.4521 -174.6609 -90.1375 -145.4893 146.0341 -161.3806 92.4244 -61.5259 -177.4968 -73.8934 153.8466 -64.8617 -66.2918 100.6043
10.17272810 -73.5883 158.0521 72.8455 70.9114 -132.9222 -1.9217 51.0971 64.1189 176.0897 -70.2819 -141.9288 149.4855 -75.4796 -179.0899 89.2866
10.20163540 -73.7202 122.6053 -155.1319 63.8913 -75.8257 -20.1539 67.9527 -175.8116 -65.0600 -177.4151 -80.8434 131.8461 -158.2499 -73.9617 123.2254
10.22465580 -75.4382 151.0729 -78.1242 -174.1170 -78.4046 -18.3277 -65.1729 176.7727 66.2226 -92.9210 -146.2431 161.9997 54.9375 71.3802 -130.5449
10.27512390 -75.2505 162.8343 75.4189 -53.0599 -142.9345 161.8429 64.4888 -177.4302 -66.4872 95.2409 -75.2789 159.0901 66.0232 -179.0992 91.7895
10.47331390 -77.7868 167.9407 72.5014 69.9122 -72.4918 -7.5676 67.2533 172.4638 61.9069 69.2182 -138.6015 162.9605 62.5125 177.7254 90.5394
10.49917590 -75.6638 152.0155 -78.1362 65.8153 -73.8630 -17.2777 68.8154 -173.0374 -65.7207 91.6760 -144.9791 137.3742 -163.7758 -77.9671 127.8999
10.59156930 -73.7575 158.5778 73.3641 71.6067 -132.1410 -3.4402 67.0707 -178.6698 177.2428 70.5512 -150.2686 160.1979 54.2712 71.4673 -131.0443
10.64309580 -74.9317 150.1577 -78.6488 65.8187 -133.1303 157.1284 -65.7453 177.8989 65.5405 -93.2166 -74.2828 160.1257 58.7493 72.0638 52.2813
10.68599250 -75.2575 162.7291 75.3971 -53.0655 -143.3825 163.8832 60.4473 176.6422 -102.1064 62.5397 -69.0494 161.3978 51.0875 64.6339 -118.9948
10.77511070 -80.0209 139.0305 -71.9723 66.8677 -126.7795 155.0875 -80.2494 81.5218 69.1221 -95.1128 -76.4414 153.1531 -72.2539 68.4375 -121.0314
10.80933060 -72.6119 147.9808 -78.6237 65.8054 -147.4663 162.8670 62.8075 176.1552 66.5292 -93.2015 -72.3171 135.3662 -165.3808 -78.7687 -53.8247
10.84739890 -142.5827 158.6605 49.8167 47.9960 -88.3058 13.0240 83.3027 -62.5199 89.1748 172.5464 -126.7137 163.5946 63.6446 -177.0298 90.3979
11.30396060 -144.3837 151.9211 77.1551 -59.8414 -94.0446 -19.3916 62.9551 -95.4879 -92.8583 69.3257 -152.0822 146.8851 -175.7649 59.7949 -86.8733
11.45033220 -79.2967 157.9615 -58.6076 -60.1677 -84.1451 -11.6755 -71.5130 -93.3835 62.7103 -93.0608 -72.3526 158.7069 62.8151 75.8659 49.6689
11.58100110 -74.4011 160.6193 73.6503 71.0784 -114.0879 -40.1705 56.4377 -176.4529 -94.1701 64.4032 -130.1513 150.2005 -66.6559 87.0547 64.0225
11.80268470 -74.4650 158.9129 71.6653 72.2805 -59.9764 -36.6602 -142.5730 -63.7866 97.0481 -175.1200 -81.6338 -2.5242 -58.0667 -61.2542 -75.7615
11.87877090 -129.8681 115.4741 -174.8809 44.2798 -93.2964 -17.4255 -84.1664 61.6584 -92.1976 -72.8848 -65.3239 142.0570 -171.6452 174.5136 -91.3124
11.96713860 -81.9282 152.6577 -78.7078 -173.6833 -131.8529 155.4711 -65.6685 90.5195 94.8283 -68.9579 -63.8411 150.8516 -54.4676 95.2723 -75.3454
12.01671460 -78.0551 168.9202 72.4343 69.7085 -70.8824 -9.1949 69.7917 -173.2314 -65.9018 91.7390 -138.9876 162.8364 62.3103 177.8136 90.3768
12.12904520 -77.9773 121.2627 -172.6787 47.7152 -119.8182 1.4813 -64.7718 176.3685 66.0654 -92.4411 -70.9924 153.8714 -125.6987 -69.2339 -95.2676
12.79699730 -74.9907 162.4146 75.1249 -53.4039 -141.0204 165.1871 54.4462 71.0938 57.0882 66.5090 62.7675 151.2695 -168.8937 59.3383 90.5306
13.11522270 62.2288 169.5652 -60.9798 -50.8279 -144.9873 166.0443 65.4279 -179.6681 -63.5716 -67.0102 -70.0500 144.7064 -172.3622 174.4903 -92.7756
