# Supplementary material for: Exploiting Sequence-Dependent Rotamer Information in Global Optimization of Proteins
Source: J Phys Chem B. 2022 Oct 18;126(42):8381–90. doi: 10.1021/acs.jpcb.2c04647 (PMC9623586; doi:10.1021/acs.jpcb.2c04647)
Supplement: Supplementary file 2 — jp2c04647_si_002.zip [file jp2c04647_si_002.zip › TripeptideConformations/HIE_GLU_MET_new.csv]

0.00000000 -145.7262 154.4138 -172.9922 -102.3804 -68.1201 -18.2570 66.2184 -178.8173 90.5880 -97.9224 1.3157 -58.8684 -178.0466 -178.5344
0.12341140 -144.8793 150.5540 -174.7804 40.4515 -70.8822 -18.1043 67.0989 -179.3639 90.7509 -91.5037 -2.0954 -57.7494 -178.3084 -178.3867
0.39862390 -145.0079 150.9510 -174.0571 39.3797 -70.3381 -19.0401 67.8849 -178.0845 93.3538 -92.0054 -1.0362 -56.0786 -60.6527 178.1588
0.42930060 -145.9540 153.4662 -174.8170 -103.5587 -66.9861 -16.8917 62.8502 178.9938 -89.3652 -123.8084 18.3539 -63.0362 -174.9759 -69.2015
0.45842780 -145.3177 150.2785 -176.7005 44.2925 -71.7382 -15.1607 64.4639 179.4564 90.3627 -119.0999 17.2113 -58.9692 -177.2572 -178.7318
0.51429600 -145.7158 154.4822 -172.9711 -101.9222 -68.2001 -18.5431 65.9241 -179.1264 -89.4042 -96.6231 0.6872 -59.9933 -179.9976 69.7946
0.54825070 -144.9811 153.1702 -175.0291 38.1072 -68.9147 -22.6291 -63.9293 -175.7643 -89.7794 -90.0743 -1.4939 -58.3653 -179.1101 -179.0300
0.59840160 -145.3086 152.4070 -176.5152 42.5728 -68.7297 -22.3529 -64.0680 -175.8865 -89.7813 -118.0062 16.7920 -56.9951 -176.9923 -179.5749
0.66204990 -144.8900 150.7510 -175.0124 41.4271 -70.7961 -18.3406 66.9183 -179.5807 -89.4211 -90.2910 -2.6044 -58.9957 179.7001 69.7806
0.72836760 -145.9815 157.2295 -172.4345 -103.4435 -64.3542 -25.4529 -64.2314 -176.0096 -89.9231 -100.8619 5.1246 -56.3456 -61.6881 178.0550
0.77016000 -145.4045 152.8447 -176.2400 43.1518 -64.4626 -33.1374 -174.0635 172.2824 -95.5071 -106.7913 13.8372 -55.2698 -61.5096 177.3520
0.80655220 -145.4608 153.4562 -175.6320 42.2892 -67.0483 -27.4695 -64.3097 -175.9317 -89.6076 -106.1161 10.2738 -54.1222 -61.2713 177.6995
0.83066940 -145.3035 152.6702 -176.7685 43.1007 -64.8144 -30.5462 -173.0763 173.6784 -92.5317 -112.6727 16.6812 -57.0424 -177.1828 -179.3118
0.85193140 -145.9904 155.0331 -174.6135 -104.9415 -65.4215 -21.6588 -64.1289 -176.0338 -89.8985 -121.3734 17.1933 -59.2326 -172.4234 -68.6471
0.89676530 -145.0160 150.9234 -174.1721 39.7440 -70.3418 -19.3154 67.6170 -178.0646 -85.7757 -91.7221 -1.0828 -57.1060 -57.5996 -65.5942
0.95036700 -146.1202 155.9388 -174.4572 -104.8315 -65.5764 -22.2449 -62.3816 -63.1797 103.5276 -110.1803 8.7055 -56.8352 -178.1450 -179.2561
0.97509690 -145.2113 153.5220 -175.1893 38.5489 -68.7572 -22.9816 -62.3241 -63.2078 -76.5151 -90.4903 -1.2288 -58.2508 -179.2218 -178.9929
1.00708120 -145.0040 153.5846 -175.2954 39.1823 -68.7202 -23.0740 -63.9238 -175.7745 -89.6919 -90.0967 -1.3164 -58.9951 178.6993 69.5077
1.03986030 -145.9815 157.4787 -172.0484 -103.1238 -64.4763 -25.7399 -64.2406 -176.0210 -89.9526 -98.5916 3.9890 -57.4036 -58.3855 -65.7744
1.06616140 -146.1209 163.4173 65.4540 98.0488 -69.1968 -16.2082 68.4352 -176.5171 -86.7062 -98.4516 1.5108 -57.0420 -60.8371 178.6741
1.11826660 -145.4160 156.3980 -170.8291 -91.1700 -66.5146 -12.0053 64.0809 176.7301 -92.2307 -68.7425 -16.4426 71.7256 174.5228 72.2819
1.14880850 -146.1882 157.4482 -172.5337 -103.6963 -64.1750 -25.7289 -62.5518 -63.1840 103.4907 -100.9662 5.1877 -56.1418 -61.5532 177.8570
1.18288830 -146.0364 155.6005 -174.4583 -104.8811 -61.6693 -28.5184 -172.1437 173.0700 87.7220 -116.7368 17.0122 -59.2953 -172.7816 -68.8892
1.20378130 -144.9800 164.8300 -173.2297 40.5294 -63.1648 -18.0272 -62.7407 -176.1439 92.4756 -70.7833 -14.3653 69.1557 -177.3851 178.9116
1.24934830 -145.4032 158.8941 -171.8408 -101.7275 -67.2990 -30.3778 -173.0096 172.6422 -92.8440 -124.1478 -28.2352 -61.0586 -177.0935 -179.0079
1.27576950 -145.4140 157.5228 -171.3256 -101.2987 -72.4933 -16.1280 64.9671 179.1115 89.5991 -132.9808 -37.4406 -172.1623 175.1879 68.6779
1.31445550 -145.4191 153.1379 -176.4701 43.5000 -64.9149 -30.8142 -172.4327 173.6904 -92.3500 -107.7631 13.8174 -57.2310 -179.5721 70.1714
1.34950930 -145.5604 160.7316 -171.2978 -93.7709 -62.7367 -18.6969 -63.4428 -175.7417 -89.8967 -70.1053 -14.4470 72.0311 175.4042 72.5503
1.38563780 -144.8529 159.6072 -171.3883 42.2605 -78.2054 -5.1314 66.6658 178.4704 -91.1222 -137.2419 147.4578 -173.8019 54.9521 63.0288
1.42375200 -144.9495 151.6796 -172.9507 39.3718 -70.8869 -18.2766 66.8071 -179.6251 91.5209 -136.7128 23.1683 61.8580 179.4975 -70.5218
1.44943740 -145.3235 151.5377 -176.7945 43.0982 -67.6605 -27.7639 -173.0346 169.9630 95.5257 -108.9684 15.1277 -56.6840 83.7111 -176.7298
1.47425100 -146.1863 157.7236 -172.1415 -103.3758 -64.3468 -25.9663 -62.5624 -63.1995 103.5608 -98.5592 3.9888 -57.3286 -58.3188 -65.7505
1.51221790 -145.4295 159.1379 -171.4077 -101.2083 -67.4126 -30.2638 -172.5230 172.7549 87.3186 -124.9149 -28.4657 -62.4145 -174.9822 -69.2330
1.54920290 -145.1303 160.4704 -170.7050 47.9697 -66.8844 -18.2916 68.5216 -178.2603 -87.6877 -85.2885 -5.2471 -58.5499 -164.6355 -61.3356
1.58664850 -145.5637 154.3057 -173.1674 -100.8918 -66.8239 -17.9090 64.5226 178.7415 -90.9647 -76.5353 -17.8646 -169.2367 171.0701 66.1575
1.62923180 -145.4607 156.7169 -171.6253 -96.8862 -66.2785 -12.6152 64.2534 177.0759 88.2232 -69.6869 -15.8293 71.8316 -175.1523 -68.5727
1.65862710 -146.0504 156.4455 -173.7584 -104.6221 -61.7848 -30.0057 -167.5609 68.0937 -97.2616 -103.9785 7.8472 -56.9505 -178.2580 -179.2212
1.68443170 -145.3494 157.4555 -173.0112 -102.9760 -72.7959 -21.5684 -66.3331 -176.7150 88.5989 -122.5015 -31.3173 -62.5743 83.7854 -176.6148
1.70530410 -145.5908 154.5928 -173.0020 -101.0840 -66.7433 -17.8937 64.6557 178.8545 -90.7326 -76.9052 -17.0538 -167.1399 57.8058 64.4956
1.75432340 -145.1671 164.1513 -173.3245 43.5976 -64.0382 -22.8225 -63.1067 -175.9812 91.8096 -84.1569 -4.7372 -59.7502 -165.5541 -62.6455
1.77684370 -146.0044 159.6277 -169.6046 -101.4198 -61.7703 -30.9061 -170.7895 174.2541 -92.5290 -83.2591 -3.4375 -59.6327 -67.1141 95.9193
1.80223110 -145.5707 154.6353 -172.9129 -100.7101 -66.8009 -17.3146 64.5185 178.5786 89.2135 -75.0741 -19.3124 -168.1683 177.3130 -69.6118
1.83858030 -146.1175 162.5673 61.4764 82.5883 -83.8987 -9.9601 66.5463 179.5540 90.0038 -83.2382 -14.4378 -58.5368 80.7448 71.3557
1.86836790 -144.9601 164.5521 -172.0550 37.9608 -60.7306 -24.2978 -170.3133 173.5917 -93.1130 -69.1420 -13.9435 69.4905 -177.8375 179.2895
1.89006630 -146.0192 160.3567 62.3531 87.9172 -84.0994 -9.5454 66.2113 179.1757 -90.5413 -84.5857 -12.6205 -57.6056 81.6865 -176.7718
1.92123350 -145.6675 157.4796 -172.8764 -101.9394 -65.5154 -21.1515 -63.8858 -175.9821 -89.6554 -74.9596 -18.2101 -168.5533 174.3034 -179.9834
1.94226660 -145.0926 153.7839 -173.8886 35.9432 -65.6686 -30.4904 -170.5643 174.2821 -92.6699 -82.5415 -3.7779 -57.6987 -67.0531 94.6129
1.97471120 -146.3385 168.3868 66.3494 99.5113 -67.2713 -17.3831 -62.0606 -63.1135 -77.9701 -107.1409 7.8009 -60.4461 -176.8503 -179.7226
1.99556340 -146.4986 154.7537 -174.5478 -105.7232 -67.3506 -20.6039 -75.2654 65.6373 59.1742 -113.3302 10.3980 -56.5966 -177.7762 -179.3932
2.02439440 -144.7290 149.8610 -174.5869 37.6301 -71.2996 -16.4072 65.8399 178.9818 89.5276 -76.3364 -18.2884 -166.9542 172.3803 68.4294
2.05800870 -146.1449 157.3673 -172.1601 -103.7582 -60.8869 -32.4853 -168.2883 68.5767 83.5208 -98.5727 6.0354 -55.6406 -57.1031 -65.4446
2.08647560 -146.3510 167.4801 66.2212 99.6376 -67.6818 -17.5064 -62.0748 -63.1169 102.5530 -104.7897 5.9405 -60.5484 -176.4986 -69.3441
2.10733710 -144.8204 152.2876 -173.8146 34.8943 -68.5428 -28.2028 -171.3419 173.5536 88.0297 -131.7266 24.8376 62.5981 179.3727 179.1064
2.12854040 -145.4639 153.0848 -176.5658 43.3894 -64.5072 -31.2855 -168.1914 68.3027 83.1992 -109.0791 14.8723 -57.3170 -179.6493 70.1272
2.15002230 -145.6088 159.0502 -171.6042 -102.0785 -71.9810 -19.5540 -61.8635 -62.8878 104.4338 -130.9973 -36.6665 -171.7739 176.9392 -179.9883
2.17145250 -146.1555 159.9480 -169.9473 -102.2181 -63.3752 -27.1753 -62.5745 -63.1603 -76.7714 -84.0609 -4.1676 -60.1343 -66.8580 96.5940
2.19425640 -145.2503 160.4378 -169.6686 -105.8706 -76.9353 -14.4272 66.4121 -179.0163 -89.3621 -104.4927 152.1723 -60.8301 -179.8650 69.8681
2.21530910 -145.6773 157.7141 -172.6875 -101.9491 -65.3880 -20.6802 -63.8584 -175.9698 -89.6655 -73.7929 -19.2851 -168.2810 177.3411 -69.5132
2.24951260 -145.5212 162.1002 -167.8593 -94.9725 -68.5341 -27.0447 -64.0137 -175.8803 -89.9897 -141.8048 -19.8929 64.3253 78.0670 178.4939
2.27355930 -144.9599 155.6363 -174.6391 38.6291 -68.0309 -19.1829 -63.5724 -175.7515 -89.1425 -73.4236 -19.0011 -167.3594 61.8975 -179.8773
2.29443610 -145.3141 155.9771 -173.0671 35.6145 -66.5450 -24.8199 -62.4958 -63.2594 103.6817 -82.3876 -5.7244 -58.6046 -66.2313 95.5062
2.31596610 -145.9320 154.2115 -175.0930 -106.1944 -66.5932 -20.0806 -64.0646 -176.1014 -89.5762 -119.3678 15.4868 -155.8638 176.3386 -179.7614
2.35491620 -145.4252 159.0572 -171.4598 -102.0710 -67.5476 -28.8326 -171.6840 173.7067 87.4668 -122.8991 -36.6614 -171.6467 58.8381 64.1334
2.39104270 -145.8820 157.7124 -172.9835 -102.2078 -65.4589 -21.3693 -62.2098 -63.1694 -76.8032 -75.0480 -18.1081 -168.5060 174.2793 -179.9844
2.41221360 -145.7642 157.9836 -172.2375 -101.9598 -62.4488 -27.8167 -171.0949 173.8512 -92.7400 -74.8563 -16.6606 -167.1856 61.3927 -179.8933
2.43462400 -146.5025 154.7322 -174.4884 -105.5754 -67.4684 -20.7498 -75.2315 65.6813 59.1969 -112.6380 10.1167 -57.2314 179.8833 69.9132
2.45759080 -145.4690 161.2690 -167.4993 -93.5432 -66.4156 -33.8970 -172.5163 174.2648 88.2237 -141.0356 -12.8416 57.9048 67.9008 64.5802
2.47997060 -145.9558 154.4194 -174.7318 -105.9646 -66.5692 -20.5485 -64.0885 -176.1017 -89.6070 -116.6907 13.1856 -156.5026 173.8139 68.6371
2.51227260 -146.0764 161.8707 65.2763 97.6732 -69.2216 -20.6289 65.2536 -179.2872 -88.3723 -89.7639 -2.8995 -63.7658 -69.6627 100.1189
2.53466170 -145.7743 158.0119 -172.2156 -102.0276 -62.3711 -27.8931 -171.1858 173.7948 -92.7344 -75.6730 -15.4471 -166.2192 57.6140 64.6803
2.56281990 -145.1430 150.4112 -177.0498 40.7434 -70.1446 -20.1632 -64.0088 -175.9712 -89.5040 -122.4037 23.2798 -154.5817 -179.5101 -69.5572
2.59214290 -146.5825 151.5295 -175.7167 -103.3356 -59.5082 -27.8391 -59.6890 90.4533 -85.4337 -104.1714 5.8385 -56.1979 -58.1688 -65.6685
2.61319640 -145.6307 145.7778 -172.3912 -96.1267 -65.5411 -17.1721 55.4038 -99.1029 -123.2530 -124.8733 16.6514 -59.3177 -173.8230 -68.6814
2.63858990 -145.7509 158.0204 -172.0799 -101.6145 -62.4432 -27.3343 -170.9749 173.8609 87.7418 -73.8027 -17.9681 -167.0404 177.1557 -69.8029
2.68541010 -145.8903 157.9422 -172.7973 -102.2179 -65.3236 -20.9102 -62.1875 -63.1634 -76.7746 -73.8898 -19.1740 -168.2196 177.3050 -69.5291
2.70717340 -144.7519 154.5575 -172.7506 38.2673 -71.0121 -25.1117 -65.1534 -176.0039 88.1528 -140.7358 28.5796 62.4636 -74.2594 -63.1787
2.72919850 -145.8432 147.5574 -175.9315 36.0905 -72.7135 -20.3633 -75.8631 67.4281 65.1814 -119.9905 19.2366 -58.3323 -179.0228 70.2840
2.75428180 -145.2624 150.0205 -176.0598 42.4247 -67.1750 -32.9755 -168.5042 69.4624 -96.0580 -107.2087 16.5584 -74.8808 68.5260 65.4054
2.77437750 -146.0208 155.2033 -174.5453 -106.1102 -62.4130 -28.2700 -171.8784 173.6783 -92.8874 -113.3260 15.6732 -157.3431 56.6176 62.0133
2.80248400 -145.5794 162.0684 -171.4493 -99.6064 -59.4494 -24.8314 -170.3923 173.5639 -92.8109 -69.0986 -14.3816 67.5987 75.7483 66.5163
2.85308940 -145.6664 146.1953 -172.4692 -96.3253 -66.0699 -16.2038 55.2375 -99.2102 -122.3472 -120.0669 12.4353 -57.9209 -179.9270 70.0158
2.87689960 -145.9401 154.6689 -175.2801 -104.9545 -64.3823 -26.1442 -171.2551 170.0835 94.0726 -119.0539 20.6430 -59.5584 88.5457 78.9284
2.90168820 -144.9372 152.8984 -174.3954 36.2139 -67.9222 -29.1578 -171.4066 174.2128 87.7315 -77.5081 -16.0141 -164.5965 176.5751 -71.6331
2.92735680 -145.7403 156.5907 -169.6791 -101.5211 -72.1660 -29.3536 -63.3526 -63.4280 103.2411 -117.2527 -29.2355 -80.4593 67.6023 65.4578
2.95546570 -145.7802 162.9831 65.5825 100.0695 -72.6395 -10.9974 59.9182 -93.5202 -103.0864 -102.3783 3.9697 -61.3224 -178.9094 70.1358
2.99956180 -146.5094 165.6357 66.0413 99.6767 -65.7480 -22.3604 -71.1242 66.0257 39.3533 -99.1211 3.8222 -58.2236 -58.0981 -65.5699
3.02028230 -145.8800 152.0087 -172.5914 -108.3801 -67.0102 -28.6852 -169.5122 170.7587 87.5997 -107.5474 10.2528 -81.4068 63.7144 63.8931
3.04088860 -145.6426 163.6170 -163.9891 -92.8644 -66.5794 -35.4095 -172.7760 172.1473 95.4846 -146.1316 -14.3598 68.7948 -75.7656 -177.8956
3.06141960 -145.9922 162.3095 64.2959 94.2589 -71.3521 -17.7763 66.6769 -178.9438 91.0863 -89.0093 -14.8623 -165.5512 176.8243 -70.6386
3.08638160 -145.3429 163.6481 -172.8350 42.6360 -61.6682 -28.9805 -166.9887 68.0607 -97.1901 -81.9351 -4.1363 -58.6314 -165.3653 -61.2486
3.11123510 -145.5983 154.5071 -173.0713 -101.1463 -66.8408 -18.3731 64.5975 178.9177 89.5569 -79.0308 -14.4663 -165.0397 66.6278 -98.2917
3.13836610 -145.8555 157.7547 -171.6527 -101.2880 -61.5354 -29.2499 -166.9209 67.9611 83.0589 -133.1256 24.5940 61.5192 176.5084 69.4725
3.16470350 -145.4872 158.6736 -171.5805 -102.1986 -67.7745 -29.4588 -166.7175 68.0648 -97.5898 -119.9810 -37.3416 -172.6356 63.1159 -179.7259
3.20433120 -145.4734 158.5448 -171.6456 -102.2056 -67.9931 -29.0147 -166.6645 67.9319 82.8087 -120.3416 -36.4078 -172.0308 175.0985 68.7110
3.23219600 -144.8199 130.0688 -176.4295 21.0109 -69.4921 -14.8779 56.2884 -98.8529 65.9320 -121.9409 19.5900 -59.3619 -175.6269 -69.2922
3.25301860 -146.5534 151.5979 -174.1864 -97.8146 -57.6929 -25.3815 -60.3077 89.9601 94.7849 -133.3871 25.6501 61.8186 175.8816 179.9638
3.27559310 -146.1369 158.6834 -170.5328 -101.7844 -74.5413 -18.6308 -74.0372 67.3712 61.7096 -128.8307 -37.8640 -172.8050 63.0181 -179.7270
3.31388880 -146.1342 158.5573 -170.6280 -101.8447 -74.7691 -18.2179 -73.9899 67.3749 -119.5344 -129.1268 -36.8771 -171.9535 175.1271 68.7382
3.33572430 -145.4959 164.5776 -173.0040 43.0351 -63.3625 -25.1732 -63.0596 -176.1534 -88.3435 -121.6197 6.9571 59.7462 69.5297 169.1790
3.36150500 -145.5984 162.5549 -167.6191 -94.5346 -65.0657 -33.4644 -167.9392 68.4163 82.8533 -140.1752 -18.1174 63.4915 76.9747 177.1506
3.38348880 -144.2988 161.6873 -173.6007 -102.9893 -78.0017 -2.7944 65.9762 178.0551 88.2206 -70.5058 -16.3852 84.7476 -56.7854 179.1400
3.40434230 -145.6493 160.3064 64.3262 95.7870 -76.4861 -16.4345 59.3842 -91.4498 80.6640 -86.3283 -6.6415 -61.6854 -68.0025 98.8316
3.43328280 -145.8548 158.1969 -172.0655 -102.0018 -62.3509 -27.9440 -166.4550 67.9475 -97.3264 -76.0001 -15.0937 -165.9629 57.6264 64.6289
3.46004580 -146.2387 156.1054 -172.5658 -101.1717 -67.8145 -20.0825 -75.3930 65.9204 -120.5120 -75.7322 -18.0330 -168.0417 174.3218 -179.9847
3.48609950 -146.3402 155.7357 -170.4386 -100.9943 -67.9260 -21.4382 -75.6750 65.6706 -120.3003 -136.5240 24.5063 61.1656 175.6348 69.1129
3.51256440 -145.6975 157.4858 -172.8650 -102.3518 -65.4899 -21.8877 -63.9460 -176.0044 -89.6797 -77.8570 -14.2350 -165.0217 66.5797 -98.2506
3.53321210 -145.7203 149.8349 -172.1599 30.8966 -74.9920 -18.5982 -76.4099 67.6894 67.4559 -134.5554 22.3819 63.0024 178.0517 70.0867
3.56592870 -144.7905 129.2841 -176.5469 20.5162 -70.0118 -14.4719 56.4748 -98.4870 -112.5752 -120.7663 18.6415 -58.6503 -179.4988 70.1403
3.58989540 -139.9361 162.8623 70.1544 -54.7713 -74.6101 -13.4075 60.8064 -90.8494 79.6510 -97.1125 0.7051 -59.5040 -176.8656 -179.3408
3.61450100 -146.2730 151.8918 -175.6551 -100.5942 -60.6378 -23.0440 -59.4664 90.5427 94.5099 -75.3119 -18.0829 -169.0002 171.0761 66.2904
3.64379620 -144.9568 148.1802 -178.1097 60.8623 -138.6107 146.0090 -65.4246 -175.4500 -89.3333 -147.8739 146.5375 -173.4340 54.5534 61.9470
3.66412440 -145.0028 149.2184 -177.0476 56.8511 -149.2951 155.2651 63.1029 -178.7159 -88.3900 -138.5201 154.1731 -63.2037 -177.6943 70.6334
3.68512000 -145.1283 151.1026 -177.3168 62.2126 -147.9119 155.5832 63.3059 -178.7638 92.3224 -145.9200 145.2066 -176.3015 58.7902 -179.1180
3.70531630 -145.0053 153.4161 -175.0436 38.2922 -65.7708 -31.4177 -166.4897 -79.3436 142.1580 -84.8787 -1.8669 -57.6228 -179.5121 -179.0567
3.72896750 -144.7505 152.4417 -173.5644 38.5019 -71.8729 -13.5563 66.2435 178.7237 89.3964 -68.2652 -31.8023 -175.5922 -86.5615 179.8930
3.75272950 -144.6126 169.5114 -164.6601 23.3225 -66.3215 -18.0108 69.3885 -176.5215 -87.0035 -82.7633 -7.6560 -63.2149 88.0672 74.7917
3.78330670 -145.8352 157.7717 -171.6245 -102.4452 -62.6740 -31.3428 -165.6012 -79.5397 141.5147 -88.4058 -0.1107 -59.5748 -179.2267 -179.1930
3.80420860 -144.8801 154.1926 -172.5893 37.7478 -72.5721 -11.2380 71.2197 90.8250 66.6978 -78.6549 -11.3501 -64.9385 -178.0467 177.5710
3.83267550 -144.1465 164.2882 -175.3341 -104.5238 -74.8530 -6.6949 -61.9244 -175.5506 91.6622 -70.7060 -15.9508 85.9061 -56.5835 179.0577
3.85348070 -135.0909 157.8133 -61.9925 -84.3693 -64.8699 -26.4725 -171.0206 174.1170 87.1922 -73.4646 -9.1429 65.6918 -179.2162 176.6482
3.89536320 -145.7815 157.7727 -172.2908 -102.1941 -62.5790 -28.4037 -171.2474 173.8956 87.7126 -78.2031 -12.2456 -163.9114 65.8250 -98.6006
3.91872220 -134.3306 156.9223 -63.5720 -84.2701 -67.6510 -16.9156 66.5394 -178.7260 -88.9705 -84.4472 -6.7870 -61.6515 -177.7027 -179.5596
3.96235790 -146.2568 167.8499 69.7714 91.4786 -113.4964 6.8694 66.3317 179.7283 90.0467 -75.8896 142.5367 -174.2343 59.0450 -179.0044
3.98567550 -145.1082 151.3716 -176.9524 62.3553 -148.0967 155.7808 63.7466 -176.8925 -87.3573 -73.1962 141.7059 -175.6990 59.0751 -178.9293
4.01396230 -145.1684 149.0342 -175.0559 -114.3944 -147.4514 146.4299 -173.0194 173.6658 86.2896 -132.7338 153.7559 -63.2390 -177.6845 71.0038
4.04728240 -145.0028 151.2478 -177.4672 57.5631 -147.6102 141.3402 -173.2855 64.9608 -86.0373 -149.1674 140.5870 -172.4719 175.6188 -179.9689
4.06792840 -136.8218 154.4519 -61.6956 104.6007 -68.6299 -18.8934 66.0146 -178.9623 91.1520 -92.1582 -0.7673 54.3652 61.9340 175.0307
4.10280330 -144.9370 154.9834 -174.1809 55.3604 -145.3628 148.0379 -173.3486 61.5721 97.0257 -142.7040 158.7508 63.3934 179.9526 71.1507
4.12375040 -145.0257 151.5740 -177.4378 62.5875 -147.0810 148.2169 -174.9427 58.9296 -86.5380 -70.9513 139.5913 -172.2406 174.2949 68.8491
4.14391220 -145.2652 152.9208 -177.7183 62.4593 -144.9257 135.5944 -173.5687 174.6407 84.8636 -79.5456 148.9619 -67.9228 74.4124 178.2909
4.16395050 -145.0911 141.0684 -162.3966 -23.5094 -70.6037 -16.9885 -74.5282 67.5108 -119.6120 -73.0907 -14.9827 67.8614 81.3480 -179.1740
4.19072600 -145.5129 149.2582 -177.8199 -104.2417 -145.5381 148.4529 -175.0505 58.9498 -86.6831 -71.1390 139.5943 -172.3536 176.5037 179.9072
4.21176330 -145.3283 153.8679 -174.7649 -100.5081 -69.4677 -13.2323 65.2026 79.9985 61.4770 -74.1108 -20.4942 -169.7935 174.8007 179.9740
4.23177520 -145.2911 174.5016 65.8167 101.9952 -63.7182 -13.5090 66.6165 -179.4931 -90.1405 -71.4830 -22.4988 -165.7764 178.8658 -70.4137
4.26757390 -147.8615 159.3164 67.1921 168.3936 -72.7999 -12.7573 69.0332 -176.4493 -87.4519 -79.2616 -10.2912 -74.9814 69.3409 66.1335
4.29395030 -145.4638 156.6965 56.0715 -103.4748 -88.7073 -12.7563 65.9955 179.4989 -90.2364 -71.8416 150.5693 -62.0971 78.3226 -176.4117
4.32813820 -144.6998 158.9484 -172.5280 41.7470 -82.5567 1.9993 61.8859 77.8446 -115.5043 -138.4018 146.7361 -175.2477 54.9965 63.2223
4.35010060 -145.4323 146.6792 -178.6308 -109.1928 -149.0205 158.4264 63.5466 -178.5914 -88.8874 -128.4779 153.1242 -67.5887 -64.4268 -68.6089
4.37011740 -145.3758 147.0003 -170.8658 -90.9389 -66.2042 -17.0451 55.9776 -98.7788 53.3077 -78.0194 -16.8844 -166.5358 57.8795 64.5760
4.39956440 -144.5154 131.6390 -171.3051 6.0785 -67.1664 -16.8224 64.6682 -80.6119 178.3787 -88.8048 -4.5899 -60.2728 179.8573 69.6029
4.42335430 -146.5218 165.0005 67.6251 94.9510 -143.0865 149.4947 -174.8132 58.6314 -87.0938 -76.9502 151.4695 -61.5249 -62.5369 177.6192
4.44431000 -145.3017 149.5929 -169.4832 -85.8238 -64.3045 -11.7023 57.3507 -97.2368 -137.1361 -68.9650 -16.8854 72.2536 -174.4395 -68.3314
4.46785870 -144.9783 152.6634 -176.2129 57.5165 -147.4449 141.3296 -172.1277 66.2160 -86.1387 -149.5438 157.5747 65.0284 -73.8880 -179.2837
4.49147200 -145.1834 151.8982 -177.9729 62.6324 -146.0009 141.7928 -170.8136 174.0985 -95.9666 -72.4539 155.0789 66.9223 -71.8295 178.9447
4.52581350 -146.0932 157.0977 -171.9858 -103.1724 -64.2715 -30.6883 -160.6501 -78.8009 137.2093 -104.1335 11.1795 -59.7623 -169.6795 -69.4502
4.55938620 -146.0192 155.0814 -174.2697 -106.5175 -62.7612 -28.9032 -171.9985 173.6542 -92.9253 -108.9943 13.2098 -152.6597 96.2595 -64.2691
4.59117190 -145.2091 167.7077 68.7836 -89.1692 -141.5828 157.3200 63.8932 -178.8630 91.6435 -138.8217 154.2751 -64.6468 -176.3581 178.7433
4.61336100 -145.2495 157.0661 -173.1185 -101.5139 -69.0201 -8.2506 65.8392 80.2932 65.8394 -69.2870 -16.4788 66.8020 76.5458 66.7867
4.66115250 -145.5526 148.7225 -178.1736 -107.7843 -145.9846 140.5984 -173.3728 174.9935 87.2634 -147.0552 165.4467 59.8412 75.7065 179.8286
4.68206230 -146.0007 147.9666 -177.5001 58.3790 -148.9332 155.4282 63.6826 -73.0781 -68.9544 -139.0833 154.6553 -63.9504 -175.2352 -70.0708
4.70264550 -144.7674 141.7920 178.9846 62.0008 -143.0968 149.4219 -65.2903 -174.8709 91.7025 -139.4819 153.7887 -75.8036 -176.3136 165.4513
4.73204770 -144.3075 169.2155 71.6596 -80.8383 -121.5877 154.3425 -64.5616 -176.6694 -89.1322 -136.0602 154.2972 -62.5682 -177.9092 70.7704
4.75387070 -145.4934 149.2123 -179.1213 -105.7768 -145.3287 143.7381 -175.8298 60.6820 -87.4563 -82.1381 150.1526 -68.5512 75.2952 -178.5033
4.78207280 -146.1610 166.0095 65.3212 99.4542 -66.9393 -15.8160 67.0771 -178.4803 91.5857 -106.1639 7.0853 -151.8000 96.2365 -63.9418
4.80334360 -144.1695 171.0989 72.7201 -78.4797 -125.7050 157.3917 64.8050 -178.9474 91.4350 -137.7726 154.3845 -63.0838 -175.4949 -69.5656
4.82476840 -146.2144 167.5542 69.1364 90.7301 -112.0667 6.1475 67.2856 -76.9832 -90.5627 -75.2275 140.6318 -170.1100 176.6452 179.8833
4.84932920 -144.8330 147.7709 -178.2439 61.2989 -138.1529 146.8410 -66.6635 -63.5960 160.8582 -148.1316 146.1121 -173.4563 54.5678 61.9327
4.87088480 -144.6833 130.7686 -169.9753 5.6016 -67.0567 -19.6267 55.2925 -99.0949 -118.2424 -83.7445 -6.7702 -59.5809 -67.0388 97.1048
4.89472460 -144.8189 153.1915 -173.7687 40.7405 -71.6045 -10.2203 65.5467 79.7819 -117.0468 -71.6651 -22.4329 -169.8793 177.6043 -71.3172
4.94063770 -146.3205 152.2762 -173.9337 -108.1816 -144.3733 159.2898 64.3091 -73.4586 -71.9166 -131.7939 154.3689 -63.3945 -178.1642 -179.4656
4.96136050 -145.6484 148.5441 -178.0868 -104.2836 -146.5808 154.4981 63.6219 -176.8362 -87.9563 -80.8795 151.4960 -64.3119 179.7011 69.7822
4.98311710 -144.9082 147.5468 -178.1615 42.1196 -75.1635 -12.1997 57.5368 76.4937 59.4500 -123.8247 24.0895 -71.6124 -69.7342 178.1002
5.00860510 -146.5334 163.9417 67.1224 95.2615 -133.6669 151.5482 -64.9550 -175.9565 -88.8347 -80.1906 152.7517 -62.1100 -62.7095 178.1467
5.02887310 -143.7409 138.7448 -172.3646 94.2349 -147.5001 11.8950 65.0732 179.3940 -90.9451 -134.7240 167.6367 61.3646 74.0480 171.5316
5.04900510 -145.8687 160.5795 -169.2573 -101.0156 -63.8242 -27.9565 -161.0366 -80.2783 -46.1667 -77.0439 -7.8930 -65.5242 -64.0460 -67.4930
5.08195140 -146.0245 149.7512 -177.7781 65.8441 -148.5366 158.3180 64.2203 -73.1753 -69.5045 -72.8176 142.3109 -175.7918 59.0176 -178.9441
5.10257760 -144.1295 157.3599 63.9982 -81.5083 -75.6142 146.3698 65.1168 -178.0761 -88.2813 -153.2374 159.4147 62.4337 -175.3063 73.8658
5.13367140 -145.5074 166.1773 -165.5991 -98.6091 -71.2687 -24.7806 -165.3334 67.2769 82.6364 -68.9169 157.6609 70.7899 83.9099 -178.0201
5.15637030 -140.8005 176.6548 70.0708 -65.1028 -65.2183 -13.3885 -63.7582 -176.4201 -88.6335 -70.6336 -22.6923 -164.8133 177.5265 74.7242
5.18318660 -145.4739 156.5709 -172.3638 -101.6590 -71.9623 -8.4762 63.8444 80.1373 58.8360 -72.8643 -15.5824 -73.4103 -66.7302 -68.4361
5.22513910 -145.2017 149.3449 -174.5785 -109.9927 -136.1415 152.0235 -64.9175 -175.6503 91.5938 -73.8459 151.7832 -60.6996 -63.6102 96.9766
5.24828290 -145.4926 147.8984 -178.8181 -107.2006 -147.3560 144.6812 -171.4872 65.4541 95.6128 -146.8515 164.8838 60.9023 76.8194 179.7824
5.27941210 -144.9989 152.1680 -177.0149 55.1676 -145.7574 128.2318 -174.0782 -85.6008 -64.0851 -150.8072 156.7758 60.9567 179.5516 178.2803
5.30517090 -145.4246 141.9140 177.0666 -104.5830 -152.9546 143.4240 -173.0673 174.3561 86.7077 -146.4935 158.6705 57.9451 163.3315 57.5907
5.33103160 -145.2638 150.9703 -174.5522 41.5414 -69.4732 -35.6396 -149.1938 -70.5313 124.7555 -94.3812 7.2000 -56.5921 84.3040 -178.2183
5.36716490 -145.4813 164.1267 -174.2914 -106.1202 -81.5477 -1.8639 -72.7882 68.6794 65.1713 -69.7157 -16.8293 84.0223 -56.8885 179.1476
5.41084180 -145.5850 148.8339 -177.2646 -104.9078 -146.9304 156.3104 63.7571 -176.6771 93.4778 -73.8784 155.2748 66.3439 178.1914 69.9132
5.43450680 -145.0950 151.5121 -176.7498 61.9520 -148.1859 156.1851 63.8385 -176.8973 92.8515 -73.2929 134.7097 -170.4970 -80.7833 179.3545
5.46041560 -145.7212 149.8769 -179.0228 -103.8471 -143.3298 136.1268 -174.2451 174.7527 85.1121 -77.0758 133.7642 -169.9986 -80.3231 179.3863
5.48068930 -144.9624 149.7931 -177.0936 60.9715 -137.8182 146.2377 -65.3435 -175.5493 90.9661 -144.8155 134.1834 -168.5350 -75.6523 -65.7678
5.50221570 -144.9518 166.9774 68.7037 -87.0056 -142.9437 161.2722 64.2481 -179.0906 91.8096 -145.6953 143.5930 -172.6503 176.1175 179.9546
5.53710570 -143.7774 159.3832 64.6061 -80.7897 -70.1808 149.7690 73.1257 -62.9280 147.7883 -137.8857 154.6921 -62.5439 -178.1064 -178.1563
5.55974510 -73.4137 153.5785 -59.2049 101.9733 -145.4629 151.2627 -174.7842 58.3952 -87.0887 -70.6172 141.8320 -174.6329 56.1532 65.4256
5.59558310 -146.3402 157.9926 64.7881 96.9987 -83.6174 134.5723 -172.9600 66.3963 -86.9043 -148.5485 141.8087 -176.8042 59.0108 -179.0493
5.62162840 -144.9184 149.2215 -177.1082 61.5559 -137.1438 143.2469 -66.2934 -63.6848 -22.7470 -150.9528 159.0257 63.9700 -74.7140 -179.3678
5.64241570 -146.1557 167.6342 69.1591 90.5572 -111.2438 5.9641 67.2704 -77.1998 89.3685 -75.3000 130.1803 -166.3117 -73.7788 -64.4974
5.68092240 -134.1577 155.8677 -63.7726 -84.4308 -146.0293 161.0414 63.9723 -179.1360 -88.9532 -147.6360 158.9998 62.5404 -179.9687 179.9271
5.70270940 -145.2415 150.0952 -179.3981 67.7374 -147.5680 150.8479 -122.6075 -70.6562 76.7572 -79.6383 154.0525 -60.5892 -61.4634 178.4443
5.72577920 -146.7972 166.0985 70.5642 97.3755 -132.5764 150.2830 -65.0672 -176.1843 -89.1972 -147.2790 159.9234 67.7324 -71.9836 -179.2564
5.75013640 -145.0637 162.5346 -171.8430 48.9298 -68.7801 153.5194 -60.9684 -61.4127 109.8666 -72.5362 155.7963 67.0383 -177.3487 -69.7188
5.77030550 -144.9497 166.9959 68.7174 -86.9763 -142.9025 161.2455 64.2476 -179.0916 -88.5754 -145.8461 143.7825 -172.5070 173.7686 68.7338
5.79154140 -147.1046 163.9419 66.3872 94.5163 -144.9926 161.7388 64.9075 -73.1195 -72.5022 -144.7941 145.1495 -176.7617 58.6158 -179.0748
5.82289620 -144.9384 152.9651 -175.9280 52.5486 -145.2325 129.9860 -173.6303 -85.2522 119.2782 -148.6291 145.0840 -174.0036 55.2632 62.6262
5.84315150 -144.9329 167.7319 69.2130 -86.5604 -141.8261 160.8556 64.2708 -179.0900 -88.5614 -146.1551 143.2846 -171.9817 178.0925 -70.2100
5.86538970 -134.3114 157.2758 -63.4247 -84.4200 -142.7169 148.1330 -174.1185 61.0563 -84.1839 -131.0093 153.4616 -63.0141 82.3909 -177.6587
5.88693960 -135.7218 157.1525 -61.4539 106.1039 -142.4708 141.5383 -173.7265 174.7169 -93.5097 -127.0864 153.9126 -62.8619 -65.1370 176.7707
5.91154900 -145.5404 167.9997 69.0157 -86.8902 -140.7399 162.9666 65.1879 -73.3595 -74.0879 -144.8823 145.1823 -176.7023 58.6367 -179.0806
5.93331600 -144.6500 158.4492 64.2028 -86.7722 -89.7919 153.6792 61.9262 -80.6354 89.0584 -131.2188 153.6518 -68.6517 -65.1504 -68.7843
5.96599500 -136.0397 156.8748 -60.9882 106.5053 -69.5915 -16.8173 -62.6613 -63.5929 -77.3436 -72.6916 -20.0754 -169.0045 61.7550 -179.8272
5.98745550 -136.5989 157.7706 -61.0470 106.6719 -69.0766 -19.6243 -73.0610 66.8366 -126.8281 -82.5287 -6.5298 -60.0065 -57.6356 -65.5348
6.02725720 -144.7171 166.6199 68.5827 -86.3313 -143.7005 164.2395 64.6970 -178.4959 -89.7480 -123.5049 152.1504 -64.0932 77.5843 67.4792
6.06019630 -73.5001 153.7951 -59.1613 102.0615 -144.8749 143.5397 -172.2575 173.7596 83.7013 -72.9851 140.8112 -175.7152 59.1836 -178.9127
6.09589000 -145.0328 159.8096 65.2357 -87.9923 -95.4673 152.6388 62.6516 -78.5102 -89.8508 -94.7756 153.2229 -61.5854 -59.0384 -66.9350
6.11838170 -146.0590 149.4695 -178.3496 65.4069 -148.0843 156.0714 63.8798 -73.0055 112.8979 -147.0310 165.1817 60.9118 76.5434 179.8026
6.14035970 -144.9016 148.9507 -177.5813 60.9889 -137.0810 144.5636 -66.0034 -63.5518 -22.3642 -148.3596 165.1264 60.5685 76.5888 179.7679
6.17235380 -146.0607 149.4485 -178.3912 65.4274 -148.0820 155.9898 63.8715 -72.9997 112.9088 -146.9106 167.2784 58.4490 69.7292 65.7415
6.19474210 -144.6117 159.3836 -170.1779 64.7043 -69.6225 152.7358 62.5090 75.1463 -144.0635 -139.4222 152.4652 -62.6400 -176.1928 -178.2665
6.21838820 -133.9582 155.8475 -63.7677 -84.3275 -145.6465 150.7328 -173.6044 60.9669 -83.7217 -143.1605 140.0574 -172.7134 176.4624 179.9566
6.23900480 -145.3061 146.6855 178.5888 66.4030 -147.2918 150.8933 58.3155 74.5903 43.5102 -153.6519 158.6385 60.9016 -176.0196 -69.5047
6.25920040 -145.5225 147.8495 -178.0841 -104.1618 -146.1062 157.8305 57.5177 72.5811 47.1279 -145.7070 144.7654 -176.5761 58.7878 -179.0761
6.30039010 -147.1105 164.3529 66.7855 94.6597 -144.5275 161.2935 64.9304 -73.0554 -72.5582 -147.3016 159.4381 62.9244 -178.2670 -69.9832
6.32501690 -134.0390 155.9097 -63.7963 -84.3739 -144.7238 144.2810 -172.9350 174.4263 -93.3494 -145.0394 143.1860 -172.2402 178.1802 -70.3180
6.35084860 -145.0028 154.1889 -175.6787 57.6859 -144.2453 141.8852 -173.3612 64.7217 94.2996 -141.3585 139.7663 -164.7890 95.2327 -67.5459
6.38542590 -134.1573 156.0035 -63.7203 -84.3800 -145.7242 160.3391 64.0079 -178.6751 90.9348 -125.5735 152.9816 -65.7051 -63.2709 -68.0089
6.40996720 -144.4858 158.9136 63.5076 -86.6153 -75.7934 138.0262 -172.9405 175.0958 -92.3972 -131.4338 154.4526 -67.7994 -93.1326 71.5690
6.43326630 -145.0057 151.1282 -177.3832 63.2287 -149.1155 154.6219 -121.5166 -71.7291 75.5660 -74.1914 152.9460 -63.3851 -176.6743 179.9846
6.45594200 -144.8101 167.6446 69.3158 -86.4212 -141.4637 152.2794 -173.5033 60.3832 -82.6594 -139.8926 165.3753 62.9681 77.7939 179.9756
6.47722910 -144.8855 160.4355 -173.3284 40.1148 -69.8765 -25.2720 -166.0278 67.5642 82.9373 -114.2780 139.9252 -167.0486 93.5879 -66.7466
6.51846430 -145.0275 150.8948 -176.7642 61.2302 -135.7744 143.0799 -65.4853 -175.7716 90.7958 -143.7663 144.0379 -165.7120 75.2515 -97.1966
6.55274620 -144.8014 167.1942 68.8996 -86.7949 -142.0457 150.0620 -174.0660 61.0168 96.2129 -142.6854 133.9165 -170.0610 -80.5370 179.4169
6.58973420 -144.7040 158.3305 62.8172 -87.7267 -90.3786 157.7765 62.6150 -81.0114 -91.4173 -145.7427 143.2802 -171.7804 178.5036 -69.5779
6.61177990 -144.6720 138.3060 -179.2637 84.2781 -150.9354 120.6586 -171.6918 -84.1226 114.3979 -142.6275 151.9774 -70.4692 -173.5939 174.6795
6.63225430 -146.5486 158.0128 65.7691 98.3388 -83.9750 132.5413 -61.9961 -61.4565 -67.2825 -149.1569 144.4363 -172.5429 172.3014 67.2678
6.66618450 -144.9914 151.1131 -177.3356 63.2173 -149.2320 155.1374 -121.8057 -71.6859 -104.4590 -73.1938 152.7555 -63.4546 -175.2040 -69.1024
6.70050600 -145.8738 161.2260 61.0883 86.2189 -86.2586 -7.3958 62.1375 76.0471 67.9571 -78.8988 -36.0740 -177.4111 -84.6938 179.8098
6.73142090 -135.8949 156.2273 -61.3272 106.4004 -76.0436 152.4264 -61.7105 -61.6373 110.7020 -79.0225 152.7103 -63.1533 -63.3850 178.9141
6.75335100 -134.1639 155.8520 -63.7775 -84.4515 -146.0573 160.8618 63.9286 -179.0263 -89.3156 -145.7850 166.9409 59.0794 70.1617 65.6962
6.77344880 -146.0439 149.7420 -177.7136 65.8196 -148.5624 158.1079 63.8966 -73.3330 -69.4883 -75.7482 160.7522 66.8362 79.0402 179.9585
6.79465340 -147.1547 164.2336 67.0228 95.0146 -144.7652 160.6135 64.8523 -73.1428 109.1280 -76.9735 150.7490 -65.2105 77.2405 -178.9076
6.81649730 -146.8978 160.2954 63.3349 95.4355 -148.3031 168.1601 66.0496 -72.8995 -72.9506 -125.7158 153.4042 -60.7631 82.9498 -178.5374
6.86049320 -83.0527 62.7557 -168.0655 67.7175 -130.8916 153.3466 -63.6990 -175.9008 91.0703 -134.5917 154.1008 -56.7579 84.5146 -169.8852
6.88212900 -144.7143 157.1510 62.0865 -88.0293 -84.3161 157.0869 66.5886 -176.8939 -87.3521 -73.2466 149.2308 -65.8781 74.0988 68.3850
6.91027010 -144.5686 167.0788 -172.6378 -106.8992 -86.1254 5.7568 -56.5895 -59.7756 110.3523 -73.3358 -1.2010 79.7616 -72.3865 102.5435
6.93868640 -134.2071 155.9889 -63.7861 -84.4458 -145.4103 158.5699 64.1251 -176.9233 92.8553 -78.1410 151.6362 -61.2593 -64.6836 96.5692
6.95968700 -146.0258 156.6984 62.3781 98.9685 -82.1690 146.7226 -61.1244 -61.1735 -68.3070 -145.1393 143.0087 -171.4601 179.4714 -68.4812
6.98072340 -145.6473 167.1556 68.3597 -87.5146 -142.1370 162.5519 64.7565 -73.5491 107.5997 -73.4062 155.5404 66.9851 -177.1802 -69.6853
7.01925760 -146.4167 163.3187 66.4459 94.5533 -145.0435 162.4429 56.5146 70.7834 -132.1416 -145.0592 144.5473 -176.9793 58.6350 -179.0135
7.04490050 -143.7409 159.5369 64.3165 -80.5262 -72.8381 151.7663 60.7290 73.8242 -138.9993 -138.2691 152.7254 -62.3771 -178.3907 -178.2038
7.06773440 -144.6276 157.7931 -170.9618 41.1404 -142.6131 130.0050 -177.3510 -89.8721 -65.6992 -135.4492 149.1496 -69.7206 -65.5243 -68.7386
7.10619480 -147.1092 163.9219 66.5791 94.9150 -145.1608 162.1541 64.9934 -73.2096 -72.6229 -75.2861 150.0919 -66.9248 73.3838 68.1921
7.12751260 -145.2373 152.5492 -172.9315 -108.6249 -144.9683 158.9031 50.2573 67.2928 -128.5168 -112.8151 147.9097 -63.1388 -65.4803 -177.0535
7.15176700 -144.7310 158.7317 63.8521 -87.2565 -91.8425 156.4726 62.6443 -80.3419 89.1172 -144.7785 138.0424 -171.6002 -82.0822 179.3984
7.19644560 -144.9015 165.7766 66.7078 -89.0590 -113.7892 160.3527 -61.4136 -60.1087 -40.2449 -122.0900 152.7977 -64.9944 77.1533 67.2645
7.22657050 -144.5584 155.9878 -171.3618 44.6796 -146.3776 161.7812 54.5314 69.8665 51.7417 -129.6989 149.5508 -61.3566 81.7424 176.6070
7.26173870 -73.4465 153.7249 -59.1848 102.0229 -144.9347 144.7790 -171.5666 173.4859 83.6443 -73.9910 148.8985 -66.3072 73.1584 67.9858
7.29646140 -136.7710 157.8648 -61.2913 106.7149 -142.0255 159.0771 65.1905 -73.2752 107.4945 -150.7363 160.1256 66.7038 -66.3447 -62.5209
7.32964690 -144.3320 168.9114 64.4529 -87.7737 -65.5046 131.5753 -177.4752 -90.6213 -65.2203 -135.9045 149.5121 -63.8510 -179.6308 -177.4423
7.35299330 -143.8123 164.5502 66.0794 -81.4939 -69.7851 127.8923 -175.5669 -88.0328 -65.3598 -138.3666 150.2856 -64.0633 -177.3351 71.1090
7.38238230 -145.2735 146.1464 -177.9253 -104.4016 -133.2906 146.4743 -74.5080 -79.7301 -101.8822 -73.6762 155.9988 66.2792 177.8619 69.7788
7.40362930 -135.6426 156.1008 -61.2543 106.3315 -76.2494 153.2134 -64.2664 -176.7872 -88.6789 -72.4474 135.7508 -170.8422 -81.2380 179.3325
7.43253910 -73.1110 153.6872 -59.2345 101.7761 -76.7367 155.4182 -64.2837 -176.8924 91.7221 -72.3548 150.1923 -65.5361 74.3307 68.3893
7.46850160 -145.6086 147.2017 -179.1858 -103.8479 -146.2537 155.4561 56.6546 72.4997 47.1241 -148.7887 164.3601 60.7931 76.8793 179.8007
7.49874510 -145.4074 151.3006 -175.3944 -110.8644 -143.2505 130.1965 -176.5472 -87.8614 -63.9413 -148.9832 162.8657 61.0444 77.3446 179.8641
7.52216820 -144.0970 156.5580 63.5176 -82.2480 -76.7565 148.5060 61.9607 75.0428 -141.3486 -153.5717 158.7696 62.2553 -174.8046 73.6860
7.54643550 -136.0061 156.7865 -60.9971 106.4202 -71.3097 -15.6657 -62.4843 -63.5070 -77.0592 -67.7893 -31.4289 -176.9608 -86.4249 179.8295
7.58641070 -144.9586 151.3365 -177.0610 62.7752 -149.2677 155.7456 -121.4818 -71.8830 75.7835 -69.0310 135.8080 -170.5989 -81.1273 179.3323
7.61082720 -135.5780 156.4133 -61.8484 106.0733 -72.3845 162.3672 74.9671 -62.2013 146.0844 -143.5330 160.5985 70.2256 -65.4195 -64.6116
7.63423640 -145.5456 167.9554 68.9767 -86.9381 -140.8602 163.0717 65.2670 -73.2747 107.2463 -143.6516 134.2602 -168.8429 -75.7850 -65.8441
7.69907390 -136.6801 157.3535 -61.3148 106.5071 -78.1153 152.0899 -71.3959 68.7374 -122.9362 -77.3839 151.8078 -63.0414 -59.9545 -67.3149
7.72963220 -144.6455 172.0044 73.5379 -82.0199 -134.5249 153.7814 -121.4307 -72.0390 75.9122 -80.3761 153.5797 -59.1798 -57.0350 -66.4780
7.76212930 -145.5307 147.1603 -176.3582 55.4583 -127.3717 144.1698 -63.7417 78.9310 -129.9282 -132.5460 154.7137 -66.6218 -93.3406 68.4014
7.78757800 -146.5407 163.6687 66.5923 94.6164 -145.7143 160.5456 64.1292 -178.9735 -88.3641 -145.2761 141.4046 -170.0092 76.3773 -94.4502
7.81532390 -144.8964 144.1795 179.9709 57.0523 -152.2874 132.1585 -175.1811 -88.0675 -61.4948 -149.3868 157.1906 57.0738 162.7094 55.5385
7.83742100 -145.6237 147.8193 -177.2031 62.1333 -126.6688 144.7853 -63.6056 78.7768 53.5911 -77.3161 163.7948 63.9710 71.0187 65.5421
7.87334260 -145.6895 156.8763 63.6347 105.0473 -74.9879 151.6519 61.0110 73.9677 44.1643 -137.6199 152.5934 -62.6286 -178.3378 -178.8741
7.90043680 -72.9299 155.2161 -59.6713 103.5201 -64.2062 149.6536 -53.6080 94.9456 -75.6676 -73.0234 143.1340 -174.5137 55.9915 65.2218
7.94215190 -144.7694 167.1556 68.9515 -86.7480 -141.7116 163.2878 56.5323 70.3698 51.6994 -145.7898 143.3128 -172.6435 173.8780 68.7568
7.96254190 -136.7346 157.9754 -61.2668 106.7289 -143.7850 162.9366 65.6211 -73.2144 -74.0209 -145.0423 167.1018 59.0519 70.0417 65.7376
8.01997130 -144.7579 167.8266 69.4035 -86.3699 -140.7116 162.9652 56.6425 70.4285 -131.3864 -146.0575 142.8468 -172.1399 178.1754 -70.2110
8.05864810 -75.1160 152.8461 -59.3170 102.6527 -134.9884 156.7452 -67.2380 -63.5260 -22.7360 -72.6382 156.0414 66.8187 -177.5678 -69.7858
8.08464420 -135.4410 156.2003 -61.1520 106.3979 -145.0892 162.5631 55.5613 70.1335 -130.9234 -147.9011 157.9547 62.5077 -179.9449 179.9397
8.11174620 -145.4352 147.3374 179.4349 -104.6508 -148.9283 152.3626 -120.4892 -73.0724 -107.0827 -82.5875 152.8909 -75.6207 68.5813 68.9431
8.13721140 -146.3992 163.8100 66.7894 94.7263 -146.6392 157.9388 -121.2227 -72.6267 -104.7946 -69.6622 141.3247 -172.1777 174.0740 68.7960
8.15911000 -145.4433 149.0250 -177.3754 -104.5797 -147.9000 156.0440 -121.6840 -71.9693 -104.4219 -69.0199 131.7231 -167.5495 -74.1892 -65.1331
8.19051310 -74.2286 152.7084 -59.4818 101.7407 -131.7908 144.9707 -66.2168 -63.4899 -23.8301 -132.4445 152.7859 -66.0527 77.6678 66.0508
8.22317000 -144.9221 150.8667 -175.7080 58.9095 -146.9178 155.3133 56.2627 72.6126 -136.8060 -132.4570 151.9269 -64.8880 -93.7787 68.7817
8.24858140 -135.4276 156.1786 -61.2003 106.4049 -146.9941 158.4392 -121.1243 -72.7374 -104.9579 -69.9283 143.3427 -174.6250 56.0326 65.4226
8.27170780 -146.4603 163.7123 66.7686 94.6280 -144.6943 160.8084 55.1151 69.9844 -131.5636 -147.0624 163.7719 61.8301 77.5691 179.8050
8.34433070 -144.6514 156.9497 62.6175 -87.6704 -86.3717 156.4482 61.0111 73.0335 46.2973 -146.9712 143.5652 -172.3901 173.6325 68.6483
8.36667690 -144.5710 166.5841 67.8268 -87.2915 -140.3973 135.2618 -178.4776 -89.3730 -62.3703 -147.0853 157.0374 71.0293 -68.5374 179.8688
8.39833690 -77.3644 153.9596 -62.0514 -72.8206 -145.1990 161.3051 55.0990 69.9914 51.5983 -137.8601 152.2726 -64.5507 -174.2762 -69.0897
8.43648390 -146.2803 159.8262 65.8258 101.2848 -78.2893 116.2887 -170.5080 -82.5686 -69.5600 -149.0888 165.8157 58.3860 70.2637 65.4323
8.47896600 -144.6263 157.0764 62.1948 -87.3791 -82.3822 155.3420 66.5117 -176.9259 -87.9522 -73.2977 135.3440 -170.3128 76.4605 -94.5766
8.50771550 -77.3896 153.8479 -62.0563 -72.8810 -145.4689 162.5003 55.7384 70.2899 -131.1172 -147.8820 158.1648 62.9026 -178.0820 -69.9393
8.53434270 -135.8339 157.0893 -61.0545 106.2983 -141.6970 155.3373 56.1638 71.5157 -134.9868 -137.3270 151.9226 -60.3773 83.9448 -174.5657
8.60889110 -72.9277 153.6198 -59.1807 101.7603 -143.8521 158.8956 55.8869 70.7376 -132.5465 -151.7342 159.0142 66.2125 -66.6309 -62.3785
8.64328870 -146.4035 163.8145 66.7899 94.7224 -146.6094 158.1327 -121.0122 -72.7192 75.1381 -69.1778 135.8700 -170.6414 -81.1660 179.3223
8.67675140 -143.9089 157.3167 66.4745 -78.7171 -83.5185 146.1137 60.1095 -80.6117 -90.8966 -145.5499 142.3711 -166.1092 95.6241 -66.7720
8.70984710 -144.8936 149.2635 -176.6028 61.3916 -148.0311 156.2199 -112.8867 -74.1402 -115.1504 -126.8600 155.3759 -64.6233 -93.1316 67.1715
8.73380010 -73.5059 153.8201 -59.1724 102.0143 -144.9793 144.4264 -173.0051 174.3938 -93.6854 -144.5156 141.4840 -169.9387 76.3380 -94.5580
8.77964870 -144.8988 155.8660 -174.4097 51.4076 -142.4796 130.0840 -174.0332 -85.4700 -63.8143 -146.4459 140.7886 -169.1944 76.1803 -95.0236
8.83142490 -73.5785 153.4537 -59.2186 102.1015 -147.2757 151.2775 -160.2957 73.6292 -83.8856 -74.7263 157.5905 75.2055 -65.6028 -67.2634
8.85420130 -77.3999 153.8567 -62.0585 -72.8837 -145.4523 163.2716 56.5306 70.7195 -131.4955 -145.5278 142.7184 -172.3982 178.2437 -70.3493
8.93556250 -73.0157 153.6800 -59.2643 101.4258 -74.2180 156.7430 59.4623 72.1090 47.6300 -138.0448 152.1211 -63.9765 -177.9645 70.6307
8.96045180 -145.0270 150.1206 -177.6647 63.7569 -147.1969 157.2084 57.9774 73.1234 46.0324 -145.4291 141.4724 -169.2458 76.2287 -94.8809
8.99722130 -135.6568 156.0980 -61.2730 106.2188 -80.1050 162.3860 58.3237 70.5219 -130.8675 -146.0691 158.7443 69.9926 -65.6956 -64.5001
9.05226070 -146.5453 158.5734 66.2863 98.8850 -80.5912 133.6464 -62.2340 -61.9753 110.7506 -145.5072 141.9005 -169.4620 76.7172 -94.3947
9.09574950 -77.3628 153.9977 -61.9984 -72.7493 -145.2158 160.9138 54.3102 69.6467 -131.3277 -131.5401 150.5926 -68.1883 -64.6474 -68.3495
9.20791790 -145.3779 147.1969 -178.6521 -109.6440 -146.3404 131.3402 -173.9475 -85.5464 -62.7116 -149.1053 140.3212 -171.3957 76.8638 -93.5328
9.23951400 -77.3866 153.8361 -62.0613 -72.9229 -145.5257 161.9738 54.9849 69.7847 52.2980 -146.8035 163.6169 62.0177 77.7276 179.8054
9.42205110 -72.8399 153.5854 -59.2514 101.5858 -144.2753 158.5940 54.6985 70.0348 -132.3399 -133.0896 150.6979 -63.5471 79.3838 67.4215
9.57812050 -144.3913 156.5005 63.8063 -85.4341 -82.3639 150.4232 60.8180 74.2972 -140.1267 -134.5820 152.3433 -66.8781 -93.9399 69.3153
9.72490120 -136.7321 157.9865 -61.2605 106.7027 -143.8229 163.0511 65.5120 -73.3396 -73.9416 -144.6359 141.4920 -170.0242 76.3854 -94.4604
10.45818570 -144.7763 168.5586 70.0823 -85.6171 -136.0283 129.9680 -173.6528 -84.4275 118.9457 -148.0539 139.9532 -170.8908 76.4313 -94.0363
10.94389350 -144.1203 167.9686 65.5682 -86.8291 -105.8816 147.4514 -173.0224 -114.0168 -107.8973 -126.7399 148.0313 -58.2810 82.6122 69.8240
12.20825610 -135.6805 156.3462 -61.2229 106.4625 -144.6173 150.5566 62.4011 -178.6793 92.1427 -79.6872 -10.0000 60.0452 71.5508 -179.9759
15.08838440 -144.8612 168.3324 70.0396 -85.6299 -128.2815 155.8907 -63.4279 -175.8983 -87.6772 63.1652 151.5822 -72.8215 71.7731 -108.0140
17.52466130 -134.4143 155.8661 -63.8813 -84.2806 -77.8851 152.5624 -61.8624 -61.2637 -67.4016 56.6735 157.9182 80.6924 69.8104 -179.6717
