# Supplementary material for: Exploiting Sequence-Dependent Rotamer Information in Global Optimization of Proteins
Source: J Phys Chem B. 2022 Oct 18;126(42):8381–90. doi: 10.1021/acs.jpcb.2c04647 (PMC9623586; doi:10.1021/acs.jpcb.2c04647)
Supplement: Supplementary file 2 — jp2c04647_si_002.zip [file jp2c04647_si_002.zip › TripeptideConformations/ILE_TRP_GLY_new.csv]

0.00000000 -87.5533 -6.8360 65.3391 173.3194 -95.4950 156.4859 -53.0269 -86.1777 -75.9999 -11.2871
0.32117225 -87.6835 -6.6573 65.3508 173.3090 -95.5984 156.1013 -53.1233 -86.1829 -179.7883 -179.9207
0.54044128 -84.3076 -10.7578 64.6582 172.6745 -87.4670 153.8231 51.4240 91.5637 -77.3445 -17.3378
0.71261946 -79.2164 -11.3107 65.4847 173.4033 -145.8129 149.4875 178.8675 -123.3516 -76.0231 -12.5660
0.79326784 -79.0878 -11.4013 65.4599 173.4031 -145.8802 146.2845 -178.9926 51.0928 -77.5880 -13.4537
0.91047825 -84.3531 -10.5898 64.5966 172.5863 -89.9257 161.6666 54.9859 90.7869 -179.4231 -179.9945
0.99840695 -81.0129 -8.2674 66.4681 174.0965 -146.4465 172.3619 73.7570 -67.3872 -70.9672 -6.0354
1.17030515 -82.4192 -11.4685 66.0290 174.1495 -85.6305 156.6300 -49.6722 116.3258 -76.0120 -11.2761
1.20124933 -99.5831 -0.2384 58.5508 69.4656 -87.9290 156.0723 -56.6608 -87.7856 -75.9828 -11.2686
1.26230962 -85.1011 -10.5779 64.8104 172.4279 -90.2004 168.0260 57.4577 97.5429 -75.3636 14.2580
1.28934525 -75.4261 137.3664 -53.4161 -57.8777 -145.1994 145.8812 -178.7669 51.2702 -77.6032 -13.4829
1.28934525 -75.4261 137.3664 -53.4161 -57.8777 -145.1994 145.8812 -178.7669 51.2702 -77.6032 -13.4829
1.39524738 -145.6191 154.5149 -168.0694 60.3193 -67.8864 -27.6167 60.1679 -96.3928 155.5984 -160.1233
1.42350621 -86.9027 5.8764 66.2660 172.1466 -130.8444 171.8484 71.7527 102.2029 -72.9525 5.1725
1.46465578 -88.9623 -4.2206 59.2851 69.8258 -91.4499 153.8268 52.0571 89.1891 -77.6090 -17.6782
1.48584756 -76.6166 -15.2173 62.5517 172.0448 -149.8694 163.7576 48.2685 53.3467 -74.9442 -15.1495
1.54867128 -128.2777 158.9089 63.8670 175.3997 -73.2179 -28.0408 62.2946 -95.0153 150.1305 -161.5440
1.56883278 -132.5779 134.5653 -57.3825 177.7113 -139.2414 156.3869 -58.9802 -86.7107 -179.7976 179.9662
1.59476945 -76.2657 160.3760 65.2335 170.8556 -77.4391 -22.0418 60.5250 -95.6729 -72.3867 165.0737
1.63189945 -83.6138 -8.8160 77.4421 -61.9225 -74.9521 154.3687 -54.9039 -79.0164 -75.9552 -11.2824
1.66469798 -76.7532 144.0102 -52.3032 -58.0331 -67.9042 156.7064 55.1942 93.3471 -72.4163 159.4313
1.70466257 -77.9072 -11.7410 78.2071 -59.8163 -146.2664 146.3444 -179.1651 51.0251 -77.5497 -13.3593
1.73489553 -145.6612 147.0767 -173.1080 59.9936 -149.2129 159.4262 52.8517 89.4734 -72.8309 158.9581
1.78654052 -75.3844 156.6753 64.5167 173.7559 -144.3012 146.3550 -178.7173 51.3756 -77.6975 -13.6766
1.81935669 -70.9707 -24.8195 -170.0517 58.5356 -145.0831 149.6361 178.9230 -123.3114 -76.0538 -12.6183
1.84162384 -145.1799 154.8005 -166.3603 166.5502 -65.1953 -28.2997 60.0133 -94.6074 155.3444 -159.8287
1.86358599 -72.9586 -33.6512 -53.7449 -57.4108 -144.4464 149.6505 178.9677 -123.2718 -76.0884 -12.6718
1.88988924 -145.4475 148.5454 -173.0779 60.3891 -143.7876 149.5127 178.8605 -123.1934 -76.1001 -12.6710
1.91103299 -70.9292 -24.8593 -170.0481 58.5474 -145.1577 146.4818 -178.9688 51.2036 -77.6227 -13.5328
1.93578862 -74.8640 134.0969 -57.9901 175.8165 -72.0850 145.8735 179.8440 -123.0682 -75.4541 -11.5906
1.95865881 -72.9703 -33.7003 -53.7400 -57.4092 -144.4967 146.5122 -178.8332 51.3082 -77.6671 -13.6546
1.98036232 -145.1460 154.9405 -166.6853 166.3198 -64.6031 155.8582 54.7439 89.2076 -72.3952 159.2440
2.00599404 -88.1373 0.9148 53.1101 58.8390 -76.6429 155.5007 -52.6272 112.6997 -75.9863 -11.2679
2.04931607 -72.8675 -33.7297 -57.2434 174.8737 -127.0802 156.8262 -53.8520 -77.7142 -179.7558 -179.9800
2.08549693 -71.5678 148.2820 -168.5828 61.1315 -70.8338 156.9739 53.2266 82.2928 -72.2138 160.1098
2.13120746 -81.8829 -6.6849 77.1635 -60.1169 -127.8027 155.6507 -57.5317 -51.6832 -75.9529 -11.4303
2.16309602 -76.6790 144.1602 -52.5423 -58.0950 -66.4043 152.6280 52.7612 93.9033 -77.2362 -17.2897
2.18446270 -88.4341 -4.6879 60.1704 71.0252 -96.6686 169.2840 59.3803 96.5527 -75.3341 15.8603
2.20518190 -77.3865 -22.1427 -167.1551 166.5552 -73.8585 152.3065 52.9861 89.7842 -77.5221 -17.5804
2.24289473 -130.6488 134.3304 -57.4430 177.5749 -150.9743 156.0523 49.1228 81.8270 -77.6377 -17.8298
2.27402174 -72.6930 -33.8096 -54.2489 -57.5216 -146.3257 173.3810 72.9779 -69.1706 -70.4908 -6.7556
2.30035856 -76.6185 -23.2524 -167.1519 166.7963 -76.9506 154.5019 -50.9068 -86.1610 -75.9513 -11.2837
2.32543989 -82.7246 -9.7477 78.2976 -59.7077 -73.5421 146.8369 179.8202 -123.0167 -75.6549 -11.8850
2.35469226 -76.9197 -22.8668 -170.3819 58.0608 -77.2148 154.0218 -50.9774 -86.2935 -179.9113 -179.8472
2.37664647 -95.8618 130.7318 -58.5757 176.0462 -139.7888 156.4847 -56.5661 104.0755 -71.9091 163.4347
2.39758533 -145.2843 148.9659 -172.7964 60.0527 -145.4731 173.2777 72.4716 -69.4412 -70.3402 -6.9629
2.42162860 -73.6632 -19.9641 -168.4592 57.9796 -142.3352 171.9370 77.0803 -66.8964 -71.3656 -5.1598
2.45926476 -76.0740 142.6160 -53.4573 -57.9015 -139.4016 174.3245 79.5713 107.5184 -70.7742 -2.4240
2.48214287 -145.1512 155.1651 -166.6827 166.2023 -63.1348 152.4093 52.3155 88.8730 -77.2551 -17.5166
2.50658311 -71.3751 146.6493 -169.7916 60.4102 -69.9046 146.7313 179.4069 -123.1486 -75.4498 -11.8385
2.54098475 -71.6685 148.8554 -168.4465 60.9458 -69.5086 154.0109 51.0274 80.7445 -76.9077 -17.4243
2.56398139 -66.9389 -35.2045 -175.4054 169.6976 -137.5380 157.0068 -59.7280 -56.0680 -75.9311 -11.4359
2.61055191 -129.9063 134.2096 -57.4883 177.5644 -146.3772 172.8550 70.9739 103.5667 -72.8576 3.9610
2.63793028 -144.2122 148.2571 -172.6734 59.7559 -143.8168 172.2569 67.2848 101.9169 -73.5741 7.2276
2.68091631 -131.8605 157.2917 61.7508 173.3136 -148.9493 154.9542 51.5182 88.2395 -78.4867 -18.5182
2.70400679 -75.9545 -25.4070 -166.1033 167.8229 -75.1463 146.3527 179.7474 -123.0322 -75.5676 -11.7253
2.73353943 -71.3241 -37.3516 -61.5750 174.3162 -146.9630 173.5750 72.5468 -69.3937 -70.3989 -6.8945
2.77110070 -128.1724 162.9197 62.9099 172.5999 -69.8215 152.4738 54.3634 93.0664 -77.9121 -18.1830
2.81101424 -72.6555 -33.7668 -54.6905 175.8398 -139.5247 157.9786 48.9057 72.3831 -76.9565 -17.4035
2.84767525 -144.8600 145.0691 -171.2390 167.2608 -151.2025 156.0595 48.9430 86.4461 -77.7527 -17.9139
2.87828255 -130.4703 134.0715 -56.0113 91.1682 -139.2857 156.8217 -59.0491 -86.2053 -76.0184 -11.4234
2.89896454 -129.2088 157.0104 75.2964 -61.9150 -72.6733 146.8863 179.2959 -123.0867 -75.5793 -11.9134
2.92860749 -80.1182 167.1527 55.9915 64.5760 -143.2321 149.3929 179.0609 -123.1874 -76.1280 -12.6709
2.95860697 -73.9972 156.0053 76.8015 -61.4779 -144.2451 146.3763 -178.7093 51.3879 -77.7002 -13.6932
2.98877060 -75.4675 140.5856 -57.0035 175.8846 -67.0456 151.8629 53.8447 93.2478 -77.4417 -17.4952
3.01678771 -127.5472 163.4052 47.2493 61.4320 -75.3415 145.8762 179.3764 -122.9946 -75.4865 -11.6213
3.04272722 -80.1294 167.1768 55.9739 64.5644 -143.0564 146.2005 -178.7839 51.4976 -77.6732 -13.6584
3.07835944 -86.0038 0.4764 51.4272 57.0925 -145.0442 167.8181 51.9810 39.1204 -74.4373 -13.6163
3.12569857 -85.1320 -7.2508 78.3960 -61.1305 -75.5231 163.6465 56.9798 84.8877 -76.1270 41.4756
3.16702280 -75.3221 -24.8294 -165.6118 168.2842 -80.5024 155.1693 -50.4414 117.8777 -75.9795 -11.2611
3.19807335 -145.0969 154.1310 -166.2715 166.9885 -69.5944 164.1675 59.9261 94.1448 -75.3921 34.6635
3.22836696 -68.5283 -31.1909 -176.6584 60.1227 -135.8005 156.5575 -58.5284 119.3706 -179.7525 -179.9876
3.26034200 -74.4657 134.8825 -59.1636 175.3472 -145.3907 162.2294 -170.2343 58.9349 -69.2757 168.5611
3.28483691 -125.9373 168.0884 52.7873 63.7655 -145.6072 158.6437 55.9476 91.2634 -73.2495 157.9468
3.31042184 -131.2200 30.0748 -167.7916 51.9950 -137.3265 155.7125 50.3229 83.4011 -77.9240 -18.0400
3.34777523 -124.8658 135.6811 -56.7752 91.0515 -144.8417 149.1570 179.0643 -123.2423 -76.0781 -12.5673
3.37249815 -76.5635 -34.1094 -71.3863 66.7398 -73.8797 153.2447 51.9568 95.6308 -77.0927 -17.0730
3.43273657 -69.8142 -31.7369 -174.1496 168.8800 -113.7423 155.5398 -49.8988 131.3048 -179.7832 -179.9329
3.48056770 -78.0238 163.0546 48.5040 60.0117 -77.8791 155.9138 56.7429 93.5371 -72.5270 158.9807
3.51876678 -75.8040 -23.1349 -169.8026 58.2744 -77.0339 161.0340 58.6810 -93.7133 -177.1921 179.5196
3.54266908 -144.1607 146.7690 -173.4187 60.6468 -137.5842 157.4284 -55.8663 103.7553 -179.7639 179.9773
3.56275737 -76.7197 -24.4522 -169.7539 58.4646 -82.1236 171.4756 76.1819 -74.1966 -69.4751 -7.2289
3.59427797 -72.3301 -36.3907 -74.2558 64.3450 -144.6076 146.5188 -178.8725 51.3139 -77.6594 -13.6340
3.65348985 -144.9981 147.0595 -170.5373 166.7012 -70.6966 162.8139 80.0406 -41.3618 -76.0811 -10.4742
3.71576115 -145.0198 148.9821 -169.1454 166.8873 -71.4949 153.4958 -55.4027 112.2916 -71.7461 163.0218
3.74228308 -75.2319 133.1224 -70.3422 66.6472 -87.1033 156.9218 56.5717 94.0543 -72.6192 159.0708
3.77192081 -74.3815 -23.8374 -170.2111 58.3652 -72.2446 150.1815 39.4585 -97.5417 -80.6768 -18.3668
3.81697346 -71.9624 -36.9968 -74.7498 64.1338 -147.1815 173.6032 72.2149 -69.0978 -70.4440 -6.8691
3.84165607 -128.3024 133.7799 -56.1316 91.1339 -151.1829 156.2610 48.8711 80.9684 -77.5362 -17.7552
3.87370187 -91.7412 131.3259 -69.0031 68.3641 -139.9622 157.0124 -57.5678 104.3138 -76.0436 -11.4125
3.90227861 -132.2602 156.3105 75.3412 -62.0351 -149.5761 155.1534 51.0689 87.8373 -78.3725 -18.4251
3.92700968 -78.7322 166.0797 55.4351 64.1842 -143.0913 173.0518 69.5726 101.8570 -73.1432 5.4125
3.96862603 -143.7353 146.1906 -171.2825 167.1537 -137.4249 157.4213 -56.0128 103.7164 -179.7636 179.9829
4.00284106 -75.5455 133.1354 -69.7400 67.0204 -127.4185 2.3130 63.4134 -86.8342 79.1339 -143.6312
4.02494760 -73.0843 -32.7975 -52.9075 -57.1384 -143.1259 149.0466 43.6465 -97.3854 -85.4004 -19.9225
4.05648483 -127.3890 165.2286 46.4214 61.0367 -75.5861 151.5124 54.2855 94.0314 -77.4823 -17.6110
4.08331741 -85.1964 155.0524 76.8835 -61.6782 -138.6761 156.8127 -59.2009 101.9564 -71.8935 163.5318
4.10613268 -123.4934 167.5188 53.3240 64.1371 -143.1354 173.0292 69.5381 101.9933 -73.1451 5.3490
4.14997971 -144.8419 148.1112 -170.6840 166.7709 -143.4285 147.6965 55.7773 -85.0648 -82.0429 136.4193
4.18570518 -75.5263 141.2763 -72.1354 65.3564 -139.8030 174.2396 80.7570 108.0951 -70.5614 -3.0917
4.21022092 -127.7537 134.0223 -56.1768 91.1501 -146.2088 173.0426 71.5827 103.8265 -72.7040 3.4144
4.23651742 -71.2743 145.7729 -171.2768 60.6662 -143.9630 136.8596 178.0974 79.4203 -90.5017 131.4005
4.25673832 -145.2368 149.5960 -172.6923 59.6449 -142.3297 144.5298 48.1021 -89.3460 -86.6154 -20.4084
4.28128869 -80.1182 167.0248 55.8275 64.4289 -144.1973 155.0199 -174.7437 -109.8798 -178.1431 175.4892
4.31568757 -125.2363 168.4838 53.4210 64.2486 -144.0499 155.0131 -174.7609 -109.8876 -178.1328 175.4939
4.34035795 -77.3106 160.5577 47.8365 59.8389 -83.2846 169.7837 77.6718 -73.7086 -69.7607 -6.8068
4.36663453 -127.3019 156.0462 75.7278 -62.0504 -137.7847 157.8331 -56.2423 103.7179 -76.0496 -11.4479
4.41572975 -78.3567 162.2696 49.8163 60.8494 -76.6447 151.9527 -56.1880 111.6530 -71.7669 163.0825
4.43724696 -123.8102 167.3466 53.3081 64.2629 -136.2878 157.6229 -56.7529 104.0135 -76.0403 -11.4563
4.46919993 -78.0771 162.9318 48.7459 59.9088 -88.2532 168.1706 63.8617 100.9039 -74.6512 10.8787
4.49582932 -86.8931 -10.6610 78.3972 -59.7719 -75.7178 171.2626 88.4837 143.1199 -73.5286 -12.9706
4.57321621 -75.7631 135.7747 -68.0564 68.2558 -69.9638 162.8216 79.0254 -37.2528 -76.3044 -9.8533
4.60523975 -73.7934 -31.2218 -70.7971 66.8628 -130.3159 164.3322 62.9849 86.2224 -179.1611 179.9848
4.65398282 -85.2246 154.9897 76.8709 -61.6833 -138.6090 157.2142 -59.2432 101.9127 -179.7309 179.9597
4.68464523 -68.2105 -33.7110 -170.1423 -91.1135 -144.6554 149.6782 178.9036 -123.2420 -76.0515 -12.6410
4.74006402 -123.8785 167.3613 53.3057 64.2625 -136.2385 157.3238 -56.9841 104.0860 -179.7781 179.9886
4.78027866 -68.2103 -33.7183 -170.0050 -91.1026 -144.7777 146.5089 -179.0395 51.2158 -77.6149 -13.4997
4.84252563 -77.1337 134.0803 -69.8899 67.0272 -76.2832 153.2155 -55.0227 113.7480 -75.9492 -11.2473
4.87317541 -67.3826 -33.0719 -177.1019 60.2308 -152.4979 158.5485 35.2347 -109.7176 -79.4976 -18.0945
4.91028757 -71.5062 139.0543 -172.3436 -89.9234 -142.1237 145.4194 -178.9608 51.6622 -77.5362 -13.4348
4.96598373 -75.2070 -29.5434 -171.2457 -92.4503 -69.8385 151.4718 54.0397 90.7363 -77.6288 -17.6773
4.98854902 -134.4567 27.7694 -168.0437 51.9549 -77.5278 156.1696 -39.2715 140.4141 -75.9912 -11.4470
5.02370366 -73.8104 -31.1504 -171.2227 -92.3887 -71.8974 153.1024 -49.1397 -86.9199 -75.9345 -11.3119
5.06327015 -125.6344 135.2312 -54.7781 91.1972 -72.1704 150.0235 -175.8822 -108.6772 -177.6686 175.6455
5.14132266 -76.8363 -39.4138 -73.5009 64.8502 -79.2464 156.4473 -168.0505 -107.3878 -69.2620 164.5311
5.16935967 -77.2388 133.9941 -69.8889 67.0345 -76.5577 152.6775 -55.2312 113.8091 -179.9308 -179.8759
5.19020601 -143.4520 138.6792 -174.4455 -89.7141 -149.6387 163.6203 56.3816 89.3019 -179.4270 179.9411
5.24736528 -68.8727 -31.8005 -166.9891 -90.2461 -126.5947 155.8804 -63.5557 -61.6293 -75.9128 -11.4000
5.31250683 -142.1178 138.9239 -174.5840 -89.7895 -145.4391 171.7490 67.3210 102.0765 -73.6844 7.1454
5.35691097 -73.8242 -31.1043 -171.2321 -92.4049 -71.8364 152.4850 -49.2619 -86.9315 -179.9799 -179.8131
5.37774042 -142.5914 134.3463 -178.9261 -90.8168 -102.3355 -29.0013 61.6019 -94.2689 156.7899 -161.2398
5.42417433 -142.8278 149.3112 -157.7552 -92.8678 -64.7272 156.0052 55.9524 89.3752 -72.4387 158.9771
5.48277034 -72.2604 -36.3218 -173.0120 -89.9736 -86.6715 154.2515 -53.3367 119.8513 -179.8577 -179.8613
5.50584313 -75.4641 -33.1538 -73.8148 64.6745 -67.2630 149.0088 40.5884 -96.8971 -81.2182 -18.5558
5.57776816 -68.9869 -31.7860 -166.9947 -90.2587 -126.6278 155.4051 -63.7283 -61.5981 -179.8224 -179.9945
5.61405021 -70.4717 -28.3795 -167.6656 -92.9785 -138.3145 171.6345 79.6136 -65.3694 -71.9454 -4.2402
5.65919615 -128.7183 22.0628 -28.3996 178.8018 -123.2114 159.0862 -38.6605 120.0571 -76.0602 -11.5317
5.71486819 -73.5900 145.8526 -151.1797 -86.0189 -71.5541 -15.8470 58.8404 88.2064 -71.3832 161.9521
5.71701679 -141.5076 139.2106 -175.0701 -89.6505 -137.1109 157.0082 -55.2371 103.4831 -76.0186 -11.4601
5.74718558 -73.1177 145.9426 -154.8802 -90.2322 -64.4813 156.0862 55.8610 90.2868 -72.3929 158.9713
5.82229833 -72.8288 -34.0174 -70.9957 66.4781 -135.6130 144.5077 48.9442 -91.9270 -87.3771 -20.5706
5.85808571 -142.9118 152.3670 -160.3027 -96.3352 -65.8063 -19.9559 57.4673 -98.8674 175.9002 -170.9741
5.88775992 -144.4217 153.7163 -125.0832 -62.1725 -148.1310 158.9418 53.4333 90.1655 -72.8498 158.7365
5.96970628 -144.5740 148.2016 -126.6817 -62.3574 -141.9484 156.6286 -58.4914 -90.1158 -179.7997 179.9789
5.99232628 -143.4971 146.7776 -134.1900 -62.7499 -80.3687 156.4914 54.8477 87.6686 -72.4231 159.3217
6.02427152 -141.5761 139.2046 -175.0948 -89.6511 -137.0831 156.6070 -55.4967 103.5228 -179.8836 -179.9761
6.08249327 -144.0965 153.5284 -125.9629 -62.8774 -144.6298 149.0719 178.8929 -123.1965 -76.0248 -12.5618
6.11284976 -70.5292 141.3745 -172.8548 -90.9953 -140.2035 173.1754 80.6641 107.9900 -70.7197 -2.4984
6.13561775 -73.4514 143.0767 -148.3953 -79.3002 -71.3878 -19.2116 57.1911 -97.4031 -71.5838 161.3020
6.17594360 -71.4740 138.7662 -172.4014 -89.8421 -143.6385 154.3422 -174.8939 -109.7816 -178.2226 175.6351
6.23328788 -80.0074 -22.1392 -138.1781 -62.1358 -76.4341 160.6049 57.5858 89.8709 -179.4777 -179.9448
6.26426068 -73.7619 149.6976 -157.8205 -94.9157 -65.3693 -20.2831 57.5962 -98.6007 175.8937 -170.6604
6.31370644 -74.1289 146.2362 -131.6787 -58.9086 -74.2214 -29.1827 61.2330 -97.6984 155.0508 -158.9105
6.35407955 -96.7975 135.8656 -174.1165 -88.2715 -138.6212 156.7551 -56.5104 102.1057 -179.8750 -179.9915
6.40288807 -71.9497 139.1858 -158.7950 -87.3906 -65.1206 144.4481 -179.5686 -123.0803 -75.1202 -11.1886
6.43602841 -71.4774 138.6171 -172.4440 -89.8319 -143.1324 161.7106 -170.4920 59.1047 -69.2395 168.1086
6.47166972 -74.5111 149.9464 -127.6176 -62.1544 -145.1076 149.0069 178.9462 -123.1973 -76.0173 -12.5486
6.49571154 -143.6935 148.0870 -132.7637 -61.5537 -79.4503 152.5324 52.2820 85.7053 -77.2203 -17.5310
6.57518509 -74.5226 149.9432 -127.8926 -62.0878 -144.9618 145.7292 -178.9391 51.3989 -77.5278 -13.5032
6.76715255 -126.7617 32.7913 -33.4637 86.5488 -88.1699 157.3951 -40.9104 144.3787 -179.7990 -179.8823
6.81488037 -142.6391 155.0190 -122.3254 -63.1711 -141.5843 171.7199 67.4216 101.6691 -73.6614 7.9331
6.89655597 -73.9864 148.1927 -124.5618 -62.7625 -149.1363 173.3523 70.5392 -70.3521 -69.8925 -7.2505
7.07346473 -144.3558 162.9656 -149.4240 175.2625 -70.5175 170.7739 88.9598 148.5499 -74.5747 -13.0623
7.10647949 -75.0445 155.2562 -121.2090 -63.3576 -136.0745 172.7594 70.5073 102.8212 -72.9206 4.9946
7.42673286 -142.7360 152.2500 -124.8108 -63.0348 -137.9120 157.2971 -55.6321 103.9281 -75.9826 -11.4670
7.46274806 -143.7326 150.6302 -133.2290 -61.2373 -72.5945 151.5903 -53.5670 112.7678 -71.7981 162.9350
7.56492557 -90.5993 148.5541 -126.6824 -62.4511 -139.7953 156.0748 -58.0025 101.8401 -71.8406 163.2211
7.83296335 -91.0333 148.5728 -126.6278 -62.4660 -139.7108 156.8589 -57.7209 101.7721 -75.9820 -11.4479
9.47978574 -76.8631 159.9973 -148.0919 175.6904 -70.2159 168.6784 87.9886 150.1855 -70.8776 152.1454
