# Supplementary material for: Exploiting Sequence-Dependent Rotamer Information in Global Optimization of Proteins
Source: J Phys Chem B. 2022 Oct 18;126(42):8381–90. doi: 10.1021/acs.jpcb.2c04647 (PMC9623586; doi:10.1021/acs.jpcb.2c04647)
Supplement: Supplementary file 2 — jp2c04647_si_002.zip [file jp2c04647_si_002.zip › TripeptideConformations/ILE_ARG_ASP_new.csv]

0.00000000 -74.1785 135.8466 -53.3353 -57.7940 -148.3377 174.1429 62.2947 160.3326 -69.0983 163.6131 4.9778 -61.7985 152.5253 51.5875 -93.1856
0.15012820 -79.3391 -12.6902 64.4669 172.3691 -139.5579 159.9675 -79.4421 -61.0083 -53.1110 -82.9074 -2.7285 -66.0234 154.5231 51.0959 110.4819
0.43433280 -73.3909 133.5949 -58.9481 175.4817 -148.3428 174.1516 62.3031 160.3389 -69.1010 163.6156 4.9778 -61.8016 152.5278 51.5882 86.1722
0.55144840 -75.1389 155.9631 64.4332 173.8328 -146.4280 174.1308 62.6573 160.2186 -69.2181 163.6196 4.9017 -62.0486 152.5615 51.5896 -93.1580
0.58066470 -73.3627 136.7955 -53.3958 -57.8171 -137.6771 160.0322 -78.1799 -61.1480 -52.7682 -83.1369 -2.9892 -66.1668 154.6207 50.9914 -70.1424
0.64830110 -128.0375 158.6848 62.6107 173.4301 -145.4557 174.0204 62.8327 160.1741 -69.2479 163.6074 -175.0437 -62.0802 152.5522 51.5815 86.2057
0.73058830 -74.1883 135.8366 -53.3300 -57.7898 -147.7951 175.9914 64.2350 159.1644 -65.7362 161.6798 9.0208 -71.8362 161.0960 55.8477 -170.8859
0.76870750 -74.1002 135.6767 -53.2836 -57.7643 -146.1886 -173.7647 66.5328 167.3647 -66.6792 -171.5812 -0.1941 -59.6684 150.1837 57.1494 117.3118
0.82430290 -74.2479 135.9559 -53.3498 -57.8052 -148.5048 163.9754 57.4180 159.7210 -71.6943 174.0568 0.1473 -75.8920 154.6780 53.5927 -76.1500
0.85442330 -79.4245 -13.3646 63.4887 171.5883 -137.5800 166.6407 -74.3598 -55.1158 -49.6154 -171.7541 6.3162 -62.9310 153.9105 53.2402 108.5925
0.96802060 -73.6351 136.2192 -53.4092 -57.7521 -139.8874 156.8787 -63.7080 -64.8760 -178.2516 -91.0369 -178.1699 -72.5301 155.8757 53.0820 -77.0332
1.00500230 -85.4719 -1.9087 53.0262 61.4851 -140.5898 159.7869 -81.5495 -61.0872 -53.5467 -82.1177 -2.2954 -66.0479 154.4367 51.3531 -70.3795
1.07119040 -73.5579 136.9912 -53.4091 -57.8358 -139.3926 155.4416 -84.4168 -64.1323 -52.4468 -75.5492 -3.5987 -60.3281 154.2991 45.6984 -76.4308
1.09359880 -73.2586 133.3582 -58.8733 175.5244 -146.4829 -174.1990 65.5332 166.4800 -72.4470 -158.1914 -5.5323 -56.9597 149.2436 53.3254 113.6435
1.13191580 -81.3359 -9.3744 63.0971 170.0508 -140.7264 158.2078 -66.1573 -63.8911 -177.4246 -87.8131 -178.8592 -147.8926 161.2976 51.6836 87.8085
1.16459660 -73.3624 133.5464 -58.9390 175.4865 -147.8330 176.0131 64.2268 159.1752 -65.7359 161.6899 9.0206 -71.8373 161.0994 55.8485 10.4464
1.20018640 -73.2324 133.3454 -58.8674 175.5275 -146.2598 -173.7158 66.5005 167.3880 -66.6786 -171.5785 179.8957 -59.6716 150.2032 57.1470 -63.8022
1.23031920 -128.0323 158.6191 62.6326 173.4357 -136.6256 160.3296 -78.5714 -61.2520 -52.9406 -83.0882 -2.9114 -66.3772 154.7018 51.0012 110.4686
1.26037510 -73.5919 133.8277 -58.9858 175.4580 -148.4004 163.9661 57.4789 159.7341 -71.7086 174.0389 -179.9150 -75.9074 154.6743 53.5951 105.1218
1.28473290 -85.5024 -1.1697 53.7605 61.1429 -141.2567 155.5854 -87.1044 -64.2666 -52.7039 -74.8227 -3.0786 -60.8449 154.3581 45.9902 100.3046
1.30992040 -75.1797 156.6684 64.5794 173.7205 -74.1574 159.3085 -77.3729 -62.1378 -52.1309 -82.9791 -2.9006 -65.7271 154.5015 51.0088 -70.2591
1.35699930 -80.0425 -10.3021 63.0353 170.1329 -140.8837 156.4857 -66.1110 -63.9469 -177.4361 -87.8303 -178.8658 -73.5191 154.8345 -168.4942 -159.4226
1.38431160 -70.7837 -26.6512 -167.4538 167.8033 -139.1213 160.2216 -78.8879 -61.1016 -52.9489 -83.1087 176.8372 -66.1466 154.5599 51.0175 110.5156
1.40703240 -73.3719 134.0975 -59.1816 175.3640 -139.8378 156.8772 -63.7262 -64.8669 -178.2500 -90.9048 1.7443 -72.5234 155.8811 53.0824 -77.0299
1.42908090 -76.0264 137.1192 -52.4964 -57.6495 -70.3019 139.6357 -169.8624 74.6541 -79.4189 130.7485 -1.8006 -69.7929 154.3059 53.0256 -73.1621
1.46977650 -72.7386 134.7564 -52.5355 -57.5539 -81.1633 162.7655 -68.1910 -51.6613 -48.1382 -177.8106 7.0781 -64.4247 154.3909 52.0608 108.5283
1.50922610 -72.7200 134.7980 -59.1938 175.3321 -139.3603 155.4405 -84.3705 -64.1380 -52.4400 -75.5570 -3.6076 -60.3164 154.3022 45.6956 -76.4211
1.54469940 -71.4392 139.8528 -53.4196 -57.7958 -142.6144 158.3801 77.8668 -63.7918 -60.2546 -83.9008 -179.1086 -73.5150 155.0299 53.1344 -77.0590
1.57437160 -75.4880 157.3031 64.8232 173.7577 -69.8428 141.2101 -170.1449 74.2185 -79.9374 130.7245 -1.7903 -70.2468 154.5829 52.9546 -73.6396
1.59831560 -73.6420 134.4202 -59.0277 175.4278 -131.6016 166.1066 -71.9968 -55.0895 -48.4440 -174.1447 -172.7932 -63.4596 154.1609 52.7951 108.5473
1.61949500 -90.1663 0.4505 54.0580 59.4313 -77.9454 163.3601 -69.1789 -52.0104 -48.4317 -176.7811 6.9686 -64.1776 154.4172 52.2070 108.5105
1.64244570 -74.1914 134.7399 -70.3421 66.5999 -148.3009 174.1375 62.2977 160.3306 -69.0990 163.6161 -174.9395 -61.7935 152.5294 51.5885 86.1708
1.67088630 -74.7160 156.3595 64.5586 173.7474 -77.1573 163.6096 -69.4302 -52.1623 -48.2323 -177.1554 6.9274 -64.1687 154.3871 52.1347 108.4360
1.71111890 -84.0663 -5.9163 79.6394 -57.7886 -126.2760 164.7181 -71.3589 -53.1055 -48.4343 -176.0023 6.7318 -63.6694 154.2033 52.5888 -72.8662
1.73772480 -65.5781 127.9739 -53.5278 -57.5296 -155.3355 161.9658 63.2943 -167.2511 -177.7040 -82.3494 1.9689 -72.2226 155.8142 53.1624 -77.4220
1.77679440 -75.5198 156.6970 64.5668 173.7659 -144.1225 143.8328 -168.7833 72.6039 -82.0069 133.0427 -1.9492 -71.0960 154.9460 52.9625 -74.0245
1.79962530 -74.2580 135.8959 -53.3475 -57.8013 -148.7267 168.9009 61.9316 165.7491 178.3518 83.4280 176.8912 -70.3532 157.8086 53.4953 -76.0520
1.82839580 -144.8908 147.7706 -171.0549 166.8510 -136.3962 160.1836 -78.6289 -61.2175 -52.9034 -83.0660 -2.9019 -66.2780 154.6449 50.9955 -70.1872
1.85511590 -80.0118 166.6228 55.5496 64.2604 -145.1013 174.0425 62.7845 160.1471 -69.2492 163.6024 -175.0408 -62.0723 152.5614 51.5902 -93.1456
1.87537490 -67.8834 148.3759 63.6583 174.3949 -153.7887 162.1620 65.7601 -160.3080 71.3500 -177.8300 0.5575 -72.4453 155.7495 53.1553 -77.4374
1.90057860 -79.5319 -12.6465 65.3435 173.1108 -132.4003 150.8989 -81.1166 -94.4743 56.5875 83.8440 -0.3158 -72.3234 155.6422 51.0794 -72.6671
1.92214330 -80.2121 -10.1332 63.0885 170.1696 -140.7965 156.5743 -66.1849 -63.9188 -177.4400 -87.8140 1.2018 -85.0339 161.3566 51.1221 173.6593
1.96358250 -144.9213 147.8872 -170.8776 166.8164 -144.7881 175.8108 64.7538 159.0035 -65.8427 161.7273 -170.5934 -72.0641 161.0633 55.8117 -171.0510
1.99365250 -73.0254 134.7946 -59.1915 175.3364 -137.3908 148.3124 -74.1888 -63.3044 -54.4241 106.3034 14.0840 -78.4191 160.6830 47.4178 74.1283
2.01630930 -73.6440 136.2070 -53.4062 -57.7506 -139.8730 156.7640 -63.6822 -64.8873 -178.2541 -91.0439 1.7890 -85.4190 161.4525 51.1398 173.8095
2.03986220 -84.3917 -2.7792 79.6869 -56.0155 -139.1325 157.8016 -65.0009 -63.9413 -178.2502 -91.5465 -178.2108 -148.0513 161.3085 51.6041 -94.4735
2.06886480 -67.3579 136.3560 -59.5038 175.1185 -147.7259 161.4240 67.9571 -161.5215 72.1045 -179.7110 1.2953 -73.6860 154.2963 -168.6186 22.5587
2.08911600 -77.6889 131.5665 -58.5889 175.7392 -151.1224 160.4662 69.1220 -73.7069 -173.0868 175.8046 -0.5065 -72.2040 155.7930 53.1416 103.9726
2.11561950 -69.8090 151.2887 63.9511 174.2428 -148.8762 159.6265 74.0765 -65.8852 -58.7331 -82.6000 0.9982 -73.0363 155.3630 53.1420 104.1428
2.13581870 -143.7191 148.1159 -173.1201 60.5979 -139.5546 157.2358 -65.4806 -64.6640 -177.5520 -89.8849 1.8114 -72.4197 155.8353 53.0602 -76.9628
2.15629760 -69.8241 144.8565 -168.5733 167.7833 -136.6332 160.3068 -78.2138 -61.2526 -52.7819 -83.1648 -3.0188 -66.3039 154.6625 50.9619 -70.1800
2.17637570 -74.6495 135.4420 -59.2419 175.2881 -142.9400 141.1575 179.3393 65.2925 -140.7182 -75.5518 172.1605 -69.3806 152.5857 50.1248 100.2678
2.19928610 -81.4045 -10.4415 63.1971 171.1187 -132.3003 157.4423 -66.9984 -71.2043 78.7379 -174.4422 179.7374 -148.0769 161.3363 51.6167 87.6177
2.23027110 -67.6930 137.6286 -53.4202 -57.7331 -148.6014 162.1586 67.8669 -161.3752 72.0385 -179.4097 1.1983 -84.6745 161.4458 51.1928 174.1707
2.26107970 -79.3945 -11.2213 65.4983 173.4076 -144.6126 150.0925 -174.7004 65.7782 -159.2336 -88.5987 -1.5460 -66.6918 154.7667 55.1245 -80.5354
2.29217140 -127.9913 158.6211 62.6097 173.4324 -145.6037 166.5749 59.6729 161.7415 -71.0416 175.4040 -179.9324 -88.5861 161.4204 51.0551 -5.2257
2.31859460 -72.4466 -36.3383 -59.5463 175.2020 -127.6965 165.6374 -71.3448 -54.0793 -48.1783 -175.9272 -172.6937 -63.7433 154.2697 52.5242 108.4463
2.34409520 -70.7404 144.6690 -168.4925 167.7968 -146.2623 176.0579 64.4011 159.0889 -65.7996 161.7441 -170.5567 -72.0112 161.0904 55.8304 -171.0037
2.36739530 -75.1697 155.9244 64.4272 173.8336 -146.9502 168.9338 62.3014 165.6278 178.1295 83.4697 176.8612 -70.5652 157.7689 53.5076 -76.0045
2.40303710 -65.6988 142.4282 -171.8411 61.2902 -151.2620 162.1389 66.4534 -161.0120 71.5451 -178.4976 -179.1106 -72.4833 155.6615 53.1543 -77.4042
2.43079530 -71.0945 154.7096 64.2625 173.9182 -125.4319 157.8159 -61.9984 -71.4285 77.0245 -176.5610 -0.9173 -72.4547 155.8965 53.1571 104.1088
2.46103700 -65.6377 127.0201 -58.5099 175.8706 -154.7372 163.0957 63.7059 -167.0034 -177.6931 -82.3408 2.0014 -148.1262 161.3444 51.4324 87.5611
2.48145960 -75.0090 -40.2329 -60.5856 174.9004 -86.0729 159.0855 -76.5612 -61.9106 -51.8865 -83.1160 176.6548 -65.8697 154.5530 50.9356 110.5478
2.51016490 -85.9224 -1.6052 53.8165 60.5141 -134.2666 152.6081 -84.1469 -93.7581 58.5243 82.6699 -1.4217 -71.0688 155.4158 50.8756 109.0588
2.53321880 -71.5836 146.6735 -169.7580 60.5175 -68.6529 140.2767 -170.1133 74.4954 -79.5712 130.7130 -1.8128 -69.9235 154.3918 52.9941 -73.3375
2.56265340 -73.9897 128.8634 -53.0345 -57.5108 -82.9219 152.1340 -85.4727 61.7329 172.4579 -179.2234 177.2112 -72.4045 155.7706 53.1295 103.9594
2.58293940 -71.4644 139.7658 -53.4119 -57.7915 -142.8485 159.0857 78.1261 -63.8016 -60.2936 -83.9544 -179.1259 -86.4913 161.0044 51.1510 174.0962
2.61783930 -74.9665 134.5071 -59.0603 175.4128 -145.3017 160.3324 45.4290 62.2968 57.4345 83.5971 0.3331 -76.4583 153.0166 -168.7610 -158.3196
2.64179550 -84.2335 -4.4428 79.6306 -57.7281 -126.3640 155.8250 -63.0744 -70.8881 76.9992 -177.0742 -0.8120 -72.4522 155.8208 53.1493 -77.1855
2.66329930 -70.9463 -25.0036 -166.1996 167.7735 -142.7367 141.6786 179.1395 65.2961 -140.9429 -75.5070 -7.6958 -69.4818 152.5902 50.0628 100.1398
2.68930820 -67.4100 136.3018 -59.4874 175.1291 -147.7744 162.1137 68.1329 -161.4861 72.0831 -179.7632 -178.5922 -84.7115 161.4318 51.1918 174.1600
2.71149600 -73.9765 137.2320 -53.3289 -57.7726 -127.6820 156.9353 -62.6806 -71.9375 77.1645 -176.0775 -0.5349 -73.0377 154.5051 -48.3177 -79.9759
2.73298460 -74.5776 135.6302 -59.2578 175.2746 -142.3188 124.1993 -179.3540 72.4697 -81.6039 155.4556 0.5274 -98.1083 163.3882 53.5053 -177.8658
2.76180510 -128.7923 158.2248 75.8902 -61.8339 -145.7638 164.0036 58.0196 159.6333 -71.8609 173.7349 0.1048 -76.1819 154.6124 53.6049 -76.0971
2.78528190 -72.3006 154.8534 76.6150 -61.5554 -129.5491 166.3464 -71.7141 -54.8930 -48.3004 -175.0045 6.7521 -63.7136 154.3180 52.6378 -73.0354
2.83017620 -74.3106 135.7718 -53.3340 -57.7874 -143.5334 174.3128 60.7653 74.2317 55.5711 87.1807 -176.0042 -60.8621 146.6797 62.0597 -60.1478
2.85063140 -74.4729 135.3636 -59.2251 175.2969 -144.3984 146.7015 -166.8697 62.7686 155.4611 99.0996 0.6318 -71.9232 154.5525 52.0286 113.8300
2.87378600 -74.4207 132.9370 -69.8308 67.0211 -79.5621 158.2138 -76.1790 -61.7422 -51.9102 -82.9574 -2.9344 -65.6582 154.4083 51.0032 110.6203
2.89890450 -73.5694 154.7647 76.2664 -61.5641 -72.5560 154.3754 -83.8900 -65.2957 -51.6118 -75.2353 -3.4270 -59.7759 154.1931 45.8015 100.8268
2.94033590 -75.4268 137.4452 -53.3623 -57.8657 -146.0590 156.8069 -165.5532 70.1852 -80.6773 131.0144 -1.6948 -61.3318 151.3888 -44.0825 85.1090
2.97170470 -75.1023 155.8179 64.3997 173.8541 -147.1770 169.3160 62.6488 166.1797 178.0808 83.7457 -3.2445 -71.9556 157.8456 -48.4645 103.0842
2.99245610 -74.2919 127.1695 -58.3069 175.9030 -82.6802 151.6014 -85.5682 61.9167 172.5760 -177.9856 177.1857 -72.4031 155.7731 53.1289 103.9701
3.01336100 -70.6121 144.4664 -168.5138 167.8480 -147.5390 165.0395 58.0186 160.3138 -71.6389 174.7553 179.9521 -79.5535 154.4663 -48.5044 -76.6521
3.03505920 -79.8281 166.4869 55.5367 64.2576 -145.6045 164.3963 58.4530 160.5581 -71.5356 175.0614 179.9808 -80.1043 154.6286 -168.9282 21.8080
3.05648510 -70.9065 145.0218 -171.2366 60.8639 -147.3003 169.0345 61.9746 165.6204 178.2006 83.4589 176.8680 -70.4280 157.7532 53.4994 105.2394
3.08009790 -69.9759 -27.9325 -169.8272 167.5239 -132.6842 156.8826 -66.5335 -71.4809 78.8932 -174.9387 179.7043 -72.3001 155.7926 53.1649 -77.1670
3.11378240 -144.8538 148.0464 -170.8335 166.8474 -142.6384 160.2511 45.6863 62.1067 57.2010 82.9924 -179.6556 -76.2987 155.0645 52.9819 104.1783
3.14180930 -75.6457 134.4175 -70.2413 66.7332 -72.6802 139.0968 -169.9069 74.7698 -79.2687 130.7821 -1.7934 -69.5820 154.2310 53.0476 -72.9911
3.17571090 -79.5241 -11.1005 65.4986 173.3852 -146.1763 153.2325 -167.2273 66.3176 -88.0566 132.7653 -6.2482 -79.0886 165.1349 44.1022 -146.8865
3.19851900 -71.7169 132.7448 -53.3913 -57.7019 -137.9137 156.1574 -68.6714 178.1843 175.0694 83.6717 176.3645 -73.6045 154.9322 -168.4552 22.2489
3.23543950 -145.2228 148.8621 -172.7499 60.4483 -142.9360 160.8559 45.7614 62.2032 57.3118 82.9075 -179.8536 -76.2326 153.6129 -48.2745 100.0705
3.26094670 -88.3466 0.6420 51.3271 59.5249 -132.7672 156.7529 -69.5685 -69.7402 80.0035 -175.0002 179.7714 -148.2512 161.3418 51.5404 87.6408
3.29103950 -74.9802 135.8342 -53.3853 -57.8159 -147.8681 161.8324 63.7108 179.7879 65.7297 83.6905 -179.9639 -71.9909 156.0241 53.1511 103.9262
3.31772660 -72.3035 154.7166 76.6059 -61.5177 -133.6363 151.3436 -67.9916 -63.4695 -58.0331 104.1460 11.6992 -77.6235 158.3837 54.2403 89.5726
3.36249200 -73.6747 155.0152 76.6356 -61.5702 -146.7096 166.6813 59.4259 161.7685 -71.0000 175.4632 -179.9164 -88.4889 161.4355 51.0633 -5.2242
3.38682980 -65.6224 142.2078 -169.1040 168.2143 -151.3125 162.4840 66.6618 -161.1496 71.5035 -178.5069 -179.1240 -73.0286 154.3821 -48.3406 101.1263
3.40983900 -75.4776 156.5881 64.5386 173.7940 -145.4449 157.4962 -165.2524 69.7942 -80.9498 130.9533 -1.8437 -61.6239 151.5403 -44.2597 85.6944
3.43743590 -75.5652 135.5372 -70.4575 66.5095 -145.3089 160.2905 45.1791 61.9855 57.3509 83.1739 0.3594 -75.8816 155.2085 52.9719 -77.3589
3.45944090 -73.8275 135.7603 -53.3724 -57.8022 -147.5665 161.3727 63.0439 -179.9068 179.9410 179.8414 0.0161 -73.1306 154.9743 -168.5105 22.1234
3.48955610 -86.0098 -2.4884 52.1978 61.0963 -134.2643 159.4510 -74.3661 -85.8102 66.0626 -102.6979 172.1892 -68.9886 153.0017 -47.8296 -75.1123
3.52556730 -69.7169 -27.8221 -168.7815 167.7482 -134.0216 148.3882 -67.6050 -85.9008 64.2837 -100.7950 174.3471 -76.7696 157.1413 55.8843 95.0932
3.55141430 -145.0333 147.0628 -173.5935 60.7446 -128.4504 157.1487 -63.7770 -72.0908 77.2656 -174.5132 -0.6936 -72.8890 154.4469 -48.3186 100.8507
3.57922920 -70.5400 -26.5440 -171.0566 58.7090 -132.9531 149.8175 -74.4854 -89.8878 64.1208 -100.6185 -3.2479 -82.7649 162.7580 45.4625 63.2397
3.59984150 -79.6514 -12.6932 62.0907 170.3048 -136.1597 157.9161 -66.1447 -64.7083 -176.5356 -177.5932 179.8205 -147.7991 161.2960 51.7457 87.7926
3.62341360 -62.4462 144.6514 -169.9365 60.9612 -72.8628 161.0005 -58.7673 -61.4797 84.0938 -166.7004 2.2206 -143.0339 161.2878 53.6516 87.2344
3.64605550 -124.2255 135.3843 -56.7069 90.9371 -147.1946 164.6903 58.3265 160.3055 -71.6520 174.7571 179.9435 -79.4525 154.4346 -48.4898 -76.7951
3.66713960 -62.5800 144.0996 -170.2575 61.0454 -71.4925 155.7067 -58.8657 -61.3983 83.9030 -167.7975 2.1251 -71.5425 154.1059 -48.3117 99.8252
3.68747710 -87.3411 0.1734 51.3216 59.5957 -132.7385 155.6104 -69.4280 -69.7197 80.0625 -175.3251 179.8103 -73.0179 154.4822 -48.3417 100.9518
3.71068930 -82.0027 136.0356 -53.4377 -57.6066 -151.6653 158.5850 71.6695 -63.7858 90.7836 -170.6777 -172.7552 -72.3256 154.3553 -48.3304 100.5900
3.73094560 -70.0969 -27.9141 -169.8633 167.5061 -133.0203 157.0543 -66.4942 -71.5842 78.8037 -174.9043 -0.1956 -72.8127 154.4247 -48.3403 100.7795
3.75873020 -75.6008 137.5921 -53.3861 -57.8864 -143.4615 147.2185 -178.1635 63.8931 -158.8208 -92.4822 -0.5571 -78.3804 161.2883 54.0441 -0.5547
3.78526540 -70.6772 144.6870 -168.4593 167.8232 -147.2515 169.1237 62.3541 166.0814 178.5041 83.6540 176.7869 -72.4797 158.2958 -168.1695 20.0620
3.80755960 -78.4903 -13.4386 62.0445 170.3769 -136.1325 156.0348 -66.0548 -64.7434 -176.5105 -177.6720 179.8263 -73.5078 154.7940 -168.5084 22.3333
3.83404490 -65.6179 142.1711 -169.1228 168.2279 -151.2505 162.6219 66.7167 -161.0805 71.5007 -178.5282 0.7703 -84.4889 161.5008 51.2033 -6.4026
3.85485340 -73.0142 133.3701 -58.7968 175.5430 -147.5862 162.6055 63.0801 -179.3900 -179.8951 -179.9618 -0.0814 -147.8050 161.3447 51.5867 87.7358
3.88006860 -74.8349 136.5427 -53.3879 -57.8198 -135.1713 155.4902 -64.5568 -178.4086 67.9991 -172.9475 179.9875 -73.6027 154.7878 -168.5102 22.3592
3.90068040 -98.3434 158.0820 64.5582 173.4959 -152.2170 161.8771 63.1403 -164.8844 54.7159 60.6114 7.3763 -72.1686 155.9367 53.1483 103.8405
3.92132670 -78.1460 132.4586 -69.6771 67.0439 -151.4641 160.9155 68.9704 -73.9456 -173.0935 175.6584 -0.5189 -72.4915 154.5034 -48.3369 -80.0083
3.94392370 -66.3639 127.7000 -69.4341 67.2536 -155.1646 162.2741 63.5751 -167.1821 -177.7264 -82.2933 1.9595 -72.7900 154.5335 -48.3589 101.1319
3.97011740 -75.2684 137.4594 -53.3537 -57.8395 -152.3559 154.5880 -151.6286 55.1188 45.9519 95.2642 1.2201 -72.2512 155.8320 52.6272 -75.2918
3.99951470 -75.2316 137.0026 -53.3516 -57.8174 -130.9298 156.0956 -63.1392 -61.7819 -62.4376 169.2077 -0.0352 -73.6327 154.8079 -168.5155 -159.3878
4.03036170 -61.8862 135.2232 -173.9322 61.4900 -82.7323 155.9668 -56.7943 -54.8948 -160.7620 -89.1811 -2.4440 -72.2741 155.7676 53.0870 -77.1951
4.06332650 -75.0382 -18.0973 56.8825 163.6861 -137.8952 154.4667 -78.2656 89.1928 -179.5921 83.2825 -0.9250 -73.4348 154.8231 -168.4930 -159.4108
4.08404150 -73.0513 133.3931 -58.9193 175.4957 -147.8109 161.8582 63.1004 -179.7735 179.9318 179.8631 -0.0045 -72.4810 154.6813 -48.3377 -79.8645
4.10511460 -81.0023 134.6990 -58.8468 175.6078 -150.5753 158.1624 72.0691 -63.6983 90.7458 -169.9696 8.3028 -73.0516 154.4103 -168.5677 -159.2666
4.13378470 -84.6318 -2.7169 51.4444 61.4309 -138.0450 155.4300 -73.5891 -179.8416 -178.3845 -85.3935 0.4887 -72.3202 155.8325 53.1705 -77.3256
4.15858660 -73.9524 133.4295 -58.9700 175.4908 -147.8358 161.7461 63.8219 179.4718 66.0190 84.6107 179.8562 -73.0423 155.1072 -168.4726 22.0343
4.18698870 -69.7341 -28.0760 -172.5481 59.0357 -137.2959 156.7321 -68.0009 -178.7825 67.9078 -173.4003 -0.1002 -71.9983 155.6860 53.2001 104.3649
4.21135490 -71.4217 140.0160 -53.0886 -57.7294 -104.7335 157.4303 -47.4941 -56.5340 168.8808 95.5159 0.3225 -85.3303 161.4515 51.2018 -6.4544
4.24629370 -89.8617 0.8362 54.7933 60.7049 -75.3730 154.4069 -63.4797 -176.9848 179.9732 179.6113 -0.0392 -73.3802 154.8516 -168.4878 -159.4099
4.28071400 -64.9322 127.5629 -69.3726 67.3341 -79.1486 154.6383 -57.3626 -55.1307 -159.8256 -86.1009 -2.1300 -72.3632 155.7804 53.0791 -77.1417
4.31011320 -72.9400 132.1050 -58.7262 175.6289 -151.3123 150.9119 81.7052 -61.4835 172.8086 -84.8142 1.6836 -72.3016 152.1457 -48.3791 -80.3041
4.33909860 -74.2872 134.7078 -70.3413 66.5973 -144.8752 169.4283 58.4314 73.3921 171.1269 -175.8651 -0.0420 -69.7772 151.8331 -48.3061 98.2482
4.36836650 -73.3581 -33.1531 -52.8612 -57.2166 -133.8040 156.7987 -62.7057 -176.1858 -179.8541 85.6157 0.0849 -73.4251 154.8735 -168.4895 22.3046
4.38999240 -76.3687 137.3339 -52.5303 -57.6697 -68.7683 136.8836 -176.1868 63.0016 177.5243 -177.8326 0.2068 -74.8521 154.3151 52.2523 -75.7513
4.41943890 -74.2747 135.1910 -59.2094 175.3084 -152.3434 154.5885 -151.6074 55.1254 45.9493 95.1608 1.2192 -72.2474 155.8352 52.6278 -75.2896
4.44286020 -80.0385 166.9084 57.0780 66.2969 -80.6966 90.3565 -177.6766 59.3491 -85.3438 156.9760 -1.8459 -74.6570 155.3216 -168.5759 21.1075
4.46379720 -75.3010 137.1111 -53.3559 -57.8225 -131.0591 155.7751 -61.9419 -63.2809 -62.2015 -82.1764 0.6281 -73.5964 154.7777 -168.5081 -159.3708
4.49311640 -68.1359 144.1361 -168.9488 167.8213 -124.9048 156.8734 -61.9218 -71.3388 76.8972 -176.6966 -0.9203 -85.2971 161.5615 51.2043 -6.4803
4.52398760 -79.6560 -10.8421 65.5238 173.3795 -144.9424 146.0142 -172.8836 64.1076 177.7277 -177.4833 0.0392 -70.9629 153.3348 -48.1078 -83.5377
4.55048880 -75.6199 157.2911 64.8209 173.7657 -68.8592 139.7711 -175.2521 63.5311 177.2752 -178.0901 0.3218 -74.4249 154.7441 52.2180 -76.5041
4.57777810 -71.2272 144.4085 -171.4653 60.9575 -147.5993 162.2347 63.2095 -179.9485 64.6376 81.7203 0.5845 -71.9324 156.0044 53.1502 103.9258
4.59793710 -75.2391 136.4118 -70.6155 66.4024 -145.9117 154.2050 -166.7180 71.0611 -80.7286 128.8724 -0.8595 -62.9472 151.8990 -45.4098 -90.1059
4.63208280 -75.3978 137.1094 -53.2951 -57.8049 -130.8204 157.4216 -62.1624 -62.9131 -61.6347 -82.0290 0.6487 -71.8438 154.2085 -47.9436 -81.6962
4.66124540 -80.2699 167.0591 56.1428 64.6977 -144.9413 154.8093 -166.2663 70.6188 -81.0370 128.7477 -1.0448 -63.1940 152.0241 -45.5430 -89.7437
4.69280040 -70.6718 144.6916 -171.3774 60.9328 -146.2032 160.5997 62.5273 -178.7717 -66.2418 -85.2315 -179.4329 -72.9798 155.6506 53.1376 -76.6421
4.71316130 -74.5682 135.4341 -59.2209 175.2964 -143.7793 142.4344 -173.7303 63.8705 176.7793 -178.4597 0.4275 -74.4907 155.0851 52.2673 104.6855
4.73924560 -78.0664 -14.2226 62.4234 170.7735 -137.1336 155.1655 -69.6146 179.8733 66.6531 -108.2222 0.4935 -86.0304 161.5859 51.1887 -6.4450
4.76519500 -71.2934 -24.8723 -166.2242 167.7534 -145.7060 150.7557 -161.1501 -166.4210 -176.1985 -81.2331 3.7511 -69.2110 156.3779 -48.4263 -79.9524
4.79075750 -77.9988 161.5608 49.3236 60.5621 -77.0238 149.5413 -168.5579 73.8205 -77.5479 124.2641 -0.3237 -61.4757 151.1930 -44.8832 -91.6279
4.83021070 -62.0982 134.5520 -53.5477 -57.6226 -149.6145 163.1830 70.2798 -144.2103 -52.7027 109.4622 -2.5026 -72.4720 155.6420 53.1152 -77.4914
4.85289370 -71.6292 139.2717 -172.6234 -89.9019 -141.4021 142.6584 -169.3433 73.0861 -81.4032 132.8173 -1.8745 -70.8110 154.8562 52.9641 107.3597
4.87337130 -75.3661 156.5645 64.5203 173.7799 -142.8164 146.3971 -169.6082 177.9653 -67.3405 107.9860 -0.5673 -71.2521 155.4494 52.8251 -76.8480
4.91143070 -75.0934 134.9668 -59.1368 175.3652 -131.2413 155.7480 -62.1356 -63.3368 -62.2068 -82.1646 -179.3875 -73.5942 154.7898 -168.5063 -159.3766
4.93232170 -69.4575 -28.6669 -173.2672 59.1080 -137.3468 156.6951 -65.3649 -65.3243 -178.9792 85.9588 -0.6280 -73.4849 154.7756 -168.5211 -159.3644
4.95971470 -71.1195 144.2202 -168.6037 167.9010 -147.4914 162.2282 63.2664 179.9677 64.6202 81.7327 -179.8048 -71.9431 156.0339 53.1527 -77.3816
4.98405820 -70.9744 -24.7540 -169.8935 58.5568 -142.8370 138.8896 172.5034 62.9524 -155.7324 -145.9125 1.5483 -86.0286 150.3195 53.5890 -73.0978
5.01056260 -69.4765 -28.7955 -169.5502 167.8104 -138.0341 156.4979 -68.2956 -177.9602 -179.9917 178.5387 -0.0237 -85.0364 161.5901 51.2754 -6.2266
5.03140690 -70.9347 -25.0816 -170.0105 58.5515 -144.0301 146.8967 -169.5809 177.8786 -67.1216 107.4675 -0.5312 -71.1148 155.3989 52.8244 -76.9145
5.05299060 -73.7122 134.4513 -70.2518 66.6564 -147.6851 160.2906 62.2629 -178.6451 -66.1793 -85.0734 -179.4319 -72.9749 155.6938 53.1405 104.7689
5.07377180 -71.2070 160.4656 53.2322 63.1774 -148.4927 161.3668 78.0237 -54.7530 -57.3626 -161.5776 2.7250 -73.9192 153.4863 -48.3322 -79.7170
5.09625870 -70.7199 137.6404 -172.0849 -89.3800 -146.6741 164.8191 57.9796 160.1971 -71.6311 174.7855 -0.0004 -79.1800 154.4368 -48.5134 -76.9528
5.12112530 -70.7371 144.9853 -171.5073 60.7624 -151.8772 155.1493 -151.4701 54.9142 45.6704 96.2483 1.2930 -72.3089 155.8337 52.6224 105.8665
5.16450070 -74.5206 156.1221 64.4133 173.8215 -145.3592 153.9239 -146.3055 88.7164 -58.1337 -107.6722 -1.4896 -72.8969 156.0544 53.0517 104.5033
5.18841710 -77.7163 -19.0565 -167.3340 58.0884 -108.3234 157.2286 -57.5537 -53.4652 -60.3362 166.9554 179.9194 -147.3284 161.5813 51.8919 86.6679
5.22072840 -76.4869 137.3046 -52.3213 -57.6328 -69.2844 142.1075 -173.7467 64.1792 178.1573 -177.1713 -179.9624 -69.4161 152.4735 -48.0303 -84.9955
5.24350400 -74.1827 135.5255 -59.2959 175.2697 -146.1212 153.5106 -146.4484 88.5916 -58.5810 -106.3133 -1.2841 -72.7944 156.0109 53.0607 104.5853
5.26831580 -72.6072 134.4136 -58.9057 175.4541 -141.7489 156.2043 -85.5488 -56.7093 -47.8789 177.2119 -173.6604 -122.6160 159.2567 -49.2877 -80.4886
5.29100690 -75.0177 137.7883 -53.3975 -57.8583 -146.2642 152.2208 -146.3894 88.1400 -59.1379 -103.6053 -1.5413 -73.7691 155.2186 -168.4745 22.0001
5.31471480 -69.3975 -30.5379 -162.7948 -91.8556 -140.3457 157.6187 -67.3711 -63.2870 -178.7341 -98.3060 4.8426 -72.3451 155.8038 53.0534 -76.9594
5.33604370 -79.8833 -8.6781 78.9166 -59.0692 -152.5850 155.1250 -150.8106 55.4185 45.7760 93.1247 1.0829 -71.9195 154.4409 -47.9380 98.0742
5.35997500 -68.9699 144.1709 -168.8827 167.7990 -122.2280 157.1731 -55.4066 -61.4547 179.5076 -178.8389 -0.8343 -73.5766 154.8254 -168.4895 -159.4117
5.38815000 -70.8878 -24.9692 -166.3182 167.7500 -142.8977 132.8213 -168.6992 86.7057 -59.7427 -69.2704 -5.4763 -78.5957 157.1988 57.9684 -89.5078
5.40833270 -72.3592 -36.3541 -59.6282 175.1541 -124.9351 156.8695 -60.2067 -59.9408 -62.4224 169.4674 179.6608 -73.2265 154.4858 -48.4609 -79.6020
5.44262240 -74.1390 134.3735 -70.3304 66.6268 -145.7666 -168.1676 67.9203 169.5345 -177.1180 87.0136 178.6208 -58.1257 156.7420 52.8762 -2.8578
5.46536040 -76.7234 140.5958 -169.1946 168.3554 -153.7248 158.1258 71.1783 -64.6247 91.1482 -169.7890 7.7149 -73.0766 154.4848 -168.5573 -159.3121
5.49273820 -75.2367 136.5161 -70.6184 66.3958 -143.1445 145.9099 -170.1611 176.2211 178.7823 86.3892 -0.4427 -71.7667 155.3093 52.7600 104.4946
5.51403860 -70.8555 137.7313 -172.1494 -89.4345 -146.5229 168.8156 62.0807 165.6343 178.2988 83.4099 176.8779 -70.3602 157.8025 53.5040 105.2463
5.53828140 -79.9730 166.5359 55.4979 64.2030 -144.5585 162.1024 63.9301 -179.9848 179.9117 179.9022 -179.9462 -72.5975 154.6865 -48.3416 101.0184
5.56056520 -76.5043 137.2533 -52.3348 -57.6339 -69.3799 141.8567 -173.2591 64.0050 177.7384 -86.4187 -179.5235 -69.1094 152.4302 -47.9004 -85.0522
5.58273570 -72.4144 154.4788 76.5808 -61.5838 -134.1402 156.3722 -64.2101 -178.1488 68.0402 -172.9759 -0.0947 -73.5823 154.8484 -168.4895 -159.3936
5.60877630 -79.1466 165.7696 55.4842 64.3285 -145.4373 161.8591 63.5561 179.9384 -179.4006 -86.1677 -179.5967 -73.1358 154.9966 -168.5057 -159.6014
5.63904630 -74.8978 135.5313 -70.6067 66.4175 -135.1427 155.7487 -64.9950 -178.7542 64.8742 83.1686 179.5680 -73.6006 154.8335 -168.5057 -159.3986
5.66162470 -70.2479 145.0550 -171.3563 60.8808 -129.1823 156.3363 -61.2827 -62.9705 -62.1598 -82.1925 0.6364 -73.5022 154.7117 -168.5285 -159.3319
5.68410920 -80.2129 167.1046 56.3186 64.8459 -144.1690 173.8391 -156.9869 57.6308 -87.4326 132.7657 0.3090 -64.5047 151.4677 -38.1814 -76.4359
5.72173030 -73.9825 134.6624 -70.2961 66.6283 -147.4557 161.9954 63.2119 -179.9189 179.8547 179.7401 179.9988 -83.3424 161.6763 51.1673 173.9184
5.75699780 -75.1758 134.5507 -58.4343 175.6350 -70.2370 132.4262 -176.6680 59.3523 60.9037 -176.0464 179.7710 -74.4272 145.8119 -171.4970 29.2691
5.78378830 -71.2523 145.6528 -171.2233 60.7937 -142.8576 146.3664 -170.7080 176.0700 178.7379 86.3925 -0.4835 -71.1848 153.5643 -48.2371 98.8597
5.80645860 -73.9481 135.6807 -53.3386 -57.7872 -147.3959 172.5031 61.2477 170.0917 -111.1438 78.0738 -173.2646 -59.7571 157.1739 47.9908 -89.1892
5.82974520 -71.9336 146.9524 -169.4724 60.4676 -69.0585 145.9433 -167.2444 63.5392 -105.2522 -83.2158 0.6016 -72.5257 153.8524 -45.0344 -86.5700
5.85569510 -127.6913 136.6859 -58.1178 177.1561 -146.1900 152.0284 -146.6040 88.1134 -58.9571 -103.0572 -1.6960 -73.7555 155.2417 -168.4755 -159.7234
5.87727930 -70.1805 145.2441 -171.4530 60.7317 -143.8759 153.4157 -146.5854 89.6286 -55.9212 -114.6501 177.9068 -73.0200 156.0349 52.9935 104.5168
5.90084100 -75.4938 136.6538 -70.5745 66.4206 -142.8692 138.2283 172.6699 62.9507 -156.1036 -144.8819 -178.5703 -85.8208 150.4227 53.5889 108.4064
5.92201920 -70.0287 136.8460 -173.5720 -89.5010 -126.7604 154.6763 -62.7874 -71.7203 77.1443 -175.4926 179.2270 -73.7615 154.9561 -168.4647 -159.5108
5.94716950 -74.1647 156.0631 76.7983 -61.4928 -143.0378 143.1187 -173.3666 63.9584 176.7186 -178.5308 0.4574 -74.4369 155.1901 52.2722 104.5384
5.97168480 -73.0653 149.8656 -123.9357 -63.2569 -137.4978 159.9472 -78.3494 -61.1450 -52.7832 -83.0953 -2.9563 -66.0682 154.5497 50.9946 -70.1020
5.99202200 -69.6152 -30.5068 -162.7002 -91.8709 -140.5092 158.0324 -67.2874 -63.2780 -178.7594 -98.5395 -175.1211 -72.5417 154.3998 -48.2515 -80.7972
6.01705290 -71.5974 139.2137 -172.4402 -89.9139 -141.1416 145.8421 -167.4283 62.8678 155.8862 100.0151 -179.3773 -72.0217 154.5587 52.0711 113.9459
6.03966910 -75.6041 137.9852 -53.3956 -57.9134 -141.5357 125.4311 -174.0332 72.6059 -137.2628 91.1858 19.0986 -81.1384 159.4286 51.8792 -95.0234
6.06267300 -73.5706 -32.9362 -69.5140 67.2853 -126.8733 156.8259 -63.5498 -177.1436 68.1992 -173.5216 -0.1014 -71.9864 155.7045 53.1757 104.3597
6.09276850 -75.0203 135.3780 -70.4825 66.5065 -135.2094 156.3809 -65.1564 -178.9746 66.8838 -108.3652 0.5547 -72.7517 154.4273 -48.3051 100.6259
6.11526710 -76.2920 143.9382 75.5759 -61.7624 -156.8419 158.1749 70.6978 -64.8640 91.5422 -170.9400 7.7245 -72.6832 154.5099 -48.3476 -79.7612
6.14633190 -74.1664 156.0625 76.8585 -61.4445 -142.3390 132.5148 -168.2405 86.7329 -59.6755 -69.2999 -5.5275 -78.6772 157.2426 57.9317 91.4291
6.17046120 -76.9494 150.3282 76.4094 -61.6398 -150.4332 160.5839 53.6989 -100.7238 -73.2185 160.8530 176.5211 -71.6611 156.1888 53.1431 -77.6451
6.19179540 -71.3092 146.0732 -167.3511 167.8438 -69.1040 127.3254 -172.3045 87.9256 -58.8091 -69.0840 -4.2974 -76.3931 156.0416 59.6715 -86.4858
6.22618150 -71.1149 145.3217 -171.2050 60.8501 -143.0157 159.2494 65.9840 97.3204 71.0473 -142.2469 1.6647 -69.6084 149.8664 -48.4499 -83.7517
6.25316990 -74.5659 156.4070 76.8105 -61.5865 -90.1872 103.0821 -177.9497 60.4733 -89.0167 157.2255 -3.2233 -77.3186 151.0214 -50.6649 -68.2832
6.28623570 -73.7816 -32.7453 -69.3114 67.4308 -127.9454 157.0636 -63.7152 -176.0928 -179.9894 178.8019 -0.0378 -72.5779 154.4360 -48.2725 -80.2117
6.30836850 -69.3794 -31.2474 -164.1381 -89.4673 -126.8801 148.2387 -66.5930 -85.9313 64.0320 -100.2506 174.4936 -76.6042 157.1051 55.7257 95.4108
6.33981350 -70.8978 144.3696 -169.9654 60.7583 -82.7583 153.4325 -79.1022 65.5399 174.3990 -86.2379 -179.1957 -72.2581 155.7801 53.1431 103.8544
6.36290760 -74.8209 134.5351 -70.3729 66.5890 -136.5670 156.1288 -65.6644 -176.6365 -67.3844 108.5896 -0.4141 -85.3432 161.6537 51.2417 -6.2954
6.39494750 -105.2913 145.6454 -53.8321 -59.1499 -118.5415 163.1160 74.4403 -125.8865 87.2149 -95.5626 -2.2309 -71.6872 155.9474 53.0898 103.9882
6.41695520 -75.1985 117.5548 -67.1332 68.9949 -153.3848 162.0594 44.4702 53.3663 159.7683 80.9950 175.8551 -72.7353 155.2759 53.1115 104.3310
6.44808430 -87.7571 3.6153 74.8824 -65.3039 -124.9861 153.5777 -62.7368 95.6829 -177.9515 -158.6461 0.0111 -72.4003 155.8842 53.1611 103.7766
6.46840820 -73.8666 -32.6858 -69.0199 67.6107 -128.4317 157.1731 -62.4637 -175.8022 -179.9664 85.5775 -0.0088 -72.6172 154.4624 -48.2754 -80.1713
6.49918160 -75.4332 137.6596 -53.3759 -57.8773 -148.5383 148.0954 -163.9703 67.8994 -92.2734 124.0841 -8.4840 -72.9443 154.3574 -168.5781 -159.1309
6.52442930 -76.8127 -38.3105 -57.6248 176.1769 -77.9024 153.9398 -62.6041 -77.3030 73.2027 81.0003 -2.6406 -72.6392 155.8217 52.7757 -76.5687
6.55085860 -74.0166 149.8503 -125.0154 -62.6676 -147.8338 164.1794 57.9775 160.5554 -71.4302 175.2390 -179.9808 -79.4858 154.5835 -168.9388 -159.8956
6.57220270 -71.2744 145.7187 -168.2513 167.6518 -143.3130 146.1575 -172.6766 64.1640 177.7144 -177.3933 0.0329 -70.9268 153.4207 -48.1111 -83.5639
6.60011170 -74.5991 150.0416 -127.5930 -62.1955 -144.7419 143.3634 -169.0302 72.6669 -81.8847 133.1039 -1.9929 -70.8277 154.8251 52.9765 -73.8279
6.63507190 -77.7927 157.6763 52.4554 62.7250 -153.1496 160.2106 51.9282 -101.7787 -73.0131 158.6839 176.8967 -71.7067 156.1705 53.1535 103.6168
6.65656520 55.1766 167.2304 66.4788 65.5707 -77.0594 156.9740 -76.4634 -61.6528 -51.8740 -82.6683 -2.6795 -64.8495 154.1138 51.1569 -69.9949
6.68669120 -71.7834 -24.0057 -166.3600 167.5808 -146.2431 154.6614 -145.8417 88.1179 -59.1933 -104.4472 -1.5771 -86.8205 161.8422 51.0747 -6.7188
6.71630570 -75.4511 156.5289 64.4557 173.8101 -143.1925 146.6645 -168.4671 71.6139 -145.7919 91.2601 13.3086 -69.7425 152.8959 -50.0886 -63.8748
6.74299250 -73.7705 -32.7829 -69.4012 67.3666 -127.1720 156.6544 -63.4031 -177.4340 68.2614 -173.0105 -0.0763 -72.5418 154.3425 -48.2705 100.5076
6.77016920 -73.0464 155.1520 76.7867 -61.1664 -145.5370 152.7654 -146.2100 88.3155 -58.5195 -105.2822 177.6698 -73.7816 155.2533 -168.4597 -159.7274
6.79785630 -72.4533 -36.4718 -74.3260 64.2852 -142.9362 143.5371 -173.4280 175.0641 61.6444 80.0507 -2.1023 -75.0491 144.6543 -171.7078 -152.5127
6.84729190 -60.6043 133.8906 -175.0065 -89.7044 -109.2825 150.3449 -57.5722 -53.5087 -152.0617 -77.3285 -0.4140 -72.5087 155.7831 53.1154 -77.0906
6.88904980 -70.2234 148.5023 -125.3840 -62.3615 -147.2754 158.9582 74.8965 -65.3889 -59.2112 -83.0704 -179.0286 -73.0496 155.2511 53.1419 104.1990
6.91870710 -141.8180 153.3147 -123.7860 -63.7018 -140.0425 156.1352 -65.4222 -64.7267 -177.5359 -89.6994 1.7460 -73.6163 154.8632 -168.4909 22.2753
6.94547570 -70.4283 142.0290 -172.2779 61.2138 -114.6253 159.5751 -63.2263 -82.0172 72.3756 84.7558 -5.4642 -147.4314 161.3293 52.0169 87.4213
6.96680860 -123.8608 135.2168 -56.7516 90.8392 -131.1734 157.5383 -62.5807 -63.0398 -61.5493 -82.0218 0.6489 -71.7683 154.2145 -47.9125 -81.7865
7.01909710 -70.2388 136.4349 -171.8250 -88.8617 -149.5251 149.6255 81.5847 -61.4387 172.9733 -84.5932 1.6794 -72.2362 154.2788 53.0170 -76.9015
7.04945430 -66.9061 139.5193 -174.6905 -90.7603 -112.8549 151.4800 -48.4400 -57.9976 170.4654 102.4571 0.5101 -72.5082 155.7564 53.1447 104.0540
7.09767210 -73.1520 -34.5275 -74.3183 64.2252 -145.8714 154.6952 -145.6841 88.0746 -59.1459 -105.1689 -1.4899 -72.7642 156.0085 53.0738 104.4193
7.14891760 -76.0145 134.4907 -70.1427 66.7993 -71.0455 139.8518 -175.9753 59.6076 61.1854 -175.3276 -0.1932 -135.5007 168.8186 53.4938 8.9760
7.17691720 -143.2289 141.4996 -174.8330 -90.4483 -143.0798 161.4259 63.7841 178.0605 67.0962 -107.6749 0.5991 -71.9081 156.0292 53.1663 -77.1518
7.19748170 -81.6287 132.4052 -70.0488 66.9429 -107.1392 153.2678 -81.6095 64.3892 172.7218 -89.0470 -179.1797 -73.6027 154.8110 -168.4994 -159.3828
7.23918670 -71.5292 159.3487 52.4910 62.6677 -85.6831 155.0615 -139.7051 85.4683 -68.7322 102.2365 0.4302 -71.3194 154.3055 -48.0035 -82.7891
7.29014760 -69.4462 -32.8409 -169.6852 -89.4803 -121.4250 156.9058 -60.0146 -60.5797 -177.2134 -168.6874 -0.6660 -72.4453 154.3187 -48.2387 -80.6923
7.31690450 -71.3038 145.5009 -171.4697 60.9009 -140.8514 126.2028 -174.0604 72.6409 -137.4639 91.0401 19.1713 -81.8455 159.4686 51.8958 83.0690
7.35081360 -69.2768 -31.7750 -165.2592 -89.2950 -129.4125 155.4337 -65.9309 -178.9857 65.0550 83.4020 -0.6022 -72.7975 155.8828 53.1475 103.6602
7.37158570 -143.0253 140.3599 -175.7267 -90.1816 -130.8250 154.7792 -63.8978 -62.0281 -62.3598 169.2085 -0.0277 -73.6636 154.8681 -168.5165 22.2939
7.40075660 -72.7379 -36.4215 -74.2887 64.3084 -143.5040 147.2802 -169.8163 175.0510 66.7243 -108.8872 0.2607 -70.6549 153.8050 -48.2139 -81.9276
7.42941940 -74.0788 134.8993 -70.3141 66.5984 -145.9061 159.1633 53.0309 89.2898 -81.6412 -167.6986 -178.1681 -85.6502 153.3309 -169.0994 22.9196
7.45017940 -71.9076 137.7357 -173.6331 -89.6230 -127.3498 154.7452 -59.3316 -63.5053 -178.1277 -177.5066 -0.3343 -73.7000 154.8950 -168.4786 -159.4636
7.47190330 -84.9862 -5.7103 75.9036 -66.0487 -82.6180 153.6258 -80.8513 72.4542 65.0855 85.7232 -0.6351 -72.0944 154.3116 -48.2792 100.4056
7.51463890 -75.5281 137.2545 -53.3435 -57.8520 -142.3132 162.9856 -163.7819 -99.1100 152.1392 145.9716 -1.8623 -52.3800 146.6946 -40.4958 92.1619
7.53716760 -79.5856 -10.2997 65.4982 173.3579 -141.5713 129.7185 -156.8519 -72.5213 -166.3374 -85.6910 0.9741 -67.1100 151.5525 -47.8952 -86.1150
7.61058790 -71.2632 137.8745 -172.8670 -89.5815 -133.6554 154.9876 -64.9463 -178.8304 64.8631 83.1602 -0.4978 -73.6307 154.8685 -168.5065 -159.4186
7.63113710 -68.2143 -34.3527 -170.2259 -90.9270 -144.8703 147.7547 -168.5878 176.7592 -67.0160 106.7553 -0.3365 -71.1260 155.4623 52.8355 -76.8933
7.65721720 -72.1103 137.7409 -173.5618 -89.6149 -127.6522 155.7515 -59.4304 -63.5507 -178.1478 -177.4220 -0.3357 -72.5414 154.3835 -48.2375 -80.8180
7.69952630 -70.4509 146.4898 -169.5347 60.5235 -71.3898 153.5805 -162.2749 86.4403 -42.6402 -93.0392 -170.4217 -61.2938 153.6775 55.0983 106.7343
7.72002600 -69.4362 -31.3344 -166.1217 -89.7818 -130.0853 156.3036 -63.4213 -175.1828 -178.5159 88.1049 0.5263 -84.9960 161.5840 51.2734 174.2851
7.75576910 -72.1561 -36.4193 -60.6642 174.6913 -148.3282 148.9992 -163.7560 67.5976 -92.4622 124.1117 -8.4056 -72.8305 154.4011 -168.5888 22.5946
7.78403800 63.3968 -25.4939 -114.5672 -66.6269 -140.0593 158.4752 -66.3871 -63.8241 -178.0122 -91.9403 2.7327 -72.4327 155.8192 53.0553 -76.9794
7.81849590 -143.4309 142.3072 -175.1143 -90.7141 -137.6702 142.6494 -172.6160 177.9062 -67.3714 108.2626 -0.6818 -145.5922 158.7161 -168.3708 -161.8907
7.85541130 -71.6483 129.6278 -150.6758 -69.7009 -73.8326 152.5835 -85.9859 58.9585 171.8298 170.9964 177.5706 -72.2486 155.6559 53.1017 -77.3269
7.89524680 -75.2866 136.5586 -70.5027 66.4738 -143.7740 146.4464 -168.5519 71.6579 -145.7610 91.2394 -165.5333 -69.4186 152.7730 -50.1305 117.0028
7.93607270 -128.7695 158.1156 75.8665 -61.8468 -143.5590 159.7840 54.3216 88.9597 -82.5276 -167.7761 1.8892 -86.8750 153.1914 -48.4114 -75.5325
7.98377530 -143.4571 142.0173 -174.9780 -90.5921 -140.1633 143.0372 -173.6048 64.7875 178.3113 -177.3159 -179.9052 -71.7462 146.4087 -171.4074 -152.2291
8.03271490 -74.7042 150.3986 -125.8368 -62.6116 -143.9447 149.5769 -174.6697 65.8992 -158.8681 -88.3993 -1.6123 -66.6990 154.6981 55.0497 100.9802
8.06424570 -71.2600 137.6311 -172.2012 -89.3663 -145.9499 162.2840 63.8912 179.8272 65.2727 82.8739 -179.9782 -83.0498 161.8520 51.2020 -6.6023
8.11525240 -78.4451 162.2695 50.1484 61.0091 -76.4665 143.2368 -169.2908 72.0925 -144.5695 92.5675 13.0967 -67.8702 152.0510 -50.0909 -66.0030
8.14456650 -75.2435 136.5831 -70.6616 66.3646 -148.4510 148.1395 -163.8855 67.8475 -92.3348 124.1221 172.3509 -72.9580 154.3806 -168.5718 22.5918
8.17292890 -80.0938 166.9018 56.0619 64.5730 -148.1610 149.2201 -162.0533 67.3207 -93.1072 124.3643 -8.9714 -73.1262 154.6944 -168.5247 22.3914
8.21493970 -69.0855 -33.0012 -169.5336 -91.6742 -152.9800 155.6370 -151.1570 54.5673 46.0167 96.9860 -0.5576 -71.7459 154.4076 -47.9148 -82.7912
8.29280550 -64.1536 126.2300 -157.5761 -74.5557 -74.2221 154.4489 -58.3161 -56.5514 -161.7013 -88.9841 -2.3870 -71.4683 154.0112 -48.2525 99.2644
8.31494400 -75.8670 134.1938 -70.1561 66.7890 -74.2115 142.8185 -168.9423 72.1001 -144.4204 92.7304 -165.8281 -67.9076 151.9680 -49.9833 115.3695
8.34222510 -75.2400 163.0019 54.5479 63.4827 -157.6633 159.0684 49.1443 -94.4815 -75.2456 105.3035 175.7947 -72.3322 154.8595 -48.3350 100.8787
8.38106320 -68.5871 -34.2053 -154.8882 -79.0556 -129.9003 155.0886 -85.7893 83.0855 -173.4010 80.0445 2.4437 -72.3512 155.8222 53.1390 -77.3738
8.43106660 -74.1965 150.0636 -124.6156 -62.8125 -146.4434 161.2489 63.3508 -179.9256 179.9366 -179.9748 -179.9609 -72.0038 155.8865 53.1586 104.0499
8.56423000 -124.9054 168.4671 53.5635 64.3718 -142.7733 170.2913 49.8485 63.0758 -101.8048 159.5911 -7.1383 -72.4850 159.0047 -48.0693 98.7577
8.65760870 -80.9874 138.9245 -172.4779 -89.7464 -144.6567 160.4560 56.0359 -97.4225 -73.3480 166.2549 175.7601 -71.7370 154.7935 -48.3136 -80.4950
8.77841710 -69.1397 -32.7885 -170.9270 -91.4817 -145.2008 155.1186 -144.0338 87.6740 -60.4819 -105.8331 177.9952 -72.7553 154.5926 -48.3035 99.9075
8.80373620 -144.0133 153.5977 -125.5623 -63.0626 -142.7459 145.5053 -172.6528 175.4721 179.7455 -179.6650 0.0159 -144.0551 159.0880 -168.3105 19.3583
8.83345090 -74.0734 149.8083 -125.1292 -62.6637 -146.6372 160.0161 62.6188 -178.7650 -66.2054 -85.1894 -179.4279 -72.9388 155.6288 53.1398 -76.6326
8.91031220 -75.9122 157.6262 65.1601 173.8240 -73.6272 116.6755 -135.3491 -54.0400 98.5069 -155.7159 -177.8690 -78.7203 162.9734 50.2167 -95.8587
8.97210140 -72.6695 135.8165 -149.8953 -70.0880 -97.8769 156.3614 -48.4170 -56.3885 169.0678 93.4314 -179.6314 -73.4696 154.5814 -168.5621 22.4822
9.01011010 -70.4043 138.4891 -172.3430 -89.6933 -142.7020 152.9479 -146.2633 89.6349 -55.7761 -116.4138 -1.8123 -72.4167 154.6254 -48.2349 -81.5535
9.03667390 -72.9496 149.9085 -122.7296 -63.5925 -135.1682 156.6746 -63.6868 -176.4314 -179.5256 -179.6464 -179.9525 -72.5572 154.3934 -48.2942 -80.2756
9.07335420 -144.0188 153.5805 -125.6009 -63.0530 -142.7544 145.4073 -173.0177 175.3620 -179.5755 -86.2844 0.2006 -144.3471 158.5134 -168.4286 19.5594
9.14023730 -70.8900 138.1416 -172.1052 -89.5185 -142.8320 158.1043 52.4949 88.6345 -81.5074 -167.0958 -177.9842 -80.4411 153.2102 53.7066 -74.8862
9.50303420 -71.7948 139.7606 -173.0718 -90.0950 -135.2085 120.6004 -174.7286 71.9213 -134.8896 92.6923 18.2681 -77.9874 159.8609 51.7481 -94.2335
10.02564680 -68.0710 143.9290 -171.8763 60.9021 -124.2390 158.4476 -60.9995 -71.7175 76.4831 -176.7875 -0.8069 -132.1945 56.5542 54.0495 0.2798
10.42609500 -134.2046 146.9316 -159.6898 -91.7800 -63.3922 150.1499 -82.3505 64.4108 -85.1799 159.7070 -0.1255 -73.3117 154.5561 -168.5368 -159.3053
10.47282400 -72.0311 139.7145 -172.0543 -92.1991 -78.2712 140.7199 -152.8007 88.2189 -66.3347 97.0486 -177.3734 -69.5010 153.8395 -47.7773 97.1440
10.60654530 -73.3575 144.9435 -159.3021 -91.7398 -60.7120 158.0308 54.4351 86.6457 -81.2102 -163.5755 -177.2582 -77.4983 150.4348 -48.4011 101.2476
