# Supplementary material for: Exploiting Sequence-Dependent Rotamer Information in Global Optimization of Proteins
Source: J Phys Chem B. 2022 Oct 18;126(42):8381–90. doi: 10.1021/acs.jpcb.2c04647 (PMC9623586; doi:10.1021/acs.jpcb.2c04647)
Supplement: Supplementary file 2 — jp2c04647_si_002.zip [file jp2c04647_si_002.zip › TripeptideConformations/PRO_ASN_LYS_new.csv]

0.00000000 -71.1079 160.3657 -78.0808 -13.8444 -59.1654 112.4882 -144.3680 160.3399 63.2914 -179.4909 -179.9880 179.9590
0.27475010 -71.1751 160.4424 -79.2405 -12.5250 -60.0466 -62.8105 -144.2811 160.3523 63.3900 -179.5615 -179.9304 179.9124
0.32975580 -71.4819 161.4862 -71.0581 -24.9342 -173.9907 -112.4790 -145.0469 160.2514 63.0881 -179.4179 179.9995 179.9627
0.39916260 -60.1897 152.0031 -80.4857 -14.8790 -59.2269 112.6420 -145.6601 160.3004 63.1971 -179.4873 -179.9888 179.9576
0.43953790 -71.9043 163.0619 -65.1001 -37.0757 176.7115 -104.1015 -151.4282 160.7395 57.0821 172.4294 60.1485 68.1877
0.46003320 -61.2196 153.2373 -68.6459 147.9793 -59.5931 110.3862 -98.5727 157.3577 -51.4710 -54.5767 -173.8445 -63.6155
0.57773590 -61.2819 152.4876 -70.3369 150.9119 -59.3415 110.8418 -136.2201 157.0073 -58.1563 -179.8911 -177.0226 68.6844
0.60177710 -61.3468 152.6240 -70.9015 151.0347 -60.6963 -63.0649 -136.1110 157.0291 -58.0361 -179.9031 -176.9768 68.7030
0.67956980 -60.3021 152.2664 -81.6956 -13.7297 -60.2695 -63.3518 -145.6105 160.2859 63.2967 -179.5573 -179.9301 179.9112
0.70661840 -60.2462 151.9159 -73.4831 -26.0286 -174.2841 -112.2318 -146.6784 160.4489 62.9060 -179.3906 179.9940 179.9631
0.73788950 -71.1036 160.3552 -78.1112 -13.8685 -59.1685 112.5417 -144.3939 160.5781 62.6765 177.5378 65.5999 177.3870
0.79085950 -71.1016 160.3520 -78.1351 -13.7702 -59.1611 112.5003 -144.2522 160.2500 64.1664 -175.9612 -65.2165 -177.3071
0.83693570 -60.4990 152.4825 -85.4884 -13.3950 -60.2182 -63.4326 -72.7480 157.4944 65.7639 -179.4320 179.7384 179.6531
0.89862540 -71.8653 162.8980 -67.0807 -32.1011 -179.0966 -109.4827 -150.6285 161.2143 61.8043 -178.0383 67.0403 176.8167
0.93932160 -70.9048 159.6343 -76.8789 -12.0368 63.2389 68.2735 -146.3080 160.4947 62.5799 175.6481 59.9202 66.3161
0.98211170 -71.1473 160.4500 -77.7559 -14.4041 -59.2067 112.4101 -144.5693 159.9097 63.1839 -179.1032 176.8093 69.3981
1.01174590 -71.1851 160.4808 -79.0997 -12.8340 -60.0993 -62.8861 -144.4486 160.5773 62.6291 177.3177 65.4739 177.4460
1.04552340 -60.8007 153.5319 -74.6072 153.0256 -59.1662 111.8377 -145.9460 161.2056 63.4737 -179.4871 -179.9953 179.9058
1.07569850 -60.9884 152.1396 -64.7268 137.7336 -176.5846 -110.4123 -150.6756 161.0545 60.3878 178.8413 63.1678 66.4107
1.09810270 -65.1252 152.1130 -84.9892 -11.6161 -58.6098 113.3561 -145.2247 160.6584 63.2720 -179.5195 -179.9785 179.9472
1.12088220 -71.4685 161.4490 -71.1325 -24.8254 -173.9330 -112.4689 -144.8734 160.1592 64.0058 -175.8566 -65.1839 -177.3105
1.15494420 -60.7731 153.2731 -70.6549 144.7505 -175.9806 -111.2233 -146.5566 160.4436 63.1070 -179.3866 179.9599 179.8701
1.17960560 -60.8467 153.6389 -77.6304 -23.8165 -172.2651 63.8224 -72.1459 156.9107 65.3227 -179.8522 179.8039 179.7301
1.22201370 -61.6382 156.4164 -129.5804 157.0007 -61.9025 -70.2718 -144.5301 161.1564 63.7779 -179.5543 -179.9635 179.9391
1.25721120 -71.2078 160.5048 -78.9397 -13.0367 -60.0704 -62.7534 -144.4431 159.9268 63.3451 -179.0924 176.9224 69.4543
1.27927200 -61.4048 153.5642 -81.4900 157.5615 -60.5690 -63.3704 -126.9670 155.0241 -65.4027 90.3928 -177.9788 173.6366
1.30089730 -60.9832 153.7149 -67.2950 145.6043 -175.1162 57.7422 -119.3117 156.1800 -55.7885 -62.0405 -179.0891 178.0016
1.32598500 -56.2817 131.4070 -151.9359 163.5373 66.5950 88.4173 -141.4842 144.4215 -172.2214 175.5827 179.7764 -179.9934
1.35190940 -60.9598 152.0268 -65.3811 136.1387 -168.7515 12.5714 -150.4994 159.5298 60.8322 178.2173 63.3373 66.6342
1.37530180 -60.1937 151.9640 -80.1937 -15.4103 -59.2680 112.5736 -145.8511 159.8824 63.0630 -179.1258 176.7915 69.3602
1.41312950 -71.0941 160.2612 -77.6421 -14.7260 -148.1114 128.9229 -144.5273 160.3079 63.2695 -179.5191 -179.9726 179.9408
1.44016060 -70.7556 159.5649 -84.1211 0.0724 69.4682 -6.6164 -144.8631 160.5936 64.1470 -177.7447 179.7716 179.9077
1.49816560 -60.2398 151.9057 -73.5655 -25.8914 -174.2094 -112.2240 -146.4939 160.3509 63.8383 -175.8285 -65.1773 -177.3086
1.52765950 -70.8443 160.0869 -84.4781 1.0448 80.1533 -43.9797 -139.7072 160.6429 62.3221 176.8713 64.1562 67.1385
1.55884420 -61.2639 153.1316 -77.2968 152.0128 -59.1298 111.5197 -104.3807 154.4670 -75.6014 68.9190 174.9713 178.5211
1.58245290 -61.2113 152.5603 -68.3216 151.0142 -59.3984 110.3414 -93.9810 157.2840 -45.6833 -51.3810 177.3165 -162.7480
1.60306560 -61.1341 153.4666 -67.7448 153.2838 69.6964 -75.4679 -100.9389 160.6805 -50.8883 -54.7835 -175.1349 -64.6689
1.63202740 -60.9366 153.5917 -69.1027 151.7130 -164.0534 14.5806 -120.0017 157.1036 -55.8917 -62.1431 -178.9887 178.1477
1.65452170 -71.0019 160.3256 -79.7382 -7.5444 76.3928 -62.8690 -148.0038 160.4798 59.7382 -176.7000 176.4635 -73.1782
1.67702440 -60.2654 151.9575 -73.3483 -26.2074 -174.3486 -112.1671 -146.7572 160.0498 62.7389 -179.0593 176.7438 69.3094
1.70580400 -60.8724 153.2391 -66.9407 138.9323 -176.5065 -110.5851 -150.8848 161.1433 62.6371 -176.8945 67.7721 176.6566
1.73516610 -71.2156 160.4528 -73.1241 -21.7628 -171.2454 63.0811 -142.5881 160.0445 64.6146 -179.9780 -175.5867 -69.2126
1.75588260 -70.9969 160.1688 -77.3889 -12.3044 71.3418 -68.8866 -145.7774 160.4033 63.5016 -176.2125 -65.4876 -177.1830
1.77724700 -60.1851 151.6660 -74.5047 -24.3329 -172.4991 63.3756 -145.6244 160.1868 63.9054 -176.4010 -65.4173 -177.2159
1.80128440 -60.0434 151.3102 -79.9483 -16.0825 -148.6131 129.4177 -146.0174 160.2718 63.1391 -179.5155 -179.9725 179.9383
1.82726430 -70.7912 159.8283 -84.8713 2.0784 69.7790 -5.1468 -145.2674 160.9319 64.3514 -177.5401 67.5241 176.8026
1.85686690 -61.0109 154.1600 -77.0396 -24.4694 -173.4352 -112.5961 -73.4584 157.2491 64.8045 176.4917 65.2277 177.6288
1.88221690 -71.0079 159.9637 -78.5939 -13.4540 -59.1816 112.5633 -142.8171 160.3829 62.3575 174.0891 61.9324 68.2382
1.90787520 -60.0371 151.1244 -76.4107 -21.2259 -170.9126 61.7285 -143.7268 160.2714 62.5834 175.6319 65.0005 177.7903
1.94140910 -61.1838 153.4581 -77.9079 152.1461 -59.0515 111.5400 -148.2221 160.3762 63.5487 -84.1936 -65.8995 179.4936
1.97284750 -60.7824 153.5336 -72.5213 159.4152 64.3633 -86.1925 -75.9967 158.5362 -64.2062 -174.1913 -64.8785 -177.4918
1.99294680 -60.7797 153.2746 -70.6187 144.0522 -175.2430 59.0679 -147.1162 160.1452 63.9358 -175.7980 -65.1991 -177.2253
2.01467550 -61.0428 152.1915 -70.9152 133.7491 -177.0498 58.9286 -157.1946 159.9270 55.6114 -176.6699 172.8917 -73.0839
2.03510900 -60.8240 153.5261 -74.3424 151.7274 -59.2081 111.5974 -146.7558 161.1255 63.4425 -179.6683 -176.8374 -69.3005
2.06773500 -61.1645 153.0438 -75.7163 147.4581 -175.6210 -111.1540 -146.1889 159.5404 64.8284 -83.4196 -66.2320 179.4679
2.08793570 -60.7969 153.5346 -75.1736 154.5598 -59.1007 112.0855 -143.1626 145.0718 -172.0844 172.3781 64.4367 177.4728
2.11303810 -60.8357 153.1776 -70.4089 142.2382 -176.1697 -110.6526 -148.8099 160.4798 62.0274 -179.4251 -177.7868 -69.4995
2.13460270 -60.0976 151.2704 -75.6797 -22.3772 -171.3154 63.1566 -143.9278 160.1324 64.6375 -179.9373 -175.4525 -69.1409
2.16114870 -71.2033 160.5337 -78.4197 -12.4000 -60.2819 -62.3548 -146.0165 159.7787 76.8850 -64.7730 -172.1564 179.2756
2.18875670 -60.1965 152.0277 -80.4465 -14.9052 -59.2329 112.6075 -145.4737 159.8552 64.1981 -174.4654 -62.4438 -67.9537
2.20960480 -60.2681 152.1882 -80.6896 -10.0000 65.2308 70.6088 -146.0234 160.7287 63.8900 179.8974 66.2997 177.2953
2.23342740 -65.5314 154.6758 -80.4552 -11.8459 63.3744 68.4921 -146.8105 160.5305 62.5948 175.3538 59.8136 66.3930
2.25728640 -60.5492 152.3460 -143.7676 149.7092 -175.0926 57.7016 -145.0124 160.0575 64.4135 -176.0198 -65.2700 -177.2512
2.28319080 -66.1121 157.3544 -89.0116 4.5556 69.6948 -3.1445 -143.4353 161.0031 61.8712 177.2879 61.7906 65.4463
2.33239770 -60.8286 153.3029 -71.1245 145.5773 -174.8169 58.8019 -122.7238 154.7807 -59.1487 -61.2347 -61.8687 -176.8824
2.35655530 -60.8641 153.6564 -76.3130 154.5241 -60.5993 -63.3017 -143.1183 144.5473 -171.9447 175.9760 176.7509 69.3837
2.37670500 -71.3755 161.0714 -72.0015 -23.4051 -172.2820 63.2743 -143.9991 159.6940 64.2125 -174.7401 -62.5661 -67.9658
2.40972030 -61.2694 156.4457 -120.6406 156.8454 -58.7324 117.2987 -144.8657 160.7303 63.5360 -179.3074 176.7173 69.2028
2.43033030 -60.5394 152.2982 -143.9658 149.7298 -175.6723 57.2418 -143.2674 143.6619 -172.4025 172.5994 64.4879 177.4867
2.45656840 -60.7626 153.2749 -71.3086 146.9441 -175.6588 -111.1369 -142.6413 143.9245 -172.1482 175.3058 -176.9928 -69.5436
2.48168860 -71.1183 160.2501 -77.2822 -15.4408 -148.2496 129.1814 -144.5437 160.2205 63.7805 179.9859 -176.3321 -69.4742
2.51409080 -60.4816 152.1741 -144.3542 159.2447 -162.5421 11.2336 -144.0170 159.8811 64.5281 -175.9541 -65.2473 -177.2608
2.53606380 -71.2719 160.7916 -71.6770 -25.0471 -173.9606 -112.4901 -143.9643 166.7186 51.4847 66.7670 170.8561 -179.7548
2.55779890 -70.9986 159.9122 -76.4514 -11.7571 61.6950 67.2681 -148.6968 160.3538 63.5356 -177.3224 179.6936 -70.2838
2.59178990 -60.0424 151.3222 -80.0295 -15.9395 -148.5682 129.3721 -145.8986 160.1785 63.9907 -176.0189 -65.2504 -177.2796
2.61238330 -60.1973 151.8085 -82.0142 -13.8333 -60.5465 -63.6524 -144.5006 160.2949 61.9784 173.4674 61.4683 68.1686
2.64336310 -65.4058 154.0412 -81.1532 -15.6343 -148.4855 129.1963 -145.9260 160.2990 63.1675 -179.5341 -179.9634 179.9278
2.66440610 -65.9532 156.6258 -87.7017 0.8230 69.4706 -6.7913 -144.6347 160.8142 64.0787 -177.9114 179.7885 179.8942
2.70518530 -60.4678 152.1450 -144.3834 159.9404 -162.3659 11.0167 -143.2838 160.0123 64.3560 -179.6078 -176.2845 -69.1266
2.72606150 -71.7366 162.3943 -69.3945 -26.4617 -175.1878 -111.7987 -148.0798 158.7220 74.4258 -65.0379 -168.0568 -67.5128
2.76246780 -60.1980 151.7038 -74.4291 -24.3987 -172.5348 63.3684 -145.5680 159.8467 64.0646 -174.7778 -62.5849 -67.9563
2.81267760 -70.9253 159.8500 -78.8750 -13.1156 -59.1363 112.4932 -142.7883 164.9604 49.1807 64.5876 58.4434 176.5197
2.84735410 -65.5239 154.2161 -84.3894 -15.8418 -148.6511 129.3091 -73.7308 157.5335 65.4885 -179.8563 179.7290 179.6912
2.87247430 -66.0741 156.2343 -78.0721 -24.2601 -172.3130 63.8819 -73.5805 157.3775 64.7194 176.2509 65.1723 177.6247
2.89500980 -60.2779 152.1686 -80.5220 -10.2377 65.4220 70.5844 -146.1394 160.0770 64.0571 -177.2041 176.9311 69.5263
2.93322440 -60.1064 151.3960 -73.9268 -26.3908 -174.2969 -112.1859 -145.7453 166.7614 51.2287 66.7591 170.8784 -179.7975
2.97320240 -60.1466 151.5663 -79.2361 -11.8815 61.6404 67.7897 -149.5198 160.3700 63.5944 -177.1049 179.4693 -70.2926
3.03202720 -60.8376 153.3930 -71.4212 144.0297 -176.8568 -111.8454 -127.9598 153.2866 -61.7245 -63.0101 -59.6356 -66.7341
3.06521410 -71.0233 158.9445 -83.3137 -10.3347 -75.5655 -131.2878 -142.7266 160.9275 62.9261 177.4539 65.5439 177.4038
3.09634160 -58.7346 139.1784 -85.5327 -12.1588 -74.9736 -139.0543 -144.6647 161.2856 62.7207 177.5062 65.5729 177.3931
3.11682840 -71.0318 158.9475 -83.6686 -9.8553 -75.4808 -130.5094 -142.4638 160.6209 64.4659 -175.9831 -65.2112 -177.3181
3.14872670 -60.5985 153.7195 -141.8640 161.3019 71.6242 -69.7045 -141.6799 145.1149 -172.0771 175.4740 179.7715 -179.9938
3.17085230 -61.3460 152.5239 -67.4122 147.5150 51.5443 -139.7387 -134.7570 157.2245 -58.3324 179.6709 -176.3680 68.8852
3.20007010 -60.5230 153.6024 -82.9891 -8.0212 -59.9703 -63.2058 -146.0613 159.7458 76.4940 -64.2562 -174.4711 70.4893
3.22898510 -60.7590 153.2145 -71.0075 145.7798 -175.4540 58.1080 -144.3378 142.8301 -171.7785 179.1111 -63.0362 -66.5443
3.25328340 -60.4779 152.1418 -145.1692 150.3199 -175.5840 -112.8771 -143.2136 160.0574 63.0658 174.7448 62.4158 68.2008
3.27381810 -60.1881 151.4035 -84.4190 -10.7622 65.1880 69.4272 -74.1137 157.9447 65.1250 176.7322 65.3100 177.7292
3.30833350 -65.1224 152.1916 -85.7519 -10.8861 -58.5494 113.2982 -143.6729 167.0515 52.2932 67.6454 170.7482 -179.5995
3.32838540 -71.0498 159.0115 -82.8883 -11.0117 -75.6236 -131.8397 -142.9423 160.2339 63.5437 -179.0898 176.8824 69.4671
3.34859800 -65.6044 154.7114 -74.1454 -26.2152 -174.3823 -112.0387 -146.5843 159.9879 63.9290 -174.3256 -62.4156 -67.9516
3.37380240 -60.8068 153.4748 -72.4331 149.4746 -59.3971 111.0742 -86.1762 154.4199 -78.7369 65.9156 169.6031 68.3357
3.39425050 -59.4363 140.6121 -91.6987 152.3105 -74.1330 -129.6773 -133.4866 155.7576 -64.6706 -179.4341 66.1821 177.1545
3.41621000 -60.5330 152.2372 -144.0141 149.7753 -175.6824 57.1168 -143.5312 142.6271 -171.8050 179.1741 -62.9158 -66.3996
3.43693080 -58.6792 138.9072 -84.9751 -13.0274 -74.9342 -139.8062 -144.6855 161.0137 63.8414 179.9189 -176.4105 -69.4770
3.45721520 -60.9145 153.7395 -74.3345 148.7105 -60.8594 -63.1798 -88.5976 154.5986 -80.6360 64.1697 175.1435 -70.5841
3.48169740 -60.8073 153.3551 -75.1514 160.1128 68.5786 75.9815 -145.8126 161.1490 62.9837 178.2851 65.8841 177.2181
3.51422200 -70.7124 159.0384 -78.0059 -11.0066 65.8609 67.8518 -141.8621 160.5296 65.4828 177.8032 94.0025 -65.3715
3.53529710 -65.7107 155.5973 -83.1143 -4.7248 71.4264 -66.9006 -147.5228 159.4815 73.1911 -67.4395 -170.0767 179.3874
3.55728410 -65.2451 152.7768 -83.4756 -11.9342 -58.7029 113.0007 -147.6333 159.1685 75.4455 -63.7745 -168.0649 -67.2873
3.58958570 -60.0511 151.3394 -79.9226 -16.0777 -148.6155 129.4001 -145.8546 159.8263 64.1176 -174.4976 -62.4729 -67.9650
3.61594960 -61.2333 153.2340 -76.0867 129.7584 -177.3543 59.3406 -156.4890 163.3044 37.3732 61.2578 178.6903 76.2665
3.63755400 -60.8019 153.1922 -71.0785 143.4636 -175.5806 57.9596 -149.4356 159.5262 75.2718 -65.4471 -174.1312 70.7858
3.66604440 -60.2827 152.2366 -80.4306 -10.4577 65.6314 70.8369 -146.0079 160.0398 64.8220 -172.8167 -61.8802 -67.9410
3.70104050 -61.1405 153.3066 -77.8047 157.3860 68.7585 76.9897 -150.1194 160.0215 61.8759 -84.3538 -65.1286 179.2779
3.72796290 -65.4797 153.9427 -84.3595 -12.6585 -62.7612 -13.1750 -145.0954 160.0658 64.2944 -174.5076 -62.4364 -67.9432
3.75041440 -65.6986 155.3618 -81.1909 -10.1252 65.4481 70.3951 -145.9913 160.1313 64.0581 -177.2419 176.9583 69.5445
3.77203820 -59.9889 151.1334 -82.2910 -12.0047 -147.0460 128.1554 -142.8651 160.3607 62.8325 174.0286 62.5859 68.9137
3.79205810 -60.1129 151.4495 -74.7225 -24.5525 -172.5782 63.5554 -144.5232 164.9839 49.2813 64.7967 58.4125 176.5458
3.82460460 -60.9112 153.6673 -75.3727 149.4676 -59.3110 111.2286 -105.1861 154.5839 -83.7305 65.3200 57.4781 67.2800
3.85095810 -61.0943 153.7700 -78.5178 151.2858 -173.7591 57.5395 -127.1201 153.4273 -63.5667 94.5194 -174.1607 -68.8150
3.88119410 -60.8066 153.5286 -73.7605 157.3705 69.6161 -70.8770 -131.7146 156.8315 -64.4971 179.6213 63.2925 67.0552
3.91273830 -60.0706 151.1736 -73.8765 -26.6279 -174.2900 -112.1228 -145.5081 166.7318 53.6759 67.8322 165.6409 67.4137
3.93291000 -60.3484 152.5084 -80.1312 -10.6088 65.8475 67.9234 -142.1111 160.5775 65.4287 177.5761 93.7787 -65.4947
3.95364390 -65.0401 151.7999 -83.6351 -11.4449 -58.2682 112.9298 -143.9094 159.6529 77.4638 -67.6869 -60.6614 -170.5698
3.98131130 -60.9188 153.7526 -70.4678 144.4722 50.6172 -138.3167 -135.8799 156.4367 -65.5380 -174.5839 -65.5795 -177.5438
4.00175600 -60.7647 153.2319 -71.1726 144.2723 -174.7580 59.7737 -137.8172 156.0443 -67.3183 -89.9931 65.1258 66.9869
4.02555720 -61.0330 152.6051 -63.3609 141.7714 -59.8507 109.3479 -147.0993 161.6679 65.0915 -177.2645 96.8895 -66.4171
4.04774830 -60.7696 153.2757 -70.9023 144.6936 -176.0878 -111.3517 -145.1503 165.1582 49.7748 65.2320 58.4386 176.4349
4.07749430 -60.7826 153.2805 -71.0671 144.4744 -174.9603 59.1202 -145.5371 165.1322 49.3542 64.7933 58.5339 176.5872
4.10767930 -60.8306 153.4069 -71.3946 143.9035 -176.6899 -111.5492 -131.7776 155.5914 -61.4376 -83.8985 71.2395 173.5805
4.13571800 -65.3932 153.9301 -85.4513 -11.1942 65.2599 69.4574 -74.8681 158.0566 64.9634 176.4078 65.2100 177.7263
4.15718640 -58.7532 139.2311 -85.6256 -11.9893 -74.9773 -138.8768 -144.3807 160.6284 64.3879 -174.4735 -62.4240 -67.9551
4.19426580 -60.8101 153.5626 -74.6294 152.3586 -59.1332 111.6530 -144.7678 167.4204 54.4345 68.6874 166.4200 67.6342
4.21563980 -60.0136 150.9192 -75.3860 -24.0641 -171.9551 63.5301 -143.7839 166.6217 55.4576 69.7130 165.6008 67.7414
4.26015740 -72.9163 160.6448 -78.9742 -11.1843 65.9795 67.9287 -141.9884 160.5300 65.5256 177.7728 94.0357 -65.3337
4.28940590 -60.8329 153.3108 -71.1924 141.5739 -175.4775 59.6361 -148.1180 166.6177 50.5829 65.5188 167.3325 67.5608
4.31873720 -61.0401 152.2193 -62.1790 138.1854 -168.0885 13.8219 -146.1640 159.6983 65.2605 -178.4238 96.7272 -66.2463
4.35706430 -60.7686 153.2639 -70.8310 144.4532 -176.1799 -111.4270 -145.2965 167.1678 51.3966 67.1051 173.5490 -71.0819
4.37964650 -60.7812 153.2676 -71.0367 144.5098 -174.8137 59.3583 -145.4681 167.2476 51.0430 66.5937 173.6428 -71.0607
4.41380730 -65.5165 154.4199 -74.5093 -26.2322 -174.3461 -112.1092 -145.5254 164.9766 48.7540 64.4688 58.5232 176.6484
4.44559010 -60.7104 154.5469 -81.5251 -6.0747 70.9339 -70.2564 -142.3062 167.0712 49.0574 63.5939 173.8127 -71.2790
4.47386550 -60.3114 151.4643 -141.7915 170.6730 65.6703 -0.9221 -143.7804 160.8243 63.6143 -179.3514 176.6676 69.1709
4.51639450 -60.8527 153.7204 -69.3234 145.0124 50.8212 -138.3906 -147.0669 160.9374 62.8674 -179.0933 176.5625 69.1620
4.53995530 -61.1131 152.6250 -70.1754 134.9475 48.7621 -135.1801 -157.7161 160.5794 55.1290 -176.9679 172.6935 -73.1500
4.57013200 -66.3868 158.5695 -82.5784 -0.8810 70.8198 -70.4928 -144.0741 159.9281 76.9520 -64.3787 -175.1063 70.5039
4.60131300 -60.7957 153.5165 -74.7944 153.3005 -59.1313 111.9313 -143.9709 166.5464 52.3904 67.3243 56.5260 66.8211
4.62487500 -65.4608 154.2485 -75.5015 -24.5024 -172.5055 63.5491 -144.5019 164.9965 49.3569 64.8568 58.4093 176.5272
4.66269440 -60.9025 153.7135 -75.2401 151.9015 -60.7344 -63.2315 -132.8376 155.2725 -65.5566 177.5100 65.4751 -94.1057
4.68600970 -60.8361 153.6675 -69.8451 146.8100 51.1671 -139.0172 -143.5298 145.1986 -172.0984 172.3947 64.4344 177.4485
4.71310800 -60.8513 153.3972 -72.9707 155.1286 68.8754 -70.5829 -146.6646 160.8931 75.4118 -64.9372 -56.3744 -67.5202
4.74273380 -60.8327 153.3821 -71.4665 143.6739 -176.5403 -111.1901 -133.8302 153.7460 -65.8568 177.4452 65.5673 -94.0351
4.76571770 -60.3076 151.4180 -141.9326 170.8958 65.7098 -0.8541 -141.7454 144.5940 -171.9490 175.9930 176.8068 69.4082
4.79347410 -65.8221 155.8696 -80.6149 -10.5242 65.8355 67.7303 -141.9598 160.6580 65.3988 177.5880 93.7318 -65.5340
4.84058280 -71.1158 159.5358 -80.9571 -11.9372 -75.8331 -135.4145 -146.0412 159.0655 75.8611 -63.5912 -167.9725 -67.2152
4.86823060 -70.6742 159.1498 -81.5864 -5.2666 73.1278 -63.4624 -142.7099 160.5798 61.4083 173.4210 65.3608 -92.2517
4.90706110 -60.7704 153.2460 -70.6041 144.0785 -175.2346 58.9997 -147.0343 159.6885 64.8511 -172.7134 -65.4980 92.4976
4.93722900 -66.0248 156.3484 -70.2532 -32.8293 -179.3941 -108.0199 -151.1866 161.6542 62.0927 179.9746 69.4231 -93.4071
4.96144760 -60.8637 153.6575 -76.0451 154.5859 -60.5951 -63.2615 -142.7843 145.1920 -172.3307 170.0659 66.1277 -90.8061
4.98260870 -60.8005 153.3780 -76.1069 160.9604 68.4793 75.8689 -143.4759 167.2125 52.9000 68.0056 170.9905 179.9904
5.01174010 -65.2277 152.1885 -87.4492 -9.2400 -59.5286 -62.4016 -144.9224 160.2054 65.1962 -172.8821 -65.2655 92.5517
5.03732000 -60.7582 153.2320 -70.9837 146.8192 -175.7006 -111.0295 -142.5867 144.5320 -172.5409 170.1118 65.9752 -90.8937
5.06241120 -71.0283 160.0571 -78.2353 -13.8006 -147.7192 128.7439 -144.1948 160.5485 61.6961 174.3927 65.8025 -92.4487
5.10103480 -60.8835 153.7075 -70.6367 145.6351 50.8867 -138.7260 -134.1651 155.8486 -65.1064 179.6024 63.2376 67.0312
5.12763950 -60.9824 153.2198 -64.8740 145.3950 -176.0696 -111.2223 -143.0023 160.0139 70.0109 -80.4169 -87.9086 75.2178
5.16238050 -60.5427 152.3035 -143.8100 149.7625 -175.0828 57.6382 -144.9014 159.6064 65.3891 -172.9130 -65.3958 92.5426
5.18381090 -60.7962 154.5984 -82.1021 -5.0301 65.4841 70.4892 -139.0090 167.4531 52.5141 67.2319 173.1514 -71.1908
5.22069000 -61.1880 154.2858 -73.6845 117.6326 -173.7747 6.3284 -136.9395 152.9392 -66.2481 176.1108 65.5584 -93.3567
5.24675210 -65.5922 154.6697 -74.2204 -26.1164 -174.3114 -111.9908 -146.5087 159.9035 64.8409 -172.6950 -65.2568 92.5384
5.27888930 -60.4917 153.3957 -83.8251 -4.0272 73.4565 -63.0743 -142.4183 160.6967 61.5520 173.7384 65.4868 -92.4101
5.35541470 -60.8769 153.4827 -73.9387 155.8488 67.2653 76.3424 -101.9988 152.3462 -80.4552 65.4199 174.2456 -70.7505
5.37859010 -60.7838 153.5529 -72.6103 159.7036 64.4608 -85.6070 -70.8424 147.0719 -172.0225 169.8195 66.1741 -91.0609
5.40543530 -60.8632 154.1542 -143.4826 149.5131 49.0934 -136.0754 -144.7774 160.8526 64.5819 -174.6706 -62.5977 -67.9565
5.45332410 -60.0113 151.2222 -80.5640 -15.0886 -148.1671 129.2247 -145.6480 160.4963 61.5604 174.3813 65.7823 -92.4583
5.47930000 -62.1685 126.1463 -144.1073 156.9197 -73.6527 -84.0830 -144.2451 160.6032 65.5896 -172.9640 -65.3574 92.5591
5.52247940 -60.5575 153.6418 -86.2874 -0.1455 69.4470 -6.0523 -144.8897 160.2230 65.7095 -171.4394 -65.3437 91.9418
5.56100410 -70.8504 158.2762 -82.1885 -12.7943 -75.7556 -133.9888 -142.0501 166.8988 54.6562 67.8373 164.9542 67.1725
5.59977280 -60.8863 153.4887 -74.9003 155.6770 68.1410 76.8904 -109.6197 152.9462 -83.5836 65.1849 56.4265 67.3513
5.61981260 -61.3893 154.7289 -79.0350 134.1378 -59.8347 111.2620 -126.2646 153.7223 -80.0367 81.7106 71.8130 -91.7655
5.64176940 -65.6311 154.8110 -72.2120 -29.9263 -179.9917 -103.2514 -145.9112 160.3114 66.8730 -85.2654 -90.3199 73.7062
5.66935430 -60.6027 153.7348 -141.9550 162.7341 72.0357 -70.7281 -140.3400 166.5023 51.4579 66.2165 58.7106 175.9567
5.73134500 -66.1157 156.3829 -78.1093 -23.8883 -172.1832 63.7477 -73.2849 157.4030 63.7009 173.3337 65.7597 -91.9295
5.77582880 -61.0797 153.7287 -67.8607 148.0276 51.3952 -139.0102 -74.8563 156.8694 -56.7054 -59.2046 86.9917 71.3166
5.83508070 -60.8672 153.4590 -71.7983 144.6619 -176.5961 -111.5263 -132.6603 152.9673 -57.9881 -64.3145 -91.3171 72.1503
5.91738730 -65.6337 155.1636 -80.7683 -12.4175 71.5501 -67.8267 -146.3574 159.9440 64.3150 -173.2479 -65.9181 92.6489
5.98220980 -60.8174 153.5759 -73.6559 157.2194 69.5964 -70.9180 -130.7065 156.4517 -65.4773 177.3761 65.4685 -94.0894
6.00447410 -71.0294 158.9426 -83.7259 -9.7350 -75.4730 -130.3930 -142.3109 160.1935 65.4989 -172.8279 -65.2185 92.5436
6.04058410 -58.7540 139.2472 -85.6861 -11.8438 -74.9835 -138.7900 -144.3139 160.5566 65.2853 -172.8298 -65.2062 92.5468
6.06620770 -61.0332 152.8514 -64.9809 149.6913 68.5832 77.6648 -150.2184 161.5158 64.3575 -175.7413 96.4137 -67.1318
6.09927110 -65.9140 156.3807 -84.6092 -3.8245 73.5387 -62.8662 -142.2024 160.7931 61.5660 173.7940 65.4898 -92.4567
6.12068210 -60.2604 152.0356 -73.0595 -26.2265 -174.2632 -112.1665 -147.0413 163.1607 51.7711 69.5131 -108.0882 179.1051
6.29746460 -65.3900 153.9836 -81.8528 -14.5024 -148.0044 128.9516 -145.5156 160.5314 61.5732 174.3519 65.7609 -92.4593
6.33859570 -65.4064 154.0505 -81.4196 -15.1185 -148.2884 129.0595 -145.5903 159.7694 64.9998 -172.9548 -65.3912 92.5940
6.36311700 -60.2212 151.8741 -74.0706 -24.5113 -172.4696 63.5602 -145.9286 162.9978 52.3886 69.9906 -108.8835 179.1233
6.39843210 -60.3130 151.4637 -141.8240 170.6982 65.6754 -0.7910 -142.0115 165.8551 51.0803 66.0244 58.5095 176.1042
6.45291910 -60.5852 153.6548 -141.9264 162.2780 71.8747 -70.2809 -142.6022 162.2051 62.4870 174.3582 65.9145 -92.3036
6.47306010 -60.7919 153.3290 -76.1916 161.3812 68.5927 75.7760 -144.4237 160.3360 65.4654 -172.9394 -65.4112 92.5671
6.49329240 -71.0285 160.1576 -78.3025 -13.2749 -59.1375 112.4804 -142.2675 158.0436 63.3910 89.0003 94.1218 -69.4137
6.54469300 -60.5032 153.1197 -79.7090 -13.2480 -60.3177 -62.7189 -149.0344 159.0988 74.2771 -69.1800 104.1216 71.5923
6.63642020 -60.7710 153.2926 -70.8687 144.3105 -176.0336 -110.8983 -147.3088 163.3472 51.7760 69.2031 -107.5487 178.9624
6.65717410 -60.2925 152.4876 -79.6452 -12.9739 71.8686 -65.2596 -147.2656 162.8897 51.3738 68.4688 -107.3812 179.5699
6.73507920 -61.3686 153.9081 -70.3125 140.7391 68.3716 82.0100 -141.8046 156.0023 -73.9303 177.1271 -103.5592 63.0726
6.77052960 -65.2652 153.5505 -92.9876 -3.0094 68.7291 -6.2735 -74.8188 158.5498 64.3374 174.3840 65.8883 -92.1592
6.79405760 -65.4046 153.1154 -86.6849 -8.9574 -59.4831 -62.0701 -144.5126 162.8600 53.8853 71.7985 -111.5057 179.7460
7.08931990 -60.8248 153.7025 -70.0126 147.6846 51.3336 -138.8542 -74.5430 155.0522 -63.7222 -171.4989 -66.4439 91.3211
7.29858960 -60.8507 154.0852 -143.5585 149.6044 49.1127 -136.0800 -144.7069 161.5188 62.1529 174.3358 65.8087 -92.3632
7.46803360 -59.4473 141.5786 -88.2941 150.7915 -74.0762 -131.0154 -132.6019 154.7938 -57.6928 -64.2925 -91.2588 72.1892
7.59938770 -60.7927 153.5099 -75.0455 153.9624 -59.1017 112.0139 -143.7178 158.7651 63.5879 89.0976 93.9163 -69.5428
7.88844580 -60.8909 153.7156 -68.4082 147.1125 51.2439 -138.6092 -72.7769 154.7816 -83.0015 63.3736 -89.2922 -72.0843
8.15057830 -60.8268 153.1080 -82.8053 -4.2782 67.6482 73.4586 -143.1955 159.8348 77.5196 -69.1111 107.2044 70.7431
8.22609010 -60.4767 152.1470 -144.4185 159.6242 -162.4347 10.9641 -142.0467 157.8545 63.8953 89.4051 93.9734 -69.4763
8.35509250 -71.3117 160.5172 -75.3760 -11.2303 64.3035 66.9764 -149.2869 150.9513 85.7876 -84.0793 77.2735 59.5422
8.69496370 -60.8172 153.4128 -76.1377 161.7866 68.7088 75.7603 -143.7297 149.0325 -156.4773 100.7976 -64.0669 -76.6709
9.08685900 -60.8600 154.1662 -143.4427 149.4702 49.0423 -136.0863 -145.2363 164.1415 52.7632 69.6444 -108.0405 179.1416
9.30028400 -60.7963 153.3474 -76.3793 161.6838 68.6992 75.7560 -142.6157 158.4520 63.7288 89.0498 93.9587 -69.5155
11.13133450 -56.6298 129.3607 57.6781 -167.5625 -153.5045 -5.7507 -66.5389 157.6341 65.3344 179.0766 66.1190 177.2432
