# Supplementary material for: Exploiting Sequence-Dependent Rotamer Information in Global Optimization of Proteins
Source: J Phys Chem B. 2022 Oct 18;126(42):8381–90. doi: 10.1021/acs.jpcb.2c04647 (PMC9623586; doi:10.1021/acs.jpcb.2c04647)
Supplement: Supplementary file 2 — jp2c04647_si_002.zip [file jp2c04647_si_002.zip › TripeptideConformations/VAL_VAL_ALA_new.csv]

0.00000000 -78.5723 -14.4542 58.8637 -137.3374 156.1603 54.7561 -72.3800 155.9742
0.75582413 -134.0051 156.6300 57.5044 -134.0421 157.2648 -65.3510 -72.5218 156.0434
0.88984149 -134.3736 157.2859 -65.3626 -73.6822 155.4057 -63.4739 -72.3250 155.9756
0.96637354 -134.0120 156.6789 -65.6112 -133.7558 157.1242 -65.5239 -143.9379 159.3840
1.10286495 -134.3989 157.2275 57.8174 -74.0188 154.9711 -63.7189 -144.3620 159.4194
1.19421636 -69.4318 -12.9204 -62.2292 -74.9908 -21.8346 -165.7008 -76.1086 155.0860
1.41390350 -74.9779 135.3989 -178.3481 -135.5459 156.9409 57.2564 -72.5104 156.0168
1.47594845 -131.6700 137.6982 -57.2520 -134.3957 156.9684 -65.3610 -72.5167 156.0117
1.50407344 -146.0157 147.9809 65.9887 -134.0056 156.8808 -65.3981 -72.5049 155.9985
1.55056736 -87.5401 -0.5092 -60.7742 -126.9591 137.3523 -54.0526 -71.9389 154.2131
1.61016844 -146.2927 150.1683 -167.6934 -70.9324 154.6423 -63.5867 -72.2821 155.8770
1.64659906 -72.2519 -25.3479 67.6032 -136.4651 156.4149 55.4620 -72.3705 155.9657
1.64659906 -72.2519 -25.3479 67.6032 -136.4651 156.4149 55.4620 -72.3705 155.9657
1.68279757 -131.6727 137.7052 -57.2846 -134.1189 156.7020 -65.5585 -144.0445 159.3875
1.70655211 -134.4363 157.1787 57.9892 -73.6937 136.6290 -178.4819 -144.9255 159.0682
1.77553169 -134.3743 157.2184 57.9024 -73.7130 136.8975 -176.6714 -72.2133 154.0071
1.80477746 -134.0187 156.7447 -65.5474 -131.3691 138.2835 -177.3647 -144.1636 159.0081
1.82957966 -133.9976 156.6183 57.5532 -131.6657 138.4204 -175.0761 -72.0208 154.2752
1.89272020 -134.0984 156.8335 57.5398 -145.8831 148.3154 65.7053 -143.8728 158.9838
1.93243252 -75.1769 135.8928 -176.6136 -74.2730 153.9867 -63.4665 -72.3354 155.9199
1.98488445 -75.3269 154.2007 59.2497 -146.5744 149.5080 67.2476 -71.1425 155.1478
2.02791484 -72.9773 145.0066 67.7053 -134.9583 156.9410 -65.6689 -72.4997 156.0034
2.06009336 -76.0391 153.9892 -63.7739 -132.5553 138.4163 -175.2738 -72.0269 154.2486
2.08969080 -76.2306 155.3216 -63.3289 -73.7048 136.9718 -176.6976 -72.1847 154.0117
2.13081829 -134.4065 157.2855 -65.3326 -70.8527 147.2373 -166.4379 -71.0357 155.0948
2.18323242 51.0123 29.6725 65.4450 -133.3929 156.8220 58.7211 -72.4741 155.9863
2.26218752 -73.3938 147.6318 69.6008 -71.0928 154.6768 -63.6142 -72.2675 155.8841
2.28406381 -77.6649 -24.1475 70.2538 -79.1654 154.4642 59.5799 -72.3785 155.9785
2.40155169 48.9956 32.6172 63.7811 -72.2704 154.8326 59.1633 -72.3070 156.0534
2.43518340 -76.0353 155.3077 -63.3801 -70.8404 147.2620 69.2719 -71.0208 155.1027
2.46114434 -146.1360 148.2561 -169.7238 -145.7363 149.2213 -168.2754 -71.1505 155.1234
2.49663650 -146.0790 147.9796 65.7357 -131.2132 137.5385 -177.3914 -144.4488 159.0401
2.53557048 -146.2696 149.2575 -168.0526 -72.4518 135.4633 -176.6894 -72.4706 153.8298
2.56082144 -73.0574 -23.4082 70.5228 -146.5299 149.5929 67.1971 -71.0587 155.0674
2.59936686 -73.3224 135.8627 -58.2170 -146.6948 147.9640 65.3413 -143.9833 158.9860
2.63413095 49.0074 32.6312 63.7825 -72.3928 154.5763 58.8835 -144.1536 159.4089
2.68628474 -131.8940 136.8415 -176.8631 -76.1906 134.3320 -176.6458 -72.7332 153.7898
2.75621986 -75.0399 134.5917 -178.0313 -77.5514 134.3968 -56.7939 -72.7331 153.7963
2.84452249 -146.3317 149.9726 67.6501 -68.6276 146.5401 69.0625 -70.9834 154.9289
2.91261424 -72.5804 -32.0778 -177.8025 -131.4865 138.5028 -174.1085 -71.8070 154.3319
2.94380434 48.8223 33.9803 63.4100 -143.6013 149.7335 -165.7465 -71.3287 155.1623
2.96434045 -72.5699 -32.9640 -178.8907 -146.8400 149.5131 -168.6773 -71.0444 155.0826
2.99511562 56.1207 44.2821 -39.0576 -136.2678 156.2052 53.9996 -72.4281 156.0646
3.02992836 -71.9462 145.1272 -168.2358 -146.5145 149.2650 67.1092 -71.1394 155.1150
3.05430653 64.7229 -39.8664 -171.5409 -130.8220 158.0411 -64.5911 -72.4340 155.9146
3.07782945 -132.0426 138.5331 -55.2118 -70.0585 145.9133 69.2906 -71.0179 154.9255
3.11832819 -73.2191 146.6086 -166.4471 -72.8396 135.3764 -178.4121 -145.0275 159.0763
3.13994643 -76.3594 -24.8965 70.0366 -80.4956 134.4236 -175.8894 -72.5709 153.9152
3.18169844 -70.0920 -28.1429 64.6131 -134.6532 137.6986 -60.9077 -72.5292 153.5840
3.24290506 -132.0581 138.3568 -55.3524 -70.1074 144.5539 67.6527 -144.3177 159.0443
3.31164658 48.6883 33.8333 63.3985 -70.7925 136.4950 -57.2520 -144.4491 159.0254
3.37642321 -74.4694 -35.2817 -178.6810 -85.0392 135.0230 -56.3409 -72.5065 153.9084
3.42574182 53.6106 44.7615 -39.7027 -77.4796 155.3667 59.7431 -144.1421 159.4096
3.48713418 -73.1435 147.4139 -166.2473 -68.7303 146.5643 69.0817 -70.9650 154.9388
3.67455443 53.4070 45.9265 -40.2302 -147.0008 149.4350 67.2606 -71.0618 155.0894
3.71657608 49.0178 29.2751 64.5406 -75.0579 147.1686 -166.7429 -71.0105 155.1408
3.76675560 -77.6553 -24.3191 69.9256 -74.8829 146.0297 68.8435 -71.0428 154.9962
3.89662286 49.0321 29.1998 64.5612 -75.0216 145.9550 -168.4501 -144.1388 159.0268
3.92107832 -77.1479 -33.7672 -57.9759 -75.1329 146.0452 -166.7472 -71.0365 154.9889
4.05094841 53.4889 45.7057 -40.0448 -75.6687 136.7258 -57.2972 -144.4796 159.0334
4.07403964 53.5052 45.6370 -40.0334 -76.0092 136.6289 -55.5278 -72.1439 154.1130
4.32215155 65.1917 136.1690 -52.5761 -134.2394 156.9343 57.6576 -72.4825 156.0106
4.54719713 -134.2018 155.0346 -66.5723 48.2043 32.5576 75.5884 53.6802 26.0064
4.68104065 64.3043 -44.3650 -52.7667 -71.8282 147.2761 -165.8207 -71.0436 155.1230
4.71472909 53.4985 44.5959 -39.4828 -73.4376 147.1386 -166.4610 -71.0225 155.1574
4.89139247 53.4910 44.6544 -39.4944 -73.2788 145.8819 -168.1269 -144.2181 159.0488
5.01165350 51.3729 32.4390 -156.0262 -133.9413 156.6865 57.7753 -72.4453 156.0093
5.15990906 48.7249 36.8739 -158.7368 -73.3333 154.8587 59.4147 -72.2995 156.0448
5.39123594 48.7231 36.9379 -158.7517 -73.4606 154.5718 59.1411 -144.1888 159.4103
5.68675380 48.4717 38.7101 -159.4599 -144.4292 149.6484 -166.4200 -71.2367 155.1523
6.03207379 48.3666 38.2301 -159.2776 -71.9594 136.3547 -57.2584 -144.5185 159.0324
6.05508960 48.3675 38.2434 -159.2935 -72.1300 136.1781 -175.5030 -72.1439 154.0591
6.16044579 53.9206 14.6223 -149.3875 -137.1486 138.0418 -57.9398 -72.1803 153.8337
6.20569274 57.2198 -21.5886 90.7616 -146.3744 149.9896 -168.5784 -71.0328 155.0374
6.52115088 49.0688 32.8884 -157.2403 -74.8560 147.0377 -166.7065 -70.9994 155.1350
6.80196703 56.1382 -25.3392 -150.3996 -72.1192 147.1714 -166.5891 -70.9846 155.1143
7.02664159 62.0320 156.6507 102.5501 -132.9631 157.1161 -65.3634 -72.4681 155.9896
7.28390121 57.7755 150.0062 88.7289 -74.3273 154.4629 -63.7161 -72.2708 155.8724
9.40145476 -66.1181 -52.9145 -60.2812 -93.3218 156.2369 57.2238 -73.5799 156.5609
12.28968036 -70.2947 -34.5258 -59.7154 -118.1839 -6.6804 -163.7480 53.7302 34.3179
14.55544648 66.2612 156.2620 114.9163 -145.1270 149.3998 -168.3109 -71.1529 155.1452
