# Supplementary material for: Exploiting Sequence-Dependent Rotamer Information in Global Optimization of Proteins
Source: J Phys Chem B. 2022 Oct 18;126(42):8381–90. doi: 10.1021/acs.jpcb.2c04647 (PMC9623586; doi:10.1021/acs.jpcb.2c04647)
Supplement: Supplementary file 2 — jp2c04647_si_002.zip [file jp2c04647_si_002.zip › TripeptideConformations/MET_TRP_ASP_new.csv]

0.00000000 -145.2748 142.3725 -177.1162 58.6618 -177.0086 -140.9384 155.5295 -57.9263 -89.8364 -73.6035 154.9707 53.1442 -77.2073
0.05478940 -71.7066 142.0999 -176.1075 58.4268 -171.8416 -81.0318 157.7752 56.6314 89.5125 -75.2674 153.1069 53.0467 -76.1618
0.08803860 -131.6773 24.7119 63.4489 177.7872 178.3487 -126.0175 157.0592 -51.5098 -84.3066 -73.5377 155.1464 53.1584 104.1105
0.16622500 -132.1738 26.0845 63.2540 177.9606 178.4889 -127.8681 158.4349 -51.2186 -84.2821 -148.6850 161.3196 51.3279 86.2618
0.22833270 -131.8031 24.7721 63.4348 177.7775 178.3544 -125.9365 157.2350 -51.5932 -84.2257 -146.2451 157.8278 -168.3435 -161.6885
0.33401830 -146.3351 142.8712 -174.4195 55.0628 63.0343 -141.1930 155.6284 -57.6575 -89.6775 -73.6293 155.0856 53.1579 104.1622
0.37755760 -146.2890 143.0707 -174.2308 55.1027 63.0370 -141.3015 156.7774 -57.6460 -89.6959 -148.7903 161.2403 51.3987 86.7145
0.40857500 -144.6187 144.8393 -177.2277 58.0496 -172.3558 -82.0518 158.6959 57.7801 88.3244 -74.6555 143.5120 -171.9982 29.5641
0.43277910 -116.2418 21.9313 -59.3510 -176.3904 -69.4392 -144.7380 161.1052 49.8082 84.9088 -74.3270 154.0743 53.0628 -76.6869
0.46869230 -146.2787 142.9088 -174.4017 55.0766 63.0493 -141.0793 155.6217 -57.7558 -89.6846 -146.3641 157.8318 -168.3847 19.8848
0.48915850 -94.9682 8.8235 -59.5620 -172.5176 -66.4914 -133.1481 156.7928 -50.1187 -86.6057 -73.5315 155.1237 53.1602 -77.2790
0.52018100 -129.9166 19.3083 65.4827 -179.9146 72.5337 -125.0151 157.0760 -51.1553 -83.4851 -73.5401 155.1472 53.1601 104.1078
0.54909050 -132.4267 26.8825 62.4973 179.2653 179.3174 -137.3501 160.5250 51.7875 83.4272 -75.0000 153.8230 53.0819 -76.5207
0.60461810 -130.7888 20.8296 65.2486 -179.9014 72.4495 -126.9898 158.5384 -50.8654 -83.4167 -148.6276 161.3260 51.3525 -96.1609
0.64377980 -95.2255 8.9425 -59.5465 -172.5365 -66.5052 -133.0858 156.9955 -50.1984 -86.5190 -146.2175 157.8199 -168.3621 19.8872
0.66921560 -70.4061 -31.6414 -175.1625 63.2353 -178.2936 -137.5774 156.5328 -59.2020 -76.8011 -146.3541 157.8346 -168.3710 -161.6134
0.69050410 -96.5006 18.3272 -57.6851 -58.1184 -65.8623 -141.8073 160.2985 51.6919 86.4268 -74.9140 153.7700 53.0843 -76.5105
0.71872060 -84.9833 -6.1463 66.1306 178.8105 -72.4403 -97.9184 156.2583 -52.6106 -85.9515 -73.4675 155.1201 53.1641 104.1291
0.74471230 -130.4372 21.0487 64.0342 179.1989 -71.8524 -126.5748 157.2816 -51.1071 -83.4092 -146.2481 157.8262 -168.3444 -161.6882
0.77962700 -73.6120 -24.0982 -174.1278 170.5451 176.3765 -135.2913 156.4349 -56.6682 -77.1411 -73.5077 155.1179 53.1528 104.1071
0.81915990 -131.8530 25.0412 63.3948 177.8326 178.3737 -126.3887 157.5389 -51.4493 -84.2502 -142.4580 167.9403 52.9739 -169.2183
0.84732800 -132.7339 27.1723 62.4259 179.3580 179.3178 -139.1149 164.6062 53.6215 83.1445 -148.5785 161.1515 51.2272 86.7875
0.87856550 -81.0903 -12.0223 73.4555 -63.9158 -67.5304 -146.9526 151.1555 -178.6668 88.6743 -148.5718 155.0490 51.4269 89.5852
0.89856610 -97.8262 18.6041 -57.9288 -62.0314 179.2293 -142.6382 163.5698 53.2287 86.1547 -145.6578 157.7190 -168.3934 19.8552
0.92151790 -73.6297 -24.1421 -174.0655 170.5393 176.4530 -135.3231 156.4892 -56.7862 -77.0808 -146.3275 157.8281 -168.3736 -161.6162
0.94235080 -118.0913 22.8661 -59.3789 -176.6852 -179.7896 -144.5271 161.7424 50.9543 85.3786 -75.1959 152.2901 -48.2823 101.1910
0.96329490 -70.4175 -31.5724 -175.1723 63.2351 -178.3046 -137.6551 156.6350 -59.2295 -76.7283 -74.3634 153.2982 -168.8589 23.4234
0.98336580 -132.5634 26.6667 62.5253 179.3164 179.3113 -138.3346 163.9489 53.4373 83.2546 -145.7033 157.7293 -168.3683 -161.7241
1.00852430 -91.8828 5.0806 -59.5751 -177.3273 -179.5950 -133.5880 156.8655 -50.5363 -86.7843 -146.2203 157.8187 -168.3637 -161.6572
1.03579920 -77.4476 -12.5780 67.6665 -177.9267 -70.0568 -147.1275 151.1042 -178.5409 88.6360 -148.5259 155.0500 51.5064 89.6418
1.05753750 -144.6688 144.8033 -177.1456 58.1054 -172.3927 -81.9380 159.4659 58.5181 88.0154 -89.2708 159.1623 50.7955 173.4170
1.08599000 -82.4599 -12.1879 61.0165 71.5314 177.8624 -86.9929 160.0224 55.4680 91.0012 -74.1531 144.6681 -171.8141 29.6707
1.10768610 -83.7225 -13.5449 -63.5111 179.7544 69.7828 -90.9815 159.5344 54.1604 92.9935 -74.6680 153.7608 53.0840 -76.4287
1.13178400 -145.4260 144.6202 -176.3881 52.2682 60.6365 -84.7639 159.2164 54.6493 89.6076 -74.9428 153.5832 53.0582 -76.3232
1.15805660 -85.1496 -5.8447 66.1543 178.7589 -72.4511 -98.2728 156.2641 -52.7012 -85.8916 -74.4460 153.3146 -168.8490 -158.3568
1.18444900 -81.0538 -12.5649 65.4681 178.9719 179.4712 -88.1396 160.5443 53.7912 90.0695 -74.6641 151.9687 -48.2704 -80.1814
1.20924020 -84.2509 -12.3667 -62.9497 -177.6554 179.9848 -93.7353 162.5339 55.3467 92.6963 -145.7079 157.7373 -168.4018 19.8810
1.23284400 -84.5140 -12.3240 -61.2844 -62.3911 179.5477 -92.7372 162.5096 55.4357 92.5165 -145.6991 157.7338 -168.4121 19.8981
1.25716210 -146.9100 175.5372 66.1865 175.8815 -69.2302 -63.6628 155.2604 59.3308 91.6752 -75.8849 152.6826 53.0352 -75.9419
1.27992660 -84.7923 -10.0110 66.3189 177.0516 178.6387 -84.1896 155.3749 -54.4957 -87.9586 -87.9095 160.8578 51.1246 174.4626
1.30418300 -91.6842 5.0160 -59.5876 -177.3271 -179.5947 -133.7041 156.7884 -50.5382 -86.7934 -73.2277 146.9120 -171.3498 -152.2460
1.34236010 -84.3353 -11.8900 -62.8754 -177.6569 179.9936 -94.7380 160.8538 54.3332 92.8672 -74.9702 151.8766 -48.2672 -79.9744
1.36626870 -84.5354 -12.1344 -61.2186 -62.3602 179.5462 -93.0537 160.7934 54.4111 92.7154 -74.9053 151.8381 -48.2588 -80.0578
1.39210230 -84.0237 -12.8028 -61.0775 -58.1880 -65.6572 -91.8203 160.5515 54.7896 92.7043 -74.0175 144.8199 -171.7939 29.6354
1.41483170 -87.7587 -8.2975 71.0666 -66.4006 -65.6139 -78.4350 162.1980 57.2515 84.2831 -145.8136 157.7304 -168.4010 19.8743
1.43616860 -77.6001 -24.7344 -170.5920 62.0806 -179.6990 -79.4761 158.4410 55.2128 93.2382 -74.7473 153.6410 53.0838 -76.3509
1.46001850 -97.8352 18.7312 -57.9065 -62.0205 179.2318 -142.8472 163.7779 53.3158 86.1379 -141.8194 167.8337 52.9382 -169.4051
1.48628830 -81.2388 -15.8227 -63.1275 76.5739 68.8861 -89.7090 159.4395 54.1782 93.0199 -74.6390 153.7682 53.0818 -76.4370
1.51096660 -137.6811 149.4489 -64.5135 -176.0792 -179.9366 -151.0454 159.7825 53.9441 88.5646 -75.9511 153.4260 53.1110 -76.2585
1.53329940 -90.5718 4.9167 -57.9034 -57.7419 -65.5902 -133.9530 156.6340 -50.9116 -86.9507 -74.4661 153.2855 -168.8541 23.4292
1.55447150 -96.3190 16.8505 -58.0568 -62.0091 179.2658 -141.3075 165.1192 55.0560 88.2653 -81.8613 69.5443 -173.2682 16.2536
1.58160450 -83.7221 -11.0406 60.3373 67.1168 64.9472 -86.5729 160.1988 55.2281 89.9001 -75.0866 151.6367 -48.2963 -80.0947
1.60474970 -83.8910 -10.5658 68.4148 -73.0519 178.8670 -79.0501 160.1806 56.6844 86.1842 -88.4614 159.5668 50.8570 173.4540
1.63444680 -136.2332 164.9967 -65.8490 -174.2700 72.0847 -66.7447 157.1786 57.3587 92.2478 -75.6564 153.2356 53.0795 105.3482
1.65575750 -71.1309 -31.6357 -175.3813 63.0151 -175.5783 -130.8645 157.1473 -51.1577 114.6763 -74.3974 153.3522 -168.8459 -158.3746
1.68211090 -75.9573 -21.2306 -65.8953 -177.9379 -71.3536 -152.5258 161.8130 50.5185 77.7983 -74.5055 152.4507 -48.2642 -80.2504
1.70525140 -80.9771 -12.3249 -63.1584 -175.2465 -68.8934 -146.9909 165.0460 66.0401 -85.7083 -146.1443 159.1196 51.4738 87.4684
1.73576510 -71.6787 -29.2808 -173.2654 60.3543 66.6593 -136.8867 157.3072 -57.5467 -76.7411 -73.8331 153.5185 -48.2843 100.7813
1.76200860 -72.1488 150.3240 -65.2493 77.4191 -179.9142 -145.7816 150.6607 -178.1345 87.5516 -147.1741 146.2307 -172.0384 -154.0529
1.78303430 -81.1277 -14.8552 -60.6563 -65.5373 95.7450 -89.8462 159.3421 54.2992 92.9996 -74.6509 153.7541 53.0830 105.0750
1.80398100 -90.4679 3.4706 -60.9230 179.0704 68.9118 -134.1726 157.1365 -50.7214 -86.6110 -74.1863 153.5709 -48.2822 101.1107
1.83000110 -144.7971 140.7155 -172.8303 174.3219 68.9692 -150.7015 160.1428 53.0890 87.9455 -75.6416 153.5512 53.1068 -76.3085
1.85047670 -125.2144 31.3061 -159.7435 62.9403 179.6785 -148.7318 160.9880 49.9442 84.4816 -74.4202 154.0478 53.0671 -76.6582
1.87802040 -79.7763 -6.6728 68.3948 -177.6038 -69.9024 -142.9917 163.2791 69.5177 -85.3299 -143.9928 153.7886 -169.3048 21.6738
1.90280860 -144.6049 140.9893 -173.2178 176.4716 179.6678 -150.3561 164.5485 56.6011 89.1257 -145.6991 157.7565 -168.4386 19.9384
1.92659340 -143.3861 143.3662 -177.0637 58.8817 -177.4543 -138.7745 155.0611 -56.0406 103.8225 -146.7399 157.8907 -168.4122 19.8876
1.95590320 -79.8887 -11.6700 68.8134 -178.8868 -177.0734 -75.7395 156.1279 -52.8223 110.2229 -73.1813 153.4206 -48.3339 100.2222
1.97714010 -87.6467 -8.5316 71.0137 -66.4433 -65.6260 -78.2466 162.7127 57.4133 84.2957 -141.5678 167.8819 53.0680 11.8724
2.00562920 -146.4340 155.6802 62.6080 -179.9876 -179.9949 -150.5700 160.8683 54.9199 89.3850 -75.4040 144.0933 -171.8722 -152.3340
2.02573220 -86.6399 15.0746 -58.3953 -68.6417 95.0261 -140.4827 164.3061 55.0515 87.0291 -148.3070 161.1431 51.3337 -95.5045
2.04784750 -136.1977 165.0098 -65.8582 -174.2682 72.0858 -67.2356 158.3576 58.1342 92.2399 -75.0918 143.8680 -171.9225 29.5211
2.06952280 -72.6043 -28.1829 -171.6059 59.8290 66.2272 -133.0089 157.1907 -51.8779 111.6875 -73.4260 155.1176 53.1512 -77.1024
2.09101280 -91.9779 7.9469 68.6097 -176.7523 178.6830 -124.7806 157.1446 -55.5767 116.0022 -148.6860 161.3321 51.3980 86.3333
2.11110540 -79.1615 -14.7058 66.8127 179.3787 -72.7177 -96.4787 156.6075 -53.4991 114.7635 -142.1258 168.0305 53.1370 -169.5403
2.13626250 -90.5965 4.9017 -57.9009 -57.7362 -65.5866 -133.8694 156.4590 -50.8051 -87.0200 -88.0868 160.8845 51.1431 174.5418
2.16350720 -70.2895 -23.4345 59.6681 -178.8750 170.6957 -152.1558 160.3356 54.1489 68.6356 -75.0748 153.9135 53.0514 -76.5734
2.19012930 -79.2236 -12.1570 64.6409 -75.9513 -176.8681 -124.1752 155.6774 -56.0144 -38.0378 -74.0043 153.5038 -48.2728 100.9145
2.21183240 -75.2310 -21.7554 -171.9157 172.7408 -71.0351 -133.8999 157.2778 -53.2782 -77.1136 -73.9457 153.5264 -48.2781 -80.0594
2.25382810 -136.2384 165.0129 -65.8512 -174.2350 72.1107 -67.1469 158.5292 57.6498 92.1872 -75.5844 151.0347 -48.2673 -80.7511
2.27517740 -99.0753 25.0721 -157.9448 63.0852 179.6809 -147.3525 161.4814 51.6406 85.5763 -73.8786 144.9385 -171.7332 29.6489
2.30017290 -85.2052 -4.9232 71.5995 -66.1257 -66.8428 -126.0205 155.2348 -56.6081 118.9761 -73.5577 155.0971 53.1290 -77.0304
2.32670850 -131.3517 32.0145 -160.4459 56.1423 62.3653 -149.0281 163.3805 51.0941 84.1451 -145.7384 157.7297 -168.3765 -161.7026
2.35176180 -89.3730 5.0243 -61.2020 79.5965 -179.8553 -133.6696 156.9330 -50.6661 -87.1851 -74.1819 153.5536 -48.2803 101.1072
2.38291670 -73.1623 -26.7985 -171.4778 177.1817 -70.6636 -134.0928 157.1115 -52.5752 110.3793 -74.4180 153.3488 -168.8387 -158.3823
2.40656810 -77.8149 -24.4143 -170.5778 175.4695 179.9758 -80.2472 160.3139 56.1977 93.0758 -87.5871 159.4069 50.8319 173.2374
2.43001280 -83.8408 -3.2480 73.9727 -66.5792 179.5816 -66.9465 152.7899 -52.8367 111.3827 -87.7230 160.7871 51.0834 174.1678
2.46357220 -108.2396 18.0527 -62.1782 80.1980 72.4475 -132.1353 157.6641 -48.3625 -83.7851 -74.2600 153.5766 -48.2825 101.1740
2.48641180 -89.3988 5.0041 -61.2025 79.5972 -179.8542 -133.5017 156.8970 -50.6546 -87.2066 -142.3813 167.9133 52.9901 12.3211
2.50966400 -130.0442 154.1808 -68.7554 -63.2027 -66.6765 -146.8888 165.7861 61.5231 91.7752 -145.1753 157.8185 -168.3726 -161.7601
2.53889620 -78.3068 160.9009 -64.2810 -179.8666 69.8473 -134.2341 158.1443 61.1281 93.4306 -77.9898 152.2790 53.1751 105.8831
2.56119670 -85.7702 -1.1038 68.7393 -69.1669 -66.4556 -142.7195 160.9481 66.7162 -86.8750 -132.7288 150.9711 -49.7035 -85.3964
2.58871410 -127.8594 29.6008 -157.9280 175.2674 69.1301 -148.5172 161.8821 50.2629 84.5148 -74.9477 152.4303 -48.2853 101.1325
2.61166060 -128.5713 29.7787 -156.9117 -179.6472 -69.5293 -148.1672 161.9372 50.6898 84.6574 -73.5808 145.2310 -171.6648 29.6456
2.63166780 -79.0150 -12.3762 64.5857 -75.9870 -176.9455 -123.9242 154.7949 -55.8502 -38.1476 -88.2309 160.8655 51.1365 174.5134
2.66196750 -90.1069 147.6381 -63.1096 -63.4138 179.6312 -140.5104 157.5142 -58.6125 101.4935 -149.1035 161.2705 51.2362 -95.7352
2.69664450 -143.9179 142.9384 -173.6933 176.3409 179.3974 -137.0671 157.2076 -56.3737 104.0644 -146.5379 157.8672 -168.4294 19.9937
2.72565140 -76.9180 155.3559 -64.5243 -177.6667 179.6117 -76.4053 163.1173 60.7277 91.2881 -145.6105 157.7918 -168.3786 -161.6784
2.74677770 -82.1752 -4.0779 68.4106 -177.8631 -69.9502 -142.2807 161.1064 66.6118 -86.6843 -132.6496 151.0074 -49.7093 97.3661
2.77502580 -71.6700 146.5216 -67.3618 73.2582 68.1116 -149.0671 165.1928 65.5781 -85.8783 -146.4311 159.2856 51.2569 -95.1121
2.79907720 -82.7857 -3.7229 68.1161 178.2599 69.8203 -142.1509 161.1729 66.4576 -86.6797 -132.5992 151.0268 -49.7083 97.3850
2.82063070 -72.1454 -27.2184 -171.8513 62.2323 -179.6391 -146.0645 162.3905 64.6325 -87.9365 -142.1782 165.4898 52.6507 12.0971
2.84228930 -76.9500 -20.9859 -67.5440 177.1819 65.7363 -135.3040 157.7943 -49.1314 111.5137 -74.1451 153.5955 -48.3192 101.0388
2.86536090 -79.4483 -16.1878 -62.8628 -58.7816 -65.5147 -138.3755 157.3166 -54.4491 106.4618 -74.1102 153.5951 -48.3304 101.0056
2.88812510 -129.5795 157.1460 -67.7976 -66.5212 179.1400 -75.1648 159.3434 57.9857 91.5979 -76.0835 150.9850 -48.2793 100.6423
2.90903670 -144.6637 166.8765 61.6604 72.2284 66.9953 -136.8025 154.1597 -57.7766 104.0100 -146.6142 157.8563 -168.5344 -161.3217
2.92927770 -144.5586 144.6208 -174.0295 55.3388 63.2942 -138.7031 156.4375 -55.3528 104.0021 -142.6833 167.9624 52.9986 12.3062
2.95319100 -147.0919 158.5933 62.3867 179.0215 70.0735 -146.6935 162.2051 64.8801 -86.2100 -132.4794 151.1779 -49.6644 97.6392
2.97463380 -93.8111 8.9012 68.4702 -176.9138 178.6469 -125.1968 157.5576 -55.8328 115.5466 -130.4864 155.7822 -49.5994 99.5586
2.99577800 -78.5936 -22.8968 -167.5848 68.4608 -97.8872 -80.7601 158.5535 55.0847 93.1280 -74.7293 153.6674 53.0840 -76.3574
3.02596230 -77.4556 -17.3538 -65.6607 77.8623 -179.8058 -138.3358 158.2891 -54.8904 105.8674 -148.4158 161.2560 51.5616 -95.6346
3.05891750 -77.0297 155.3177 -64.5215 -63.7575 -179.9704 -76.4279 164.0514 61.2127 91.7322 -140.9545 168.0067 53.1132 -169.9010
3.09185850 -145.0794 144.1924 -172.3793 177.8272 -70.5592 -145.0866 162.6706 64.9092 -86.9735 -142.2484 165.3458 52.6386 -169.7177
3.11669660 -79.4817 -16.0211 -64.2321 -177.8579 179.8654 -137.9398 156.7982 -54.4635 106.0114 -87.9425 160.8560 51.1265 -6.2565
3.14628290 -80.0616 -15.2984 -62.4978 -62.6858 179.7097 -137.9459 156.7494 -54.8718 106.0704 -87.8630 160.8410 51.1252 -6.3027
3.18261340 -80.3542 -13.9893 77.0086 -62.6732 175.7920 -146.9224 150.5471 -177.0211 -110.4341 -135.9563 148.3138 -50.0378 97.5738
3.20368480 -74.2546 -26.0525 -170.3056 58.7422 65.6694 -146.2489 152.3579 -176.0283 -109.2820 -150.4839 157.3770 51.7137 -93.4496
3.22544700 -142.1826 138.3149 -174.8009 -83.0443 174.6641 -138.6305 158.1023 -55.7939 103.2542 -144.0492 160.8457 54.2770 88.7514
3.25677500 -80.8364 -15.6298 -62.8168 -58.8122 -65.5124 -138.6773 159.0564 -54.5522 106.5747 -129.5907 155.7666 -49.4924 -82.7434
3.28274020 -79.3754 -16.4488 -63.8587 -175.1716 -68.3302 -137.3630 156.8566 -53.8077 107.5617 -87.9336 160.8575 51.1294 -6.2484
3.30379890 -80.6799 -16.1301 -62.9548 -173.7028 -66.2399 -121.9296 157.3348 -44.7031 120.8203 -87.7580 160.8330 51.1372 -6.2171
3.33389700 -146.2613 158.1902 62.9015 -179.9155 -179.9821 -137.7374 157.6369 -56.8052 104.3666 -142.1863 167.9570 53.1098 -169.7810
3.36248240 -76.4492 -16.5702 -76.7999 67.7882 -102.2995 -136.9228 156.4349 -53.4983 -79.4204 -73.5210 155.1060 53.1537 -77.2743
3.38606940 -73.9572 -33.7860 -178.6167 -85.4951 179.7060 -74.6261 159.1882 55.7416 93.7891 -74.4523 151.4699 -48.2869 -80.5810
3.40646850 -133.6659 149.9661 -62.3057 84.0573 -178.3402 -150.0617 160.4391 55.8164 89.1990 -77.6772 151.4523 -48.2869 -79.2388
3.42783690 -79.4220 -12.4312 67.9176 -179.7248 -179.3028 -147.3421 150.6044 -176.7105 -110.5118 -135.8515 148.2598 -50.0104 97.7170
3.45098090 -145.2384 159.6364 70.0567 -65.4040 -63.5292 -138.0109 158.3226 -56.9677 104.0217 -148.8373 161.2883 51.3712 86.6357
3.47167190 -72.3974 -38.4583 -176.2296 -81.3781 -69.3231 -71.7547 152.3481 -55.0272 -90.7875 -74.2301 153.2458 -168.8823 23.4641
3.50111240 -76.5560 153.5908 -63.1848 -65.4919 96.9578 -77.7885 159.9646 57.3251 93.0889 -75.0522 144.0410 -171.8933 29.5762
3.53334420 -78.5385 -16.1162 -61.3026 -64.8073 95.9693 -138.0003 156.7948 -55.1863 106.1864 -74.4153 153.3547 -168.8376 23.3885
3.55475050 -71.7898 147.1474 -67.3418 73.2838 68.1144 -148.5227 162.9665 64.0232 -87.0125 -142.1876 165.5791 52.5571 -169.2306
3.59151110 -146.0800 156.9139 62.6036 -179.4018 179.9488 -138.8106 159.0195 -56.8032 104.1614 -130.3866 155.7964 -49.5478 99.4611
3.61871010 -146.5143 158.3037 62.6243 178.4946 69.9563 -137.7639 157.5773 -56.8118 104.3578 -142.2668 167.9589 53.0868 -169.7079
3.65460300 -124.6651 30.6914 -163.2825 59.3743 -98.2800 -148.5612 161.9559 50.5696 84.5846 -73.5288 145.2524 -171.6698 29.6482
3.69354360 -80.3681 -12.9373 -63.7661 179.7611 69.7869 -145.8529 148.1913 -176.2553 -107.9599 -147.6895 164.3412 52.1326 -168.9734
3.72761030 -74.2050 158.7277 -67.2666 73.7122 68.1312 -133.7363 159.3747 62.7822 93.7735 -78.2552 141.6415 -172.2334 -152.7778
3.74823730 -78.6934 -15.9550 -61.2946 -64.8421 95.9641 -138.1084 157.2171 -54.8945 106.2063 -74.1072 153.5942 -48.3325 -79.9407
3.78702160 -76.1053 -16.9031 -74.2836 69.0993 -104.2499 -146.5707 164.5514 66.7107 -85.1642 -143.4361 154.1707 -169.2120 21.4560
3.81433570 -125.0058 30.9819 -163.3011 59.4200 -98.3029 -148.7762 161.8986 50.3112 84.4471 -74.8852 152.3695 -48.2794 -79.8612
3.84613970 -130.6914 161.9694 -71.4990 -91.4158 69.7716 -139.6947 160.8851 56.4840 91.1607 -75.8986 143.5751 -171.9526 29.5402
3.86651540 -77.7320 167.9874 67.3259 78.0685 179.7173 -127.2018 149.5473 -56.6521 -83.5367 -147.1775 157.8463 -168.4826 20.3480
3.88723530 -142.9008 136.4320 -173.3446 -82.3983 177.2174 -151.7853 163.4720 61.2888 -85.3235 -126.7182 149.6510 -49.9640 101.6519
3.91245790 -71.8903 -38.2504 -175.6974 -83.7981 -179.5157 -87.2526 154.5822 -55.4546 -88.4858 -74.2665 153.2053 -168.8960 -158.2684
3.93589710 -86.4415 -7.1261 -60.8879 -62.3324 179.5866 -73.5781 154.5279 -52.3954 113.8355 -87.6509 160.7831 51.0829 174.1604
3.97559960 -76.7089 -16.2114 -76.7123 67.8370 -102.4195 -137.0324 157.0769 -53.3607 -79.3046 -73.9850 153.5181 -48.2714 -80.0658
3.99587450 -72.4118 -41.2477 -176.0989 -82.9602 -178.5226 -83.8279 154.3451 -57.3079 108.4514 -73.2110 155.0561 53.1118 -76.9231
4.02897990 -72.5448 -26.8467 -170.9939 174.0718 69.1101 -145.7940 148.4317 -175.9778 -107.9697 -147.7046 164.3501 52.1918 -169.1351
4.07133190 -71.3302 -35.9556 -175.6998 -85.3912 179.3421 -146.0278 152.0468 -176.5422 -108.5506 -150.4952 157.3125 51.7112 -93.5070
4.09487950 -123.1725 152.0473 -66.7253 76.5569 66.7685 -146.5914 162.0763 64.9524 -86.1625 -132.7596 151.3338 -49.7023 -85.1109
4.12494090 -72.6239 -26.7158 -170.7831 177.7174 -70.6785 -145.4478 153.9313 -164.2638 -104.6388 -75.9863 156.2548 52.4573 96.8698
4.17861820 -77.5007 -15.0492 -64.6322 78.2373 -179.7641 -145.7866 148.1502 -176.2812 -107.9601 -147.6194 164.3256 52.1776 12.6640
4.22128010 -118.4068 26.9930 -157.3266 96.9116 -65.5606 -146.9358 161.8926 50.9022 84.9918 -73.6512 145.1575 -171.6847 29.6465
4.25287570 -71.9957 -30.0568 -170.8769 70.6680 -97.5719 -133.2367 157.2687 -50.7439 114.1041 -87.7328 160.8431 51.1446 174.2381
4.27550170 -72.0250 -38.2504 -175.6175 -83.8164 -179.4739 -87.3316 155.5894 -55.3144 -88.4639 -141.7617 168.0231 53.2719 11.9808
4.30872450 -84.3937 92.7699 -175.6482 66.2190 -97.4436 -131.6501 157.4068 -55.6261 -59.4483 -149.2697 161.2742 51.3873 -95.6426
4.34293520 -84.0539 -5.1020 56.5417 68.6444 -179.4392 -122.7837 152.8830 -66.5686 -39.5112 -73.6625 155.1074 53.1547 -77.3199
4.37054140 -143.4407 171.7928 54.9925 69.5281 65.7630 -63.8416 153.9931 58.2707 89.5792 -73.3666 151.2239 -48.2133 -81.8390
4.39361190 -72.3918 -41.1816 -176.1248 -82.9752 -178.5245 -83.9661 154.2024 -57.3976 108.4061 -74.2207 153.2739 -168.8776 23.4593
4.41468550 -79.9730 -8.0596 62.8110 76.2190 179.8746 -142.0995 165.5503 56.2544 14.6006 -75.0115 151.9057 -48.2876 -80.0222
4.44243860 -126.0440 30.9923 -163.3162 59.4337 -98.2981 -149.1997 164.8956 51.5997 84.1513 -129.2910 155.6788 -49.3350 99.0969
4.47194800 50.9923 -175.6865 74.5002 171.3450 -70.4811 -78.1290 156.9151 59.0820 91.7680 -76.0247 152.6590 53.0672 105.6063
4.51763120 -84.3022 5.1722 57.2378 64.9127 -110.7032 -63.7368 151.8199 -61.2017 -77.5431 -141.7865 167.9970 53.3808 -170.4240
4.55178970 -130.3093 153.3527 -62.9095 83.2669 -178.5643 -145.6067 148.8630 -177.0426 -109.8982 -137.1818 149.1805 -50.2541 -86.0677
4.60152890 -75.2099 -23.9214 -168.0597 69.0890 -97.5539 -146.1543 162.0568 64.5540 -87.0981 -131.9420 151.0805 -49.5913 97.9628
4.63361340 -144.9319 142.2978 -168.4637 75.8533 -96.8076 -146.3437 150.5238 -178.5575 -108.8094 -146.9930 142.9953 -172.4842 -155.6147
4.68788840 -72.5426 -41.1041 -175.9584 -82.9754 -178.4769 -84.4199 155.6339 -57.1032 108.3677 -72.9531 153.3409 -48.3437 -80.5573
4.71944820 -75.6578 -19.3848 -75.0933 68.5904 -103.3522 -137.9920 156.7847 -54.7259 105.7671 -74.4218 153.3306 -168.8439 23.4030
4.75519090 -84.0749 -5.1140 56.6509 68.7719 -179.4541 -123.0018 153.4071 -66.8121 -39.1832 -74.3435 153.1949 -168.8863 23.4808
4.79911360 -142.8528 139.3947 -169.5287 76.0737 -95.9885 -138.8935 157.8902 -54.7230 103.9733 -148.9473 161.2831 51.3657 -95.7043
4.83780050 -130.5547 153.3492 -62.9939 83.2926 -178.5556 -75.0512 156.6016 -55.8414 112.4606 -73.0421 153.4486 -48.3165 -80.9284
4.86034810 -142.8184 139.1342 -169.7307 76.1558 -95.8454 -138.4923 156.9811 -54.8956 104.2036 -146.3758 157.8786 -168.3815 -161.6842
4.94913680 -73.0828 152.7861 -76.6462 67.3193 -101.9433 -75.5501 159.3963 57.9875 92.4344 -75.2456 143.8650 -171.9252 29.5735
4.99148180 -73.4898 158.5952 -76.4568 67.0983 -101.8475 -132.5857 159.4180 61.8466 93.7862 -79.9475 150.3530 -48.3049 102.4035
5.04702590 -84.2089 -16.1233 75.2282 -64.0256 177.0141 -75.2620 169.2440 92.5723 135.4599 -81.1270 61.9134 -171.6689 17.9030
5.16650590 -142.8278 139.3438 -169.6415 76.0958 -95.8680 -138.5501 157.2048 -54.8414 104.2928 -74.4629 153.1978 -168.8833 -158.3050
5.19489740 -77.6446 -16.4102 41.5233 56.5515 179.6099 -143.3518 157.8709 -69.3057 118.4224 -147.9843 161.1568 51.9098 -95.0977
5.24861550 -83.0776 146.4410 -74.2135 69.4030 -106.1721 -139.8319 156.6975 -60.7809 102.4796 -146.3107 157.8676 -168.3257 19.8121
5.28800430 -143.1372 135.1161 -171.4577 -81.3902 179.4020 -151.7353 156.0394 -173.9994 -115.5375 -127.5683 143.0701 -49.7355 -78.8170
5.31015840 -147.3135 162.1136 -119.1472 -64.4801 179.1265 -70.8493 155.9928 -54.4899 110.5490 -73.0670 153.3588 -48.3382 100.0570
5.37345390 -85.4548 -2.5330 52.4677 59.7435 67.1432 -138.9298 166.3047 53.8056 31.9201 -73.4619 152.5512 -48.2656 100.3667
5.43238540 -69.4339 -35.4107 -174.3702 -85.3885 -70.4179 -145.6623 165.8141 53.7869 19.0918 -73.7111 144.8157 -171.7589 -152.2303
5.54053790 -137.8056 33.2746 -160.7572 62.6116 179.6830 -120.6894 158.7058 -41.2831 120.4970 -87.8993 160.8668 51.1401 -6.1132
5.56325460 -85.0077 -13.0400 61.1965 71.7240 -178.6919 -75.1734 168.6888 93.0629 134.1823 -81.0134 61.9921 -171.6683 -164.6282
5.62246340 -87.7051 -9.8366 67.2313 177.5667 69.6128 -73.6264 168.4865 93.3711 133.2919 -80.9909 62.4554 -171.7472 17.8178
5.70945660 -76.4467 -16.5999 41.7562 56.7665 179.6312 -143.1849 156.2958 -69.1703 118.3950 -73.8063 153.4557 -48.3372 -80.4639
5.78753910 -131.0700 35.9475 -137.2485 -69.7343 90.8576 -150.4169 161.0939 49.6070 84.0702 -74.2978 154.1093 53.0723 -76.6725
5.88036340 -72.9801 150.6918 -74.6111 68.7473 -103.4852 -74.0351 155.2138 -56.3776 112.0093 -74.3029 153.4644 -168.7940 -158.4711
5.94027050 -83.4706 -19.3779 67.2662 -179.3270 -179.0727 58.4844 -178.7327 -41.6422 133.0732 -130.9658 155.6460 -49.4274 97.2801
5.98312500 -84.7138 -15.6260 75.0860 -64.2082 176.9866 -75.2641 167.5751 84.4588 148.7393 -74.9652 151.2462 52.6979 106.0033
6.05509110 -75.6372 156.6553 -121.8955 -68.6346 103.3012 -149.1139 164.4336 60.6303 -89.5156 -142.0445 155.9647 -168.8011 -161.0771
6.07537650 -139.8549 50.4902 -168.2076 58.9961 -97.3451 -84.3390 159.6797 -42.8382 144.4829 -73.0489 153.3726 -48.2511 -80.9089
6.15421010 -92.0372 -9.6308 -60.5615 -58.1800 -65.6171 -71.4766 163.0335 87.9552 141.1052 -75.6216 150.7462 52.7227 -75.5795
6.19102400 -90.5729 -11.3978 -67.3223 73.7149 67.8333 -72.7910 168.2115 93.3642 132.8759 -80.9344 62.5235 -171.7512 -164.7145
6.22400210 -92.9943 -9.1112 -62.5965 -175.0697 -69.0033 -71.4747 163.5586 87.3569 142.1864 -75.4780 150.8538 52.7206 106.1573
6.32676530 -92.4532 -9.4851 -63.0364 -179.9842 69.9019 -71.5527 163.6557 87.3618 142.3479 -75.4643 150.8581 52.7188 -75.6291
6.36825710 -131.0708 35.6992 -137.1344 -69.8057 90.8369 -150.6385 161.9395 50.0059 83.9986 -74.7517 152.4302 -48.2902 101.0466
6.49676780 -92.5247 -9.3037 -62.6293 -177.4948 179.9132 -71.8528 164.8616 88.4289 140.9862 -75.1163 147.4736 -48.3148 100.4279
6.52792290 -87.7810 -10.2431 67.8846 -177.8576 -69.7966 -73.5334 165.8109 86.0114 145.7242 -75.1110 151.0925 52.7047 106.0637
6.54801620 -88.5979 -9.8476 67.1736 177.5609 69.6170 -73.3420 165.7153 85.9731 145.6315 -75.1116 151.0967 52.7072 106.0544
6.59290860 -146.8249 163.1320 -118.3003 -64.9697 112.1272 -71.0023 155.0370 -52.4016 116.9598 -74.3335 153.3416 -168.8221 -158.4189
6.75329200 -87.0399 -10.9476 67.6301 -179.9266 -179.7160 -74.0552 167.2931 87.0422 144.7920 -74.7053 147.8112 -48.3216 -80.5112
6.84459550 -91.1855 -11.2809 -64.8549 78.4232 -179.5750 -71.6979 163.2707 87.8741 141.5440 -75.5826 150.7676 52.7194 -75.5994
7.09758800 -88.2692 -9.9370 67.1714 177.5924 69.6209 -73.6838 166.9045 87.2234 144.1886 -74.7571 147.7808 -48.3228 100.4768
7.27058480 -73.0401 145.7399 -163.9675 61.2868 172.6130 -71.7415 160.0082 103.0235 130.8547 -77.7789 147.2405 52.5171 107.5347
7.82712470 53.3354 171.9263 71.9098 67.5142 -179.2159 -136.4419 153.2564 -57.9095 103.8506 -73.3774 155.0848 53.1609 -76.9815
8.92100280 -84.1647 -20.6294 -165.9766 67.8701 -98.2380 -72.4553 166.0692 88.9248 142.7513 -74.5178 147.2527 -48.3022 -80.8759
10.22084140 59.6121 5.2205 -49.2296 -57.2402 -66.0448 -160.0625 160.0904 50.5737 77.5322 -74.6250 154.0640 53.0368 -76.6301
