# Supplementary material for: Exploiting Sequence-Dependent Rotamer Information in Global Optimization of Proteins
Source: J Phys Chem B. 2022 Oct 18;126(42):8381–90. doi: 10.1021/acs.jpcb.2c04647 (PMC9623586; doi:10.1021/acs.jpcb.2c04647)
Supplement: Supplementary file 2 — jp2c04647_si_002.zip [file jp2c04647_si_002.zip › TripeptideConformations/PRO_VAL_THR_new.csv]

0.00000000 -58.7057 -22.7739 -66.4504 -14.9763 -62.6462 -79.7933 -10.8502 63.7240
0.17545555 -65.7316 -18.2779 -67.5630 -13.9935 -62.5074 -79.2403 -11.2553 63.9541
1.82805906 -58.5325 -22.1664 -61.5597 -21.8648 -166.3334 -77.4796 -10.5034 64.5708
2.11812878 -65.3894 -17.5602 -62.0708 -21.3821 69.2448 -77.0090 -10.7529 65.0141
2.22380695 -59.0173 -21.9892 -66.9919 -11.1741 -62.5947 -69.4786 -26.8106 -48.1228
2.24500403 -59.6247 -19.1324 -72.4260 -18.4543 -66.1342 -131.8354 -21.5706 52.7202
2.33089321 -67.7470 -15.2872 -75.0056 -17.4138 -66.0037 -130.7510 -22.7084 52.1372
2.38490624 -66.3077 -17.5269 -68.0220 -10.5058 60.2952 -69.1805 -27.1461 -48.2476
2.44350250 -60.5111 -22.8066 -114.1023 2.8637 -61.2190 -124.9106 -20.5427 55.8292
2.60395027 -59.0414 -20.7970 -62.7512 -24.7310 -57.5862 -74.7179 -11.2031 65.1341
2.65422183 -63.6717 -14.0169 -64.5494 -14.1889 60.3603 -76.7889 -13.1958 59.2996
2.73250274 -81.8849 -9.9358 -67.2971 -15.2756 -62.0102 -80.7570 -10.6525 55.5658
2.81268023 -66.1223 -16.1839 -63.5988 -24.0152 -177.5317 -74.1679 -11.6225 65.5893
2.95098218 -67.3057 -22.5383 -70.3833 -12.6214 -63.7678 -117.5362 11.7065 46.7390
2.97185047 -58.7440 -19.5255 -72.7064 -13.1921 58.3035 -130.2386 -24.2953 56.3490
3.18524548 -60.1819 -23.8378 -76.5428 -14.2741 -62.8628 -111.8291 -37.5979 -54.2749
3.24839164 -67.0831 -19.6230 -77.4023 -14.2148 59.9021 -109.9083 -38.5599 -53.9090
3.36908091 -53.9842 123.0454 46.9246 20.3853 -57.2092 -141.2081 -19.7249 47.0612
3.43445830 -59.8819 -24.2407 -77.0376 -14.3970 -61.8235 -105.3358 -38.9106 -55.8559
3.55103834 -66.7771 -19.4565 -77.3297 -14.0822 60.9674 -105.4663 -39.9238 -56.0315
3.79436458 -60.0608 -22.8631 -76.5353 -12.4055 59.8173 -117.2290 -36.6808 -52.8147
3.82647474 -71.0083 -18.0215 -84.6239 -11.8255 60.1979 -75.7255 137.0365 -54.6887
3.86689259 -67.0029 -19.2254 -77.7956 -13.0949 59.7855 -112.1952 -37.7630 -52.3610
3.91382238 -64.2879 -13.5175 -64.5600 -15.9232 60.4375 -80.1630 -9.5605 58.6821
3.96097356 -69.3501 -14.9674 -72.3479 -34.0467 -57.8953 -117.4778 -19.2254 55.6854
4.10138220 -59.5876 -16.9433 -64.1812 -27.5330 -171.4309 -129.8283 -19.5320 51.8214
4.18245903 -57.3764 139.1992 49.8484 27.2944 -57.4414 -80.4730 -14.2857 54.7981
4.24484070 -58.9554 -21.4706 -62.1186 -18.2161 69.8424 -67.2691 -26.0211 -46.2842
4.28591401 -75.2145 -9.4528 -62.4116 -23.0852 -166.1186 -79.5221 -9.2491 57.8050
4.33685240 -66.5163 -15.2739 -76.2630 -11.0823 61.0370 -136.6497 -30.8141 -172.4082
4.45041743 -70.2399 -23.9436 -91.0646 -26.1136 -165.3029 -93.7141 -24.2193 53.6103
4.48012889 -59.1911 -24.4579 -70.5556 -13.4394 60.6441 -133.7427 17.4253 -171.0086
4.50301942 -66.2585 -16.6997 -63.1371 -17.8445 69.8776 -67.0269 -26.5495 -46.3465
4.54098675 -61.6870 -26.9656 -88.0535 -25.2201 71.2514 -97.2898 -24.0041 54.6130
4.56662232 -63.4800 -13.5728 -60.5970 -22.4080 69.5003 -77.1261 -11.0127 60.1673
4.70729359 -60.8497 153.3940 -75.6551 156.3517 60.1245 -81.2049 -14.2219 53.6015
4.74350970 -66.4363 -15.2725 -76.3815 -10.9242 -61.7346 -137.2954 -29.5532 -173.0385
4.76649882 -80.8391 -19.0389 -70.3471 -35.4625 -177.8686 -88.1305 0.3769 54.5382
4.81886365 -69.8784 -19.6801 -75.5990 -37.0242 -178.2982 -93.5624 -20.5642 49.2681
4.85171920 -70.6272 -23.4550 -70.0821 -33.9589 -58.0162 -88.3615 -1.1813 44.8630
4.88396484 -60.7664 -20.0319 -70.4708 -33.6591 -178.6606 -112.9318 -18.4794 52.3712
4.92729516 -76.6565 -16.0574 -77.4228 128.1290 -179.9077 -91.8653 -15.0652 54.2956
4.95736584 -61.9069 -27.4858 -69.3334 -33.8973 -58.2363 -89.1728 -3.0767 45.7151
4.98919614 -59.4386 -18.5570 -65.4637 -26.3959 -170.7170 -124.8232 -18.3951 47.5476
5.03212505 -61.4203 -24.6039 -72.9871 -35.3237 -178.1531 -81.1042 -37.4413 -51.9645
5.08761197 -67.8173 -20.3451 -71.7196 -27.5459 -168.0469 -91.6234 -38.6216 -53.0163
5.13903468 -59.7723 -23.2560 -68.6082 -12.5468 59.1124 -134.4069 30.7863 -36.4065
5.18442199 -61.0314 152.7505 -135.1469 157.2721 57.2328 -76.3030 156.9419 52.3198
5.24459184 -55.7004 117.8120 50.1751 20.3087 -55.8711 -130.9301 -20.2321 56.6011
5.31990545 -67.1407 -12.2291 -68.4718 -29.1144 -178.0026 -124.6206 -19.7365 58.5228
5.35245888 -60.4855 -20.6822 -69.7546 -31.0624 -57.6624 -92.0077 -38.1711 -57.5218
5.37983425 -67.0338 -18.0633 -70.6242 -24.4099 -166.1382 -97.0376 -39.8146 -56.8681
5.41717793 -81.5304 -15.8078 -69.8834 -17.4099 -62.4307 -69.2589 -24.7200 -45.3709
5.43787861 -61.0187 152.7674 -134.7917 156.7212 57.0286 -133.3743 158.6967 55.2828
5.51016277 -71.9253 -12.2780 -66.5022 -13.9292 -62.3048 -77.5336 -9.3130 -162.7406
5.55021164 -68.9002 -20.8626 -74.7735 -35.5462 -177.9021 -78.6030 -37.4751 -49.1962
5.57669099 -55.8837 128.5299 51.1690 27.3879 -152.2719 -136.5117 -42.3958 -53.2409
5.67768154 -68.1440 -21.8818 -73.9257 -28.4986 67.7382 -86.4415 -37.8139 -50.0894
5.70813415 -60.8871 153.3899 -74.9541 154.5767 59.2648 -133.8583 158.8079 55.6959
5.73560194 -69.7577 -14.0906 -67.3212 -10.9366 60.5598 -69.1466 -21.5386 -163.0270
5.76676277 -81.9183 -11.6168 -64.1720 -25.2356 69.4356 -81.6000 -5.8112 55.8078
5.80042937 -83.1651 -10.8168 -78.5827 -11.4252 -61.9214 -132.9518 138.5753 -55.1115
5.82281039 -81.6461 -16.1988 -70.2897 -16.5570 60.5448 -69.5280 -23.9145 -44.5341
5.84986593 -61.0346 152.7503 -135.2339 157.3240 57.3147 -66.8584 137.9358 -51.1781
5.90977210 -70.7845 -16.4480 -74.7534 -22.7172 -166.3363 -73.7572 136.4655 -54.0838
5.94368702 -57.9567 131.6850 63.4304 -38.9517 -171.7752 -79.6060 -23.4144 55.7972
5.98815969 -64.4039 147.1584 49.6824 31.0994 -58.1364 -77.0473 -16.1797 53.3293
6.01275893 -61.1680 154.2605 -64.0349 111.2975 -58.3240 -147.6683 156.5526 43.8482
6.05176388 -60.8556 153.4208 -75.2454 155.4431 59.6292 -72.6177 148.6085 49.4211
6.10545745 -61.0179 152.7610 -134.8104 156.6592 57.0061 -134.9389 150.4542 51.2794
6.13500640 -61.0243 152.7934 -134.7688 156.4679 56.9395 -137.1637 157.6446 54.7792
6.15839160 -60.3419 151.4024 -147.1575 149.9807 -167.6485 -75.0615 156.2711 52.1929
6.20104749 -60.8865 153.3677 -60.5348 121.3362 -58.4976 -139.4805 139.1353 -55.0686
6.26671203 -61.2331 153.8032 -131.5888 137.4831 -57.3539 -134.0075 158.4618 55.5710
6.29990328 -60.8944 153.3243 -76.7436 136.7827 -58.2059 -133.9909 158.5613 56.2664
6.34002635 -54.1296 122.6071 48.4937 18.6340 80.9079 -140.7565 -18.6108 47.6198
6.37730470 -59.0299 -23.3376 -64.2915 -21.6699 -165.9219 -128.7268 17.9671 -171.0593
6.43373533 -61.0322 152.7082 -135.0380 156.8629 56.9724 -129.8916 139.3058 -54.9413
6.47577033 -60.8665 153.4520 -73.9486 153.8458 59.1983 -149.3305 158.6475 -168.9108
6.50576805 -61.0371 152.7479 -135.2329 157.3834 57.3052 -67.2534 138.9990 -48.9813
6.53002990 -59.1592 -18.0607 -66.9523 -22.0886 -165.6695 -131.9421 -27.4856 -172.3061
6.56111505 -60.8485 153.4290 -69.8094 149.4382 58.6218 -134.9840 139.4636 -55.7695
6.58798988 -58.5671 -19.4525 -67.5423 -23.5277 -165.9848 -133.8609 -8.8512 -167.8476
6.62937013 -60.3381 151.3725 -147.2161 149.4278 -168.4182 -71.6657 147.1982 49.3346
6.66386237 -58.3830 111.2351 56.7441 22.9347 -150.5300 -134.8989 -20.3339 55.8666
6.69651896 -55.0770 119.6154 50.5897 19.3103 -55.5755 -129.0804 -19.3321 57.5813
6.74501682 -61.2608 153.7686 -131.9399 137.6207 -56.0519 -73.6811 145.8325 49.4771
6.78591997 -81.9022 -18.8026 -72.1536 -17.3575 -61.9582 -120.1160 15.2886 -170.3402
6.81090250 -66.2383 -13.6953 -67.9064 -21.6921 69.8886 -130.9439 -28.2736 -172.5348
6.84386477 -53.9636 129.7838 46.9976 25.2038 77.6645 -132.5572 -40.6567 -53.1701
6.87601911 -60.8788 153.3623 -72.9655 146.0256 -167.8775 -133.7776 158.4524 55.8251
6.91220210 -61.0341 152.7652 -135.1854 157.1914 57.2135 -74.1032 155.9213 -166.6760
6.94738370 -61.2495 153.7845 -131.5817 138.8054 -57.4497 -153.8494 140.3909 -63.1128
6.96895922 -60.8249 153.0945 -81.4918 156.6779 59.4631 -133.3141 138.9572 -54.8406
6.98907074 -60.3734 151.5489 -146.9137 148.0798 -169.9895 -134.8047 149.9032 51.3187
7.01602952 -60.3681 151.5257 -146.9557 147.8224 65.4655 -137.1439 157.2820 54.7573
7.07772382 -60.3486 151.3957 -147.0949 148.2508 -170.0356 -148.4579 158.2563 -168.9886
7.11766645 -59.6868 -22.1567 -65.4498 -26.3337 -177.8877 -120.7084 16.2489 -170.2591
7.18148905 -57.5672 136.7187 52.7105 40.1860 -157.5599 -153.6652 -46.2625 -65.0858
7.22339585 -82.0564 -7.4776 -66.2805 -15.6442 60.6634 -80.4461 -7.4199 -163.9888
7.25040476 -59.8852 -17.1365 -67.8831 -28.5581 -177.9267 -119.9516 -27.2319 -171.5140
7.32882289 -60.3277 151.3218 -147.1518 148.4128 -169.9743 -133.1861 138.6793 -54.0724
7.35036331 -60.8482 153.3811 -75.8048 156.6862 -62.9216 -70.4479 -29.3303 -46.3907
7.37290699 -69.4292 -13.0592 -61.6563 -19.1150 69.7985 -67.7935 -20.6902 -160.8753
7.40010184 -80.5151 -18.2115 -70.6599 -32.1685 -177.3593 -67.8231 -23.8453 -43.7168
7.43882407 -60.8529 153.5170 -70.4928 145.2471 -168.4101 -154.1732 140.4707 -63.7335
7.47635815 -60.3278 151.3110 -147.2142 148.3925 -168.7896 -85.6728 136.1280 -58.5194
7.52371995 -72.9769 -10.6962 -62.2073 -23.3362 -166.4840 -79.3383 -6.0968 -163.1633
7.56203964 -81.7739 -8.8995 -66.5225 -13.5500 -61.9710 -71.7606 -19.9552 -165.0971
7.62785540 -61.1102 153.9672 -62.2547 118.5532 -173.7641 -150.1803 156.0606 40.6288
7.67628706 -61.4599 -20.4881 -69.8876 -27.9115 -57.4760 -85.7547 65.5893 -46.8589
7.73068586 -59.1816 -18.4015 -60.1346 -18.8545 69.9649 -66.8001 -20.9597 -160.0173
7.76587439 -81.1266 -17.4246 -82.2302 -43.0387 -55.7099 -140.9151 133.4613 -53.6285
7.78709917 -60.3345 151.3764 -147.2475 150.0147 -167.9873 -71.4954 154.7744 -166.9028
7.84980786 -69.8108 -12.6737 -61.6765 -19.2272 -165.6031 -67.9520 -20.4107 -161.9073
7.87642915 -80.6868 -18.0658 -70.4217 -31.1106 -177.2748 -67.9796 -22.8456 -43.2743
7.90249690 -71.9749 -10.9289 -63.2693 -23.9352 -177.2263 -68.3740 -19.4568 -160.8981
7.93334397 -59.8504 -16.6551 -60.7336 -22.6453 -177.3961 -66.3883 -20.5259 -158.3206
7.97824174 -60.3476 151.3838 -147.1080 148.2699 -170.0453 -149.0233 158.2813 -167.2989
8.01613810 -82.9158 -9.6240 -69.7993 -25.3563 -167.4309 -132.0093 137.7438 -55.8717
8.04542854 -60.8240 153.3904 -74.3914 136.4547 -56.4865 -73.8391 153.9196 -166.7448
8.13042000 -60.8244 153.3399 -73.0263 148.8170 70.6917 -67.7056 -31.6713 -47.7140
8.16409474 -61.9302 -14.1951 -60.9332 -25.5524 -177.5613 -73.8340 -9.4138 -159.8881
8.18865891 -56.0139 117.0933 51.9422 18.5362 83.3518 -129.9423 -19.6764 56.5479
8.21733214 -82.1138 -20.2451 -74.0329 -21.2077 -62.1671 -104.9982 1.9634 -164.3340
8.24108907 -56.6994 127.1405 56.3654 -22.6742 94.3062 -87.8773 -22.5870 55.7912
8.32623243 -60.8255 153.2665 -74.4336 133.0154 -59.7652 -73.7277 -32.9490 -46.1713
8.37119172 -72.4856 -10.5382 -63.3491 -24.1396 -57.0166 -68.5951 -19.1636 -162.0988
8.47507752 -60.8465 153.4260 -70.4042 144.7606 -168.3483 -150.0244 158.3638 -167.4378
8.52723515 -56.8238 139.5138 63.4180 -43.1053 -171.9613 -75.7613 -29.7057 -169.7750
8.56384521 -66.1468 159.7628 -128.0986 138.9371 -53.0284 -72.5929 154.2269 -166.7050
8.58860805 -60.8448 153.4155 -75.6090 156.2500 -62.9619 -74.2623 -24.4203 -167.0409
8.63418942 -80.9697 -21.3590 -69.5410 -28.2081 -167.4525 -102.9071 11.5891 -169.3085
8.65928583 -60.8771 153.5704 -73.9540 153.8225 59.1859 -154.3061 -45.5107 -62.7230
8.74256812 -60.3325 151.3614 -147.2478 150.0497 -167.9648 -71.2977 154.2494 -165.9801
8.77607167 -60.8460 153.4062 -75.4966 155.7002 59.7717 -84.3438 -5.2583 -165.9510
8.93529092 -81.5817 -18.7818 -71.9237 -23.9872 -165.8259 -78.3579 -20.8477 -59.5262
9.00676725 -60.8215 153.3816 -74.3733 136.5510 -56.4428 -73.5139 153.3045 -165.8714
9.10849212 -78.0430 -15.6609 -75.2993 129.8820 -59.4848 -81.6712 -26.5880 -167.3407
9.13647931 -56.4399 114.0464 54.5548 26.9953 -151.5236 -146.6650 -8.0828 -166.7887
9.23148643 -82.3760 -6.9609 -61.7933 -26.2841 68.8079 -81.8502 -4.0273 -163.9225
9.28368496 -60.9901 137.1101 52.9027 -17.6414 -55.8854 -142.1621 133.2346 -55.6839
9.34227906 -60.8217 153.4112 -72.0905 147.4639 -166.1599 -71.4228 154.2952 -165.9816
9.45459935 -82.0543 -18.6309 -74.4449 -37.6576 -56.8388 -85.0359 -7.7822 -163.9230
9.54424832 -81.3483 -22.3004 -72.1972 -29.7168 -167.5273 -94.8234 -0.4077 -162.9227
9.65460412 -82.7722 -7.7852 -63.2792 -27.7825 -57.1971 -69.8743 -18.0567 -161.6047
9.68218605 -81.9341 -7.6990 -61.6953 -22.6137 -165.9929 -70.1780 -19.0743 -164.1720
9.86541481 -60.8180 153.3858 -72.7358 148.6122 -164.4289 -71.6992 -25.6568 -167.4735
9.98011211 -81.5068 -22.4264 -72.9686 -29.9952 -167.5315 -92.6143 -3.5133 -165.2101
10.07134683 -54.3123 139.0949 57.4683 -26.5268 95.6872 -74.6455 -38.1094 -54.5894
10.10914370 -82.8511 -7.4022 -63.1531 -27.6186 -57.1476 -69.6926 -18.0847 -162.7300
10.19894888 -71.8776 -19.4179 -98.0128 -6.4668 60.0158 -71.1738 -40.9214 -50.8201
10.24252224 -55.2424 124.1573 49.1916 28.2510 77.8937 -143.4723 -29.5829 -168.1869
10.30301610 -60.8161 153.3802 -72.7430 148.6941 -164.3952 -71.7962 -24.8547 -168.4565
10.62351720 -54.4662 118.0319 49.3252 24.6865 79.3597 -142.5973 -7.9547 -165.3077
10.67107581 -54.4556 137.8262 57.7843 -25.4960 96.7117 -74.0803 -37.6039 -51.7394
11.54995917 -55.9359 135.9554 55.4328 -25.4969 88.7201 -88.7174 -11.7083 -166.3435
11.72303866 -59.7153 143.9797 54.6745 -33.0378 81.5728 -141.9632 10.4692 -168.8281
11.78592610 -55.2764 127.4903 48.5054 26.0890 77.9119 -151.6926 57.3997 -49.0159
11.84178654 -82.1093 -16.0638 -79.6871 -18.3344 -61.4146 57.0153 -21.8435 -152.4114
14.10860844 -79.1061 -10.1491 -85.4184 69.0441 -48.6524 -126.2098 -25.5348 56.0675
