# Supplementary material for: Exploiting Sequence-Dependent Rotamer Information in Global Optimization of Proteins
Source: J Phys Chem B. 2022 Oct 18;126(42):8381–90. doi: 10.1021/acs.jpcb.2c04647 (PMC9623586; doi:10.1021/acs.jpcb.2c04647)
Supplement: Supplementary file 2 — jp2c04647_si_002.zip [file jp2c04647_si_002.zip › TripeptideConformations/GLY_LEU_HID_new.csv]

0.00000000 71.8656 -164.5152 -68.9288 135.2111 -60.8484 178.6228 -153.0877 162.2424 59.6642 -86.5066
0.05514410 71.4336 -163.5368 -66.8485 129.7501 -178.5441 62.8366 -150.4668 162.6757 61.4538 -85.0411
0.47617695 179.8477 179.6527 -68.2156 137.2775 -60.8034 -61.0279 -153.5976 162.0464 58.6071 -86.9438
0.58096853 179.7244 -179.9636 -66.0183 131.7550 -178.0894 -176.7532 -150.7937 162.4954 60.3434 -85.5124
0.85770500 76.1894 -165.4587 -70.5245 142.7463 -60.3934 -60.9694 -135.8032 154.8752 -74.2265 80.7176
0.91621345 61.7182 -151.7965 -93.6655 126.5806 -60.6791 -60.9310 -153.0630 161.2693 54.5573 -105.3050
0.98840555 76.3098 -164.0367 -66.3522 134.6608 -177.1531 63.6350 -131.7352 154.8643 -74.0380 79.3884
1.06569275 62.2839 -156.4655 -85.3044 120.6714 179.6364 61.6046 -150.7966 161.6947 56.8132 -104.8466
1.33757698 71.8329 -164.6188 -68.7122 134.2588 -79.0082 -174.0681 -152.6018 162.3438 60.1028 -86.2601
1.42967774 177.1382 179.9529 -75.2237 138.2778 -60.4159 -60.9385 -139.2349 155.3485 -69.2810 86.5021
1.46010411 71.5898 -162.0367 -130.3965 156.1670 -64.9727 -65.9788 -144.8910 152.1486 -173.9464 73.5857
1.53689042 71.5836 -162.0458 -130.4180 156.1347 -64.9770 174.2170 -145.0651 151.5091 -173.0199 -102.6377
1.55995907 72.7467 -165.7559 -79.2517 153.4769 -60.0014 178.8031 -145.2600 152.1687 -173.9321 73.5739
1.63624091 72.6975 -165.6636 -79.1541 153.4030 -60.0056 -60.8625 -145.4175 151.5416 -172.9518 -102.5876
1.66417625 69.9423 -156.8482 -140.0110 137.5956 -177.9076 63.5291 -137.4587 157.0140 -57.0797 103.6522
1.68949135 71.3886 -161.6353 -129.7250 155.6387 -64.8574 174.3068 -144.9872 162.3404 61.9541 -94.4403
1.74876439 -179.9886 179.6114 -75.1033 150.6852 -60.2600 178.7303 -148.8590 163.1955 62.3958 93.1984
1.81182311 74.3634 -170.9512 -132.7293 156.3296 -65.5710 174.0315 -134.2326 156.1127 -60.6119 -80.7366
1.86803288 72.3460 -154.1859 -69.7215 139.3578 -176.7715 63.6227 -128.8456 155.2373 -68.2705 -5.6154
1.91919322 72.7764 -166.0423 -79.6359 154.8624 -60.3739 -61.0266 -74.9844 159.1530 59.4859 -102.4434
1.95013070 -179.9057 179.4742 -78.2043 154.5788 -60.0201 -60.8770 -145.2211 152.1713 -173.9287 73.5450
1.98127567 72.4104 -164.8674 -72.1632 143.0822 -174.9598 -176.9865 -66.8779 151.4196 54.2995 32.7975
2.00521324 72.7855 -166.0447 -79.6358 155.1712 -60.3320 -60.9876 -70.9920 152.6840 55.5378 30.7863
2.03395683 75.2417 -148.0292 -74.2657 137.6883 -177.2604 63.6310 -129.7009 156.2984 -59.7566 -59.4111
2.09612576 -175.0365 -143.9247 -81.8383 136.3029 -60.6057 -60.9372 -138.6298 156.2038 -60.1213 -73.1511
2.11980431 72.0165 -163.6903 -71.1077 138.4381 -177.0736 -176.3772 -144.7307 151.7432 -172.9118 -102.4781
2.17266416 70.9726 -159.5571 -143.0600 143.2270 -176.5516 63.2466 -145.9264 163.4507 63.1691 92.8358
2.22286745 72.4781 -164.9581 -65.4518 140.6340 78.7113 175.8014 -155.6595 161.7854 57.0056 -88.2272
2.25077316 -173.9235 -144.7912 -76.3937 128.8971 -179.3474 -176.9828 -135.7412 156.3831 -59.5928 -68.3138
2.28409125 70.7696 -159.3883 -143.2345 143.2880 -176.5781 63.2033 -143.9411 162.4625 61.5213 -94.7283
2.34619517 62.1126 -155.3597 -88.6407 124.2213 -79.3118 65.6277 -152.3119 161.4448 55.6486 -105.4899
2.39325826 -179.8809 179.4617 -78.4480 156.1273 -60.3559 -61.0043 -70.9473 152.6942 55.5168 30.7990
2.45272598 179.9824 179.9654 -71.9723 146.3623 -173.6056 -176.9268 -67.8754 157.5726 56.3910 -104.6643
2.48462946 179.5913 179.9889 -67.2645 125.7096 -171.3577 -74.8823 -147.5635 162.5643 62.6467 -83.6316
2.54527227 179.5012 -179.2906 -77.4207 153.9186 -60.1387 -60.9038 -129.7250 155.3396 -65.5677 -9.7651
2.57640135 61.9272 -154.2035 -90.2853 124.9150 -72.8570 66.6848 -152.6039 161.3738 55.2741 -105.4421
2.61058260 72.2066 -164.2276 -71.9190 139.6883 -175.7614 -176.7396 -72.6413 152.3398 -58.5747 -69.1614
2.64111571 -179.9395 179.8119 -144.0158 143.6518 -176.6368 -176.6105 -143.9829 151.7055 -173.0585 -102.5771
2.68239475 179.9546 -179.9544 -70.8226 138.4881 -176.2085 -176.6741 -72.0854 146.3490 -173.6703 -100.6706
2.72615988 62.8195 -157.2104 -85.5579 118.5490 -170.3466 -71.8196 -149.0726 161.6166 57.6301 -104.7743
2.75548674 179.6629 -179.9879 -67.0118 129.1437 -170.3409 156.0746 -149.2189 162.5128 61.4059 -84.7292
2.78030526 72.5488 -165.4890 -74.6278 148.0000 -78.9126 65.4718 -148.1937 163.3254 63.1105 93.1668
2.80478900 63.8145 -158.3307 -85.3835 113.4820 -160.8011 -66.3465 -146.0953 161.9635 59.5956 -104.4004
2.88507665 74.5012 -166.0228 -67.9460 145.1913 79.4456 175.7668 -137.9404 155.0464 -75.2290 80.7739
2.97805424 178.4940 -174.4911 -72.2610 135.9100 -177.6739 -176.4014 -130.0136 155.6740 -64.5190 -12.8195
3.02431137 -179.9480 179.7823 -143.9039 144.1769 -175.1853 -176.9408 -73.4187 152.8475 -58.8436 -71.1228
3.07697563 72.7762 -166.2122 -76.5560 151.1222 -78.9968 -174.0482 -72.4188 148.8959 -173.9708 75.1969
3.09952543 72.7123 -165.8347 -76.2545 150.6639 -78.8714 65.4994 -145.4368 151.6231 -172.9081 -102.5943
3.12338835 71.1354 -158.2527 -75.1397 149.9785 -72.7080 -57.9960 -130.0040 155.2815 -66.9402 -6.8784
3.14857941 75.0707 -148.1000 -79.2214 145.9462 -78.9021 65.5918 -133.6478 156.2114 -60.1181 -65.2276
3.18633551 -179.9601 179.3728 -73.6432 149.0896 -78.9252 -174.0177 -148.3117 163.2905 62.8607 93.2254
3.24184985 72.7364 -165.8479 -77.1590 151.2374 -72.5903 66.2842 -145.3175 152.2267 -173.9180 73.5511
3.28989391 72.7434 -166.1177 -77.3822 151.6587 -72.7540 66.1614 -72.3359 148.9249 -173.9746 75.1854
3.31098527 73.0502 -165.9554 -71.6997 156.2895 80.2876 -63.8067 -73.0772 147.9929 -174.2055 75.5372
3.33908031 72.9534 -165.4765 -70.4042 153.5133 80.4410 -63.8304 -149.3277 163.2533 61.6427 92.5359
3.36712453 74.9964 -147.7680 -80.0335 146.3331 -72.5971 -57.8376 -133.8453 156.2094 -60.0013 -65.6665
3.39916400 -179.9337 179.3081 -74.2059 149.4938 -72.8404 66.0815 -148.4404 163.2807 62.7479 93.2993
3.42073537 73.0490 -165.9023 -71.6781 156.2992 80.3107 175.9819 -73.1405 147.2214 -173.7087 -100.8415
3.44220325 71.5342 -161.9718 -145.8658 162.2243 78.9863 176.0950 -144.1045 151.6849 -172.9654 -102.6121
3.49161912 72.7711 -165.8833 -76.9294 151.8886 -79.0854 65.4135 -73.4051 153.8947 -57.7361 115.1097
3.55366899 72.7910 -166.2096 -77.5003 152.9223 -74.0709 65.0312 -74.6680 159.1336 59.1740 -102.3643
3.57559758 73.1193 -165.9242 -72.2848 157.9003 80.9817 176.1449 -144.6473 151.7152 -172.8926 -102.5690
3.61664826 71.4885 -161.8076 -145.7772 162.2920 79.0374 176.1114 -143.4043 162.5630 62.3720 -94.5629
3.65077643 72.7865 -166.1781 -77.4288 152.9067 -74.0153 65.0408 -70.9647 152.6957 55.3457 31.0504
3.69160086 72.7454 -165.8097 -77.7946 152.5426 -72.9681 -58.2051 -73.2269 153.9111 -57.6049 114.9852
3.74435822 -174.7536 -144.0843 -80.8851 135.1293 -72.8761 66.3630 -138.2978 156.2075 -60.2370 -71.9389
3.77721104 -179.8462 179.2505 -75.8192 153.0666 -79.2548 -174.0617 -74.9760 159.1653 59.5741 -102.5985
3.81435197 -179.8025 179.1735 -145.9841 162.3879 78.9739 -63.6379 -143.9014 152.3119 -173.9115 73.5742
3.84201907 73.6471 -151.7695 -75.5898 153.1772 80.5045 -63.8610 -136.3922 156.0402 -63.8921 -78.1494
3.90916152 68.8851 -172.6418 -90.8397 64.1225 -148.7603 -61.3969 -80.8186 159.9027 58.4737 -103.4550
3.93843903 74.9892 -147.3000 -68.4022 126.7652 -171.7970 -75.7025 -129.2902 153.8835 -69.9668 -3.9012
3.96032241 71.9168 -163.7897 -72.1091 138.6296 -174.4686 150.0917 -143.7716 163.2921 65.3676 93.3726
4.00178029 179.4271 -179.2558 -75.5422 151.3449 -78.9122 -173.9928 -129.7456 155.3981 -65.8774 -9.2019
4.04195518 71.1985 -161.5451 -71.6442 126.4212 -171.5731 -75.0921 -144.2698 151.8787 -174.0297 73.7766
4.06311610 178.0234 -174.6395 -82.8490 121.6356 -171.0615 51.5998 -136.2222 156.0187 -59.5130 -72.9277
4.11051787 71.0690 -161.3448 -71.5860 126.3898 -171.5976 -75.0747 -144.3941 151.2783 -172.9435 -102.3030
4.13309055 71.5981 -162.2194 -143.8263 170.9250 56.4178 68.2931 -142.6079 162.2421 62.4480 -94.5823
4.17276470 179.9400 -179.9691 -71.2894 157.4565 80.3595 -63.7292 -76.3189 153.0708 -59.8281 -73.1893
4.21020980 74.3956 -167.0307 -70.1768 148.8297 70.5118 88.8422 -138.4091 154.7123 -74.6643 80.8250
4.28470209 71.9553 -163.5857 -71.7347 137.5168 -174.0534 150.6229 -143.6364 151.3444 -172.9782 -102.3324
4.30782262 -179.7968 179.2640 -143.9357 170.9895 56.4963 -171.9077 -143.1757 151.9187 -174.0029 73.7559
4.33647020 70.5959 -159.9631 -72.9884 120.0694 -163.0935 168.8156 -144.5042 152.1436 -173.9466 73.6489
4.37417984 179.4584 -179.6133 -70.6263 159.5644 81.2835 -63.3419 -128.4830 155.7517 -65.7142 -8.1091
4.39733959 71.3648 -161.1351 -141.5043 141.6138 -175.6223 148.9289 -142.8239 151.1809 -173.1622 -102.3943
4.41831979 70.7577 -158.9028 -140.3393 140.4198 -175.2615 149.3852 -145.5395 163.1056 63.2264 93.0674
4.44010928 69.6732 -151.7040 -78.4621 112.0076 -160.6094 -65.8820 -147.3300 154.7867 55.4991 34.8265
4.47136267 71.6637 -162.2268 -144.2865 166.4876 50.6973 64.6938 -85.8456 151.1814 -60.1757 -76.1596
4.49702626 69.1838 -162.0306 -74.8864 158.2230 66.5690 80.8911 -130.2464 154.8999 -65.4799 -8.1454
4.51738218 -179.7581 179.2403 -143.4919 170.5285 56.9680 -171.4271 -132.5169 155.9981 -59.5786 -80.2006
4.54562707 179.8380 -179.6763 -71.1741 127.5114 -171.6163 49.6697 -144.0303 151.8283 -174.0540 73.7626
4.58104158 -179.7845 179.9009 -134.4300 124.9337 -171.9873 50.8586 -136.4531 156.5082 -55.7018 -80.7072
4.61923134 179.8513 -179.6356 -71.1197 127.5446 -171.6384 49.6626 -144.1404 151.2008 -173.0419 -102.3878
4.66135912 179.9019 -179.9066 -71.2131 138.8055 -174.4275 -90.7292 -143.2689 151.9267 -174.0278 73.7526
4.73443652 179.9148 -179.8569 -71.1392 138.8145 -174.4432 -90.7283 -143.4087 151.2954 -173.0373 -102.3742
4.76013425 73.3101 -166.7321 -77.4025 162.8862 54.7761 65.7380 -77.9491 143.9894 -174.2330 -99.9817
4.82460861 73.4566 -162.8733 -83.2684 167.3210 62.7219 72.2219 -132.4460 155.5683 -62.3777 -81.0791
4.84627710 72.6688 -150.5065 -81.2911 105.5550 -158.5254 -64.4401 -82.4450 146.2767 -64.2009 -75.4740
4.98491213 179.8647 -179.9222 -66.7144 148.0462 76.1187 74.4130 -158.4413 160.9381 53.7024 -89.6319
5.02674164 70.1644 -158.8989 -76.5779 108.7255 -158.2808 -64.3434 -78.7073 143.2355 -174.4774 77.0201
5.06587364 73.7426 -169.1167 -75.6019 154.3622 76.5385 73.6990 -138.9939 155.1227 -69.6241 86.1786
5.09936040 71.5408 -162.0945 -143.3862 165.2558 73.0114 -52.6464 -142.4797 151.0148 -173.1393 -102.3942
5.13239595 59.5809 -131.4867 -124.5234 141.6365 68.7679 -150.8741 -157.7681 160.6468 51.8143 -102.4597
5.16006255 -179.9789 -179.4918 -83.4237 166.4832 62.8854 -167.9124 -134.3821 155.4103 -64.6622 -86.0316
5.18697321 71.4904 -161.7967 -143.1688 164.9468 72.9157 -52.7495 -144.5042 162.9802 63.9442 93.4187
5.20757064 59.6745 -147.9956 -97.0245 139.5849 70.6061 90.8394 -159.1177 160.1230 49.1522 -105.1979
5.23250573 73.2359 -166.2527 -73.5951 159.4685 75.9237 72.8384 -148.5598 162.8667 61.3093 92.6152
5.25730667 179.6819 179.9976 -74.5330 167.3402 62.1112 71.0395 -127.6890 155.0009 -65.2341 -8.5338
5.30515513 72.6606 -165.8000 -144.0139 164.9678 72.8168 -52.7174 -132.0301 155.1411 -60.0220 -80.4041
5.34168368 73.2954 -166.4914 -75.3308 162.4511 75.7232 -53.0368 -142.9010 151.0952 -173.0757 -102.3755
5.47535597 -179.7868 179.0909 -143.4826 165.3881 72.9638 73.0298 -142.2205 151.6354 -174.0742 73.9152
5.54594278 -179.7795 179.0943 -143.4932 165.3623 72.9657 73.0314 -142.4782 151.0063 -173.1422 -102.3895
5.58129561 71.3765 -160.9820 -142.8952 164.0865 72.8369 73.0752 -128.1076 153.9799 -65.4884 -10.5393
5.63599769 179.9724 179.9302 -74.5937 162.8550 75.6516 -53.1007 -142.6156 151.7079 -174.0462 73.8719
5.65817344 -179.7454 179.0663 -142.8988 164.4024 73.0289 73.0799 -132.7988 155.3531 -59.5726 -80.5909
5.69226836 -179.9806 179.8099 -76.5008 163.3800 54.0126 -175.2400 -87.7611 158.2891 62.6072 83.8908
5.81342497 69.9052 -147.6904 -80.7820 118.4019 -164.9525 -67.0058 -83.5996 52.9739 -58.9993 110.5587
5.83832430 173.6682 -169.2017 -83.6849 65.9332 -151.5305 65.7250 -149.7273 161.3644 53.4471 -112.2308
5.88018222 79.0983 -176.3504 43.6140 41.8824 67.0737 146.2907 -66.4870 151.6415 -52.8023 123.4542
5.97038160 179.9773 -178.8218 -79.8635 160.8339 76.0571 72.9126 -135.1744 155.0035 -65.9764 -87.6932
6.08805986 179.5397 -179.7024 -72.1728 161.8707 75.3937 72.4245 -128.0212 154.0571 -65.7197 -7.5772
6.29272702 58.9719 -131.9979 -123.0184 145.1730 74.7027 -50.4595 -159.4144 160.2387 50.0864 -102.5703
6.33193832 179.7424 -179.7962 -72.7727 124.6830 -162.6782 55.6990 -69.7971 147.6861 -57.5700 -65.3712
8.03350858 75.7623 -175.9723 46.7135 18.6232 69.7465 49.8473 -145.5508 163.6937 75.0006 -75.0687
8.30047950 179.8694 -177.7329 -88.4844 146.2569 -59.9497 -60.8222 -134.3426 72.6007 -64.1704 -84.2238
18.29909904 82.7088 159.1115 42.3808 37.6066 66.3924 -63.1127 -73.5427 148.5014 -172.7591 -100.8565
