# Supplementary material for: Exploiting Sequence-Dependent Rotamer Information in Global Optimization of Proteins
Source: J Phys Chem B. 2022 Oct 18;126(42):8381–90. doi: 10.1021/acs.jpcb.2c04647 (PMC9623586; doi:10.1021/acs.jpcb.2c04647)
Supplement: Supplementary file 2 — jp2c04647_si_002.zip [file jp2c04647_si_002.zip › TripeptideConformations/HID_VAL_HIE_new.csv]

0.00000000 -146.5682 165.5924 64.3531 85.5744 -73.6537 153.1841 58.8454 -146.8854 154.6591 -174.2083 54.2149
0.22980311 -145.3170 155.6850 -164.9783 -86.5603 -69.1081 155.0108 59.0053 -145.0142 154.2261 -175.0877 54.1198
0.26557824 -146.4030 166.5597 63.5306 83.8149 -72.9606 156.6797 -63.3919 -72.7963 151.2861 -174.4796 55.6254
0.41260101 -73.9182 153.1352 -164.3702 -84.5796 -68.0206 155.0111 -63.9065 -145.0322 154.2350 -175.0797 54.1057
0.44553690 -146.6493 165.7332 64.2564 85.3065 -72.4622 151.0433 -64.3070 -150.8976 163.6748 63.1180 92.6342
0.47483285 -146.5514 165.8366 64.1912 85.1773 -73.7326 154.0927 58.9910 -147.4018 150.8261 -174.2970 -107.1675
0.52266655 -77.2479 163.5292 66.4641 81.9162 -72.0686 153.9156 -64.0160 -146.7380 154.6295 -174.2867 54.1552
0.64014851 -145.3825 155.4889 -165.0869 -86.4636 -67.9824 151.8463 58.6100 -149.8483 163.6296 63.0493 92.6873
0.69800338 -146.4085 166.4937 63.4441 83.6399 -73.2121 157.7216 -63.3548 -73.6335 160.5345 63.7640 -81.7393
0.75951201 -146.4025 166.6007 63.5020 83.7760 -72.8497 156.7514 -63.3721 -72.0731 147.2915 -175.1426 -105.0767
0.84408444 -73.9199 153.1035 -164.3742 -84.5409 -68.0009 155.0312 -63.9051 -145.5531 150.4598 -174.8108 -106.5378
0.97793489 -78.8157 167.3688 65.9178 80.8189 -74.4903 158.0079 -63.4264 -129.3512 155.8835 -65.0800 -93.0584
1.01149048 -146.7970 167.0779 65.4700 87.7244 -72.0829 139.6171 -58.4378 -146.5417 163.2182 66.5613 93.8406
1.04056416 -146.7430 166.8069 65.2369 87.7476 -70.7365 138.0906 -58.5432 -147.5377 151.1165 -173.5105 -108.7424
1.06827736 -146.7381 165.0525 64.8774 87.1755 -70.7453 143.4378 66.8480 -147.1705 154.7868 -173.2595 54.8826
1.10908648 -146.2871 168.3974 63.6476 84.3191 -76.2427 161.0024 -63.0564 -127.7943 156.8040 -56.8962 105.1184
1.14870142 -145.8476 158.4133 -162.1863 -88.0722 -74.9629 152.3611 58.5613 -138.8034 156.0069 -67.2943 -83.5495
1.20756028 -146.4589 166.1911 63.9016 84.4008 -75.0052 158.2694 -63.4449 -143.0180 163.7617 67.0822 -85.7244
1.30867125 -146.5885 167.5135 65.0257 86.6656 -71.0039 139.5561 -176.9077 -72.7449 149.6148 -174.2292 56.0263
1.33249428 -145.5064 157.1971 -164.2651 -87.7241 -66.2931 138.8855 -58.3376 -145.3596 153.9475 -175.1103 54.1862
1.37881357 -146.4001 166.5539 63.4938 83.7538 -73.1029 157.1355 -63.4514 -76.4046 161.7104 65.5641 86.4353
1.45150154 -144.8679 159.9566 -168.6712 68.2918 -69.6719 155.1358 58.8626 -144.8062 154.1905 -175.0849 54.1645
1.49882911 -145.3585 154.4583 -164.5551 -85.9302 -67.2821 146.6335 -169.0715 -145.0574 153.9293 -175.1611 54.1928
1.52648477 -146.4125 166.4903 63.5474 83.8019 -73.2890 157.1732 59.6831 -71.5313 153.6710 -58.0844 98.5985
1.56740641 -146.4187 166.4882 63.7311 84.0663 -73.8075 156.8439 -63.3908 -76.6825 154.3649 -62.1392 -71.9668
1.58825276 -146.6992 165.5684 64.5733 86.3289 -70.8302 144.9561 67.2526 -147.9613 150.8655 -173.9029 -107.7130
1.60872234 -76.7429 162.7656 67.2637 83.6769 -69.5057 143.9781 66.9836 -147.2982 154.7378 -173.4461 54.7511
1.62929670 -145.3212 154.4400 -164.5430 -85.8860 -67.8883 148.2612 -167.1946 -71.1021 150.0638 -174.6304 56.5001
1.66273289 -71.4348 143.7463 -174.2860 -96.0402 -136.5936 152.3105 56.3210 -145.3370 154.2651 -174.9551 54.1618
1.70677906 -144.7308 147.7533 -173.7323 -98.0385 -136.3917 151.8494 56.3591 -145.4178 154.2798 -174.9108 54.2327
1.76874951 -145.5162 157.1780 -164.2561 -87.6831 -66.3010 139.0307 -58.3417 -145.7754 150.1436 -174.8519 -106.3863
1.79522116 -146.5338 167.4243 64.6649 86.0274 -71.4170 142.2839 -175.6381 -71.8562 159.3629 62.9728 -83.2418
1.83061786 -145.4149 154.4037 -164.6470 -85.9179 -66.9655 145.8340 66.5858 -147.7757 163.3092 64.6134 93.4386
1.85840826 -77.8964 165.4766 67.2546 83.1155 -69.7151 140.1803 -56.8718 -72.4429 149.5851 -174.2717 56.0938
1.88678728 -144.8800 159.9093 -168.7053 68.3192 -69.6618 155.1717 58.8593 -145.3022 150.4022 -174.8955 -106.5317
1.91761359 -70.1845 141.4494 179.1746 72.2978 -137.8129 151.4819 -67.1477 -146.0597 150.3882 -174.7030 -106.1513
1.95386787 -145.3215 154.4108 -164.6404 -85.8507 -68.1770 150.0121 -166.4708 -71.2995 159.7360 62.3613 -83.4317
1.97885308 -74.2121 154.4614 -163.5733 -85.5837 -65.5440 139.2103 -58.3876 -145.7897 150.1493 -174.8357 -106.3872
2.01836286 -72.5727 159.0197 62.3370 15.7610 -127.5354 151.2285 -65.6859 -136.3197 156.4248 -61.3611 -84.0617
2.05139515 -77.1810 163.6644 66.7646 82.5277 -69.3479 145.5574 67.5536 -148.7871 163.4054 64.8509 93.1977
2.08221917 -74.9059 157.4427 -168.3202 69.4379 -68.8792 155.0625 -64.0812 -145.3045 150.4071 -174.8824 -106.5270
2.11197730 -145.3287 154.4134 -164.5585 -85.8772 -67.8317 148.2113 68.3361 -70.6397 146.1690 -175.1668 -104.9187
2.13578599 -144.7223 147.3926 -174.1438 -98.2322 -136.5751 151.8603 56.3190 -146.0720 150.5406 -174.5485 -106.6288
2.16660336 -72.9345 148.2137 -163.1299 -80.9781 -76.9043 132.6508 -178.3600 -143.0462 155.6391 -70.6915 -76.9075
2.19640361 -144.8206 150.9082 -172.2101 -101.6669 -132.9550 135.4800 -56.8605 -143.2733 154.0340 -174.5576 54.3707
2.26588269 -144.9435 162.4842 -169.0248 67.7327 -65.0221 136.5302 -57.7537 -145.2613 153.9218 -175.1000 54.2112
2.29649277 -76.4978 160.4665 62.6114 -100.6334 -133.3509 157.1568 57.6108 -144.4880 154.1861 -175.0837 54.2116
2.32778353 -72.7519 149.1812 -167.6130 -90.6597 -132.2815 152.5555 -65.9444 -124.1344 156.0982 -61.8866 -84.7564
2.34820332 -70.8650 144.7154 -176.1570 -98.9122 -147.9628 145.0910 -171.1027 -145.6020 153.8488 -175.4424 54.1125
2.37704563 -146.5613 158.2627 65.1016 100.2840 -135.3617 130.3650 -177.1442 -141.4502 155.9496 -66.0585 102.8706
2.40023056 -144.6231 158.9352 62.8533 -88.4831 -78.9466 133.2610 -58.1524 -146.3821 154.1270 -174.9524 52.9171
2.43062116 -144.4734 156.7797 60.6114 -91.3478 -79.7786 148.1366 -64.5284 -150.3451 163.6446 63.3377 92.7139
2.46633418 -78.1375 165.4221 66.9491 -100.2960 -130.8941 160.9948 58.4761 -126.2512 155.9493 -64.3071 -83.4109
2.49792227 -145.1344 162.0987 -167.4545 66.1495 -75.6591 153.6760 58.5303 -136.9671 155.9437 -67.1783 -84.8751
2.53037907 -72.5824 150.7873 -167.3413 -97.3569 -142.7071 139.0299 63.9162 -155.1354 162.3811 55.9365 -93.0685
2.56807344 -146.5890 167.4900 65.0332 86.6141 -71.5826 140.6161 -176.8984 -70.8752 152.4605 -57.7055 99.1234
2.59981853 -145.8633 158.6921 -160.3884 -87.9423 -78.4000 136.3252 -58.2389 -137.6587 156.0681 -61.5924 120.8902
2.62678733 -144.9808 162.5665 -169.0656 67.6277 -65.2083 138.3100 -57.7122 -144.5345 163.0466 67.0808 94.3943
2.66764069 -76.3578 160.7702 66.9697 88.4868 -134.2179 157.9294 57.8602 -73.1435 151.6589 -174.4579 55.7025
2.70623255 -75.6844 155.9375 58.4407 -101.7163 -77.9751 153.2132 59.0369 -146.0226 150.4643 -174.7410 -106.3117
2.73282677 -72.5138 153.3677 56.9872 29.6466 -73.6717 153.9697 -63.8291 -145.3332 154.2747 -175.0186 53.9353
2.77490173 -146.4811 166.5459 63.6624 84.2855 -70.1833 148.9681 69.2331 -70.0437 152.9497 -57.8099 98.2146
2.80304849 -144.6574 159.0258 63.3303 -87.1728 -77.8993 132.9176 -58.1776 -146.0334 150.0767 -174.5550 -105.3707
2.83342359 -146.4871 166.5229 63.8736 84.5915 -70.9899 148.8138 69.5581 -74.6880 153.4042 -62.0230 -71.9344
2.85640967 -74.1688 153.6022 -159.8715 -83.9682 -78.7093 136.1510 -178.5194 -138.1782 156.0756 -61.7295 121.4059
2.88950125 -144.3343 141.1405 -179.9625 -111.9083 -137.0569 135.1522 -177.0227 -148.9032 162.5940 66.9579 102.9766
2.91451423 -144.8524 145.9667 -178.7468 -105.8156 -148.5613 144.6253 -171.1240 -148.3964 162.7512 66.6217 100.1019
2.95782161 -74.8683 157.3954 -168.3450 69.3562 -69.0552 156.2713 -63.7180 -71.4443 153.6789 -58.0241 98.5090
2.98282973 -144.6588 148.7330 -172.2915 -99.0014 -136.8474 154.7969 57.0200 -76.6551 161.9007 65.6469 86.4191
3.02467716 -79.5304 103.7638 -178.9486 -101.2729 -140.0527 152.3511 -65.6990 -138.8784 156.2154 -65.0933 -86.9637
3.04491416 -144.9543 158.4092 -168.7278 69.0229 -67.4230 145.0025 -168.4073 -147.3979 163.2675 64.7794 93.5248
3.07059529 -134.4079 156.5101 -59.3864 108.2413 -75.0552 155.0462 -63.6363 -145.1900 150.3888 -174.9507 -106.5372
3.10242817 -134.4004 156.5530 -59.3636 108.2740 -75.2905 156.6064 59.7088 -73.6696 160.8241 63.8428 -81.8157
3.12430988 -72.5531 155.2431 58.9987 25.4215 -73.3722 131.7381 -58.3667 -147.2949 154.2813 -174.9035 53.1903
3.15027654 -144.9152 158.4412 -168.6494 68.9697 -67.6363 145.7432 -168.3533 -145.3151 150.1012 -174.9257 -106.3869
3.17259301 -144.9105 151.2217 -175.8961 71.1966 -146.5786 145.1588 65.0278 -143.9749 163.4027 65.5464 -85.2769
3.19485856 -73.9125 153.7751 -58.2396 114.1163 -72.9771 151.5447 -64.0545 -149.4393 163.5942 63.1857 92.9101
3.23890716 -73.9208 152.4509 -58.1890 114.0588 -132.8722 138.4447 -177.5521 -144.4574 153.7961 -175.1714 54.4365
3.26056101 -134.1863 156.3797 -59.2593 108.3307 -146.2871 148.4201 -169.8772 -144.1835 153.7803 -175.2164 54.4400
3.30975493 -145.6810 156.2724 56.6482 33.3808 -73.5529 132.6320 -178.4476 -146.9567 154.2208 -174.9568 53.4087
3.34227227 -73.8688 153.5981 -58.1754 114.1799 -74.2836 136.9462 -178.4524 -145.0251 153.8953 -175.0984 54.2959
3.36468170 -145.7758 162.1208 60.5310 23.6399 -135.7010 146.0298 65.5695 -132.4860 156.1928 -58.9700 -82.7383
3.38907750 -76.0556 153.6297 -60.5263 -75.4557 -74.2602 136.9042 -58.2752 -145.0364 153.9077 -175.0902 54.2623
3.41335557 -145.1794 154.6994 54.8226 36.3142 -133.9882 156.1600 -65.6823 -146.6921 163.4894 64.7794 93.0009
3.43344478 -144.6752 157.1851 61.8693 -89.6684 -79.9103 141.6204 66.7201 -148.7883 163.4086 64.6463 92.6203
3.47595284 -74.6501 152.6508 -60.5848 -75.1296 -132.6772 151.6850 56.8962 -139.3112 156.9901 -57.9487 101.2954
3.50108223 -72.3292 154.3978 58.7052 24.8510 -74.8389 135.9280 -178.4768 -145.8015 162.8037 68.9456 98.3582
3.53051432 -72.0443 148.0677 -175.3685 73.5686 -131.3666 128.4369 -177.1248 -77.0183 152.4908 -63.9392 -85.3617
3.56310379 -72.6244 152.2187 56.5900 29.1018 -132.9391 137.9593 -55.3435 -72.9806 149.5744 -174.4482 56.8069
3.59611188 -144.4196 156.9660 60.8069 -90.3677 -76.9995 142.8817 67.0224 -146.3653 150.1786 -174.6843 -105.9099
3.62900404 -144.0051 162.3478 56.4187 -95.6496 -77.5860 143.9845 -178.5842 -122.4423 154.2669 -66.9974 -87.9769
3.66291641 -133.5800 156.0024 -60.8174 -81.8982 -146.4690 151.3426 -167.3787 -71.6567 160.1113 62.4500 -83.5341
3.68851076 -73.9286 152.4556 -58.1952 114.0608 -132.8752 138.5254 -177.5557 -144.9042 149.9957 -175.0803 -106.4259
3.71617797 -72.5345 152.4095 56.6987 28.9480 -132.5753 138.3543 -177.6057 -144.9374 150.0173 -175.0572 -106.3848
3.74875469 -75.0382 151.8957 -60.5725 -75.4700 -135.4568 157.5349 57.6723 -71.9902 154.1728 -58.1638 98.2814
3.77080679 -75.0143 151.8891 -60.5759 -75.4949 -135.4261 157.3054 57.6329 -76.4099 154.6176 -61.7694 -71.4897
3.79847193 -134.4442 156.5469 -59.3543 108.2533 -71.5287 145.8931 67.8512 -144.7578 153.8977 -175.1339 54.2689
3.83579216 -134.4613 157.3261 -59.1315 107.9539 -130.3135 136.4317 -177.5702 -136.2580 156.5367 -58.2242 107.1359
3.89354532 -73.6577 153.9850 -57.9217 113.7594 -130.8449 136.6235 -177.7496 -136.1025 156.5586 -57.9572 106.9122
3.91431940 -75.6308 153.9265 -60.3314 -75.7427 -129.9631 136.5131 -57.3832 -134.3148 156.0296 -61.4096 -82.7200
3.94331686 -144.8965 158.4946 -168.5806 68.7083 -68.1706 149.0451 -167.1238 -138.9957 163.3458 68.0478 -84.5282
3.97299038 -75.9120 153.7845 -60.4885 -75.3410 -71.5354 145.8976 67.8708 -144.7749 153.9151 -175.1202 54.2319
3.99445451 -75.7752 153.1811 -61.4053 -76.3871 -86.3079 136.4661 -178.3855 -134.7992 155.6231 -65.0817 -81.8671
4.02086849 -76.2872 158.5419 56.0235 -101.9792 -75.9450 151.2439 -165.8821 -127.3236 154.5263 -66.5343 -87.3873
4.04929803 -72.6198 152.2650 56.6242 29.0308 -132.8644 137.8670 -175.7717 -72.6848 145.6941 -175.0108 -104.8290
4.13747702 -133.8897 156.2737 -60.8536 -81.9114 -70.8752 145.0270 -168.0910 -147.3758 163.2791 64.7352 93.6363
4.17850679 -73.9071 153.6357 -58.1761 114.1581 -75.3335 139.4687 -175.6043 -72.6309 159.4340 63.2409 -83.1985
4.22933492 -73.4071 154.6397 -58.0872 113.9239 -143.5850 145.0281 65.0160 -138.0971 156.6924 -57.5279 102.3103
4.26699053 -72.4133 153.9483 57.6394 28.1395 -70.4339 144.3304 67.3364 -146.1442 150.2372 -174.6428 -106.1754
4.29894847 -75.4074 154.8720 -60.2347 -74.8070 -143.5037 145.1268 -170.6730 -137.9917 156.6951 -57.5259 102.2974
4.32919335 -75.9265 153.7971 -60.4990 -75.3896 -70.9018 145.0833 -168.0781 -147.3370 163.2856 64.7584 93.5854
4.37278319 -73.7658 153.6631 -58.2070 114.0394 -71.5702 145.9801 67.8481 -145.1659 150.0983 -174.9729 -106.3965
4.42197351 -75.9238 153.7854 -60.4835 -75.3185 -71.5116 145.9623 67.8557 -145.1576 150.1028 -174.9658 -106.3774
4.51926703 -129.4464 155.4778 -67.2352 -7.1865 -70.8676 145.0534 -168.1090 -147.3896 163.2770 64.7286 93.6325
4.55611890 -134.2017 155.7642 -61.0867 -82.1668 -84.5008 144.1988 -168.8210 -136.3623 155.7199 -64.8060 -83.5633
4.60481090 -133.8117 155.9545 -60.8856 -81.9281 -77.4814 141.0621 -58.1505 -137.3167 163.3734 68.9685 -84.6498
4.65078377 -72.9915 152.5215 -58.1565 114.0789 -146.9842 149.6208 67.0792 -70.5250 153.3645 -57.9489 97.3743
4.68198924 -145.8455 157.4777 57.2051 34.4443 -76.1316 129.5425 -177.8974 -78.5126 153.9294 -57.3224 99.1527
4.74430096 -75.3679 153.3237 -60.6948 -75.3732 -84.6594 144.3710 67.1462 -136.2483 155.7298 -64.6204 -83.5345
4.77884177 -75.8345 152.2282 -60.5779 -75.5675 -133.0839 138.0906 -175.6081 -72.0942 152.7911 -57.8575 97.9027
4.90915786 -129.7521 154.7963 -67.8001 -6.2146 -85.0195 143.9131 -168.9745 -136.6168 155.7446 -64.6890 -83.5242
4.95940738 -145.4678 154.9700 54.9211 36.4312 -74.6930 137.2700 -175.7618 -75.4663 160.6867 66.0846 87.0655
4.98669802 -129.3920 155.1515 -67.2169 -7.2108 -77.4485 141.1029 -58.1425 -137.3601 163.3707 68.9614 -84.6637
5.01652532 -133.8379 156.2194 -60.8503 -81.8694 -72.7102 149.1853 -166.8514 -139.1720 163.3643 67.9708 -84.7727
5.05591066 -129.3677 155.2743 -67.1768 -7.2854 -75.2866 138.6454 -175.4873 -74.3815 160.5901 66.1359 87.1576
5.07789086 -146.7818 166.2212 65.3372 88.4334 -70.4533 136.7397 -178.8837 -145.9460 137.9615 -172.2952 85.6805
5.23203257 -145.5166 155.6170 55.2292 38.0347 -72.6540 148.1857 68.4797 -142.0910 163.4304 67.5104 -86.2646
5.77053323 -144.2922 148.9911 -177.2378 57.9977 -84.5384 -18.8498 -62.4381 53.0874 176.8053 72.0970 -111.8546
5.90479362 -135.7120 158.9427 -173.8254 67.4366 48.7821 50.2028 -163.4052 -129.8729 164.5226 64.5157 79.6490
8.25971626 -145.4314 153.8857 55.4453 32.6595 55.7543 -32.8822 80.7463 -74.4538 147.5540 -175.2330 -105.0861
10.98928952 -146.9231 160.2560 69.7316 114.0231 -136.8406 111.0651 -177.1103 61.1107 52.5362 -166.2898 48.6909
