# Supplementary material for: Exploiting Sequence-Dependent Rotamer Information in Global Optimization of Proteins
Source: J Phys Chem B. 2022 Oct 18;126(42):8381–90. doi: 10.1021/acs.jpcb.2c04647 (PMC9623586; doi:10.1021/acs.jpcb.2c04647)
Supplement: Supplementary file 2 — jp2c04647_si_002.zip [file jp2c04647_si_002.zip › TripeptideConformations/HIP_TYR_ALA_new.csv]

0.00000000 -145.4400 164.6199 62.6200 86.2812 -68.7360 155.3428 -177.8354 -117.1953 -75.9592 -19.1113
0.29237346 -144.4724 154.9693 -164.8581 -91.1999 -71.4964 157.6252 55.8774 86.2654 -77.8066 152.1297
0.34983457 -72.3606 152.2851 -164.4332 -89.4530 -70.0714 157.5734 55.9107 86.2802 -77.7809 152.1133
0.39264704 -144.4534 155.1061 -165.0106 -91.2197 -72.5348 163.8372 60.1471 85.0865 -143.6465 159.3577
0.42560450 -145.5590 164.4443 63.1009 87.0947 -67.6126 151.5675 -178.7022 76.9801 -147.2153 151.1976
0.45349360 -72.4355 152.4684 -164.5532 -89.5029 -71.1556 163.7431 60.1554 85.1212 -143.6673 159.3636
0.52987014 -72.3987 152.2014 -163.9231 -88.7162 -70.9353 163.3426 59.5872 84.0311 -143.7658 159.3258
0.67881913 -75.8398 162.5366 64.7531 83.2830 -65.7582 151.8894 179.2388 -100.7796 -146.2754 147.4375
0.80781448 -75.8388 162.4854 64.7613 83.2955 -66.0944 151.9969 -178.6303 -101.4813 -147.3392 151.1096
0.94828846 -145.4002 164.0921 62.1940 85.3961 -72.1735 163.9918 -169.5509 70.2427 -66.1818 154.9591
1.05653872 -72.6309 153.7274 -165.0436 -90.4033 -64.4582 150.2981 -179.0839 -100.8359 -146.3170 150.8822
1.29132321 -75.7433 162.1628 63.8530 81.7906 -70.7348 164.4117 -169.4986 -108.5798 -66.0830 155.0621
1.32616335 -145.3791 164.5027 62.1415 85.8684 -72.3898 164.4536 63.0270 -94.1791 -144.0032 159.4059
1.40598001 -144.2984 157.6950 -169.3948 73.7857 -66.9508 151.8267 -177.0525 62.0373 -75.2617 -18.1982
1.47051153 -144.5671 155.8604 -165.5757 -91.7836 -69.9643 161.8265 -169.5968 70.5051 -65.5884 155.1382
1.50171209 -144.3706 151.0624 -176.5095 75.4573 -144.3587 153.0744 -177.9396 61.6592 -76.1569 -18.2215
1.53493749 -144.2129 151.7993 -176.5159 -109.4365 -144.2898 152.9286 -177.9666 61.7515 -76.1605 -18.1779
1.56180151 -144.0930 154.3313 -168.8535 76.2354 -73.3225 156.5875 54.2473 82.5612 -76.5190 153.1169
1.61749904 -72.1558 151.3236 -169.0218 77.5861 -71.8231 156.2898 54.3960 82.6899 -76.4812 153.1171
1.67052061 -75.8454 162.5663 63.7117 82.1447 -70.6378 164.7787 62.9960 86.0203 -143.9306 159.4206
1.69925190 -145.5241 164.5045 63.0164 86.1572 -70.8415 158.5230 -58.1691 -73.4737 -145.6044 159.3469
1.72455818 -144.1820 154.6233 -168.1512 76.6760 -72.8887 156.7067 53.9359 -100.2375 -76.3493 153.2020
1.75770387 -76.1397 163.6230 63.7015 82.0399 -67.5043 157.9963 55.6713 84.2469 -78.9263 152.1379
1.78426202 -144.1005 154.7293 -168.8199 75.5564 -74.2361 162.7554 57.7397 81.8844 -143.6529 159.2650
1.81483815 -143.9613 157.3036 61.6762 -87.2739 -73.5782 151.5033 -177.0233 -117.3390 -75.5267 -17.8526
1.84721449 -72.2936 151.7179 -169.0299 76.8235 -72.8090 162.3643 57.7854 -98.6801 -143.6868 159.2710
1.87145732 -144.3464 157.4496 -169.6087 74.2162 -65.5729 148.0533 -178.9901 77.9484 -145.4808 150.7450
1.93036224 -144.2730 151.6280 -177.2626 -109.9151 -144.9180 149.5999 -179.6373 -100.9873 -146.0919 150.9669
1.96924692 -72.6772 153.6212 -169.9049 75.5526 -65.4388 147.8334 -178.9463 -100.0793 -145.4409 150.7432
1.99359857 -144.6938 157.6995 -167.0218 -93.0947 -66.0765 155.7268 -55.9823 105.5366 -72.6605 155.8282
2.02583916 -72.4284 152.1298 -168.3494 77.2554 -72.4473 162.2109 57.7620 80.7404 -143.7195 159.2436
2.07055662 -144.1262 157.5123 62.1511 -87.2171 -72.4488 148.0216 179.6225 77.8864 -144.3664 147.7549
2.09203019 -144.7123 157.6503 -166.8411 -93.0070 -66.1549 155.1258 -56.0294 -73.9601 -144.8653 159.3385
2.11475810 -72.9465 155.2363 -166.3122 -91.4567 -65.2600 155.7836 -56.0405 105.5838 -72.6166 155.8290
2.16092662 -135.9000 156.4865 -58.2413 -73.9632 -71.6119 152.5752 -177.2000 -117.2940 -75.8375 -18.2883
2.20033498 -72.9412 155.2255 -166.1687 -91.4098 -65.2862 155.1570 -55.9669 -73.9068 -144.8749 159.3466
2.23231083 -145.3606 163.7973 61.5140 84.5185 -75.1487 174.3274 80.8763 104.4609 -69.8816 -9.1242
2.47460440 -144.3099 158.1696 -168.9057 73.1999 -69.5405 160.5299 -169.1349 70.4418 -65.9412 154.7383
2.53200689 -134.6547 156.2823 -59.5672 106.9232 -70.2216 149.2197 179.5632 77.6271 -144.5418 147.2534
2.58073039 -73.0016 154.4698 -169.1667 74.4094 -69.3937 160.4864 -168.9828 -108.4160 -65.8240 154.8169
2.63185066 -135.7075 156.5269 -58.1912 -74.0029 -145.0692 150.7277 178.8489 -100.7510 -144.7904 146.9534
2.67168809 -134.4322 156.3617 -59.4750 106.9049 -145.0955 150.7247 178.8365 -100.7452 -144.7878 146.9514
2.69540187 -67.9360 148.0534 54.5928 32.4176 -69.7215 153.0451 -177.2641 -117.2338 -75.9413 -18.4626
2.73579533 -144.6282 163.2908 65.2798 -89.0839 -143.7270 150.7519 178.8511 -100.6963 -144.9052 147.0501
2.75979914 -144.4392 161.2285 -168.5903 74.6941 -64.6383 153.6987 -54.4385 105.9051 -72.8700 155.8508
2.78248826 -144.4425 161.1408 -168.6247 74.6890 -64.7048 153.7261 -54.5796 105.9377 -72.8629 155.8537
2.83241055 -144.3134 157.4522 -169.5392 73.9060 -66.7992 152.3637 -177.4645 -108.1693 -80.8838 44.7590
2.85780135 -142.2674 148.1238 -176.2676 77.2761 -137.7935 155.1760 -57.6417 -81.0274 -144.6807 159.2337
2.88053744 -144.4495 161.2329 -168.5204 74.7188 -64.6743 153.1552 -54.4256 105.8360 -144.6757 159.2997
2.90429561 -74.0624 158.3858 -168.7630 75.7285 -64.0030 153.4146 -54.4015 105.7944 -72.8510 155.8453
2.93088021 -74.0553 158.2982 -168.7980 75.7191 -64.0614 153.4344 -54.5713 105.8146 -72.8440 155.8484
2.95658757 -73.9458 153.5213 -58.1679 116.5280 -70.2375 149.0565 -178.7793 -100.4542 -145.8095 150.7705
3.00896798 -67.9092 147.9963 54.7187 32.0041 -68.5329 149.3888 179.5301 -100.0356 -144.8898 147.3946
3.05641310 -74.0834 158.2738 -168.7400 75.7538 -64.1197 152.8911 -54.5616 -73.5840 -144.6828 159.3101
3.10546052 -73.5862 153.0871 -57.6505 -70.7730 -145.3260 150.7566 -179.1975 -101.4010 -145.9898 150.5500
3.14892250 -67.9080 148.0080 54.7479 31.9308 -68.7147 149.2012 -178.7528 -100.5572 -146.1421 150.9674
3.21754669 -134.6717 156.2465 -59.5885 106.9170 -74.1198 161.2039 -169.3073 70.5822 -66.2553 155.1226
3.38881843 -143.8909 157.8591 61.4616 -87.1909 -76.0567 154.8721 57.0092 -94.9113 -77.9628 152.6582
3.45207197 -131.2909 144.6977 -58.5443 -75.0988 -140.7228 157.8846 -54.7885 97.0201 -73.2184 156.0163
3.49442535 -73.8976 153.4861 -58.1926 116.5137 -73.9636 161.1833 -169.3076 -108.2683 -66.2421 155.1256
3.54388194 -144.0608 157.6083 61.9803 -87.9810 -76.2278 153.0874 -58.1186 -73.9193 -145.2333 159.2537
3.65222915 -134.1776 155.9691 -59.5311 106.8951 -145.0910 166.4408 65.8624 92.2831 -141.6635 159.4267
3.67772067 -127.9952 143.7844 -66.5712 -8.6626 -140.8867 157.9731 -54.2206 97.1328 -73.2117 156.0042
3.69831845 -68.1012 148.4512 54.5943 33.3149 -71.9016 162.1521 -169.2533 -108.3770 -66.1551 155.3037
3.72363320 -134.6633 157.6045 -60.0472 106.5077 -73.0304 156.1323 56.4614 -94.8461 -78.2253 152.6358
3.74539418 -135.8809 157.6994 -58.2111 -73.8521 -73.1664 156.0577 56.7014 85.3095 -78.3824 152.5352
3.76560528 -73.2890 152.8250 -58.1929 116.4624 -144.7830 156.9427 58.9019 91.4705 -80.2316 151.4897
3.79562180 -135.9184 157.4521 -58.2519 -74.0013 -75.4479 163.6141 63.4986 -93.9775 -142.9290 159.3449
3.87650342 -135.8765 156.4593 -58.2487 -74.0813 -73.3794 155.7234 -58.0603 106.1765 -73.0513 156.0276
3.95393161 -145.1021 162.1165 65.9040 99.1583 -143.3234 167.4926 66.0867 92.2694 -141.4461 159.4660
3.99058480 -134.6024 156.3806 -59.6565 106.9686 -73.3929 155.4866 -57.9464 -73.5936 -144.5669 159.2347
4.02366669 -130.5342 155.6795 -66.2354 -10.5510 -71.4076 153.6081 -177.4305 -108.5513 -81.6191 42.3067
4.05271936 -73.7555 154.6915 -57.8168 -70.8946 -72.9890 156.0740 56.5915 85.3547 -78.2568 152.6140
4.07377082 -73.7341 154.6372 -57.6908 -70.6842 -73.0559 156.0773 56.6586 -95.0632 -78.3419 152.5425
4.10029856 -83.3484 42.2913 -55.7960 116.7763 -70.4458 155.1372 -55.0328 -69.4843 -73.0855 156.0031
4.12520983 -73.6916 154.3903 -57.7330 -70.8183 -75.3060 163.6071 63.4600 -93.9955 -142.9434 159.3499
4.14885217 -130.5950 156.6833 -66.7599 -9.6150 -75.3700 163.6449 63.4731 -93.8753 -142.9284 159.3443
4.19757621 -74.3073 154.3262 -58.2615 116.4819 -72.5710 155.6169 -57.8897 -73.5023 -73.0329 156.0303
4.23226242 -73.8107 154.0872 -57.6923 -70.8127 -72.6781 155.6124 -58.0122 -73.3799 -73.0306 156.0303
4.28802260 -68.0626 148.9291 54.7960 32.3595 -70.9771 156.5869 56.6574 85.1735 -78.6587 152.5015
4.32621977 -73.8165 154.0302 -57.6868 -70.8104 -72.8274 155.3644 -58.0124 -73.4443 -144.5832 159.2459
4.44879956 -68.1061 148.6146 54.6740 32.6970 -70.5531 156.5191 -57.9790 106.2699 -73.0370 156.0820
4.80389661 -150.6768 164.0644 -110.8435 53.7194 -68.5293 156.6962 53.7579 84.3767 -76.9729 153.1387
4.97700451 -150.5154 164.0300 -110.5675 53.5793 -70.7000 162.9625 60.3712 -93.8617 -143.2871 159.2662
6.87853625 -126.4810 23.9300 65.8438 96.7033 50.8795 29.7776 58.8217 85.9556 -75.4382 156.1404
