# Supplementary material for: Exploiting Sequence-Dependent Rotamer Information in Global Optimization of Proteins
Source: J Phys Chem B. 2022 Oct 18;126(42):8381–90. doi: 10.1021/acs.jpcb.2c04647 (PMC9623586; doi:10.1021/acs.jpcb.2c04647)
Supplement: Supplementary file 2 — jp2c04647_si_002.zip [file jp2c04647_si_002.zip › TripeptideConformations/TYR_THR_SER_new.csv]

0.00000000 -144.4202 150.3600 -178.4961 56.6651 -79.7296 -25.3784 60.4505 -127.7366 19.9599 -52.1928
0.08423960 -71.5683 144.6622 -179.1427 -125.0809 -76.1854 -22.0008 57.4820 -121.7790 20.0843 -54.1189
0.23601840 -144.4726 146.5157 179.0498 53.8265 -73.3591 -19.6731 52.1674 -122.6159 22.0465 -58.8939
0.29518380 -71.2403 143.5555 179.8684 -126.6270 -73.3119 -19.0742 52.1907 -121.9622 21.4801 -58.7404
0.32578390 -144.5097 150.1699 -178.4271 -123.0923 -78.7380 -25.9423 55.4424 -131.4970 18.9615 -47.5426
0.34922370 -71.4707 144.6874 -178.6206 53.8693 -71.7539 -21.8969 56.6452 -119.8120 19.5859 -54.9381
0.43531230 -72.2056 147.4533 -177.5265 -122.2601 -77.6388 -25.6757 55.4043 -131.2117 18.8739 -47.5855
0.46149600 -145.1186 152.6617 -177.2989 -123.9027 -68.3175 -22.4726 52.6913 -122.8954 22.0002 -58.2175
0.48864210 -144.8726 166.6914 -170.8786 62.0340 -67.1569 -12.3989 56.7335 -74.4012 -14.4743 60.7485
0.53049380 -144.8704 166.4326 -170.9198 -117.2853 -67.3054 -12.2465 56.5339 -74.3294 -14.5453 60.8994
0.58766500 -71.6548 146.2449 -178.1708 54.4093 -70.6094 -20.2825 52.3727 -122.6138 21.8029 -58.7790
0.70368200 -144.5320 149.3502 -177.7870 56.3142 -78.4042 -25.2640 55.3290 -131.9237 19.4709 -47.8779
0.76970220 -144.6823 149.0895 179.9059 54.3875 -72.0961 -17.2396 52.7095 -127.6674 24.3772 -56.2837
0.80658990 -72.0205 146.3671 -176.9426 57.0654 -77.4747 -24.9061 55.2599 -131.6109 19.4444 -48.0050
0.84037280 -71.3569 144.5593 179.8212 -126.6492 -73.8671 -15.5674 52.6092 -127.1143 23.8146 -56.2985
0.93426300 -145.0008 162.5694 68.8602 -73.0289 -67.1757 -18.3963 52.3074 -109.6284 10.4467 -59.6863
1.01429920 -72.1609 149.4390 -177.4369 56.1485 -69.9465 -17.9232 52.9970 -127.3097 23.6707 -55.3647
1.04015130 -144.4741 151.3591 -178.4241 57.2749 -78.3262 -25.3034 55.2457 -136.5807 21.5996 -51.6969
1.07004660 -144.6135 163.6610 -172.8326 57.9391 -74.4947 -15.6373 57.9830 -127.6369 154.1611 -56.6633
1.09349520 -145.1600 156.9646 -174.9900 62.5943 -67.7893 -25.9651 53.3688 -91.9855 2.2475 -54.6186
1.13466120 -144.6390 164.1342 -172.4414 -121.3066 -73.9681 -15.9966 58.3130 -127.9651 153.9828 -56.7468
1.15856280 -72.4775 148.7371 -177.5521 -122.5496 -77.2714 -25.0206 55.1863 -136.3205 21.4952 -51.7136
1.20433160 -143.8142 157.2759 64.0566 -78.5912 -68.8008 -24.4069 53.4392 -99.9373 5.8607 58.3341
1.23811270 -145.5447 152.5602 179.9485 58.4877 -58.7365 -33.4908 -49.1229 -118.0024 21.0464 -55.6096
1.31308630 -76.1309 161.7475 -172.0275 58.5244 -74.0210 -15.4843 57.9407 -127.6023 154.1312 -56.6638
1.34337950 -144.5973 163.2851 -172.6281 58.4807 -75.3725 -12.6733 53.6683 -130.8541 154.4162 -62.1550
1.38266920 -76.2802 162.2562 -171.6107 -120.7119 -73.4860 -15.8373 58.2646 -127.8753 153.9312 -56.7509
1.40695510 -71.9417 149.4114 -179.7802 57.8177 -58.7794 -33.3381 -48.8232 -117.9123 21.1383 -55.8757
1.43892400 -145.6538 157.3331 -177.3127 -116.3044 -58.3743 -36.0586 -49.7745 -96.3959 6.8538 -54.1142
1.48671350 -135.4001 156.0747 -60.5647 -80.7380 -68.8974 -16.7463 53.4207 -79.1873 -9.8806 56.9103
1.50674720 -72.3203 151.7140 -178.7033 58.8751 -57.8808 -33.6191 -49.1323 -118.2366 20.9965 -55.3186
1.53593370 -144.6027 164.4706 -172.5649 59.0052 -76.7823 -6.3335 55.9601 -140.2658 157.6944 -166.9098
1.55927900 -72.0295 154.1241 -176.8794 76.0183 -150.0026 135.9981 -62.3479 -66.6930 148.4700 -56.5217
1.58275080 -75.9912 161.2814 -171.8794 -120.6709 -74.9590 -12.5212 53.6761 -130.8130 154.4157 -62.0885
1.64377640 -67.5175 145.5475 179.9494 78.2857 -132.9678 132.2733 -55.5780 -67.1448 148.3057 -57.1445
1.66649030 -145.6680 143.8152 171.9308 84.6077 -140.1096 144.7380 52.3362 -80.0919 152.2011 -64.9735
1.69494080 -69.5947 142.2895 173.1282 -91.0214 -139.4990 144.9307 53.4107 -80.1831 152.1408 -64.9321
1.71622730 -70.1082 143.5248 173.2263 83.4479 -141.5830 136.1343 50.4985 -74.2659 152.7520 -64.8313
1.75294480 -68.1570 141.9297 173.9589 -91.2684 -140.4858 144.6871 51.0023 -79.2337 151.8192 -64.6199
1.77667560 -76.2585 162.5290 -171.7997 59.5631 -76.3599 -6.1009 55.9542 -140.1503 157.7554 -166.7905
1.81644750 -144.6434 166.9496 -169.2904 61.9704 -73.6961 -11.8197 55.2444 -142.9357 162.7816 63.7815
1.84447600 -145.6634 154.2971 -179.8184 -120.2476 -58.3709 -31.9518 -48.8662 -120.6567 22.0138 -53.7102
1.86846000 -76.9133 164.5838 -169.8343 63.6891 -67.8496 -9.9206 53.8510 -74.8680 -15.2340 60.4571
1.90024480 -144.6981 163.5258 -171.8688 -120.3158 -73.6748 -15.5547 54.4903 -133.4995 154.5751 -55.9118
1.93011410 -145.0406 166.4774 -173.3492 -114.1443 -57.2991 -27.7526 -48.2344 -75.3651 -11.2222 61.7765
1.95774540 -145.1738 158.3334 68.5505 -73.4709 -60.9338 -34.0112 -48.2387 -92.7396 4.5189 -56.7366
1.98424340 -144.5259 148.3014 178.8809 54.0284 -73.9520 -15.6133 54.4528 -129.2951 25.4102 -166.9681
2.02396430 -72.4005 152.3928 -179.0036 59.0605 -58.0074 -31.9419 -48.6792 -120.9262 22.1954 -53.7838
2.04574890 -73.5684 154.8967 -174.6855 -121.3673 -67.4855 -21.1035 55.9599 -136.6272 23.9498 56.5262
2.11736120 -145.6360 149.8639 178.3634 -100.5153 -135.4615 132.6911 50.4079 -68.1846 149.9011 -57.2289
2.14838910 -76.0494 161.4803 -171.1597 59.9780 -73.2924 -15.4013 54.4335 -133.3642 154.6032 -55.9590
2.18310840 -76.8534 164.7763 -172.8479 -112.8849 -56.9360 -28.5715 -48.2057 -76.0013 -10.8875 62.2938
2.21042790 -76.8157 164.7034 -173.0443 64.2969 -57.0196 -28.4703 -48.2649 -75.9841 -10.9229 62.3005
2.24925950 -145.4668 159.0254 -174.0219 -116.2282 -65.4947 -22.3782 54.7774 -129.2003 25.0696 66.5583
2.28827050 -77.3220 165.0702 -170.0699 58.2882 -73.0344 -12.6253 56.7873 -147.7402 162.3824 57.1430
2.31107240 -71.9131 147.9194 -178.3520 54.7098 -71.2771 -16.3234 54.5897 -128.8727 24.9225 -167.1884
2.34016750 -145.4847 158.9695 -173.8216 62.5768 -65.6244 -22.0641 54.5721 -129.1892 25.0729 66.5460
2.36839090 -145.7419 151.6763 179.4683 -99.4044 -145.1921 146.3109 -170.8578 -68.2895 148.2433 -57.7051
2.39031120 -145.2423 156.4205 56.0753 86.3869 -97.6755 -10.9621 54.5884 -64.5753 149.6476 -56.0413
2.42203750 -145.5351 148.5292 178.3004 75.8593 -134.4070 131.7605 -55.2214 -76.2221 157.4757 57.2881
2.44975150 -69.4834 142.9979 178.9442 76.5718 -156.0518 139.1412 -64.8575 -159.0607 155.5626 -73.7060
2.47199910 -134.9646 156.6081 -60.3431 -80.6953 -79.7271 -13.1602 54.4062 -157.4549 155.6623 -70.8979
2.49560150 -144.4721 148.2556 178.3893 54.2141 -75.3067 -14.9097 54.4523 -130.1923 29.2749 -154.8028
2.54716090 -73.8451 157.0502 -173.0740 -116.0140 -65.2117 -21.9985 54.5754 -129.6174 25.4472 66.6002
2.58093690 -73.5372 153.8814 -58.4360 105.4235 -79.7200 -12.8396 54.4340 -157.3926 155.7355 -70.8709
2.60836130 -145.6810 148.9498 177.5473 -101.7616 -135.1362 129.9772 -54.1885 -76.5032 157.6679 57.3058
2.63082160 -145.5013 153.1146 -179.5266 -121.9996 -61.8477 -31.4346 -47.8839 -115.2936 21.3104 -56.8254
2.65381770 -145.6835 146.5256 176.4440 79.4769 -135.8463 143.8509 52.5494 -78.6562 158.6938 57.2303
2.67673050 -144.8542 163.2926 -175.4748 -118.6301 -62.2550 -29.7429 -49.0109 -122.1907 153.6886 -58.8838
2.69878460 -144.5969 164.3893 -172.6639 -120.2825 -77.1611 -5.3690 55.9869 -140.9028 157.5394 -164.4691
2.72081810 -145.5706 155.8121 54.9140 -97.2960 -89.3564 -25.0072 53.8499 -152.0427 145.4493 -171.0513
2.74770140 -73.2064 153.6282 -58.6433 105.4224 -69.5168 -14.9798 51.7065 -79.5234 -10.5689 56.5448
2.80820160 -145.5659 155.8577 56.0657 84.1805 -89.1846 -30.5923 51.8582 -142.4030 143.6409 -63.0485
2.82913410 -145.5162 153.8149 -176.8814 60.4102 -63.0987 -28.3042 -168.1804 -116.7836 19.8161 -56.8137
2.86486800 -145.4708 149.1600 178.4743 -102.4280 -134.0303 135.1175 -55.5417 -63.0476 146.9645 -55.2940
2.88761550 -77.0655 165.3513 -172.1550 64.1972 -58.2503 -26.4658 -47.9498 -75.1425 -11.7501 62.1887
2.92283600 -135.1214 156.5850 -60.5487 98.9087 -84.4218 -10.0073 54.0158 -66.0144 148.9559 -56.7767
2.96385760 -145.3429 155.0716 56.6077 -94.3120 -90.5615 -26.3689 55.5064 -154.2118 155.5429 56.4928
2.98441230 -72.4020 151.3318 -176.3679 -119.9489 -62.8497 -28.1923 -168.1061 -117.5229 20.3405 -57.0489
3.02912960 -75.1221 154.0810 55.7500 -99.5186 -86.4014 -30.4765 51.7687 -142.6260 143.5193 -63.1090
3.05504880 -73.4625 154.3009 -174.2453 -115.9027 -62.8177 -30.9393 -169.2421 -94.1459 4.7092 -55.2017
3.08792450 -144.9420 155.9911 -176.1749 -120.2698 -68.7759 -21.5526 54.8842 -80.5743 -14.0667 -162.8500
3.12135570 -73.4235 153.1193 -58.8947 -74.4740 -80.6287 -15.0866 56.4566 -133.7319 153.5005 -59.3659
3.14424300 -73.3227 152.8189 -175.7728 -120.6427 -68.9776 -22.2245 54.5463 -83.2946 -11.9011 -161.4837
3.18992140 -144.7752 163.4621 -175.2316 59.5763 -63.3522 -28.7631 -48.0280 -122.3681 153.9883 -59.0356
3.22076740 -73.5153 153.5544 -58.6705 105.3818 -79.7103 -14.2434 54.1889 -148.6082 154.8196 -168.6452
3.24951310 -75.1652 153.4713 56.0369 -98.4015 -88.7468 -25.2099 52.6473 -152.4132 155.4219 60.3530
3.27048440 -144.7805 157.1134 63.2323 -85.6220 -86.1946 153.7343 52.9810 -157.8563 155.7940 -70.7703
3.29964860 -145.7438 151.9243 179.5904 -99.5621 -145.4613 145.7723 -169.5373 -68.3541 148.1972 -57.4938
3.32206170 -145.7827 167.0203 69.5324 -84.9642 -124.3773 158.0693 55.7991 -157.5510 155.7986 -70.3681
3.34281160 -135.5815 155.8091 -60.5609 98.8706 -63.2319 -26.7804 -47.3943 -78.0158 -8.2565 56.8155
3.37279150 -144.9255 161.7152 -174.6510 62.1665 -63.8898 -37.3956 -50.1088 -95.8844 148.6148 -54.9396
3.39725660 -145.5641 154.3933 -176.3592 -119.6149 -63.2381 -27.4556 -168.9521 -117.1077 19.4809 -56.5054
3.44094530 -145.6876 149.7974 178.5068 75.7070 -133.9446 128.8111 -54.8626 -72.8970 148.5783 -168.5537
3.47142530 -145.4907 147.1783 178.3074 -100.5297 -138.7982 148.3226 52.1509 -77.4182 158.5098 56.9959
3.49288590 -145.4915 144.6615 171.9022 77.6343 -140.5892 135.1565 -53.2624 -76.6701 149.3223 -62.2603
3.51487480 -145.4870 154.0239 -177.2370 60.0724 -64.7822 -27.4355 -168.7383 -115.8373 21.7338 -58.8664
3.53974220 -76.0192 162.2917 -174.9471 60.2991 -62.0076 -27.1587 -48.1643 -126.5606 154.9124 -56.7185
3.56300060 -145.0651 153.2356 -178.1675 -123.8511 -70.0460 -17.3418 54.9081 -129.8422 27.2916 -154.5317
3.59281400 -145.5325 154.4024 -176.9056 -120.2752 -64.6387 -27.3921 -168.8127 -116.0419 21.8053 -59.0820
3.62738320 -143.7609 -170.3784 74.0859 106.3268 -67.1048 -14.2124 55.7917 -128.1431 158.1736 -56.3815
3.65021360 -144.7546 163.8837 -175.8127 59.0573 -63.7651 -24.6579 -47.5023 -127.8958 156.5205 -167.0687
3.67073070 -76.2417 161.8566 -170.8298 62.0680 -62.6726 -23.2817 -166.0279 -76.5584 -10.8894 63.0291
3.69835260 -72.2040 149.6220 -177.9522 55.6677 -70.7728 -16.1723 54.7656 -130.0555 27.3673 -154.4632
3.72973520 -144.9204 157.0466 61.3838 -87.7474 -87.2396 153.4508 51.7393 -76.7251 158.6888 56.8984
3.75245000 -145.7364 166.4537 67.6723 93.2967 -129.0551 159.4841 55.6177 -133.7537 153.7815 -60.5147
3.77339950 -144.9937 156.3229 56.2785 87.4074 -98.4538 -11.1449 54.8848 -68.9493 150.8902 -167.6196
3.80742800 -145.3767 151.4086 -178.5824 -102.4485 -150.0616 152.9823 -169.0381 -147.7020 160.4616 60.6125
3.82920870 -144.9671 142.7200 170.3719 -113.0790 -155.5464 137.6060 -63.4845 -70.0998 149.4770 -54.4005
3.85496560 -144.7177 164.3427 -175.2738 -118.4508 -63.5705 -25.8296 -47.3464 -128.3227 155.5387 -57.3429
3.87676230 -73.4109 155.2907 -172.7576 64.3925 -60.4418 -29.6567 -169.0112 -124.3129 18.8446 60.5733
3.90035700 -76.0485 162.2801 -174.9703 -118.8655 -63.2447 -24.8160 -47.3922 -127.4130 156.3826 -167.0098
3.92841140 -73.6136 154.1913 -58.6292 105.3635 -61.8899 -29.4375 -47.8124 -77.6499 -7.4113 -55.4324
3.95739470 -144.9256 156.8841 68.1814 -72.6586 -64.1992 -29.3726 -168.4593 -91.8759 3.4892 -57.4087
3.98448800 -145.6501 150.2499 177.9305 -100.7780 -147.9970 151.1360 -169.6105 -72.2808 149.2121 -167.6150
4.00461010 -73.4829 153.0004 -59.0439 105.0653 -76.5667 157.2621 52.9948 -157.3774 155.7975 -70.5621
4.02698910 -145.7035 166.1973 67.5714 -86.7813 -146.7198 160.9035 -167.5394 -67.8402 149.4754 -58.2074
4.04742610 -75.0095 154.3779 54.7903 -100.4983 -86.8207 -24.6290 53.7754 -152.5638 144.1099 -169.5105
4.07141020 -145.3061 158.0159 64.8939 95.5352 -74.8783 132.2706 -52.5169 -145.8875 162.0941 61.9442
4.09844200 -144.8495 164.4690 -172.3673 62.5896 -78.5592 8.2365 -166.5892 -154.8798 157.2093 -69.6923
4.12057840 -145.5216 153.2622 179.0034 58.1764 -60.0855 -30.1132 -48.2301 -122.2922 27.7064 -154.7495
4.14323240 -75.6849 160.6640 -174.3866 59.4310 -64.7342 -29.7082 -47.6159 -109.2816 150.9810 -60.1508
4.16936000 -145.6181 155.6214 53.1751 81.5514 -78.7503 -34.5712 -50.2155 -158.3020 150.7263 -70.9768
4.19612710 -144.6710 169.4387 -171.3178 61.3213 -62.9572 -21.3917 -46.5201 -153.0915 157.1318 -68.9280
4.21634480 -144.6933 164.0193 -175.4416 58.6891 -65.0872 -23.2370 -46.6793 -128.1520 156.8503 -166.9134
4.23647280 -134.9247 156.7283 -60.5430 98.7725 -84.4147 -10.9508 54.2093 -71.9428 149.6154 53.0192
4.25647690 -135.0343 156.7969 -60.4450 98.9894 -85.2971 -7.8775 53.2653 -76.0621 158.6205 55.8426
4.27831350 -73.2368 153.5863 -58.7671 105.1881 -69.5907 -15.1606 51.6790 -80.0867 -9.0383 56.8708
4.30294300 -144.9607 156.5449 61.9891 -87.0709 -85.8040 151.0150 52.3336 -150.4624 160.9207 59.4067
4.32368720 -75.6990 160.9014 -171.8011 60.9984 -73.8969 -8.4967 -166.3680 -134.8150 153.5875 -60.4569
4.35001070 -73.6536 153.8197 -58.6791 -74.6287 -84.6189 -10.6001 54.2466 -71.8343 149.5827 53.0140
4.38383420 -75.7621 161.1560 -171.6124 60.9891 -73.6607 -8.6233 -166.3755 -134.8570 153.4425 -60.3722
4.40775440 -145.9059 166.8704 68.2591 93.8968 -152.2596 140.2097 -62.7482 -146.9728 161.7033 59.6207
4.43474240 -145.0793 159.0945 60.5860 91.0048 -77.1581 137.4741 -52.1962 -133.6927 153.4123 -62.8912
4.45565760 -144.7745 163.3099 -172.9372 60.7783 -76.8928 -0.6729 -166.1260 -143.9853 157.0086 -166.9417
4.47675210 -145.2775 171.1432 62.2361 -176.6052 -83.0041 -11.3463 53.6948 -69.6769 153.1875 -58.4451
4.50007140 -145.3327 155.4698 -178.3279 60.3303 -61.0751 -31.5419 -48.4327 -80.4947 -11.4868 -161.2430
4.52889610 -144.7997 163.5866 -172.6676 60.7184 -76.5993 -0.9202 -166.1254 -144.1827 156.7926 -167.1679
4.56620090 -144.7439 162.2773 -172.2580 59.9026 -69.4118 -21.8641 -167.1995 -121.0923 153.2641 -60.8225
4.58640940 -77.1248 165.1575 -172.1925 59.8507 -62.0768 -25.0591 -47.4702 -141.8174 161.9475 59.2510
4.62437440 -145.9178 167.4822 68.9367 -85.5000 -140.1139 140.4875 -50.1930 -157.6449 155.5710 -70.9029
4.64575930 -144.8226 165.8652 -169.3302 -116.5076 -73.0328 -8.1320 -166.1435 -147.3090 162.5541 62.0674
4.67573750 -135.2789 156.2989 -60.3219 -80.6872 -68.6174 -28.4258 -48.2953 -156.6918 155.7355 -70.3383
4.70096560 -144.6741 162.8132 -172.7866 59.3138 -70.6979 -17.3596 -164.3311 -130.1947 157.9016 -166.6408
4.73215880 -145.4289 158.2518 66.4849 -83.3728 -71.5669 126.7941 -50.4244 -149.8667 155.3786 -167.8746
4.75243160 -145.0991 155.8271 53.4506 -95.0999 -81.7921 -27.5276 -48.1283 -64.0836 149.7022 -55.6820
4.78247100 -134.9934 155.6073 -60.7530 98.8273 -130.6285 140.2811 -53.5300 -67.7613 149.9281 -57.3025
4.80552530 -145.5565 151.8058 179.6902 -101.4001 -148.5601 151.0697 -174.4731 -73.2870 159.6419 -63.7137
4.82636770 -72.3540 152.5668 -58.9411 -74.6520 -154.2672 142.2236 -64.1008 -157.2716 155.4483 -71.1600
4.84883840 -73.1953 153.3535 -58.1219 105.4730 -70.7453 -26.4280 -60.9571 -79.5286 -7.0322 57.0132
4.87598660 -77.2482 165.6103 -172.0886 63.3816 -59.7724 -28.6274 -48.5326 -137.5221 156.5750 57.5984
4.90370720 -144.6818 166.9154 -172.3949 59.1810 -63.8437 -23.6820 -46.8938 -142.0593 162.0615 59.1568
4.92455750 -75.8643 160.9622 -171.5669 60.6557 -69.5498 -19.0152 -165.2578 -126.5234 155.1308 -58.4967
4.94813410 -145.3503 155.5218 -175.9101 60.8419 -62.6733 -25.7398 -167.1327 -130.4225 23.7882 58.3433
4.97309830 -73.5489 153.1163 -59.0462 105.0913 -59.3214 130.9975 48.2332 -142.1650 154.2686 -60.7908
4.99510230 -75.9478 161.3267 -171.6967 -120.1384 -69.9280 -17.2961 -164.3477 -130.8093 157.7296 -166.7642
5.02269250 -145.5355 153.3370 179.0816 -121.0552 -60.1735 -29.7053 -48.1092 -122.1268 26.0295 -154.1708
5.06837000 -73.4567 153.7392 -58.6639 105.2858 -71.0670 -16.5081 53.6153 -73.5629 -21.7021 -166.7629
5.10312650 -79.0618 155.1836 -59.1464 -75.1317 -134.0846 139.9440 -53.5749 -67.7365 149.8881 -57.3052
5.13067730 -77.7382 162.1354 65.0655 87.6848 -153.1178 141.0787 -61.3806 -68.0630 149.6587 -54.9459
5.15811430 -70.9332 149.2103 -179.6805 77.3053 -148.4819 150.5404 -175.2612 -71.1401 159.7763 -167.3762
5.18712200 -134.9361 155.6080 -60.7467 98.8900 -135.3298 150.7574 51.0343 -146.6063 161.9633 59.8612
5.21198670 -142.9255 -173.4977 69.6812 104.4158 -68.5620 -10.8270 54.7950 -147.2319 167.5080 57.1108
5.23535550 -72.5006 152.6403 -58.9493 105.1110 -153.7251 140.5568 -61.8136 -76.5888 157.6364 56.8742
5.25881100 -145.7008 166.2246 67.6274 -86.7100 -146.6300 161.6675 -167.4741 -71.8353 149.3345 -168.1886
5.27952210 -145.1212 155.7215 53.0887 84.8844 -82.1788 -26.1733 -45.9499 -63.9909 150.0416 -55.6008
5.30287270 -73.7499 153.9970 -58.7130 -74.2992 -68.1007 -30.3606 -48.5279 -141.9424 154.3418 -56.6354
5.32780900 -145.1004 156.6343 68.4317 -72.9810 -63.0710 -32.3271 -47.6699 -89.5750 -2.6203 -158.9490
5.36773870 -75.7956 160.7958 -171.8607 -119.8840 -70.2641 -17.2363 -165.6587 -129.8901 157.9061 -166.5252
5.39595220 -145.6658 157.8781 55.3220 -97.3931 -87.6447 -33.6299 -58.4574 -148.8038 147.4265 -170.5390
5.41995530 -145.6291 154.9724 54.1590 82.6722 -80.4419 -36.8356 -50.8115 -151.9097 155.3357 59.8502
5.44066370 -73.7862 154.1613 -58.5563 -74.2427 -68.1362 -29.5264 -48.2786 -147.4033 154.7588 -168.6508
5.46154420 -145.0734 155.9295 53.4083 -95.1244 -81.9934 -26.9637 -47.9617 -64.0791 150.5081 -53.7986
5.48428320 -72.2500 151.5246 -59.0181 105.0849 -149.5436 158.1979 -169.2578 -149.6636 152.2251 -169.0832
5.52284930 -146.2221 171.0628 72.0443 -83.5414 -149.6667 139.0896 -62.1718 -148.1625 154.2844 54.2761
5.54466940 -84.0443 171.4285 72.2137 101.5541 -59.6221 -24.9399 -167.5893 -120.5294 17.8238 -55.8063
5.57616960 -76.0062 162.1247 -174.9654 -119.1475 -64.7644 -23.1789 -46.2739 -126.8463 156.0284 -164.7968
5.60402850 -75.2818 154.1341 53.7929 -101.3158 -77.7464 -36.8161 -50.6202 -151.9942 154.8687 59.7641
5.62831130 -73.7004 153.7981 -58.7739 105.2122 -73.4395 -30.5978 -47.0630 -71.6858 148.5548 -57.3866
5.65116550 -73.4132 153.3159 -58.7517 -74.4252 -81.1099 -10.1373 52.8417 -148.9030 154.1789 -166.5626
5.67636570 -135.2749 156.2833 -60.5032 98.9192 -70.7466 -16.4810 53.6331 -73.4572 -21.2738 -168.1258
5.72533940 -71.8962 149.5373 -59.0675 104.9178 -138.7974 158.0413 54.3297 -148.8958 160.8018 59.7495
5.75660760 -74.7820 154.7287 53.1671 78.1879 -81.0457 -28.6129 -168.4496 -158.1661 149.5814 -70.3983
5.78240800 -72.2439 151.4997 -59.0154 105.0850 -149.6067 158.1566 -169.2478 -150.2643 159.1655 59.7325
5.80653710 -73.4368 153.7454 -58.6634 105.2398 -71.0141 -16.4970 53.6457 -73.6000 -21.3843 -168.1656
5.83666260 -75.6922 161.3851 -172.2382 61.5431 -76.6354 0.4381 -166.1699 -144.5872 156.8299 -164.3151
5.86363300 -145.2201 155.2784 -178.1984 -119.7044 -62.1619 -30.5332 -47.8529 -79.8840 -12.8366 -163.5116
5.92434280 -145.4978 157.4488 56.9829 -95.0327 -89.5161 -34.1990 -58.1597 -150.0282 156.4312 59.8470
5.94892710 -73.5497 153.8673 -58.5254 -74.2663 -69.2355 -28.4405 -46.6047 -147.5319 154.6737 -168.6636
5.97256000 -144.4979 153.0103 54.5965 -91.4119 -87.5773 -24.4345 -45.5640 -72.5765 160.3133 56.1126
6.00421430 -73.6026 153.7780 -58.7414 105.1989 -73.9145 -30.2163 -47.0676 -80.5624 157.6376 55.9977
6.03412980 -144.5060 155.6995 58.7937 91.9514 -102.0845 -18.7463 -54.7951 -70.1299 159.5490 55.7022
6.07145640 -78.9842 155.0756 -59.1011 104.6949 -134.0598 139.7734 -55.2395 -133.8566 153.7697 -63.2939
6.09426460 -135.2441 156.1060 -60.4878 99.0523 -68.3872 -29.9394 -48.6571 -148.0294 154.2571 54.0938
6.13694720 -75.8329 160.9691 -172.0342 -119.9586 -70.4055 -16.7368 -164.1445 -130.3109 157.5494 -164.3956
6.16219280 -145.1379 158.5363 63.2545 94.0511 -71.4251 131.8989 -50.8267 -72.9334 147.6639 -167.3232
6.18491430 -72.2930 151.6077 -59.0130 -74.6615 -150.0376 157.4381 -167.6791 -148.9772 160.2755 59.8615
6.20941250 -145.0073 157.9674 62.7506 -86.7265 -78.6781 140.9474 49.4947 -72.8586 150.9806 -166.6607
6.23892720 -145.2965 160.1218 63.5984 -87.2216 -132.1824 9.1490 -167.7301 -157.7883 154.8592 -71.2885
6.26409240 -145.0781 155.9115 54.4410 -94.5000 -89.4491 -20.2135 -165.1250 -64.1535 149.8109 -55.5355
6.29057970 -135.3271 155.9265 -60.6563 99.0525 -72.8388 -33.3912 -49.6269 -83.7878 148.7061 -168.5974
6.34154970 -144.6509 162.7385 -172.6991 -120.5008 -71.0270 -16.4503 -165.4473 -130.8629 157.5966 -164.5220
6.36622400 -74.0447 153.8260 -58.9509 105.1689 -67.4993 140.2724 -51.2704 -145.2636 154.5296 56.2531
6.38809330 -72.2255 151.4998 -59.0198 105.0358 -149.5452 158.0334 -169.2382 -149.7477 151.6114 54.2488
6.41253470 -145.6570 155.5067 55.3396 83.4725 -87.9822 -31.4079 -167.9470 -141.5873 143.9072 -62.5913
6.43343230 -73.9272 153.9519 -57.9121 -74.3982 -78.9869 -28.3231 -59.7438 -147.9919 154.1552 -168.7170
6.46208190 -73.9721 153.8608 -58.8624 105.2772 -72.1905 -33.7174 -49.5683 -85.5343 148.6960 -168.6378
6.48323550 -79.1207 155.2608 -59.1457 -75.1385 -133.8650 139.4476 -53.2226 -72.6232 149.5113 -167.9826
6.52081140 -78.9137 169.2452 -170.1802 61.6867 -65.8450 -27.3299 -60.9966 -135.3622 157.6460 58.2494
6.55204210 -72.4579 151.7421 -176.7064 60.2562 -63.4473 -25.4125 -167.2488 -122.6550 25.1287 -154.3592
6.58382450 -135.2551 156.4513 -60.5828 98.9064 -77.0479 -24.9349 -167.1731 -70.3719 148.9067 -57.0542
6.60995610 -77.3842 158.5378 62.3183 87.7904 -128.8969 8.9627 -167.6842 -157.7337 154.7573 -71.2629
6.63955380 -74.9491 153.3250 54.7614 -99.3853 -93.9444 -11.6335 -164.5493 -159.2992 147.3730 -72.1593
6.66943370 -73.4816 153.4599 -58.7545 -74.5062 -73.2526 -23.8830 -166.7953 -146.7985 161.6165 59.9137
6.69012030 -76.8947 163.5601 -168.7366 62.2186 -67.5684 -20.9347 -167.0094 -138.5057 157.4487 58.6010
6.71360410 -73.5606 153.3716 -58.8230 105.0846 -77.1624 -24.9763 -167.2045 -70.4725 148.8774 -57.0637
6.77427940 -75.7394 156.6364 55.1283 -101.1370 -85.3468 -32.7753 -58.8747 -149.3782 145.6942 -169.0691
6.82627190 -73.6123 153.8340 -58.7131 105.1096 -86.4487 -2.1079 -166.3189 -67.2924 149.6099 -56.0423
6.85268100 -135.0656 156.4088 -60.4380 -80.7339 -72.6415 -24.6675 -167.1080 -148.4759 154.4936 -168.8016
6.87739310 -73.4407 153.9235 -58.5113 105.3832 -63.4818 -29.9840 -47.8559 -89.3516 3.5695 -164.9860
6.92073220 -145.3930 148.1043 179.4058 -107.5023 52.8965 -179.0821 -160.2003 -77.5503 -15.3819 -57.1279
6.94842430 -145.0418 155.8616 54.5124 -94.3507 -90.0149 -19.5687 -164.9188 -64.2133 150.3552 -53.6858
6.99989710 -74.9904 153.3635 55.0885 -99.3037 -83.6968 -29.9127 -169.3584 -152.3305 155.3459 59.3391
7.02559570 -73.4822 153.4112 -58.7160 105.0736 -77.4247 -25.2579 -167.4162 -80.0510 157.9972 55.9836
7.05679130 -73.7601 154.3691 -58.6269 -74.4213 -63.3761 -26.5037 -46.7147 -72.4597 -19.0997 -165.2814
7.08226560 -145.7876 174.0119 72.7492 -76.1043 -59.4380 -25.1559 -167.1790 -119.3331 17.7028 -152.6697
7.14534300 -73.3685 152.9983 -58.9296 -74.5298 -73.6976 -23.5122 -167.6162 -135.8163 152.8671 -62.2158
7.22974560 -145.0710 154.6552 53.7900 -95.4012 -89.4895 -24.2021 -45.6413 -70.0971 152.8484 53.5637
7.25039110 -73.3449 153.2118 -58.8897 105.2013 -82.2316 -6.1627 -166.2448 -143.1308 154.2375 -57.7939
7.28816090 -144.5501 154.6760 57.6621 90.9561 -99.5865 -16.2161 -165.5299 -72.6566 160.2126 55.7629
7.31331480 -145.0787 133.7560 157.8214 -107.1878 -148.1190 131.5437 -54.5651 -151.9379 161.8082 70.1680
7.33678750 -134.9656 156.1767 -60.5365 99.0024 -73.9280 -22.9047 -165.9844 -148.0615 160.5171 60.8888
7.38852680 -73.5502 153.4012 -58.8133 105.0700 -77.3721 -24.5782 -167.0546 -69.8794 149.1746 -54.7308
7.44401090 -73.4873 153.3880 -58.5963 -74.3868 -73.8111 -22.7783 -165.9876 -147.9393 160.5587 60.8709
7.49057010 -74.8763 154.1854 54.0909 -101.1230 -82.7051 -29.0604 -168.0032 -151.1499 144.8609 54.1299
7.52046450 -74.8265 154.0921 53.9914 -101.1337 -82.7056 -29.0219 -168.0250 -151.1521 144.9074 54.1095
7.55800550 -145.5681 155.4032 54.9192 83.3550 -87.6952 -28.5914 -168.4947 -151.7656 154.8119 60.8231
7.59276290 -144.8306 145.3818 -175.3666 70.9043 -129.3003 -10.7334 -165.7746 59.4450 179.5604 -153.8262
7.61370630 -73.5312 153.9938 -58.6331 -74.5191 -64.3540 -25.6298 -45.9489 -72.6230 -19.2724 -165.4023
7.64973890 -145.4423 161.0621 63.2082 91.9241 -127.7391 5.0296 -167.5396 -75.5987 151.2681 -167.9968
7.68204030 -74.8303 154.2863 53.8769 -101.4508 -82.1536 -29.8891 -168.4606 -152.2286 145.3686 -169.2507
7.73705900 -73.3127 166.8152 74.2874 162.8295 -73.3267 -25.2830 -46.4965 -72.0771 154.2672 -165.3069
7.80645260 -73.7398 154.3687 -58.6313 105.2860 -63.4068 -26.3744 -46.6811 -72.2495 -19.2179 -167.0604
7.85320230 -145.6495 155.5455 53.9395 -98.1103 -85.7426 -28.1486 -168.7271 -151.0056 145.0555 54.1561
7.89105120 -73.4698 153.3827 -58.6187 -74.3982 -73.9219 -22.2702 -167.0519 -147.9481 160.5773 60.8731
7.91146650 -135.2206 156.1296 -60.6460 -80.9300 -76.8514 -27.4024 -167.9086 -81.8358 149.1824 -168.5066
8.02403970 -135.0451 156.4432 -60.4591 98.8827 -72.5996 -24.6013 -167.1303 -149.1382 153.7392 -166.7095
8.11726440 -77.4627 158.7566 62.7959 88.0879 -131.2238 8.4572 -168.2125 -149.4298 153.9485 54.2814
8.15848610 -145.8550 169.1209 67.5251 -7.6995 -76.5552 -21.3615 -165.8345 -69.4239 153.3803 -57.8603
8.19062250 -135.0325 156.6940 -60.4843 98.9072 -88.4645 -3.4413 -165.9883 -74.3448 150.2378 -168.1047
8.26246120 -135.3087 155.6228 -60.6993 98.9170 -81.6121 -31.6302 -59.0777 -78.4085 148.3953 -167.4371
8.31900710 -144.8586 155.8414 54.4584 -93.7983 -90.3708 -19.1549 -166.0511 -67.2254 150.6793 -167.3740
8.36153380 -73.5459 154.0348 -58.6187 -74.4443 -64.3671 -25.4948 -45.9049 -72.4148 -19.3711 -167.1508
8.40083800 -135.5482 155.8546 -60.4318 98.8912 -65.6667 -26.3484 -168.2560 -89.3525 3.4262 -165.1509
8.52591660 -73.1113 153.2112 -58.5072 -74.4230 -65.8382 -26.5964 -168.3409 -90.9723 4.3651 -165.2194
8.72207760 -73.4358 153.6979 -58.6624 105.1522 -65.9696 -23.3628 -167.3469 -73.2863 -19.0318 -165.4584
9.18370000 -73.4589 153.7723 -58.6481 105.2120 -66.0391 -22.8232 -168.3449 -73.3355 -19.2649 -165.5613
9.46235620 -73.4496 153.7417 -58.6426 -74.5394 -65.9367 -23.3089 -167.3560 -73.0950 -19.0983 -167.1805
9.81389930 -75.3658 -17.6496 -57.9233 -72.9975 52.9090 -178.1062 -157.8980 -72.5784 148.4391 -168.4719
9.88029600 -76.2596 153.9247 -59.1417 104.8044 46.6955 -141.7267 -169.6811 -74.8049 -3.3922 58.7146
13.68971038 -73.2432 153.1363 -59.0678 -74.6907 -65.5014 129.0447 42.3684 56.8968 170.8877 82.3801
