# Supplementary material for: Exploiting Sequence-Dependent Rotamer Information in Global Optimization of Proteins
Source: J Phys Chem B. 2022 Oct 18;126(42):8381–90. doi: 10.1021/acs.jpcb.2c04647 (PMC9623586; doi:10.1021/acs.jpcb.2c04647)
Supplement: Supplementary file 2 — jp2c04647_si_002.zip [file jp2c04647_si_002.zip › TripeptideConformations/LEU_SER_HIP_new.csv]

0.00000000 -132.6139 159.1030 -65.9374 -65.8917 -76.4920 -8.0502 59.6746 -148.3955 161.0838 55.7946 -85.5291
0.07943209 -143.6637 149.7352 -171.5269 -179.1379 -72.8637 -12.7590 60.4695 -149.4546 163.5065 58.1472 -83.2872
0.11887825 -72.3635 147.3227 -170.9794 -178.5745 -72.2847 -12.6353 60.5985 -149.3876 163.5080 58.0221 -83.4068
0.14590133 -78.3561 157.8968 -61.0294 178.6877 -76.1793 -8.2205 59.6853 -148.4134 161.0613 55.9598 -85.3054
0.36841740 -133.1639 155.9312 -65.7108 174.1624 -70.8650 -15.4313 59.0821 -137.5657 17.8879 56.6404 -87.0446
0.48996779 -71.1478 141.1242 -173.2543 -176.6004 -66.6577 -20.2406 60.2576 -136.5223 22.3473 57.8510 -85.3053
0.52610575 -77.3193 155.0536 -60.9231 -61.7354 -70.1466 -15.4638 59.1291 -137.4917 18.0067 56.6831 -86.7900
0.76285256 -132.0316 154.8422 -64.7911 174.0342 -67.1082 -20.2390 57.8103 -118.4537 17.3915 62.6330 87.8500
0.86073376 -77.6075 155.0144 -59.3396 179.0145 -66.2606 -20.4220 57.8406 -117.4320 17.0554 62.2770 87.0920
0.88549322 -70.6917 137.0872 -175.7893 62.2212 -66.6202 -23.4533 57.8854 -123.4006 22.6326 63.8175 89.0626
0.93616974 -143.5923 139.6933 -176.3743 -177.5258 -67.0253 -23.3487 57.7311 -123.8808 22.7704 63.8764 89.4993
1.05307431 -130.6105 155.8612 -64.7485 174.3911 -62.6789 131.8205 -58.3281 -152.0691 162.0430 60.6032 -87.0443
1.13659093 -78.4602 155.1023 -59.9727 178.7615 -62.3906 131.4685 -58.3258 -152.0034 162.0567 60.7452 -87.2326
1.30201552 -132.0153 157.7870 -65.2994 -65.9446 -79.8280 -4.6159 58.3624 -139.7036 159.6134 59.8390 92.5059
1.42776180 -78.2983 156.5834 -60.3237 -61.0385 -79.5179 -4.4537 58.3930 -139.6828 159.5381 59.8077 92.4735
1.45590481 -143.5882 148.0117 -172.5713 -179.1443 -75.6868 -9.5225 57.8756 -142.5601 162.2219 62.1583 94.9040
1.47678570 -71.9946 145.5979 -172.0769 61.4315 -75.0556 -9.3484 58.0247 -142.4870 162.1949 62.1439 94.9134
1.56776433 -131.5991 154.4919 -64.7691 -65.9956 -68.3637 -22.1314 59.4102 -119.8384 17.0868 -64.6171 78.3387
1.63817584 -71.1964 140.1130 -176.7586 63.1912 -61.6556 130.9719 -57.8673 -151.8753 162.1030 60.9912 -87.2159
1.66028288 -77.3009 153.3458 -59.9934 -61.1379 -68.1882 -21.9673 59.4369 -119.5566 16.8173 -64.7309 78.1386
1.70786996 -75.9713 155.7657 -78.4551 -172.9040 -75.4750 -9.9548 59.9621 -148.9287 161.3231 57.1990 -83.9003
1.76610024 -78.1215 154.0876 -58.7874 -60.6152 -65.1923 -19.9145 -55.8890 -109.9570 12.9830 63.4069 82.1241
1.81565317 -130.5924 155.9437 -64.7459 174.3937 -62.6622 131.7797 -55.7966 -152.0667 162.0558 60.6455 -87.0759
1.89037344 -80.0482 157.5030 -59.0967 179.4763 -64.1764 -20.9847 -55.2452 -88.6266 -3.2350 60.8891 -110.2542
1.91478073 -130.8835 156.1613 -64.6098 -65.8049 -76.7598 -17.4984 56.0847 -137.6235 155.8089 -60.0922 -77.1245
1.94160926 -143.4884 135.4886 -178.1915 -177.6359 -65.5213 -22.3585 -54.9464 -121.5798 21.1095 64.8417 85.7215
1.98551530 -131.7093 154.7498 -64.8772 174.2082 -68.8344 -19.4673 55.7746 -123.0338 19.8975 -58.1805 -78.1267
2.03066568 -76.0043 153.9311 -74.2441 64.1244 -76.6515 -9.6125 60.0105 -149.0099 161.0186 56.7927 -84.3925
2.06234129 -77.9840 154.4030 -60.0021 178.7407 -64.8965 133.5469 -172.1719 -152.7077 161.2152 60.3792 -87.2410
2.08803421 -74.8966 151.9737 -78.1688 66.3181 -69.9343 -17.2838 59.4150 -137.7317 18.3674 57.7426 -85.6562
2.12474018 -71.5128 157.0718 78.5134 -63.6454 -72.5024 -15.1711 59.5491 -136.8849 25.1016 55.9656 -86.7567
2.15420406 -130.7526 155.8239 -64.8170 174.3862 -65.5574 138.6464 54.2550 -154.8454 161.6719 57.9024 -88.8072
2.18443689 -78.1236 157.9926 -60.3802 178.5174 -77.6876 -1.5195 58.6934 -59.8745 149.3370 59.1697 18.0638
2.22546570 -77.9714 154.5559 -60.0324 -60.9142 -65.4648 138.4238 54.2369 -154.8047 161.6855 58.0022 -88.9433
2.29171499 -142.9946 130.9558 179.6635 -176.8138 -69.7197 -27.8905 55.9522 -89.2912 2.0363 -56.2842 -72.5867
2.32537331 -78.2882 154.4474 -59.9612 178.7401 -67.3108 131.8274 -66.6584 -151.6291 162.1255 61.1590 -86.7311
2.37879313 -70.9125 139.8742 -176.7513 -176.6819 -61.9187 130.8626 -55.3596 -151.8377 162.1222 61.0780 -87.2104
2.40196655 -143.9034 142.6036 -176.7663 63.0138 -62.3829 131.1841 -55.4799 -151.9353 162.1147 60.9771 -86.9537
2.42816914 -144.3967 168.1525 80.2550 -61.4751 -75.8792 -10.2670 60.4916 -147.3174 160.9196 55.9812 -85.6058
2.46547502 -79.1293 157.5885 -59.5532 -60.5041 -64.5609 -16.5107 -55.6019 -75.9035 -13.3807 -53.5870 -62.8890
2.50576588 -74.6297 150.7422 -77.7421 -173.4858 -67.2582 -20.6621 57.9279 -121.4346 18.8171 63.0108 87.9765
2.54013655 -77.7595 153.7943 -59.8239 -61.0146 -65.3278 -19.8203 -55.7929 -122.4625 16.7557 -53.3646 -67.4555
2.56688222 -143.5321 144.1344 -175.3829 -176.9387 -69.5121 -15.4131 62.0600 -76.0920 -15.3384 -57.9584 2.7764
2.60245287 -131.7935 157.2457 -65.0272 -66.1276 -79.8701 -1.1369 -55.5400 -138.2506 160.8287 61.0825 -96.5921
2.63274423 -79.2487 157.0465 -59.7291 -60.7862 -78.5645 -1.4025 -55.5366 -139.7097 158.9836 59.7476 89.9618
2.66805063 -78.9527 155.3550 -59.6739 -60.7690 -73.5400 -16.4231 -56.3949 -136.3848 156.1105 -55.7285 -69.3747
2.69066113 -77.8004 153.8182 -59.7838 178.7145 -64.7980 -20.5765 -55.6900 -118.6008 14.9477 -53.3841 118.4378
2.71824203 -75.0444 151.0872 -72.9751 66.1995 -65.4908 -24.1984 57.1789 -103.7736 11.7464 62.1341 84.0822
2.74296369 -78.8866 155.9370 -59.6763 178.9067 -64.4473 -19.7016 -55.6231 -84.9078 -6.2516 -54.8378 123.7693
2.76657195 -128.3671 156.4647 -64.4566 -150.6578 -68.6227 -16.4813 59.4062 -136.8138 18.4899 56.8057 -86.6255
2.80806058 -70.8938 155.4627 79.7853 -63.1921 -65.7922 -24.1593 57.3261 -83.5172 -3.2406 -54.6381 -68.1027
2.84705486 -143.5387 136.0935 -178.5033 -176.4748 -65.6487 -22.0840 -55.1683 -119.2260 16.6030 -52.8733 -66.7024
2.86954231 -143.8318 139.8756 -176.8169 -176.2235 -64.5135 -22.2797 -55.0810 -85.3540 -4.9995 -54.3142 -62.1742
2.86954231 -143.8318 139.8756 -176.8169 -176.2235 -64.5135 -22.2798 -55.0810 -85.3540 -4.9995 -54.3142 -62.1742
2.91046511 -142.9453 128.8422 178.6406 -177.2647 -66.5609 -25.4078 -55.6730 -97.0037 4.7036 -53.5673 -68.1467
2.98249612 -70.5871 131.5081 -177.6776 61.9710 -65.8577 -22.5922 -53.1879 -118.8786 17.5086 61.1570 -101.2526
3.01585492 -78.6573 155.2522 -59.6262 -60.7942 -80.6952 -14.9029 58.1938 -70.6177 147.4772 -174.4993 -106.2863
3.03727530 -75.5686 153.7071 -78.2780 -173.5518 -78.9904 -6.2977 58.3824 -140.7113 159.9526 61.1386 93.8019
3.07136260 -143.7509 146.0298 -174.3051 -177.2131 -73.9566 -9.9181 -54.8314 -135.0775 156.7721 -54.8555 -68.5782
3.10975309 -78.0936 158.1702 -59.8886 -61.2244 -75.2523 -1.1075 -52.7452 -60.6305 149.4678 58.5674 18.1514
3.14453404 -72.0783 144.1681 -173.9705 -176.9983 -72.7791 -10.5206 -54.7896 -134.9491 156.7447 -54.8249 -68.4604
3.17081484 -143.6923 146.2332 -173.5001 -178.4786 -73.8902 -8.7734 -52.7314 -143.1559 161.2711 61.4679 92.3836
3.19106153 -70.8571 153.9889 78.4361 -62.2626 -66.2546 -19.7917 -54.8065 -113.8414 17.8445 65.6366 84.0899
3.21968534 -72.1698 146.5494 -172.3068 -178.1552 -74.4742 -10.0008 58.1318 -139.6409 153.5274 -173.7847 -108.0595
3.24188737 -77.6001 153.6187 -59.7798 -60.9866 -65.4437 -20.3356 -53.8604 -119.1866 15.0846 -53.2715 117.8358
3.26936816 -70.1438 131.7138 -179.8988 62.0191 -83.8151 153.3092 56.9598 -138.7056 156.6823 -59.4179 -79.3981
3.29065809 -71.1831 156.9774 80.7428 176.4092 -63.2209 129.1322 -56.0026 -151.5351 162.3211 62.5436 -86.1958
3.32018407 -144.1262 131.2065 -136.4162 -65.6364 -71.0359 -19.9229 60.3412 -140.0232 22.9687 58.9359 -84.8777
3.36710014 -73.2338 125.9786 -142.7129 -63.8430 -66.7102 -20.3121 60.9964 -138.3639 24.0166 58.2787 -84.4613
3.38905875 -70.5362 132.8650 -178.3335 -176.7529 -65.6788 -22.0329 -53.3472 -117.7531 15.6683 -52.7643 -67.2736
3.41217277 -71.0187 126.4358 179.1417 61.6321 -66.1330 -25.4024 -53.5824 -96.0564 4.1421 -53.6222 -68.1740
3.43262526 -143.5059 136.3936 -178.2385 62.7812 -66.2107 -21.8056 -53.6609 -119.4170 16.4643 -52.7420 -67.0306
3.47306396 -70.7568 125.5945 178.6856 61.6462 -71.8566 -25.9166 57.2793 -74.8925 -17.5444 -171.4610 73.5942
3.49709374 -75.1232 151.5374 -76.7466 -172.7337 -64.9918 -20.0974 -55.8014 -116.0175 16.3373 63.8337 82.6662
3.53070481 -59.3628 112.1446 177.6988 -178.5841 -112.7521 2.0871 -59.0631 -127.4150 13.3116 61.1073 -102.0567
3.55744961 -70.7033 153.1030 78.4871 -61.8443 -66.0991 -20.4494 -54.7337 -110.3840 12.4812 63.5132 -101.9911
3.57770209 -78.4607 167.2062 52.6357 -175.6462 -70.0415 -13.1120 59.9018 -136.7705 26.8655 54.5548 -87.5228
3.59946773 -78.3935 154.3184 -59.4779 -60.7290 -83.9379 -9.9349 -63.1746 -136.7449 156.6548 -55.7429 -70.2020
3.64002753 -146.2480 158.5310 78.8688 176.1835 -68.7102 128.1396 -66.3335 -150.9421 162.4407 63.6156 -84.6170
3.68157184 -77.7969 156.7351 -60.5370 -61.3245 -79.8238 2.6858 58.5138 -61.5264 149.5072 58.4481 18.8975
3.71028067 -72.3446 145.6015 -173.1422 -177.6472 -71.6200 -10.6687 -54.4382 -141.6158 152.9784 -174.0227 -108.0143
3.73271005 -127.0355 156.3410 -65.1783 -151.1094 -79.2471 -5.7160 58.3690 -139.9581 159.1785 59.1424 90.6633
3.75777372 -78.1567 154.9375 -59.7652 178.8228 -67.2622 -18.7084 58.0370 -78.8110 -11.4495 -154.3157 -48.1555
3.80273248 -78.0953 154.2323 -60.0267 178.7452 -72.9148 152.5479 56.9596 -149.7852 160.3389 59.1646 91.8233
3.83080273 -142.7243 126.7608 -144.9757 -64.7180 -66.2425 -22.2108 58.3208 -127.4507 24.6810 63.0224 86.1606
3.86253557 -79.1956 157.1218 -59.1797 179.3029 -71.9980 -12.3194 -65.2431 -78.1704 -12.1200 -53.9608 -61.1637
3.90557253 -75.4727 152.0025 -71.8717 -57.2355 -68.1139 -19.7026 55.8859 -122.4874 19.4624 -58.1935 -78.4189
3.93041554 -130.6136 156.0502 -64.7509 -65.8271 -148.3269 155.0272 -169.7473 -145.8985 150.6099 -174.3490 -107.4618
3.95405239 -78.2246 154.1672 -60.0225 178.7436 -75.7370 158.8746 58.0098 -144.4804 152.5557 -173.7216 -107.8932
3.99721452 -59.5550 112.1839 178.1301 -178.2851 -111.2074 -3.2537 -59.5263 -126.6432 15.0683 -53.5899 117.6046
4.02380519 -128.0407 153.4042 -64.0629 -150.5746 -65.3243 -19.8256 -55.7993 -109.7333 12.6265 64.6229 82.9481
4.04958288 -76.1326 152.2738 -72.1859 -57.5487 -67.3158 131.9122 -66.6905 -151.6655 162.1225 61.1267 -86.7694
4.07180737 -144.7862 164.6586 49.3755 63.4201 -68.0116 128.9295 -172.5830 -151.3202 161.6831 63.0950 -84.7257
4.10072423 -71.2942 138.3164 -178.8052 63.9398 -75.7816 58.0561 -57.2922 -78.3899 160.6702 68.3612 -84.3786
4.13101431 -71.6940 156.3946 80.3500 -63.0594 -80.7517 -20.8923 57.6584 -76.1809 154.1305 -55.5132 -66.7762
4.15116348 -75.9378 151.9126 -72.0732 66.1443 -65.3806 -21.4894 -54.0106 -90.4070 -1.1612 60.0434 -110.6307
4.17684763 -70.6298 152.8944 78.4496 -61.7866 -66.5056 -19.9758 -53.4307 -110.7967 12.7661 63.4594 -101.8758
4.22071970 -78.3419 153.8962 -59.9712 178.7260 -76.4750 146.1946 -64.9545 -147.8457 160.8183 61.3758 93.2355
4.24295205 -75.0725 151.0700 -77.7963 66.1903 -64.5670 -21.2512 -55.6812 -119.0807 15.3818 -53.3972 118.4158
4.27269542 -71.9254 145.3297 -173.0701 -177.6023 -72.3417 -9.7148 -52.6599 -141.5031 153.0356 -174.0152 -108.0302
4.30712406 -130.9520 155.6435 -64.8561 -65.8519 -72.7457 149.7064 -169.5952 -146.2177 150.8922 -174.1843 -107.5060
4.33374935 -140.3217 118.9892 -174.1204 -77.1457 -70.5312 119.7147 -58.9088 -148.4399 162.6145 66.3713 -82.6002
4.35734861 -76.6326 153.8163 -71.9446 -57.5470 -64.4659 -18.6997 -55.5516 -81.0328 -9.2963 -54.9921 -66.3209
4.40067059 -78.3652 153.5964 -58.6244 178.9297 -63.8565 -30.5406 -170.4552 -91.5667 3.3101 61.5249 -106.5569
4.42718803 -70.0827 148.4101 78.5250 -60.7913 -80.7419 -28.3594 57.3675 -151.2800 146.3850 -175.1869 79.2732
4.45881073 -75.9340 152.5250 -78.0777 -173.4160 -73.2609 -17.3217 -56.2336 -134.0960 155.8180 -56.2888 114.5536
4.48773322 -143.9792 167.2750 51.3306 67.5921 -63.3617 -22.2823 -54.9949 -88.3971 -1.5668 -52.4521 126.8087
4.52741104 -70.4167 153.1862 79.5637 175.7275 -65.7737 -23.3356 -55.8663 -76.7373 -15.7519 -171.0122 73.0787
4.56135070 -76.6238 153.5255 -71.6874 -57.2546 -64.3842 -20.2588 -55.5463 -87.1157 -4.7129 -54.9174 122.9905
4.60755126 -75.9803 152.7307 -78.0106 -173.4786 -73.0900 -15.8222 -56.0760 -144.4649 152.2549 -174.1705 -107.8979
4.62842810 -76.0531 154.6010 -77.6236 -172.7182 -64.5224 -17.8196 -53.8315 -79.0698 -10.9149 -54.3633 -64.0074
4.65821648 -76.5552 152.6054 -71.7304 66.9844 -73.1856 -17.6017 -56.2906 -134.2359 155.7059 -56.3214 114.4785
4.68737312 -72.9239 161.4700 80.7672 -63.7214 -84.7911 5.9411 57.1481 -126.8856 156.6010 -58.4915 -76.8182
4.71457801 -145.6058 162.8254 78.2526 -63.9112 -83.6739 18.1634 -53.8697 -136.0507 156.3406 -54.4821 -69.2679
4.73597130 -70.9617 137.9065 -176.2763 63.6835 -65.1404 -19.0393 -53.3207 -70.9512 -21.4172 -172.6993 73.7571
4.76374055 -74.0026 162.0499 81.5663 -60.9831 -78.2781 -1.3059 -53.6481 -141.1773 158.8689 59.7648 89.8634
4.79286743 -77.4347 165.0790 55.2745 -172.8430 -63.5106 -22.3367 -54.9514 -87.5259 -2.5088 -52.6727 -64.2795
4.83820661 -73.9740 162.0044 81.4115 -61.1788 -78.8957 -0.7566 -53.6441 -139.7813 161.0003 61.3019 -98.7093
4.86130081 -72.7298 126.4764 -156.3942 59.1698 -63.4211 -23.6001 59.9337 -110.3711 11.0374 -66.9767 73.4050
4.89057371 -127.4100 156.0532 -64.8273 -151.0067 -78.3217 -2.8247 -55.5940 -140.0681 158.4391 58.0789 87.3075
4.91368314 -75.7336 152.0269 -71.4101 -56.9354 -65.3295 -19.6489 -53.8614 -122.0974 16.3182 -53.2990 -67.8752
4.93368270 -76.4407 153.6367 -71.9457 -57.5703 -64.7453 -18.5604 -53.8892 -81.5529 -8.9866 -54.9140 -66.3310
4.95709263 -75.4660 148.8552 -73.1486 65.0896 -72.1612 -19.1330 -65.6792 -93.7968 1.4690 61.3739 -108.3740
4.98947790 -77.7959 153.6895 -58.7045 -60.4982 -64.2414 -29.3678 -171.2716 -100.3163 12.5173 64.5452 81.9390
5.03495773 -75.8761 154.4664 -73.1641 65.9683 -75.6782 -1.6247 -52.6848 -61.2075 149.1785 58.0174 19.8867
5.05896428 -75.7715 152.0214 -71.3446 -56.8794 -64.8854 -20.4153 -53.7999 -118.4275 14.6178 -53.3009 117.9445
5.08097026 -76.1584 152.8554 -71.7051 67.0881 -67.2910 -18.1414 58.1255 -72.8904 -19.3062 -171.1954 -109.7037
5.10804926 -77.2900 153.1460 -60.0204 178.5178 -64.8905 -28.5025 -169.4948 -115.9082 17.6991 -52.6752 -64.7800
5.13207694 -131.7083 154.1566 -64.7735 174.2257 -64.9260 -29.5051 -169.7374 -113.0131 16.6326 -52.9070 120.7254
5.16317917 -73.5410 128.5842 -158.2467 56.8037 -61.2880 -22.2229 -54.3853 -126.2607 23.1580 63.7613 82.6213
5.20769800 -78.3585 153.7228 -58.6163 178.9550 -64.0312 -29.7069 -171.0657 -92.6630 3.6312 61.4780 -106.3650
5.23233248 -78.1438 154.0873 -59.7102 -60.8154 -71.8837 -28.5668 -168.8136 -134.6034 156.3593 -55.5311 -67.0874
5.25945502 -75.7310 152.6307 -75.4796 68.4980 -70.2147 -17.2295 -65.9033 -112.5703 11.2663 62.0234 -102.5432
5.28392354 -73.8118 122.9828 -149.1824 -63.5455 -62.8686 -21.9020 -53.1024 -125.1642 22.9989 63.9196 82.5311
5.31982321 -78.3873 153.8594 -58.5184 178.9715 -68.7054 -15.7232 -163.1414 -105.5930 6.3411 60.7904 -105.0590
5.35107356 -76.6513 153.4880 -71.6713 -57.2003 -65.0128 -17.3816 -55.4225 -71.7527 -21.4281 -172.9363 74.0750
5.39396006 -72.7189 138.3701 -129.4244 -64.1342 -78.8635 -9.9805 55.3999 -136.1073 155.6793 -60.3746 -77.7854
5.42224017 -78.1305 154.1097 -60.0004 -60.9499 -71.4251 145.4213 -168.8993 -147.7300 159.6761 62.2749 93.6243
5.44770874 -75.8378 121.8396 -151.4697 175.6022 -62.1302 -22.2941 -55.0126 -112.9428 11.4854 -52.7184 120.5588
5.46842559 -142.8589 157.3634 70.0612 -52.4525 -67.6576 123.5669 -56.2163 -149.1936 162.4137 64.4160 -83.5362
5.49785211 -131.8829 156.5801 -65.2997 -66.0573 -74.4297 -20.9431 -166.9651 -117.8227 158.0868 60.5028 88.8183
5.51891100 -143.2867 160.0315 52.3750 50.8999 -70.8249 -24.2228 57.9324 -95.1495 9.1823 62.0587 -100.3270
5.56394785 -75.2533 150.1062 -74.2073 65.1085 -84.8750 -0.5554 58.4490 -64.7589 148.3028 57.8302 25.5799
5.58404459 -73.1467 129.6247 -164.4452 51.8458 -61.7735 134.0016 -57.0811 -136.1434 155.4139 -75.0211 85.4076
5.60724505 -72.6888 132.6590 -142.4873 -66.7295 -74.8942 1.1992 58.7879 -59.7098 149.6777 59.3168 15.0924
5.64427980 -146.0746 159.8611 78.6029 175.8379 -79.0171 142.8476 -64.4197 -148.4686 160.9836 62.1014 93.5324
5.66430732 -146.0730 158.0743 77.5573 175.3981 -63.1663 -30.4580 -170.4061 -80.2477 -2.7500 -53.7122 -64.5874
5.68717641 -74.3583 124.7865 -160.1037 -65.1978 -62.0072 -23.2731 -54.6908 -99.6714 2.9657 -52.6478 122.7810
5.71112277 -75.7723 150.6636 -71.3434 67.3305 -73.1764 -16.3959 -65.4023 -123.8865 17.1033 -53.3725 -67.8885
5.73149073 -75.1576 158.5885 50.9278 -176.6514 -91.7511 -27.3703 56.3764 -150.6270 154.3655 65.6256 96.3247
5.75483315 -131.4210 156.7121 -64.6739 174.4240 -63.4662 -26.3523 -170.1945 -78.6200 -7.6002 -54.1529 -65.2576
5.78212344 -74.0180 137.7441 -133.0528 -61.9049 -73.7320 -10.5055 -55.0374 -142.5182 160.4638 59.9874 -101.7974
5.80267774 -78.3233 154.6986 -59.6971 -60.8313 -71.0943 -28.6670 -171.0903 -142.6878 160.8126 59.6173 -99.9239
5.82286815 -144.0641 165.9651 50.5060 -172.7532 -64.8677 -20.6892 -55.0871 -82.3087 -6.9245 -151.6889 -52.8485
5.84657829 -142.4021 160.9272 67.2886 -55.0284 -65.4394 -25.0434 58.1840 -85.6551 -1.3023 -53.1028 -63.8380
5.87714112 -75.7793 150.6085 -71.2284 67.4444 -72.5385 -17.3958 -65.5254 -120.2020 15.7548 -53.5131 117.9243
5.90112854 -70.6450 130.6652 -176.4900 62.2141 -70.0742 -17.6028 -162.9246 -121.1549 17.8427 61.1094 -101.7736
5.92305409 -74.8370 150.8978 -76.7697 -172.6095 -63.9990 -30.6794 -170.7843 -104.7205 15.6604 65.0414 82.4501
5.94407672 -71.4001 133.0462 -175.4994 143.4043 -68.6539 -27.6049 60.1933 -96.0158 6.6662 -69.2653 65.2239
5.96704179 -73.6593 157.7550 70.8050 -53.7613 -65.9184 -25.0541 58.1796 -85.3933 -1.3548 -53.2555 -64.3578
6.00917134 -142.2217 162.6850 68.8169 71.5061 -63.8126 -23.0460 -54.3417 -116.0378 21.2897 65.3523 82.3320
6.04461551 -140.8513 144.9952 -132.9912 -57.2284 -64.3082 133.9415 -172.1928 -152.8526 161.2024 60.2500 -87.0765
6.08836517 -73.5665 135.1449 -159.4477 52.7969 -72.9321 0.9359 -53.1225 -134.3364 156.1724 -53.5732 -66.9229
6.10903722 -77.2328 164.1995 55.3885 68.0082 -64.4829 -21.5873 -54.8521 -77.5808 -15.4079 -168.3330 73.8831
6.16668826 -73.7584 158.0208 70.8778 -53.6359 -65.4446 -25.4419 58.0324 -87.0589 0.2065 -53.8904 121.6213
6.20275071 -77.5619 158.6828 -76.0325 69.8752 -61.2960 -29.8439 -169.7809 -82.5578 -3.6682 61.5446 -112.9567
6.22532768 -72.7713 156.4183 72.9129 -52.5957 -68.4414 120.0370 52.6831 -147.7493 162.4206 65.3755 -82.4455
6.25766167 -79.4609 170.1596 56.8328 -175.1332 -81.0950 14.7107 -52.6260 -132.3849 158.4976 -52.9250 -66.6003
6.28764692 -72.9742 137.5498 -132.6814 -61.9406 -74.0246 -10.4615 -52.7423 -142.6528 160.5658 59.9655 -101.6461
6.31221941 -73.5291 157.6211 70.5976 70.9111 -63.9232 -24.7559 -54.8464 -87.7438 -1.3951 -52.8361 126.5747
6.34889552 -144.4774 165.4929 47.0784 -177.6491 -63.4445 -34.2730 -170.5448 -92.4231 14.7590 67.2850 79.7320
6.38978878 -73.1059 122.7526 -153.3600 64.9688 -79.3712 -23.3807 57.6838 -83.7403 154.1417 -54.3964 122.3266
6.41350441 -70.7117 125.7025 179.2524 62.3856 -69.0885 -31.7878 -170.9769 -72.8635 -17.0045 -171.5225 73.2486
6.46708047 -71.5225 145.5967 -173.7558 -179.1627 -77.7405 8.3962 -163.8847 -61.5011 151.3553 59.9938 8.4778
6.48829223 -75.4004 158.1459 48.7754 -179.4321 -83.1207 -30.2894 -57.6482 -152.2122 145.1907 -175.9883 -107.0498
6.52112444 -70.0208 128.1177 -171.3601 -75.0221 -144.6766 150.3652 -170.8050 -147.8746 159.4317 62.4456 93.3978
6.54538858 -75.5697 160.7077 49.1294 56.3389 -116.1666 -13.5330 59.0482 -127.8769 19.7497 -68.8354 81.7982
6.56963317 -143.9977 171.8869 58.1113 69.5945 -127.3251 148.0067 -61.2761 -146.1304 162.1425 61.9050 -95.1904
6.58988778 -71.0825 131.7079 -176.7406 -93.4535 -97.8439 -20.2071 62.1022 -81.0554 156.5133 -71.0045 38.3105
6.61449859 -74.5458 149.6331 -78.1982 -173.6754 -65.2004 -28.9987 -169.6660 -117.6483 18.7917 -52.5742 -64.1800
6.63521157 -145.1968 155.9102 76.1117 -62.0153 -73.2697 -10.4803 -162.9505 -122.3132 21.0639 64.9943 84.4007
6.65943424 -70.7895 152.9480 78.3305 -61.7704 -73.4501 -10.0474 -163.0492 -121.8684 20.5197 65.0969 84.5695
6.69511799 -74.0479 132.7913 -178.5547 148.1424 -87.8667 133.9443 -60.6265 -147.6902 161.1439 63.2060 94.3448
6.72115437 -145.9312 156.3738 77.1610 -63.5553 -68.0742 -19.8747 -163.3870 -87.0301 -2.4652 -54.3740 -66.5915
6.74558866 -73.4691 157.4096 70.5376 70.9804 -64.3051 -24.3929 -53.7652 -87.9779 -1.2274 -53.2781 -64.3307
6.78246498 -72.5990 118.2141 -173.5976 -78.8040 -100.3827 -14.0284 59.3685 -68.2054 -26.3815 -174.1407 74.5555
6.80902771 -73.2190 139.1920 -132.0450 -58.7049 -74.5231 -11.6750 -52.9697 -145.1840 158.5649 58.3452 86.2775
6.83680961 -76.9277 119.3090 -155.2347 174.2070 -65.0552 142.0460 -57.8611 -146.1251 161.1675 63.3844 93.6888
6.86742566 -75.0969 149.3333 -72.8302 65.7045 -69.5107 -17.2137 -163.7083 -102.5476 9.2285 63.6772 80.4017
6.89176228 -74.2267 124.4789 -164.5350 -70.1334 -64.4265 140.3988 -57.2349 -145.5770 161.2353 63.8763 93.8554
6.91895102 -75.2760 151.3743 -78.7094 65.7870 -71.5147 145.4790 -168.8964 -147.7466 159.6731 62.2601 93.6078
6.94793576 -76.4432 162.4972 53.3464 -175.1394 -82.5197 155.3143 57.5308 -145.4855 151.7739 -173.2996 78.0045
6.97754825 -75.4587 151.8410 -77.8194 -173.5069 -71.4658 -29.6483 -169.5470 -132.5015 156.0421 -56.4609 115.2343
7.00282016 -145.2710 155.2615 76.3446 -61.8293 -64.1497 -32.1456 -170.9530 -98.6446 11.6546 64.2892 -103.5513
7.04008586 -75.7330 153.3307 -75.4522 68.7064 -63.4015 -30.4089 -171.2151 -97.7766 6.8623 61.6709 -106.3424
7.06555355 -145.1348 155.4514 76.2864 -61.6025 -72.4088 -11.9000 -162.6811 -117.9162 15.2579 63.1400 -101.1498
7.09696224 -76.0400 151.5776 -72.2500 66.9288 -73.2709 -33.6533 -171.4231 -84.1474 153.9542 58.6092 81.5112
7.13439065 -141.4045 157.8829 71.1701 75.8734 -90.2082 -17.9483 58.6143 -71.8611 149.3123 -171.4579 -106.9349
7.15883972 -76.0965 152.1810 -71.3842 67.2063 -71.2773 -29.6223 -169.6182 -132.5193 156.1108 -56.5013 115.0686
7.18164054 -73.6156 156.0608 72.9940 -52.0894 -83.9143 133.0272 -59.8955 -146.7355 161.4241 64.9914 95.2358
7.20310491 -75.5150 152.5680 -77.8459 -173.6530 -84.7606 2.7609 -164.7499 -142.8380 161.3735 62.0040 -96.2899
7.22593389 -74.5853 157.7487 72.8714 -51.2949 -81.8911 -22.3902 61.5259 -84.8332 155.6342 -71.1650 46.1671
7.25012004 -76.8297 162.5007 50.1475 60.4754 -63.7475 -34.2959 -170.4501 -90.0688 7.5396 64.9234 -106.3550
7.28731270 -75.9123 154.2468 -78.0540 -172.4720 -73.5042 -20.5472 -166.8704 -124.2732 160.2969 61.3513 -98.3847
7.31184915 -73.2678 156.2910 70.4548 -53.6640 -67.6444 -23.9813 58.6070 -78.0692 -12.4793 -167.6920 73.5634
7.37364319 -71.1704 155.2059 56.4725 53.0152 -72.0097 -22.1580 -53.6228 -94.3032 6.4761 64.2334 -102.7513
7.41553908 -75.4194 151.8509 -77.8695 -173.5459 -71.5143 -29.2184 -170.7230 -135.8330 156.3710 -55.5623 -70.6459
7.45074598 -72.3741 154.3919 72.8485 73.0028 -115.3052 -5.5731 -60.3222 -86.6529 -3.1413 62.7869 -109.5956
7.50226875 -76.3360 153.1285 -71.3505 67.1612 -70.9722 -27.5780 -170.4090 -142.2931 159.7603 61.4505 89.8368
7.55285734 -74.1939 117.4613 -152.5354 -61.3309 -61.9760 -33.3838 -170.7883 -85.5878 -0.2733 -52.3814 -66.1244
7.60407726 -75.4807 151.9372 -77.7957 -173.3919 -82.5526 -3.9907 -164.4055 -145.2577 152.4099 -174.1230 -108.0066
7.63960042 -75.4737 151.3945 -71.8796 -57.3324 -64.3731 -28.4144 -170.8042 -118.9682 18.7450 -52.0233 -64.6171
7.66662389 -75.6598 151.4814 -71.2457 -56.9150 -70.6146 -13.5362 -163.9194 -124.3105 15.8223 -53.7236 -68.9983
7.68904419 -73.4240 122.2354 -148.0106 -61.5856 -60.9350 -33.7584 -170.9468 -109.1191 16.3221 62.9442 -103.0314
7.70984941 -77.7230 165.5206 55.5881 -172.5603 -60.7709 -31.4488 -169.8315 -81.6797 -1.6034 -52.0271 128.0418
7.74095514 -140.0737 121.5863 -173.4095 49.5507 -128.0912 0.7745 -58.6395 -137.1469 154.1689 -55.6281 -68.4551
7.78849441 -74.1714 117.6439 -152.1303 178.1198 -61.9806 -33.6882 -170.8145 -87.8329 1.8789 -52.6982 123.9330
7.81113826 -144.8837 162.1725 44.4094 61.4058 -71.4924 -16.4566 -162.8856 -88.6635 -1.8496 -52.9220 -67.6327
7.83266413 -75.6869 151.3994 -71.1743 -56.8433 -70.1258 -14.9519 -163.6716 -120.9617 14.5836 -53.7169 116.9045
7.86440505 -79.8271 94.6082 -162.9904 58.0754 -72.3838 -31.2514 -170.0002 -87.2863 13.5566 66.7657 82.6968
7.93815786 -75.8612 154.3484 -78.1242 -172.7010 -73.6081 -19.0057 -167.7782 -127.8648 158.8091 60.8745 89.3912
7.97521113 -75.2375 151.0903 -78.3799 -173.9232 -70.0443 -34.6892 -176.1980 -149.8058 158.3072 55.8458 86.3434
7.99957777 -141.1232 124.2112 -158.6520 -63.2621 -61.2893 -33.8612 -170.6617 -85.1974 -0.7276 -52.4159 -65.5809
8.06532828 -73.7411 159.7361 82.0226 -60.4374 -73.6477 -34.5874 -170.0433 -98.8973 157.1776 61.0640 86.1680
8.16660087 -73.6280 121.6208 -147.5861 176.6320 -67.4490 -16.3830 -162.7065 -127.7890 23.5671 63.9432 82.9146
8.22350750 -76.5272 161.3106 49.8368 -177.0545 -73.3702 -11.8383 -162.5905 -111.0881 12.7981 63.1164 -103.5958
8.27428711 -143.4052 159.8286 52.3732 50.7976 -67.5238 -32.0499 -170.2146 -87.3121 11.3980 66.9553 82.6825
8.33576278 -141.7772 128.8658 -155.6029 59.0586 -59.6755 -34.1744 -170.8228 -110.7403 17.2862 62.4879 -102.8208
8.33576278 -141.7773 128.8658 -155.6028 59.0587 -59.6755 -34.1744 -170.8227 -110.7402 17.2861 62.4880 -102.8208
8.37085745 -75.6346 160.4962 52.0139 -177.2623 -84.8385 -42.9065 -172.2391 -141.2805 148.4200 -59.7608 -74.2097
8.40301559 -75.7422 160.0676 48.1470 60.7494 -71.7493 -16.4621 -162.9021 -88.8073 -1.9024 -52.9080 -67.5999
8.43343321 -76.2225 162.5653 51.7494 -179.0819 -77.0122 -47.3642 177.7070 -155.4088 156.7935 53.4425 -93.9790
8.52011963 -73.2539 156.4008 73.3460 -52.0649 -83.7260 129.7410 52.8587 -145.7257 161.5577 65.8928 96.0337
8.58320869 -74.0205 117.8184 -151.9626 -61.5035 -62.0412 -32.8912 -171.2998 -89.4528 2.4925 -52.3834 124.2195
8.62083828 -73.2003 120.3767 -158.4748 -61.5812 -61.6106 -32.7622 -171.1465 -84.7856 -1.4698 -52.1569 -64.9489
8.65926235 -76.3624 158.8309 72.8651 71.5163 -134.1058 -1.1497 -54.6632 -139.6450 152.9873 -56.1983 -70.0813
8.68400309 -138.0575 108.5200 -168.1589 52.8376 -75.4259 -34.7822 -170.3739 -86.7855 8.1179 64.4026 -103.9529
8.70893044 -73.9209 158.0435 71.3923 71.9169 -61.1065 -33.7160 -170.2820 -81.4728 -1.3778 -52.5832 -63.3492
8.73984184 -142.3176 124.3402 -146.7436 -63.8025 -67.8917 -16.9787 -162.5498 -125.0280 18.8586 61.9883 -101.1466
8.78500132 -75.8471 160.5858 48.5279 59.2239 -66.3184 -29.8687 -169.6392 -73.9569 -14.7073 -169.5995 73.4313
8.81499636 -73.8932 119.5960 -150.4055 176.2514 -68.3246 -13.7317 -163.2167 -116.3066 11.3381 -53.0237 119.3875
8.87999419 -73.1964 120.4822 -158.2704 62.2217 -61.5605 -33.0391 -171.1883 -86.4208 0.0777 -52.1980 125.3871
8.92150306 -73.9220 158.0061 71.3894 -53.0366 -61.1404 -33.7307 -170.2506 -81.8149 -0.9252 -52.3977 127.3147
8.94370279 -76.2144 158.0490 71.8223 70.5109 -127.0221 -6.6424 -58.3065 -149.0647 157.5966 59.7801 -99.8303
8.98747360 -71.7762 129.4616 -169.2919 -76.5812 -76.3389 64.9499 -170.3480 -74.3789 159.6197 63.5929 -86.6697
9.02782789 -72.5872 125.9528 -155.3007 60.2810 -59.8831 -32.9769 -171.4234 -111.5788 17.3108 62.4249 -102.3766
9.11858467 -140.1158 119.5907 -172.5115 49.2267 -91.3993 -47.6935 -172.3200 -141.0737 147.3665 -60.3017 -74.8907
9.25167744 -74.6028 158.7615 73.4489 -50.2900 -60.3047 -38.2216 -171.0191 -98.0732 14.0686 64.3456 -103.6297
9.27209307 -71.2942 155.8982 58.6780 -69.8630 -72.3057 -31.8045 -169.9207 -84.7240 5.1456 64.8908 -103.9375
9.29282556 -142.4232 157.8697 70.8553 75.8768 -120.5602 4.6835 -164.4498 -101.0736 12.3236 65.5372 77.8786
9.48673051 -142.8032 159.2219 71.3100 74.7043 -125.0610 2.5725 -164.2500 -90.0140 -3.3486 62.0892 -110.7825
9.51357962 -73.8827 157.9973 71.2777 71.8223 -61.3264 -32.9622 -170.8714 -82.1367 -1.2828 -52.3205 -62.6935
9.78299213 -73.9039 156.8660 74.0202 74.2010 -80.0883 -56.7139 176.1091 -157.3921 157.5301 56.6999 -87.6215
9.85528477 -74.1773 156.4556 45.8120 177.5930 -104.6455 -28.0782 -169.1644 -79.5621 157.7255 58.4054 -105.6457
9.89103954 -140.4335 129.0203 -171.6498 -85.3401 -119.2136 -20.4079 -165.4044 -75.1468 159.3108 63.1397 -108.9437
10.00509208 -73.3015 156.4612 70.2516 -53.8394 -68.2938 -19.7312 -162.3731 -89.4484 -0.5341 -52.8810 126.5678
10.14490005 -139.9114 132.2151 -177.7662 -98.6103 -70.6640 -23.4878 -162.6776 -88.8320 -0.0102 -52.8652 -67.9950
10.18112637 -141.8956 159.2102 72.1976 -47.9873 -129.9512 17.1696 -165.6791 -122.3611 12.5861 -52.2903 -61.9403
10.28515938 -74.4462 158.9830 74.5862 -50.9995 -137.9023 34.2531 -167.3976 -132.7530 158.7589 58.6605 77.8259
10.48573809 -74.2848 159.9175 74.5460 72.8789 -142.3643 56.2506 -162.4295 -144.8636 158.3844 58.4222 75.9293
11.25225879 -74.7746 162.0305 75.0477 -53.0055 -142.0653 -47.4727 -174.0116 -85.3843 -10.5739 -54.9930 -65.4780
11.55528779 -74.6632 161.6724 74.7503 -53.3440 -144.1254 -46.3569 -174.1701 -81.2322 -9.1491 65.6173 83.0547
