# Supplementary material for: Exploiting Sequence-Dependent Rotamer Information in Global Optimization of Proteins
Source: J Phys Chem B. 2022 Oct 18;126(42):8381–90. doi: 10.1021/acs.jpcb.2c04647 (PMC9623586; doi:10.1021/acs.jpcb.2c04647)
Supplement: Supplementary file 2 — jp2c04647_si_002.zip [file jp2c04647_si_002.zip › TripeptideConformations/PHE_ASN_ASN_new.csv]

0.00000000 -144.8565 152.7668 -179.3362 56.7567 -61.0587 -31.7470 -172.6631 75.8680 -121.7311 22.7479 -59.4768 89.3840
0.12434280 -72.2077 149.2498 -179.2453 -124.1940 -61.2971 -31.5162 -172.8480 75.7732 -121.2256 22.8467 -59.7062 88.8747
0.73297660 -145.0461 157.7329 -176.5961 -117.7263 -57.2627 -37.0467 -174.5388 81.9594 -94.8168 3.2725 -58.4692 -1.3728
0.87818810 -144.7944 151.6368 -179.1334 -125.8662 -66.0263 -24.6612 -59.9286 109.5200 -121.0008 20.7339 -58.2470 -72.4522
0.92251370 -74.0139 156.1833 -175.6553 -117.3057 -56.8590 -37.0811 -174.5421 81.9680 -94.7626 3.0587 -58.3961 -1.4147
0.96862330 -144.8011 152.2372 -179.0968 -124.3747 -65.3121 -26.4773 -59.9433 109.4602 -120.3493 21.0144 -57.4978 112.4667
0.99301250 -144.3131 165.6451 -173.6540 60.0276 -64.1134 -26.0573 -172.8779 75.2595 -129.9384 158.8500 -61.4992 91.0998
1.02773840 -144.0844 142.3783 179.0269 -125.8348 -69.4002 -36.5743 -169.6379 82.8384 -102.1525 8.0597 -58.0643 -4.7205
1.05475730 -70.9276 139.3986 179.7666 -125.0601 -68.2976 -36.4382 -169.9681 82.7596 -101.7458 8.1102 -58.0534 -4.6701
1.08846900 -145.3900 159.0342 -176.0606 -117.6935 -62.2718 -28.1914 -59.9732 -64.3469 -115.1289 16.5033 -56.2677 115.5308
1.11626930 -145.0666 154.1309 -178.0147 -123.4055 -64.8168 -25.4875 -60.1951 -63.0626 -120.5030 20.2693 -58.1647 -72.1203
1.20577070 -71.9415 148.2552 -179.0525 -125.4952 -63.0765 -27.9394 -174.3949 -113.7931 -119.5974 21.6521 -58.3202 -72.6955
1.22742980 -145.2333 155.8270 -176.7210 -120.0117 -61.9165 -30.1355 -173.9828 -112.0089 -113.9100 16.7816 -54.9410 117.9457
1.26694580 -72.5860 150.9171 -177.6844 56.6195 -64.9132 -25.2511 -60.3034 -63.3643 -120.6197 20.5478 -58.2008 -72.1055
1.32147980 -71.3527 144.4342 179.7464 54.3874 -65.0254 -28.9949 -173.4302 -112.3006 -114.9161 18.8469 -55.5916 116.9708
1.42415630 -144.0362 142.1377 -179.4191 -123.0188 -75.2179 -34.5919 -169.2337 80.4916 -107.3552 10.4879 -50.5301 -50.4116
1.51148720 -144.8922 150.6056 -178.6210 -125.6097 -64.9981 -28.0388 -171.8802 64.1526 -114.2772 18.2256 -58.2585 -68.3567
1.55185970 -144.2736 162.7514 -173.9540 -125.4318 -74.1492 -12.2707 -59.0539 111.3690 -131.2671 157.7500 -60.6875 -76.6546
1.61232380 -71.3990 143.8088 -179.4004 -127.5309 -66.1864 -27.5613 -171.5524 64.5607 -112.6199 17.4032 -58.1686 -68.3812
1.70346580 -145.0247 152.4952 -178.7925 -124.5675 -65.6541 -25.3878 -63.4374 -9.2147 -120.3508 20.4500 -58.1943 -72.1314
1.74360690 -145.1883 154.8466 -177.9956 -121.4520 -63.9910 -27.7980 -63.3581 -9.3364 -119.1704 20.0497 -57.0594 113.2479
1.81462460 -144.5196 162.7885 -172.9534 60.1152 -65.1239 -37.1246 -173.0487 82.1184 -98.9370 152.3683 -58.7409 -2.3868
1.85211460 -144.4946 156.7703 -177.8182 -119.4104 -66.2303 -23.1211 -59.6781 109.7630 -80.4677 -11.8607 -169.0861 -116.1505
1.87996580 -144.6264 158.4950 66.4952 107.8393 -63.9062 -28.6241 -174.0064 -111.7582 -94.8910 3.9845 -57.6466 112.7142
1.92526350 -144.6323 161.5291 -175.9618 -115.8468 -63.8674 -21.1271 -59.5443 -64.7668 -75.3015 -15.9349 -170.0543 -115.2448
1.96219870 -144.8037 162.1997 67.7268 -74.2132 -66.4881 -20.7192 -59.5657 109.5483 -107.2621 9.4583 -59.4707 -64.9070
1.98356270 -73.3227 153.6293 -177.4419 58.4867 -62.9038 -28.4278 -63.4489 -9.9580 -119.3614 20.2909 -57.0742 113.1337
2.01218510 -144.5408 156.7601 -177.7718 -119.1931 -66.0755 -23.6481 -59.7282 109.7499 -81.6711 -10.2431 -167.2186 60.7430
2.06402780 -144.8321 153.1531 -179.2167 -123.6645 -66.0712 -22.5303 -59.7544 109.6495 -125.6810 24.1181 -165.5612 -122.5646
2.11927320 -144.6291 156.1540 -177.6313 -117.8239 -63.0631 -29.1408 -174.5893 -111.0489 -81.0046 -9.9564 -168.2349 -116.6533
2.14369710 -72.4564 151.3923 -178.6772 -123.0528 -65.4711 -23.1158 -59.8415 109.0537 -123.4086 24.4519 -147.6707 119.3198
2.16919850 -74.2568 157.0620 -175.3095 60.3734 -63.8037 -27.7258 -60.1365 109.6332 -97.2944 3.8846 -60.7950 -8.2836
2.20767030 -145.1684 155.8354 -178.1990 -120.0449 -64.6812 -24.5000 -59.9935 -63.2431 -121.3149 22.8246 -147.2949 119.5491
2.24843410 -74.7194 158.6485 -175.0931 -116.2131 -62.2177 -29.4861 -59.9352 -64.9631 -97.5050 4.4975 -61.0060 -8.3711
2.27152600 -144.7684 153.7296 -179.4879 -123.6931 -66.3684 -22.6816 -59.7778 109.7782 -128.8649 33.1399 -163.3018 17.6248
2.29894590 -145.0560 153.9553 -179.0362 -121.4532 -62.4296 -28.5810 -174.8132 -111.4353 -118.8319 23.3794 -147.3494 119.5018
2.34213000 -144.9511 153.3131 -179.0070 -122.3572 -62.4790 -28.0097 -174.6945 -111.3622 -121.5849 23.3170 -165.5052 -122.4863
2.39715640 -72.5458 151.1198 -178.8817 -124.0355 -66.2687 -22.4128 -59.7688 109.1422 -128.6651 32.9748 -163.3282 17.9496
2.42824360 -72.4736 151.4344 -178.4728 57.8192 -62.3252 -28.3505 -174.7210 -111.4934 -119.3392 23.7840 -147.4302 119.4656
2.44977140 -73.7960 154.5032 -176.5247 61.8302 -62.7055 -29.2781 -174.5879 -111.1636 -81.8404 -8.7350 -166.4590 60.2417
2.48179410 -144.8466 157.5883 -176.0440 -118.3895 -64.2984 -28.3414 -171.6844 -114.3684 -92.1950 1.3371 -61.8926 -7.1494
2.52724570 -72.3012 150.2271 -178.7632 56.8749 -62.4336 -28.3878 -174.7744 -111.4086 -121.4778 25.7371 -165.3479 52.0570
2.55131310 -144.9966 153.2644 -179.1901 -122.3348 -62.4333 -28.5940 -173.9774 64.5531 -121.4975 25.6317 -165.2532 52.2366
2.57339680 -72.5037 151.3776 -178.4873 57.8231 -62.4413 -28.3187 -173.8259 64.5076 -119.0796 23.5592 -147.3374 119.4663
2.62399930 -72.2818 150.0293 -178.7371 -123.3645 -62.7858 -27.5392 -173.6938 64.3440 -121.4713 23.5944 -165.9440 -122.6077
2.66483870 -74.1201 155.9558 -175.0864 -118.0362 -64.0414 -28.3179 -171.6465 -114.3686 -92.1598 0.9937 -61.8234 -7.0750
2.68520050 -72.3327 150.1608 -178.8031 56.8661 -62.5758 -28.3059 -173.8642 64.5335 -121.3055 25.6768 -165.4065 52.1792
2.72283120 -145.0594 159.1701 -176.3967 60.8580 -63.5391 -28.9388 -63.2011 -9.2031 -96.7449 4.1370 -61.0034 -8.2041
2.74317750 -144.9559 161.7534 67.7463 -74.3782 -66.8550 -21.6959 -63.0650 -8.7171 -105.2808 8.6504 -59.3797 -64.3735
2.77603980 -80.9436 159.7805 67.7019 -79.5742 -66.2738 -21.8093 -59.6644 109.1145 -104.5120 7.9451 -59.2734 -64.1338
2.81203740 -145.7362 166.6651 70.8086 -77.0926 -66.9046 124.4706 -176.9582 -110.5264 -141.9425 156.2675 -72.0476 -85.6146
2.83761690 -144.2605 164.8810 -173.5845 -118.9628 -67.7889 -18.7988 -172.6374 -113.9106 -129.5020 150.2602 -174.3865 -113.8150
2.86204760 -81.1252 178.6244 82.6700 -75.2761 -56.8303 -28.8460 -172.9038 -112.4510 -116.3048 16.2297 -53.3350 116.6288
2.88673340 -74.2827 154.7040 -58.7797 -74.4395 -63.5733 -29.9417 -174.4631 76.0331 -120.6753 19.4440 -60.5300 86.0779
2.91202940 -71.1935 141.5268 -178.9724 54.7190 -72.3157 -14.3863 66.6804 0.1598 -123.3674 23.3168 -69.0371 -93.0651
2.93957820 -144.4952 155.0071 65.9916 106.9050 -65.5996 -29.9649 -173.4194 64.6555 -85.3333 -5.6460 -170.5275 -117.0735
2.96800510 -145.1214 146.9440 177.4694 78.6976 -135.8040 137.1417 -64.3169 -74.1746 -74.8455 147.1002 -174.6258 56.9014
2.99463350 -145.1361 150.1530 -179.8159 -100.8973 -145.0543 145.8011 -175.7415 45.9268 -71.9054 153.0095 -60.7956 -65.7139
3.01893780 -144.6144 144.7019 179.1864 76.6128 -139.6584 149.3463 -63.9279 -74.3503 -146.2294 149.9534 -174.8338 -114.1705
3.04012910 -144.2309 164.5164 -173.9415 59.4511 -68.3002 -19.1722 -172.7920 -113.8590 -129.0544 158.0570 -162.8079 10.4277
3.06195130 -73.3848 153.8341 -178.1500 58.5630 -64.1202 -25.1050 -63.4184 -10.3848 -121.8132 23.4562 -147.3949 119.4555
3.08969890 -144.9888 154.3903 -179.2515 -122.2446 -65.7609 -23.7119 -63.2806 -9.6891 -127.9102 32.5050 -163.1695 17.8318
3.12185480 -144.9878 148.5296 -179.7260 -103.0176 -148.0028 146.4914 -176.2033 -111.5246 -144.8716 155.6123 -164.2576 12.3960
3.14206610 -144.3876 165.9646 -173.1901 60.0247 -72.8466 -10.6735 -62.3441 -12.6135 -136.1924 150.0429 -175.2168 56.0338
3.16854050 -144.3854 154.9359 65.4673 -75.9529 -68.6637 -24.8948 -60.2160 -62.3760 -89.2765 -2.1186 -166.2216 57.5245
3.19111700 -73.3378 153.3038 -178.1954 -121.6164 -64.0189 -25.2722 -63.3941 -10.2277 -124.4272 25.7169 -165.2167 52.1458
3.23193730 -145.3394 150.3549 178.9190 -100.6206 -143.1925 137.0401 -178.2497 53.9650 -73.7923 144.9117 -176.0837 -111.9739
3.25478540 -145.2556 149.3845 178.9470 78.4975 -144.9964 147.0580 -157.8709 97.8177 -67.2714 158.7725 -60.3087 106.5366
3.28247720 -144.9478 148.2226 -179.6475 -103.2386 -147.6986 145.8777 -176.2227 60.0359 -145.5627 155.0139 -164.3713 12.7494
3.30571130 -71.5458 147.8507 178.3331 -100.9952 -142.7115 133.7389 -177.9858 -116.7113 -76.7986 144.2445 -174.4379 57.7028
3.32799580 -145.2553 149.1236 179.9774 -99.5380 -147.9419 157.0601 63.1541 -89.2883 -75.5521 160.5290 -59.7186 112.1876
3.35097410 -61.1693 129.6661 -179.9074 70.7469 -151.3535 159.6815 67.9068 90.7252 -136.7074 156.7896 -62.2489 -76.4892
3.37217380 -61.6240 132.8685 -175.7451 82.6783 -151.6606 162.1201 66.1263 89.1349 -131.2018 156.5642 -60.3365 110.6603
3.39379590 -144.5775 162.8651 -169.8550 -109.9820 -67.9459 155.4458 -59.1084 111.4730 -75.9572 154.9457 -59.2712 111.9486
3.42302370 -144.3098 155.4537 64.9336 -75.2442 -68.7933 -22.7058 -60.1997 -62.3443 -92.8968 2.9246 -144.9264 124.0388
3.45652200 -144.1793 167.6357 -172.6033 -116.1271 -65.6663 -13.9566 -59.9929 112.3127 -80.1279 -6.1865 72.1518 -9.4668
3.49032290 -145.3864 149.5063 177.6522 -100.1178 -143.1794 139.1770 -168.4160 14.6688 -74.3277 153.6785 -163.7542 14.2108
3.51412890 -144.6046 167.8148 -169.8751 68.3625 -62.7868 152.2937 -59.1266 -66.8689 -144.1057 149.5359 -176.0111 56.2460
3.53713960 -144.6184 167.8947 -169.7499 68.1127 -64.2997 156.8239 -59.0552 -66.4569 -122.6625 157.4076 -59.1410 117.1904
3.56836410 -144.7090 160.6369 -175.8394 -119.6725 -54.5791 -40.5046 172.5444 -100.3462 -138.3299 23.2475 58.8266 78.6927
3.58945190 -74.5716 154.6111 -58.9269 -74.9167 -65.7483 -23.5610 -173.5730 -112.5197 -81.7377 -6.7456 -58.4739 112.1897
3.61408330 -144.5384 156.2339 -177.2292 -118.9523 -66.7258 -23.1154 -150.3261 132.0657 -82.1066 -10.0638 -166.9774 60.6591
3.66021880 -145.3852 160.6359 -174.2034 -115.4165 -58.4655 -30.5451 -174.6971 -111.0152 -129.1575 27.8370 63.3470 -112.8492
3.68565030 -144.7780 152.3806 -178.9692 -124.1488 -66.8135 -22.3998 -150.7133 131.9231 -125.9800 26.6754 -165.5737 51.8278
3.72411640 -144.3015 169.9279 -170.6159 -115.1693 -56.5688 -36.0991 179.0215 74.8168 -150.6177 162.7667 55.9393 -87.6726
3.74767340 -83.2098 172.7572 70.9955 -81.8225 -63.1054 -15.6402 65.8490 0.2468 -127.9600 19.7223 -68.1317 -88.8298
3.77580200 -145.9554 167.3811 69.4283 -85.1745 -124.3172 152.8997 -62.1141 -70.6324 -145.2067 149.5783 -176.1458 56.3696
3.79804510 -144.9862 154.8607 -174.0715 62.7130 -71.9892 -14.3923 65.7147 71.0305 -107.8736 9.3578 -56.9954 131.0166
3.81989560 -74.9164 154.2285 -59.3457 104.8953 -78.7788 -16.3640 -59.4280 112.4798 -134.7183 156.5230 -62.8764 -72.4789
3.84631500 -74.9133 154.3159 -59.3437 104.8686 -78.7059 -16.3463 -59.3561 112.4982 -135.7388 156.6782 -61.6107 105.5308
3.87314220 -145.4077 158.1887 63.5281 -86.4552 -90.9111 145.7869 -60.6240 -63.3312 -145.5849 149.6817 -175.8131 56.3582
3.90057510 -144.1765 148.1464 -176.3722 -120.1596 -71.5452 -13.8742 68.2320 -88.9961 -80.8147 -14.0426 -169.4422 -115.6124
3.92570290 -78.3658 167.6934 -172.0555 64.7792 -60.6375 -19.5633 -172.7083 -113.3684 -73.8629 -13.5148 80.1198 -59.1641
3.95270380 -144.5001 148.3017 -175.3824 54.1557 -73.7662 -11.5588 67.5620 74.3880 -102.9747 4.3978 -59.9689 -68.5719
3.97915130 -135.3536 156.7559 -60.2080 -80.5472 -69.5509 -16.8408 -60.2734 -62.1441 -74.7030 -17.1501 -172.0913 -114.6818
4.01266050 -134.9749 156.7140 -60.3872 99.4296 -79.0179 -14.9235 -59.2496 112.7817 -143.7419 149.4606 -176.2391 56.1984
4.04045900 -75.5242 154.0140 56.0950 80.5740 -87.3134 -30.5651 -60.9440 -62.8748 -141.1409 145.9326 -62.6749 103.0677
4.06643480 -145.2023 156.3840 56.6240 87.6241 -101.7329 -7.1018 -59.4315 -63.5531 -68.1359 146.8488 -175.0757 -113.0216
4.10474210 -145.0932 156.9136 61.3114 -87.6159 -86.4270 151.4296 -58.9700 112.9265 -72.2593 146.7304 -175.4094 -112.7951
4.13013150 -70.8219 137.6853 179.9461 -128.6437 -76.4869 -11.4252 66.0940 75.0214 -113.4673 14.1081 -58.3267 -61.8779
4.15648770 -145.1215 147.0435 177.8124 -99.3718 -136.1172 138.3080 -64.2339 -74.2205 -76.9177 158.0934 69.1493 -71.4760
4.17795210 -145.1719 156.7959 62.2301 93.7004 -79.2623 140.3743 -175.7473 51.3316 -77.6348 153.6663 -59.0092 112.1310
4.19948840 -74.9404 154.8563 -58.9069 -74.8864 -69.4903 -17.0058 -60.3858 -62.5542 -74.8107 -17.1892 -172.0960 -114.6800
4.22745850 -135.4979 156.9068 -60.1737 99.3328 -69.2487 -19.2775 -63.5210 -10.7778 -85.4375 -4.7692 -59.2873 -61.7932
4.26014150 -74.6648 154.5393 -58.9623 -74.9112 -66.0480 -22.5640 -173.4076 -112.6004 -74.2472 -16.2516 -171.7995 -114.8913
4.29641530 -144.6540 144.7924 179.1571 -101.3304 -140.7147 148.7259 -62.7867 103.5001 -146.7633 160.6195 68.2109 -73.7735
4.31936510 -80.2482 164.7612 67.4234 89.0495 -120.7771 156.0962 -59.5036 114.4479 -77.9886 155.7540 -59.1473 112.2781
4.34263640 -144.6204 149.1706 177.9662 -122.8547 -58.2370 -41.2499 172.0058 -87.8330 -107.3600 11.8124 -114.1512 -110.0740
4.36490890 -134.9368 156.2744 -60.6275 -80.5825 -134.5209 157.5761 -61.5110 106.6844 -76.8809 155.5524 -59.1596 112.4769
4.38564870 -144.5671 154.3359 66.7952 107.8164 -72.6968 -13.6324 66.5107 71.8545 -96.6124 1.4693 -60.5952 -61.5690
4.41233150 -70.8880 138.3394 179.1095 54.5960 -78.4475 -7.7826 70.1353 -4.1429 -127.1581 22.2503 -146.4816 119.8823
4.43742290 -70.9393 138.7299 179.8841 55.0295 -77.4218 -7.9148 70.2705 -3.4577 -128.6990 20.7603 -165.4399 -122.2070
4.46135460 -61.1792 134.6975 -178.1966 -98.3251 -150.8605 154.7488 63.4465 91.2029 -81.1765 146.0508 -166.5527 16.6431
4.48701200 -144.9346 155.7143 60.5890 -87.3988 -80.9228 149.9485 -164.9804 14.8544 -69.9743 147.0396 -175.4834 -112.8248
4.51379340 -145.3042 150.4837 178.5063 76.1345 -143.3996 133.8038 -177.5900 -117.9405 -78.8290 155.9117 68.9132 -71.8893
4.53426790 -70.9742 138.7949 179.9355 55.0876 -77.6353 -8.4936 70.1798 -3.7771 -128.5833 23.1418 -165.2880 52.4632
4.57105360 -74.7801 159.9488 -173.0252 -116.1067 -60.2223 -28.9318 -60.0082 -66.0323 -132.0956 20.9361 59.3622 63.9380
4.60143030 -145.1546 148.0320 179.7452 -101.4634 -147.3585 153.4987 68.8015 -72.4001 -146.1603 150.2688 -174.6761 -114.1227
4.62210330 -71.6638 148.1276 178.9008 -100.8598 -143.0121 134.2629 -177.4307 -117.9661 -78.9199 155.9187 68.8860 -71.8978
4.64338700 -145.0742 148.6886 -179.8391 -100.4904 -146.8596 153.9419 64.2934 84.0027 -85.5895 151.2140 -61.4309 -66.1571
4.67399730 -135.0488 156.3365 -60.6062 99.2339 -71.4618 147.4155 -175.7972 -111.2352 -144.7310 149.0271 -175.0505 -113.7626
4.69920540 -135.1255 156.6731 -60.5847 -80.5342 -146.1773 161.7113 61.7069 -89.9194 -76.9412 159.7883 -59.4955 113.1720
4.72333580 -75.0932 155.9108 -57.8940 -74.5213 -64.8154 -26.1641 -173.0624 64.3493 -84.9779 -2.6926 70.5868 -71.0720
4.74746610 -145.1093 149.1254 -179.5121 78.2578 -146.3452 152.9152 63.5898 84.2657 -79.8412 150.2724 -60.2966 106.8354
4.77115500 -145.1253 150.9572 179.8762 -101.2620 -145.9554 145.8531 47.2508 -132.9705 -73.2865 155.6742 -61.1687 -65.0073
4.79146880 -135.1771 156.9038 -60.3096 -80.5157 -76.7367 -25.8396 -173.8487 -112.1358 -74.5983 145.3797 -175.5388 -112.6801
4.81462980 -145.1595 151.0089 179.8107 77.1268 -145.8608 145.7381 47.2757 -132.8902 -71.4463 155.4131 -60.3692 105.1573
4.84245850 -81.3845 141.8386 179.7785 77.5265 -140.8474 151.3157 -64.2010 108.4093 -154.1840 161.6582 -124.8978 -118.4174
4.87539310 -75.8227 157.0206 56.2079 79.8942 -73.9900 -50.9878 176.3993 -110.1768 -146.2413 152.7662 -76.7497 -76.6880
4.91170930 -75.4929 162.2456 -171.5630 -112.2058 -56.7003 -32.0076 -174.3723 64.6956 -126.9943 21.5336 70.4280 -0.6020
4.93750830 -144.5743 159.6747 -167.8820 -108.9348 -72.8681 163.7867 67.5276 73.4844 -132.3538 156.4023 -62.3926 -72.5419
4.95939530 -144.1644 168.9968 -172.0215 -115.5364 -64.6757 -16.0707 -147.9480 129.5254 -80.6685 -5.5792 71.7267 -8.8738
4.98789440 -146.0095 167.5392 67.9396 -87.2031 -137.8369 164.7482 72.3546 -73.4726 -126.1379 161.1473 -60.2162 111.1031
5.01044800 -134.7956 156.0131 -60.6215 -80.6397 -134.0061 157.4400 -62.9732 -72.6087 -78.2754 154.8310 -63.1987 -14.0238
5.03103190 -76.2313 156.8749 -59.2391 104.6773 -143.8144 161.1608 62.9454 -89.4690 -77.7725 159.6822 -59.4827 113.2551
5.05500810 -145.2459 155.5545 54.0297 85.6083 -93.2145 -9.7410 71.5561 -68.6436 -72.2451 155.7069 -59.3614 -60.4232
5.08474110 -79.7274 166.0445 69.3639 90.1389 -135.5363 144.0787 -175.5596 -119.0440 -85.1078 152.6115 -59.6964 -62.1534
5.10523880 -145.4373 154.9922 64.4086 96.3244 -67.0070 127.5308 64.9175 -68.7177 -150.1740 161.6110 69.3073 90.7391
5.12618370 -145.7680 164.1543 65.0734 91.2878 -143.8202 163.5670 68.0881 80.7364 -133.9112 156.3203 -63.5175 -72.1349
5.15240700 -74.2309 158.1047 -173.0517 62.7254 -60.1720 -29.0178 -172.7418 61.9848 -127.9433 19.8760 60.6857 59.2153
5.20100980 -134.9178 156.4327 -60.5842 -80.5684 -143.7382 157.1109 -158.3841 87.9721 -65.9413 151.0593 -175.1129 55.6374
5.22107860 -78.2867 167.8320 -171.3619 62.8657 -64.4956 -16.0716 -147.9229 129.5501 -80.5037 -5.8922 71.8693 -9.2033
5.24615580 -135.0283 156.3926 -60.6106 99.2352 -72.2311 146.3488 -174.1040 -120.3380 -76.9758 152.5756 -60.3312 -62.9542
5.26739690 -145.2425 155.2579 54.6459 85.9677 -94.7602 -9.6996 71.9549 -67.0760 -68.3593 147.0260 -174.9941 -112.9523
5.29458190 -145.2812 155.5611 54.7129 86.0359 -96.4597 -7.0947 65.6472 70.7130 -69.9379 154.9004 -58.3735 104.8226
5.32014360 -74.8419 154.6103 -59.2936 104.7876 -78.0026 -12.7400 71.0009 -69.4809 -145.2978 150.0062 -175.1918 -114.0574
5.34737940 -74.8564 154.5868 -59.2947 104.7982 -78.0127 -12.7902 71.0564 -69.5040 -144.4539 149.6774 -176.2841 56.2526
5.37389560 -144.4610 159.3706 -172.4011 61.6121 -81.5613 6.6148 67.6533 -100.6688 -142.7350 164.5433 -145.2395 -55.6653
5.40204530 -145.1410 155.6807 61.4975 -87.2337 -83.4897 150.1748 68.6843 -69.4558 -146.6317 150.2316 -174.6433 -114.1595
5.42649940 -145.4998 151.3228 177.5428 77.0789 -149.2007 143.8952 -122.0087 -120.6722 -76.6301 153.6148 -164.0536 14.2100
5.45121970 -144.8666 160.5587 65.9199 -82.1283 -136.3362 53.7392 -160.0595 113.0735 -136.7756 157.1452 -58.9261 94.0679
5.47933980 -145.8721 166.0344 66.9493 -87.1956 -143.8402 161.5513 61.1043 -91.0184 -74.8849 160.9733 69.1283 -70.3701
5.50123780 -145.7831 166.7131 68.0649 93.9109 -128.0411 157.4042 -62.3473 -71.3792 -77.1920 161.1956 67.9389 75.9392
5.52196290 -145.1428 147.3146 177.7535 -99.4979 -136.7776 138.1239 -63.0508 104.4472 -73.1139 148.0179 51.8809 -139.0338
5.54602500 -146.0768 170.9813 72.0827 101.9729 -78.8310 71.6908 -59.8827 111.8684 -70.2340 157.8556 73.7009 -70.6145
5.56735510 -74.8668 153.6384 -59.3799 104.5486 -143.7436 152.1367 -173.8342 44.2428 -72.2310 151.1822 -165.2467 16.1545
5.59692390 -145.8283 166.7540 67.9980 -86.3613 -128.2440 157.4771 -60.5974 108.8597 -77.3568 161.2047 67.9080 75.7488
5.62160120 -145.1636 155.5457 61.8624 -86.8850 -83.1748 149.0165 68.5654 -69.5613 -146.1939 157.4703 -163.5694 11.2156
5.64544090 -145.9606 174.8248 73.4475 104.5686 -67.4509 1.0651 71.0460 -3.8325 -139.1704 17.1267 -121.6231 -123.5209
5.67147900 -145.2098 155.4188 55.0360 86.6477 -97.2040 -8.0144 -146.3175 126.6821 -69.3122 152.7461 -164.5070 15.1158
5.69991990 -145.2824 155.6924 54.8538 85.9446 -96.1128 -8.9274 65.6684 70.2447 -68.0137 146.7198 -175.2698 57.2340
5.72793310 -145.2080 155.5415 55.1861 86.5792 -96.5463 -8.9129 65.6525 70.1229 -68.2885 146.8654 -174.8583 -113.0330
5.75637220 -71.5213 147.7432 178.3718 -100.3019 -143.3871 135.3862 -177.2889 -116.8023 -75.0809 145.8651 51.5220 -138.6613
5.77994310 -144.6043 167.6611 -170.0581 -109.6124 -63.1711 153.8207 -59.1737 -66.6887 -70.6163 147.8958 51.6235 -138.9033
5.80014140 -75.0924 155.9578 -57.9011 -74.5205 -67.9125 -21.1384 -150.1228 131.4406 -87.0558 -2.9144 70.9346 -70.6725
5.84356340 -144.5733 162.9878 -169.6588 68.8109 -68.3495 155.9734 -58.9306 111.5438 -144.2213 150.3920 49.3211 -135.4533
5.86530430 -74.8222 154.3418 -59.2044 104.8158 -78.3057 -11.2331 65.4251 69.9837 -145.1884 149.9691 -174.9597 -113.9714
5.89395400 -145.9357 165.5326 66.6809 -87.3107 -152.2454 162.8179 -124.4455 -118.9746 -75.9239 155.9013 -59.1223 112.1369
5.93179500 -145.9966 168.7829 70.0641 96.0308 -125.7830 147.5057 -176.0080 58.9956 -154.1531 160.2307 -124.2450 -119.4770
5.96250580 -144.8879 155.2739 60.0234 -87.7528 -82.6539 154.5633 -164.7870 6.8447 -61.7763 157.1755 86.3955 115.3523
5.98592730 -144.6868 161.9497 -169.9803 69.9533 -64.7149 146.7058 -175.3913 59.0276 -144.2284 149.4313 49.5064 -136.8633
6.01648330 -145.1065 156.7547 61.9248 -86.9132 -78.3249 140.7143 -175.3796 49.7238 -77.8512 160.6716 67.6879 75.4648
6.03670040 -144.7246 161.6759 -170.1548 70.2354 -63.4886 143.7512 -174.9049 61.6186 -143.0507 169.2163 65.2603 -2.2329
6.06000070 -71.0821 145.6394 -58.9280 104.6087 -86.4676 -12.5115 -75.3774 -131.5728 -134.5527 157.1985 -61.3735 106.2547
6.08956250 -144.9895 171.1138 62.1911 -177.5216 -78.1624 -16.3610 -170.5505 62.1620 -74.1274 160.7894 -58.6221 108.6959
6.11405760 -74.8809 154.4526 -59.3449 104.7662 -84.2480 -3.2161 69.1622 -6.3821 -145.3603 156.6431 -164.2823 11.8661
6.14145060 -145.2038 152.4242 62.5939 95.5159 -68.5722 134.2002 68.2127 83.8106 -153.0123 161.9077 66.9270 88.9156
6.17827460 -144.9913 155.8575 60.6348 -87.5255 -81.8974 150.3935 -157.2450 93.5748 -68.6082 163.3402 66.6951 73.7871
6.20827770 -144.9411 149.2515 -179.4625 -102.4725 -148.2908 146.4543 47.1165 -133.3443 -145.3762 160.7214 69.0333 -72.6167
6.23223380 -134.9071 156.4477 -60.5807 -80.5727 -143.6715 150.1124 -175.0143 59.0793 -143.9135 161.6411 67.5746 81.9335
6.26126820 -74.2807 138.1476 -177.8408 -122.0747 -149.9551 153.4101 50.0217 -139.4398 -134.1026 157.6573 -61.5778 -77.0632
6.31094300 -70.4346 144.3401 -178.3597 -99.2242 -145.5286 163.5314 64.1661 -3.6517 -74.6753 151.7548 -165.0994 15.0029
6.35725580 -145.8024 166.7026 67.4922 93.4373 -136.1946 169.1764 65.5110 -4.1504 -73.4618 146.2156 -175.5292 -112.7961
6.37773690 -134.9075 156.4718 -60.5848 -80.5748 -143.7432 160.2456 -164.3666 4.6022 -63.0317 157.0623 85.7989 111.6971
6.40284030 -134.8919 156.3499 -60.5820 -80.6100 -143.9824 159.4078 63.2392 78.3178 -81.7395 142.8857 -175.8233 58.4639
6.43555750 -74.8997 153.6147 -59.3829 -75.2070 -143.9986 150.1658 -174.9385 59.0117 -143.9259 161.6377 67.5746 81.9517
6.46315090 -134.8978 156.3427 -60.5781 -80.6031 -143.9897 159.4114 63.1165 78.1377 -81.7802 142.9675 -175.7671 -112.2231
6.48431130 -75.0630 155.2257 -59.2982 -75.0532 -141.9668 162.1515 71.6547 -69.9878 -142.3519 150.1161 -176.0400 56.0368
6.55654080 -144.5041 162.8219 -169.4067 -110.7553 -73.1151 171.1481 -146.7016 -59.7845 -63.7918 156.1820 87.7098 110.1273
6.58438750 -143.9927 145.3025 -173.8906 56.9627 -72.0953 -14.5764 67.9292 -80.6138 -134.9289 22.0649 63.8037 92.6843
6.61992570 -145.8058 166.0289 67.1308 93.2058 -142.9266 150.7788 48.6172 -132.7559 -72.5166 154.7465 -164.3715 14.0712
6.64555330 -71.5994 142.7138 -173.3292 -125.0559 -71.7581 -14.4470 67.7814 -80.5822 -134.7277 21.8937 63.9351 93.0755
6.67877950 -144.8998 171.6174 60.5739 -174.1421 -82.9708 -7.7256 70.2535 -71.9114 -77.7188 160.4372 -58.7949 111.6979
6.73715450 -145.1033 155.6757 60.9036 92.7591 -84.9079 154.1820 69.3710 -69.7539 -143.4318 161.1413 70.6097 -71.4883
6.77015730 -146.0278 173.3291 72.2383 -80.1939 -77.2015 71.6326 -60.7970 -62.2486 -73.7021 167.3613 68.5182 -5.8500
6.79082250 -72.4098 148.4530 178.6395 77.7496 -142.9195 140.6142 46.7987 -133.6024 -76.9781 161.7169 67.9907 75.3143
6.81253610 -79.7698 164.3060 67.3410 88.7634 -128.3456 158.1842 -62.1114 -71.1634 -71.1166 148.1745 51.7025 -139.0741
6.85032320 -74.2327 153.2056 -59.3885 104.6255 -141.5537 168.8510 65.1612 -3.7320 -78.1784 154.7944 -59.2010 112.7209
6.87293090 -145.6121 161.1944 67.4713 99.1464 59.4785 9.5852 111.4307 124.4394 -74.8843 154.6338 -60.6763 -57.2819
6.90417560 -76.1157 154.9875 -59.3657 -75.2498 -144.5503 151.2045 49.1324 -134.8902 -74.5798 156.9721 -59.2177 112.2217
6.92693640 -144.3979 164.5381 -164.6085 -113.6589 -71.8434 -15.7573 65.6347 66.9458 -145.1675 171.6679 69.2712 7.9106
6.98428680 -73.8397 153.4264 -166.6631 68.3267 -67.5113 -16.1440 70.2079 -90.4442 -130.8906 18.9740 70.8085 1.8721
7.01604460 -78.7497 163.2478 66.2722 88.1588 -141.8131 153.5713 -171.7548 -120.7147 -73.2651 160.7860 68.2951 74.7196
7.05987740 -134.9079 156.3472 -60.5941 99.2085 -145.3725 149.6299 48.1126 -133.6297 -143.8790 149.6004 -176.1651 56.2726
7.08232290 -144.3266 153.2553 -167.7630 71.0448 -81.3720 168.5758 69.5093 -4.9154 -73.2722 145.2934 -175.6252 -112.6210
7.14106840 -76.0778 154.9834 -59.3673 -75.2548 -144.5623 150.9219 49.0475 -135.1344 -70.8709 148.0122 -175.2514 56.7869
7.17221480 -145.0412 145.5582 178.7653 -100.0083 -146.5896 161.6979 63.7031 -2.8781 -154.7524 161.7842 -125.4199 -118.0223
7.20833720 -135.0507 156.8752 -60.6534 99.1929 -69.7683 147.0622 51.2211 -139.3323 -145.2142 149.9705 -174.8844 -113.9080
7.24214450 -135.1405 156.6770 -60.5910 -80.5392 -146.1485 161.6779 61.4311 -90.2514 -80.8051 168.9625 66.9061 -9.5057
7.26926200 -145.9938 168.3063 69.2484 94.1526 -137.4262 161.7932 68.9606 81.7318 -146.5076 150.0536 48.2404 -133.2495
7.29224630 -78.5781 163.7544 66.9111 88.2946 -137.2367 168.9484 65.4287 -3.8421 -80.1581 154.2260 -63.2216 -13.7312
7.32287790 -76.0563 154.9441 -59.3705 104.4893 -144.3602 149.7815 48.8183 -135.5594 -143.8849 149.5973 -176.1644 56.2801
7.34455340 -74.7303 153.7752 -59.4624 104.7933 -73.6421 -19.9731 56.8490 64.3444 -141.2272 155.3641 -68.4866 116.8151
7.38396340 -145.8218 166.0416 67.1349 -87.0622 -142.8806 151.1304 48.7267 -132.5514 -72.8281 159.3456 69.0700 -71.3736
7.41160090 -145.3461 150.5208 178.0160 -100.5703 -143.6848 139.2595 45.9039 -131.9058 -72.1898 148.4403 51.8743 -139.0737
7.46943200 -74.8156 154.7080 -58.9964 105.0164 -77.8094 -14.8111 -148.5801 128.9954 -145.1965 150.0449 47.8791 -132.8544
7.53858490 -146.0583 168.4939 69.1379 -86.3858 -138.6780 146.0801 48.0818 -133.5263 -145.9979 160.8476 68.9656 -73.1899
7.62633720 -145.4641 150.9805 177.5817 -100.4554 -149.7407 145.1293 -121.6445 -121.4615 -84.8490 167.3932 67.3289 -9.3260
7.71321350 -75.1117 155.2217 -59.3070 -75.0588 -142.1904 163.2026 71.9435 -70.5719 -141.0020 161.5979 69.7863 -72.2211
7.75198280 -74.8645 153.7208 -59.3760 -75.1942 -144.5178 154.2190 -172.0108 -119.0805 -67.1444 147.4417 52.4773 -141.0362
7.77293500 -145.4066 157.6921 63.7252 94.4720 -83.5715 142.0752 49.8606 -137.1954 -143.7711 160.9462 71.7223 -70.5098
7.92514320 -145.8088 166.0397 67.1320 -87.0271 -142.8955 151.3661 48.7040 -132.2134 -74.1866 162.2391 67.7989 75.1617
8.17842260 -74.9003 155.0680 -59.2345 104.8013 -80.7475 -5.9653 66.8725 71.4902 -135.6871 150.4105 51.2512 -140.7575
8.20609370 -145.8329 166.7127 67.6669 -86.7357 -140.3191 159.7190 63.8557 78.3388 -83.7101 145.2307 50.8718 -137.8343
8.33043470 -144.9320 146.8845 -178.7630 -100.4253 -146.1722 163.4498 64.1146 -4.3693 -71.4921 147.7560 51.4995 -138.7361
8.36403830 -70.4488 144.2801 -178.2814 -99.2867 -145.6212 164.1440 64.2199 -3.2172 -71.6375 147.7020 51.4853 -138.7429
8.45217940 -74.2212 153.1331 -59.3973 -75.1399 -141.5959 171.3075 65.8468 -1.3014 -142.6389 162.7622 67.3056 80.8627
8.55690960 -145.3477 158.1790 62.4726 92.8892 -83.5595 142.4063 49.8930 -137.2916 -145.7778 150.6435 49.6708 -136.7807
8.73304750 -145.8027 165.9868 67.1007 93.2047 -142.9813 150.7117 48.4909 -132.9480 -69.1632 149.0963 51.8718 -139.1593
9.38431370 -76.0446 154.9449 -59.3801 -75.2607 -144.2383 149.4991 48.7679 -135.5227 -145.9329 150.3728 48.4015 -133.0122
9.54939830 -76.1206 154.9988 -59.3684 104.4914 -144.5802 151.2940 49.0618 -134.9782 -69.0977 149.0381 51.8515 -139.1299
10.65909290 -130.2235 63.7549 -59.4388 99.8301 -95.7890 -20.9409 -59.9123 114.2524 -99.1195 -22.1015 -60.1865 -63.3024
10.85650630 -142.8953 178.4590 66.2246 -77.9305 -74.0035 9.7110 90.4213 129.4443 -69.1209 157.3734 74.0288 -66.2264
13.33672550 -146.3330 100.9182 -173.0330 88.9141 61.6723 54.6276 -164.1310 -119.7396 -60.9580 144.6438 179.4492 -116.0720
