# Supplementary material for: Exploiting Sequence-Dependent Rotamer Information in Global Optimization of Proteins
Source: J Phys Chem B. 2022 Oct 18;126(42):8381–90. doi: 10.1021/acs.jpcb.2c04647 (PMC9623586; doi:10.1021/acs.jpcb.2c04647)
Supplement: Supplementary file 2 — jp2c04647_si_002.zip [file jp2c04647_si_002.zip › TripeptideConformations/TRP_SER_GLN_new.csv]

0.00000000 -144.6903 153.3068 178.0401 -125.5664 -63.5152 -22.4491 -56.5093 -88.2716 -4.6461 -61.9448 -179.9247 -90.9437
0.11024910 -144.5922 177.6996 70.4156 -72.2139 -65.3420 -22.6963 59.4187 55.3373 33.2807 -66.8369 160.4405 89.0526
0.17731910 -144.4469 153.9555 -178.7137 -124.9265 -66.9380 -22.2667 59.1330 -88.1310 -4.0583 -60.2017 179.8907 -90.2054
0.25309630 -73.7115 152.0895 178.9129 -125.4231 -63.0294 -22.6766 -56.4986 -88.2175 -4.8359 -62.0016 -179.7378 -90.5169
0.34835750 -144.3844 148.5154 176.2719 -128.4975 -65.4412 -21.2941 -56.3360 -90.3000 -4.4422 -61.7426 176.0627 -29.1978
0.40936490 -73.8500 152.4532 -177.8418 -124.5639 -66.5601 -22.2696 59.2305 -88.0132 -4.2983 -60.2657 -179.8669 -89.6992
0.52648590 -144.2311 150.0789 -179.8300 -126.5632 -69.0670 -21.6061 58.9868 -90.6257 -3.8278 -60.4954 175.7782 -32.5491
0.55476580 -72.5773 147.6695 -178.1512 47.2439 -78.4138 -8.7557 60.7079 58.0699 25.5492 -55.4684 -177.2583 -0.5918
0.58455920 -145.0212 173.9072 69.8788 -75.1489 -69.2746 -8.5299 62.3402 60.2120 16.2014 -45.9164 -55.1619 -63.0289
0.61079990 -144.5336 179.2215 72.0415 -74.2557 -63.2173 -24.4967 -54.9713 53.9569 38.2981 -67.6039 162.0772 91.0652
0.69697940 -144.3180 149.9668 -179.1426 46.9773 -79.0371 -9.4694 60.7028 57.9014 25.8139 -55.5488 -176.6666 99.1779
0.72923320 -72.3391 147.1626 -179.8848 45.8147 -70.9623 -16.5276 59.5707 57.5269 30.4570 -64.9350 156.3525 82.9112
0.75678170 -144.3383 149.9268 -179.0181 46.9088 -79.6143 -9.0502 60.6928 57.8974 25.6790 -55.3910 -177.4467 -97.5700
0.78781540 -72.2364 146.3234 -174.6187 44.8956 -68.3827 -19.2533 58.0087 -114.7870 10.5201 -59.3648 -176.2457 2.3490
0.82834690 -72.6256 147.8453 -178.1231 47.2098 -78.1824 -9.1761 60.7259 57.9959 25.7286 -55.5531 -176.6281 99.1869
0.87285560 -145.3413 155.0985 -178.7548 57.1513 -76.1597 3.4593 -54.0491 59.5413 28.5926 -47.8386 -56.8113 -61.2718
0.89459250 -72.6642 147.7744 -178.0120 47.1599 -78.7261 -8.7507 60.7168 57.9946 25.5916 -55.3795 -177.3797 -97.5400
0.92899180 -144.9113 151.7569 -179.7460 -126.0325 -67.2538 -21.3526 58.8581 -116.7219 13.9313 -57.0242 -177.0383 -4.1945
0.96926250 -145.9960 177.2873 70.9358 -68.8276 -62.6869 -17.2309 58.8172 -125.8161 17.7853 -61.3324 -73.2048 -94.8733
0.99143260 -72.0572 145.0255 -174.3854 44.0212 -68.4285 -19.3984 57.7809 -112.3194 8.7952 -60.1060 -177.7367 -100.5074
1.01176940 -72.1827 145.9038 -174.5082 44.3171 -68.3634 -18.7912 58.2339 -114.9388 10.6974 -56.6760 -63.9040 -16.5242
1.03229750 -144.3254 148.2253 176.7743 -128.4144 -66.1950 -20.6064 -55.2515 -90.4017 -4.5020 -61.5565 176.1090 -28.6210
1.09803330 -72.2149 145.1495 -176.5119 46.4728 -64.8904 -20.7541 -55.6236 -114.7363 10.2918 -61.0129 -178.2398 -100.6034
1.12440710 -72.6146 149.7531 -179.0988 -125.9284 -66.8993 -21.1495 59.0285 -117.4959 14.4730 -57.0050 -176.9640 -3.9520
1.16386260 -146.0667 -178.9918 73.5605 -72.8901 -57.4267 -23.8371 -54.3058 -124.1047 17.1902 -54.0762 -176.4225 -0.2454
1.18430090 -144.1665 160.1547 -175.2947 -125.0251 -76.4698 -8.0648 59.6950 -132.3225 156.3427 -63.9934 -71.8190 -93.5462
1.21025370 -144.9831 150.1292 176.7352 -126.5298 -61.8740 -28.5495 -56.9620 -98.3463 3.2127 -50.0499 -55.7170 108.3759
1.27017940 -144.5793 147.5571 179.1990 49.3257 -80.9990 -1.6003 -55.2928 56.9532 33.7029 -56.7645 -177.0063 -0.6982
1.29035020 -72.0015 147.6779 176.2973 -128.1058 -64.6764 -18.9395 -55.1983 -126.1538 20.9796 -62.4926 -72.8052 -94.0110
1.31887310 -72.2485 148.4256 176.1529 -127.5477 -62.5695 -22.8396 -56.6940 -121.7992 18.5252 -56.4377 -65.1631 -13.7665
1.35041050 -144.3931 146.4181 -178.7404 -125.6820 -71.1928 -23.3336 60.9672 -97.2820 0.2914 -44.8505 -50.8447 109.4330
1.37133540 -144.7048 150.3810 179.9270 -127.9115 -68.0883 -21.2162 59.0123 -121.6168 18.0574 -60.2044 -177.7330 93.9763
1.39249170 -71.9762 141.6000 -176.4081 45.0568 -63.3908 -27.7682 -56.0826 -99.8337 1.8850 -49.0228 -55.1332 108.8492
1.41952680 -144.6205 152.6904 179.4722 -127.1052 -69.8586 -22.9831 60.8372 56.3712 30.6156 -64.0196 161.2056 86.1990
1.44072150 -145.1428 157.5308 -173.1031 83.7475 -155.2776 157.0220 -70.1643 -65.8655 151.1906 -65.4800 -179.3582 -0.6856
1.46188930 -72.4733 153.4234 -176.0924 86.4638 -153.8937 152.3897 -69.4734 -68.2784 145.5548 -174.1235 60.2526 -88.7828
1.49189070 -72.9708 146.0875 -179.8887 49.3551 -79.5198 -2.1919 -55.3041 56.9820 33.6630 -56.7903 -176.9887 -0.5672
1.51770660 -146.0350 -179.8705 73.1417 -73.8174 -57.0590 -24.8961 -54.3379 -125.0978 18.8388 -55.3521 -176.0421 -99.4152
1.54967600 -75.1149 157.2562 -178.8791 -125.5094 -70.5730 -9.4942 -56.0985 -132.9617 155.6554 -64.8787 -71.8738 -93.0530
1.58184630 -145.2095 151.5352 179.3986 -112.6732 -156.7980 147.5916 -70.7086 -148.5220 160.2176 62.4657 -177.5265 96.1775
1.61147660 -72.7797 153.7609 -173.7181 86.1288 -155.5396 158.4592 -70.0148 -66.1467 151.5121 -66.3060 -179.6732 -0.2405
1.63951050 -145.2760 156.0725 -175.6753 84.9612 -154.3735 151.7194 -69.9463 -69.8090 156.6307 66.6440 -179.4954 -0.6816
1.67634760 -144.1382 155.0408 -176.0698 -126.2951 -78.9349 -21.6693 63.0527 -100.6901 152.7175 -49.5341 -56.3898 -65.0077
1.71000270 -145.8723 176.7125 70.5351 -69.7447 -61.6871 -20.2404 58.0523 -122.9229 16.4912 -55.8653 -175.9420 -99.6105
1.73905420 -145.2748 153.5653 -176.7648 85.6759 -146.7131 147.5138 -175.8670 -73.6814 -22.8146 -166.7705 175.5112 2.7836
1.76994050 -144.1918 159.6264 -175.5139 -125.1187 -76.0967 -10.4244 59.3242 -128.8044 156.0657 -60.3752 -65.2952 -13.2371
1.79312310 -145.3094 155.6666 -175.9696 85.4376 -154.1656 151.6113 -69.2829 -68.2663 155.4328 73.3192 -71.7878 -13.2830
1.81794210 -144.2487 165.2881 -175.0098 55.5370 -76.6149 -2.4156 -55.2015 56.0960 34.3433 -52.7669 -58.9569 102.8705
1.84205360 -145.2077 154.1003 -175.8534 85.6225 -146.8787 148.0548 -177.1512 -75.5708 -12.4954 67.1388 -178.8120 98.7608
1.86859220 -144.5992 146.4044 -175.8469 69.1981 -141.8523 154.2350 -61.2074 -137.4216 155.8669 -67.9425 -70.1967 -90.8376
1.91316670 -73.1235 150.8392 -178.0970 -123.9762 -65.6010 -28.1910 56.4892 -97.8135 3.5775 -53.6257 -59.8860 106.9533
1.94101950 -143.3321 162.4458 69.2582 99.0978 -65.5894 125.3587 -58.5083 -139.0371 155.6562 -73.7400 164.1144 89.2630
1.96926010 -144.2746 146.9085 178.8230 -122.9844 -127.6663 17.0661 -55.9709 55.0538 36.2966 -53.1644 -66.0512 -2.9076
1.99025530 -144.9270 146.5424 172.5967 -128.0598 -76.1492 3.4215 -53.1112 60.0368 27.6161 -47.0373 -57.3209 -59.8415
2.01093530 -144.1105 141.3247 173.9469 -132.9238 -69.4088 -19.0237 -54.7161 -123.0287 19.0989 -60.8947 -177.1242 92.5705
2.03748110 -145.2762 153.5959 -176.8104 85.4677 -146.6321 147.3278 -175.9639 -74.3280 -21.9606 -166.4871 173.3382 -98.9556
2.06138080 -145.2026 156.0285 -175.2538 84.9234 -154.5634 152.9389 -70.0468 -75.3094 -15.1093 67.7421 -179.7155 -0.3049
2.08413410 -145.0674 157.9954 -172.4367 83.0178 -155.2065 157.7280 -70.1569 -70.1309 -23.3279 -65.1830 -179.0465 -1.2165
2.12560180 -145.1684 153.6838 -174.5751 85.7825 -147.3936 155.5610 -167.2784 -65.9667 149.9373 -64.3410 -178.9199 -0.5457
2.14629760 -75.0609 156.9006 -179.0250 -125.5907 -69.8921 -11.9321 -56.2786 -130.2638 155.5930 -61.9565 -66.0483 -11.4202
2.17946290 -145.2256 152.6034 -174.9762 86.8391 -146.3828 156.6999 59.1251 -68.7628 149.9257 -64.8716 -178.9065 -0.7744
2.20773170 -72.5947 151.8344 -174.9382 86.9134 -146.2190 146.0567 -178.5947 -73.0395 -13.6193 73.1722 -73.1062 -12.8251
2.23516030 -145.2568 153.7316 -176.3202 85.9424 -146.6951 147.9165 -175.7461 -72.2933 -23.9512 -168.3503 177.4086 96.1911
2.27172720 -144.3608 148.6907 174.4984 -130.8029 -78.9773 -1.9569 -55.6328 56.8171 33.6668 -56.4437 -175.4385 99.2416
2.30445950 -144.6729 151.3927 175.8108 -129.2823 -68.2560 -22.0808 -55.5714 55.1879 35.2426 -65.3438 162.1495 87.4499
2.33061920 -145.1579 150.3583 -177.4495 86.3592 -137.4659 150.4469 -61.4337 -64.2926 149.7561 -64.6718 79.6831 4.3737
2.37042990 -145.2080 156.0687 -175.1952 84.8806 -154.5434 152.9002 -70.0180 -75.4947 -14.8396 67.9456 -178.4979 98.7228
2.39827060 -145.0737 158.0886 -172.3381 82.7957 -155.1993 157.5160 -70.1377 -70.5526 -22.9025 -65.0140 179.8827 -98.1488
2.43169320 -75.1991 156.5230 -175.0363 -127.3394 -75.8994 -11.1936 59.2852 -130.6690 157.1010 -64.3256 179.1546 89.5050
2.45237010 -75.2744 156.1596 -176.8526 -125.0448 -71.7706 -21.6526 -55.1514 -91.5638 149.6870 -61.3815 179.1235 -87.3132
2.47589100 -145.1638 153.7485 -174.4589 85.6437 -147.3820 155.4528 -167.2874 -66.2743 150.0279 -64.1445 -177.6990 98.4944
2.50064610 -144.3937 158.3668 -178.7204 -125.1164 -71.6077 -10.9703 -54.7416 -130.2705 155.7033 -62.0117 -66.0264 -11.4402
2.52277000 -145.3009 149.3117 -178.7982 87.0687 -137.4452 144.4614 -62.1050 -73.1136 142.4629 -170.0392 174.0940 -99.2175
2.55370220 -145.4877 155.7804 -178.1342 -104.0963 -155.2318 150.6798 -70.2592 -75.7738 -19.9532 -64.7513 -65.6029 103.2484
2.57730120 -144.9314 156.1689 -171.9230 84.1535 -147.7164 153.2146 -175.5836 -66.6715 -22.0565 -67.4531 -73.3161 -1.4947
2.60651500 -144.3598 148.4694 174.6660 -130.9376 -79.2877 -1.2314 -53.7427 56.9557 33.4172 -56.3623 -176.5486 -0.8595
2.62652300 -144.3403 149.5493 -179.8652 -119.4693 -127.6384 4.4725 60.5158 53.8962 39.7368 -159.8216 66.9704 6.6806
2.64745550 -76.6628 160.5263 -167.6584 39.3670 -71.0846 -13.0623 -55.3394 -146.7863 165.4894 61.9033 -177.3504 -8.4309
2.67168980 -145.4341 151.0634 -177.7984 88.6968 -146.4282 153.5030 59.0639 -70.9514 154.6518 73.8838 -71.4739 -12.8529
2.69733160 -145.2014 152.6559 -174.9364 87.0697 -149.0278 162.6778 63.3313 -72.0666 -15.9810 -64.9627 -178.8392 -1.3849
2.71990100 -72.1876 145.5750 -172.8168 46.2500 -71.2992 -19.5402 49.2813 -104.1768 4.2320 -74.7626 66.1344 -116.4008
2.74453410 -145.2728 149.4627 -178.3320 87.5241 -137.6277 145.5393 -62.0788 -72.1929 157.1948 66.4419 179.0258 -97.9523
2.77104650 -145.0667 146.7046 178.9462 -114.7156 -137.8410 138.5022 -62.2401 -151.1873 160.4997 63.5444 -174.8556 17.7421
2.79559410 -145.9384 173.0993 71.0440 -77.0797 -76.2943 56.8718 -56.4085 -65.9981 155.6899 65.9178 -178.4319 -1.9557
2.82698190 -148.3155 165.2985 73.8993 -43.1279 -69.0890 -15.2717 51.2135 -94.2916 -4.1517 -77.8535 61.8350 -114.9317
2.85980530 -76.6332 160.4377 -169.6656 41.1682 -72.1834 -11.0338 -55.0636 -144.2851 163.8096 64.8024 -178.6814 -96.1090
2.88229690 -145.2735 152.9828 -176.6536 86.4198 -147.5698 146.8730 -170.4898 -69.1439 154.6621 70.7079 -73.6081 -13.9932
2.91009780 -143.9707 161.3883 64.8368 97.0684 -66.5967 133.4595 -175.0385 -92.3039 -3.4070 -56.4870 -58.3668 -64.7103
2.93314230 -144.8053 154.3617 -175.3433 -118.7919 -154.3980 139.9163 -69.8181 -153.0376 146.9492 -172.5313 173.7071 -1.7717
2.95522230 -145.4654 148.6184 175.0630 -100.3123 -158.8393 151.6695 -71.6427 -144.3252 153.9309 78.2159 -65.9187 -89.0207
2.98582060 -145.2134 153.8513 -174.2212 85.6005 -147.9324 156.9532 58.4276 -68.2114 149.6195 -64.6110 -177.6601 98.4592
3.01089000 -145.2067 152.7133 -174.8324 86.9320 -149.0161 162.5149 63.3134 -72.4692 -15.5112 -64.7696 -179.8148 -98.0906
3.03388260 -75.1275 155.9514 -174.8252 -123.3454 -73.6458 -25.8579 56.3064 -101.9729 151.8281 -55.5477 -60.5961 107.2925
3.06994850 -145.2265 154.3709 -175.8369 85.5804 -147.2833 148.6944 -174.9160 -75.2940 -12.3261 66.7337 178.5773 -98.4505
3.09052110 -145.3286 149.0716 179.7892 -112.4479 -146.2173 148.0225 58.6736 -152.4683 160.5437 63.7846 -173.2360 22.4532
3.11357780 -144.7785 153.7522 -173.7505 69.3153 -149.3897 164.3182 60.8477 -128.5551 155.1868 -62.6586 -176.8773 -94.3928
3.13628060 -142.8880 162.2645 68.9830 99.7975 -67.7231 127.6359 -171.9821 -139.5227 154.5232 -73.6027 164.1501 88.3118
3.15814870 -145.3033 161.7656 65.0422 -88.7542 -149.8230 150.5801 -170.3859 -139.4813 153.0944 -69.3102 -69.6356 -90.5078
3.19256810 -145.3804 152.3521 -176.9483 87.2878 -147.3040 153.1457 58.2904 -71.9276 140.3114 -170.6783 178.0506 96.7425
3.21504050 -71.1504 130.2902 178.3892 -129.7845 -79.9998 -14.9492 49.1904 -102.9910 1.8313 -74.9393 59.2641 -116.7467
3.23633760 -145.6215 163.5639 67.3869 -86.3322 -156.5021 153.0973 -70.3922 -136.8878 156.1090 -69.5595 -66.9327 -8.6481
3.26171440 -145.1384 154.6956 -175.3294 85.0351 -148.4026 151.3998 -175.1864 -65.8994 157.7974 -65.6633 -178.7843 -0.3363
3.28226840 -145.3840 150.8547 -178.8785 88.9851 -147.7653 154.6960 59.3364 -70.3912 139.5265 177.1044 63.4765 2.8506
3.30725510 -145.4108 151.4870 -176.9170 88.4722 -146.3529 154.7860 59.2329 -78.1913 155.8713 61.2688 -81.5179 90.3369
3.33056300 -146.1426 167.5384 72.5937 -78.2577 -156.2337 160.9936 -70.2415 -141.2102 160.0864 62.1896 178.6016 -0.8386
3.35867870 -144.5686 148.1714 61.7177 -76.6150 -70.5693 124.9358 -172.1742 -151.0203 160.2989 65.2084 -166.2104 -95.3351
3.38888210 -137.0951 156.4553 -60.5281 -88.7134 -78.6261 -14.6526 58.3905 -136.0222 155.2744 -64.8888 -65.9244 -10.7034
3.41522210 -145.2682 153.6012 -175.7316 86.0323 -146.3057 154.6041 56.4492 -63.5131 150.7975 -64.3376 80.1318 3.0664
3.43526820 -145.3088 150.0375 -179.5339 -113.0845 -147.5535 148.6808 58.2749 -151.7745 160.5314 63.9475 -173.1940 23.2255
3.48348140 -145.3621 152.9298 -177.0013 86.6794 -146.4817 147.7600 54.7034 -70.3835 157.3382 66.7338 -179.5892 -0.6469
3.50552990 -143.6231 141.0997 178.1072 -130.6552 -87.4499 -30.3511 57.2866 -88.9217 -18.4774 -162.6794 176.4696 3.7561
3.52892530 -144.8010 145.7838 -176.5293 91.6860 -161.1888 158.2858 -72.3896 -73.1904 154.9058 -69.3869 -71.8046 -84.8571
3.55595970 -144.9475 158.9311 -177.1291 64.3925 -155.0767 153.4019 -69.8931 -75.2580 152.6949 -62.0063 79.2711 64.1421
3.58483210 -144.9970 145.9099 177.4774 -116.9525 -152.5250 142.6262 -172.2380 -151.8827 158.7108 59.5038 -179.2512 -13.7662
3.61460960 -144.4604 159.0609 -178.6938 -124.6830 -70.1237 -10.3217 -56.0678 -132.1395 141.9428 -178.1299 64.8901 7.7927
3.66180400 -73.2896 154.5652 -57.2570 110.5572 -67.7511 -18.4602 57.7399 -81.7182 -8.9150 -62.9982 -177.1789 -1.7427
3.68783390 -72.3166 149.6006 176.1037 -127.2678 -53.2420 -42.9807 175.4648 -108.9315 14.2271 -53.0605 -61.7495 -66.9501
3.71566160 -145.4549 146.0960 174.6218 -110.3602 -139.0209 139.8663 -62.7266 -75.8880 154.3859 -65.3602 -68.0192 -7.0340
3.74860910 -144.2066 160.3798 -174.7435 -124.5740 -75.1043 -9.2992 58.8531 -130.5291 142.1309 -178.1567 64.8690 7.7300
3.76899010 -144.2588 156.8099 61.4351 94.5699 -77.6045 144.8995 55.1373 -139.8076 155.8138 -61.2050 -172.9509 106.0681
3.79033590 -144.1831 162.0483 62.6991 95.8162 -72.4128 138.2384 -171.0383 -136.1326 153.7658 -63.5393 -179.1801 7.3858
3.81672990 -144.9399 164.3139 62.1762 92.5602 -66.0850 145.5114 -57.2720 -134.7460 156.1847 -71.7873 -70.8133 0.2982
3.83771250 -146.1555 164.9314 72.0753 -76.1292 -132.5965 148.0526 -63.3755 -73.4052 153.7067 -65.0545 -179.6577 2.2658
3.86694820 -143.6493 160.4356 62.9297 96.2756 -76.4487 138.4511 -65.1035 -138.2170 155.7343 -62.8540 -174.5775 101.7627
3.88880270 -145.1199 153.8249 48.4289 -99.5689 -96.5604 -24.6948 -58.1579 -139.1965 147.1187 -68.0686 -70.3541 -90.8983
3.92413080 -143.8893 150.8288 58.4950 -82.8507 -67.6887 121.4748 52.9806 -79.7500 154.8994 -58.0989 -57.7813 -70.0841
3.95423910 -145.5228 163.2957 68.7496 -82.6717 -135.0920 153.5328 -60.8571 -68.5965 153.4437 -69.0547 -72.1401 2.4472
3.98277650 -76.5930 171.1369 64.7999 1.6560 -77.9485 -11.5207 -56.1528 -82.1595 155.8047 -57.2997 -165.7370 106.5164
4.02201770 -136.0944 156.5211 -59.8026 104.0366 -78.1142 -14.9915 58.0172 -147.0852 159.8264 61.6104 -179.8842 -0.4822
4.04215940 -145.3664 172.1043 67.8640 -79.8209 -76.4458 56.7725 -54.3713 -64.7635 140.3783 -171.5409 179.1202 102.1718
4.07013600 -145.2399 148.5793 179.5469 89.7357 -140.3738 149.5837 -62.1143 -69.4010 -32.4263 -174.0104 67.8943 -92.1613
4.09137760 -144.6154 159.3552 -175.8333 -115.7124 -72.0504 -16.2685 56.1993 -89.4742 -4.3471 -80.5859 74.5103 82.5856
4.11907590 -147.2842 157.2561 53.4109 84.5451 -91.2785 -11.9093 58.4021 -68.2176 145.5703 -173.3042 59.5384 -93.3140
4.14246790 -145.0251 140.1463 178.2419 -107.7131 -155.5356 154.0818 59.6852 -133.4510 12.5497 -67.2476 -71.1057 -92.4049
4.16423050 -145.7722 173.4704 71.2767 -76.5590 -46.1658 -48.4719 178.6415 -111.8101 15.7063 -52.2357 -61.7671 -63.1648
4.18686170 -145.4657 161.6064 65.9745 -86.1786 -158.2857 156.2698 -71.0243 -75.6457 154.5945 -63.5207 -63.6696 100.8316
4.20836310 -146.3490 167.7711 74.2044 -77.6774 -145.5896 153.8353 -167.1378 -71.7509 152.0734 -65.2432 -178.3516 98.4367
4.24014780 -147.3302 157.2668 52.9398 84.3488 -91.2039 -10.7866 57.6975 -70.8795 152.7486 -63.0578 -63.7642 102.0902
4.27363850 -73.9995 154.5354 -57.4787 -81.7386 -77.9748 -13.9658 58.7531 -147.0317 159.9808 62.1654 -178.6874 -96.9508
4.29513450 -75.9550 154.8927 54.8784 84.4401 -89.9013 -10.9866 58.4173 -70.7202 152.2574 -63.4400 -178.1465 -97.7167
4.32052430 -137.2122 156.6158 -60.4914 -88.7095 -74.8881 -14.3445 -56.1649 -146.2361 159.7271 62.4428 -178.6137 98.1127
4.34373100 -75.9273 155.5572 54.5204 82.7005 -89.1962 -11.0920 58.3732 -70.3468 152.1820 -62.8509 -175.0794 99.6474
4.37573810 -145.6448 146.2962 173.2990 -98.1705 -153.8917 155.6410 58.8254 -146.3688 154.0823 77.2319 -66.1677 -87.5055
4.40595010 -144.3029 159.4013 -174.6896 -123.0463 -78.3902 -1.4557 57.7976 -135.7272 143.8957 -170.7149 176.7459 3.4327
4.42608830 -145.1136 154.4967 63.7242 -74.6405 -80.4225 114.8171 -171.9338 -89.1559 152.9503 -60.1141 -174.2163 -1.9823
4.45163470 -147.7889 156.8558 51.8592 82.7859 -89.0144 -10.0600 -56.7608 -71.2956 152.0828 -62.9334 -175.0323 99.6560
4.48552200 -77.0253 162.7105 49.1874 54.3018 -85.5656 3.8489 -55.2393 -65.5624 150.1051 -57.9093 -175.5612 104.7703
4.51166700 -140.8849 -168.0553 71.9064 102.3063 -65.3834 -12.9952 58.2214 -132.9652 164.1186 -63.6316 -176.1491 94.3797
4.55001290 -76.5631 171.0501 64.5149 2.1828 -77.7591 -11.5459 -53.9748 -82.0353 155.8793 -57.2666 -165.7124 106.5574
4.59539890 -71.2929 138.9446 175.0607 -132.1629 -68.0818 -36.4295 -168.0651 -96.5712 5.9259 -54.3581 -60.7132 106.9533
4.61571930 -147.4457 156.3870 52.7166 84.1073 -89.2288 -12.0677 -56.9039 -69.4921 145.5627 -173.3397 59.5541 -93.3786
4.64857540 -146.2184 166.5839 72.9664 -79.4421 -147.7394 162.2424 63.5615 -78.3366 -11.3928 -64.9726 -177.6298 98.6697
4.67274890 -73.4417 154.2307 -57.8971 110.3600 -76.4639 -11.8112 47.9825 -149.1989 158.6241 64.5450 -75.1918 -27.3482
4.69299220 -145.6647 175.8940 70.8201 -80.1204 -74.4170 66.7206 -57.0999 -54.7766 149.0734 -78.0576 -79.4257 12.9907
4.71373430 -144.4694 143.5931 175.2073 -119.5216 -161.3830 156.8412 -72.2614 -141.3873 160.4041 63.9956 177.1829 -98.6617
4.74927540 -72.1168 150.1655 -175.6438 88.3728 -146.8290 152.8975 -167.7075 -72.0022 163.9840 64.0820 75.2002 -115.2307
4.77091690 -145.3605 151.6339 -176.8761 88.0381 -146.1015 153.3770 58.5600 -74.4600 163.5494 63.2952 73.6368 -115.4232
4.80578310 -143.6160 164.0561 66.8932 98.3142 -71.3335 130.7307 52.5085 -136.9674 155.4459 -63.9515 -175.9994 -93.4389
4.84269750 -146.2447 165.8291 71.7349 -80.5928 -143.0046 153.6461 61.0239 -78.4227 -23.2530 -175.2524 59.8869 90.9021
4.86326450 -145.4128 150.4434 -179.4739 -108.7443 -150.4941 159.2368 62.0994 -81.3084 -10.4117 -63.7888 -177.2675 -1.6101
4.88712350 -145.0753 153.8563 63.7053 -74.3622 -80.5206 114.5130 -171.9838 -86.1917 152.6972 -58.6186 -172.2123 -94.2870
4.91537450 -76.4306 154.6676 53.7497 82.3278 -87.7557 -10.6096 -56.8748 -71.4034 152.1318 -63.5710 -178.1189 -97.8693
4.94433460 -145.4591 149.9065 176.0451 -111.5106 -148.9797 142.5684 -168.5971 -73.7654 151.8953 -64.7822 -67.7686 -8.0837
4.97786060 -73.5629 150.8449 -172.7473 87.9648 -143.6034 -48.5989 53.2441 -142.3090 155.4579 -70.0046 85.7605 21.2957
5.02157830 -145.5218 149.2953 178.8018 -110.9316 -135.8889 135.7288 -62.3717 -79.2881 -18.0490 -63.7414 79.9093 7.9440
5.04226400 -72.8998 153.0462 -57.6090 110.3525 -148.7577 155.7279 -173.1331 -125.6388 9.7331 -63.4874 -71.2071 -94.0397
5.06264090 -73.6147 154.1130 -57.7231 110.6837 -74.4653 -16.3357 -54.0297 -135.2910 154.4601 -64.5040 -176.0830 -1.9209
5.09114640 -145.1564 158.5368 48.8076 -100.1086 -123.0463 7.8925 -56.6082 -66.5643 157.5064 63.6773 178.0058 -1.0983
5.11283750 -75.9032 154.2943 53.7560 82.8409 -87.3170 -10.8522 -54.2219 -71.6647 152.3113 -63.5803 -177.1790 -0.9147
5.13355980 -147.5033 158.3723 53.2323 84.1276 -97.8253 -3.1135 -60.7323 -70.7689 152.2124 -62.8684 -174.7704 100.0576
5.17454420 -145.6237 165.9526 69.0674 -78.3129 -146.4278 165.6414 60.8791 -137.6018 159.9734 63.7558 179.0172 -92.7570
5.21011090 -72.5451 150.7749 -173.4875 82.8434 -149.6110 168.5000 -164.2193 -60.6039 149.1034 -63.1156 -68.4982 -82.4142
5.24125020 -144.0721 168.8563 72.4247 100.8728 -74.8715 114.0161 -172.0257 -154.4788 162.8760 38.6899 55.6608 62.2884
5.26672220 -145.3605 147.9851 -179.8335 90.3475 -153.9646 170.6048 70.0762 -66.8421 162.7367 -65.9829 -69.8777 -87.6516
5.29729760 -146.2530 166.3709 72.0197 -80.8154 -145.9809 154.8428 60.6242 -76.8472 -25.5173 -168.5769 175.7402 2.6629
5.32152500 -145.0294 156.6281 -176.8912 66.9346 -144.8491 149.0394 -166.9635 -74.5637 150.7160 -65.0266 76.5424 68.0893
5.34403040 -76.4245 155.1212 56.2971 87.1023 -98.9786 -3.0816 -60.8359 -72.4039 153.3782 -64.1952 -67.0508 -9.8017
5.36761580 -138.0949 159.7271 -60.7469 -89.0640 -92.8988 7.6299 -60.1508 -72.2094 152.5308 -63.9017 -176.4074 96.6634
5.40080550 -145.2580 150.3982 -178.3221 -109.7006 -149.7325 160.2896 62.0984 -73.9856 -24.0291 -176.2031 60.1813 91.3494
5.42519870 -146.2352 167.4664 72.7202 -79.6163 -144.4589 147.4298 -175.1109 -74.5465 -24.7981 -173.0415 -85.1150 -13.8573
5.45652970 -141.2762 165.9003 70.1777 104.8254 -74.5631 -14.9026 -55.0901 -96.3401 155.0251 -53.1505 -56.1234 106.0205
5.48219850 -147.5230 156.7984 52.5245 83.7527 -91.8214 -7.8945 58.1310 -71.1211 152.3526 -63.4261 -178.1408 -97.8342
5.51307370 -73.4464 152.8500 -57.3734 110.2487 -86.1234 -8.1212 -62.7521 -135.9521 155.6689 -65.9970 -66.1990 -10.1591
5.55187370 -146.6784 155.0708 55.8616 87.2254 -99.1773 -19.3408 -61.7295 -140.0492 149.2506 -64.7592 -174.2317 99.3798
5.58323810 -136.9155 156.3066 -60.5664 -89.0085 -79.1768 -12.6368 58.1224 -144.9242 166.4627 49.5162 62.9262 -113.3450
5.60794240 -133.4965 155.2240 -64.4403 -61.2698 -139.4007 10.2838 60.4405 -71.8621 151.4864 -57.2235 88.5406 -98.6821
5.64878500 -73.3290 154.8267 -57.2198 110.6139 -69.1850 -15.1029 52.9213 -81.7381 -10.0080 -80.2844 59.5879 -110.2689
5.67023230 -143.8493 167.9712 73.1981 104.0987 -102.8232 143.5145 -169.8093 -100.5793 152.3767 -65.0519 71.1319 49.0508
5.69548060 -145.3015 156.2289 45.9662 -102.3406 -87.2669 -37.2702 -172.6711 -137.2308 149.1221 -66.8736 -70.7654 -91.4121
5.73480870 -73.4659 154.0645 -57.7827 110.3873 -77.5668 -14.9923 57.9202 -145.7544 156.1986 58.7351 77.6889 24.3731
5.75511040 -144.3455 151.4656 -176.5111 48.9164 -94.5802 8.0323 -60.4306 55.3582 46.1374 -142.5963 -68.5661 98.3510
5.78058340 -143.8492 160.6294 -173.8838 45.5921 -103.1224 6.4732 -155.7050 56.3596 35.1660 -69.3803 63.5052 -112.6077
5.80305550 -76.0492 160.6615 -176.1388 -123.6244 -58.5537 -30.6805 -169.8583 -82.4963 -5.0163 -58.8140 -168.2425 112.8697
5.82737250 -136.0696 156.4171 -59.5082 104.0857 -148.8998 152.2202 -174.7566 -75.2635 -22.9739 -169.2997 175.4348 2.6045
5.84923910 -136.0578 156.4305 -59.4889 104.1068 -148.8997 151.9932 -175.0396 -75.8813 -21.4372 -176.4784 59.7635 91.2021
5.87267690 -79.1029 162.6489 62.6792 90.4582 -156.8730 154.3641 -69.9868 -78.4631 -19.0415 -64.0223 79.6851 9.2487
5.89351220 -146.1785 167.5146 72.4573 -76.0303 -138.4808 151.7199 -56.4099 -74.4139 152.5320 -62.0815 82.0533 -103.3517
5.92985490 -72.9481 148.7405 -178.0755 48.1183 -71.8422 -23.0841 -167.6041 55.2276 42.4040 -158.7921 178.0263 1.2168
5.95298070 -147.3964 170.0194 74.7244 -55.4410 -153.6073 159.2668 -69.3405 -86.3363 -11.3740 -49.6975 -51.4406 -44.5575
5.97690700 -145.1341 158.2645 63.3568 -86.4254 -148.7250 14.3564 -63.1038 -146.6850 159.3143 62.1107 178.8012 -98.4125
6.02207580 -75.9582 159.2195 50.5869 -102.2995 -123.1214 5.3412 60.0267 -65.5546 154.9580 66.6259 79.2266 37.2564
6.04896220 -136.1301 156.5520 -59.5271 104.1283 -147.1407 168.6546 64.9115 -75.2671 -13.2800 -63.4094 79.8408 8.2868
6.07036480 -72.5500 153.3246 -57.4295 110.4708 -157.6555 154.8955 -70.7876 -83.8014 -14.8877 -59.5200 -59.7289 103.1154
6.11099560 -136.0990 156.5617 -59.5492 103.9947 -157.4055 155.1960 -70.4560 -77.7994 -19.4431 -64.2216 79.6623 9.2373
6.13404320 -146.3579 163.6305 57.1899 87.2035 -81.6624 146.6536 -173.5808 -96.4840 -5.2585 -83.4797 50.4403 -109.5442
6.15643470 -143.9043 152.2916 175.1477 -126.4028 -65.6569 -35.3145 -170.0568 -132.1870 19.1830 62.0535 80.1487 -108.7449
6.20450330 -145.2314 156.6744 48.5138 -101.8472 -92.3816 -40.2120 53.4062 -126.8102 147.6536 -68.3155 82.4279 -116.0898
6.23316200 -144.3942 158.2651 -178.2161 -123.7176 -66.1380 -36.4360 -171.1245 -92.1331 137.9302 -173.7692 66.0626 8.8939
6.26655540 -144.4228 140.1047 179.7178 87.2143 -141.8732 27.9891 -55.9853 53.7181 50.4465 -169.5123 60.5963 -84.1986
6.29198510 -144.7893 162.0130 -176.3914 -123.3023 -59.3369 -29.7070 -170.5352 -82.7759 -4.8615 -58.8514 -168.3551 111.6301
6.32292960 -145.6619 151.9905 -178.1288 -108.3995 -139.5761 144.1901 58.9576 -82.2043 -14.5543 -146.1307 74.7004 -88.6170
6.35380890 -145.6818 146.8089 170.5716 -110.1237 -148.9876 136.4103 -177.1161 -80.7227 -15.3217 -165.3913 -110.5051 -98.0322
6.37592180 -137.6856 156.4987 -59.8537 -88.8210 -64.9053 -26.6660 -167.9057 -80.8710 -6.1284 -58.7644 -59.5529 103.8160
6.40476090 -137.2938 156.7198 -60.4158 -88.6894 -74.5967 -14.0849 -56.1558 -144.9197 153.8697 61.6679 96.5310 92.1682
6.44738520 -76.9171 159.4177 -167.8009 -125.6766 -63.4250 -31.9482 -55.8218 -154.5757 155.1266 68.7651 -67.0555 -74.0958
6.48546170 -136.1830 156.5644 -59.8397 103.8975 -77.6561 -14.8516 57.8525 -145.8293 154.0989 61.1392 96.4904 92.5708
6.52850500 -77.8992 155.4509 -57.4679 110.5108 -134.7897 152.4699 -61.8649 -82.5032 -16.0774 -63.8852 -177.6307 -97.5810
6.55703510 -77.8641 155.4631 -57.4635 110.5225 -134.7503 152.3635 -61.8917 -83.1231 -15.6103 -63.7304 -175.5963 98.9303
6.58426170 -145.3230 149.5109 177.9528 -113.2230 -150.2165 141.9731 53.2496 -146.5492 156.2621 59.2292 77.3963 24.9622
6.61689460 -145.7523 163.1737 69.1518 -82.0475 -133.6219 144.8826 -61.2441 -76.7408 -21.1607 63.0207 77.3828 27.8890
6.63881100 -146.5962 170.5261 74.8338 -77.6534 -153.3906 150.5955 -69.4861 -77.3079 -25.0139 -167.7760 -105.2783 -95.2430
6.66939380 -137.1334 156.3768 -60.2621 -88.6744 -71.3514 -30.5351 -170.3590 -135.0583 154.5778 -63.9764 -174.8550 99.3673
6.69097730 -80.6490 163.5429 62.8184 90.5567 -146.6954 158.8635 57.7305 -73.2486 156.1794 -64.8377 -67.3112 -9.4707
6.72310490 -145.3441 161.7108 64.7224 -88.7787 -150.5089 147.9027 -168.8308 -133.2012 152.6328 -74.2559 -71.5923 104.4563
6.75302540 -145.6231 164.3787 68.7332 -82.0037 -147.3658 158.6849 55.2641 -142.0956 156.1290 59.5704 77.2347 25.0788
6.79922940 -145.1857 163.8275 65.8031 -84.8827 -146.1038 162.9285 56.0305 -138.0638 154.3851 76.5991 -64.0050 -88.3989
6.82193850 -144.3835 141.0664 175.5391 -121.5117 -157.0609 153.9130 -167.1960 -145.1704 158.7687 62.8864 177.6715 -101.5994
6.85662160 -144.2683 146.6328 179.1027 -126.4438 -127.3454 16.0781 -56.0100 54.0879 48.6679 -143.8320 -68.8334 -80.5344
6.88004800 -146.2517 -170.9521 80.9864 -66.2539 -63.5705 -18.5963 -163.8483 54.4001 37.7945 -72.2944 -83.1125 94.8725
6.90236710 -147.1765 174.6270 75.4353 -53.6143 -105.1478 16.4348 -153.6274 57.0746 32.6710 -63.2422 70.8374 63.1830
6.92280090 -136.1215 156.5151 -59.4574 104.1483 -134.9153 152.9480 -60.9380 -75.0820 -28.7186 -170.2884 176.0077 97.1310
6.94286670 -144.2386 137.6023 -178.4916 80.9739 -158.7005 154.5791 -172.2724 -74.3448 160.5127 -77.3950 63.5385 71.3299
6.98299120 -55.9742 124.3957 -58.8710 109.5231 -141.1016 151.8976 -60.3532 -91.4600 -12.5805 -71.8831 69.1501 -108.6792
7.00462430 -73.1982 154.0005 -57.0143 110.6784 -65.1640 -27.7850 -169.3889 -82.5702 -4.7800 -62.6076 -175.1185 99.0029
7.02789700 -146.2797 -179.3542 84.7122 114.8928 -74.0612 -6.3706 -163.8151 54.6183 33.7382 -57.5097 -175.0907 -95.7899
7.04952520 -147.4321 167.6822 74.6674 -54.9423 -91.8649 23.6051 -59.5211 50.0197 29.6730 70.9492 -86.3325 -9.7458
7.07123560 -144.3551 149.0727 174.9677 -130.3364 -80.6309 1.0511 -55.3900 57.7660 31.5870 -160.6034 -102.2917 -28.8430
7.10262270 -77.3737 164.7096 -173.7262 56.7413 -68.8757 -15.5159 -163.9950 57.0422 42.6844 -156.7663 68.5315 8.1495
7.12461500 -144.4220 154.8330 177.1175 -126.7047 -67.6551 -25.3731 -168.7812 54.8624 40.3821 -160.2467 67.4627 8.8108
7.14795880 -145.3434 160.0506 59.4944 91.2444 -133.8687 16.6279 -166.0833 -145.3315 160.2962 62.6967 -179.9977 -0.1942
7.16975460 -146.8057 157.7330 53.2252 85.3293 -86.2828 -20.5513 -165.5979 -68.2715 151.9232 -63.9964 -178.0460 -97.7476
7.20135410 -72.3516 151.4439 -57.5273 110.2727 -150.6782 166.4974 63.4587 -86.4224 -6.9836 -70.4726 70.3736 -108.2513
7.22879960 -145.7658 175.4841 72.3805 -69.2182 -61.6078 -30.5588 -171.5119 54.9027 38.7256 -153.4930 -178.6654 103.0936
7.26951980 -145.0827 139.0408 177.8881 -105.1046 -156.3139 151.7970 58.9702 -125.6315 5.8668 -72.9607 -75.1856 92.5874
7.29029390 -73.9804 153.8282 -57.5147 -81.9459 -74.6225 -32.9586 -170.6883 -84.4022 151.9892 -64.0295 -177.4111 -1.3254
7.31507320 -73.4260 153.4059 -57.3403 110.5984 -71.5021 -30.4479 -170.3675 -135.0018 154.7208 -63.9682 -174.8552 99.3629
7.35501680 -137.4071 156.6184 -60.3157 -88.8033 -75.4232 -31.0027 -169.0504 -80.3373 151.8685 -60.2692 -60.6500 103.6938
7.38917160 -144.4655 151.4801 177.6311 -127.8835 -67.5569 -32.8392 -172.8257 53.3058 38.2952 -154.2974 178.9032 -98.6725
7.43470560 -74.6101 155.3358 -57.3282 110.6572 -146.9776 151.2658 54.3595 -83.0399 -17.4073 -64.2129 -177.2532 -1.7692
7.45580040 -136.1455 156.4413 -59.2826 103.9379 -71.6482 -29.1326 -169.5846 -145.7526 159.7339 62.0215 178.8755 -98.7176
7.51411620 -144.9559 155.8512 60.3245 -89.3775 -137.1001 4.9667 -165.1301 -137.8194 151.1101 -64.6761 -174.4167 99.2384
7.55617880 -137.3334 156.5626 -60.3718 -88.7808 -74.9776 -31.6972 -171.1604 -84.3642 152.0809 -63.9922 -177.4023 -1.2488
7.57726180 -78.7098 157.6473 59.7332 91.8493 -74.3696 145.7522 -166.9825 -71.0734 150.8144 -63.7411 79.5811 8.2877
7.62072600 -147.9495 156.7265 53.7311 82.6469 -80.5518 -36.8799 -173.0858 -150.8295 155.3575 60.9537 -179.9080 -98.2244
7.66233380 -145.3095 149.6628 178.7894 -112.6752 -150.2824 143.4477 53.2741 -148.0891 151.6678 -129.9031 -67.9383 91.9380
7.69267360 -73.3058 154.1009 -57.0234 110.6594 -65.7234 -25.2841 -168.4843 -71.2874 -20.6777 -168.5504 174.9269 2.7565
7.77295300 -144.7522 157.1346 55.2986 -93.6396 -136.2561 14.8195 -165.9510 -69.0685 157.2725 65.3411 -179.5151 97.3720
7.81633010 -73.4527 153.4358 -57.5580 110.4942 -74.7088 -32.9611 -170.6546 -85.3696 152.1112 -63.7545 -175.8060 98.7013
7.86546390 -137.5127 -156.5607 70.7651 105.3041 -68.7790 -8.7895 -161.3858 58.3175 25.9125 -49.2012 -52.9028 119.5290
7.88671820 -69.9234 119.9184 -175.4151 85.3423 -160.1172 148.1421 -167.8855 -113.3729 150.3009 -73.7818 68.8993 -113.5849
7.92335690 -74.5793 155.3441 -57.2812 110.7292 -146.8181 150.9271 54.3494 -84.5037 -15.7992 -59.5268 -59.7092 103.1581
7.95642430 -136.1142 156.4591 -59.5263 104.0632 -149.1309 152.5517 -167.1876 -70.1886 155.3443 71.7578 -73.7557 -11.6059
8.00333110 -144.9128 158.4843 52.6288 -96.8770 -132.3578 14.1773 -155.1139 -67.3912 157.0873 64.5613 178.8824 -1.1599
8.03964320 -74.6229 155.3019 -57.3456 110.6398 -147.0287 151.8290 54.3938 -78.1218 -20.6602 -64.0635 79.6815 9.0672
8.06006580 -76.0824 158.2971 51.9148 -100.1832 -128.7074 13.3638 -155.2655 -67.1681 157.2020 64.2562 178.7998 -1.7797
8.16923200 -136.7341 154.7951 -61.2665 -91.3144 -134.4607 25.7631 -156.0428 -79.0657 153.7086 -63.8186 -178.5455 -99.5887
8.27532750 -143.7750 144.1402 177.8191 -133.4095 -97.6158 6.1960 -165.2243 64.0875 147.5797 -166.3402 58.4078 -91.0033
8.30894820 -144.4629 145.4207 -178.1738 -120.1579 -137.8280 18.3357 -53.9948 64.4917 144.2663 -165.0992 -83.7731 -14.0264
8.33820160 -75.9872 157.4178 -164.6340 41.1671 -79.9689 -2.2417 -163.7969 -148.4439 163.7382 52.5227 -93.9651 95.2588
8.40060060 -144.5067 154.9228 57.4906 -89.5611 -139.5110 18.5341 -154.9738 -71.3656 153.0475 -63.9194 -178.2573 -97.6316
8.42348030 -145.1897 163.2904 59.4520 8.5592 -123.8109 -21.1562 62.9301 52.7375 29.6631 -79.3506 59.8163 -99.2584
8.44523550 -74.4402 155.1308 -57.3756 110.6577 -146.5355 149.3022 54.5172 -94.3537 -11.9903 -70.8146 70.2801 -108.6858
8.48848840 -137.6232 160.0100 -60.7624 -88.1958 -87.6549 10.7426 -165.4976 -141.8371 155.9932 59.2875 77.4496 25.1797
8.51354750 -144.7722 157.2921 54.4347 -94.4285 -134.7785 14.2782 -154.9775 -68.4564 157.1801 64.5080 176.3769 -99.5563
8.59729910 -137.7532 157.3297 -68.8558 105.6559 -128.4657 26.5230 -168.0083 -141.9082 154.1999 61.5001 82.2539 13.7648
8.61954590 -124.4469 140.3224 -73.0592 71.0601 -141.0406 25.0833 -168.4415 -145.0385 160.2721 67.7123 -80.7364 -6.5486
8.67137310 -145.4179 150.7114 -179.2836 -108.5193 -150.3139 156.9083 60.0829 -71.5825 -37.9239 -167.2654 -77.8005 121.9011
8.69791040 -144.9980 156.2594 -170.8232 84.4186 -146.2350 -48.5637 -174.6707 -146.2701 -12.7750 56.0652 70.9056 40.9352
8.71944260 -144.3784 152.6777 -178.9621 48.5037 -73.3780 -18.8210 -167.2296 56.0822 49.9115 -143.7890 -65.4816 95.5775
8.87749660 -147.0324 170.7367 85.8484 119.9793 -102.0994 10.5507 -153.3394 54.9755 32.9457 -61.2198 75.0507 42.4232
8.91274810 -76.1417 158.3113 52.1437 -99.8066 -128.8471 12.1491 -155.5502 -66.6667 157.1306 64.3751 178.9179 -1.7027
8.98276930 -145.7086 178.5916 72.3226 -76.5277 -54.5446 -32.2597 -169.7482 -120.9323 21.1379 -126.5216 -67.2564 -81.2927
9.02425030 -145.4641 146.5645 171.7438 -115.0756 -150.0287 122.1162 53.9931 -75.9606 -38.0715 -166.8989 -77.7630 121.7327
9.07427440 -146.3486 156.7234 68.0998 -58.9663 -73.8573 151.9902 56.3678 -145.8615 152.3301 -144.5895 92.3589 135.1331
9.13772860 -145.2259 160.9508 51.5217 -100.4519 -132.8843 16.8412 -155.1639 -67.2635 155.0058 65.0111 77.5712 36.7948
9.43544950 -145.4267 165.4221 68.4194 -83.7392 -143.3557 -46.1059 -175.8701 53.7815 36.9388 -154.7161 179.0964 1.0196
9.46786520 -135.9385 156.5128 -59.5818 103.4891 -84.5727 -2.1697 -164.7730 -145.4598 166.5979 51.0380 64.5274 -113.8984
9.73653570 -77.8690 155.4558 -57.4448 110.5371 -135.0560 152.9629 -62.0056 -72.4518 -39.6581 -167.7910 -77.8193 120.9271
9.86046280 -146.0656 159.5498 67.5409 -60.3707 -72.1042 149.0813 -65.7519 -136.2523 153.4517 -142.1143 77.6162 82.5137
9.96568710 -144.6092 146.0480 -176.9736 -117.9430 -134.4373 11.0939 -54.2925 52.3972 174.2942 74.6686 70.6355 -107.1197
10.29905740 -146.0844 177.7406 74.1741 -68.2003 -75.8289 4.9967 -153.7056 44.8965 39.9640 64.9716 -92.4968 113.8064
10.62188650 -145.8999 166.4850 63.0275 90.8454 -139.1647 -43.5960 -171.4211 61.0496 172.7598 -54.9113 -177.2726 -95.3050
10.76457440 -136.1097 156.8576 -59.1544 103.9721 -84.4892 -4.4997 -164.3153 53.6363 40.3990 -157.9361 63.5121 -99.9318
13.31311510 -80.8443 171.1949 -164.3516 31.7713 -57.2282 -40.3321 -55.6704 -77.5941 149.8026 -167.4333 179.8379 98.1996
13.93970100 -58.6637 123.8250 -81.0447 60.0636 59.7401 175.1640 -45.0466 57.0595 26.9570 -54.5341 -172.6334 100.9422
14.29994410 -136.4671 74.7584 -175.0841 -119.2283 -159.7471 81.6268 -72.1400 -146.9105 144.6343 -176.5943 65.3556 7.3854
