# Supplementary material for: Exploiting Sequence-Dependent Rotamer Information in Global Optimization of Proteins
Source: J Phys Chem B. 2022 Oct 18;126(42):8381–90. doi: 10.1021/acs.jpcb.2c04647 (PMC9623586; doi:10.1021/acs.jpcb.2c04647)
Supplement: Supplementary file 2 — jp2c04647_si_002.zip [file jp2c04647_si_002.zip › TripeptideConformations/ASP_GLN_HIE_new.csv]

0.00000000 -68.8918 -15.0519 53.0984 85.9573 -83.8031 -8.3020 -60.2064 -60.6703 -67.7238 -73.4722 150.8996 -173.3786 55.2305
0.54755140 -68.8553 -14.9453 53.0825 85.8354 -83.6694 -8.0556 -60.2734 -60.7623 -67.8246 -72.4488 146.6290 -173.6367 -104.8320
0.57254320 -129.9444 7.0113 56.7952 -169.6972 -84.9259 40.1821 -58.6269 -61.6065 -69.1901 -147.9623 163.3691 58.3938 89.7139
0.63063560 -75.0253 -6.3812 56.9001 -166.6649 -81.0736 -11.9170 -55.3446 -56.7429 -70.2677 -73.5778 150.5440 -174.3044 56.1024
0.77560660 -87.7720 -0.0154 57.1001 10.1719 -80.6019 -6.8645 -58.4278 -60.1690 -71.1274 -141.1328 154.3831 -175.0514 54.5907
0.82902650 -76.6720 -14.4163 54.2062 -85.5038 -149.9865 160.6430 64.6528 -170.0765 -96.0016 -144.5522 153.8620 -175.1990 54.4328
0.88398170 -134.2881 5.7845 56.8959 12.8752 -85.6973 -8.0027 -59.2884 -60.7677 -70.4023 -80.7311 162.1633 55.8814 86.4996
1.04339210 -67.3817 -18.1569 52.5001 89.6619 -137.0008 18.5505 64.0645 -167.5382 -98.8312 -75.4904 152.0784 -174.5210 55.3568
1.13948290 -79.4614 -17.2213 54.7744 -83.5643 -148.5412 146.6398 64.1763 -168.1610 -94.3482 -141.2241 156.3399 -60.9831 -86.9586
1.16384560 -75.0538 -6.2302 56.9214 14.9871 -81.0045 -11.6648 -55.4369 -56.8434 -70.3014 -72.6536 146.4180 -174.5946 -104.7291
1.21647350 -77.6552 -12.0555 53.1287 -95.3451 -82.3955 -6.5085 -63.1906 -63.9138 -70.0772 -143.9160 166.4156 62.7370 90.5136
1.23681390 -69.9674 -15.3477 53.2542 -92.7394 -85.8255 -1.8439 -59.3421 -60.0424 -66.1931 -123.9734 161.1132 -55.0144 107.4034
1.25968430 -76.6399 -14.4199 54.2057 -85.4799 -149.9822 160.6452 64.6341 -170.0697 -95.9832 -145.0538 150.0921 -175.0210 -106.4936
1.28314570 -94.6943 2.1526 57.2007 -173.0122 -150.5069 161.0253 65.1585 -164.3738 -95.4660 -144.4610 153.8611 -175.1949 54.4628
1.31349970 -96.1386 -1.4012 56.7411 10.2707 -79.2531 153.0696 -58.1220 -59.7587 -71.4363 -145.0965 153.9531 -175.1180 54.3514
1.39104210 -76.5671 -14.4711 54.1428 -85.8841 -150.0021 160.7922 64.9013 -169.7871 -96.1522 -72.7391 147.3188 -175.0643 -105.2980
1.41961650 -79.5889 -15.6579 53.4475 86.4382 -81.4606 151.8547 -62.0388 -62.2955 -69.2685 -145.1236 153.9069 -175.1516 54.3593
1.44181180 -76.6268 -14.4345 54.1570 -85.8460 -150.0021 161.3704 64.8090 -169.7733 -96.1051 -74.6495 160.6029 64.0415 -82.4871
1.47293450 -79.9591 -11.7889 53.2648 -95.0102 -83.2381 -6.7156 -63.2726 -63.9033 -69.7355 -143.8294 165.9258 60.7488 -95.2500
1.49481760 -64.6884 -32.0764 -179.0760 77.1210 -112.4580 11.7835 -60.7493 -63.5199 -52.8254 -75.0160 152.1738 -173.4847 54.5986
1.56367070 -76.5563 -14.4933 54.1977 -85.5072 -149.8728 160.1170 64.6184 -170.0008 -95.9981 -146.4292 163.2345 65.2534 93.3638
1.63147350 -76.8518 -16.2531 54.5487 95.6278 -149.6649 153.8864 64.6887 -168.5071 -94.6445 -140.3688 156.6965 -58.4040 99.7339
1.67055960 -74.7903 -8.6750 56.5693 -172.2025 -135.6219 13.4933 66.0652 -160.9906 -97.1938 -75.3758 152.0100 -174.3899 55.3936
1.71765510 -94.5773 2.1390 57.2011 8.0239 -150.5035 161.0111 65.1451 -164.3618 -95.4489 -144.9716 150.0879 -175.0406 -106.5001
1.75399060 -82.8769 -2.2209 57.0950 11.3410 -80.3489 -8.6856 -57.6841 -59.0290 -71.0846 -133.7872 157.6444 -58.1042 106.2583
1.80271150 -76.7944 -14.3606 54.2171 94.7736 -150.1294 161.1570 64.7174 -170.0884 -96.0290 -145.0778 163.3523 65.2036 -87.4963
1.85624690 -79.5429 -15.7017 53.4466 86.4742 -81.4584 151.9463 -62.0159 -62.2758 -69.2378 -145.5163 150.1220 -174.9618 -106.4710
1.91213370 -92.0307 -8.2061 55.7935 7.4366 -140.9026 0.2665 67.3308 -163.6451 -96.6224 -151.8613 162.7170 61.8854 -93.4108
1.94185660 -75.9205 -19.3444 53.4038 -83.4323 -142.7923 11.1569 65.7481 -171.2325 -98.2070 -147.4201 148.6161 -175.1521 -106.2225
1.97209420 -95.9154 -6.3534 55.7291 8.8886 -134.6006 130.7762 -71.5350 160.7897 93.2234 -141.4657 156.2659 -62.3840 -87.3078
1.99385030 -71.1330 -11.2241 52.9666 85.0758 -85.2431 8.3223 -60.8158 -62.4875 -66.9410 -63.7607 157.0091 77.3239 98.7962
2.02483520 -94.4447 2.0541 57.1976 -173.0058 -150.3942 160.6067 65.1357 -164.3163 -95.4723 -146.2322 163.2292 65.3402 93.4456
2.05791410 -76.6059 -14.4326 54.1541 94.3626 -149.9295 160.9763 64.7754 -169.7504 -96.0936 -77.2948 161.6339 65.9996 86.9348
2.09797620 -76.6474 -22.0037 52.3024 99.8043 -139.8113 150.8879 -73.3057 168.9296 91.2045 -138.8146 156.6668 -58.4290 101.4358
2.12353410 -73.0096 -11.0786 51.8636 -79.2068 -126.3788 15.5151 -64.0370 -71.0250 -93.8234 -75.8750 152.2742 -173.4863 54.4946
2.17046180 -79.5316 -15.6855 53.4739 86.0292 -81.0845 152.6732 -61.9291 -62.5398 -70.3094 -75.3475 160.8859 63.9307 -82.9520
2.19055160 -76.6256 -14.4976 54.1500 -85.8542 -150.0423 160.9441 64.9619 -169.7923 -96.1589 -76.3733 154.2194 -61.9174 -71.9124
2.21176450 -134.8376 9.7888 56.9465 11.7915 -85.8935 40.1847 -59.4875 -62.5979 -69.6541 -144.7447 162.8254 63.1318 -89.3953
2.25285120 -94.8130 2.2224 57.2110 -172.9863 -150.6739 161.4178 65.2147 -164.3468 -95.4631 -145.1240 163.3565 65.1344 -87.6218
2.29059870 -69.9515 -13.1340 53.3309 -87.6063 -82.9631 -9.3958 -62.8102 -176.8304 -1.0961 -73.4811 150.8208 -173.4945 55.3369
2.34494980 -91.6238 -3.0327 54.8869 3.1861 -137.4498 154.8423 -66.8477 -70.4753 -92.2475 -144.8404 153.9477 -175.1710 54.3934
2.38836180 -76.7242 -13.7517 52.5357 100.9247 -137.4392 154.2843 -67.8411 -70.0182 -91.5641 -144.9940 153.9622 -175.1633 54.3360
2.43081770 -87.9254 -1.7792 57.2812 -171.3159 -148.9078 148.8824 65.0036 -161.0010 -93.5548 -142.1348 156.7623 -58.4034 98.9337
2.45352210 -79.8722 -20.6385 52.2948 99.2939 -136.5494 147.8094 -73.9535 167.8824 89.4556 -132.9779 157.8298 -45.7067 115.6289
2.48125460 -84.1120 -18.2345 53.1929 103.7990 -139.5934 146.2193 -68.5111 -69.8287 -91.2566 -139.4198 156.2359 -62.3027 -87.6459
2.50150950 -96.8247 -0.7114 56.7765 -171.0356 -80.4756 157.3738 -57.9857 -59.6009 -70.8756 -141.7225 163.5251 67.1573 -86.0950
2.57120320 -69.0844 -39.5467 177.5862 74.6273 -152.7450 30.1151 58.7122 -173.1659 -98.9726 -124.1226 157.3464 -51.4353 98.1366
2.61211160 -79.9603 -32.8404 -175.5067 -108.2449 -124.2568 0.6511 -59.6948 -62.6457 -43.4033 -149.9768 162.4145 61.7202 -86.5022
2.67192700 -67.8848 -22.9469 -175.0738 69.6522 -125.0542 17.4083 -62.2089 -71.1089 -94.7621 -75.7954 152.1988 -174.0517 54.9824
2.69533010 -70.0501 -13.0404 53.3650 93.1790 -83.0302 -9.1450 -62.7568 -175.2425 98.8504 -73.5106 150.8317 -173.4786 55.3385
2.72158580 -121.7108 1.3626 56.3004 -174.0472 -140.5718 12.7537 64.5855 -165.9816 -100.3571 -85.0714 163.0775 58.3509 84.4062
2.74504050 -75.4675 -7.1224 55.5711 5.3480 -81.6817 -11.1853 -63.6631 -177.0609 -1.0992 -73.5277 150.7377 -173.8165 55.5953
2.77409060 -71.0603 -14.1339 -48.4656 -81.3411 -126.1236 15.4043 -62.5661 -71.4009 -94.7564 -74.3977 147.8919 -174.0163 -105.0648
2.80558410 -62.7831 -33.0659 179.3317 78.8922 -103.2326 15.4200 -62.7484 -65.2751 -60.7920 -124.3591 160.6689 -62.8242 -85.5568
2.83413650 -69.9328 -13.0023 53.3391 -87.7228 -82.7857 -9.1820 -62.7995 -176.8376 -1.1191 -72.4576 146.5639 -173.7573 -104.8050
2.87274020 -67.2548 -14.7765 52.8773 -91.5499 -76.4993 -12.6522 76.2128 -71.5473 -15.4527 -74.6090 150.9046 -173.3728 55.1447
2.89355970 -68.4687 -13.9937 53.1237 -89.9857 -78.5872 -10.1790 66.6725 -179.3831 99.1064 -73.9667 150.8775 -173.5578 55.2836
2.92791850 -69.0561 -10.5662 53.7421 -91.9557 -73.7209 -16.7676 -58.4005 83.5971 1.5916 -73.7862 150.0843 -173.9625 56.0156
2.96594840 -82.9199 -17.4017 51.8724 -0.9687 -152.5784 165.7987 42.0573 56.3261 64.0454 -143.8195 153.6185 -175.2917 54.6336
2.98779770 -82.1292 -25.2301 -174.7922 68.6137 -136.8830 146.2118 -66.3252 -70.6031 -92.4004 -139.2186 156.3239 -61.6798 -87.5440
3.02137900 -79.0884 -12.2428 -48.3158 102.6380 -137.0026 154.5959 -66.4051 -70.7080 -92.3966 -145.3088 150.2060 -174.9835 -106.5068
3.04217090 -68.9744 -39.2413 177.8808 75.9101 -157.0863 161.6935 60.3806 -172.0286 -98.8673 -74.2522 160.7765 64.0489 -82.4957
3.06445510 -70.0680 -14.9342 -48.5290 99.1797 -87.2266 -6.0759 -59.7991 -64.8588 -14.5540 -73.3620 151.1128 -173.3857 55.1367
3.08617330 -76.9359 -13.4168 52.5587 -79.7329 -137.4887 155.3456 -67.8870 -70.0128 -91.8298 -75.0341 160.8179 63.7055 -82.4004
3.11174450 -69.7190 -13.1532 -48.4429 98.8547 -75.7237 -14.3834 67.9488 -178.5338 98.8399 -96.5475 155.4376 -59.5063 -67.9793
3.13203440 -68.4339 -13.9743 53.1137 -89.9229 -78.4609 -10.1007 66.3976 179.5856 -0.1396 -72.9126 146.5332 -173.8770 -104.7585
3.16617160 -75.1102 -8.5717 55.6598 -174.8003 -76.7769 -14.7500 65.7055 179.7421 -3.7739 -88.5938 154.4828 -60.4857 -60.2692
3.20054480 -99.6696 -2.0816 55.2181 4.7544 -79.6224 -8.0586 67.2378 -179.9102 1.1209 -143.0888 164.3207 61.5566 -92.3366
3.23122000 -67.9245 -22.9459 -175.0634 69.6081 -125.2919 17.5603 -62.2465 -71.1382 -94.7228 -74.8346 147.9139 -174.4474 -105.1749
3.25401250 -69.9899 -14.2538 -48.4969 -81.6739 -84.6621 -7.8021 -63.1279 -177.1368 -1.7228 -72.3063 146.7208 -173.6800 -104.8181
3.28662440 -75.4070 -6.8809 55.6278 5.4237 -81.4857 -10.9953 -63.6178 -177.0535 -1.0997 -72.5213 146.5251 -174.0844 -104.7544
3.35238290 -123.2018 7.7409 56.7200 8.4526 -73.4140 -15.3838 77.0008 -63.1105 -40.1236 -128.6186 154.9686 -61.3665 131.7536
3.37376740 -69.3623 -11.9255 53.3267 -90.0890 -74.4727 -21.7671 -168.8472 175.1794 3.1656 -74.9193 150.3687 -173.5271 55.6275
3.40227450 -136.1514 14.1140 56.8862 -171.9375 -82.6464 -11.8225 -63.4596 -177.0744 -1.4820 -76.1936 159.9728 60.9043 -82.3590
3.43803530 -148.5224 161.9597 51.1332 84.7390 -136.3980 155.3849 -66.5881 -70.7880 -92.6029 -73.2435 147.5166 -175.0507 -105.3173
3.45848210 -90.1146 4.4076 56.7385 -175.0829 -77.5397 -9.6062 -62.7007 -177.1492 -96.9259 -141.2452 154.4551 -175.0588 54.5310
3.48806360 -88.5101 2.9797 56.6181 -175.1317 -78.6851 -7.9895 -62.7572 -175.1743 98.9807 -140.4931 154.5872 -175.0112 54.5193
3.52041550 -119.2035 17.7892 56.0969 -175.1687 -123.5770 7.6466 -62.6290 -70.2052 -95.6674 -146.7561 164.4834 63.9594 88.5867
3.54147010 -70.1686 -12.6279 51.6480 97.0554 -82.1145 -9.8779 -67.4313 -68.6468 99.3121 -73.7053 150.9168 -173.0925 54.9993
3.56538370 -135.7750 10.8580 56.7278 9.3824 -83.1821 -10.0463 -63.0967 -175.2507 99.0298 -80.6632 162.0271 56.1258 86.5658
3.59941910 -139.9124 21.6285 56.2639 8.4217 -121.9402 7.8412 -62.0050 -69.9222 -96.2960 -90.5341 163.2683 57.0215 85.3453
3.62376110 -70.0843 -14.6701 -48.5049 99.1565 -86.9330 -5.9381 -59.8032 -64.8690 -14.5362 -72.3238 146.8302 -173.6661 -104.8531
3.65103670 -102.5350 -0.5492 55.4590 -175.4057 -80.6736 -5.8498 66.9680 -179.4427 98.9474 -143.6902 164.0690 61.6891 -90.3282
3.67241620 -135.4729 7.1512 56.4815 -170.2157 -78.9918 12.8556 74.4668 -72.4395 -14.0095 -129.8367 162.9179 60.9324 91.8880
3.70105770 -66.2023 -21.2316 -174.7370 -114.4587 -75.0245 -12.6273 67.8465 179.3744 -99.4959 -99.1060 155.5868 -59.4549 -67.6894
3.72137490 -76.7923 -10.5882 53.9113 -87.2746 -78.8941 -5.2770 67.8567 -179.7607 -0.5503 -141.7762 164.7680 68.3382 92.6018
3.74279240 -66.0070 -23.0376 -175.1931 68.4110 -79.7911 -7.0753 67.1348 -179.3755 98.8751 -73.6268 151.0540 -172.9747 54.8268
3.77042040 -68.5179 -13.5193 -48.5035 98.5687 -80.7439 -5.9597 -63.0477 -175.7039 98.1542 -117.5057 158.4710 -57.4898 -79.7936
3.79204220 -101.8236 1.1491 55.5392 -175.6546 -82.0070 -6.1526 -62.2940 -176.6361 -96.5375 -143.6879 164.5709 62.1775 91.2989
3.84003260 -76.7162 -8.9716 54.0266 -91.8294 -74.4200 -11.9605 -60.8136 83.1551 2.8862 -143.1987 165.6145 63.5820 92.3948
3.87026690 -72.0669 -13.1272 -48.4675 99.8327 -123.1153 18.5760 -60.5572 -176.3171 -2.1157 -131.4957 161.0995 -56.4000 95.0617
3.89547820 -136.6104 12.7144 56.6819 8.9814 -84.3942 -10.3318 -63.0451 -67.1306 -11.6335 -76.1134 160.1020 61.2531 -82.1403
3.91864820 -68.2430 -14.2555 -48.5768 98.4924 -81.1227 -5.2676 -59.2525 -60.0439 104.2460 -117.7675 158.3544 -57.5665 -80.0416
3.95379030 -70.7783 -13.5574 53.3952 -86.0789 -84.5892 -2.9322 -62.3331 -175.4637 98.2810 -125.2049 161.1045 -55.4817 107.1780
3.99273680 -78.3972 -9.5517 53.7231 94.3171 -80.4408 -7.8168 -63.7458 -68.4785 -7.7664 -143.9080 166.3029 62.8378 90.7413
4.02022010 -65.9377 -22.8203 -175.1475 -113.7260 -79.3291 -7.3218 66.9480 179.6699 0.2059 -72.6250 146.6284 -173.2539 -104.8254
4.04971300 -75.6740 -12.4956 53.5543 90.2986 -75.1867 -7.2921 69.5691 -80.7873 -1.0559 -143.4000 165.4726 61.3250 -98.1021
4.07808780 -72.0131 -13.3981 -48.4443 99.8063 -124.3585 19.7014 -59.1514 -65.0696 -14.2152 -131.9482 160.9578 -56.4458 94.7905
4.10600650 -68.5350 -18.1893 -172.1428 -120.7555 -79.6497 -9.9515 -61.8915 -62.9713 103.5750 -73.3571 150.7137 -173.1175 55.1888
4.12917070 -69.9998 -12.2978 -48.3315 -81.6892 -75.7546 -20.8565 -169.0633 173.3771 -99.3088 -74.5325 150.5088 -173.5677 55.6279
4.15252930 -69.2178 -11.6752 51.8577 95.5338 -77.3743 -8.6191 -67.2446 -68.3553 99.6208 -116.9043 158.5252 -57.1688 -80.2646
4.17532300 -67.5690 -25.1716 -175.6183 -112.6425 -81.6879 -8.8027 68.4867 -178.6526 99.1612 -101.5708 158.2203 -57.9549 112.3593
4.19714600 -69.3167 -11.9910 53.2192 90.5809 -75.3497 -20.2312 -166.9546 63.1694 -102.4465 -74.7935 150.4037 -173.4043 55.5681
4.22413890 -74.6453 -7.5789 55.7497 5.8972 -75.1573 -22.4205 -174.5703 63.0123 12.6755 -74.7160 150.4034 -173.8993 55.8836
4.24927540 -80.9588 -9.7139 53.8826 -84.8675 -81.9596 -7.5827 -63.8697 -68.4658 -8.1401 -143.9292 165.8978 60.6127 -94.9579
4.29629130 -82.7497 -24.5829 -174.2201 -115.4848 -135.0909 144.8823 -63.1084 -175.8672 -95.2564 -139.4652 156.3017 -61.8551 -87.6212
4.31655620 -80.8439 -12.7947 53.9573 -85.2153 -77.0072 152.2346 -65.8734 -68.3934 -7.6038 -145.5228 149.9402 -174.9591 -106.4120
4.33656070 -82.0497 9.1419 52.0970 174.7730 -81.1272 -16.7416 -71.2037 64.3496 64.0052 -74.6605 150.5089 -174.7220 56.4081
4.36724960 -85.9968 -8.1152 -48.1438 -77.0974 -86.0049 -5.4282 -59.7652 -64.8918 -14.2661 -144.4083 165.2080 60.8517 -93.6729
4.38904310 -69.4193 -16.3047 53.0091 -91.2942 -95.6722 1.4817 65.9684 -81.5415 90.2464 -110.1783 160.0598 -56.6019 126.9516
4.42271930 -124.0772 7.0587 -47.8701 -79.5458 -84.3939 41.8095 -59.0049 -65.3225 -13.3354 -149.1674 163.3252 57.7170 90.0184
4.44714300 -70.7830 -10.1049 53.4756 -90.0601 -79.9391 4.4407 67.0209 179.2517 0.3352 -64.3133 157.2768 77.1474 96.5714
4.47736430 -83.3585 -15.9367 -48.6077 104.5924 -81.3127 -1.4703 73.0780 -78.1867 -1.3076 -141.4899 164.5861 67.3606 91.5576
4.49915610 -70.1905 -11.3026 -48.6184 98.9813 -83.8051 -9.8375 -72.7575 67.8577 -111.4267 -72.5064 146.6639 -173.6737 -104.8180
4.52335890 -85.1083 -9.0075 -48.2511 -77.3025 -85.1949 -5.7682 -58.8364 -59.8230 104.1420 -144.2957 165.1322 60.7941 -93.5891
4.55022410 -74.7475 -7.5031 55.8339 -174.5366 -76.3629 -20.8294 -167.1411 63.2325 -102.6879 -74.6121 150.4314 -173.8356 55.8532
4.57867310 -80.8926 -18.6183 -174.4860 -116.3922 -79.2945 -7.6973 -61.4028 80.2026 9.5482 -144.0300 165.3466 62.6955 91.5147
4.60089950 -133.6266 8.1784 51.9668 75.8358 -81.8437 36.2840 -53.1746 92.9322 -95.7425 -146.9087 163.4148 58.6288 89.0135
4.62552970 -72.6928 -8.8412 53.7564 93.3661 -85.0023 7.9950 -60.4011 -176.4562 -96.5675 -64.5115 157.4077 76.4241 96.1710
4.64661760 -135.9455 6.9582 56.5747 -168.5620 -72.6158 -19.8223 -64.1794 82.7821 0.0164 -137.0665 156.2216 -58.9368 105.0215
4.67070090 -68.4716 -18.0166 -172.1319 61.9522 -79.4726 -9.7838 -61.8235 -62.9153 103.5734 -72.3907 146.4173 -173.3431 -104.7942
4.69543880 -137.2396 16.0320 56.9277 9.3163 -75.9630 -24.4050 -169.7554 173.8583 -99.4211 -74.9379 159.1322 61.8158 -82.4959
4.72128340 -95.7363 0.7070 55.9087 4.9851 -70.7379 152.1032 64.3829 178.8242 -98.9889 -149.6670 163.4315 63.2366 92.9962
4.74207080 -78.3396 -24.3140 -174.9938 68.0834 -78.4655 151.8188 -63.9727 -67.2470 -9.4038 -145.0890 153.8227 -175.1413 54.3270
4.77061670 -77.7657 -11.8129 52.5781 -76.9452 -135.5231 154.8506 -65.8588 -174.4084 -94.6336 -75.2225 160.8220 64.2771 -82.2177
4.79606390 -136.2968 -4.7770 55.0726 -167.5094 -87.9667 -3.3655 61.8739 -85.7198 86.3371 -144.4651 163.5224 60.9839 -96.3411
4.81942600 -140.6864 21.7462 43.2038 -109.0254 -91.4599 -11.5313 -78.2346 52.7741 64.7428 -77.4045 160.2588 59.4932 -81.8410
4.84995190 -86.0331 -7.7738 -48.1664 104.2940 -83.0030 -7.2131 -60.9528 -63.7720 -81.0193 -143.8862 165.3319 60.7634 -93.3465
4.87051420 -79.8232 -18.3173 -173.9980 -116.8443 -82.7301 -4.8735 -62.5219 -175.3611 98.6707 -143.8647 165.9426 62.9260 90.5274
4.90917100 -73.0209 -24.0889 -175.1721 -114.3003 -146.1294 159.4494 62.0204 179.9784 -1.4772 -146.5987 163.3421 65.1288 93.2040
4.93150610 -78.0531 -3.6974 48.5947 166.5883 -90.3390 -7.3797 -78.2275 57.2722 -109.9056 -72.5754 146.9351 -173.9726 -104.8582
4.95570050 -82.6307 -11.4606 54.3474 95.1660 -83.7458 -0.2470 70.1396 93.7850 58.7470 -143.6991 164.0459 57.9080 -92.7945
5.00004410 -76.9770 -12.1236 53.5530 97.1904 -144.1909 147.1327 -169.3203 176.3086 2.7495 -72.5525 161.0375 65.5155 86.7509
5.02345580 -80.3918 60.5112 -172.2167 -163.6908 -129.5234 5.8807 -62.7370 -71.1364 -94.9703 -74.1173 160.7812 61.0578 -80.9298
5.04888340 -124.4594 7.5632 -47.8979 -79.7378 -83.4002 41.2246 -59.8848 -64.6143 -80.6961 -149.1943 163.2826 57.8759 90.2328
5.07575420 -81.6516 -3.6092 -48.2165 103.2696 -81.8790 -8.8745 -71.0863 70.0040 -110.7148 -143.8055 165.6152 62.9698 91.3524
5.10320180 -81.5029 -7.2906 53.4539 103.5222 -78.7870 -9.8326 -68.1565 -69.7136 98.8261 -143.4992 166.1703 60.5175 -94.9590
5.13187680 -73.6348 154.8021 53.2120 -79.6067 -146.5253 160.7620 63.0613 -179.1028 99.0251 -145.5102 163.5807 65.4345 93.1255
5.15907110 -95.6195 -4.0181 53.7746 0.6556 -77.6576 152.5881 -65.5626 -65.7881 101.1396 -73.2400 147.4841 -175.0167 -105.3184
5.18056550 -94.0563 14.6959 51.0327 170.2304 -146.2185 159.2847 63.9228 -67.4878 109.6218 -146.1967 163.3120 65.2507 93.2674
5.20795150 -129.8376 14.1670 -48.6670 -81.5617 -83.2676 -11.5497 -62.0540 83.1701 -104.1615 -76.0881 159.8975 59.8216 -81.9493
5.23059000 -65.6046 -18.0463 -174.1610 -116.0284 -68.8740 -18.3936 -177.2603 59.7082 91.8664 -124.2923 161.6452 -56.2025 111.2135
5.25091430 -80.2444 -12.9976 -171.1781 -123.3977 -79.2345 -7.8481 -60.4201 -61.5198 103.7562 -143.9158 165.8275 62.6570 90.9148
5.29380530 -77.4374 -25.7451 -175.4635 68.9628 -77.7780 147.3895 -63.9616 -176.2071 98.6592 -148.5056 163.3841 64.3057 93.7322
5.31389350 -78.8141 -14.6371 54.0076 -80.6631 -146.3742 153.8476 61.2426 79.3733 20.0073 -138.9929 154.0879 -58.7078 100.6215
5.34775600 -82.3798 -8.8772 53.7900 -77.7135 -70.8661 147.4629 -67.8499 -68.7534 100.0327 -148.4474 163.4117 64.3406 93.4861
5.36875860 -82.4909 -9.1684 53.7707 -77.8761 -72.4401 150.6554 -67.9005 -68.8976 99.8220 -145.5147 150.2148 -174.9210 -106.4478
5.41061840 -86.5035 -8.5821 -49.1063 105.7097 -133.9416 149.9878 -63.6691 82.5446 20.7426 -138.8300 156.7726 -58.1063 101.0045
5.43555190 -142.3516 165.8784 52.3525 12.1369 -74.3024 145.3508 -169.2199 176.2785 1.1240 -70.5796 159.6541 63.0107 -81.9290
5.45622760 -73.3107 120.6808 -175.2586 -165.5660 -139.6731 152.1862 -64.0199 -65.7718 -10.4832 -75.7397 160.9775 64.6550 -84.3631
5.47977640 -70.7267 -9.9397 46.6277 109.1633 -88.0107 -3.1396 -88.8770 51.1933 -107.5904 -118.3232 160.0848 -58.1969 -80.6241
5.50553590 -133.3637 9.0274 51.7877 -106.4481 -81.8210 -1.1415 -53.7190 91.9608 -96.4458 -135.3791 162.3721 62.2637 -82.7873
5.52892690 -74.5705 -6.9812 56.0096 -174.3709 -73.2711 -25.6802 -174.6204 -84.8831 -12.4341 -73.6897 146.0195 -173.9912 -104.7364
5.55577980 -78.1809 -19.1675 -173.6127 -118.0735 -141.5360 155.5858 65.9070 -71.1500 102.9143 -139.7126 156.7843 -58.5432 100.0254
5.58309290 -78.7384 -8.4132 55.4458 -175.2678 -88.5133 14.0231 68.9220 128.0816 111.4426 -124.2189 155.8344 -60.4970 -67.8726
5.60954530 -138.0445 9.5699 51.0421 -108.4097 -71.8095 147.7993 -58.2263 87.4106 -97.4617 -148.4580 163.4131 64.3249 93.4123
5.63569610 -83.8441 -3.0237 49.3192 -75.4992 -84.1606 152.4474 -79.6496 58.7517 70.1524 -75.0282 160.7811 64.1672 -82.1920
5.65608270 -129.9805 10.3850 -167.0049 -138.6685 -86.0723 37.1942 -56.4132 -58.9190 105.2008 -146.8200 163.5925 58.1647 89.4923
5.67933420 -70.2748 -20.5369 -174.6259 -115.1286 -88.4647 17.3373 -60.1836 -175.2461 98.9605 -64.6016 157.5029 75.7622 98.0788
5.70095540 -78.2993 -3.5281 48.5764 -30.9884 -141.8232 24.7412 61.3723 -77.2565 -70.9814 -130.9438 159.4385 -64.1703 102.0632
5.73461630 -85.5454 -3.8423 -48.2690 -76.5039 -77.9521 152.0940 -71.1803 69.5842 -110.2595 -75.0367 160.8315 64.2327 -82.2679
5.75898990 -95.0558 2.0028 55.6598 3.7957 -144.4429 170.1438 61.0556 74.1170 -112.9063 -143.6742 148.7841 -175.2854 -105.8805
5.78537290 -131.6763 19.5106 57.1872 -172.3296 -132.3522 153.8813 78.9870 -64.0501 -91.5671 -75.1597 160.5658 64.1780 -82.3130
5.82503380 -64.4456 -21.3964 -174.9035 -114.2510 -71.6269 -18.0818 59.3947 74.6507 29.6420 -74.6748 146.1813 -172.9220 -105.2919
5.86275940 -75.0444 153.5115 -48.2054 102.7586 -73.4474 157.5960 66.7457 -179.4492 -98.8109 -74.2638 160.6890 64.0502 -82.3968
5.88424910 -80.7087 -11.9077 54.1601 94.7254 -71.7575 141.6647 -169.9598 -84.4410 -10.8529 -147.6627 161.0778 66.0181 95.0959
5.90447110 -82.1835 -10.1518 45.5282 169.3731 -152.8480 156.6741 64.7103 -70.2848 -71.6705 -145.1920 150.2011 -174.9752 -106.4569
5.93085480 -136.8293 20.8057 43.3716 -108.3706 -90.5729 -11.1897 -78.6688 52.3731 65.6138 -137.3713 156.4988 -58.3269 103.3789
5.96152070 -78.3731 -24.3114 -175.0219 -113.9613 -78.6867 154.1585 -65.3773 -67.5862 -8.6634 -76.2659 161.4376 66.6370 88.5659
5.99180690 -101.1359 -1.3718 48.8521 -7.7800 -107.4020 133.9127 -74.9245 62.2096 -115.3808 -134.2609 157.5171 -49.1294 120.2710
6.01362200 -78.3478 -24.7015 -174.9393 -114.0937 -82.1924 155.9013 -63.7945 -67.3112 -9.7343 -141.9352 163.5064 67.2509 -87.0614
6.03409810 -79.0080 -24.6995 51.9568 99.7743 -144.8183 13.2528 -153.7464 177.3096 97.4808 -153.5853 163.5326 58.5747 -81.3712
6.07487840 -123.3426 -11.0446 -172.2000 -120.9844 -85.9048 -19.6188 -63.6942 -175.4505 98.9422 -90.7909 161.4083 65.8485 -86.6941
6.09893400 -71.1744 -11.6709 -48.2544 99.3818 -74.6426 -24.6060 -171.3750 -85.1911 -15.1223 -78.1094 152.8482 -64.0210 -81.0086
6.15774480 -82.2891 -10.8941 53.4429 102.9742 -76.0959 155.4767 -68.0949 -69.0405 99.8067 -141.1885 163.5853 67.4429 -85.8482
6.18377790 -74.5742 -7.6650 53.8472 91.3209 -72.2989 -14.1368 62.3352 83.7676 11.3694 -133.7871 162.8170 75.4061 104.4199
6.21132300 -84.0637 1.4237 49.7161 122.8969 -124.1403 151.7514 -68.4371 74.7869 43.6632 -145.1690 163.4335 65.4002 -87.5082
6.24750680 -83.8374 -3.0348 49.2936 106.4685 -84.2814 151.8955 -79.5277 58.7936 69.9884 -77.9846 161.8075 65.8494 86.6368
6.26979560 -78.7865 -10.4050 54.1864 -81.2390 -144.2515 168.6519 57.1060 69.5150 -114.5736 -144.2814 162.8209 65.1422 -87.3900
6.30100230 -77.5935 -25.3193 -175.5619 -112.8106 -74.5127 141.8126 -169.7529 -83.7165 -12.8562 -145.7727 151.4490 -175.7765 55.0189
6.34072970 -65.9213 -18.7091 -174.2932 -115.7909 -70.8503 -16.7294 -167.7469 62.1684 -103.0918 -121.8894 161.7284 -55.1700 114.3337
6.37634010 -78.1355 159.5634 -165.5350 16.1564 -71.9997 153.5099 -62.3140 -62.6261 103.1653 -78.0568 161.8531 65.7978 86.7294
6.41281380 -69.9269 -13.8994 53.1555 90.6639 -105.6336 -2.3767 42.4957 46.8057 -103.4904 -83.8338 155.9907 -66.0325 133.6370
6.43919260 -82.6002 -10.0076 45.5361 169.3746 -152.9929 157.4403 64.7594 -70.4138 -71.5883 -144.9667 163.4709 65.2922 -87.1537
6.46583820 -78.8442 160.4461 -165.8886 -166.2495 -72.4828 151.7687 -74.2281 69.1442 -109.0324 -145.5244 150.2157 -174.9643 -106.4725
6.48673170 -80.7542 -3.3591 54.4522 99.6200 -138.9019 161.3055 41.8950 54.4928 -110.9083 -85.4186 159.2676 64.6287 -81.0233
6.52751740 -73.6011 155.2762 53.3350 101.5763 -143.1827 144.2250 -171.4473 -85.3670 -9.2105 -148.0616 161.1071 65.0844 94.1007
6.55068390 -76.7073 -17.5874 -48.6958 -78.9724 -146.1469 161.2855 53.1897 66.9954 -117.5598 -140.2417 156.6016 -58.6609 98.5939
6.59468470 -80.5346 -7.5588 -48.2821 -77.5792 -144.8216 161.5706 40.6841 54.6443 -111.5495 -84.5539 159.3821 64.5842 -81.0398
6.61888100 -81.1143 -17.4737 -172.1650 -120.7752 -74.8377 155.7274 -61.7880 -62.4530 103.8059 -140.3808 163.6323 67.6833 -85.2836
6.65120240 -80.7159 -17.7779 -172.4452 -120.0859 -73.5880 151.7282 -62.2873 -62.7073 103.5443 -77.5865 161.8255 65.8291 86.6683
6.68659040 -65.8841 -2.1254 -47.7258 -83.9371 -67.2020 -5.9435 52.6337 69.2385 77.8667 -123.0176 151.9107 -67.7207 143.3839
6.72508370 -81.5789 -5.3277 48.1856 -70.1799 -91.3800 -4.4777 -93.4156 50.6222 -107.6618 -143.5090 167.5666 61.3863 -97.7571
6.78639310 -73.5922 -25.0911 -174.8919 -116.2903 -128.4695 155.0144 -71.2127 -71.7667 104.2142 -144.8728 163.4950 65.5078 -87.4409
6.81573980 -138.4313 22.1678 -166.1142 35.2001 -79.6164 -23.9031 -173.6535 63.5597 12.7550 -74.3718 159.6375 60.3268 -81.9377
6.84784700 -81.1334 50.3253 -49.0670 103.9077 -75.5927 -16.1334 -165.3204 62.6432 -102.5605 -69.4642 158.9625 62.3826 -83.1978
6.88325070 -87.2253 -5.1225 53.7061 87.4448 -65.6263 152.8291 -56.3896 91.3944 -93.8035 -139.9130 163.5924 68.0374 -84.9491
6.90652300 -77.8787 -11.7634 53.8496 -84.1687 -142.7998 133.4030 -177.3123 -87.2266 109.8514 -146.9671 160.2758 65.7847 -87.3977
6.94194910 -78.4234 -10.7851 54.1314 -81.3695 -143.2711 161.8543 56.0906 76.6986 -109.1732 -84.6644 155.8397 63.9225 -81.8291
6.97479450 -91.9571 -0.6263 55.4832 3.6649 -145.5775 150.9560 59.5612 96.5481 92.3843 -92.6586 158.5283 65.0512 -80.7598
6.99638900 -78.7894 -32.9490 46.3295 -0.9791 -138.4819 152.0919 -73.3504 83.5257 19.7568 -147.8706 163.3845 64.4771 92.8047
7.05025760 -90.6586 160.7563 51.1804 -2.2607 -145.5645 156.9979 60.2269 78.1457 21.8418 -146.2309 161.6480 65.6892 94.2447
7.07887090 -81.7410 -13.7521 -171.9970 61.6809 -75.3993 154.6205 -70.5138 70.1844 -111.5985 -139.9832 163.5927 67.8828 -85.0650
7.17567940 -94.0912 0.5202 55.9734 5.1859 -68.5280 147.5252 61.3397 97.6725 92.7747 -89.4344 158.4036 64.9750 -80.7355
7.19694140 -74.2432 -5.7975 56.2404 -174.1354 -68.8426 -33.1006 -167.9754 -76.3921 125.8956 -80.1923 153.5834 -60.4048 -79.5859
7.21798490 -78.8699 -11.3082 -48.3124 102.5042 -145.7238 150.9049 59.2434 96.5327 92.5801 -92.0416 158.5142 65.0161 -80.7335
7.29476880 -74.1942 3.6927 53.9786 -88.8443 -56.2785 153.0222 47.1991 65.6156 69.0274 -89.5424 157.7499 64.8268 -80.8348
7.31800810 -75.9581 -5.4346 56.2113 -174.3676 -70.5593 -33.1644 -167.8156 -78.3299 123.8493 -74.7636 146.1266 -174.5842 -104.7860
7.36648340 -123.2319 1.9068 -47.9590 103.2738 -85.6669 55.4408 -147.0235 -66.3583 95.1341 -153.8348 163.6405 55.3389 87.8526
7.41165080 -72.7250 -18.3249 44.3878 119.4500 -152.8541 159.6244 60.4701 -78.7864 -67.7719 -73.9449 161.0087 64.0769 -82.3327
7.44320140 -78.4084 -10.9342 54.1259 99.2154 -143.3841 163.3713 56.9830 75.2593 -110.4308 -79.2678 146.3367 -58.1865 98.0599
7.52504190 -145.7289 145.1097 -172.2333 -152.5956 -150.9735 151.8301 -127.1441 -63.1444 94.0492 -140.1047 152.5036 -175.0662 55.0506
7.55669670 -76.9518 -21.6897 -48.8179 101.4285 -140.5607 6.9603 45.6840 52.2205 61.9335 -138.8897 161.6394 71.1501 -104.8978
7.58915150 -67.6482 -24.6954 -175.2622 68.5599 -121.2939 18.8992 -130.0879 -66.3723 97.8139 -76.1540 151.9508 -173.9231 54.9810
7.70515830 -71.7883 134.6237 -173.2113 21.4810 -146.0695 126.7493 -174.0920 -83.3526 109.6536 -149.1472 161.2114 63.4040 91.4922
7.89475590 -78.2575 -25.0493 -175.4430 68.9084 -76.0504 150.0826 -127.9682 -61.9303 94.7840 -139.5244 152.7926 -174.8288 54.9111
7.96417100 -145.7334 145.3178 -172.1778 29.3603 -150.9376 152.2495 -127.1495 -63.1827 93.9521 -140.1354 148.7540 -174.9295 -105.8932
8.04552040 43.4212 -94.8078 48.2313 84.8043 -80.4841 -0.6730 -58.9984 -59.6045 103.8109 -62.3641 159.4729 76.9205 147.5267
8.11421750 -100.4402 2.1492 55.9357 -175.2853 -73.7212 151.0469 -128.8059 -62.6368 95.5625 -139.3794 162.5775 66.7678 -89.2901
8.20924290 -90.9468 160.5935 50.9289 -2.0562 -143.0996 131.4484 -176.0504 -85.9038 109.8902 -148.4335 160.5534 65.2356 94.9525
8.62610430 -77.0865 -12.5826 53.4362 -83.8476 -145.8486 153.3313 -146.0079 93.8024 134.7227 -144.0023 163.6590 65.2943 -86.1495
