# Supplementary material for: Exploiting Sequence-Dependent Rotamer Information in Global Optimization of Proteins
Source: J Phys Chem B. 2022 Oct 18;126(42):8381–90. doi: 10.1021/acs.jpcb.2c04647 (PMC9623586; doi:10.1021/acs.jpcb.2c04647)
Supplement: Supplementary file 2 — jp2c04647_si_002.zip [file jp2c04647_si_002.zip › TripeptideConformations/HID_HIP_HIP_new.csv]

0.00000000 -146.7537 164.5041 64.0452 86.8967 -62.1775 136.3360 -177.1058 80.3505 -153.1903 162.2694 58.7478 -88.8347
0.05866849 -146.7630 164.4880 64.0564 86.8737 -62.2652 136.5281 -177.7910 -107.1053 -153.2389 162.2999 58.6438 -88.9331
0.17917326 -73.3399 151.7171 -165.0869 -85.5948 -70.8039 163.2911 63.7586 83.8132 -66.0161 154.3724 -172.8758 78.0808
0.20395328 -145.0623 154.4241 -165.5496 -87.5895 -72.2818 163.2399 63.8779 83.4838 -69.1369 160.4000 -57.3682 120.2272
0.30205749 -73.2422 151.6838 -165.0730 -85.5823 -70.7261 163.1098 63.8858 83.4933 -68.8574 160.2947 -57.2232 -68.8157
0.43292773 -147.1200 169.2195 63.9598 85.7615 -62.3950 141.8455 -177.0962 78.2616 -129.6432 153.7428 -75.6359 80.9730
0.46210491 -75.9506 162.7308 66.4375 83.5923 -61.4964 136.4812 -177.1097 80.3067 -153.4250 162.2477 58.6685 -89.2358
0.48957674 -147.1250 169.0806 63.9739 85.8193 -62.7306 142.3233 -177.0099 -107.9086 -129.6303 153.9872 -75.6726 80.9346
0.52257968 -75.9477 162.7128 66.4482 83.5656 -61.5829 136.6842 -177.7846 -107.1461 -153.4769 162.2772 58.5588 -89.3329
0.54505594 -145.0614 154.4738 -165.5840 -87.6471 -72.3934 163.4246 63.3156 83.4118 -67.7266 160.5284 60.2443 82.1191
0.64842602 -72.9300 152.6997 -166.2981 -86.2944 -59.4946 136.8506 -177.1895 80.0957 -153.2124 162.1016 57.9694 -89.3771
0.71638971 -146.2603 166.1273 62.5599 83.9527 -72.2565 163.6961 63.0144 81.8960 -66.1244 155.5832 -172.9766 -108.5041
0.75511368 -146.6660 164.9613 64.3195 86.8737 -62.9981 135.7555 -58.1145 119.1813 -153.4924 162.2386 59.4626 -88.9583
0.84798397 -146.2483 166.0624 62.6078 84.0812 -72.3382 163.5244 63.1933 81.7345 -68.8485 160.6721 -57.3709 120.1421
0.89064486 -146.8700 164.6905 63.5529 86.4981 -61.1082 134.3364 49.5264 47.4928 -153.1062 162.3613 59.8385 -88.8275
0.99787957 -144.5520 165.7879 -173.2196 -105.4141 -53.5664 131.9233 -51.8264 106.5802 -152.5600 162.1221 59.3785 -89.0810
1.05340307 -145.2000 151.1646 -166.3908 -85.5795 -64.2620 138.6829 59.0383 87.2267 -154.4248 162.1842 58.0740 -89.7736
1.10317960 -146.2436 166.1110 62.5478 83.9718 -72.3345 163.7534 62.4292 81.4089 -67.9533 162.0370 59.1129 -106.7202
1.16367306 -146.1826 155.4492 -164.1672 -87.8201 -68.0098 144.3419 -177.2349 77.8813 -140.4570 155.9413 -65.6769 100.5089
1.19787209 -146.2467 166.1007 62.5446 83.9594 -72.3746 163.8833 62.4758 81.4136 -67.2480 160.7490 60.3023 82.1234
1.23117150 -145.1864 155.5119 -165.4302 -87.9503 -67.6408 153.5212 -165.2708 -91.1622 -70.6031 160.7721 62.2861 -104.0469
1.28127079 -146.6912 164.9908 63.4428 86.1435 -62.6625 138.6325 54.3473 -105.2472 -154.9545 162.1449 58.2393 -89.8945
1.30160900 -144.7396 159.6567 -170.8484 69.8537 -59.9144 134.7667 -178.0773 -106.8913 -152.3003 162.1625 58.5499 -88.5944
1.32845293 -146.9901 169.0744 64.0514 85.6282 -64.0901 144.1762 -57.2459 -69.3171 -130.6392 155.8078 -76.1215 81.2722
1.35367968 -76.0156 162.9834 65.8680 83.1440 -60.3733 134.4247 49.5010 47.4527 -153.3567 162.3458 59.8076 -89.2399
1.38474940 -73.7913 157.0763 -170.3072 71.0799 -59.5981 134.2785 -178.0775 -106.8384 -152.2246 162.1718 58.7105 -88.8306
1.42386970 -145.0573 155.2421 65.2498 -82.3238 -66.7922 129.0128 -178.2489 -106.4695 -150.8561 162.6249 62.2743 -86.4222
1.45043817 -146.0519 155.8673 -163.4083 -88.1808 -72.6471 150.6920 60.8282 -101.0425 -141.5792 157.2326 -64.1680 102.4164
1.47452871 -77.2245 164.0845 65.5225 81.6655 -68.7022 154.3318 -165.1783 -91.3465 -71.5201 159.8034 62.2154 85.9322
1.50085762 -145.1954 155.3487 -165.4734 -87.8356 -67.9178 154.8654 -165.9067 -92.1916 -64.8869 150.9930 -173.6075 78.8917
1.53459451 -144.7322 156.3215 -168.3188 70.2998 -73.6231 164.7556 62.7739 79.2427 -65.2588 155.7386 -172.9872 -108.5821
1.58300747 -145.1742 155.3318 -165.4814 -87.8546 -68.0216 155.2614 -166.2851 -92.3056 -66.5768 156.1190 -56.3578 -68.5971
1.62971621 -147.2974 168.6632 63.4059 85.2267 -61.9626 140.9967 50.2421 49.0095 -127.3363 155.9035 -76.2446 80.0521
1.65064957 -73.6330 153.5024 -168.1930 71.4056 -72.5421 164.8593 62.6236 79.2539 -64.7164 154.7834 -172.8214 77.9202
1.67783304 -144.7124 156.3499 -168.2722 70.3016 -73.5340 164.5283 62.9586 79.0259 -67.7462 160.7106 -57.3035 120.4963
1.70649501 -146.2811 168.3140 64.2404 86.0118 -73.0326 156.7610 -57.2584 119.0684 -129.6472 156.5771 -62.9514 -92.2803
1.73806091 -144.6333 162.8976 -169.2354 71.3662 -58.7966 133.2690 -55.1119 -68.5599 -152.5467 162.1697 59.5730 -88.6347
1.76894142 -73.5491 153.4991 -168.1685 71.4350 -72.4062 164.5566 62.7781 78.9152 -67.3890 160.6364 -57.1412 -68.4909
1.79009511 -73.2652 152.4528 -164.7670 -85.7330 -66.9368 154.5721 -165.8598 -91.7533 -67.5939 156.7390 -56.7550 121.5074
1.81829032 -71.2871 143.8881 176.0295 75.9043 -135.3313 139.4334 -60.0765 -81.9673 -71.2197 154.8429 -55.7207 -30.4055
1.84266055 -145.1616 155.0840 -165.1466 -87.8298 -71.4145 156.1613 59.9536 -99.8609 -70.4400 148.4420 -173.8248 79.6896
1.88556285 -146.2855 165.8699 63.0091 84.6187 -70.7296 156.2710 -170.0647 75.6207 -65.0739 147.4907 -174.1328 79.9321
1.91274229 -146.5047 165.4366 63.7477 86.1108 -69.0168 149.8906 -176.1294 76.7899 -145.3042 152.5323 -173.8976 -108.8988
1.93392897 -146.2919 165.9341 63.1422 84.8935 -70.3148 154.1045 -169.3657 77.4541 -72.2728 158.5682 59.7149 -108.8184
1.95694483 -77.2298 168.5202 -162.6583 76.2310 -52.4078 131.3936 -50.6011 113.5679 -152.5237 162.1119 59.5326 -89.1783
1.98431805 -146.3377 168.3140 63.5297 85.8327 -72.3035 158.1888 58.2362 -105.7621 -130.5850 157.1198 -62.4655 -91.1660
2.01433612 -146.2519 165.7229 62.9526 84.5531 -71.4461 157.8525 -169.3326 76.1314 -66.2239 153.5100 -55.8552 -68.0940
2.04000833 -70.4995 146.2140 178.8588 74.0887 -143.9366 148.0101 -164.8161 -87.3213 -71.6236 159.7981 -54.6638 133.4710
2.06766145 -145.1840 148.7967 177.9812 73.4073 -144.6142 147.5716 -164.8072 -87.1578 -71.4821 159.7944 -54.7452 133.3334
2.08779657 -73.2410 154.4058 -163.4667 -86.6521 -69.0062 146.5334 -56.3198 -70.1049 -141.4947 156.8262 -66.2815 100.9866
2.12563923 -78.1073 166.7231 66.3569 82.5078 -72.1172 157.0296 -57.1577 119.4430 -130.5695 156.5943 -62.9645 -91.6460
2.15909768 -145.6011 158.1791 -169.6067 69.1623 -68.0565 140.9990 -177.8254 -107.3976 -139.5394 155.7997 -67.2633 96.9720
2.19675618 -145.3263 155.2750 -165.8741 -87.9059 -65.2788 147.7597 -176.3172 -108.3726 -146.6622 160.2803 60.2617 91.7788
2.22547081 -146.6783 167.9972 63.9206 86.1087 -68.8361 150.4400 52.1259 41.8792 -124.8953 156.5826 -64.2243 -93.4108
2.25725628 -73.2608 152.6852 -165.1815 -85.9874 -64.0844 147.2425 -176.3924 77.5741 -146.5298 160.3099 60.5246 91.8135
2.31510936 -134.0752 156.5203 -59.2198 108.3630 -63.1743 134.5572 -176.8973 80.3795 -151.8548 162.2125 58.9624 -88.2747
2.34340743 -144.8976 149.0140 179.6219 71.8849 -146.8859 152.4201 -165.6908 -91.0604 -65.6743 152.4735 -173.2807 -107.8799
2.36516216 -145.1411 155.2006 -165.5228 -87.7334 -68.6817 156.2975 -169.4708 76.1526 -66.0761 153.5182 -55.8533 -67.6555
2.39257632 -73.4091 153.6298 -162.5114 -85.8544 -72.5489 153.4888 -56.7477 119.1351 -139.3141 157.2666 -60.6076 -74.7878
2.41562719 -73.2480 153.9419 -58.0405 114.3019 -63.1270 134.3451 -177.6535 -106.8092 -151.8096 162.2504 59.0205 -88.5212
2.45918666 -75.3280 153.9573 -60.3160 -75.1570 -63.1400 134.3080 -177.6563 -106.7975 -151.8048 162.2593 59.0523 -88.5021
2.48643819 -145.1435 155.1029 -165.0883 -87.8582 -71.4545 155.7126 59.3520 -100.0396 -75.0052 158.6362 59.3685 -106.2321
2.50720557 -146.2983 166.4755 62.8367 84.5714 -70.7035 157.0594 56.3226 -105.3366 -69.8416 150.4485 -173.7720 -107.0925
2.53526835 -145.1441 155.1211 -165.1265 -87.8793 -71.4738 156.0065 59.5475 -99.9550 -73.5458 156.0648 59.2124 80.9938
2.57857062 -73.2990 152.3173 -164.9902 -85.6094 -65.2491 150.3472 -176.1242 -109.2583 -143.7305 150.9379 -174.0122 78.6181
2.62057183 -73.1070 159.7125 65.7138 9.5366 -131.0739 149.8286 -59.8227 100.5525 -136.7710 157.5375 -57.1772 -69.4849
2.64864294 -73.0817 150.9937 -164.7411 -84.9858 -68.1589 151.0528 60.2331 87.4603 -148.8141 161.1125 59.7522 90.9465
2.67219148 -146.2053 166.2512 63.3541 84.5563 -71.6369 157.2620 -56.9703 -69.1225 -70.2648 150.1379 -173.9231 -106.9030
2.69819765 -143.9320 156.9510 61.0124 -87.3223 -74.7722 151.1510 -164.5338 -89.6611 -69.6910 159.5890 62.2601 85.9336
2.73133513 -129.2465 155.4227 -66.9517 -7.6469 -63.2683 134.6191 -177.6541 -106.8269 -151.8609 162.2452 58.9217 -88.3429
2.75296455 -144.3697 163.7390 64.8568 -89.9860 -143.7500 164.9500 62.3346 85.7001 -70.6035 160.5161 -57.3642 -69.3242
2.80891674 -146.7900 165.2195 63.6254 86.3405 -66.3571 144.6303 51.4853 41.9814 -147.4675 161.3846 62.0986 91.9754
2.83477992 -145.6624 161.0922 -169.6660 70.2201 -63.7174 138.2458 -55.3382 -69.6186 -140.5749 156.1641 -73.2790 90.4169
2.85687567 -145.1167 156.8976 -166.3985 -88.9633 -66.9716 154.3420 -55.6713 -69.6054 -70.2022 150.1225 -173.9380 -107.0032
2.88559841 -143.7387 158.7217 58.4032 -91.8718 -77.2350 157.4183 -56.5946 -69.8764 -133.4868 157.0230 -61.4376 -83.5725
2.91879286 -145.0934 156.1762 -166.0926 -88.3976 -67.8712 154.8829 -56.5220 119.2733 -70.1860 150.1297 -173.9425 -107.0082
2.95678083 -144.1167 166.8963 69.4564 -85.2377 -130.6169 163.0537 -56.8407 112.4250 -130.5628 156.9800 -61.7367 -79.2888
2.98553500 -146.5206 172.0258 76.9263 -75.8354 -123.4430 146.9338 -57.9413 111.4460 -145.8678 161.0665 54.9002 -111.5126
3.01389093 -143.8183 156.6869 60.2651 -87.7441 -78.3577 162.2228 63.4431 81.9462 -67.7745 162.2107 59.1833 -106.6780
3.04173655 -146.5185 166.0404 62.7840 84.2707 -66.4416 150.5665 52.0804 43.4846 -67.6443 151.9246 -173.5056 -107.4644
3.08347339 -133.8951 156.6572 -59.2581 108.4666 -64.0920 133.1166 -57.6847 -69.9248 -151.9143 162.2711 60.1083 -88.1741
3.10871975 -143.8213 156.6779 60.2625 -87.7464 -78.3856 162.3463 63.4880 81.9471 -67.0772 160.9540 60.3824 82.1408
3.13100453 -145.1112 157.0209 -166.4283 -89.0838 -66.6112 153.5323 -55.5638 -69.9433 -73.9963 155.7199 -57.3490 -69.2478
3.15439954 -75.5329 153.4524 -60.3589 -75.2201 -72.1271 152.6842 -164.9012 -90.7350 -70.5243 160.9304 62.2666 -103.9823
3.17743065 -77.0163 163.6004 65.9987 81.9174 -70.5569 155.7622 -56.9683 -69.0643 -145.5262 153.1972 -173.7431 -108.7176
3.20705738 -76.4928 164.4646 -171.8088 -104.0115 -56.2219 148.6137 -50.1504 107.2178 -69.8540 149.3866 -173.7618 79.4361
3.24478901 -144.6862 166.3881 -172.5586 -105.4048 -56.6770 147.8329 -50.6783 106.9198 -74.2580 156.0468 -57.0797 -69.0509
3.27002422 -144.7127 155.8888 -168.3547 70.2403 -72.5953 157.7716 55.8668 -110.0210 -69.2218 150.8456 -173.7605 -107.2353
3.29333265 -72.0300 147.3442 -170.6619 74.3347 -69.1190 148.0533 58.0196 25.8175 -72.2861 156.5239 -57.0748 -69.1657
3.32085477 -75.6767 154.1040 -60.1723 -74.9736 -74.4086 162.8134 63.8325 81.9927 -68.6196 160.7470 -57.1871 -68.7394
3.36779641 -133.5565 156.0524 -60.7276 -81.8716 -72.4035 154.4333 -165.8614 -91.8643 -66.7970 156.4529 -56.3475 -68.5535
3.39183178 -74.4660 157.5772 -169.4627 69.8220 -63.6974 148.4269 -176.6906 -108.6035 -143.2847 150.8638 -174.0179 78.6662
3.41285994 -146.1759 166.2182 63.2936 84.4732 -72.0458 158.3679 -56.6433 -68.5734 -66.6821 147.5476 53.2560 36.9998
3.43562737 -146.1844 166.1999 63.3197 84.5164 -71.9142 157.8981 -56.5527 -68.5869 -72.5148 157.1825 59.9348 81.7623
3.46016621 -73.3522 153.3321 -58.0939 114.0945 -72.2666 154.4302 -165.8572 -91.8757 -66.8050 156.4619 -56.3126 -68.5539
3.48150235 -134.2320 157.0389 -59.3561 108.0201 -74.6792 163.1726 63.0769 81.8056 -67.3040 160.9957 60.3869 82.1566
3.50890358 -75.4218 153.4209 -60.3597 -75.1863 -72.2509 154.3810 -165.8392 -91.8415 -66.8377 156.4857 -56.3217 -68.5324
3.53081219 -129.3090 156.1148 -67.3154 -6.9910 -74.3963 162.8577 63.8065 82.1450 -68.8444 160.8223 -57.3455 120.1477
3.56861631 -72.0124 156.6722 57.9946 24.5607 -58.3693 132.1823 50.0084 41.3849 -151.4112 162.3692 60.1069 -87.7112
3.59397437 -144.7779 163.2621 -169.1386 69.7024 -62.6828 147.0184 -54.6892 -68.7210 -147.4433 160.9899 60.9443 91.7124
3.61568387 -144.7131 163.1584 -169.2764 69.1766 -64.1458 153.0466 -54.6343 -68.0912 -70.3447 150.2267 -173.9360 -106.9767
3.64176645 -145.0683 156.1967 -166.1001 -88.4444 -68.0678 155.4279 -56.4615 119.2668 -72.3726 157.2093 59.8591 81.8996
3.68148402 -144.5544 150.3027 -171.1712 72.3534 -70.7659 149.5384 58.4484 25.6502 -71.3168 160.1057 59.8403 -105.9246
3.73338348 -144.7795 162.3727 -169.0934 69.9347 -63.6157 147.4624 -55.3624 122.0599 -147.4916 160.9599 60.7810 91.6428
3.76306794 -145.0607 170.7579 -162.8514 74.1278 -54.7801 143.5544 -50.0213 113.6464 -146.5468 161.1443 61.7913 92.0363
3.78600082 -144.7653 155.3576 -168.5312 70.7870 -70.6009 151.7839 55.6550 -110.6925 -148.8610 160.8127 59.2791 90.9704
3.82424480 -70.9615 140.8971 -176.3722 -108.9137 -70.2299 145.0921 52.9909 30.5046 -73.2157 156.4363 -57.0736 119.4697
3.85482439 -144.3036 144.3542 -175.9884 -109.1340 -72.1239 145.1293 52.9172 31.8194 -73.1071 156.4978 -57.1411 119.4197
3.88545704 -133.5348 157.0174 -60.4821 -81.8634 -64.0304 138.1295 55.1686 -104.8125 -154.1525 162.0766 58.0382 -89.6474
3.91616525 -145.2231 154.5808 54.1774 38.2639 -71.0746 153.9462 -165.5189 -91.4243 -67.9275 157.0989 -56.9223 120.7279
3.96426681 -144.7954 160.2227 -168.9586 71.2143 -65.5182 153.1122 93.3110 -63.3069 -148.4895 160.8229 58.5240 90.5066
4.01150204 -144.6861 162.1297 -169.1732 69.5447 -65.0192 152.7054 -55.4219 122.3830 -74.1338 155.8165 -57.1901 -69.2342
4.06813939 -75.4961 153.5687 -60.3574 -75.2383 -68.8572 145.8340 -176.2552 77.8432 -145.8155 160.3773 60.8923 92.2891
4.09520074 -144.9953 170.6868 -162.7998 74.0802 -55.1877 146.6236 -49.8823 113.8733 -74.9266 156.2624 -56.9594 120.2656
4.13624087 -74.7845 158.9428 -168.7988 70.6312 -65.0725 152.7041 -55.5461 122.5422 -74.2643 155.8414 -57.1471 -69.2039
4.16735131 -146.3598 162.6303 65.2834 98.4691 -144.1593 152.6854 -175.8943 -109.9854 -143.4431 151.5134 -174.3553 -107.7380
4.19675900 -78.9130 144.0198 -174.8972 -98.3456 -138.9835 152.9450 -59.4397 -76.9930 -73.0600 157.5441 60.1856 81.8755
4.26652646 -73.3486 153.3508 -58.0933 114.0986 -72.6547 155.5980 -169.2240 76.3191 -66.4755 153.9400 -55.8070 -67.6111
4.29990433 -75.5699 153.4789 -60.3519 -75.1774 -69.9007 148.2265 -176.2000 76.9446 -143.2509 152.0051 -174.1223 -107.8301
4.33726830 -145.3710 154.4873 54.4936 36.5640 -66.8734 145.6692 -176.2444 77.9596 -145.7618 160.6922 61.7815 93.8699
4.36780248 -145.3697 154.4630 54.4736 36.6485 -67.1028 146.2524 -176.3449 -107.8964 -145.8690 160.6206 61.4733 93.6070
4.39428469 -75.1650 141.5824 -60.8579 -76.4274 -139.3687 156.4509 -66.9196 94.2053 -141.7425 162.4534 62.9196 -95.7589
4.42618621 -82.1953 151.6183 -60.8374 -78.0844 -137.5766 156.4325 -58.7162 -78.3504 -74.2570 155.9892 -57.5760 119.3934
4.45322796 -145.3379 152.2479 -176.9885 -106.2218 -76.4932 59.9900 -56.3962 120.0223 -72.7636 161.1043 66.5192 -86.2528
4.50130524 -145.2167 154.7848 54.0547 38.8816 -70.5969 152.4246 -169.3343 77.6414 -71.6172 158.6184 59.5691 -108.8329
4.54103992 -145.3386 154.5269 54.6449 36.3889 -69.1486 148.0556 -176.2732 77.0265 -143.5730 152.2304 -173.8915 -107.8588
4.61633655 -134.1355 154.8518 -60.6896 -82.2043 -76.9758 151.2705 57.7346 -104.5775 -138.9602 157.3432 -62.1344 102.4156
4.64327856 -146.1974 166.2389 63.4205 84.6725 -71.9379 157.0802 -57.2106 119.3290 -68.1942 160.3175 76.4951 152.5592
4.67423001 -75.4448 155.2909 58.7329 -100.5479 -75.5550 152.0303 -57.2431 118.6414 -144.6881 152.0824 -173.5653 78.2526
4.70923442 -80.4387 152.4096 -58.3379 113.4871 -137.2332 156.8584 -59.0663 -78.4388 -141.9313 162.4350 62.9799 -95.7657
4.74057284 -145.2145 154.8664 54.1401 39.0283 -70.7464 154.1497 -169.4648 76.6623 -68.3839 154.4679 -56.4058 122.5926
4.80996639 -134.0718 156.2757 -59.2592 108.3821 -71.2152 148.0316 -57.3715 118.9015 -147.4797 160.9421 60.6325 91.8727
4.83655127 -133.3777 155.8505 -60.7321 -82.2286 -73.9119 154.3003 -57.0859 -69.4666 -70.4978 150.4869 -173.8634 -107.0281
4.87406633 -73.3277 152.9628 -58.1347 114.1727 -71.5351 148.1662 -57.1697 119.3449 -147.4780 160.9301 60.5813 91.7586
4.90416953 -134.6751 155.1905 -59.7391 107.4170 -79.8834 152.1420 57.2782 82.7345 -138.0358 157.8217 -58.8923 -75.6166
4.94953162 -75.3813 152.8178 -60.3760 -75.6446 -71.6572 148.1249 -57.3014 119.3518 -147.4946 160.9370 60.5890 91.7653
5.03793527 -133.5786 156.6856 -60.5262 -81.8842 -73.7018 155.8227 57.5580 -104.4261 -73.7784 156.5506 -57.1450 119.5187
5.07176511 -133.3545 155.6986 -60.7018 -82.2549 -74.0556 153.7871 -57.3704 119.0240 -74.1329 156.0401 -57.2551 -69.4349
5.12176554 -75.3583 152.6661 -60.4262 -75.6446 -74.1178 153.8209 -56.8080 -68.9515 -143.7283 152.9530 -173.8191 -107.9307
5.14916467 -143.7619 157.3347 61.1405 -87.9449 -77.2396 153.7523 -56.7491 -69.6177 -66.9811 147.8032 53.3953 36.7604
5.18272180 -75.6449 154.0563 -60.1457 -75.0782 -73.5146 155.8308 57.4854 -104.5403 -73.4543 156.4391 -57.0910 -69.4142
5.21163377 -145.1585 154.4698 54.4791 37.0250 -68.6933 147.7603 -57.4436 118.9946 -147.3609 161.1903 61.5278 93.2571
5.24224365 -145.1635 154.5495 54.4912 37.0578 -68.3838 147.5098 -57.1908 -69.9905 -147.3579 161.2127 61.6526 93.3139
5.35093539 -133.6622 156.7573 -60.5271 -81.8598 -70.9329 151.3234 57.6830 -105.4477 -148.6065 160.8793 59.4620 91.1685
5.38138728 -145.0851 154.7304 54.4843 37.8511 -71.6042 153.2977 -57.0793 -69.6261 -144.1931 153.0557 -173.6246 -107.9658
5.40520495 -133.5483 157.3644 -60.6204 -81.5350 -66.6909 146.3551 53.0949 35.8399 -73.0267 157.0983 -57.0889 119.7442
5.46829101 -73.6927 154.5574 -58.3047 113.7820 -66.6517 146.3201 52.9440 36.1488 -73.0440 157.1174 -57.0478 119.7179
5.49168077 -129.2172 155.2539 -67.1855 -7.1779 -73.4374 153.3342 -56.9345 -69.8931 -74.7875 156.1715 -57.3492 119.7316
5.69616172 -129.3687 156.2135 -67.3598 -6.8860 -70.7494 151.3469 57.6450 -105.2242 -148.6177 160.8734 59.4549 91.1524
5.86128979 -146.3903 166.7626 66.3955 84.9562 -79.2033 151.7128 -57.3968 -71.2479 -157.7926 161.2013 -114.9737 43.3303
6.01573466 -144.9997 155.1423 53.8949 40.6943 -71.6471 155.7081 -56.5451 -68.7542 -72.6029 157.5228 60.0876 81.8318
6.29318212 -146.2954 164.0812 66.7531 99.1496 -142.3072 151.9657 57.0010 91.3630 -89.2425 -19.6038 -58.7507 -73.3870
6.74650325 -144.4125 149.7523 -169.4297 68.7399 -72.3136 163.2566 74.2154 163.2938 -67.5043 160.1444 73.8525 158.8029
