# Supplementary material for: Exploiting Sequence-Dependent Rotamer Information in Global Optimization of Proteins
Source: J Phys Chem B. 2022 Oct 18;126(42):8381–90. doi: 10.1021/acs.jpcb.2c04647 (PMC9623586; doi:10.1021/acs.jpcb.2c04647)
Supplement: Supplementary file 2 — jp2c04647_si_002.zip [file jp2c04647_si_002.zip › TripeptideConformations/MET_TRP_GLY_new.csv]

0.00000000 -144.6196 144.7237 -177.2399 58.1284 -172.6321 -81.3291 156.5919 56.4324 89.0482 -72.5537 158.2363
0.02079993 -131.4305 24.4418 63.4890 177.7239 178.3131 -125.5489 156.8908 -51.6736 -84.2051 -71.9008 163.4097
0.11133818 -84.1663 -10.5074 66.2777 177.0580 178.6321 -83.5348 154.8906 -54.6835 -87.8774 -71.8754 163.3377
0.22110179 -145.3450 142.4350 -177.0256 58.6305 -177.1398 -140.6911 156.7364 -57.8490 -89.6780 -75.9357 -11.3418
0.27813689 -131.3954 24.4552 63.4836 177.7188 178.2967 -125.5528 157.6071 -51.5652 -84.1866 -76.0126 -11.4464
0.36571153 -116.9030 22.6077 -59.3289 -176.7162 -179.7827 -143.5878 159.9988 49.9138 85.6361 -72.3800 160.4184
0.41549093 -94.5029 8.6448 -59.5900 -172.4937 -66.4957 -132.8232 156.6212 -50.2553 -86.5405 -71.8945 163.3349
0.44271400 -84.0776 -8.3562 68.4791 -179.2523 74.1847 -95.0898 155.7637 -52.9136 -86.1997 -71.8904 163.3375
0.49697130 -83.4778 -10.4019 68.5585 -72.8990 178.9187 -77.7257 156.9683 54.8085 86.1762 -72.6697 159.6670
0.53998378 -129.9415 20.7459 64.0865 179.1925 -71.8460 -126.2361 156.9471 -51.1692 -83.3951 -71.9008 163.4099
0.59020709 -82.1277 -12.4306 61.1291 71.6583 177.7251 -85.6950 157.9520 54.3760 91.3711 -72.4501 159.8258
0.66508436 -144.7399 146.0417 -178.3066 57.1579 -174.4545 -69.6796 141.9476 -179.2730 50.9338 -77.3043 -10.4714
0.68624898 -83.9388 -13.3822 -61.3939 -62.3961 179.5606 -90.0231 158.5698 53.7298 93.1526 -72.3891 160.0168
0.71775727 -70.1721 -31.5743 -175.1996 63.2398 -178.3437 -137.3204 157.1716 -59.0620 -76.7361 -75.9519 -11.4170
0.75748193 -85.4508 -7.4059 71.8719 -69.0249 -178.3943 -70.3972 152.6509 -56.9349 -79.4946 -71.8524 163.3125
0.77882255 -113.9973 22.0518 -59.7553 -179.1773 70.1518 -143.3158 159.9603 50.0098 85.7537 -72.3947 160.3727
0.80046664 -91.1664 5.4079 -57.9078 -61.6378 179.4195 -133.6872 156.4158 -50.8507 -86.8998 -71.8935 163.3165
0.83125498 -138.2190 145.2223 -64.6803 -176.0739 -179.9042 -141.9482 156.6067 -59.9476 -89.1118 -71.9124 163.4765
0.85728920 -71.4617 142.7527 -176.8615 58.6211 -175.8876 -145.0338 144.5303 -179.0709 51.3327 -77.3749 -12.9587
0.89819106 -73.3169 150.3832 -168.0388 176.0392 -178.9682 -65.2940 155.7554 57.4105 92.2986 -72.7533 157.9607
0.95710457 -81.7268 -12.1681 65.9401 177.1257 69.8830 -86.9683 158.3163 53.3317 90.8377 -72.3667 160.1876
0.98777193 -73.3281 -25.8833 -171.1646 175.4741 -177.5672 -132.4850 156.7923 -52.1207 110.5168 -71.8689 163.3631
1.00902004 -82.6244 -10.2423 69.1465 -72.1184 178.7948 -76.1159 153.2689 52.4355 84.4797 -77.5859 -17.7306
1.03006924 -91.3318 4.8452 -59.6149 -177.3429 -179.5932 -133.2695 157.2301 -50.4603 -86.7823 -75.9953 -11.4331
1.05183743 -83.3989 -13.8306 -63.5301 179.7421 69.7943 -90.3369 158.6210 53.7182 93.3042 -72.3900 160.0241
1.08203350 -81.0835 -5.2612 71.3089 -70.4970 -179.7914 -145.6435 171.7267 75.3299 -63.5870 -72.0244 -4.7524
1.10203760 -81.9265 -12.4732 61.3227 71.8455 177.4259 -84.2493 153.3097 52.3254 91.6748 -77.4668 -17.4658
1.12641331 -144.4119 144.3685 -178.3363 57.1643 -172.4636 -83.6760 174.7191 75.7610 -76.0581 -68.1138 -7.7275
1.15657458 -97.2838 19.4753 -57.4918 -58.1179 -65.8991 -141.7691 156.0928 48.5940 85.6621 -77.4346 -17.5319
1.17702803 -96.2655 17.3385 -59.2026 80.7105 -179.3245 -140.4573 159.2947 51.5054 87.1815 -72.6050 159.7717
1.20503941 -86.3257 -9.7875 61.4330 71.3429 175.1861 -71.7774 152.4106 -58.6802 -88.2506 -71.8235 163.3115
1.23503596 -75.4593 -14.2368 67.7005 -179.5998 -179.2709 -145.8572 146.3864 -179.0765 51.0272 -77.6025 -13.4270
1.26629060 -145.8273 149.7814 61.8933 -179.6635 179.9662 -142.6511 157.3854 -59.3120 -90.0157 -76.0308 -11.4293
1.28951483 -71.2494 -29.3613 -173.3457 60.3189 66.6653 -136.3787 157.2147 -57.4024 -76.8042 -75.9539 -11.4212
1.31089979 -144.6018 146.7978 -174.6094 58.9465 -179.8857 -145.9114 173.0316 72.8099 -69.0595 -70.3926 -6.5007
1.33125775 -147.0652 160.0465 62.9533 179.8280 -179.9793 -144.1775 149.4181 179.0701 -123.2331 -76.1279 -12.6485
1.35298293 -79.3191 -13.0546 73.4200 -63.9549 -67.6983 -145.5997 149.7101 178.7278 -123.3832 -76.0146 -12.5641
1.37538372 -76.7148 -12.2795 68.2234 -179.7728 -178.9630 -146.8197 172.1237 74.7844 -66.1068 -71.4154 -5.5350
1.39609413 -80.2012 -12.6382 -61.3183 -58.2266 -65.7001 -144.8707 149.4643 178.8696 -123.3247 -76.0509 -12.5875
1.42046564 -83.6141 -13.0819 -61.0504 -58.1663 -65.6860 -90.4867 154.0123 51.4943 94.0089 -77.3079 -17.2429
1.44662198 -132.7084 27.3599 62.7027 177.9160 70.0808 -135.8017 156.2787 49.2226 82.7144 -77.5677 -17.7507
1.47106489 -86.3040 -9.7706 61.4631 71.3587 175.0606 -71.8528 153.2091 -58.5126 -88.2118 -75.9258 -11.2678
1.49538579 -81.0090 -12.2675 66.1586 -179.2647 -70.2758 -85.4044 153.7614 51.3641 90.9078 -77.3349 -17.3557
1.51810800 -135.5042 144.8516 -69.4545 -67.0557 178.6892 -142.0275 157.2353 -60.3976 -88.7748 -76.0293 -11.3966
1.54183221 -76.2387 152.1298 -63.9222 -177.7072 179.8925 -144.8816 149.4978 179.0777 -123.2849 -76.1254 -12.6450
1.57208003 -76.4102 -12.9521 67.1462 177.9893 69.7480 -145.5813 149.5329 178.8339 -123.3408 -76.0377 -12.5891
1.59619345 -76.2137 -12.3899 61.8945 74.4683 -178.0035 -145.4375 149.3595 177.7127 -123.2735 -75.7541 -12.3889
1.63248554 -85.9193 -10.5349 -61.2132 -62.4243 179.6012 -72.5494 146.8087 179.5440 -123.1532 -75.6116 -11.8130
1.65624582 -144.7335 146.0104 -177.4805 57.4647 -174.2251 -73.3229 154.5289 -55.9297 -80.1652 -75.6077 -11.3785
1.68037486 -80.4108 -15.9792 75.0752 -64.3956 177.0298 -75.5648 146.9909 179.9671 -122.8751 -75.7210 -11.9636
1.70986818 -75.1558 -16.4189 69.4915 -177.4318 -176.4467 -152.6327 174.2549 59.5131 7.6340 -74.5952 -8.9914
1.74341183 -94.5140 11.7567 -60.0977 -177.2380 -179.9181 -136.4755 166.6125 57.6985 93.1000 -75.5746 34.3975
1.76962775 -89.4108 5.0195 -60.9007 -177.3791 -179.9828 -133.1976 169.8789 63.3471 98.8782 -74.7199 13.3483
1.79672970 -84.8471 -10.4360 66.9444 -75.0863 178.9374 -82.3501 165.7623 59.9449 92.5472 -75.5597 33.2955
1.83548991 -81.7359 -12.0210 65.9434 177.0912 69.8544 -88.0633 161.5164 54.7784 90.3983 -179.4274 -179.9897
1.86652640 -77.3658 -17.5455 -63.9949 -63.1795 179.8002 -151.6843 157.7940 46.9512 76.1581 -76.7497 -17.1621
1.88754988 -77.0912 -24.7118 -170.6484 62.0314 -179.7223 -78.8856 152.9782 52.6307 94.4212 -77.3633 -17.3357
1.92104373 -75.6215 -20.9042 -66.0508 177.7989 68.1725 -153.1184 158.5338 45.6851 74.9114 -76.3130 -16.7906
1.95165992 -78.5166 -9.4812 67.7269 178.1314 69.8158 -146.0733 172.2782 74.1280 -67.5249 -70.9695 -6.0490
1.97330621 -82.2645 3.2623 67.0596 178.0503 179.8690 -137.6570 173.1555 77.2535 106.0908 -71.3831 -0.2663
1.99860837 -91.5401 10.3363 -58.3513 -58.0173 -65.7974 -135.2526 166.6491 58.7613 93.8081 -75.5156 33.3106
2.03658568 -77.0192 166.8445 67.1737 73.0934 66.8559 -140.1228 147.0868 178.8769 -122.8208 -75.9075 -12.1387
2.06333048 -77.9144 160.7418 -63.6867 -63.3800 179.6486 -132.8609 157.7844 60.6910 94.1964 -73.6463 156.2026
2.08496759 -72.1620 -26.9966 -171.6868 175.7720 179.8398 -146.7634 173.1547 72.6544 -68.8379 -70.5425 -6.7088
2.11063754 -82.2938 -12.2739 67.3393 -70.0638 -67.3539 -81.6186 155.3925 -49.4927 125.5295 -71.8744 163.3328
2.13911833 -79.0226 -16.3844 -62.8921 -58.7836 -65.5427 -138.0164 156.6516 -54.6438 106.4195 -71.8730 163.3735
2.15913486 -88.8774 4.4651 -61.4247 -179.9290 69.9386 -133.0596 169.9804 63.7320 99.1401 -74.6399 12.8214
2.18338170 -86.9778 15.7993 -58.2310 -68.8111 94.9528 -138.9329 155.3614 49.6559 86.6032 -77.6250 -17.6758
2.20563740 -79.7307 -12.8376 68.9332 -179.1104 71.7516 -87.5927 156.7366 -50.1311 114.9482 -76.0274 -11.2955
2.23301182 -80.8620 -14.7507 -60.5961 -65.4689 95.7270 -89.5614 153.8417 51.6460 94.1891 -77.2941 -17.2274
2.27025860 -145.1213 160.8860 69.2131 -71.1994 -179.9573 -144.1002 149.5058 179.0757 -123.2380 -76.1384 -12.6858
2.29412126 -124.8002 32.1091 -159.9349 62.9050 179.6575 -148.5721 156.9286 47.1396 83.9366 -77.1344 -17.3352
2.33085936 -147.0929 159.9110 62.9386 179.8732 -179.9874 -145.0330 160.3706 -167.2508 -108.5833 -69.8112 165.1459
2.35455971 -74.1523 -32.1706 -171.6450 177.3644 70.9775 -84.3567 155.2778 -52.9260 113.8033 -75.9965 -11.2890
2.38068396 -75.1753 157.4463 68.6363 -71.3764 179.9498 -144.4193 146.3699 -178.6953 51.3621 -77.7026 -13.6960
2.40193114 -144.6136 141.2998 -172.7803 174.2256 68.9028 -150.7248 156.0527 49.1625 85.8805 -77.8427 -17.9626
2.42315577 -77.6852 -24.2923 -170.5189 175.5239 179.9920 -83.0954 167.1009 58.2685 99.5279 -75.1738 12.2308
2.44412325 -84.7947 -5.2030 71.5667 -66.1398 -66.8926 -125.5559 155.9464 -56.5393 119.0618 -76.0024 -11.3826
2.46812447 -77.1068 -12.4188 65.2235 179.9867 176.0901 -132.8396 155.8452 -60.0543 119.6002 -75.9883 -11.4202
2.48988431 -80.5669 -8.2100 67.1190 -72.7912 -173.1886 -128.8302 155.8261 -56.8398 121.0250 -75.9910 -11.3977
2.52643129 -73.6093 -22.8316 -170.2100 175.8081 -70.4148 -144.9072 156.7538 50.0015 75.5925 -77.6154 -17.8892
2.57275456 -144.9697 156.8163 68.6677 -71.4227 -179.9653 -150.0071 159.1753 53.4223 89.4197 -72.9906 159.0276
2.60107333 -77.0752 -27.6449 -170.5194 177.9565 -70.5983 -74.8593 146.4305 179.6050 -123.0824 -75.5752 -11.7404
2.62424503 -85.8330 -5.0744 51.7923 58.1083 67.3959 -71.4820 152.9266 -57.3034 112.5869 -71.8333 163.3756
2.64990777 -127.2727 19.7328 -58.9887 -174.1779 -66.6259 -119.5198 158.6411 -40.1198 119.1563 -71.9069 163.4334
2.66992314 -130.4851 153.6522 -62.9041 83.3022 -178.5736 -72.1286 147.5534 179.3660 -123.1564 -75.6960 -12.1017
2.70395474 -71.3976 -28.5993 -175.1047 166.9058 60.0232 -137.7192 157.1353 -60.3092 113.2236 -75.9845 -11.4092
2.72720409 -77.1377 -16.0849 -65.9558 74.7066 68.2077 -147.2227 172.8506 72.0404 -68.5943 -70.5146 -6.6580
2.74753191 -77.0190 -11.7900 60.7687 73.3471 -178.5698 -146.6101 159.5588 -169.2456 -108.3438 -69.4103 164.7574
2.77052662 -142.8654 134.2515 -169.6647 -75.1969 -65.3017 -148.6437 153.6787 50.9076 86.6886 -77.6873 -17.8567
2.79656939 -83.9800 -13.1174 -67.2678 73.8866 68.0806 -72.7703 146.7112 179.5724 -123.1461 -75.5994 -11.7855
2.82884708 -68.4154 -40.9553 -172.9693 -77.1250 -64.3140 -144.2906 149.6137 178.3383 -123.2093 -75.9251 -12.5782
2.85979816 -76.3298 -17.2540 -168.7539 174.4514 179.9267 -139.2316 174.1668 79.7860 107.9965 -70.6340 -2.6581
2.88263788 -79.4735 -17.0901 -70.5775 72.3608 -108.9049 -89.7785 158.5405 53.6240 94.0119 -72.3333 160.0994
2.91827472 -83.7346 3.1613 -59.2380 -67.1602 95.4988 -128.4092 166.8025 60.9100 95.9887 -75.3754 29.1295
2.94836001 -78.9227 -16.4402 64.3495 75.8819 -176.5127 -80.4410 157.5109 -164.7987 -106.2084 -69.6670 164.5683
2.97380296 -76.4592 152.6447 -63.4091 -63.4017 179.7979 -72.8505 152.0425 -175.8332 -108.8566 -177.7751 175.5684
2.99758686 -125.5071 153.1445 -65.9912 77.5931 67.0699 -72.0872 147.5676 179.3621 -123.1559 -75.6938 -12.1126
3.02314851 -79.8986 -12.8108 -63.3750 -177.6447 179.8700 -144.4857 136.9803 178.1251 79.2557 -90.5583 131.3574
3.06123833 -146.4882 158.2745 62.5983 178.3606 69.9246 -137.5283 157.5365 -56.8448 104.2659 -76.0655 -11.4355
3.08352312 -82.6299 15.6516 72.3982 -68.2336 104.6474 -65.1468 152.8369 -52.1065 111.4502 -75.9752 -11.3588
3.11230483 -76.2788 -13.8256 67.5219 -177.9085 -70.0767 -146.2053 162.2252 -170.5764 58.7080 -69.2525 168.2555
3.13255145 -145.1872 155.8555 68.4775 -71.5083 -179.9657 -151.5085 155.8191 49.4746 87.2378 -77.9268 -18.0254
3.15694302 -147.3294 160.4987 -120.6586 -63.2447 -71.1603 -67.4332 147.5546 179.1305 -123.2883 -75.3000 -12.0265
3.17795911 -77.6781 -14.0014 67.0456 -179.5904 -179.7496 -75.4997 151.5926 38.7834 -99.2277 -80.5582 -18.3913
3.22043649 -83.4896 -9.5829 57.0691 63.3820 65.8155 -85.6861 172.7963 75.2439 -75.1659 -69.2306 -7.7498
3.25280749 -78.6663 -14.1384 -60.7317 -65.0728 95.8587 -145.7390 160.1389 -167.4506 -108.4404 -69.6955 164.8643
3.28428311 -76.3145 -16.5259 -76.7468 67.8087 -102.3229 -136.7152 156.3171 -53.5318 -79.3339 -71.8636 163.2629
3.31802922 -71.0611 -46.1026 -175.4292 -75.5497 -63.6007 -78.9507 146.6387 -179.1198 -122.3706 -75.8539 -12.1957
3.34761217 -82.0616 -10.5746 67.8118 -177.8696 -69.8994 -76.0946 156.9778 -167.6571 -107.4053 -69.3885 164.7932
3.37552502 -79.3716 -16.5001 74.6207 -64.8056 177.3698 -74.9083 132.1331 179.4885 80.8175 -87.9885 133.5753
3.40779923 -133.3565 145.0457 -62.4405 83.8137 -178.3577 -153.7755 156.5138 47.9908 83.7731 -77.4761 -17.6473
3.42908180 -79.7133 -11.3777 55.7994 62.8402 65.2899 -81.2321 151.1146 38.8968 -97.8797 -80.5990 -18.3586
3.46530522 -80.5739 -11.2803 -63.5131 -177.7405 179.8970 -144.6578 147.3645 44.5936 -94.1358 -85.7059 -19.9364
3.49988815 -87.4123 10.9017 67.5614 -179.3919 -179.6892 -139.5047 162.9416 29.8520 -110.0242 -76.2730 -16.8098
3.52293865 -78.0507 -13.0555 67.3813 -177.4442 -69.6706 -74.9076 151.5518 38.9378 -99.4012 -80.6410 -18.4270
3.54972796 -78.4669 -12.9200 66.7374 177.9452 69.7583 -74.9543 151.5570 38.9324 -99.4151 -80.6426 -18.4256
3.57965343 -71.6040 -38.3569 -175.8360 -83.7675 -179.4972 -86.7200 154.7572 -55.1683 -88.5133 -75.9372 -11.2431
3.61001438 -145.1418 160.8060 69.1635 -71.2503 -179.9752 -144.9369 155.0957 -174.7732 -109.8378 -178.0653 175.4327
3.63858494 -93.0785 17.4464 -58.7820 -62.1108 179.4013 -144.1866 154.7366 35.8859 -99.8575 -80.6025 -18.4137
3.67932173 -79.6478 -13.3106 -63.4139 -175.4872 -68.6505 -146.1196 149.1137 42.6529 -96.2270 -84.7924 -19.6876
3.71323212 -78.0224 -12.4664 -64.2084 78.5112 -179.7539 -142.6894 147.4336 55.4490 -85.6986 -82.1242 137.0533
3.74879585 -72.0713 150.1582 -65.2288 77.4287 -179.9118 -145.6769 155.0764 -174.7786 -109.7595 -178.0639 175.4026
3.77204826 -80.8950 -8.8324 -60.4884 -65.7245 95.8672 -68.6720 164.7819 76.9897 -32.2042 -76.8404 -9.3839
3.79894140 -118.0938 27.1670 -157.3035 96.9000 -65.5206 -146.4021 160.0766 49.5872 85.1060 -72.3441 160.5416
3.82689428 -143.6509 151.2808 -164.7521 71.5666 -97.7059 -138.4736 171.4074 62.6173 98.8902 -74.4455 13.2049
3.84926024 -72.5254 149.8888 -74.2058 69.0431 -103.8267 -144.9399 149.5400 179.0877 -123.2838 -76.1283 -12.6685
3.88027389 -91.9540 16.6049 -58.5379 -58.1162 -65.8983 -143.5218 154.3562 36.2896 -99.5213 -80.8314 -18.4849
3.92043894 -75.8757 152.3367 -61.5754 -64.6667 96.7803 -145.6803 155.0381 -174.7982 -109.7483 -178.0636 175.4059
3.94994703 -72.7292 -36.2223 -178.4522 -80.6126 -66.7708 -75.9573 164.4525 59.0352 97.4419 -75.4635 29.2895
3.97430373 -79.8724 -16.6809 -74.0273 69.3015 -105.4357 -73.0140 146.5110 179.6002 -123.1423 -75.5711 -11.7264
4.02423909 -85.0697 -12.6160 -67.2337 73.8918 68.0309 -75.4398 156.5759 -168.2025 -107.5669 -69.2999 164.7358
4.06217807 -85.8719 -11.3008 67.6086 -179.9413 -179.7240 -74.9386 170.9418 88.8923 142.7439 -73.5402 -13.0002
4.08715221 -86.1195 12.5730 72.9463 -68.1866 107.4584 -144.5691 166.5146 78.0637 -32.0714 -78.1641 -9.3180
4.13682329 -70.8987 -30.3577 -172.1185 -179.3886 -69.7993 -148.5693 152.1707 39.7549 -100.0062 -83.1432 -19.2796
4.20292079 -75.4962 -19.3956 -75.0846 68.5876 -103.3391 -137.7393 156.5455 -54.6309 105.7390 -71.8728 163.3398
4.22912262 -83.5659 -5.3878 56.7053 68.8697 -179.4573 -122.6317 153.1981 -66.8019 -39.1291 -71.8363 163.1953
4.26060589 -118.7766 28.1008 -157.6024 96.9443 -65.5659 -146.6564 156.8528 47.3702 84.3379 -77.1897 -17.3877
4.29113125 -88.7294 2.1093 -152.4064 95.1688 -65.5143 -134.8842 156.2529 -52.7180 -87.3232 -71.8850 163.3343
4.31489744 -77.2874 -13.9586 -64.4798 78.4273 -179.7750 -144.6181 147.4835 44.4296 -94.4821 -85.6073 -19.8933
4.37546848 -138.9845 32.3552 -161.0509 56.2136 63.0199 -120.1530 158.4777 -41.0680 120.7819 -71.9052 163.4356
4.40596027 -86.9457 -10.3349 67.1579 177.5654 69.6178 -74.7077 170.8947 88.8856 142.5907 -73.4935 -12.9908
4.46343115 -75.4670 -19.4125 -75.0836 68.5905 -103.3368 -137.6517 157.2342 -54.4462 105.7069 -76.0101 -11.3811
4.49385548 -83.5055 -5.4539 56.5277 68.6472 -179.4887 -122.6574 153.9615 -66.6159 -39.0607 -75.9404 -11.4657
4.52799105 -79.0237 -11.8237 -60.8652 -65.1152 95.9587 -144.4148 147.4776 44.5200 -94.4882 -85.6824 -19.9372
4.56083402 -81.5670 -23.9852 -169.7086 175.1736 -179.9892 -73.4059 169.4986 90.5516 141.1144 -73.5206 -12.9014
4.65708967 -81.4051 -24.2419 -169.5242 62.0276 -179.7645 -73.4282 169.4139 90.6233 141.0593 -73.5189 -12.8805
4.71422888 -89.1858 -11.7854 -64.8984 78.3625 -179.6089 -73.8199 170.5305 89.1094 142.0498 -73.3777 -12.9052
4.81248856 -81.4137 -24.1350 -169.7421 172.9860 68.6833 -73.4841 169.5549 90.5004 141.2006 -73.5348 -12.9073
4.86063710 -82.0863 -23.3218 -168.8894 58.3600 65.4145 -73.3921 169.5326 90.4398 141.2977 -73.5271 -12.8821
4.88786846 -71.4023 135.4607 -169.3879 76.3049 -96.6545 -146.6856 149.5094 -176.9387 86.5630 -156.9045 20.8142
4.94581198 -72.5238 149.8852 -74.2073 69.0422 -103.8273 -145.5453 150.1350 -176.7367 86.3319 -157.6793 21.0260
4.96845070 -81.7572 53.5112 -60.1260 -66.4404 96.2012 -125.4966 158.1550 -51.0368 115.4886 -76.0453 -11.3880
5.00087488 -79.0515 -23.5972 -167.2522 68.6226 -97.9917 -79.7718 170.7709 76.7494 -73.8472 -69.6058 -7.0514
5.08922283 -144.9169 143.3112 -167.6998 75.7320 -97.0101 -145.7128 154.5241 -174.9849 -109.7253 -178.0036 175.4795
5.16893490 -71.1810 144.5436 -65.4928 77.1683 -179.9237 -149.2793 178.5960 72.4697 -73.2812 -76.1065 -141.2043
5.21509185 -75.5603 -17.1930 41.5539 56.7455 179.6232 -142.8785 156.5159 -68.9373 118.0297 -75.8911 -11.3455
5.28575821 -144.9277 143.5181 -168.1773 94.4429 -65.1109 -74.3342 170.2422 78.6994 -73.1371 -69.8334 -6.3782
5.35723167 -79.4144 -15.6793 -73.6702 69.6101 -105.5889 -75.2825 154.5568 -52.7263 113.5903 -75.9986 -11.2761
5.46608249 -70.6361 -29.3847 30.7624 50.7994 172.4068 -155.2030 156.1811 50.4636 77.4642 -78.0966 -18.2250
5.77124340 -84.4171 -15.9502 75.1815 -64.0639 177.0591 -74.7429 166.3548 88.1445 142.9454 -70.7281 153.3958
5.99723007 -87.0294 -10.9555 67.6350 -179.9794 -179.7303 -73.0701 164.6756 89.4320 140.0948 -70.7586 153.0813
6.02370209 -89.3532 -11.4517 73.3949 -63.5339 -66.9577 -72.8068 164.6902 88.8812 140.3475 -70.7709 153.2031
6.09760365 -77.9630 151.6772 -61.7780 -64.9653 97.0210 62.1102 151.2091 -175.1894 -120.8722 -77.2574 -13.9309
6.12476536 -92.5909 -9.3821 -63.0034 -179.9821 69.9219 -70.8308 161.8655 90.7917 135.4156 -70.9866 152.2509
6.22565783 -130.7312 36.8004 -137.7315 -69.5180 91.0412 -150.3632 157.0783 46.8317 83.5465 -77.0582 -17.3142
6.27027915 -85.4783 -12.9802 61.1656 71.6866 -178.7185 -74.2388 164.6331 89.3040 140.2746 -70.7257 153.1533
6.32229608 -87.4755 -10.3009 67.9100 -177.8336 -69.7743 -72.8749 164.3615 89.6590 139.4830 -70.7703 153.0047
6.87742320 -85.5207 -13.3053 -60.9413 -66.7106 96.1175 -72.6336 164.5419 89.8032 140.1508 -70.7605 152.8828
7.26799085 -129.7467 31.5235 -134.9786 -70.6115 90.4694 -147.7947 165.8795 52.4172 88.3617 -75.9597 39.7288
8.14294106 -84.8460 -15.5310 -73.2620 70.0862 -107.9170 -72.5523 164.2282 90.1648 139.5751 -70.7728 152.7111
9.53636373 -76.1888 -14.1399 67.4773 -177.9619 -70.1209 -145.5855 162.7449 -168.6907 43.6537 -59.0305 -49.9938
