# Supplementary material for: Exploiting Sequence-Dependent Rotamer Information in Global Optimization of Proteins
Source: J Phys Chem B. 2022 Oct 18;126(42):8381–90. doi: 10.1021/acs.jpcb.2c04647 (PMC9623586; doi:10.1021/acs.jpcb.2c04647)
Supplement: Supplementary file 2 — jp2c04647_si_002.zip [file jp2c04647_si_002.zip › TripeptideConformations/ALA_LYS_PHE_new.csv]

0.00000000 -67.1267 149.0030 -96.7773 11.4409 -50.7882 -55.0465 -174.0519 -64.5228 -143.5799 163.0638 56.4074 -92.4560
0.16303037 -65.6136 149.6848 -103.2332 146.1524 -51.5065 -55.0060 -173.6696 -63.1965 -140.3714 157.1891 -58.9086 -80.8854
0.35026181 -67.9398 146.2686 -93.8171 -8.3228 -52.1988 -54.7694 -174.7724 -65.1899 -136.6163 156.9972 -57.7035 100.0206
0.47408110 -67.0916 148.8849 -133.4129 145.0488 -59.4017 178.7678 -177.1831 68.3702 -140.4761 157.6234 -55.3162 -81.1525
0.58261311 -67.9862 146.5959 -93.9516 -6.3078 -51.9074 -54.8764 -174.5650 -65.0991 -144.8484 152.6563 -174.8486 -103.6176
0.67840238 -73.2309 157.0717 -84.1987 1.1060 -62.4683 -177.0774 179.9626 -179.9066 -140.8194 163.0770 57.8982 -91.3591
0.72634476 -143.9234 158.4704 -127.9007 148.2895 -64.7951 -176.9282 -179.8937 -179.9783 -139.3601 157.5758 -55.9278 -80.6581
0.75881893 -63.7432 154.1505 -128.5659 147.3028 -60.0058 -67.1689 179.0760 -75.4454 -140.0647 157.5881 -55.5939 -80.9924
0.79606108 -67.0697 148.9468 -100.2901 13.0690 -51.0173 -57.1748 -178.9430 -179.1997 -143.9034 163.1105 55.9798 86.6226
0.84641057 -68.8252 148.7331 -128.5586 23.2695 -57.1749 -179.7644 -179.2898 67.0379 -145.6648 162.9711 51.8169 -96.2720
0.88668496 -144.1012 160.1862 -136.9004 142.7052 -172.9249 175.8018 179.7992 179.9782 -136.6708 158.1052 -55.6456 98.8591
0.91482446 -144.5070 159.7724 -87.5400 140.6993 -172.6541 176.0316 179.8325 179.9464 -137.1803 157.4227 -61.4460 99.8833
0.95073663 -66.7151 139.2129 -135.2168 146.9117 -70.9127 175.9327 -69.1929 -70.1518 -139.9061 157.5836 -55.8832 -81.3096
1.04272911 -72.9457 155.4468 -138.7109 152.2914 63.3145 -179.0966 179.9816 -179.9545 -140.3710 157.7087 -55.7274 97.5881
1.06481331 -73.2890 155.5023 -72.2574 162.1825 67.5850 179.8417 -63.7484 -66.7574 -70.5962 152.4378 -174.5997 -103.0630
1.09003992 -144.1440 159.3118 -76.1554 171.6690 66.8011 172.6541 -67.0272 -68.8068 -60.7092 154.7818 63.9515 88.5191
1.14031199 -71.7139 153.0415 -133.9407 156.6773 -63.8660 -176.6629 -179.3802 179.8989 -144.4081 152.4332 -174.6519 75.4887
1.16084932 -66.6932 148.4079 -92.7971 -8.1096 -48.8161 -52.9876 179.4433 -171.8474 -136.4422 156.8868 -57.6955 100.1702
1.23464028 -144.1105 158.9642 -73.4550 152.3685 -64.5943 -177.6086 179.9936 -179.9958 -146.7442 163.5384 62.5103 90.5959
1.25714463 -68.1784 150.5729 -136.4129 158.7149 -58.9615 -179.9580 -177.5460 68.4900 -74.5827 161.4063 62.3931 85.9418
1.28282205 -144.0907 159.2128 -142.2900 137.9586 178.9265 63.4270 178.1392 75.3817 -79.1750 155.0358 62.9506 88.1054
1.31107842 -64.2072 138.2841 -150.1321 155.8842 59.5584 179.6988 63.0502 66.2325 -139.0382 157.4613 -57.0974 -80.8229
1.33597091 -72.7487 153.9281 -146.0886 165.1847 64.8751 -179.9465 -63.7432 -66.7354 -73.9444 157.6398 -58.8441 105.1414
1.37792909 -144.5839 159.6526 -84.2100 139.1011 -178.8322 63.8492 179.5347 179.6817 -135.3348 159.7224 -61.1132 99.5168
1.41097876 -72.1351 153.6897 -127.2793 148.0078 -64.9219 179.8895 65.9720 177.1343 -139.2989 157.6918 -55.8526 -80.8459
1.43455504 -70.4360 148.8603 -129.4115 13.9518 -57.1141 -178.8074 -179.8467 67.0163 -74.0596 155.5942 -52.4607 -66.6406
1.46899003 -144.1627 160.2875 -137.7191 141.6013 -177.7969 64.3993 178.9249 -179.3215 -135.8809 159.5860 -55.5559 -79.9404
1.49616559 -68.2494 150.5958 -136.9633 159.9265 -58.3853 -179.8431 -177.8287 68.1984 56.8268 30.3116 -47.3690 -71.8621
1.51912515 -73.2364 155.7622 -75.0841 -20.5373 -65.3948 -177.7261 -176.9168 -68.9087 -136.4520 156.9410 -56.3108 -78.3699
1.53053142 -73.1770 157.1316 -83.9267 0.7965 -62.5130 -177.2774 -176.9332 -68.9750 -140.7076 163.0870 57.8994 -91.3430
1.56550924 -64.5133 138.5136 -152.1645 163.7895 60.3952 178.0693 62.7165 66.4616 -73.8495 161.2122 62.3491 -94.4828
1.59286758 -144.0490 159.2247 -142.3923 145.6572 -170.8589 175.9900 179.4181 -179.9783 -70.5658 148.8648 -174.6922 76.9238
1.61982684 -67.6481 150.6234 -118.0600 156.2614 -55.2126 -61.4409 -179.2492 179.6739 -146.4789 163.4804 62.2886 -89.7098
1.64348958 -144.0414 159.2443 -142.3557 146.3070 -172.3039 175.1257 179.7711 179.9349 -142.8402 152.8695 -174.6171 75.4321
1.66497468 -144.4989 159.8324 -87.5290 140.5997 -172.7529 172.8999 64.5277 177.5870 -137.4077 157.1373 -61.4496 100.0116
1.69032525 -144.0485 158.9761 -74.5042 155.3541 -64.6657 -177.5804 -179.9903 179.9531 -74.4971 161.3954 62.3267 -94.5057
1.72928529 -71.7169 153.1503 -134.4560 159.4522 -63.1408 -176.3223 -179.4844 179.8542 56.9396 30.1700 -47.1986 -71.5247
1.76233624 -144.4754 159.9958 -87.3438 139.9789 -172.3766 178.8771 -66.2283 -177.1849 -137.1670 157.0512 -61.4439 -79.5217
1.78964802 -144.1604 159.3729 -72.0950 159.9850 67.0267 179.8265 -179.6615 -179.9386 -73.9694 161.1200 62.3224 -94.4822
1.81859450 -144.2594 158.6186 -96.6361 147.4875 -64.7019 -177.3097 176.6634 69.2536 -139.6218 157.0377 -60.3523 98.0241
1.90242390 -72.2997 152.6854 -134.2613 156.5742 -64.8514 -174.1206 -65.2746 -177.3842 -144.4017 152.4700 -174.6500 75.4836
1.95290605 -73.2983 155.5136 -71.8184 160.2855 66.6687 179.1987 -67.2466 -176.5775 -71.7940 150.5354 -174.7637 -102.4976
1.97512296 -144.0584 159.1927 -142.4581 143.4708 -175.5580 179.4202 177.9498 -68.2773 -79.8724 147.5694 -174.7767 77.4075
1.99579779 -74.4832 147.3933 -91.9200 -10.7717 -88.3214 62.7699 63.0021 176.7359 -144.4075 152.5015 -174.7967 -103.5683
2.01938268 -144.0787 159.2181 -143.5823 147.6449 -169.9646 66.9930 176.4898 -173.8715 -71.5090 160.4383 55.8875 79.4876
2.07748980 -78.2768 158.0136 -126.4100 156.1555 -66.7563 89.6062 -177.8982 173.1976 -74.8448 161.4379 62.4277 85.9317
2.11453019 -144.1270 160.7731 -141.6566 142.5145 -171.7734 60.9012 58.0540 176.3702 -137.1174 157.8801 -55.7844 -79.9459
2.13755612 -73.2777 155.9180 -73.7536 -22.8117 -66.8764 177.9209 61.6739 66.5372 -136.5037 157.1794 -54.7933 -76.5248
2.15912969 -69.1020 148.2996 -98.2034 -9.0809 -66.2943 88.0733 178.0989 70.3940 -137.0681 157.2242 -57.1674 99.4468
2.19862148 -70.2929 134.8771 -158.0011 161.8898 55.4970 -177.4442 172.2705 -73.2041 -70.7801 150.1620 -174.6975 -102.4412
2.22139012 -70.9561 150.9004 -147.6135 163.3401 63.0707 178.5810 66.0721 176.9880 -74.3255 161.1172 62.3576 -94.4746
2.25086569 -72.7651 153.9890 -145.9409 163.5789 63.7430 178.7447 -67.4085 -176.4926 -75.6541 156.0879 -58.8284 104.9513
2.27195305 -67.6869 150.9911 -119.4956 158.3274 -55.2512 -61.8903 -179.4134 179.7446 56.2108 30.7992 -48.7100 -73.4251
2.29722975 -73.2763 157.3495 -83.6395 0.4336 -63.0335 179.1974 62.6731 66.4947 -140.5281 163.0951 57.9578 88.0920
2.34754082 -143.9699 159.3867 -132.5640 156.4042 -65.3370 -176.1277 176.6027 69.3282 -71.5140 150.0543 -174.6272 -102.4209
2.37204551 -144.0224 159.2630 -142.4194 146.2330 -172.4331 171.9981 64.3125 177.6258 -143.4029 152.6302 -174.6699 75.4961
2.39233233 -143.8137 158.8915 -132.8155 155.5817 -64.7353 -176.5512 -176.6868 -68.9350 -146.0887 163.4841 62.5846 -89.7986
2.41532722 -143.9634 159.3862 -132.3112 156.4606 -65.2723 -176.1205 176.5969 69.3241 -144.4054 152.4321 -174.6582 -103.6144
2.43939320 -72.5812 155.7680 -84.8537 -12.7481 -57.1110 -55.8056 -59.1122 -177.2506 -75.0407 155.0459 -55.3648 110.5771
2.46103134 -72.8497 154.8605 -146.7552 152.5610 -166.2542 59.8132 57.2899 176.5953 -68.9065 160.6351 57.3985 -97.6677
2.48982386 -70.6416 151.3402 -113.3419 147.3515 -58.0946 -59.1107 -58.5618 -67.0525 -139.5429 157.5839 -57.1041 -81.2036
2.50988470 -73.2133 156.7757 -86.3086 3.2859 -62.0946 -171.6075 -62.3906 -68.8654 -141.3944 163.1075 57.7223 -91.7586
2.53838309 -72.6918 153.6264 -145.3751 160.5941 63.1187 -179.2127 176.2130 69.1197 -145.5354 163.6442 62.7919 -89.8568
2.56126564 -73.3226 155.4819 -72.4959 160.0548 66.1632 176.3354 65.2011 177.3498 -74.0327 161.1240 62.3092 85.9113
2.58768976 -144.0589 160.3692 -137.5483 142.0061 -172.2166 179.4525 -62.7200 -66.4508 -136.5996 157.7386 -55.7335 -79.7636
2.62039772 -144.4720 160.0811 -87.0639 139.8706 -172.0725 179.8597 -62.7229 -66.6005 -137.1355 157.0486 -61.5037 100.2758
2.67191056 -144.0763 160.1860 -136.9739 142.5803 -173.5963 171.0078 61.1585 67.9336 -136.8212 158.2490 -55.6416 99.0128
2.69931676 -144.0216 158.7247 -91.6420 146.8120 -79.8437 66.6035 172.3783 -179.6800 -139.4872 156.8878 -61.3754 -80.8086
2.72151204 -64.4064 139.2494 -151.8586 161.2366 57.9591 177.7347 63.7907 66.6937 60.0192 174.1094 -47.4393 118.1365
2.76779161 -143.8139 158.8022 -125.2143 156.2213 -61.2757 -62.5431 -62.0721 -176.6729 -144.3670 152.6893 -174.6043 -103.6949
2.79506464 -72.6305 153.5446 -145.7464 160.1388 60.3715 178.8486 179.0188 -179.3668 59.7941 174.4508 -47.3466 -58.7086
2.82805684 -143.9848 159.3652 -132.5103 156.2272 -65.3809 -176.1177 176.6218 69.3431 -75.0735 155.6363 -58.4476 -74.3178
2.86669139 -73.2723 155.3086 -71.7803 159.2939 67.6616 179.7946 -176.1271 -69.3437 -73.5011 155.4583 -58.5417 105.3244
2.89682651 -72.5179 154.3481 -68.1559 145.4925 -58.9272 -59.1204 -60.7512 -176.7157 55.9776 26.7712 -48.0959 105.3195
2.93695579 -68.2679 151.7239 -79.0349 -15.7842 -55.1892 -59.9244 86.9148 175.7787 -144.3181 152.5181 -174.8784 -103.5318
2.97925708 -144.0866 159.2595 -142.7734 146.7653 -176.4767 63.9628 -177.7602 -68.8152 -140.8706 165.0078 62.2560 -89.9317
3.00171499 -144.1303 158.9313 -74.4997 152.3894 -64.2801 -172.1102 -62.1987 -68.5364 -146.7652 163.5623 62.4726 -89.6902
3.02346267 -75.7233 153.7633 -146.4860 159.7793 75.5791 -65.8494 -58.1600 -175.1149 -76.2636 154.8130 -58.4914 105.0433
3.04566418 -144.0644 158.9476 -75.4594 154.2963 -64.2114 -172.0891 -62.1603 -68.5349 -71.3109 150.1313 -174.6084 76.5982
3.07586963 -72.5332 153.7888 -133.9054 160.3040 -64.1127 -179.0824 63.5873 67.3775 57.5287 29.6219 -45.9547 -69.0088
3.11574514 -78.3902 143.3896 -154.8531 160.1925 66.2375 -72.7787 -168.2954 179.4288 -145.2944 163.4895 62.8451 90.4472
3.14288988 -68.0204 150.8646 -120.1169 158.1974 -55.0081 -62.3603 177.2552 69.0029 56.1899 30.8293 -48.7576 -73.4547
3.17292251 -73.7668 157.4218 -80.6650 -15.9491 -64.4158 178.9869 62.6465 66.5531 -75.3414 154.8359 -55.3588 -69.6506
3.21627516 -73.3169 155.4054 -73.1214 159.3575 65.6088 173.5393 61.7135 68.2229 -70.9139 150.0578 -174.7204 -102.3945
3.27637535 -73.8867 146.2118 -152.3457 160.5379 71.1732 -68.7663 -169.7841 179.0886 -74.9957 155.1912 -58.5097 105.1577
3.30209320 -72.9895 154.8326 -143.2197 152.3790 -164.2001 176.8297 177.9501 70.6194 62.0467 172.4926 -46.8304 -70.1253
3.33018916 -72.5667 153.7046 -133.2393 157.7508 -64.7156 -179.8926 63.6756 67.3829 -74.0353 161.3333 61.7597 85.4446
3.35412526 -71.8271 152.9616 -87.2284 0.8186 -79.9714 64.7366 175.0397 -70.6226 -138.7477 163.1509 57.8709 -91.1864
3.37476534 -72.6725 153.7919 -145.1826 160.9259 64.7718 -173.1579 -62.4856 -68.8475 -143.7576 153.4473 -174.4374 75.2212
3.39513347 -144.1166 159.0960 -71.3557 147.9588 -167.9095 179.3408 -62.6944 -66.4877 -66.7928 160.0843 60.8477 -94.6779
3.42077818 -72.9966 155.4539 -61.8896 140.0148 60.9601 179.0745 -179.5569 -179.4912 46.7053 29.2451 56.2782 -100.2724
3.47878238 -143.8106 158.9353 -132.3792 156.3269 -64.3295 -171.9080 -61.2820 -67.4965 -75.0036 155.7218 -58.4365 105.2399
3.50649006 -76.0475 -14.1496 -147.4131 159.9511 75.4046 -64.8673 -174.1290 70.8046 -71.9663 149.0410 -174.7630 -102.1139
3.53041363 -144.1293 158.5402 -92.9853 148.5479 -57.6845 -64.4115 87.6405 176.7437 -139.8697 156.9497 -61.0607 -81.2450
3.55281664 -72.9887 154.7902 -142.5702 149.5714 -170.4693 169.1790 61.7165 178.0457 61.1894 171.8764 -46.4039 120.5257
3.61345933 -72.2098 152.9402 -144.4791 152.2324 75.0887 -65.2252 -173.8340 70.9367 -140.2417 157.6911 -55.8666 97.6583
3.63525507 -70.5727 136.0552 -157.7573 161.5020 53.2220 -178.1517 173.6488 -72.9340 60.4895 174.0003 -46.6773 -62.8737
3.68097042 -67.8492 150.4575 -79.0669 157.9908 -54.8624 -59.8969 87.3485 175.3486 -74.5427 161.4122 62.0624 85.7486
3.71599589 -71.7341 150.4263 -82.2601 -15.8335 -81.2357 64.2309 175.7081 -70.4906 -144.3012 152.4596 -174.8540 -103.5299
3.74515648 -75.0824 152.1017 -104.6520 156.0656 -75.6226 68.4801 174.8326 178.2119 60.5415 174.9238 -47.9511 -73.2248
3.77049983 -71.6633 152.9852 -133.9940 156.1557 -63.8899 -176.7196 -179.3689 179.8861 60.8569 166.6552 -164.5710 71.2503
3.80206561 -72.5523 152.7410 -146.8721 174.4985 85.1143 -59.4801 178.3666 -76.1807 -63.9654 160.9005 62.0542 85.2563
3.84838123 -67.4230 149.0408 -74.9042 152.9053 -54.4301 -59.2210 87.3628 175.5234 56.1966 28.1947 -48.4854 104.6964
3.88103843 -143.8983 158.7606 -75.6151 151.7754 -79.8956 65.5213 169.5214 67.7822 -146.7346 163.5130 62.5656 -89.6713
3.91120040 -72.3994 153.9111 -145.9931 159.8306 75.6515 -64.2328 -56.1348 -67.4942 -76.2713 154.7703 -58.5058 105.0581
3.96219619 -72.9837 154.0318 -78.3280 156.9375 -64.5551 -177.2834 176.3212 68.8745 60.9071 175.6374 -46.4699 -72.0536
3.98860255 -71.9338 153.7244 -126.1907 155.6050 -61.8127 -63.2470 -59.4314 -66.7856 56.1654 30.8745 -47.7586 -70.4202
4.01044725 -70.3070 150.9391 -75.6564 153.3605 -56.1626 -59.4645 86.3557 71.0425 56.1743 28.5318 -48.5084 104.8599
4.03309582 -67.3791 139.7367 -138.4123 156.3495 -70.8654 177.6343 -68.5287 -70.1988 60.8698 166.5985 -164.5721 71.2726
4.08104832 -67.6475 150.8938 -118.9374 156.0473 -55.1002 -61.6398 -179.3790 179.7139 48.6993 31.3943 58.0718 -95.3929
4.10318046 -144.1269 159.7205 -152.0093 152.4980 -166.7880 62.1032 63.3295 -98.9734 -68.6806 160.6520 57.3352 82.6180
4.15422060 -72.0108 153.3497 -128.7827 147.8573 -64.5099 -171.8996 -67.1008 91.3746 -139.2902 157.7276 -55.7841 -80.8163
4.18182285 -69.0242 157.1795 -114.7306 156.5283 -63.0420 90.4108 175.5637 70.0417 60.5188 175.5259 -47.8457 -73.8339
4.22746433 -71.7382 149.8974 -149.6479 160.2556 74.8277 -65.3096 -173.5530 71.1109 -75.5854 154.8884 -58.4972 -74.4336
4.24802074 -68.0250 151.3060 -121.9807 157.8826 -55.5724 -62.8121 177.0119 68.9946 60.3483 175.7135 -48.0789 -73.8754
4.28967661 -72.6924 154.7884 -147.0863 152.9748 -162.8790 60.4032 56.2532 176.8353 61.4344 173.9759 -46.3114 -68.6945
4.33284707 -71.9630 153.6590 -127.5364 156.0168 -61.4022 -63.2734 -62.5051 -176.6807 60.3269 176.5006 -47.2978 106.4670
4.35863343 -143.9236 158.4171 -127.9423 148.0037 -64.6302 -171.6515 -66.8537 91.3173 -139.2417 157.7232 -55.9196 98.0102
4.37874564 -72.9725 155.2765 -61.7857 139.6871 61.1720 178.3682 -176.2070 -69.8322 46.5274 29.7090 55.7511 -100.6373
4.41663095 -144.1550 159.4326 -70.9731 158.3671 63.6350 178.3825 -101.2428 64.1783 -73.4333 160.7847 61.7287 85.7903
4.44231780 -71.6741 150.7393 -73.0112 147.4792 -80.5598 64.7842 175.7351 -70.5634 55.7119 27.2141 -49.2413 106.0309
4.46394300 -78.0720 157.7743 -125.8047 153.9580 -66.8241 89.3412 -177.8911 173.1084 53.2797 39.3111 -161.0506 69.0868
4.52029996 -144.4794 159.7938 -88.0281 140.7894 -173.0274 170.4454 65.8715 -91.2103 -137.3421 157.1511 -61.3516 99.8757
4.54989935 -72.9904 155.4519 -62.8526 142.2900 63.3635 -175.1479 -63.2295 -177.5708 48.4074 23.9011 61.9495 -99.1146
4.61006705 -144.0763 159.1809 -142.7902 139.7335 -129.9791 -70.6764 -63.3169 -177.4088 -69.3020 156.8052 63.9097 86.6417
4.63011528 -78.9154 145.8486 -153.7707 158.1664 60.4213 -80.6319 -170.6826 179.2879 59.7273 174.9082 -47.8965 114.2051
4.65618290 -72.2537 152.8001 -133.9846 155.5498 -64.8654 -174.1744 -65.2654 -177.3690 53.2985 39.4090 -161.0604 69.0811
4.68824045 -144.4561 160.1334 -87.5322 139.5461 -171.9549 -178.4864 -66.0845 93.5370 -136.8582 157.0409 -61.3736 100.2684
4.73967656 -72.9310 155.5891 -138.3012 152.0082 65.3600 -172.5516 -65.1300 92.5011 -140.1987 157.9087 -55.7278 -80.7469
4.77025042 -145.1964 175.0848 -79.7749 63.4491 -57.7143 -62.0703 88.3721 177.5821 -64.0179 152.6763 -58.5346 116.0193
4.79447819 -71.5278 153.2592 -133.9527 155.6948 -63.8931 -176.8163 -176.1855 -69.0024 53.3113 39.3731 -161.0629 69.0731
4.84655750 -72.8893 154.1653 -143.0489 168.9586 58.0224 73.4511 57.1854 66.4008 -136.0565 155.0960 -174.1004 74.9265
4.86794589 -72.4877 153.7384 -132.4568 154.9984 -64.8725 -179.7183 66.1359 177.0601 53.2914 39.3752 -161.0743 69.0588
4.89292602 -73.0100 154.8018 -142.9344 144.7563 -173.0531 172.4305 64.4386 177.6079 60.9684 167.3130 -164.4201 -108.2023
4.93426135 -70.9327 151.3433 -146.9636 162.4092 62.5856 176.3640 66.7129 -93.1968 -143.9335 152.4888 -174.6353 -103.6205
4.97480530 -144.0561 160.1017 -135.3439 139.3917 -173.3026 -90.6597 -62.2956 -66.0187 -134.4070 158.4812 -55.5522 99.5802
4.99938364 -66.8904 148.4229 -99.4187 155.9791 -51.7652 -54.8977 -174.1079 -64.1508 51.4747 -179.5827 65.5644 -99.7552
5.03169567 -73.1067 149.6796 -101.7626 155.3376 -83.7349 63.5280 57.8460 67.9328 55.8929 30.5826 -49.2816 107.6892
5.05820936 -73.0232 155.4538 -61.8059 133.4384 59.9549 -173.1807 -70.7998 -76.2677 52.6487 28.2045 -54.7331 -81.0204
5.07863319 -72.7758 154.0247 -145.9764 164.2333 63.7594 -179.4124 -67.0751 96.3202 -74.0874 160.7197 61.7446 85.7390
5.10168022 -144.1395 158.9487 -73.4231 151.7381 -65.9802 176.0596 65.3855 -93.7363 -146.3993 163.8454 62.6541 90.6044
5.13469629 -144.0337 159.3244 -142.2527 146.9691 -170.3375 170.6713 66.4425 -91.2252 -69.7122 149.3195 -174.6516 -102.2623
5.16573859 -71.4986 155.9092 -78.6380 -7.1235 -83.0335 62.8692 -89.3623 -72.3655 -135.6386 163.1373 58.7188 88.7022
5.20082590 -144.0275 159.3540 -142.0897 146.3690 -172.6800 169.7315 66.0054 -90.7566 -143.3700 152.6270 -174.6887 75.5040
5.22630830 -71.0570 151.5642 -146.9684 162.4499 62.7535 175.8373 66.6569 -93.0165 -74.5423 155.5658 -58.6169 -74.3024
5.24689736 -72.7103 153.9971 -144.9624 161.5556 65.9396 -172.8114 -65.0467 92.8268 -144.7266 163.8247 62.8528 90.4209
5.26805173 -73.3063 155.5440 -71.8327 160.6180 66.9894 -178.3994 -66.7764 95.6639 -74.2695 160.8623 61.8508 85.7832
5.31338068 -144.1414 159.4145 -71.9061 160.6319 66.9920 -178.4095 -66.7898 95.6676 -74.2968 160.8630 61.8463 85.7870
5.33645884 -144.0756 158.9423 -74.7911 155.6488 -63.7599 -171.3190 -65.9324 91.5219 -74.2264 161.7113 62.2869 -94.5243
5.37534783 -70.1200 153.3447 -79.3582 157.0461 -56.5155 -59.5051 86.8029 71.0192 60.5018 175.3367 -47.7780 -73.4762
5.39988840 -143.8038 158.7334 -133.0378 156.5513 -64.4335 -171.1063 -66.1517 91.4211 -74.6865 156.0960 -58.4527 -74.2729
5.43405738 -143.8539 158.7825 -130.1280 154.5399 -65.9578 177.4662 65.4108 -94.4722 -145.9405 163.8737 62.5084 -89.7984
5.48393530 -73.0728 155.5163 -64.9983 142.4192 57.3748 87.3887 177.7432 -179.7764 51.5505 28.4676 -51.2836 121.9896
5.53721758 -144.0585 159.4217 -141.8538 150.4935 -167.9017 -179.5389 -65.6756 94.2303 -66.0283 160.1015 60.6169 85.3915
5.60967081 -72.5672 153.7103 -144.1003 168.0848 68.9291 -167.1763 -56.2186 -68.2532 61.1292 168.2351 -51.9470 -66.5971
5.65342772 -66.3802 150.1661 -145.5236 161.5199 68.8010 -81.1322 -86.3331 76.9552 -74.5252 155.4458 -58.5282 -74.3204
5.67660216 -67.7693 151.3839 -121.3122 156.4245 -55.7455 -62.2820 -179.6144 179.7580 51.5154 -179.4890 65.5320 -99.7705
5.73982911 -73.0772 155.6507 -144.8064 156.6669 71.6726 -67.4357 -55.1894 -67.1376 58.7279 174.0572 -49.6718 120.4090
5.76099528 -72.4960 153.7793 -132.5110 154.8736 -64.4432 179.7162 63.6229 67.2459 53.2971 39.3786 -161.0985 69.0441
5.81166029 -61.3657 141.4201 -147.6886 158.6650 61.3230 -179.2889 97.7023 -64.4991 59.1186 175.4040 -48.1542 119.5292
5.85819655 -144.2037 159.2930 -70.9042 118.2271 -176.5044 74.1995 -89.4732 -70.5485 -73.8993 150.5687 -174.5424 76.5617
5.88101926 -74.0494 149.9865 -101.5651 154.3168 -84.3913 65.0885 60.4347 176.0597 51.8406 179.0583 66.3565 -100.5757
5.92078502 -72.6177 155.2741 -151.8212 152.0446 -164.7721 63.8333 62.8414 -101.9537 61.4802 173.7854 -46.2472 -68.0503
5.96291938 -73.9533 150.5799 -82.3056 157.2486 -85.9629 56.8192 -91.4472 -175.9548 60.5609 174.3486 -47.9237 -72.1204
5.99770136 -71.2598 151.6344 -147.0162 155.5751 57.2126 174.2526 65.0995 177.2584 51.2672 177.8115 66.1949 78.1524
6.08416109 -72.4978 153.7124 -131.2729 163.0089 -62.1028 -178.0377 72.1680 -94.3283 57.9053 29.0299 -48.3270 108.4768
6.11694764 -73.3611 150.6612 -104.6066 155.8815 -83.5500 64.2473 57.3867 67.7520 60.4516 174.6388 -48.0930 106.6631
6.14371971 -142.7330 158.1906 -72.3744 154.6400 -85.3933 63.4445 -89.5003 -176.0308 -74.5653 161.4112 62.1940 85.8545
6.20225859 -70.0157 149.7344 -71.0577 147.0250 -81.4795 63.9395 -89.5060 -72.7264 55.6795 26.9252 -49.2002 106.0959
6.23424051 -72.4987 153.6461 -133.3859 155.3495 -64.5464 -179.5812 66.2565 176.8991 51.5868 -179.4994 65.4425 81.7044
6.26468860 -72.6687 153.9575 -144.9252 163.6947 64.9548 -175.0633 -61.6261 95.9053 60.1204 172.2221 -49.4011 122.1124
6.31792855 -71.0358 151.5379 -146.8122 161.7792 60.2276 174.6027 68.1651 -92.2236 60.0581 173.7500 -47.6972 118.9358
6.35994419 -144.2336 161.8619 -148.5637 141.7842 -166.3806 92.8156 -66.4581 96.4198 -136.7597 157.6699 -56.0406 99.2422
6.41180670 -72.6263 152.5278 -146.1105 155.9667 38.3439 61.2725 174.6888 179.2599 58.1096 174.9203 -49.4259 121.9993
6.45240792 -71.5526 153.5018 -143.1058 148.6239 -166.0548 -178.4976 -67.0571 93.1162 61.5681 172.6033 -46.3813 -66.0036
6.56086903 -143.8105 158.7242 -131.4149 154.0911 -59.6377 -65.0772 -91.0629 72.3036 -145.7641 164.0115 62.2908 90.3426
6.63962495 -72.7217 154.6753 -64.9198 138.1670 -62.2039 -64.8072 -77.9329 84.3281 56.3080 25.8677 -46.7422 107.6421
6.74571095 -69.9082 137.6970 -97.8601 -9.4626 -104.6769 65.0403 85.5217 -83.5070 -136.9857 157.3612 -56.8427 -79.5527
6.83497936 -72.1455 153.9788 -132.8727 154.3705 -60.3645 -65.9230 -89.4845 73.6593 56.1727 30.9822 -47.4301 109.9295
6.87309636 -73.0321 155.8484 -75.4495 -18.6429 -73.2577 -93.4962 63.1705 -93.0131 -137.2766 157.0859 -56.5002 -78.7806
6.92235581 -72.4967 153.5797 -132.2761 161.4590 -63.3466 -179.2682 69.7624 -94.4393 61.3713 173.3129 -47.9296 107.3798
6.95881608 -72.9792 154.8127 -143.1835 148.3908 -166.3327 176.1815 -174.5352 -69.4241 53.3663 175.9335 68.9118 80.3765
6.99845220 -72.1585 152.5534 -133.9329 157.9766 -66.2377 -171.6658 -69.2865 90.5578 60.7140 173.9334 -46.4614 -65.4064
7.09762522 -71.3056 149.9406 -135.4709 155.8535 -67.5747 -176.2967 -90.2289 74.1470 60.2623 175.4586 -47.6124 -71.1862
7.13398284 -143.9761 160.4236 -136.8890 132.0414 -175.7635 -83.9388 -60.1927 99.3771 -131.7877 158.5438 -55.7757 -77.0278
7.20841515 -76.2010 140.1851 -122.9821 155.4102 -82.7471 79.3222 70.8239 -94.7072 56.0467 30.9946 -49.0194 -71.1343
7.25662719 -73.0350 154.4865 -79.3627 156.1896 -65.3122 -171.8449 -68.9530 90.6444 60.7866 173.3543 -46.3959 -65.2871
7.34479516 -73.0710 155.6290 -60.1560 137.3273 73.6889 -71.1523 -62.6076 -174.7241 47.0859 25.7005 59.8500 -100.3222
7.42214877 -72.9738 155.4587 -62.3720 140.6905 63.8602 -173.3949 -62.9200 93.5349 47.9148 25.1470 60.4389 -99.8565
7.45486236 -142.9994 157.2317 -131.7585 155.3913 -65.0460 90.9926 94.3704 -69.1052 -71.4892 150.2008 -174.5789 -102.4766
7.49880322 -67.8330 150.5481 -80.3912 155.4838 -54.7602 -60.1296 87.1880 175.4775 51.4996 -179.5339 65.4795 81.8099
7.53032524 -71.4069 153.1076 -121.2902 155.1676 -59.0735 -61.0913 -59.5926 -67.2041 51.6109 -179.6477 65.7053 81.7803
7.60427806 -72.2604 152.8852 -133.7473 155.0477 -64.8101 -171.7957 -67.4227 91.3993 53.2234 39.5291 -161.0920 69.0775
7.62613526 -71.0935 152.7774 -77.3811 156.1273 -81.7469 63.6869 -90.0327 -72.7400 60.7202 174.1335 -47.7769 -72.2072
7.64667209 -73.0134 154.9711 -139.3564 130.0880 -154.5167 -77.7285 -168.9040 -69.3271 59.8164 168.4344 -53.2291 123.2551
7.71301100 -73.1958 155.6674 -74.5244 -25.0579 -67.0276 178.4735 64.6039 176.5982 -133.2026 68.3847 -56.3799 -75.6881
7.76265885 -72.0197 150.5140 -97.8590 -6.8665 -68.0254 89.2249 95.3259 -68.3390 -136.5693 157.1664 -57.5741 -77.9192
7.79310581 -72.4601 151.6952 -104.4325 -0.8447 -64.7543 91.1022 93.2292 -69.0117 -144.8993 152.6675 -174.8521 -103.6508
8.00315067 -71.4835 149.5981 -87.2467 153.8129 -80.1859 64.6312 175.2224 -70.6665 51.8362 179.0133 66.3740 81.2778
8.06136491 -72.5982 151.2210 -147.6744 160.4907 50.1496 70.1113 -106.8206 -71.8455 -81.7964 159.6888 62.4260 -94.2548
8.13179317 -74.8807 158.1524 -127.3782 154.6988 -63.4878 93.8264 -175.1363 -68.6547 51.5922 -179.5815 65.5550 81.7997
8.21448449 -76.1855 140.3394 -123.6110 155.2564 -82.8526 79.5078 70.7557 -94.6926 60.4949 174.8020 -47.9038 -72.3144
8.27855664 -144.1542 157.6552 -129.6914 89.0560 -161.3982 -68.7392 -77.4217 68.8718 -77.2589 156.4881 -56.5085 -72.3073
8.30137889 -72.7655 153.3112 -145.8158 152.3638 34.3161 59.3636 62.2876 175.8364 58.8726 172.7777 -48.8874 153.5514
9.19234390 52.4521 36.0203 -72.1621 144.3087 -169.5826 173.8124 65.2392 177.3922 -69.6142 149.2426 -174.6317 76.7979
10.50153188 -76.0284 140.4537 -123.2550 153.4161 -83.2627 79.2249 71.0892 -94.4532 51.8388 179.0200 66.2997 -100.7220
11.53533991 -65.5155 141.8569 -146.8816 120.0255 49.9427 179.3756 64.0345 67.5060 61.7917 174.0560 -48.7682 110.0520
