# Supplementary material for: Exploiting Sequence-Dependent Rotamer Information in Global Optimization of Proteins
Source: J Phys Chem B. 2022 Oct 18;126(42):8381–90. doi: 10.1021/acs.jpcb.2c04647 (PMC9623586; doi:10.1021/acs.jpcb.2c04647)
Supplement: Supplementary file 2 — jp2c04647_si_002.zip [file jp2c04647_si_002.zip › TripeptideConformations/ASP_PRO_ALA_new.csv]

0.00000000 -74.7105 155.1616 -48.2963 -78.0826 -59.5786 152.1930 -73.1493 155.5101
0.08031983 -72.5205 153.5396 50.5811 105.8860 -60.3902 148.7716 -73.2824 155.5584
0.11497252 -74.7386 155.1627 -48.3098 102.9644 -59.5152 151.7878 -144.6455 159.0782
0.14015669 -148.3959 158.6683 46.5035 83.0078 -61.8758 148.2913 -73.2844 155.5434
0.21420955 -72.5990 153.6806 50.5895 106.1965 -60.3054 148.6618 -144.4482 159.0738
0.30241753 -130.8347 157.0892 -49.4513 101.5270 -59.8316 152.2770 -73.1666 155.5082
0.50452294 -141.9783 161.6619 51.1325 -170.7727 -61.8408 151.9209 -73.2109 155.5215
0.72044569 -87.4706 158.4176 50.1009 175.1684 -60.4356 152.4278 -73.2074 155.5249
0.84765504 -87.3943 158.4330 50.0893 -6.0009 -60.3847 152.3148 -144.4710 159.0769
1.21588869 -139.6937 90.2959 -176.1356 16.2651 -62.0424 150.3276 -73.3906 155.5616
1.32221047 -139.6612 90.7273 -176.1116 16.3406 -61.9171 150.0789 -144.5393 159.0652
1.43660180 -70.3060 122.7576 -175.0328 -155.2287 -61.0694 152.5791 -73.4532 155.5343
1.52653243 -70.3230 122.8499 -174.9928 -155.2350 -60.9978 152.3796 -144.6075 159.0505
4.76661760 39.1086 69.2748 47.3920 99.7121 -60.4709 151.8878 -144.4838 159.1142
6.43598163 20.4624 74.0262 53.7109 179.7555 -61.4895 152.6240 -73.0113 155.5336
