# Supplementary material for: Exploiting Sequence-Dependent Rotamer Information in Global Optimization of Proteins
Source: J Phys Chem B. 2022 Oct 18;126(42):8381–90. doi: 10.1021/acs.jpcb.2c04647 (PMC9623586; doi:10.1021/acs.jpcb.2c04647)
Supplement: Supplementary file 2 — jp2c04647_si_002.zip [file jp2c04647_si_002.zip › TripeptideConformations/VAL_ASP_SER_new.csv]

0.00000000 -134.0479 159.4093 -65.7657 -63.4777 -24.0153 52.0922 -102.9595 -113.3815 15.4069 -61.6052
0.20270180 -134.7254 152.0217 54.9337 -79.4181 -20.9501 55.5664 82.6571 -139.9219 149.7318 -59.5561
0.22840550 -134.6266 155.7378 55.6758 -80.3104 -12.7844 57.5685 -168.0357 -119.6656 13.4660 -57.8863
0.29699340 -134.7988 153.6304 56.0940 -75.2681 -25.1807 53.6883 82.4713 -157.1002 158.3179 55.1821
0.58752400 -134.6622 154.8148 56.2716 -94.4220 -5.5647 58.6923 -166.5640 -137.5475 152.0254 -57.6761
0.79721930 -146.1562 150.7531 -167.9546 -62.9446 -23.6361 51.8797 74.0723 -112.1863 14.4266 -61.7033
0.86036080 -134.8481 153.1458 55.2006 -69.2827 -18.2763 52.7725 96.2760 -83.0971 -5.2093 57.4257
0.90441260 -132.2045 133.4866 -176.2126 -66.3786 -26.0169 53.2128 -100.3273 -121.2286 16.7890 -58.0535
1.03893900 -134.5936 153.9103 54.8300 -90.1480 -13.5367 56.8443 9.2227 -146.1499 14.9676 50.8464
1.13428470 -146.0955 149.9295 -167.4393 -71.5738 -13.9856 57.8182 -164.5377 -115.8437 11.7153 -58.3128
1.18970900 -146.0401 146.3204 -169.5075 -77.9094 -20.2890 55.1609 81.3863 -139.0392 149.6232 -60.1983
1.36396790 -134.8248 152.5233 54.9187 -74.2995 -14.3553 54.6205 -177.1736 -82.7305 -5.9027 58.2593
1.38932980 -146.2452 148.9599 -167.4962 -73.4117 -24.8510 53.3590 81.2804 -156.4754 158.0079 54.9914
1.43676730 -134.5397 151.6288 53.0876 -78.5020 -24.7757 51.3279 80.2382 -147.1319 17.9326 52.6042
1.59706760 -131.3041 130.3292 -58.1886 -79.6205 -16.3113 57.3027 -165.3968 -118.6926 10.6560 -56.0981
1.61935210 -145.9735 147.6965 -167.8571 -90.5762 -4.9135 59.1874 -166.3278 -137.4310 152.0102 -58.6272
1.64527510 -134.7553 154.1444 55.5413 -66.0543 -25.2840 -175.7845 -112.3278 -79.9244 -4.4818 57.2518
1.68830440 -146.4956 148.0159 -168.3823 -68.1113 -18.3544 52.6146 -88.3488 -84.4353 -5.2379 58.6759
1.77307220 -134.8478 153.8743 56.4256 -76.9319 -20.0420 53.2570 -80.3497 -159.8740 150.3231 -71.3085
1.81784840 -134.7417 155.5959 57.4435 -87.6701 -13.1528 53.5047 1.0725 -159.2056 150.9652 -70.4204
1.88154320 -135.1366 157.4033 -65.6326 -66.2581 -20.0782 -48.8041 96.0314 -75.5827 -9.1319 -55.7678
1.94895440 -132.7106 140.1526 -51.1366 -81.0785 -5.7031 59.4528 -163.9065 -137.5445 153.1343 -57.9327
1.99869480 -132.7881 138.1252 -173.1789 -66.4378 -25.0182 51.1850 -101.5212 -144.0522 20.5353 51.0983
2.08427530 -134.9020 157.1961 58.0914 -66.8611 -45.9626 172.8510 -89.3440 -145.3128 150.8712 -66.5307
2.11283500 -133.1249 143.5786 -49.2481 -75.5094 -10.0530 58.6194 14.2701 -154.7227 161.3622 51.2575
2.13923320 -146.6794 148.6048 -168.1814 -66.9223 -20.1570 -48.8112 -85.3231 -84.3026 -4.9219 58.1907
2.18805690 -132.9368 137.8436 -51.6994 -72.9326 -16.2174 57.2485 13.3882 -144.7914 15.2811 50.9435
2.22783200 -135.0878 154.3240 56.6719 -77.7762 -20.1800 -48.6398 100.2290 -159.0438 150.3616 -70.0584
2.25499060 -95.1783 -5.6435 60.5046 50.3745 31.5889 -48.3067 142.1721 -138.1717 153.1600 -57.9211
2.32056910 -135.1645 157.3327 57.5124 -66.4314 -19.5804 -48.7961 -84.4024 -75.1935 -9.4537 -53.2085
2.34160900 -83.7355 -9.9328 60.5537 47.4049 41.0697 -166.2418 22.6923 -141.0651 153.0931 -60.6735
2.38868650 -133.5538 153.9009 56.7287 51.5835 29.1431 -46.0631 123.9605 -136.4751 153.1706 -57.8575
2.41632860 -133.2511 142.6392 -170.8616 -66.6356 -15.1292 52.9095 90.5345 -78.3540 -10.7001 58.6271
2.44627580 -134.6694 157.3195 -65.2606 -71.2186 155.0087 52.9020 -77.3323 -158.0313 155.3076 -69.2407
2.49762880 -134.8988 155.1787 57.1598 -73.2126 -28.1707 -176.1921 71.6543 -158.4200 150.6232 -70.3284
2.53624530 -146.5719 148.6708 -167.5965 -68.6146 -15.8520 52.3893 99.7305 -73.1731 -12.2854 -55.4677
2.58045940 -134.8966 157.5964 -65.6016 -64.2465 -24.9879 -175.7129 -112.6756 -73.6002 -8.4368 -52.9790
2.60115590 -146.7841 149.8010 -167.1243 -65.3063 -20.7968 -48.9410 -85.2064 -75.8522 -9.3250 -55.5183
2.67559890 -135.0249 156.4508 -66.1785 -73.1293 -11.4150 54.4479 2.4436 -72.1550 -13.0158 -52.5679
2.71582720 -133.0664 153.4751 56.7109 52.6027 22.7680 -45.7340 -58.0501 -157.0407 160.2242 53.4882
2.75272370 -117.0220 4.7241 60.6271 52.5768 24.2468 -45.4150 -60.6139 -156.3190 161.4834 52.7307
2.79002810 -94.9778 -6.5644 60.3880 51.0952 26.6518 -48.6582 146.6363 -156.1214 161.0525 52.5294
2.84103490 -146.6000 149.9406 -167.0036 -63.2666 -26.1916 -175.6046 69.1284 -73.6927 -8.6799 -55.0626
2.86820940 -134.8179 153.0779 55.2393 -74.4245 -14.3790 54.5975 -177.1836 -83.2646 -3.6550 59.4719
2.89244400 -133.5158 155.3539 57.5645 47.9541 39.5206 -165.7860 -159.9165 -139.7704 153.1605 -60.6944
2.92600050 -133.4996 142.7502 -50.9556 -66.0490 -16.2450 -48.6399 -85.3909 -78.9037 -10.2288 58.4019
2.95750980 -134.7046 154.5640 56.7848 -91.8238 -10.8784 54.1553 -178.4691 -151.8908 150.0622 -169.9305
2.98144290 -134.8113 156.7854 57.7500 -92.8984 -6.3924 54.2334 -178.8087 -80.8286 158.8342 57.3804
3.01932490 -88.2195 -4.3630 -60.0135 57.0148 -71.2246 -179.2186 89.4185 -126.5133 -3.0821 -61.7045
3.04143890 -85.1445 -7.9822 61.5861 50.8160 47.3195 -167.5593 20.2184 -158.0412 155.6096 -69.4837
3.09670510 -73.6200 145.8761 69.5527 -71.4916 -14.8288 55.3115 5.7837 -83.9839 -6.1265 59.9306
3.12166390 -83.6758 -9.6074 -62.0369 48.8061 34.4235 -164.4581 -157.9221 -158.6754 160.5821 51.3762
3.15624730 -134.7357 157.0560 -65.2096 -69.7338 136.8238 -172.9251 -158.5593 -159.9130 151.9890 -69.9446
3.19842510 -146.5005 148.2976 67.1179 -67.9867 -18.7177 52.5979 -88.2086 -85.0011 -2.9693 59.6155
3.22906930 -134.7365 156.7600 -65.4180 -56.5205 118.4287 -175.5069 -166.2795 -139.2120 150.2640 -58.6987
3.28095340 -146.5984 150.0231 -166.9506 -63.2626 -26.1429 -175.7809 69.5443 -73.8574 -8.4823 -52.8841
3.30139140 -146.4920 148.2588 -166.9781 -71.1923 -13.9407 54.2766 2.3036 -73.2565 -11.7764 -58.0028
3.32319260 -134.4270 156.8033 -65.6713 -145.0835 146.1430 -171.9998 26.1892 -159.6057 151.0254 -70.2970
3.36171620 -132.5385 137.1279 -54.4137 -69.0569 -15.6419 52.6443 -82.3903 -71.6205 -13.9886 -55.7993
3.38840640 -131.9967 130.4455 -177.8063 -76.2541 -23.1306 53.6247 2.1027 -88.7507 -1.7784 61.1891
3.43008720 -134.6136 157.0355 -65.6272 -142.0679 168.7780 52.8275 13.7876 -157.2504 155.3011 -69.2103
3.45453410 -132.7037 135.5821 -55.8775 -66.8082 -22.7037 -48.9522 -85.0686 -75.8326 -9.3472 -55.6239
3.49694410 -135.0754 155.9257 57.0437 -83.2882 -13.6298 -48.3243 102.2234 -81.0720 158.5577 56.3192
3.52236500 -77.0313 156.1795 -63.2218 -70.9457 152.8735 -48.1921 99.3400 -158.2355 155.3290 -69.3973
3.54988670 -134.4534 156.6379 -65.7111 -145.9369 159.6500 -167.0233 16.7821 -69.2675 150.0793 -59.7083
3.57345190 -130.2183 136.5961 -57.6468 47.7841 39.6174 -166.0491 -159.7984 -139.8541 153.0959 -60.8921
3.59919750 -132.4994 137.2925 -175.2201 -72.4509 154.0189 52.6980 -78.4549 -157.9830 155.3070 -69.2243
3.62700260 -133.0264 142.9072 -49.6657 -84.4925 8.8896 57.9237 5.1294 -157.3790 156.6183 -69.9734
3.64928680 -145.2197 146.9078 -169.8761 48.1448 39.6028 -165.9484 23.4519 -139.8805 153.1346 -60.6270
3.67534850 -144.4735 146.9063 -167.0170 50.6396 29.3225 -48.7939 137.0298 -137.2282 153.1222 -58.1313
3.72026180 -82.5261 -11.8018 59.8861 50.9946 46.1245 -166.5919 21.6070 -81.2659 -10.7169 58.4926
3.74614860 -86.7241 -6.2920 -60.5084 57.4543 -70.0879 178.0336 -95.7503 -147.5244 4.0840 50.6768
3.78454020 -134.2018 155.6560 57.5194 51.2270 42.8364 -166.2742 21.7237 -158.3171 155.2070 -69.9549
3.82312270 -146.4102 150.7831 -166.5172 -64.8857 -25.0915 -175.3352 69.1488 -84.4409 -0.3164 -62.5287
3.84642150 -134.6386 157.1403 -65.3704 -71.2656 153.2208 52.7057 104.8727 -150.9220 160.2948 58.8673
3.86920580 -76.5396 155.4470 -63.3767 -58.4672 129.1873 49.3156 109.7563 -142.1538 153.6163 -60.5083
3.89826250 -134.7260 155.9306 56.5270 -78.9696 -22.7033 -175.2190 -114.1815 -76.7221 158.2160 56.1740
3.91871180 -134.6638 159.1348 58.5274 -78.3465 -15.0123 53.9818 100.1365 -73.3019 147.7023 -168.8480
3.93991320 -131.7599 127.3234 -60.6560 -86.7216 -25.3491 53.7727 -78.0655 -161.7499 147.4056 -72.1345
3.97147680 -135.0429 157.3422 -65.6679 -148.4576 162.1326 51.4108 -96.5066 -148.6399 154.0424 -168.8069
3.99504370 -134.8387 154.5225 56.9659 -73.1218 -32.5411 -177.7988 73.3854 -153.0804 156.8682 57.8711
4.02660900 -133.2429 163.4521 59.5954 -50.1115 -45.1067 171.8044 -91.7341 -125.2304 30.4239 -69.1372
4.06446870 -134.6464 156.9611 57.4853 -141.4315 165.8469 52.4845 -171.7128 -70.8813 148.6158 -58.0657
4.08572470 -146.3567 151.1977 -165.5338 -79.3636 -14.1512 53.7047 97.6177 -81.6811 158.2201 58.7312
4.11928170 -132.2446 130.0348 -58.4365 -70.5742 -25.8650 -48.9656 -83.8565 -95.6797 7.1927 -60.1882
4.15294270 -76.6672 155.4993 -63.4289 -74.3058 156.5819 53.3060 -76.5162 -133.9551 152.5664 -62.2345
4.17612990 -134.4417 156.6214 -65.7181 -145.9216 161.9125 -166.1004 -168.0293 -75.2747 151.7029 -63.8952
4.20084150 -134.7083 153.3083 54.4062 -97.0747 -9.3552 51.8736 174.7560 -132.7076 21.3493 -56.7559
4.22084120 -84.7900 -8.5817 61.1550 50.9722 43.6627 -166.4724 21.9407 -150.8148 154.3712 -168.9955
4.25223280 -132.8725 136.8067 -57.4923 -60.6112 108.2182 -176.5479 12.3890 -156.9389 159.3666 53.2583
4.27666630 -146.2217 151.2722 -164.7870 -95.4037 2.6560 56.4420 3.5846 -77.7267 158.4539 59.7431
4.29855670 -86.7484 -5.9589 -60.1072 52.5937 -95.3188 -171.6357 10.9122 -80.9635 -14.3761 57.8099
4.32306890 -77.8184 -19.6742 -65.6172 50.9936 44.0075 -165.7674 22.4695 -77.1965 -11.7037 -58.5527
4.35859600 -132.4675 137.6569 -177.4744 -146.0196 159.2937 -167.0749 -165.0730 -69.2154 150.0316 -59.6823
4.37982680 -132.8189 136.7727 -54.4456 -71.9925 -10.5978 -48.1862 96.5594 -147.8787 34.0553 -63.1067
4.40403040 -135.1090 156.5781 -65.1937 -59.3823 115.5247 -49.5382 -85.1572 -159.0270 160.1071 50.9895
4.42406070 -134.2743 153.6019 56.3248 56.1143 24.2950 -45.2927 -60.0543 -79.6276 158.6781 57.1701
4.45667630 -133.0878 137.9084 -57.2489 -129.8900 155.6223 -49.4825 100.6655 -157.9843 155.2716 -69.5024
4.47858030 -134.8017 157.1281 57.3433 -70.5561 -14.7232 54.8604 -176.6198 -73.4493 -18.4206 -165.5982
4.50008140 -132.6327 136.3799 -53.7420 -71.4969 -12.7971 55.1247 4.4423 -71.3820 -14.2928 -53.8614
4.52567060 -118.0799 5.0920 -61.6959 46.7881 30.2175 53.4518 -93.7648 -125.2900 10.2882 -57.5828
4.55967170 -76.8297 -36.1991 -57.9311 50.8446 23.4415 -50.3624 158.6810 -158.3493 161.3178 54.1869
4.58828430 -73.7903 -34.7217 -58.5465 46.6552 40.8865 -165.4544 -159.8381 -139.9289 153.1474 -56.3971
4.63630760 -146.6639 149.0927 -167.8544 -72.0712 153.8920 -48.1637 99.6465 -68.8307 149.0486 -57.9786
4.65937030 -146.3330 143.0808 -173.7403 -130.3705 9.3331 56.5346 7.8801 -67.4169 149.2771 -54.2116
4.68265700 -78.2786 -18.8569 -65.2953 51.4332 40.3800 -165.0460 23.6455 -81.4867 -8.9946 -55.7821
4.70913280 -133.1808 148.9017 53.5633 44.2992 34.3344 51.8659 -95.1276 -135.3016 153.1520 -58.2847
4.74440450 -135.0300 157.1714 -65.6598 -67.6518 -17.5308 -48.6123 -84.4957 -73.4449 -17.9683 -165.1596
4.76797160 -134.5821 157.1473 -65.3257 -83.6941 159.7557 50.5919 172.8272 -149.0709 154.2971 -168.7691
4.79072980 -134.5932 157.0413 -65.3814 -87.5192 161.3468 50.8108 -6.4578 -133.5799 152.8591 -61.5641
4.81337840 -97.3242 -2.2262 -60.2915 52.8535 -99.5625 -49.1606 128.4276 -80.4277 -13.2174 57.7975
4.83868220 -134.7158 155.2645 56.4893 -106.8454 8.5455 55.3220 1.8333 -144.2529 152.9523 58.2241
4.87402940 -134.6612 156.4879 57.6296 -77.6715 156.4489 -167.1382 22.5637 -134.9003 149.2982 -62.4170
4.89454400 -74.6711 -33.6635 179.9979 54.4528 -77.9605 -176.7060 -91.9002 -124.7875 -1.2863 -60.0919
4.93673160 -146.2012 148.8482 -167.2495 -73.5621 -28.9341 -175.2768 -112.3118 -149.9581 158.0403 60.6947
4.96326460 -118.4604 7.2738 60.7005 56.6238 29.9210 -45.0559 -63.6607 -78.6016 -10.6888 57.9348
5.00085140 -146.3997 147.9243 66.0125 -145.8964 161.6095 -166.1473 13.8262 -75.1888 151.6503 -63.9166
5.02589310 -89.1413 -12.9709 58.0886 53.4969 32.0264 -48.8653 147.6252 -80.4309 -9.1920 59.6678
5.05271130 -82.1670 -12.3243 -63.2320 50.7744 46.3054 -166.6289 21.4207 -82.0227 -6.9215 58.0300
5.09353000 -147.1113 148.0799 66.5049 -59.2366 114.5699 -49.6687 -84.9931 -158.8093 160.1487 51.2759
5.11468080 -133.3317 137.8711 -57.1035 -148.3021 157.2198 48.3397 84.5282 -86.2116 156.5967 57.3537
5.14441950 -146.2240 142.9119 -173.6595 -125.3035 3.6412 56.2501 7.2277 -74.7570 149.5041 -168.6575
5.17371160 -134.8060 157.0532 57.2884 -70.6136 -14.6532 54.8950 -176.5196 -73.4183 -18.3961 -166.9850
5.19413260 -79.2301 -31.7499 -54.5948 55.7683 27.8992 -49.3247 -29.9370 -80.9290 -12.2031 56.2572
5.22837070 -146.3074 150.6662 -165.9072 -79.6966 -14.9002 53.6785 -82.5813 -77.6354 148.7762 55.5163
5.25314890 -73.2711 -36.4072 -59.2968 49.1194 29.5942 -163.2049 27.7507 -160.5230 160.8286 53.5757
5.29571740 -132.9751 140.4483 -55.2873 -81.8016 68.7629 -173.3015 -166.3156 -144.3443 161.6383 62.2819
5.32138720 -132.4604 137.8503 -57.1615 -145.2222 146.0074 -172.9348 33.6608 -151.3643 158.6783 60.2767
5.34227270 -73.6756 146.8453 69.5484 -71.7893 154.0795 52.5205 103.4627 -149.3560 154.2137 -168.8014
5.36273630 -146.6674 150.5172 68.7823 -66.3960 -20.1657 -48.8646 -85.2207 -84.6908 -0.6713 -165.3796
5.38360970 -75.2837 -31.9519 179.9690 56.7459 -71.2183 178.5893 -96.2237 -147.4414 4.0840 51.2487
5.41395060 -115.9129 4.3675 -61.1905 48.0538 23.3615 54.8512 -96.1711 -149.6141 12.8750 54.5112
5.44542470 -146.4168 148.6571 -166.6779 -70.2162 -14.4873 55.4614 -174.5273 -74.2603 -18.0310 -165.5404
5.47937770 -133.0682 142.8799 -50.9185 -60.9692 -51.4292 172.6938 82.8450 -152.9027 24.5671 47.0356
5.50836910 -134.6417 156.9579 -65.6472 -141.5324 166.2594 52.5405 -171.1741 -74.6794 148.4196 53.0857
5.54074110 -130.8547 132.6139 -56.5340 54.5583 25.1371 -48.4572 141.6825 -79.3897 158.6001 56.9197
5.56175340 -132.9180 137.4230 -175.6077 -71.3311 148.2043 -48.2188 99.3870 -151.3364 160.3335 58.4917
5.59611400 -132.7598 137.6761 -56.8211 -77.8263 108.0793 -176.7231 -168.7292 -137.9168 150.4857 -62.7077
5.61896300 -132.4821 136.6227 -176.1615 -72.6166 141.1480 -176.6825 -120.8359 -149.4244 159.5744 61.4505
5.64914370 -146.4169 148.5331 -167.5409 -77.2167 -18.4396 -48.4674 98.4700 -151.3241 146.7994 54.4363
5.67298950 -146.4710 148.8636 67.7210 -72.9239 156.1971 52.8205 -78.4251 -147.1561 153.5959 55.8516
5.69670860 -145.9576 146.4983 -170.0830 52.2150 43.4567 -166.2798 22.2271 -144.9895 161.6858 62.2903
5.71812450 -146.7498 148.3780 66.1242 -148.4559 161.8036 51.3507 85.8585 -147.9073 153.3718 55.1349
5.74034470 -133.2474 151.8674 56.3410 55.1597 32.2264 -45.6033 -62.3332 -134.9617 153.9052 57.8905
5.78279960 -131.8685 129.3439 -59.5522 -87.7175 -34.4754 -175.6321 70.6167 -153.5672 156.6371 60.8393
5.82216440 -146.6288 148.1615 66.1945 -130.9608 155.6883 -49.4201 -83.1122 -81.3130 151.3745 -64.0022
5.84471170 -146.1667 151.1509 -165.3670 -74.9000 -24.6554 -175.3171 68.8264 -71.7668 146.9862 -168.7897
5.86846240 -133.9789 155.6218 57.5143 54.3078 39.9228 -164.5792 -159.4066 -136.4037 152.4794 -66.8638
5.89037590 -131.0560 142.4462 -49.4132 46.8148 30.1927 55.7499 87.6811 -134.5533 153.0676 -57.8659
5.91377610 -133.9157 155.5746 57.5439 52.1060 40.4856 -165.4792 23.6123 -76.8965 149.5725 -168.3416
5.96059730 -133.3072 137.9213 -57.1036 -148.6184 161.9110 51.2987 -97.3311 -149.5583 153.3113 -166.4357
5.98295840 -132.9116 137.4283 -55.1910 -72.8915 151.8817 -48.1947 99.9160 -74.6011 149.7095 -168.2598
6.00851760 -73.8130 146.6011 69.0981 -69.0596 125.3533 -174.6810 17.6585 -152.3533 150.6558 -169.5702
6.05746990 -134.0130 155.5172 57.5220 51.3668 40.7379 -165.6618 -160.1351 -151.1203 153.1374 -166.8653
6.07773880 -76.9459 155.2510 -63.3635 -72.9185 145.2118 -172.7129 33.5927 -150.8340 148.1611 55.4527
6.10240940 -131.8379 130.7432 -178.6094 -68.2386 -32.5647 -176.7438 72.1487 -89.1961 7.2071 -165.7280
6.13063030 -145.4443 146.9685 -167.3583 57.8095 20.1182 -46.3815 127.8643 -139.0915 152.6015 -65.9693
6.15391700 -143.7286 144.6006 -170.1365 46.6185 23.6185 56.6376 82.2621 -156.5605 160.2743 54.3416
6.19039770 -145.5066 145.1975 -171.3336 54.1107 -20.8329 67.4259 -117.2972 -140.6557 154.1230 -62.0313
6.22904220 -118.4137 6.6698 62.0414 47.7277 33.0077 52.8937 -92.9948 -149.7883 154.8848 -169.0482
6.25284200 -75.8150 -22.5572 71.3004 52.2466 47.4604 -166.5001 21.4939 -145.5300 162.1598 65.6497
6.29333170 -119.1404 6.7231 -60.4470 44.6407 -102.6656 50.0950 87.0992 -76.7660 -10.6882 -58.0656
6.32021880 -132.4609 137.8793 -177.5264 -145.1516 145.8909 -172.3515 -152.7574 -151.9663 148.0211 54.3566
6.34268300 -81.8291 -25.6999 -170.7868 55.2303 41.7839 -49.9500 152.9530 -66.7234 -19.8754 -54.5754
6.38171580 -146.6326 148.6063 -168.4398 -69.2448 124.9738 -174.7262 17.3036 -152.9309 149.7082 -167.5193
6.40234070 -99.9037 -12.3195 -161.7041 45.4061 34.1113 53.2065 90.2791 -136.8630 153.2029 -57.2854
6.42333370 -88.0143 -4.6358 -59.9490 58.6602 -69.3701 -172.0979 -164.0715 -129.9257 -3.2773 60.1089
6.44928620 -78.2599 -34.6845 -57.2261 57.3982 18.3954 -48.5956 -32.0820 -141.4679 152.8469 -65.1874
6.47856590 -131.4511 135.8034 -57.5332 54.0384 39.8501 -164.7906 -159.3083 -136.1908 152.4097 -66.7347
6.50902570 -108.5071 -1.0933 -63.0336 56.3290 26.2027 -45.1821 122.5643 -77.5025 -26.8350 -169.3006
6.53113990 -118.5627 6.5339 -61.4251 48.2450 33.8335 53.1660 -93.0904 -75.0255 158.0777 58.5923
6.56718940 -81.0947 -23.5943 -166.6406 56.0315 27.7497 -49.0760 -32.7195 -137.0931 152.9140 -65.9558
6.59517980 -131.5482 138.3936 -51.5924 49.6530 22.1804 58.1099 -100.9285 -160.3851 155.1606 -70.4920
6.61638430 -146.5706 147.9611 66.1116 -142.6539 168.0112 52.6324 13.5769 -149.4835 153.5689 -166.3733
6.63795780 -74.4465 -25.3979 -167.6828 50.3718 46.9905 -166.8344 21.1792 -81.8194 -6.8705 58.1873
6.67684720 -81.2621 -23.1465 70.7111 60.8287 -23.2070 -48.2638 141.7524 -76.2749 -10.0265 -58.0290
6.71336170 -145.8463 145.1588 -168.3348 54.7558 32.1310 -46.9006 -54.1346 -135.1525 153.8937 57.9066
6.73616440 -99.1570 -11.6532 -161.6248 46.7071 29.7479 54.3938 -95.9066 -126.5771 10.8257 -57.4196
6.77215980 -77.5312 -34.2524 -57.5676 54.4106 26.5653 -49.2694 153.2967 -152.8038 154.5618 -165.7093
6.79912600 -145.8042 146.7922 -169.9869 51.5885 40.4788 -165.7117 -159.8979 -151.2376 153.0371 -166.9132
6.83508090 -78.7928 -32.1459 -55.2207 55.4762 27.8590 -49.1040 -31.1807 -73.3253 149.3496 51.3013
6.86663940 -75.4008 -31.1155 -174.8544 52.7005 42.7480 -165.6519 22.5411 -81.8216 -7.9909 54.5929
6.90585820 -146.2951 148.5238 -167.0095 -90.3816 160.2124 50.8504 -6.5621 -147.6233 153.6559 55.4689
6.92889890 -146.7532 148.3933 -169.4672 -148.2220 157.7682 48.8471 -96.9066 -82.3748 144.5975 -168.1132
6.95031530 -74.5493 -33.6384 -56.7926 62.0064 -40.1540 -172.8687 -105.7257 -85.6918 -6.5055 60.6061
6.98944280 -115.7309 4.6857 61.7980 55.9848 26.9688 -45.1498 118.4991 -140.8364 24.0454 -155.5701
7.01114410 -146.1597 151.1821 -165.3642 -74.7762 -24.5873 -175.3254 68.8504 -71.3236 144.9549 -168.0456
7.03904760 -132.7543 136.8041 -175.1105 -68.0174 -18.2027 -48.6906 -85.0737 -73.2999 -19.0415 -167.2679
7.05979130 -81.1759 -13.9896 60.3944 61.3340 -25.9019 -171.0622 70.5344 -70.6268 149.2314 54.6597
7.11039550 -118.6255 6.7029 -61.9171 48.3231 34.0024 53.2309 -93.1047 -79.4329 -9.9598 58.7176
7.15744350 -78.9643 -16.8323 74.8930 53.4120 -89.3962 -170.8042 10.7177 -72.2399 -16.1465 -56.4655
7.17992090 -97.6543 -34.8988 -56.7747 46.2489 24.5680 55.1905 84.8641 -157.1484 161.6846 54.8756
7.21954200 -75.0045 -32.3137 -56.2670 52.4984 40.6594 -165.5170 23.6104 -74.3021 148.5926 51.1405
7.26512140 -84.7090 -8.6154 -61.8004 51.4920 44.4294 -166.4574 21.7827 -139.6268 24.4116 -155.7095
7.31730880 -99.8428 -37.1939 -57.9703 45.8337 29.0642 53.9945 -97.6925 -125.8056 11.0295 -54.8130
7.35401270 -145.0100 144.9096 -170.6598 61.8085 -26.7267 -171.3429 -110.7978 -147.6316 156.1163 -168.7838
7.40763150 -91.5486 -30.4984 -56.3247 47.3992 31.0515 54.3107 -97.2876 -159.0459 156.5995 -70.0564
7.44600240 -145.0567 144.8982 -170.6648 62.0127 -29.2337 -171.2262 71.3261 -145.9676 162.7579 62.0939
7.47279970 -81.9046 -12.7964 59.3480 51.2739 43.7521 -166.0565 -160.5395 -77.5309 -25.8060 -170.2413
7.51815590 -84.5643 -9.1082 -60.9197 60.8601 -41.5553 -173.9017 -104.4770 -144.9463 -35.1243 -172.2509
7.54718770 -90.5332 -7.4691 -60.8110 52.2815 -91.7897 -51.4029 -35.4579 -74.5680 -25.5830 -168.0875
7.59103410 -144.8174 -38.3385 63.8149 51.5132 22.8342 -162.1664 -152.1057 -154.3941 15.4513 54.6433
7.61928800 -98.5504 -9.9304 -160.7056 47.1690 38.6626 52.7796 -93.4646 -156.8104 157.1382 -69.5457
7.67331780 -132.1789 140.9948 -50.8153 49.4178 31.0429 55.9348 -97.4806 -64.3558 147.8760 -56.3967
7.72771850 -76.0375 -26.8253 68.0933 49.4206 -103.9589 -52.9041 158.5836 -91.3798 -4.4861 -61.4046
7.74896050 -115.6601 4.6863 -60.9407 55.9683 27.2103 -45.1765 118.5399 -140.7945 20.1501 -154.4649
7.77370740 -96.7904 -6.0387 -156.6641 48.9417 20.2318 56.5720 85.0451 -150.3764 13.2911 55.1173
7.81829380 -118.5218 5.6446 -60.6212 44.5657 -98.6233 49.2961 88.3931 -76.8618 -11.2646 63.5148
7.84551450 -145.6039 144.4755 -170.4332 47.9406 31.9350 54.8360 86.3333 -64.9882 148.0583 -56.2339
7.88089660 -90.5313 -23.0146 69.5489 41.8302 -106.1086 51.1850 85.8836 -83.8869 -7.6430 -59.1090
7.90371270 -93.8168 -24.4060 67.3761 48.5508 25.3609 56.2969 85.5027 -82.0824 -11.4920 59.2889
7.94009930 -144.9202 144.5998 -170.5596 48.3983 25.3598 56.5402 83.4519 -151.3406 154.0692 -169.2466
7.99999670 -84.6433 -8.6868 61.0486 51.4926 44.6835 -166.5667 21.6857 -139.2766 19.7483 -154.5606
8.02403790 -132.3038 137.9368 -51.4281 49.2725 29.4305 56.2506 -98.1984 -141.5813 161.9262 64.1048
8.06092780 -76.1424 -26.5676 68.1519 48.5589 -111.6487 -52.6591 157.9549 -82.3749 -5.9414 57.3101
8.08752680 -84.1867 -9.2875 61.5427 61.8732 -33.6373 -172.2692 -108.0710 -72.7751 -24.7740 -167.7732
8.10895450 -82.0030 -20.9073 -164.7757 53.6049 32.8696 -49.8521 -30.9723 -137.9838 18.1457 -166.5315
8.13269750 -76.1412 -22.0348 -165.1807 51.1986 45.7389 -166.7399 21.4258 -138.6073 18.8769 -166.5610
8.16672200 -120.0708 10.0995 -151.5708 51.7664 -96.4794 -171.3810 11.0217 -81.9488 -12.8737 57.9409
8.20653590 -80.1930 -24.2346 68.7465 53.6045 32.3767 -50.0649 154.7981 -75.6090 -27.2050 -168.6985
8.22960060 -125.3587 6.1926 77.6823 43.8321 -102.7788 50.1384 -95.8885 -77.1507 -10.1587 -59.9035
8.28989550 -90.6133 -7.3732 -60.7977 52.2778 -91.8605 -51.4077 147.7394 -74.8219 -25.0272 -169.0612
8.34244700 -74.9757 -24.3113 68.8988 50.8657 46.8756 -166.6774 21.0287 -89.1097 1.9935 -165.6093
8.37160530 -79.0740 -31.4299 -174.6393 54.9726 33.6907 -49.7002 -29.0987 -71.3526 -29.1544 -169.4328
8.45141410 -115.3063 2.9337 -61.8790 48.5135 30.1119 53.9162 89.9228 -78.9288 148.2699 -167.8966
8.49962930 -96.4196 -11.8654 -161.5681 47.4236 34.8753 53.5941 -94.5047 -147.9063 155.4125 -168.8769
8.55394590 -117.2883 5.5468 61.9198 48.2273 31.5062 53.2773 90.8869 -139.8076 18.8296 -166.9631
8.68173640 -115.4047 3.0387 -62.0839 48.7092 30.0477 53.9750 -94.4024 -77.6450 -26.7219 -169.1636
8.70654810 -145.0657 145.0502 -170.6175 61.9811 -28.7435 -170.8231 -111.3906 -146.2971 154.6178 55.7733
8.76948410 -121.9764 10.0711 -151.7162 51.3913 -103.8322 -48.7764 120.5697 -74.9589 -13.6997 -56.6724
8.80607940 -84.5618 -8.7117 -61.1975 61.9115 -33.1583 -172.2395 -108.1495 -72.8984 -23.8513 -168.7964
8.87066400 -76.4277 -21.5265 -164.8211 51.3967 45.4025 -166.6755 -161.4593 -140.3044 25.3373 -156.1839
8.90669470 -121.4864 3.0918 77.6004 43.7810 -97.5751 49.4641 -94.8374 -75.3557 -13.2539 64.7476
8.92832970 -80.3154 -24.0792 68.8810 53.6407 32.0599 -50.0527 -28.9868 -76.2572 -26.0739 -169.6518
8.96193430 -95.8012 -16.0026 72.1598 50.1637 30.5900 55.6231 87.4710 -72.0987 -16.6477 -60.1464
9.06541350 -144.9151 144.5743 -170.5522 48.3626 25.4991 56.4967 -101.6179 -151.9153 153.2988 -166.8869
9.10353810 -79.1372 -31.4143 -174.5298 55.0389 33.2318 -49.6942 154.6783 -72.0020 -28.0196 -170.4433
9.21361320 -74.4291 -33.5705 -57.7024 51.8144 41.6019 -165.4291 23.0028 -140.9895 26.5699 -155.0468
9.23579810 -125.6421 17.3519 -151.9060 43.7628 -103.4643 50.4003 87.5309 -78.9317 -9.3418 -59.6738
9.27150030 -75.1068 -31.9588 -56.5516 51.8513 46.4727 -166.7723 -161.4860 -72.6480 -27.1818 -169.3018
9.33698140 -77.9113 -35.7285 -179.2226 60.4437 -29.6902 -49.7623 -32.0787 -76.5861 -24.8810 -167.6925
9.36200190 -132.2698 85.1699 -54.6738 46.8030 29.5042 52.8272 -95.2008 -106.5890 0.8778 56.6487
9.38347250 -115.3305 3.0086 60.5649 48.6920 29.8422 54.0086 89.7936 -78.3526 -25.4845 -169.9310
9.40529560 -93.4402 -26.4610 -172.4167 49.2092 28.5164 55.4285 -98.2807 -81.2581 -9.3330 55.5572
9.42832340 -74.2296 -34.7986 -179.9204 49.7844 -99.4867 -171.2871 -168.9984 -90.2349 -4.8406 -165.0551
9.49273670 -94.5886 -16.5445 -164.2691 48.3220 30.0655 55.0538 87.8561 -78.2743 150.1673 -168.5570
9.57885260 -80.7928 -22.9900 -166.3167 53.6799 31.1607 -49.8623 -30.2776 -139.8304 19.3559 -154.9551
9.60969920 -76.4875 -21.3885 -164.7020 51.4512 45.4393 -166.7271 21.4718 -140.3176 20.8324 -155.1125
9.63185620 -96.4600 -11.8499 73.5965 47.3713 35.2994 53.4943 90.4896 -148.3289 154.7102 -166.5591
9.68594000 -94.0205 -25.6494 66.5413 47.8532 27.0773 55.7008 -98.3964 -74.2955 149.8011 54.3670
9.73249570 -92.5804 -28.5667 -54.1113 48.6949 28.9134 55.1456 -98.0512 -73.0122 149.3424 51.6012
9.76728510 -75.0482 -28.3284 67.6829 48.1952 -102.9313 -53.1403 160.4332 -77.6118 -20.4023 -165.5439
9.95766240 -74.4068 -33.6213 -178.0336 51.8320 41.4189 -165.4482 23.0361 -141.5193 22.8412 -153.4936
10.07766500 -73.5690 -36.8269 179.3308 49.4204 -97.0493 -171.5757 12.0041 -78.9157 -21.8766 -167.7479
10.33537330 -74.1533 -36.6167 179.5257 49.3316 -100.2503 -52.8629 160.5381 -76.3345 -21.4205 -167.4971
10.83279110 -124.7817 17.8954 -32.0470 56.4091 25.2334 -44.9466 -65.3557 -77.0592 -25.5450 -169.0753
10.91919880 -95.3369 -16.4157 70.9113 48.5376 29.7923 55.1583 -96.9497 -77.0106 -26.7456 -168.7301
11.37333760 -95.7254 -27.7328 -173.0946 48.7906 31.7550 54.6646 -97.2083 -72.7864 -28.9386 -170.2557
11.51871870 -88.4236 -39.2367 -59.4554 51.6448 -12.2179 61.3236 -107.6342 -77.2238 150.7363 58.2026
11.62130230 -95.3021 -16.2325 71.0237 48.5653 29.4963 55.2274 -97.0477 -77.6971 -25.5578 -169.5585
12.08397260 -95.6587 -30.8196 -54.6414 49.3219 26.8114 55.8467 -99.0453 -76.8501 -26.7247 -171.9388
13.69759780 -76.7528 -27.4413 -52.2993 61.4857 6.2263 121.8208 -65.8053 -76.3699 -11.8835 58.6009
13.94086560 -132.6248 148.9480 57.3112 -139.2223 5.2649 60.8384 6.5397 55.8307 14.1061 -32.1632
14.95647950 44.7887 48.9104 69.7384 -57.1644 124.8716 -49.1757 96.1344 -141.0878 153.5894 -60.0902
