# Supplementary material for: Exploiting Sequence-Dependent Rotamer Information in Global Optimization of Proteins
Source: J Phys Chem B. 2022 Oct 18;126(42):8381–90. doi: 10.1021/acs.jpcb.2c04647 (PMC9623586; doi:10.1021/acs.jpcb.2c04647)
Supplement: Supplementary file 2 — jp2c04647_si_002.zip [file jp2c04647_si_002.zip › TripeptideConformations/MET_HIE_TRP_new.csv]

0.00000000 60.0517 8.7434 -57.6469 -64.6869 177.4973 -69.2912 -16.1269 60.0668 -89.5898 -74.7993 -12.8854 54.9623 80.3104
0.18799768 59.7043 8.6311 -57.1521 -58.8198 -62.6432 -69.1633 -15.8596 60.1279 -90.5828 -75.4347 -12.6724 54.8521 81.5899
0.36640096 57.7299 17.9630 -57.1882 -176.2748 179.7621 -68.9523 -15.6692 59.1252 -89.2799 -75.8636 -12.9427 58.2626 85.1650
0.45714587 59.1214 12.0087 -57.0173 -63.7919 177.6257 -70.2131 -16.1867 61.6576 80.2913 -76.0032 -11.8998 54.4980 83.2249
0.58087260 58.6500 12.4677 -56.6616 -57.9352 -62.1288 -69.8938 -16.1363 62.4215 80.5402 -76.7393 -11.5830 54.4800 84.8014
0.72672851 57.0728 20.3369 -57.2918 -177.7073 70.6629 -68.5350 -15.5757 59.0434 -89.5555 -76.1841 -12.9195 58.7054 86.2698
0.78132503 57.0954 21.3446 -156.2595 62.3153 -174.9223 -69.5969 -15.2183 59.7311 -92.2338 -80.4845 -11.1832 59.7572 89.1028
0.86953627 58.2806 17.3867 -158.5944 53.8820 62.4244 -69.5230 -15.5746 59.4487 -91.0093 -78.9891 -11.7502 59.4974 87.5580
0.89577505 52.8434 39.8365 -156.0523 -179.7657 178.8855 -65.9126 -16.1909 60.7804 -92.5345 -79.3197 -11.8127 60.3909 89.2750
1.09791037 -119.1860 11.0834 -61.4436 -59.0254 -61.9769 -63.0702 -20.1303 60.6315 -83.6292 -75.6381 -14.1474 52.4548 -93.1759
1.15052459 56.2288 25.0902 -155.8613 63.6083 -174.9864 -69.4324 -16.2063 63.2027 80.0529 -81.6217 -10.0631 59.0641 91.0674
1.20468533 52.3919 42.3505 -156.6921 -179.3809 178.7465 -65.3986 -17.2325 63.6379 80.8465 -80.0710 -10.9773 59.7247 90.4997
1.22586799 56.1126 25.2164 -57.4015 -177.5723 70.6928 -67.6905 -16.5897 62.2840 80.5328 -77.5133 -11.7628 58.2917 88.7705
1.28020895 59.5195 13.2039 -64.0010 76.9402 -177.4551 -68.9313 -16.3937 59.4562 -88.0318 -74.5380 -13.0957 57.3471 80.9813
1.30853320 57.0140 22.3828 -159.6084 52.9101 62.0156 -69.6764 -16.3881 62.7587 80.0614 -81.3448 -10.1398 59.4653 90.4458
1.33675465 -144.0257 156.7569 70.6818 -63.8025 -170.6872 -66.8654 -22.8234 63.0980 -86.5845 -93.9521 -0.9708 59.9322 -91.4812
1.39607781 -122.1853 9.7373 -62.3332 -64.8532 178.2843 -63.9359 -19.9744 60.9247 -82.9470 -75.3878 -14.2809 52.9875 -93.0390
1.42214972 -126.5555 12.6402 -61.9979 -176.2066 179.7101 -63.9444 -20.1797 60.8836 -82.7911 -74.8135 -13.8456 51.5490 -94.5239
1.46262679 53.9123 35.8659 -154.6596 179.8234 -70.3488 -66.3855 -16.0606 60.2731 -91.3756 -77.4335 -12.4679 59.6974 88.2547
1.54502167 59.2946 13.2783 -158.9879 59.6641 -101.3421 -71.5801 -14.3759 59.8816 -90.6867 -79.6319 -7.9617 58.7041 88.9134
1.57958456 -144.9344 148.7149 -175.4855 58.6045 -177.8727 -142.8473 154.1392 -175.2405 54.8731 -135.0376 149.2905 -61.5648 -93.6332
1.60166795 -121.5104 160.8996 -66.6767 -61.3441 -66.6705 -65.5397 -18.8286 61.2289 -86.9810 -81.5240 -8.9874 61.3573 74.0015
1.66464427 -147.4811 147.5221 56.8802 174.7524 66.3763 -92.3675 -14.0670 63.7525 -95.2882 -94.8856 -5.0071 65.1637 90.8604
1.69396852 -125.1333 21.3963 -61.3708 -173.2126 72.7066 -62.6937 -20.4781 60.3752 -83.8246 -74.1920 -13.0906 48.8161 -96.8424
1.75222572 59.0752 14.5861 -65.3836 70.6520 64.2168 -69.8192 -16.3303 61.1133 80.1390 -75.9541 -11.9991 56.0264 83.8664
1.81367449 50.1558 21.6253 70.4416 174.1067 179.8477 -69.3746 -15.2183 59.3525 -90.5967 -77.3148 -12.3946 58.5614 87.6945
1.88084983 -69.2395 141.1724 69.1586 -165.3696 -171.7843 -75.0282 -14.1323 64.8175 -95.8249 -95.4154 0.0001 65.8482 92.1697
1.90384829 -76.0806 156.2405 -64.1276 -58.9524 -65.6744 -65.3913 -24.2776 61.5343 -83.4542 -85.7292 -7.3931 53.1037 -103.9620
1.92466171 -63.8453 -18.2408 66.2316 -179.1542 -179.7474 -68.8633 -16.8203 53.9787 -90.6049 -92.0974 -1.7252 -64.0689 -55.1988
1.94695804 -63.3599 -18.7604 66.1725 -179.1012 -179.7458 -74.9812 -18.2437 56.5059 -83.2428 -102.0993 -34.6761 -62.1528 -51.2798
1.99102100 -144.8838 149.4530 -175.3800 58.1981 -177.6851 -142.4259 151.1238 -176.6245 -105.4375 -134.0270 148.2851 -61.2024 -93.6142
2.02692996 -146.9551 153.3793 58.4207 178.5719 -75.3892 -125.7002 -5.3819 62.5606 81.1922 -94.6578 0.5717 56.9816 89.8109
2.04799850 -129.6078 2.2687 53.7736 61.3955 68.2863 -64.9966 -18.7596 61.3244 -81.9983 -73.4103 -15.3228 53.8621 -93.8349
2.07233437 -126.2668 12.4327 -157.8866 63.0869 -172.0356 -63.1391 -21.1366 60.9088 -82.2498 -78.7212 -13.3307 55.6616 -91.4525
2.09861819 -130.2516 9.1920 65.1518 177.6146 69.4803 -64.8265 -19.9665 61.2597 -81.6638 -74.7129 -14.2529 53.2511 -93.9562
2.11912621 -76.1957 152.0142 -62.9757 -64.0539 -177.9306 -68.9553 -18.8260 67.0422 84.0820 -86.1761 -5.7334 63.2381 82.1968
2.14012598 -62.9827 -18.1400 67.2790 -178.0784 -178.7185 -79.9336 -13.5257 -57.1357 -69.6076 -128.9835 -27.3900 -52.0831 -80.4357
2.17950430 57.0954 17.7014 -53.7427 -57.6891 -64.1629 -66.2934 -20.9329 60.7296 -82.6901 -79.1535 -12.0239 54.3951 -95.8220
2.21249954 -63.7327 -18.3897 63.3542 76.4631 -177.2148 -69.7571 -16.3793 54.0449 -91.0253 -92.5247 -1.7569 -63.9654 -55.2907
2.24361067 -66.5249 -17.8173 -64.4173 -175.1664 -69.0137 -68.2499 -16.8210 54.3643 -91.2904 -91.8385 -1.9010 -64.3788 -55.3723
2.26777436 -64.0331 -17.8860 66.4481 -177.0437 -69.6207 -68.7834 -16.9208 53.9984 -90.6256 -91.8912 -1.7471 -64.1221 -55.2420
2.29295150 -144.3503 160.8788 71.7829 -64.4138 -172.2887 -62.1813 -31.2834 -175.5463 74.9594 -91.9181 4.0259 61.5696 94.0251
2.32069457 -128.2741 154.9421 -66.1563 -66.9947 -178.7349 -68.3706 -18.9491 67.0088 84.3318 -85.5753 -6.0022 62.9581 81.3390
2.34118945 -60.6158 -21.5658 65.9172 -178.9326 -72.0687 -88.8651 -7.9891 -55.5378 -67.7734 -130.6193 -26.1635 -53.0020 -82.0834
2.36286197 -66.3424 -16.8659 71.5149 -65.6946 -67.9747 -68.3853 -17.1619 54.5554 -91.4383 -90.7933 -2.2985 -64.7331 -55.5976
2.39385617 -65.6550 -14.7200 59.7687 66.8649 63.8542 -69.7366 -17.0417 54.2028 -91.1837 -91.0843 -1.9482 -64.3229 -55.6336
2.42853658 -76.0934 149.8721 68.7226 -64.5011 -68.0539 -69.8359 -22.2220 62.9719 -86.5609 -92.0852 -2.0463 56.3746 -94.9760
2.45373247 -75.7444 149.1332 -64.0642 -179.3245 -69.9330 -67.5569 -23.4276 62.9528 -85.7986 -93.2596 -6.9459 61.3266 -92.5510
2.47737069 -67.7231 -26.0762 -171.2391 61.9953 -179.2497 -70.3190 -13.9525 66.1549 -80.4940 -75.3460 -14.3334 -56.7802 129.8218
2.51500444 -74.0769 152.9190 -166.9049 56.1960 168.5348 -63.5597 -21.3495 69.0545 82.0778 -82.5824 -7.3483 59.4118 63.0050
2.55314011 52.5501 42.0615 -156.1965 -179.3425 71.6415 -65.6307 -17.7906 -58.9317 -70.9694 -79.3280 -11.1835 57.8820 90.1373
2.57351017 -61.3187 -20.5995 67.0412 179.6989 70.4918 -87.4571 -8.9300 -55.1165 -68.9443 -130.4764 -26.4830 -52.8232 -81.7492
2.59476239 -64.1808 -17.7843 72.8299 -67.0748 175.7997 -81.8993 -7.0778 62.5676 -71.3476 -135.6274 -25.2753 63.1022 -95.5196
2.63777212 -65.7814 -14.0449 72.0995 -67.6501 -174.8511 -72.7409 -18.4962 -60.6641 -64.0920 -127.5024 -28.3586 -51.1572 -79.0529
2.67566187 -62.9300 -23.9567 -170.0755 177.5722 -70.7602 -67.2085 -15.9434 54.6091 -90.6779 -94.6369 -1.0887 -63.8819 -54.4067
2.71557543 -145.5874 154.9600 69.3214 -63.2874 -64.2059 -67.5113 -22.0159 -57.6577 93.9272 -98.7745 3.9923 60.4041 93.2677
2.73885754 59.9609 11.4984 -54.5693 -58.4569 -65.3827 -87.5419 -2.9770 64.3243 -82.9464 -73.6061 -17.2459 -49.7521 -69.5354
2.76148699 -66.5235 129.6243 175.9370 56.5556 68.6192 -143.2205 -10.6069 66.0452 80.8556 -99.2708 -9.4919 60.8453 93.1441
2.78747374 55.3998 27.0466 -56.8813 -174.6113 -68.8457 -64.7546 -20.9256 60.6964 -83.9555 -75.5646 -11.0057 46.8508 -100.7896
2.81906866 -73.9252 133.8293 -65.6677 178.0688 177.7568 -70.3501 -28.5712 -175.3728 74.2035 -90.4886 -1.3818 59.2820 93.0136
2.84253613 -124.8259 9.6508 -62.1104 -176.3556 179.7382 -66.6194 -16.8372 -55.0723 89.6255 -72.4263 -15.2204 50.2643 -95.6496
2.86589428 -127.0392 -1.9281 56.2664 66.7404 -177.1350 -69.0320 -14.3414 -54.3003 87.5333 -71.3404 -16.7875 52.4324 -94.6953
2.91457613 -67.5248 -16.8020 -61.0807 -63.3014 95.8406 -68.2130 -16.8847 54.3788 -91.2229 -92.0428 -1.8103 -64.1984 -55.3534
2.94219253 -145.4420 156.0937 64.5424 86.1729 72.9463 -133.5735 -1.7987 63.3405 -94.3016 -96.9782 4.3812 56.6949 89.6073
2.97093304 -81.7807 63.5713 -62.2254 77.0844 68.6451 -63.7397 -17.6633 65.6389 83.6426 -76.5779 -13.1920 57.8233 88.9557
3.00307293 -147.4125 151.5766 56.4833 173.2224 64.0106 -87.6145 -14.4900 -59.5233 -71.8944 -106.0150 2.9453 60.2567 93.2408
3.02833343 -145.1318 156.7696 65.1079 86.5201 72.8402 -134.0860 -4.6695 62.4288 81.6754 -93.4081 3.3824 55.5510 90.1565
3.04988556 -145.0823 143.6004 -177.4743 57.8927 179.8979 -89.4620 144.1627 -177.5589 62.5612 -138.2816 152.6229 -55.2944 109.3050
3.07205628 -87.2992 152.1155 -61.3892 -174.6460 177.9129 -122.0524 22.0917 -59.4548 -86.4501 -145.5574 163.2871 53.3858 86.8044
3.09602903 60.4189 12.1103 -56.3176 -178.5735 70.3471 -88.9293 0.1194 64.4944 -85.6320 -73.3194 -17.4312 -47.3226 -64.0763
3.12275061 -124.7723 9.1483 -62.0909 -174.3743 -68.8516 -66.7523 -16.7510 -55.0470 89.4756 -72.4168 -15.2859 50.4001 -95.5464
3.15967204 -136.5047 138.1778 -63.2888 -177.2556 -65.2768 -73.0737 -19.5113 -57.3662 98.7844 -102.3507 1.1125 59.0864 93.8807
3.18482268 -78.9196 161.8289 -59.6221 -55.2304 -66.8383 -60.2832 -30.7789 -176.5010 -107.0706 -82.8264 -5.1651 60.7745 82.8442
3.20539663 -64.7403 -18.1754 -62.3517 -57.7467 -65.4516 -78.0588 -13.7492 -57.4829 -68.7158 -128.7752 -27.3709 -52.3896 -80.3723
3.23010336 -77.5196 154.4662 69.2445 -64.5342 -66.5607 -67.7867 -21.8350 -59.7895 -70.0915 -99.0684 4.4209 59.9955 93.2479
3.26142502 -79.7620 59.6927 58.1904 178.4258 -179.5733 -61.8070 -18.3605 66.7393 83.6538 -74.2936 -14.5556 57.0410 86.8289
3.29079989 -66.2759 -11.2382 71.1464 -69.5703 -175.6556 -70.9164 -18.5028 -58.4056 111.2719 -133.1557 -24.8451 61.4351 86.0239
3.31089106 -76.0311 155.0785 -65.5749 -177.8549 71.7340 -143.9504 153.2365 -176.1206 56.0816 -139.3880 151.1908 -57.8270 -90.8793
3.33855972 -135.7021 147.2143 -65.3351 175.6302 65.3430 -90.7131 0.2866 65.6780 -85.5657 -143.3371 163.5918 65.9454 -83.8343
3.35899995 -136.0889 154.0588 -61.4531 -171.7919 -66.1782 -121.3516 20.4063 -54.8992 107.1030 -144.2629 163.4426 54.7102 87.9246
3.37989235 -125.0071 57.2718 -61.4764 -174.0797 178.7668 -64.1361 -15.4749 -55.2069 97.8367 -72.8372 -16.3079 57.6953 85.8950
3.40187519 -65.4626 -15.8401 -64.4287 -177.7364 179.7925 -79.8642 -11.8709 -60.2068 -72.6882 -137.4675 -23.3107 59.5342 85.7752
3.42305456 -64.3819 -18.4475 -63.0468 -62.4185 179.8022 -73.6565 -15.1448 -58.4526 96.3955 -127.9104 -28.0894 -52.9176 -80.1379
3.45629597 -64.8104 -13.1367 64.1164 75.3749 176.3421 -67.7221 -20.2403 -58.7164 101.5706 -132.2212 -24.6220 61.4656 85.7824
3.48120864 -63.8917 -19.0156 -64.7043 -177.7310 179.7999 -74.1469 -14.9216 -58.3667 96.4877 -128.0240 -28.0132 -53.0204 -80.0879
3.50426676 -65.0327 -14.3343 64.5049 75.8515 176.1415 -67.7604 -20.4194 -58.5184 101.2337 -126.3350 -29.1296 -51.3284 -79.0131
3.53236881 -123.0267 21.9916 -60.9646 -173.3376 72.7605 -65.9785 -17.2644 -57.6091 -69.6472 -72.2336 -13.9773 47.6209 -98.1984
3.56255561 -69.8819 144.1455 58.2906 173.0614 64.1202 -77.7053 -28.6462 -176.2231 -107.9875 -90.5400 -0.4890 61.7809 93.8135
3.58609576 56.0469 24.4571 -62.4053 77.8366 -179.1799 -65.3417 -21.0658 60.2295 -84.1076 -76.3119 -10.5025 46.8728 -100.6441
3.61274384 -64.5880 -15.5218 67.3699 -70.6150 -67.9929 -80.3401 -11.6558 -55.5139 117.3842 -136.8460 -23.6608 60.8775 86.1902
3.63345174 -125.7206 22.6388 -60.9287 -173.0566 72.8951 -62.7520 -23.1892 -173.3202 72.6021 -69.3857 -14.1777 49.5912 -98.0047
3.65762284 -66.6004 -11.4883 60.3019 67.2268 64.5611 -73.3053 -18.6427 -62.2029 -75.1438 -127.8229 -28.5378 -50.8010 -79.1806
3.68547019 -56.1594 -32.7587 -173.1980 177.3286 69.5715 -82.0590 -6.7315 -56.7562 98.3238 -128.9783 -25.6759 -55.0228 -83.0472
3.71221454 -65.6487 -16.6103 64.9670 76.3727 176.1341 -64.0886 -20.0341 -56.6633 96.2933 -120.8297 11.4559 -52.1892 -79.3733
3.75320073 -64.5471 -22.1584 -64.8723 -177.7564 179.8093 -68.7180 -15.3414 -57.7740 94.4299 -123.6008 10.3922 -52.7902 -81.1166
3.77827989 -63.9399 -16.8211 66.3753 -179.2171 -179.7462 -74.7221 -16.7301 64.4221 -78.9362 -121.0111 -36.9187 -176.3614 -107.6917
3.81496128 -124.7940 25.9675 -155.1410 178.4694 -179.3835 -65.5817 -18.6310 -57.9184 -69.9775 -74.9069 -13.0892 49.8707 -96.9038
3.84807800 -63.8317 -19.1166 -65.1064 179.5398 69.7192 -74.1862 -14.8855 -58.3506 96.4410 -128.0250 -28.0054 -53.0315 -80.1031
3.88154838 56.7978 20.9140 -55.8413 -176.5540 -179.9130 -78.9472 -8.0462 63.3391 -86.3672 -70.4157 -19.1215 -52.7230 114.4848
3.90518257 -66.2579 -10.2462 60.6105 67.4512 64.8002 -73.0354 -17.6723 -64.1680 -77.3898 -134.5060 -24.4972 59.9228 85.9688
3.92602505 -128.2196 6.6492 65.4381 177.5955 69.5149 -69.7850 -14.6109 -57.6612 -68.6413 -72.4915 -15.5799 52.1888 -95.0997
3.96870275 -146.7247 152.7544 61.7937 -176.0848 -176.1926 -83.9668 -28.0860 -174.1481 74.0721 -90.2978 166.0634 59.7392 94.8443
3.98964238 -65.7076 -16.9345 -61.0157 -63.0664 95.6989 -77.2687 -14.2727 -57.6181 -68.6218 -128.7392 -27.7413 -52.2519 -80.2178
4.01306006 -74.4570 140.2302 -63.8501 179.1229 177.9638 -80.5266 -28.7308 -176.5327 -108.0758 -89.0141 161.7463 58.3630 95.8457
4.04106284 -72.5906 119.5026 -173.7831 -178.5854 -73.4403 -72.4567 -30.9274 -176.8275 -106.5277 -96.0172 5.4630 64.4790 95.8492
4.06125109 -64.3917 -16.3401 -63.9517 77.7385 -179.7967 -71.8277 -22.2365 -173.2745 72.1527 -127.9052 -22.5427 61.8309 85.7744
4.08247897 -123.9053 8.6313 -156.5127 64.7163 -172.7184 -67.2654 -16.7034 -57.8456 -69.2774 -74.9436 -15.1447 54.4551 -93.1488
4.12209746 -125.7180 17.6560 -155.2501 177.4161 -71.5020 -65.5319 -17.8390 -55.5635 91.1324 -72.8305 -14.2073 48.8485 -97.0911
4.14696957 -147.7259 159.4729 62.7744 178.2858 -178.8703 -63.2420 -28.7201 -176.0025 -109.3083 -78.9677 -4.8924 -49.4795 113.4973
4.16850596 -59.7268 -26.9167 -170.7149 177.8474 -70.6554 -74.0564 -12.9619 -57.8096 95.7877 -127.7780 -26.7619 -53.8543 -80.8105
4.20863654 -135.8403 143.3762 -62.4138 -177.2151 -66.0095 -80.9892 -28.6255 -176.5786 -108.0490 -90.2850 161.8448 58.1722 95.8934
4.22891773 -62.7360 -23.7391 -170.2184 175.4367 -179.9926 -71.7836 -17.7859 64.9683 -79.0939 -114.8484 -37.2229 -176.1559 -107.3399
4.25739208 55.1704 30.6434 -62.7824 71.7955 63.7639 -64.3950 -20.7909 63.4712 84.1207 -76.5073 -10.6245 46.5992 -100.2880
4.28141097 -146.9237 177.9146 67.8572 177.6538 -70.6232 -126.4685 155.9287 -175.2344 -109.4454 -130.4555 146.2716 -60.6792 -93.1252
4.30374159 -145.3611 163.0865 66.9480 -74.7753 179.9165 -90.6462 9.3183 -54.8134 101.6585 -137.5552 164.6256 58.7852 89.3435
4.32741783 -72.7921 144.8941 -167.1167 166.0638 70.3473 -79.6462 -3.7865 68.0729 90.2078 -138.5766 164.7231 65.1935 -85.9471
4.34883905 -131.8699 161.8642 -58.4831 84.5587 69.3255 -64.3924 -23.2385 -59.9487 -69.3774 -94.8254 -0.2736 60.4802 88.5855
4.37328895 -131.6114 152.1164 -61.7241 83.1719 -179.0895 -68.0117 -22.1720 -60.0279 -70.0378 -98.7152 1.9739 59.5594 91.4548
4.40269213 -147.2665 151.2620 57.4327 177.9653 65.3318 -85.7946 -27.8352 -174.1892 73.9912 -88.1877 165.3402 60.6229 95.0544
4.43776985 -70.9658 149.7102 65.7683 -175.3533 -176.0402 -82.9993 -28.3330 -174.2451 74.0992 -89.4947 165.8513 59.7696 94.6346
4.46830005 -124.5004 20.2333 -154.7606 176.3973 70.2645 -66.4454 -17.7016 -57.6169 -69.4993 -73.3877 -13.7888 49.1070 -96.8423
4.49207541 -144.5528 155.5635 -164.3425 57.0621 171.3379 -74.8303 -22.6044 69.7011 -84.7335 -88.0782 161.1911 56.6993 53.9599
4.52433191 -131.0745 153.1440 -62.5912 84.3876 -178.2075 -121.3912 20.3548 -54.8172 107.4517 -143.3909 163.1457 55.5496 88.2589
4.55277330 58.0733 25.0805 -153.0037 176.8980 -179.7386 -111.1934 3.7697 60.4344 70.8082 -75.3194 -16.1675 -47.6388 -66.1224
4.59425920 -62.9591 -19.4353 -65.1652 74.0329 67.7578 -79.9145 -7.3226 61.3300 -72.1840 -121.9793 -26.1822 74.0828 75.5269
4.61468925 -103.7822 5.5330 -61.0050 -74.9511 93.8568 -65.5024 -16.1913 -55.8735 91.2535 -73.0952 -15.9090 50.6987 -94.4042
4.65246782 -67.1629 -18.6320 -64.4525 -175.2001 -69.0146 -79.1057 -18.7131 65.4045 95.2884 -91.8767 -37.4046 -66.1035 -60.7719
4.69558122 -83.7438 -15.2168 67.6124 -177.9895 -70.0225 -146.8327 144.2313 -178.4186 61.4722 -143.0616 153.0929 -60.5716 92.6681
4.71649925 -134.5937 164.1971 -57.0348 -169.1010 80.7992 -59.5069 -32.8005 -176.4272 75.3380 -97.4742 4.7207 57.4831 83.5202
4.74158470 -88.4176 -13.6510 -61.0579 -58.2410 -65.6670 -145.3580 142.4322 -177.5153 -101.1376 -142.1874 153.4653 -60.4668 92.4166
4.76319296 -146.4603 159.2895 67.9043 -67.3366 -63.8253 -79.6396 -31.6611 -176.4738 -107.3316 -84.0848 162.5156 59.0385 91.3443
4.79940772 -64.7251 -19.1972 -74.9158 67.7544 -102.0630 -71.7508 -22.7317 -169.8437 75.9891 -113.6533 -29.1816 -56.4177 -84.7910
4.82319142 -61.0632 -24.7511 -170.2434 177.4834 -70.7801 -72.7925 -16.8395 -56.2894 97.3351 -137.6811 -21.2059 57.4531 -96.0184
4.85317511 -69.2134 147.6936 61.3239 -74.8221 118.1516 -66.3567 -30.1599 -176.5107 -107.2248 -85.2389 0.7678 60.5941 90.3993
4.88098296 -54.8403 -36.3103 -177.7608 -84.8600 179.7494 -76.0543 -8.8616 -56.5879 98.3760 -127.6491 -25.2982 -54.9313 -82.6467
4.90163377 -67.2655 -18.2446 -62.5414 -58.1104 -65.5114 -68.3645 -19.5984 63.7527 -83.1643 -78.8175 -20.2558 -168.9932 -110.0417
4.93254927 -66.5050 -14.9167 63.8456 75.5602 176.9270 -70.6761 -22.3379 -64.0501 -74.4717 -120.8866 -29.2734 -45.4003 118.3186
4.96578645 -70.8642 140.7255 -178.6641 58.5332 -174.8166 -147.2265 144.9067 -177.4061 -101.4877 -149.5067 160.2679 61.3083 -88.9660
4.98630659 -75.5636 152.0828 -65.0436 -60.1028 -65.4962 -77.3503 -16.1163 -172.7601 70.8497 -131.3277 163.1613 62.1049 87.1931
5.01062775 -73.3459 149.8654 -172.5522 57.5227 -174.6614 -67.9723 -22.5320 -58.9358 -72.7327 -147.7277 162.7142 52.3549 -98.7452
5.03309328 -130.7933 157.7907 -67.5031 -66.8109 179.7458 -136.1293 147.3581 -177.7887 58.5427 -138.0900 154.1527 -50.9503 107.7322
5.05541924 -145.5156 168.6859 61.8027 71.2109 67.0169 -143.4842 153.5700 -172.8646 47.4865 -78.7357 155.5228 -56.8241 107.8365
5.08179346 -70.8222 147.9093 61.1721 177.4782 65.2375 -84.9870 -29.1496 -176.0739 -108.3524 -86.0214 165.0089 60.8296 95.0958
5.10720679 -74.8030 161.3772 66.8436 77.4510 179.1536 -136.2027 16.1933 -163.6338 58.3178 -133.5110 4.0280 54.9122 83.3786
5.13361916 -146.4476 159.2885 68.4344 -66.3021 -63.3890 -125.4318 24.5700 -164.7511 56.8790 -147.2312 163.1261 55.0941 87.3559
5.15483305 -70.7354 145.7441 -66.6769 74.1981 68.4604 -77.3025 -30.0478 -176.9814 -107.3505 -88.9919 161.0644 59.5420 95.2655
5.17676133 -78.6706 -26.8793 -170.5659 177.7857 -70.6534 -143.6194 147.7341 -177.5251 60.4356 -141.5942 152.0010 -60.7114 93.4718
5.20011624 -71.0548 142.6170 -74.7265 68.0559 -102.8080 -67.0199 -30.3587 -177.2578 -106.5864 -90.1824 0.1623 60.0899 91.9318
5.23010864 -71.7237 127.7943 -173.9875 -179.7263 -70.7023 -74.0168 -18.6764 74.1012 92.7142 -69.8238 -16.6165 -57.3854 119.0240
5.26272662 -64.1997 -16.0185 66.0589 178.3307 69.8604 -73.6566 -15.9296 61.2225 82.1906 -120.4913 -37.7494 -177.2039 -107.7810
5.28626027 -61.9958 -23.2539 -167.1554 68.4311 -97.6127 -70.6312 -15.3807 -57.9669 94.8251 -126.6642 -27.3611 -53.3720 -80.7186
5.32044074 -72.3772 145.1485 -163.4504 72.2484 -101.4830 -143.7196 155.6396 -174.9439 53.9197 -137.8442 150.3974 -59.3406 -92.5206
5.34163168 -62.8293 -21.0625 -166.5678 67.8704 -97.6536 -71.2623 -14.6022 -58.1537 96.9994 -134.6223 -23.0942 60.5298 86.4376
5.37068195 -86.8990 -16.1486 -67.5276 73.6949 67.9689 -145.2044 144.3805 -178.3141 61.5490 -142.8839 153.0233 -60.6481 92.5871
5.39250593 -71.1278 148.8711 61.3343 176.6802 64.5611 -89.5325 -14.3623 64.7063 83.8550 -103.9314 166.3390 57.2454 -91.6220
5.42326858 -71.8142 136.9312 -157.8276 -74.5977 175.1975 -65.9765 -18.8592 60.0705 -98.7003 -127.8632 18.2915 60.8412 51.0963
5.46293153 59.1662 15.2343 -55.0854 -62.5604 178.0895 -83.2827 -10.8405 -171.5274 -117.6943 -73.5985 -16.2560 -43.6248 -66.1473
5.48751609 56.1306 27.8641 -56.7345 -176.3857 179.9450 -133.4800 22.6609 -165.4568 -128.0263 -78.7629 -14.7104 -52.4630 -65.6407
5.52998426 -143.4068 143.7620 -169.7394 -84.8535 -75.7327 -62.8608 -22.6463 -59.4252 89.5173 -128.9460 20.2910 61.8659 89.2583
5.56707171 43.5783 42.0301 63.6670 -87.1969 177.9788 -62.9915 -20.7986 62.2176 -83.9721 -73.9711 -11.7023 45.6678 -101.7340
5.61273316 -147.5924 156.0576 63.5480 -73.2382 -66.9813 -87.6098 -21.6532 -58.4927 102.4137 -85.9517 162.4546 52.4812 -99.9433
5.63396858 -83.6106 172.5581 -63.2233 -168.8757 -65.0533 -61.9150 -16.9292 64.0544 -84.5423 -72.3353 -20.0027 65.9576 -97.4379
5.66401082 -80.1502 -12.9352 -61.3349 -58.2310 -65.7061 -145.2993 152.1839 -177.7022 60.5039 -147.1967 148.5680 -174.5490 -109.3502
5.68791797 -129.7671 152.5448 -64.1640 82.9146 -178.7845 -146.1132 159.0384 66.1186 94.5298 -141.0604 155.7629 -59.1059 -90.4282
5.71093991 -80.6594 50.7171 42.6119 55.6189 179.8689 -60.1177 -18.8331 68.3014 83.4964 -72.6419 -15.7562 57.0027 85.8998
5.73234141 -79.9455 -13.3802 -63.3459 -175.1249 -68.9818 -145.2623 152.2169 -177.6959 60.4757 -147.2042 148.5657 -174.5457 -109.3460
5.75331945 -126.0882 -1.1218 -158.9359 92.6835 -70.3095 -67.1526 -17.0116 -55.1273 88.3528 -75.7517 -15.1452 56.1429 -92.1312
5.79802365 -72.6913 152.3759 -74.2168 69.0181 -103.6969 -144.1819 153.0620 -176.0355 56.4253 -139.6984 151.0681 -58.2529 -90.5796
5.82042590 -74.5949 153.9435 62.9771 -74.7250 -70.1445 -85.0485 -22.4322 -58.2825 103.0248 -86.2442 162.1748 52.9203 -99.5918
5.85224148 -137.3408 158.5903 -63.8732 -173.7544 -68.5845 -67.3734 -14.4202 -58.1296 95.4583 -79.4249 -12.2296 -40.2988 133.8791
5.88188252 -144.2449 141.6162 -175.8256 -83.5240 174.0459 -143.1342 148.4635 -172.0385 -115.6399 -77.9882 151.2251 -56.8586 -90.1172
5.90796181 -143.8551 174.6330 63.1733 73.4729 67.7031 -64.4448 -14.8562 60.7468 -102.5089 -128.8300 18.5367 61.0480 50.6022
5.94834812 -86.3942 -20.0190 -63.4828 -174.6777 -67.8384 -137.6238 139.5335 -58.4250 103.6441 -143.6226 156.5896 -60.7667 93.5821
5.97053095 -144.6632 154.3309 60.7487 82.5376 72.9158 -149.7668 44.5228 -167.1871 51.0398 -145.8185 165.1737 53.2546 83.0328
6.00410458 62.0460 164.5520 -54.7625 -67.9387 95.2449 -69.6622 -23.2184 62.2308 -84.7063 -86.9243 -8.1790 53.2017 -101.5166
6.02476853 -71.6986 141.0666 -168.7156 -179.5045 73.3709 -71.5805 147.8151 -177.1569 61.6359 -147.4219 151.6315 -168.4387 -106.1365
6.04502488 -70.7722 146.9459 -66.4815 75.6765 177.9652 -75.3449 -33.5967 -177.2929 -105.9201 -84.2049 160.3909 57.0459 -94.5884
6.08399424 -75.5741 149.3309 -64.6288 179.7113 178.7270 -74.5541 -31.6668 -176.7063 -107.2170 -95.6601 160.6359 62.8041 -90.3238
6.12732615 -143.7714 140.5538 -175.1998 -83.6924 177.1819 -145.5570 159.3860 66.2707 94.7701 -148.3207 161.9546 62.7258 -87.6967
6.16112071 -145.2627 164.9621 55.2823 65.5099 64.5074 -153.5164 146.5346 -178.6530 63.7838 -132.8010 146.3966 -63.6712 -42.2054
6.18381190 -145.3052 157.5919 68.3871 -70.1428 -178.9600 -66.2409 -21.5498 65.0672 83.6395 -74.9258 -18.5335 -170.7764 79.5252
6.21522914 -147.3498 160.3474 62.7939 178.2546 69.8881 -143.8372 160.8265 -172.7167 50.5599 -68.3956 154.0382 -56.0988 107.4920
6.24880290 -82.3269 53.5734 -60.5468 79.8935 -178.7919 -80.7101 -6.3818 -54.9077 132.1080 -71.2578 159.8374 55.3835 80.5374
6.27921290 -74.6679 -35.0862 -175.8380 -85.5756 179.5612 -141.2728 147.3065 -177.3664 -102.3772 -139.4902 151.4674 -60.4535 93.8464
6.30171866 -78.5376 47.1569 61.2227 179.1188 -179.8424 -78.4035 -4.6916 -57.9048 -66.8381 -68.3026 159.4050 54.2835 76.0522
6.34354484 -84.6121 54.9012 -163.3562 178.9912 178.0665 -78.3180 -18.2025 -57.5611 108.4122 -79.0451 161.3182 52.8749 -93.9288
6.37867417 -147.0548 161.6674 60.8558 178.1066 176.2808 -93.5407 28.3042 -57.8882 -73.2613 -139.1136 156.8240 -175.7571 79.3446
6.39986313 -144.5331 155.7887 -170.2589 164.6729 175.3227 -61.4424 -23.5253 -56.7800 89.4676 -84.5066 -3.3500 56.9619 39.2022
6.44696376 -142.5209 178.6388 63.1847 73.7149 66.3469 -75.2103 51.7533 55.6789 -83.5933 -71.6005 -15.3828 52.0739 61.0394
6.48949047 -73.9309 148.1065 -64.1276 -177.7580 179.8885 -148.9905 164.5240 64.7116 92.5983 -145.4526 161.3381 63.3520 -88.5620
6.51324470 -146.7719 152.6542 61.7079 -175.9015 -69.2145 -152.5857 148.6087 -177.6439 -103.8101 -132.6130 145.9354 -63.1899 -51.3502
6.54324151 -146.9969 160.1648 63.1397 179.8297 -179.8328 -145.5680 163.8007 66.2564 92.6270 -145.9484 161.3649 63.0983 -88.6842
6.57164208 -77.3795 -15.6786 -66.7941 74.2236 68.2626 -145.1907 152.1371 -177.7202 60.5370 -147.1957 148.5861 -174.5260 -109.3325
6.59223346 -77.1337 160.3968 -166.8285 160.3182 68.4113 -61.9760 -14.3368 61.6859 -90.8222 -71.5703 -21.0800 67.1586 -94.7506
6.62442406 -136.1352 157.8484 -63.8590 -176.7898 179.7346 -82.1137 -4.8586 -57.2608 99.9206 -76.1266 155.3177 -41.9554 137.6365
6.66689555 -141.9263 -151.8091 62.1402 178.3588 69.4559 -59.6030 -14.1540 60.6994 -90.1678 -70.3694 -18.8927 59.4146 -103.7864
6.69894470 43.1768 -116.3166 55.8588 -84.9646 176.9280 -69.3879 -12.4933 53.3295 -94.4871 -98.5768 -3.3259 -61.8317 -56.7600
6.74718386 -80.0979 -14.9127 -62.2661 -62.6195 179.6810 -135.0042 155.0034 -61.3600 -82.3220 -146.0563 162.0111 63.0768 -88.4135
6.77357194 -144.3666 176.6872 68.3178 81.4876 66.9237 -55.3524 -29.3353 -168.3717 57.3539 -126.6910 18.5608 63.1797 83.3537
6.80674425 -143.1096 138.2802 -175.8696 -83.2283 177.7035 -138.2569 151.5533 -59.7611 102.1068 -147.9385 162.2716 62.8665 -87.9058
6.82824698 -145.3992 163.1365 59.5887 75.1396 179.1089 -131.4817 -19.6865 -173.4588 -113.2758 -83.0793 160.1380 53.9309 93.3312
6.85648539 -76.7825 -16.1033 -74.4088 68.8838 -104.2304 -143.5344 149.9327 -176.9703 60.2836 -151.9176 160.2907 55.4702 88.9573
6.88479443 63.6525 -25.5276 -171.8120 -85.9289 -69.4176 -60.5390 -22.2836 67.2246 -83.8132 -75.2646 -9.2766 41.6601 -108.2987
6.91828469 -144.7991 164.6418 54.2602 69.3317 175.3631 -102.2908 -22.1365 -173.3257 -112.5778 -77.0314 165.2217 58.2053 81.7270
6.94999248 -79.7394 -15.2059 -62.1148 -58.4338 -65.6527 -135.0916 155.0162 -61.2956 -82.2114 -146.0570 162.0107 63.0759 -88.4180
6.98775812 -70.8625 148.4928 66.0193 -176.4760 70.5483 -77.7611 -35.4056 -175.9034 -107.2767 -150.3104 158.2420 63.9749 -88.9493
7.01435338 56.5922 21.5647 -55.8768 -176.5616 -179.9173 -72.1005 -18.2303 62.8242 -82.2388 -74.8913 -21.5095 -171.9591 -110.2727
7.05633283 -72.1318 152.0389 -64.3904 77.6407 -179.9797 -69.8138 -30.8470 -178.3468 -107.9856 -145.9069 161.8689 60.7186 -90.6408
7.09115731 -71.0884 153.4600 66.5432 -178.4334 -70.2601 -148.9754 163.6293 63.8543 92.3532 -146.2784 161.4738 62.9869 -88.6943
7.11839247 -69.0155 -36.3590 -176.3027 -85.1586 179.5615 -144.9798 152.1539 -178.1782 60.5284 -147.2915 148.5294 -174.4846 -109.2739
7.14389396 -74.1062 158.4935 60.7255 72.0381 177.8409 -155.8093 141.0424 -178.4126 -100.5464 -142.5067 151.7527 -67.9435 -75.3977
7.16570125 -131.7715 -178.1875 -56.7904 -176.5163 -178.8196 -71.6774 -7.0768 64.7385 -82.6328 -80.6942 22.1925 60.4462 -171.0461
7.21321926 -144.7453 144.1392 -174.2773 176.3873 178.7931 -134.8897 154.0518 -59.6792 102.6210 -147.5961 162.1236 62.5004 -88.6857
7.24334991 -145.3185 166.3805 65.4994 79.5461 -179.7379 -132.0396 150.4845 -63.3486 -85.2536 -84.1695 155.4512 -59.9137 -87.7324
7.26956845 -147.4872 159.9820 62.4608 178.4933 -72.9475 -146.2521 144.9928 -177.2584 -101.5625 -151.2447 162.8858 50.6728 20.7848
7.30158659 -73.4006 157.9385 65.2098 78.1669 179.7189 -152.2989 173.2268 62.6077 88.7802 -124.6525 152.8442 -55.4659 -86.2411
7.32192909 -70.5986 147.0304 -65.3063 77.2603 -179.9242 -148.6393 164.5676 64.9891 92.5079 -145.4548 161.3266 63.3587 -88.5553
7.35127553 -145.3455 164.0401 59.9295 75.9508 176.7771 -86.7325 129.2814 -177.9958 -110.8205 -86.0632 146.2225 -64.7442 87.0139
7.38290730 -73.3232 154.4912 -75.0601 68.6590 -103.1587 -141.3712 158.7841 68.2494 -85.3671 -140.8070 156.8599 -59.5603 -90.3638
7.41732694 -144.7393 143.7171 -172.7992 175.1487 70.0488 -132.7107 152.2026 -62.6319 -84.7360 -148.2104 162.1476 62.2820 -88.6409
7.44004782 -85.4504 -10.4904 -62.8764 -175.1987 -68.9341 -75.2890 149.2333 -60.4877 -71.8392 -148.5409 162.3315 61.8552 -88.3852
7.46888761 -72.2060 141.8418 -165.2948 74.1755 -97.3130 -69.0059 -37.2721 -177.7995 -104.7134 -98.3051 160.4165 55.7092 -97.1666
7.49140083 -144.6473 170.9382 69.1603 87.0430 71.5252 -67.0689 -12.3831 63.4658 -75.0858 -128.9341 10.5680 53.6585 -102.6380
7.54883568 -76.7540 162.1288 60.2355 71.0168 175.0263 -107.6845 -19.1901 -172.4687 -114.0089 -76.4462 164.6585 58.3907 80.0643
7.56985526 -92.9967 -177.1832 -56.4626 -61.5824 179.3989 -70.7479 -8.6038 64.9572 -82.2927 -81.1702 21.7397 60.5208 -171.1027
7.62196038 -87.6852 136.6203 -135.6180 -61.9486 -177.0537 -139.0662 152.4815 -65.1920 -82.8589 -133.6620 156.1668 -59.3343 -91.1460
7.64304430 -73.0044 132.2215 -173.3116 177.8429 73.0952 -81.9972 -40.1402 -57.0642 102.8266 -156.6814 153.9035 51.7826 79.8204
7.74863465 -72.3193 150.1072 -75.6363 66.5525 -101.4640 -84.7555 4.9990 -56.1861 104.8870 -142.4219 162.6843 53.2959 -93.6738
7.79068094 -78.4545 -15.8744 -61.1630 -64.8449 95.9973 -134.8899 154.9380 -61.3629 -82.0668 -146.0929 162.0135 63.0623 -88.4206
7.82695209 -77.3085 -17.4028 -66.9850 74.3082 68.2122 -134.7930 154.8728 -60.9432 -81.9872 -146.0997 162.0123 63.0603 -88.4194
7.86080667 -135.9284 154.3899 -64.7647 -178.4830 70.1452 -76.7482 154.1921 -61.8559 -71.4465 -145.7015 153.8257 -172.9706 -109.5509
7.91500445 -83.5252 59.0557 -163.8390 179.3623 -179.4767 -138.7792 140.0794 -178.2937 -103.7948 -118.2412 154.2567 -40.3690 126.7241
7.96411429 -78.9018 155.2489 -76.1211 68.3661 -103.4777 -134.9578 154.0763 -59.1448 112.8664 -139.5712 156.5353 -59.4418 -89.2915
8.03202430 -131.5796 161.3498 -61.9241 84.3398 -178.8326 -85.8243 14.4404 -55.2292 101.3910 -68.5085 152.9022 -49.0476 155.5783
8.05579932 -75.6301 161.1441 69.3844 -71.6792 -179.3955 -69.9210 -25.7149 67.0460 -73.7077 -85.0869 48.9624 -160.8695 -107.0549
8.09807969 -76.1518 164.1586 66.8117 74.4009 68.6731 -128.3628 -39.2934 -175.9999 -105.5709 -144.9333 159.9247 64.0025 -89.3319
8.12646706 -123.3774 152.2819 -66.6247 76.6834 66.8262 -146.7075 164.4760 65.9623 92.7861 -145.4625 161.2991 63.3686 -88.5559
8.20718800 -144.9234 141.7919 -168.7159 76.0003 -96.9653 -146.1850 149.3443 -177.5168 -102.1570 -145.7739 149.5884 -173.9341 -109.1279
8.23899207 -143.1966 143.8132 -160.9385 -78.6434 -177.1952 -74.7880 -13.1937 62.7984 -94.6837 -76.9437 -4.5284 92.6401 141.2953
8.30416876 -83.7975 163.8943 60.0815 70.4485 178.0219 -134.2709 19.3656 -55.0148 106.0653 -149.8528 162.5817 44.0263 -100.4034
8.32579191 -144.4803 138.4728 -156.1395 -76.8150 176.6022 -70.5165 -17.1211 59.6269 -86.9855 -112.4945 11.2206 -61.1028 -43.7450
8.34692293 -87.1982 178.1664 -59.9382 -62.8315 179.6274 -70.3971 -10.0682 63.3463 79.2614 -80.7727 20.9831 62.6379 -174.2606
8.37226684 -146.7738 159.1971 57.7833 173.6945 177.0443 -115.4314 27.4541 -58.1855 -79.2283 -65.5847 -21.0885 89.3802 122.7375
8.42732240 -73.7449 149.7445 -126.9525 -65.1055 107.5099 -150.0954 149.0790 -176.9065 -104.4691 -136.3219 150.5153 -56.3264 -89.8636
8.47268574 55.5115 26.0825 -54.0212 -61.1741 179.9064 -89.6310 -12.6472 64.4161 -79.0283 -72.5232 168.4988 83.2026 149.2981
8.54680023 -73.6525 -40.5397 -172.3633 -78.0023 -66.3251 -70.7960 147.8727 -63.5366 -78.0813 -147.7460 162.2513 62.3518 -88.3365
8.58209146 -74.2123 153.1975 -166.0868 -92.2789 -78.8499 -71.9338 -14.1025 61.2963 -93.9945 -74.3607 -10.5286 96.0780 133.2433
8.61823984 -102.5207 -41.1114 -168.9912 -80.5164 -71.6208 -80.6707 127.8221 -61.5787 106.1643 -144.4091 156.4074 -62.7565 102.3634
8.63940727 -72.1470 -28.4552 -169.8953 70.3185 -97.1144 -136.5023 156.5809 -57.7793 108.5733 -145.3853 153.8597 -173.0318 -109.5869
8.66858298 -73.3355 155.3670 -68.3545 76.0862 179.3636 -82.7987 -4.4387 65.9381 -81.2310 -80.9489 22.9699 64.2388 -176.8770
8.71481943 -74.4084 160.2690 61.9346 -77.9546 -179.7631 -91.3915 16.4144 65.2492 -78.6627 -67.8287 -15.3702 92.6925 130.0586
8.77778185 45.6052 31.1166 65.6163 -88.9476 177.9361 -70.9849 -24.7061 -174.9590 -111.1110 -86.9527 -5.1960 -48.0781 -88.1669
8.81603699 -146.9323 160.1335 58.3218 174.3440 175.8547 -116.1029 26.9134 -55.7051 104.4598 -63.6752 160.6005 91.1519 126.0168
8.85011706 -71.3616 146.7841 -74.4343 68.7921 -103.4107 -148.7698 165.4921 65.4157 92.4941 -144.6623 152.8279 -173.6449 -109.8487
9.02427571 -68.4390 -15.4402 -167.0579 61.1815 -178.6562 -84.2728 -0.5495 -57.8398 -71.6953 -68.4684 -22.1295 96.1479 114.1927
9.09306867 -76.5450 156.3258 -66.1780 -178.2031 -179.9806 -85.4476 -6.5406 62.9799 77.4659 -70.8346 -12.9294 93.1458 131.2890
9.13467772 56.7416 26.1461 -151.3741 68.7707 178.0815 -105.7363 -5.4183 68.1719 -73.7346 -67.0693 -22.0787 90.1112 116.4875
9.23863113 -73.0998 144.5652 -154.5044 -73.0089 -175.2563 -75.9287 30.3542 58.5388 84.0923 -58.0913 148.3432 -61.4736 126.0364
9.33763814 57.8838 17.6072 -51.3959 -69.3693 91.2042 -90.4162 -7.4762 58.9447 71.1739 -82.0555 22.0126 61.5473 -177.4251
9.51730084 -74.2436 146.9489 -68.1984 -63.9221 -69.3819 -98.3351 -8.5512 -170.1583 -118.5648 -79.2102 25.2891 64.2921 -176.1566
9.57884047 -136.5088 155.1963 -66.6705 -176.5018 -179.7226 -107.0389 8.3687 -56.0498 105.5304 -71.3915 171.5456 72.2632 164.0659
9.60509218 -69.5803 140.8592 52.1234 162.7908 -86.1601 -156.6838 149.1341 66.9749 101.0227 -146.8375 155.2659 -73.8599 -77.1392
9.82298834 -75.0042 161.6231 61.8289 -77.9731 -178.8698 -91.3404 12.2744 59.7074 74.6042 -65.5069 -16.3943 92.9102 129.9385
9.84701458 -80.6376 153.8385 -65.7243 -177.9395 -179.9580 -109.4384 9.9749 -59.5024 -79.3672 -71.2108 171.1052 72.6545 163.2131
9.96275569 -145.8401 161.4411 62.4861 -78.8546 179.1752 -102.4142 27.8360 -58.1880 -76.1433 -67.1197 163.4403 91.3198 132.8256
10.17903114 -76.3579 156.7648 -63.7374 -64.4922 98.2034 -85.3077 -6.9263 62.9580 77.7945 -70.4756 -14.1117 93.6650 129.5776
10.24668779 -73.3397 148.9067 -166.7015 -83.3902 178.8510 -58.7164 -28.0498 -175.2847 -108.8082 -73.7831 -8.7273 100.6326 132.9661
10.81191709 -145.7361 160.0729 65.0898 -167.2030 -65.9119 -98.0325 14.5788 -161.7896 59.7061 -71.6339 169.4817 84.5360 150.6033
12.47043432 -73.1162 154.9660 -77.0408 67.9790 -102.1281 -81.4749 -11.6060 -168.0676 68.2469 -70.8509 -11.4964 94.4052 132.4674
14.12737683 -137.8904 161.6841 -59.8143 -169.7700 -63.5931 -141.8994 99.7959 -173.1008 -75.0345 62.6026 27.8591 -58.2208 61.6374
