# Supplementary material for: Exploiting Sequence-Dependent Rotamer Information in Global Optimization of Proteins
Source: J Phys Chem B. 2022 Oct 18;126(42):8381–90. doi: 10.1021/acs.jpcb.2c04647 (PMC9623586; doi:10.1021/acs.jpcb.2c04647)
Supplement: Supplementary file 2 — jp2c04647_si_002.zip [file jp2c04647_si_002.zip › TripeptideConformations/TYR_LYS_CYS_new.csv]

0.00000000 -145.1521 155.1018 -176.5821 -117.2140 -63.7748 -23.8953 66.0412 -177.5666 179.6217 179.6413 -93.7533 0.7419 -60.4121
0.18799740 -73.5916 153.6228 -175.5038 -116.6627 -63.3198 -24.0227 66.0304 -177.5222 179.6529 179.6657 -93.7163 0.4533 -60.4143
0.26557390 -145.6052 154.4674 -176.3335 -118.3911 -62.3748 -24.1629 63.4776 -179.8541 179.8182 -179.9588 -117.9025 16.7496 -59.1731
0.35824870 -72.8343 152.8214 -175.2844 62.0763 -61.6046 -25.2517 63.5002 -179.4456 179.7218 -179.8828 -117.3119 16.5906 -60.4559
0.42800750 -72.7650 152.6334 -175.4905 -117.9277 -61.6472 -24.6422 63.4279 -179.8331 179.8789 -179.9083 -118.9620 17.4890 -59.3242
0.54774670 -73.6494 153.7858 -175.9794 61.9115 -64.4582 -20.7175 66.8995 -176.3411 179.3567 -179.8388 -94.1085 -0.0092 -61.2022
0.57511280 -145.2676 155.6265 -174.3505 -113.5756 -63.7714 -24.8534 67.1555 -179.2452 -178.0928 179.4701 -93.4449 0.9052 -60.1163
0.63263260 -73.7467 153.9908 -173.5359 -113.1682 -63.3483 -24.8930 67.1723 -179.2692 -178.0717 179.4554 -93.5718 0.7583 -60.8318
0.76591290 -145.1264 153.8472 -178.2444 -116.4634 -66.7272 -19.9715 64.8061 -179.0749 179.4341 -179.3126 54.7373 35.6923 -57.1238
0.82012519 -145.2137 155.5086 -175.4521 -115.6526 -65.2222 -21.2306 67.6939 -178.7658 -178.6874 179.7524 -94.0751 0.6504 -61.0406
0.88319209 -72.8937 153.1901 -175.3434 -118.1104 -62.2774 -25.3203 62.8159 -179.1853 179.2141 -179.5722 -116.9202 17.7496 -62.4962
1.02024380 -73.7139 153.8872 -174.4989 64.8645 -64.8581 -21.2964 67.5750 -178.7994 -178.7787 179.7231 -94.1191 0.4042 -61.0024
1.08454424 -145.1008 165.8526 -167.2784 -118.2238 -62.9853 -14.5644 67.8759 -179.9831 -178.1179 -179.7057 -73.5016 -14.9988 64.0633
1.12478328 -145.0698 151.5044 -179.6763 -117.0137 -69.3443 -15.7726 65.7845 179.2632 179.7370 179.6675 55.4234 36.9416 -57.2072
1.18041359 -145.0918 154.7874 -177.2385 61.8139 -64.5778 -22.8392 67.0613 -174.3056 176.8777 71.2464 -94.0350 0.5147 -59.8917
1.22815207 -145.3201 160.6313 -177.8814 -116.4534 -58.6440 -32.3304 -64.0644 -178.1314 179.9715 -179.7690 -98.3938 5.8919 -58.3580
1.26741645 -145.1717 155.9897 -176.1002 63.2910 -63.4927 -24.1136 67.1519 -173.6526 -64.8762 -177.6442 -94.2155 1.1170 -60.8197
1.29522475 -145.0978 156.3360 -176.1943 -115.6602 -63.5237 -24.1521 67.5589 -177.5393 67.7858 177.4218 -93.0353 0.2271 -60.3304
1.32531454 -73.5792 153.4460 -176.0814 61.8870 -64.0346 -23.2888 68.1338 -174.0051 178.1053 71.7562 -91.8075 -0.9990 -60.5886
1.34772800 -145.2295 155.5552 -174.9449 66.3203 -64.1517 -23.6736 64.3795 179.8359 175.3908 67.9773 -93.1949 0.6709 -60.9261
1.38333016 -145.3381 155.6851 -174.5741 -113.0461 -63.7918 -23.8001 62.8542 178.0629 174.7067 66.9820 -98.0051 3.7137 -59.8846
1.41772715 -145.2401 159.3447 -177.8763 60.5108 -61.5533 -28.3772 -64.4697 -177.5580 179.8482 -179.6796 -98.0556 5.1325 -59.3540
1.44515736 -74.0457 155.3142 -174.7651 -115.1622 -62.9781 -24.1931 67.3900 -177.7237 67.7433 177.4440 -93.7206 0.5214 -61.2668
1.48920331 -73.9077 154.7495 -175.1883 -115.0397 -63.1973 -24.1932 67.3248 -177.8799 67.6280 177.4396 -93.2106 0.0703 -60.2868
1.51286204 -73.6821 154.0160 -175.4707 -115.6233 -63.2978 -24.1873 67.3660 -173.2675 -64.6892 -177.6801 -93.3843 0.1508 -59.9077
1.53536453 -75.8589 160.9983 -171.2357 -118.9017 -66.5715 -7.0788 66.2290 179.4178 178.8248 179.0058 -70.7456 -17.9379 65.8859
1.57900423 -73.6883 154.2598 -173.5063 67.2623 -63.3754 -23.8653 62.8452 178.0783 174.7804 67.0183 -98.1895 3.5249 -59.8485
1.60769024 -145.1257 155.7121 -176.5194 -116.3381 -65.1087 -21.0180 66.0959 178.7701 65.8608 177.8148 -94.7551 1.0024 -61.3201
1.62818253 -145.5749 152.6186 -176.7724 -118.8347 -64.8314 -23.6428 67.0489 176.4624 -173.7231 -71.5489 -117.1977 17.0196 -60.5255
1.65602114 -145.6379 155.1581 -175.6305 -116.5074 -62.2315 -24.2558 62.4531 175.6682 65.0559 177.8668 -118.2914 17.0521 -59.5487
1.68442742 -73.7704 154.4103 -174.7067 -114.6939 -63.2948 -24.2531 66.8623 -174.2478 -64.8295 -177.6096 -94.7136 1.1538 -60.1771
1.71957056 -144.9319 162.2765 -172.2421 60.7778 -66.5417 -7.3730 66.2247 179.4156 178.8514 178.9937 -70.4488 -18.1023 65.4650
1.75150870 -73.8326 154.5726 -174.6120 -114.0354 -63.5371 -23.7755 64.9552 178.3669 65.8457 177.8287 -95.3480 1.5199 -60.1710
1.78221273 -144.7886 170.1912 -173.3800 -116.2145 -59.9204 -17.7366 -63.2484 -174.8207 -65.4329 -177.3291 -72.1334 -15.3545 64.2058
1.81040586 -145.0567 154.6255 -175.3404 59.8206 -60.8966 -26.6594 65.7451 -177.3101 179.2190 179.4490 -136.9667 23.2151 59.4869
1.83794729 -145.1639 153.9888 -176.9897 -118.0604 -67.2692 -18.7101 68.6783 177.4047 -174.8223 -72.6565 -94.4533 0.3586 -60.7424
1.85855485 -77.0325 164.2624 -166.6141 63.1211 -62.5553 -14.6549 68.0777 179.9217 -177.8451 -179.7067 -72.8056 -15.6852 64.0045
1.90769894 -145.6764 159.3449 -178.7372 -116.7673 -52.4029 -39.8004 -175.5015 175.8143 64.9727 176.9556 -101.8997 9.3860 -55.7472
1.94523734 -145.2382 158.8981 69.3029 -72.4344 -64.9790 -20.3095 66.9712 -179.0915 -179.1863 179.8606 -103.9991 6.1516 -63.2322
1.97130233 -75.7433 160.7375 -171.4339 61.3718 -66.4410 -7.0566 66.2773 179.5337 178.8230 179.0299 -70.2176 -18.4094 65.5396
2.00472985 -145.5702 158.1478 -177.0524 -116.8415 -57.0556 -36.4190 -177.0334 61.3945 175.7364 -179.7814 -99.5378 7.8764 -56.8772
2.02687893 -73.3643 152.4583 -175.8964 -117.5277 -66.8247 -18.8295 68.7827 177.5409 -174.6652 -72.5266 -94.2862 -0.0201 -60.7690
2.08406179 -145.3647 159.6249 -177.4339 61.5053 -59.5654 -31.7694 -64.9336 178.9702 65.6627 176.9578 -99.0906 6.2147 -58.1087
2.11098876 -73.6739 153.7939 -176.5569 -119.7197 -65.5147 -18.5393 69.8947 -171.4003 179.0639 74.8893 -93.6338 -1.0730 -59.9174
2.14921317 -144.8337 171.2607 -172.6120 62.3927 -58.1715 -20.1422 -62.6695 -177.7265 179.8252 -179.0144 -72.5734 -14.7897 63.4998
2.19297806 -145.5483 154.6455 -178.8280 59.3422 -57.6422 -35.2487 -176.6134 61.4082 175.6789 -179.7559 -115.4458 19.1257 -57.5236
2.21396665 -145.5162 158.2527 -176.9434 -116.3394 -57.4637 -36.2690 -176.7561 61.4064 175.6538 -179.7563 -97.2925 6.4110 -56.4288
2.23737346 -145.1567 156.4154 -175.3438 -117.3527 -65.6605 -19.3393 70.9607 -174.0835 -178.7526 74.9286 -92.6163 -1.1023 -59.8916
2.26022291 -145.4753 158.3066 -177.4667 60.8413 -58.5121 -34.0903 -176.3873 61.3009 175.6953 -179.7735 -98.0192 6.7827 -58.2201
2.28594947 -145.5922 154.9263 -178.6240 -119.8608 -56.6592 -37.4930 -173.1584 179.4171 -66.1997 -176.8645 -113.2487 18.1413 -57.7975
2.31008574 -145.5818 158.8198 -177.3369 -116.7013 -56.0035 -37.8389 -173.2487 179.4875 -66.1011 -176.9032 -98.2393 7.5106 -56.6798
2.33085776 -145.5982 154.7750 -178.8226 -119.8673 -56.3384 -37.4430 -173.5765 176.9567 -177.0802 -69.0988 -114.0327 18.3463 -57.8086
2.35720212 -74.2916 157.4093 -168.7879 -115.2643 -58.5937 -26.2697 67.5186 -179.1395 -177.4705 -179.9670 -132.6355 23.8599 62.7789
2.38296386 -76.8013 163.7407 -168.4938 -117.3128 -63.1830 -12.4642 65.6489 177.4834 65.5417 177.9184 -72.3193 -16.3012 64.8733
2.40316325 -73.7658 154.5491 -175.0343 -115.7541 -63.0961 -24.0467 67.2895 -172.9323 -62.0208 -67.6152 -95.2531 1.3406 -60.5909
2.42396979 -145.2204 154.5336 -175.8090 -121.2703 -61.1463 -23.4986 65.9600 -177.0755 178.9776 179.8084 -137.4832 25.2716 59.7494
2.44484402 -73.8881 154.4546 -174.6547 63.3909 -65.4737 -19.4681 70.8623 -174.0253 -178.8636 74.9552 -93.0144 -1.0414 -59.7890
2.46803220 -145.5255 158.6233 -177.6328 61.1280 -57.5021 -35.0580 -173.2158 173.1492 64.8367 177.1682 -98.0830 7.0269 -57.7330
2.49149964 -145.5917 158.5498 -177.0849 -116.2578 -56.4026 -37.3702 -173.4134 176.7703 176.7433 69.0427 -98.9111 7.6485 -56.1136
2.51688972 -145.1953 156.1859 -175.7905 -115.5549 -63.8627 -23.6950 68.0821 -171.4683 -61.0483 -67.7092 -95.4083 1.6373 -60.5161
2.54489996 -145.1238 154.2348 -179.8385 59.6293 -62.8176 -29.5175 -176.1666 60.8178 175.8135 -179.7296 56.1759 32.0324 -55.3639
2.57192088 -145.5221 158.5111 -177.5397 60.8577 -57.8188 -35.0140 -172.9987 176.2574 176.6884 69.0057 -98.6295 7.4250 -57.9792
2.59821874 -73.0508 152.5806 -175.0119 -120.6365 -60.5094 -23.7277 66.0142 -176.8878 179.0110 179.8688 -137.4147 25.4378 59.6834
2.63006161 -145.0944 155.7575 -176.9843 -118.8327 -65.0933 -20.3123 69.8539 -170.2752 -60.2738 -67.6975 -94.3284 0.1333 -60.8592
2.65959589 -79.0662 174.8881 84.6764 107.6964 -58.2566 -23.6176 64.3817 178.2163 -179.5197 179.9053 -117.8133 15.1968 -60.0756
2.68186668 -72.7504 152.7349 -175.4540 62.4411 -61.5590 -25.0512 65.3613 -173.8660 -62.1161 -67.8057 -120.2856 18.8869 -60.8419
2.71256819 -73.3644 151.1482 -170.5972 71.2916 -65.1145 -24.9452 73.2772 179.7340 -169.5991 -68.8528 -90.9568 -0.7358 -59.9112
2.73812149 -145.2236 159.7772 -177.2803 -116.9510 -60.8318 -30.3999 -58.1475 -59.4165 -177.6025 70.1435 -98.1096 5.5068 -58.2661
2.75912132 -145.5980 153.6478 -175.7756 -116.5307 -62.8201 -22.7704 66.2792 179.8965 -179.3889 179.3419 -123.4080 21.2158 -160.4042
2.78474593 -73.9249 155.1248 -174.1921 66.1192 -62.8419 -24.0110 61.7759 171.6986 60.9070 68.4089 -97.5554 3.1206 -60.5484
2.81925634 -73.7103 154.1390 -175.9598 61.5149 -64.7484 -20.3727 69.8241 -170.3448 -60.2753 -67.6879 -94.3067 -0.1581 -60.8171
2.84100420 -76.6600 163.4513 -168.6952 -117.4777 -62.9320 -12.5813 65.6651 177.5327 65.5331 177.9252 -71.7883 -16.7383 64.6808
2.86121660 -76.5893 163.2812 -169.5997 -119.2338 -62.8979 -12.7705 67.9125 -174.6713 -64.8480 -177.5255 -71.5544 -16.8946 64.6697
2.90999501 -71.4003 141.4153 -175.8640 -119.9895 -67.9375 -18.0762 83.0182 -62.2057 -177.8601 69.9425 -115.8780 13.3785 -60.6259
2.94340173 -145.5673 158.0960 -177.0097 -116.8184 -57.1984 -36.3350 -177.2664 61.6196 178.6010 -69.8944 -99.2072 7.6841 -56.9030
2.96933811 -145.5037 158.9341 -177.9032 61.3210 -56.1222 -37.1418 -172.5034 173.3121 63.5862 69.3152 -96.0622 5.6249 -56.9705
2.99076836 -145.1161 159.0631 -177.4965 -118.2290 -62.5135 -27.4344 -60.5094 -60.0179 -170.1676 -68.2700 -98.1755 5.2120 -59.1845
3.01095514 -145.2428 159.5421 -177.9310 -117.8895 -61.3579 -28.5577 -64.9094 178.3319 62.6273 66.6415 -98.2415 5.2109 -59.3019
3.04285667 -145.2438 159.6318 -177.8792 59.8332 -61.2936 -28.3821 -64.8516 178.1149 62.5969 66.6613 -98.2936 5.1066 -59.5627
3.07272825 -145.3498 162.8474 69.5421 108.9673 -64.0843 -18.5773 65.9244 -179.1825 177.0151 69.5165 -112.1338 10.4078 -63.1490
3.09799731 -145.7579 157.2361 -177.8406 -118.6377 -55.6442 -37.7896 -173.2429 -179.5997 -62.7648 -66.4586 -111.0197 16.0422 -56.7804
3.12138242 -73.8264 154.5128 -175.0127 -115.4878 -64.6209 -20.8378 62.6863 171.7987 60.4448 68.4167 -96.1104 1.6625 -61.4904
3.14273889 -73.8047 155.9350 -172.5746 -118.4541 -58.0840 -26.9584 67.0000 -172.6425 -64.4446 -177.7421 -134.1147 21.8171 60.6168
3.17391374 -75.8012 160.8309 -171.6549 -120.8787 -66.5427 -7.6279 68.3037 -177.7986 178.0998 70.4266 -70.3804 -18.2642 65.3267
3.20565309 -74.5936 158.8158 -169.5860 -116.4225 -58.7643 -24.8016 65.1274 179.1695 66.0758 177.8979 -129.7450 18.5180 62.1221
3.23554090 -144.9363 159.0149 -174.7019 -120.2927 -65.5900 -9.8666 66.6655 -179.3937 178.8544 179.3030 -67.3042 -18.1212 73.8063
3.25846552 -144.7681 170.3417 -172.8618 62.0090 -59.8802 -17.8601 -57.4794 -56.0643 -59.3303 -177.1547 -72.1686 -15.4398 63.9430
3.28466727 -72.9705 152.0371 -175.3465 -120.5063 -60.2938 -25.7569 66.5097 -174.6895 176.9522 70.9346 -135.6278 24.2464 59.3009
3.31091558 -74.5200 158.4126 -168.2716 -115.4779 -59.8481 -24.4837 67.1952 -177.8713 178.7959 71.0923 -129.1509 18.9225 61.3430
3.34101524 -76.7672 163.7626 -169.6877 60.9246 -63.5320 -11.9004 69.0774 -172.5250 -60.9879 -67.1819 -72.4298 -16.4752 64.6433
3.36289797 -72.5628 151.6684 -176.6073 -117.7667 -61.9787 -22.3331 65.9507 -177.7556 179.3600 -179.7783 -126.7522 25.1130 -154.4078
3.38840847 -73.8842 156.3238 -171.8473 -117.1521 -58.0506 -26.6229 66.6325 -173.8991 -64.7691 -177.5881 -134.5036 25.5979 62.9814
3.41015985 -80.0064 156.3602 70.6136 -77.2647 -66.5056 -18.5502 67.3280 -178.3917 -179.6576 -179.8369 -103.2185 5.5396 -63.5354
3.43700722 -74.1460 157.2986 -170.7626 -116.0492 -58.4758 -25.5814 65.0947 179.2340 66.0478 177.9206 -133.4474 24.6044 63.5608
3.47326445 -145.7772 166.0480 -170.9259 65.7373 -55.9114 -31.8722 -63.2012 -173.5107 -64.4836 -178.1796 -121.4325 15.7759 62.8797
3.49373580 -145.4817 153.2953 -177.2815 -117.7649 -62.5456 -22.7469 67.2377 -174.7857 -64.8373 -177.5990 -124.9395 22.4210 -160.5498
3.51973433 -145.4523 157.2166 -174.3105 -120.4139 -59.6811 -24.2550 67.6104 -172.4122 -64.3056 -177.7770 -136.3931 24.1778 60.0300
3.55803588 -145.6079 158.4856 -172.5198 -118.5303 -59.8687 -23.2739 65.6207 179.3412 65.9680 177.9444 -135.1932 23.1857 60.6256
3.58280869 -145.4391 152.9472 -178.1834 -119.5287 -63.1764 -21.4927 67.3513 -174.3217 177.0967 72.3350 -126.3458 23.6745 -160.8956
3.61234177 -145.0508 154.1224 -177.7111 61.4804 -64.1368 -21.8153 67.4157 -174.6605 177.4876 71.9373 -87.3550 -5.9835 -161.0467
3.63587269 -79.6249 175.5645 84.0268 106.6747 -58.2466 -22.4095 63.1040 173.9242 64.5675 177.6370 -120.1498 16.1726 -58.4905
3.68092356 -144.8031 171.5122 -172.7710 62.0344 -57.8093 -20.6022 -63.2972 177.5231 62.4364 66.5698 -72.6516 -14.7394 63.4192
3.70654153 -144.9285 169.3549 -172.2456 61.8114 -56.2618 -24.7839 -174.1066 60.3826 175.5507 -179.7927 -70.0824 -15.2942 65.0809
3.72918985 -72.4539 151.2547 -177.1779 61.0007 -62.6652 -21.6075 67.2874 -174.3561 177.0249 72.3081 -126.5645 23.7236 -160.8877
3.76013846 -73.9822 154.3999 -173.3438 -113.9038 -63.1881 -19.7751 66.9698 179.6256 -178.6656 179.5312 -74.1742 -21.6557 -165.3295
3.78138648 -144.6780 156.4415 -177.5728 58.8055 -77.9254 -13.7435 62.7513 170.0143 59.7046 68.2089 54.1269 37.9679 -59.2700
3.80931025 -144.6160 157.9803 -177.1703 -122.4716 -77.0286 -19.4011 -64.3659 179.5164 65.8817 176.9934 54.9462 33.3163 -58.7140
3.82984732 -146.5910 177.7756 79.0750 -72.5204 -59.0354 -19.7490 66.6011 179.7527 -179.9539 179.9377 -122.6660 17.1041 -158.0463
3.85383113 -76.7482 163.7030 -167.9800 -115.9733 -62.6126 -12.8105 63.5447 171.5055 60.9830 67.7088 -72.0597 -16.5008 64.6914
3.89517247 -144.4956 158.1906 -176.5281 56.9327 -76.3513 -20.6732 -59.5966 -59.7875 -170.2840 -68.1332 54.6839 33.5138 -58.5342
3.92327090 -144.5028 157.7531 -177.0548 56.8523 -78.9523 -17.3012 -57.7928 -56.2338 -59.1408 -177.1427 55.0893 33.3083 -58.5034
3.94371006 -145.8174 166.5301 -174.0888 62.6123 -54.3458 -32.2846 -63.5461 -179.0359 -177.0895 -69.1634 -125.7358 21.4890 64.9686
3.96509803 -73.0433 151.2220 -176.1797 62.7717 -65.5833 -21.3242 68.3162 177.2824 -174.4533 -71.8628 -89.2180 -4.6214 -160.6113
3.98656046 -72.7558 152.4749 -174.7579 64.7729 -62.5012 -22.0007 64.7786 179.7363 175.4551 68.4478 -124.4137 21.9654 -160.5232
4.00715314 -73.7817 154.4232 -58.6863 -74.5783 -63.7718 -20.3793 67.1312 -178.7457 -179.6021 179.8802 -81.6123 -8.7712 -58.7550
4.04397654 -145.4717 156.3046 -179.6286 58.9300 -61.4605 -26.8574 -64.5795 -177.6776 179.9101 -179.8049 -124.8262 27.8105 -154.7423
4.06750690 -145.0845 160.1004 69.4587 -72.3390 -64.5739 -24.6120 -65.8019 178.8249 62.7203 66.6747 -101.4230 6.9585 -62.4731
4.08797228 -144.9404 154.9824 -177.1695 -119.0174 -64.5104 -17.7346 67.6677 -175.3645 177.4480 71.4195 -73.5567 -22.4948 -165.2168
4.11557574 -79.9845 156.3840 70.6026 -77.2718 -66.3879 -18.7719 68.0917 -174.7808 -64.7189 -177.5565 -103.1288 5.4829 -63.4623
4.13833195 -145.1394 160.2124 -176.8039 61.4410 -61.5433 -31.7483 -80.3841 67.0210 175.8735 -70.2215 -97.8027 6.0737 -58.1408
4.17118946 -145.1081 156.0789 -176.2378 -115.1458 -63.8395 -23.4248 64.1461 175.4725 66.3454 -92.3602 -94.8586 1.2613 -60.0306
4.19640361 -75.8207 161.4809 -171.0295 -120.3327 -60.4835 -17.2958 68.7872 -177.1582 68.1689 177.1376 -68.9090 -16.6801 73.3846
4.21707875 -144.0079 163.0229 63.3586 102.4762 -60.7677 -21.7844 66.1298 177.4726 65.5023 177.4843 -124.1753 15.7600 58.7004
4.23906741 -145.9042 163.3596 -173.3373 62.9562 -53.0024 -37.4306 -172.0839 179.1838 -66.1088 -176.8405 -122.6362 18.3909 62.8970
4.26089664 -145.9094 163.4379 -172.8373 -114.5980 -53.1885 -37.5390 -172.2132 179.0652 -66.2608 -176.7616 -121.4391 17.7127 63.1599
4.28344046 -145.1496 157.5189 -178.2100 60.7278 -62.6612 -28.1372 -64.9450 179.2261 65.7956 177.0133 -90.0297 -1.7243 -160.1367
4.30480013 -73.9851 154.5654 -174.7492 -114.8100 -62.9266 -19.3738 65.5836 177.9059 65.5490 177.8751 -74.3186 -21.7471 -164.5825
4.32641759 -72.5788 151.4347 -176.7226 -117.0979 -62.8172 -21.9595 65.4211 177.5920 65.4930 177.7760 -126.4985 25.6431 -154.3348
4.35713615 -73.8164 154.5741 -175.1876 64.6824 -63.4526 -23.4926 64.0255 175.3507 66.3063 -92.3192 -94.9673 1.0439 -59.9816
4.38907873 -73.0286 153.8078 -174.7906 62.4211 -61.6589 -25.2983 65.8593 -172.2177 -66.3985 91.2445 -116.6562 16.2253 -61.0015
4.41945087 -145.1148 155.9376 -176.4910 -116.1725 -65.0748 -20.8190 64.5698 174.8925 65.7041 -92.4039 -95.3586 1.3297 -61.3301
4.44330224 -73.8069 154.5758 -174.8238 -115.1547 -63.1480 -24.4258 68.2346 -170.4211 -66.0641 90.4815 -94.4945 0.9542 -60.1043
4.46372629 -73.5052 153.5349 -58.9419 -74.3726 -64.9394 -18.8463 65.8455 176.9402 65.3149 177.5270 -80.9740 -9.1423 60.9259
4.48554340 -72.4033 150.4808 -177.0399 -117.8768 -64.9353 -20.6550 69.6102 177.9908 -173.2047 -70.8392 -126.7329 26.4408 -154.4807
4.51283665 -145.3657 158.3901 -176.2314 60.5783 -55.9962 -33.9788 -175.7881 61.2964 175.6505 -179.7847 -132.9028 25.7401 59.8590
4.53772053 -145.0716 156.0415 -174.5945 -114.2733 -63.9426 -17.9968 65.2296 179.0448 175.6074 68.2470 -73.1280 -22.5810 -165.9348
4.56659750 -144.9416 169.2264 -175.1981 -116.6780 -55.5310 -23.9632 -62.9636 -179.9134 -176.7290 -69.1101 -69.0243 -15.6236 72.8562
4.58683449 -144.6832 154.5593 -178.7854 -121.3198 -72.6468 -20.0956 -64.2522 -177.4024 179.9052 -179.8486 55.1844 36.1636 -160.4013
4.60757826 -73.7913 154.4069 -175.4477 63.8804 -64.7047 -20.8801 64.5128 174.8381 65.6986 -92.3856 -95.3899 1.0560 -61.2819
4.64114584 -144.9363 169.3023 -172.2288 61.8068 -56.4096 -24.6244 -174.3679 60.5919 178.4422 -69.8854 -70.0368 -15.3264 65.0899
4.67047898 -145.0692 152.6362 -179.4363 -117.8821 -68.0811 -17.8287 63.1319 172.1691 65.9919 -91.2320 55.1246 35.1940 -57.0498
4.69128724 -75.7273 161.0166 -168.9178 -117.6983 -62.1662 -15.5932 68.7994 -179.0217 179.7632 71.0593 -68.8824 -16.7863 73.5987
4.72019636 -144.1689 165.4304 64.2090 103.7311 -59.1760 -22.5564 67.3905 -175.4472 -65.0462 -177.4691 -128.5745 19.6450 61.8361
4.74147339 -145.4139 155.4356 -179.7792 59.1842 -62.2556 -26.2721 -64.2938 -174.0997 -64.9487 -177.5104 -124.5542 27.5342 -154.6449
4.76467463 -145.5404 155.0831 -179.7486 58.9537 -58.6414 -32.6183 -171.9284 175.7630 179.8881 179.8743 -119.8917 26.3900 -154.3448
4.79170959 -145.1225 156.1148 -178.0506 60.4430 -60.5746 -32.6253 -171.3974 175.6357 179.8816 179.8906 -78.3237 -16.2557 -163.2838
4.83388683 -73.6852 155.9147 -173.5716 60.2515 -59.6417 -23.6892 69.1521 -169.4200 -59.8937 -67.7892 -136.2580 24.0088 60.2862
4.85861512 -145.4334 154.2942 179.8551 58.8079 -59.2280 -32.1985 -175.7892 61.1876 175.6076 -179.7884 -120.0325 27.1582 -154.2808
4.88062320 -145.2821 158.1591 -176.3710 59.7244 -56.3498 -34.4719 -172.1024 176.0078 176.7434 68.9975 -133.6794 26.0919 58.9740
4.90498283 -73.7562 154.2532 -58.4522 -74.3122 -63.8664 -20.2730 67.8716 -179.3888 -175.6696 -69.5671 -81.9476 -8.6195 -59.3437
4.93195487 -145.3621 157.8894 -177.3934 60.0093 -60.7733 -29.7089 -177.0950 76.9031 -71.2107 -60.3860 -98.4963 5.4906 -58.6331
4.96334252 -144.9184 155.0645 -177.2941 61.9472 -72.4297 -15.3928 70.3762 179.3729 -172.1953 -69.2844 54.5672 40.2632 -161.2093
4.99395834 -145.7928 171.7796 71.8869 105.6739 -60.2375 -18.7077 66.0175 176.9530 65.3327 177.5223 -125.8191 17.8372 -160.0606
5.01412149 -145.9001 163.5630 -173.3458 -115.2644 -52.8220 -37.5448 -172.0544 179.9454 -62.8182 -66.4292 -122.5139 18.2824 62.9149
5.03836660 -144.9420 160.5189 -177.8848 60.8371 -61.8374 -22.6510 -64.3693 179.1831 65.8232 176.9856 -72.1539 -22.4290 -166.1980
5.05982881 -73.5896 153.7931 -174.9293 65.5135 -62.6126 -23.6128 62.9324 172.3239 60.7442 68.4273 -93.8567 -1.0228 -160.0113
5.09429274 -145.3714 159.5964 -177.2957 61.5950 -59.7448 -31.5973 -65.3642 176.2605 66.3460 -93.1883 -99.4276 6.3144 -57.9826
5.12121612 -73.7740 154.3958 -58.6687 105.2163 -64.3394 -19.8135 66.2841 -178.1765 176.1645 69.4371 -82.9171 -7.7267 -60.3467
5.16158858 -79.5392 175.7139 84.3937 -74.4100 -58.6763 -23.3632 61.5087 170.3576 60.8000 68.8065 -117.6959 15.9962 -60.7673
5.18516831 -144.8654 165.6999 -170.4217 -121.3792 -62.2538 -14.5352 67.3119 178.9877 68.2762 -93.4517 -72.5295 -15.8963 63.9872
5.20934645 -145.4654 156.4274 -179.6201 -119.8944 -61.3721 -26.6861 -64.6476 -178.0321 -177.0481 -69.0620 -124.7728 26.8193 -154.5927
5.24218865 -144.9380 155.0399 -177.8757 -121.1191 -67.5506 -17.1331 68.4821 91.3896 63.8352 66.2815 -87.8213 -4.6466 -63.4586
5.26388855 -144.8545 160.6269 -177.6277 60.4785 -62.7295 -21.3214 -57.9941 -56.1044 -59.2256 -177.1272 -72.0593 -22.7527 -166.4294
5.29347805 -145.2760 156.5121 69.2699 -72.1306 -65.0474 -19.7861 81.6785 -68.8018 -66.5227 -174.6069 -101.6355 4.0707 -61.7194
5.31756609 -144.8980 159.6767 -177.7774 60.8386 -62.5892 -22.2261 -65.5109 -177.6476 175.2974 68.9141 -72.5359 -22.1504 -166.0028
5.34203061 -145.3742 158.2800 -176.0807 -119.0504 -56.7903 -32.6573 -175.4138 61.0252 173.5472 69.0405 -133.2051 25.6034 59.9356
5.36450524 -72.5706 151.6419 -176.7438 -117.6118 -63.0780 -21.7627 68.8456 -171.9052 -60.5101 -67.5314 -126.0345 25.0416 -154.1372
5.40575630 -145.3885 152.7597 -179.0938 58.6465 -57.9389 -37.2610 -173.1374 -178.7174 -67.3977 94.0656 -113.2740 18.8836 -58.3230
5.43734894 -145.3258 160.5292 -175.3240 59.5959 -59.8277 -28.0839 -58.3395 -55.7672 -56.9294 -67.1442 -135.4724 25.1502 59.4183
5.46325573 -76.9699 164.3376 -169.5173 59.8364 -62.0876 -14.3971 67.3064 178.9287 68.2302 -93.4450 -72.2714 -16.2547 64.0877
5.49246059 -144.9115 157.6266 63.2067 -85.8349 -75.1509 137.8665 -174.9122 179.7921 179.1656 -67.5872 -77.6244 144.4638 -168.4044
5.51405982 -69.4561 136.8741 -178.4434 -117.4694 -103.0774 -13.0303 -54.4880 -58.4465 -179.5256 69.6359 52.7734 37.4279 -159.5622
5.53661653 -145.1764 154.7981 -170.2773 69.6288 -65.8400 -18.6229 72.2973 177.2547 -170.2659 -69.8077 -73.8929 -21.6796 -164.3188
5.56230359 -145.4706 154.6792 -179.9584 59.0582 -58.8277 -33.1884 -171.7961 178.4447 -66.5111 -176.8604 -118.9205 26.1134 -154.2193
5.59607502 -144.9226 166.9102 -175.2639 60.2204 -59.0265 -19.6850 -59.8316 -59.8144 -170.0428 -68.3107 -68.2184 -16.4565 73.5860
5.61911800 -145.2701 162.7834 -174.4243 60.5070 -59.5471 -29.2577 -80.7928 66.4956 173.4335 179.8087 -133.6982 24.5296 60.0711
5.64773102 -145.5060 154.8572 -179.2738 58.8170 -59.1961 -32.2440 -174.6323 58.1024 56.7389 66.9028 -118.7735 23.6237 -160.3493
5.67109382 -145.4208 154.1018 179.8589 -120.6733 -59.9685 -30.8350 -175.5622 60.8810 173.6346 69.0306 -120.8920 27.1544 -154.2908
5.70328092 -72.9361 153.7309 -58.2340 -74.1509 -64.9724 -17.2812 67.0527 -179.3773 -179.7853 179.9414 -119.8599 12.7129 60.7527
5.73817338 -69.8589 140.6936 -177.8795 64.0975 -102.2683 -11.5934 -54.4503 -58.6046 -179.6458 69.5271 52.0581 42.7268 -155.9530
5.76057472 -145.1530 159.2788 68.9589 -73.1025 -65.1299 -19.7949 68.3668 -172.2671 -65.7902 91.4950 -104.2840 4.6303 -62.2664
5.78669832 -73.3694 153.2187 -176.8365 -124.1684 -73.1127 1.5207 58.7248 66.4530 169.4017 -176.6215 -67.5590 -18.6630 71.7663
5.82220460 -80.0158 175.6597 83.0145 105.5269 -60.0841 -17.8179 67.1317 -178.8642 176.9712 70.7508 -124.5618 17.9864 -158.2809
5.85319124 -144.9094 155.4030 68.0653 -72.9240 -64.8801 -22.6225 67.4341 -175.4751 -64.9754 -177.4614 -96.5967 -4.1547 -159.0337
5.88546717 -72.3198 150.6393 -179.4137 59.4414 -69.7873 -17.5433 -61.1841 -59.6238 -67.8040 89.1007 55.8798 34.2606 -56.8987
5.91310204 -144.6890 151.4134 -178.7296 60.3300 -82.4042 -0.4577 66.5841 174.7248 -179.5538 -74.3306 55.2008 45.4415 -157.3247
5.94401143 -144.8658 157.3363 62.8869 -85.8964 -75.6427 137.9166 -171.0293 173.9821 65.1234 177.4676 -71.3380 145.0400 -168.4092
5.96482155 -145.0731 154.1075 -179.9690 -118.9047 -62.6006 -30.4254 -172.8355 179.8441 -67.6978 94.6639 56.4794 32.2425 -55.0443
5.99873546 -145.1173 156.1520 -177.9004 60.5051 -60.8094 -31.8095 -175.5194 61.3778 178.4344 -69.8855 -78.5309 -15.8761 -162.0510
6.02707700 -144.5945 161.1208 -177.2081 60.8658 -63.2277 -23.2926 -80.1114 66.7813 173.1367 179.9349 -72.6243 -21.7543 -164.7335
6.05255265 -144.6271 154.0266 -179.9909 59.3693 -77.1109 -5.6047 64.2581 170.0956 59.8233 68.3767 55.0021 46.1427 -157.4640
6.07555926 -135.2339 155.4604 -60.7902 98.7603 -65.0583 -18.7231 65.0423 173.1366 61.7565 68.8425 -80.7302 -8.8419 61.1677
6.09676320 -73.6250 152.9900 -175.4396 -114.4913 -63.9782 -19.0164 61.6840 170.0106 58.2092 68.0525 -75.6976 -20.8097 -165.2953
6.11798236 -145.3394 157.7699 -178.4743 -119.7258 -62.4349 -27.7976 -79.3976 66.8452 169.5879 67.7338 -121.7053 23.6654 -160.5184
6.14255788 -144.9183 155.7588 -176.5338 -116.9495 -73.2282 -17.9720 70.0150 178.8911 -172.7487 -69.5810 45.2318 39.1420 67.9400
6.17706948 -144.6807 155.1008 -179.5178 -119.8628 -79.2071 1.4639 68.5323 -176.6675 -65.4211 -177.5383 54.5215 23.9359 78.7284
6.20915490 -145.5550 150.6611 177.5616 72.7394 -143.0950 130.5984 178.8564 62.5552 -178.3808 -69.3432 -78.1896 160.3091 67.2105
6.22948975 -144.8486 154.0537 67.9032 109.4398 -65.5427 -22.4172 66.8505 -179.9375 -176.6427 -70.0507 -94.0953 -6.1769 -159.7798
6.26217674 -81.0569 176.6231 84.8596 -71.1105 -73.7542 -12.1308 -57.7625 -59.5929 -174.9182 179.6978 54.9045 32.9695 -57.3393
6.31107904 -145.5168 154.2784 -176.9137 -117.4630 -62.4358 -22.1001 64.4418 175.0172 65.9404 -92.3184 -125.5429 22.3790 -160.5103
6.33994603 -145.1588 154.7323 -176.7739 -116.2480 -62.9203 -24.1820 67.9426 -171.2034 -65.9498 90.8479 -91.9947 -2.1255 -160.1458
6.37750018 -145.1237 155.4256 -176.5098 -115.9435 -63.1113 -23.0559 64.5944 175.6966 66.1153 -92.5838 -91.5044 -2.7559 -160.4349
6.40748917 -145.5294 155.4435 -179.6897 59.0617 -58.3246 -33.3107 -171.7535 179.3318 -63.0936 -66.4299 -119.3984 26.3030 -154.3144
6.43691806 -144.5216 155.1161 -179.8656 -121.3701 -77.2467 -9.2524 -63.7033 179.0319 62.7354 66.5716 55.4572 43.7348 -156.7345
6.46379774 -73.5545 155.2181 -173.8702 60.5509 -59.0929 -24.7913 68.3743 -169.3965 -66.1242 90.0908 -136.7224 24.6128 59.8577
6.49104522 -144.4109 155.2503 -179.4660 57.7453 -79.6440 -6.7545 -57.0532 -56.0104 -56.9495 -67.1194 55.3932 43.8051 -156.7482
6.51624286 -145.9686 168.8397 70.8306 -84.1820 -131.5946 144.4552 -177.0928 64.2303 179.0575 -179.6184 -139.2208 153.0249 -166.6288
6.53956641 -144.5827 157.5602 -176.6796 56.9386 -78.1598 -18.2446 -61.1878 -59.8055 -67.6509 89.1955 54.5886 34.0898 -58.5951
6.58620400 -145.9417 165.6051 -171.8902 65.2376 -55.1036 -31.7759 -64.1547 -173.3051 -66.8078 92.8759 -126.1827 21.9877 64.3562
6.60737480 -145.3067 158.0061 -176.5733 59.8456 -55.5636 -36.2455 -172.1261 -93.3864 -177.9730 179.0709 -132.3869 26.5254 58.5429
6.63511685 -144.7292 153.8153 -179.2336 -122.0020 -79.5218 -0.9370 70.9570 -172.7261 -59.3625 -66.3383 55.7836 40.3222 -156.2883
6.66855952 -77.1303 149.9576 -175.1609 -123.7177 -89.6087 -0.5648 -91.3393 61.3839 63.9001 176.0716 55.9303 42.0466 -156.5412
6.69564548 -144.7921 156.0963 -177.6927 58.5650 -68.7343 -31.8321 -175.9900 60.9322 175.8109 -179.7186 45.1444 37.8818 68.7837
6.72935167 -145.8559 172.2967 72.3979 -76.4138 -61.2821 -17.2641 68.9176 -173.3442 -60.7619 -67.3278 -126.1350 18.3972 -152.6676
6.75479855 -145.1177 178.2536 74.6657 109.3334 -60.7853 -18.0648 -59.1526 -56.5567 -58.9659 -177.0438 -71.8000 -24.6588 -167.5698
6.77981548 -144.7851 167.6731 -175.6903 59.1920 -56.8927 -22.4271 -172.0250 167.8176 63.1861 -93.6450 -68.3562 -16.9452 66.0532
6.81254910 -145.0479 156.9749 68.5486 -72.6615 -66.0907 -19.3150 66.9777 89.7274 176.7387 -177.4782 -102.2715 2.2505 -160.8293
6.83986019 -144.9932 156.3577 -175.9175 63.0913 -62.9609 -19.7026 68.4507 -171.1168 -65.9935 90.7372 -74.1597 -21.7451 -164.5705
6.86743358 -145.5913 149.5140 177.1040 -102.5403 -143.9173 139.9817 -171.4218 171.3489 66.2688 -91.3399 -73.6499 162.4835 61.6874
6.89365253 -144.7199 155.5829 -178.1785 -120.3054 -70.2815 -25.0814 -65.3752 -177.4322 175.9285 69.0625 52.7589 22.9918 77.2973
6.91919705 -72.5232 152.1608 -176.5373 58.5664 -76.6964 -18.8617 -57.2636 -55.5826 -59.0596 -177.1712 45.4177 38.3009 68.2226
6.94549996 -145.3395 156.8982 -177.5762 60.6776 -60.1903 -33.4459 -175.2780 67.8831 -87.4991 -176.0312 -90.6240 0.4281 -159.2716
6.99446364 -144.8170 153.4926 -179.1107 -120.2030 -67.7555 -30.2266 -175.3112 60.8560 173.2731 69.2236 53.7004 41.5958 -156.4487
7.01574842 -144.7595 155.7842 -178.0811 58.8091 -69.0126 -31.5000 -175.7873 60.8915 175.8156 -179.7377 46.2040 33.0571 67.7035
7.04212248 -76.2392 163.1087 -170.1965 64.6745 -68.3595 -0.9649 61.0208 71.8108 74.9699 -79.9586 -75.3806 -17.0361 63.7479
7.06776716 -72.6288 152.0276 -176.5185 -117.8420 -62.0543 -22.7964 68.3727 -170.7773 -66.0978 90.5757 -126.4659 25.6605 -154.4383
7.11254713 -72.7114 152.3486 -176.3301 62.6505 -62.3893 -21.9007 64.3247 174.7084 65.8694 -92.2122 -127.0259 25.7558 -154.4165
7.15101499 -144.7073 155.7337 -178.0570 -120.8853 -69.3533 -31.3900 -174.7811 58.0400 59.1548 176.9666 45.1295 38.0344 68.7429
7.17645294 -144.6534 154.1174 -179.5828 -119.2819 -77.4669 -4.1727 69.8358 -172.6682 -65.8774 91.5887 55.9063 40.8763 -161.7013
7.22794484 -144.7917 155.4588 -177.4488 -118.4867 -72.9082 -17.1945 63.5057 170.9929 60.3460 68.4650 45.3392 38.7487 68.0577
7.26925165 -144.6160 155.5881 -178.0374 -120.4979 -72.1018 -23.0594 -57.8952 -59.6071 -177.6389 70.0911 52.8937 22.8791 77.4506
7.29559444 -145.8757 168.2181 70.0372 -84.8027 -132.5780 143.8453 -173.5062 170.5351 60.8820 68.0082 -143.3883 149.8694 -168.3442
7.32570387 -72.6433 152.0512 -176.8659 -120.3480 -74.2285 -19.9861 -56.7895 -58.5892 -177.9046 70.0187 53.1055 22.7283 77.6976
7.35829544 -144.6032 155.5868 -179.8022 60.0816 -79.6060 1.3772 64.6603 170.2310 59.8955 68.4068 54.2132 24.7045 78.4408
7.38785999 -72.5585 151.5772 -176.6637 62.3895 -62.3970 -22.4477 68.3164 -171.3809 -65.8610 90.9373 -126.1218 24.6216 -154.2964
7.41437552 -144.8464 154.4757 -178.6205 -119.6972 -66.2695 -33.2396 -176.4045 61.1579 178.4169 -70.1191 51.9813 24.5706 76.6842
7.43830474 -146.5679 177.3552 79.0789 109.2048 -59.4629 -19.5738 68.4294 -173.4696 -65.6994 91.9851 -122.1358 16.5958 -157.9535
7.45860860 -145.8523 165.0826 -174.8411 59.2283 -56.5654 -28.5241 -64.2545 175.5985 67.2221 -92.9232 -132.4610 23.1524 60.0755
7.51153226 -144.7474 155.2555 -178.0838 58.5987 -70.4941 -29.0475 -174.6743 60.5530 173.4871 69.2128 45.3773 38.2583 68.6712
7.54397953 -144.7494 155.5544 -178.1103 -120.7931 -69.3258 -31.4401 -176.1354 61.0124 178.5368 -70.0532 45.1009 38.1028 68.6945
7.56837412 -145.9853 168.9481 71.0155 -84.0159 -131.2334 144.7190 -176.4344 64.6772 -178.4388 -69.0099 -138.7862 149.3171 -170.0677
7.59567707 -135.2610 156.4194 -60.2937 -80.7280 -65.4808 -16.3380 67.3221 179.8043 -176.3052 -69.7576 -71.9648 -23.9729 -166.7000
7.62924063 -69.4292 151.0343 -177.3086 -120.6403 -76.6900 -19.7248 -55.1965 -59.5519 87.0012 175.9004 45.2366 38.6166 68.1399
7.65766841 -144.4869 155.4350 -177.7486 58.2852 -75.2157 -20.5935 -59.6661 -59.8482 -170.2160 -68.1380 46.4520 33.3979 67.0846
7.67782193 -135.2817 155.9791 -60.5164 -81.0095 -64.0010 -25.8660 -174.3870 60.5694 175.4499 -179.7841 -70.3875 -23.5066 -167.4267
7.73719865 -135.2228 155.7817 -60.9768 98.8840 -64.9024 -18.7048 65.0279 173.9549 65.5686 -92.1563 -80.8488 -8.8815 61.1166
7.75881121 -145.7349 155.8282 52.6137 80.0148 -89.0246 -20.4848 67.6786 -179.5188 -179.8461 -179.9813 -146.2072 -48.9197 -173.2408
7.80171420 -135.2577 156.5980 -60.5143 98.8769 -65.6120 -15.9377 67.0955 -178.5993 177.0814 69.9594 -71.5495 -24.2305 -167.9795
7.88152893 -145.0891 154.9477 -179.5011 60.3376 -63.9931 -31.2602 -172.7390 -97.8322 174.1187 68.0858 62.2505 -46.2251 -58.0016
7.90466619 -143.5385 142.2614 179.8347 56.0875 -86.9422 -22.6114 -57.4738 -63.0210 87.5484 177.3300 51.2752 43.5310 -156.0811
7.92842857 -144.7061 155.6390 -178.0215 -120.9389 -69.5962 -31.2187 -174.4311 57.8411 56.6897 66.9574 45.1379 38.0302 68.7268
7.95301042 -135.2559 156.6327 -60.4866 98.7920 -66.1993 -16.9681 65.7509 174.1688 65.5683 -92.2286 -86.4629 -5.5464 -63.3666
7.99898809 -145.4966 158.1825 -174.2523 62.5873 -56.7077 -33.2593 -172.0437 170.0087 65.8317 -92.6871 -131.2637 25.1779 60.2944
8.03417015 -144.9455 161.5398 -177.9198 60.4809 -61.4151 -22.2081 -64.5837 175.9433 66.5699 -93.0352 -71.6555 -22.9591 -166.6389
8.05551369 -144.9378 160.4411 -177.7133 60.8842 -62.4268 -21.9087 -64.6563 176.6518 66.8188 -93.1755 -72.1632 -22.5885 -166.2940
8.09259702 -73.8376 154.3024 -58.6276 -74.6321 -66.2894 -17.0179 65.7485 174.1692 65.5616 -92.2302 -86.6806 -5.5366 -63.3515
8.18020203 -73.5685 153.5707 -176.8354 -121.0109 -68.7744 -31.1339 -174.3092 57.8176 56.6242 66.9371 45.2415 37.7372 68.9575
8.24468727 -144.4672 157.5828 -177.1486 -119.2482 -72.7462 -24.9011 -75.8467 74.1211 60.1017 67.7896 54.5638 36.4676 -160.3621
8.27401527 -144.5259 154.8855 -179.2389 -121.2049 -81.1924 -3.4912 -61.2761 -170.4860 -65.1745 92.6132 56.1950 38.7980 -161.1428
8.30379864 -73.8653 154.3270 -58.5752 -74.4786 -71.8854 -3.5106 60.3384 67.2988 163.8830 65.4987 -78.9751 -14.1974 -62.8093
8.35781152 -145.7477 166.1197 67.5945 93.5522 -142.7721 146.7651 -161.2210 92.1852 -61.6164 -177.5292 -73.5063 163.1873 60.8396
8.43765668 -134.8415 156.1659 -60.4970 98.7963 -75.5247 -21.2983 -64.7030 -177.5436 -177.0197 -69.0414 54.1612 36.6403 -160.6165
8.45892493 -145.2263 -177.2139 78.5062 -69.3100 -72.9172 -15.1245 -80.9374 72.9060 64.5951 174.5692 54.9466 32.8551 -56.7681
8.49013661 -144.5585 154.4112 -179.1183 -123.1103 -80.4299 -4.5871 -63.3906 177.4461 67.0366 -93.1663 56.7733 35.5627 -160.4929
8.54438245 -134.9306 156.6390 -60.4411 -80.8431 -75.9080 -13.4995 67.8933 -179.4133 -179.7245 -179.8387 53.1383 45.3972 -157.4463
8.62947907 -145.0558 155.7305 -179.7597 -118.1233 -60.1276 -34.5216 -175.5728 58.4587 59.2408 176.9104 40.3628 -125.8423 61.4749
8.67204437 -144.5265 154.7337 -179.3566 -121.3753 -80.6692 -4.5973 -61.3971 -170.5199 -65.1895 92.5664 55.3521 44.4793 -156.8785
8.78214103 -145.0259 154.6936 179.9823 -119.2959 -62.0611 -30.7757 -171.8867 87.3022 -63.5565 99.3058 56.4062 32.3330 -55.1673
8.80527211 -144.7937 155.3469 -177.3768 60.9739 -72.7852 -17.0699 68.9426 -172.0131 -65.6234 91.3654 45.3410 39.5951 67.8865
8.80527212 -144.7936 155.3468 -177.3768 60.9738 -72.7853 -17.0699 68.9426 -172.0131 -65.6234 91.3653 45.3410 39.5951 67.8865
8.83722748 -144.8776 157.3555 62.9644 -85.8800 -76.0314 137.5986 -171.6750 171.0999 66.3055 -91.4957 -71.7180 145.0209 -168.3992
8.86608287 -69.8320 155.3853 82.3858 116.4119 -79.9057 -17.0098 -57.3592 -55.6764 -59.0349 -177.1606 52.0257 43.5455 -157.9901
8.90512580 -144.8193 154.6830 -178.5760 59.6304 -66.3825 -33.4873 -175.8298 67.7356 -87.3640 -175.8706 52.1188 24.0997 77.0283
8.93737611 -134.7263 155.9572 -60.4379 98.8638 -77.7692 -19.4934 -57.9178 -59.7902 -177.6369 70.0521 54.1490 36.6657 -160.6218
9.01617903 -144.9297 157.6480 63.4339 -85.6465 -76.6396 135.2766 -170.7673 -177.5088 -66.1887 93.2298 -72.0526 144.9641 -168.3954
9.24147449 -146.4240 175.5866 80.7080 -65.2036 -67.7721 -21.2151 -65.1459 179.0374 62.8625 66.6955 45.2208 38.2557 69.6555
9.38558334 -145.7450 161.8753 -174.1408 63.1571 -53.7167 -38.5066 -143.8480 -63.0243 97.0420 -175.6778 -125.9084 25.5694 64.2125
9.51177921 -134.9908 156.4773 -60.4456 -80.8537 -77.4520 -14.5049 68.6426 -176.0233 -65.0599 -177.5493 44.7448 40.0186 67.2758
9.62648709 -145.6425 166.2363 67.7645 93.7475 -138.7020 146.0388 -170.8750 170.5774 66.2851 -91.2263 -70.6915 144.3588 -169.5071
9.72122160 -145.6594 166.3518 67.8756 93.7816 -138.7893 147.3418 -170.1088 170.8874 66.4488 -91.3913 -69.5698 161.6681 68.9541
9.74977343 -144.7859 153.7604 -178.8291 59.2794 -66.4350 -33.3895 -175.9839 59.3609 68.9464 -88.5079 53.1201 41.8984 -156.5561
9.80375325 -144.7719 156.5090 -178.5299 -119.7327 -69.5465 -25.0719 -63.9728 -172.3684 -66.7448 93.4304 52.8559 22.9545 77.2135
9.91731600 -142.4736 146.7499 -177.4581 -124.5118 -125.3281 25.4670 -60.0986 92.2430 95.1259 -68.4734 57.3914 31.9118 -55.9591
9.97637216 -144.6173 155.4421 -177.5560 58.1424 -76.1866 -18.5365 -61.7939 -60.0539 -67.1616 89.4259 45.5028 38.3238 68.2386
10.05759008 -144.6338 155.3340 -178.2802 -120.7529 -73.5796 -19.2900 -61.9240 -60.2213 -67.3031 89.5827 53.4290 22.6417 78.0717
10.10793069 -144.6631 154.9772 -177.7417 -121.0489 -76.5403 -18.5312 -62.9030 -170.9651 -65.7366 92.8725 46.4786 33.9460 66.8983
10.16109681 -74.0965 168.0601 87.0760 122.1919 -72.5844 -15.3953 -57.5345 -59.4498 -177.5866 70.0555 46.8960 32.4513 68.7881
10.29937542 -144.6954 155.9295 -177.9052 -121.2085 -69.0386 -31.5645 -175.1498 59.1214 68.9984 -88.4027 45.1512 38.0772 68.8007
10.42015427 -135.0494 156.0606 -60.4653 -80.8555 -69.4591 -32.7730 -175.1880 58.1082 56.6581 66.8634 52.8947 41.2469 -156.4484
10.78964437 -72.7525 152.1089 -179.0509 58.4462 -75.3789 -11.1248 -70.8906 -93.5600 62.9199 -93.5808 56.3272 38.3154 -161.0352
11.62292116 -146.7335 173.4955 81.3340 118.2152 -65.0185 -25.7140 -126.3928 -62.0134 -61.3726 179.6251 51.2277 27.4027 76.0311
11.82831363 -72.5127 150.5070 -178.9273 64.8079 -126.6590 91.6382 49.4242 179.0080 179.7187 179.9260 -146.2342 155.6585 57.1678
12.37546991 -134.9391 156.4515 -60.5031 98.7494 -77.8821 -14.6085 66.0441 173.3546 65.7374 -91.8877 44.7183 39.5901 67.3648
