# Supplementary material for: Exploiting Sequence-Dependent Rotamer Information in Global Optimization of Proteins
Source: J Phys Chem B. 2022 Oct 18;126(42):8381–90. doi: 10.1021/acs.jpcb.2c04647 (PMC9623586; doi:10.1021/acs.jpcb.2c04647)
Supplement: Supplementary file 2 — jp2c04647_si_002.zip [file jp2c04647_si_002.zip › TripeptideConformations/TYR_HIP_ASP_new.csv]

0.00000000 -145.0217 150.1159 -175.0941 -117.6090 -69.9118 -19.0448 53.7473 71.4678 -100.6212 3.6537 -49.7887 -20.7230
0.04298040 -67.9985 145.0417 175.9366 -93.0784 -145.8250 156.0007 66.5451 87.6888 -74.5507 163.8415 -49.2449 -70.5303
0.12066190 -72.2580 148.1645 -174.3335 -116.9579 -69.4546 -18.8663 53.4510 71.2112 -100.3151 3.1006 -49.6570 -20.7600
0.14314020 -71.6962 146.4564 -175.8922 -118.8061 -69.2190 -16.0262 47.2921 71.4100 -126.6575 26.0637 -53.6034 89.6197
0.29251840 -145.5796 147.7199 174.1271 -93.9314 -146.0291 155.6254 67.3141 86.9401 -74.3335 163.1609 -49.5069 108.7899
0.33405090 -145.6442 147.9286 173.7027 -94.9524 -147.6926 147.9159 -162.8717 -84.8179 -70.6665 158.2774 -50.0742 104.5101
0.35584470 -144.3154 148.0755 179.1352 64.5179 -73.8264 -16.2861 52.4667 67.4177 -96.3404 -0.6649 -47.1917 157.3825
0.53535400 -145.6588 157.7016 -176.3761 62.5347 -56.5411 -39.4316 -176.6615 -87.4692 -99.5390 7.5524 -51.1509 165.1394
0.56806970 -145.0448 149.6264 -173.3999 -115.5432 -68.9503 -17.6349 48.2415 72.9051 -126.5197 26.8364 -54.7687 -91.0775
0.68317260 -72.0549 147.6580 -172.6420 66.3387 -68.4307 -17.6125 48.2074 72.9480 -126.4800 26.7230 -54.7699 -91.0929
0.72030560 -72.6103 149.5305 -170.3439 -113.4795 -68.3660 -21.3895 53.5754 72.4018 -101.3947 5.2980 -51.7761 -14.4086
0.81852920 -145.6092 157.0498 -179.6696 61.4963 -54.6523 -36.4604 -179.4082 -97.1587 -120.7293 24.0418 -51.1282 -86.3213
0.97731070 -145.5351 156.2752 -179.1177 61.3289 -55.6839 -35.9811 -178.5985 -96.5103 -121.6059 25.2857 -52.2694 93.3404
0.99818380 -60.7413 139.5217 177.7061 -92.4041 -151.4454 146.9209 53.8853 -84.1162 -77.8512 158.1741 -49.1792 -75.1726
1.05505920 -144.6760 156.9313 -171.1149 61.9292 -78.7329 -16.3003 54.8276 71.5906 -107.5028 152.6791 -49.6605 -21.4776
1.27552650 -146.0774 -178.8971 77.0077 -76.7341 -58.9356 -19.3602 47.7277 76.2821 -127.3892 22.3290 -53.6630 -89.9184
1.31810750 -144.4698 157.3738 -171.0981 62.1249 -81.1979 -3.4781 47.2863 66.1270 -135.0025 160.3787 -55.5437 89.2243
1.37228800 -144.0469 155.3283 -176.6014 64.0487 -86.5890 -13.2012 52.8124 67.1361 -101.2874 152.7847 -45.9568 154.6074
1.43015990 -145.9731 -179.8784 74.9722 -78.2256 -58.4511 -20.0304 47.3702 76.8657 -127.9741 21.7204 -53.6666 -89.4729
1.48759590 -69.2849 146.0379 -178.8034 -99.6532 -149.1201 162.8619 61.5772 85.2404 -68.8567 159.2320 53.2029 -77.1306
1.53566380 -144.8401 157.4775 -167.9801 -116.3089 -76.9071 -18.6846 54.3405 71.4558 -106.6608 152.4175 -52.2001 -13.6367
1.57193230 -69.5200 145.8656 -178.1741 -99.9534 -149.3551 163.2588 61.5258 85.1999 -69.0552 159.1846 53.2092 -77.0078
1.63419460 -145.2860 158.6719 -162.2533 75.4259 -72.5192 161.7403 66.7960 79.9804 -69.6120 158.9255 53.0602 104.1067
1.69193140 -73.8627 152.7706 -168.9300 71.7157 -74.0806 163.8693 64.5015 80.5593 -68.9632 158.8999 53.0640 104.1296
1.81930080 -70.0588 145.0768 174.4183 -94.0446 -148.4104 148.0001 -169.5030 75.1280 -71.9257 153.0948 -50.3798 -78.9954
1.88981830 -74.8313 155.4620 -162.4328 -103.1778 -71.5386 161.9243 66.3591 79.8042 -69.2739 158.9882 53.0615 -76.9952
1.95045870 -70.3667 142.5879 173.3570 82.3256 -140.8772 145.6931 -60.3051 -80.7589 -74.3958 155.2620 -50.7970 -77.6044
1.97100560 -145.7020 150.8395 178.1477 77.9571 -143.1584 146.2838 -165.1122 -82.4868 -66.8150 158.2960 51.9247 95.8597
1.99999550 -69.3073 145.9672 -178.7182 77.8750 -149.2707 162.7854 61.7560 85.5638 -70.0317 159.2308 -167.9731 19.6642
2.03530210 -71.0736 148.6010 179.0870 -98.4155 -142.4050 146.4959 -165.0916 -82.5326 -66.9019 158.3310 51.9323 -85.0188
2.06101010 -146.5185 177.1817 78.8060 -71.1826 -61.0466 -24.4567 55.1063 78.5436 -107.8219 6.1858 -47.5919 -21.6436
2.15031020 -145.2455 158.8224 -162.1870 75.3294 -72.5749 161.4026 67.1521 80.3695 -70.8519 158.8668 -167.8807 -161.6388
2.18153680 -145.6920 176.7274 72.4790 102.5206 -51.0950 -35.0175 -179.0485 -98.0876 -119.9639 18.7363 -52.0532 92.6130
2.22529060 -144.8594 155.6335 -168.9094 -110.1231 -75.5895 164.3936 64.6640 80.5718 -69.2080 158.6136 -48.2659 -81.7401
2.27162280 -69.5659 146.4030 -177.9351 77.6451 -149.2115 163.5463 61.5451 85.0392 -68.4974 158.6733 -48.1308 98.0723
2.29394210 -144.8879 161.2214 -161.4475 68.1160 -75.9456 -7.3869 46.5606 63.2274 -153.4677 162.3912 46.4878 -92.3303
2.34912790 -70.8015 147.4888 178.0058 -99.6667 -144.8358 148.6798 -164.7124 -84.2482 -67.2261 158.4276 51.8872 -85.8256
2.39628550 -74.8378 155.6765 -162.2581 -103.2197 -71.5052 161.4261 66.8699 80.2999 -70.5618 158.8996 -167.8754 -161.6383
2.42136780 -144.3274 158.6679 -167.1163 63.2371 -78.5377 -6.4281 46.3199 62.9747 -153.0494 162.7016 46.5017 -91.9002
2.48283290 -145.2876 161.8216 -176.0391 63.4809 -50.7834 -40.7025 176.6685 -98.5454 -138.6540 27.9892 46.8507 82.9336
2.53059540 -145.0658 150.2892 -178.5745 76.7081 -147.9738 161.5675 63.0228 84.9257 -70.1915 159.2486 -167.9147 -161.7498
2.57252630 -69.5595 145.5616 -178.1215 78.1875 -149.3513 164.2363 62.4831 87.1250 -76.7335 165.0257 51.6748 -6.5628
2.60649840 -144.5272 149.2962 -175.4966 63.0434 -71.0608 -14.0694 44.4447 65.7971 -142.9805 33.7054 46.7330 96.4226
2.65434540 -145.2855 159.0582 -162.1771 75.1215 -72.6506 162.4044 68.3180 82.4461 -78.0369 164.4531 51.5501 173.5648
2.69134340 -145.1183 150.6585 -179.0711 76.6088 -147.5072 161.4185 63.1710 84.3746 -68.3852 158.7362 -48.0916 -82.8879
2.72266870 -145.2827 149.2844 173.8003 79.7148 -149.3231 144.6143 49.7974 44.3847 -72.5884 156.3458 -50.1503 103.5797
2.75502330 -145.6474 150.9806 178.5011 -99.6328 -144.2625 147.2863 -164.4325 -83.8145 -67.7727 157.0322 -168.6678 -161.0803
2.80868960 -71.0192 148.6491 179.3074 -98.5633 -143.6266 147.5740 -164.3944 -83.9180 -67.8977 157.0896 -168.6482 -161.1963
2.88649450 -63.3703 137.0484 -177.9426 -98.3501 -153.0149 157.9459 56.9089 -86.7730 -74.0923 154.3191 -48.2563 100.0324
2.91286800 -63.7427 137.4963 -177.0794 79.1688 -152.7419 158.8420 56.5406 -87.2150 -72.4243 153.6115 -48.0965 98.0321
2.94810300 -145.6070 150.6297 178.7532 77.1948 -144.7368 147.9229 -164.4263 -84.1366 -68.6198 157.4899 -168.1493 21.4896
2.97077310 -144.6076 154.5430 -175.5677 60.0039 -83.4197 -8.8310 57.2320 67.5596 60.2739 172.7489 -45.4849 -60.2414
2.99709050 -70.9591 148.2190 179.4420 -99.5741 -144.0944 148.1586 -164.4368 -84.2025 -68.5991 157.4406 -168.2199 21.5308
3.02330280 -145.0862 149.9169 -178.7723 -101.4444 -148.0567 162.6114 63.8620 86.7040 -76.7946 165.0885 51.7003 -6.4843
3.05327210 -144.8826 149.9531 -174.9187 62.1791 -69.2863 -18.6941 72.0332 88.1308 -130.4085 33.8689 -167.3948 -157.6870
3.07922510 -144.6233 152.6748 -176.9987 60.1305 -80.3797 -9.5064 58.0386 67.6853 61.7494 168.0094 -159.6531 11.7116
3.11579170 -145.7081 150.8254 178.0754 -99.5242 -142.9083 143.6761 -161.1877 -77.2759 -75.8749 166.2943 54.6531 4.5224
3.14996100 -145.5257 149.3599 179.7022 76.7673 -137.5784 134.8764 -176.0452 -96.4839 -84.4743 149.6401 -160.8548 -120.5736
3.17176460 -145.4747 149.6123 179.6585 -103.3427 -137.9357 133.6672 -176.3017 85.9223 -85.3129 147.3836 -161.6423 60.6243
3.19533200 -70.9710 146.8775 -179.2098 -101.5118 -136.0452 135.0999 -175.7635 -96.0088 -84.2344 149.7090 -161.0063 -120.5246
3.21981810 -71.0494 147.1376 -179.2664 -102.2261 -136.4224 133.8127 -176.1703 86.1093 -85.1214 147.3488 -161.8331 60.7385
3.27671610 -144.6605 154.6891 -173.8742 -117.6583 -82.8690 -12.5866 58.1650 70.0927 59.9351 172.9412 -45.5661 -58.0665
3.31618590 -71.2269 148.7232 179.6987 -98.7154 -141.9805 143.7198 -173.0817 76.0659 -71.2531 154.9075 52.0138 101.8447
3.36064690 -73.9388 154.6441 63.7901 -93.0173 -151.2300 166.5923 59.9036 84.6032 -69.5022 159.1233 53.2316 -76.8047
3.39088710 -144.6690 149.6338 -174.3986 -115.7514 -68.2017 -22.3877 69.2702 86.5368 -81.7304 -13.5627 -170.9479 -121.0115
3.43573580 -73.6501 152.3931 -173.1667 63.6139 -81.6720 -12.5013 58.1089 70.1426 60.0019 172.7454 -45.6615 124.9792
3.48185900 -144.2379 149.7208 178.2226 -109.7296 -76.8046 -19.2293 65.0846 -105.9426 -91.4951 -0.7578 -49.4558 133.3499
3.51071040 -72.4216 147.5737 -173.4914 -114.9546 -67.3731 -22.5337 69.4087 86.9315 -81.3578 -13.8552 -171.0174 -120.8521
3.56072540 -144.9378 150.8290 -175.1067 62.7478 -70.8238 -16.5028 62.0212 -109.6651 -130.9396 35.2369 -167.6370 25.0627
3.58180710 -75.2392 154.0525 55.4468 80.6028 -84.3032 -34.3591 54.2629 83.7690 -142.3228 147.7099 -53.0534 92.4839
3.65710550 -145.4134 165.7993 67.5896 -86.4979 -143.0120 165.1409 62.3307 84.0999 -71.5560 159.1152 -167.8918 -161.7425
3.68453540 -134.3538 155.3125 -60.7945 -81.0475 -145.9230 165.3318 61.8627 83.9541 -70.0866 159.0067 53.2117 -76.7892
3.70568380 -145.6300 149.4319 177.0347 -101.1490 -145.4567 146.0943 -172.3885 74.2986 -71.6554 155.4428 52.0445 -80.0824
3.73843010 -144.8569 146.8687 178.0513 76.7272 -133.5854 131.0033 -59.0467 -75.1627 -85.8286 147.8836 -162.5197 59.1176
3.77895980 -145.5510 150.1134 178.1025 78.4192 -142.9254 148.6224 61.7307 -91.2106 -73.2175 155.8212 53.0882 -77.1531
3.80688020 -72.5605 147.7382 -170.1870 -108.2514 -64.2985 -27.4664 75.2558 92.9549 -84.2239 -10.5447 -170.2266 -122.7338
3.82799890 -73.8683 154.5542 63.8148 -92.9933 -151.2581 166.2759 60.1729 84.9955 -70.8364 159.2546 -167.8365 19.7510
3.85269030 -144.7612 149.3236 -176.2222 62.1211 -72.1325 -15.6897 65.0905 80.6215 -131.9390 35.8345 -167.5646 24.6968
3.88826760 -67.5956 142.3762 178.8266 78.0674 -128.2007 132.6544 -65.6344 -9.7207 -85.5613 147.9905 -163.1623 57.9472
3.91169720 -145.3355 165.3673 67.0592 93.4919 -143.7001 165.8309 62.1585 83.8706 -70.4706 158.7744 -48.2922 99.6898
3.94051920 -71.8908 146.5559 -176.6395 -118.9179 -72.5973 -15.0895 65.6695 81.3432 -132.7346 36.8859 -167.7127 -158.7578
3.97391700 -68.8729 145.5129 -178.7351 -100.4191 -137.6873 136.0189 56.2286 93.6497 -87.0194 148.7443 -161.6811 61.5717
4.01176010 -145.1904 148.2613 177.3765 -99.2502 -135.2242 138.4553 -60.1919 106.5438 -73.6760 155.8902 53.1921 -77.2679
4.04234880 -73.8471 153.6991 -59.2054 -74.9494 -74.4173 163.6460 63.4631 80.4123 -68.8049 159.4482 53.1203 -77.1681
4.06386010 -145.5624 155.5356 -176.6202 62.0481 -59.9713 -34.3541 -174.4171 76.2767 -113.5159 19.0759 -48.8529 -75.6976
4.08838760 -144.5352 144.6624 177.9096 -102.4996 -128.9834 133.0961 -67.1837 -9.2462 -85.7668 148.1297 -163.0016 57.4721
4.11831860 -145.4420 149.3768 177.6798 77.3075 -145.0603 150.5396 60.6561 -91.5719 -74.0838 155.6818 53.2130 104.6102
4.13996900 -73.4699 154.3058 -58.7201 105.1203 -66.9172 -18.9502 50.3891 72.3317 -97.2121 1.5314 -52.9624 -18.7956
4.16341300 -71.3125 149.2881 -179.7761 78.1757 -142.3611 145.4451 -171.5850 79.1190 -65.9531 143.4181 -172.8992 30.7712
4.20581590 -73.7447 157.3442 -58.4909 105.3777 -63.6869 -22.0310 46.2821 76.3437 -127.9810 27.0460 -53.6125 -89.7417
4.22825270 -145.4763 158.2985 -175.6404 -115.1809 -60.8210 -32.5531 -55.6176 -66.5562 -102.8956 8.5434 -51.8089 158.2354
4.25419020 -70.9888 147.1079 -59.1643 -74.8904 -149.1617 167.1088 61.9279 86.6112 -78.0707 164.8012 51.6021 173.9350
4.27541440 -144.9734 151.3439 -167.6794 -107.3519 -72.1681 150.0760 58.9377 34.2120 -68.8703 157.5317 52.9451 -77.5157
4.29903770 -65.6856 141.2125 61.3951 -92.5128 -155.0778 159.0569 55.5849 -88.7653 -73.9103 155.3067 53.1340 -76.2650
4.32684310 -145.4298 148.5694 179.7212 -101.4366 -136.9258 140.8542 62.2550 -90.7987 -88.7207 149.2359 -160.9130 61.1511
4.34746170 -145.3938 155.5032 -177.0615 -117.0379 -61.6844 -29.5857 -55.4724 123.4142 -119.6534 20.4485 -49.5660 102.3311
4.38611990 -73.7703 156.8081 -174.6090 64.1744 -60.4618 -32.6096 -55.4648 -66.3457 -103.1784 8.5454 -51.6686 -25.3101
4.43827870 -72.8578 147.9871 -167.5554 -105.0042 -70.8389 149.8920 58.7632 33.4745 -68.9822 157.3987 52.9643 -77.4665
4.45916950 -71.6753 143.3824 -175.1318 -110.5419 -73.5085 147.3641 55.4999 34.5612 -69.7737 156.9031 53.0012 -77.2755
4.48593050 -145.5259 166.1264 67.7494 93.8287 -140.4355 -173.9279 71.7692 94.8843 -55.5270 153.8122 53.6228 -3.1879
4.50860660 -145.0325 155.5978 -165.4032 -112.3991 -64.1834 -23.5924 69.7120 86.3306 -131.7923 21.3389 57.3737 -162.4594
4.54536240 -144.3540 164.9520 -167.7523 66.6787 -87.4638 19.7216 67.5201 79.7683 -84.6785 -10.4653 57.1585 178.5067
4.56832580 -145.2116 157.0301 -164.1338 -111.9897 -63.8065 -24.2510 70.0416 -103.0156 -131.2948 20.8972 56.8051 -161.2560
4.61087210 -145.5186 165.2219 66.8343 93.4252 -143.3517 156.6398 -165.3327 -89.8111 -68.0488 156.1826 -48.4823 -81.7399
4.63173720 -145.3408 156.3141 -179.7158 -119.1443 -58.2679 -32.3952 -177.6435 76.2768 -126.8584 36.4048 -167.2857 23.9743
4.65424800 -134.3441 155.2805 -60.7916 -81.0517 -145.7218 166.4771 63.0065 86.2691 -78.5084 164.7386 51.5847 -6.7101
4.70279940 -67.5897 142.6547 177.0556 78.9273 -130.9029 141.5061 -65.6338 -10.5792 -74.1093 156.4051 53.3840 104.2405
4.74604270 -67.2396 138.6219 -171.3828 79.0954 -145.8530 26.9328 54.2356 -94.9006 61.5058 169.4846 -44.7860 -74.7707
4.77222890 -73.9392 153.6410 -59.2273 104.7922 -74.6849 163.9421 63.6465 80.5255 -68.9842 159.2465 -48.2719 99.0182
4.79486350 -145.3905 151.2369 177.4133 -101.8904 -145.7823 142.6404 50.0440 45.3202 -72.0458 157.2828 53.2636 -77.5166
4.81958900 -144.2113 162.0923 -166.7981 -120.3269 -73.1401 -5.3176 64.2072 -114.1800 -84.5961 -7.6736 58.6968 4.0731
4.87944250 -77.4013 160.3573 65.7126 88.0790 -144.5344 -173.1125 70.6549 94.9584 -55.4007 153.9509 53.6924 -2.9546
4.90193980 -75.2096 -20.5977 67.6244 88.5408 54.9400 -34.7927 54.6658 79.0898 -156.4613 155.9976 48.8303 -91.4411
4.93870620 -65.7196 141.0114 61.0407 88.4314 -155.3508 159.6133 55.9804 -88.7978 -74.7506 154.1576 -48.2994 100.5532
4.96113700 -72.9052 152.1898 -58.9085 -74.7589 -145.2408 156.0572 -164.6860 -89.4444 -69.1155 156.5912 -168.2921 21.2483
4.99692790 -144.9668 149.1619 -179.4352 -102.8623 -147.8161 154.9379 62.2956 95.1109 -147.9051 160.0619 -166.3483 14.6374
5.01853070 -143.8362 165.6056 -170.0802 68.2877 -95.9415 25.3023 59.0764 -106.1434 -65.9790 154.8682 55.0845 100.8778
5.03916310 -68.9239 130.8076 159.5066 56.9573 -149.2235 151.8357 -163.9810 -86.7209 -73.2182 158.7305 -49.6754 117.4930
5.08657790 -145.3828 162.3151 -173.4626 65.2731 -58.6084 -29.1136 -54.2382 -57.7064 -133.0148 20.7562 50.3262 74.2585
5.11117910 -144.9871 157.1820 -178.1238 -115.5704 -60.5404 -32.5926 -175.6693 -110.0718 -79.7724 -12.6064 -171.0596 61.4431
5.13343520 -144.9802 157.2945 -178.0946 -116.1937 -60.6648 -31.9942 -175.4247 -110.1758 -79.2682 -13.1091 -171.2603 61.7941
5.18368910 -72.9785 147.9602 -167.4796 -105.0519 -70.9974 150.6879 58.8789 33.0545 -68.3353 156.1713 -48.2327 98.0413
5.20667840 -71.7876 143.3899 -175.0217 69.8757 -73.7182 148.4944 55.6839 34.0848 -69.0393 155.5762 -48.2368 98.3668
5.22967780 -145.3450 153.0981 179.1744 -101.5505 -142.6774 142.5566 50.5082 45.2280 -67.3748 154.0316 -47.6811 -87.4478
5.27777850 -144.4985 165.1685 -172.3484 -116.2349 -68.4111 -21.1223 -54.3647 123.9804 -130.7549 157.6822 -51.9391 -82.1638
5.31314430 -65.7188 140.8224 61.2949 -92.4800 -155.4432 160.3949 56.2774 -88.7847 -85.7358 161.2439 51.1165 173.0472
5.37896710 -84.1910 133.8485 -179.6683 88.7141 -139.7878 18.2870 -56.9005 -72.1899 59.1813 170.9268 -47.9233 -83.8998
5.41871190 -145.2916 153.8805 -178.5112 72.3557 -81.3437 62.8580 53.1036 72.3805 -71.2948 164.6753 54.5667 -172.1205
5.45887230 -144.8930 158.0787 61.7667 -89.0755 -127.9413 -2.5078 50.8254 67.4858 -111.1800 154.2487 -52.8310 -21.8574
5.53483000 -77.9636 156.2250 64.4034 -92.5485 -138.3777 157.4825 -62.2540 98.5645 -72.1313 156.3645 53.1305 -76.5670
5.55574480 -80.1543 153.0937 64.4916 -82.5424 -66.1393 -25.6009 -56.6332 122.5894 -88.2375 -2.3818 -46.9095 -79.3869
5.59371200 -145.7866 -175.6124 80.0113 110.4478 -69.1183 -1.8939 57.3415 67.0582 62.4288 165.0189 -45.5735 -68.5146
5.61712600 -145.5081 150.5829 179.5459 -100.3298 -148.9078 160.1206 -129.8803 -84.7347 -62.6822 159.4848 54.1124 -3.9517
5.66732450 -144.5257 147.7755 -173.4507 -114.6893 -72.4211 163.1224 66.3295 175.7615 -71.2224 155.1920 52.9105 -75.9724
5.70820200 -142.5580 137.0216 177.7501 -91.0004 -139.8380 13.4177 -53.6347 -72.8177 58.7146 170.7853 -48.4110 -83.2417
5.73676610 -145.6373 166.1518 67.7994 93.9091 -141.6796 159.1323 -168.3346 73.8403 -68.4302 153.7231 -168.7027 -158.0900
5.76869540 -146.9921 171.0962 87.8072 103.4399 -126.6423 142.0770 -65.8522 -11.2654 -70.8530 154.4694 -48.6193 -86.2443
5.84955150 -144.4475 155.5796 -176.7662 -122.5114 -92.5161 6.0210 61.1177 -103.8796 63.4370 161.6375 -45.4100 116.1791
5.88304190 -145.5682 164.6837 -171.4359 66.3243 -51.4353 -39.0227 -178.9831 76.1339 -130.6788 24.5397 57.0198 -168.3813
5.93244810 -73.3778 151.7499 -174.8784 60.6493 -80.4411 -9.9649 60.1626 67.5356 50.4789 -176.0535 60.5784 81.7780
5.95954540 -61.8093 126.3748 165.1500 60.3154 -149.8642 19.8879 63.4049 -86.0586 58.5384 169.9507 -48.6243 -74.1701
5.99127780 -73.6456 152.6412 -176.5050 -122.8313 -91.5867 7.2899 60.8240 -103.9666 63.6053 161.1684 -45.4513 -66.5126
6.03911170 -145.4842 166.0882 67.8869 93.9622 -140.4283 157.1431 58.6414 -95.0171 -76.5790 153.4280 -168.8662 23.1546
6.06631030 -145.0511 165.7015 68.1287 93.9740 -134.0698 157.7589 -57.1029 -72.1773 -73.6257 155.8661 -168.3268 21.6940
6.10792130 -80.5360 160.5612 65.2009 88.1414 -137.1282 157.2787 -58.1806 -78.5095 -73.6400 155.8628 -168.3088 21.6943
6.13254570 -135.1027 156.5742 -60.2729 98.6981 -67.0368 -17.1033 61.9217 -105.2006 -78.2941 -11.2725 -48.2975 107.8361
6.15980170 -145.6160 165.2799 -171.0306 -111.6389 -52.4496 -37.2199 -177.4539 -112.2196 -130.0088 24.2186 57.2245 12.6934
6.18168610 -143.3314 163.0655 60.7239 -82.4370 -60.7301 -25.2917 72.2344 95.2994 -127.0270 21.7848 56.6234 8.1883
6.20465040 -78.6533 162.4390 65.2394 -92.5614 -143.2161 159.0564 -168.2655 73.7981 -68.4190 153.6921 -168.6926 23.7162
6.26476040 -78.1999 155.6542 63.7071 -92.6748 -138.9779 158.0083 -62.3085 98.7034 -72.4252 155.1953 -48.2413 -80.8129
6.33084370 -78.6539 162.0894 64.7062 -92.7313 -143.6968 160.1500 -169.3837 72.7866 -67.1643 153.9695 -48.1154 96.7174
6.38103230 -144.9249 155.5148 56.7676 -94.6662 -91.7960 -25.4319 -57.8195 -70.2996 -149.5122 142.4844 -172.4633 -156.5351
6.42292240 -73.1251 152.3302 -58.9233 -74.7419 -145.0723 159.5059 -169.2682 72.8330 -67.7932 154.0850 -48.1342 -83.2961
6.44461590 -144.3631 158.2339 63.1285 92.3258 -125.2255 -1.7739 -55.1824 -69.0753 -148.6233 155.5674 -169.0325 20.6340
6.48257860 -75.0668 153.3908 56.5559 82.5333 -89.1470 -24.8130 -57.2656 -68.9921 -149.6209 142.2207 -172.5360 25.2968
6.54156750 -66.3584 140.2414 61.2355 88.7049 -150.7830 28.0986 55.7175 -91.1495 -118.8385 157.0336 -46.0667 -88.8528
6.59465470 -135.0098 157.0090 -61.1283 98.6482 -67.3210 150.1622 54.0559 36.9616 -69.6690 157.5663 53.0246 103.6187
6.64557920 -145.1834 160.6819 63.4257 -88.1922 -147.7089 149.9180 -175.9087 76.5376 -135.8165 152.6081 -50.3753 95.7522
6.66756910 -76.7232 155.7698 62.5688 88.5093 -132.4996 10.9464 65.8030 86.6582 -147.5095 158.0455 -168.6145 19.6118
6.68847040 -143.8317 -173.2862 73.4142 104.9583 -68.3098 -4.6004 66.3802 81.5260 -140.9200 164.8018 -164.5636 14.0841
6.71192290 -144.3986 159.0616 62.9441 -87.9379 -118.2321 -1.9833 -55.4521 116.3426 -72.3536 155.4298 -48.1016 -86.4956
6.77291900 -142.1229 150.2579 -175.9131 -117.0317 -131.3081 18.1465 -52.7986 -69.7947 62.5244 166.2394 -159.5466 -168.2630
6.79852250 -142.9653 142.9451 -174.1518 -106.4286 -126.7757 -0.2941 -54.4205 -69.4884 60.0505 167.3822 -156.7418 14.1969
6.83895490 -65.4986 134.8767 -177.6494 -101.9340 -145.2245 18.2506 56.3740 -93.5275 49.3910 -176.9244 59.2956 -100.3927
6.87674860 -69.0453 136.6689 -178.6095 89.8426 -147.7597 27.1293 -155.0226 -93.0524 58.6646 173.9475 -47.3614 100.6262
6.89990150 -144.3164 156.0679 -176.6251 -120.6532 -83.2041 -11.6036 -55.3259 121.0625 60.7535 169.2415 -45.6939 -58.6985
6.93766080 -73.4657 153.2765 -58.5421 105.0692 -94.8830 10.9755 65.8749 80.8830 -146.7866 161.2421 53.1843 -93.3494
6.97092010 -144.3861 157.2760 -176.3230 59.5307 -80.4247 -14.8873 -55.2479 121.2335 60.2747 170.5058 -45.9560 126.9196
7.00251190 -144.1443 157.0783 62.5819 92.1628 -129.8842 2.4087 -54.9011 -69.6796 -145.2096 166.1259 52.1150 -174.3190
7.05161310 -68.7989 128.5839 155.4243 -113.2865 -156.4356 146.8005 -155.3644 -85.5867 -80.4108 160.5690 -56.4176 107.7411
7.08625790 -73.6113 153.8624 -175.3551 59.7319 -82.8688 -10.5871 -54.4009 122.8223 60.7363 169.7801 -45.7609 -58.7092
7.17162200 -145.4991 166.9433 -170.1037 65.5382 -56.9632 -30.6029 -161.6196 -28.0300 -131.4542 23.4735 57.8014 11.7181
7.22662550 -135.4208 157.3640 -60.2264 -80.8263 -66.4921 -20.3781 68.6044 89.1855 -131.8190 34.4820 -167.7945 -157.7234
7.26246050 -73.9159 154.1081 -59.3490 104.7603 -67.5540 149.9762 53.9886 36.8846 -70.7582 157.1258 -167.9884 -160.6688
7.31002350 -81.7038 133.9512 176.7735 -101.3443 -136.3614 8.7956 -57.3889 -72.7505 59.1302 169.5676 -159.9876 7.9134
7.35333000 -144.6793 152.2645 -175.3338 62.6123 -76.5288 -20.2934 55.1842 -107.7026 54.7632 -157.8889 -154.6424 -98.5536
7.46539520 -143.2548 136.1531 174.9427 -100.9365 -134.1239 4.5090 -54.9398 110.1362 58.7396 169.2326 -159.5029 -170.2129
7.48869540 -142.7932 128.5058 156.8557 54.3757 -141.9674 151.3428 -59.6397 -76.2735 -79.9696 156.2055 -49.9474 -68.9874
7.56265570 -145.9140 163.4725 78.1089 114.1156 -61.2798 -37.7997 -176.7562 77.3154 -84.1776 -12.3832 163.3659 82.9470
7.68599630 -144.7280 152.2923 -173.8319 -115.3303 -75.9064 -23.1887 57.1776 -105.3591 54.6594 -158.8038 -154.0205 -98.0744
7.80227460 -70.3702 142.5357 -59.2978 -75.0092 -134.2836 0.4738 54.8679 68.8921 58.0816 174.4075 -44.8086 113.2964
7.82807490 -71.4886 -27.4368 60.8487 -92.7225 52.5652 -13.6314 76.0380 83.0511 -149.5836 145.0226 -172.4600 -154.5636
8.06015420 -144.2978 160.7057 -175.9864 62.5867 -68.9903 -31.5458 -169.7763 73.5855 -144.5777 -78.2129 41.1165 -104.0526
8.18247110 -147.1924 170.3991 95.8214 101.8129 -145.7815 146.5848 -166.1859 71.9982 -70.6626 152.1302 -58.5073 -89.1258
8.24698930 -143.8779 -175.6382 73.5854 105.8659 -67.4265 -14.6204 -55.3640 123.5728 -127.9478 162.8180 -47.5547 99.8836
8.37842100 -84.0210 134.7015 179.1895 76.0894 -135.2989 10.9530 -57.2506 -72.2223 55.0410 -90.4776 -172.1946 -174.1497
8.40508760 -142.3485 148.8513 -175.4077 66.4882 -131.1762 13.4966 -53.1051 -69.7927 58.2838 -170.9198 -146.6255 90.9581
8.46554960 -73.2537 162.7427 100.5916 97.5050 -138.2231 144.0381 -58.4309 -81.0413 -78.9710 155.7516 -58.4608 99.9517
8.59895450 -72.3296 -26.6188 -171.3129 -103.5805 63.8627 158.2117 -153.3796 -88.6586 -90.0573 167.6521 54.1283 -174.6141
8.93517660 -70.0743 -31.8677 55.6628 -93.7189 51.4905 -3.7135 90.0218 -26.6859 -147.1353 159.5523 54.8436 -100.5679
9.02450350 -145.5822 166.3489 67.9473 -86.3040 -140.5012 178.3838 -111.2137 -77.9503 -55.6333 149.9122 -39.8015 -106.1021
9.09367330 -142.2146 145.0566 -174.8071 -109.9247 -129.0748 7.7959 -53.4879 113.1680 49.5448 -174.4493 59.0739 -99.8410
9.13950650 -142.4621 138.8036 179.9267 -108.4317 -134.3907 9.9444 -53.4631 -70.7183 49.0500 -175.3738 59.2560 83.9296
9.56671930 -132.9471 153.5105 -60.6807 98.5881 -124.5865 11.0606 -54.2010 113.7524 59.5386 174.5838 -44.7831 -67.9330
9.84567000 -144.4156 132.9493 167.8787 -106.7712 -143.4521 14.7419 -158.7542 -103.5208 54.3369 -170.2495 -143.4184 -92.1192
10.02312760 -133.0621 153.7317 -60.6776 -81.1409 -122.8664 9.0699 -54.2939 114.3372 60.6324 168.1883 -159.2787 12.1960
