# Supplementary material for: Exploiting Sequence-Dependent Rotamer Information in Global Optimization of Proteins
Source: J Phys Chem B. 2022 Oct 18;126(42):8381–90. doi: 10.1021/acs.jpcb.2c04647 (PMC9623586; doi:10.1021/acs.jpcb.2c04647)
Supplement: Supplementary file 2 — jp2c04647_si_002.zip [file jp2c04647_si_002.zip › TripeptideConformations/HIE_TYR_HIE_new.csv]

0.00000000 -65.3231 -19.6445 64.0254 -84.9958 -83.6459 -11.6041 56.6854 83.4251 -77.0547 152.1188 -172.5848 53.8984
0.03267825 -65.3329 -19.6891 64.0721 -84.8995 -83.7084 -11.5942 56.8754 -95.3477 -77.1731 152.1461 -172.5816 53.8192
0.12563918 -77.3672 -16.8217 67.5154 -78.7785 -146.2601 150.8115 -174.4443 -114.0829 -80.9056 -14.9476 63.5045 -93.5116
0.34495675 -77.3512 -16.8415 67.5136 -78.7965 -146.2612 150.2543 -174.8470 -114.2042 -81.9790 -14.0078 62.6764 -94.4707
0.39607203 -69.6421 -17.6981 64.9574 -83.5480 -87.9323 -9.1215 60.2409 87.9207 -77.1786 153.2839 -69.0155 -74.6800
0.42625909 -80.0079 -16.9336 65.9486 -80.7681 -92.2076 -2.9610 62.2969 -91.9902 -142.5919 164.6172 69.6594 100.3277
0.53229492 -65.2465 -19.6177 64.0851 -84.8732 -83.6643 -11.3468 56.9227 83.5240 -75.7308 147.6425 -172.3898 -104.8591
0.55372906 -65.2533 -19.6871 64.1406 -84.7433 -83.7370 -11.3598 57.2024 83.5424 -75.8238 147.6611 -172.3252 -104.7841
0.59852473 -77.3357 -16.9751 67.5144 -78.8263 -146.3847 152.8214 -175.6713 -115.6982 -81.5184 -14.6828 63.2346 77.7692
0.68830690 -71.1520 -17.3414 65.1053 -83.0654 -89.5130 -8.4090 61.1580 -91.1399 -75.9770 153.2367 -67.0278 -68.1497
0.75067417 -144.9255 151.9639 -178.2154 60.1223 -147.2252 147.6314 178.6729 -99.8750 -143.9585 145.1614 -177.2315 57.7553
0.86517780 -77.3194 -16.8357 67.4968 -79.3667 -147.1169 151.0325 178.3697 76.8998 -144.7646 144.3045 -177.4512 57.8563
0.90464486 -144.9212 151.9077 -178.2042 59.7989 -147.2082 147.0405 179.5552 77.5175 -145.3077 147.2025 -176.8197 57.1495
0.94157752 -77.5950 -15.5557 65.5072 85.2752 -145.8190 150.6167 -174.5206 -114.0283 -80.8804 -14.9017 63.5148 -93.6007
1.01483796 -145.3828 149.9677 -178.1351 -102.8515 -145.6583 148.2637 178.6175 77.3357 -144.2670 145.0282 -177.3804 57.8263
1.03621446 -77.3112 -16.8340 67.5017 -79.2959 -147.0238 150.7772 179.5080 76.9810 -145.8737 146.4397 -177.0082 57.2277
1.05639255 -69.1065 -17.3432 63.9573 -87.0063 -98.3541 -1.8733 63.2407 92.5879 -73.9169 153.4297 -63.0346 174.2140
1.07687446 -68.3397 -17.9067 65.3657 84.6874 -88.0048 -9.0127 59.8042 -91.6855 -77.5254 153.2498 -69.2578 -75.3821
1.10318448 -144.9155 151.9105 -178.1989 60.1023 -147.3142 148.0139 178.7588 -100.0414 -144.0638 142.4411 -176.2588 -103.8385
1.13742783 -64.0494 -20.0071 65.5436 85.6546 -84.1823 -10.8474 55.9755 83.1272 -75.7775 147.6169 -172.2298 -104.8164
1.17029920 -77.5989 -15.6558 65.5529 85.2793 -145.9305 153.0182 -175.4187 -115.5697 -80.2625 -15.7429 64.5899 79.8383
1.19153163 -81.0579 -18.9928 67.6142 -78.3939 -145.4102 144.0882 179.8406 -100.6787 -139.6902 150.7066 -59.5494 -87.7921
1.21549032 -77.3017 -16.8210 67.5010 -79.3552 -147.1017 151.3671 178.4451 76.7045 -144.7710 141.7538 -176.4466 -103.6855
1.23701109 -70.4889 -10.4662 66.6591 -84.9127 -73.4749 -17.1857 -57.2930 -75.0003 -73.8963 150.2743 -174.1175 56.0173
1.27515294 -144.9141 151.8745 -178.2110 59.8288 -147.2910 147.3426 179.2082 -100.4074 -145.4151 143.8340 -176.1011 -104.3094
1.29709914 -73.7859 -18.0818 64.3763 -86.0559 -97.1671 -8.0391 62.8322 -90.0280 -76.1682 154.2198 -64.5005 105.8841
1.37898472 -145.3708 149.9506 -178.0661 -102.8914 -145.7377 148.6586 178.7047 -100.1440 -144.3244 142.3296 -176.4053 -103.8090
1.40510443 -77.2934 -16.8155 67.5063 -79.3050 -147.0246 151.0286 179.2360 76.7715 -145.8649 143.2771 -176.2676 -104.1837
1.47584453 -144.9407 151.2294 -178.2146 55.7765 -146.9348 144.8651 -179.6285 77.4469 -149.5844 158.8306 64.4631 98.4435
1.53116127 -67.1289 -19.5450 65.8848 85.8322 -92.4561 -5.5865 63.9973 90.4072 -76.9672 153.2832 -71.1552 -103.4507
1.58840460 -64.0643 -21.9517 -172.6493 72.5231 -75.2416 -15.4057 58.3411 -96.4288 -78.5862 151.8396 -172.2364 53.8405
1.61862750 -64.0462 -21.9437 -172.6470 72.5314 -75.2018 -15.5072 58.5205 -96.5147 -78.8790 151.8877 -172.2295 53.7248
1.63864703 -77.4373 -17.0409 67.5470 -78.9416 -146.5982 156.2454 -177.8271 61.5149 -70.2237 -30.2943 -174.5338 74.2203
1.66727227 -77.5546 -15.5830 65.7367 85.1861 -146.5567 150.8409 178.3661 -100.6004 -144.7785 144.3074 -177.4455 57.8760
1.69274493 -63.6033 -23.1257 -174.9787 -111.0842 -74.7038 -15.4655 58.4289 -96.3627 -78.8162 151.8232 -172.1495 53.7872
1.71878502 -71.6135 -18.5976 65.6271 85.1594 -96.1782 -8.0872 60.5556 88.8632 -77.2376 154.3392 -65.0865 110.8511
1.76643113 -70.3229 -10.3320 65.3842 -86.9406 -73.9004 -16.5430 -57.0473 -72.2320 -72.9127 146.1655 -174.3637 -104.6617
1.80394657 -78.6107 -19.6751 67.4768 -78.4765 -148.1254 147.3512 178.7900 -100.8883 -139.4051 147.7137 -58.7650 101.8212
1.83856987 -67.3822 -13.6318 -60.7407 -70.6443 -76.2514 -16.6486 58.3526 82.8458 -78.5791 151.8527 -172.7457 54.1816
1.87149691 -67.3720 -13.6495 -60.7530 -70.6172 -76.2315 -16.7145 58.4984 82.8085 -78.8474 151.9004 -172.7322 54.0632
1.90603653 -82.3476 -9.5164 65.4925 -85.3226 -69.0430 151.4054 -58.0537 101.9467 -145.2879 154.0112 -175.0820 54.2680
1.92685773 -76.8790 -17.1454 67.4651 -79.3010 -146.7680 149.5835 179.6851 76.9243 -148.3960 157.2908 65.0704 96.2334
1.95752888 -84.2149 2.4459 65.4434 -87.7690 -137.7007 156.6287 64.3100 96.7750 -83.7909 146.9206 -175.1756 57.9301
1.97802191 -83.2441 -16.6418 65.6246 85.2381 -145.1363 144.2010 179.7478 -100.6659 -139.6061 150.4321 -59.6904 -87.8695
2.00022216 -78.3624 -18.3679 64.5933 -83.8189 -84.6083 157.2752 54.0131 86.6629 -77.2974 149.1729 -174.8176 56.8723
2.02312706 -83.5431 -16.6576 65.5977 85.2896 -145.3386 144.2389 -179.2300 77.9409 -139.6258 151.3322 -59.8890 -87.7582
2.07082683 -82.4654 -8.2718 66.9936 88.1145 -143.5789 178.8419 78.2978 -69.9711 -68.7856 -12.1123 63.0569 -87.8167
2.09437678 -82.3491 -9.4705 65.4913 -85.3191 -69.2435 152.1170 -58.0489 -77.9681 -73.7369 151.3976 -174.4201 55.9275
2.11585374 -63.9466 -21.8061 -172.5990 72.4829 -74.9585 -15.3842 58.7507 -96.2847 -77.2246 147.2643 -171.9301 -104.6826
2.15846112 -78.2559 -18.4182 64.4156 -84.1278 -82.4090 155.0722 50.9483 -94.1783 -82.4504 -19.7403 65.4547 -78.0848
2.18810824 -78.2753 -18.4399 64.4400 -84.1205 -82.6008 155.0494 51.0950 85.1143 -82.5004 -19.7672 65.4547 -78.0882
2.21091876 -77.5179 -15.5643 65.6905 85.1464 -146.4839 150.8215 179.1968 76.7919 -145.8886 143.2698 -176.2626 -104.1908
2.23240703 -63.4522 -23.0018 -174.9526 -111.1464 -74.3689 -15.5573 59.1693 82.9457 -77.5998 147.2531 -171.7318 -104.5545
2.25474044 -71.4247 -29.1303 -175.2942 75.3938 -146.1697 150.9855 178.8337 76.8245 -144.9029 144.2967 -177.4463 57.8652
2.30300451 -142.7671 148.2189 -178.2874 60.7358 -139.3277 148.8237 -58.4136 96.9308 -145.8784 154.0757 -174.9488 54.4337
2.32977289 -77.7629 -16.3515 67.5012 -78.1806 -146.6079 159.1513 -163.3478 -107.3972 -74.6441 161.0058 72.0618 89.7674
2.35721915 -82.3571 -15.4305 64.7003 82.5449 -72.6657 147.6460 -179.1917 -99.8611 -145.3332 146.7353 -176.9137 57.0583
2.38291142 -67.1833 -16.5853 64.4704 -84.9446 -86.1328 3.5360 56.3129 83.0073 -62.5083 156.4270 80.3381 107.1571
2.40692652 -80.8444 -16.9821 66.6771 -81.0616 -72.2360 145.8114 -177.4818 -99.7783 -148.9126 159.2045 64.4966 95.7773
2.44185151 -105.3970 -13.4581 67.4198 -79.2739 -94.5839 -19.5303 57.6886 84.8088 -94.8595 162.6875 67.9550 -85.1122
2.46969395 -78.4886 -18.2872 64.9157 -83.1203 -87.9698 163.1973 58.4962 -92.2230 -144.2981 150.0302 -175.0264 -106.3602
2.49356874 -78.3446 -18.4332 64.6358 -83.7497 -85.0840 157.5509 54.5990 -92.6544 -76.8774 145.2074 -175.2880 -104.5666
2.53445134 -64.8796 -16.7625 63.7059 -86.4613 -78.6415 -6.4850 46.9250 81.1450 -115.7262 158.1993 -66.0322 150.8370
2.56793976 -130.8169 6.5109 65.7364 -87.8142 -82.4262 -11.1541 -53.7171 -75.6814 -75.5152 159.9767 60.1474 -81.3062
2.58962210 -144.9848 145.4106 174.2896 74.7573 -150.2876 154.6613 64.4054 -87.1851 -149.5957 163.2161 63.1441 -98.2476
2.61803951 -84.1110 0.1299 65.8420 -87.0846 -141.5506 166.7239 70.4553 97.3744 -141.5297 163.6984 65.4273 -87.2532
2.63860193 -78.6061 -18.1551 64.6679 84.5745 -87.5408 157.5669 53.0675 -92.7036 -76.7894 149.2815 -174.8169 56.8381
2.66938956 -64.0914 -31.1267 -175.6793 81.7093 -97.9601 3.6256 -57.2404 -79.9336 -72.7138 147.5157 -173.1166 -105.0757
2.69441455 -78.0023 -15.6895 65.3991 85.3136 -146.4887 163.5939 -170.1345 69.5189 -64.6351 149.7385 -174.8766 57.3227
2.72056693 -82.9916 -11.4189 66.4920 86.1752 -68.7797 151.7919 -57.6388 -79.5226 -73.6795 151.3828 -174.4292 55.9232
2.74757769 -142.7033 148.0612 -178.3128 60.4786 -139.4827 149.0739 -58.3451 -82.1154 -146.4977 150.3310 -174.7297 -106.7136
2.77917463 -143.0552 148.4164 -178.2272 60.3993 -139.2117 148.6950 -58.7334 97.1925 -146.5190 150.3403 -174.7114 -106.7287
2.79921043 -82.4887 -8.3881 67.0021 88.1697 -143.7214 -179.7223 78.7488 -70.2441 -65.8727 -14.6644 62.7175 80.2100
2.82333786 -80.0094 -13.0193 -61.0438 -72.3915 -145.9203 150.6581 -179.9511 76.8844 -145.9111 146.5188 -176.9861 57.2192
2.86412474 -144.4915 166.1578 68.5803 -85.8968 -143.1477 151.1168 178.9486 76.6974 -144.9211 141.7216 -176.4910 -103.7137
2.88704171 -84.8215 -3.1682 66.1672 87.4591 -138.3666 166.2370 70.1616 -82.6847 -142.3211 150.0477 -175.0224 -106.2845
2.91187446 -68.7326 -16.8820 65.8431 -83.5620 -75.3955 -22.9725 -173.7859 75.5578 -74.5647 150.6468 -173.7806 55.7408
2.94878788 -78.2921 -18.3855 64.4476 -84.1033 -82.9147 155.0808 51.3714 85.2810 -85.3425 -16.9118 63.4855 82.4339
2.96984366 -78.8265 -17.5663 64.8505 -83.6608 -89.1373 159.6199 58.1181 87.8550 -135.5961 156.0857 -63.3063 -86.5365
2.99119750 -82.9289 -10.4474 66.3466 85.3177 -67.9573 151.2201 -54.9507 101.7668 -145.6669 150.2077 -174.9470 -106.4771
3.02336046 -144.7676 155.2751 -177.7692 66.2694 -146.3620 143.8837 178.5578 -100.6360 -125.5662 139.9671 -78.9858 -53.6888
3.04635724 -82.5350 -7.9262 65.5072 -86.3690 -69.1036 155.6248 -55.6104 103.6238 -141.7004 163.5392 67.2232 -85.6722
3.07343181 -78.2372 -15.3168 65.6287 85.1553 -146.4831 150.1232 179.9569 -101.7254 -147.9703 157.1672 63.9686 -88.7444
3.10174313 -77.6465 -16.9521 67.4821 -78.6538 -146.7521 163.3476 -170.3469 69.8859 -64.7339 152.8417 -58.1174 97.3548
3.12279387 -71.1701 -29.8851 -177.5796 -108.2976 -146.5474 165.6356 64.4389 90.5422 -142.7482 153.9671 -175.1375 54.2755
3.14736651 -78.2343 -15.3069 65.5804 85.1489 -146.4411 150.3137 -178.6851 76.6714 -148.2045 158.3438 64.0840 -88.6815
3.18214804 -84.7100 -2.0906 65.7134 86.5113 -132.8033 156.9033 64.2391 -83.8103 -82.9994 143.0968 -175.4185 -103.8909
3.26373366 -84.2680 2.4789 65.4529 -87.7582 -137.4806 156.7673 64.1608 96.5408 -82.1608 149.7373 -58.4784 100.4401
3.29784410 -78.3607 -18.3952 64.5890 -83.8360 -84.4195 157.5338 53.9063 86.4970 -76.1058 151.7807 -58.2749 99.6493
3.33004672 -146.1702 164.2556 67.1102 93.5868 -145.8426 165.1350 66.1974 92.3932 -142.4666 153.9543 -175.1426 54.3181
3.36960472 -82.3438 -8.3794 65.5335 -86.2307 -68.7622 152.7020 -55.8570 103.5651 -72.4570 153.9329 -58.0859 99.2657
3.40093501 -82.3993 -9.3521 65.5164 -85.3683 -69.4142 152.5522 -58.0859 102.0165 -76.9598 154.3276 -62.0018 -72.3920
3.45336917 -75.0857 -28.0873 -173.6047 72.3088 -143.4102 155.0610 66.0684 93.2761 -139.7033 156.4367 -60.9842 -86.5866
3.50034095 -84.5284 -4.0034 66.4342 87.7808 -138.1351 164.6705 70.8066 -82.4534 -132.3260 156.4996 -62.4888 -84.1495
3.54203958 -77.7142 -13.1899 -58.5266 102.9151 -146.1208 165.6405 65.5979 -87.5172 -142.4136 153.9758 -175.1495 54.2826
3.56313118 -71.1334 -29.8595 -177.5891 -108.3012 -146.5180 165.5845 64.3917 90.5505 -143.4571 150.0500 -174.9942 -106.3250
3.58574927 -78.7517 -18.1057 -58.8045 103.2993 -147.7340 147.7258 178.8664 77.0948 -139.0016 146.6129 -59.0522 102.5500
3.60713844 -79.1089 -17.5764 64.6213 84.5249 -91.3828 158.6959 56.4303 -91.6505 -135.9831 156.0707 -63.2360 -86.4432
3.63504219 -71.4076 -29.3858 -176.7203 -108.6805 -144.9887 152.8289 -167.7283 73.3375 -77.2392 161.2385 61.5017 -93.0632
3.65590390 -144.3355 166.9129 69.1803 -85.5667 -142.5331 166.4005 66.2827 92.3016 -142.4389 154.0425 -175.1229 54.2902
3.71248697 -71.9920 -31.4499 -177.1560 -107.9683 -146.2328 160.1183 64.3931 -89.0929 -139.2339 156.8523 -58.6522 99.3374
3.75539118 -71.4047 -29.4091 -176.7448 -108.6644 -145.1330 153.6235 -165.1920 -105.0217 -76.1875 161.0464 60.5979 -96.4342
3.79124125 -145.2519 162.4951 67.1575 94.2455 -136.8967 155.2614 -58.8578 97.9909 -73.8235 151.3986 -174.4436 55.9534
3.81573520 -72.0258 -29.5136 -176.7224 -108.5534 -146.0034 150.3348 -179.3534 -101.9617 -148.0831 157.2760 64.0494 -88.7018
3.85526200 -77.9371 -18.8682 64.3363 -37.7519 -138.4913 155.3913 -66.3314 104.6657 -145.4689 150.1937 -174.9642 -106.4942
3.88257771 -72.0103 -29.5102 -176.7347 -108.5678 -145.9281 150.6056 -177.9257 76.4577 -148.2584 158.4053 64.1714 -88.6248
3.96383104 -81.2688 -18.1387 66.7867 -80.7803 -78.7352 160.1796 -168.7015 -107.1724 -65.1707 152.7615 -58.1702 97.0419
3.99330699 -144.2454 158.0708 64.0964 -84.9153 -82.5858 147.2604 -179.3966 -100.1893 -145.7593 157.2134 66.7190 -88.5859
4.02773519 -82.9996 -11.4481 66.4849 86.2707 -68.7713 152.5420 -57.6403 -79.4247 -72.2116 153.8632 -58.1125 99.4775
4.07171192 -144.2526 158.0421 64.1043 -84.8875 -82.9609 147.3443 -178.0165 78.1024 -146.0021 158.5820 67.0005 -88.2451
4.09828108 -78.3611 -18.3943 64.3787 -37.9258 -138.6572 156.5009 -66.9249 104.6071 -74.8755 160.8003 63.8236 -82.2237
4.12347941 -80.8410 -12.5376 -61.0156 -72.5615 -145.7990 150.4259 -178.0500 76.4721 -148.2168 158.4158 64.0716 -88.6531
4.24391681 -76.5881 -25.7166 -175.4991 -110.1123 -73.1425 156.1714 55.1573 -94.6052 -76.7704 145.2167 -175.2953 -104.5515
4.27620996 -85.3227 -22.6664 -171.3698 -134.1452 -133.4041 146.1963 -62.4883 -74.1216 -139.4932 156.2318 -62.3976 -87.5095
4.29759177 -80.9008 -11.6769 -60.9792 -72.6556 -146.2846 165.5385 64.9526 -87.8151 -144.3713 163.4612 65.3962 93.1168
4.34006515 -146.1481 164.1198 67.1007 93.9698 -146.0007 166.3082 66.3026 92.4098 -140.9274 163.7549 65.9746 -86.6056
4.50536066 -81.2203 -11.4401 -60.9574 -72.7312 -146.4802 166.0760 64.9535 92.2362 -142.7052 163.6517 65.3175 -87.2663
4.58211090 -83.0559 -15.7505 64.9264 82.9066 -77.0987 159.8497 -168.8444 -107.3386 -65.0342 152.7029 -58.1600 97.1151
4.69803382 -77.2325 -18.2136 -169.3953 -123.0103 -127.5095 154.9015 -59.7258 102.5873 -145.3881 150.1774 -174.9991 -106.5076
4.73899756 -78.1252 -18.9709 64.2136 -37.2113 -138.7839 156.1194 -66.2540 104.8657 -74.5585 -27.7629 -173.5310 73.6149
4.79597675 -66.0398 -23.8683 -174.9414 -110.9939 -72.5588 -23.2385 -174.1239 75.1770 -74.2025 146.2532 -173.2448 -104.8319
5.27328116 -77.4458 -30.7733 -176.3592 -107.8810 -77.3328 159.2591 -169.3599 -107.4565 -64.8786 152.5806 -58.1313 96.8622
5.53255254 -73.7651 -20.9254 58.1345 -71.4492 -147.3734 162.0691 49.1654 -120.6113 -82.5314 -16.7093 63.4220 82.2674
5.69640459 -76.7558 -30.3847 50.1111 77.7927 -144.7910 155.4815 -72.4285 -71.7227 -136.9653 156.5451 -59.3372 101.8065
6.15624973 -71.9256 -27.0316 50.3392 75.5232 -143.3005 156.7895 -72.9622 -71.1144 -80.3532 -13.8746 63.0626 81.2165
