# Supplementary material for: Exploiting Sequence-Dependent Rotamer Information in Global Optimization of Proteins
Source: J Phys Chem B. 2022 Oct 18;126(42):8381–90. doi: 10.1021/acs.jpcb.2c04647 (PMC9623586; doi:10.1021/acs.jpcb.2c04647)
Supplement: Supplementary file 2 — jp2c04647_si_002.zip [file jp2c04647_si_002.zip › TripeptideConformations/LEU_ARG_GLN_new.csv]

0.00000000 -74.1814 150.7907 -60.1909 178.7061 -139.8518 157.3278 -63.7384 -64.8841 -178.1868 -91.9056 2.1315 -137.5223 155.8646 -67.4448 -70.4271 -91.0574
0.06533450 -68.3364 139.4156 -178.4456 63.5705 -135.8837 152.9530 -62.8037 -65.0164 -178.5633 -91.2716 -178.3494 -138.7502 155.9044 -66.8624 -70.8297 -91.2443
0.49546630 -74.1822 150.4185 -60.1322 178.7154 -140.2860 157.4860 -63.7785 -64.8669 -178.1778 -91.8582 2.1304 -74.9193 154.2963 -64.4047 -177.5024 -1.4330
0.55618550 -65.0510 148.2247 -60.6458 -61.1247 -72.1121 152.7032 -58.4009 -60.3651 84.2006 -168.2979 2.1943 -137.7037 155.9013 -66.7063 -70.7265 -91.3871
0.66158010 -74.1857 150.6338 -60.1368 178.7256 -139.9575 157.0809 -63.7515 -64.8885 -178.1982 -91.9078 2.1373 -135.1641 156.1913 -66.0383 -66.3987 -9.5509
0.68789170 -65.4920 146.3445 -60.7331 -61.1364 -67.9351 147.8991 -58.6080 -60.5281 83.4404 -169.1903 1.8246 -118.0514 156.8410 -56.3668 -60.0464 -48.4153
0.72562580 -74.1824 150.4255 -60.1287 -60.9565 -140.3001 157.4253 -63.7764 -64.8687 -178.1843 -91.8716 2.1330 -75.1227 154.9785 -64.5174 -67.2104 -9.4677
0.74777770 -68.5806 145.4874 -60.4202 -61.0398 -152.2180 162.2509 66.3754 -160.6899 71.6439 -178.1962 0.7932 -74.3353 154.2133 -64.3959 -177.5209 -1.2639
0.76965190 -60.2016 136.7124 -176.8007 -176.2789 -68.8743 148.9508 -59.0697 -61.3652 84.0427 -167.9787 2.4064 -138.2772 155.8909 -66.7102 -70.7194 -91.3826
0.80823320 -74.1708 150.4272 -60.1370 -60.9568 -140.0871 157.4444 -63.7530 -64.8818 -178.1754 -91.8710 2.1310 -145.5666 160.3148 62.6319 -179.9286 -0.2602
0.85382010 -67.4385 139.7414 -178.1781 64.1561 -119.2858 150.5459 -60.9632 -70.6531 76.6420 -177.3792 178.7664 -139.0278 155.8927 -66.5537 -70.9785 -91.5575
0.89791630 -74.1778 150.4149 -60.1324 -60.9579 -140.2700 157.4190 -63.7428 -64.8749 -178.1881 -91.8945 2.1309 -75.3207 154.3715 -64.0662 -175.8331 98.8308
0.92413190 -62.7838 147.7277 -62.4492 -61.4336 -78.3924 -24.2494 -58.9507 -60.0509 85.3654 -165.4570 -177.1676 -73.4794 152.2033 -64.8412 78.3334 9.3355
0.95865420 -61.3113 136.5231 -176.6490 63.4906 -65.1743 146.9684 -59.1875 -61.4294 83.3851 -168.9052 -177.7885 -117.7164 156.8061 -56.8248 -60.2519 -49.0063
0.98912280 -126.9927 156.4338 -63.7192 174.9209 -139.8049 157.3124 -64.6105 -64.6876 -177.7126 -89.6560 1.5589 -75.1264 154.9826 -64.5206 -67.2139 -9.4571
1.01793790 -71.3010 149.1584 -60.2582 178.7273 -147.4559 159.6230 75.0350 -65.3160 -59.2513 -82.9327 -178.8955 -75.0766 153.7996 -64.3660 -177.5163 -1.2553
1.03898460 -74.1639 150.4026 -60.1336 178.7135 -140.2501 157.4008 -63.7895 -64.8665 -178.1859 -91.8572 2.1339 -76.3473 154.8099 -60.2829 -60.4448 102.3680
1.06165940 -69.8793 137.2430 -177.1371 63.5502 -147.2577 165.4714 58.5747 162.7089 -71.8117 173.4913 179.9199 -79.2491 155.0997 -64.2645 -177.5555 -1.1810
1.11543300 -67.9394 137.8793 -179.3146 63.6111 -136.1822 146.3301 -62.9328 -65.1122 -178.3973 -90.6647 1.4860 -138.6606 155.6877 -63.6840 -176.3803 -97.6182
1.13728910 -68.5821 145.4958 -60.4199 178.6299 -152.2186 162.2506 66.3773 -160.6787 71.6418 -178.1800 -179.1129 -74.2178 154.0819 -64.2074 -178.1387 -97.4124
1.16168360 -126.9907 156.4310 -63.7196 -65.2089 -139.7724 157.3049 -64.5753 -64.6940 -177.7157 -89.6732 1.5546 -75.3288 154.3769 -64.0635 -175.8292 98.8334
1.22333030 -75.6287 152.4804 -60.0815 178.7085 -131.1853 165.5300 -70.8894 -57.9459 -49.6562 -81.7480 -2.5977 -66.1841 151.9248 -62.4511 80.6023 5.5898
1.25531520 -65.1156 146.7247 -60.6808 -61.1258 -69.3195 131.8740 -58.7692 -60.1298 83.7528 -169.4367 1.8992 -140.4205 155.9078 -74.1754 164.2707 86.4887
1.27699770 -63.1420 143.2544 -172.5717 -177.0786 -72.0091 -15.8455 -59.8513 -62.4447 83.8862 -165.3898 -177.6748 -131.1973 157.0663 -64.6673 -66.3186 -10.2898
1.30139090 -127.0155 156.4103 -63.7277 174.9159 -139.7554 157.2964 -64.6284 -64.6834 -177.7157 -89.6529 -178.4755 -76.3450 154.8138 -60.2670 -60.4284 102.3729
1.32793330 -77.5093 152.7414 -59.9937 178.7434 -147.3191 164.2652 58.0168 160.7570 -72.2523 172.8564 -0.1084 -73.9980 152.9146 -63.0052 79.4467 10.8284
1.36521960 -73.0088 146.4297 -60.6918 178.8267 -93.3537 153.7978 -73.1093 69.3263 59.9247 -164.6700 -176.2333 -137.6722 155.8827 -67.0280 -70.6102 -91.2303
1.38932570 -74.1934 150.4217 -60.1286 178.7159 -140.3112 157.8665 -63.7970 -64.8658 -178.1737 -91.8526 -177.7663 -71.4116 157.6333 66.5169 -178.3519 98.1648
1.40947810 -64.8680 138.2101 -176.6766 -176.1468 -148.8571 162.2342 67.3062 -160.9195 71.7433 -178.9685 0.9763 -74.7984 154.8620 -64.4424 -67.1338 -9.5829
1.42964440 -69.3736 137.8376 -177.3763 -176.3511 -138.6610 156.3200 -63.3435 -64.9430 -178.3639 -91.0340 1.6894 -78.3033 155.1131 -59.5070 -59.6397 102.5150
1.46674910 -69.8739 137.2489 -177.1416 -176.3051 -147.2354 165.4862 58.5213 162.3177 -71.7061 173.9418 -0.0008 -80.1254 155.2203 -64.1137 -176.1364 98.4066
1.49385570 -77.5003 152.7198 -59.9934 -60.9439 -147.3842 164.0420 57.1843 159.2421 -72.6843 172.6090 -0.4354 -71.8305 154.2334 75.3925 -70.1578 -13.6079
1.52373820 -73.5087 152.2707 -60.1907 178.7024 -126.5460 156.8282 -62.1844 -71.7445 77.0483 -175.8192 -0.7010 -134.1044 155.6388 -64.5506 -176.1789 -2.3313
1.54706270 -65.1082 148.5358 -60.6185 178.5490 -72.8700 153.3610 -58.4477 -60.4949 84.2855 -167.9202 2.2338 -134.5758 155.6042 -63.3865 -175.9566 -96.2889
1.57295080 -141.2876 143.6108 -176.5223 63.4252 -139.1356 157.4549 -65.0283 -64.8079 -177.6593 -90.1680 -178.3067 -75.1330 154.3211 -64.4058 -177.5052 -1.4520
1.59855330 -77.4840 152.7874 -60.0017 -60.9425 -147.0942 167.2114 59.6880 161.6185 -71.3950 174.4014 -179.9015 -86.8115 155.7035 -71.0062 70.0343 -107.6188
1.61904870 -71.3043 149.0586 -60.2592 178.7268 -147.4281 159.8417 75.1130 -65.2458 -59.2506 -82.9459 -178.9011 -70.3462 152.2921 -64.2733 79.1966 9.0482
1.64473410 -77.4308 152.7159 -59.9946 -60.9438 -147.3657 165.3811 58.5063 161.2603 -71.9408 173.6324 -0.0612 -74.7023 143.6353 -171.9271 176.4233 97.4188
1.68524460 -73.1228 148.8304 -72.6439 66.2281 -139.8344 157.4501 -63.6785 -64.8789 -178.2368 -91.9762 -177.7534 -137.5086 155.8636 -67.4461 -70.4256 -91.0594
1.71063800 -65.3531 131.0451 -60.9929 -61.1245 -156.5946 162.3766 62.5099 -167.5903 -177.7925 -82.7309 1.8979 -73.9207 154.3837 -64.4086 -177.5214 -1.2365
1.73468150 -74.1185 150.4393 -60.1461 -60.9568 -140.1007 157.7636 -63.8228 -64.8580 -178.1043 -91.6855 2.1004 -146.7826 156.0959 71.7100 -65.2681 -77.9706
1.77188330 -74.0887 150.6782 -60.1346 178.7132 -140.3542 159.0903 -64.9627 -64.5790 -177.9533 -90.7579 2.0379 -78.2915 158.0211 61.6834 -81.7752 89.7771
1.79210600 -76.9739 152.0728 -60.0558 -60.9619 -145.0840 160.7454 45.2302 62.6623 57.6210 82.7561 -179.5004 -76.6160 154.4006 -64.2322 -177.4801 -1.3019
1.82382770 -69.9403 137.2555 -177.1886 -176.3079 -147.2053 164.3860 57.7437 160.5472 -72.1933 172.9910 -0.0839 -74.2423 152.9939 -63.0570 79.4024 10.9476
1.87007650 -73.5224 152.2775 -60.1989 -60.9803 -126.4970 156.7200 -62.1905 -71.7387 77.0393 -175.8098 -0.7114 -134.3293 155.5453 -64.1956 -176.5076 -97.2276
1.90249050 -73.8309 152.2842 -60.1630 178.6996 -127.4211 157.5594 -63.3362 -71.6193 77.1623 -174.7711 179.1640 -70.4383 152.9305 -64.0263 79.0557 8.3768
1.93142030 -65.3567 131.0398 -60.9882 -61.1228 -156.6120 162.3492 62.5159 -167.5988 -177.7961 -82.7295 1.8953 -74.0973 155.0466 -64.5069 -67.1559 -9.5549
1.96070720 -72.7675 148.1289 -78.6027 -173.7535 -140.1900 157.5506 -63.7440 -64.8639 -178.2343 -91.9138 2.1433 -74.9246 154.3011 -64.4041 -177.5022 -1.4321
1.98431420 -74.2007 150.4480 -60.1285 178.7157 -140.2445 157.1096 -63.9360 -64.7586 -178.1880 -91.8440 -177.7656 -71.4668 151.4646 78.9808 -65.7989 -91.0171
2.00670560 -71.3383 149.0226 -60.2567 178.7270 -147.6092 160.1302 75.3017 -65.2042 -59.3594 -83.0268 -178.9220 -70.8341 142.3224 -171.8627 174.7797 -99.0826
2.03288680 -67.6515 138.3822 -178.7431 -175.2864 -121.6553 146.1891 -61.6078 -71.1807 77.0071 -176.7981 -0.8543 -138.4807 155.8497 -63.0614 -174.0908 99.7912
2.06236820 -60.8467 145.3072 -83.0960 -173.9160 -78.6687 -22.5080 -58.7417 -59.7277 85.6064 -165.5719 -177.0639 -71.4158 152.0681 -64.7031 78.6364 8.0352
2.08481270 -64.7443 144.9114 -78.8737 65.5169 -67.5973 147.8577 -58.7017 -60.6762 83.3835 -169.3220 -177.9738 -118.2826 156.8355 -56.3710 -60.0472 -48.2426
2.10688360 -65.3455 131.0496 -60.9950 178.5344 -156.5942 162.3047 62.5083 -167.5740 -177.7945 -82.7343 -178.2054 -74.2907 154.4860 -64.1773 -175.9812 98.6446
2.13621010 -61.1569 123.7500 179.5427 -177.8195 -75.9379 152.1388 -56.4916 -54.3213 -161.1690 -86.4804 -1.9040 -134.9228 156.2533 -62.5012 -65.6884 -9.6750
2.15628100 -70.4007 137.2791 -60.7309 178.5827 -82.7028 153.1852 -83.5198 60.3092 171.4931 173.0029 177.5591 -135.3525 156.2369 -64.0975 -65.9044 -10.2446
2.17845330 -67.7949 144.2365 -78.6425 -173.8084 -151.8192 162.2668 66.4930 -160.9478 71.5989 -178.3769 -179.0968 -74.3576 154.2097 -64.3947 -177.5206 -1.2633
2.19920540 -69.9502 137.4307 -177.0751 -176.2976 -147.2168 169.5607 62.4537 166.9026 178.6095 83.9479 176.7422 -72.7761 158.0074 -64.4190 -67.0470 -9.8626
2.23621310 -64.7004 138.0400 -176.8503 -176.1623 -148.8780 162.7219 67.7145 -160.5912 71.7135 -179.1485 -178.9147 -83.7021 154.7302 -71.7185 69.2053 -107.3028
2.25956460 -67.8908 137.4235 -179.0663 64.2047 -112.7945 149.1582 -55.5277 -59.4877 -177.7173 -177.6697 179.6162 -139.0373 155.8882 -66.4213 -71.0337 -91.4839
2.28321060 -74.6229 149.6560 -78.6253 -173.6921 -147.5707 165.3065 58.8567 163.0116 -71.8430 173.3759 179.8984 -79.3099 155.6669 -64.1166 -66.9614 -10.0877
2.30395520 -73.4522 150.7893 -60.2804 178.6603 -125.2888 156.9764 -57.0598 -62.5358 -179.2391 -178.1181 -0.5805 -137.5573 155.8350 -67.3768 -70.4470 -91.0428
2.33404450 -70.2703 156.6591 81.0053 -63.7005 -138.9795 155.6484 -64.0143 -64.8823 -178.0966 -91.7356 2.2008 -134.7891 155.7022 -64.4755 -176.1835 -2.6880
2.35516540 -78.2969 153.9994 -59.9115 178.7633 -145.6975 154.9051 -153.8385 -160.5301 73.7933 -170.2885 -179.4106 -70.8732 156.2980 -64.5302 -177.5277 -1.3187
2.38455150 -68.1763 125.1810 -179.1743 62.4836 -138.1956 157.1631 -76.5491 162.5326 -74.8572 167.2710 -0.6002 -75.3676 154.3670 -64.1069 -175.9489 98.7001
2.40498630 -71.6252 150.3246 -78.6894 65.7898 -125.6949 157.0454 -61.9137 -71.5868 76.9596 -176.1541 -0.7500 -137.6458 155.8473 -67.3812 -70.4552 -91.0565
2.43412350 -75.2571 152.3206 -60.0889 178.7092 -134.5543 156.7003 -63.6350 -176.4608 -179.5630 -179.7582 0.0621 -74.8292 154.2986 -64.3865 -177.5155 -1.3263
2.46089690 -71.1867 137.0160 -176.4627 63.0636 -82.9794 152.4986 -73.8431 68.0533 59.8572 -161.6525 -176.1428 -75.7108 155.0143 -64.3755 -67.1724 -9.4291
2.48947260 -76.9832 152.0752 -60.0543 178.7259 -145.2362 161.3215 45.3790 62.5084 57.5036 81.9803 -179.8866 -70.8883 142.6690 -171.3614 176.1147 2.1961
2.51289620 -71.9500 157.5341 80.6557 -63.6620 -146.4111 165.3507 59.0349 162.9067 -71.8918 173.2855 179.8863 -79.2657 155.1284 -64.2665 -177.5532 -1.1941
2.54569580 -73.5197 152.1773 -60.1789 -60.9792 -126.8011 157.5644 -62.1728 -71.8084 77.0361 -175.8974 -0.6619 -143.9466 144.4221 -172.1620 174.5055 -99.1280
2.56799280 -67.7955 144.2436 -78.6426 65.6931 -151.8204 162.2664 66.4949 -160.9372 71.5970 -178.3608 -179.0995 -74.2404 154.0786 -64.2063 -178.1383 -97.4122
2.59051020 -70.1072 126.6279 -179.4704 61.9638 -81.9309 152.5254 -84.6151 61.5435 172.4608 -179.8517 177.5158 -75.1082 154.1019 -64.1402 -178.1533 -97.4126
2.61570660 -77.4115 152.7028 -59.9967 -60.9446 -147.4145 164.3891 57.6254 160.0044 -72.1398 173.4164 -0.0754 -74.3933 151.3658 64.6802 79.8215 20.8064
2.63954710 -72.7719 148.1366 -78.6041 -173.7518 -140.0287 157.7017 -63.7321 -64.8734 -178.2282 -91.9334 2.1513 -145.1839 160.3688 62.4832 178.9524 -98.1208
2.66251380 -70.4750 136.3627 -177.3203 63.2818 -64.0775 132.1853 -65.5210 -177.9543 179.9369 179.8532 -0.0173 -155.6652 160.7717 62.3938 -167.2917 -94.9689
2.68385430 -65.4493 145.3448 -60.6414 -61.1153 -66.2163 141.1716 -58.8719 -60.3672 83.0293 -169.9333 1.6645 -90.0942 155.6293 -56.1744 91.2421 68.6295
2.70435070 -69.7934 154.6164 80.4228 176.1501 -140.1933 157.5747 -64.1116 -64.7989 -178.0333 -91.7949 2.2601 -74.9924 154.2175 -64.1768 -178.1432 -97.4647
2.72506050 -77.8406 153.9513 -60.1410 178.7067 -65.8724 146.7593 -65.5121 179.9651 64.6528 83.3456 -0.6067 -116.5649 156.9341 -56.6390 -60.0048 -49.5819
2.75192010 -67.8021 144.2246 -78.6380 65.6925 -151.8729 162.4308 66.5689 -160.9469 71.5785 -178.4024 -179.1028 -70.9421 146.7758 -173.7149 59.2863 -93.2792
2.77557660 -71.3132 150.2250 -60.2922 178.6493 -135.3580 156.8224 -61.2689 -176.3364 -60.5805 -77.7234 2.8985 -133.7983 155.6621 -64.4926 -176.2291 -1.9785
2.79599620 -67.8165 144.1909 -78.6404 -173.8070 -151.7825 162.5237 66.5752 -160.8743 71.5775 -178.4234 -179.1032 -69.8682 152.7056 -64.2517 79.2116 9.1750
2.81891190 -65.3023 130.9026 -61.0045 -61.1244 -156.6466 163.1592 62.7567 -167.4967 -177.8759 -82.7381 1.8975 -80.7168 154.5005 -71.8197 69.2047 -107.5085
2.84346350 -69.8380 154.9342 80.5376 176.1948 -139.9405 156.8683 -64.0905 -64.8244 -178.0549 -91.7629 2.2420 -77.5418 155.0408 -59.7138 -59.8742 102.4554
2.86543420 -78.2910 154.0942 -60.0317 178.7225 -69.2000 141.6134 -172.2573 177.9285 -65.2541 -83.6348 -179.5724 -136.6948 156.7595 -66.6055 -70.7553 -91.4019
2.88849630 -72.5132 141.5592 -60.3792 178.6370 -138.8706 156.7596 -69.0671 178.6626 173.9592 82.6114 -3.4314 -74.6901 154.1629 -64.1820 -178.1280 -97.4236
2.91104540 -68.8427 139.5265 -176.7720 63.6708 -124.7654 158.1675 -61.8515 -71.4166 76.9913 -176.8689 -0.6365 -71.8905 157.6625 65.8421 178.4549 -98.6214
2.93478030 -144.0482 162.9227 79.6075 176.5771 -139.0002 157.2020 -64.8457 -64.6917 -177.6573 -89.4166 1.4649 -75.6780 155.0965 -64.3639 -67.1281 -9.5369
2.95590290 -81.6528 151.7561 -59.8559 178.8475 -137.8029 155.3713 -72.9021 89.1713 179.9664 81.7559 -2.0341 -70.2676 152.8371 -64.2587 79.1936 8.9654
2.98330220 -70.1036 131.2094 -178.9362 62.3449 -75.8095 149.9941 -64.3403 -177.7895 -179.9738 -179.9543 -0.0043 -134.7801 156.2896 -62.4013 -65.6470 -9.6628
3.00568880 -77.9933 153.5387 -60.0718 178.7176 -72.1946 152.2187 -64.2680 -175.0722 -66.7805 173.9632 0.0594 -134.6506 156.3210 -63.1265 -65.4698 -11.5775
3.02612130 -70.6681 126.8389 -172.1520 -75.2003 -137.8415 155.0948 -62.9283 -64.9991 -178.4554 -90.1595 -178.7347 -77.5073 155.3395 -64.0703 -66.8993 -10.1464
3.05730220 -130.3219 155.8381 -64.5409 174.7852 -148.0625 159.5146 74.4834 -64.0621 -58.2960 156.1463 -175.9731 -76.3343 154.4703 -60.2209 -60.3929 102.2101
3.08574130 -70.8914 157.5831 80.7642 176.0151 -129.2337 165.6370 -70.6071 -57.8365 -49.6252 -81.8133 177.0205 -66.4333 152.0235 -62.5748 80.5357 5.6296
3.11002800 -77.5818 152.9948 -59.9823 178.7438 -145.9382 161.9312 63.6822 -179.8144 179.9166 179.9195 -179.9858 -75.1800 155.0701 -60.4161 -60.5392 102.2356
3.13869840 -70.5728 138.8531 -176.9596 63.6947 -133.3380 156.3715 -64.2814 -176.8440 -179.7504 179.8198 0.0698 -75.6573 155.0511 -64.3240 -67.0561 -9.7539
3.15893490 -77.6747 153.0458 -59.9815 -60.9408 -145.7851 162.0429 63.6914 -179.8521 179.9579 179.9856 -179.9807 -69.6143 152.9738 -64.1889 79.2311 9.1163
3.18678250 -66.5469 149.1509 -60.5614 178.5943 -70.6944 151.8977 -83.7120 67.9682 -85.6620 -78.1244 -176.2362 -75.2274 154.3995 -64.3778 -177.5226 -1.4777
3.21213610 -75.7100 151.4492 -60.0836 178.7131 -135.4357 156.6356 -64.3940 -175.0815 -66.7230 107.9690 -0.4614 -74.9593 154.3244 -64.3818 -177.5160 -1.3021
3.23300900 -71.0288 126.6398 -171.4988 -75.1158 -145.8707 165.0727 58.8771 162.2502 -71.7402 173.7623 179.9644 -80.1512 155.8128 -63.9890 -66.9044 -10.1959
3.26644030 -75.5245 152.0422 -60.0769 178.7156 -134.4477 156.3938 -64.4262 -178.5396 65.0208 83.2584 -0.6060 -75.2245 154.9531 -64.4999 -67.1709 -9.5836
3.28985350 -75.6416 151.8689 -60.0874 178.7121 -134.9462 156.5123 -63.4358 -176.5888 -178.2723 -85.9319 -179.6926 -76.3357 154.8130 -60.3594 -60.5147 102.3467
3.31064130 -130.1861 154.3076 -64.5724 174.4626 -66.0604 128.4287 -177.5166 63.9598 177.6207 -179.4586 -179.7567 -138.2776 156.6062 -73.5866 163.3317 88.7605
3.34185970 -69.1577 138.0099 -179.1867 64.0562 -130.2435 144.7998 -63.8020 -177.1139 -178.4433 -85.9200 -179.6446 -138.5465 155.8825 -63.2619 -174.5111 99.6933
3.36717120 -71.5355 136.1254 -79.0657 65.4667 -76.2565 147.5996 -76.1435 65.6585 61.0039 -163.0521 5.5071 -117.6210 157.0069 -54.6951 -59.0837 -46.1921
3.38799510 -75.0254 152.0942 -60.1083 178.7038 -128.8823 157.0847 -61.9262 -61.2325 -62.3719 168.6159 -0.1908 -74.7501 154.0796 -64.0972 -178.0708 -97.4033
3.41116510 -78.2912 154.0035 -59.9064 178.7604 -144.9291 150.2554 -160.7965 -167.4709 -176.0034 -81.2719 -176.1281 -71.6923 156.6230 -60.8806 -60.8726 102.3947
3.43771840 -68.3692 137.5944 -178.8660 -175.2980 -118.7365 145.4959 -57.0807 -61.4234 -177.7522 -177.9337 -0.3551 -138.5705 155.8428 -63.2924 -174.2529 99.5991
3.46134030 -68.9626 138.2077 -177.1939 -176.1673 -116.7277 157.6177 -53.4782 -59.2937 179.5441 -177.6283 -0.9937 -75.5650 154.9666 -64.4703 -67.1491 -9.5862
3.48155810 -64.6086 147.8022 -73.0970 65.7891 -73.6414 156.5639 -59.4081 -60.3663 84.6274 -165.8571 2.0619 -67.6547 156.0522 73.2173 -71.7751 -12.5357
3.50614300 -70.5241 138.5833 -176.9586 63.6833 -133.2249 156.5316 -64.8519 -178.9380 64.9458 83.2794 -0.6068 -75.1794 154.2694 -64.4067 -177.5106 -1.4183
3.52818120 -78.4016 154.1034 -59.9075 178.7641 -142.5730 147.0034 -170.4532 175.5016 179.7211 -179.9648 179.9665 -68.8861 152.1181 -64.0174 79.3269 7.7212
3.54921100 -144.1397 134.3882 179.8958 63.7400 -68.6666 121.9902 -178.2364 60.0328 163.9392 95.8805 -178.7645 -134.1031 163.7641 -71.7199 163.2393 90.8223
3.57317970 -74.8154 149.9660 -78.6377 -173.6996 -147.4650 169.5321 62.8244 166.9217 178.5401 83.9294 176.7296 -73.2162 158.0268 -60.6457 -60.7685 102.4290
3.61437660 -65.0208 129.9734 -78.8404 -173.8683 -156.1780 162.4853 62.8374 -167.4812 -177.9274 -82.6011 1.9346 -75.1275 154.9164 -60.4623 -60.5906 102.2292
3.63973000 -74.8049 149.9804 -78.6310 65.8186 -147.4875 169.5735 62.8346 167.1451 178.3545 84.4428 176.4999 -68.9850 149.1886 -174.2415 58.6715 -93.2173
3.67108310 -73.2132 145.8527 -60.1373 178.7251 -122.0907 157.4482 -107.5831 60.5287 57.0526 78.5888 177.6314 -76.5167 154.8432 -60.3021 -60.4834 102.2821
3.69468030 -75.2782 150.9909 -72.5757 66.3939 -76.6670 155.9381 -65.8599 -58.1759 -53.7757 -86.2206 -2.8434 -80.4749 158.2013 61.4774 -81.2190 93.4597
3.71616150 -75.6191 151.9238 -60.0747 178.7161 -134.3775 156.1955 -64.7603 -178.8398 66.8518 -108.6215 0.6410 -75.6166 154.3930 -64.1575 -175.9079 98.5586
3.74003740 -143.6852 171.0171 59.2209 -168.8055 -121.5841 154.8265 -62.3016 -71.0723 76.7493 -175.5018 -1.2067 -134.1311 155.7274 -62.0105 -175.6825 -96.5178
3.76019750 -68.8582 138.2558 -177.2829 63.7346 -117.3089 156.8274 -53.8337 -59.5542 179.7741 -177.4890 179.1671 -77.7013 154.9497 -60.0381 -60.1623 102.3491
3.78289770 -69.6045 136.8183 -177.2685 -176.3211 -146.4698 161.0879 62.3832 -179.1154 -66.3151 -85.0130 0.0841 -75.6376 154.2590 -64.2067 -175.9826 98.4747
3.80477220 -68.6243 145.4146 -60.4201 178.6296 -152.3250 163.0675 66.7186 -160.6503 71.5540 -178.3328 -179.1362 -70.5095 129.6076 -168.0924 -78.8424 113.8412
3.82792590 -77.6006 167.3832 62.1063 -168.8936 -144.7315 165.0405 59.1125 162.0503 -71.7288 173.9440 179.9536 -80.4880 155.2957 -64.0783 -176.1283 98.4202
3.85633920 -81.3620 147.6340 -59.8136 178.8532 -149.4534 160.3461 54.1002 -99.4010 -73.1264 164.7934 176.1259 -73.6307 154.5808 -64.4302 -177.5235 -1.2907
3.88601680 -77.0886 160.6053 -59.8377 178.8599 -127.2155 156.6950 -55.4126 94.2028 -164.4381 -84.0848 0.5584 -70.1782 152.7782 -64.1738 79.2265 9.0450
3.91135790 -75.2282 150.8242 -78.7456 65.7631 -73.2584 152.3228 -64.2629 -175.1038 -66.8088 173.9931 179.9816 -137.7373 155.9665 -66.7245 -70.7284 -91.3751
3.94622550 -65.2750 137.1455 -173.7605 151.1422 -147.8287 162.2747 67.5989 -160.7502 71.7631 -179.2077 -178.8712 -71.0113 146.7488 -173.7174 59.2905 -93.2412
3.96913470 -70.5960 136.4958 -173.6377 -89.6239 -146.0902 164.0316 57.8502 160.1557 -72.0946 173.2259 -0.0445 -74.5782 153.1589 -63.0307 79.3730 11.0589
3.99441320 -69.3957 137.8661 -175.6377 150.0921 -125.3303 155.0548 -62.2706 -71.5732 77.1123 -176.0363 179.2537 -76.4118 154.5504 -64.3810 -177.4583 -1.7314
4.03196100 -71.9127 149.9010 -78.6733 -173.7554 -127.3634 158.4888 -62.6245 -71.8233 76.9144 -175.8201 -0.5734 -83.4498 154.2443 -71.0972 69.6785 -107.6225
4.05231510 -70.3025 151.9904 -72.6472 -57.9718 -114.5056 158.2811 -47.2902 -58.0925 166.8858 95.0700 0.4387 -74.9019 154.2568 -64.3867 -177.5089 -1.3807
4.08355920 -70.0316 137.5027 -78.7491 65.7036 -85.0859 155.7559 -84.6148 60.7616 171.7541 175.1697 -2.5035 -70.0237 152.7709 -63.9398 79.4562 8.1101
4.10434270 -72.9390 146.3600 -73.5153 -58.3386 -93.0538 155.4664 -73.3646 69.0239 59.8681 -164.8065 -176.1660 -70.0236 152.7607 -63.9612 79.4382 8.3003
4.13248400 -129.6445 156.6550 -64.4390 174.5058 -152.2674 153.6535 -150.9699 55.7720 46.0858 94.7407 1.2350 -75.5610 154.5702 -64.0913 -175.6184 98.7736
4.15336650 -71.0734 156.2282 79.3646 175.3199 -64.5421 142.7733 -64.8597 -175.0909 -66.7683 173.9632 0.0670 -103.5559 157.1021 -58.0467 -60.5037 -60.4172
4.18046950 -75.1870 152.1268 -60.1041 178.7099 -131.1285 157.2672 -62.8807 -61.8304 -62.5957 169.7270 -0.1847 -84.4045 154.2431 -71.8631 69.0114 -107.5687
4.20317900 -69.8232 137.4755 -175.7732 150.0076 -119.2000 155.6151 -54.7331 -60.2958 -179.7701 -177.5194 179.3658 -137.6312 155.8550 -67.0289 -70.5414 -91.4893
4.22618800 -69.1749 139.7178 -176.5902 63.9922 -122.2470 152.2795 -56.9275 -62.0675 -178.7105 -178.1828 179.5996 -104.3344 154.6039 -71.1598 70.1174 -110.0345
4.25807970 -70.4989 136.2211 -173.7216 151.1529 -146.2729 167.4146 59.5094 161.4273 -71.3751 174.4212 -179.8864 -87.0895 155.8679 -70.7641 70.2139 -107.5862
4.28833250 -75.6395 151.8606 -60.0800 -60.9644 -134.7659 156.6822 -63.3613 -176.5395 -178.2741 -85.8927 0.3615 -143.0604 142.6225 -179.5963 64.4738 6.3306
4.30860420 -65.1548 148.9350 -60.6006 178.5522 -73.5901 154.9225 -58.4197 -60.5686 84.3796 -167.8955 2.3012 -71.3470 129.3032 -168.0543 -78.7974 113.8139
4.34018450 -76.5099 160.6866 80.4388 -63.2365 -74.3161 153.4320 -53.3318 -71.7156 63.9647 65.8419 2.9523 -76.0465 155.1117 -64.6741 -67.3713 -8.9342
4.36063830 -145.9063 158.7617 77.3246 175.4009 -73.9558 151.5500 -64.3362 -175.1479 -66.8230 173.9069 0.0520 -135.3021 156.2383 -65.0395 -67.0877 -6.0402
4.38878310 -69.8720 137.2502 -177.1277 -176.3113 -147.3110 165.5133 58.5074 162.4511 -71.8529 173.6746 179.8816 -76.2161 147.0894 -138.1167 -66.3714 98.6925
4.41708040 -72.5620 141.6155 -60.3845 178.6371 -138.6319 156.6887 -68.9449 178.7004 174.0053 82.6192 -3.4134 -144.3628 155.7526 60.1046 78.5974 22.9092
4.43734830 -74.3659 150.0335 -72.4321 -57.7774 -134.9071 156.6911 -63.4456 -176.6470 -178.2417 -85.9812 0.3505 -74.9201 154.3012 -64.4122 -177.5116 -1.3891
4.45973740 -75.3647 151.2031 -78.6381 65.8228 -145.7461 154.9818 -153.7154 -160.3031 73.8122 -170.1804 -179.4124 -71.7690 156.8633 -60.8025 -60.8207 102.2449
4.48737730 -71.6336 139.8553 -72.5266 -57.8562 -138.6870 156.7350 -69.4321 178.1972 173.7029 82.7258 -3.6759 -145.5394 160.3076 62.6357 -179.9118 -0.3738
4.50808120 -76.3847 136.5336 -176.9224 63.2307 -150.7764 158.9412 71.8360 -64.3352 91.2566 -168.7709 -172.6458 -69.4584 140.9571 -176.2648 65.2236 7.1128
4.53684110 -74.9627 149.7185 -72.5354 -57.8723 -145.4364 161.3718 45.2717 62.4819 57.5498 82.0279 -179.8698 -70.9097 142.8324 -171.4525 176.3776 97.3609
4.56150770 -69.5192 155.3503 67.9925 84.3856 -150.3154 159.6460 72.7964 -66.1938 -57.9406 -82.3767 -178.8935 -74.8444 154.0222 -64.1748 -178.1400 -97.4190
4.58869690 -64.8379 130.4814 -171.5828 49.2804 -143.8924 162.3899 68.9265 -161.0587 72.1038 179.5298 1.4306 -69.9386 141.0146 -176.2867 65.1890 7.2785
4.60894100 -143.8269 142.0995 -179.2633 63.3556 -138.7617 137.3859 -175.6988 60.4479 60.6095 -175.5144 179.6466 -135.7529 157.0312 -63.0813 -176.4242 -96.4261
4.62944070 -73.0659 146.7667 -73.5061 -58.3284 -93.9195 154.9444 -73.0303 69.2487 59.7643 -164.8338 3.9550 -144.1543 144.4022 -172.1873 174.4865 -99.2733
4.64948830 -143.9047 142.9340 -179.1300 63.5567 -140.3130 138.0148 -172.4729 60.8078 57.0424 84.3766 179.9128 -136.3626 157.0069 -62.8492 -174.7648 100.1907
4.67630020 -75.1214 162.6533 75.4555 72.5675 -144.2252 164.9342 59.1118 161.8614 -71.6869 174.0436 179.9748 -80.6409 155.3663 -64.0611 -176.1218 98.4270
4.71030160 -66.0323 147.9642 -73.1074 -58.3720 -69.7059 150.8456 -83.8677 67.6749 -85.4273 -78.1643 3.4076 -134.6593 155.7059 -63.9580 -176.2772 -1.3800
4.73146330 -68.9229 125.4835 -171.6570 -74.7977 -134.5802 154.5942 -67.9417 177.5578 176.4253 83.7536 -3.5574 -77.0514 155.2944 -64.1202 -66.9177 -10.1169
4.75740050 -70.8623 149.2822 -72.5635 -57.9009 -135.3714 157.1911 -61.1020 -176.3805 -60.2288 -77.4612 -176.9907 -75.1746 154.3676 -64.1170 -175.9436 98.6884
4.78388020 -74.6035 149.6397 -78.6225 -173.6876 -146.4792 161.1586 62.7563 -179.1552 -66.3362 -85.1446 -179.4712 -74.8165 153.9526 -64.1836 -178.1236 -97.2946
4.81078630 -67.8841 153.4196 80.1364 175.8004 -136.2700 157.1940 -62.2465 -176.7272 -61.4632 -77.9810 2.5424 -75.2425 155.0360 -64.3931 -67.1252 -9.5912
4.83320690 -76.3250 167.0883 65.4215 76.4871 -122.9509 155.4062 -64.4032 -179.2084 64.9455 83.2102 179.4327 -137.0443 156.0271 -66.1214 -70.9744 -91.9783
4.85400890 -70.6491 136.4297 -173.5935 151.2240 -146.3045 168.8466 62.2810 166.0498 178.3793 83.4412 176.7606 -68.8601 155.6205 -63.0296 79.5537 9.9219
4.88592080 -71.7373 126.9257 -172.0011 -75.5360 -132.2109 153.4523 -64.6906 -177.2706 179.9491 179.0565 -179.9707 -134.9864 155.6791 -63.0348 -175.9210 -96.5883
4.90905640 -80.4535 147.9141 -59.8487 178.8798 -148.3479 157.9274 53.2014 -98.7287 -73.0663 164.3372 176.2199 -134.3881 155.0393 -64.9110 81.6366 16.2263
4.94100830 -75.0532 148.4235 -78.5979 65.8528 -148.5922 162.3870 63.2328 -179.3204 64.2235 80.7750 -179.5448 -70.4642 147.0665 -173.7659 59.2174 -93.2562
4.96817570 -73.1076 144.1460 -78.5720 65.7305 -120.7937 157.5287 -106.9368 60.3780 57.1821 78.7545 177.6356 -75.3634 154.3747 -64.0657 -175.8688 98.7561
4.99130610 -74.3420 150.0168 -72.4359 -57.7731 -134.9149 156.5192 -63.4531 -176.6322 -178.2433 -85.9485 0.3480 -76.4265 154.8268 -60.3266 -60.4802 102.3434
5.01463680 -71.3506 126.1006 -172.5924 -75.4246 -133.7897 152.2101 -64.6645 -178.6205 68.0320 -172.9120 -0.0269 -136.2041 155.7779 -65.5459 -175.8343 -6.5960
5.03539530 -75.5224 151.5805 -78.6142 65.9090 -142.3174 145.4629 -172.5340 173.3383 66.5747 -174.1826 179.9534 -132.5395 156.2703 -64.4132 -176.3114 -2.2016
5.05764980 -71.7692 157.1316 80.6292 176.0364 -144.3015 161.4562 45.6431 62.5158 57.4199 81.7527 -179.9988 -70.5905 141.5776 -175.9444 65.1544 6.8711
5.08440410 -74.3583 150.0264 -72.4180 -57.7608 -134.7078 156.8860 -63.3939 -176.5832 -178.2600 -85.9208 0.3502 -144.0266 148.2982 -174.3803 58.9483 -92.9068
5.11438630 -62.5649 145.7531 79.3199 -64.4104 -86.4500 157.0088 -55.7637 -54.5301 -162.8980 -91.4078 -2.3146 -144.5305 144.0228 -171.8778 175.9682 2.2689
5.13738960 -72.1444 148.7190 -72.5554 66.3849 -124.4896 157.8465 -55.8263 -61.9960 179.6736 -178.5056 -0.7783 -70.9209 142.1392 -171.6691 176.2111 2.0010
5.15951480 -72.8311 149.8853 69.7454 87.8278 -155.9597 160.6150 61.8842 -79.4821 -171.8552 174.9001 179.8881 -73.8415 155.3544 -64.5284 -67.1940 -9.4412
5.18204510 -74.2839 150.0715 -72.4280 -57.7709 -134.4119 155.9975 -64.0975 -178.2945 68.1189 -172.8024 -0.0415 -76.5629 154.7748 -60.3050 -60.4606 102.3250
5.21216840 -70.1179 133.9491 -176.9036 148.9817 -106.5851 147.8658 -83.1109 66.8798 171.5912 -169.4556 -3.0581 -145.3528 144.1265 -171.4876 176.0480 2.8374
5.23223880 -73.2777 146.5915 -60.2887 178.6725 -151.6933 161.0454 73.3445 -63.7727 -170.7564 89.6134 179.8651 -82.7467 154.3036 -71.5890 69.3761 -107.3311
5.25964030 -144.1162 167.7490 51.2734 65.7389 -62.7940 133.6913 -65.6007 -176.0942 -64.3968 -83.6701 0.5341 -86.5131 156.5921 -58.6722 -61.5625 -70.4483
5.28075010 -72.6841 125.3624 -171.6532 -74.8332 -134.8818 155.2527 -65.9723 -175.3397 -65.8441 -86.0904 -0.0594 -75.8311 154.4851 -64.3325 -177.5052 -1.2993
5.30320430 -75.7086 166.5832 64.3759 74.2161 -120.9334 154.6925 -58.3267 -62.1580 -177.1995 -177.5505 179.7393 -135.8518 156.1405 -66.8130 -67.0973 -6.8856
5.32619380 -75.3842 150.9431 -78.7726 65.7531 -75.4202 154.1657 -64.2956 -175.7006 -66.5297 107.6835 179.5001 -75.0160 154.2718 -64.1290 -178.1292 -97.3235
5.34621870 -142.5740 165.1202 73.5500 -51.3708 -127.4818 156.0269 -64.2863 -175.0507 -66.8486 174.3740 179.9860 -136.7283 155.9943 -66.1597 -70.9054 -91.9996
5.37041370 -72.0295 157.8510 80.7549 -63.6333 -144.9068 161.0453 63.1361 -179.2818 -66.2734 -84.9214 0.0376 -76.8296 154.7806 -59.9732 -60.1142 102.2869
5.39489960 -75.8455 130.7853 -173.9894 151.5724 -113.2042 151.9328 -97.3897 59.3988 57.4239 79.4154 -2.6515 -77.0821 154.6801 -64.3136 -177.4861 -1.3385
5.41818280 -73.2772 146.6505 -60.2721 178.6757 -151.8402 160.5947 73.1526 -63.6798 -170.6209 89.7689 179.8971 -70.2487 140.8323 -176.2400 65.2312 7.2204
5.43893420 -73.6900 150.0979 -78.6612 65.8017 -137.0221 174.1546 -79.6522 -154.2884 66.4777 -179.0860 177.2245 -59.7187 150.1392 -58.5968 81.6789 4.1954
5.46977650 -69.1227 130.7385 -171.3531 -86.1901 -135.9834 156.6636 -68.8793 177.4194 175.0617 83.3680 -3.7450 -70.9310 142.1862 -171.6418 176.2154 2.0280
5.49077200 -70.2575 157.2056 80.7759 -63.7846 -124.5790 157.4211 -60.8454 -60.1013 -61.7725 168.3161 -0.1229 -144.2281 148.4469 -174.3978 58.9030 -92.8169
5.51323140 -73.3259 126.6755 -172.3384 49.5553 -126.0501 152.8307 -59.5766 -63.3219 -177.4352 -176.9936 -0.2343 -78.9349 155.5016 -63.9298 -66.7397 -10.5284
5.53384680 -75.9879 163.8854 63.6449 74.0135 -136.3137 153.8159 -73.9149 88.4290 -179.8508 80.6476 -1.0680 -76.6028 154.6520 -63.9999 -175.8948 98.8171
5.55894240 -69.2127 125.3948 -171.4657 50.2260 -134.8838 156.4054 -68.0333 177.7057 176.3888 83.9655 -3.5809 -70.9765 142.3566 -171.7169 176.4667 97.3930
5.58298240 -70.4556 136.4549 -173.6031 151.2195 -144.9216 161.3280 63.2746 -179.7473 179.9323 179.9087 179.9833 -74.3322 154.5684 -64.1973 -178.1331 -97.3771
5.61362060 -76.1051 151.8638 -72.4257 -57.8106 -142.7007 146.9528 -171.1472 174.5611 64.6772 83.0043 179.5614 -130.3508 157.2844 -63.9339 -175.1733 99.1286
5.63475030 -76.1697 151.7478 -72.3217 -57.7058 -142.8282 146.1105 -171.4402 173.9639 62.8709 82.6111 178.8785 -69.9234 151.5742 -63.8551 79.3266 7.8797
5.65982790 -74.2481 150.6224 -72.4139 -57.7607 -137.0628 174.1599 -79.6560 -154.2810 66.4752 -179.0852 177.2218 -59.7172 150.1298 -58.5960 81.6777 4.2003
5.70475790 -70.1266 126.0188 -171.4593 50.1057 -145.6572 160.5763 62.5336 -178.9219 -66.2106 -84.7842 -179.4757 -75.9748 154.3740 -64.1759 -175.9780 98.4873
5.73407730 -74.2993 149.9498 -72.4708 -57.8064 -135.1486 156.5481 -63.3183 -176.6587 -178.1206 -86.0570 0.3413 -147.0472 156.0842 71.7214 -65.3903 -78.0321
5.76397840 -72.4140 126.3621 -171.6981 -75.1515 -133.9010 155.9407 -64.1483 -177.1698 -178.2351 -85.7379 0.4249 -71.4923 146.7687 -173.6574 59.2924 -93.2792
5.78701670 -70.5218 136.6914 -173.7211 -89.7168 -144.5532 161.2126 63.4049 -179.7418 179.9778 179.9647 -0.0107 -70.1311 153.1986 -64.1922 79.1732 9.2687
5.81105710 -71.8547 162.5983 81.3439 176.3383 -128.0407 156.3591 -56.5024 93.7954 -163.3426 -84.4635 0.4641 -144.2488 143.9899 -171.9455 175.9552 2.1862
5.83771930 -79.6674 141.5903 -73.1401 -57.7554 -154.7341 158.0378 70.8364 -64.6543 91.2746 -171.3491 -172.9302 -69.4445 140.9968 -176.2583 65.2205 7.1514
5.87229990 -75.8903 164.0948 63.8927 74.1840 -135.7865 154.1113 -73.9689 88.2511 -179.7526 80.6564 -1.0161 -144.4124 144.0081 -171.8761 176.0057 2.3577
5.89533340 -75.5980 151.4124 -72.3639 -57.7562 -152.2279 154.1770 -150.8554 55.4269 45.7875 95.1779 -178.5827 -133.6451 155.9153 -64.2612 -176.6021 -97.2595
5.92243680 -70.7246 137.9838 -175.1868 150.1721 -127.4599 156.3690 -63.6155 -60.7554 -61.3022 168.2164 179.5604 -70.4584 152.8640 -63.6997 79.0713 8.2850
5.94500040 -84.6548 147.5776 -59.8325 178.8378 -106.6520 155.9620 -88.5705 68.1612 -84.6935 -148.7668 1.6637 -144.1128 144.1957 -172.1258 176.1230 97.1584
5.96832140 -72.3739 146.0804 -79.0045 65.4962 -94.1462 154.9134 -73.2462 70.0726 60.2618 -163.4345 3.6163 -142.5961 144.3585 -170.8802 -83.6803 -17.1784
5.99875460 -76.3009 162.9908 57.5493 69.3712 -75.6057 131.0011 -173.1500 177.1220 64.0349 80.8841 178.7556 -86.3304 155.8512 -62.2737 -66.2178 -11.0677
6.03437220 -91.6329 165.7459 -59.3784 179.2953 -137.6882 164.0797 72.5069 -134.8308 91.3269 -90.3751 173.4323 -69.9788 142.5671 -171.7637 176.4445 97.4097
6.05688780 -77.6614 152.9415 -60.0144 178.7231 -144.6709 158.8341 52.1025 87.2475 -82.4203 -166.3608 -177.9046 -75.5534 153.2436 75.0033 -70.9414 -12.2637
6.07910950 -143.8771 115.8897 -156.1502 175.4252 -79.0268 140.3583 -80.5523 59.4789 59.2160 -176.9605 -1.7578 -139.2003 155.8453 -67.3414 -70.5072 -90.9235
6.10453080 -111.5887 156.1172 -79.1515 69.0770 -76.8767 154.7045 -90.0842 53.4617 59.1909 -148.8308 -5.3163 -144.2271 143.9723 -171.9303 175.9955 2.2847
6.13707550 -67.8851 153.4659 80.1564 175.7899 -136.0512 157.2075 -62.2424 -176.7369 -61.5323 -78.0166 2.5326 -143.2102 142.6258 -179.5982 64.4729 6.2999
6.15726120 -74.1368 166.1092 63.8334 74.0089 -123.7915 154.4086 -58.8425 -63.1410 -179.0433 86.8719 179.6044 -77.5455 155.3313 -64.1123 -66.9133 -10.0936
6.18486080 -142.7115 164.9846 73.4653 -51.9149 -129.6738 155.1942 -64.5563 -178.3781 68.0262 -172.9324 -0.0390 -134.6002 156.3058 -66.1000 -66.8827 -7.5479
6.20945840 -74.7832 151.5894 -78.6271 65.8607 -145.4015 153.2552 -145.7984 88.0650 -59.1522 -104.6417 -1.5673 -133.7398 155.8867 -64.1981 -176.5692 -97.2017
6.24054880 -75.3079 151.8445 -72.2831 -57.6596 -145.2995 154.1744 -146.3299 88.7148 -57.9982 -112.0464 -1.0379 -69.7935 152.9723 -64.1452 78.9504 7.7824
6.26136750 -76.3150 152.1285 -72.4420 -57.7706 -69.6515 141.0661 -172.9084 175.7045 62.4034 80.5747 178.2172 -72.5961 139.5277 -176.5729 65.2512 6.9289
6.28150380 -65.8008 148.4635 -78.8766 65.5350 -70.8798 159.0704 -84.1686 68.3010 -85.5541 -78.0858 3.5645 -71.0765 152.3262 -70.9324 70.7271 -110.1224
6.30413510 -77.6105 167.3936 61.8016 -169.3005 -143.8873 160.6175 63.2600 -179.2835 -66.2621 -84.9183 0.0421 -76.8064 154.7714 -60.4472 -60.6183 102.1336
6.33823190 -75.7239 151.7020 -72.5720 -57.8243 -139.8951 140.1509 -173.2089 178.0794 -65.1018 -83.5159 -179.6083 -108.0651 154.6524 -68.9959 72.4820 -110.6900
6.36883310 -75.8008 151.5635 -72.3273 -57.7116 -143.1275 145.6401 -171.8021 177.2717 -67.4458 108.2234 -0.5907 -143.9834 160.8098 62.5840 178.9416 -98.0289
6.39063500 -143.6546 170.9556 57.1543 69.2227 -131.6850 157.7995 -64.4831 -174.8172 -66.8054 174.2995 -179.9911 -81.0848 154.0370 -71.5017 69.4623 -107.8945
6.41794950 -140.6421 123.6619 -159.8669 -65.3900 -70.9078 147.8960 -64.6932 -177.8217 179.9179 179.7481 -0.0167 -134.2093 156.2245 -63.6803 -66.1974 -9.1233
6.44313930 -71.1130 127.1105 -172.3516 49.5716 -142.1054 142.9939 -171.0248 176.5059 178.7249 86.5195 -0.5189 -77.7873 153.8976 -61.8736 -62.2600 101.3696
6.46543180 -72.3364 156.4741 71.0475 -54.6690 -65.1060 125.5166 -177.1358 63.9456 177.2956 -178.7719 -179.8649 -151.8171 161.2730 63.7152 -166.2666 -94.1756
6.48613200 -78.7703 138.9650 -174.1825 -90.7745 -143.6779 159.4604 55.7946 -97.3607 -73.3339 164.6328 175.8855 -74.5405 154.7949 -64.3828 -177.5160 -1.2893
6.51200410 -83.4588 115.3945 -156.4154 67.2739 -97.1668 -8.4126 -51.0722 -54.3457 -179.9618 -173.9729 178.6515 -84.3830 154.0339 -71.2281 70.5355 -107.3955
6.53938060 -75.4311 151.6107 -78.6450 65.8194 -69.4264 122.2034 -174.4574 81.4614 -67.6459 -74.3910 175.7365 -150.5530 157.3977 62.8023 -178.3859 -0.8457
6.56073770 -79.4029 160.9853 73.2785 72.7673 -79.0095 115.9046 -55.0568 -72.6968 65.0344 66.6037 -177.7428 -152.7284 159.8839 59.3364 -178.0869 -3.6791
6.58377060 -69.7049 155.9151 80.5902 -63.8771 -124.9267 157.2088 -57.5725 -62.7256 -178.7907 -178.1787 -0.5876 -144.8765 155.7281 60.1120 78.6941 22.6891
6.60814980 -140.5724 131.8102 -172.7525 -77.1345 -148.6952 148.9470 -151.6991 55.7379 45.6059 94.6757 -178.8581 -135.9718 156.3725 -63.5144 -175.1313 99.1422
6.63904240 -142.9714 165.4751 73.5969 -52.1436 -129.6855 150.0354 -64.9296 -175.3534 -64.2825 -83.2212 0.3033 -81.6362 155.9001 -63.2533 -66.4832 -10.7031
6.66386110 -142.7760 164.9830 73.3200 -52.3033 -130.9978 153.8584 -64.3934 -176.5667 179.3670 86.1877 179.7117 -76.4046 154.4937 -64.1098 -178.1204 -97.4177
6.69089950 -74.7131 162.1280 75.6551 -52.9400 -143.9590 161.0347 63.5804 -179.6070 -179.5107 -85.9578 -179.5275 -74.8635 155.4477 -64.3499 -67.0730 -9.6789
6.72961490 -77.0765 166.7097 61.9555 -168.9273 -144.9322 161.7455 63.9145 179.3052 67.2954 -108.5291 -179.8164 -75.5053 155.3317 -60.5680 -60.6928 102.1726
6.76704760 -73.8569 149.6468 -78.6530 65.8131 -134.0789 156.3613 -64.1032 -178.1592 68.1162 -173.0164 -0.0273 -144.0633 167.2502 53.8221 67.0265 -113.7885
6.79825450 -141.2489 140.5830 -174.9887 149.5290 -144.6848 145.5970 -168.4831 59.8339 55.5154 84.9125 -179.9279 -133.5826 156.8539 -63.8003 -175.5550 98.8015
6.83319440 -142.8606 165.1024 73.4587 -52.2475 -130.6701 152.5830 -64.5233 -176.5767 179.3779 86.1894 179.7014 -72.3531 153.3448 -64.1507 78.9503 9.9893
6.85665730 -71.1485 137.0713 -173.7875 150.9220 -143.1240 160.9897 45.4984 62.4126 57.2799 81.7935 -179.7928 -71.2203 143.2732 -170.1445 -83.4438 -16.7597
6.88926300 -74.4608 149.1438 -78.7876 -173.7409 -146.4274 163.1049 44.6819 65.7800 -84.8503 -84.8477 -179.8932 -74.1349 153.7808 -64.1698 -175.9265 98.6552
6.91419650 -138.7495 160.1791 71.0932 -52.9680 -107.1970 151.0190 -83.1129 58.9001 57.4486 -168.4290 -2.8595 -133.5980 155.8559 -62.2666 -174.2049 99.2722
6.94314840 -76.6195 167.0032 62.2007 71.7383 -133.9715 170.4122 -75.2594 -158.7534 68.3792 165.5963 -178.7871 -60.9719 154.3808 77.7444 -64.4863 -28.5074
6.96929260 -75.4513 150.6276 -72.5397 66.3721 -144.8087 159.7634 54.0936 89.0794 -82.5848 -169.2910 -178.2983 -87.9500 154.2836 -63.8877 -66.9535 -9.9440
6.99880020 -65.9365 131.4489 -171.7446 -76.6879 -131.4536 161.6084 81.8603 -53.2560 -57.3690 -158.6765 -178.2402 -71.3507 142.3636 -169.6937 -83.0580 -17.5878
7.03131110 -75.5982 163.4147 76.0027 -52.1358 -136.3650 146.1883 -172.2455 173.5595 66.3558 -106.8833 -179.4901 -130.6315 156.3133 -63.5763 -176.2365 -3.7834
7.05305460 -72.8839 160.8194 75.4234 -52.9440 -126.2923 156.4173 -58.8837 -63.4179 -178.0840 -177.4863 179.6438 -71.5250 157.5977 66.4670 -179.7526 0.0563
7.07895520 -72.8031 126.8264 -172.6548 49.3823 -123.6481 149.6338 -58.7838 -62.7403 -177.4704 -177.0161 -0.2417 -147.6177 156.1806 59.2068 78.2609 23.2533
7.11373410 -74.4923 148.0661 -72.6948 66.2046 -150.7396 150.7193 81.7730 -61.5051 172.8834 -85.5105 1.6499 -70.8487 141.6005 -169.5515 -82.7835 -17.7499
7.13988370 -70.8193 158.0192 75.7448 -52.6319 -115.5140 149.0980 -70.9162 75.7644 59.8244 -161.7428 1.7019 -145.0373 142.7366 -179.6438 64.4388 6.0138
7.20670640 -71.2560 127.3946 -171.4492 -75.7434 -141.8306 149.2678 -168.4422 175.0636 67.7394 -171.9627 -179.9749 -74.6312 153.6706 -71.2578 69.8786 -108.0662
7.23987130 -73.0917 121.7044 -165.1526 -69.1417 -70.9603 126.3764 175.1883 61.6334 -167.1600 -98.3057 179.5069 -91.0324 152.0561 -62.7839 -64.2386 102.5508
7.26139870 -81.7685 113.4490 -155.7436 176.2047 -66.9013 129.5645 -83.0076 62.3538 175.3734 -87.0408 -179.1435 -86.7657 156.5833 -58.0958 -60.3919 -67.1428
7.29943640 -75.6077 151.6249 -78.7393 65.7737 -70.8606 147.3999 -169.9613 176.2951 178.3843 87.1209 -179.8369 -66.8616 162.9486 55.4407 65.0487 -115.9032
7.32718780 -75.6053 166.4080 63.0650 73.0080 -126.1920 155.8330 -60.0487 -62.8382 -62.6856 -82.0169 -179.1875 -72.5651 157.7400 65.8476 178.2125 -99.1259
7.34971180 -71.9233 157.5616 80.7590 -63.6555 -144.4916 163.0681 45.1847 65.8187 -85.0869 -85.0176 0.6520 -74.3609 153.7630 -64.1571 -175.9174 98.6608
7.37183370 -77.8542 139.2775 -175.1537 149.7705 -134.3885 152.4238 -73.0011 87.7495 -179.5611 83.2877 -2.1298 -143.7228 144.4185 -170.7767 -83.6606 -17.2352
7.42858270 -137.7510 160.5963 72.4662 -51.7730 -107.0444 146.2476 -82.6597 58.8993 57.2502 -166.7703 -3.0287 -77.6488 154.6229 -64.0833 -178.1090 -97.4353
7.46630390 -143.8537 168.8988 50.4933 64.0844 -82.5690 149.2607 -64.1898 -175.9607 -64.3541 -83.5432 0.5184 -100.7534 155.3587 -83.7126 50.6505 -110.7181
7.49649070 -142.7470 165.4945 73.6839 -51.7995 -129.0617 153.7067 -64.0250 -177.0328 -178.4944 -86.0818 0.4874 -146.4469 155.8385 72.8769 -65.0688 -80.9684
7.52243200 -70.9119 127.5799 -171.2484 -75.7681 -141.0848 147.8318 -169.5975 178.1025 -64.9273 -83.6144 -179.6326 -75.4196 152.7377 -70.8464 70.4724 -108.0119
7.54297050 -141.0313 141.0422 -175.8754 148.7387 -129.3362 156.8939 -61.8802 -63.5200 -62.6586 -82.1148 0.7042 -82.0958 154.0382 -71.0035 70.1960 -107.6130
7.58617550 -142.6991 166.2197 74.0162 -51.2944 -140.7743 146.5465 -168.9529 59.9408 56.0184 84.6043 -179.9951 -130.6577 156.6055 -62.4549 -176.3120 -96.6874
7.61954020 -142.6965 164.8154 73.1902 -52.3846 -131.5312 155.5529 -64.3359 -176.5120 179.3773 86.1887 -0.3551 -70.5647 141.0114 -176.3237 65.1541 7.3544
7.64172510 -76.0798 167.6098 60.6929 69.4163 -150.7503 155.1298 -150.3816 55.4215 45.7436 95.3782 -178.0904 -146.1398 156.5791 71.7040 -65.2934 -77.7143
7.66384640 -75.2407 150.3127 -72.4240 66.4991 -146.5243 161.7320 62.9978 -179.7834 -66.0592 -83.9424 0.0036 -72.4292 128.3201 -168.0531 -78.7469 112.9804
7.69825720 -78.1869 169.9758 64.9887 73.8156 -132.5932 161.4059 60.5182 92.6786 -82.3109 173.7460 -179.1692 -130.7500 156.0808 -64.2299 -66.3225 -8.2475
7.73335120 -115.7345 155.4092 -70.5703 -52.3464 -77.2584 154.6731 -88.5950 53.7506 59.3397 -150.1891 -5.0663 -142.7602 144.3685 -170.8753 -83.6766 -17.1824
7.79046990 -74.2979 163.3602 76.2402 73.4498 -139.3999 151.7187 -145.2433 88.6934 -56.7303 -112.8805 177.2111 -133.8232 156.1671 -62.8238 -174.7461 99.0535
7.83838620 -73.9597 162.0053 75.7395 -52.6228 -131.7237 157.5492 -64.4333 -178.8471 64.9985 83.4126 -0.6591 -79.9730 153.8554 -71.0133 70.1177 -108.0538
7.85990110 -83.0421 171.7668 61.1527 -171.0540 -141.2241 162.9332 70.8020 -135.0878 91.0618 -90.0905 173.3386 -74.5864 155.2101 -64.4447 -67.1458 -9.5129
7.88028880 -145.1233 163.2702 79.8003 176.2547 -104.3008 155.4899 -92.3371 56.7538 -86.1090 -89.1706 -0.6038 -145.1851 144.1226 -171.7961 175.9086 2.2041
7.95932490 -80.9574 120.6460 -172.1568 49.7290 -111.6450 151.8577 -80.4036 67.4078 172.3557 -89.7616 0.8807 -71.0837 142.5353 -171.7667 174.7896 -99.0919
7.99820390 -79.7952 168.2799 82.0460 -62.6855 -137.6173 161.8363 71.5015 -132.2984 89.3781 -90.9397 -5.6398 -92.8667 155.4186 -71.1661 69.7315 -107.4453
8.04360150 -138.7289 140.5146 -174.8225 146.9699 -67.0627 120.7687 -81.3131 65.1423 -86.7806 164.5859 -2.3062 -137.5517 155.9009 -73.1504 164.2901 91.8505
8.06456810 -73.3666 150.2288 -72.4798 -57.8231 -127.7100 157.9197 -59.7650 -62.3392 -62.2693 -81.9257 -179.0872 -68.9055 151.9151 64.7445 96.8095 91.2800
8.09029940 -70.1241 137.5868 -175.6400 150.0152 -120.3129 155.9818 -54.9104 -60.5879 -179.8166 -177.2877 179.3883 -74.4582 165.2874 62.6399 73.1726 -114.4113
8.11321730 -68.4512 138.0249 -177.8404 63.7401 -116.4446 156.1960 -54.4490 -59.6318 -179.3995 -177.5036 179.3358 -145.9073 153.6033 -143.6712 97.0206 128.6391
8.17592180 -71.2488 160.4588 75.4080 72.8153 -124.4776 155.6118 -61.9188 -71.4240 76.9838 -176.1837 -0.8483 -72.6412 145.5348 -137.6379 -66.1346 99.4997
8.19935100 -76.3811 167.1550 63.7540 73.5754 -130.1653 154.7805 -64.1552 -178.3622 68.1374 -172.8892 0.0076 -142.9657 144.4647 -170.8218 -83.6897 -17.1084
8.22250490 -68.8393 154.2112 75.8599 73.4709 -154.6355 161.8563 64.8845 -158.6077 70.9661 -177.8374 0.2967 -141.6952 131.3681 -166.6965 -77.4281 114.8098
8.33926260 -69.0591 154.2302 68.2771 -156.2735 -105.5874 153.7778 -85.5508 63.1691 171.0758 177.7797 177.4643 -71.6171 129.2521 -168.0318 -78.7979 113.7904
8.36392220 -70.6758 137.2230 -174.0077 150.8889 -142.4550 157.7515 53.3854 88.5518 -82.7441 -167.6087 1.7190 -80.6370 151.9027 -63.4008 78.9734 12.3239
8.41158010 -75.5964 163.2617 75.9223 -52.6390 -141.2204 156.8505 75.9983 -64.1310 85.4240 -179.3485 0.1738 -78.4437 153.9876 -71.1897 69.8510 -107.7912
8.52282610 -70.7533 126.3448 -171.4637 -75.0116 -143.5084 159.1091 53.5069 89.1338 -82.2430 -169.5483 1.9428 -85.5887 156.5138 65.5094 178.5458 -98.3057
8.54528480 -73.9993 158.2330 72.9627 -52.7529 -70.6827 136.0345 -74.2286 -92.5388 62.5914 -100.6888 175.6828 -134.6788 155.9361 -68.7811 -69.1104 -1.5479
8.58325220 -70.9390 135.9831 -173.4011 151.4670 -145.8663 162.4211 63.9797 -179.9441 65.4740 83.4795 179.9009 -70.2522 129.9880 -168.0150 -78.8315 113.9974
8.62162510 -76.2446 166.6583 62.9382 72.7905 -132.2479 156.3348 -63.6886 -176.7060 -178.4255 -85.8571 0.4003 -71.6521 129.2410 -168.0038 -78.7879 113.7614
8.65947890 -68.6816 138.3401 -176.7008 -91.0575 -123.6394 151.1828 -61.9710 -71.4514 77.0166 -176.1556 -0.7877 -147.5558 152.8187 -145.1296 96.4197 129.5960
8.73825660 -74.2786 116.9068 -161.8535 171.3217 -135.1432 155.8654 -66.8328 -176.5187 -67.2807 -87.1338 -0.2618 -142.6266 131.6524 -166.2519 -77.1301 114.9826
8.76949890 -140.4554 140.9016 -175.8823 63.0993 -77.3937 149.8119 -80.9791 57.6754 58.7155 -159.9674 -2.4597 -146.3343 153.5193 -143.8029 96.9153 128.9602
8.89457640 -72.1410 160.9171 75.9563 -52.8471 -133.2815 155.0600 -63.8358 -176.2672 -63.5694 -80.6812 1.0354 -143.1457 144.3970 -170.8168 -83.6749 -17.1757
8.92038550 -82.0834 145.3231 -72.1704 -57.5468 -107.0209 156.2519 -89.1655 68.1746 -84.4861 -147.6665 1.9125 -71.2566 143.0347 -170.0319 -83.2183 -17.3063
8.94427400 -137.1487 130.4132 -179.4683 -93.0095 -105.2947 -11.6996 -86.7306 66.2084 -87.3034 -157.1899 179.9631 -71.9546 156.5508 -58.9014 -59.6301 102.1106
8.98873150 -143.3257 158.7776 79.0446 175.8770 -129.5083 155.6352 -64.4358 90.3475 -178.7530 177.7060 0.7184 -142.6203 144.3712 -170.8800 -83.6817 -17.1855
9.31602420 -136.5246 122.3956 -173.9212 -77.0431 -105.7231 145.9342 -84.8713 68.4154 -86.8726 -159.1086 0.2485 -145.5068 142.7793 -179.7729 64.4213 5.8111
9.41583860 -75.6452 151.3435 -78.5678 -173.6375 -141.0717 125.2366 179.3785 -118.9593 60.0923 155.7508 179.9838 -85.1423 155.2820 63.0930 -79.4710 90.4313
9.82092850 -70.5895 136.4196 -173.4784 151.2996 -143.5371 159.0591 52.7950 87.8940 -82.5907 -166.9375 1.8387 -80.5075 151.2420 65.2867 80.5513 18.7964
12.56976260 44.1917 28.1281 65.5767 -74.7270 -71.4423 153.5297 -55.3015 -54.9248 -60.8092 -81.8685 -179.3605 -144.4930 144.5467 -172.1249 174.4316 -99.2783
