# Supplementary material for: Exploiting Sequence-Dependent Rotamer Information in Global Optimization of Proteins
Source: J Phys Chem B. 2022 Oct 18;126(42):8381–90. doi: 10.1021/acs.jpcb.2c04647 (PMC9623586; doi:10.1021/acs.jpcb.2c04647)
Supplement: Supplementary file 2 — jp2c04647_si_002.zip [file jp2c04647_si_002.zip › TripeptideConformations/MET_TYR_ALA_new.csv]

0.00000000 -144.6716 145.7180 -177.8932 57.2155 -175.2266 -71.2493 150.7826 -177.1007 -117.3786 -75.0965 -17.6743
0.02733681 -144.8557 145.4265 -176.9361 58.6392 -177.3711 -145.3775 152.4314 -177.7995 -117.7345 -75.9898 -17.8511
0.08815834 -71.5024 142.6679 -177.2551 57.5165 -174.8640 -71.4572 150.7022 -177.0905 -117.3496 -75.0516 -17.6573
0.11615139 -71.3429 142.4486 -176.3839 58.9225 -176.6020 -145.6555 152.5120 -177.7705 61.5048 -75.9564 -17.6531
0.23845139 -76.7939 -15.7626 76.9589 -62.5397 175.9818 -145.8375 154.1354 -178.2071 61.2595 -75.8908 -18.2713
0.36219362 -71.2195 141.9789 -177.7350 58.5504 -175.1484 -146.5858 148.6954 178.7430 77.2373 -144.5477 147.8819
0.41782962 -144.9106 144.7474 -178.3572 58.3552 -175.8868 -146.3927 148.2922 -179.6135 -100.7031 -145.8062 151.3757
0.50987224 -75.6294 -14.1160 67.6684 -179.6007 -179.3578 -146.0095 153.8413 -177.9726 61.3800 -76.0052 -18.2781
0.53330369 -79.8439 -13.3348 -63.4198 -177.6543 179.8695 -145.1565 153.8689 -177.9010 -118.1658 -75.9843 -18.0954
0.58215636 -147.2006 160.7608 63.9060 -179.4201 -179.3048 -71.3736 151.4794 -177.2076 62.1124 -75.6392 -17.7858
0.62952970 -147.3906 161.0502 63.1415 179.6421 -71.7647 -71.9771 151.7888 -177.3961 61.9694 -75.3677 -17.7280
0.65063269 -71.6292 142.1404 -174.6008 56.3417 65.5349 -146.4626 152.5850 -177.6485 61.5287 -75.9620 -17.9289
0.67973842 -147.0549 160.1031 62.9772 179.8204 -179.9667 -144.3654 153.7332 -177.7315 -117.8801 -76.1925 -18.2626
0.71609702 -71.2289 139.9684 -174.6564 -82.8363 174.5165 -141.1000 148.3922 -177.8573 -116.8199 -77.3600 -15.6415
0.74394625 -80.1158 -12.8530 -61.3273 -58.2287 -65.7111 -145.2219 153.8402 -177.8909 -118.1643 -75.9838 -18.0884
0.79538411 -76.2852 152.1784 -63.3421 -63.3843 179.7988 -145.1609 153.8546 -177.7095 -117.9541 -76.1394 -18.3002
0.81660863 -79.0896 -8.9964 54.6523 61.7666 65.5444 -147.0853 153.8509 -178.3883 61.2849 -75.7673 -18.0700
0.84911478 -75.7868 -13.6999 67.5545 -177.8510 -70.0306 -146.0816 153.8273 -177.9273 -118.0077 -76.0249 -18.2780
0.88211268 -76.1238 152.0606 -63.9267 -177.7099 179.8905 -145.1227 153.8598 -177.7042 61.4406 -76.1493 -18.3106
0.90694012 -79.6068 -13.5794 -63.8341 179.7377 69.7985 -145.1630 153.8740 -177.8998 61.2478 -75.9865 -18.0975
0.93650658 -76.1193 -12.6195 61.5404 74.1098 -178.1610 -146.1762 153.7716 -179.0460 -118.0725 -75.5451 -18.0014
0.95901555 -85.7395 -10.9575 -63.0096 -177.5794 179.8883 -72.7777 150.9458 -176.9051 -117.3866 -75.5560 -17.6361
0.98533825 -71.6473 142.2737 -172.7030 176.3563 179.5778 -143.4313 154.0177 -177.8159 -117.9348 -76.2655 -18.0652
1.01389969 -80.5752 -15.9276 75.0437 -64.4095 177.1376 -75.5044 151.2981 -176.6754 62.0272 -75.5972 -17.5538
1.05361410 -135.6970 154.7704 -64.5418 -178.2991 70.4473 -144.6214 153.8956 -177.7484 61.4606 -76.1636 -18.3239
1.09858860 -72.7172 157.3976 67.5967 -178.8219 -179.0553 -71.2557 151.4720 -177.2122 -117.2517 -75.6290 -17.7915
1.14360934 -72.7425 157.9846 66.7331 179.9331 -71.6408 -71.7840 151.7272 -177.4242 -117.1836 -75.4341 -17.9135
1.16663161 -81.2330 -11.1660 67.5805 -179.7985 -179.6878 -73.2631 151.0888 -176.7763 -117.5086 -75.5311 -17.5106
1.19689163 -83.2745 -3.3922 73.1143 -67.3993 -179.9402 -67.9167 152.3084 -53.7722 -75.5448 -73.0850 155.8502
1.22358636 -71.9841 -26.9656 -170.9994 174.0587 69.0766 -144.9438 153.9744 -177.8579 -117.9279 -76.0995 -18.3362
1.25332706 -75.9346 152.0750 -64.3851 179.7640 69.7653 -144.9908 153.9820 -177.7113 -118.1385 -76.1054 -18.1387
1.28191891 -84.3538 -11.1980 73.0747 -64.1226 -67.2187 -73.5396 151.1396 -176.8335 62.1125 -75.6051 -17.6944
1.31266696 -146.1972 161.3105 70.5382 -65.1047 -63.7237 -72.1906 151.3245 -177.1901 -117.2667 -75.6289 -17.7565
1.33785877 -85.4710 -11.2068 -63.4110 179.8775 69.8732 -72.7774 150.9392 -176.9041 -117.3823 -75.5561 -17.6353
1.35819013 -76.6898 -15.7753 -64.5996 78.1928 -179.7775 -145.1161 153.7075 -177.9162 -117.9628 -76.0256 -18.2450
1.37895717 -70.4416 -31.9669 -175.2559 62.9516 -177.6921 -134.0379 157.1575 -54.7281 109.0869 -78.6286 -14.7033
1.39977686 -79.6414 -14.5942 62.3924 73.4226 -178.2262 -75.7472 150.9854 -176.2837 62.1692 -75.6121 -17.5685
1.42318782 -72.2266 -26.7687 -170.6845 177.8063 -70.6600 -144.7473 154.0297 -177.8585 61.2872 -76.0392 -18.1402
1.44812659 -71.6778 140.9865 -172.2939 178.6032 -70.4175 -144.3618 153.9006 -177.7704 61.5376 -76.2340 -18.2845
1.47637623 -83.2836 -3.2239 73.0921 -67.4143 -179.8847 -68.0461 152.9373 -53.5500 103.8870 -78.5682 -14.6482
1.50490587 -80.8282 -6.2233 70.4339 -70.9015 -178.6861 -146.2827 175.3910 79.3180 -67.8306 -71.1180 -9.4430
1.52664853 -76.0344 -14.0816 67.6649 -179.6075 -179.3588 -146.3426 162.5136 -169.4592 69.8948 -66.3671 154.9404
1.55427744 -78.8231 -16.3463 -64.5654 -178.0295 179.8926 -137.3518 156.1829 -57.1457 99.9563 -73.1249 155.8158
1.59209256 -79.5377 -15.3677 -62.8374 -62.8027 179.7321 -137.2286 156.1141 -57.2909 100.1535 -73.1224 155.8165
1.63761535 -77.2983 -15.6283 -66.7168 74.2601 68.2753 -145.1144 153.7288 -177.9198 61.4272 -76.0272 -18.2574
1.67010573 -71.7245 142.7998 -177.0691 57.2680 -171.6583 -84.1445 176.7458 73.2556 -81.9552 -70.3488 -5.3312
1.69466254 -78.8982 -16.1052 73.4392 -65.8599 176.9134 -78.4386 154.6627 50.1104 -97.2426 -80.5984 -20.3170
1.72568910 -78.8645 -16.1598 73.4592 -65.8288 176.9305 -78.5462 154.6543 50.2426 82.2039 -80.6296 -20.3492
1.75688176 -71.9809 150.1298 -65.2190 77.4213 -179.9148 -145.1858 153.9849 -177.6877 -118.1574 -76.0921 -18.1467
1.77788194 -72.0999 143.6282 -173.5763 55.6323 65.2225 -75.4800 155.6309 55.1707 -96.5652 -76.8823 152.8966
1.80514913 -77.5210 157.9510 69.0730 -67.4687 -66.3674 -144.6712 153.8839 -177.7108 61.4866 -76.1859 -18.3295
1.82834431 -78.7757 -16.4139 -64.5857 -178.0386 179.8922 -137.2796 156.7688 -56.9426 100.0230 -78.6277 -14.6923
1.85335262 -81.5699 -7.9233 60.0277 70.1243 179.5073 -68.5338 151.6361 -58.5438 100.5666 -73.0323 155.8405
1.87506041 -72.8760 -26.1591 -171.3449 176.0379 -70.9096 -134.8399 156.9108 -56.5413 -76.2195 -78.6241 -14.7000
1.89610074 -79.8163 -13.8221 -63.8514 179.7408 69.7907 -145.5969 162.5499 -169.4310 69.8596 -66.3779 154.9655
1.91811569 -75.7986 152.3351 -61.5910 -64.6512 96.8138 -145.1728 153.8753 -177.7144 61.4398 -76.1435 -18.3102
1.94193513 -83.6740 -6.5805 71.2968 -66.2785 -67.1106 -126.7874 155.0936 -57.0848 -61.4128 -73.1465 155.7922
1.96410861 -75.8754 152.8094 -61.6546 -64.6315 96.8366 -72.2280 151.7573 -177.0806 -117.5432 -75.5850 -17.7209
1.98898830 -74.5762 -16.3133 63.3225 178.4998 176.1069 -134.4485 155.1335 -62.1880 117.3688 -73.1005 155.8029
2.02170476 -76.6607 -12.3743 60.8258 73.3997 -178.5176 -146.8628 162.1479 -171.2087 69.5670 -66.0473 154.8162
2.05515420 -79.3060 -13.7427 68.0091 179.2788 71.1900 -92.3450 155.7481 -54.4543 105.3544 -78.6503 -14.5833
2.08713440 -81.5025 -14.2968 72.7637 -63.8104 -67.1980 -78.5846 154.7154 50.0006 82.4800 -80.6088 -20.3168
2.11485115 -84.2508 -12.8832 -67.2556 73.8869 68.0784 -72.8364 150.8378 -176.8818 -117.3840 -75.5379 -17.5982
2.13699443 -81.5652 -7.8043 59.9716 70.0388 179.4554 -68.5829 152.2217 -58.2965 100.5607 -78.5159 -14.6555
2.17090869 -69.0293 -36.1446 -176.1213 -85.2357 179.5094 -144.6668 153.9167 -178.2909 61.6306 -75.9310 -18.2933
2.19315569 -81.2545 -10.4339 -61.7298 -62.5335 179.6545 -145.2893 154.1454 53.7995 -92.1055 -83.9455 -21.5096
2.21338890 -76.9126 -17.8406 -167.2692 166.8546 68.6201 -128.4458 155.2843 -59.4046 -73.4743 -73.1015 155.8171
2.25968598 -79.8417 -13.2572 -63.3277 -175.1207 -68.9782 -145.6515 154.9649 -178.0699 -108.7262 -81.2183 44.2486
2.28672128 -79.9355 -7.3068 63.5298 76.5393 -179.1158 -143.2609 174.4202 78.4709 112.9024 -71.5430 -9.2541
2.32068459 -72.5065 -26.4434 -170.4610 58.7417 65.7118 -145.0744 162.8054 -169.3631 69.8982 -66.4083 155.0110
2.35280729 -78.8175 -15.0386 -63.4572 -175.7293 -68.4332 -147.3655 155.2380 51.3743 85.4084 -82.9989 -21.1326
2.37389598 -84.9780 -4.7945 71.5032 -65.8326 -66.5707 -71.6619 154.0016 -52.9340 106.6966 -78.5802 -14.6251
2.39937296 -80.3028 -12.9548 -61.3551 -58.2233 -65.7168 -146.9329 175.7103 75.4994 108.6348 -71.1581 -8.0611
2.42847131 -79.6427 -14.2630 -63.2838 -175.3200 -68.8868 -147.1485 175.8001 75.0907 -72.9882 -71.2018 -7.9187
2.45539076 -71.9860 -26.4034 -172.4267 171.6786 67.8480 -146.4843 154.8778 52.5390 -94.8743 -83.6614 -21.3221
2.48943948 -80.5947 -10.9755 55.8304 62.6816 65.4162 -85.6366 154.6627 50.0179 -95.8182 -80.5675 -20.3286
2.51627288 -87.4887 7.4138 68.2741 -69.6108 -66.1695 -136.6125 152.9174 56.3097 89.2497 -84.6413 -21.7624
2.54367230 -79.8810 -12.5008 -64.1206 179.4784 69.6592 -145.9228 154.4021 53.1578 87.4706 -83.7630 -21.3881
2.57397803 -72.0599 -27.2300 -171.8787 175.8277 179.8320 -146.5917 175.7744 76.1553 108.4357 -71.2109 -8.6121
2.62514170 -77.1171 -17.0295 -66.4659 74.8829 68.0961 -136.4403 156.0403 -56.2963 101.0159 -73.1246 155.8079
2.65439175 -76.0183 152.8930 -63.9551 -177.6988 179.8778 -144.6662 153.1931 56.8895 -89.1882 -85.0757 -21.9837
2.67638033 -147.1649 160.8635 63.9410 -179.4194 -179.3946 -72.6851 154.6202 -57.9975 105.8409 -78.5552 -14.6651
2.69677540 -71.5192 -46.1287 -175.2723 -75.7611 -63.9107 -79.3399 150.9141 -176.4826 -117.0003 -75.6863 -17.7522
2.71863860 -83.8750 2.2684 68.6338 -177.2255 -69.7001 -135.1756 153.3601 55.2446 87.1231 -84.2751 -21.5725
2.73910175 -84.6252 3.0404 68.2213 178.7981 70.0819 -134.6623 153.5071 54.7665 87.1803 -84.0454 -21.4600
2.77286692 -84.3314 -1.8298 57.5577 64.8323 66.3338 -141.4792 174.6216 79.8513 -68.8973 -71.0408 -9.2905
2.80303492 -144.6575 167.3720 62.8164 72.8658 67.6697 -134.7593 151.7179 -59.1835 -81.5237 -79.4325 -14.3557
2.83735849 -88.1890 5.3993 66.9517 -72.9831 -161.1570 -123.0847 155.6819 -54.7692 -59.0483 -78.6488 -14.6855
2.85789204 -77.1755 -16.8629 -66.3242 75.0476 68.1165 -136.3297 156.6522 -55.8165 101.0805 -78.6243 -14.6820
2.89451368 -71.4113 149.1769 -65.2845 77.3527 -179.9025 -146.8538 166.0360 65.7838 -87.5542 -141.8274 159.3877
2.91764663 -85.6623 -7.5098 -62.5342 -175.3532 -68.9323 -73.0835 153.9887 -54.3794 -73.8727 -78.5916 -14.6326
2.94059733 -78.2062 -16.1116 -61.5104 -64.6956 96.1353 -136.9469 156.6579 -57.2223 -78.6970 -78.6261 -14.7050
2.97003677 -72.0206 155.8277 66.6391 -179.5270 -179.7239 -145.4428 153.3932 56.2316 -89.6359 -84.8050 -21.8869
2.99009898 -144.9685 160.7200 69.2963 -71.1389 -179.9449 -145.4635 166.0418 66.1200 -87.5978 -141.7637 159.3921
3.01152123 -77.0027 -15.9516 -64.2539 78.4266 -179.7745 -146.9278 175.6471 75.4640 108.6819 -71.1823 -7.9981
3.05406529 -73.9302 161.2024 68.8401 79.8709 -179.9856 -146.2096 155.8640 58.0536 -88.8216 -79.0199 151.9148
3.07477439 -73.2995 158.0698 66.9295 178.9035 69.9845 -73.0912 155.0997 56.9847 85.9059 -77.8268 152.3817
3.10104524 -144.9390 144.4056 -172.4728 173.9172 68.9647 -144.9517 153.7139 55.3343 -90.3766 -84.6413 -21.6865
3.12886267 -144.7451 165.5962 64.3117 78.2928 179.9099 -135.0309 154.3383 -58.9110 -81.3238 -78.8782 -14.5874
3.15254352 -144.9499 142.1249 -169.6742 75.7724 -95.2660 -71.2400 151.4526 -177.1663 -117.3556 -75.4843 -17.8671
3.17297320 -78.6159 -14.1295 -60.7221 -65.0284 95.8374 -146.8510 175.5069 75.6375 -72.7685 -71.3025 -8.2617
3.19411748 -71.8318 -28.9760 -170.7068 70.7470 -96.7702 -135.4851 157.2181 -54.6908 -73.1045 -78.6272 -14.6994
3.21804315 -78.3683 -24.9173 -167.6112 68.8935 -97.9021 -74.0571 150.4738 -176.8641 61.9523 -75.4434 -17.3173
3.23919509 -76.9384 -16.5017 -65.3437 74.9196 67.9426 -147.1073 175.7113 74.8912 -73.0161 -71.2619 -7.7522
3.26808826 -144.8399 159.2656 70.2895 -65.1373 -63.5414 -136.7514 157.2185 -58.3646 -81.0690 -78.7517 -14.7112
3.30595535 -129.7992 152.9250 -63.0167 83.1362 -178.5783 -146.2986 166.0235 65.8669 -87.5300 -141.7854 159.4009
3.35469731 -74.4009 155.3944 68.3357 -71.4310 179.9353 -146.9850 176.0762 75.3040 107.5464 -71.3401 -8.3068
3.37859848 -74.1702 156.4129 68.5330 -71.3960 179.9337 -145.9117 153.5859 55.9069 -89.7596 -84.7241 -21.8717
3.40471306 -84.6866 -9.1674 -61.1260 -62.3813 179.6164 -70.9347 167.5151 87.1295 -53.3998 -73.2561 -15.5991
3.43570152 -84.4201 165.3435 66.7600 73.3037 67.7187 -134.8347 150.7816 -61.3879 97.1138 -79.6417 -14.2666
3.46826033 -71.0188 146.3420 -65.4186 77.2114 -179.9151 -148.0113 176.1525 74.2097 -74.4197 -71.4094 -7.5079
3.51299987 -72.4430 151.9466 -65.2117 77.4899 -179.8975 -143.8313 153.1107 57.3767 -88.9787 -85.1763 -22.1309
3.54578881 -84.0016 -7.3962 -63.8360 78.8496 -179.6800 -71.3645 153.5568 -54.1684 104.9349 -78.5822 -14.6195
3.57214975 -76.1042 156.6113 68.8544 -67.6047 -66.4479 -146.1364 153.6325 55.7835 90.6903 -84.6773 -21.8590
3.59733365 -144.8939 160.4356 69.2518 -71.1528 -179.9356 -145.1622 153.6655 55.5597 -90.5453 -84.6884 -21.8015
3.62441388 -74.9618 161.9655 68.0791 79.3385 179.9467 -145.9720 174.1950 76.2257 -73.0763 -71.6467 -7.7491
3.66701872 -115.1158 140.0255 -69.2327 73.0260 65.9419 -140.6283 157.5568 -56.2001 -81.3181 -78.7206 -14.6887
3.68747278 -74.9416 161.9516 68.0704 79.3348 179.9463 -145.9788 174.3391 76.0710 -73.0604 -71.5298 -7.5266
3.71823252 -84.2611 163.8426 68.3670 79.0472 179.9309 -134.7538 153.6241 -60.7737 -81.7306 -78.9488 -14.5622
3.74417905 -71.4933 146.1997 -67.3420 73.2512 68.1314 -147.9946 176.1651 74.2236 -74.4096 -71.4048 -7.5215
3.76532113 -71.7793 -40.7429 -174.9272 -82.9591 -179.0928 -86.1093 153.2818 -59.6505 -79.6911 -73.0265 155.7990
3.78908685 -75.4191 -19.1788 -75.2600 68.5006 -103.2102 -137.0256 156.0874 -56.6924 99.9518 -73.1272 155.8030
3.81827000 -75.4243 -19.1835 -75.2214 68.5326 -103.2527 -136.9354 156.0758 -56.8107 100.0443 -73.1201 155.8073
3.88555083 -73.2078 151.3512 -67.4345 73.3631 68.1145 -72.8955 154.0289 -58.2127 105.7036 -73.0133 155.8831
3.90770200 -69.8278 -33.0582 -174.2346 -85.0367 179.8834 -134.1811 152.3352 59.1032 91.3482 -85.4332 -22.4152
3.97488447 -144.3081 132.5341 -173.4971 76.0035 -94.4224 -80.1274 154.2923 51.2998 -99.9286 -81.0208 -20.5754
3.99634842 -76.2313 153.6671 -61.9599 -64.7323 96.8411 -73.1499 154.6986 -57.4966 -74.0273 -78.5550 -14.6968
4.02956140 -71.8079 -40.6436 -174.8517 -82.9916 -179.2238 -85.8136 153.9059 -58.9896 100.0044 -78.5380 -14.6012
4.06210728 -75.3985 -19.2164 -75.2657 68.5012 -103.2041 -136.9500 156.6885 -56.4810 100.0190 -78.6195 -14.6777
4.09108388 -75.4042 -19.2188 -75.2266 68.5336 -103.2474 -136.8584 156.6616 -56.6020 -78.9905 -78.6199 -14.6862
4.17220734 -73.2145 151.3502 -67.4436 73.3571 68.1161 -73.1408 154.5869 -57.9839 -73.9132 -78.5606 -14.7178
4.22161592 -122.8843 151.7533 -66.7810 76.4715 66.7687 -146.2003 153.6913 55.4421 -90.1088 -84.6368 -21.7634
4.24941515 -73.0860 140.5804 -150.0369 -75.9917 179.7263 -69.0960 155.2860 54.9936 -97.4982 -76.1349 153.0176
4.28484927 -70.6844 -29.6680 -175.6329 -88.9833 -76.5658 -137.7413 151.9186 62.4445 97.5727 -84.5461 -23.1330
4.32035207 -147.1825 153.3132 -121.9154 -65.6731 178.3144 -81.0235 155.2865 51.2141 -100.1606 -81.4410 -20.7284
4.35853603 -70.7156 -42.8603 -176.4788 -77.0912 -64.2727 -78.6046 152.8312 52.5861 -94.7980 -81.3772 -20.7014
4.37868254 -75.8432 -17.7121 -74.2583 69.0693 -104.1960 -146.8069 175.5118 75.6083 -72.7440 -71.3160 -8.2288
4.41048491 -138.9242 132.9248 -172.0080 76.7042 -94.7799 -139.2878 157.6647 -53.6933 97.7898 -78.6628 -14.7126
4.43775940 -75.6296 -16.9131 -74.5342 69.0217 -104.0057 -145.8663 154.3148 53.3644 87.7887 -83.7661 -21.4418
4.50000435 -73.2623 141.5107 -147.4937 -74.9085 179.5030 -70.9273 162.1715 59.2767 83.0512 -143.4817 159.1079
4.56382072 -83.0377 -11.4701 -67.0474 74.0228 68.1449 -70.8512 167.4478 87.0420 -52.6679 -73.3997 -15.5417
4.64241979 -144.6657 151.7523 -164.6889 71.9208 -97.9520 -141.7428 176.9272 73.6687 -75.0960 -70.8952 -7.6564
4.70041769 -75.6048 158.4246 -118.1009 -64.3437 179.0224 -70.1752 153.7757 -56.6103 106.0014 -72.9980 155.7932
4.79236208 -72.6821 151.3482 -74.6864 68.7055 -103.4303 -74.3025 155.3017 56.9292 -94.3503 -77.9554 152.4788
4.92946681 -74.8683 -18.2969 40.0110 55.9660 179.4472 -142.4187 155.5605 -70.5261 115.5471 -73.0427 155.7315
4.98061238 -75.6446 158.4284 -118.2018 -64.3286 179.0613 -70.3889 154.4601 -56.4208 -73.4750 -78.4221 -14.7431
5.20858350 -74.7069 -18.6556 39.7522 55.8967 179.4473 -142.3950 156.2062 -70.2188 115.4197 -78.4710 -14.8113
5.26506818 -75.8620 157.4238 -124.8961 -65.8120 109.2701 -70.6248 151.8309 -177.2593 -117.4245 -75.4727 -17.8848
5.56296925 -72.9967 140.2152 -151.5986 -76.8344 179.2013 -72.7486 175.2470 82.7648 -74.8230 -69.7645 -9.3105
5.95169954 45.0772 43.9025 62.7831 -87.8295 177.8388 -137.8007 174.5473 84.1063 -68.8315 -70.9006 -10.1571
6.29844684 -76.2940 160.5099 -122.1671 -68.5055 103.9411 -144.5725 154.6643 50.7524 -95.3725 -81.8039 -20.6989
6.72484498 -75.1769 -10.5082 50.6554 64.0018 -115.3408 -139.9502 154.5192 -73.1594 123.8393 -73.0012 155.7519
6.82094654 -81.4898 -3.6221 51.7989 62.6089 -113.6034 -124.0708 152.8527 -63.1440 141.1147 -73.0993 155.7844
7.01636717 -74.9406 -10.9426 50.5035 63.9513 -115.6841 -139.9983 155.1036 -72.9659 123.8606 -78.4518 -14.9792
7.17206202 44.4975 -149.8891 66.2488 -90.0920 178.1894 -143.4623 154.0343 -177.9586 61.5026 -76.1819 -18.3369
