# Supplementary material for: Exploiting Sequence-Dependent Rotamer Information in Global Optimization of Proteins
Source: J Phys Chem B. 2022 Oct 18;126(42):8381–90. doi: 10.1021/acs.jpcb.2c04647 (PMC9623586; doi:10.1021/acs.jpcb.2c04647)
Supplement: Supplementary file 2 — jp2c04647_si_002.zip [file jp2c04647_si_002.zip › TripeptideConformations/HID_HID_GLY_new.csv]

0.00000000 -145.3079 153.7115 -163.0822 -83.5805 -72.3675 161.4384 66.1924 79.2481 -71.7667 166.3084
0.17497213 -146.3052 165.8979 62.7586 83.6084 -74.2286 163.7930 63.4554 77.6779 -71.0795 167.1980
0.17497213 -146.3052 165.8979 62.7586 83.6084 -74.2286 163.7930 63.4554 77.6779 -71.0795 167.1980
0.65363948 -77.3973 163.9897 64.8762 80.1272 -72.6528 163.9307 63.4129 77.6199 -71.0752 167.1571
0.68612846 -146.4379 166.0855 63.5207 84.7685 -71.0154 151.8472 -165.6311 -84.1243 -69.9426 164.5718
1.09958451 -145.3227 155.5751 -164.7663 -86.8956 -67.8271 151.3159 -165.3909 -83.9196 -69.6830 164.7354
1.18350330 -70.0280 144.3627 -178.9902 72.0553 -149.4256 162.7156 62.5064 82.8619 -71.8557 166.7785
1.27387096 -73.6707 152.7923 -164.1003 -84.7749 -67.0506 151.4161 -165.3594 -84.0311 -69.6736 164.7023
1.31782991 -145.2778 153.7900 -163.2114 -84.7348 -71.7575 154.3332 58.2959 -100.1524 -73.5735 158.2545
1.41375986 -70.6812 145.1939 -173.8090 -97.8997 -148.5702 163.4407 62.3482 82.6322 -71.9964 166.8315
1.43534950 -144.5735 155.3809 -171.3973 63.6819 -76.3937 166.4720 62.3989 75.1693 -70.5808 167.8124
1.47249106 -144.6967 146.9723 -179.5607 71.1582 -150.2158 162.7156 62.1247 82.6658 -71.6433 167.0142
1.55699659 -73.4627 152.8018 -170.9149 64.6074 -75.0529 166.2286 62.4765 75.3703 -70.5686 167.7983
1.58994829 -146.6359 165.7145 65.1752 86.2927 -75.9234 150.6027 -174.6626 74.5227 69.0402 -164.4074
1.64586304 -146.5208 166.4523 63.8806 85.4120 -69.1260 145.9449 -177.2899 -120.8872 -76.7410 -13.6795
1.70430141 -146.6431 165.8163 65.1888 86.2794 -75.9871 150.2249 -173.9333 -101.6404 69.2023 -164.5888
1.78504617 -146.3667 166.4370 63.0371 84.1374 -71.4105 155.6016 55.2337 -104.0082 -72.9623 159.7690
1.92318029 -146.4288 163.8567 65.9003 97.5258 -145.7226 165.3334 61.7145 81.4672 -72.2595 166.9339
1.95159613 -144.9877 148.8657 -179.8009 71.4141 -147.3612 148.8419 -165.4645 -82.8858 -69.8317 165.3338
1.98521573 -144.6572 164.3464 65.0853 -90.2724 -145.0371 165.2508 61.7763 81.4004 -72.2292 166.9173
2.02833586 -71.4022 149.7474 -58.1997 114.1304 -148.8135 165.3689 61.2297 82.2968 -72.1706 166.9114
2.07070219 -73.7506 155.1100 60.4858 -101.2736 -149.5820 165.6924 60.7456 82.3871 -72.0693 167.0368
2.10669072 -70.5522 149.8632 56.0509 29.8180 -149.0520 165.3807 61.1714 82.2826 -72.1436 166.9536
2.17595336 -144.0430 156.1924 59.1717 -91.2057 -81.5895 162.5706 64.1934 78.3259 -71.1921 167.7993
2.19611297 -146.4475 166.1524 63.4476 83.9140 -72.4744 156.6702 -57.6701 115.2347 -71.6424 162.7352
2.24940546 -73.6061 152.3772 -164.2631 -84.5705 -68.6695 156.7316 -169.1308 70.0996 -68.9874 165.7683
2.27340395 -146.4418 166.3448 63.6444 84.4197 -73.6490 156.7212 -59.8109 -72.7350 -71.6227 162.7367
2.33232328 -75.2599 155.0773 57.2043 -101.9175 -78.7194 162.8515 64.0472 78.2145 -71.2298 167.7774
2.36189661 -73.6683 155.6582 64.8344 87.5311 -149.9476 165.7608 60.6812 82.3927 -72.0755 167.0598
2.55609012 -145.3371 155.7285 -165.5828 -87.0459 -68.2488 155.1597 -56.9602 114.4638 -71.5744 162.9116
2.58815314 -145.1417 154.0388 54.2422 37.5714 -146.8578 165.0366 61.7291 81.6273 -72.1836 166.9622
2.61386867 -146.5016 163.4788 65.5702 97.6095 -144.8252 152.8898 -165.5934 -85.3558 -70.5108 165.2117
2.66597531 -146.3444 166.1174 62.9169 84.0198 -73.4138 160.5163 59.4950 -102.8044 -179.4453 -179.8975
2.70878768 -65.8191 139.8916 53.7156 34.1500 -153.6320 157.0816 55.4899 -87.3516 -73.1500 160.3119
2.74181311 -72.3313 153.1703 56.5427 30.2352 -74.5790 163.1798 63.9904 78.1902 -71.3541 167.7927
2.76547693 -146.5089 165.7894 62.8786 83.9685 -70.3826 154.3018 55.3967 32.9030 -179.8069 -179.9303
2.78595235 -145.3115 153.6577 -163.0539 -83.6950 -72.4134 160.7507 68.3125 86.8943 -179.9204 -179.6322
2.84060453 -145.3536 155.4607 -164.9322 -86.9448 -67.2495 149.8255 -173.9378 -101.0385 179.5075 176.6797
2.86157118 -66.9129 142.0494 57.9325 -100.7664 -154.4695 157.2226 54.7892 -87.8490 -73.0870 160.5243
2.89473591 -144.6253 150.7093 -170.3742 70.2883 -73.9518 153.9865 59.4282 22.7619 -71.1634 162.2587
2.93807341 -134.3955 156.3006 -59.3016 108.3100 -72.8903 150.1781 -165.0145 -83.2736 -69.9313 165.5413
2.97582125 -146.3384 166.0237 62.9171 83.9463 -73.9691 161.3864 63.0165 83.0488 -179.8518 -179.7640
3.04406628 -146.2752 153.3966 54.3859 87.2328 -90.1684 134.3385 -177.2826 78.3712 66.9777 -172.2515
3.08872939 -71.1463 145.2675 -179.3331 72.2923 -147.3211 154.4200 -169.5359 70.3643 -69.2530 165.8570
3.12993658 -144.8380 161.0063 -169.0918 67.6197 -68.0511 155.8342 -168.8220 70.1628 -69.1937 165.5400
3.15385177 -66.7058 142.7409 62.1836 87.1462 -154.8160 157.2464 54.5523 -88.1148 -73.0856 160.5869
3.21412727 -145.3731 156.6361 -165.3600 -87.8379 -68.9772 154.9642 -58.7111 -72.7281 -179.9293 -179.8665
3.25914428 -77.2765 163.9204 64.9913 80.4425 -69.0197 154.6712 55.4465 32.6898 -179.7777 -179.9138
3.28113813 -144.9848 149.2691 -173.8599 -99.7808 -146.9123 155.1665 -169.3026 69.9926 -69.3886 166.2482
3.33472421 -144.8379 148.0436 -179.7372 71.2235 -147.4882 152.5334 56.9495 -95.3426 -73.2542 159.9189
3.38721796 -144.5073 152.7020 -171.9299 64.7837 -76.3601 156.7194 54.7700 -106.7777 -72.8934 160.7608
3.41416062 -144.9908 166.7748 -171.2752 -104.0733 -58.2913 149.7097 -49.7222 101.1533 179.9321 -179.7885
3.44335424 -144.8985 164.2038 -169.0414 67.8941 -65.4027 153.1809 -56.8055 -71.5534 -71.8582 162.9832
3.46522727 -77.4825 164.0849 65.0247 80.4207 -72.4016 161.6907 63.1469 83.0805 -179.8268 -179.7403
3.51606163 -144.9330 162.1357 -168.9036 69.0435 -66.3384 153.7481 -55.9245 115.4922 -71.8856 162.9667
3.53965951 -144.0693 156.0275 59.4541 -90.8184 -78.0066 154.3595 -168.9108 70.8586 -69.1995 166.0653
3.56485953 -143.8497 144.3847 179.6928 71.8050 -138.6455 150.1638 -59.7122 -81.2822 -71.9010 163.2749
3.60414293 -144.8758 160.7060 -169.3850 68.1750 -65.9765 149.6279 -175.7586 72.7838 -179.3505 176.4800
3.72804308 -144.0794 156.9316 59.8950 -90.1988 -78.0939 153.4018 56.1755 -102.8378 -72.9098 160.9596
3.81796412 -144.8880 160.5991 -169.2623 68.2628 -66.0602 148.1740 -174.1220 -100.7241 179.5449 176.6947
3.89175176 -145.0345 149.6954 -174.7129 -100.2578 -146.6306 147.5007 -174.8010 -101.0934 179.6310 176.7057
3.96312299 -144.6544 164.3461 65.0328 -90.3344 -142.4788 155.6075 56.6905 -96.2444 -73.9733 159.3590
3.99075078 -144.1034 157.0249 59.8420 -90.2347 -75.0570 151.7686 55.6171 33.7111 -70.9017 164.0031
4.03523234 -144.9019 164.1518 -169.0805 67.8727 -65.6341 153.5219 -56.7863 -71.6620 -179.9813 -179.8794
4.06608261 -73.6801 153.5728 -58.1295 114.1811 -73.8079 155.9214 -168.9671 70.3183 -69.4022 166.7285
4.10718840 -144.9348 162.0599 -168.9542 69.0209 -66.5979 154.1762 -55.8797 115.5230 -179.9344 -179.8574
4.14744502 -143.9956 144.5154 179.7774 71.8513 -138.8828 150.6182 -58.1178 106.5129 179.7168 -179.8108
4.21062123 -143.9252 148.0561 -172.9606 -98.9800 -137.1850 153.6115 -57.4641 107.1801 -179.8155 179.9383
4.24212375 -143.7872 147.6192 -173.1092 -98.8298 -136.9087 153.1193 -59.0709 -80.4268 -179.8588 179.9172
4.33847103 -134.4099 156.2322 -59.3203 108.2938 -75.7499 150.0775 -173.4577 -101.6576 71.5633 -161.4926
4.36006864 -76.0146 154.4128 -60.4312 -75.4671 -73.4920 154.7024 55.7222 -103.6204 -73.1808 161.0526
4.38108274 -73.1895 151.0615 -170.6514 66.6641 -75.7689 161.3267 58.9856 -105.4151 -179.5328 -179.8651
4.41884509 -73.9159 136.6920 -61.1869 -76.1705 -139.1546 155.9419 -69.9343 86.5612 -179.6732 -179.9912
4.45922435 -134.3966 156.3159 -59.3221 108.4041 -74.1067 154.3685 -57.6195 115.0083 -71.9342 163.7815
4.54022973 -134.4124 156.4169 -59.3145 108.3762 -75.7690 154.4009 -59.7967 -72.7463 -71.9104 163.7644
4.57373207 -133.6456 156.0215 -60.7958 -81.8698 -145.1671 151.8149 -173.5193 -101.9287 179.6181 176.3744
4.60691185 -144.1879 157.1579 60.3693 -90.5047 -78.6895 152.9099 -57.6223 114.5279 -179.8876 -179.8032
4.62698569 -133.7953 156.0244 -60.8434 -81.8113 -72.2084 148.4762 -173.9586 -100.6498 179.6312 176.7652
4.66218159 -146.1713 156.8660 59.1023 89.2372 -79.0666 -32.0447 -173.4355 78.8781 71.2070 -161.9773
4.68881196 -76.2284 154.4478 -60.4097 -75.3773 -73.0466 154.1318 -57.7991 115.3218 -71.9178 163.7856
4.74265244 -72.3418 153.4171 56.7302 29.3233 -73.7249 153.9442 -59.6483 -71.8800 -71.8617 163.6675
4.79484233 -132.5453 153.2626 -60.9743 -82.3988 -135.5502 156.8785 -59.3474 -80.1328 -179.7524 179.9802
4.81879780 -75.8966 153.6453 -60.4793 -75.2697 -72.1248 148.5057 -173.9473 -100.6431 179.6421 176.7738
4.84233077 -129.3517 156.2013 -67.1565 -7.3110 -71.2257 153.4118 55.7698 32.8229 -70.9323 164.5742
4.86759484 -144.0549 147.8318 -172.8093 -99.9278 -131.0289 150.8794 -64.0399 -15.6668 -179.8939 179.8743
4.97117825 -129.1900 155.1986 -66.9077 -7.7181 -145.1610 151.8152 -173.5275 -101.9177 179.6178 176.3824
4.99569337 -88.7565 145.6297 -61.4939 -80.3696 -138.4543 156.4726 -63.8712 -83.6720 -179.7529 179.9715
5.01637076 -129.3594 155.2110 -67.0847 -7.4614 -72.2185 148.5308 -173.9597 -100.6636 179.6242 176.7525
5.05408317 -133.8187 155.8845 -60.8135 -81.9678 -74.4719 154.7309 -57.6262 115.1404 -179.8436 -179.8391
5.11188935 -128.4574 152.5491 -67.0486 -7.1576 -136.1222 157.2950 -57.1142 106.9924 -179.7174 -179.9935
5.15839109 -73.9226 154.3019 -58.2756 113.8739 -75.0738 159.7042 59.7684 -102.5883 -179.5566 -179.8416
5.21975494 -74.0626 154.5007 -58.1337 114.2858 -73.2490 154.4977 -57.6452 115.1730 -179.8349 -179.8354
5.24494985 -73.9529 154.5819 -58.3238 113.8155 -71.0766 152.9166 55.7379 30.4712 -179.9136 -179.8552
5.28697300 -76.3188 154.4517 -60.4185 -75.4081 -73.3358 154.4997 -57.7403 115.2986 -179.8349 -179.8188
5.30947281 -76.1065 154.7411 -60.5096 -75.2984 -71.0347 152.9109 55.8121 30.3850 -179.9142 -179.8381
5.33349013 -133.7272 156.5487 -60.8178 -82.0488 -75.8293 160.6735 63.6855 84.1011 -179.9448 -179.7060
5.42539675 -129.3735 155.1332 -67.2122 -7.1798 -74.4411 154.7762 -57.5759 114.9084 -179.8481 -179.8490
5.44565678 -73.8217 154.2020 -58.1091 114.2362 -129.2421 155.9702 -65.7544 -9.4752 -179.7788 179.9398
5.49378062 -76.0681 153.7475 -60.5353 -75.6834 -129.3812 155.9472 -65.5660 -10.0989 -179.7755 179.9544
5.51770399 -76.0021 154.0964 -60.4741 -75.5938 -75.7591 160.6778 63.6288 84.0345 -179.9294 -179.6917
