# Supplementary material for: Exploiting Sequence-Dependent Rotamer Information in Global Optimization of Proteins
Source: J Phys Chem B. 2022 Oct 18;126(42):8381–90. doi: 10.1021/acs.jpcb.2c04647 (PMC9623586; doi:10.1021/acs.jpcb.2c04647)
Supplement: Supplementary file 2 — jp2c04647_si_002.zip [file jp2c04647_si_002.zip › TripeptideConformations/ILE_GLU_ASN_new.csv]

0.00000000 -80.8944 -11.1137 65.4154 173.3371 -146.0617 157.1533 -174.7365 55.7119 -91.6873 -71.6391 -18.3360 -61.8536 -90.1356
0.05142940 -80.9541 -11.0357 65.4232 173.3337 -146.0734 156.5703 -174.6911 55.8356 88.3588 -66.1666 151.6036 -61.9938 -91.3278
0.45499530 -75.1211 -15.7413 65.0368 173.7670 -140.4129 137.9635 -179.5330 58.6431 -90.1795 -137.9874 -6.0399 -59.1064 -77.3758
0.56559190 -76.6598 137.2477 -53.3426 -57.8406 -145.3237 156.8588 -174.5570 55.7755 88.4324 -71.7132 -18.3473 -61.8218 -90.1350
0.61996320 -76.7237 137.2398 -53.3462 -57.8421 -145.3471 156.2806 -174.5139 55.8982 88.4224 -66.2117 151.6527 -61.9599 -91.3196
0.64916820 -86.7993 -1.3880 53.6374 59.5973 -146.9129 157.0463 -174.9122 55.8380 -91.5622 -71.5756 -18.3558 -61.8408 -90.1402
0.70120140 -86.8525 -1.3339 53.6520 59.6092 -146.9225 156.4558 -174.8684 55.9667 88.5408 -66.1134 151.5660 -61.9758 -91.3346
0.79634880 -81.2562 -10.5997 65.4550 173.3057 -145.8799 146.7475 -178.1778 58.1807 88.9766 -125.0487 -15.4448 -59.5387 113.4671
0.95284930 -79.5236 -11.5104 78.1837 -59.8770 -146.3952 157.2281 -174.7978 55.7050 -91.6842 -71.5849 -18.3506 -61.8484 -90.1393
1.00781140 -79.5738 -11.4374 78.1894 -59.8758 -146.3940 156.6327 -174.7475 55.8305 88.3721 -66.1311 151.5663 -61.9831 -91.3333
1.04824580 -78.0136 -13.1015 65.2519 173.5251 -139.7020 132.4890 -174.3522 176.2974 88.1835 -139.6988 157.1515 -59.1893 -77.2267
1.06942140 -75.6699 134.9444 -59.0712 175.4144 -145.3177 156.2766 -174.4971 55.8999 88.4184 -66.2117 151.6647 -61.9609 -91.3190
1.09945010 -73.8128 -33.6901 -53.7039 -57.4245 -144.6705 157.2548 -174.7188 55.7589 -91.6607 -71.8238 -18.2620 -61.8909 -90.1539
1.12657460 -75.8147 157.1172 64.5561 173.6196 -74.1525 154.9808 -173.6254 56.3219 87.3382 -65.7497 151.3704 -61.8312 -91.1063
1.14823790 -73.8408 -33.6622 -53.7027 -57.4261 -144.6858 156.6810 -174.6745 55.8804 -91.6794 -66.3208 151.7128 -62.0385 -91.3466
1.28360280 -76.6974 137.8598 -53.2823 -57.8571 -144.2409 145.9988 -178.0103 58.3089 89.1544 -126.1011 -14.7736 -59.6794 112.3412
1.30662460 -80.6927 -10.9580 65.4253 173.3344 -146.2641 149.3155 -177.3274 57.7776 89.4779 -131.2200 -17.3495 -171.5533 -114.7121
1.37443640 -76.9553 -14.1559 65.1858 173.6226 -141.5982 135.7304 -174.1144 65.7310 -85.9285 -140.7148 155.7465 -59.6564 -77.1884
1.39753270 -76.5909 137.3491 -53.4954 -57.8814 -145.3381 146.1634 -177.7812 58.2490 89.7333 -127.1292 -14.1211 -61.6184 -71.3775
1.43192860 -86.8447 -1.0424 53.7078 59.5856 -146.6466 146.6302 -178.2863 58.2953 -90.9525 -125.4053 -15.2567 -59.6570 113.0020
1.46499440 -80.9799 -11.1834 65.6130 173.6970 -147.9392 162.9488 63.5359 179.9595 94.5566 -80.9988 -12.3560 -58.9861 113.0504
1.51282020 -85.6978 -1.9559 53.7774 59.7784 -147.2642 146.3996 -178.0158 58.2789 90.0086 -128.4267 -13.5586 -61.6860 -72.2355
1.53645650 -77.6772 -14.8798 65.1734 173.6595 -142.1711 129.7934 -174.4245 176.4674 88.3111 -132.5274 12.9890 -58.1796 -75.4395
1.58469720 -145.2562 147.9710 -170.9146 166.8133 -143.6623 156.4649 -174.6773 55.9481 -91.6481 -66.3214 151.7085 -61.9950 -91.3294
1.60779940 -72.5452 -36.6623 -60.4873 174.8177 -144.6568 157.2690 -174.7068 55.7542 -91.6631 -71.8391 -18.2560 -61.8925 -90.1532
1.63056140 -70.1809 -25.6591 -166.7999 167.9650 -137.2697 139.6205 -179.4306 58.6393 89.3679 -136.8767 -7.7045 -58.4451 -76.8526
1.65724200 -72.5704 -36.6332 -60.4853 174.8190 -144.6710 156.6944 -174.6619 55.8756 88.3789 -66.3354 151.7211 -62.0402 -91.3464
1.70124410 -145.7448 147.6448 -174.1686 60.4792 -143.3669 145.4862 -178.2790 58.3801 -90.5357 -128.9765 -13.2268 -60.0474 110.5132
1.73807650 -80.7709 -10.9323 65.4206 173.3291 -146.3107 150.4744 -174.8819 58.0193 91.8177 -75.2863 -23.6074 -172.3421 64.0133
1.75895040 -76.4140 158.5048 65.1360 173.5269 -142.6719 146.0365 -177.9841 58.3545 89.5547 -127.3733 -14.0636 -61.2857 -71.2317
1.80059990 -81.8893 -4.2329 54.2712 60.5946 -142.5476 130.2825 -174.6546 176.4453 88.1353 -140.5405 157.1479 -59.6652 -77.5337
1.83717830 -145.7311 148.1266 -173.8013 60.4163 -143.4295 145.6765 -178.1975 58.3457 -90.3428 -128.3108 -13.3448 -61.3489 -71.5322
1.86313780 -80.9514 -10.7343 65.4416 173.3197 -146.2554 148.7313 -175.2462 58.9047 93.2689 -80.9569 153.5193 -59.6143 117.1300
1.89005220 -74.6792 -34.1812 -53.7401 -57.4391 -145.4034 146.8591 -178.1083 58.1835 89.1255 -125.4887 -15.3318 -59.7455 113.3400
1.94435640 -86.5946 -1.3190 53.6469 59.5931 -147.0286 153.2552 -175.0055 56.3326 -90.6197 -67.9896 155.5984 85.2538 102.9358
1.99545260 -80.9674 -11.1000 65.5946 173.6832 -147.5498 159.6624 63.0935 -177.7939 -87.8233 -77.6074 153.4664 -59.0716 112.6325
2.02177610 -80.9439 -10.9166 65.4323 173.3279 -146.5241 151.8980 -174.6315 59.4325 96.2183 -119.4609 157.1108 -58.8958 115.0109
2.05195800 -73.2111 -32.1059 -53.4822 -57.3596 -129.8641 135.8826 -174.1455 175.9688 -92.5081 -137.5723 157.1351 -58.4170 -76.1157
2.07788700 -71.8883 145.8783 -168.2131 167.6193 -144.1315 157.0338 -174.6957 55.8173 88.5013 -71.8733 -18.2624 -61.8513 -90.1543
2.10936130 -80.8151 -10.8906 65.4253 173.3281 -146.4286 151.3277 -174.6803 58.2606 -87.2264 -71.5122 147.7755 -166.5605 18.8471
2.13542040 -80.5964 -10.7861 65.4112 173.3259 -145.9533 144.4125 -173.0657 174.4894 87.0710 -144.3845 149.4737 -174.7529 -113.9882
2.15983500 -81.1197 -4.9110 54.3076 60.7823 -144.2400 133.3148 -174.4707 66.1013 -85.9504 -141.8077 155.2961 -60.1701 -77.5060
2.18474620 -72.2888 147.1784 -169.2724 60.3052 -72.8248 154.4347 -173.2354 56.4443 -92.0929 -65.5112 151.2060 -61.7230 -91.0800
2.21148050 -80.8943 167.4920 56.0624 64.6036 -143.0273 156.9515 -174.6691 55.8711 -91.5397 -72.0292 -18.1969 -61.8141 -90.1533
2.25451490 -81.2408 -10.6908 65.4464 173.3109 -146.3893 151.6404 -174.7581 57.9519 92.5840 -74.1415 152.2820 -63.1031 -14.6168
2.27696120 -76.0846 157.0393 64.5705 173.7379 -144.5473 153.3492 -174.7227 56.2869 -90.7209 -68.0997 155.7011 85.2367 102.8195
2.31425120 -75.6716 134.9943 -59.0839 175.4070 -145.4689 153.0323 -174.6481 56.2733 89.5508 -68.0575 155.6624 85.2824 102.9621
2.33815650 -76.7756 137.3005 -53.3473 -57.8481 -145.8137 150.9248 -174.6418 58.4297 -87.0971 -70.7232 144.8449 -175.5351 -112.5251
2.36954680 -72.2882 -24.3186 -166.2835 167.7716 -136.4050 135.2912 -174.1830 176.0190 87.9992 -138.3949 157.1508 -58.5138 -76.7582
2.39424290 -71.2805 -24.8801 -170.3274 58.7010 -138.9004 138.5127 -173.9335 65.2186 -85.7750 -139.1753 156.3170 -58.9848 -76.7598
2.42697350 -80.7757 -10.9603 65.4166 173.3305 -146.9247 152.2904 -173.6265 60.3040 -83.2976 -137.1731 146.9306 -176.1276 57.2949
2.47935590 -76.0969 157.1622 64.6129 173.7030 -144.5876 148.6960 -177.3976 57.9315 89.3077 -128.8932 -18.1909 -171.6986 63.1790
2.50553940 -77.0172 138.0839 -53.0761 -57.8145 -143.8785 143.6019 -173.3425 174.4006 -93.6693 -132.2644 156.4434 -60.5840 109.4573
2.54335620 -76.7280 137.5164 -53.3660 -57.8614 -145.3289 151.4009 -174.4068 59.6290 -83.6751 -121.5401 157.3765 -59.0232 114.3017
2.56457580 -75.5954 156.6431 64.8315 173.9314 -62.9526 128.3070 -173.5022 176.4530 88.8132 -149.8991 161.2448 68.6212 91.3331
2.58831350 -77.2842 137.3951 -52.7218 -57.6686 -62.8037 127.8178 -173.1273 176.4179 88.8918 -149.5376 161.2181 68.3194 91.4147
2.61793530 -78.2739 161.2644 48.8350 60.1496 -79.7162 154.1528 -173.4871 56.5110 -92.1901 -65.3773 151.1794 -61.6449 -91.0486
2.65704220 -73.9999 -33.6981 -53.5864 -57.3941 -146.5795 163.2048 63.8240 -179.8839 -85.1954 -81.1575 -12.3827 -58.9864 113.0286
2.67761470 -72.2955 -24.6521 -166.2227 167.7396 -145.5917 153.4845 -174.8275 56.2171 -90.7719 -68.0350 155.6051 85.1909 102.8298
2.70963870 -76.0338 158.4482 65.6284 173.9922 -76.9945 140.9149 -173.1188 174.8317 87.6335 -134.6787 156.2914 -64.4357 -73.5398
2.73088100 -76.9945 137.6082 -53.3729 -57.8790 -145.1911 143.6518 -172.9926 174.5381 -93.3415 -143.4867 149.0975 -176.2128 56.5321
2.75549810 -76.1030 156.9939 64.5594 173.7434 -144.9605 151.2891 -174.6930 58.4165 -87.0826 -70.6849 144.9053 -175.5303 -112.5372
2.77723110 -76.4898 158.6120 65.0421 173.4921 -141.5902 142.0295 -173.4592 174.8207 86.9081 -135.4711 156.5871 -61.3463 106.0224
2.79846600 -128.2975 135.7774 -57.8179 177.3119 -145.3636 150.9289 -174.6488 58.4450 -87.1259 -70.7188 144.8622 -175.5367 -112.5280
2.82722510 -86.9965 -8.1267 65.5419 173.0606 -73.5650 140.5211 -172.5164 174.9663 87.8724 -144.5670 149.5190 -174.6903 -113.9725
2.86315990 -72.2688 -24.4741 -170.0548 58.5340 -145.8633 151.3200 -174.8773 58.3963 92.9684 -70.7649 144.7701 -175.8564 58.0257
2.88997150 -145.6573 148.4866 -173.1323 60.2845 -144.5028 151.2280 -174.8761 58.4292 -87.0921 -70.6438 144.8405 -175.5514 -112.5041
2.91561310 -128.8622 159.5857 62.8117 173.2760 -144.6953 160.2520 63.9393 -178.9602 91.1707 -134.5562 156.2136 -62.9234 -73.5055
2.93622750 -128.8942 159.4612 62.7379 173.2838 -144.7019 160.3037 63.9539 -179.0007 91.1726 -135.2515 156.3201 -61.5112 106.2371
2.95644750 -77.3181 136.6249 -52.2846 -57.5838 -73.4593 145.6010 -173.8035 59.7868 93.0779 -80.1085 153.2254 -59.6801 116.5028
2.97760840 -90.0249 2.5525 54.5685 60.5030 -143.3938 159.8822 66.1006 -177.2553 98.4430 -72.8697 144.9259 -175.5749 57.9911
2.99926570 -145.7389 147.7930 -173.9399 60.4254 -144.3073 150.9671 -174.4633 60.0222 -83.3004 -127.5554 157.6874 -59.6891 111.5880
3.02088010 -76.9935 137.4929 -53.3476 -57.8644 -145.2316 143.0885 -171.9980 173.8164 83.9488 -73.1863 144.1443 -175.3653 -112.5271
3.04110400 -76.9765 136.5081 -52.2662 -57.5679 -76.1848 151.0744 -63.8725 -176.5671 92.0355 -76.8433 154.5392 -59.1789 112.6216
3.06993060 -80.7327 -10.7361 65.4043 173.3171 -145.9129 146.7270 -170.0828 174.7829 -92.9937 -79.8811 -8.1004 70.7011 -70.6903
3.09100040 -128.9111 158.8926 62.6728 173.3545 -75.4591 153.4141 -64.2720 -176.7452 -88.5988 -78.0130 154.4916 -60.5474 -63.3665
3.11442970 -128.3744 136.0431 -57.8828 177.2841 -144.7862 143.6504 -172.9731 174.5859 87.2026 -144.5113 149.4906 -174.7592 -114.0004
3.14399290 -76.5543 157.7491 64.7043 173.6794 -133.9386 154.7482 -64.3443 -175.3635 -86.9209 -145.1286 149.4951 -174.7249 -114.0352
3.16568230 -80.0989 134.6510 -58.9298 175.5307 -136.0424 154.4412 -64.6517 -174.5605 -86.1756 -78.4132 154.5950 -60.4345 -63.1271
3.18613670 -80.7156 137.6835 -53.2877 -57.8811 -146.3573 160.5861 63.5100 179.1762 90.3741 -144.6399 155.9918 -164.2785 12.3679
3.20656000 -80.8571 137.0900 -53.3186 -57.8569 -136.0250 154.3236 -64.5847 -174.5872 94.0138 -74.4381 151.2732 -165.2072 15.7147
3.22770150 -128.7036 159.0619 62.6500 173.3454 -143.8741 143.1398 -171.6678 173.8512 83.7607 -78.5524 152.4948 -58.8688 112.3742
3.25049920 -76.5309 157.5781 64.6325 173.7238 -134.1980 155.4068 -64.3108 -175.2307 -86.7302 -72.7944 146.2190 -175.2839 -112.9059
3.27587610 -128.6886 159.0733 62.6511 173.3438 -143.8137 142.5580 -172.0510 173.8673 83.8239 -81.2538 152.2479 -60.1175 -62.9275
3.29934020 -76.2857 133.5506 -57.7432 175.9678 -74.4333 147.7915 -173.3697 59.3446 92.7066 -70.9751 144.5715 -175.8576 58.0786
3.32246280 -145.4261 147.3110 -171.8536 167.0846 -133.2317 149.8900 -64.9698 -176.0186 -89.0957 -136.2880 156.6597 -63.0501 -73.7815
3.34405730 -129.2846 158.5844 75.9428 -61.8104 -144.0721 152.5891 -175.3949 56.4442 89.4030 -73.4582 -14.9697 86.3558 106.4816
3.36442880 -146.1181 148.2054 -172.2589 60.2555 -62.7092 129.4400 -173.1199 67.1011 93.8111 -151.1319 159.4861 68.5388 90.8459
3.38774810 -72.6140 -36.6035 -60.4866 174.8138 -145.1711 151.4787 -174.7476 58.3705 -87.1271 -70.5467 144.8769 -175.5307 -112.5044
3.41125810 -145.3905 147.8084 -171.6281 166.8599 -143.3246 150.8349 -174.4174 60.0545 -83.3970 -127.2433 157.7280 -59.5698 111.8671
3.43145110 -76.2919 133.4671 -57.8497 175.9332 -74.4312 145.3987 -173.7880 59.8329 -86.6746 -80.0950 153.2202 -59.6625 116.4838
3.45157020 -128.8622 159.0458 62.5719 173.3609 -145.5015 161.2584 63.9540 -179.1591 91.4517 -144.5585 155.9909 -164.2800 12.3747
3.47331160 -75.8651 157.2592 64.8418 173.7553 -71.9942 144.0508 -171.6560 65.1980 94.5862 -145.7657 146.5781 -174.6902 -113.4453
3.49859430 -83.9468 -8.2757 78.3962 -59.5889 -63.1187 128.4838 -173.0870 176.3989 -91.7057 -149.7405 161.2649 67.8562 91.2802
3.51877200 -73.7709 -33.6925 -53.7070 -57.4267 -145.6795 151.9541 -173.5369 60.6251 96.8088 -140.4557 147.0094 -174.7752 -113.4060
3.54858390 -79.9641 134.7399 -59.0110 175.4930 -135.8350 153.6437 -64.6858 -174.6693 -86.3379 -144.6812 156.2504 -164.2134 12.3213
3.57207110 -76.4384 134.3335 -58.2391 175.7503 -63.4397 129.3761 -172.7785 67.2101 94.1108 -150.9664 159.4567 68.2896 90.7182
3.59329520 -71.8228 145.4916 -171.9228 60.6087 -144.7020 150.9737 -174.4531 60.0073 96.8210 -127.5857 157.6824 -59.6972 111.5519
3.61443960 -72.7656 -36.7746 -60.4879 174.8320 -145.2796 151.9919 -174.6414 59.4270 96.2119 -119.3362 157.1526 -58.8052 115.4174
3.64596150 -79.4774 135.2324 -58.9983 175.4608 -146.3679 160.5934 63.4939 179.0322 90.1012 -144.6348 155.9929 -164.2775 12.3693
3.66658100 -143.7227 141.2942 -175.1134 -90.5301 -142.2847 155.8817 -174.6726 56.0795 -91.5054 -66.3862 151.7218 -61.8608 -91.3599
3.69798100 -129.3271 159.0685 62.6192 173.3263 -75.0628 153.8727 -61.7509 -61.6257 -69.4480 -77.9127 154.5345 -60.6335 -63.3553
3.72259900 -128.6049 134.2639 -56.1609 177.8070 -76.7951 150.6178 -64.0284 -176.6538 -88.6485 -72.7179 146.1025 -175.2939 -112.8696
3.74325740 -72.5280 -36.5260 -60.3974 174.8563 -144.7161 144.4093 -172.9906 174.5418 -93.5914 -144.5278 149.4959 -174.7482 -114.0063
3.76877960 -75.0780 -40.2717 -59.8897 175.2678 -89.6695 131.3329 -174.1308 176.2778 88.4121 -129.5168 157.3955 -53.3753 127.2060
3.79133530 -72.5323 -36.5338 -60.3954 174.8581 -144.7073 144.3893 -173.0081 174.4983 -93.6131 -143.5137 149.1147 -176.1997 56.5048
3.82919620 -78.9964 158.4987 64.6570 173.4844 -73.2118 153.2736 -63.8426 -64.5178 -74.2705 -76.5990 154.6135 -59.2341 112.7443
3.85373470 -78.9928 158.5232 64.6624 173.4828 -73.3859 153.3180 -63.8690 -64.3305 106.8546 -77.8481 154.5213 -60.6485 -63.3696
3.88043710 -71.7569 145.8222 -168.7633 167.6611 -144.1127 151.3461 -174.3194 59.7718 -83.1602 -126.6725 157.3465 -61.4674 -71.4327
3.90165580 -145.3975 148.0562 -170.7980 166.7970 -145.2413 160.0509 64.1365 -176.9134 -86.8549 -73.1192 145.1105 -175.3927 -112.7021
3.92429090 -76.3866 136.1595 -70.6103 66.4741 -145.6563 150.7992 -174.6967 58.4679 -87.1372 -70.9130 144.8055 -175.8355 58.0519
3.95380060 -92.9443 0.3970 54.3614 60.4310 -73.9405 144.8656 -171.0961 65.0956 -85.0484 -143.1001 146.3056 -176.2265 57.3528
3.98302550 -71.1781 -34.8016 -74.1221 64.4265 -132.5507 139.5018 -173.8233 65.0542 -85.8039 -137.9142 156.6249 -58.7489 -76.0277
4.01368850 -74.7531 156.6499 76.9462 -61.4492 -144.1330 145.4071 -169.9503 174.9966 87.3108 -81.7591 -11.0791 -58.6856 112.6981
4.03397660 -125.4254 169.3003 54.3947 65.0390 -142.6380 147.9993 -175.3117 59.1616 93.4411 -83.3439 153.9620 -59.3497 117.0272
4.05489080 -128.9227 133.7045 -57.2699 177.5481 -80.8450 136.2100 -62.1085 -62.4813 -71.8394 -140.6765 156.5098 -66.8962 -78.6063
4.07619240 -78.8397 163.3312 50.1955 59.9489 -79.8209 142.6921 -172.9405 174.3582 87.2251 -129.9380 155.9610 -63.1299 -72.1013
4.10640200 -69.5152 -33.3964 -169.9450 -91.1393 -144.8438 156.6660 -174.7708 55.9237 -91.6243 -66.2748 151.6275 -62.0154 -91.3723
4.13251020 -74.0921 155.1670 76.3548 -61.5699 -74.2508 146.4114 -174.3339 59.5961 92.7811 -80.5445 153.4837 -59.6655 116.6947
4.15367890 -75.4598 157.9717 77.1885 -61.3520 -143.9521 160.3728 64.0593 -179.7264 91.8219 -134.5031 156.1784 -62.9174 -73.4579
4.17538600 -72.0581 146.1103 -168.2707 167.6139 -143.9505 143.7820 -173.0589 174.6203 86.9196 -144.7376 149.5142 -174.7371 -114.0155
4.20084930 -77.7043 156.6833 64.6131 173.7704 -133.9598 155.5541 -66.5938 -63.6550 -23.3630 -77.7758 154.9317 -59.2236 113.8418
4.22306120 -145.8463 149.7177 -171.2267 59.8613 -73.1588 150.8374 -61.3754 -61.9576 -71.9387 -144.5860 149.1208 -176.0887 56.4458
4.24933410 -75.4224 157.4377 64.9267 173.7286 -69.6669 156.9317 73.6477 -62.9324 147.1429 -79.7750 153.5041 -60.5997 -63.5760
4.27680180 -77.0004 137.9392 -53.3881 -57.9022 -144.7310 143.8413 -172.9622 174.5955 87.2338 -152.9996 160.9580 -123.0841 -120.0504
4.30307580 -145.3398 148.4382 -169.0079 167.1225 -71.1756 142.9227 -171.3460 65.4080 -85.3030 -144.5632 146.0521 -176.2697 57.3967
4.32384940 -76.5856 136.4930 -70.6346 66.4488 -144.9714 143.6147 -172.9708 174.5985 -93.3082 -144.5312 149.4893 -174.7504 -114.0058
4.34567020 -87.1745 -8.1161 65.5509 173.0611 -73.7206 142.7441 -172.4388 174.4909 -92.8890 -139.9148 160.2580 71.9638 -70.6161
4.38240700 -75.4572 157.6347 77.0225 -61.3850 -144.3940 159.8263 64.3388 -177.5673 94.5878 -77.9686 153.6073 -59.0612 112.6643
4.40800760 -74.7518 156.6393 76.9399 -61.4507 -144.0368 143.2000 -171.6717 173.8755 -96.8463 -78.4579 152.4895 -58.8671 112.3922
4.43249930 -74.1824 155.7610 76.6599 -61.4646 -73.4096 139.1858 -172.0217 174.2395 84.6365 -78.5650 152.0711 -58.9286 112.7926
4.46216320 -73.1500 -36.3098 -73.9862 64.5370 -145.2822 151.3362 -174.8309 58.4160 -87.1299 -70.7814 144.8267 -175.8455 58.0057
4.48456840 -79.3652 -11.1357 78.1814 -59.8343 -146.2503 144.5504 -173.1273 174.4019 87.1150 -143.2368 160.2339 69.9123 -72.6585
4.51657270 -84.4039 -10.1287 77.4369 -61.2825 -77.0610 151.5122 -64.6778 -66.0055 -78.2086 -144.2238 149.0857 -176.1118 56.4586
4.54144850 -80.8493 -10.7656 65.4015 173.3129 -147.4083 152.4453 -167.1332 65.9731 96.1170 -69.9306 156.2840 76.8748 -71.3887
4.56166760 -81.5623 -9.9540 65.5688 173.3594 -147.7533 158.3364 -120.5367 -72.9037 74.4198 -70.3155 146.4867 -175.4646 -112.8439
4.58448000 -81.3950 167.8825 55.6626 64.1460 -143.9881 160.1351 64.3982 -177.3810 94.3581 -73.0144 145.0707 -175.5443 57.9517
4.60573680 -80.9696 167.5919 56.0381 64.5802 -142.9914 143.3458 -172.1213 173.8512 83.7615 -73.1587 144.1672 -175.5254 58.2105
4.62914230 -79.5507 135.2253 -58.9967 175.4664 -146.5126 160.3985 63.3831 179.0339 -90.5298 -144.5489 162.0288 67.4306 82.0375
4.65162500 -125.9953 135.2147 -56.3233 91.1097 -146.1048 160.4340 63.7520 -179.0851 -89.4194 -134.3269 156.3008 -61.2502 107.2450
4.67349600 -80.9637 167.5529 55.9976 64.5421 -143.0301 143.3945 -172.0405 173.8432 83.7056 -73.2083 144.2299 -175.3644 -112.5310
4.70963240 -76.8193 160.8934 64.7362 173.2454 -69.8095 149.7361 -70.2899 69.2549 -132.0853 -145.5926 149.6763 -174.5706 -114.0605
4.73252400 -146.4201 149.0289 -171.8433 59.5771 -76.4794 151.2197 -71.9541 68.1466 58.2905 -77.9099 154.3334 -60.5973 -63.4856
4.75609860 -74.0522 132.7196 -59.3101 175.2767 -89.3553 157.4959 62.7833 -82.0349 -92.3144 -143.8660 149.1681 -176.2283 56.4232
4.77626010 -80.0263 136.4617 -70.5835 66.5601 -146.0064 159.4346 63.8221 -178.7393 92.1265 -73.1983 145.0738 -175.3825 -112.7095
4.80296740 -129.4979 156.6177 74.8861 -62.0903 -75.6713 156.5804 66.3366 -176.7975 92.6980 -72.8759 145.0858 -175.5658 57.9079
4.83147810 -78.2201 161.5652 48.9716 60.2532 -78.8868 155.1480 66.1314 -176.6822 -87.9755 -77.6353 153.5525 -59.1373 112.4967
4.87105150 -76.5903 137.2886 -53.3243 -57.8258 -146.0102 162.5489 56.8289 70.9094 -132.8027 -145.2875 148.5139 -174.8822 -113.8542
4.89194220 -146.2165 147.2897 -170.6098 167.1669 -57.6008 129.2905 -56.6183 93.2713 -79.0414 -151.0910 161.4962 67.3266 90.1600
4.92987740 -76.4514 149.2040 -168.7491 59.8602 -71.0164 151.8908 -64.6469 -66.0938 -77.6417 -76.4021 154.5209 -59.2604 112.6381
4.95645080 -74.2928 139.3111 -52.6780 -57.6975 -64.9117 152.5460 -53.7090 96.2500 106.8683 -129.0356 156.5144 -61.9172 -70.2391
4.98029860 -79.4040 -11.1231 78.2035 -59.8180 -147.2109 147.1631 -171.9133 64.8447 -85.3994 -143.9732 159.4886 69.2872 -75.8297
5.00362680 -73.1658 -36.5009 -73.8906 64.6084 -146.3909 160.4082 63.4473 -178.0831 94.1309 -72.8569 145.0184 -175.5636 57.9477
5.03068510 -131.7450 134.1862 -56.0625 177.9571 -78.4813 148.4966 -72.4707 68.2904 58.7004 -145.2281 149.6250 -174.6314 -114.0364
5.05178160 -76.6898 134.4044 -70.1268 66.8813 -74.7925 136.6794 -172.4209 174.4589 85.0181 -74.2038 143.7656 -175.5708 58.2736
5.08568050 -76.6597 137.2497 -53.3341 -57.8358 -147.7000 157.9389 -121.0411 -72.6045 -104.9975 -70.3783 146.5037 -175.7764 57.5817
5.10660680 -71.6634 -24.6043 -166.3097 167.7337 -144.8428 144.4033 -173.0913 174.5813 -93.1775 -152.9822 160.9385 -122.8221 -120.2401
5.13878840 -128.5573 158.7987 62.5818 173.4069 -145.2417 160.4190 -115.9307 -77.5933 62.5289 -70.7312 156.7570 84.2916 103.8775
5.15935270 -80.8266 137.6726 -53.2906 -57.8831 -146.3129 160.0356 63.3655 179.3149 -90.7133 -142.3218 169.2972 65.4532 -2.3617
5.18414020 -81.0787 168.0587 56.8420 65.3647 -141.8669 140.9158 -172.7460 174.1221 -96.2926 -83.1338 151.8164 -62.7573 -16.2297
5.21262340 -146.0700 149.5198 -168.5613 166.8513 -74.4475 149.7493 -71.2770 68.0691 56.0762 -144.4836 149.2748 -176.1092 56.3677
5.24410380 -87.0662 -0.3386 52.4008 58.1243 -148.3702 152.1020 -136.2733 -64.0911 -79.9560 -77.3544 -25.6446 -63.2721 -12.7754
5.26752460 -72.6399 -36.4866 -60.3941 174.8523 -144.7203 146.6657 -170.2551 174.7623 -93.3773 -78.9959 -8.9363 65.3358 69.5053
5.29134210 -85.7480 -1.1631 53.0142 58.9503 -145.1299 135.7655 -158.3817 -80.7422 -70.9737 -73.2443 -29.5502 -173.9150 -111.8288
5.31528210 -145.6654 149.4183 -171.3941 59.9511 -73.5683 151.5014 -63.9218 -176.6937 91.9111 -77.6868 160.5635 68.0132 76.3530
5.33647990 -128.5503 158.8596 62.6185 173.3995 -144.7161 163.2903 56.2660 70.2276 -131.7307 -144.3658 148.0903 -176.4328 57.0101
5.35813590 -72.1431 -36.5243 -60.5079 174.8014 -145.4597 151.9514 -173.6512 60.6298 97.4033 -139.4468 162.9991 67.3728 79.5658
5.38330580 -125.3484 137.0261 -58.2325 -65.3249 -113.4426 150.9698 -68.1384 75.2976 58.3644 -144.7430 156.4013 -164.1744 12.1988
5.40671330 -144.2211 153.2063 -125.2338 -63.1128 -145.0331 156.1528 -174.6683 55.9459 -91.5604 -66.0643 151.5106 -61.9302 -91.3323
5.42720540 -78.3842 163.2798 51.5852 61.3629 -91.8509 158.5559 63.3903 -80.3430 -91.2123 -72.5846 145.9507 -175.4094 -112.8220
5.45731990 -72.5844 139.0418 -172.5535 -89.9723 -142.7929 152.6675 -174.8391 56.4378 89.6858 -68.1124 155.6814 85.2810 103.0835
5.48751890 -75.8779 156.8787 64.5301 173.7588 -146.8743 158.3058 -121.0218 -72.7340 75.1608 -70.4071 146.5452 -175.7668 57.5631
5.51732320 -127.1948 170.1612 53.6928 64.3778 -141.6451 162.6522 65.9418 -73.0147 107.3374 -143.6059 149.1489 -176.2316 56.4776
5.54022350 -76.0200 156.0991 76.9095 -61.5602 -133.9634 156.5393 -67.1116 -63.7172 159.7849 -72.3670 146.1550 -175.3105 -112.8501
5.56032260 -75.1129 157.1215 76.9882 -61.4367 -133.9409 155.2114 -64.1857 -175.4178 -86.0472 -75.8332 157.4966 68.9353 -71.6449
5.58194530 -75.2735 157.3786 65.1515 173.8224 -80.8844 159.8379 62.1667 -83.1546 87.1663 -77.3809 160.4109 67.9362 76.5422
5.61097940 -76.5526 136.3906 -70.8277 66.3214 -145.4607 143.5975 -173.0562 174.5505 -93.3888 -143.9772 162.0799 67.5425 82.4187
5.63216790 -72.2506 147.1765 -169.3920 60.1814 -73.6022 152.7829 -63.9101 -176.7332 -88.7306 -142.3642 160.3555 71.1825 -71.4149
5.65293670 -73.9442 -33.8238 -53.8253 -57.4632 -147.0613 158.5481 -120.6908 -72.8892 74.6636 -70.2902 146.5234 -175.4664 -112.8379
5.68847190 -71.7033 149.4135 -171.0420 59.4568 -132.9509 162.5752 69.6109 -75.1693 -83.5663 -143.6215 149.1415 -176.2547 56.4638
5.70905930 -76.5885 136.5134 -70.5605 66.4995 -144.8205 143.6524 -172.9832 174.5281 -93.4064 -143.4623 160.2529 69.8145 -72.7209
5.74181790 -75.4326 157.5780 77.0369 -61.3891 -144.6966 161.1423 64.0338 -179.9888 91.9817 -144.5196 160.1064 69.4493 -73.1678
5.76606710 -81.5031 168.1582 56.1749 64.6328 -143.7431 160.6472 64.0314 -179.5288 -88.5534 -144.7563 160.1399 69.3923 -73.1920
5.79668570 -78.9859 -11.2729 78.1837 -59.8687 -144.4924 131.8931 -175.3378 -86.3493 -63.8875 -147.7035 147.3533 -176.5255 57.2928
5.82345150 -143.8734 141.4937 -174.9758 -90.6433 -143.3586 159.2592 63.8578 -179.1225 91.8820 -144.7124 149.0903 -176.1675 56.5321
5.84386330 -145.4342 148.7741 -168.8647 167.0477 -73.5404 151.6414 -61.0961 -62.8422 -76.3255 -75.6897 157.3550 69.2037 -71.7458
5.86746130 -72.6218 139.1364 -172.5127 -89.9963 -142.9830 150.3407 -174.9198 58.6463 -87.0326 -71.1291 144.8695 -175.8248 57.9976
5.89686760 -127.5709 162.7182 46.8686 61.3406 -73.3288 155.1109 74.3313 -62.6479 -34.3417 -145.3279 149.6255 -174.6162 -114.0225
5.92463080 -74.6761 156.4800 76.9015 -61.4849 -145.3572 152.2379 -173.6504 60.4892 97.4869 -138.4988 163.0185 67.5929 79.4843
5.94743280 -127.9485 163.7575 47.7939 61.4336 -83.1410 150.2713 -64.3441 -176.9039 91.4251 -143.5073 160.3975 71.1113 -71.7145
5.97088220 -81.1538 167.9843 56.7986 65.3395 -143.5343 151.7001 -173.6983 60.6871 -82.6637 -139.0244 163.0364 67.4962 79.4506
6.00902130 -72.2110 147.1970 -169.3360 60.1965 -69.4765 140.8729 -171.8842 65.9603 -85.5121 -154.4558 157.6610 -122.6608 -120.4524
6.02913450 -129.6521 164.8087 47.8959 61.5371 -82.2415 145.3772 -71.4791 69.2670 -121.6147 -145.9066 156.6446 -163.9146 11.8299
6.05010200 -72.8063 -36.8458 -60.4754 174.8345 -145.8206 150.7493 -174.2463 60.6376 96.8164 -143.2993 147.3213 49.0365 -135.6815
6.08159840 -69.6791 -33.3867 -170.0230 -91.1519 -145.2850 151.8112 -174.8715 59.4249 -83.9196 -117.1162 156.9493 -58.6002 116.0485
6.11661550 -71.3127 -34.0374 -169.9059 -90.8283 -146.2027 144.6185 -173.6095 174.2013 -94.1510 -132.5613 156.3518 -61.1395 110.0639
6.15421670 -145.3191 148.0615 -170.8939 166.8250 -143.7525 144.8977 -172.0321 173.5089 83.9876 -70.1932 146.4522 51.4938 -139.1653
6.17679360 -76.0713 132.6155 -57.7110 175.9988 -79.8789 156.4798 60.4003 72.7494 45.8660 -136.5177 153.6660 -63.6159 -74.9337
6.20314310 -76.0258 138.7017 -173.6691 -89.8642 -133.6872 151.1187 -64.6924 -174.9772 -86.1929 -80.0639 155.2662 -58.9430 113.1967
6.22968030 -71.7304 145.8411 -168.1970 167.6264 -145.3537 160.1823 -116.3529 -77.4243 63.2135 -70.7592 156.7402 84.3905 103.9746
6.26628850 -69.3598 -33.3916 -170.0124 -91.1077 -144.7134 144.3139 -173.2092 174.4749 -93.7465 -143.5050 149.1131 -176.1995 56.4913
6.29444620 -74.7179 156.5428 76.8877 -61.4601 -144.2322 145.2703 -170.6949 173.5274 83.2325 -76.0527 159.7480 68.0738 76.2295
6.32011090 -81.0095 -10.4727 65.4821 173.2938 -144.2023 131.9787 -176.7960 -87.6874 -64.2523 -148.1324 157.3388 69.7514 -73.3522
6.36338490 -143.8432 141.2370 -174.8908 -90.5593 -144.0060 158.9947 64.1207 -176.9187 93.4549 -74.5543 148.8721 -165.9292 16.9752
6.39163150 -71.9220 146.0230 -171.1919 60.5248 -146.5977 156.1124 -119.3134 -73.6795 -108.7478 -79.9910 156.7680 -60.0319 118.5305
6.41343770 -73.1747 146.8192 -167.9809 167.4492 -144.4595 160.8210 63.9121 179.3772 92.1724 -146.0507 149.8831 48.4208 -133.4943
6.43386630 -129.5586 158.7432 75.9561 -61.7907 -145.2899 161.2013 63.9730 -179.2786 -88.6966 -145.9204 149.8811 48.3941 -133.4031
6.46835270 -72.6732 139.7117 -172.6293 -90.2077 -141.9000 149.0335 -173.7759 61.5139 96.5251 -141.6378 146.3108 -176.1588 57.4732
6.48998700 -69.4692 -33.3675 -169.9147 -91.1457 -145.7073 152.4488 -173.7635 60.2844 -83.1634 -137.1092 146.9727 -176.1113 57.2928
6.51964560 -76.3272 136.1555 -70.6969 66.4324 -145.8218 162.5074 56.8925 70.9151 50.1430 -145.2966 148.5144 -174.8793 -113.8543
6.55822710 -74.0912 137.6927 -70.2435 66.8305 -63.4293 148.0971 -53.9750 95.7635 -74.2341 -76.6824 154.4752 -59.2197 112.3823
6.57886810 -74.6338 156.3803 76.8614 -61.4874 -145.3110 153.3096 -173.8595 58.8990 -83.3013 -67.0404 148.4299 56.1451 -146.1136
6.59979550 -71.8097 145.9186 -168.1589 167.6189 -146.6271 158.1764 -121.2514 -72.6263 -104.8596 -70.3536 146.5099 -175.7758 57.5650
6.63867440 -76.3759 136.1211 -70.6113 66.4741 -146.0905 152.8614 -173.7755 58.9531 96.6607 -67.1698 148.3617 56.0956 -145.8992
6.65867820 -74.4344 156.2420 76.8252 -61.4886 -146.8308 158.3183 -121.0392 -72.7382 75.1826 -70.4034 146.5500 -175.7645 57.5625
6.68599100 -71.9204 146.0491 -171.1648 60.5132 -146.9874 158.2590 -121.7358 -72.6927 75.4967 -74.1773 154.3093 -63.2981 -14.5050
6.72144800 -74.7275 156.3786 76.8579 -61.5042 -145.9571 152.8142 -167.2925 65.6360 -83.9536 -69.7026 156.3279 77.1736 -71.2384
6.74790110 -80.6424 167.1671 55.6265 64.2129 -145.9578 158.1606 -121.2658 -72.6368 -104.7880 -70.3844 146.5522 -175.7664 57.5521
6.77347160 -76.4697 136.0788 -70.5797 66.4993 -146.7547 151.7892 -166.9453 66.2108 -84.2516 -70.1874 156.3538 76.8450 -71.4692
6.79651850 -80.7836 167.7317 56.4287 64.9572 -144.9139 152.7966 -127.2089 -73.8787 79.3912 -137.5338 -15.9742 -170.9265 62.5228
6.81998900 -80.6375 167.1401 55.5996 64.1893 -145.9524 158.2605 -121.0850 -72.6921 75.1791 -70.3214 146.5829 -175.4660 -112.8621
6.84124520 -129.3461 158.5424 75.9143 -61.8314 -145.1309 156.9354 -171.3740 59.6958 98.4501 -66.0456 155.7147 81.6337 -69.6199
6.87396340 -80.1784 135.8363 -70.5600 66.5940 -135.9639 154.4223 -64.5974 -174.7076 94.4236 -71.8031 147.6730 51.6983 -139.1581
6.90425100 -76.3146 136.0336 -70.5805 66.5031 -147.1504 155.9219 -118.8588 -73.7411 -108.9716 -79.8235 156.7340 -60.0410 118.5063
6.95580460 -74.6345 156.8794 77.0107 -61.4256 -142.3235 131.7645 -175.3440 -86.3526 -63.6557 -147.6047 147.3363 -176.5499 57.3746
6.97767950 -75.6950 136.5783 -59.0250 175.3508 -139.7506 124.7091 -177.2697 -88.7554 -69.1123 -129.8978 150.3464 -61.6038 163.0867
7.01491090 -73.8295 154.6688 76.0910 -61.6429 -76.0076 155.8296 -118.5425 -72.9914 74.3542 -70.3517 146.4472 -175.7955 57.5329
7.04158410 -73.4866 139.1345 -70.1788 66.8472 -66.0572 151.1108 -64.8991 73.7569 20.7563 -119.8804 156.7944 -58.7672 119.2431
7.07891890 -78.8091 135.4959 -70.5104 66.5867 -134.3008 154.6324 -65.6307 -63.2622 -24.0274 -153.4613 160.6547 -122.9990 -120.0285
7.10324920 -129.4342 164.9830 48.3831 61.9222 -81.1869 142.7208 -71.5657 69.1692 -121.6417 -154.3523 161.0870 -122.6196 -120.4725
7.16149750 -76.3945 136.0469 -70.6237 66.4706 -145.9750 155.5179 -173.1002 58.0001 96.4063 -71.0476 167.4898 71.3421 4.4282
7.20010570 -130.0151 157.0354 75.2192 -62.0455 -77.6580 151.8140 -61.5645 -61.6959 111.0746 -145.6605 150.0670 49.2806 -135.9992
7.23061060 -143.3744 134.1052 -177.3170 -90.8964 -72.1315 114.4670 -63.9367 -64.0554 104.1597 -144.7037 160.4018 73.6218 96.5499
7.27568630 -85.0025 131.5538 -69.7109 67.4590 -82.0027 151.1996 -64.5980 -66.4614 101.4430 -142.5459 160.3284 71.1337 -71.7099
7.30279390 -75.2800 138.0074 -173.5763 -89.6336 -133.0960 152.1811 -66.3905 -63.6421 -23.2404 -79.7770 155.2693 -59.0617 113.9033
7.35305560 -126.5836 134.1089 -54.9013 91.1477 -75.3080 149.3567 -61.9761 -62.7143 -73.5271 -153.5957 160.8581 -122.4918 -120.4350
7.38962570 -72.8221 139.8469 -172.8304 -90.2518 -139.9041 140.0778 -173.4158 175.2778 87.3980 -145.9196 160.3934 69.0650 -73.1083
7.44212310 -82.9542 163.6146 51.0138 61.4008 -82.2805 142.4562 -63.8072 -64.0180 -70.6644 -148.1526 150.0634 49.0064 -136.2824
7.47730940 -129.9509 156.9269 75.0526 -62.0931 -76.4300 152.9641 -61.4333 -61.6639 -70.4146 -71.3066 147.6636 51.8283 -139.2626
7.51263800 -127.0719 170.3798 54.0740 64.6789 -141.2079 162.0998 65.9121 -73.0065 107.3116 -145.8141 149.9657 48.3730 -133.4181
7.53367370 -129.7985 164.5571 47.1896 61.1715 -81.7522 149.2919 -71.4694 69.0870 -121.9906 -77.8921 160.5663 67.9624 76.3723
7.56799650 -129.3022 158.8364 76.0724 -61.7563 -145.6551 148.0986 -132.6555 -69.6108 86.3544 -144.8041 -3.3747 68.0514 -84.5917
7.58998280 -75.3470 150.1899 -127.1872 -62.1819 -145.9059 150.7061 -174.8219 58.4808 -86.9572 -70.6902 144.7638 -175.5591 -112.4844
7.66150310 -75.2838 149.8819 -128.0913 -62.0124 -145.7299 147.9251 -175.3269 59.0611 -86.5589 -81.8591 153.6057 -59.4902 116.9949
7.71927290 -143.8291 141.6772 -175.0155 -90.6448 -141.4168 142.8166 -171.3544 173.9339 83.8225 -77.3191 159.7325 68.1116 76.2517
7.73939090 -144.3712 153.2914 -126.7683 -62.6365 -144.9264 144.8686 -170.3910 174.8136 -92.7304 -74.7932 -22.5194 -171.7721 63.7994
7.79731710 -70.5801 -31.8171 -171.1313 -91.8190 -129.0528 128.7627 -153.5748 -67.6091 106.7036 -118.4209 -4.0404 -51.6479 121.5696
7.82375490 -80.3805 -10.7114 78.3120 -59.7327 -144.7736 133.4050 -175.8627 -86.9569 -63.3024 -148.0139 149.1487 48.5248 -134.5719
7.88066150 -70.4554 -31.2080 -165.6517 -89.5685 -130.3021 155.1056 -64.9120 -174.1462 92.7570 -81.3874 -8.8573 65.5440 70.1342
7.90663800 -125.4996 168.7991 53.6176 64.3912 -143.5702 162.2184 55.4512 69.7625 -131.3868 -145.7761 158.8465 69.2759 -73.6550
7.94860220 -74.4446 143.6452 -137.4060 -63.3606 -72.3033 148.1804 -173.6832 59.2420 -87.1705 -70.8180 144.4980 -175.8866 58.0750
7.99551370 -76.5367 137.1340 -53.3292 -57.8277 -146.1157 160.2319 -113.2745 -74.5542 -116.0397 -68.8543 148.9164 55.6841 -145.8165
8.02552710 -82.5989 162.6640 49.1356 60.3410 -77.5108 149.1689 -63.3618 -65.2354 102.6737 -82.1426 166.4537 67.4527 -8.9179
8.06178850 -75.2553 149.8226 -127.8152 -62.0554 -145.9803 150.8581 -174.7983 58.1044 -87.2884 -74.6365 152.2927 -63.0683 -14.6668
8.09560530 -129.7131 134.7644 -54.0338 91.2160 -76.5403 151.2800 -72.4143 68.2250 -123.8939 -141.7773 160.4103 71.2622 -71.3054
8.15950190 -76.7376 151.2121 -123.9824 -63.2352 -135.4497 153.9850 -64.3847 -174.9991 -86.2579 -72.7588 146.1098 -175.3092 -112.8648
8.18855830 -75.4037 150.0127 -128.5595 -61.9305 -145.1401 142.7604 -172.2696 173.8964 83.8092 -73.1570 144.0429 -175.5530 58.2323
8.22665680 -76.9143 151.9998 -125.1330 -62.6564 -145.5239 159.3337 64.1004 -177.9693 -85.9192 -72.9415 144.9479 -175.5705 57.9850
8.25573810 -145.7447 147.7766 -174.0541 60.4230 -143.8467 148.9429 -175.7655 59.2507 93.4969 -131.3872 81.7522 -62.4423 108.1457
8.28506910 -71.6613 145.2398 -172.3035 60.7702 -141.6773 128.4080 -173.7113 -84.3100 -65.0391 -149.7358 148.8087 47.5190 -133.1219
8.31403370 -73.1242 137.1625 -153.5996 -79.8749 -69.0593 150.3465 -63.9212 -176.6306 -88.6837 -72.5004 145.9953 -175.3064 -112.8395
8.38555170 -75.5805 -34.0557 -171.2453 -90.8833 -77.9761 150.8692 -63.6219 -175.2967 -88.0044 -81.4808 -8.7798 65.5012 70.1042
8.44889540 -76.4026 137.0961 -70.4174 66.5718 -141.8489 130.1779 -176.0359 -86.8896 -64.7257 -148.2058 157.4051 69.4074 -73.5509
8.47332960 -61.0446 -33.0572 -171.0870 -90.9586 -126.1324 118.6672 -155.3519 -65.1747 -77.8831 -138.3812 11.0694 61.4746 68.4461
8.51243050 -69.7365 -33.4054 -169.9191 -91.1375 -145.8199 150.9320 -174.3813 60.6081 96.9531 -142.8961 147.3750 49.1521 -135.9004
8.54821550 -69.4283 -33.9853 -171.3729 -90.8979 -146.7154 154.4137 -123.8360 -75.4954 74.7692 -137.2552 -16.4818 -171.1880 62.6126
8.58969780 -72.6099 139.0893 -172.4936 -89.9870 -143.5326 152.4281 -174.0009 59.1275 96.7299 -67.3466 148.3447 56.0844 -145.8000
8.62091830 -72.6008 139.6751 -172.6663 -90.1837 -138.2492 127.7064 -173.8301 -84.4089 -65.4813 -147.7874 147.3295 -176.9008 57.4947
8.70420920 -145.2287 150.1048 -132.3423 -62.0637 -85.1527 145.4696 -70.6455 68.9559 58.9332 -137.5609 156.6955 -64.8102 -76.0767
8.75976810 -144.0172 153.1636 -123.4338 -63.7338 -132.9860 154.1151 -65.3706 -63.3167 157.9357 -144.3146 148.8082 -176.1955 56.6131
8.78200510 -72.8066 139.3029 -172.5561 -90.0419 -142.1477 143.2834 -172.3540 173.8441 84.1122 -70.8079 146.4308 51.5042 -139.1705
8.97605230 -143.5351 142.1873 -166.0980 -91.4687 -60.2927 144.1691 -56.8836 92.6098 -80.9006 -72.7293 146.0012 -175.4973 57.6525
9.00141570 -72.1627 147.0898 -166.2986 167.7795 -73.3741 159.2967 61.1480 72.9127 46.3017 -145.1121 149.4662 49.0443 -135.2969
9.05524150 -80.0373 145.7832 -135.5747 -62.4003 -73.5922 150.4761 -64.7938 -66.3011 101.9895 -76.4474 154.4557 -59.2461 112.7184
9.08600060 -80.0284 145.8636 -135.4682 -62.3785 -73.8014 150.5795 -64.8396 -66.2350 102.3064 -77.5168 154.3391 -60.6776 -63.4599
9.14940800 -79.7365 145.9288 -135.2010 -62.3116 -73.4036 148.0870 -64.8881 -66.5873 -79.0598 -145.8297 149.5398 -174.5307 -114.0462
9.23883800 -77.0470 150.2378 -123.7135 -63.3476 -134.9797 154.0877 -66.2119 -63.6092 159.9364 -144.3197 148.7730 -176.1970 56.6364
9.29931130 -76.7396 151.1947 -124.0111 -63.2294 -135.4035 153.6748 -64.2920 -175.1751 -85.6854 -75.8380 157.3938 68.9201 -71.6304
9.35044960 -70.6105 140.3520 -162.4427 -90.0550 -60.5298 145.9826 -55.8606 93.5335 -79.6061 -77.2426 154.2050 -60.7585 -64.0411
9.49911900 -77.0791 150.2388 -123.6650 -63.3681 -134.9238 154.1882 -66.0400 -63.5762 159.9145 -144.7330 155.9182 -164.2256 12.4713
9.57021660 -72.2378 138.7033 -172.9207 -89.8381 -140.2139 160.2105 -103.6263 -65.0000 -10.6140 -139.9307 -6.4575 63.2292 70.9193
9.64766200 -76.2113 135.9435 -70.5994 66.4907 -145.9643 160.2263 -113.1994 -74.5809 64.1267 -68.8497 148.9213 55.6826 -145.8216
9.75442650 -74.4688 144.6519 -135.7739 -62.5226 -75.1868 151.8199 -63.9624 -176.7778 -88.7529 -142.3888 160.3576 71.2586 -71.3699
9.95027160 -75.4306 150.0902 -128.1859 -61.9939 -145.1990 144.0628 -170.9940 173.7026 -96.9404 -76.4629 159.6394 68.1128 76.2640
9.97496660 -144.1412 148.1883 -134.3132 -62.0763 -77.2069 151.6976 -60.7177 -61.3184 110.0810 -142.4030 160.3499 71.2806 -71.4847
10.19546020 -144.1273 148.3603 -134.3576 -62.0522 -76.7097 150.5057 -60.7260 -61.3755 109.3023 -77.5893 160.5528 68.1455 76.0850
10.34267160 -75.1906 150.2207 -126.6906 -62.2803 -147.9588 157.6860 -121.5370 -72.3967 75.6104 -70.2450 146.4446 -175.7877 57.5792
10.37739210 -75.4420 150.2457 -126.9489 -62.2027 -147.0066 151.2311 -167.2281 66.3918 -84.1352 -70.3532 156.2948 76.8387 -71.5651
10.41603070 -75.1931 150.2110 -126.6750 -62.2836 -147.9420 157.7895 -121.3607 -72.4512 75.3747 -70.1880 146.4751 -175.4849 -112.8283
10.59925470 -73.4516 137.4052 -152.4303 -78.5328 -67.8563 149.3892 -172.2771 60.1446 96.7323 -67.6749 147.9153 55.9668 -144.7740
10.88595360 -79.9091 145.7973 -135.6160 -62.4015 -73.3581 149.8136 -64.6069 -66.6531 -79.9500 -77.5231 160.5431 68.1277 76.0746
11.61856120 -72.3998 138.7808 -172.5550 -89.8807 -143.7011 159.9464 -112.9853 -74.7042 -116.4835 -68.9031 148.9047 55.6746 -145.8054
14.35669520 45.2933 47.6430 65.8640 174.6442 -62.1591 149.2142 -63.0114 78.3926 -169.4829 -72.7532 146.1712 -175.4688 57.5935
15.49577750 53.7445 163.5150 72.3495 71.5919 -80.6575 144.1397 -175.7144 58.7481 89.4582 -129.4328 -15.9064 -171.1550 -115.0823
