# Supplementary material for: Exploiting Sequence-Dependent Rotamer Information in Global Optimization of Proteins
Source: J Phys Chem B. 2022 Oct 18;126(42):8381–90. doi: 10.1021/acs.jpcb.2c04647 (PMC9623586; doi:10.1021/acs.jpcb.2c04647)
Supplement: Supplementary file 2 — jp2c04647_si_002.zip [file jp2c04647_si_002.zip › TripeptideConformations/HIP_THR_ASP_new.csv]

0.00000000 -143.7132 161.7106 -169.4159 -121.2786 -70.4751 -22.3956 46.7334 -158.5575 159.0918 44.8742 -88.6348
0.12574550 -74.6158 159.6623 -168.6988 -120.3639 -69.6155 -22.4447 46.7866 -158.4473 159.2142 44.9154 92.0524
0.34532090 -142.9019 149.4082 58.2622 108.6441 -74.2788 -20.0748 52.7437 -98.4184 7.2242 55.2708 -176.8370
0.54276080 -144.2660 166.5956 -165.1116 -116.0839 -65.2222 -19.2778 53.1492 -115.5597 13.6126 56.4160 -177.1945
0.60256010 -143.5678 167.3948 -166.2175 -113.2494 -64.5583 -20.8567 53.4580 -80.3532 -9.3075 54.3519 95.4427
0.92329770 -143.7321 157.4495 -171.3874 -121.4549 -74.3531 -22.3838 50.9891 -140.3968 152.6733 -49.2787 -94.6476
1.00750900 -73.1659 155.1328 -170.7318 -120.4757 -73.4726 -22.1474 50.9033 -140.2075 152.8282 -49.2858 86.5080
1.04455280 -76.7387 146.0412 58.9761 102.0983 -72.7990 -19.6638 52.8156 -97.2598 5.1971 55.1979 3.5934
1.29487430 -142.9001 148.8248 58.2735 108.2771 -74.6659 -18.9652 51.2251 -98.7440 6.7171 55.3964 3.1821
1.39635160 -144.0852 171.7090 -162.9364 -116.5124 -64.9431 -13.3233 53.8112 -72.3774 -15.5907 -46.8920 94.1185
1.53843730 -143.2430 151.0515 57.5812 106.9999 -64.9904 -32.1333 -47.7464 -93.8538 7.7683 54.8931 -179.1910
1.59258810 -143.5627 167.1019 -166.2333 -113.3056 -65.0239 -20.0287 52.5122 -81.1407 -9.2669 54.3142 96.2622
1.64788220 -144.1737 165.9294 -165.4150 -116.1554 -66.5690 -17.2274 52.5259 -115.4394 13.0650 56.5314 -177.7017
1.72145730 -144.2761 151.7603 64.3607 111.1580 -73.3057 -25.1305 52.5073 -86.8144 -6.3255 59.7668 111.3340
1.86012520 -144.1790 150.8337 62.3797 109.9347 -82.3543 -25.2969 47.0477 -157.7079 164.9256 45.8039 -88.2512
1.98133920 -76.2927 145.2644 59.0984 101.7300 -73.3224 -18.5118 51.2026 -97.3577 4.5969 55.2995 2.8816
2.05455130 -143.8041 174.2074 -161.2766 -118.1127 -71.9752 -10.2656 53.6090 -139.2431 167.0581 53.5309 9.1723
2.16094900 -142.5342 159.3687 -176.8570 62.7489 -80.4195 -15.5281 44.4733 -154.0298 163.1370 39.6149 86.8256
2.26370240 -143.1385 151.0492 57.5296 107.3916 -65.4184 -31.5381 -47.5088 -94.2196 7.9961 54.9417 1.2538
2.31710630 -79.8045 172.8433 -160.9760 -117.4411 -71.5058 -10.0465 53.6863 -139.3561 166.9761 53.6217 -171.5856
2.36182700 -144.0779 171.6362 -162.8467 -116.5230 -65.0768 -13.0894 52.8991 -73.5620 -15.1562 -46.6504 93.8974
2.40503570 -143.6413 159.7759 -169.6831 -120.0693 -75.0642 -17.8297 50.0739 -147.4924 161.4518 49.5613 69.1858
2.50410670 -73.9751 157.5102 -169.0146 -119.1394 -74.3497 -17.3313 50.1074 -147.2698 161.3270 49.8622 -112.5831
2.54106520 -70.6524 145.9710 68.6425 105.5556 -73.3386 -23.9206 52.6842 -85.7941 -7.0671 59.5016 112.2379
2.60299400 -144.2263 151.4901 64.1266 110.7891 -72.7775 -24.5168 50.6014 -87.7934 -6.0030 59.4973 -65.3209
2.66392530 -76.5660 147.4328 60.5424 101.1442 -78.6827 -24.2512 46.6708 -156.9084 165.8878 45.3639 -88.3034
2.74386500 -143.8589 166.7471 -165.9096 -113.4201 -58.2934 -30.6966 -46.8997 -78.7800 -8.6436 54.5209 99.1456
2.82645430 -72.2449 152.7697 -176.5533 61.6624 -69.3772 -23.2740 44.4737 -146.2174 29.1538 41.7607 87.1597
2.90175110 -143.3768 175.7339 -161.5367 -118.3234 -76.0091 -8.7898 53.9024 -69.6714 151.4524 -48.6419 -85.8396
2.97107900 -144.9442 154.3293 67.7222 108.5093 -100.6210 -11.4303 53.2983 -93.3365 160.4483 52.5140 -179.5292
2.99762510 -144.7752 157.3996 64.8552 115.5270 -73.9322 -12.2242 53.1248 -74.6576 -15.7496 -40.5266 95.0160
3.04348230 -145.6829 146.5801 66.8443 119.1477 -94.7578 -19.5412 53.3022 -72.8276 157.6623 47.9028 78.1969
3.08873780 -144.5102 155.5240 -168.4995 -104.1820 -119.7177 124.6681 -55.1711 -154.9724 161.5157 45.8339 83.4864
3.10914370 -144.4326 155.9224 -169.7892 -103.1135 -118.0432 120.7990 51.6955 -154.6893 161.7534 46.3982 -99.0783
3.14972150 -143.8271 173.7889 -161.2045 -118.1739 -72.9344 -8.6227 53.3428 -139.7528 166.7459 53.4480 8.1417
3.19192400 -144.0298 147.2152 -178.4778 82.6581 -137.5800 155.1408 53.6768 -130.5518 156.3783 -49.2021 -82.0126
3.27438720 -145.0049 156.1452 61.3508 98.1635 -134.5274 125.7251 -54.5004 -157.3961 160.8210 46.8780 89.1255
3.30362480 -143.0443 171.2153 -163.9484 -115.9566 -77.2473 -17.1161 52.6170 -78.9888 154.6241 54.2310 100.2400
3.33001210 -143.8412 157.8855 -171.0786 -119.0959 -67.2199 -28.5017 -47.7699 -145.1519 160.1751 49.3251 -99.1704
3.38456460 -73.9428 149.7875 66.2249 103.1943 -62.6289 -35.3844 -48.0204 -85.3476 -4.5376 58.8466 115.2121
3.41168250 -79.6426 172.4137 -160.9238 -117.4897 -72.5021 -8.3394 53.4454 -139.8721 166.6811 53.5357 -172.1439
3.44698760 -73.4390 155.9136 -170.4265 -118.1941 -66.2035 -28.6300 -47.5697 -144.8885 160.1949 49.4594 -98.9634
3.50356060 -144.2295 143.0060 172.5894 81.8161 -141.6677 154.2667 53.1069 -149.0988 163.6595 49.3821 73.0579
3.53528940 -144.7671 160.1291 -165.8933 -105.1689 -130.7084 126.3795 -52.7864 -155.4854 161.4084 45.6413 -97.9478
3.56541260 -143.3996 157.8251 -173.9270 65.4794 -77.5145 -32.6179 50.3039 -83.0455 148.7985 -47.4758 118.2564
3.60346130 -144.9551 156.1938 61.6804 98.7010 -134.7327 125.4664 50.1734 -157.3151 160.9396 47.0900 89.3329
3.64728880 -143.0191 151.0339 57.4987 107.7705 -67.0768 -28.4116 -167.5893 -96.0789 8.6323 54.8054 -178.8795
3.67922640 -143.8682 178.7512 -158.2637 -114.8282 -75.1024 1.4484 54.1158 -137.1325 156.8563 58.3025 102.4368
3.71799280 -145.1410 157.6735 62.7238 98.4700 -134.1022 130.5380 -54.3269 -140.3572 156.2168 -50.7615 91.3521
3.74442940 -73.3022 155.3151 -170.1218 -120.0232 -78.1969 -12.8135 51.9667 -145.8432 153.0435 -169.4837 22.3396
3.77912320 -144.0767 152.1910 -171.1286 -100.2780 -101.9258 123.0126 51.2829 -141.1391 156.1382 -54.6210 93.1961
3.81009400 -146.5010 154.5133 56.1632 33.2432 -70.4070 -28.6396 49.3958 -159.9227 154.0555 46.3600 -83.4910
3.81921940 -143.5582 147.5107 57.1061 97.3477 -98.7720 -14.3888 53.8410 -104.6992 163.5712 51.6102 179.3481
3.85779050 -145.5868 159.6755 69.3965 118.3346 -93.6318 -4.2166 54.2876 -69.1703 151.2586 -44.3524 96.5021
3.88678490 -143.9574 158.4685 -168.9472 -115.7635 -64.9253 -35.6883 -49.0180 -143.4516 166.1363 52.8054 -167.5266
3.90867240 -144.2650 144.0083 174.0570 81.6252 -143.5405 142.4620 -52.7798 -144.2353 163.6910 51.3505 -111.3876
3.94675610 -145.4579 165.0219 62.7631 86.0204 -72.0085 159.9262 50.8615 -73.5754 154.5724 52.9592 106.0387
3.99022620 -143.6209 155.1164 -172.3578 -119.2298 -77.4162 -22.9594 49.4439 -122.5454 148.6578 -48.5319 115.3752
4.01219290 -145.2649 157.3635 61.4224 96.3438 -130.9992 141.9449 52.2061 -143.6587 156.4241 -51.9507 89.5996
4.03308740 -68.0384 148.8339 56.1174 29.8749 -75.4445 -24.2446 52.8930 -142.3051 150.3662 -48.8594 -95.3477
4.06435040 -73.5184 156.2314 -170.1528 -118.6471 -66.8636 -27.7728 -47.0607 -145.1705 160.1228 49.5561 81.9929
4.09529120 -144.7139 158.0349 -164.5598 -90.6379 -67.9157 157.0670 51.3090 -73.2671 154.6108 52.9454 -75.4136
4.12195530 -73.4927 149.4178 66.5043 103.6507 -63.3588 -34.6559 -47.9060 -85.4507 -4.5187 58.9357 115.2029
4.15726560 -142.9746 150.9035 57.4175 107.7864 -67.2018 -27.6729 -168.5984 -96.7738 8.6167 54.8052 1.5766
4.18770290 -145.4695 164.6588 63.1538 86.5470 -75.1921 164.1917 52.4999 -145.9534 161.5187 52.9311 87.1649
4.21536590 -73.3746 153.7727 -57.0084 -69.7723 -77.2108 -21.2842 51.4906 -141.4447 157.0209 -49.7000 -95.1002
4.23625520 -142.8325 149.2592 57.3658 107.8074 -72.4046 -16.2670 -164.8117 -104.7768 8.4509 54.9631 2.8234
4.25795580 -144.8491 158.7064 63.6943 113.2770 -62.1603 -26.2374 -46.4094 -72.6680 -14.8405 -37.1504 -89.5824
4.28126590 -146.6034 -178.3959 76.0415 118.7963 -57.4334 -23.1947 48.6473 -128.1052 20.5711 -48.6008 -96.0860
4.31009450 -144.0301 146.3812 53.2363 90.8841 -91.9363 -20.3295 52.6352 -77.4880 153.0939 -48.5543 -75.5660
4.33124230 -144.4793 157.4659 65.8688 108.8247 -78.1630 -34.9762 -48.5597 -77.9305 150.8165 57.1188 -65.6502
4.35784710 -144.2938 163.4633 -165.0189 -116.8329 -67.4880 -11.8266 -165.7395 -120.5109 13.5138 56.7176 -175.8450
4.38890750 -144.6687 158.1269 -164.4279 -90.7111 -68.3553 157.2597 52.2994 -146.3168 158.4988 -168.2132 -162.0479
4.42780070 -145.5063 164.9704 62.8073 86.0835 -70.5586 158.5783 50.8265 -70.7936 156.6609 52.9434 105.0540
4.45666720 -144.9517 160.4129 -164.0550 -105.1283 -136.0084 136.1174 -173.4654 -159.2493 160.5664 43.6429 -97.7827
4.47809130 -143.8508 164.8731 60.7952 117.1814 -67.7141 -6.6393 41.5100 -145.2101 22.4863 32.6977 -101.2754
4.51749200 -71.8693 143.8469 52.5226 83.7444 -86.5376 -20.3403 52.4789 -75.3344 153.1553 -48.3683 104.8776
4.54739580 -143.9817 142.6868 174.1390 81.3585 -142.9403 157.5808 53.3943 -130.8392 155.9239 -53.8751 102.2732
4.57078030 -73.6508 156.0051 -169.4346 -118.0072 -65.5395 -31.8323 -47.7246 -143.9938 156.3685 -168.6053 20.4835
4.59853640 -147.7033 164.8099 71.9395 -62.3648 -65.7639 -24.8207 52.2342 -104.3269 4.5799 -48.6867 171.4070
4.65061670 -145.6083 160.1307 64.0034 100.1496 -142.2949 137.2887 -173.7125 -160.8341 160.1314 44.8678 -93.1012
4.68022690 -143.8870 155.0646 -172.0250 -118.0193 -68.2722 -32.7104 -48.4712 -130.1571 152.4066 -48.8747 98.7467
4.70051800 -144.6727 158.0670 -164.4701 -90.6449 -67.9357 156.5806 51.3601 -73.5166 146.6371 -171.3796 -152.5806
4.73241190 -144.2736 153.1151 63.3013 109.7650 -65.6465 -31.6795 -168.2252 -87.5389 -3.3047 59.1654 114.4164
4.75626160 -135.5821 156.9666 -57.1350 -73.6123 -70.6324 -18.0503 52.6100 -103.7494 7.9272 55.9667 3.8036
4.78368740 -72.5818 152.7971 -171.6314 -116.9949 -67.2914 -32.6651 -48.3530 -129.1044 152.2681 -48.7310 99.1281
4.80759100 -76.1607 163.0034 64.4514 82.4432 -69.2393 159.3500 50.8832 -70.6482 156.6842 52.9448 -76.0669
4.84755610 -77.5925 148.1391 58.1935 101.8036 -66.5671 -27.3437 -168.5544 -95.6327 6.5024 54.9309 1.5995
4.88064190 -145.7406 165.2602 63.0285 85.8011 -64.3199 145.4188 -48.0682 -72.0249 155.3365 52.6806 -77.2754
4.90972820 -76.8280 146.0029 58.1382 101.5201 -71.6050 -15.9150 -164.8862 -103.0526 6.0812 54.9317 2.5547
4.94982860 -145.5372 164.6805 63.2512 86.6958 -72.6646 160.5438 49.9419 -145.2535 161.6597 53.3524 -95.0829
4.97063150 -144.8131 158.7764 63.7856 113.7751 -62.7698 -25.6840 -46.5557 -73.0403 -14.7165 -37.0234 -89.4256
4.99563990 -145.4710 165.0505 62.9174 86.2666 -70.2647 157.3910 50.5079 -72.4892 156.3772 -168.1135 21.3005
5.03056550 -73.8468 155.2196 -56.8393 118.5457 -70.5360 -17.6150 52.6900 -101.3649 6.1894 55.9166 -176.7850
5.05621990 -143.8851 147.2105 179.4105 80.0984 -157.3354 143.0709 -66.8094 -115.1810 153.4033 -51.9060 106.5616
5.08099940 -133.7387 158.3409 -58.0089 107.8698 -68.9162 -19.2575 52.6995 -78.7864 -9.5075 53.8527 91.9682
5.10894570 -143.8972 175.1899 -160.3099 -118.7870 -66.0963 -24.3993 -44.7202 -67.2194 149.3947 -46.4997 -88.5537
5.13614910 -144.0365 142.9750 175.7532 81.3552 -144.8376 142.6555 -52.6203 -123.2798 154.1334 -52.9796 107.7267
5.17941590 -66.1526 142.6039 53.6152 27.3392 -93.9183 -11.7629 53.9232 -121.7967 13.4633 56.3078 3.8484
5.20440830 -146.3589 171.1460 77.2525 -80.8954 -124.5034 137.5707 -54.1532 -145.0941 168.8637 50.9466 28.5364
5.25842670 -144.2322 152.8711 63.2393 109.7960 -65.8565 -30.9456 -169.1583 -87.9790 -3.4126 59.1772 114.3508
5.28498170 -76.2774 163.5024 64.6468 82.1399 -62.9115 145.9691 -47.8172 -71.9158 155.3660 52.6861 -77.3007
5.32610810 -70.7810 148.3490 -175.3966 56.0357 -69.4649 -20.0346 51.4412 -127.0264 34.5150 -167.2871 -158.2973
5.35347180 -144.8490 155.6149 -166.5163 -91.7558 -63.0245 143.7073 -47.9610 -72.0652 155.1176 52.6769 104.1170
5.37548880 -145.6964 165.2376 63.1265 85.9849 -64.4506 145.1139 -48.1945 -72.1037 153.3076 -168.5838 23.3352
5.42106850 -72.5079 152.8176 -171.5455 -117.4156 -68.0706 -31.6662 -47.6774 -128.6287 151.9522 -48.6776 -82.2266
5.45273530 -144.2987 159.9940 -168.3871 72.5551 -70.0139 156.8762 50.7347 -73.4383 154.6631 52.9730 105.9311
5.47499930 -145.5230 164.9778 62.8938 86.1824 -70.4024 157.8137 50.3277 -82.2112 161.9136 50.9179 172.2448
5.50999980 -71.0782 149.5866 -177.7539 71.7672 -61.1617 -41.9991 -48.0947 -98.8641 6.9568 55.6207 -105.4405
5.54667560 -144.8249 155.7270 -166.3350 -91.9523 -63.0511 142.3283 -50.8364 -146.4638 158.1930 -168.3233 -161.8309
5.57847430 -146.1907 150.8477 53.7426 38.0640 -75.7219 -23.9572 51.9405 -149.6113 144.5644 -172.1832 26.0637
5.59884450 -73.7964 156.5766 -168.7553 73.5183 -69.7070 156.7798 50.6484 -73.3680 154.6635 52.9856 105.9278
5.64021380 -65.9442 154.3310 66.9262 -6.3602 -71.6981 -14.9927 52.7422 -72.9160 -16.1186 -174.9553 -117.4559
5.66808300 -145.6213 148.5608 66.3922 120.7926 -92.1513 -28.6546 -57.3399 -67.3016 156.7127 47.9383 81.1257
5.69152940 -143.7877 175.8890 -160.3535 -119.1385 -66.3677 -24.0324 -44.9524 -67.6110 149.5308 -46.6433 91.6898
5.71350100 -144.3349 147.2020 175.4907 80.6933 -151.5613 153.2541 -170.2935 -147.9172 163.2267 50.4285 -107.6355
5.74470950 -145.5036 166.4647 65.0508 91.3427 -73.1248 143.6662 -59.8882 -146.7154 158.1721 -168.2583 19.8325
5.76549190 -143.8529 158.8461 -167.9065 -117.0731 -68.4646 -29.6417 -168.5526 -144.6755 166.1606 53.2757 19.3261
5.76549190 -143.8530 158.8461 -167.9065 -117.0731 -68.4646 -29.6417 -168.5526 -144.6755 166.1606 53.2757 19.3261
5.79237690 -147.6913 158.7602 71.1551 -61.8125 -69.4806 -24.4238 52.1805 -84.9197 -10.2359 -173.1051 63.1878
5.81901420 -143.7524 154.3338 55.7918 -99.8040 -95.9624 -19.8788 52.5607 -111.9333 153.5946 -50.3501 -10.1152
5.87152280 -144.0570 171.1714 -158.8924 -120.5848 -68.1035 -19.4732 -165.0187 -131.5063 166.6376 53.7617 7.7765
5.90202800 -68.2770 150.0420 56.8014 29.4983 -72.3032 -29.1282 48.2169 -152.8760 158.1131 49.2485 -102.7777
5.92346270 -73.3915 155.4699 -169.5351 -118.4502 -71.6109 -20.9412 -165.7734 -140.8848 160.4928 52.1323 -111.0706
5.95205100 -143.7297 157.1723 -169.8026 -120.0749 -78.4121 -9.3784 -165.6255 -149.0660 159.0727 52.6759 -103.0352
5.98273970 -144.9322 162.5977 -160.7712 -104.3905 -135.3858 140.1184 -171.6315 -143.4661 154.5119 -55.8247 88.2005
6.01315890 -144.8949 162.7121 -160.7750 -109.9967 -126.2376 138.3320 -172.6705 -128.7604 155.1789 -42.1929 -65.5970
6.04446790 -143.1271 134.5828 163.3433 -113.3746 -141.5909 159.7335 53.6065 -123.6393 156.2260 -47.9336 112.4438
6.07357560 -144.1250 148.8636 -176.2245 76.1112 -136.5253 156.0965 53.8088 -146.1923 158.3590 -168.3336 19.5965
6.09795920 -143.6943 161.4125 -166.2275 -121.8391 -73.7541 -30.6203 -60.9294 -143.0604 156.4799 -168.4953 -161.0349
6.13046070 -145.4936 164.1236 62.8170 86.5688 -71.2936 157.8862 -166.0542 -148.6473 155.9362 -168.8773 21.4298
6.15518950 -143.0627 166.0071 -166.2048 -115.0968 -80.7225 -7.2639 -165.5181 -77.5023 155.4949 54.5965 97.0126
6.18307220 -144.3007 159.9676 -168.3330 72.5443 -70.1668 157.1006 50.7909 -73.8443 153.2636 -48.1496 -81.9786
6.21943810 -143.7455 156.0914 -169.2951 -119.4297 -77.4936 -33.1587 -60.1647 -117.0632 151.3471 -47.3179 -79.3882
6.25182000 -142.6621 167.8084 -169.1774 66.5042 -89.1291 9.8460 54.2942 -68.4492 154.1779 55.6587 102.9033
6.28511080 -145.5798 159.9912 63.9389 100.1354 -142.0881 136.6604 -173.8590 -160.6733 160.5080 45.0352 -92.9524
6.31480820 -143.8956 147.7385 56.2435 96.9144 -93.7256 -33.7816 -57.3503 -77.5396 155.2797 -48.0710 -81.2572
6.34029330 -145.5720 166.1785 65.1952 91.2326 -73.7810 144.6369 -59.6601 -142.6248 168.3807 53.4749 -170.4318
6.36197440 -73.8995 156.4921 -167.2589 -115.9740 -67.7002 -29.0177 -169.6651 -144.9036 166.3011 53.2300 -162.6179
6.39190720 -144.6098 156.7546 67.1000 109.9660 -84.0601 -29.0214 -166.3960 -79.6687 150.9685 57.4337 113.2550
6.41341900 -76.2198 163.3392 64.6496 82.5152 -63.5012 146.6353 -46.2342 -72.1018 153.5500 -168.5586 23.1623
6.44897090 -144.4307 152.4036 -174.3864 75.2655 -134.9746 138.8982 -53.6249 -145.4684 158.0333 -168.3488 19.4649
6.48342240 -144.3712 155.2881 54.1083 -106.5433 -85.5483 -23.1922 51.7266 -149.5854 144.8457 -172.1069 -156.4269
6.50415150 -145.4379 164.2953 62.3763 85.6396 -72.3215 162.2263 -164.6417 -71.5129 144.8879 -171.6274 29.9512
6.52591340 -134.3285 155.9527 -59.0507 106.2121 -89.2195 -10.1652 53.6710 -71.2083 152.4637 -47.9388 98.2063
6.54827020 -144.6251 155.6925 -165.4116 -92.3463 -69.0818 156.3219 -167.4115 -148.2284 155.9746 -168.6686 -160.8172
6.57279750 -144.4446 156.2972 -170.7404 75.2842 -62.9294 139.0314 -48.4101 -71.6187 145.9988 -171.4049 30.1597
6.59651620 -74.0715 153.6148 -58.2687 116.3792 -75.4459 157.4011 50.8844 -73.5825 154.8445 53.0360 -75.3985
6.62397310 -135.6924 156.4364 -58.3038 -74.1705 -134.3530 159.4306 54.4092 -148.9091 161.4448 51.1433 -95.0351
6.65261410 -67.9638 147.8685 55.4181 31.8482 -73.2301 -31.1123 47.8993 -139.5619 149.5185 -52.7914 -83.3122
6.67319190 -135.9360 156.6330 -58.3379 -74.0660 -73.1033 153.5350 50.1669 -71.4678 156.5960 53.0291 104.9220
6.69802760 -72.5643 152.9766 -170.9175 76.5353 -62.4534 138.8139 -48.2649 -71.5959 145.9701 -171.4179 30.1864
6.73348020 -144.9234 162.0327 -161.1028 -104.1333 -134.5894 140.4147 -171.9503 -143.4920 155.5013 -55.9662 88.2286
6.77922050 -144.5010 156.4021 -170.6547 75.1802 -62.7314 141.1002 -47.8807 -70.0791 152.7962 -48.1775 -83.9171
6.80579330 -144.5951 155.7478 -165.6146 -92.4116 -70.1556 160.3175 -165.5953 -70.8998 144.8196 -171.7080 30.1789
6.83405920 -76.0557 162.5488 64.1676 82.1998 -69.0402 158.2289 -165.3790 -75.9192 155.7113 53.0480 -83.9852
6.86214410 -75.8999 162.2762 64.0340 82.0102 -70.7546 162.6358 -164.6529 -71.4520 144.8415 -171.6441 29.9612
6.90281930 -143.8220 174.4432 -158.0440 -121.2053 -70.6683 -18.8662 -164.0864 -67.9025 150.0065 -47.1775 -86.6140
6.92339750 -136.0156 156.5903 -58.2715 -73.9560 -66.9530 140.6818 -48.2457 -72.4560 155.1098 52.7617 104.1319
6.94739450 -144.3616 159.0615 63.1375 -87.1285 -68.3819 138.4580 -48.6571 -72.9471 152.2182 -168.8766 24.2190
6.98966190 -143.7289 179.0067 -156.0264 -122.1484 -71.7922 -24.3349 -60.3934 -67.6546 149.6714 -46.3833 92.0466
7.01528080 -73.4648 154.6404 53.6978 -114.0267 -73.9545 -35.3528 -50.6279 -152.3686 156.3897 50.4887 90.3993
7.04407730 -144.8092 158.8212 -162.4254 -94.2961 -71.9329 143.2610 -59.1858 -71.6558 144.7705 -171.6313 30.3961
7.06651430 -75.9897 146.9615 63.4606 102.1230 -87.4284 -27.0243 -59.0978 -142.5616 166.4813 51.2807 -95.3336
7.09682330 -144.0505 161.5283 -171.0712 -109.3907 -77.8574 44.4391 -174.8874 -70.1623 152.4390 -52.1615 150.5256
7.14210850 -74.2096 154.6512 -57.5550 117.5278 -69.1909 -30.6688 -49.2169 -148.8951 162.1129 50.6091 87.4216
7.17388280 -144.8682 159.4847 -160.9722 -94.5128 -76.3131 148.4493 -59.6043 -142.4199 161.5230 53.8086 -97.6451
7.20537380 -143.7566 148.7981 -177.1885 -127.8425 -63.4536 -30.3118 -46.8543 -76.4649 -13.2241 -171.4507 61.5401
7.22643250 -145.5560 164.9209 62.8062 86.4461 -67.3390 153.5741 -173.4969 -73.7385 160.5858 -168.5050 18.2932
7.25434640 -147.3813 157.4158 71.6600 124.8618 -63.7921 -32.6850 -47.8982 -80.0899 -11.3626 -173.8154 63.8690
7.27844060 -75.9738 145.8172 62.2414 100.6705 -89.4385 -26.0399 -58.5615 -134.5289 163.4720 -167.6821 -163.8198
7.30505210 -74.6434 154.3511 -58.1409 116.4822 -66.4814 140.7829 -48.1278 -72.3853 155.1196 52.7755 -77.2670
7.32558550 -73.7145 153.3641 -57.8401 -70.9315 -75.8889 157.6161 50.9377 -74.1759 153.5272 -48.1891 99.3705
7.34585050 -145.4791 164.5469 62.4669 85.8961 -70.3558 157.3643 -164.7906 -75.4567 155.1512 52.7533 -81.0558
7.38976610 -71.7730 141.1919 53.3849 86.1262 -83.8847 -28.8008 -169.0120 -77.3290 155.6349 52.4889 105.4177
7.41836800 -67.8410 147.2010 54.9414 31.7098 -69.4173 -34.3951 -48.3210 -137.4492 150.0660 -49.6138 -86.5996
7.44318810 -143.7304 152.1791 -173.0549 -116.4805 -75.0725 -29.9003 -167.9193 -105.4034 144.2772 -45.9387 -68.1754
7.47710730 -68.2083 148.5228 54.8453 31.8548 -65.1229 141.1054 -48.0432 -72.4481 155.2166 52.7815 -77.2071
7.50838480 -135.9479 156.0221 -57.9699 -73.2479 -70.3654 -31.2211 -48.8773 -133.2597 156.4396 -49.4043 -84.9284
7.52909930 -144.3553 154.4479 -176.9763 -112.7439 -81.2899 58.1324 53.8639 -72.3141 153.9939 -169.1840 -157.5098
7.55713200 -134.6663 155.8623 -59.3261 107.4565 -70.3520 -31.1627 -48.9021 -133.1271 156.5762 -49.4021 97.3045
7.57823720 -145.4803 158.9089 68.8267 118.0957 -93.1143 -0.7432 -165.4704 -72.2644 152.1836 -44.9656 -83.5443
7.60671670 -76.0832 162.9547 64.4639 82.7385 -65.6878 153.8252 -173.5583 -73.8173 160.5634 -168.5144 -163.1878
7.66749250 -147.3118 174.6162 83.6682 -73.1835 -131.7142 144.7947 -168.7944 -86.2970 153.6945 -47.8909 -72.3428
7.68958400 -143.7983 163.5679 -169.5897 71.2796 -81.5323 54.4005 54.6627 -71.1517 153.8238 -50.6748 -68.8069
7.71330780 -144.3759 157.0795 -169.2665 73.5296 -68.5591 154.1891 -165.9781 -75.1741 155.5377 52.9126 -82.9155
7.73885710 -74.2489 153.4976 -58.2300 116.3563 -73.5021 153.9361 50.1565 -71.6527 155.4702 -48.2078 98.8293
7.76885610 -134.8451 146.7309 -84.8659 -94.3133 -104.3663 -21.8095 -167.1428 -90.9160 159.5409 50.3324 168.8791
7.79471810 -74.5197 154.3114 -58.1119 116.5443 -66.6657 140.3318 -48.2859 -72.5378 152.4589 -168.8417 -157.6547
7.82074690 -143.6709 152.6917 -172.6424 -119.6679 -82.4167 -10.3520 -165.3058 -126.7326 147.2411 -45.7195 -73.9706
7.84862460 -143.3477 133.2055 164.5278 -113.9937 -157.3654 152.9210 -170.5467 -135.9250 152.1335 -55.6900 -77.8835
7.87228190 -80.3900 155.5215 -58.2344 115.2085 -135.6332 139.9019 -54.2798 -145.9196 158.0165 -168.3003 19.6355
7.93034350 -70.7394 -20.8165 66.9454 96.7754 57.6887 -15.6873 -148.9380 -84.9556 2.0809 57.7729 5.9473
7.95451280 -147.3491 157.4341 71.5883 125.4300 -64.2132 -32.0957 -47.4998 -80.2964 -11.3515 -173.8454 63.9148
7.97574630 -144.7147 155.5057 -165.8279 -92.8499 -66.9876 153.6737 -171.6140 -79.9498 167.4218 51.2390 -2.7620
8.01329820 -144.3833 157.4897 -169.1002 73.2335 -69.6050 158.7332 -165.2300 -72.5210 152.4535 -48.5095 101.6797
8.03409540 -74.3194 154.1211 -57.6751 -70.6964 -66.7736 142.1217 -48.3159 -70.1534 153.0762 -48.2189 -83.4699
8.06544200 -74.8172 154.0926 -58.1143 116.4408 -66.1233 140.5534 -50.5599 -140.5047 168.1622 53.5331 -171.1785
8.08675290 -146.6700 144.1585 51.6242 34.0581 -89.1145 -33.4276 -51.2677 -85.1872 -16.6174 54.1181 -73.4022
8.14065320 -143.5223 147.0768 59.4198 104.6185 -92.4825 -20.5652 -165.8470 -135.0663 169.7058 53.2222 -172.8654
8.16185310 -147.4526 158.1853 70.1527 -64.2612 -66.1740 -27.0400 -167.1863 -83.7834 -3.7265 -43.6780 100.5526
8.20046270 -143.9505 146.8281 54.9709 94.6334 -96.5989 -13.8048 -165.4513 -87.8774 154.6540 -48.0536 -77.7128
8.22840610 -144.3437 156.4430 -169.7668 74.4457 -66.7197 151.5251 -173.1390 -71.8766 160.5427 -168.4566 -163.0963
8.26598640 -144.6549 155.9043 -165.4727 -92.6572 -68.2976 154.0347 -168.2227 -146.4234 158.4257 -168.1955 -161.9348
8.30171200 -135.3709 157.9690 -56.5466 -73.4390 -64.4894 -26.7799 -167.5798 -79.3095 -7.5415 53.6209 98.5916
8.37306000 -143.9674 162.6498 -168.0148 59.8022 -69.9621 -20.0526 -165.5599 -137.7751 158.9316 -168.2780 -161.8446
8.42444050 -146.6257 144.4114 52.3288 31.3039 -64.3137 -27.7397 -46.8972 -77.9889 -1.6328 53.7341 100.3475
8.45656850 -72.8511 153.9099 -56.1379 -69.5550 -65.9175 -26.2059 -167.5189 -103.3830 10.7788 55.7620 -178.6277
8.49654560 -130.5384 155.8317 -66.2097 -10.6062 -67.4373 141.2386 -47.2031 -71.6667 146.5008 -171.2914 -151.9112
8.53109860 -143.8776 156.5543 60.5693 -88.6923 -78.3377 158.4887 -164.3390 -71.5949 145.3134 -171.5780 30.1536
8.55921290 -134.7189 156.1820 -59.4827 106.8299 -86.7350 140.6297 -57.9287 -141.0384 168.2226 53.2753 -169.6203
8.59853570 -68.6711 149.6221 56.5499 29.6194 -77.4479 -31.8935 -58.1839 -134.9377 148.5615 -49.1957 97.0681
8.64372040 -135.9808 156.5420 -58.1792 -73.9790 -73.9573 156.2644 -165.8768 -147.9368 155.8511 -168.6652 20.8389
8.68198450 -147.4605 158.0766 70.1439 -64.1205 -66.3205 -26.4034 -168.2142 -84.2083 -3.8110 -43.6823 100.5783
8.71793580 -143.9187 156.5825 60.5619 -88.7729 -78.5197 158.4265 -164.5787 -72.9451 152.5983 -48.5343 -79.0662
8.74120600 -68.9743 152.4247 58.5413 25.6796 -74.2835 -35.0771 -60.6149 -147.9310 160.7917 51.1581 -172.1503
8.81216320 -74.2560 156.2407 54.3607 -116.1760 -93.1629 -37.6160 -58.1523 -132.6067 6.2054 56.3565 -174.6202
8.84556860 -134.7547 156.4309 -59.5804 106.8668 -73.3992 155.2718 -165.2442 -75.6167 155.7769 53.0146 -83.3193
8.87488800 -141.6946 144.9128 54.5779 -84.2474 -70.3582 -28.9437 -167.5951 -83.3170 -2.5270 54.8520 -73.7543
8.90704360 -135.9760 156.5708 -58.1995 -73.9828 -74.8957 159.8518 -164.3753 -71.7026 145.4036 -171.5789 -151.7266
8.97168480 -74.3380 153.8399 -57.1084 117.7711 -80.1619 -28.6855 -58.7380 -130.8237 156.7640 -48.9880 98.0103
9.00353860 -143.6780 161.8762 -167.9817 63.6702 -69.6782 -25.5268 -167.8821 -142.1315 170.6775 53.2626 -162.7048
9.04724800 -141.1612 145.7924 49.7317 -87.5482 -70.9950 -26.8935 -166.9934 -94.4374 10.5255 54.0961 178.1244
9.07190480 -65.6479 154.4881 66.5414 -7.1913 -66.5278 -20.4239 -167.3459 -74.4592 -6.7196 -46.4257 -84.0726
9.13778740 -74.0621 153.5089 -58.1790 116.4557 -73.3980 155.3623 -165.2574 -75.5773 155.7824 53.0312 -83.3713
9.18190500 -144.3648 156.7254 -169.2943 73.7290 -68.0327 152.5670 -166.7245 -145.0329 166.5781 52.9416 -170.0897
9.22078110 -73.9349 153.4303 -58.1599 116.5116 -74.8991 159.9280 -164.4173 -71.6812 145.4011 -171.5805 30.2031
9.30827640 -73.8663 153.8131 -57.3474 117.7396 -74.0697 -24.7457 -166.6612 -145.4263 158.7733 -168.4638 -162.1559
9.36317470 -68.1977 148.5343 54.6423 33.4100 -72.2437 160.4664 -164.4394 -71.7174 145.4448 -171.5538 30.1422
9.41523620 -74.1306 153.3758 -58.1678 116.4320 -74.9520 159.6994 -164.6857 -73.1568 152.7127 -48.5647 -78.7435
9.52098920 -134.4286 156.5431 -58.9547 107.4770 -74.4141 -24.3352 -167.8001 -145.6906 158.6906 -168.4709 -162.1264
9.55572980 -141.5863 142.5184 55.0554 -84.6182 -76.3786 -19.5031 -164.4849 -86.3628 -3.6320 54.8444 -74.4745
9.58035680 -135.7702 155.9502 -58.0778 -73.5912 -76.6097 -22.7271 -165.5381 -139.7307 168.2689 53.0370 -170.6564
9.61078410 -74.1772 153.6550 -58.1681 116.4303 -70.6776 150.6909 -173.1717 -71.0285 160.4908 53.5196 102.7110
9.65680660 -135.6486 155.8475 -57.9174 -73.2934 -79.6903 -17.2340 -163.6371 -140.4752 161.9403 54.3185 82.9134
9.68103740 -135.9912 156.6472 -58.2238 -74.0074 -73.1251 154.7392 -164.7398 -75.0875 155.2341 52.7568 -80.5829
9.74822780 -67.5518 145.6334 53.8977 33.6119 -89.9512 -1.3633 -166.0029 -146.0987 160.4123 53.2683 88.7081
9.79276780 -146.5641 144.3803 52.5965 30.6791 -66.5553 -25.2726 -166.9458 -78.9246 -1.1297 53.7516 100.0584
9.82970320 -67.8030 146.9687 55.4416 31.1194 -74.3815 -26.8448 -166.7873 -144.9704 163.1021 52.1912 13.4076
9.88245500 -146.7186 154.2384 55.2804 34.9665 -64.4795 -42.0539 172.6146 -147.5475 150.9110 -53.2094 85.9047
9.91332490 -144.6418 157.0793 52.1342 -113.1127 -100.9406 -27.6056 -166.6468 -132.0150 5.8742 56.3909 6.0610
9.94140070 -71.8743 151.8288 -172.0060 63.6961 -55.4566 -39.8792 168.5447 -134.9989 32.0735 -55.1192 85.6062
10.00859610 -74.0743 153.5596 -58.1837 116.4490 -73.1151 154.8460 -164.7730 -75.0574 155.2388 52.7713 101.0465
10.05039480 -135.9988 156.5812 -58.2072 -73.9993 -74.6726 159.4364 -163.5596 -72.9287 152.5049 -48.3921 -80.1505
10.11476090 -67.8833 147.2973 55.6245 31.0701 -73.0887 -27.4402 -170.1522 -148.4022 158.9172 51.5592 76.4520
10.17092740 -73.7681 153.4194 -57.6184 -70.6950 -71.4302 151.9973 -173.0266 -71.8622 160.3695 -48.7241 -77.2934
10.21029270 -73.9032 153.9046 -57.8309 116.8093 -67.7938 -41.3371 172.4239 -146.6373 157.8000 -54.1048 86.7123
10.24147670 -143.7117 157.4215 55.8394 -102.0087 -87.7780 -20.1482 -166.1352 -66.8685 144.9216 -171.5064 31.2523
10.30322430 -146.5376 144.3222 52.6178 30.6447 -66.6173 -24.8002 -168.0741 -79.1851 -1.2539 53.7826 100.0228
10.32904430 -73.5445 153.0889 -57.7978 117.5902 -76.2625 -22.1362 -166.8159 -139.4116 168.3157 53.0497 -170.8250
10.41257760 -73.5552 152.8936 -57.7001 117.6938 -79.3425 -16.7630 -165.0121 -139.9118 161.9587 54.4276 83.2803
10.47801950 -130.5045 155.8579 -65.0428 -12.3704 -79.5800 -25.0230 -166.6483 -74.6361 151.9529 -47.5073 98.6880
10.53630470 -146.1442 149.7109 53.9350 36.5523 -73.4101 -28.2892 -170.5141 -149.0543 158.5130 51.3353 76.3670
10.61035400 -134.5636 156.5410 -58.9158 106.6835 -79.8523 -23.5476 -167.5458 -73.8375 151.9967 -47.3481 97.6288
10.68429960 -73.1123 153.5499 54.0111 -113.9362 -81.2085 -28.7406 -170.7256 -149.0331 158.3124 51.2659 74.9728
10.79027340 -73.7187 153.3480 -57.2912 117.2350 -91.0883 -1.5733 -166.0493 -123.5668 155.0780 -48.4059 106.6818
10.87892530 -73.8425 153.3795 -57.5398 116.5554 -79.8421 -23.5852 -167.5802 -73.9412 151.9426 -47.3522 97.7490
11.10943380 -147.8231 174.0646 77.4968 124.1415 -46.3584 -41.9896 167.5585 -110.3129 16.0255 -50.4521 -13.4539
11.49430380 -146.0775 147.9914 52.8591 38.4916 -74.0677 -31.2375 -171.7003 -137.0366 148.9141 -53.8760 -77.6531
11.96484440 -89.9178 36.3723 64.6777 84.1578 48.5521 42.5250 -172.0912 -64.5094 145.8789 -172.2159 48.4452
12.29028480 -144.1921 149.7018 -177.5009 -116.0462 46.6901 -147.1647 -167.3538 -81.4860 6.4694 57.9576 9.5800
12.41059550 -145.2345 161.9906 67.5143 -82.8492 52.1233 -175.2375 -156.4793 -149.2279 160.7151 50.6284 -95.6022
12.91053880 -143.3509 145.5411 -177.9086 75.3841 56.6041 -22.6621 -150.2234 -144.6608 164.4540 51.9134 77.1347
13.10840980 -147.0744 145.8012 51.7356 36.8546 49.5078 29.6860 -160.9438 -79.1317 155.6304 51.9022 -74.3262
14.01685230 -144.3599 147.0216 -179.1124 -111.9541 54.9349 -44.4400 -166.8769 56.6946 24.9355 -44.6435 -75.4011
