# Supplementary material for: Exploiting Sequence-Dependent Rotamer Information in Global Optimization of Proteins
Source: J Phys Chem B. 2022 Oct 18;126(42):8381–90. doi: 10.1021/acs.jpcb.2c04647 (PMC9623586; doi:10.1021/acs.jpcb.2c04647)
Supplement: Supplementary file 2 — jp2c04647_si_002.zip [file jp2c04647_si_002.zip › TripeptideConformations/TYR_HID_MET_new.csv]

0.00000000 -144.7597 149.2566 -175.6984 61.5498 -70.8681 -18.2292 73.0323 -90.3479 -87.1790 -4.9965 -59.6386 -173.5946 179.3037
0.09746656 -145.2057 154.7794 -178.1103 57.3080 -83.4201 1.6374 70.1882 84.0372 57.7077 36.5207 -51.7165 -59.3076 174.0194
0.31271217 -144.8877 150.8107 -173.0845 64.2017 -69.9706 -18.9205 74.6851 -90.5784 -85.4998 -5.8271 -59.4291 -172.3823 -174.5805
0.34965345 -144.7947 149.3661 -175.8185 -121.2011 -71.2311 -17.1075 71.6786 88.4777 -87.0121 -5.2541 -59.3637 -172.1664 -176.9949
0.37958754 -145.0492 153.1854 -178.2609 57.3794 -84.9959 3.2937 64.7222 -100.7542 57.7589 36.4952 -51.7330 -59.7124 173.6793
0.56170390 -145.4390 156.2150 -173.8881 60.7797 -83.0849 -2.6995 70.8749 -92.1489 57.8939 33.1693 -51.2344 -59.8730 174.7833
0.61281072 -145.0744 152.9267 -178.6353 55.2131 -84.8549 3.9293 67.1057 82.5247 58.0952 33.9668 -51.5805 -59.4956 173.8753
0.67386374 -144.9273 151.7020 -173.0737 64.1323 -72.1473 -16.4641 64.2462 -99.7367 -88.4035 -3.8343 -63.0357 -63.2758 -173.7433
0.73530769 -145.2478 153.5012 -176.2649 -121.4149 -77.5721 -12.6905 62.7424 66.2047 62.1377 169.7099 -51.1775 -61.4158 173.0619
0.76730600 -144.7132 154.8388 -178.0413 57.7914 -84.3488 3.2816 69.8014 84.0941 57.2385 36.2758 -52.7747 -56.0823 -65.1758
0.80605961 -145.6478 149.7760 177.5282 78.4276 -146.2482 149.3939 -164.8199 -82.7539 -67.1219 153.4139 -65.6197 -65.2843 -177.3741
0.86916153 -145.6234 148.8429 178.1886 -97.7024 -146.7595 159.7851 66.1312 85.4593 -73.3352 156.6938 -62.7355 -62.5668 -178.3641
0.95643535 -145.0426 151.7202 -177.7158 -123.9815 -78.9910 -9.2820 60.2283 62.8001 62.1528 171.7596 -51.1464 -61.0325 172.8527
1.01042680 -144.6665 153.4837 -177.9903 57.8859 -86.3384 4.8902 64.1762 -100.2359 57.1514 36.2487 -52.9739 -56.4701 -65.1808
1.03957621 -144.9351 151.4946 -173.2830 63.5770 -71.6281 -16.5243 66.0561 -97.7969 -90.1601 -2.8825 -60.7628 -59.2452 -66.2356
1.07057057 -145.2410 158.2451 -177.5934 -118.1834 -63.5483 -25.7899 -56.8309 -65.9044 -96.0235 2.0647 -57.8451 -176.3446 -175.2352
1.10908524 -145.3165 157.5348 -177.7515 60.3669 -63.2882 -25.6301 -54.6316 114.1235 -99.2301 3.5806 -57.5481 -178.2581 -179.4742
1.14435565 -145.2633 157.6909 -177.4425 61.2446 -63.8760 -25.3479 -55.5547 113.8263 -95.6878 1.7184 -57.8960 -176.2144 -175.2889
1.16959406 -144.5164 156.6873 -171.1568 59.5194 -81.9565 -17.7121 71.1574 -92.5264 -88.3580 150.4934 -60.6678 -174.1755 179.3359
1.19100569 -144.9843 150.5504 -171.3901 62.2261 -68.5421 -19.5755 71.8538 -92.8365 -134.0974 25.7116 62.3990 177.5700 175.4002
1.22142149 -145.0722 145.1414 -177.8837 60.2282 -67.3000 -19.3372 78.8131 -59.0524 -118.5717 16.9470 -62.6848 -66.3747 179.2996
1.24331507 -144.7069 148.2305 -175.9328 58.5063 -71.6814 -15.7451 66.0498 80.6269 -87.3631 -5.4249 -58.9546 -58.4174 -65.9914
1.28588181 -144.7430 147.9156 -175.6028 61.5441 -71.1031 -17.4700 72.0961 89.4655 -89.8936 -3.6488 -57.3360 -175.9883 70.6853
1.31029850 -145.3248 156.9516 -177.5462 -118.7531 -62.9834 -26.8361 -55.7008 113.8595 -97.5383 3.3090 -54.5087 -60.0815 177.4355
1.33649636 -144.7835 145.7218 179.9147 -123.5648 -72.9562 -12.8121 71.2339 96.9731 -123.3575 21.9676 -63.7317 -177.4968 176.9942
1.36811439 -145.4485 158.6079 -176.8700 61.1747 -61.6020 -28.0215 -54.6076 113.7399 -99.6180 4.9237 -54.9106 -60.1338 177.3702
1.40815319 -145.8004 150.4184 178.0729 77.9955 -143.4494 146.5106 -167.1328 -81.3917 -64.0617 155.8508 65.0724 -179.2266 179.3088
1.42994630 -145.7797 149.5018 176.5881 -100.1452 -144.9353 146.0909 -164.1804 -79.9581 -70.5104 155.2732 -64.8282 -176.1406 -69.3775
1.45799174 -145.8283 150.5534 178.1700 77.7987 -143.1192 141.3627 -164.3051 -76.0575 -71.1521 158.8658 64.9977 -74.3076 179.1467
1.48336591 -145.3981 157.5127 -177.9935 58.7864 -58.7184 -33.5109 -177.5251 77.3654 -96.9713 4.7527 -55.7526 -178.7561 -179.0826
1.51522555 -145.7688 149.4682 176.5245 -100.3427 -144.9148 145.7611 -164.1847 -79.6206 -70.7892 155.2554 -64.8012 179.8102 70.1127
1.54447606 -145.3074 147.2884 -175.3868 62.9082 -67.9442 -16.0625 79.7781 -53.5814 -123.5522 20.0140 -63.2356 -175.5418 175.9830
1.57655030 -144.5498 156.4504 -171.5659 -123.1944 -81.5175 -16.8912 71.3129 88.3438 -88.3464 150.3719 -60.3273 -172.7010 -176.9268
1.59756966 -145.3189 158.0563 -177.6553 61.1996 -63.1112 -26.3228 -54.5702 114.0933 -98.1221 3.2580 -58.6842 179.9131 69.6431
1.61878136 -145.3323 157.7038 -177.4459 60.6860 -62.7604 -27.8191 -56.9086 -66.3824 -97.1427 3.4870 -55.8419 -57.1254 -65.6245
1.64881137 -144.7092 152.1249 -177.5833 -123.7901 -80.7436 -7.3855 59.5383 62.4635 62.0005 169.6727 -52.5357 -57.7871 -66.3455
1.67614264 -144.6124 158.0786 -170.4319 61.5462 -84.6389 0.2734 68.5140 -92.7017 -133.5695 156.0235 -64.1244 -173.0272 -69.1015
1.70217989 -144.8698 150.0629 -178.0159 -123.9681 -78.1414 -15.7242 59.9026 66.2323 60.2404 175.6847 -55.0564 -176.2821 -178.9491
1.72546561 -144.7425 144.9529 179.4894 56.8620 -73.0172 -12.6539 72.1065 97.9207 -122.7874 20.5868 -61.6681 179.6443 69.7827
1.75691946 -144.4972 154.2627 -171.4478 -123.7042 -82.5074 -17.4212 73.7071 91.6321 -87.3764 150.9298 -60.1186 -174.3717 179.2585
1.77807932 -145.8366 148.2592 176.1127 79.3426 -145.5320 157.6438 67.8878 86.1146 -75.5446 158.2475 -64.3077 -175.4235 -69.1876
1.80095458 -145.2781 156.3302 -177.8170 58.5176 -61.0391 -32.1404 -176.3307 -111.6309 -92.7100 2.0249 -56.9472 -178.2985 -179.5945
1.83768473 -145.4609 148.8718 179.6149 -100.5660 -148.2706 161.8799 65.2596 85.8632 -74.1405 156.4226 -64.0403 -177.7854 179.9343
1.86265485 -144.6371 163.9668 -174.9577 -119.6629 -71.6255 -15.9869 -56.6453 -67.6128 -133.0721 156.3867 -61.6872 -173.2231 -68.2270
1.89841372 -144.7476 165.5077 -174.3994 -118.0132 -71.4314 -12.0256 -56.5402 -67.8105 -130.3301 153.4595 -57.0012 -177.3483 -177.4999
1.92136237 -144.5613 159.8346 -166.3573 -123.5351 -77.9920 -7.1655 66.7272 -102.0217 -145.3954 160.8777 60.5338 177.2620 -71.3432
1.95076190 -144.6849 163.4246 -174.8624 59.5871 -71.7267 -15.6596 -55.0386 114.0915 -133.0835 156.3266 -61.7146 -173.2426 -68.2016
1.98525448 -144.8728 154.2408 -174.1762 -119.0518 -81.5315 -12.7584 73.2054 -86.7950 55.3075 37.6002 -57.9975 -179.9137 70.0139
2.01542455 -145.7157 158.1892 -177.2907 59.2384 -57.4350 -35.3638 -168.7269 -26.1258 -107.9646 12.4036 -50.0336 -58.2172 173.4846
2.03947192 -145.0923 150.6542 -170.8446 61.8645 -69.0792 -17.1328 65.7091 -100.1460 -130.2278 23.2406 62.6772 168.9669 65.5282
2.06088423 -145.1977 167.4658 -171.0133 64.9314 -61.3705 -21.2456 -55.1796 116.8283 -81.1990 -8.9610 -62.0844 -169.9222 -64.4634
2.08714900 -144.2951 137.2030 -178.1579 90.2124 -146.1746 8.7181 62.4152 -96.1954 -84.0001 155.9596 -59.7776 77.8042 178.9058
2.10769446 -145.2873 156.5344 -176.4520 -121.4748 -63.4104 -25.5111 -55.3160 113.8722 -136.2337 27.3660 61.4933 178.5399 178.6419
2.13898108 -145.3515 147.3039 179.7955 -101.5953 -150.0100 146.5663 179.9251 71.9104 -150.0933 156.4274 62.3295 -178.4816 -69.7623
2.16003552 -145.3756 166.2251 -172.7693 -116.3912 -61.8529 -16.0870 -56.0501 -56.8312 -68.5961 -17.0086 70.1905 -173.3390 178.8201
2.19081683 -145.1620 167.1373 -171.3595 -113.9312 -62.0794 -20.5775 -56.3102 -56.9863 -80.8699 -9.2150 -62.1195 -169.5182 -63.7951
2.21483917 -144.8795 149.1469 -176.3484 -125.0672 -69.7852 -15.1384 63.7222 78.9901 -132.9980 25.4620 62.4573 170.1363 62.4732
2.24432007 -145.7113 156.7851 -177.6486 59.1470 -60.4538 -33.6069 -176.9804 -130.3158 -112.0668 18.1454 -59.8848 -64.3198 -176.0539
2.27072992 -144.5451 143.4596 178.3774 54.5831 -67.7606 -36.0062 -169.4373 -83.5338 -100.1460 7.5548 -49.8817 -58.6495 -175.7993
2.29112415 -144.7881 154.0177 68.4181 109.8072 -72.6750 -15.8266 62.8769 -97.5599 -93.4172 -1.5365 -63.5505 -62.1399 -175.0385
2.31890683 -145.2591 160.5725 -163.5874 63.2749 -67.0245 -13.3914 71.6757 -101.2356 -69.9591 -16.2353 70.2507 -173.9538 177.8451
2.36460700 -144.4942 162.3810 -173.6782 -128.0171 -109.3295 0.9573 63.9510 -94.2955 54.5146 42.3533 -69.6067 67.0198 63.8447
2.38849687 -144.7867 158.3041 -168.7816 -118.6224 -81.7202 -9.6100 67.2121 -96.1452 -108.7083 150.0850 -58.7361 -59.3938 -67.2327
2.41043379 -144.7703 169.3097 -170.2430 -116.3137 -65.0575 -20.9576 -54.8257 115.3791 -146.6491 159.7800 61.5292 177.6129 -179.7228
2.43176609 -145.5570 170.0796 70.0484 105.6643 -64.0244 -14.3429 72.6097 109.2959 -124.2645 16.5552 -67.8271 -178.9652 175.7358
2.45962146 -144.8249 151.9180 68.8482 110.6766 -73.0704 -15.6476 66.5996 -96.6652 -91.1732 -3.0424 -60.7637 -174.4580 -179.7711
2.48596726 -145.6327 155.9035 -178.7248 -120.9239 -59.2304 -31.8770 -178.0072 -118.6175 -118.4178 20.5254 -57.1179 -179.5163 70.1687
2.51422871 -144.9958 160.2479 -165.2846 65.6242 -76.5666 -7.9479 76.8207 86.8182 -136.6408 145.9515 -176.3838 58.7717 -179.1254
2.53874775 -145.5939 154.6126 -177.2429 -121.8474 -62.7434 -31.7421 -57.5136 -68.7194 -115.7352 19.7847 -73.8160 69.5486 63.5538
2.56516273 -145.1533 155.6960 -177.7321 -119.3290 -63.2661 -30.0469 -55.7354 113.7239 -85.8878 -3.4817 -59.1225 -67.2780 96.4003
2.59324575 -145.3041 161.0873 -164.0679 64.8505 -66.7069 -13.3718 75.1371 81.9972 -70.2636 -16.0923 70.2061 -173.4985 177.9884
2.61392482 -145.2392 158.0119 -176.7084 -118.4602 -61.8559 -30.8230 -54.6306 113.3095 -86.1615 -3.0677 -59.7393 -67.2259 96.7689
2.65627315 -144.8808 157.8919 -167.1543 -117.0609 -78.3266 -8.4502 78.1463 102.0684 -122.7449 152.8029 -66.7751 -66.7305 -177.0701
2.67664615 -146.4031 179.7635 78.3556 -73.7695 -59.4531 -21.9373 -56.1043 116.0794 -122.6078 17.1439 -56.4933 -176.5150 -179.5847
2.71054211 -145.5391 157.9853 -174.6828 61.0557 -62.5388 -34.7429 -176.9837 -101.3570 -92.9817 2.9988 -69.2182 73.7865 175.0922
2.73441583 -144.0765 135.6653 -175.7270 -91.0242 -144.5631 8.8407 62.4630 -95.9328 -83.2975 158.6108 -60.0812 77.8656 179.4645
2.75520154 -144.5380 147.1629 -177.1111 -123.0079 -71.0821 -17.2055 61.9215 73.0044 -78.7667 -17.2588 -165.7430 175.0326 -179.9896
2.77834260 -144.4873 144.1512 178.5618 -126.2073 -73.9838 -13.3840 66.3124 80.0456 -127.6363 25.8460 -155.7196 177.1224 -179.7740
2.80570393 -145.0174 158.5323 -177.5027 -117.0991 -64.3158 -21.6077 -56.6444 -65.7169 -74.7289 -18.7833 -167.5680 174.6807 -179.9517
2.83165353 -146.3669 -179.9389 78.4429 -73.7257 -59.1765 -22.4292 -56.9766 -64.4981 -122.4435 17.2570 -56.4570 -176.5379 -179.5480
2.86134131 -145.0438 157.7334 -177.4933 -117.0447 -64.6116 -21.5813 -55.2389 113.6698 -75.1795 -18.5270 -167.5137 174.6548 -179.9548
2.88608148 -144.7613 164.2699 -173.8921 60.4471 -70.4746 -16.3502 -57.0631 113.0000 -127.3389 153.4645 -64.2876 83.0616 -177.2502
2.91289816 -144.6633 162.3990 -173.6169 52.4209 -108.4194 8.7136 65.0929 84.8131 56.6742 35.1242 -59.5389 80.5843 -176.1678
2.93393095 -145.0051 154.8545 -167.9943 61.8812 -68.2911 -20.2345 69.8369 -99.0146 -124.1469 5.8703 59.3435 68.6112 67.8779
2.95746173 -145.2658 157.5256 -177.5250 -120.3012 -62.1629 -30.7953 -163.5070 -29.5914 -94.3866 2.8589 -57.6793 179.7632 69.6317
2.97982407 -144.4481 155.5557 -173.2507 57.7389 -80.2626 -18.1340 64.1861 75.8953 -80.3939 139.9221 -170.1021 177.0497 179.8976
3.00198709 -145.2988 164.9788 69.6604 108.7528 -65.4646 -17.7356 -57.3747 -65.1784 -115.7558 11.7334 -61.5057 -176.3047 -69.3083
3.02717666 -145.6575 149.8988 176.3358 74.8251 -145.8100 146.0663 52.0266 40.1017 -79.1469 153.1307 -64.6259 -178.1337 179.4676
3.04740893 -144.8330 159.9218 -173.2895 52.7918 -95.1663 -17.1290 58.8373 68.6707 58.8704 172.7400 -68.1571 74.9418 -178.3117
3.07024085 -143.8250 169.5670 -175.2282 66.8939 -66.9993 -12.0270 -55.4711 -52.6094 -74.4136 -15.3302 85.0590 -57.7666 178.8902
3.09428610 -145.0826 160.6165 -176.5945 62.0080 -63.2494 -20.5563 -55.8695 -61.5846 -72.3531 -20.8342 -168.3231 177.0558 -71.2463
3.11539309 -144.9793 158.4923 68.3512 -73.4729 -65.6393 -24.3730 -58.0715 -65.6100 -98.9141 3.2676 -59.0123 -57.6889 -65.4546
3.14318890 -146.3633 178.8136 78.0910 -73.7495 -61.5208 -19.6766 -58.5024 -65.4405 -121.1336 15.1909 -52.6476 84.2586 -175.7344
3.16480123 -145.5293 153.6228 -176.1120 58.7942 -65.0818 -28.4579 -171.0332 -103.2713 -116.7469 22.9568 -61.2328 84.9673 75.2216
3.18622674 -145.5176 155.7035 -178.6022 58.3447 -60.9669 -30.6672 -164.3214 -29.0253 -119.6111 21.3866 -57.8169 -178.7410 70.2783
3.21407473 -79.7905 152.4009 68.1855 -78.8646 -72.0510 -16.4575 62.5873 -97.6334 -92.5180 -1.2193 -63.2079 -62.0591 -174.8947
3.23950239 -145.6311 156.8618 -179.0584 -119.1381 -62.5711 -25.1045 -56.5004 -66.4849 -126.1040 27.2844 -157.7295 63.5425 179.6490
3.25965006 -145.2690 164.8766 69.5400 108.4065 -65.4898 -18.1431 -57.4426 -65.2742 -115.1560 11.8267 -61.8785 -179.7706 70.0246
3.28148626 -145.2761 166.9453 -174.4627 -118.6810 -57.4695 -23.3022 -174.0925 -110.5041 -66.2955 -17.1212 71.0890 -173.4374 178.6573
3.30637463 -144.7205 170.6333 -167.3415 62.0266 -62.7871 -27.7569 -56.5531 114.4366 -150.5217 160.3118 66.0126 -70.0830 -63.8973
3.33171818 -145.0545 158.3939 68.4940 -73.7270 -67.7307 -19.9333 -57.1030 115.6842 -101.1518 2.5810 -63.5605 78.4187 71.0305
3.35678817 -145.1942 167.4204 -171.9262 62.4092 -58.2259 -28.2403 -175.3091 -110.0637 -78.0324 -8.9394 -61.3227 -169.1166 -62.1677
3.38493416 -136.7599 157.2658 -60.8879 99.8047 -63.9140 -24.1084 65.7825 86.0416 -97.9284 2.3465 52.6530 60.7224 177.7208
3.40909484 -145.1907 157.1099 -177.1409 -120.5873 -62.9120 -31.8988 -175.0560 -144.6306 -84.7248 -2.7252 -60.6452 -67.5616 97.4887
3.43399916 -144.9261 150.2866 -167.6553 -107.0806 -75.0129 153.5508 60.9863 22.2334 -71.0357 142.1098 -175.8753 58.9890 -178.9594
3.45437557 -72.5078 155.7573 -58.7387 -73.3919 -65.0126 -22.9764 61.9883 -98.2649 -98.5700 2.1846 53.0067 61.1013 177.4280
3.48043452 -144.4082 154.3741 -172.6388 -124.3595 -81.8012 -16.7289 62.9496 75.6549 -79.0764 140.2783 -170.0923 176.8333 179.8876
3.50173448 -144.6919 164.9857 -174.7923 58.9692 -64.3550 -24.5226 -174.1072 78.8302 -125.4240 146.6104 -172.9480 55.3429 63.1499
3.52694009 -145.0474 155.6708 -178.2773 59.9648 -61.9503 -31.3053 -174.8264 78.7805 -78.1357 -14.5751 -166.2854 171.6219 67.4714
3.56803496 -146.0242 -179.6408 78.3105 -69.6025 -70.5323 -13.6889 70.6234 97.2336 53.3753 39.4725 -64.2705 177.8754 -72.4069
3.59373063 -145.0629 155.5654 -178.2011 60.0264 -61.9904 -31.5366 -175.9473 -108.5917 -77.8132 -14.7195 -166.2955 171.6691 67.5031
3.61654476 -145.4423 162.4024 -163.6995 -117.1550 -66.5530 -13.2589 74.7329 80.8830 -69.7248 -16.3881 64.7299 78.4498 -176.6369
3.64995552 -144.7213 169.9254 -166.9314 -116.5881 -63.9243 -27.8575 -56.9815 -60.5184 -149.9430 160.0921 65.3589 -75.7385 -174.3051
3.67098549 -144.8350 164.3088 68.6916 -73.5673 -66.9231 -14.1206 72.3456 94.9469 -122.8387 11.8596 69.6704 173.9702 71.8090
3.69370008 -135.4060 157.0816 -60.7065 -81.1789 -67.0642 -16.6744 64.7159 83.3619 -79.9225 -10.0750 -61.8971 -58.7696 -65.9795
3.72314539 -145.1109 169.4458 -170.0362 -115.5067 -61.9256 -15.8507 -56.0148 -54.6563 -71.0432 -14.3867 64.0929 71.9367 65.2156
3.75918783 -145.2852 146.3543 176.1581 77.6763 -134.8566 134.9926 -61.4837 -83.5852 -82.3202 141.9772 -169.0018 175.9770 -71.1450
3.77946152 -145.0715 166.8877 -174.6056 59.9487 -57.7750 -22.6096 -172.6018 77.5191 -67.0075 -16.7608 71.7228 -171.8198 -67.8260
3.80133863 -145.2190 158.4313 -175.7846 62.4303 -63.1856 -30.8918 -57.2886 -67.2147 -87.1248 -3.7377 -77.3025 64.8767 -105.1840
3.82325339 -145.2553 174.3047 71.0683 -77.2168 -60.6593 -20.5458 -56.7227 -64.3719 -131.7415 20.4179 65.6779 -179.3131 -179.4603
3.85402444 -145.0833 166.9077 -174.4493 -117.8977 -57.3628 -23.4397 -174.2485 -110.7328 -66.8566 -16.6954 71.7920 -171.7404 -67.8017
3.89325600 -144.9974 162.6742 -162.9864 -121.7691 -66.9013 -13.5301 71.1901 -101.7982 -71.5817 -14.3043 64.3618 72.7420 65.4495
3.91343721 -145.1826 156.5706 -177.7283 -118.8136 -61.4765 -32.1286 -176.2930 -109.8006 -80.0422 -11.7455 -163.7024 57.6152 64.8943
3.94262284 -145.5639 155.5854 -179.2285 58.3691 -59.7875 -31.0816 -175.6548 79.4982 -120.6535 25.6000 -155.7605 175.5413 69.3556
3.97075135 -144.3748 155.9085 -176.0186 -122.6789 -84.1764 0.3348 69.3822 77.3670 -138.5884 160.1300 -119.3166 -63.8467 -69.7952
3.99597984 -143.4367 131.3583 -171.0919 97.7299 -142.8349 12.6155 64.7923 -91.5929 -83.8278 157.6005 -75.4876 66.7105 67.6943
4.03311653 -145.3223 161.5097 -163.5778 61.2034 -66.3953 -14.1496 75.2323 84.2641 -69.7482 -16.2068 64.5752 78.3274 -176.7106
4.05469422 -144.0287 166.1363 64.0530 -80.2322 -62.6140 -21.3330 -56.6088 -64.4478 -128.1945 20.8032 64.3404 -76.5131 -178.2742
4.08504259 -144.6717 162.4473 -175.5267 59.3995 -57.8241 -37.4197 -176.7341 -107.4840 -92.7659 3.4250 70.3141 -179.1460 -177.6651
4.12342941 -144.8989 148.9752 -172.7065 -115.2647 -68.9245 -22.7840 68.2601 -98.8471 -84.9745 -9.3566 -161.6795 64.6521 -99.7954
4.14664602 -136.0733 160.3695 -61.2798 99.9664 -78.5073 -10.4061 62.4156 -100.0099 -71.9814 151.6563 -63.3176 -179.4594 -73.0552
4.18491235 -144.4921 140.9553 179.4138 56.0182 -71.9120 -16.3895 74.5866 103.3620 -117.1263 16.6158 -63.7455 -94.5120 70.4705
4.21707106 -81.5912 159.3970 69.3397 -78.4223 -61.1812 -31.8339 -176.1661 -112.4933 -97.3003 5.7334 -61.7166 -176.2454 -69.0858
4.24767236 -144.1098 177.5320 -161.5552 -105.4544 -63.4238 -14.9771 -56.7384 122.6777 -76.7873 -13.5541 77.8231 -69.7550 -77.2197
4.27203296 -145.5770 178.0621 72.9591 -77.5808 -77.3961 15.4762 67.1966 83.0565 58.1030 27.2540 -57.3518 -67.8848 101.7473
4.29516215 -145.5695 168.6356 -173.7862 -118.7466 -57.0464 -23.8369 -174.3480 -110.5433 -65.8906 -17.1239 65.4636 79.4070 -176.3200
4.31846239 -146.3290 -177.5003 80.6806 113.8899 -69.3844 -1.9318 67.0411 86.6493 56.9689 41.0455 -157.2796 64.4072 -179.9407
4.34195267 -143.5298 174.0474 -165.0951 38.5623 -63.0163 -21.9254 69.3940 -92.9268 -84.2574 -6.8115 67.8210 -72.7892 -69.7405
4.37342073 -144.9129 153.0921 51.8825 84.2832 -88.4556 -17.3193 62.3933 -100.1590 -81.0124 -5.2335 62.2795 71.4234 176.1310
4.39465115 -146.2353 -179.5082 77.7039 -74.7382 -60.0300 -20.6355 -57.0144 -64.7028 -124.1685 20.0870 -154.7876 63.9476 179.6716
4.42415425 -145.1771 174.4851 -161.1534 -110.3154 -61.8738 -23.5945 -58.1517 -56.5224 -93.4512 -0.0915 -63.2072 85.0404 74.3615
4.44689073 -145.1495 160.5309 -176.3139 63.0453 -62.7335 -22.3157 -54.2256 114.0041 -75.4367 -16.7066 -164.7343 66.9376 -98.7925
4.47258338 -144.8612 156.5406 68.4038 -72.7684 -65.3341 -31.8882 -174.3994 47.2711 -86.2264 -0.2890 -64.5043 -67.9837 100.4973
4.50562027 -143.8355 -172.1872 73.5056 105.0328 -67.3093 -5.3477 62.5027 -105.1992 -136.9555 149.1316 -172.2140 54.7435 62.6743
4.53155893 -135.1507 157.3076 -60.7577 98.7856 -81.8664 -14.3360 57.8940 -101.8182 -78.6756 151.6944 -66.7642 -64.3230 -175.6230
4.55580489 -144.6392 153.0571 -174.1827 62.9982 -76.6264 -5.9298 65.8744 -94.2434 -81.0527 -12.0964 -86.6120 64.1907 -179.4733
4.58838118 -135.1241 157.2777 -60.7647 98.6501 -81.2743 -14.1600 63.6165 81.0388 -78.8110 151.5477 -63.5746 -60.5206 -67.6429
4.60860460 -145.4136 165.4064 -172.1755 64.2948 -56.5204 -35.8829 -176.7132 -108.3532 -105.4434 5.0144 58.4150 65.0270 172.1916
4.64023120 -144.7885 159.2253 -168.0792 -118.5678 -79.8113 -3.3814 67.5918 -102.1391 -135.2480 144.2446 -166.9377 75.1333 -96.4736
4.66260276 -145.5428 155.9761 -179.4729 -119.6399 -63.1223 -24.6795 -56.8685 -67.6048 -126.9202 27.9442 -161.9636 59.6569 -98.9369
4.68938285 -143.8395 151.2859 50.4196 -91.1141 -68.1538 -27.3321 -57.8059 -65.4974 -92.5487 7.5144 63.6471 -71.9589 -64.9177
4.71054145 -136.5667 158.2006 -61.0881 98.6647 -69.8100 -11.1980 -58.7588 -68.4944 -71.4222 -17.5601 -62.9292 179.7109 -72.1302
4.75392270 -145.0034 167.6552 -169.9827 -109.1116 -61.2191 152.3515 -53.5950 111.4668 -71.9058 156.3202 67.0525 -177.1285 -69.6651
4.77681995 -73.6278 154.0733 -59.3400 -74.7961 -80.1434 -8.8919 61.7373 -100.5131 -145.3149 159.5906 63.0177 179.5176 -70.5838
4.80285352 -135.4403 156.8297 -60.7584 -81.4222 -67.0946 -18.0160 -58.0978 -66.9675 -77.9647 -12.3051 -59.6369 79.2497 -178.7628
4.83145478 -144.6660 154.7228 -178.1644 56.7728 -90.4207 14.4800 65.9462 78.1153 47.4775 37.6373 64.1775 -87.9101 177.5232
4.85246157 -73.6396 154.2764 -59.0741 -74.8085 -88.3801 3.8680 70.1093 93.2296 -132.0022 154.0291 -63.2539 -176.3916 -69.9409
4.87277875 -145.0817 160.7413 -176.4480 62.7731 -63.5158 -19.3582 -54.1634 114.4992 -66.1179 -32.5657 -175.2231 -83.7650 -68.8380
4.90291096 -145.0540 157.1206 57.7051 87.1383 -107.1805 -7.7465 -58.3070 -74.5344 -79.4081 -6.8299 61.1839 69.8116 176.8104
4.92394250 -144.5619 150.5007 -175.1324 60.9607 -77.7033 -4.4683 58.7373 -100.1072 -81.7321 -12.0440 -85.7530 63.0459 178.5476
4.97269340 -146.2589 169.3721 -172.5094 -111.7345 -76.9792 58.4767 -56.1941 -74.0085 -140.7214 166.9597 58.1648 74.2402 -177.5239
4.99404394 -144.9926 159.0030 -177.1802 62.1174 -65.3616 -18.2900 -55.1559 113.8709 -66.6327 -32.8548 -174.9857 -83.7037 -68.8271
5.04439572 -73.6584 154.4545 -59.5694 104.7917 -80.9776 -7.2924 65.5775 -97.5124 -143.0516 167.9801 56.9887 68.7149 65.7739
5.06678757 -134.3302 161.5467 -58.2597 -80.9415 -86.3728 7.7461 69.6341 83.3442 -135.3252 162.4763 80.1657 -58.8661 -64.3227
5.08882733 -135.4554 156.4763 -60.5684 98.9124 -67.4339 -18.1518 -56.9930 116.4900 -80.9572 -9.2649 -63.1768 179.3937 69.7321
5.13204600 -135.0633 156.4078 -60.8883 -80.7825 -79.4545 -13.2147 -58.8121 -69.9018 -147.0029 159.3672 62.0230 -179.8941 179.8077
5.15739207 -144.9653 157.9248 69.9932 112.8559 -69.0532 -27.1515 63.2113 -98.1120 -84.6469 -30.0007 179.9209 -85.2185 179.7716
5.17948533 -145.7595 157.7573 -177.9317 -118.6300 -62.2453 -27.1134 -56.5512 -66.2984 -116.7260 18.7223 -154.5767 97.0240 -65.7817
5.21348510 -143.2624 125.2901 177.0931 75.7798 -152.1684 10.3276 63.4593 -91.3158 -138.7397 156.5474 66.2173 -71.9393 178.8624
5.23779841 -144.6974 154.1057 -178.6354 56.7013 -89.0605 13.4682 66.3431 78.1505 47.0636 38.5553 64.0422 -84.5579 -67.3296
5.25887310 -135.0397 155.7968 -60.9484 98.9141 -77.7272 -17.3563 -57.2699 116.2744 -129.8854 154.0864 -65.1472 -65.7804 178.2992
5.28666968 -73.5209 154.6545 -58.7574 -74.7132 -67.0291 -19.7100 63.1453 -99.9536 -77.4223 -17.5881 -165.1549 58.3504 64.0242
5.32560111 -135.0268 155.9967 -60.9368 98.9013 -78.7237 -16.1028 -59.0310 -69.8331 -136.8226 154.6402 -64.1689 -174.7260 -69.3237
5.35277348 -143.8963 145.3320 -175.1248 -105.0922 -139.2086 152.4542 -57.3796 106.3212 -132.6686 155.1523 -67.5513 -93.5846 67.5025
5.37410593 -145.0782 148.7654 -173.2354 76.3096 -148.3188 161.0590 63.5988 -92.8152 -130.7295 155.6926 -67.0698 -94.0061 66.6502
5.39441034 -144.6693 151.8527 -177.5589 57.2172 -86.7834 2.6540 64.9018 -97.2694 56.5104 45.1666 -134.6547 -60.4001 179.5580
5.41901489 -144.7495 165.3585 -174.1045 60.7775 -71.6142 -10.4480 -56.3403 -67.9975 -135.7248 143.1778 -168.1079 75.5792 -95.8083
5.44370739 -146.1107 165.9029 76.6297 -65.4819 -105.7278 13.0009 63.3348 -95.7856 55.7715 32.9842 -57.1792 81.3307 -175.1216
5.46614736 -143.9300 -169.9104 75.1935 -75.9786 -65.1726 -13.3107 -56.2812 -64.5322 -130.6065 158.9693 -59.7144 -172.1449 -66.8216
5.49388651 -144.8346 149.5850 -176.5727 -117.8873 -74.5115 -16.8439 81.0833 -75.0003 51.7683 21.4100 61.1246 69.4594 -178.2029
5.51426402 -73.9206 155.0567 -58.5527 105.5941 -81.1853 -12.4105 62.0206 -101.1276 -70.4531 155.8549 67.7072 -173.8801 -68.7946
5.54460605 -144.0609 156.5390 -170.5890 55.2448 -79.6953 -8.1329 64.0091 82.9803 -146.8829 161.6144 74.9312 -72.2046 -174.1167
5.56552414 -83.4090 179.5205 77.9575 -80.1716 -60.5596 -17.1537 62.4488 -101.8200 -129.4736 22.2608 -160.1264 59.7846 -99.3226
5.59317661 -143.9567 165.4023 67.6628 -74.9343 -84.9906 8.4499 68.9597 86.4970 -124.4316 160.2593 -70.1429 -66.5499 -175.0501
5.62548357 -145.7788 166.7173 68.1555 -86.2876 -141.4029 160.6831 -168.4038 68.4073 -71.1248 163.6524 66.0085 73.8526 66.0666
5.64893094 -142.7892 147.2134 -175.9151 61.6189 -128.0033 5.7434 -53.8996 110.5835 61.3166 169.3961 -63.7303 75.1257 -177.8704
5.66917354 -144.8654 157.4256 -177.5085 -119.7813 -64.7068 -33.7916 -175.1938 78.9545 -72.8688 -34.1176 -174.2282 -83.3304 -68.7154
5.70074639 -144.9705 159.7646 -165.9854 65.4309 -77.1838 -7.0738 77.0430 87.0740 -135.2577 142.4769 -166.7837 93.6794 -66.9348
5.73511524 -144.7988 164.8656 -174.0708 -117.2882 -71.6571 -9.9610 -54.5869 113.3137 -136.0927 142.0134 -167.8286 93.0872 -67.1616
5.76569112 -144.7087 154.9338 68.6289 -72.6275 -71.5773 -27.1924 -56.9744 115.7028 -78.9317 -30.8976 -176.9565 -85.7313 179.9109
5.78715595 -135.5561 156.5374 -60.7631 98.3572 -64.7458 -23.5286 -161.0204 -36.1865 -75.7434 -11.8127 -58.8692 79.5955 -178.6947
5.83396769 -144.9915 151.5893 -174.0015 62.2417 -74.5383 -9.0161 65.1285 -90.9065 -135.8313 29.3437 65.4735 -84.6241 -71.3011
5.85941115 -143.4795 138.2488 -178.4417 -99.7824 -141.7351 150.2786 -59.1501 -81.8553 -137.7550 154.9315 -78.5686 -78.3239 99.6381
5.88615213 -145.8102 168.1156 70.8837 -84.3880 -126.7344 152.6450 -57.9125 110.4275 -145.3315 138.4092 -171.6576 -82.1450 179.4565
5.92119786 -135.0839 156.2091 -60.6595 98.9074 -78.3892 -14.7760 -59.0286 -70.0023 -145.0502 144.3867 -172.7516 173.7636 68.7233
5.94583216 -144.6066 154.0604 -178.2965 59.1921 -89.3880 13.1532 64.5481 -98.0484 53.6095 18.4652 63.5368 67.8794 69.0195
6.05118059 -144.7949 150.5941 -172.4807 59.9041 -69.6282 -15.4517 74.6786 -79.5582 -135.6312 23.1707 74.0109 -69.5387 -171.8493
6.08057972 -135.4343 155.9736 -60.5211 -80.9762 -65.3253 -24.3466 -172.6678 78.4827 -71.6004 -20.1509 -169.2631 174.7613 -179.9874
6.11714785 -145.0730 165.0658 -159.2675 -114.4601 -77.0873 -4.1212 65.7269 -97.6202 -142.6386 159.0730 71.1140 -78.2924 -74.2905
6.19380714 -144.6835 159.8587 -164.5145 61.1557 -76.9075 -5.3389 52.0942 44.8749 -145.1173 160.1463 69.4737 -77.8821 -70.5748
6.22210588 -135.4856 155.9355 -60.4790 98.9151 -64.9839 -25.3902 -174.5885 -109.7003 -71.7544 -19.7900 -168.5386 61.6982 -179.8415
6.24763713 -73.4262 153.9427 -58.8207 -74.5563 -75.0845 -15.5445 68.3569 87.3729 -143.6287 135.3328 -170.7932 -76.4414 -65.8539
6.27082331 -143.7849 -158.3625 73.5261 113.8203 -87.2429 -3.8668 64.4283 88.7005 51.2922 44.0547 -77.2208 70.5560 -179.7834
6.30982753 -140.5720 122.0843 -177.2295 85.1569 -135.8133 -6.6123 -55.8035 -76.5089 -150.7679 140.6026 -172.3493 178.3179 -70.3222
6.33069564 -146.3485 178.5357 77.9892 -73.6899 -59.8084 -24.2174 -57.2498 -64.8671 -117.6418 15.7104 -153.5670 97.5249 -66.2276
6.36564975 -146.2557 176.8953 79.2890 113.2642 -64.0973 -21.6931 66.5183 87.8315 62.7273 -42.7854 -165.6240 174.8000 68.7189
6.41915761 -141.7728 128.9684 176.9948 -99.1687 -135.5248 -0.2167 -53.7407 107.7166 -79.4202 -30.2311 -172.5996 -90.6633 -78.1698
6.46316854 -144.2411 156.6438 -170.2125 -123.7674 -83.4930 0.7019 65.1133 88.1517 -144.2410 159.8936 61.9700 -89.9206 -72.6199
6.53664242 -144.8433 150.2506 -174.8791 62.6943 -75.3353 -21.0359 73.7209 -86.4055 51.6079 54.6262 -141.3892 -65.6025 93.9200
6.56199361 -144.5402 151.7987 -174.5442 63.1004 -77.9182 -4.4759 66.5141 -92.8474 -77.2597 -14.5996 -90.6529 60.1669 -100.3143
6.60395936 -73.6818 154.0731 -58.8822 105.0212 -78.1609 -18.7985 65.0498 83.1544 -77.2505 135.0970 -170.7430 -80.7061 179.3876
6.65384591 -144.4311 157.1619 -170.9631 -121.0988 -86.9377 -9.5220 48.8815 50.4053 -81.5476 148.0880 -85.9416 61.7072 -100.3442
6.68311306 -144.6772 151.6553 -177.5313 -124.6955 -86.3396 2.2067 64.9035 -97.5754 56.0799 47.4736 -138.9791 -67.0769 92.5298
6.70740059 -144.5466 164.4505 -162.0030 63.0271 -78.7722 -1.5144 74.9327 99.0771 -142.4252 161.4440 84.2131 -61.9916 -66.1457
6.73248616 -78.8243 154.4685 70.2606 -78.4082 -66.6805 -30.2821 -171.2994 -153.4577 -83.6112 -4.7955 -81.6474 63.0436 -102.8373
6.82021784 -135.1564 156.7898 -60.4718 -80.8756 -73.5616 -17.6005 75.8251 102.4586 48.7571 34.5875 66.0309 175.0873 179.3794
6.84217042 -144.5740 151.4057 -176.8361 -124.7757 -96.7231 -20.6330 -169.9277 76.4493 44.1117 40.5806 63.6463 -87.8940 177.4040
6.88536253 -146.3105 179.2568 79.5291 113.1947 -66.7155 -12.2339 68.0152 89.7415 54.3102 51.7487 -137.1903 -60.6772 -179.8347
6.89234225 -146.1429 -177.1071 79.6727 -70.4019 -73.5220 9.2512 65.1541 -96.8393 48.8119 35.9643 66.2019 -88.9752 177.6529
6.91725440 -134.5074 158.2569 -62.0505 -81.0721 -88.3150 7.4192 64.2961 -96.3414 57.2120 33.4207 -55.9152 -69.4472 96.2819
7.00166005 -145.3701 152.5128 178.9619 -121.2526 -65.3558 -21.5755 -55.8328 115.7988 -123.5813 22.7666 -127.5554 -73.4567 88.9466
7.04176279 -144.8075 152.8149 -176.5990 -124.4476 -84.3202 -12.5709 60.8807 64.5374 45.4481 -158.1702 68.3670 -87.9691 -67.4652
7.07101183 -145.7479 159.5329 58.7795 -96.4905 -134.9941 4.3399 65.4121 -88.8929 52.8124 37.6385 -61.6476 -70.1608 99.2828
7.09405016 -146.3761 -175.1051 81.8247 -67.4599 -72.9673 10.4313 64.6227 -98.0936 49.1447 35.4190 66.1455 -89.0158 177.6371
7.11742399 -146.5951 -175.8624 82.5276 115.7320 -73.2373 12.8408 67.2877 81.6754 48.9703 35.0593 65.9057 -88.8639 177.5894
7.18785064 -146.4876 178.3167 79.9490 -67.1362 -66.3074 -14.6272 68.4432 90.9927 53.3336 54.6875 -139.1665 -63.3235 -72.7414
7.22466601 -145.6805 170.8635 -155.2003 -107.8488 -83.5284 13.3705 64.6415 -98.5386 -127.9263 149.9620 -64.3469 91.9293 72.8459
7.36510132 -145.7860 178.3331 77.3335 112.2867 -91.3746 19.8327 61.2522 -98.1069 57.3556 29.2073 -74.5878 69.0940 -106.8283
7.41116514 -135.4081 156.4148 -60.5578 -80.8357 -68.0739 -17.2742 -58.6057 -67.3239 -74.2278 -18.3879 -166.0287 67.5653 -98.3618
7.43330644 -144.1325 135.8068 -175.7095 89.8296 -155.4177 -35.0999 59.2947 85.4536 59.4132 177.5159 -54.1542 -68.8045 92.3406
7.45728167 -146.2345 179.8617 79.3096 -69.8664 -77.1958 12.8522 59.2571 -102.4991 63.7260 158.4598 -56.7145 86.3154 -176.2544
7.50581559 -146.7179 173.4298 80.3127 -65.0939 -66.3437 -18.2459 77.4653 105.4505 51.5934 20.1037 61.8751 69.3621 -178.2185
7.54603723 -135.1727 156.7483 -61.0857 98.7720 -71.4731 155.5750 56.3253 30.2233 -70.1436 150.5241 -73.8965 69.0662 -104.1299
7.65332235 -134.9917 156.5595 -60.8104 98.7851 -76.4494 -14.1183 68.5484 87.1822 -144.5737 141.5245 -169.9208 92.9360 -67.1901
7.71989887 -144.2966 158.9837 -169.8045 61.2200 -92.2052 -4.3953 63.8532 -92.7352 -77.9357 149.6662 -90.7600 59.7806 -100.8635
7.81026842 -144.9536 155.2435 -178.3101 -119.1194 -70.4588 -25.5208 -56.0364 115.3335 52.6830 175.1431 69.3630 67.6585 -178.7854
7.96065382 -146.1185 179.2252 78.6991 111.6581 -66.3326 -16.0406 66.8580 -94.3696 51.8014 63.1090 -146.4776 -67.1079 96.6096
8.04858064 -146.2584 178.1127 78.7460 -69.6744 -66.3390 -15.2379 68.0103 89.5163 52.1715 61.6245 -146.1181 -67.4217 96.3639
8.25466387 -144.4740 152.6283 -177.9115 -125.7820 -98.3607 -17.4297 56.5165 -98.3522 44.7523 -158.0561 68.4779 -90.8312 177.8561
8.33299899 -145.5110 -175.1705 77.6115 -74.3710 -66.6829 -5.6985 61.7187 -103.6860 66.1785 125.8562 -161.4855 100.7978 -64.2775
8.43533500 -144.6866 166.8460 -160.0763 66.7204 -82.7350 5.2522 75.9483 92.8022 -65.6272 149.6113 -92.2937 68.7205 -92.6066
8.53737161 -144.8744 156.1481 -171.5665 -118.0004 -85.2016 -14.5087 65.3474 -95.5655 49.1170 -171.6050 72.7133 -95.1550 178.2774
8.56270478 -145.9876 -178.0007 79.5744 -70.1306 -67.6586 -11.5616 60.5760 67.3784 48.2717 -165.8762 71.8455 -94.4794 178.3540
8.81184877 -143.9088 155.3903 -167.7387 51.3266 -74.6454 -15.4235 64.3644 90.3326 -149.5667 160.5180 76.0074 -81.8000 101.1168
9.04832134 -144.9507 154.4874 -178.3430 58.4969 -71.9976 -22.8829 -55.9492 115.6631 59.5425 179.8039 -121.2511 -70.5559 98.8519
9.11201891 -142.1307 139.0752 179.2552 67.6894 -133.2490 9.1242 -53.4391 108.1422 45.0093 -153.8066 65.5397 -89.2631 177.9051
9.13479693 -73.0229 145.3522 73.5611 -76.1705 -73.9521 -12.0148 73.3788 -39.0711 -84.1299 -11.0215 -90.2538 68.5246 -98.9873
9.30873327 -73.5507 153.9972 -58.6693 -74.6178 -72.2813 -18.1042 78.5145 106.6560 52.0908 17.3347 62.4397 68.7860 -178.2310
9.47827504 -144.8125 155.6634 -176.5078 -121.7878 -84.1759 -12.8346 -55.6216 115.9242 47.7026 -164.7528 70.9218 -93.6894 178.2242
9.55941640 -144.8607 156.8390 -176.4125 58.5468 -82.2883 -12.5625 -55.3657 115.7379 47.9051 -164.8522 71.1497 -93.9514 178.2503
10.05254615 -144.9840 155.9007 -169.7043 -115.7736 -78.0931 -72.9192 70.6697 -69.3285 -165.9522 -27.6236 55.7053 79.4265 -178.9284
10.11953454 -144.8225 164.4290 -174.2516 -117.2273 -71.0369 -11.1805 -54.6876 113.3463 -132.7429 131.9098 -167.4959 97.9615 -61.2566
10.50936653 -145.9557 -178.3576 79.1072 -70.6845 -69.2649 -8.6770 58.3015 -102.4560 49.9039 -169.9518 74.6737 -92.2901 -67.4273
10.92843038 -143.3574 124.8697 -178.5010 -97.3880 -146.7579 12.3020 59.7161 -94.9329 58.9006 169.7679 -66.1447 -102.3504 62.4150
