# Supplementary material for: Exploiting Sequence-Dependent Rotamer Information in Global Optimization of Proteins
Source: J Phys Chem B. 2022 Oct 18;126(42):8381–90. doi: 10.1021/acs.jpcb.2c04647 (PMC9623586; doi:10.1021/acs.jpcb.2c04647)
Supplement: Supplementary file 2 — jp2c04647_si_002.zip [file jp2c04647_si_002.zip › TripeptideConformations/ILE_HIE_ALA_new.csv]

0.00000000 -79.4171 -11.2392 65.4597 173.3901 -145.9456 151.4209 -176.6258 42.3411 -78.9364 -17.4047
0.37058554 -79.5608 -11.2357 65.4448 173.3755 -146.4038 156.1581 -173.1243 -105.7525 -74.1200 -17.2925
0.43305025 -75.1084 137.3311 -53.4135 -57.8726 -145.2873 151.0766 -176.4335 42.3166 -79.0526 -17.3069
0.62966217 -84.5706 -1.6769 53.8169 59.5889 -146.9407 151.3010 -176.8339 42.4407 -78.8333 -17.4087
0.75647149 -76.0644 137.0165 -52.3528 -57.6197 -72.2601 147.5793 -175.1937 42.4985 -78.1416 -16.8999
0.82246007 -75.1215 137.4104 -53.3958 -57.8688 -145.6869 155.8631 -172.9106 -105.5785 -74.2726 -17.1995
0.85282094 -75.3190 157.1885 64.7290 173.7023 -71.9045 149.2629 -175.7485 42.8249 -78.5430 -17.1725
0.87993502 -74.1337 135.0776 -59.1984 175.3224 -145.2745 151.0667 -176.4177 42.3146 -79.0529 -17.3055
0.91762020 -128.5794 159.0958 62.8059 173.3240 -72.0689 149.2632 -175.7442 42.8346 -78.5541 -17.1675
0.99828564 -128.2039 158.9115 62.6522 173.3833 -143.9843 151.4611 -176.4614 42.5348 -79.1779 -17.3775
1.11073517 -71.1218 -24.7865 -170.0290 58.5498 -145.1908 151.6068 -176.6435 42.4290 -78.9873 -17.4237
1.13726074 -145.4505 148.5652 -173.0900 60.3798 -143.7880 151.4197 -176.6585 42.5039 -79.1496 -17.3509
1.23565055 -75.0873 133.9130 -57.9820 175.8269 -73.1376 147.2809 -175.1586 42.4136 -78.1029 -16.8346
1.26404046 -75.9393 137.0474 -52.1472 -57.5827 -73.3860 152.2285 -172.4666 -105.1930 -74.1355 -16.1329
1.29142213 -75.2108 156.6850 64.5118 173.7537 -144.7587 156.2957 -172.9165 -105.6311 -74.3003 -17.3390
1.33912182 -71.1786 -24.9460 -166.2105 167.8038 -145.2247 151.6169 -176.6461 42.4351 -78.9846 -17.4237
1.36858616 -128.2111 158.9170 62.6349 173.3809 -144.4327 156.2622 -172.9829 -105.6926 -74.3099 -17.3169
1.38974434 -127.7243 136.3034 -57.9910 177.2005 -145.2719 155.8015 -172.9900 -105.6746 -74.2894 -17.1736
1.47530866 -71.1754 -24.8120 -170.0965 58.5374 -145.6862 156.3728 -173.0830 -105.6288 -74.1345 -17.3581
1.49730377 -73.1082 -33.4974 -53.7088 -57.4116 -144.9342 156.4421 -173.0302 -105.6206 -74.1949 -17.3936
1.55403272 -145.0516 148.2225 -170.8219 166.8045 -143.4505 151.3518 -176.5764 42.5395 -79.1631 -17.3386
1.58179904 -75.7653 138.2311 -53.3775 -57.8566 -145.5452 166.2208 67.5356 96.0767 -79.8739 -7.3611
1.62248230 -71.0631 145.7060 -171.2622 60.6686 -144.3227 151.4703 -176.6051 42.4119 -79.1672 -17.3483
1.64979294 -71.8832 -36.6062 -60.5945 174.7465 -144.4841 151.6661 -176.5391 42.4943 -79.0887 -17.4447
1.67609656 -145.0807 148.8126 -169.0390 167.0656 -70.9265 148.2568 -175.4895 42.6696 -78.2146 -17.0390
1.70682904 -71.2362 -24.9527 -166.2566 167.8001 -145.6895 156.3805 -173.0952 -105.6343 -74.1309 -17.3573
1.75044704 -74.9508 133.7847 -57.7412 175.9184 -74.3690 151.9369 -172.4312 -105.1441 -74.1720 -16.0270
1.78244461 -75.2302 137.5445 -53.4121 -57.8841 -145.7013 149.1144 -177.0651 -101.9112 -145.5747 154.0360
1.81246032 -71.5431 146.7365 -169.6624 60.4026 -70.6648 148.2748 -175.5118 42.6215 -78.1900 -17.0561
1.87779413 -75.3076 157.0827 64.7553 173.7290 -72.0144 149.1937 -176.6033 61.2035 -147.0627 153.9272
1.92344686 -145.0565 148.2169 -170.8356 166.7978 -144.0021 156.1293 -173.0735 -105.5461 -74.3195 -17.2568
1.97940850 -75.3820 156.8218 64.5677 173.7280 -144.3149 151.7685 -177.0963 59.9508 -147.0598 153.3749
2.00869465 -71.8945 -36.4619 -60.5813 174.7484 -144.8882 156.4679 -173.0207 -105.5984 -74.1965 -17.4021
2.02877519 -73.5581 155.0647 76.3401 -61.5247 -73.1746 148.5957 -175.6736 42.6726 -78.4551 -17.0360
2.05443597 -127.7564 136.3288 -58.0323 177.1880 -144.7789 151.2348 -177.2429 60.2684 -146.9683 153.4720
2.07799507 -74.9449 136.2669 -70.6797 66.3733 -145.1260 151.0646 -176.4269 42.3216 -79.0560 -17.3045
2.09824132 -75.8411 -39.0975 -59.9945 175.1456 -77.0688 148.1786 -175.5634 42.4698 -78.2821 -16.9748
2.12836177 -71.4726 146.5173 -166.5837 167.9353 -70.8542 148.3041 -175.5082 42.6597 -78.2106 -17.0514
2.15879836 -75.1929 137.6394 -53.4398 -57.8985 -145.2427 144.0779 -176.3997 -109.0712 -135.4881 10.9842
2.21752848 -125.1004 168.7274 53.6924 64.4545 -142.8689 151.2805 -176.5191 42.5446 -79.2227 -17.3002
2.26562156 -77.9515 161.9807 49.8408 60.8177 -76.6707 147.1478 -175.6519 42.3018 -78.2295 -16.7106
2.28598556 -127.6187 163.4087 47.2480 61.4036 -76.5144 147.2620 -175.6597 42.3449 -78.2623 -16.7275
2.31050072 -80.2725 -11.1136 65.2160 173.4913 -144.2820 168.6581 70.4486 -53.2844 -76.6288 -11.1501
2.33939868 -72.4890 -35.0731 -54.5866 -57.5584 -147.0322 167.4917 64.6865 90.5519 -80.0923 -6.2223
2.36537023 -70.9626 145.7318 -168.2371 167.6673 -144.4692 156.1984 -172.9684 -105.4483 -74.3078 -17.2921
2.39707420 -78.0527 -11.0394 76.0681 -61.8620 -144.7804 167.5995 64.3451 76.0438 -81.6651 -3.3338
2.42329891 -126.4121 135.3732 -57.9439 177.1547 -147.1852 166.5359 66.0459 95.6215 -79.8730 -7.0885
2.44672312 -127.6965 158.5319 62.6795 173.4128 -145.5292 166.9773 66.3249 94.6783 -79.8920 -7.1654
2.46821446 -74.9531 136.3315 -70.7159 66.3477 -145.5472 155.8470 -172.9012 -105.5517 -74.2782 -17.1964
2.49194341 -145.2513 149.0320 -172.8640 59.9803 -145.1094 166.9626 65.9055 94.3854 -79.8169 -7.0029
2.52674825 -76.7054 -25.4632 -166.0614 167.8264 -77.7118 152.7558 -172.6059 -104.9931 -74.1758 -16.2807
2.58627891 -125.1434 168.6643 53.5541 64.3425 -143.4384 156.1000 -173.0153 -105.5244 -74.3748 -17.2393
2.61211899 -71.4536 146.6413 -166.3480 167.9757 -71.9732 152.9149 -172.7710 -105.0882 -74.0145 -16.3713
2.64217722 -83.1744 -11.3701 66.4459 174.1891 -95.5758 155.2054 -59.1916 -71.2742 -78.6099 -14.5800
2.66789767 -70.5255 145.1202 -171.3385 60.4942 -146.7436 167.1931 65.2533 94.0865 -79.8086 -6.8879
2.70175793 -75.3770 157.5601 64.4808 173.4014 -77.1944 165.4421 66.5631 86.4135 -80.3500 -5.2632
2.76573574 -77.6641 161.4466 49.2361 60.4668 -78.2289 151.8943 -172.9229 -104.7131 -74.3239 -15.9176
2.87086753 -145.0956 148.2660 -170.9030 166.8072 -143.9731 149.2819 -177.1624 -101.9457 -145.7287 154.1006
2.90918071 -90.3595 134.8211 -53.4162 -58.0108 -136.9012 156.0763 -63.8679 -83.7672 -78.7136 -14.7237
2.94921110 -75.4233 158.1002 64.5907 173.3319 -76.8277 165.9355 68.5664 -58.7749 -76.2156 -10.5519
2.97994429 -144.8464 147.9704 -170.8212 166.7846 -145.2439 166.8691 66.2225 94.6652 -79.8559 -7.0997
3.00500591 -75.5425 133.6722 -70.0930 66.8615 -76.4377 151.6358 -172.4469 -105.0387 -74.2228 -15.9066
3.04012539 -71.0785 145.7581 -168.2913 167.6684 -143.9754 151.6030 -177.2045 59.9153 -147.1294 153.5022
3.08352299 -76.1663 137.7130 -51.9577 -57.5907 -79.0963 164.5688 68.2541 -60.4305 -76.2247 -10.4327
3.10735417 -70.3711 144.6147 -168.4780 167.7917 -146.7694 167.0897 65.5927 94.3404 -79.8516 -6.9757
3.13812985 -75.0522 136.3368 -70.6975 66.3598 -145.1120 151.3149 -177.1880 60.1432 -146.9861 153.4659
3.17051525 -89.5521 132.5274 -58.6969 175.8162 -136.6794 155.4534 -63.9833 -83.0169 -144.4602 159.1314
3.21938246 -80.2795 167.5801 56.5461 65.1153 -142.5655 151.5004 -177.1775 59.9798 -147.0820 153.5162
3.24098241 -145.4916 151.2695 -169.2041 60.5497 -77.9254 166.1541 69.6135 -60.1269 -76.1741 -9.8687
3.28822792 -129.0199 158.6756 76.0183 -61.7628 -143.8056 151.7532 -177.1323 60.0310 -147.0551 153.3791
3.31761033 -128.0558 136.3695 -55.1844 177.9367 -76.5523 164.2065 67.3908 87.0116 -80.5838 -4.9020
3.35464361 -145.1058 151.8840 -167.9277 166.5431 -71.9038 164.6578 65.8846 86.4608 -80.4591 -4.5778
3.39522783 -125.6462 135.2680 -54.5376 91.2067 -73.3506 152.2525 -172.4991 -105.2206 -74.1538 -16.1316
3.42794551 -75.0496 136.4886 -70.7110 66.3454 -145.5066 149.1091 -177.0522 -101.8936 -145.5762 154.0421
3.44803875 -145.2054 152.0993 -167.9244 166.5110 -67.5227 152.2326 57.4433 -82.1145 -81.0697 -20.3314
3.50661468 -74.9973 135.5948 -57.7263 175.8055 -72.4834 151.1383 59.5533 -80.6314 -81.2001 -20.2853
3.53526174 -75.7568 133.8598 -70.2151 66.7842 -74.8650 146.8856 -176.5178 62.3810 -146.4595 154.0655
3.56130550 -78.7542 165.4496 55.3312 64.1739 -146.5103 167.1597 65.2644 93.7163 -79.9538 -6.8282
3.61213242 -143.4971 141.7708 -174.9461 -90.6091 -141.5798 150.3639 -176.6886 42.4906 -79.2210 -17.0129
3.64951766 -128.5614 136.1332 -57.7801 177.3143 -141.8220 168.5082 72.0128 -53.5630 -76.8286 -11.3123
3.67192737 -124.7247 168.4189 53.4244 64.1898 -144.4309 166.9116 66.3862 94.4278 -79.9301 -7.1033
3.69742318 -73.6163 155.3691 76.6068 -61.4269 -72.3941 140.9095 -176.4908 -106.1920 -135.4202 11.7638
3.73172733 -76.5891 -39.2374 -73.4229 64.8869 -78.7698 152.9508 -172.7915 -104.9174 -74.1340 -16.3480
3.75964744 -73.0022 -22.9014 -169.8759 58.3009 -138.4156 170.2225 72.8424 -47.9750 -76.7353 -11.6846
3.80825029 -72.0983 149.4253 -165.5674 167.4758 -72.0100 164.6539 65.9215 86.4996 -80.4316 -4.6038
3.83067236 -128.9529 159.5746 62.6028 173.3102 -144.2732 153.5565 58.8933 -87.4085 -84.2752 -21.1011
3.85494586 -128.8756 135.8282 -57.8526 177.3180 -146.9395 153.8806 57.0186 -91.9532 -83.6882 -20.8375
3.88282978 52.7658 15.0632 64.9193 66.0788 -75.6113 153.7106 -172.5898 -105.0026 -74.1470 -16.6375
3.90429956 -71.9818 149.8728 -165.5531 167.3793 -67.3352 152.2478 57.5105 -81.6907 -81.0334 -20.3334
3.93321083 -73.3516 154.5532 75.8928 -61.6327 -79.9934 164.9539 66.6748 86.5785 -80.5188 -5.1191
3.95937038 -128.0913 158.3966 62.5951 173.4358 -135.9622 157.4586 -59.0642 103.1508 -78.7549 -14.6022
3.99650891 -68.3733 -33.6393 -170.0024 -91.1167 -144.7088 151.6433 -176.6777 42.4680 -78.9863 -17.4378
4.03440482 -71.2545 138.9968 -172.3900 -89.9188 -142.2471 150.5074 -176.6239 42.4054 -79.2317 -17.0384
4.06860775 -71.9294 148.9032 -165.3275 167.6034 -74.7355 164.7650 67.0343 -60.8912 -75.9983 -10.6209
4.10080147 -78.8344 165.6128 55.5058 64.3269 -146.9306 165.1066 65.2466 91.8972 -144.0260 158.1796
4.18097143 -73.3575 155.0005 75.9495 -61.5907 -79.2465 165.0580 68.6141 -58.7692 -76.2958 -10.7647
4.21766221 -77.7099 161.5344 48.8563 60.0861 -85.8694 164.4862 66.5868 87.1365 -80.5645 -5.0477
4.23797408 -127.9846 162.9456 46.1985 60.8420 -85.3222 164.5198 66.6112 87.1364 -80.5683 -5.0573
4.27507535 -77.3540 134.1352 -58.0176 175.8330 -77.2252 152.4109 -61.8561 -71.9772 -78.5601 -14.6422
4.32767822 -145.2634 148.9021 -170.3560 166.6101 -143.8678 153.5148 58.8612 -86.7616 -84.0904 -21.0923
4.35795837 -68.4483 -33.5004 -169.8582 -91.1328 -144.9574 156.4418 -173.0453 -105.5228 -74.1284 -17.3947
4.42485037 -71.2048 138.9367 -172.3571 -89.9194 -142.9543 155.3117 -173.0815 -105.0414 -74.5171 -16.9087
4.47212362 -77.5969 161.5595 48.6562 59.9888 -83.0216 163.7872 68.2659 -58.9374 -76.2968 -11.1675
4.57178121 -88.1021 133.5757 -69.6978 67.5078 -136.7857 155.9417 -64.3820 -82.7180 -78.7202 -14.7300
4.59864189 -71.7036 148.3376 -169.7837 59.5180 -68.2134 153.4383 -56.4717 95.3930 -78.3895 -14.6620
4.63792698 -145.0146 149.0150 -168.9039 166.9763 -73.9242 153.7558 -61.2136 -70.6867 -78.4218 -14.7070
4.67599534 -74.2366 157.6517 77.0412 -61.3324 -137.5330 169.7370 72.4358 -51.6131 -76.7933 -11.6122
4.70674111 -80.2600 168.0097 55.9175 64.3090 -136.8396 169.3667 72.0548 -52.4904 -76.7920 -11.4645
4.75197521 -75.5392 135.5129 -70.2556 66.7242 -74.2697 150.8185 59.8781 -79.7633 -81.0369 -20.1953
4.84400756 -80.8741 155.5203 76.9704 -61.5672 -135.2247 156.6964 -65.2355 -86.7094 -78.7378 -14.7347
4.93804064 -75.8816 138.3912 -71.3131 65.9855 -137.3249 169.4323 73.4078 -49.5438 -76.9255 -11.7540
5.01323597 -71.4184 139.4600 -172.4899 -90.0858 -140.9246 150.1971 -177.4911 60.2054 -147.1870 154.0716
5.09534610 -143.1664 141.0912 -174.8368 -90.4502 -144.5150 166.1362 66.4058 95.0071 -80.0055 -6.9097
5.19129705 -128.8973 157.9844 75.8879 -61.9199 -135.8552 157.4971 -59.0235 103.1507 -78.7546 -14.6069
5.24824329 -126.0472 135.7432 -56.3800 91.1804 -141.6937 168.5912 72.0525 -53.4073 -76.8285 -11.3336
5.32138423 -80.2788 160.2727 77.4886 -61.1928 -131.2783 157.5523 -57.5867 110.4213 -78.7703 -14.5882
5.51336571 -78.1487 134.2306 -70.2728 66.7833 -80.5224 152.1856 -61.9728 -72.4162 -78.5986 -14.6286
5.60347295 -73.6837 -33.2182 -68.8673 67.8976 -124.1163 156.8333 -58.0377 115.9234 -78.6099 -14.5970
5.71867773 -144.0461 153.5155 -125.2184 -63.1263 -145.2962 155.5871 -173.1167 -105.4943 -74.2583 -17.0937
5.74381177 -72.3777 138.1563 -155.5114 -83.1611 -65.5288 146.5775 -174.8386 42.5570 -77.6402 -16.8472
6.10482446 -74.3622 150.1224 -126.4824 -62.4297 -145.7908 155.5395 -173.0183 -105.4015 -74.2519 -17.0910
6.23914130 -125.9760 128.7388 -56.7675 177.9817 -69.2278 151.7413 -173.1663 -102.4871 -75.7642 -15.2457
6.26097780 -72.4118 137.3170 -152.8540 -78.7457 -67.5962 151.9828 -172.4251 -105.4138 -73.8737 -16.1178
6.56228253 -142.6258 140.2713 -175.1857 -90.1376 -135.4994 155.9961 -58.6562 102.7181 -78.8752 -14.5526
6.64863470 -87.1537 137.2896 -173.7603 -89.0675 -134.7660 155.1979 -64.4340 -85.0065 -78.8995 -14.6496
6.76210402 -74.3937 149.7191 -127.9167 -62.1413 -145.4275 150.8379 -177.4445 60.2005 -147.0270 153.6444
6.80479473 -72.4523 137.6400 -154.8298 -81.8019 -65.6895 146.4641 -176.4014 62.8226 -146.4944 153.9886
6.84978319 -71.4935 139.5506 -172.9823 -90.4111 -137.0496 168.2632 73.1700 -50.4569 -77.0078 -11.6159
6.89453043 -142.9895 150.3174 -158.7797 -94.0881 -66.1270 164.5510 66.0719 85.2262 -80.2728 -4.2435
6.93533898 -73.5962 142.7472 -138.8781 -64.1952 -70.4825 147.5968 -176.7411 62.0531 -146.7195 154.0490
7.10596872 -142.7442 147.0265 -160.1489 -92.6860 -64.3713 151.9025 55.8639 -89.6538 -80.1042 -20.0374
7.12904312 -143.4059 147.0872 -136.2313 -61.9135 -80.2961 165.5137 64.8653 82.1861 -80.5313 -4.0078
7.26352364 -73.2780 146.1187 -155.3560 -90.3000 -66.0510 164.3229 66.0878 85.6697 -80.2853 -4.2250
7.67112669 -144.0634 154.9594 -124.6590 -63.1128 -139.2118 168.4299 70.8250 -53.4535 -76.6272 -11.2493
7.90426425 -144.3273 155.4507 -126.0104 -62.4067 -143.0950 153.1857 59.5077 -82.8292 -83.4327 -21.0428
8.11357489 -143.1429 152.7655 -123.6801 -63.4994 -134.7386 156.1505 -62.0656 -84.4004 -78.6603 -14.7407
8.14950037 -75.1205 153.1600 -123.7436 -63.0213 -136.6269 168.9942 71.4332 -51.7675 -76.6509 -11.4327
8.21636537 -143.4824 153.1795 -124.7692 -63.1170 -136.8453 156.7271 -58.6520 101.2927 -78.6729 -14.6445
8.41449193 -84.2282 149.9376 -123.7134 -63.3246 -136.3199 155.6985 -64.8816 -85.8708 -78.6747 -14.7621
10.09036192 47.0882 36.2256 69.3539 173.7997 -73.7756 153.7409 -172.5476 -105.0449 -74.1720 -16.6792
15.48033771 42.5821 -149.6772 73.0265 -85.5623 -71.6107 148.3660 -175.8675 42.6069 -78.4621 -16.9251
