# Supplementary material for: Exploiting Sequence-Dependent Rotamer Information in Global Optimization of Proteins
Source: J Phys Chem B. 2022 Oct 18;126(42):8381–90. doi: 10.1021/acs.jpcb.2c04647 (PMC9623586; doi:10.1021/acs.jpcb.2c04647)
Supplement: Supplementary file 2 — jp2c04647_si_002.zip [file jp2c04647_si_002.zip › TripeptideConformations/GLN_PRO_ASP_new.csv]

0.00000000 -137.4654 158.8665 -68.4280 -69.4487 -90.8033 -59.4501 154.0447 -73.3532 155.0604 53.1845 -77.5564
0.19641780 -137.4548 158.9186 -68.4518 -69.4308 -90.7754 -59.4072 153.4597 -146.5893 157.8281 -168.3423 19.9464
0.34595700 -148.1000 163.5379 59.7027 160.6558 94.7224 -60.2450 156.4756 -73.0879 154.4807 53.1024 -77.5016
0.48369520 -137.4457 158.9124 -68.4405 -69.4377 -90.7867 -59.5173 154.0466 -74.4922 153.1998 -168.8569 23.4482
0.66312940 -137.4753 158.9222 -68.4374 -69.4435 -90.7951 -59.6473 155.4228 -72.8933 153.2232 -48.2490 99.9417
0.72138220 -72.9715 161.3219 62.3270 159.9848 94.5922 -59.9068 156.4771 -73.0256 154.4735 53.1153 103.9073
0.75028740 -137.4934 158.8426 -68.4523 -69.4370 -90.7815 -59.2982 154.0517 -142.0149 167.9488 53.2590 -170.1706
0.81835480 -136.0288 158.0830 -64.8341 -65.9011 -11.0910 -59.3677 154.0442 -73.3458 155.0583 53.1915 -77.5715
0.85004250 -148.0640 163.5947 59.7184 160.6393 94.6670 -60.3040 156.6720 -72.4118 145.7737 -171.6342 29.7880
0.88548590 -146.4469 160.6741 63.6299 -179.7352 -0.6106 -60.3795 154.5697 -73.3587 155.0269 53.1797 103.8555
0.92003760 -72.9776 161.3755 62.4625 160.1512 94.4647 -59.8457 155.1355 -147.2172 157.9185 -168.4999 19.9741
0.96571230 -75.9832 156.2268 -65.2391 -177.7502 -1.2924 -59.3165 154.0027 -73.2999 155.0534 53.2016 103.8213
1.00828700 -135.9997 158.1195 -64.8474 -65.9042 -11.0848 -59.3291 153.4444 -146.5990 157.8265 -168.3384 19.9449
1.03891870 -76.5632 156.4734 -63.0867 -66.3901 -11.2530 -59.1947 154.0769 -73.2911 155.0530 53.2065 -77.5813
1.11434310 -134.8685 157.9950 -65.7010 -176.3821 -1.6266 -59.5144 153.4507 -146.5403 157.8145 -168.3722 -161.5406
1.17027390 -75.9834 156.2835 -65.2243 -177.7059 -1.1872 -59.2852 153.4180 -146.5396 157.8193 -168.3666 -161.5408
1.20014470 -73.1573 161.1716 62.0031 159.9252 94.5481 -61.1533 161.9229 -143.7877 161.2928 53.6082 -96.1856
1.22207190 -76.5346 156.4744 -63.1082 -66.3985 -11.2328 -59.1663 153.4317 -146.5986 157.8310 -168.3323 19.9430
1.25506030 -135.1108 157.9717 -65.4621 -176.6241 -97.1807 -59.5917 154.1280 -73.3181 155.0744 53.1841 -77.5576
1.27750570 -72.8972 158.1962 66.9792 -179.6656 -0.2957 -60.0031 154.4397 -73.2911 155.0203 53.1971 103.8483
1.30449090 -135.9908 158.1243 -64.8397 -65.9030 -11.0838 -59.4367 154.0852 -73.2168 146.8597 -171.3561 29.6777
1.32696190 -146.2726 160.6296 63.9708 -178.8772 -97.8542 -60.4039 154.2729 -73.4016 155.0030 53.1789 -77.5058
1.34754620 -76.1455 156.7116 -63.4968 -62.1756 103.2135 -59.3345 154.1684 -73.2512 155.0718 53.2045 -77.5822
1.37595080 -146.4045 160.7243 63.6472 -179.7314 -0.5908 -60.4476 154.5853 -74.4583 153.1424 -168.8916 23.4847
1.40308050 -134.8623 157.9682 -65.7080 -176.4074 -1.6856 -59.6288 154.0348 -73.2255 146.8667 -171.3675 -152.2273
1.44641340 -75.9227 156.2568 -65.2346 -177.7322 -1.2450 -59.3850 153.9487 -74.4474 153.1763 -168.8835 23.4873
1.46942310 -72.9065 158.2273 67.0129 -179.6481 -0.3448 -59.9558 153.6528 -146.6687 157.8362 -168.4084 -161.5090
1.49164450 -70.7639 140.3983 -169.7854 178.4158 -96.1178 -59.3258 155.0734 -73.3191 154.9991 53.1919 -77.5094
1.51462710 -76.4878 156.4877 -63.1015 -66.3963 -11.2288 -59.2629 154.0615 -73.1814 146.8537 -171.3651 29.6950
1.53741480 -76.1129 156.6956 -63.5407 -62.2227 103.1696 -59.3115 153.4867 -146.5894 157.8475 -168.3246 19.9341
1.56510570 -76.8608 156.6848 -63.0709 -66.3863 -11.2965 -60.1281 160.7493 -143.0067 161.1575 53.6588 -95.8430
1.64238730 -70.3066 136.9178 -172.6129 67.9928 6.5171 -60.4761 154.4875 -73.3216 154.9942 53.1996 -77.5338
1.68059950 -70.8010 139.4011 -171.0586 177.0522 96.9993 -59.6124 154.0529 -73.3338 154.9766 53.1936 103.8797
1.70193520 -70.6033 139.5297 -170.7200 177.6395 1.1732 -59.6147 154.3273 -74.3869 153.0317 -168.9370 23.5885
1.73772910 -76.1709 156.2017 -65.2179 -177.7138 -1.2018 -59.1888 154.0966 -141.8604 167.9546 53.2968 -170.2497
1.76438090 -72.8616 158.2350 66.9966 -179.6563 -0.2990 -60.0720 154.4544 -73.1307 146.8150 -171.3933 -152.2098
1.79279400 -73.0091 161.3507 62.3583 159.9638 94.5775 -59.9062 156.3057 -87.4078 160.5844 51.1272 174.7557
1.81829510 -76.0758 156.7127 -63.5262 -62.2032 103.1770 -59.4054 154.0822 -74.4286 153.2275 -168.8580 23.4474
1.85364320 -76.1139 156.4750 -64.9783 -178.2197 -97.5018 -60.2624 160.7955 -142.9342 161.1639 53.6656 -95.8048
1.88202480 -76.4139 156.9232 -63.4957 -62.2028 103.2183 -60.2680 160.7952 -142.9857 161.1692 53.6570 -95.8363
1.92727520 -135.1244 158.0334 -65.4674 -176.6054 -97.1996 -59.7878 155.5178 -72.8282 153.2325 -48.2355 -81.1840
1.95014510 -134.9200 157.9151 -65.7117 -176.4147 -1.7203 -59.5319 153.9468 -87.5862 160.9174 51.1696 174.9421
1.97509500 -70.6947 140.4156 -169.7963 178.3491 -96.1677 -59.3889 155.0868 -73.1486 146.7836 -171.3957 -152.2085
1.99866220 -75.9698 156.2735 -65.0049 -178.2380 -97.5040 -59.5600 155.5440 -72.7505 153.2214 -48.2476 99.9085
2.01920700 -139.9454 112.7330 176.7127 57.4152 64.6128 -62.8495 155.7166 -72.9488 146.2167 -171.5277 -152.1419
2.04522000 -69.9391 140.0385 -164.8008 -157.4096 -88.1509 -58.4853 158.8641 -72.3200 145.8328 -171.6213 -152.1448
2.07502650 -76.4119 156.2938 -64.9959 -176.2931 98.7777 -59.2060 154.1521 -141.9444 167.9607 53.2877 -170.2054
2.09942810 -133.2033 156.8639 -64.9877 81.7019 21.4365 -59.5451 154.1349 -73.2811 155.0617 53.1866 103.8130
2.15341020 -70.4398 137.0534 -172.4661 67.9189 6.6172 -61.3548 161.1717 -143.1945 161.1927 53.6101 -95.9213
2.17407260 -75.6034 156.8817 -63.3314 -63.2471 -77.5367 -59.3503 154.0817 -73.1862 146.8600 -171.3630 -152.2230
2.21878070 -71.4483 154.6716 -64.7429 79.0320 12.2905 -59.2675 154.0429 -74.3665 153.1675 -168.8922 23.4988
2.24319690 -146.5606 158.1998 73.5227 -65.1101 -81.3040 -59.9272 154.0213 -74.3923 153.0941 -168.9275 -158.2562
2.26559340 -73.3998 158.2233 67.1832 -179.3298 -97.7759 -60.0845 154.1912 -73.1668 146.7969 -171.4097 29.7317
2.29503420 -71.7220 154.8736 -64.6975 79.0324 12.3919 -60.1117 160.8030 -142.8336 161.1491 53.7013 -95.7560
2.31519540 -70.3992 136.9285 -172.5741 67.9790 6.5224 -60.6724 155.8583 -72.8796 153.1423 -48.2671 -81.0875
2.34654210 -144.6642 173.7662 88.1691 -56.0622 -62.1250 -58.5270 160.8925 -73.1795 154.6599 53.1127 104.0278
2.36662680 -75.8382 156.2406 -65.0072 -178.2506 -97.4797 -59.3258 154.1065 -87.2772 160.9016 51.1874 174.8491
2.39888350 -76.1672 156.7061 -63.4997 -62.1823 103.2109 -59.3177 154.1270 -87.2707 160.9080 51.1947 174.8562
2.42651410 -144.8346 142.3270 -171.4905 176.6462 97.2168 -59.8945 155.5581 -72.8279 153.1115 -48.2197 -81.2437
2.45889230 -73.6032 158.2247 67.1363 -179.3566 -97.8181 -60.2411 155.6657 -72.7045 153.1065 -48.2333 -81.2789
2.49937070 -142.8569 139.5226 -174.9017 68.2700 5.6266 -60.6372 154.3571 -74.4781 153.0710 -168.9039 23.5414
2.51997540 -145.9391 160.4655 66.4658 -71.3509 105.4097 -60.8555 156.2557 -72.3695 153.0485 -48.1906 99.5833
2.54149540 -70.7858 140.3882 -169.7914 178.4026 -96.1319 -59.3063 154.9990 -87.4853 160.8819 51.1726 -5.5903
2.56150530 -85.9197 158.3528 64.6805 -78.9713 92.9001 -60.1046 154.9194 -73.1978 155.0091 53.1947 -77.5541
2.58521200 -80.7383 156.5249 -73.7447 68.3235 -109.1974 -59.2682 154.0109 -74.4267 153.2300 -168.8569 -158.3309
2.60695630 -71.9283 153.9654 78.9657 -66.0951 -92.0633 -59.3790 153.3274 -73.0735 146.7599 -171.4233 29.6964
2.64749930 -145.5404 138.1923 -163.5704 73.4733 -99.0022 -61.5944 155.5149 -73.3549 155.0054 53.1819 -77.5358
2.68508010 -142.9059 139.5511 -174.8521 68.2728 5.6504 -60.7467 155.7748 -72.8936 153.1456 -48.2473 -81.1436
2.73054850 -70.8247 139.4074 -171.0480 177.0578 97.0347 -59.5884 153.9960 -87.4334 160.8236 51.1687 174.8175
2.77965390 -133.2120 156.9255 -65.0351 81.7008 21.4580 -59.7486 155.5808 -72.7223 153.2012 -48.2312 -81.2318
2.81868880 -73.4563 158.1673 67.1371 -179.3680 -97.8861 -59.9995 154.1315 -87.4560 160.8522 51.1744 -5.6048
2.84736950 -70.5156 157.0241 74.5175 -71.3649 -15.6486 -59.9907 154.0262 -87.1767 160.8670 51.1862 -5.6802
3.02643740 -144.7107 173.8475 88.0637 -56.1324 -62.4291 -58.7121 162.0916 -72.5734 152.6806 -48.1780 99.6740
3.04995440 -85.5867 158.3228 64.6200 -79.0666 92.8309 -60.1941 154.8891 -74.2890 153.0545 -168.9466 23.5777
3.12611680 -145.4943 138.2417 -163.5544 73.4585 -98.9908 -61.6525 155.5104 -74.4512 153.0636 -168.9023 -158.2412
3.14975590 -133.2075 156.8683 -64.9909 81.7036 21.4397 -59.5231 154.0951 -87.3626 160.8966 51.1726 174.8782
3.24428410 -70.6904 134.1674 -164.2083 74.0798 -98.7802 -61.8879 156.9682 -72.9514 153.1564 -48.2738 100.1097
3.26799270 -86.0051 158.3947 64.5835 -79.0777 92.8849 -60.3382 156.5048 -72.4554 153.0911 -48.2166 99.7190
3.30652580 -145.5318 138.2201 -163.5559 73.4628 -99.0329 -61.7742 156.8617 -72.9526 153.1658 -48.2539 -81.0297
3.40812330 -144.6665 173.7579 88.1886 -56.0534 -62.1037 -58.4946 160.7869 -87.5453 160.6386 51.0857 174.7019
3.43350800 -78.7792 171.7615 90.0410 -54.6153 -55.1916 -58.7116 159.4569 -87.3113 160.6154 51.1043 -5.8499
3.63063550 -70.6348 134.1821 -164.2076 74.0982 -98.7584 -61.6755 155.5746 -87.5433 160.8746 51.1843 174.8926
3.69524220 -145.5382 138.1838 -163.5726 73.4711 -99.0187 -61.5769 155.4328 -87.6822 160.8970 51.1658 174.9431
3.73954300 -143.8018 162.8715 53.9041 69.0449 -113.4729 -63.4376 147.8736 -73.4147 154.8339 53.1972 103.9258
4.22931990 -75.4308 160.6112 58.6941 69.5999 -115.1270 -63.5231 146.7731 -73.3453 154.8019 53.2209 -77.4761
4.25098860 -143.7548 162.9076 53.8548 69.0062 -113.3820 -63.5704 148.0048 -74.4028 152.6164 -169.1128 -157.9008
4.39849380 -144.1236 161.2344 62.0438 81.5967 62.2714 -62.4692 147.6319 -73.5777 154.9324 53.1987 -77.3708
4.50045630 -143.7916 162.8644 53.4216 68.8067 -113.3337 -63.6210 150.8490 -71.8547 152.6845 -48.1433 98.9053
4.69204420 -73.6618 158.8688 65.8699 81.6939 59.2308 -62.1668 147.1935 -73.4955 154.9108 53.2222 -77.3726
4.72692060 -75.3547 160.6432 58.7052 69.5917 -115.0722 -63.6643 146.7774 -74.3512 152.5264 -169.1514 -157.8189
4.79441500 -143.8064 162.8911 53.8918 69.0090 -113.4945 -63.4293 147.8485 -87.4414 160.6801 51.1385 -5.7158
4.85357510 -73.6537 159.0586 65.5394 81.9017 62.6852 -62.5180 145.2577 -146.8440 157.7310 -168.6147 -161.0553
4.89614900 -144.0548 161.2804 62.1823 81.5404 61.6869 -62.4952 147.7538 -74.7101 153.0108 -168.9578 -158.2032
4.96817750 -146.3037 155.2481 51.1141 87.6685 95.1910 -70.9600 154.5313 -128.5000 155.5017 -50.6042 110.3852
4.99133570 -70.9690 133.9228 -169.6241 -84.4123 -32.4973 -61.3836 142.9357 -73.4952 154.8631 53.2342 -77.4164
5.01214390 -75.7042 160.6010 58.2579 69.3949 -115.0315 -63.7451 149.9105 -71.6756 152.6149 -48.1553 -82.3415
5.03954950 -70.9884 122.8261 -157.8343 -68.8919 117.0140 -59.8327 149.6536 -73.6365 154.8052 53.2041 104.0580
5.06938600 -75.7114 160.5749 58.4558 69.3779 -115.2131 -63.4052 147.6176 -140.8051 167.9590 53.6164 10.7375
5.12176590 -144.0631 161.2547 62.1905 81.3585 60.4198 -62.5190 150.3812 -72.3432 152.8961 -48.1931 -81.9311
5.17332740 -73.6112 158.8660 66.1076 81.6831 58.1491 -62.1416 147.2195 -74.6605 152.9685 -168.9799 -158.1546
5.19778670 -141.8689 137.0638 -171.2698 -85.4457 -30.9693 -61.6212 143.0269 -73.5508 154.8841 53.2135 103.9802
5.28753820 -75.4709 160.6401 58.6959 69.5684 -115.1485 -63.5229 146.7659 -87.1559 160.6154 51.1589 -5.8259
5.37741110 -147.4232 165.2810 61.6170 -179.7464 83.4151 -71.1896 58.0941 59.7987 177.3944 -44.9548 117.2528
5.43282580 -73.8585 158.7127 66.4292 81.6769 55.0910 -62.0395 150.0417 -72.2512 152.8654 -48.2126 99.2516
5.47698100 -70.8428 134.0175 -169.6461 -84.3941 -32.2549 -61.5172 142.7513 -74.6138 152.7644 -169.0473 23.8189
5.50824030 -70.8280 122.8464 -157.7968 -68.9237 116.9804 -59.8804 149.7163 -74.6950 152.6402 -169.0581 -157.9351
5.70814570 -141.8026 137.1585 -171.2945 -85.4269 -30.7732 -61.7716 142.9615 -73.4248 146.6615 -171.4839 -152.0373
5.73297630 -71.0893 122.9172 -157.7463 -69.2870 116.7937 -59.9784 151.8328 -72.8191 152.8427 -48.2515 -81.5201
5.78722910 -139.9268 114.1305 -154.7311 -62.7828 110.8683 -60.6516 151.5360 -72.7544 152.8346 -48.2228 -81.5802
5.95143120 -141.8527 137.1405 -171.0279 -85.9339 -31.7648 -61.5542 146.6784 -72.1304 152.7975 -48.1899 99.1209
6.08241270 -71.0122 122.8194 -157.8368 -68.8467 117.0420 -59.8322 149.5191 -87.9768 160.7163 51.1323 -5.6381
6.35960100 -137.0883 101.4556 -160.0027 -64.8296 -74.2500 -64.2628 144.9153 -87.6942 160.6028 51.1250 -5.6831
