# Supplementary material for: Exploiting Sequence-Dependent Rotamer Information in Global Optimization of Proteins
Source: J Phys Chem B. 2022 Oct 18;126(42):8381–90. doi: 10.1021/acs.jpcb.2c04647 (PMC9623586; doi:10.1021/acs.jpcb.2c04647)
Supplement: Supplementary file 2 — jp2c04647_si_002.zip [file jp2c04647_si_002.zip › TripeptideConformations/TRP_ARG_ALA_new.csv]

0.00000000 -68.9809 146.5580 -177.2764 90.1562 -139.2376 150.2005 -64.0390 -65.0148 -177.6081 -89.8635 -178.2133 -71.4714 156.1304
0.32864550 -143.3749 149.5925 -178.1823 88.9389 -140.4265 150.5025 -65.8127 -64.5729 -176.9332 -88.6472 -178.3769 -71.1800 156.0892
1.15627110 -69.0614 143.9884 -178.5005 90.4017 -131.7627 148.5407 -64.5527 -72.6876 77.8288 -173.4449 179.8098 -72.2461 156.3701
1.20197920 -65.4283 146.5019 177.3536 -127.5985 -64.8714 -22.9400 -58.8720 -61.2420 82.3461 -168.6260 1.0505 -122.6429 20.5322
1.26862360 -144.8378 146.6844 -179.4944 89.6265 -133.7300 148.9239 -65.9825 -72.6008 78.1260 -172.2596 179.8178 -71.9517 156.3174
1.30685750 -144.9577 149.0721 178.1005 -125.7616 -63.9097 -20.7557 66.6600 -178.0203 -179.9013 -179.3941 -0.1596 -123.9883 19.2681
1.45786790 -67.0114 149.0908 178.7043 -125.1169 -65.5583 -23.5111 -58.9393 -61.8398 82.0175 -168.3163 -178.9782 -83.8919 -6.5326
1.48036860 -64.7190 143.0183 -175.1819 48.9430 -66.5198 -23.6439 -60.3087 -62.5895 82.8332 -168.1923 1.4509 -110.4567 10.8945
1.61501600 -144.5744 150.2119 178.0634 -124.5085 -64.9053 -21.7886 66.5625 -177.5045 -179.9787 -178.1937 -0.3437 -87.6088 -4.8476
1.65528860 -145.1044 150.0696 179.1470 -124.2683 -63.1535 -21.5839 65.3069 179.3747 178.8024 84.4304 -0.0398 -123.1427 18.6268
1.75296390 -145.0050 150.6542 178.4398 -125.0398 -62.8237 -21.8885 68.6194 -176.2543 69.5281 -174.4369 0.3099 -123.8089 18.7946
1.80855060 -73.0630 148.6157 179.0938 -124.1282 -64.4469 -21.9022 66.6066 -177.5391 -179.8883 -178.3693 -0.3156 -87.3371 -5.2061
1.83706760 -72.3959 148.4024 -179.9149 -123.9737 -62.7135 -21.6421 65.4243 179.3262 178.9499 84.3279 -0.0110 -123.2999 18.6751
1.93017060 -72.5233 148.9313 179.3481 -124.7972 -62.4109 -21.9006 68.5068 -176.4210 69.3945 -174.8490 -179.6773 -124.0226 18.9016
1.95999560 -144.6021 152.2294 178.9857 -123.5113 -63.5189 -23.2100 68.7198 -176.0939 69.5034 -172.2948 0.1677 -88.3130 -4.1765
1.99298850 -75.9221 146.9760 -178.0507 88.8699 -133.8775 147.9785 -64.5170 88.8478 68.3796 -161.3183 -178.9860 -71.8823 156.3289
2.04269470 -144.1690 157.1173 -177.9350 -126.6422 -73.6300 -8.9100 67.0226 -178.5210 179.3538 -178.5616 -0.3194 -135.4582 161.3670
2.06844080 -142.5787 149.3917 -174.7906 89.6453 -138.7689 -40.7676 -66.0815 -64.7843 -177.7451 -89.9552 -178.2160 -152.0075 156.9056
2.09063300 -145.0780 151.2064 179.3282 -123.6617 -62.4557 -22.2458 68.8761 -173.4570 69.1998 -114.1429 0.4964 -123.1025 18.1213
2.15987300 -73.0962 154.2945 176.4385 -125.9477 -56.5255 -29.9691 -63.3543 179.4024 -178.7174 176.6342 0.3525 -121.9915 20.2393
2.20608580 -145.3654 161.3680 -170.8827 61.0565 -58.3740 -26.3438 68.5056 -175.5683 -178.4180 -177.2409 0.6994 -133.4023 25.6082
2.22826090 -144.7506 153.8986 176.6688 -124.6108 -61.1781 -28.1621 179.1485 58.0015 -173.9168 83.9162 -2.1287 -88.8519 -2.3023
2.27581130 -72.5989 149.4061 -179.9269 -123.5566 -62.0985 -22.1734 68.6559 -174.0844 69.0792 -113.3393 0.5255 -123.4673 18.3498
2.29794340 -81.4272 155.7670 177.7122 -125.4000 -62.8214 -26.0172 -53.4051 -69.5088 63.8448 65.9162 4.9884 -121.6248 19.9302
2.38492360 -145.1981 155.5888 175.4153 -126.1085 -57.2352 -29.6092 -63.7549 -179.8284 -178.7901 -85.8146 -179.5024 -121.8097 20.1739
2.40504800 -145.1272 158.7661 -173.2032 60.8167 -59.6448 -24.9792 65.0547 179.2050 177.5981 82.3214 -0.7181 -132.9052 25.6411
2.44046170 -73.4573 155.4288 179.1826 -124.6372 -58.2049 -30.1388 -59.5066 -171.9127 -62.1653 169.6146 2.7335 -118.0151 17.6806
2.46297810 -75.3471 159.7405 -170.2152 61.6688 -58.1191 -26.3172 68.6083 -175.4884 -178.2950 -176.8864 0.7239 -133.2064 25.5401
2.48943140 -144.3598 161.6474 -173.6286 -121.7089 -69.5231 -13.7057 71.3568 -168.6503 70.0448 -114.7791 -0.0774 -138.4255 159.5615
2.51437230 -145.2003 155.4262 175.2962 -126.2961 -57.3558 -29.5140 -64.3016 178.1801 67.2829 -173.2125 179.9025 -121.9531 20.3165
2.54659820 -66.1397 152.0249 176.9209 -123.9428 -60.0593 -28.4847 -53.7881 -50.1891 94.7864 83.6267 -179.1675 -119.6135 18.6707
2.60267890 -69.5234 140.5862 -175.8311 92.9251 -126.9697 -42.3571 -63.3105 -72.0496 77.0814 -175.6318 -0.7686 -154.0095 158.1863
2.65746300 -145.1184 149.7720 179.4110 -122.1133 -63.7776 -20.1782 57.8443 168.1773 54.9882 83.4028 -2.0749 -122.7939 18.7847
2.68196670 -74.5243 159.0659 71.1640 -88.1216 -138.2156 151.8379 -64.2399 -65.1202 -178.1223 -91.2662 -177.8406 -73.5993 157.0697
2.71552190 -70.0213 145.6838 -177.5630 89.9143 -135.4435 148.7264 -64.8586 -62.9442 -63.0130 170.1748 179.9145 -72.0059 156.2427
2.74759540 -64.7631 153.5893 74.7704 -30.2605 -71.6376 -18.5005 -59.5883 -61.7151 82.8055 -167.0429 -178.8174 -82.2862 -8.0766
2.78514870 -144.9473 148.1533 -178.6408 88.9761 -136.5740 148.8062 -65.8617 -62.8050 -62.8363 170.0969 179.9230 -71.8923 156.2348
2.81343480 -73.2184 154.0664 179.3495 -123.1126 -59.2507 -28.7632 -65.8740 -176.3348 176.6578 89.0125 179.2705 -118.1779 18.0196
2.83651980 -144.5621 157.1056 176.1339 -125.1868 -58.6167 -29.9980 -64.5572 177.9336 64.4779 83.1288 179.5437 -85.5810 -4.1674
2.86646330 -145.4558 156.9025 179.0799 -124.0834 -59.4497 -30.0296 -59.6374 -172.4248 -61.3185 111.0972 179.2561 -116.5055 16.8028
2.89659780 -144.6946 159.8906 -179.0481 -121.7183 -60.1834 -24.1035 -67.7242 -177.3917 173.3993 88.0302 178.9234 -77.1956 -11.2203
2.92584150 -144.6507 160.2304 -179.1313 -124.4327 -61.2029 -24.3172 -60.2759 -172.9726 -62.1888 114.2835 -1.0699 -77.4763 -10.9844
2.94749110 -145.1696 152.9214 175.3615 -126.6960 -56.8474 -32.9527 -172.2741 176.1836 179.7997 -179.8269 0.0055 -117.7571 19.8008
2.98499980 -82.9974 157.9424 -174.9008 52.0502 -68.3633 -22.6104 -54.5880 -71.7586 62.9281 65.8538 4.5349 -126.0686 20.2746
3.04442420 -145.1307 153.0224 173.7703 -127.3763 -54.4018 -33.4928 -173.8727 174.4795 65.6935 -166.1187 179.8551 -120.4004 21.2439
3.06867730 -144.5545 168.4209 -167.2130 61.1177 -60.4634 -21.1741 70.1743 -172.7672 -66.4686 174.5409 179.9987 -79.1593 -11.2042
3.09518320 -145.0076 154.2915 176.1883 -126.4754 -60.6548 -26.7612 -58.6695 -54.5901 -60.3333 171.9625 -179.7801 -121.8720 20.2287
3.14095240 -144.5422 156.0965 176.9273 -124.6147 -61.3656 -28.7311 -58.2995 -59.0775 -175.8929 179.4305 179.9916 -88.9015 -1.8487
3.16537920 -74.2532 155.4605 176.8727 -125.0242 -57.8802 -30.6210 -65.8928 175.7777 64.6068 -106.6326 0.7378 -86.9187 -3.4075
3.19304570 -145.0607 158.2025 -174.4398 59.3395 -61.6489 -23.5519 68.7372 -179.7197 68.3198 97.3255 -0.1638 -131.9210 24.5576
3.22639630 -145.1628 152.9342 175.3729 -126.6813 -56.8060 -33.0483 -172.4028 176.2142 178.7522 85.8921 -0.5393 -117.6586 19.7699
3.25173620 -144.9124 148.2777 -178.5550 88.7277 -136.5429 148.1552 -64.6317 -64.3468 -62.7159 -82.3992 -179.3822 -71.7903 156.1899
3.27490560 -145.4243 160.1996 68.1476 -83.2617 -130.2088 149.2771 -64.7952 -72.4471 77.4276 -173.0058 179.2476 -74.1626 157.2142
3.29776980 -144.3991 158.6813 -176.4199 -124.7292 -77.1561 -0.9229 58.2589 65.6192 170.5487 -170.5426 0.5122 -140.5526 160.3405
3.32140270 -69.5033 143.5830 -173.9032 55.2538 -120.4400 -14.2270 -59.4825 -69.4805 75.4290 178.9093 -1.4488 -86.0429 -5.5375
3.35335990 -145.0954 161.4925 -176.8910 56.9956 -59.4165 -28.8937 -65.6750 -177.8524 -65.7565 -84.8521 1.4368 -129.6674 25.6759
3.38531780 -70.9272 153.4748 74.2537 104.8946 -67.6264 -22.2937 -60.1303 -62.2631 82.5147 -168.4014 0.8777 -92.3084 -0.7349
3.41895510 -72.4454 146.9334 -175.7939 47.8212 -61.3508 -32.6097 -171.4786 175.8617 179.8613 -179.8843 0.0137 -107.2604 11.8216
3.44263550 -67.3599 149.2245 179.2312 -124.8335 -63.9701 -26.5449 -85.0086 64.3835 -84.0091 -78.6335 -177.3999 -84.9672 -4.9280
3.47849150 -144.7760 147.1741 178.5456 -126.9020 -70.4956 -9.8321 56.0739 62.5163 169.7266 -90.0005 0.8422 -131.8216 20.6319
3.50585390 -144.6263 168.8756 -164.7258 63.6962 -60.7525 -20.3407 68.5746 -178.7170 66.9575 -107.3294 0.9706 -78.4030 -11.7691
3.53035220 -144.5935 165.2993 -169.1845 59.7478 -62.8067 -19.5184 66.2204 176.1314 65.3126 99.5018 179.6210 -80.1819 -10.5683
3.55895300 -144.8807 149.2538 176.3592 -126.9676 -68.0784 -10.9165 70.3994 87.1068 70.2867 -106.8390 5.0717 -132.4822 21.3716
3.58840000 -71.9348 149.7524 -177.0151 88.8755 -144.3882 149.1240 -147.0955 88.4501 -58.1843 -103.9807 178.0562 -69.8113 155.9163
3.61378910 -68.2863 144.3760 176.8499 -95.3879 -137.9814 -53.8544 -65.0731 -64.8114 -177.1245 -88.6061 1.6022 -155.0590 163.3970
3.63966330 -143.9304 162.6682 -179.1987 -125.8818 -68.5478 -16.1906 -56.5397 -58.4456 -176.1081 179.5492 179.9761 -133.5651 160.2707
3.66454870 -70.7369 145.7999 -175.0329 48.4687 -68.3495 -21.7763 -57.4323 -52.5583 -59.7278 170.4929 0.2599 -113.4940 12.1670
3.68949880 -144.7286 166.0033 -168.8780 58.9586 -65.9599 -10.7615 58.9985 65.1648 166.4715 -179.5033 179.7475 -82.0631 -11.7971
3.70971690 -144.8546 149.8895 -177.0213 48.2334 -61.4442 -32.4406 -171.4431 173.9260 66.9998 -173.4043 0.0385 -109.5412 13.4175
3.74071950 -144.9973 175.9262 69.0937 -78.7555 -55.4074 -29.2413 -66.0752 -177.4840 179.8489 179.8222 179.9537 -128.9517 23.8185
3.77646280 -144.4029 170.5780 -165.7925 57.0582 -68.0951 -14.3607 66.5769 175.2487 65.0854 97.4357 -0.3478 -141.8720 162.3806
3.80267630 -144.5002 169.8586 -166.6012 55.9127 -72.2380 -5.7694 58.9051 65.6218 167.5765 -175.1893 0.3594 -145.8600 162.1793
3.83245590 -144.3638 172.2230 -163.2622 60.6123 -65.4841 -17.1331 68.3908 -179.5149 66.9922 -107.0869 0.8829 -142.6761 160.8641
3.85627860 -144.5527 146.9502 -175.6076 90.2524 -133.9988 -42.8810 -65.0779 -176.2270 179.9510 179.5048 -0.0379 -152.8369 157.7369
3.87861570 -66.8602 137.1180 -177.0184 93.0309 -119.7313 -44.2483 -50.7748 -50.9058 -51.9861 124.1500 175.2458 -155.5742 159.4267
3.90228690 -130.9287 153.2195 177.9190 -124.0567 -62.1778 -27.7069 -81.6293 65.8467 -83.4994 161.7166 -177.6119 -119.3022 19.3080
3.92328530 -145.1099 152.6806 175.8700 -126.5728 -58.0822 -31.7306 -175.2466 58.3919 59.4442 83.4004 -0.4165 -117.8337 19.6034
3.95354420 -145.1105 170.1549 68.2097 -75.5305 -59.5064 -21.6519 65.8019 176.2845 66.7655 -174.3725 -0.1221 -130.0716 21.3761
3.97886860 -145.1794 175.4556 69.3619 -80.4389 -47.6231 -39.9233 -172.0596 176.3494 63.4609 81.6046 -0.2077 -125.2588 23.7633
3.99993520 -144.0465 174.8365 75.2146 105.2825 -60.0331 -17.5025 66.7637 178.5742 67.0578 -107.8948 -179.3284 -124.7383 16.3255
4.02027480 -145.0920 175.3606 69.0939 -80.1189 -49.8964 -37.4989 -171.1788 175.6629 -179.1478 -86.8516 -179.7715 -125.5524 23.6959
4.04700210 -72.4521 146.9163 -175.7607 47.7711 -61.3535 -32.8952 -171.4164 177.7534 -65.3572 -83.2719 0.5089 -106.8627 11.7087
4.08277480 -144.9780 154.6246 176.1785 -126.8793 -59.4333 -27.5776 -60.5944 -65.4287 79.7686 -168.9707 179.9768 -121.8147 20.6351
4.12816550 -144.5282 146.8883 -175.6411 90.3024 -133.9317 -42.8811 -64.6662 -176.1540 -178.7382 -85.7180 0.5244 -152.8681 157.7538
4.15800600 -144.9832 175.7110 69.0107 -78.7808 -55.5804 -29.0797 -66.0505 -176.5925 178.6778 87.7978 -0.2986 -128.9346 23.7858
4.18476080 -79.0284 169.4222 -171.0843 60.8223 -55.9371 -31.6272 -175.5385 62.8523 -80.5779 176.1216 0.4064 -80.5281 -7.7044
4.21364670 -72.3638 146.9018 -175.8270 47.7893 -61.5537 -31.8887 -175.5428 60.4236 176.6005 -86.7325 0.6456 -107.9428 11.9691
4.25156150 -70.8152 142.0947 -175.2099 92.3903 -129.3139 -42.4636 -62.9027 -61.7151 -62.7536 169.3004 0.2081 -153.7434 158.0912
4.27283220 -144.0621 176.4082 -169.4557 60.9224 -55.3050 -31.2345 -172.1523 176.1944 179.7433 -179.7002 -0.0052 -136.4163 161.4892
4.29620080 -145.1100 170.0479 68.1881 -75.4563 -59.6343 -21.4829 66.2323 177.2593 66.7774 -107.7515 0.8054 -130.1148 21.3159
4.31988570 -144.2079 160.2016 -179.8935 -125.7541 -62.7504 -30.1682 -171.8436 175.7775 178.7730 85.8686 -0.5374 -115.3051 158.5457
4.34337500 -82.2068 168.3557 69.9361 -80.6544 -58.6300 -22.6196 66.5417 178.3202 -178.7546 -86.2771 179.9565 -131.3887 22.2772
4.36526620 -62.5120 151.5502 45.3887 -102.6920 -83.0916 -31.1957 -59.5207 -60.5550 85.9264 -163.6377 2.5170 -147.2836 152.7107
4.39273580 -81.0378 174.8617 -168.6621 63.7149 -57.2779 -24.7175 -58.1935 -58.9617 -176.5182 86.4105 -0.6868 -76.6610 -12.1362
4.41360090 -144.9298 176.1286 69.1265 -78.5416 -56.1699 -28.2869 -60.0581 -54.8585 -60.0211 171.9127 -179.7765 -129.1957 23.8580
4.45140150 -144.8513 155.3708 177.8932 -125.5536 -62.2825 -27.6359 -79.8175 67.0271 172.3672 85.0061 -0.6555 -118.8093 19.0584
4.47958570 -93.1656 167.3855 71.5802 -79.5872 -67.6172 -16.8544 -55.5919 -71.2125 64.7283 68.4646 -174.5830 -130.5860 22.3477
4.49969850 -83.2342 174.3990 70.6280 -83.9013 -47.2251 -39.8220 -171.9001 176.3613 63.4611 81.6106 -0.1970 -126.5327 24.4272
4.55081940 -144.0511 176.3634 -169.4937 60.8246 -55.3558 -31.2459 -172.2709 176.1490 178.6872 85.8218 -0.5331 -136.3319 161.5403
4.58245460 -144.9471 176.0921 69.1256 -78.5163 -56.2454 -28.2128 -60.2906 -59.7308 -176.1001 86.6186 -0.7062 -129.2315 23.8518
4.60993360 -144.2195 159.9950 -179.2053 -125.4013 -63.9667 -29.3907 -175.4502 60.2637 175.5599 -179.5379 0.1389 -115.0101 158.5883
4.64460690 -145.0956 175.4330 69.1230 -80.1431 -49.7881 -37.7343 -170.7886 177.9735 -67.2695 110.3231 179.6410 -125.4091 23.7072
4.68465520 -69.9438 158.6460 72.9174 -26.4619 -68.8587 -21.3442 -65.4107 -179.1417 67.6999 -173.7997 -0.0572 -83.5086 -5.5046
4.72287230 -68.3819 150.9794 75.5351 -31.8320 -92.1900 -13.9123 -77.2568 66.5701 61.3100 -168.6813 5.2327 -83.4015 -10.0554
4.74895620 -83.6863 -178.8177 75.7455 -78.2184 -53.9020 -29.4783 -64.3407 -176.9037 -63.5372 -82.3440 -179.7337 -127.6955 24.7877
4.77423590 -68.6399 155.5143 64.9924 -91.8524 -118.9719 149.7673 -47.1649 -59.2901 165.5652 96.0123 -179.1870 -73.4279 156.8551
4.80486290 -79.1606 169.6003 -170.9661 61.0368 -55.3761 -32.8436 -174.9180 56.6678 60.5384 -172.1813 -0.2323 -80.7235 -7.2406
4.85734160 -145.1171 152.0795 174.1760 -127.5665 -54.3754 -37.0956 -175.3882 -87.8249 -62.1770 177.2072 0.2165 -115.5146 19.9557
4.89848810 -144.2203 160.0105 -179.2110 -125.4329 -64.0266 -29.1138 -175.4340 60.0997 176.5785 -86.7517 0.6361 -115.4641 158.6655
4.97255570 -144.1758 160.2222 -179.3312 -125.6104 -63.9762 -28.0791 -174.6043 58.0131 59.3824 83.3957 -0.4028 -117.6484 159.0293
5.00062530 -70.7632 153.9137 59.7192 90.7341 -116.1437 -3.7842 -58.7506 -69.6288 75.4930 179.7409 -1.8192 -145.4874 158.5077
5.03014290 -83.3842 174.2715 70.2242 -83.6526 -50.0997 -36.5632 -174.9115 60.6702 176.7019 -86.7047 0.6466 -127.2772 24.4213
5.05333680 -74.2838 157.1678 68.2336 -89.4641 -128.3584 149.4263 -59.8560 -64.2296 -178.0277 -178.1245 179.6930 -74.1077 157.1328
5.07608530 -69.6006 155.7285 60.3335 -93.1336 -120.2253 158.4636 -47.8251 -59.5246 166.8707 97.2691 0.5945 -144.1062 159.4806
5.10455430 -69.9360 158.6688 73.0269 -26.0338 -70.7960 -20.0980 -59.4463 -57.2260 -59.2009 -83.0609 0.3997 -83.3819 -6.2872
5.15630590 -69.5371 158.4573 73.7250 -30.0698 -64.2190 -28.0025 -174.2986 56.2805 60.3271 -172.4728 -0.2542 -81.5754 -4.8444
5.20299640 -144.7684 159.0559 62.7942 -88.4628 -134.5722 156.2833 -63.0003 -65.1917 -177.0457 -178.2593 179.8485 -145.7515 159.5932
5.24771100 -71.2887 149.6599 -173.4860 89.1858 -141.1212 -40.5542 -156.8557 75.4470 79.9720 -107.6397 3.9971 -151.0319 157.0265
5.26867470 -144.9891 148.2124 -179.7103 -109.2993 -136.4614 148.2904 -65.4482 -62.8078 -62.9355 170.3969 179.8917 -72.1725 156.1631
5.30878330 -74.2649 156.5381 63.1330 -92.8823 -131.6793 155.7641 -60.6258 -64.7932 -178.1712 -178.1464 179.6927 -145.7311 159.5717
5.32982430 -147.6373 164.9617 72.8720 -24.0937 -80.3023 -23.4509 179.9996 57.2583 -174.3476 83.0815 -2.3329 -76.4444 163.4343
5.35185670 -66.3999 150.5654 -57.7385 109.7628 -114.7857 3.1252 -58.0260 -69.4874 75.3178 -179.9156 -1.9519 -72.2938 156.6024
5.39093630 -74.3960 157.8890 68.4994 -89.0809 -129.7648 149.4717 -61.1850 -64.8846 -178.8815 86.5044 179.5776 -74.0371 157.1331
5.41227650 -144.7089 171.4861 -168.3479 64.0091 -66.9649 0.0127 70.2730 127.0477 -63.1231 -167.1226 -179.4997 -81.7940 -15.3110
5.44845960 -146.3627 159.1047 56.2761 86.9742 -100.7336 -9.0324 -56.3751 -58.5567 -176.0299 -179.6126 -0.0424 -69.5582 156.0563
5.47141460 -75.3808 157.5142 64.0471 -92.2591 -135.1627 155.3761 -64.3809 -178.2624 65.1522 83.0908 -0.6281 -145.1220 159.6453
5.51349800 -136.3702 156.7651 -59.3665 103.9109 -66.6888 -20.2124 -65.3201 -177.5897 179.8464 179.9211 -0.0427 -77.8498 -10.6748
5.53500840 -144.9013 176.8983 69.3423 -77.6764 -55.4047 -28.5635 -62.7994 -66.0630 81.0650 -166.1542 -179.7494 -128.7872 24.0809
5.56804020 -145.0557 151.7166 174.0562 -127.9537 -54.8833 -36.0915 -176.2666 -89.3134 -61.8158 -82.6227 -179.4195 -117.0014 20.8616
5.60094590 -145.1803 152.6438 175.2830 -126.6135 -55.4608 -36.1616 -174.8707 -91.4177 -179.0130 86.7908 -0.6187 -115.4997 19.4269
5.63688670 -135.4377 156.6719 -59.6903 103.3231 -118.0156 5.5116 -60.1839 -71.2068 75.8454 -176.6591 -1.6093 -72.3340 156.6548
5.65982000 -144.3244 156.8456 -162.2783 66.3489 -64.0429 -19.7284 82.5285 -69.2861 -66.4274 -84.3661 0.7647 -81.1592 -9.9978
5.71423310 -145.2677 161.8466 65.2813 -86.7202 -145.2387 146.6690 -174.1753 64.1214 179.0823 -178.6058 -179.5770 -140.6500 160.5807
5.73550880 -69.4667 143.8766 177.5455 -94.3908 -135.2668 -54.9718 -65.3101 -176.2107 -179.9090 179.7318 0.0188 -155.2718 163.4016
5.76061780 -77.8518 160.2516 41.7294 -107.9717 -80.4216 -34.5561 -54.9708 -72.1607 65.7899 67.4023 1.4245 -148.3246 152.5129
5.78409070 -146.4994 169.8964 77.7660 -28.0986 -127.9128 2.8386 -61.9876 -65.1434 179.6034 -92.9893 1.1636 -86.4378 171.6485
5.80669890 -147.8166 156.0329 53.3698 82.8761 -80.3769 -36.7203 -171.9839 176.3655 179.9110 -179.8000 0.0183 -148.7929 152.6386
5.82675980 -67.5493 141.6943 177.1996 -95.2302 -135.9896 -54.8058 -67.0091 -179.8835 177.2214 82.0441 -1.8933 -155.1053 162.7558
5.85272570 -146.5581 157.7995 53.8986 86.0464 -84.1592 -24.7847 -174.3921 61.6626 -81.0697 176.2211 0.3353 -67.2085 155.6245
5.87909050 -74.9930 157.1585 63.5427 -92.5435 -133.3256 155.3222 -63.1331 -63.9103 -62.1661 -82.2673 -179.4790 -145.3225 159.8075
5.91965680 -136.8199 156.4872 -60.3478 -88.7451 -79.3968 -16.0540 -58.1492 -54.7351 -60.2006 172.2000 0.3168 -143.7703 159.2108
5.94297120 -137.0370 156.7569 -60.4912 -88.7087 -74.3480 -15.5891 68.3046 -177.8260 -67.2783 174.3733 0.1129 -144.8495 159.0522
5.96411110 -68.9117 149.9994 -57.5567 110.3543 -135.8652 157.1806 -61.5452 -176.4151 -60.5730 -77.6270 -177.0643 -72.2640 156.6785
6.00469400 -69.4744 143.8090 177.5840 -94.3129 -135.1969 -54.9522 -64.8904 -176.2310 -178.5543 -85.6625 0.4262 -155.2790 163.3506
6.04367520 -77.9809 158.6438 61.1867 91.4401 -85.6139 154.1900 -56.4551 -58.4559 -175.9645 -179.7310 179.8367 -144.6021 159.5075
6.07818710 -69.3417 143.4646 177.4082 -94.5135 -135.4329 -54.7763 -65.9463 -175.0046 -67.4462 172.7893 -0.0267 -155.2397 163.3319
6.10555430 -146.5924 156.5164 56.0562 86.7504 -94.2393 -24.1141 -58.0348 -54.7413 -60.3044 171.1249 0.2874 -149.0697 153.9521
6.14353660 -147.8191 156.0325 53.3620 82.8788 -80.2911 -36.8284 -172.1731 175.9898 -179.1914 -86.8474 0.3364 -148.8087 152.6619
6.16419880 -136.4649 157.0425 -59.4698 103.5985 -64.9636 -18.2201 66.1942 177.7112 66.9408 -174.5929 179.9018 -78.7538 -11.2156
6.18875580 -147.7368 156.0796 53.5275 83.2710 -79.5651 -38.0393 -172.1660 176.2960 64.3306 82.6215 -0.2690 -148.8354 153.0126
6.22045320 -79.2162 169.9723 -170.9409 61.6051 -54.1267 -35.0789 -172.7887 73.9310 -74.9072 -80.4500 1.4147 -80.8139 -6.6110
6.25284170 -72.6246 148.6699 -176.1481 48.9747 -58.5380 -37.5863 -174.1417 -88.6300 -62.5447 -83.5990 0.6953 -106.5131 13.2603
6.28957360 -146.6679 156.2996 55.8125 86.5316 -93.4048 -24.5240 -57.9519 -58.9595 -176.2373 86.5175 -0.6710 -149.1558 153.7950
6.31003910 -73.7434 154.8954 -57.4513 110.2130 -64.5229 -18.8515 67.1092 -177.7632 -64.5464 -83.4398 0.2780 -78.9104 -11.1759
6.35091960 -146.9569 167.1637 72.4779 -18.5271 -90.2473 -13.1089 -57.0275 -58.8254 -175.8792 179.5626 -0.0354 -78.4590 163.0415
6.37463730 -146.5661 157.8085 53.8696 86.0103 -83.9027 -25.0569 -173.7711 59.7369 175.3134 -179.3197 0.1360 -67.2210 155.6962
6.41173370 -146.7298 156.2125 55.6460 86.3452 -92.5726 -25.1429 -58.7157 -57.2502 -59.3924 -83.0128 0.4093 -149.1891 153.6746
6.43375610 -73.8879 155.1926 -57.8621 110.0240 -64.6545 -18.4084 66.9532 179.4677 65.1763 84.2368 -0.5149 -78.8987 -11.2936
6.47461380 -145.0704 152.5881 176.2168 -126.7997 -60.8534 -26.7826 -129.7088 -59.7151 -56.4512 -81.5479 0.6240 -121.8690 20.5004
6.50060470 -145.2126 176.0579 69.7583 -78.6598 -51.8010 -36.4993 -160.9561 -103.6330 80.9264 -179.6642 1.1947 -123.5183 21.8025
6.53334760 -71.8923 157.7609 58.2017 87.1087 -97.5373 -13.9846 -147.1584 67.6937 61.5761 -102.8687 175.3070 -70.0274 155.8615
6.55786150 -131.7952 154.3078 -60.3058 106.2388 -83.3237 -18.4813 -85.2976 56.2669 59.9031 -156.2164 174.8442 -72.4344 155.6430
6.59533360 -69.3915 143.6915 177.5357 -94.3092 -134.8406 -55.1284 -65.6787 -178.2606 67.0440 -109.0162 0.5395 -155.3093 163.3420
6.63043530 -147.7896 155.8751 53.3106 82.9309 -80.5452 -36.1664 -176.2730 60.8444 176.4818 -86.6557 0.6571 -148.9769 152.6304
6.65276020 -146.5719 157.7859 53.8674 85.9985 -83.9683 -24.9435 -173.7779 59.5627 176.2808 -86.7469 0.6434 -67.2318 155.6959
6.67282710 -73.7560 154.8646 -57.4284 110.1871 -64.9028 -18.2845 66.6136 178.5699 67.0180 -107.8987 -179.3231 -78.9405 -11.2639
6.72009860 -77.2177 155.5374 55.9176 87.7509 -83.4189 -25.4348 -169.4894 172.6524 66.6712 -173.5942 -0.0369 -67.4993 155.7127
6.74163250 -136.4963 156.5725 -59.2659 103.8556 -63.4184 -26.7216 -174.1569 57.9865 59.4054 83.5194 -0.4444 -77.6480 -9.1719
6.77831230 -84.2901 175.4302 70.1282 -82.2720 -57.0919 -28.1629 -84.2377 64.4580 176.4152 -86.2463 -179.4139 -129.9359 24.8127
6.81629310 -72.5445 151.4413 177.2618 -126.3882 -57.8330 -33.9599 -132.9402 -70.4219 78.7814 87.2201 -179.8430 -115.2600 19.0071
6.86273240 -144.0805 176.3177 -169.4337 61.4212 -53.7016 -33.8981 -175.1232 -92.1466 -178.8693 86.9799 -0.6107 -134.5033 161.4987
6.91688210 -77.2785 155.6984 55.9978 87.8929 -83.2395 -26.0642 -169.3645 176.7492 -65.5075 -83.2312 0.4794 -67.3854 155.6704
6.93693740 -71.2797 145.8836 176.3235 -96.1771 -146.1042 -43.6504 -169.7635 -89.9689 168.8500 -85.3081 1.3030 -156.2996 162.5494
6.97359770 -147.7003 164.9705 73.2342 -26.6845 -77.6598 -28.5894 -170.1068 176.4688 -68.2281 174.4206 0.0418 -74.7823 163.8000
7.01250500 -136.0677 156.3577 -59.3516 103.9830 -69.8552 -30.3978 -171.1652 174.1141 66.5394 -107.5477 0.6515 -143.7170 159.0674
7.04422020 -144.3318 156.2675 55.1447 86.7531 -93.1417 -13.7482 -79.7361 66.8145 173.7338 -177.2309 0.3650 -68.5524 155.9538
7.07968970 -77.2661 155.6014 55.9431 87.8321 -83.1938 -25.8586 -169.6011 173.0963 66.2843 -107.5576 0.6479 -67.4435 155.6858
7.13298240 -141.9440 164.1783 74.0864 -20.0748 -89.5845 -14.3240 -83.8296 57.8473 60.3958 -167.7935 -0.9868 -76.9568 162.6621
7.15640450 -79.8414 151.7297 63.0070 91.7489 -120.5526 0.4667 -73.5393 131.4441 -74.4722 118.4316 -1.3006 -74.8281 156.4055
7.19104140 -143.0276 -174.6887 68.5062 -77.3056 -57.5226 -29.1843 -173.9733 59.9561 176.5655 -86.7630 0.6343 -132.2274 168.0308
7.22693570 -145.0536 176.1079 69.0594 -79.9017 -52.1768 -33.5077 -130.6114 -59.8305 -56.1895 -80.5153 0.8438 -128.1328 24.1106
7.27657270 -74.9263 151.7961 -174.9438 -129.0466 -106.8367 -7.0650 -95.6769 57.4180 -85.2044 -88.0374 179.4447 -128.0882 24.8601
7.35948090 -75.0364 153.7752 57.2318 87.8412 -93.8348 -12.9062 -79.2382 65.8831 173.7557 -86.4039 0.9728 -68.9750 155.8963
7.39135910 -145.7619 155.1264 55.1491 85.6452 -88.4913 -28.5945 -80.4346 66.1840 174.1282 -177.2286 0.3098 -148.9598 153.1464
7.42081940 -70.1215 142.2599 -178.6397 -112.8353 -119.3307 150.4253 -63.4197 -82.0731 73.8265 84.9362 173.2353 -71.9737 156.0785
7.53760780 -144.4031 156.2501 54.9025 85.0594 -87.9583 -30.0038 -80.7940 65.0761 -86.8761 179.8796 -1.4933 -149.1293 153.1383
7.57611670 -146.9263 155.8663 54.8619 85.0310 -88.2369 -29.0388 -80.2395 65.3473 174.3533 -86.6798 0.7061 -149.0521 152.8424
7.62510480 -144.6742 157.9968 61.6497 -89.1874 -130.8643 156.4319 -68.9886 -84.9731 72.4574 85.7488 176.1879 -146.1123 159.5812
7.67783920 -145.3064 162.1152 65.8587 -86.5702 -143.3988 -46.1208 -175.3640 56.0426 58.8757 -171.8381 -0.7532 -76.0709 154.1828
7.80598430 -145.1975 157.3589 48.6962 -101.9820 -93.6752 -41.7497 -172.1761 176.7465 178.8701 86.0051 -0.5449 -129.1902 -7.6227
7.85072940 -136.0137 156.8189 -59.9288 103.9580 -79.9911 -5.7379 59.8267 70.1766 173.0403 -172.0971 0.7089 -146.1045 158.9915
7.87281050 -145.2387 157.3493 48.0877 -102.2412 -91.3648 -43.6275 -172.4299 177.3640 64.4773 82.2874 -0.1870 -130.2251 -6.0727
7.96195660 -145.1710 157.3689 48.7284 -101.9660 -93.7597 -41.8011 -171.9173 178.1547 -67.8043 174.4862 0.0452 -129.0470 -7.6702
7.99311370 -75.6832 154.7258 57.8094 88.2655 -97.4415 -10.6922 -76.8969 73.2282 61.9114 82.4716 -0.6949 -69.0787 155.9218
8.07241620 -144.8532 152.7882 177.0282 -119.8985 -124.2476 -88.2696 -177.1195 -156.9768 68.3966 -153.7578 173.3393 -166.7661 150.7397
8.10155070 -69.5254 158.2399 73.3424 -28.5331 -66.1666 -24.4902 -119.8927 -77.4201 70.9840 89.9750 0.0461 -82.7009 -5.2707
8.14738570 -145.3652 159.6701 57.2772 87.7787 -104.6972 -7.7691 -93.6810 56.7135 -86.1886 -88.7658 -0.6335 -68.3314 156.1585
8.21937940 -146.6715 156.6108 55.8503 86.0832 -91.8234 -27.0317 -78.6926 72.0484 62.6992 82.2042 -0.6162 -148.7707 153.4470
8.36976860 -75.2324 152.0669 57.9943 89.0722 -94.9865 -22.4845 -78.4023 71.9221 62.3848 82.1218 -0.7442 -148.1567 155.0476
8.45538520 -68.6076 140.3871 -178.2771 -89.2086 -125.3264 -54.9986 -68.5364 -85.5117 70.8663 86.2727 -2.6872 -154.7257 161.2889
8.49909400 -146.2534 158.5264 54.3780 86.8005 -80.9849 -30.4601 -172.6689 -93.8817 -179.5923 177.9887 -0.3366 -66.8541 155.7474
8.54078480 -79.1045 159.3317 61.2360 91.8397 -72.6638 139.3647 -90.7943 -98.0905 54.4013 84.8039 177.6281 -142.4805 163.3671
8.56586290 -71.6365 147.5011 176.8422 -101.6954 -144.1846 -57.2191 -152.4633 -64.5722 87.0697 86.3256 -0.0033 -154.5375 162.6713
8.70740240 -146.9747 157.3681 53.8978 85.3609 -91.9267 -13.6297 -128.1785 -63.9221 -174.5568 -179.5218 0.0552 -68.9014 156.0437
8.82442180 -73.3698 154.2339 -57.1380 110.5285 -62.0914 -31.2817 -172.9924 -92.8251 179.7237 86.7325 -0.5768 -79.0333 -7.1794
8.85615980 -147.6856 155.3470 53.3972 83.3520 -82.6551 -34.8769 -159.0318 -102.1761 80.8512 174.6947 1.2838 -146.3672 151.8210
9.18084010 -77.6475 156.3232 56.2646 88.7090 -80.5009 -30.6872 -172.6937 -93.6675 179.1830 86.6953 -0.5413 -67.1785 155.6712
9.21903170 -148.0078 157.5891 53.5127 82.0769 -78.5564 -42.7633 -143.7459 -66.7539 84.0551 86.7002 -0.1140 -147.3014 153.1260
9.28466790 -145.5003 158.7875 59.1420 90.5781 -122.2895 0.6927 -118.2218 -60.1841 -54.4189 -89.7802 -0.1749 -145.9177 158.4755
10.11272420 -73.5948 153.9680 -57.3399 110.3240 -79.3130 -22.4191 -119.5468 -77.9254 70.3091 90.2824 0.1106 -72.6116 155.2954
10.18974390 -144.9702 148.5018 177.6588 -119.6839 49.6926 -172.7728 63.8602 86.1190 -84.7075 -83.1334 3.6185 -64.1101 154.9721
