# Supplementary material for: Exploiting Sequence-Dependent Rotamer Information in Global Optimization of Proteins
Source: J Phys Chem B. 2022 Oct 18;126(42):8381–90. doi: 10.1021/acs.jpcb.2c04647 (PMC9623586; doi:10.1021/acs.jpcb.2c04647)
Supplement: Supplementary file 2 — jp2c04647_si_002.zip [file jp2c04647_si_002.zip › TripeptideConformations/GLU_PHE_ASP_new.csv]

0.00000000 -67.7610 -12.5710 66.1605 -179.3098 90.7094 -81.4775 -14.0313 58.6085 -96.0350 -78.8553 154.9354 -166.9369 -160.7503
0.15599250 -68.2897 -10.0336 66.3668 -179.4677 -89.7864 -77.8024 -7.6876 59.4393 -96.1857 -127.9973 160.6601 -167.8614 20.1585
0.21901920 -69.0247 -13.1438 -63.8780 -176.5729 91.7010 -79.7875 -14.5447 59.4259 -96.1172 -78.9769 154.9312 -166.8450 20.7474
0.38234130 -69.6392 -10.3105 -63.6260 -176.5484 91.8048 -76.8912 -7.8817 60.0540 -96.2328 -127.6020 160.5944 -167.8450 -161.3362
0.65615290 -69.5878 -14.7265 67.8891 -177.4445 -84.0924 -91.8078 -5.2923 -54.3348 -72.8992 -74.7170 153.6432 -168.0207 22.7010
0.84220500 -65.6970 -22.2080 -169.9561 173.3038 86.8320 -78.4583 -13.3539 59.2267 -96.0060 -79.3746 155.2785 -166.1893 -161.6835
0.92745950 -74.1716 -10.3731 67.1209 -178.6380 -86.5929 -89.9936 1.9761 -53.5029 -73.6102 -139.7815 159.5509 -167.8109 -162.1561
1.03040390 -79.8370 -13.1614 -63.7730 -176.4982 91.7898 -145.7945 150.2422 -179.1818 -100.2347 -145.9024 138.0721 -173.1996 24.5542
1.05229520 -69.2822 -11.3498 -61.9362 -63.3247 105.3482 -77.5748 -7.6926 59.9203 -96.1709 -126.4645 160.5918 -167.7324 -161.4355
1.11719160 -83.8045 -2.0105 67.5489 -178.8601 -89.5985 -141.3458 165.3160 68.1377 -87.0718 -143.7641 157.8103 -168.4159 19.7911
1.18068060 -81.1277 -11.3812 -63.7501 -176.3478 91.2595 -147.0289 165.9958 64.2796 91.6028 -147.0121 161.1694 51.4953 86.8758
1.20218290 -84.7740 1.1345 67.3902 -178.9564 90.5295 -136.8694 154.6383 60.3965 91.3500 -80.0056 151.0546 53.3118 106.5806
1.26059740 -80.7804 -10.8955 -63.8514 -176.3299 -89.3915 -145.4598 155.7464 57.3994 90.2766 -79.3103 151.4806 53.2796 106.3426
1.29789480 -74.7678 -9.9664 62.8139 -86.5821 85.3011 -82.2393 -13.6665 60.3166 84.1418 -77.9340 154.5748 -167.4298 21.5427
1.34387400 -145.1608 151.1866 -174.3219 58.4172 92.8432 -70.5100 147.3792 -178.5139 -98.9821 -145.3452 138.6878 -173.1300 -156.9886
1.39479740 -81.8097 -11.0574 66.4216 -179.3490 -89.4629 -80.5446 155.3726 54.5536 -95.6408 -76.9841 152.5259 53.2238 -75.7172
1.42385930 -67.1351 -10.6804 73.2777 -62.5688 -43.4128 -78.1986 -16.4681 60.0551 -95.1926 -79.1862 154.5241 -167.2228 21.3589
1.52499680 -70.3669 -14.5942 67.7470 -177.6568 -84.4550 -90.8833 -4.9389 -54.3826 105.7297 -112.6314 157.6880 -49.8197 109.7109
1.54864210 -67.4191 -15.6420 67.8987 -177.3588 -83.9871 -90.8097 -7.7128 -54.5317 -73.1102 -81.5440 153.0728 -54.2768 -21.2142
1.58064810 -82.1393 -11.5083 67.4452 -178.3252 94.0902 -92.2347 155.2590 -55.2853 -74.3341 -146.2979 157.8273 -168.3791 19.9319
1.60897280 -82.5357 -9.0182 66.5574 -179.4940 -89.6636 -80.2584 162.6582 61.3568 85.7217 -145.0110 157.7504 -168.4198 19.8742
1.65925880 -144.7651 143.8249 -173.0136 174.1709 86.5033 -145.4787 150.4468 -179.0406 77.9544 -145.8236 137.9819 -173.3148 -156.9851
1.68533660 -83.8624 -1.9173 67.5480 -178.8004 90.7544 -141.5171 165.5452 68.1383 -87.0070 -138.8138 167.9760 53.0912 -169.8228
1.71072610 -73.3091 -27.8613 -172.9271 173.3654 -92.4644 -147.5689 166.1901 63.3204 -90.7023 -146.9589 161.1473 51.5955 -95.3573
1.74893920 -82.5372 -9.4875 66.4688 -179.3617 -89.5934 -88.5953 166.8521 60.8872 -93.5899 -144.9745 161.2277 52.3915 -96.0742
1.77537970 -72.7883 -27.9956 -172.8962 173.4086 87.9765 -147.1951 165.3361 63.5331 -90.4930 -144.4461 157.7818 -168.4128 -161.7037
1.80422790 -81.1459 -10.6365 -63.8009 -176.3370 -89.3382 -145.8891 157.3343 58.3357 90.3795 -81.9171 149.2300 -48.3199 -78.4164
1.82455810 -84.6745 -1.2451 67.4672 -178.9544 90.6760 -141.8732 165.5792 67.9639 93.1987 -120.7142 154.7716 -48.9047 102.1623
1.85793600 -82.0036 -11.6656 67.4213 -178.3482 -85.6820 -92.0141 155.1720 -55.2706 -74.3351 -74.3816 153.2522 -168.8874 -158.2866
1.90244320 -80.2654 -13.0525 -61.6201 -62.7365 107.0917 -146.3000 149.8521 -177.8246 -100.8763 -150.2391 155.7075 51.7649 89.9991
1.95805120 -68.0511 -24.5257 -172.4290 166.8268 80.7034 -120.4125 13.5212 -57.7190 -79.5274 -76.5264 155.2364 -167.9522 -159.6798
1.98771760 -67.3716 -13.3346 65.9791 -179.3134 -89.6154 -85.8134 -10.5958 51.9318 -96.6208 -86.6186 153.8931 -54.8272 -49.9566
2.02770950 -144.3618 143.3207 -172.9141 173.8752 85.8779 -147.1533 167.1207 64.6381 -88.7779 -146.0670 161.1480 51.7881 -95.0767
2.05197780 -83.0097 -21.0033 -65.7171 -176.7513 91.1188 -131.7462 7.9173 -55.4453 103.9399 -149.6058 159.9661 52.5263 -91.1220
2.10283070 -141.7457 138.8737 -173.5785 175.0882 -93.0965 -138.5088 156.9967 -57.2795 -81.9315 -73.4200 155.1084 53.1812 104.2662
2.14473350 -76.0866 150.5244 -64.3306 -177.1498 -88.6871 -147.8779 166.3044 64.7530 91.5037 -146.9845 161.1752 51.4322 -95.3779
2.16718540 -145.6460 160.2210 64.2665 -178.4528 -88.5955 -146.5388 155.8848 57.6534 90.2205 -79.3461 151.4129 53.3044 -75.1409
2.19011460 -134.3828 153.1986 -65.0729 -176.1074 91.4820 -146.8447 155.8774 57.6383 90.4296 -79.4851 151.4786 53.2906 -75.1668
2.21282770 -65.0247 -30.5964 -169.5062 68.7407 -96.6201 -121.1320 14.5211 -53.8796 104.5005 -75.8584 154.9083 -168.2802 -159.1516
2.23604960 -126.1806 18.7932 -60.9310 -175.8161 -88.0598 -82.0725 -3.3242 60.0561 82.8902 -70.0160 154.0327 53.3868 -75.1763
2.27050110 -76.8626 143.9925 -172.2960 174.0395 87.1787 -142.3012 155.2566 60.3681 91.6575 -80.0962 150.9692 53.3176 106.6682
2.29114470 -73.1977 -15.6870 -64.7944 -176.6421 90.2314 -125.4221 15.6239 -55.3328 -78.1136 -126.2074 158.6834 -50.3633 -81.7099
2.32296110 -132.1681 148.6664 -65.2171 -176.2728 91.2033 -138.3614 156.7960 -58.0483 -81.9045 -73.5012 155.1410 53.1722 -77.1102
2.34692280 -143.7244 149.8839 -173.7891 60.3499 96.0645 -133.4842 157.0460 -57.7470 -81.3514 -73.8342 155.0526 53.1867 104.4065
2.36768920 -132.1501 5.9511 65.4368 179.5398 -90.3452 -133.0128 -4.4516 58.2763 83.9501 -76.9628 155.2273 52.7790 -74.7791
2.38999070 -72.5194 -16.0861 -63.0448 -63.5680 -76.2722 -124.2307 21.6364 -54.8241 -77.6626 -132.1018 160.5024 -167.6460 19.3290
2.41789670 -71.0413 -16.8244 -64.2986 -176.4604 90.0012 -89.5240 -6.4167 -56.9606 -75.8765 -106.3331 157.7638 -50.0917 111.5439
2.45582160 -69.8212 -6.6386 59.4530 73.2407 -114.4235 -79.2990 -16.5329 59.0671 83.8341 -79.3849 154.5101 -167.2688 21.3811
2.48033820 -77.2181 -6.9149 -60.9637 -62.5673 -73.4826 -81.2468 -4.4652 -54.5261 -74.2467 -141.0221 159.1539 -167.8327 19.4392
2.50253040 -72.7935 -2.2846 60.4662 74.2833 -111.0103 -76.4442 -8.6851 60.5378 -95.7169 -135.3256 160.2605 -168.2683 -161.1438
2.52533680 -80.3712 -24.7788 -63.8703 -63.5293 -75.1686 -130.8521 2.2069 -55.2747 -74.4019 -149.2516 155.0178 -168.8331 -160.3912
2.55190690 -76.7005 151.7256 -64.2978 -177.1740 91.6566 -146.5026 157.6383 60.4514 91.3009 -80.8727 138.3224 -172.6925 27.4420
2.58013700 -80.1744 -23.6727 -64.0651 -63.7470 105.2869 -132.1902 6.7714 -55.3080 -74.7999 -150.2072 159.5709 52.4708 91.6319
2.60498640 -76.3518 152.7174 -60.9050 -60.9567 112.2518 -145.7562 150.2787 -178.9086 -100.3144 -145.8114 137.8476 -173.2789 -157.3476
2.64551130 -144.4784 158.2506 64.3251 -177.5919 92.8299 -137.5582 159.6969 -58.5595 -80.9445 -147.2528 161.1715 51.9844 -95.1097
2.67130570 -144.2715 143.0699 -172.8723 174.0679 -94.1435 -146.9992 157.8184 57.9827 -89.9661 -80.6570 148.8533 -48.2323 -79.1434
2.69451230 -87.6501 -2.0005 69.2182 -177.1237 -83.1528 -112.0838 158.0472 -55.9871 -71.7505 -127.3926 155.6788 -49.3641 -80.5672
2.73982680 -69.9063 -20.0481 -73.7037 67.7170 -124.4984 -122.3068 12.4499 -55.4462 99.7644 -75.7350 154.8893 -168.0867 -159.3938
2.76365340 -82.2358 -26.9526 -171.2709 165.9044 -111.4982 -130.0478 6.8517 -58.7396 104.9317 -149.8848 159.6147 52.7027 -90.3065
2.78564320 -72.6538 -16.3343 -63.1663 -63.6872 104.0126 -125.3706 15.5867 -55.0545 -77.4015 -125.9415 158.7380 -50.3569 -81.6156
2.83467830 -83.8597 -7.7535 -63.3311 -176.3907 -88.5678 -94.9891 5.0887 59.6145 -93.8452 -138.8585 161.9665 56.9291 -97.1293
2.86500340 -65.5662 -21.5844 -169.8549 173.1824 -93.5518 -81.1525 -10.2998 53.1195 82.4908 -86.9200 153.3209 -54.8079 133.1489
2.89267480 -68.5464 -14.1751 -62.5032 -63.6127 -75.7873 -83.9731 -10.9801 52.8636 82.5546 -86.4878 153.7820 -54.9214 -50.6770
2.91416970 -82.4416 -24.6384 -65.7051 -176.6969 -89.2075 -131.2592 -4.9566 -56.1871 103.8038 -148.5913 166.7254 52.1622 10.9441
2.93429850 -75.4680 150.8387 -60.9044 -61.3291 -69.5597 -147.6723 165.7637 64.9996 -88.7158 -144.0180 157.7625 -168.4677 -161.6598
2.95518920 -65.0677 -24.6474 -170.3123 172.4180 -90.6379 -84.9410 -8.0635 -56.6826 104.1790 -82.2764 152.9358 -53.9804 -20.9047
2.98090120 -90.1226 2.5026 64.3925 -84.2984 -93.0255 -141.9251 165.7671 70.4750 -84.8045 -123.3374 154.6569 -49.0305 -81.0348
3.00621100 -134.8025 154.8812 -65.0755 -175.8523 -88.8736 -76.5387 154.6271 -58.7327 -74.4552 -146.3029 157.7967 -168.4789 -161.4336
3.03549400 -76.1911 -13.7119 62.2606 -88.8630 -98.2603 -92.8833 -6.6410 -56.5253 -71.0245 -102.7208 156.8913 -50.1692 110.9460
3.07167830 -71.2654 -13.4931 -61.9773 -63.3037 -75.6675 -76.5364 -21.9500 -173.5040 75.7529 -75.9766 153.1857 -167.5663 22.1079
3.09718390 -92.6136 -7.8910 66.2206 -79.8456 -91.7982 -79.0653 158.2504 59.2539 -94.2788 -96.6937 159.7366 51.0853 -4.6187
3.12503240 -77.8833 -9.2330 75.4296 -60.6065 136.8099 -77.4186 162.2279 61.2099 -94.1968 -145.1118 157.7118 -168.4315 -161.6305
3.17401720 -68.9825 -14.0413 -63.9409 -176.6130 -88.6554 -74.9212 -22.7168 -173.7120 -102.7694 -82.3020 152.9179 -52.7303 155.1321
3.21309300 -144.1563 162.2667 66.3430 -72.7794 110.0458 -145.7949 155.9173 57.7913 -90.1238 -79.4367 151.4244 53.3146 106.4195
3.23453080 -80.8935 -13.5500 -71.9393 69.5607 -122.7549 -147.1727 166.0362 64.7691 91.9233 -138.9070 167.9892 53.1129 -169.9593
3.28851520 -82.5186 -24.9459 -73.4381 68.9735 -121.5624 -130.7493 3.1098 -55.2929 103.7560 -148.9858 155.6952 -168.6613 -160.8130
3.31613910 -92.6445 145.0275 -60.1278 -58.8143 125.5568 -139.6470 155.9771 -62.5262 -82.6642 -73.6384 155.1323 53.1752 -77.0598
3.33638600 -81.3428 -3.6277 -70.7306 70.1202 58.4076 -78.1504 -7.6107 -54.6195 -73.8367 -142.3787 158.7656 -167.9577 19.5200
3.37235690 -88.4688 14.9863 -56.2706 -60.9459 112.7295 -82.7153 3.6930 59.2167 -97.5067 -67.3258 153.8857 55.3346 -77.3287
3.39995050 -75.7024 -10.1655 62.5678 -86.7986 85.3820 -87.3470 -10.8970 55.7756 84.6020 -84.7551 153.7170 -54.5930 127.8430
3.42577370 -80.4870 -25.7414 -63.9637 -63.6500 105.2443 -131.4018 -5.0021 -56.0070 -74.6380 -148.5400 166.5941 52.1381 10.7923
3.44842450 -78.3567 -8.9012 63.6630 -85.2852 86.0346 -76.3933 -23.7095 -174.0819 76.3424 -74.2221 145.4234 -170.9960 29.2295
3.47246400 -69.8558 -17.9946 -54.9401 97.0925 -74.5550 -146.6193 165.9205 65.1931 91.4054 -146.5167 161.1474 51.6834 -95.3479
3.50829540 -78.4732 -34.8538 -168.4903 69.3482 83.3571 -127.2807 -3.6216 -55.4305 108.7164 -147.3837 167.0629 52.2762 10.7162
3.53494520 -80.8929 -9.2471 -61.3779 -62.6800 -72.0556 -97.5069 5.4969 59.6077 87.1382 -138.6966 162.2216 56.8712 -97.2519
3.55740220 -135.4808 26.7371 -154.4980 176.9781 87.5544 -83.6542 -5.2765 59.6053 -96.6673 -71.1448 154.1603 52.8875 106.8143
3.59296060 -128.9347 2.9849 65.9481 179.9987 -90.1280 -78.3174 -34.8552 -176.5100 79.0628 -80.1071 154.3511 52.9668 -76.6681
3.62334470 -71.1971 -24.9312 -170.3860 173.5617 -93.4348 -75.7931 -25.7078 -174.5380 77.5396 -83.8669 155.4935 -50.0643 108.0774
3.65785450 -93.6454 -21.9118 -169.8447 173.1292 -93.6648 -88.3273 -8.0065 60.9377 -95.3270 -137.9968 169.1605 56.2940 -176.7001
3.68928490 -73.2144 -15.1019 -62.1203 -63.2621 -75.1019 -75.8485 -26.6290 -174.7931 78.1347 -87.2066 155.5561 -50.0951 110.7104
3.70998420 -74.1101 -17.4177 -73.8000 68.0990 58.4879 -126.7754 16.2765 -55.2392 -78.1765 -126.7423 158.3741 -50.2955 100.0694
3.73504300 -65.1641 -24.5287 -169.5294 -82.1221 147.6676 -77.7121 -13.3028 59.3817 83.3809 -79.7105 155.3108 -166.0033 -161.8875
3.76744750 -84.9244 8.5336 65.3499 -83.9775 -93.2653 -82.1777 -1.4783 60.3116 83.2983 -74.1334 162.1524 55.4744 177.7233
3.79032540 -144.0637 161.8024 66.1315 -72.8660 -71.8659 -146.6110 157.5504 58.6464 -90.0913 -82.3542 149.1568 -48.3410 -78.1231
3.81500210 -68.8208 -14.7217 -62.3204 -63.5351 104.6212 -75.3530 -22.4841 -173.6163 77.3296 -82.2540 153.0570 -52.7513 -28.6830
3.84371060 -96.1066 21.0898 -65.1235 73.6433 56.5871 -81.4983 1.8833 58.8382 -97.7588 -67.9808 153.9422 54.5779 104.8677
3.86873310 -76.7780 -9.6351 -64.0996 -176.7225 -90.8962 -124.2754 29.5405 -55.0542 -77.9600 -70.6096 162.2163 56.9938 -1.5629
3.89103640 -71.7222 -17.8113 -73.1856 68.1248 57.0298 -90.5976 -5.7800 -57.2256 -76.0051 -105.4191 157.7990 -50.2148 111.3503
3.91621020 -143.3007 161.0185 66.1023 -72.9034 -71.6688 -136.0100 156.6151 -59.0193 -81.0727 -74.4451 153.3628 -168.8742 23.4293
3.93748590 -92.9516 145.1400 -60.0356 -58.6973 125.9610 -139.8524 156.4704 -62.4342 -82.6545 -74.2247 153.6008 -48.2900 101.0229
3.96076830 -132.6408 155.1734 -65.5316 -62.8714 156.2931 -76.3664 154.4379 -59.4548 104.3672 -73.4171 155.0879 53.1405 -77.0627
3.99572840 -144.3413 162.3879 66.1329 -72.9046 110.1880 -144.9720 159.1228 -168.7137 -108.7457 -69.9159 153.0977 -49.4684 -79.4232
4.03753310 -67.2914 -14.0703 -167.0885 172.1031 -94.2919 -80.2943 2.5413 58.6959 -96.8536 -67.9637 162.6414 59.4938 179.8231
4.08567620 -77.5949 149.9116 -71.3591 69.6012 58.8352 -147.8975 166.5295 65.4221 -88.2090 -122.3438 155.4167 -48.9449 -80.2481
4.12594000 -144.3977 162.6985 66.2720 -72.8482 110.1486 -144.2745 148.4017 -168.6300 -106.2857 -76.8508 155.4353 52.4566 99.0091
4.16197480 -143.2143 160.7282 65.8857 -73.0578 110.4015 -136.4248 157.5952 -58.8437 -81.0348 -73.6397 153.5383 -48.2939 100.8368
4.18352220 -101.0687 -3.2748 -67.6166 73.6851 58.0823 -84.0082 -9.2827 60.9940 83.6634 -139.9411 169.2191 56.5628 8.4131
4.23491340 -63.8213 148.6286 -54.6337 95.1397 -78.1853 -146.7067 165.8489 65.6182 91.7188 -144.0135 157.8115 -168.4042 -161.7283
4.26017890 -64.1120 -19.2386 -56.7613 95.8789 103.3573 -119.7321 12.8203 -55.1852 -76.7973 -120.8141 159.8934 -50.6440 102.8311
4.28135850 -74.6712 -5.5024 74.7857 -61.9028 -41.3208 -85.6343 1.6164 59.3947 -94.8113 -139.1122 162.6912 56.6564 -103.1380
4.33017830 -69.2687 -28.0991 -56.9939 97.5194 -71.7909 -129.9208 -1.9106 -55.5051 107.5076 -150.6110 144.7353 -171.8861 -154.4534
4.35030700 -92.7236 145.0559 -60.1395 -58.8051 125.6415 -139.6287 155.9070 -62.4711 -82.6867 -88.3315 160.8807 51.1435 -6.1174
4.44116830 -91.5718 -2.4100 -59.1163 -60.6163 -64.9354 -70.0547 -32.1660 -176.5464 -101.5467 -145.8013 168.4337 52.5516 -166.0894
4.47779420 -85.4686 -0.0587 59.5105 73.4479 73.5748 -74.6291 156.2076 56.6552 84.2130 -77.8901 149.3907 -48.4341 101.3617
4.53686210 -143.3397 161.0987 66.0629 -72.9731 110.3700 -135.8161 156.7976 -58.8986 -81.0150 -87.4670 160.7969 51.1699 -6.4065
4.56954310 -64.1314 150.1615 -54.5215 95.2732 -77.9828 -145.0662 157.5400 61.2871 -88.8684 -81.2233 137.8702 -172.7147 -154.7522
4.59419550 -144.7479 160.9740 53.9173 68.8469 52.7911 -148.7526 165.1931 65.0606 -88.7894 -143.8046 157.7451 -168.4627 20.0239
4.64693660 -71.2626 -24.6728 -165.1622 67.6916 -98.3233 -76.8578 -25.5435 -174.4367 77.4851 -83.8026 155.5267 -50.1042 -73.6001
4.70330600 -131.6408 24.0660 -154.4259 176.3033 87.3585 -77.3546 156.9535 -53.8377 104.4271 -72.3740 153.2678 -48.2511 99.8300
4.75366330 -69.9728 -20.4729 -55.8256 97.6469 -72.2539 -137.3729 158.8807 -58.3718 -77.7534 -125.6895 155.6362 -49.2464 101.0039
4.78429990 -97.2284 142.7556 -69.8255 72.3030 -121.2860 -139.6419 156.3568 -61.2681 -82.8629 -88.0790 160.8818 51.1501 174.3549
4.81101450 -63.8508 148.6350 -54.6856 95.1681 -78.0930 -146.8583 166.3117 65.7361 -88.4062 -138.8466 168.0097 53.1073 -169.9064
4.83353850 -64.2255 150.5062 -54.5715 95.3322 102.2666 -144.9803 157.2282 60.4882 -89.2032 -83.8374 149.0116 -48.3478 -77.6749
4.86665070 -77.8112 158.2504 75.8028 -62.1346 145.2089 -136.2063 155.9509 -64.8606 -82.0467 -74.4011 153.3499 -168.8892 -158.3128
4.89058860 -144.9668 161.7379 54.4135 69.1366 -130.6422 -146.5981 161.2834 -168.5304 70.1075 -65.5515 144.8160 -171.8889 31.8841
4.91108880 -73.5864 3.1572 59.3645 72.8814 -107.3465 -80.5996 -1.6287 59.4347 -96.4007 -69.9907 162.3266 56.8872 178.7913
4.96543720 -75.2908 155.9481 58.3020 71.2637 -134.6708 -150.1793 165.2075 63.9481 91.2842 -143.9812 157.7333 -168.4526 20.0093
4.99723970 -64.6271 -16.8726 -55.6268 95.9398 -77.4927 -73.4711 -24.8351 -173.9551 -102.1900 -93.0587 155.9093 -50.3135 -65.8640
5.04550360 -141.9300 128.5738 -174.6283 -85.9194 -64.0521 -151.0357 155.2033 56.3220 -90.0107 -77.8711 151.4456 53.3291 106.2178
5.09131460 -98.4731 -1.8143 -67.8200 73.1868 -124.0451 -70.2241 -31.8158 -176.6599 78.3623 -145.3942 168.4756 52.5484 -166.3392
5.14470370 -96.8832 -14.7047 -69.5033 72.3780 -123.1957 -80.2408 -39.8024 -177.3948 79.9699 -85.1636 156.0319 53.0314 103.5059
5.20790020 -116.6794 -18.5302 -170.7898 165.1257 -98.4312 -128.7951 11.8962 -57.3940 103.0366 -82.9997 162.3319 52.9721 176.8844
5.27493970 -76.8622 -12.5243 -72.6550 68.8701 -123.4583 -126.3916 31.7160 -55.3434 -78.1790 -70.5031 162.2206 57.1117 -1.6558
5.31099330 -142.0525 128.6803 -175.0789 -86.1585 118.3359 -151.2120 156.5041 58.4507 90.9657 -78.8024 138.9995 -172.6866 27.9038
5.33668810 -143.7386 159.3716 54.2850 69.5564 -131.7406 -138.3471 155.1189 -59.0064 -81.5747 -73.9805 153.0639 -169.0337 23.6871
5.36137360 -74.7935 -1.6410 68.7619 87.8568 69.2671 -70.1202 -21.7283 -54.6887 -77.8031 -74.7731 143.6158 -171.8107 30.3877
5.39090170 -92.4399 128.5126 -174.4956 -85.9790 -63.9419 -148.8042 154.6496 59.4834 -88.6906 -78.7151 150.7859 53.3520 -75.1101
5.44787790 -93.3154 22.4091 -65.5178 73.3763 57.4194 -84.2169 0.4789 -53.3544 -71.1356 -81.4564 159.5549 51.4763 172.2252
5.47479260 -140.0692 124.6354 -175.5535 -86.8034 -66.9346 -141.1789 154.1459 -56.2108 -80.9207 -145.6799 157.6933 -168.5274 20.4332
5.49861660 -74.3045 -25.0397 -164.3842 -81.9825 141.6822 -141.7215 165.8102 66.5512 -88.1316 -139.0179 168.0100 53.1626 -169.8973
5.53255840 -144.8770 161.5419 53.7981 68.7761 52.9012 -147.0353 159.8613 -168.7404 -109.1968 -67.8796 152.5734 -49.7027 -81.3057
5.60815530 -89.4026 128.8819 -175.0487 -86.3707 118.5976 -148.9675 156.3348 62.0809 -88.4004 -80.0444 135.3817 -173.0841 -156.0816
5.63652460 -142.8658 157.5603 52.1118 68.8700 53.7356 -140.0296 163.4100 -57.7680 98.2580 -142.5491 160.8068 53.8482 88.4162
5.70202820 -82.6644 45.3515 -56.8511 -61.9921 108.2848 -76.7399 -19.4861 -172.4572 74.9898 -70.6096 153.1074 53.5335 106.9439
5.76655070 -143.4963 158.8681 53.5485 69.2149 -131.1992 -139.0075 158.1357 -58.5391 -81.4079 -71.0262 152.9458 -48.2652 98.8297
5.80159320 -73.3727 -6.7622 -52.7472 97.4755 107.1225 -115.8847 33.9533 -54.3466 -77.7445 -65.7032 154.0244 57.2967 102.5590
5.89374260 -142.0642 127.6643 -175.3913 -86.7786 -65.0419 -152.1050 165.6508 64.2528 91.8874 -133.6631 167.6961 53.7754 9.0263
5.96867810 -141.1573 125.7815 -173.2514 -84.7741 116.9442 -152.5534 157.7710 55.1609 89.8787 -74.3875 147.4832 -48.3060 -83.5975
6.08814900 -139.9254 124.7928 -175.0656 -86.6798 -66.7463 -141.1710 156.1629 -55.7553 98.9892 -69.9887 152.6284 -48.2147 97.5641
6.12346180 -139.8480 123.9020 -173.8394 -86.4864 116.6664 -141.2040 161.3073 -54.9963 -78.6895 -138.9551 160.4140 54.8925 -92.5130
6.38718500 -74.8667 -2.4999 -59.6658 -62.2371 -72.4737 -82.6514 -0.4590 -166.2941 69.7121 -69.4946 162.3965 58.0255 179.0014
6.51201260 -71.5375 -27.6197 -169.0981 -81.3303 -37.0064 -75.5442 -26.1145 -174.7724 77.4963 -82.4501 155.2568 -50.0687 106.8535
6.89656150 -77.1283 44.8972 -51.7083 98.6703 111.9389 -75.9985 -15.8855 -171.6878 73.9946 -68.7613 152.9926 53.2873 -74.6796
7.07688560 -140.0294 34.0079 -137.0496 -67.3129 -88.6737 -117.9388 -2.7461 -47.2079 -66.1091 -75.7679 155.3398 52.8748 104.5586
7.10451490 -65.6624 -17.6161 -170.0537 -84.8235 -33.3766 -79.5763 3.0587 58.6414 82.9613 -67.8083 162.6928 60.0955 -179.8845
14.05914140 -141.2718 115.4029 51.9203 -177.3266 -89.8486 64.8934 152.3113 -168.1942 -104.2008 -139.4343 144.7240 -50.0340 94.8200
