# Supplementary material for: Exploiting Sequence-Dependent Rotamer Information in Global Optimization of Proteins
Source: J Phys Chem B. 2022 Oct 18;126(42):8381–90. doi: 10.1021/acs.jpcb.2c04647 (PMC9623586; doi:10.1021/acs.jpcb.2c04647)
Supplement: Supplementary file 2 — jp2c04647_si_002.zip [file jp2c04647_si_002.zip › TripeptideConformations/GLY_THR_GLN_new.csv]

0.00000000 179.8971 -179.9721 -74.8624 155.6303 52.7036 -136.4107 156.0239 -66.4181 -71.0489 -92.0626
0.17852880 178.9441 177.9106 -61.5093 129.2025 -51.5298 -88.2641 155.3281 -59.1705 -60.8127 -69.9646
0.26814700 -179.8024 179.5766 -133.4871 158.9942 55.5432 -136.2100 155.9399 -67.0400 -70.8007 -91.7490
0.30097840 179.5823 -179.3289 -67.2031 137.5091 -51.8839 -136.6306 155.6784 -66.8452 -70.7326 -91.7216
0.39378380 178.8585 177.1128 -67.5203 150.2038 51.8090 -120.0060 156.7425 -56.1361 -60.2444 -47.5946
0.47108250 178.7844 177.6097 -61.9786 127.5757 -53.5911 -88.6865 -17.9451 -60.5586 -61.6395 -70.1886
0.51141490 -179.8645 179.5087 -149.4537 154.8906 -174.9149 -81.7755 -13.1140 -63.9662 -177.2942 -1.6454
0.59565680 179.9251 179.4182 -75.2506 155.2318 52.6547 -134.6822 155.8171 -63.8340 -176.2690 -1.4742
0.63312380 179.8748 179.2101 -74.3852 155.2708 52.6331 -135.0203 156.3349 -64.1617 -65.8353 -11.4446
0.68827650 -179.8223 179.6107 -153.9563 141.7142 -63.8358 -136.6306 155.5268 -67.3515 -70.6690 -91.5831
0.71809470 179.1293 177.2743 -65.8571 138.8525 50.1759 -157.7758 160.5527 61.0091 -166.4699 -95.8008
0.77147740 179.1692 177.8734 -68.0929 145.5360 51.5474 -104.8623 -3.2047 -58.2767 -61.0556 -59.4430
0.83620410 -179.8665 179.6300 -148.6362 157.7344 -169.0025 -138.1363 152.9395 -67.5130 -70.5567 -91.4933
0.87239830 -179.8517 179.5406 -149.4632 154.8397 -174.9417 -81.8827 -12.9257 -63.7444 -177.6586 -97.6820
0.91641360 -179.8429 179.4819 -149.4577 154.9075 -174.9234 -82.6573 -12.2814 -61.0845 -65.5000 -13.0078
0.93814950 179.5505 -179.9862 -68.6406 137.2709 -51.9185 -134.8966 155.4085 -65.2150 -176.7073 -1.9078
0.97240750 -179.8444 179.5361 -149.5197 154.6935 -175.4500 -80.3353 -11.7359 66.4186 179.6882 0.1722
1.00218460 -179.9035 179.6561 -76.9697 155.1165 51.8683 -78.0083 154.3622 -64.4936 -67.1713 -9.8712
1.02661970 -70.2103 157.8619 -149.3496 157.9703 -168.8490 -137.1868 153.5462 -66.2755 -66.1314 -10.1695
1.07352400 179.2462 178.4376 -64.3679 143.5095 -173.3243 -100.1976 -1.9790 -56.8751 -60.0019 -63.8270
1.11139360 179.7652 179.5121 -71.8439 145.2996 49.1282 -134.9948 155.8997 -64.2073 -176.3197 -1.8253
1.15724330 179.7306 179.2949 -71.1419 146.1133 49.0644 -135.0981 156.4270 -64.3409 -65.7816 -11.2106
1.17736770 -179.9276 179.7325 -77.0993 155.2673 51.8851 -77.9065 153.6621 -64.1521 -176.0055 98.6839
1.19799430 178.6365 177.7798 -69.2181 129.7138 -60.6424 -87.4572 155.2541 -57.5359 -59.3159 -67.0234
1.21855580 -179.7871 179.4915 -133.4292 158.7068 55.4875 -133.9928 155.7824 -64.3047 -175.0489 99.1192
1.24204890 -179.9456 179.7335 -76.8574 156.4940 52.0338 -71.4549 151.8030 -63.5803 79.4564 7.7612
1.28310100 178.0115 174.7820 -68.4737 131.1004 -60.7642 -153.6277 160.7189 63.1704 -165.7127 -94.7662
1.30963190 -179.8588 179.5139 -149.5067 154.8310 -175.3913 -80.7276 -11.6166 65.9314 178.2786 -98.9788
1.34519740 -179.8124 179.5024 -133.7409 157.3437 54.3276 -77.2885 153.0963 -64.2164 -178.0935 -97.4502
1.36554470 179.8360 -179.7351 -66.3528 132.8166 -51.2360 -84.7699 154.3315 -63.2256 -66.4624 -11.8002
1.38635060 -179.8507 179.5363 -149.4477 155.3558 -174.3153 -74.9998 -23.4368 -169.5784 175.5235 2.5578
1.41157090 -179.8378 179.5321 -149.4625 155.1472 -174.5570 -75.6506 -21.8519 -176.7245 59.8268 91.1848
1.44050260 -179.8492 179.4831 -149.4657 154.6943 -175.1708 -80.7123 -13.4174 -61.9824 -64.0459 -80.7422
1.47566810 -179.8135 179.4146 -137.3139 157.6521 54.6456 -133.8821 155.6154 -64.5351 -176.2615 -1.8291
1.49660120 -179.7508 179.4879 -133.6283 158.8547 55.5150 -145.8490 160.3675 62.8711 -178.8088 98.1452
1.52027410 -179.8492 179.5028 -153.5349 139.7728 -62.1485 -76.8358 151.4269 -64.3277 -177.4650 -1.2418
1.54201170 -179.7896 179.5981 -133.1230 158.4948 56.0670 -128.5377 9.3360 -63.9905 -71.5524 -93.8967
1.56438320 -179.9484 179.7321 -130.0388 139.5407 -55.2529 -134.0783 155.3894 -64.4746 -176.2214 -1.9456
1.58700070 -179.9223 179.6845 -78.1807 157.7872 54.2659 -81.6618 -13.7572 -63.7872 -177.6560 -97.5411
1.61854330 -179.8539 179.5825 -134.9382 149.5107 50.7371 -134.2569 155.8983 -64.5744 -176.2074 -1.8844
1.64614970 -179.8120 179.5418 -154.0608 141.2170 -63.7798 -133.9141 155.3841 -64.2994 -174.9771 99.2071
1.67000140 179.7915 -179.8521 -66.8656 129.3098 -54.1651 -91.7601 -17.4867 -63.2209 -177.0041 -1.0390
1.70101030 -179.7783 179.4642 -133.3744 160.9279 57.4661 -80.6854 -13.1786 -63.8085 -177.6322 -97.5651
1.72514160 179.9817 179.9567 -73.6071 152.1251 -172.6284 -82.2354 -12.4598 -63.6402 -177.6625 -97.6114
1.74569920 -179.7670 179.4701 -133.3708 160.8275 57.4523 -81.2333 -12.7058 -63.6201 -175.4781 98.9840
1.76936630 -179.7812 179.4084 -133.3425 162.8786 58.0078 -75.8587 -16.3003 -63.8219 79.7387 7.7072
1.80012250 -179.8246 179.5253 -149.4745 155.2402 -174.3865 -74.8704 -23.2392 -173.6414 63.6861 12.2827
1.82908070 -179.7056 179.4015 -133.5093 160.9328 57.5085 -82.0382 -11.6652 -59.5048 -59.7772 103.0225
1.86677260 -179.8556 179.5571 -148.6426 157.8933 -168.7561 -136.3045 152.8789 -64.5003 -174.8686 99.2065
1.89334010 179.9860 -179.4173 -133.5622 139.5120 -54.4231 -145.7625 160.1676 62.5693 -179.9173 -0.5299
1.91830650 -179.7430 179.5282 -154.0813 141.2875 -63.7172 -145.7432 160.1316 62.7856 -178.7597 98.1154
1.94003280 -179.8915 179.7776 -130.0615 139.4695 -55.2705 -134.2912 155.2928 -64.2176 -176.5423 -97.3003
1.96247090 -179.7671 179.5277 -154.1084 141.4392 -63.8095 -143.7855 143.7366 -171.9713 175.9761 2.2575
1.98256800 179.6625 -179.0501 -81.7604 137.2900 -58.9119 -134.6733 155.3310 -63.4551 -175.9206 -96.8955
2.00582900 -179.8285 179.5285 -153.3137 142.2125 -60.7040 -70.0098 155.9020 66.4632 -179.5360 -0.3208
2.03204060 -179.8308 179.5041 -153.5731 140.3124 -62.1736 -72.5152 144.8611 -173.2530 59.7441 -93.5317
2.05218260 -179.8934 179.6763 -77.6622 156.2042 52.2630 -71.9048 140.3163 -176.4125 65.1786 7.7020
2.07224660 -179.8779 179.5562 -148.8012 161.4773 -167.2554 -70.2984 140.4036 -171.7551 176.3613 1.8987
2.09228950 -179.7688 179.4537 -133.5071 162.2238 58.2507 -77.6283 -9.4525 67.8416 -179.1307 98.6025
2.11815010 -179.9362 179.6380 -130.4783 139.9150 -55.3096 -144.1845 148.1441 -174.3131 58.9309 -93.0927
2.14052590 -179.7794 179.5004 -135.1239 151.3760 51.2620 -75.5233 155.6153 -60.7111 -60.7750 102.7892
2.16204780 179.9408 -179.3888 -133.7057 139.4628 -52.2627 -75.1854 152.4640 -64.1092 -175.8958 98.7287
2.18319540 -179.7726 179.4835 -133.8400 157.8447 54.6948 -72.2948 140.1315 -176.2709 65.2373 7.7741
2.20528940 -179.8458 179.5093 -149.4564 155.2715 -174.4644 -75.7004 -22.1329 -167.4414 63.6572 -102.4978
2.22664020 -179.7860 179.5715 -135.0735 149.7393 50.7766 -146.2046 160.4768 62.8257 -178.8015 98.0891
2.25035300 -179.8473 179.5442 -135.0699 147.3937 50.3655 -82.9427 -17.7688 -64.2616 -177.2489 -1.8040
2.28139200 179.8747 -179.7142 -64.6574 133.1879 -51.8807 -78.6311 -23.2403 -62.3512 81.8359 3.1646
2.30291860 179.9828 179.7034 -73.0913 146.7436 49.2622 -144.9152 144.3507 -171.9576 176.0607 97.3148
2.32799530 -179.9046 179.6927 -81.1683 161.3029 52.5614 -74.7304 151.5758 -71.9262 69.4542 -110.0977
2.34992870 -179.7115 179.3382 -137.3421 160.9062 57.4690 -81.7269 -10.8019 -59.4398 -59.7561 103.0417
2.37049870 -179.8199 179.5557 -154.4251 134.5474 -67.0268 -91.2059 -18.1662 -63.6075 -175.5778 98.9658
2.39558510 179.9432 -179.8169 -89.2073 139.6284 -56.3594 -70.1759 156.1735 66.3725 -179.5865 -0.3784
2.41939420 -179.8622 179.6751 -78.5212 157.7496 53.8268 -73.9680 -27.5854 -173.6955 64.1000 11.9181
2.44378210 -179.7789 179.4574 -133.5111 159.7724 56.5454 -73.9746 -27.8828 -170.1588 175.8436 97.0827
2.48354520 179.8339 -179.8539 -72.8864 152.2959 -167.3881 -137.4292 153.2082 -64.3720 -175.3896 98.1985
2.50478570 -179.8958 179.5561 -149.1775 157.4886 -167.2718 -137.1927 153.5552 -66.3882 -66.1584 -10.0997
2.52701020 179.3235 177.9546 -105.1526 127.8369 -58.0275 -101.9490 -11.1862 -76.0565 59.7662 -111.8560
2.55682700 179.9363 179.2833 -106.0974 142.9358 52.9450 -157.4774 157.3576 52.8096 -78.1979 -59.8256
2.58044610 -179.8553 179.5240 -150.0740 155.8208 -173.4925 -75.3714 -22.2811 -169.6025 173.8406 -99.0529
2.60056460 -179.8720 179.4904 -150.1388 155.0446 -174.6443 -88.6210 -6.6947 64.8392 -79.2016 90.9193
2.62569470 -179.9265 179.6341 -130.3736 139.7246 -53.7313 -71.1971 140.9180 -171.8004 174.9329 -99.1748
2.64572000 -179.8299 179.5919 -135.0578 147.2691 50.3574 -83.6750 -17.0341 -63.8302 -175.5549 98.9406
2.67008770 -179.7986 179.5121 -153.7469 140.2816 -62.7340 -71.8369 138.8424 -176.2019 65.2841 7.5720
2.69104520 -179.8148 179.4986 -135.0248 147.1942 50.3633 -84.1644 -16.7827 -61.4891 -65.8756 -12.2845
2.71108880 -179.8358 179.5221 -127.9703 131.5132 -57.7769 -90.7377 -17.1543 -57.9968 -58.3568 103.9706
2.74085670 179.9468 -179.3374 -132.3148 131.6764 -56.9441 -89.1845 -19.5008 -63.7872 -177.5981 -97.5734
2.76647310 -179.9770 179.8632 -76.8264 159.8708 -165.2043 -70.6942 156.2686 65.6684 -179.6067 -0.4241
2.78734270 179.9931 -179.5340 -61.0381 132.1287 -49.4477 -82.4861 153.8892 -57.5976 91.6920 72.6446
2.81300160 179.5777 179.1222 -94.0378 152.9949 -167.8440 -153.8621 158.0929 60.1939 -69.2982 110.2343
2.83766570 179.8172 -179.6211 -66.6318 135.2481 -51.9513 -146.8075 156.3646 58.7945 77.6795 24.3113
2.86114490 -179.9836 179.5542 -129.6301 134.6035 -56.3564 -80.3810 -23.7080 -63.9178 79.2898 9.9966
2.89055780 -179.9133 179.6703 -129.5499 138.4826 -53.4057 -78.2281 -15.2816 67.4310 -179.9194 0.1036
2.91274020 -179.8565 179.5445 -149.5191 155.2793 -175.3507 -75.1948 -18.4019 60.7884 75.2173 33.3465
2.94125310 -179.7200 179.2778 -137.7771 160.7796 57.1603 -87.6216 -9.6690 -70.9465 70.0236 -108.0205
2.98554110 -179.8372 179.5251 -154.3079 135.5952 -66.5831 -79.6604 -31.9735 -170.6662 176.3635 97.2033
3.01004720 -179.8074 179.5179 -133.7598 157.2746 54.2065 -71.7773 151.4326 65.2868 80.6219 19.2436
3.04767410 179.9932 179.8895 -72.7811 144.4021 49.0691 -132.3628 10.7992 65.2014 178.6256 99.1030
3.08094650 179.4219 178.9721 -83.3144 142.2455 -47.4663 -84.3406 152.8175 -74.4108 61.9973 63.8479
3.10723310 -179.8309 179.5911 -135.1953 147.1893 50.1883 -80.6392 -14.1040 67.6577 -178.9612 98.5590
3.12961900 -179.9249 179.6870 -129.8421 142.0893 -51.7509 -75.0354 -14.2564 73.4189 -73.3220 -11.4012
3.15857650 -179.8377 179.5663 -135.1737 147.1682 50.1985 -80.9421 -14.2811 66.9921 178.2731 -98.8567
3.17886150 -179.8776 179.4772 -149.8729 153.4220 -175.4551 -71.4596 161.7194 65.6417 179.9355 -0.2967
3.20408970 -179.9230 179.6656 -129.5801 138.8063 -53.2141 -78.1792 -14.8929 67.5877 -178.7692 98.5494
3.23038440 179.9750 179.8093 -75.2007 155.0643 -166.9955 -145.9278 142.6253 -172.1241 176.2848 97.4577
3.25428040 -179.8745 179.5634 -148.7128 158.4113 -168.8325 -145.8894 154.5858 60.3938 78.9862 22.5732
3.28276820 -179.7583 179.2783 -135.5567 145.3726 50.3992 -93.7255 -12.8140 -71.7445 69.1845 -108.6355
3.31373330 179.9964 179.5203 -128.5587 137.2647 -56.7663 -131.4080 5.7186 68.6274 -70.9582 95.7400
3.33393100 -179.7794 179.4473 -133.5608 162.9237 58.8081 -80.7268 -1.4985 59.8861 68.7820 -105.5180
3.37277270 179.9509 -179.4408 -132.8868 133.8960 -55.8776 -78.4121 -32.3280 -170.7019 176.4007 97.2282
3.43630460 179.9574 179.9300 -72.9500 151.3851 -172.2411 -72.8227 159.9233 -64.5649 -177.5940 -1.0662
3.46087060 179.8275 -179.8254 -72.6035 151.3063 -166.7054 -137.3896 153.2816 -64.4440 -175.4113 98.1204
3.50942980 -179.8214 179.5109 -154.3196 135.4531 -66.6610 -80.0213 -31.5023 -168.6198 64.8001 -102.5305
3.57298260 179.7148 178.8520 -102.0531 144.2076 -169.7843 -117.1536 151.7684 -76.7076 61.0745 -117.2915
3.61018240 179.0118 177.9350 -65.4709 145.6277 -168.3999 -107.7919 158.7978 -57.6091 -60.1475 -57.9489
3.63171320 -179.8754 179.5283 -150.0481 155.9820 -173.2643 -74.0478 -24.7560 -173.8714 -85.0922 -13.6926
3.65976120 179.9382 -179.3893 -133.9121 141.2134 -52.2180 -68.1220 151.5230 65.0026 80.6151 19.7022
3.70135640 73.4550 -163.8124 50.6154 27.7315 62.5530 -75.2187 157.4663 66.0855 -178.1238 98.2815
3.73941610 -179.8139 179.5537 -154.1061 141.4345 -63.8256 -142.2881 144.1436 -170.7854 -83.6114 -17.3369
3.76012100 -179.8209 179.3985 -149.8197 154.6707 -174.0720 -75.8753 159.8593 -71.8466 69.4162 -108.9410
3.79309480 -179.8610 179.5417 -149.3404 158.4837 -167.2444 -144.7696 141.1523 179.9677 64.3984 6.4003
3.81322550 -179.8882 179.5590 -148.7696 161.4152 -167.2765 -70.7359 141.7472 -169.3445 -82.8636 -18.2909
3.83375220 -179.8759 179.5881 -148.6792 157.9232 -168.7861 -146.3670 165.4360 53.3190 66.7814 -114.9515
3.85545040 -179.8339 179.5818 -154.3249 139.3864 -65.2082 -131.3519 9.7857 53.6943 63.4646 -99.5153
3.88759950 179.8657 179.6942 -139.6925 20.1042 -171.0025 -141.1139 158.8691 74.4880 -71.3367 -20.5038
3.90894730 -179.8584 179.6089 -134.9506 149.7700 50.7828 -144.5538 167.2243 53.6218 66.7578 -113.7173
3.93773770 -179.8570 179.5552 -135.1147 151.1352 51.0720 -71.0096 143.5066 -170.1517 -83.3634 -17.0422
3.96205660 -179.7970 179.4967 -133.5796 159.0252 55.5949 -145.9244 150.8656 -132.1246 -67.5830 93.7607
4.00323140 179.7810 -178.2709 -78.6813 -23.8852 -166.8982 -81.1365 152.9519 -61.9395 -65.5683 -11.9967
4.03396050 -179.9524 179.6388 -130.3040 139.7525 -53.4977 -71.4504 141.8996 -169.3858 -83.0000 -18.0411
4.05804720 -179.9333 179.8430 -78.8860 160.0801 -163.5464 -73.8727 152.1690 -62.1064 -62.3941 102.5638
4.09493170 179.9539 -179.3852 -133.7314 139.6896 -54.4985 -142.4654 144.1668 -170.7692 -83.6190 -17.3248
4.12529350 -179.9782 179.9164 -74.2556 151.4526 -172.3091 -72.7230 160.0302 -62.2401 -62.2088 103.0985
4.17255440 -179.8610 179.5821 -148.7206 158.4846 -168.8783 -146.3562 153.4296 61.8465 96.9560 92.0190
4.22247580 179.9177 -179.8136 -87.9421 137.6612 -57.2364 -72.1645 141.6904 -169.3045 -82.9331 -18.1635
4.25232140 179.9372 179.9874 -72.2789 150.1391 -171.7521 -70.3415 156.3855 -63.1976 79.5277 10.5791
4.28179620 -179.9824 179.8791 -76.3052 158.6122 -163.7176 -70.4013 140.6393 -171.9059 174.9999 -99.1623
4.34351700 -179.7770 179.4775 -133.4597 160.1295 56.8393 -74.9451 -24.7160 -168.8273 -105.0636 -94.7557
4.38038250 179.9479 -179.3975 -132.8671 133.9800 -55.7867 -78.1989 -32.1190 -171.8479 -83.8301 -15.1426
4.41003990 179.9602 179.9479 -72.8894 150.9777 -173.0910 -71.1385 161.7067 65.7913 -178.8251 98.0934
4.44503560 -179.8689 179.5610 -148.7946 158.7031 -169.0659 -143.2319 129.0377 -167.6620 -77.9086 113.8663
4.54897530 179.9434 -179.9951 -71.9191 149.1172 -173.8654 -67.3920 159.9551 73.8173 -72.1323 -11.7022
4.58387300 179.6855 178.7699 -101.8713 143.1166 -169.2352 -116.9688 151.7417 -76.4529 61.3063 -117.3740
4.60436810 -179.8052 179.4224 -137.3558 157.9564 54.8112 -142.2657 131.7170 -166.5114 -77.4181 115.1162
4.64677060 -179.8494 179.5649 -135.2092 150.2287 50.6885 -71.7511 130.0680 -167.9469 -78.9059 114.2401
4.66919780 -179.9911 179.8600 -76.3104 158.6120 -165.0635 -70.6441 141.7805 -169.3715 -82.8765 -18.2456
4.73084890 179.9423 -179.3847 -133.6855 139.6575 -54.4880 -145.8887 150.6014 -132.2054 -67.4815 93.7932
4.76004650 -179.8455 179.5746 -135.0727 149.7443 50.7452 -142.7081 131.8440 -166.4952 -77.4543 115.1289
4.83265000 -179.8362 179.5538 -135.1199 151.3216 51.1473 -72.0330 146.8567 -136.8085 -66.4748 98.7245
4.85998580 -179.8781 179.7057 -78.0146 156.9132 53.2698 -71.9115 -39.7344 -167.8268 -77.8358 120.9471
4.93280510 -179.9890 179.8934 -76.3475 158.3363 -163.8608 -74.2688 158.7978 77.2563 -61.8343 119.1139
4.97692640 -179.7699 179.4859 -133.6096 159.0101 55.9763 -71.7923 -39.5853 -167.7548 -77.8163 121.0180
5.00606260 -179.9945 179.9073 -73.9360 151.9622 -170.1965 -69.5418 144.1122 -176.4879 64.9384 7.7700
5.28732020 179.7247 179.0720 -98.3012 144.1575 -169.2202 -111.8608 155.9353 -77.9735 58.8453 -114.7950
5.30836190 -179.8928 179.5472 -149.4277 162.0079 -165.2123 -71.4949 126.1552 -168.1982 -78.5172 112.5338
5.33017150 179.9695 179.9752 -74.8753 154.5976 -167.0808 -147.8600 148.9771 -132.7619 -66.9864 94.5612
5.38405280 179.9499 -179.8867 -64.2071 143.8825 -169.6702 -88.9725 157.9626 -57.5747 90.1822 69.9853
5.52589380 69.7244 -157.0423 52.6732 25.1420 -156.8639 -138.5512 154.8011 -66.7213 -175.6016 -97.3848
5.56524860 179.9288 -179.9806 -73.5757 151.8924 -166.5409 -147.8038 165.3917 51.4572 65.2018 -114.3846
5.70386880 -179.7599 179.4681 -133.7586 159.3512 55.6277 -144.7923 152.5606 -145.2054 95.6436 130.6322
5.72961000 179.9601 -179.4072 -133.1472 135.5885 -55.6355 -75.3309 -43.8447 -168.8619 -78.1160 118.8826
5.91691440 -179.8835 179.4813 -149.8160 154.0156 -174.5312 -70.3119 152.4891 -136.5022 -67.6816 96.2558
5.99929750 -179.8885 179.5078 -149.0932 155.2316 -171.6338 -69.7256 134.2483 -165.5126 -76.9701 116.1766
6.20763080 -179.8328 179.5505 -148.8814 157.9556 -169.3229 -146.4530 149.6591 -146.3013 95.3328 132.2105
6.39269770 -179.8822 179.6438 -130.5398 140.2017 -55.3007 -144.9674 152.3935 -145.0604 95.7338 130.3010
6.47297230 179.9922 -179.4030 -133.7618 139.9475 -54.4992 -144.9415 152.4033 -145.0619 95.7190 130.3250
6.71078070 179.9424 -179.4113 -133.8229 139.4876 -54.4598 -72.9159 118.6734 179.2049 -118.9963 -116.4894
7.37177980 179.9836 179.9446 -75.3562 155.8595 -167.0002 -143.7360 120.7698 178.2394 -119.0011 -116.4093
