# Supplementary material for: Exploiting Sequence-Dependent Rotamer Information in Global Optimization of Proteins
Source: J Phys Chem B. 2022 Oct 18;126(42):8381–90. doi: 10.1021/acs.jpcb.2c04647 (PMC9623586; doi:10.1021/acs.jpcb.2c04647)
Supplement: Supplementary file 2 — jp2c04647_si_002.zip [file jp2c04647_si_002.zip › TripeptideConformations/VAL_HIP_LEU_new.csv]

0.00000000 -83.5745 -4.5913 -59.7048 -138.5875 163.8967 64.1180 84.9883 -72.9915 159.8987 -60.1094 -60.7261
0.33820816 -82.5449 -10.2427 61.0461 -74.7268 164.1464 62.6330 81.1781 -70.2849 160.7434 -60.1543 -60.6973
0.51400342 -72.5272 149.4396 -64.3246 -149.8869 166.2840 61.0333 86.4786 -72.4531 160.0107 -60.1301 178.8927
0.56335562 -66.1198 129.4180 -58.2274 -149.2717 158.6402 60.5713 -84.7667 -79.9054 155.1142 -59.6935 179.0562
0.70422726 -133.5644 156.2994 -65.6490 -145.3231 165.3929 62.5080 86.0492 -73.0141 159.9594 -60.0928 178.9119
0.78105101 -65.2118 138.4169 -65.7900 -153.9970 159.4276 56.8587 -87.8187 -78.3118 155.4754 -59.8318 178.9668
0.85352941 -74.0983 137.1803 -178.4263 -144.1821 164.8630 63.2929 86.3382 -73.4540 159.9280 -60.0460 178.9517
1.04176776 -84.8543 -10.6887 -61.8536 -73.0305 154.1950 -163.9872 -89.9547 -69.1122 157.0375 -59.9580 -60.6366
1.08923040 -134.2197 156.8847 -65.4119 -71.7431 154.8224 -164.3929 -90.2838 -69.3938 157.1056 -59.9427 178.9937
1.26271805 -134.0005 156.7650 57.5080 -144.1187 157.6877 -164.9675 -92.2338 -69.8064 156.7592 -60.0065 -60.7048
1.35341071 -146.2412 151.4157 67.8055 -69.0225 162.6243 63.9114 82.2457 -70.8517 160.6312 -60.1145 178.9667
1.38932077 -130.6805 137.6996 -57.3393 -145.8750 165.3558 62.3807 86.4098 -73.0290 159.9824 -60.0756 -60.6796
1.42706600 -82.5623 -10.2970 -61.8899 -75.1672 165.0385 62.8274 81.5472 -63.8537 146.9183 -175.2099 63.1475
1.44907149 -71.1527 143.7999 67.3354 -147.1601 165.5764 62.0834 86.4306 -72.9314 160.0033 -60.0752 178.9365
1.51485837 -75.3417 154.2196 59.2496 -144.5240 157.7043 -164.9119 -92.2165 -69.8358 156.7582 -60.0088 178.8873
1.56082758 -72.5343 149.3842 58.6122 -150.0794 166.9025 61.2747 86.8501 -65.8838 146.1621 -175.3986 63.2212
1.58606618 -65.2609 138.0922 -65.8481 -154.3120 160.6546 57.4460 -87.6170 -70.3387 140.1748 -176.3453 63.5902
1.69548926 -131.8621 140.8388 -174.3527 -70.0664 162.2452 64.6198 82.3853 -70.9745 160.5768 -60.1145 178.9521
1.71555751 -83.7296 -4.3906 -59.6505 -138.3302 163.5424 62.6414 82.3029 -67.5589 161.0245 80.8691 176.9146
1.75307789 -133.5503 156.2395 -65.6734 -145.5910 166.0199 62.7162 86.4317 -66.3229 146.0519 -175.4118 63.2325
1.85185943 -71.7831 -33.3046 -179.2866 -145.8408 165.6638 61.8024 84.7082 -72.2763 160.1101 -60.1383 -60.7183
1.87321891 -134.2427 157.5594 -65.3952 -73.4818 163.9769 64.3140 82.4886 -64.7486 146.5852 -175.2644 63.1776
1.90819587 -74.1606 137.2135 -178.3796 -144.3763 165.5082 63.4620 86.6642 -66.6098 145.9413 -175.4303 63.2414
1.93114147 -82.5099 -10.2606 -61.8777 -74.5855 164.2760 62.8159 81.1124 -69.7076 158.7420 -72.4860 66.3788
1.97020466 -73.1337 136.1087 -58.3045 -144.6768 157.4003 -164.8411 -91.9893 -69.9102 156.8287 -59.9765 -60.6603
1.99573151 -131.7062 138.3014 -57.4089 -144.2311 157.3779 -164.9151 -92.0298 -69.8651 156.8278 -59.9769 -60.6627
2.01607226 -80.6043 -11.4092 -62.5058 -127.5738 155.0972 -57.8848 132.9541 -77.0424 156.2541 -59.8775 178.9512
2.04819052 -76.2099 -8.8468 61.0619 -59.9194 145.6376 50.4289 34.5141 -76.9760 156.9671 -59.6478 -60.3930
2.08596545 -131.7625 138.0963 -55.1915 -71.3501 153.6880 -163.7079 -89.8527 -69.0499 157.0374 -59.9554 178.9808
2.10914807 -66.1804 128.7551 -58.1793 -150.4007 163.1317 62.2789 -85.6141 -142.5900 142.8090 -176.4626 63.4225
2.13011077 -69.4249 131.1199 -178.5457 -135.1421 152.4035 -70.0801 86.3432 -130.4444 156.8953 -63.8407 174.5643
2.15876326 -76.0028 155.4796 -63.4474 -73.4028 163.9725 64.3138 82.4786 -64.7451 146.5887 -175.2628 63.1771
2.23588576 -72.5299 149.6716 58.6540 -149.9565 165.6569 60.0169 84.4484 -67.5625 161.1224 80.9493 176.9498
2.28115240 -64.7604 135.3898 -170.4340 -152.8120 160.3933 58.4388 -86.8214 -70.5172 140.0166 -176.3628 63.5917
2.30826116 -133.5830 156.3278 57.4880 -145.2895 165.4716 62.6286 85.9056 -72.2184 157.9063 -72.5301 -57.8510
2.35018481 -65.2551 137.8238 56.8803 -154.7442 162.7171 58.2285 -88.4605 -142.7016 142.7817 -176.4960 63.4230
2.37612527 -134.2695 157.5024 57.7613 -73.1816 163.1673 64.3862 82.1320 -70.8694 158.5527 -72.4365 -57.7669
2.40785379 -66.1588 129.5956 -178.2609 -149.0070 159.3318 60.2669 -84.4937 -70.5825 157.2227 80.6264 176.4753
2.43439965 -133.5592 156.2551 57.4500 -145.6249 164.8851 61.2279 83.7629 -67.7947 161.0672 80.9244 -62.7175
2.48941699 -75.3284 154.1462 59.2146 -144.8148 157.6020 -165.4577 -92.2308 -64.3047 143.8267 -175.8952 -176.5322
2.55551526 -81.8328 153.4879 -63.9595 -137.2961 156.5848 -58.8552 -78.9593 -77.4411 156.3180 -59.8568 -60.6159
2.59508016 -134.0093 156.7699 57.5200 -144.1502 157.7881 -165.2066 -92.0814 -68.4858 154.3647 -78.4284 -174.2096
2.69943407 -132.7422 155.2801 57.4277 -136.4356 156.8898 -56.7068 -73.2892 -77.3926 156.3158 -59.8647 178.9869
2.72700603 -79.4275 -12.9277 -63.0988 -131.1927 156.2027 -57.0916 -44.0566 -70.0829 140.9417 -176.2259 63.5841
2.76616519 -134.2866 157.5576 57.8229 -72.0321 156.1105 57.8637 -104.7655 -77.8887 156.7525 -59.6739 179.1619
2.78690134 -130.7017 137.6874 -177.7063 -145.8992 165.3427 62.3772 86.1832 -71.6034 157.4273 -79.1221 64.9909
2.83284161 -83.7287 -4.3671 -59.6577 -138.3170 163.1119 62.7917 82.7404 -72.7183 168.1708 58.7863 67.4527
2.86617562 -80.7431 -11.2714 -62.4990 -127.6917 155.5946 -57.8991 132.9353 -70.0751 140.9569 -176.2196 63.5844
2.90299050 -71.8552 -33.2351 -179.2923 -145.9686 166.3229 62.0517 85.0818 -65.6562 146.2256 -175.3690 -176.7218
2.94558528 -146.2479 151.3947 -167.6133 -69.0083 162.7367 64.0909 82.1859 -70.2547 158.6202 -72.4779 -57.8065
2.97873771 -131.6993 138.2825 -57.3519 -144.4935 157.3690 -165.5030 -92.1096 -64.2277 143.8380 -175.8848 -176.5335
3.01641339 -68.4898 137.7801 65.9784 -138.7495 155.0073 -72.4808 86.7031 -77.8070 156.4228 -59.7300 179.0765
3.04117067 -145.7994 147.9770 65.8534 -145.0943 165.2854 62.6819 85.9714 -72.2571 157.9742 -72.5229 -57.8531
3.06601539 -146.0636 148.1973 65.8079 -143.6193 159.6548 -168.2914 73.4988 -69.6910 154.7042 -59.7547 178.9156
3.10672847 -66.1264 128.6613 -178.2855 -150.3793 162.9484 62.3418 -85.5956 -145.2668 161.6570 78.3672 176.1630
3.12852337 -82.3928 -10.1435 -61.8865 -74.2728 163.4865 61.4891 79.4426 -70.0886 168.4457 58.6426 -172.8626
3.15737504 -75.4922 146.3881 -64.7353 -139.8323 156.6141 -66.9211 93.5760 -70.2393 141.0178 -176.2037 -176.3447
3.18012781 -145.7731 147.9566 65.8645 -145.4052 164.7652 61.2209 83.7909 -67.7337 161.0610 80.9163 -62.7191
3.21241641 -146.1402 149.3056 -168.0306 -70.1919 154.3287 -164.3227 -89.8896 -68.0118 154.6923 -78.2880 -174.0616
3.24343256 -76.8779 -23.0670 70.1024 -75.7508 164.5009 63.1135 81.9844 -63.8442 146.8797 -175.2175 -176.7876
3.27451699 -128.7726 136.4804 -57.5884 -136.8426 156.4757 -55.8908 -73.7821 -77.6216 156.3359 -59.8250 179.0260
3.30045296 -73.1227 136.0837 -58.3264 -144.7251 157.4738 -165.0606 -91.8203 -68.6178 154.4529 -78.4759 -174.2650
3.32648871 -131.7144 138.2748 -57.4327 -144.2868 157.4590 -165.1357 -91.8669 -68.5671 154.4472 -78.4707 -174.2605
3.34827882 -72.5549 149.6732 58.6544 -149.8992 165.3295 60.0573 84.7731 -72.5607 168.2141 58.7266 -172.7281
3.37299406 -75.4314 154.2455 59.2262 -144.2853 158.2578 -169.6157 74.4694 -64.9831 139.5220 -176.4609 63.6112
3.40329013 -81.9757 153.4254 -64.0031 -137.4580 157.2336 -58.8379 -78.7326 -70.2576 140.9826 -176.2013 63.5832
3.42630195 -76.1349 -8.9278 61.0619 -59.8101 146.0023 50.5441 34.3388 -74.2081 154.2889 -78.5830 -173.9875
3.45160091 -133.9950 156.7169 57.4912 -143.6264 147.7986 -168.1931 -100.7987 -74.9812 161.3146 81.4811 -64.0665
3.48876703 -73.1222 136.1039 -58.3302 -144.6610 157.7076 -165.0878 -92.0582 -69.0959 154.9044 -71.3013 -56.8385
3.51471499 -131.7177 138.2922 -57.4365 -144.2211 157.6940 -165.1638 -92.1067 -69.0444 154.8984 -71.2885 67.4217
3.53896763 -76.8362 -22.9839 -165.5466 -75.0129 163.6933 63.0125 81.4582 -69.1551 158.2187 -78.9738 -174.3120
3.55897478 -71.8342 -33.3819 -179.2224 -146.2133 165.3300 60.4947 82.3596 -67.1322 161.1784 80.9107 -62.7030
3.59495339 -81.4197 144.8788 67.3408 -136.9013 155.8122 -59.4060 -77.9367 -77.9462 156.3851 -59.7715 -60.5297
3.61667566 -66.3030 128.5923 -58.1688 -150.3063 161.7908 62.1229 -84.4035 -71.1670 127.0562 -171.3742 -75.2598
3.63884492 -81.5240 -15.2605 -61.6937 -88.3243 154.1095 -56.4933 115.3017 -75.3428 153.7448 -78.5565 65.4520
3.66967418 -66.2460 129.0356 -58.1767 -149.8045 160.3951 61.3464 -84.5296 -71.4255 136.8857 -173.9431 150.9248
3.70812285 -133.9919 156.6955 57.4741 -144.2620 156.7594 -167.0456 -93.7330 -70.1240 165.4112 61.2049 -166.9318
3.73379190 -79.4969 -12.9662 -63.1060 -131.2508 157.1596 -57.0626 -43.8369 -69.3518 158.7632 80.6907 176.4538
3.76598588 -84.1758 134.8333 -178.3375 -137.4833 156.8601 -58.9642 -75.1819 -70.2666 140.9736 -176.1963 63.5826
3.80045242 -82.5789 -10.3384 61.0361 -75.3236 165.3645 63.0843 81.9232 -63.2632 143.5857 -176.1170 -92.1585
3.82226038 -76.7564 -22.9233 70.1196 -74.8427 163.4314 61.7766 79.6800 -65.5661 161.5566 80.8575 -62.6606
3.85639517 -80.8673 -11.2169 -62.4861 -127.7531 156.4595 -57.9501 132.9073 -69.4176 158.7872 80.6307 176.4556
3.88361437 -75.2527 146.4149 -64.6917 -139.6094 155.8567 -67.0494 93.3176 -76.3454 154.3114 -72.1867 -57.7009
3.91748615 -133.9990 156.7531 57.4935 -143.4704 147.0974 -170.3176 76.9926 -74.6027 159.1510 81.6586 -63.2932
3.94716645 -81.7316 153.4758 -63.9471 -137.3106 156.4032 -58.8864 -79.0082 -75.3818 153.7971 -79.0154 -174.4493
4.00760839 -69.9981 131.2296 -58.0853 -136.9385 156.7448 -70.5684 87.8557 -69.3067 158.8222 80.5098 176.4883
4.06647279 -82.7075 -10.4380 -61.8923 -75.8154 166.2436 63.9306 83.1571 -61.8943 134.0977 -171.9568 -77.3313
4.09303447 -77.0553 -31.0564 -178.1083 -73.7153 162.7586 62.2209 80.0208 -65.6534 161.5037 80.8465 -62.6745
4.13968598 -71.9717 -23.8366 70.6386 -146.4912 150.6389 51.6349 39.2389 -74.2285 157.4358 -60.0172 -60.6793
4.17204014 -146.2338 151.5238 -167.6382 -68.5990 162.0970 62.5501 80.3989 -70.4700 168.3416 58.6814 67.3094
4.19545539 -69.9146 130.9998 -178.3583 -136.4268 154.3642 -70.0402 87.5396 -146.7947 161.3169 77.9832 176.0581
4.23752644 -71.6552 -26.0232 67.3640 -131.2820 156.6112 -57.4879 -41.8296 -70.0614 140.9363 -176.2211 63.5829
4.26345305 -145.8756 147.9982 65.7809 -143.2029 158.8092 60.9498 -91.2037 -71.4489 139.4923 -176.3924 63.6033
4.28789295 -133.6008 156.4240 57.5303 -143.0390 157.6690 59.9001 -92.7890 -79.1810 153.3006 -72.2103 66.3929
4.32536033 -133.5515 156.2330 -65.6767 -145.6674 167.2316 63.8799 88.2745 -64.5426 133.1390 -171.9838 -77.0093
4.36343177 -146.0692 148.1878 65.8180 -143.7103 160.6133 -168.3240 73.4419 -67.8086 152.1044 -77.7433 65.5940
4.38530726 -73.4268 -26.8247 -177.8688 -60.1004 144.3361 51.3568 37.1622 -76.9229 157.0876 -59.6370 -60.3890
4.42623139 -73.1818 136.0711 -58.2629 -144.8224 156.6011 -166.9848 -93.5571 -70.0504 165.3951 61.1954 -166.9377
4.44922305 -131.7037 138.2720 -57.3616 -144.3663 156.5628 -167.0431 -93.5968 -70.0355 165.4012 61.1985 -166.9320
4.47207237 -74.0616 137.0456 -178.3700 -144.6988 166.7772 64.5647 88.5220 -64.8213 133.0318 -171.9839 -76.9760
4.51098323 -131.8486 140.9731 -54.2427 -69.7189 161.6817 63.2811 80.5456 -70.6464 168.3439 58.6879 -172.8051
4.53659948 -134.2846 158.1767 -65.1210 -65.4761 147.1392 53.0992 36.9262 -73.6138 154.6911 -78.6665 65.4889
4.56962190 -74.2502 137.3857 -58.2073 -144.1320 164.3801 61.9379 84.0602 -69.1816 162.0156 74.5843 -52.9263
4.59754710 -81.6477 153.5296 -63.9176 -137.0092 156.2415 -58.7940 -79.0779 -146.3382 161.3137 78.1862 -63.7457
4.65027406 -65.1730 138.7980 -65.7424 -153.6037 159.1927 56.1854 -87.6874 -72.8407 160.6440 74.9803 -52.7924
4.67715999 -71.8449 -33.3626 -179.2274 -146.1406 164.9177 60.5523 82.7007 -72.0678 168.2359 58.7408 -172.7296
4.71017621 -133.9879 156.6965 57.4698 -144.5398 158.7268 -165.2120 -93.1525 -62.6959 131.8855 -172.0994 48.6064
4.73471041 53.5430 43.6519 -158.1137 -76.8048 163.7576 63.9867 81.8878 -70.1750 158.0107 -78.9814 65.1537
4.76983196 -130.6903 138.0472 -177.8398 -143.3362 157.2170 60.0111 -91.5627 -78.1013 152.7519 -79.0130 64.8215
4.80304280 -130.6498 137.6737 -57.2958 -146.1417 166.3470 62.8255 87.2030 -65.7954 142.7414 -175.9032 148.9843
4.82344728 -73.0807 -30.6668 -175.3399 -132.3007 156.4596 -56.1342 -67.9042 -75.0551 153.7130 -78.9627 65.0992
4.85935612 -145.7678 147.9479 -169.7557 -145.3933 166.2372 62.9774 86.8818 -65.7611 142.7551 -175.9053 -91.8871
4.88435701 -134.0434 156.9382 57.7522 -72.8966 155.6602 -57.0554 -69.2037 -69.3065 158.7704 80.6528 176.4469
4.92612118 -72.7874 -31.5632 -176.2731 -130.4148 156.3241 -56.8846 116.2412 -74.9761 153.7144 -78.8788 65.1322
4.96137567 -75.3265 154.1458 59.2128 -144.9379 158.7432 -165.1546 -93.1295 -62.7243 131.8866 -172.1002 48.6068
4.98359635 -81.2852 144.8657 -168.5536 -136.9206 155.5391 -59.4421 -77.9930 -75.8712 153.8734 -79.0561 -174.5307
5.00910408 -146.2370 151.5244 67.7661 -68.6602 162.6067 62.4542 80.2054 -66.7461 162.2917 74.4278 -52.9753
5.03876191 -79.4245 -12.9196 -63.0985 -131.1819 156.2342 -57.0925 -44.0539 -70.5420 138.1702 -174.3531 150.4187
5.06111080 -146.2276 151.3752 -167.5979 -69.6076 164.7120 65.2269 84.2122 -62.2364 133.7986 -171.9501 -77.2429
5.09394119 -130.7061 137.6834 -177.6511 -146.1280 164.9294 61.0168 84.1810 -68.8543 162.0542 74.5764 -52.9197
5.12314132 -72.7631 -31.6106 -176.2913 -130.3862 156.1921 -56.8973 116.2507 -76.1146 154.2394 -72.1434 -57.6359
5.14718885 -145.7735 147.9577 65.8639 -145.3746 164.8338 61.1560 83.8531 -68.8117 162.0613 74.5702 -52.9251
5.17175294 -80.7202 -11.2998 -62.5031 -127.6680 155.6464 -57.8924 132.9299 -71.2373 127.7836 -171.4007 -75.5002
5.20943874 -70.2048 131.1267 -178.1917 -137.0293 155.9168 -70.1915 87.9245 -75.3747 167.0739 59.7109 68.9182
5.26575609 -71.8629 -33.2010 -179.3023 -145.9466 166.6333 62.3409 85.5206 -65.1527 142.9200 -175.9486 -91.9435
5.28778860 -82.1840 -5.9468 -59.9078 -138.5141 159.2773 64.9287 -90.8486 -72.0224 126.5510 -171.2634 49.9476
5.35030503 -131.8519 140.9914 -54.2358 -69.7701 162.1989 63.1775 80.3423 -66.9093 162.2914 74.4334 -52.9769
5.39580480 -64.7457 135.1142 65.4260 -153.3515 162.7177 59.3189 -87.6902 -139.9785 139.2889 -174.9950 -90.9227
5.41861263 -74.3990 -19.6067 72.7608 -131.9438 156.8491 58.3900 -104.3858 -76.7292 153.2310 -78.9158 -174.4570
5.44155274 -82.0352 -14.4398 -61.5195 -91.0305 155.1130 -56.6078 115.4146 -71.3147 127.8137 -171.4007 -75.5098
5.47135162 -75.5026 146.3855 -64.7360 -139.8341 156.6486 -66.9175 93.5857 -70.7062 138.2231 -174.3610 -90.4562
5.50442953 -71.9707 -31.9457 -178.4041 -141.5780 157.8864 57.2373 -99.4613 -76.7293 153.1177 -78.9444 -174.4730
5.52549477 -71.8252 -33.3743 -179.2211 -146.1750 165.3927 60.4173 82.4051 -68.1370 162.1292 74.5461 72.5961
5.58414951 -72.7093 -31.6905 -176.2920 -130.2140 155.9302 -56.8142 116.1734 -146.3216 161.3369 78.1952 176.1220
5.63890142 -83.6884 134.9030 -178.5174 -136.9876 155.3437 -58.9681 -75.6943 -144.0863 169.5730 54.1025 -173.1682
5.69226152 -70.4963 144.6125 67.4811 -130.0959 155.0783 -62.3424 -17.6378 -75.9488 153.9248 -79.0305 -174.5530
5.71749688 -131.6351 140.6145 -176.2867 -64.5815 148.8950 53.1248 38.8110 -66.9858 159.7916 80.6509 176.5046
5.74069947 -71.9515 -23.8782 70.6256 -146.4694 150.4016 51.6206 39.2426 -73.5058 155.3549 -72.5008 66.2970
5.76372502 -73.3391 -26.7794 -177.8723 -59.8642 144.9254 51.5172 36.8617 -73.8897 154.3749 -78.5214 65.6035
5.82757273 -133.5510 156.2300 -65.6800 -143.5763 159.3304 61.3051 -91.0052 -71.9276 136.7969 -173.8804 150.9536
5.85270327 55.0006 -36.4883 -157.4779 -72.7564 154.1219 72.2265 -81.6357 -83.6342 154.5979 -59.3789 179.2488
5.88500347 55.4436 -32.6598 -155.0045 -73.2955 154.8142 -164.2590 -90.0360 -69.2191 157.0571 -59.9560 -60.6278
5.94930007 -76.7667 -30.6381 -178.0980 -71.5460 155.6938 56.2868 -105.7155 -75.0047 155.0508 -72.0999 -57.6802
5.98039635 -81.8921 153.4836 59.0146 -137.2067 157.0990 -58.7590 -78.7438 -140.7539 128.7000 -171.7536 -75.7159
6.01191309 -66.7448 126.1214 -178.2155 -150.3852 166.0574 64.2152 -78.8322 53.1255 17.8509 65.7521 -173.5926
6.03370683 -82.9839 -8.1057 -62.3119 -69.9538 163.7812 62.7402 82.3676 -69.3675 158.0950 -79.0106 65.1219
6.05439466 -68.5926 137.8210 66.0346 -138.9979 155.8896 -72.5557 86.9013 -75.3708 167.0815 59.6899 -171.3699
6.08035576 -84.1925 134.8286 -178.3355 -137.4880 156.9014 -58.9602 -75.1714 -70.7327 138.1800 -174.3378 150.4142
6.13717707 -77.2133 -31.5313 -178.1225 -75.4027 164.9880 64.8043 83.9588 -62.0333 133.9669 -171.9595 48.2200
6.15939766 -134.2380 158.1818 -65.1483 -66.4836 150.1050 53.5812 39.1821 -71.3583 167.7200 59.5037 68.4675
6.21059715 -68.6698 137.8121 66.0341 -138.9981 155.8803 -72.4390 87.0010 -70.6909 138.2348 -174.3622 150.4017
6.28785538 -146.0506 148.2085 -169.8855 -143.6454 152.2443 -177.9566 -109.0197 -139.7717 127.0125 -171.7795 -74.9861
6.33108694 -83.9831 134.8914 -58.1830 -137.1994 156.4812 -58.9159 -75.3095 -140.9576 128.7006 -171.7219 -75.7110
6.36398857 -146.0544 148.2134 -169.8891 -143.5450 152.1834 -177.2375 -108.8176 -140.3832 136.9957 -174.3166 151.0028
6.39850553 -134.2378 158.2557 -65.0868 -65.6644 147.6828 53.4340 34.7738 -70.4887 127.5852 -171.3452 -75.4087
6.45969864 49.2474 40.0431 -159.3778 -128.9120 163.6596 63.8319 75.3268 -66.1772 161.4446 80.8201 176.9398
6.51156102 -130.6028 138.0144 -57.3414 -143.7629 159.2343 61.5445 -89.8566 -71.8437 136.7954 -173.8827 -89.9098
6.53824028 -81.6764 153.5254 -63.9185 -137.0176 156.3216 -58.8068 -79.0853 -143.5640 163.7891 71.5247 72.4416
6.57146278 -73.1761 -30.5866 -175.3007 -132.3533 157.1215 -56.1531 -67.7922 -71.2678 127.7524 -171.3897 -75.4920
6.59928389 -71.8782 -25.8378 67.2476 -127.8259 156.1192 -58.0818 135.4602 -75.1834 167.0055 59.7826 69.0325
6.65004322 -81.8207 144.8437 67.3569 -137.1723 156.8798 -59.2033 -77.5962 -75.3636 166.9860 59.9153 69.1197
6.69891348 -72.9018 -31.4569 -176.2131 -130.4994 156.8826 -56.8476 116.2307 -70.5262 138.1762 -174.3493 150.4177
6.71904454 -71.9527 145.1706 -168.2833 -144.2093 157.2024 -170.1617 75.2345 -66.5439 126.9994 -171.3123 49.7073
6.76439566 -81.7016 144.8810 67.3700 -137.0495 156.8701 -59.3520 -77.6351 -71.4451 127.7498 -171.3715 -75.4808
6.85295099 -146.2073 149.8734 66.5371 -64.4610 146.4159 52.1815 39.2442 -70.3858 127.6084 -171.3354 -75.4215
6.95256349 -73.3724 136.2973 -58.4758 -143.9181 149.9969 -175.5662 76.9420 -145.0636 162.9075 71.1867 72.6241
7.00540763 -76.2707 -25.6889 69.9875 -82.5670 153.9815 -55.7412 -69.4007 -71.2837 127.8166 -171.3970 -75.5149
7.04258641 -134.2410 158.1837 58.0613 -66.5398 150.7973 53.7628 38.9324 -67.8417 162.0598 74.4989 -53.1823
7.07535258 -131.5962 140.3025 -176.6706 -64.3221 146.2889 52.6949 36.4694 -70.4793 127.5460 -171.3487 -75.4015
7.15889821 -133.3686 156.0088 -65.6735 -144.9386 155.8643 58.9979 92.2294 -76.8528 -39.1514 -174.3892 151.1475
7.18038898 -128.6830 136.4300 -177.8448 -137.0149 158.2573 -55.7072 -73.5759 -71.3384 161.3257 74.7833 -53.0047
7.31050624 -130.6084 138.0420 -57.3500 -143.3062 157.2820 58.1983 -92.3914 -73.9393 160.5394 75.0331 72.7865
7.34039968 -145.1640 146.9533 -170.0707 -136.4800 158.1170 -56.5306 -73.1584 -71.3395 161.3234 74.7823 72.5729
7.40654537 -72.9398 -31.4762 -176.2177 -130.5626 157.7545 -56.9173 116.1716 -71.2734 161.3610 74.6881 72.5607
8.23772007 49.3025 40.0896 -159.3227 -129.2594 164.4648 65.9679 78.8057 -64.3983 143.3208 -176.0087 148.7862
8.56194791 -70.6604 -26.3560 69.3565 52.2970 177.9434 67.9053 76.2059 -70.2979 141.7510 -175.7856 149.3607
9.18596692 -79.9133 147.4675 69.4596 61.0679 171.5812 -49.0430 -59.5093 -70.8810 127.6077 -171.4626 -75.4589
9.44594656 -130.8436 137.6811 -57.2625 -147.2029 166.8808 74.0635 111.8760 53.5072 176.0231 68.6611 64.4027
10.39707357 -123.6622 93.3831 -175.3794 -139.1553 155.1044 64.7963 -86.8671 -83.9308 155.1952 -71.9735 -58.5284
11.57150287 -74.9278 137.2455 -179.3651 -142.2627 149.2487 61.7724 94.3267 -83.4244 -3.1500 56.2651 62.9106
13.88802573 -150.0902 134.2532 44.7257 55.3791 175.3995 71.0110 78.0754 -74.2478 154.2326 -79.1327 -174.4740
