# Supplementary material for: Exploiting Sequence-Dependent Rotamer Information in Global Optimization of Proteins
Source: J Phys Chem B. 2022 Oct 18;126(42):8381–90. doi: 10.1021/acs.jpcb.2c04647 (PMC9623586; doi:10.1021/acs.jpcb.2c04647)
Supplement: Supplementary file 2 — jp2c04647_si_002.zip [file jp2c04647_si_002.zip › TripeptideConformations/ARG_ASP_GLN_new.csv]

0.00000000 -143.7801 -174.3853 64.8951 166.4675 -68.9096 168.4377 0.3836 -58.6348 -16.9527 54.8504 11.3274 -74.4684 -14.7807 -54.2239 -53.4669 -73.1442
0.10440580 -144.0597 -176.2220 65.9869 166.3111 -66.5482 -166.9747 -0.3024 -58.2650 -25.2443 58.3845 108.0349 -80.0690 -8.3766 -61.1565 -61.9392 -64.5768
0.48784580 -81.7879 -177.7703 68.4414 165.6983 -66.7175 -167.1736 -0.3144 -58.5102 -25.2786 58.3077 -69.8029 -80.6352 -8.3830 -60.9870 -61.7434 -64.0751
0.86296600 -137.8552 157.7197 -80.0680 -62.1125 -52.6110 -80.9260 -2.4976 -63.5221 -20.9716 51.6528 101.0722 -80.1988 -9.0497 -59.7973 -60.6189 -65.1680
1.01742950 -137.3682 160.9217 -78.9254 -61.1303 -52.7298 -83.3294 -1.7512 -71.6702 -16.2163 53.2327 -71.9306 -147.7548 159.8576 63.8075 -172.0835 -96.0138
1.06606920 -65.6308 -13.4140 72.3432 -78.0246 88.8012 -167.4675 2.5831 -124.7210 8.1667 55.0503 1.1727 -94.2710 -8.2124 -57.0943 -59.3953 -65.4616
1.12723410 -145.0844 179.2291 63.4981 164.3324 -68.4193 -167.8234 -0.2537 -60.3980 -17.2604 54.8129 -0.0798 -122.3577 18.6597 -61.0401 -70.9343 -96.2284
1.21023020 -73.9110 156.8688 -78.7918 -63.1535 -51.7475 -80.8469 177.2338 -63.0515 -21.0520 51.7441 -76.7062 -80.1384 -9.2533 -59.8298 -60.6300 -65.2577
1.24489350 -79.3946 177.9100 67.6429 166.3724 -66.5893 179.6497 -178.8103 -56.5435 -33.8017 52.0087 -2.4413 -83.4078 -2.9764 -66.0767 -177.5947 -4.1374
1.26500080 -50.8215 -41.5800 -173.0703 -167.5497 68.6502 -161.7173 174.4920 -102.6908 12.8990 -50.0207 -28.5995 -128.9966 -27.2189 -63.9607 -70.5300 -95.0715
1.29172310 -142.9681 154.6162 -164.3402 174.3666 66.8300 -175.6972 -0.3002 -72.0195 -12.7403 53.2912 -85.1547 -147.4718 153.6973 63.0484 -170.5992 -97.6518
1.39445360 -143.7953 147.5144 60.3836 -173.5970 -67.0450 162.4182 0.7783 -89.2671 -19.3867 55.3958 102.9089 -150.7767 153.9905 65.3146 -170.5037 -93.7204
1.47758740 -65.5294 -11.6967 72.6583 -76.6176 93.3597 -153.6283 1.0701 -129.1774 8.7552 44.9486 51.0574 -97.4698 -7.9011 -59.3029 -61.4514 -65.9868
1.50370390 -144.3130 155.8564 64.6203 -171.8575 -65.9017 161.9413 0.6773 -121.8907 4.3247 57.1310 -172.9925 -151.6571 155.6106 64.5250 -164.4640 -95.3559
1.56798520 -144.7793 179.3712 65.1084 166.5726 -66.5057 -176.2936 -179.1519 -56.9330 -32.9492 52.0324 -3.2761 -86.4899 0.3133 -63.0498 -66.2145 -13.5843
1.59498260 -137.6097 158.7299 -79.0113 -61.4462 -52.8978 -83.7361 -1.7829 -65.8244 -21.0732 52.1189 -73.0211 -136.5400 18.3909 63.7817 -171.1842 -99.0330
1.63097410 -60.6729 -20.7748 179.5184 56.9495 -174.2816 82.9979 177.8085 -71.4925 -17.6098 52.2218 97.9251 -140.6851 -17.8175 62.9495 -172.0186 -99.3883
1.66071160 -144.8849 177.6138 64.6946 166.8244 -67.6145 -173.1323 -0.1024 -55.0746 -35.3908 58.2004 -22.9334 -119.1531 21.0473 -68.4336 169.5758 71.6336
1.69434220 -62.0572 -20.2015 81.4032 -55.2621 -60.3978 157.2286 173.9902 -85.9942 -12.2761 49.5698 -84.5075 -89.3085 -8.5795 -58.7917 -61.7681 -62.2926
1.73018920 -143.6043 -173.6629 65.0948 164.2281 -68.5977 -173.4553 0.7963 -72.4170 0.4073 56.8705 178.9599 -134.2304 154.3324 -65.3990 -70.7998 -93.4707
1.75973770 -144.1187 -176.4476 66.0785 167.8099 -65.9257 152.2274 6.6067 -54.2226 -29.5370 51.6236 -166.8411 -112.0955 10.8796 -68.3531 156.9433 97.0909
1.84315290 -139.5991 157.7058 -64.4665 -64.4489 -177.4300 -88.2525 -178.9588 -67.3999 -18.2368 53.0171 -92.1566 -80.4276 -8.7022 -59.8438 -60.3131 -68.5599
1.87067710 -135.0197 149.5724 -70.3034 -64.0168 -58.1238 105.4187 -167.3934 -71.4616 -15.3007 51.5477 72.6064 -80.4433 -9.2828 -59.2256 -59.7441 -70.1924
1.89084620 -134.8480 150.7817 -70.4084 -63.4591 -57.1826 104.6827 12.3707 -70.5297 -15.7238 52.8485 73.6876 -80.1826 -9.3711 -59.5275 -60.1248 -70.5625
1.91330190 -79.0723 177.6024 67.5102 166.1651 -66.8863 -175.2696 -179.6455 -56.5511 -34.5864 51.8782 176.8095 -87.8461 1.4746 -62.3522 -65.8852 -14.0134
1.94219200 -73.9882 157.6196 -77.6073 -62.4351 -52.0629 -83.6301 -1.7801 -64.9459 -21.0812 52.1175 -73.3211 -136.2983 18.5009 63.7444 -171.0168 -99.0802
2.02546370 -144.6212 -179.7891 65.0877 166.3076 -66.5316 179.4527 1.4262 -58.1618 -27.8454 52.7445 -1.3531 -79.2355 -7.2000 -63.9929 -64.4757 -79.4061
2.06955210 -144.8088 179.1400 65.3525 167.6308 -66.7462 174.4738 -178.3443 -54.6482 -39.1386 51.4502 -179.8417 -94.4565 9.6872 -63.6706 -172.9941 96.5640
2.09269990 -69.5497 -13.2415 69.8552 -81.8933 90.7899 -165.5386 4.2044 -72.0069 -10.8666 -48.3456 -93.4634 -74.0326 -15.6472 -64.1944 175.2445 102.3255
2.11512470 -137.9015 153.5873 -77.4068 -59.6583 -47.7500 -74.3802 173.1007 -73.4913 -26.4371 49.6324 170.3325 -84.4751 -3.2902 -65.9771 -177.1672 -93.4744
2.12813200 -56.1068 -43.3305 -173.1918 -167.9994 68.6100 -161.1810 -5.3190 -101.3556 3.8754 -50.7156 -28.7754 -87.7925 -11.7966 -58.6199 -64.9686 -14.0160
2.16312630 -50.8167 -43.0082 -173.4820 -167.4107 68.8506 -161.2812 174.6039 -100.7597 5.6515 -50.2726 152.5031 -115.7245 -28.1293 -59.9832 -64.7142 -15.4706
2.20334560 -142.7708 145.6887 -178.3098 65.5922 -150.6267 -81.0560 174.8192 -64.3601 -18.5134 50.7507 83.5229 -78.5371 -10.6288 -59.3337 -60.4626 -69.6397
2.22717240 -55.9969 -43.3733 -173.1759 -168.0828 68.5638 -161.0203 174.3831 -101.2410 3.3337 -50.8215 -28.9364 -86.4806 -12.1163 -57.8994 -59.9122 104.6558
2.27998930 -59.1099 -23.8522 78.1882 -61.4203 -170.7374 -139.3474 -175.8528 -76.6284 -15.0827 48.1622 97.5496 -88.2770 -7.2364 -57.3081 -60.6417 -60.9911
2.31380810 -145.1884 160.3190 62.8802 177.7331 -177.5510 168.6296 0.5218 -68.1418 -19.6147 52.9771 -91.4495 -80.4992 -6.6115 -59.1271 -60.2314 -68.0810
2.34711270 -143.3038 150.3809 -171.9404 66.9526 -136.6514 -169.9884 -172.9320 -63.5897 -15.2593 54.3579 -164.6291 -75.4938 -13.7547 -54.9600 -53.8285 -71.3492
2.38241780 -53.7282 -42.5652 -172.7768 -163.9874 69.0060 -172.1282 177.5573 -84.5658 3.6009 -52.4836 -21.0727 -125.0878 6.0966 -62.2414 -70.7911 -95.5754
2.40730900 -142.4939 133.9533 -169.9698 68.1573 -94.3719 160.4236 173.3724 -73.8627 -13.1805 53.5959 3.0221 -77.3191 -12.6390 -53.9171 -54.7858 -68.1649
2.43771720 -60.1818 -18.5693 81.4898 -55.1142 -60.9941 156.7350 173.3542 -83.0316 -14.1206 46.8753 -80.0356 -130.4587 -25.4069 -75.1867 167.4119 81.9309
2.46868150 -59.6981 -21.6332 81.0273 -65.5682 174.0378 86.3646 -0.1597 -124.2167 8.7952 52.2285 -155.2545 -91.6879 -9.7497 -58.9029 -61.1577 -67.4269
2.50223920 -61.2330 -22.6040 78.6727 -62.1094 -169.0694 -138.0354 -175.6416 -84.5736 -15.5069 51.5161 -73.7291 -102.1332 -32.1991 -56.2046 -57.7780 -52.6140
2.55587310 -52.9548 -45.6551 -173.8887 -167.4100 69.1713 -160.5681 174.8166 -98.0809 -7.3588 -50.8521 152.6151 -88.2995 -34.9167 -171.1749 176.9558 2.1882
2.61433760 -136.1801 155.8004 -66.5703 -178.1099 64.2722 100.0777 -178.6402 -118.3322 2.2732 56.8003 -171.8870 -153.6186 152.9956 65.4717 -163.4130 -93.6570
2.65828880 -50.7355 -43.9547 -175.2798 -170.6482 67.5539 -174.7198 178.0151 -106.2968 8.7566 -49.1458 107.2555 -111.2313 -28.2279 -62.0436 -177.3522 -2.2114
2.69075350 -145.0918 177.0812 64.1125 165.3669 -67.9336 -168.5402 -0.8909 -56.4109 -28.2299 53.4012 178.5107 -74.6239 -16.6553 -167.0114 173.5843 -98.1353
2.71138240 -143.5795 -174.1030 66.2434 167.9116 -66.5647 -175.1932 -0.0028 -59.3798 -21.6323 58.4682 112.5396 -75.5295 -12.4912 -61.1010 -173.3410 -91.4630
2.73340180 -145.0642 177.1644 64.2643 165.4897 -67.6594 -170.8205 179.5101 -56.3517 -28.7561 53.3353 178.5084 -74.7816 -16.8200 -168.1937 173.8915 94.2439
2.75462700 -62.9709 -19.8756 66.6202 -179.7445 -178.7316 -87.1377 0.3884 -68.4922 -17.3936 52.3236 -88.4128 -82.4242 -8.4652 -58.8550 -61.3379 -66.9888
2.79369750 -62.5623 -15.6957 71.2684 -82.4366 87.0999 -171.0870 1.3035 -85.7690 -6.1081 51.1927 -70.9117 -128.9666 -29.5096 -65.1723 -70.2952 -94.1581
2.83007000 -144.8614 160.8156 62.2740 178.5412 -178.5777 169.9730 0.5946 -75.1890 -10.3797 56.3184 -170.0660 -76.4246 -13.4803 -54.3887 -57.5403 -71.0936
2.85930720 -137.8463 159.0439 -78.3155 -58.6288 -46.0015 -73.2575 -5.1300 -90.1109 3.6290 52.3062 172.6224 -124.9120 153.3186 -64.5760 -177.0692 -86.1263
2.88196850 -63.2866 -19.5817 65.9512 178.2713 67.1700 -174.5213 -0.1175 -68.5572 -17.3803 52.2993 91.1025 -82.4073 -8.4653 -58.8666 -61.3459 -67.0037
2.90725160 -60.9727 -27.2876 -170.9498 173.5205 66.7617 -173.6919 -179.9937 -65.7736 -17.1948 52.3907 89.2830 -82.6089 -8.6052 -58.2042 -61.2630 -67.1903
2.93980240 -144.9602 158.0533 63.7380 -178.4902 -177.7922 -83.0061 0.3137 -68.7189 -19.5159 53.1357 89.2353 -81.9012 -5.1175 -59.1818 -59.8093 -67.0024
2.96025970 -61.0151 -27.4506 -170.7615 176.9006 -68.0879 174.3770 -179.9903 -65.7409 -17.1683 52.3805 89.2171 -82.6332 -8.6042 -58.1858 -61.2647 -67.1891
2.99231710 -138.0483 158.2834 -78.7956 -59.1440 -46.5514 -73.1874 -5.0345 -89.2752 0.1721 52.5338 -7.2109 -130.6792 154.1793 -67.9563 177.4303 -32.7524
3.01754050 -73.1650 149.0944 -79.4933 -96.1279 56.4745 83.0604 179.5934 -67.7835 -19.4122 50.9490 97.8074 -81.9865 -7.9987 -59.3939 -60.0472 -64.7561
3.04517160 -50.6172 -43.2062 -175.0392 -170.7074 67.5332 -174.6803 177.9749 -107.6993 11.2103 -48.9310 107.8707 -117.8270 -27.1281 -59.7943 -64.7447 -15.4647
3.07860690 -72.6419 143.7066 -73.0178 -93.2408 62.5449 -99.2918 173.4251 -69.7689 -13.5034 47.7023 49.2201 -80.8425 -9.6748 -56.4632 -55.9099 -70.1578
3.10257280 -67.2885 -20.2473 178.4577 56.5847 -174.6288 80.2331 178.7206 -63.2190 -18.9078 -174.5371 66.3318 -71.1160 -17.6982 -62.3101 174.7131 104.8327
3.12752420 -142.2796 143.6466 -178.5284 65.8653 -141.5121 -77.7507 -7.9006 -70.9581 -25.4605 47.1197 -83.3613 -138.8858 154.1810 -72.9783 169.6498 91.5479
3.14916700 -70.5911 135.9522 -171.5223 62.2963 157.7722 94.7240 -173.6469 -73.5549 -31.9758 49.0727 -8.6788 -92.4650 5.1047 -62.7488 -179.2660 -94.3745
3.17753970 -55.2870 -44.0414 -175.0915 -171.4511 67.2592 -173.8768 177.6809 -107.6658 6.9956 -49.0972 109.6032 -87.1439 -12.5049 -58.7642 -60.4760 104.5794
3.20192630 -64.4526 -16.4999 66.9494 -179.3738 -179.8476 179.7383 0.0174 -92.4109 -6.2922 53.1224 179.4809 -124.7847 -29.2100 -71.9352 160.1769 89.1164
3.22895950 -66.1003 -18.4242 67.0608 -178.0437 -64.6972 -83.2548 -179.8515 -103.2826 0.0279 55.8226 8.3525 -85.2348 -11.7493 -56.7775 -59.5872 -67.8085
3.25503320 -60.8861 -27.4715 -170.9287 173.9090 66.4510 -107.2706 -179.5863 -65.7439 -17.1766 52.3862 89.2989 -82.6476 -8.6063 -58.1895 -61.2618 -67.1693
3.31228750 -49.5997 -43.2623 -175.1023 -171.0119 67.3622 -174.3201 177.7954 -107.3965 10.2114 -48.9959 108.6444 -119.7613 -25.2829 -63.8858 -174.1545 96.3613
3.33898950 -62.2748 -21.2080 68.9245 -83.1083 89.7243 -168.7564 3.0393 -92.8611 -7.0393 53.1712 115.0468 -113.5667 -31.4096 -59.5604 -176.3914 4.3162
3.36437130 -70.9319 138.9134 -172.7067 58.5489 152.9743 115.6771 173.5783 -71.2909 -13.4709 54.1315 4.9957 -76.8453 -12.8797 -53.7256 -54.3455 -70.3765
3.38862520 -73.9104 146.1709 -69.4994 -91.0896 62.0683 -98.9104 -5.4089 -69.1882 -16.5243 53.7587 78.3217 -80.7580 -8.9286 -59.8420 -60.2836 -69.9848
3.41445000 -65.0710 -15.6992 70.0222 -80.2319 92.0123 -162.6844 4.5963 -74.1914 -12.0826 -47.4538 -90.9947 -125.9580 14.0126 -62.3593 -71.1473 -95.0586
3.43750670 -66.7341 -24.4144 -175.8203 62.9743 -79.0595 172.5743 -178.0328 -65.6622 -11.0900 52.4914 -85.9387 -70.4680 -14.4006 -64.1067 175.8348 103.0568
3.47073680 -66.0545 -15.1566 69.6761 -81.3742 91.3858 -164.4162 4.3991 -72.1081 -14.0904 -47.9772 -92.7203 -79.0114 -11.8192 -61.2631 -178.3555 1.3619
3.49732370 -136.6319 149.8576 -72.2496 -178.9165 -76.3625 102.2580 -1.2555 -87.1480 -15.8841 55.3436 -77.6815 -150.4996 162.8554 64.7405 -172.4530 -96.2938
3.51864260 -143.6600 147.0026 66.3534 -163.8399 -63.1883 178.7845 0.0208 -73.5479 -12.7891 52.7509 -101.4726 -77.6162 -11.1083 -55.1176 96.7455 67.8349
3.53878290 -144.6885 167.4244 63.8708 177.8319 -176.4627 -85.6978 -179.3347 -66.0400 -14.4888 53.1592 90.8982 -67.2645 -24.0881 -164.0759 179.1567 13.6530
3.56291250 -63.3318 -14.3686 74.9011 -71.0154 98.7831 90.7831 -2.0098 -70.9442 -17.7653 47.9264 93.0193 -84.0095 -7.4353 -57.6760 -60.1181 -63.9777
3.59160240 -66.7329 -17.6209 66.7862 178.6517 67.0834 -107.9948 0.7358 -103.2265 -0.0988 55.7781 8.3409 -85.0607 -11.7105 -56.8008 -59.5649 -67.8693
3.63369210 -138.1524 156.6770 -80.6432 -61.7080 -51.9298 -80.7123 -2.5820 -66.1786 -25.6429 52.7124 -67.5130 -91.9734 2.0719 65.9689 177.1936 5.0826
3.65891860 -68.8943 -15.6752 67.4298 -177.7641 -67.3190 174.2161 -179.9707 -69.3561 -12.4973 52.4105 -82.8390 -73.4619 -15.6884 -63.8972 175.0562 103.0484
3.69097290 -62.1028 -15.9022 66.8966 -179.9372 -178.7353 -87.1082 -179.6943 -70.6743 -19.8425 49.7243 -79.6597 -129.9114 -26.1044 -75.1594 167.6202 86.0638
3.72334250 -63.2905 -14.1826 83.8038 -52.2956 -60.6145 156.1616 174.5647 -122.9270 13.8061 53.1311 -7.4588 -131.2982 -29.3389 -64.8251 -70.5505 -94.4701
3.74943070 -59.8524 -23.2465 -169.9806 174.9034 179.7639 -179.8282 179.9994 -67.8024 -18.8126 49.4388 98.9182 -128.5158 -25.5208 -75.5040 166.9734 85.2125
3.78645700 -65.3318 -28.3702 -175.2684 60.0230 176.4318 -86.6789 -179.4816 -89.3721 -3.3314 56.1870 9.3303 -83.5948 -12.0902 -55.6171 -59.1586 -68.2172
3.81535990 -144.5895 153.3404 60.5347 -178.6756 177.2289 141.6590 -3.2574 -72.1454 -14.5904 53.3728 97.8323 -74.4598 -14.2515 -63.3297 174.1431 -18.2215
3.83875820 -59.7936 -23.0595 -173.7290 57.4369 59.3237 83.5266 179.6900 -71.1853 -17.2758 52.1963 -82.0762 -140.6178 -17.4146 62.7853 -172.1879 -99.6480
3.85955170 -72.6258 138.5429 -68.2041 172.0017 63.9382 176.9359 179.4326 -74.6268 -11.4587 52.1916 74.2435 -76.2749 -13.3440 -56.6490 96.0346 70.6376
3.88126200 -62.7910 -19.0542 82.4059 -54.9315 -60.4431 155.9837 173.9297 -91.4162 -8.2726 52.5940 110.0559 -113.6497 -32.0905 -60.9562 -176.4994 3.7910
3.92507950 -61.7343 -24.5899 -174.4752 59.6707 175.4657 -179.3527 -179.8536 -91.2184 -5.4115 56.0187 4.3407 -141.5068 -16.2873 65.4194 -165.1539 -96.7241
3.94914610 -49.9707 -42.3875 -172.0103 -170.8985 68.6095 -174.1622 178.6780 -115.5325 8.2349 -48.3035 110.4184 -114.8630 -22.6881 -56.1425 101.2065 -79.3720
3.97709340 -64.2631 -16.8117 67.0722 -177.5279 -67.0684 107.3271 -0.6721 -92.5592 -6.1486 53.1013 179.4817 -124.7732 -29.1709 -71.9682 160.1795 89.0171
4.00651570 -61.0273 -21.1057 179.4950 56.9871 -174.2331 83.0608 177.8139 -72.0898 -16.1396 52.7817 100.2219 -131.7193 -19.6039 62.3054 178.0257 0.6794
4.03283310 -68.6773 -16.0985 67.2603 -177.5096 -67.0336 107.3900 179.4687 -69.2429 -12.4624 52.4075 -82.8952 -73.4249 -15.7330 -63.8920 175.0656 103.1162
4.06329370 -68.2537 -1.4638 48.7979 55.1354 -88.9561 -77.7946 178.6912 -113.8635 0.1257 55.1139 164.8926 -130.0029 -29.2758 -71.7857 161.6112 85.5599
4.09068150 -68.9670 -15.6970 66.7299 178.5418 67.0718 -108.0713 -179.4510 -69.3317 -12.4743 52.4186 -82.8682 -73.4726 -15.6752 -63.8946 175.0845 103.0558
4.11732350 -71.6164 146.8648 -163.4592 177.0028 71.8707 -172.1704 -176.8506 -64.6473 -24.9088 50.2434 95.7324 -125.2713 36.7919 -70.2224 164.6445 88.6849
4.14119730 -62.4503 -20.0474 66.6350 -178.9273 179.3071 86.4381 -0.3890 -68.0257 -18.5241 49.4661 -80.0796 -126.2090 13.0913 -73.2045 166.2769 83.9153
4.16994370 -66.8047 -23.3692 -170.0833 175.0245 179.7835 -179.8191 179.9989 -65.4577 -12.4647 -48.0999 -84.6805 -72.1669 -16.9627 -63.4912 175.4581 103.9511
4.19357010 -62.5089 -19.9582 66.5757 -179.7254 -178.7218 -87.1525 0.3861 -67.9163 -18.5595 49.4639 99.8993 -126.1987 13.2041 -73.1781 166.2583 83.9489
4.21583860 -60.1420 -22.5824 78.6085 -61.2275 -170.8789 -140.2039 -175.6881 -79.9417 -11.3283 49.1729 -77.8578 -82.5494 -11.6121 -58.9907 -178.4539 1.9164
4.25351650 -68.4887 -16.0412 67.0748 179.9285 -178.8675 -87.2435 -179.6739 -68.6162 -12.4212 -47.9525 96.5707 -73.3978 -15.8759 -64.0692 175.0155 102.7173
4.27639960 -142.0794 138.4114 178.8552 64.9893 -138.8083 -70.5772 173.1702 -67.6074 -23.3011 48.7689 96.2503 -83.9277 -11.9019 -170.0546 171.7415 -1.2146
4.30052930 -68.4360 -16.1054 67.5248 -177.5744 -67.2341 174.2017 -179.9814 -68.8898 -12.2697 -47.9649 -83.9635 -73.4134 -15.8906 -64.0638 175.0340 102.7192
4.32209610 -71.4953 145.1899 -167.0843 179.5605 -67.6719 174.2249 -179.9883 -65.7353 -18.1217 52.6286 -93.5515 -78.5058 -10.5206 -60.0006 -60.7858 -69.8493
4.34557300 -61.4822 -19.7022 79.5357 -64.0471 -176.3313 86.2408 179.3732 -69.6119 -17.4582 51.9618 93.6228 -83.1490 -8.0968 -58.7533 -61.2253 -65.9578
4.37833120 -64.8891 -14.4055 83.5504 -52.5605 -60.7871 156.1399 -6.6770 -121.7222 5.9363 52.6324 172.6810 -92.7279 -9.6894 -61.4642 -176.8854 -2.1340
4.42079660 -144.2850 154.6405 64.0155 -172.4206 -65.5907 162.1419 1.1391 -120.6414 1.7961 55.2757 3.8793 -146.9303 155.0293 62.5302 179.1663 97.9381
4.44087520 -133.6382 167.8705 -58.6718 -168.6389 -59.0949 104.8217 -178.4389 -65.7624 -16.8871 53.1965 94.4716 -78.8297 -10.2152 -63.3454 -173.8838 -89.7475
4.46676570 -142.5760 147.9559 -169.5956 174.3334 64.9163 160.7743 179.6775 -72.5927 -10.1506 57.0900 13.3868 -76.8391 -13.4556 -56.0181 -56.4357 -71.7868
4.48720780 -139.6071 157.7773 -64.5157 -64.4413 -177.4333 -88.2382 1.1215 -68.6018 -15.9168 53.0408 96.6483 -77.8483 -11.0999 -62.5806 -177.1230 -96.5418
4.50934380 -134.4688 150.9911 -69.6327 -63.3449 -57.2425 103.8478 -165.5950 -71.2062 -14.0178 53.6222 79.9765 -78.9353 -10.6940 -63.2684 -177.1359 -2.6289
4.54784190 -52.0342 -45.4118 -176.0441 -170.3629 68.0260 -178.0943 179.0426 -127.9328 6.4796 47.1883 -108.6420 -103.0485 -13.0205 -63.0598 -174.3470 96.5844
4.57113200 -62.2224 -20.9895 69.3881 -80.8087 89.9541 -168.1098 2.8248 -109.0400 -5.3782 50.3139 -13.5619 -100.2265 -29.3639 -60.2065 -61.7035 104.9158
4.59313260 -68.9584 -12.5217 71.7575 -76.9645 92.6542 -158.8748 4.9855 -87.2516 -15.1702 -47.3044 -84.4884 -108.4843 -31.7700 -65.7842 79.6362 17.7936
4.61801530 -62.3841 -14.1268 46.5932 56.5784 173.0498 108.6255 -172.8036 -119.5144 4.9392 54.9558 160.5754 -129.9329 -26.1820 -71.8586 161.6955 81.7596
4.65096000 -73.0113 -14.7371 67.5735 -177.5962 -67.0503 107.3863 179.4719 -77.9696 -5.1993 55.1736 -177.1528 -73.8442 -16.6162 -64.3396 177.2312 103.1971
4.67816590 -61.2625 -26.2773 -175.1992 59.6740 176.4367 -86.7360 -179.4888 -63.9442 -18.2025 49.3572 -82.8010 -124.2961 14.8148 -72.8758 164.8463 83.8789
4.71091760 -70.1245 137.1095 -175.2408 63.9728 178.1751 -177.0755 -179.7224 -68.3025 -19.8174 -48.7204 93.1572 -78.0793 -10.5232 -63.1925 176.7074 -97.9640
4.74439400 -138.5218 160.0083 -60.7596 -174.5428 -177.2949 179.0133 -178.9999 -70.1134 -13.3849 -48.6861 -80.4507 -70.0188 -17.0535 -65.2718 178.0838 -17.9662
4.76450220 -60.8199 -22.0195 179.5125 57.1476 -174.1884 83.1734 177.8374 -72.7198 -15.4012 -48.1036 99.1228 -131.1558 -19.4967 62.9949 178.0637 2.1314
4.78871220 -54.0662 -46.9989 -177.2021 -168.5662 179.4596 -82.3354 -178.1937 -92.9935 -3.8329 -50.7665 -24.3857 -88.7476 -12.9855 -61.5886 -176.5980 -98.9435
4.82379780 -68.7452 -11.2079 73.3562 -78.0141 93.7545 -159.8446 -174.9076 -74.6898 -15.5091 -46.7540 -28.3120 -81.6218 -9.1761 -62.1163 -176.1996 -100.0682
4.84955700 -68.3140 -15.7975 67.2490 179.9865 -178.7412 -87.1358 0.3850 -65.0669 -18.0735 -174.4773 65.8342 -70.8866 -15.9482 -63.2589 174.5754 103.4874
4.87180320 -139.6397 157.1948 -64.3929 -64.4651 -177.4482 -88.2823 1.0977 -65.7148 -25.4385 -175.7230 -112.6444 -80.4801 -6.4572 -63.1392 -177.1467 -2.2789
4.89872680 -142.4225 144.8656 -178.4311 65.4997 -144.1352 -83.0624 169.8760 -66.1008 -10.8426 47.1703 -88.4953 -72.1469 -17.0460 -62.8087 -175.8555 -89.9664
4.92709160 -142.4163 131.4360 -172.3373 72.2785 -82.7952 141.4111 175.4609 -71.8228 -31.5504 49.9178 -9.4291 -80.3176 -4.3469 -62.2068 -176.8012 -95.3573
4.95113760 -62.7600 -20.3583 66.7452 -179.6892 -178.6917 -87.0963 0.3967 -63.5715 -28.6949 179.7264 77.1877 -112.7937 8.6026 -61.6848 -64.0891 -54.1809
4.98039550 -70.1489 142.2225 -175.1419 175.7838 176.3788 175.4001 -179.7456 -67.2495 -28.1827 -49.4797 94.6905 -86.6927 -1.3135 -60.8858 81.5777 24.8038
5.00063820 -68.1058 -16.0084 67.2193 -178.0409 -64.6717 -83.2720 -179.7734 -64.9701 -18.1430 -174.5088 -116.3353 -70.8725 -15.9497 -63.2521 174.5435 103.5199
5.03083270 -69.8183 133.6547 -172.2595 64.8084 170.3561 -179.1557 177.9511 -124.6762 1.7520 56.7151 -172.6893 -84.8398 -9.7249 -58.0160 -59.3442 -68.9179
5.05343820 -80.0993 167.2680 -71.7741 -55.8287 -47.5771 -79.1253 175.5896 -62.6755 -21.3122 -44.3936 82.9757 -80.5688 -9.7645 -63.4058 -177.0752 -2.5785
5.07521120 -131.7920 166.2966 -72.5817 -55.0183 -48.7355 -174.5799 6.6631 -63.6833 -19.1052 51.7535 108.7745 -79.0565 -9.8067 -66.8546 -68.0601 99.0499
5.09778340 -138.6861 153.7665 -82.8955 -62.5246 -52.7737 -84.3455 -1.8011 -68.4230 -27.4667 50.4217 171.9018 -72.5234 -21.4334 -174.3894 62.7744 12.9563
5.11865610 -59.8348 -26.2762 -170.5034 175.2799 179.8135 -179.7971 179.9977 -75.5756 -8.5238 -47.8510 100.6256 -128.4820 -27.8779 -64.2173 -70.5842 -94.8689
5.14374690 -60.7869 -29.5195 -171.1216 175.8055 179.8510 -179.7966 -179.9993 -70.5154 -9.1171 -48.0104 -81.7618 -124.5854 12.8175 -62.1261 -71.0316 -95.3269
5.17962810 -136.6839 162.3077 -78.8756 -60.8419 -53.4579 -87.9793 -1.4867 -68.8224 -15.1473 48.2939 107.7529 -73.1260 -15.4004 -67.4010 81.8491 7.2485
5.20457000 -70.5039 131.8521 -175.6330 59.2340 162.1996 132.2285 171.6945 -72.5444 -30.7552 48.8503 -8.9050 -85.4530 1.6144 -61.2899 -61.8151 103.7205
5.22766230 -134.4292 155.3692 -66.9592 -176.6053 -68.9204 140.8501 177.2419 -88.1814 -0.8279 55.5101 2.6608 -76.7172 -14.7528 -60.8053 -175.6067 -86.0125
5.25105850 -72.6129 148.7779 -72.8870 -49.4683 -47.7564 -172.2485 10.4528 -74.4960 -21.4840 55.2907 -72.8718 -72.9615 -14.2111 -62.6215 87.9703 -8.5039
5.27189370 -64.6126 -10.6845 75.1066 -76.5720 94.1581 -159.2592 -174.1546 -78.1140 -18.3287 -46.2335 -24.7906 -125.7919 -28.3439 -63.6053 -175.1520 99.2894
5.29299690 -67.2213 -16.7758 66.4625 178.0517 67.1120 -174.5885 179.9336 -96.3861 -2.1825 53.7847 179.7992 -82.3612 -13.1530 -60.0904 -177.6558 0.7704
5.33044720 -61.5840 -27.8253 -170.9172 175.5622 179.8272 -179.8039 -179.9988 -67.6249 -14.3150 -48.2235 -83.4177 -79.7021 -11.7524 -59.3433 -178.0796 1.5284
5.35414750 -73.8516 163.1116 68.5333 -178.2486 -67.1129 -168.0271 178.7889 -67.2371 -21.0971 53.9733 3.0032 -106.9037 10.3138 -69.7898 156.4286 92.2471
5.37466200 -73.4040 147.9926 -66.3200 178.4430 66.0191 -164.3804 179.6135 -76.2494 -25.2132 50.8788 104.6485 -131.5522 19.7748 -71.7876 169.7344 88.3525
5.39882950 -132.2414 165.9785 -72.8183 -55.1418 -48.9565 -175.5589 6.5469 -62.5311 -18.4835 52.8345 -77.3994 -71.3143 -21.2330 -169.0986 173.6015 -99.1562
5.42211190 -64.6905 -16.7640 66.3168 178.0824 67.1258 -174.5517 179.9376 -90.6931 -7.1472 52.1085 -3.5650 -116.8674 -30.3321 -65.7395 -177.9083 -1.3662
5.44977780 -143.8434 165.7757 68.9378 -171.1685 -170.3713 96.4603 4.7533 -64.6548 -24.3049 -49.2115 94.1693 -86.7556 -4.0359 -65.0024 -178.1836 -13.3134
5.47262060 -136.7186 162.2716 -77.5668 -60.3794 -52.8304 -86.7410 -2.0925 -67.3358 -16.2596 45.6194 120.7637 -88.8764 -4.7842 -87.3771 54.1752 -106.9184
5.49335420 -70.2051 136.6243 -167.9683 177.0502 70.7989 -101.4692 -177.4657 -72.4801 -26.4164 52.3698 -80.5550 -77.7032 -22.9755 -178.3411 -85.1237 -10.1720
5.51636410 -143.2751 142.2070 -172.5037 58.6552 60.0730 -175.5418 179.4751 -75.1279 -10.4131 56.3608 10.1700 -78.1184 -12.4648 -55.4732 -55.7660 -69.8974
5.53683870 -141.9876 133.8946 -175.8976 58.9431 161.5821 128.9752 172.7024 -74.6261 -28.1351 49.4394 172.4592 -87.2854 2.1820 -62.3161 -66.6144 -85.7515
5.55821760 -64.7163 -28.1221 -170.7692 176.8662 -68.1042 174.4277 -179.9934 -88.2654 -3.4658 54.3912 0.4801 -83.5959 -12.5290 -58.5482 -177.2467 0.6594
5.59457540 -77.8974 163.3704 -69.7721 -52.6306 -48.4821 -178.1066 6.7991 -63.0763 -18.1859 52.1132 -77.1493 -71.5254 -21.3893 -169.1441 173.6372 -99.1294
5.61697140 -72.2289 158.7429 66.9188 178.2362 -177.1543 171.8717 -179.6277 -65.5209 -25.9672 -175.8870 69.3694 -78.7509 -5.0268 -62.8594 -177.6315 -3.2205
5.63870470 -134.8446 148.9719 -69.6239 -63.6756 -57.6495 105.2978 -167.0371 -71.6593 -14.2552 50.5225 79.4107 -78.5713 -10.1580 -67.4347 -68.3647 99.6627
5.66289520 -129.9601 156.1900 -61.5756 -64.0466 -176.7397 -178.0820 -0.2290 -63.7175 -33.7076 179.9061 78.5538 -107.5848 13.6580 -60.9509 -63.6985 -56.3965
5.68667880 -63.6848 -15.2619 67.0847 -178.1507 -64.6818 -83.1840 -179.8315 -92.8945 -6.0882 53.5541 179.3950 -133.8958 -18.7430 63.7957 178.6767 2.9582
5.71775240 -70.3460 137.8745 -176.3771 67.2449 -139.5448 -128.8487 -177.3122 -69.5224 -15.0135 56.5738 -177.6140 -76.8734 -11.9976 -61.0336 -173.0441 103.0999
5.74160660 -70.8518 125.9149 -179.7527 61.8665 177.7339 175.6946 -179.1185 -70.9799 -26.1725 -175.8564 69.5323 -69.1792 -21.0773 -167.5699 177.2287 1.9735
5.76602700 -62.8364 -20.9432 66.6463 -177.2440 -66.9980 107.3573 -0.6982 -71.7802 -15.3413 52.7286 101.1810 -82.7787 -9.1938 -58.9777 -176.1163 -99.4694
5.79417310 -61.5382 -17.3333 81.2532 -62.3157 -177.2790 179.6665 -179.8974 -98.7911 1.5610 53.2013 176.2219 -130.0587 -28.2754 -65.2424 -70.3957 -94.3182
5.82420960 -71.5710 142.8869 -167.9278 60.3562 150.9078 97.7878 176.9958 -69.3961 -16.7452 51.7107 -7.7017 -75.6279 -12.3613 -60.1255 -171.4751 106.5299
5.84624230 -62.8944 -17.2821 76.2848 -65.3522 -160.4997 -131.5723 6.1955 -68.1937 -18.3445 -47.8758 -94.5189 -82.9345 -8.2484 -60.2889 -176.9120 -100.3517
5.86818720 -134.9476 165.7933 -75.2370 -55.4823 -49.0455 -170.7298 5.8528 -67.5000 -12.5975 44.7088 -16.9302 -87.4648 -7.0532 -76.5309 58.9467 -109.0120
5.89156160 -134.4718 156.6003 -64.3520 -176.5767 -179.9356 179.1848 179.9974 -68.6501 -16.1937 53.0788 -83.8187 -78.2321 -10.7912 -63.3176 -177.4344 -3.0705
5.91388450 -75.2246 157.0566 -160.3562 170.5587 67.7568 82.5374 176.3780 -65.5947 -19.5402 54.6162 -177.7513 -89.3450 -2.9007 -64.8203 -172.7005 -86.8038
5.93684310 -133.0301 138.3304 -65.3110 -72.3390 -74.5970 -87.3687 -0.3718 -77.9212 -13.8758 53.9934 -77.8093 -81.8346 -9.9104 -62.0639 177.6280 -93.5944
5.96137020 -60.8604 -28.2691 -171.0553 175.6098 178.7928 85.9400 179.5718 -76.5342 -15.0685 53.7721 -70.4631 -105.0849 -31.8932 -63.4615 -175.5582 97.5928
5.98374330 -49.5111 -42.2711 -167.4435 -153.1701 -52.8426 106.9099 177.0159 -117.3815 9.3432 -47.0156 103.0330 -119.8118 -23.9805 -64.7367 80.0528 15.1490
6.00426970 -62.7107 -21.8212 66.4287 -177.7732 -64.6198 -83.1477 -179.7901 -80.5622 -15.9230 54.1876 -68.6663 -103.2025 -33.0662 -61.5143 -175.9459 -95.7725
6.04521500 -62.3954 -30.1558 -171.2610 173.7991 66.8424 -173.6630 -179.9853 -91.2388 -9.2473 52.4227 -2.5189 -94.0857 -31.6684 -61.6746 -176.4873 -96.2071
6.07045670 -60.2918 -28.3514 -170.8468 175.5265 179.8276 -179.7851 179.9960 -75.0253 -14.5902 -48.2562 100.5589 -113.8429 -29.4477 -63.1987 -175.6646 98.5722
6.09738150 -80.0990 167.1364 -71.6644 -55.7971 -47.5768 -79.0338 175.5648 -62.7345 -19.7001 -44.3644 -96.8844 -71.9173 -21.4187 -168.7699 175.1225 2.8204
6.11879320 -60.1973 -21.0064 78.6194 -61.5978 -171.2408 -138.0607 -175.7264 -77.7934 -17.9166 44.1379 -61.7363 -101.3171 -35.0697 -81.8845 59.4562 -111.9199
6.14380980 -77.2986 163.2899 -72.0241 -53.4535 -48.1629 -174.2066 6.1522 -68.3268 -12.3586 44.4229 166.3230 -88.0864 -7.0305 -76.3046 59.0346 -109.0871
6.16592550 -61.7829 -15.9734 80.0879 -63.8108 -176.4151 86.4193 179.4336 -68.1925 -29.5561 -179.2022 -104.5616 -116.9901 -25.9947 -62.7252 -63.5159 -52.1906
6.20758670 -62.4176 -18.9863 66.8571 -179.8182 -178.7918 -87.2120 0.2774 -76.1198 -15.6840 -48.1348 100.8592 -120.0227 -29.6654 -63.3550 -175.5466 99.0595
6.24067770 -61.5479 -20.3009 81.4697 -65.6633 174.2204 86.3675 -0.1509 -125.1455 11.0558 50.8979 22.5660 -84.3915 -13.3025 -66.1793 -68.5791 99.9543
6.27242050 -136.2457 161.0909 -69.9208 -173.2757 -72.5141 106.9763 175.8391 -67.4869 -18.1808 -49.0014 -83.9483 -80.8545 -8.6951 -59.6538 81.9940 27.3971
6.29321670 -62.8702 -18.3646 66.9126 -179.2716 -179.8012 179.7932 0.0299 -70.8722 -25.7187 -175.9687 68.8720 -108.8783 -29.6762 -63.2135 -175.9343 98.9778
6.31847290 -147.1482 -9.3343 70.0293 -74.3527 100.8978 179.4721 6.8840 -139.1396 30.7421 53.0160 -4.5378 -98.2202 -7.3388 -78.3457 53.9126 67.1782
6.33970510 -63.4126 -19.6663 66.7697 -179.2057 -179.8076 179.8121 0.0262 -66.5258 -21.3077 -174.6026 66.7165 -80.2585 -8.2136 -57.9179 -65.2740 -12.3770
6.36590230 -77.5933 158.6579 -69.4017 -89.0905 65.1377 -99.6036 -4.6965 -65.3887 -19.8597 -49.3937 104.3237 -76.0065 -9.8336 67.8589 -177.2304 99.7674
6.38927170 -62.0691 -19.7866 66.7037 179.3089 65.0089 83.6649 -0.5900 -77.5825 -14.5863 -48.1637 100.8545 -119.9311 -29.6370 -63.3497 -175.5370 98.9926
6.41551200 -63.0090 -20.9681 66.4404 179.2891 64.9667 83.7199 -0.5637 -70.0669 -16.4053 -48.2438 -83.1189 -83.6294 -8.0846 -56.5492 -59.0110 104.8105
6.44667100 -61.3005 -30.1972 -171.1433 175.7376 179.8485 -179.7760 179.9952 -76.4097 -17.7498 -48.4467 101.3031 -100.1237 -36.3577 -171.3741 176.7907 1.7871
6.48079470 -67.6157 -13.4428 67.4318 -177.5711 -67.0440 107.4881 179.4645 -69.1490 -10.7550 52.3436 95.4844 -69.8004 -15.6444 72.0697 -174.0075 -3.3883
6.51185190 -136.7189 168.7622 -55.1460 -165.8291 -50.7865 -151.4022 2.5673 -85.6771 -5.3931 53.5427 -1.1982 -144.3574 148.9746 62.8857 -179.8740 97.9596
6.53456000 -127.4831 157.5260 -63.1350 -71.6050 77.3255 -175.5413 -0.6008 -68.6908 -15.5771 52.8754 -84.2403 -70.9875 -21.7552 -174.7176 62.7684 12.7423
6.55470010 -64.7753 -19.2179 66.9597 -177.4168 -67.0548 107.3318 -0.6756 -87.5540 -18.3014 50.2154 175.0768 -96.5143 -31.3000 -60.8941 -60.4979 105.4774
6.57879120 -145.2732 159.1668 62.8878 177.9863 -176.8277 165.5291 -179.2039 -69.5597 -20.0267 -48.8520 97.5073 -73.1644 -18.9927 -174.4848 62.4977 13.0851
6.59911190 -139.6385 124.5144 177.0479 48.0417 53.3361 -149.1361 -177.7996 -68.1816 -26.6555 49.7063 170.6068 -81.2458 -3.5499 -59.0653 -60.4969 102.3889
6.62675320 -73.2662 -18.3702 -159.9365 -115.6000 73.5133 -170.4374 -178.9464 -70.6295 -8.4250 55.0353 -176.5179 -72.4086 -17.3949 -63.2162 176.8451 103.8053
6.64799900 -62.5164 -19.7593 66.4294 178.8483 67.0506 -108.1214 -179.4364 -78.3130 -14.4816 -48.1890 -79.1423 -118.5497 -29.9613 -63.1597 -177.0891 -97.7515
6.67445220 -63.2560 -17.9170 66.7387 -179.2753 -179.8453 179.7095 0.0130 -74.9023 -20.7522 48.2297 -53.7167 -100.9007 -35.1881 -82.5792 59.8096 -110.8232
6.70286360 -61.0579 -18.6565 79.6562 -63.6951 -176.4318 86.1612 179.3601 -75.2079 -16.1689 52.7647 -76.6502 -128.9934 4.4065 61.0835 75.7473 77.5350
6.74481040 -134.5021 156.5742 -64.4100 -176.5016 -179.9499 179.3958 179.9900 -68.0220 -18.5849 -48.8553 96.9722 -82.4545 -7.0424 -60.2635 -65.1022 -14.0309
6.76666780 -62.7074 -18.6144 66.8890 -177.9459 -64.6170 -83.1758 -179.7921 -70.8219 -25.7550 -175.9931 68.8939 -108.7061 -29.7100 -63.2131 -175.9376 98.9648
6.79107320 -73.0832 151.9709 -167.3954 172.6019 -178.3923 174.7894 -179.6358 -66.9646 -11.4295 55.8397 4.8233 -74.1512 -14.9437 -62.1016 -170.9254 -91.0013
6.81301950 -64.0198 -22.9608 63.0441 88.1331 -164.6769 -93.6535 0.3967 -78.8409 -12.4947 -54.8464 97.0822 -88.1248 -8.2057 -53.9515 -58.0503 105.7081
6.83310790 -64.7494 -17.3815 67.0527 -179.8708 -178.6999 -87.0820 -179.6995 -91.7730 -6.2470 53.3250 -0.4988 -115.6270 -36.0614 -170.0652 65.1312 -102.8653
6.86392340 -144.7421 162.8717 66.9991 -174.8435 -63.3972 -163.1948 0.9778 -64.8087 -26.6689 -175.3747 -112.5685 -79.6841 -5.0768 -60.5063 -66.1992 -11.4410
6.88393130 -142.4627 140.3862 178.4685 63.6294 -157.2184 -89.2023 -178.9819 -71.6736 -25.0684 54.2699 -177.9693 -75.8613 -16.4725 -166.3390 62.0836 -101.8699
6.91236420 -71.8220 148.7975 -171.8423 60.9667 167.2177 119.7718 178.5941 -62.7550 -20.7716 -42.8648 77.3542 -78.8983 -10.7226 -60.6515 -64.1395 -83.0159
6.94331220 -76.5252 154.7443 -64.1981 -177.5574 178.8387 86.4787 179.6572 -69.1175 -17.0495 53.0391 -82.9464 -81.4599 -8.1712 -63.1401 -174.7204 97.6719
6.97333910 -132.7679 152.6247 -68.5809 -61.9273 -56.5683 104.3116 -165.1928 -73.5324 -11.5847 52.4552 87.4561 -120.4596 15.9334 68.5829 -76.6419 97.1784
7.00295930 -63.5880 -12.5791 75.4833 -70.5261 97.3783 91.5831 -2.0202 -70.1121 -16.0374 45.6266 -80.3735 -80.4903 -9.2107 -63.8629 -67.3105 99.2042
7.02423490 -74.9510 119.8844 -178.0673 61.1179 168.4812 -88.4822 177.5119 -72.1885 -22.4070 -48.8670 99.9410 -76.3604 -16.6141 -164.4618 174.4349 3.0687
7.04474310 -79.2590 156.9299 -57.4171 -59.2932 -175.8046 179.7028 -0.1052 -68.8100 -16.6728 52.9734 97.4251 -80.3764 -9.1119 -62.8324 -174.7200 98.6347
7.06823090 -61.3555 -28.2981 -170.9630 173.5691 66.7941 -173.7309 -179.9851 -83.6082 -8.9810 45.9834 172.2769 -103.1163 -33.6145 -74.1089 62.9308 -112.8354
7.10815100 -63.8711 -23.4145 66.4611 -177.0503 -66.9606 107.3396 -0.7044 -77.5522 -8.8545 48.7861 -65.6776 -89.4705 -7.1119 -77.2076 64.7101 73.9014
7.14177840 -134.2068 156.6659 -63.3567 -176.0865 -177.9203 -85.2034 -179.5748 -71.3147 -16.6569 53.8099 -178.9341 -82.5606 -6.8984 -65.6276 -176.7277 95.3704
7.16559860 -70.9736 142.2180 -165.7291 177.5403 69.0032 -119.6558 179.5663 -67.5954 -34.0697 -49.2389 96.1485 -95.2927 33.0940 -57.0067 -59.9053 107.3984
7.19473140 -129.7623 157.4974 -61.4058 -64.0389 -176.8103 -177.9879 -0.2427 -67.9124 -18.5771 -48.8075 96.3826 -82.4717 -7.0836 -60.2888 -65.1472 -13.8883
7.22216340 -63.4281 -20.8930 66.9853 -177.3786 -67.2921 174.0749 -179.9838 -69.5925 -21.0547 -174.7180 66.6937 -122.7074 15.3046 63.3947 176.5632 98.8237
7.27415950 -72.2800 138.0514 -70.0259 -91.7147 65.1373 -95.6380 -5.7071 -91.5703 1.9505 54.9118 130.2467 -125.6105 151.6938 -69.2051 74.6892 38.2822
7.29681120 -144.7212 151.0739 -161.2741 -174.7727 72.2512 -168.4816 -179.5016 -64.4398 144.0089 -172.1462 26.9624 -147.3439 139.6139 -171.3228 66.3303 13.2267
7.31726130 -144.7176 162.7230 66.8446 -175.0890 -62.9651 -165.4623 1.3513 -66.4250 -23.6492 -173.0196 -118.4979 -76.5010 -8.8069 -61.6596 -63.0123 103.6290
7.34054440 -133.7269 161.6994 -60.3050 -175.6375 -178.6972 -85.6269 -179.5997 -68.4872 -15.2071 54.0833 -89.5608 -72.4293 -15.5303 -62.3018 83.8715 1.6910
7.36354480 -133.6286 161.7232 -64.6398 -175.3759 68.9636 176.2034 -178.5525 -69.6353 -10.3990 55.3307 -176.9816 -73.6252 -15.2468 -61.1130 -173.1253 105.0950
7.38413560 -144.8936 156.7202 62.7099 -178.4801 -179.2525 -83.5746 -179.5077 -69.4598 -18.6690 52.7547 -84.5902 -75.7155 -15.7964 -165.7411 62.3334 -102.3857
7.40558300 -130.1754 146.8839 -70.5482 -88.8095 63.4022 -99.5466 -3.7518 -94.4778 -0.4941 56.0776 3.3768 -74.7428 -23.4041 -176.5604 60.1852 91.5829
7.43169290 -130.0110 156.8552 -62.2058 -61.7624 -63.4343 169.5842 -0.3587 -68.0416 -18.5786 -49.0615 97.0914 -83.0304 -6.6395 -60.4858 -65.2572 -13.7856
7.45201860 -63.1313 -18.1309 66.8844 -177.4374 -67.0425 107.3415 179.4893 -74.8812 -20.7135 48.2075 128.6204 -100.8805 -35.1817 -82.6003 59.7845 -110.8091
7.47931090 -144.7208 160.6811 65.4984 -175.8704 -64.7061 -161.0709 -0.2461 -65.2246 -25.4999 -175.5614 -112.3839 -71.3856 -18.1399 -174.9774 58.7440 91.2458
7.50556600 -80.1187 167.0799 -71.6501 -55.7917 -47.5765 -79.0288 175.5649 -62.6934 -19.5414 -44.3358 83.0559 -70.5371 -23.6059 -173.9018 -85.5271 -13.4023
7.52977980 -141.2884 171.3822 -90.3392 -154.5586 66.6547 173.3245 -1.3814 -61.8581 -20.0187 47.6456 128.9641 -88.7389 -4.2197 -88.3903 55.6415 -105.4211
7.55378580 -62.7478 -17.3741 80.3492 -64.6457 -174.9630 178.0154 0.1188 -68.2290 -18.1709 -47.3162 97.8910 -82.4715 -8.3512 -60.4436 -176.8538 -100.3217
7.59118110 -129.4963 157.1025 -61.2214 -63.9791 -176.7971 -177.9616 -0.2309 -66.1045 -24.6892 -175.2114 -113.4881 -80.1370 -6.4819 -61.2027 -66.3960 -11.0512
7.62222220 -76.5374 154.3063 -64.3033 -177.5551 178.8073 86.4823 179.6522 -65.9626 -26.7593 -175.9908 69.6081 -83.8752 -3.5240 -62.7866 -175.4054 98.0069
7.65191010 -62.5581 -15.3307 80.2999 -64.6878 -175.1831 176.3973 -179.7941 -73.4031 -18.2936 -47.5428 -79.5699 -123.3305 -29.1693 -61.4959 -65.1888 -14.4388
7.67723160 -117.1659 157.6954 -51.5892 -49.9889 -52.4937 125.7425 -4.9319 -66.0873 -24.6274 -175.2347 -113.5022 -80.1606 -6.4869 -61.2522 -66.4297 -10.9697
7.70596360 -70.2147 150.3074 67.9739 -169.7095 -66.3560 103.3873 177.0914 -71.7044 -18.1698 52.7294 -78.7613 -88.6499 -0.1488 -65.8116 -177.9452 85.3149
7.73300100 -136.6615 158.7521 -61.5346 -172.6067 -64.0613 164.4153 -179.5427 -71.9809 -14.9623 53.8443 2.1240 -69.0506 -23.4950 -175.1939 62.8400 12.9032
7.75554380 -145.9666 157.7350 76.1143 -64.6128 -60.1910 -84.5785 -179.9013 -64.0459 -28.4494 -176.2938 -110.6378 -77.8828 -6.6024 -58.9831 80.8778 6.5843
7.77764730 -79.0979 157.0643 -58.6848 -60.9633 -174.9123 -86.1613 0.3673 -64.7848 -26.3588 -175.9282 69.8113 -77.0202 -6.9058 67.3419 179.3472 2.7224
7.80127830 -55.1548 -44.4716 -169.4962 -142.3614 -56.7045 110.6786 177.3134 -80.2698 -10.8919 -51.5943 163.5800 -93.3196 -6.6853 -62.1419 -174.9400 97.7692
7.83528320 -56.0667 -38.1806 -165.7785 -161.1608 94.3912 -87.4357 172.0058 -121.3721 12.8711 51.7511 23.4029 -87.0376 -12.8550 -62.9232 -176.4340 0.1067
7.85868330 -130.1701 156.7979 -62.3063 -61.8365 -63.4414 169.5708 -0.3479 -68.3585 -17.8175 -49.0585 -83.2390 -80.3118 -8.7205 -61.0972 -64.1111 -82.7527
7.88334030 -121.5065 7.5688 66.5269 179.5073 179.9790 179.9241 0.0175 -70.6382 -15.2062 -173.4754 -118.3744 -67.7236 -19.5517 -53.4923 84.8274 -101.7512
7.91108240 -79.3329 156.5865 -57.8452 -55.1884 -60.6645 168.6333 179.8852 -65.8596 -24.8842 -175.2809 -113.3944 -80.5876 -6.2885 -61.3482 -66.4982 -10.8979
7.93196070 -74.8906 158.5031 -77.5575 -62.4836 -52.0000 -82.3893 176.8541 -66.2142 -17.2442 51.7245 107.2079 -68.0692 -31.5351 -165.4932 -78.0714 123.9308
7.95292490 -131.2002 156.6433 -62.0999 -63.5610 -61.8536 -81.4547 0.5880 -65.1101 -26.3377 -175.9538 -111.8468 -77.1044 -6.4215 67.4731 -179.1177 99.5890
7.97449200 -63.6661 -15.6720 79.6471 -62.7993 -170.6218 -83.2302 -179.9079 -69.1465 -15.6672 49.5555 -75.3308 -79.4937 -9.9513 -64.2647 -67.7677 99.0131
8.01442050 -144.6160 160.0457 64.4030 -174.5719 -64.6580 103.4649 -1.5516 -68.0825 -17.2513 52.6171 -87.1824 -72.4831 -20.1564 -173.0878 62.5287 13.5018
8.04172380 -133.9334 156.2034 -64.2228 -176.8014 -179.9112 178.6748 179.9688 -76.7901 -7.9512 47.5808 -15.6851 -88.1144 -7.3204 -77.4696 58.0044 -109.1561
8.06532970 -79.3476 156.7614 -57.2937 -55.5210 -61.4454 170.8943 179.4717 -67.8997 -18.1207 -49.0018 -83.7684 -80.3273 -8.8094 -61.0795 -64.0728 -82.6686
8.08833910 -73.3184 150.8266 -167.6891 60.0786 60.9924 -174.4145 179.7800 -65.3287 -17.1355 52.1050 -86.9463 -76.1153 -10.8596 67.7257 178.1820 -102.8191
8.11032630 -144.8760 160.1081 62.4992 178.8349 67.4430 -175.9021 -0.1415 -70.9201 -15.1569 46.6800 115.3210 -86.9017 -3.0130 -87.7692 52.6994 -106.6519
8.13799960 -61.9304 -18.9167 80.4444 -64.2684 -176.4595 178.5670 -0.2812 -67.7112 -20.9463 -174.6112 -115.5141 -80.2838 -8.2697 -58.2055 -65.3632 -12.2814
8.16486390 -78.4392 156.2476 -57.5926 -57.8814 -60.2182 -81.5645 0.7871 -65.6201 -25.0674 -175.7426 -112.7794 -79.8721 -7.0008 -62.6918 -177.3557 -97.2745
8.19525100 -78.3303 167.6753 -137.6442 179.6724 80.3163 -99.7232 -178.2680 -63.4088 -16.5591 -48.6531 92.8830 -70.4120 -22.1269 -172.3613 174.9701 -0.1086
8.22853310 -130.0310 157.4712 -61.7613 -62.7794 -62.1418 -82.4674 -178.9820 -65.3808 -25.8717 -175.7570 69.2744 -81.9510 -5.0077 -62.5658 -174.8303 99.1946
8.25072860 -140.3549 158.4976 -59.8269 -165.3125 -50.9721 -92.3915 -2.0069 -98.5912 -15.6714 54.1910 -95.4633 -80.6682 137.0659 -56.7265 85.3280 -9.4864
8.27223680 -70.1546 139.1194 -169.2141 -176.0475 177.6103 -160.4344 179.6042 -75.5661 -35.3535 49.1731 -27.7732 -91.7476 8.4385 -81.8671 63.4793 -102.7565
8.30279200 -79.4203 156.7143 -57.9586 -55.2583 -60.6183 168.4844 179.9127 -66.9615 -21.2098 -173.1952 63.6669 -75.7380 -10.8060 -62.3333 -63.1381 103.3574
8.33561890 -78.5230 156.1218 -57.4410 -57.8508 -60.3616 -81.6976 0.8101 -66.0780 -24.8163 -175.3008 -113.4359 -80.5294 -6.2787 -61.2820 -66.4436 -11.0141
8.36042850 -145.6692 160.2485 64.0524 179.8168 65.3506 82.7694 -0.2007 -85.2209 -13.2313 -48.7739 103.0641 -81.8143 150.0837 -73.3385 68.1049 -109.3632
8.38105420 -71.7287 140.9331 -168.6340 72.8393 -81.6616 131.0196 178.2802 -68.7459 -15.2114 52.9512 -79.7553 -67.7553 -31.1287 -165.3768 -78.2047 123.9367
8.41366900 -130.2398 156.9600 -61.7408 -62.9200 -62.0477 -81.8875 0.8745 -72.3643 -26.6670 -175.7934 68.7980 -146.7990 159.3402 61.7783 179.7371 -1.4469
8.43937140 -142.4377 135.2653 177.2136 173.9877 168.5344 74.5851 5.1520 -136.0432 3.2993 56.1596 -172.6098 -83.9382 146.2652 -170.2362 -85.4288 -23.3354
8.46625100 -150.9173 144.7617 -161.2591 71.1216 -94.4404 123.5750 -10.8561 -142.6846 -48.5520 48.7030 8.3983 -134.2888 156.6575 -63.7835 -176.2596 -97.5614
8.48629170 -133.8864 161.3700 -62.5861 -175.3667 70.0689 -169.7098 -179.2873 -74.1729 -7.8137 47.7677 -16.1785 -87.0480 -8.0720 -77.5393 57.5819 -109.7586
8.51231540 -76.3279 159.3146 -154.2921 177.7527 179.2787 179.8439 -179.6550 -65.2323 -13.9469 53.7394 -91.8315 -71.7031 -17.5270 -59.3872 83.7471 1.1667
8.53319150 -134.7375 157.7550 -63.2760 -173.8497 -65.6090 173.7277 -179.9387 -67.5759 -18.9329 -172.9315 -118.1704 -75.8371 -11.8244 -70.6195 71.8953 -110.4169
8.56252890 -71.6032 145.1640 -167.1265 179.8047 -67.4370 108.9311 179.5764 -66.6440 -16.9344 -48.7187 -86.0858 -77.1332 -11.6082 -60.8450 -63.8711 -82.4578
8.61339730 -74.1015 135.7886 -82.6067 60.7770 60.3404 -169.6209 179.9344 -76.5096 -15.3879 54.1631 91.8418 -73.3679 -15.0248 -61.8620 83.8946 -1.0326
8.63880290 -71.6697 153.7746 65.6149 -179.5419 67.6574 -178.3377 179.8390 -69.4558 -19.9139 -172.6156 -118.7388 -77.3199 -8.8311 -71.5934 70.3519 -109.9728
8.66414030 -136.8136 155.6319 -72.9437 88.9667 179.6336 81.3095 178.9666 -76.3285 -7.8334 47.6449 166.4228 -87.4721 -7.8325 -77.4953 57.7337 -109.1776
8.69163780 -82.4473 179.6114 71.2928 175.0163 -48.2849 -53.5072 158.3351 -63.7224 -16.1906 52.2547 65.5102 -85.1149 -7.6819 -72.9938 178.2202 -7.2462
8.71419450 -79.2741 156.4930 -57.4831 -55.6213 -61.3528 170.9246 179.5205 -68.1503 -16.7735 -48.8579 -83.6835 -71.8018 -21.3896 -173.3902 63.0953 12.8780
8.73735590 -78.7658 156.5287 -56.7694 -57.9356 -60.0555 -81.7692 -179.3756 -63.8816 -34.3622 -176.7427 72.3097 -83.3298 -0.6663 73.9927 -78.1126 0.4561
8.80015860 -130.7888 158.2856 -61.7937 -64.5979 -179.3171 86.6545 179.5463 -76.0893 -7.8729 47.5841 166.4856 -88.0352 -7.4540 -77.4035 57.9199 -109.3449
8.82117730 -143.0543 158.5918 43.9729 65.6574 -85.3639 -89.4966 1.0502 -84.2354 -10.3452 54.1101 -179.3701 -80.0204 -1.9920 -62.9509 -174.8923 97.1723
8.84265920 -144.9370 159.9453 65.8161 -176.9519 -177.4174 -87.9171 0.4466 -86.4794 -46.3559 47.3037 -175.9127 -140.4582 153.4919 -69.5617 84.2663 20.4249
8.86982360 -142.8478 148.1796 -165.7071 177.0061 179.4728 84.5243 -0.7420 -78.3692 -14.4326 53.5784 -79.4792 -71.4563 138.0516 -178.0218 64.6911 7.8600
8.89026780 -134.4001 156.4375 -63.8734 -176.3700 -178.5219 -85.7064 -179.6120 -72.8360 -13.1455 54.8553 -176.9018 -70.5779 -24.6865 -174.1294 -85.2740 -13.6445
8.91865860 -61.7992 -24.7978 -161.5969 -111.2673 75.6262 -171.2847 -178.4552 -72.5602 -17.2292 -48.1276 98.3174 -114.7348 -29.8099 -63.2518 -175.6642 98.8516
8.95208560 -72.9278 149.8767 -167.9155 64.3112 177.2479 -179.7720 179.9472 -62.5376 -25.8219 -175.4664 -112.4109 -79.1906 -7.6643 -61.0559 -171.5384 104.5610
8.99888720 -79.2499 156.3593 -58.0682 -55.3469 -60.5906 168.6642 -0.0332 -65.9705 -23.2018 -175.1945 -113.8906 -70.4562 -20.7004 -173.5057 62.8509 13.0624
9.03512460 -132.4457 132.6965 -62.4242 -72.3561 -78.7247 104.0770 3.7484 -71.6610 -29.8504 -176.3777 -110.7382 -91.0323 2.3343 69.9254 -173.2139 106.5273
9.06327710 -134.3510 157.7975 -64.8272 -174.3638 -66.0651 117.5506 179.5686 -65.4659 -22.3692 -175.1659 -113.8655 -70.0304 -20.5253 -164.6564 176.2825 -89.3408
9.09621900 -136.2737 158.3635 -64.1256 -172.6967 -64.6691 168.5826 0.8016 -77.2120 -18.9469 -174.3109 -117.0974 -141.1661 166.7728 50.2090 62.8744 -113.5845
9.13618750 -142.7922 146.5295 -170.5709 175.3785 -178.6293 -179.3490 -179.2959 -143.5532 157.6152 -168.3693 -160.4784 -146.7336 139.3084 -173.2911 176.6809 96.1931
9.15635430 -143.6996 146.2084 -169.2621 64.7209 175.7372 179.8722 -179.8085 -68.2297 -15.4458 52.3915 91.5943 -72.3423 -20.0380 -167.2817 63.0270 -102.1388
9.17643630 -140.3106 122.8606 -154.1065 -70.7716 -57.5394 -79.5890 1.7427 -78.0116 -29.6505 -48.8148 -83.7694 -76.6924 151.0223 -63.3831 -66.7018 -10.9794
9.20389710 -144.7673 159.6034 64.9835 -173.6094 -63.8478 103.1373 -1.4102 -67.1041 -19.7954 -48.9139 95.8293 -72.1775 -21.5689 -174.9986 -86.1079 -13.3027
9.23867990 -142.1208 132.7281 -177.5016 174.3177 177.4048 -96.1426 3.8210 -139.8039 10.7387 56.6723 7.4240 -143.8890 142.4211 179.4349 64.1761 5.3266
9.26237210 -152.5435 153.5528 -150.8613 55.6872 45.8367 96.1109 -178.3605 -63.8426 -32.9439 172.4372 82.7224 -92.8089 7.3069 -58.5808 95.1010 60.8284
9.28341920 -143.7221 151.9414 -164.9589 58.8776 150.2689 104.7334 172.6325 -74.7699 -55.8358 48.6728 178.7377 -153.9944 -24.0067 69.8187 -69.1224 -48.2570
9.32719570 -135.0209 156.1198 -64.0944 -176.4709 179.3314 85.8361 179.6870 -78.1179 -16.1283 -48.5899 -79.3620 -143.8481 143.8554 -170.5149 -83.4906 -17.9118
9.37832010 -143.1696 147.8439 -164.5444 -179.4257 -64.4857 -83.3503 -179.6751 -81.7402 -5.8595 -47.9024 -79.8659 -70.8075 140.2163 -171.9911 175.5078 -98.5990
9.40550340 -143.0496 146.0358 -171.3350 172.9988 65.9610 -107.0167 -179.2786 -68.5331 141.4137 -172.5874 30.3973 -148.4514 144.9996 -174.7541 59.8767 -91.9662
9.42695680 -74.6829 148.0928 -64.6612 176.8559 66.9507 -119.8779 -177.3741 -69.9816 -19.5984 -172.0441 -120.4592 -78.5438 -9.9302 -73.6251 66.8913 -111.5281
9.45438570 -134.3962 154.7609 -65.0755 -175.5116 -64.3368 -81.3713 1.0236 -69.7398 -17.9268 -49.0162 96.4827 -131.6525 21.1799 65.7599 -72.6411 -57.2747
9.49593580 -71.1952 138.2061 -172.2706 60.7649 61.2743 -175.6225 179.7576 -65.8276 -26.0676 -175.7092 -112.0581 -70.4047 -20.0243 -167.9014 175.1183 3.1770
9.53149020 -67.8730 -10.0725 78.4908 -101.0433 68.2705 66.3451 0.8352 -66.6073 -19.9774 -52.9106 112.4510 -84.0253 -5.9759 -56.8206 -59.0759 104.7493
9.56473700 -71.7869 139.2643 -155.3532 -84.2769 -59.8600 -86.7291 0.9959 -79.9832 3.6892 53.9741 107.3269 -134.0891 147.9243 -62.4150 -175.3008 -93.5304
9.58798370 -72.2184 148.3511 -167.7722 62.8483 172.2799 173.3800 179.0229 -66.0582 -20.4682 -49.3951 91.3640 -87.1049 -5.0337 -76.0432 66.9209 -109.2568
9.62059830 -142.2552 133.3190 -166.4954 84.9457 -62.4971 -70.0738 170.7589 -71.3915 -13.2337 54.8563 75.4927 -70.1360 -23.9317 -174.1683 -85.4882 -13.3888
9.66952490 -130.7001 156.5162 -62.1249 -63.0890 -62.1179 -82.1957 0.8310 -66.0617 -23.6282 -175.3583 68.4658 -72.2685 -18.1853 -166.2076 62.7097 -102.6600
9.74903770 -101.1869 158.0838 -58.0478 -59.8288 86.6728 87.9729 -178.0337 -95.6945 5.6328 55.4496 1.3964 -141.7932 166.7658 55.5566 68.6214 -115.0973
9.77734880 -79.5875 156.3767 -56.3803 -59.0653 -175.9033 179.6297 -0.1076 -72.6184 -7.5933 53.4798 -87.7324 -70.3590 -18.1480 -59.2567 93.8628 -96.1986
9.83301700 -134.4883 149.2644 -70.3228 177.2656 60.5390 138.0155 179.5529 -79.4235 -31.3446 -176.7627 -110.7998 -148.7500 145.6721 -149.1532 92.2986 139.2772
9.89930900 -149.0250 150.0011 -161.7942 67.5127 -92.8712 124.2307 171.8157 -65.2972 -24.1032 -175.1006 68.1567 -78.6706 -7.8740 -61.1593 -66.3973 -10.8298
9.92212000 -79.1802 156.2565 -58.0496 -55.3415 -60.6010 168.6479 -0.0374 -66.1353 -23.3821 -175.4777 -113.3129 -69.5490 -23.1639 -174.1252 -85.6922 -13.1848
9.95572290 -131.4776 157.8405 -62.3166 -64.6711 -178.7389 86.8049 179.5314 -84.3290 -9.0998 -48.0667 -78.6176 -69.2727 150.1548 66.4651 82.0746 17.2756
9.98515300 -91.6994 155.0899 -78.2316 69.8239 61.1404 82.1663 -0.4919 -78.3083 -11.5673 54.0348 -76.9869 -142.3178 159.3994 62.8118 177.4102 99.2848
10.01724620 -133.0206 153.6488 -66.3023 178.8536 64.2619 -91.9259 -5.3675 -88.6980 -28.1340 -173.1120 -119.1671 -130.9892 143.9765 -72.0378 -72.3132 102.0198
10.14124410 -87.6068 -168.1160 -131.8137 -162.1681 79.0517 -142.8757 -178.9372 -57.5511 -25.4276 -41.9606 -85.4067 -80.7157 -8.3004 -61.1791 -174.6541 101.1073
10.18150330 -144.7044 161.1011 65.4117 -173.4443 -64.3565 102.9005 -1.5189 -64.1383 -25.8604 -175.7061 -112.1197 -73.3092 -15.2419 -166.1178 -110.8209 -96.7287
10.23719550 -144.8747 160.0923 61.8347 177.9691 67.0310 -173.0706 -0.1023 -69.8509 -15.8367 53.1377 -86.1536 -68.5216 -28.4885 -154.7524 -73.4101 120.9221
10.27213400 -78.6841 170.8377 -64.3094 -162.6877 77.6003 -89.0204 -11.4798 -62.8341 -17.3193 55.3170 -172.2605 -71.1221 -21.3755 -169.5059 175.2268 2.4307
10.40580890 -90.1130 155.5845 -78.9221 69.5389 61.4075 81.9792 -0.4860 -77.6178 -5.4530 45.7426 113.2385 -146.9470 158.6370 62.1732 -70.7683 108.5608
10.42725790 -142.8753 146.5499 -172.1464 175.5803 -179.8426 -178.3512 -179.8205 -142.1718 145.7410 -172.2313 27.5889 -147.4472 141.4171 -169.5669 -82.9890 -19.6809
10.46426810 -72.2400 155.9516 67.3707 -174.3874 -64.5272 -163.7520 -179.3284 -64.4600 -31.3621 -175.9922 -109.9221 -80.8336 -4.9039 69.0855 86.0255 71.7397
10.50325510 -144.0733 161.6320 -156.7778 -176.5780 62.6026 74.6243 173.5304 -68.6376 -177.0775 55.4416 4.0690 -64.9711 162.9346 70.5785 -75.8613 -12.8145
10.54221090 -143.5389 -172.7883 63.0175 162.8582 -74.1139 109.1994 0.5833 -62.3904 -13.0137 -170.7267 61.9633 -68.8879 -19.9453 -45.2905 -42.0435 116.8274
10.63760710 -142.9931 -178.5949 77.8219 -165.1793 -47.5254 -88.9846 4.3323 -64.9925 -12.8609 52.6774 -1.9815 -136.1861 22.7981 73.9393 -57.3070 107.1260
10.68546500 -100.1972 157.3933 -57.6840 -59.7567 86.4929 87.6121 -178.2258 -72.4964 -13.4362 54.8712 3.5463 -73.2888 -19.8542 -168.2650 -107.5769 -96.1985
10.71687390 -143.7223 171.9480 67.2661 -176.8014 -177.8753 -81.7925 -179.0250 -116.5329 51.0788 53.6793 -2.7613 -71.8239 -15.6215 83.2564 -65.9049 -16.7787
10.80977820 -141.7030 163.7567 61.0689 81.7490 64.3474 107.8645 -176.5507 -61.1313 -35.6568 -176.2233 -108.8734 -88.5720 5.6541 -59.5376 -169.9266 100.7902
10.86394280 -142.8434 146.6399 -172.2789 175.3467 179.9786 -179.1498 -179.8647 -142.5529 155.6063 -169.1069 -161.0150 -145.6765 125.0491 -167.6109 -77.4232 112.3498
10.95412530 -128.6635 161.9050 -61.2828 -64.4084 -178.7845 87.2930 179.6030 -129.8513 41.7817 56.0843 -179.3385 -60.6871 147.7929 -61.6805 87.5315 -9.3200
11.00155690 -70.2231 134.3147 -173.0145 174.9454 67.1129 -102.6641 -177.9854 -70.9961 -29.2996 -49.0109 -84.4544 -78.8659 -14.2568 -166.3021 -111.0444 -97.8155
11.03667760 -62.0468 -16.8446 75.7792 -79.1716 89.4343 78.4543 -6.6640 -67.5171 -19.6551 -173.8853 63.3931 -77.0048 -10.4562 -60.0726 -62.6486 103.7570
11.11627640 -136.9369 112.0553 -162.8724 -70.9344 -57.8883 -100.2302 -1.6020 -70.7143 -19.1039 53.1330 -87.0362 -78.6669 -3.2768 -63.2470 -175.0363 91.6768
11.28778410 -140.6255 -158.3949 67.7653 169.7120 -64.8436 -178.7787 2.4349 -50.9166 -27.1845 -39.9435 86.0335 -66.6139 -28.6617 -164.4503 -78.9003 124.6995
11.31363080 -69.1265 -9.3807 -117.5441 -58.8910 -53.1989 -88.3067 179.7054 -81.0128 -6.1228 47.5185 165.1969 -145.0771 -17.2297 60.0983 -78.9530 -67.9700
11.37496980 -134.4007 151.4865 -79.3157 -179.4336 44.2370 58.3159 -173.2888 -138.6784 -22.4452 -174.3333 -115.1769 -144.2932 148.3771 -173.4767 58.8435 -93.0870
11.43557860 -148.8679 149.5445 -162.0272 67.5462 -92.8556 124.2531 171.8916 -65.3014 -23.7152 -175.3094 -113.3835 -71.8135 -18.3956 -166.2781 62.8037 -102.5579
11.50684410 -106.5743 157.8721 -92.5947 57.6752 -85.9900 -89.7164 -0.5496 -81.8820 -14.0508 44.6161 170.8740 -152.9239 154.9652 66.0471 -68.8493 -73.0310
11.57029640 -85.3884 155.8471 -80.9627 65.6364 -85.5379 177.6609 0.7801 -76.4501 -14.4735 53.7594 -78.9754 -144.8269 153.7037 61.6597 96.6375 92.4271
12.11544010 -146.1667 155.6448 -152.0616 -148.2125 77.2238 -172.9094 4.9234 -133.6757 -66.5607 -178.6432 -98.6108 -77.0362 143.0846 -60.1483 103.8724 70.6037
12.41897910 59.0734 -169.7089 -41.2762 -174.7137 -57.7900 -164.0185 -177.4386 -78.1753 -27.1886 50.7169 176.3969 -139.9368 140.0730 -65.7032 -65.8602 -10.1596
12.44058660 45.2726 -7.3767 87.8998 -81.0300 124.9882 169.7547 -7.8490 -95.7829 0.8550 -53.9232 -22.1987 -76.4945 -15.4108 -59.4019 87.1761 -102.9599
