# Supplementary material for: Exploiting Sequence-Dependent Rotamer Information in Global Optimization of Proteins
Source: J Phys Chem B. 2022 Oct 18;126(42):8381–90. doi: 10.1021/acs.jpcb.2c04647 (PMC9623586; doi:10.1021/acs.jpcb.2c04647)
Supplement: Supplementary file 2 — jp2c04647_si_002.zip [file jp2c04647_si_002.zip › TripeptideConformations/GLY_VAL_CYS_new.csv]

0.00000000 -72.1759 165.5036 -67.6374 -16.3237 -62.6201 -78.4262 -9.8320 60.4215
0.13129947 -72.1359 165.0423 -67.9113 -17.5325 60.3566 -80.9726 -8.2947 -60.3849
0.29050029 -72.1403 165.0757 -67.9342 -17.4055 60.3704 -80.4742 -8.6728 -59.2304
0.44128504 -72.2008 165.3727 -69.2907 -15.5981 61.4025 -85.5228 -5.2297 -63.3815
0.51425512 -72.1416 165.4452 -67.4664 -16.5113 60.3502 -78.1926 -9.7773 60.4343
1.08086735 -70.4849 157.3628 -135.4157 157.2509 -65.5517 -71.9694 154.2935 -61.4008
1.29125488 -72.0609 164.0842 -73.5436 -13.5576 -62.2253 55.5942 33.3841 -56.5438
1.31339363 -70.4839 157.3488 -135.4174 157.2737 57.5743 -71.8545 154.5018 -59.9177
1.43561289 -70.4846 157.3580 -135.3625 157.0854 -65.5620 -78.5112 155.8371 -65.2576
1.62541459 -72.2153 165.7910 -64.6869 -23.6024 69.6042 -77.3141 -8.4802 60.7287
1.65130221 -179.7324 179.2276 -134.3685 157.1911 -65.4302 -71.9646 154.2911 -61.3957
1.71260237 -72.1866 165.3989 -64.8222 -24.5649 69.5670 -79.5542 -7.0103 -60.3621
1.87200559 -71.5531 161.4907 -88.3795 -11.1062 -61.9417 53.9796 34.9399 -58.4413
1.94492558 -70.4899 157.3716 -135.3952 157.6244 57.5990 -72.7417 157.9367 59.1722
1.97990536 -72.3040 166.1308 -65.1717 -28.8499 -58.1939 -76.1451 -7.2881 61.1068
2.00692142 -179.7345 179.2180 -134.3065 157.0234 57.6638 -78.5063 155.8370 -65.2549
2.03159094 -72.2736 165.8383 -66.1947 -23.2263 70.8054 -84.5796 -3.3515 -63.6092
2.11376490 -70.8859 158.0725 -133.0986 138.2792 -175.5954 -71.4796 152.5596 -61.1931
2.16818105 -71.5367 161.3683 -89.8376 -10.0479 -61.7890 54.2528 34.5981 -57.5272
2.21546188 -70.6699 158.9585 -146.9317 149.4813 -168.2177 -70.4558 153.5963 -59.7713
2.24307227 -72.1466 165.1541 -68.3618 -16.3328 60.5374 -79.5814 -11.4539 -163.2680
2.27782874 -70.4762 157.2845 -135.2525 157.2415 -65.7353 -144.3523 161.1755 59.2859
2.30107721 -179.9541 179.7574 -76.0273 154.8296 -63.3935 -79.0843 156.0074 -65.3775
2.35321612 -70.8898 158.0648 -133.1073 138.3973 -175.4905 -71.3121 152.7324 -59.7482
2.40795861 -70.6720 158.9775 -146.8179 149.5035 67.8567 -76.8864 154.5644 -65.5345
2.48551627 -72.2898 166.1200 -65.0277 -29.1233 -178.3910 -76.5356 -6.6054 61.2254
2.50985893 -179.8773 179.5755 -146.2979 149.3583 -168.2221 -70.5687 153.4041 -61.2320
2.53984058 -70.6801 159.0020 -146.8938 150.4990 67.8491 -73.1086 162.0337 61.2737
2.59142020 -72.0606 164.7094 -69.3490 -14.8216 60.6973 -73.0289 -22.9377 -166.2775
2.64886066 -70.4894 157.3824 -135.3720 157.2072 -65.5120 -71.9956 144.4393 -169.6971
2.67174821 -179.7852 179.3505 -132.0535 138.2618 -55.1578 -71.4537 152.5808 -61.1888
2.71081474 -70.7951 157.9177 -132.8411 137.8004 -177.6440 -126.8048 156.4054 -61.2411
2.74117805 -179.8850 179.5683 -146.2976 149.4328 -168.1708 -70.4516 153.5990 -59.7679
2.76288831 -70.9225 158.1522 -133.0288 139.4335 -174.4499 -74.0567 161.5142 61.5910
2.78416440 -70.6469 158.8828 -146.7166 147.9554 65.8478 -126.3227 156.1287 -61.1798
2.82383224 -72.0670 164.7456 -69.2724 -14.8257 60.6906 -72.9481 -22.8825 -167.2192
2.88905497 -70.4858 157.3815 -135.4058 157.0760 -65.6697 -73.1406 161.6167 68.6559
2.91027541 -179.7942 179.3384 -132.0634 138.3765 -175.2774 -71.2910 152.7552 -59.7442
2.93500957 -179.8798 179.5685 -146.1859 149.4564 67.8964 -76.8760 154.5696 -65.5334
2.95993244 -70.8448 157.9898 -132.8948 138.2649 -177.5867 -146.9585 164.3864 61.2778
2.99695714 -70.9127 158.1278 -132.9989 139.3692 -174.9371 -71.8864 156.1047 58.9548
3.02614893 -71.4584 161.4845 -73.9520 149.2861 -164.4596 -75.8460 -14.1451 -59.3114
3.06396824 -179.8937 179.5615 -146.2697 150.4456 67.8875 -73.1177 162.0351 61.2706
3.11086110 -179.7433 179.2117 -134.3299 157.1529 57.7229 -72.1830 145.2839 -168.2374
3.15042691 -70.6621 158.8801 -146.8661 148.5251 65.9064 -144.2683 160.8220 59.2120
3.19416620 -179.7319 179.2288 -134.1291 157.0003 57.4574 -144.2743 148.9175 -167.6733
3.22010980 -179.7374 179.2204 -134.3251 157.1454 57.7226 -71.9970 144.4419 -169.6974
3.24810708 -72.2510 165.8244 -64.8619 -24.6625 -166.1993 -79.3765 -6.8243 65.5144
3.27299072 -71.6599 162.2204 -76.0664 -36.0004 -178.5029 53.9735 33.5393 -57.8836
3.31713469 -179.7974 179.3160 -131.9959 139.4098 -54.0775 -74.0495 161.5297 61.5841
3.44746010 -71.6284 162.1465 -77.2671 -28.0540 68.0026 53.0315 34.8634 -58.6668
3.47941096 -179.8866 179.5656 -146.2655 149.3124 -168.0547 -70.9552 144.4707 -168.7075
3.52851997 -179.8758 179.5704 -146.2029 148.3182 65.7621 -143.5895 148.6195 -168.7110
3.55197810 -179.7950 179.3249 -131.9542 139.3425 -54.5397 -71.8840 156.1318 58.9537
3.57858759 -70.8856 158.0942 -132.9396 137.7673 -176.0170 -72.5463 142.2698 -168.7402
3.63796001 -179.7918 179.3354 -131.8865 137.7119 -175.7759 -72.6706 143.1199 -168.8013
3.67196238 -70.8849 158.0977 -132.9411 137.7566 -176.0988 -72.4958 142.2955 -169.6616
3.75872611 -70.6754 158.9925 -146.9334 149.7106 67.2878 -70.4077 160.9107 69.1303
3.88206892 -60.2871 140.5477 47.2449 27.4543 -58.3792 54.1629 30.4150 -153.6186
3.92154766 -70.9149 158.1486 -133.0902 139.3362 -174.7945 -70.2222 160.4182 69.5729
3.97888547 -179.8909 179.5607 -146.2631 149.3251 -168.0646 -70.8065 143.7293 -168.5791
4.00067490 -71.5501 162.2901 -72.8581 -24.1467 70.0561 -144.3302 149.3884 -167.8234
4.08070077 -179.8841 179.5676 -146.2672 149.2469 -168.1704 -70.7469 143.3560 -169.7578
4.10425956 -71.6278 162.1824 -82.7670 -10.0031 -61.3067 53.4154 43.8511 -156.7163
4.13671716 -179.7970 179.3275 -131.8830 137.7412 -175.7993 -72.5250 142.3060 -168.7358
4.16104365 -179.8678 179.5753 -146.1984 148.2926 -169.8615 -143.4931 146.5553 -170.3967
4.22833249 -72.3037 165.9319 -66.0071 -29.6359 -178.3643 -78.7661 -7.5489 -162.1901
4.28400381 -179.8929 179.5586 -146.3067 149.6583 -168.1100 -70.4219 160.9135 69.1210
4.37316254 -71.5840 162.0019 -75.1741 129.5980 179.1568 -83.6877 -24.4122 -165.0216
4.47750759 -179.7955 179.3148 -132.0531 139.2978 -174.5827 -70.2406 160.4326 69.5595
4.50416095 -71.6235 162.1488 -82.8823 -9.9051 61.6143 53.5301 43.1890 -156.7925
4.53553495 -72.1222 165.1128 -65.7458 -22.6217 70.0842 -72.1051 -21.4023 -166.5012
4.66316709 -70.4085 157.2787 -135.4075 155.7240 -66.3039 44.9816 37.8209 66.8941
4.71353424 -71.6318 162.2285 -80.3841 -13.6727 -62.6588 52.6380 20.6026 77.2846
4.90288621 -72.1558 165.1682 -68.3008 -28.8619 -178.2128 -71.5564 -22.5788 -166.8544
4.93825061 -71.6130 161.8928 -84.4477 -11.0132 -61.5414 45.1021 38.1546 67.9787
5.07239132 -71.6857 163.1440 -64.2059 131.9392 -178.3195 45.3129 33.0504 69.2518
5.16427931 -179.7571 179.2959 -134.2815 156.4171 57.7947 52.7462 20.6050 77.3418
5.28195524 -71.8232 163.4534 -86.8663 63.3738 -48.3326 -134.6368 9.3100 61.4584
5.31174830 -70.5805 158.7929 -146.9711 147.5231 65.5671 52.5862 21.3967 76.5831
5.34713150 -71.6468 162.4519 -73.8432 -23.8124 69.5820 54.0224 38.9177 -161.0554
5.37084610 -71.6128 161.9064 -83.9875 -11.4906 -61.7311 46.3546 32.3038 67.3819
5.46244934 -71.6227 162.2204 -81.6839 -12.6673 -61.2429 63.0977 -45.8729 -167.1895
5.67162753 -71.6490 162.2691 -80.0262 -14.8164 60.6469 55.0065 177.8803 85.8145
5.79424938 -71.6378 162.4231 -73.9262 -23.6824 69.9424 53.0640 44.6553 -156.8158
5.84445358 -178.8342 -179.6681 45.3998 -102.9363 49.8518 -80.4967 -9.1480 60.6498
5.89501470 -73.0367 152.1654 53.7040 -87.6916 -51.5883 -82.4157 -26.4801 -168.2262
6.19646147 -71.6379 162.4047 -73.9472 -23.7101 69.8967 53.1560 43.9944 -156.8902
6.32710898 -71.6320 162.4003 -72.6548 -26.8667 68.2172 52.0014 20.3930 76.8228
6.37852561 -71.7053 162.4673 -73.6940 -33.7214 -177.8530 51.4772 23.7111 75.8395
6.50902122 -71.9860 163.3676 -66.1144 -36.2808 -178.7769 44.9263 35.8186 63.0229
6.71597437 -71.6351 162.0713 -76.9836 -24.7813 69.7924 44.6845 37.9562 68.3224
6.77667932 -71.7001 162.0573 -77.7805 -34.2495 -178.3744 44.5245 38.0584 68.0375
7.15275818 -71.6297 162.0648 -76.6309 -25.1533 69.5732 46.0685 31.5988 67.9643
7.22809573 -71.6919 162.0384 -77.7274 -34.1009 -178.1820 45.7761 32.6465 67.4139
10.33810355 -70.3361 157.9185 -131.0338 79.9017 -76.0788 -145.1457 164.2153 60.6121
