# Supplementary material for: Exploiting Sequence-Dependent Rotamer Information in Global Optimization of Proteins
Source: J Phys Chem B. 2022 Oct 18;126(42):8381–90. doi: 10.1021/acs.jpcb.2c04647 (PMC9623586; doi:10.1021/acs.jpcb.2c04647)
Supplement: Supplementary file 2 — jp2c04647_si_002.zip [file jp2c04647_si_002.zip › TripeptideConformations/HIP_ARG_GLY_new.csv]

0.00000000 -145.5021 164.5129 62.1108 84.7445 -67.5684 162.1176 60.3023 161.4405 -72.7851 171.8667 -0.2423 -75.9302 162.5665
0.11133310 -144.5959 155.0435 -167.1637 -92.9414 -66.9935 160.9794 60.5487 161.7982 -72.6274 172.1894 179.7986 -75.2029 163.1654
0.17690600 -72.3928 152.4022 -166.5157 -91.1899 -65.8551 160.9501 60.5245 161.8239 -72.6068 172.1978 -0.1294 -75.1361 163.1733
0.33832990 -75.8799 162.6311 63.7830 81.2451 -66.0027 162.2780 60.2647 161.4863 -72.8058 171.7905 179.6801 -75.9505 162.5246
0.67336980 -145.4940 164.2480 61.9879 84.5265 -69.1654 166.3094 64.0407 164.7434 177.7791 82.9947 176.9278 -73.1687 169.3401
0.77794230 -144.5930 155.5321 -167.5255 -93.3132 -67.4622 165.3018 63.7127 164.9211 178.4153 82.7239 176.8730 -72.2082 170.4497
0.84798720 -72.5186 152.9855 -166.8420 -91.6388 -66.3771 165.2568 63.7116 164.9844 178.4521 82.7018 176.8756 -72.1565 170.4663
0.89300850 -144.3665 157.0108 -169.8881 74.7907 -65.7483 160.2155 60.2690 161.3546 -72.2418 172.7735 -0.0480 -74.7262 163.1931
0.97288140 -62.9934 147.3455 -164.4438 -85.6155 -68.8096 159.0176 -58.1521 -59.6056 84.2230 -167.6421 1.6358 -70.9741 165.2352
1.06248630 -144.5680 155.6597 -167.3708 -93.7271 -69.6982 165.0962 60.9835 72.8996 170.8735 -177.6427 -1.1992 -69.3811 162.5884
1.13129510 -72.5519 153.0396 -166.6883 -91.9818 -68.5890 165.0682 60.9731 72.9701 170.9046 -177.6442 -1.1926 -69.3500 162.5624
1.35581860 -70.3599 147.8596 -175.8986 -107.3727 -146.4451 162.8625 57.6071 162.2157 -72.2323 172.9541 179.8256 -75.4652 163.2812
1.41880440 -144.1439 151.2628 -175.3538 76.5086 -145.9777 162.4371 57.9789 162.2363 -72.2486 172.9179 179.8253 -75.4391 163.2987
1.44714060 -145.4261 165.1974 62.8108 86.2272 -66.6877 153.6392 -156.2000 -159.7065 73.4595 -170.4691 0.3142 -71.0957 168.1702
1.50216180 -65.1259 144.0399 -176.2847 -106.2565 -151.0083 161.8993 65.9079 -160.1559 71.4731 -177.6188 -179.3763 -71.4926 165.0214
1.56759810 -145.2896 164.9640 62.7784 86.0717 -70.8769 159.8821 -64.8305 -177.7832 179.9051 179.8420 -0.0221 -71.1703 165.0214
1.65612930 -144.3699 157.2731 -170.1105 74.2263 -66.9894 165.1805 63.8229 164.7330 178.5897 82.9494 -3.3976 -72.1390 170.2064
1.72504320 -144.2484 152.2480 -168.5530 -102.1210 -72.4104 156.6555 47.9519 60.8952 57.5299 81.7684 179.9888 -74.6930 162.8216
1.75525010 -73.0598 154.4698 -170.1357 75.2791 -66.0676 165.0381 63.8592 164.8390 178.6616 82.8834 -3.3783 -72.0602 170.2629
1.85371790 -142.1016 150.2562 -176.1589 76.2047 -141.4260 155.3841 -66.0108 -64.2943 -177.1719 -90.4067 1.9445 -71.5671 165.4140
1.87429430 -63.8177 146.3516 -170.3045 78.3250 -70.0405 155.2074 -59.2349 -61.9104 83.8002 -166.6744 1.8016 -71.2863 164.9469
1.89594150 -145.2831 164.9875 62.7841 86.0807 -70.9072 159.8727 -64.6399 -177.9233 -178.8374 -86.3057 0.5774 -71.1708 164.9926
1.94674820 -145.2802 164.9783 62.8384 86.2110 -71.2406 160.0099 -64.8880 -177.1877 178.7336 87.1414 -0.4293 -71.1781 165.0742
1.98644340 -145.4540 165.4833 63.0104 86.5323 -65.3430 149.9279 -162.8241 -168.4213 -177.2731 -81.1125 4.1175 -71.0730 166.3165
2.01449480 -145.3146 164.9303 62.8349 86.1553 -71.1754 160.0301 -64.3995 -174.9158 -66.7930 173.8219 0.0592 -71.1612 165.0240
2.03588610 -135.5605 156.1496 -58.0466 -74.2261 -145.4249 162.9302 58.1248 162.2365 -72.3515 172.7390 179.7891 -75.7318 163.1330
2.05973500 -134.2396 156.0718 -59.3540 106.8918 -145.3987 162.9430 58.1015 162.2324 -72.3517 172.7532 179.7875 -75.7147 163.1083
2.09743690 -144.5438 154.1438 -166.5242 -91.6422 -68.5526 159.9204 66.5520 179.9998 -179.4761 -178.6873 -179.7999 -71.0094 165.3648
2.12726620 -145.3029 164.9329 62.7837 86.0979 -71.0265 160.0611 -64.7741 -175.7060 -64.3579 -83.8899 0.6378 -71.1585 165.0613
2.15141010 -145.4460 165.5213 63.0465 86.5660 -65.6108 148.1863 -170.2732 175.6191 179.7991 179.9745 -0.0364 -70.4592 164.6782
2.17179140 -145.1883 165.0741 62.8674 86.2966 -72.1082 161.1561 -58.3288 -60.0759 -175.7851 178.9315 -0.0040 -71.1711 164.9707
2.23024520 -72.4825 152.7356 -166.4179 -90.8601 -65.0322 159.1609 65.1130 178.8214 -179.4756 -87.6207 0.7920 -70.8543 165.6436
2.26849080 -73.1833 151.3921 -58.0392 116.4319 -146.9423 163.0798 57.7587 162.2588 -72.2860 172.8565 179.8067 -75.6274 163.1530
2.29673800 -145.4549 164.4595 62.1289 84.7527 -68.2099 161.3893 66.5873 177.8321 64.7154 84.3231 179.6131 -71.2821 164.9467
2.32035210 -75.6613 155.1852 57.5910 -102.8283 -70.5887 160.4146 60.8598 161.4147 -72.4651 172.5162 179.7777 -75.3423 163.0737
2.35239560 -72.4886 152.5678 -166.1937 -90.7641 -66.0516 159.6402 65.1360 176.6764 66.7781 -174.4352 -0.1678 -70.8582 165.7463
2.37386800 -144.5712 154.5305 -166.7648 -92.1123 -67.4314 159.0513 65.9978 -179.0509 -65.5418 -86.0896 -179.7703 -71.3292 165.1092
2.39694560 -65.8078 143.7936 -58.0780 117.4955 -151.8703 161.6337 66.0378 -161.1689 71.5267 -177.5184 -179.3134 -71.5310 165.0328
2.42269510 -65.5857 143.5825 -57.7332 -70.6826 -151.8464 161.6290 66.0559 -161.2098 71.5193 -177.4951 -179.3152 -71.5420 165.0665
2.45023770 -145.3165 164.9621 62.7964 86.0811 -70.8162 159.6929 -65.4140 -179.9561 66.7705 -109.1214 0.6333 -71.1929 164.9355
2.48340250 -72.8430 153.6174 -164.3854 -89.6725 -67.8598 156.9630 -65.1192 -177.1771 178.4691 87.1972 -0.3752 -71.0020 165.4132
2.52994370 -130.4986 155.8547 -66.2398 -10.4472 -70.3211 160.4972 60.7737 161.3660 -72.4844 172.4964 179.7704 -75.4210 163.1239
2.55906270 -70.1382 146.3786 -175.7008 -107.2257 -143.8260 168.4860 57.5470 72.0565 170.7485 -176.8387 179.9321 -69.2452 162.7741
2.58162650 -145.4232 165.5369 63.0554 86.6164 -65.5909 147.9844 -170.2063 177.1286 -68.1700 174.3245 0.0394 -70.4641 164.9445
2.60522510 -72.7555 153.2275 -164.3077 -89.3729 -68.1308 157.1434 -64.5160 -174.5598 -66.8784 173.4990 -0.0170 -70.9871 165.3541
2.65170400 -72.8413 153.8324 -164.5635 -89.8591 -67.3176 156.5571 -65.3218 179.9884 64.7220 83.4061 -0.6363 -71.0070 165.2110
2.67384190 -145.1770 164.6265 62.5185 86.2840 -70.6513 160.4813 -60.8152 -62.2715 -173.1071 -86.6421 -179.8581 -71.1856 165.0113
2.70129980 -72.1810 153.5589 -164.2796 -89.6400 -68.5042 157.6859 -58.1739 -55.2434 -60.6966 170.7745 -0.1514 -70.9619 165.1938
2.74198640 -72.4152 152.3841 -166.2393 -90.6400 -65.9085 159.5540 65.3881 177.3514 66.6919 -108.2432 0.6979 -70.9138 165.6578
2.76412310 -135.5839 156.1089 -58.0043 -74.2814 -145.5769 167.2917 62.0601 165.5745 178.5248 82.8495 176.9865 -73.0867 169.8476
2.79235770 -145.4239 165.5690 63.0740 86.6405 -65.5214 147.7491 -170.1092 177.8483 -65.3771 -83.7626 0.5159 -70.4727 164.8722
2.81828460 -73.7105 152.9681 59.2409 83.7618 -147.2352 163.2988 57.7020 162.3253 -72.3233 172.8751 179.7821 -75.7258 163.1313
2.85894870 -62.2605 146.1649 -57.9914 117.9401 -72.5966 156.1178 -58.8711 -60.9852 84.5581 -166.0434 2.0267 -71.3978 165.4366
2.88059740 -62.0632 145.9686 -57.5722 -70.1700 -72.6003 156.0977 -58.9094 -60.9983 84.5575 -166.0595 2.0308 -71.3969 165.4380
2.90185500 -145.4468 165.4268 63.0186 86.5440 -65.8133 148.7475 -169.3571 174.8983 66.8538 -109.2122 0.4733 -70.4075 165.1885
2.93680690 -67.1914 147.6266 59.0843 -103.3890 -153.1324 161.7946 65.6434 -160.5382 71.4854 -177.3887 -179.3989 -71.5160 165.0687
2.97290290 -144.2697 155.3021 -170.2187 75.1496 -68.0431 158.1974 67.1738 -179.3886 -178.8631 -177.3014 -179.6838 -71.2178 165.0904
2.99650090 -143.7155 156.6042 60.2933 -88.7330 -76.2934 164.9244 61.6549 72.3429 170.3373 -177.5290 179.8481 -69.6626 162.0000
3.03949750 -72.9099 151.3876 -57.5476 -71.0934 -146.9198 167.4366 61.7975 165.6042 178.6194 82.8291 177.0059 -73.0282 169.8950
3.06040170 -69.4241 146.1309 -176.1330 -107.9157 -134.8334 155.0651 -64.2147 -176.4546 -179.6011 -179.7509 0.0543 -71.5223 165.2838
3.11188410 -144.8899 160.5581 64.4692 97.8770 -145.2376 167.7739 61.9371 165.5181 178.3712 82.8481 177.0214 -73.2302 169.7738
3.13426560 -72.5073 153.6815 -164.2355 -89.7272 -68.6459 157.9801 -57.7085 -57.6723 -60.3775 -81.7836 0.7359 -70.9499 165.1938
3.18641420 -74.2647 153.6601 -57.9830 116.5572 -71.4710 164.8675 64.7264 165.0268 178.3154 82.8891 176.9366 -72.8805 169.8354
3.21462060 -135.5928 156.2128 -57.9643 -74.2311 -141.1085 168.5269 58.0340 72.0339 170.7761 -177.0972 179.9045 -69.5731 162.9080
3.25416840 -130.4956 155.7835 -66.1577 -10.5755 -71.6581 164.8882 64.7311 165.0232 178.3042 82.8984 176.9367 -72.8945 169.8212
3.28405710 -72.9330 153.7324 -169.7652 76.0774 -65.5563 158.2169 65.1374 176.6330 66.6853 -174.6689 -0.2082 -71.0334 165.4835
3.31206490 -134.5697 156.3792 -59.3926 106.9446 -73.8625 165.3552 61.3850 72.2164 170.3804 -177.5899 179.8430 -69.8510 162.3453
3.35114530 -69.7686 145.9594 -176.1875 -107.8535 -135.0683 155.1325 -64.0101 -176.6689 -178.2919 -86.1427 0.4110 -71.5235 165.2581
3.37595670 -61.5389 129.4985 50.1185 41.2808 -156.3320 161.7719 62.2868 -167.8017 -178.1784 -82.7852 -178.0647 -71.4122 165.3551
3.41335170 -143.7860 157.3217 61.4271 -87.8646 -76.1921 154.7000 -64.6706 -177.7767 179.8996 179.8312 -0.0228 -71.3999 165.2366
3.45075840 -73.2906 154.7823 -168.8768 75.3438 -67.8082 154.2664 -64.7373 -177.8800 -178.9878 -86.2243 0.5807 -71.2710 164.9866
3.49762490 -144.5203 153.6474 -166.0982 -91.9642 -68.2148 155.6199 67.0115 95.6872 71.2228 -146.2088 -177.0957 -68.4885 157.0349
3.53095070 -68.8625 147.9955 57.4504 82.0398 -147.1887 159.1411 75.0391 -65.8634 -59.3586 -82.4335 -179.0818 -71.8691 163.9974
3.55809800 -143.9957 151.7529 -175.5123 -108.8257 -144.6954 160.4175 63.4018 179.3839 -179.0190 -87.0000 -179.6576 -71.4125 165.4606
3.58195650 -144.1443 150.9138 -175.5900 76.5286 -145.0364 159.5963 62.7898 -179.2076 -66.2543 -85.3323 -179.5596 -71.7952 165.1013
3.60878400 -144.2779 160.3471 -168.4899 73.9488 -66.3546 154.2650 -64.6938 -176.6073 -64.4988 -83.8159 0.8981 -71.2676 165.1107
3.64198640 -72.6668 152.4796 -169.2580 77.8769 -66.9888 158.3257 66.1571 176.9769 64.8883 87.0597 0.1876 -71.1021 165.4568
3.67379180 -72.8322 153.4537 -169.8320 76.2912 -65.5273 158.1372 65.3621 177.2105 66.4604 -108.0077 0.7512 -71.0879 165.4172
3.69396240 -143.8977 150.8106 -175.6393 76.7245 -145.6233 160.6193 63.0969 178.5431 64.5339 83.2078 179.7309 -71.3747 165.7621
3.71461880 -67.5824 137.0523 -58.3542 -71.6244 -83.8586 156.7425 -84.5150 60.3897 171.6775 173.2692 -2.3693 -71.4396 165.4815
3.76754140 -72.1487 153.4985 -168.8931 75.5998 -69.9254 155.3587 -58.0257 -55.1021 -60.5657 170.6911 -0.1571 -71.2515 164.8183
3.79332880 -97.1579 159.3444 -165.7362 -93.1654 -64.5814 154.0314 -87.2800 62.9762 -84.0347 143.3362 3.5476 -71.0262 165.4525
3.82054120 -143.6174 149.8100 -175.7360 -109.2634 -135.6028 154.7881 -65.3719 -174.6546 -64.3449 -83.7252 0.3343 -71.5165 165.3053
3.84802480 -143.8191 157.2767 61.4405 -87.9334 -76.7975 154.8773 -64.2207 -174.9611 -66.7852 173.8553 0.0743 -71.3969 165.2385
3.86986510 -67.3672 149.3813 -58.2374 116.6908 -143.4154 161.1377 79.7315 -54.3006 -58.3206 -159.4218 -177.6469 -71.3912 163.5056
3.90178130 -69.3062 144.6971 -176.6508 77.7388 -134.9026 154.8094 -65.1828 -178.6769 67.0008 -109.0785 0.6482 -71.5615 165.2926
3.93664030 -135.8345 156.5477 -57.8455 -73.6376 -70.4333 158.4692 67.2195 -179.7527 -179.8036 179.9333 -179.8812 -71.4277 165.4201
3.95960160 -145.6311 163.7157 61.7762 83.8109 -64.4530 158.0862 81.1217 -62.9661 -176.2066 172.9834 179.4795 -71.4220 162.0059
3.98887280 -143.8251 157.3836 61.1510 -87.9727 -71.3687 156.9064 66.6252 -178.8444 -66.0780 -85.2956 -179.6107 -71.6904 164.8251
4.01514070 -143.9074 152.0211 -175.3135 -108.9615 -144.8498 160.5509 63.1728 177.9865 66.9984 -108.1204 -179.4998 -71.4215 165.5689
4.03994080 -144.0753 158.4899 62.6661 -86.6122 -70.1354 142.6073 -170.3819 176.6619 178.7470 86.5541 -0.5452 -70.5744 164.4265
4.09042210 -144.0538 158.2332 62.4515 -86.8303 -70.6091 144.0072 -168.5341 176.3251 68.1151 -172.2105 0.0404 -70.1542 166.1428
4.13092270 -135.8296 155.9976 -57.9801 -74.3699 -74.9464 155.9083 -64.9166 -177.0314 178.6314 87.2961 -0.4437 -71.4350 165.5157
4.15581970 -144.4054 156.1868 -168.1907 74.3868 -65.4771 140.4689 68.6445 92.6273 -170.8303 92.1263 174.8718 -72.9481 152.9693
4.17797780 -135.8049 156.0862 -57.9265 -74.0255 -74.6742 155.8578 -64.2308 -174.6655 -66.6348 173.8100 0.1060 -71.4227 165.4710
4.20316010 -135.5682 156.1584 -58.0289 -74.2323 -144.1751 160.6449 62.9950 -179.3338 -66.3362 -85.4246 -179.5721 -71.8530 165.2059
4.22618250 -134.2469 156.0819 -59.3400 106.8866 -144.1480 160.6519 62.9655 -179.3425 -66.3472 -85.4164 -179.5718 -71.8416 165.1704
4.25173840 -70.8116 149.1551 -176.8292 -107.6444 -142.0587 145.3640 61.8958 89.5340 -168.5603 87.2160 178.7661 -73.6862 156.8550
4.27393600 -76.1075 156.0358 59.0179 -101.4333 -68.7948 143.7192 -170.4070 176.2056 179.7412 179.8099 -0.0455 -70.6220 164.4765
4.29447450 -135.8371 156.5753 -57.9337 -73.7781 -69.9655 157.8553 66.5656 -178.9499 -66.1191 -85.3969 -179.6159 -71.7620 165.0665
4.32196290 -73.8671 152.9100 -58.0853 116.4455 -74.5813 155.9280 -64.5672 -177.8809 -178.9335 -86.2403 0.5687 -71.4159 165.4401
4.34694060 -73.4587 156.9572 61.2270 -102.5707 -132.6044 157.7183 -63.8450 -176.5089 -179.5943 -179.7214 0.0390 -71.5254 165.5024
4.39610710 -73.8127 152.7088 -57.9865 116.4687 -75.2727 156.0807 -64.7791 -177.0836 178.6946 87.2167 -0.4164 -71.4237 165.5193
4.42422550 -130.4929 155.5397 -66.2210 -10.4216 -74.1800 155.7938 -64.6568 -177.9046 -178.9509 -86.3055 0.5939 -71.4224 165.4238
4.44925320 -73.8816 152.9032 -58.0846 116.4684 -74.4239 155.5208 -64.8218 -179.5695 67.8093 -172.9987 -0.0395 -71.3983 165.2970
4.47808230 -73.4261 152.7011 -57.5850 -70.8975 -74.5075 155.5123 -64.8482 -179.5431 67.8169 -173.0138 -0.0388 -71.3967 165.2954
4.51289720 -134.5393 156.2110 -59.4139 106.9437 -69.1008 142.7039 -171.3448 174.5883 63.0584 82.6977 -1.1877 -71.2985 163.1956
4.55453860 -143.8947 151.3684 -173.6615 82.3781 -144.9422 155.1108 75.6853 -63.0890 86.7232 175.1905 2.2319 -70.9694 165.3752
4.58285170 -144.8694 160.3393 64.3285 97.8996 -144.0229 161.2883 62.9454 -179.3528 -66.4235 -85.5395 -179.5471 -71.8958 165.2499
4.60454170 -73.3956 152.6988 -57.6075 -70.9327 -74.4930 155.7523 -65.2414 179.9659 64.6365 83.4455 -0.6141 -71.4200 165.3146
4.62793730 -135.7506 156.1728 -58.1425 -74.3429 -75.5832 156.8564 -58.6601 -60.2797 -176.3846 86.5291 -0.6934 -71.4320 165.3974
4.65109750 -130.2625 155.6583 -65.8915 -10.9819 -143.4351 161.6742 63.1312 177.1619 66.9594 -174.2767 179.9473 -71.4467 165.7495
4.68509540 -135.4326 156.2093 -58.1588 -74.2957 -130.0410 157.6342 -62.2556 -64.4987 -178.0074 86.2128 -0.6893 -71.5479 165.4436
4.72840720 -67.4696 143.7465 53.3472 34.5452 -147.6092 161.8281 62.9426 179.4892 64.7858 82.4801 179.8599 -71.4384 165.7697
4.75372370 -145.5258 164.4685 61.3467 82.7961 -69.1280 165.5925 51.8241 61.6739 -103.0535 158.4521 -7.4076 -72.7440 171.4110
4.79902380 -144.2111 152.3045 -176.8910 -109.7825 -142.6366 138.2737 -131.0998 -62.6742 -55.5653 -82.6210 -0.1859 -71.4559 161.5442
4.82102180 -73.9798 156.7729 61.0958 -102.5532 -132.5214 157.2429 -64.2893 -178.2874 68.1263 -172.8191 -0.0402 -71.5046 165.3282
4.84965890 -73.8708 152.8827 -58.0686 116.4916 -74.4115 155.7035 -65.2720 -179.8916 66.7751 -108.8160 0.6070 -71.4423 165.3808
4.87353020 -73.4008 152.6349 -57.4076 -70.7001 -74.5202 155.8084 -64.3164 -175.3208 -66.3140 107.8704 -0.7210 -71.4659 165.3850
4.90422140 -73.6874 153.2959 -57.0471 -70.2475 -70.6852 158.9336 66.8089 177.4958 64.6336 84.6224 179.5212 -71.3678 165.7016
4.92589730 -130.4799 155.4827 -66.1475 -10.5116 -74.0484 155.6937 -64.4009 -175.4503 -66.3775 107.8658 -0.7065 -71.4755 165.3725
4.94844200 -135.4531 156.1692 -58.1500 -74.2767 -128.6642 157.3637 -61.8438 -62.7952 -61.8894 -82.1355 0.7088 -71.4991 165.3007
4.97348530 -144.1166 152.1091 -176.4436 -109.5730 -141.9853 144.5039 -172.2670 176.9660 -68.1748 174.2122 0.0303 -178.4627 179.9865
4.99498340 -73.5300 147.0644 53.9999 35.2901 -137.3481 155.6688 -75.3944 89.6666 -179.7973 82.4118 178.2606 -71.5325 165.5352
5.02109170 -144.8415 160.7456 64.5641 98.0711 -143.6897 162.2539 63.3927 177.7564 66.9451 -108.2437 -179.5030 -71.5738 165.7024
5.05821750 -70.6698 151.0160 -57.6455 -70.7655 -127.2417 157.6100 -60.3515 -62.2303 -61.9121 -82.1850 0.7099 -71.4920 165.3041
5.10599790 -77.2562 140.2155 -59.0298 112.3023 -154.3438 157.5840 71.2886 -64.3672 91.3397 -171.7991 -172.3938 -71.1731 165.6211
5.13683280 -74.0199 156.4724 60.9960 -102.5997 -133.6272 157.5106 -64.4024 -174.8342 -66.5273 108.0359 -0.5101 -71.5848 165.3942
5.18013010 -144.1132 152.0886 -176.4256 -109.6061 -141.6283 144.2585 -172.0217 177.8288 -65.2125 -83.5899 0.5115 -178.3716 -179.9057
5.20444180 -145.3419 165.6999 63.0411 86.7681 -65.7163 147.8836 -168.6676 78.6666 -77.4979 115.2103 175.0511 -70.7176 165.1207
5.25625560 -79.9327 126.4652 -59.3837 112.4015 -153.8749 -171.8739 77.7594 -55.3329 90.3976 -157.8874 -174.9724 -65.1917 -179.5297
5.30652540 -144.1220 151.9541 -176.5283 -109.4479 -142.1428 145.0247 -172.1396 173.8256 66.3727 -107.5622 0.6221 -178.4077 -179.9664
5.33355760 -146.1987 149.7721 51.2967 42.5714 -67.6098 144.9695 -170.2585 176.3816 178.7260 86.5752 -0.5576 -70.6073 165.0544
5.37711040 -133.8494 156.0519 -59.1671 106.7918 -143.9389 155.1931 76.0689 -63.7260 86.0254 176.2810 -179.4836 -71.1141 165.3097
5.41812640 -144.1715 153.0581 -170.9467 75.2084 -72.1538 159.7065 57.1190 70.5109 169.2627 -88.5116 -179.3239 -71.9306 160.5806
5.45899670 -146.2244 149.4543 51.3009 42.1434 -67.6561 143.9291 -171.1153 174.3512 63.1305 82.9845 -1.1046 -71.2161 163.6069
5.49277170 -144.2679 154.9618 -171.8347 -109.4705 -66.0694 149.7037 55.6584 95.5512 -80.9284 -169.7670 -178.6961 -81.2208 161.6655
5.52092520 -135.5892 156.3157 -58.0240 -74.1465 -141.4651 156.5088 65.1460 97.1022 71.3253 -145.0352 -177.1951 -69.3104 157.4877
5.54475070 -134.2805 156.2092 -59.3577 106.8830 -141.4554 156.5234 65.1230 97.1003 71.3318 -145.0403 -177.1927 -69.2920 157.4596
5.57021460 -144.3748 156.2492 -170.0988 72.7438 -64.8117 151.9622 55.0128 92.4279 -80.9842 -169.6078 -177.6782 -79.4632 159.7736
5.59979190 -74.2299 153.1713 -58.0167 116.4232 -137.3205 97.0633 -178.4758 59.7968 -88.5620 159.5145 176.7737 -75.9035 159.0586
5.62120000 -76.4362 145.1776 58.5024 -102.1621 -155.9351 156.2623 71.6149 -64.6240 89.2352 -172.7199 -175.6919 -71.2062 165.4473
5.65741880 -78.0964 147.1334 -58.2241 115.3808 -148.3247 160.6775 54.9037 -100.6142 -73.1046 162.4618 176.0094 -71.0704 166.1312
5.69831210 -69.8978 146.3864 -176.3035 -104.1871 -146.1558 162.7016 44.2902 67.5902 -83.8441 -85.6502 -179.1569 -70.2808 165.7805
5.73480800 -143.9251 157.6326 61.3919 -88.1007 -66.3502 154.0140 81.0032 -62.9650 -175.9995 174.7615 -0.4584 -71.7273 162.9893
5.76790090 -143.9111 158.4374 61.5849 -87.8379 -65.7743 153.6865 80.2436 -62.1960 -176.3325 86.2710 -0.6139 -71.7654 163.1756
5.78969970 -146.2011 149.6701 51.2718 42.6091 -67.8459 145.5061 -169.3170 175.4134 66.9702 -109.0855 0.4686 -70.5218 165.4893
5.86570660 -132.3912 153.4315 -59.0336 106.7435 -148.0868 159.3677 73.5129 -67.8237 -172.5020 174.4440 179.7737 -71.7925 164.2441
5.96161490 -71.3862 148.5636 -58.1911 116.4675 -82.2874 155.8577 -79.4057 65.7043 174.4286 -86.3714 0.8408 -71.4314 165.4690
5.99852550 -71.0150 148.1881 -57.7754 -71.4263 -82.5108 155.8628 -79.5105 65.6730 174.4870 -86.3382 0.8420 -71.4334 165.4775
6.04818220 -135.5678 156.0489 -57.9520 -74.3413 -142.2763 163.2442 50.6567 67.7332 173.4364 -88.4645 -179.4742 -72.0547 162.2834
6.08792020 -144.0547 152.1598 -175.6997 -108.0395 -143.2706 156.1789 52.2373 89.6333 -81.9843 -167.9280 -177.9188 -77.8120 156.9269
6.13997880 -144.4538 163.4574 65.4320 -89.1925 -140.3280 163.7731 50.6297 67.4432 173.7210 -88.4514 -179.4816 -72.0309 162.2830
6.23779120 -144.1673 159.0186 63.8669 97.6837 -147.0396 159.5783 75.0640 -66.4277 -172.8963 175.5616 179.7934 -71.9189 163.8912
6.36190980 -143.8479 156.7051 59.4847 -91.8537 -72.9803 155.1784 55.6324 87.5839 -83.1735 -166.7307 2.3692 -77.7272 155.9638
6.38836700 -144.9197 160.9501 64.8739 98.4062 -141.4509 163.8899 50.4477 67.3167 173.7261 -88.4710 -179.4887 -72.0915 162.3220
6.43603300 -134.5087 156.3986 -59.5034 106.9275 -68.5021 138.6117 -172.4613 76.2931 -76.2248 -83.1897 -176.2947 -71.1845 164.4186
6.52653920 -144.2666 153.4449 -176.0014 -110.1741 -146.8749 146.5015 -166.0205 69.9986 -89.9951 123.7549 -8.4449 -71.1751 165.1155
6.60717940 -81.8107 45.4878 -56.2378 -70.8102 -75.0186 157.4523 -59.6386 -66.8452 79.0589 -167.8014 -0.6030 -71.4488 165.3912
6.63426000 -134.2506 156.1032 -59.3284 106.8823 -141.4053 156.0603 55.3794 81.2242 67.5814 168.8612 -179.2375 -72.3479 159.1452
6.65592960 -135.7699 156.8467 -57.8158 -73.5364 -69.1324 156.1856 55.1983 86.5684 -83.0665 -166.3971 -177.5888 -77.1058 155.3872
6.72549290 -73.6980 153.6133 -57.6226 -70.7973 -68.3308 138.7188 -172.3976 76.3312 -76.1732 -83.1986 4.8047 -71.1666 164.4416
6.76985960 -135.5553 156.0735 -57.7953 -74.0151 -142.8663 156.9342 52.5796 88.9944 -82.3621 -167.5837 2.1901 -77.9403 156.4384
6.79620410 -144.2838 151.7545 -177.7528 -109.9486 -138.2854 126.9391 -178.0202 -94.5903 179.8597 -178.5791 -1.5958 -80.4673 150.1459
6.85537030 -73.3944 151.6649 -58.0030 116.4159 -142.8398 156.2663 54.3237 80.3422 67.6943 169.0109 -179.1723 -72.3873 158.8375
6.94758290 -74.2496 153.7118 -58.0360 116.3507 -69.1794 156.2957 55.0764 86.4689 -82.9842 -166.3986 2.6115 -77.0017 155.3460
6.98840130 -73.8012 153.7966 -57.2303 -70.1792 -69.0199 156.1872 55.1783 86.5534 -83.0498 -166.4097 -177.5831 -77.0832 155.3939
7.02586800 -130.4324 155.9317 -66.0991 -10.7201 -69.3167 156.2391 55.1246 86.5506 -83.0126 -166.4082 -177.5662 -77.0788 155.3837
7.07620760 -75.3816 156.8785 61.0201 -102.4857 -144.2349 162.8063 45.0908 67.2129 -84.3999 -86.1477 -179.8012 -70.5169 165.5979
7.14845960 -144.8372 159.8310 64.0778 97.9774 -143.0116 157.4887 52.4805 88.5298 -82.4496 -167.3563 -177.9701 -77.8511 156.1309
7.34658040 -73.1596 151.2708 -57.9033 116.5413 -144.1344 154.5239 50.4018 91.4342 -79.6282 -165.7856 -178.3430 -82.8285 -16.5424
7.42444570 -135.6424 156.7729 -57.1996 -71.0201 -72.3460 164.2198 53.1989 63.3701 -103.3334 159.9417 172.1277 -74.1105 170.8880
7.44930060 -144.2549 151.7294 -177.5729 -110.6376 -138.9336 125.1222 -156.4562 -70.0987 -166.5266 -84.9861 1.0213 -69.5772 163.5528
7.63834670 52.7118 179.0959 74.4928 -100.6477 -140.0907 163.4575 63.9576 179.6744 179.9596 179.9951 0.0874 -71.5376 165.4552
7.69175710 -75.6064 157.0425 61.0267 -102.4241 -144.3572 168.1400 48.5929 63.6149 -102.2003 159.2047 171.9837 -73.1515 171.0835
7.78613180 -93.2568 131.0614 -59.1303 111.2591 -153.4057 158.9898 48.0984 -101.0292 160.6898 78.8058 178.8969 -71.1547 165.9866
11.21391230 52.4550 171.0461 72.0531 79.3881 -74.8073 161.5353 60.2465 161.0740 -72.7449 171.9798 -0.2194 -75.7297 162.7281
