# Supplementary material for: Exploiting Sequence-Dependent Rotamer Information in Global Optimization of Proteins
Source: J Phys Chem B. 2022 Oct 18;126(42):8381–90. doi: 10.1021/acs.jpcb.2c04647 (PMC9623586; doi:10.1021/acs.jpcb.2c04647)
Supplement: Supplementary file 2 — jp2c04647_si_002.zip [file jp2c04647_si_002.zip › TripeptideConformations/MET_CYS_TRP_new.csv]

0.00000000 57.1755 14.4847 -56.7446 -62.8674 177.8183 -74.8483 -13.7590 -65.7098 -78.0272 -11.9715 52.7983 83.3991
0.10615663 56.6186 15.2347 -56.3168 -56.9629 -62.2633 -73.2308 -14.5075 -66.0828 -79.1475 -11.0946 52.7060 85.4712
0.20608852 59.2327 12.1361 -56.8858 -63.6373 177.6644 -69.2056 -16.2432 60.0146 -77.3582 -11.8303 53.7610 82.6514
0.32704935 58.8457 12.3692 -56.6485 -57.8763 -62.2294 -68.8636 -16.2334 60.3070 -77.9640 -11.5440 53.5938 83.6241
0.48986311 56.7285 16.5260 -57.0823 -176.2917 179.8827 -76.0908 -11.7072 -66.0816 -77.2152 -13.0646 55.5449 83.4770
0.59948811 56.4885 23.8020 -57.3603 -176.2920 179.6717 -68.3837 -14.8646 60.6248 -77.5105 -12.6889 58.2470 87.1051
0.70317968 56.9882 15.7268 -56.9800 -174.9108 -69.0157 -76.0203 -11.9424 -66.0592 -77.3251 -12.9433 55.1476 83.4844
0.76465069 -78.0496 159.8927 -61.8850 -57.1650 -66.4343 -64.8129 -19.6962 61.3934 -85.8727 -6.7222 61.2939 78.9710
0.79710995 -76.2782 153.0759 -62.6162 -63.9836 -177.7995 -67.9142 -19.1130 61.9056 -88.6838 -4.5787 62.2116 81.6390
0.83419064 56.7277 22.9753 -57.1293 -174.8473 -68.9802 -68.5228 -14.8594 60.6273 -77.6022 -12.6333 58.0368 87.1601
0.87244832 56.5328 17.1443 -57.2771 -178.0998 70.5139 -75.8405 -11.6626 -66.2463 -77.3052 -13.0398 55.8059 83.9498
0.92931119 -77.1671 153.8746 69.1017 -64.5414 -66.5659 -67.5552 -20.6145 -60.7876 -100.0463 4.0823 60.4485 92.8557
0.95991077 56.7938 23.3154 -155.8725 63.3137 -174.8607 -69.4018 -15.1462 61.3623 -81.7847 -10.7801 58.6758 89.0802
1.00116724 53.2203 31.3976 -55.4608 -54.9156 -62.1126 -89.0891 32.3688 -64.7033 -148.7958 161.9471 50.8564 80.7760
1.04457519 -83.8193 53.7655 -59.8947 -174.3959 178.6345 -65.7186 -13.3900 -60.4246 -73.1504 -16.3739 58.1661 84.8367
1.08539872 -82.8223 64.1001 -60.0399 -173.4473 178.4656 -64.6098 -15.7365 61.8214 -76.6113 -13.7876 58.0250 87.6198
1.10765930 57.7919 19.8814 -158.9673 53.5303 62.1185 -69.4514 -15.4767 60.8976 -80.9675 -11.0642 58.7232 88.1719
1.14867266 55.9209 22.1926 -56.9859 -63.5871 177.5877 -87.4392 -10.2420 -64.4981 -78.0949 160.0701 49.6271 81.5732
1.18370587 -83.1132 53.7516 -61.0129 -179.6431 69.3580 -65.4302 -14.1886 -60.5326 -74.7955 -15.2929 58.3446 86.5003
1.23556022 -136.2904 149.3772 -63.2322 -174.6586 -65.3552 -99.3760 13.8799 -59.9089 -143.0619 163.6846 57.1587 89.6763
1.28572527 -62.8457 -17.3781 66.3357 178.7938 70.0715 -79.4349 -11.3002 -61.5466 -138.5625 -23.6533 59.1086 86.3805
1.31509681 -65.4736 -16.0811 -62.2555 -57.7424 -65.4038 -75.7517 -12.8566 -62.0425 -137.6558 -23.9726 59.0131 86.3746
1.34330759 -136.0329 149.7377 -62.7653 -174.2966 -65.2318 -101.9255 15.3424 -61.5643 -143.7856 163.8086 56.6797 89.2422
1.38118975 -72.5908 143.5802 -61.8607 -172.9339 -66.0894 -105.8209 19.0374 -61.9679 -144.6632 163.4571 54.6411 87.7332
1.40375117 -136.2754 149.6058 -63.0804 -174.5391 -65.3664 -100.3838 14.0691 -58.6150 -143.0081 163.7261 57.0955 89.6506
1.42627144 -82.8167 64.0381 -59.7011 -170.9374 -67.5858 -64.5754 -15.7406 61.8371 -76.4731 -13.8908 57.7032 87.6138
1.46727118 54.4143 29.6111 -56.7162 -176.4475 -179.9659 -90.4066 30.3384 -65.1313 -147.9001 162.0228 51.2040 81.7492
1.51225843 57.4945 21.3975 -64.9386 70.8163 63.9037 -68.8931 -15.0264 60.4457 -77.5720 -12.4712 57.7662 86.4902
1.53313012 53.4876 38.0427 -155.3825 -179.5812 -70.1796 -66.2581 -15.5217 61.3436 -78.4075 -12.3854 58.9947 88.1544
1.56560462 57.0380 22.5708 -63.5807 77.1378 -177.7896 -68.7575 -15.0537 60.4331 -77.5310 -12.4718 58.2158 86.4145
1.59174818 -80.6439 60.4373 -165.2120 179.3790 70.8955 -67.1384 -15.8716 62.3363 -83.5247 -7.8887 61.4180 90.8212
1.61221002 -129.0847 61.2170 -61.2072 -173.3792 178.6805 -63.9165 -15.5222 61.7957 -75.2779 -14.7383 57.7944 86.9240
1.65916637 54.5423 29.4196 -56.7591 -174.9453 -68.9975 -90.3982 30.3796 -65.1456 -147.9690 162.0137 51.1553 81.7562
1.70052587 55.5305 36.2451 -55.8940 -55.3342 -61.2796 -82.2930 24.4036 -57.2208 -147.4839 161.7142 51.1392 82.7356
1.72461485 -69.6181 144.1165 59.8747 177.9793 173.9415 -93.9036 -9.7269 -64.2217 -104.0299 1.1046 59.0910 91.1499
1.76739940 -146.0825 149.0694 57.8295 -175.3718 -73.6209 -125.5419 20.2442 -60.0646 -137.8262 165.7194 55.2139 87.5895
1.78796862 -82.3089 61.5369 -165.5708 -176.7424 -69.8161 -65.4089 -17.7910 -61.5566 -85.2057 -8.2122 60.6047 91.6521
1.82972295 57.3414 21.2420 -55.8485 -58.2790 -63.3692 -79.8121 -14.6014 60.5762 -78.0612 159.9838 50.5202 83.7784
1.85332406 54.3738 29.6870 -57.0211 -178.6118 70.2761 -90.3252 30.4118 -65.1393 -148.0099 162.0123 51.1695 81.7715
1.88141280 -68.0728 126.1523 -176.1785 173.6549 -72.1646 -123.1869 18.4046 -61.9821 -140.2151 165.5864 57.7000 89.3644
1.90347549 50.4260 18.0274 71.0746 172.3890 68.4931 -74.4345 -13.5484 -67.0317 -79.2130 -11.4025 54.7447 86.0888
1.95221322 -145.0286 147.9634 -175.7848 58.7948 -178.0515 -143.0602 157.9962 58.9014 -136.2972 156.2449 -61.9502 -92.8006
1.97356587 -62.7561 -19.3180 -64.8328 74.1968 67.8136 -76.6341 -12.1552 -61.8419 -137.9413 -23.5095 59.2136 86.3367
2.00881506 51.5491 37.6002 -156.3133 63.7241 -174.9114 -90.3204 29.8114 -65.0859 -148.8981 162.7856 50.8683 82.3196
2.03578999 56.2958 25.4284 -56.0444 -62.0294 177.9694 -88.4500 31.8147 61.4131 -141.4896 162.4365 52.3953 75.7721
2.06141523 -75.8454 153.3186 -60.4583 -65.5421 96.5880 -67.8256 -18.9465 61.9730 -88.6139 -4.7154 61.8544 81.8464
2.09258886 -134.8367 146.7223 -63.3509 174.8580 70.1798 -122.4120 15.3325 -58.7796 -143.5447 163.8547 60.8085 92.4944
2.13381602 -73.5375 150.6702 -171.7016 53.9891 67.0582 -74.1863 -4.4571 -61.0070 -145.3418 162.5453 55.7137 82.4283
2.15838944 -145.4128 162.4650 66.2806 -75.0260 -179.9043 -88.9052 10.8279 -58.0337 -139.2281 164.8288 58.6515 89.0452
2.18489727 -75.6164 160.9062 67.1344 -73.6634 -179.9598 -87.0214 10.8773 -57.8789 -139.5363 164.7681 58.7772 89.0670
2.21605105 57.5741 23.4394 -64.5936 70.8246 63.8233 -80.1465 -14.7127 59.8974 -75.9492 160.2282 52.7710 82.8472
2.23742578 -65.7167 -15.8350 -62.9096 -62.3731 179.7374 -76.2624 -10.9854 58.1917 -126.7560 -25.0914 70.1543 78.8621
2.25948340 -144.8805 148.6890 -175.6268 58.4815 -177.8816 -142.6889 152.1680 -166.4737 -132.3551 153.6583 -61.6198 -93.7537
2.28091231 -146.0741 162.6157 68.8742 -66.4662 -63.8982 -89.0722 12.3647 -59.0771 -140.5344 164.6296 58.3765 88.8791
2.30831135 56.9511 24.5998 -64.6656 70.9248 63.8538 -66.5934 -15.7582 66.4096 -77.5986 -12.3900 57.8037 87.8987
2.33221999 -144.6071 152.5954 -172.4460 57.2213 -172.9684 -72.7136 -16.0631 -67.2022 -148.1436 163.9311 59.3438 84.5261
2.36128223 -79.6941 44.8130 62.0464 179.0233 -179.6474 -64.8356 -12.0964 -59.5836 -70.1909 -18.3507 57.9656 81.9624
2.39402472 -129.7069 149.0563 -65.7075 82.7424 -178.6693 -98.9375 13.7385 -59.9425 -141.7269 163.2831 58.0665 90.0063
2.41503742 56.9000 33.7839 -56.5529 -174.9097 -69.0094 -83.3100 23.8541 -59.5643 -146.7777 161.7995 51.2789 82.7901
2.44185847 -77.8177 156.3129 -59.7337 -60.3874 -176.9555 -79.3468 -16.5689 62.0209 -93.0542 161.1252 62.3187 83.5079
2.46750023 -81.2936 48.1920 -58.4745 -63.0956 -68.4225 -66.7984 -15.5040 62.6756 -83.3688 -9.8961 60.7742 90.6995
2.49342794 57.1243 23.7337 -56.2713 -63.3070 177.5957 -80.1717 -14.9089 64.9203 -78.2258 159.9570 50.4301 84.3746
2.52335516 55.3180 35.4244 -57.5407 -177.6689 70.8128 -76.0436 -15.3352 -58.5029 -77.8297 160.3370 55.7851 88.6791
2.54402226 -72.9712 144.0564 -166.8512 167.8075 71.7714 -81.9662 0.9118 -59.0320 -143.4735 167.5537 63.3712 94.2160
2.58410829 -68.8849 147.1406 62.3497 178.0464 68.3650 -117.2674 21.5351 -62.3281 -141.8699 164.6324 54.8413 86.9432
2.62644322 -136.5339 152.2363 -58.8770 -172.2832 -66.6876 -128.0483 27.2585 63.6612 -138.8110 163.8875 58.0130 87.1065
2.65762951 -146.4119 162.6146 67.7481 -68.3101 -63.8506 -95.5388 13.4243 -62.2039 -139.5872 164.4975 58.1206 88.4697
2.68073752 -74.8379 151.3739 68.9678 -163.4851 -59.0557 -112.6566 13.4766 -59.0369 -139.3286 167.1900 60.6095 93.2401
2.70240525 -119.5625 158.9691 -61.2387 -63.0230 -177.5303 -78.8371 -16.7811 61.9505 -92.8821 161.0745 62.0982 83.0085
2.72722690 -73.5619 133.6720 -65.6649 178.0882 177.7787 -70.2592 -30.0319 -169.7000 -88.7166 -1.9684 59.3410 92.7805
2.76191391 -72.6522 153.1284 62.1490 177.4067 66.0300 -94.7915 9.1190 -58.0993 -136.4485 167.2331 60.4246 91.4580
2.78561236 -70.5569 147.0471 61.7493 177.1023 65.9468 -98.0708 -10.8925 62.8164 -94.2943 165.0310 62.7719 90.8495
2.81997538 -126.4663 150.3510 -66.3588 78.9541 67.8288 -98.6470 14.5812 -61.7818 -142.9617 163.2586 57.5374 89.7553
2.84013986 48.6850 30.3453 68.0883 172.8543 68.5948 -88.4188 30.2100 -65.8584 -148.2772 162.0248 51.8240 82.6116
2.86642639 57.4364 23.3473 -63.1257 77.2894 -177.5793 -80.5543 -13.5551 60.0156 -75.8676 160.6241 53.4499 81.4871
2.88809415 -126.4177 150.1814 -67.0468 78.3677 67.5840 -94.8316 11.8913 -58.5772 -141.3674 163.2439 58.7358 90.5868
2.91672081 55.7715 29.1710 -127.0135 -63.0535 -179.8961 -70.0546 -14.1283 61.2883 -82.0071 -11.3376 59.8196 90.4704
2.94124090 -62.2475 -22.9123 -169.5094 58.0904 65.4424 -74.7668 -9.7298 58.6162 -127.4752 -24.0091 69.9996 78.6380
2.97108906 53.0250 -4.5442 68.2881 64.3566 66.8721 -68.9882 -12.2622 -65.7254 -72.4847 -15.7812 53.8089 78.8512
2.99217116 55.6299 28.4219 -57.4754 -177.4502 70.7483 -64.5609 -24.3067 -168.9209 -72.8253 -12.6564 59.4642 88.3362
3.02181679 -144.7779 163.9388 66.6174 -72.7658 -173.9270 -83.2439 7.8178 -59.2229 -134.9521 163.1663 57.1082 -94.6492
3.05012012 -71.8682 144.1421 -175.7204 56.7484 -174.6847 -78.8470 -6.1073 62.4520 -142.5713 152.3651 -177.0771 83.7453
3.07466878 -75.0629 147.3465 -63.7071 -177.7537 177.6455 -103.6065 17.2227 -161.0213 -144.3816 163.8383 56.6385 88.9876
3.09963361 -77.7564 156.0041 -59.8463 -60.5653 -177.0118 -79.6643 -15.9740 62.6132 -93.1621 161.3506 62.2557 82.9654
3.12696820 -61.6664 -24.1562 -169.9295 177.5208 -70.7781 -76.1801 -8.8462 58.7688 -128.0360 -23.7851 69.8492 78.3550
3.15112282 54.7469 41.0160 -156.3602 177.5954 -179.9103 -83.2841 23.8944 -56.8024 -147.3626 161.7158 51.3200 83.5430
3.17200821 -72.7962 139.7349 176.6265 57.5997 -175.7884 -86.7418 72.7544 -62.4379 -64.3100 151.8975 -58.7467 116.6883
3.20281486 -64.2110 116.8656 179.7670 58.0584 174.0297 -149.9988 20.6091 57.7209 -129.9762 167.5847 60.2306 87.6669
3.23450075 52.5596 49.3848 -158.3653 178.3061 70.5642 -78.6200 36.3367 -58.0914 -148.1434 162.5792 56.1097 84.1379
3.25755550 -136.5186 154.6815 -65.5707 -176.4028 -179.9397 -145.7772 151.2679 -168.2062 -138.3965 154.7238 -57.0238 -89.6008
3.28551855 -66.7865 141.7754 -68.2383 -62.8710 -66.6427 -133.1172 152.2473 -64.1342 -140.2476 156.5186 -61.1357 -88.1842
3.32476375 -68.2295 144.0915 -65.1729 -63.8720 179.9877 -132.7534 153.1365 -64.4599 -139.9617 156.5727 -60.4797 -88.8063
3.35319140 -145.0127 134.9833 178.4215 52.0098 64.0465 -87.9616 -20.4157 60.9645 -74.4811 149.1924 -175.6641 84.9043
3.38666498 -69.8949 144.7695 58.6218 172.5962 63.8555 -80.9991 -19.3100 -164.5093 -100.2868 2.1428 61.4123 93.5040
3.40959878 -136.4686 151.9339 -67.4672 -175.5939 -71.0176 -131.1022 154.6348 -66.1051 -139.5116 156.7262 -59.1682 -88.3807
3.42978680 -67.1923 142.2199 -170.7792 174.3070 -71.0768 -126.8772 157.0441 -64.0347 -137.6611 157.0668 -55.3862 -86.7175
3.44991359 56.5677 23.6288 -56.7092 -178.4759 70.3244 -102.9172 34.7081 -63.2861 -72.5281 154.5527 -44.5204 148.7919
3.47738058 -71.8286 136.3938 -172.6921 173.3364 72.2102 -134.5175 23.2934 64.5623 -136.0555 166.0166 62.3741 89.7131
3.51084466 -71.5534 140.9939 -176.0463 56.6091 -177.2843 -77.3317 -25.7336 60.2855 -82.1729 148.0168 -176.3214 85.5511
3.53725288 -73.5888 150.8320 -170.1094 171.2993 -177.4935 -132.7824 160.6152 60.5043 -137.5386 156.4601 -60.2497 -92.5784
3.55853423 -133.2407 153.6299 -73.4881 -65.8566 -67.1589 -146.8398 148.9291 -169.4022 -138.4777 154.3304 -59.7967 -87.6422
3.58156332 -144.9445 141.1860 -179.1591 171.2887 172.3448 -88.1995 148.6952 -60.3226 -139.1623 156.5545 -60.8507 98.2720
3.60451207 -132.2373 151.6783 -60.4128 84.7242 -178.1478 -125.2433 25.5618 63.7652 -137.4168 163.6934 59.5520 87.7222
3.63257366 -78.8576 152.2053 -66.9731 -179.8610 69.6335 -130.7351 153.5772 -64.9217 -139.4589 156.5818 -60.3922 -88.5487
3.65849209 -71.7954 144.0280 -175.8134 56.5929 -174.8437 -79.8107 -2.4127 62.7400 -143.6960 152.4559 -177.2159 83.5918
3.69150330 49.4911 26.1001 69.4861 174.6625 179.8687 -67.9143 -18.5231 -165.2493 -77.4538 -11.4971 57.5873 89.1031
3.71946685 -72.5906 149.2773 -171.4189 56.3014 65.6713 -139.3296 150.4177 -168.5701 -131.5911 157.6132 -60.1274 -92.2774
3.75348689 55.0409 30.2456 -56.7332 -176.4479 -179.9757 -88.2245 32.5837 -162.9765 -150.6520 161.8555 50.7764 81.7297
3.77926345 -79.8972 151.5222 -65.4240 -64.0983 179.8660 -131.5987 153.7852 -64.9862 -139.7324 156.6690 -59.7728 -88.4733
3.79973509 -147.7366 160.3628 60.8139 177.4618 -77.3095 -79.6009 158.2670 59.3059 -137.4915 156.5683 -60.6340 100.7773
3.82145101 -71.9430 151.6188 -59.4683 81.3580 -179.3768 -131.5407 25.8325 58.8807 -136.4774 163.5290 57.7070 86.5503
3.84499189 -133.7275 149.1929 -74.8703 -66.0290 -67.0048 -132.4080 152.0705 -64.2777 -140.2929 156.5234 -61.4208 -87.5304
3.86776733 -130.8669 152.9035 -69.1890 -66.6697 179.0247 -130.6500 154.4017 -65.8897 -139.5332 156.6761 -59.5406 -88.5740
3.88790609 -136.2278 153.7062 -61.9434 -174.5150 178.0137 -123.8498 26.5304 -156.0138 -148.3183 163.5658 53.7894 86.7296
3.91058037 -81.1268 164.7961 -57.9881 -53.4181 -65.6963 -77.5511 -16.9953 -66.2631 -86.6771 160.6115 61.0106 78.9909
3.93794431 -75.7771 155.0445 -65.5466 -177.8823 71.7770 -144.2155 151.2694 -167.1829 -137.7604 154.7473 -57.5435 -90.5883
3.96193382 -72.5538 140.1937 -176.3079 56.5816 179.1039 -76.4150 -29.0885 -61.2137 -78.9487 147.6870 -176.0171 85.4686
3.99335641 -76.5963 153.2759 -64.6450 -63.8488 179.9110 -144.5885 156.5850 59.2734 -140.5215 156.8106 -58.5926 -90.0162
4.01728569 -78.1472 158.9784 -60.0040 -59.3052 -177.6007 -71.3922 -33.9489 -170.6591 -87.0091 160.1202 59.5829 91.8050
4.03791169 -136.3513 158.7234 -63.7602 -176.0520 179.8356 -80.3253 -9.2325 61.8723 -72.4648 154.1554 -48.9976 123.0199
4.06048025 -133.1470 153.8428 -73.3315 -65.7903 -67.1955 -147.0365 148.5270 -168.7022 -138.3238 154.5013 -59.7885 -87.4869
4.08547441 -147.4531 166.4796 65.9986 179.6601 -174.9034 -76.3133 162.6867 61.9793 -135.1331 155.9452 -61.0051 92.5161
4.10955744 -75.7744 150.4079 -61.8167 -175.5664 177.8204 -118.6062 24.9576 -155.8578 -148.0191 163.5659 54.0933 87.1100
4.14041586 56.3637 26.8685 -57.1088 -178.1748 70.5072 -79.6442 -16.8662 -165.1419 -74.5699 160.0015 54.2147 84.8302
4.16183907 -65.1179 131.4661 -178.3058 164.7651 55.3263 -133.3380 163.8859 -64.1876 -135.7029 156.5609 -59.8789 -91.5492
4.18232779 -147.3618 160.0193 63.1335 179.3499 70.1608 -84.8244 -14.0459 -64.5928 -74.0601 150.1609 -176.6872 84.7098
4.20787182 -71.9020 154.8220 65.9309 179.7121 177.3116 -82.9533 -15.3452 61.4702 -77.6360 152.6054 -173.0270 81.7972
4.23334642 -130.3669 155.1486 -68.1608 -66.6449 179.0815 -145.5818 150.9633 -167.3011 -138.2584 154.7738 -57.5236 -89.9183
4.25738909 -137.1016 152.0438 -65.3178 -176.5067 -179.8201 -90.8771 146.3876 -60.8390 -139.4418 157.2391 -55.4917 107.6653
4.27992767 -146.3719 153.5604 59.4375 -176.3606 -71.7439 -140.5743 36.4664 -157.2086 -145.6881 164.8968 53.9244 84.6531
4.30239889 -62.1873 -21.3677 -169.0562 176.9577 -70.9766 -66.5432 -27.4520 -171.2007 -124.3591 -21.4266 59.1701 84.6639
4.33170412 45.4561 35.7495 64.7806 -88.6391 177.4430 -89.7217 27.3491 -66.2670 -147.1675 162.1670 52.0267 83.3282
4.35199637 57.7862 20.8649 -54.8244 -70.0505 94.4175 -92.5405 26.0272 62.9905 -139.0986 162.7284 57.0632 84.3190
4.37332505 49.7013 26.2604 69.0647 174.6305 179.7844 -81.1598 -14.0403 65.0693 -78.9254 160.0545 51.8172 86.1899
4.39839859 -71.1075 147.8677 -66.7089 75.1873 68.7336 -95.4307 14.1869 -160.8884 -143.3401 163.2362 57.9927 89.9965
4.42408862 57.1352 24.2518 -154.6212 98.3309 -65.9221 -84.0421 -13.5794 60.7791 -83.1616 160.9659 55.6724 89.0064
4.44949526 -146.3887 159.0881 69.6169 -65.5698 -64.3684 -82.5893 153.8177 -60.1982 -138.7156 156.5045 -62.0791 104.7623
4.47559449 -135.8741 152.2969 -65.9145 179.1885 66.6225 -78.8693 -14.6377 -59.7011 -145.3828 151.7897 -176.8990 84.0657
4.49823267 54.0704 35.6391 -155.3202 65.9838 -174.7882 -74.8783 -27.7004 -169.1408 -74.5469 160.3164 55.2310 92.2167
4.51832615 -64.7056 132.1204 -172.5596 -81.5911 175.6370 -127.6777 153.7176 -63.5411 -141.9022 164.4225 65.0237 94.1809
4.54450132 -146.9781 152.7277 60.4514 -178.9071 179.4599 -131.5115 145.9055 -61.6463 -140.9135 157.1935 -57.0754 106.2487
4.57046252 -75.9832 150.6698 -64.9467 -178.2134 179.9619 -89.3769 146.2786 -60.9404 -139.4726 157.2125 -55.6820 107.9287
4.59466881 -72.6681 147.8971 -166.3684 178.5163 -177.5596 -78.1024 4.7917 62.7621 -144.0522 153.6978 179.3502 83.1532
4.61818433 -76.2152 152.4776 -63.4096 -60.1518 -67.2237 -76.1788 -15.0170 -59.5589 -144.8304 152.2321 -176.3491 83.6543
4.64453392 -144.8684 142.3098 -179.2059 170.6525 171.5829 -86.8633 143.6830 -169.0341 -136.6895 156.7024 -61.6993 98.5023
4.67150040 -65.5034 127.1675 -167.5328 -74.0316 -66.3546 -127.0057 151.6355 -63.3420 -143.3250 164.3979 65.3851 95.1377
4.70701371 -132.0007 151.5118 -68.6960 -66.5917 179.1123 -92.4484 146.0323 -60.9738 -139.1874 157.2820 -54.9739 108.2619
4.73154990 -63.8335 131.7879 -173.6339 -81.1857 178.0256 -130.2282 150.3284 -62.9471 -148.0317 162.2523 62.6723 -88.2974
4.75179569 -76.3988 152.1363 -63.6913 -177.5173 179.8848 -84.4672 -7.5542 -64.6758 -144.2002 152.5347 -176.2567 83.5341
4.78647180 -145.0198 135.1843 178.5707 52.0918 64.2153 -88.9734 -19.4194 65.3563 -74.5888 149.2423 -175.6831 84.8726
4.80849967 -70.6014 147.3060 60.9990 177.5473 65.2565 -84.6488 -30.2360 -168.6174 -84.2996 165.0896 61.3318 94.7095
4.83171046 -76.3760 153.4321 -63.9012 -177.5239 179.8747 -76.8259 -12.6037 61.7671 -144.7862 152.4646 -176.3817 83.5895
4.85697182 -75.2626 151.0182 -62.1810 -64.4249 96.9657 -146.8867 159.4240 60.8017 -141.0795 156.5664 -58.8221 -90.1984
4.87752212 -73.6783 25.7344 53.7741 62.8590 -97.3954 -65.5323 -7.9229 -57.9715 -67.3657 -20.6379 60.1916 79.2157
4.91149034 58.0457 16.2473 -60.1749 -98.0170 66.1248 -65.9389 -26.6582 -169.9003 -78.2783 -8.3721 56.7751 90.5751
4.94338884 -129.7652 154.5762 -67.0423 -66.5239 178.9965 -81.3529 -13.6940 61.8587 -73.0024 148.6052 -175.7556 85.3851
4.97489530 -137.2461 151.6528 -65.1278 -176.6047 -179.8120 -89.0801 148.9481 58.1681 -140.3529 157.2681 -55.6609 107.1998
4.99701824 -136.6379 159.5708 -64.1890 -170.6989 -66.1781 -80.3127 147.6386 -168.4479 -136.3682 154.3924 -57.8014 107.0107
5.02008701 -76.9937 153.5161 -63.3978 -63.3925 179.7887 -71.3546 154.2586 -61.6478 -72.5689 149.5827 -175.3547 84.9862
5.04196502 -136.8238 153.0525 -65.6597 -176.3987 -179.8025 -88.5736 141.7010 -170.0159 -137.9658 155.3720 -55.9509 108.9441
5.06286299 -146.4005 158.8726 69.6663 -65.4497 -64.4024 -82.5121 155.9241 59.1196 -139.4437 156.5470 -62.0621 104.3144
5.08425944 -76.3220 151.6777 -65.2968 178.4337 67.7771 -81.5309 -15.1362 -61.2677 -72.5073 148.9837 -176.4179 84.7612
5.12177990 -72.5054 139.2108 -177.5516 165.2128 56.0084 -146.8085 167.6316 61.5104 -136.4824 156.7686 -57.8523 -91.3972
5.14558664 -72.0983 151.9610 -66.5168 74.6346 68.2894 -145.0271 150.6524 -167.3260 -138.1977 154.7622 -57.7230 -89.5065
5.16913271 -73.2517 149.3219 -168.2949 168.4556 70.3537 -137.7087 169.4158 62.8325 -133.4851 156.2404 -56.3126 -91.8422
5.19105424 -145.1523 136.7288 179.5790 52.8119 64.0167 -80.6197 -34.3959 -170.1368 -69.2981 148.7685 -176.5256 85.1733
5.21420197 -74.8113 148.3311 -67.9382 -177.0107 178.1424 -93.0684 -11.2235 66.3779 -83.8041 155.6262 -52.8901 -70.1202
5.23742238 -144.3271 141.7289 -148.4169 -72.8734 -179.9257 -77.4960 -16.0580 62.2857 -74.4958 148.1068 -175.1301 85.2844
5.27169139 -144.0309 140.4935 -175.7997 -83.4538 175.8970 -144.8595 159.3379 61.0054 -86.7376 154.5075 -59.6110 104.7881
5.29453746 -145.9545 162.2764 71.2539 -64.4736 -63.8710 -126.3511 153.8836 -63.3840 -149.2072 163.8781 59.1431 89.4659
5.31789630 -79.5316 152.2125 -64.3600 -60.2945 -66.8289 -129.4927 149.5998 -64.6101 -152.0034 163.4739 56.3367 87.3883
5.34030038 -71.8440 140.9552 -164.8712 73.8407 -100.1578 -82.8841 5.0354 60.4356 -139.7759 162.6446 58.1969 69.3003
5.36596667 -74.6276 149.1998 -64.5555 -60.2740 -66.6470 -147.3887 157.7191 60.2855 -154.1858 162.6512 52.1491 86.7384
5.38807013 -145.1500 159.0466 67.3718 -71.8952 -178.6202 -122.7466 157.8771 -61.3015 -133.7100 157.3976 -53.7975 110.4808
5.41965642 -71.5736 153.7321 66.0290 -73.2889 114.2765 -87.7974 -18.4039 -64.9207 -88.6646 162.4439 53.2433 -99.6527
5.45060074 49.3228 28.2846 68.4697 174.7406 179.7826 -75.6310 -27.3251 -169.7198 -72.1943 158.8183 53.8020 89.4759
5.47155337 -145.1109 154.8014 64.9059 -73.8274 179.7816 -149.6290 153.4789 -168.0363 -131.9484 158.4371 -57.0478 -85.2808
5.49993141 -72.2912 141.9389 -168.8217 -179.9133 73.2091 -69.8796 149.8344 -61.6803 -146.8661 156.3581 -166.5429 -106.8539
5.52588130 -145.3634 144.5165 -172.0246 173.3350 -71.2050 -84.5026 149.8328 58.1833 -139.7248 157.0204 -57.4222 104.4021
5.55190002 -70.9906 142.6036 -177.3405 58.7841 -176.3840 -142.5972 143.2321 -170.9907 -145.4377 156.2574 -166.9362 -107.2520
5.57195552 -147.5408 159.7576 62.6457 179.6057 -72.7524 -72.9030 155.1519 58.4815 -146.8058 155.9762 -167.7353 -107.6811
5.60816062 -131.9967 151.8186 -69.0872 -66.6523 179.1560 -92.6587 142.2202 -169.9329 -136.9588 157.5669 -55.0164 109.5321
5.63622388 -76.5697 154.4071 -62.2557 -172.7306 -65.2863 -73.9708 -14.7113 67.7360 -145.3916 152.0829 -176.5747 83.9873
5.66438593 -76.9900 153.2065 -61.1784 -61.3559 -179.7927 -132.5536 12.4342 61.8000 -79.1857 156.2164 -47.2300 118.7781
5.70520067 -135.9758 151.9452 -66.7514 -179.6858 68.6026 -146.6305 144.8988 -170.2463 -150.1603 163.7117 57.1575 88.0401
5.72560571 -77.3425 130.6743 -176.2659 174.7551 65.3399 -134.1919 152.5234 -65.6618 -138.7929 156.7519 -60.4220 110.2461
5.74628694 -72.7118 141.9492 -171.2680 178.1294 -70.5566 -70.2317 153.2614 -61.5795 -72.5328 149.4799 -175.3655 85.0284
5.76880074 -144.0582 148.8184 -177.5929 57.8402 -174.0638 -89.6915 0.8102 62.0485 -74.9642 175.1174 70.8472 169.3806
5.80717878 -143.5546 141.2060 -173.0904 -84.0537 176.5104 -141.9081 154.5765 -165.1101 -138.8372 162.7633 65.9110 95.0159
5.82720471 -77.2458 158.5802 69.1542 -67.6150 -67.5543 -79.6088 148.2166 -167.5748 -136.6762 153.7349 -62.5581 106.6824
5.84763005 -77.5329 157.4147 -62.9770 -174.2052 -68.6130 -78.1830 -9.1065 68.5995 -71.5616 153.8641 -48.8187 123.5112
5.88580302 -136.2962 155.0424 -64.4470 -174.1189 -68.9115 -143.7819 165.5641 62.0757 -145.3372 161.8406 63.1851 -88.6750
5.91218492 -76.0392 152.9016 -61.6605 -64.7352 96.9022 -81.2021 -13.6471 61.8824 -73.0141 148.5761 -175.7520 85.3974
5.94492762 -75.1972 150.1143 -62.8114 -64.1454 97.1645 -91.4262 142.7271 -170.0745 -137.8191 155.2627 -55.1213 109.4031
5.97886136 -145.7098 164.1478 72.0047 -63.6840 -64.0953 -140.2651 149.0319 -167.8438 -146.9472 162.8461 61.3309 92.2498
6.00487147 -76.3114 152.6106 -63.4058 -63.4053 179.8032 -72.8982 149.0953 -166.2145 -70.6648 148.3048 -175.3065 85.4396
6.03080874 -72.6579 151.3611 -66.2366 74.1049 68.2491 -80.6244 -13.8625 61.9916 -72.8938 148.5380 -175.9150 85.3797
6.05911850 -71.9161 145.0852 -163.3008 72.4501 -101.4369 -143.5519 154.4778 -165.4530 -136.3372 154.4323 -58.8904 -92.2776
6.08435841 -71.7721 148.2838 -64.9786 77.4422 -179.9526 -90.2303 -7.4971 -64.2087 -72.6996 148.9685 -175.7541 85.1914
6.10920767 -130.4896 153.3783 -68.7478 -91.7069 73.8995 -132.9698 153.4760 -61.4753 -139.8445 156.7022 -59.6003 -88.5557
6.13429151 -76.3235 153.6672 -61.6731 -64.7260 96.7729 -71.4094 154.2860 -61.5983 -72.5707 149.5844 -175.3550 84.9851
6.15510195 -75.1993 149.8803 -62.1490 -64.2915 96.7297 -90.2292 154.4881 60.7214 -141.1046 157.1871 -55.0613 106.1927
6.18234037 -144.8909 138.3246 -170.4067 73.6011 -96.6035 -91.8150 155.1910 60.0186 -139.4531 157.2602 -53.8996 106.0944
6.22648824 -75.8591 151.9028 -63.2072 -59.9678 -67.3086 -71.8204 146.8968 -171.0560 -72.4116 160.7186 60.4052 -93.4518
6.25788333 -73.3097 151.5771 -67.3337 73.4239 68.1205 -71.3662 154.2357 -61.6992 -72.5550 149.5920 -175.3548 84.9850
6.28784781 -76.3058 152.6033 -63.3994 -63.3991 179.8036 -73.8434 153.2189 -164.2707 -74.0226 159.5857 61.4314 -93.1912
6.30886690 -145.2133 145.6004 -165.7165 178.2478 -172.9468 -72.5121 -39.3725 -172.2097 -74.1009 149.4077 -178.1152 83.6011
6.33436581 -75.6457 150.4414 -63.9216 -175.1572 -69.0305 -148.0656 164.8404 61.0299 -145.3347 161.8201 63.1952 -88.6849
6.36342853 -72.1261 150.9848 -65.2983 77.3859 -179.9151 -75.4430 163.2048 62.2501 -145.0640 152.0927 -175.7679 83.4502
6.38376002 -73.3536 144.5922 -126.8346 -62.4551 -177.5131 -149.3746 158.5463 61.9039 -139.4315 156.5598 -58.1667 -89.9664
6.42047934 -71.7827 150.5607 -64.8950 77.4171 -179.9715 -74.4933 -14.8691 67.8651 -145.7098 152.1456 -176.2990 83.7139
6.44939457 -145.3235 142.1362 -169.4720 90.9570 -69.7971 -84.3378 148.0552 -61.7917 -137.8604 157.0876 -56.0388 108.8187
6.47786742 -76.2547 156.2131 -61.5248 -64.9542 96.6644 -136.4083 143.2099 -170.1831 -136.2649 156.0590 -51.3569 108.5567
6.49834696 -75.9063 163.5499 65.2899 76.0930 178.0474 -144.6185 169.7448 63.0433 -125.2057 156.2975 -54.9043 112.2978
6.52074303 -75.9616 153.1576 -61.6890 -64.6541 96.8195 -75.4405 163.2770 62.1053 -145.0735 152.0898 -175.7698 83.4455
6.54135467 -76.2705 152.6072 -63.6418 -63.5053 179.8133 -71.0245 157.1317 68.7780 -150.0079 162.3613 60.4824 -89.1758
6.57981274 -71.1688 141.6681 -172.1812 174.3540 69.1363 -143.7539 149.0384 -171.9911 -73.2105 160.7443 60.4168 -93.4576
6.60125712 -144.1837 142.3318 -175.9556 -83.5939 175.1088 -140.4406 141.6232 -168.1984 -79.7874 159.7122 61.2390 -93.5908
6.62788612 -71.5633 131.1457 -160.2365 -70.2153 -173.4347 -86.6259 83.3272 -168.3453 -68.8417 151.5852 -60.1527 107.4370
6.65778878 55.0050 29.3763 -54.4301 -61.2767 179.8444 -71.9832 -27.9065 -170.9580 -143.5800 164.3186 58.5357 82.9140
6.68098937 -75.8090 152.0348 -63.9452 -177.6998 179.8914 -143.8883 146.9282 -169.4738 -146.0341 162.2378 62.7214 -88.6212
6.70265094 -144.0607 138.7567 -178.5135 -81.1818 -74.6229 -150.0362 140.2327 -171.8003 -130.4237 153.2656 -61.6186 -42.3962
6.73350790 -145.4337 163.3245 61.0843 77.1467 178.2402 -89.3180 127.6622 -170.5676 -77.4892 151.4808 -64.7819 89.8243
6.76887875 -71.4553 140.4384 -170.6767 177.3674 71.3622 -72.2221 140.8060 -170.3057 -147.2752 152.1333 -175.3765 83.3327
6.79098153 -75.9939 152.1342 -63.3851 -63.4221 179.8099 -144.2032 147.0683 -169.9770 -145.6018 153.7511 -173.2706 -109.6568
6.83297045 56.3343 19.7623 -56.7385 -174.8596 -68.9676 -133.4414 6.8762 57.1293 -75.5087 159.2867 15.5099 -117.3322
6.86827978 -74.5086 150.4474 -64.5433 -172.6536 -65.4417 -102.4041 9.1404 -62.4296 -69.2275 165.9019 88.4535 140.2620
6.91710931 -75.2451 159.5260 58.9381 70.2445 174.2892 -87.5858 -34.5437 -167.9414 -150.8621 146.7494 -176.7723 85.5336
6.94748705 -75.5222 163.4663 68.2288 77.8224 -178.3481 -147.8654 156.0882 58.5890 -129.5033 156.3641 -60.3972 -45.1551
6.97006389 -70.8935 155.2732 66.4746 -72.9474 110.9987 -123.8502 26.2716 -156.3075 -148.1966 163.1352 54.2946 86.7372
7.01042198 -71.7300 141.6875 -171.8344 176.4889 178.5827 -70.6332 159.3289 67.9403 -74.2590 147.6359 -175.4146 85.7487
7.04499377 -75.4656 158.3425 68.8238 -71.3013 179.9555 -143.9172 172.8815 67.1007 -69.5267 161.1748 60.9120 -93.4795
7.06894098 -75.2075 150.1921 -65.2005 177.1747 69.6017 -135.0351 25.4387 -163.1666 -120.8271 158.3945 -40.0220 123.7705
7.08921573 53.5786 39.1460 -130.7949 -61.4015 178.7807 -89.7070 38.1584 -163.4384 -145.7238 165.6608 56.0711 83.5484
7.12823478 -145.1244 144.9960 -168.9475 74.6744 -95.5403 -68.5422 149.3647 -58.5886 -148.4621 162.3378 61.8630 -88.6998
7.14879688 -145.8683 145.4665 -140.1893 -68.8825 -177.8670 -70.3077 -34.4136 -170.5630 -77.7196 147.9315 -175.4145 85.3628
7.17309141 -126.9873 153.0107 -61.6598 -94.3871 66.6324 -88.7031 6.2046 -156.0487 -144.1590 162.7102 53.3614 85.9278
7.21565745 -76.3290 152.7519 -63.6225 -63.5013 179.8141 -72.6591 159.9839 67.3084 -79.7057 158.8010 62.0937 -93.1631
7.25315311 -72.5929 141.2355 -168.6766 74.8852 -95.9031 -68.4363 152.4557 -60.0788 -145.7112 152.2678 -175.6966 83.3342
7.30273906 54.0958 35.2493 -157.1022 94.2617 -69.8183 -91.4067 26.9411 -156.2654 -149.5206 162.4288 54.2189 85.9309
7.33048192 -72.9681 151.2656 -74.3340 68.9809 -103.7682 -71.3913 153.5989 -61.5145 -145.5635 152.2502 -175.7329 83.3556
7.36321515 54.5109 -13.8723 72.1046 69.5859 -175.0713 -79.3043 49.7908 -61.7232 -71.2944 154.7090 -48.0972 145.0128
7.40031344 -75.4956 163.2794 68.5591 79.4908 179.9571 -145.4368 161.6435 60.4105 -79.7448 159.0132 62.0216 -93.1675
7.45240617 45.5455 33.1028 65.5534 -86.9839 -69.9032 -80.2099 -18.6092 -165.4771 -78.6469 160.0292 53.1790 89.5566
7.47977859 53.6877 8.5655 72.0847 80.6585 -107.6141 -77.8460 -11.7007 60.1261 -73.0082 159.7661 51.5672 76.9686
7.51847080 -72.6743 160.0425 68.5369 -72.9980 110.4062 -73.6127 161.9992 61.9305 -145.6682 152.1922 -175.6053 83.3833
7.54547377 -72.0166 150.5417 -65.2515 77.3913 -179.9257 -73.2743 162.1591 69.4308 -145.0944 152.0070 -175.7853 83.4956
7.58085517 -146.0832 160.1322 61.3081 -79.5992 178.6396 -97.1372 26.0010 -59.4749 -68.0597 163.9860 92.3852 133.1563
7.63334598 54.8183 33.8632 -133.9867 -71.6742 92.0504 -87.1638 -15.0915 -164.1807 -80.4206 162.6883 56.0735 91.4139
7.65892524 52.0091 16.2874 63.2906 68.5067 -178.1447 -73.3966 -25.3079 -168.7125 -69.3993 157.9735 53.4577 84.0844
7.75611812 45.6788 33.0337 65.5665 -87.0156 -69.9180 -76.5646 -27.4514 -169.8170 -72.7812 159.1098 54.0930 90.5439
7.78546484 -144.3995 164.1821 54.0120 69.9130 177.8670 -92.6737 -13.9217 -161.2611 -67.5636 151.1663 -176.4242 84.1445
7.81362871 -83.4397 55.9559 -59.3975 -54.5220 -60.8498 -85.4075 0.5174 -59.2188 -77.2478 1.7408 84.8049 150.6359
7.85496362 -72.9598 151.3202 -74.3325 68.9779 -103.7690 -71.3478 154.0778 -61.6803 -73.2858 150.5992 -174.7544 -109.2124
7.92370974 46.5243 30.9659 65.6952 -87.5689 -70.1234 -102.4984 28.3489 61.6139 -71.8724 154.3199 -42.0717 146.8019
7.95345770 -69.9767 128.6495 -175.4866 -80.2366 -179.7206 -150.6079 158.8099 -79.8927 -129.4567 155.4157 -70.8899 -41.0670
7.99293258 51.4345 14.1350 63.8979 68.1088 -177.9879 -84.2623 46.3491 -159.4196 -153.5244 161.7190 50.8310 79.6271
8.03790008 51.1727 61.4053 -144.2596 -60.3141 179.8280 -84.1645 2.7015 -57.8913 -73.3104 156.2374 -49.5187 116.1912
8.06931064 55.6222 9.3500 72.7023 80.0980 -106.0447 -75.0728 -13.3943 -63.4366 -71.3974 159.3644 52.9787 75.2701
8.09285533 53.2886 47.7724 -54.9957 -54.0984 -61.0636 -85.7659 0.1064 -59.6075 -70.9323 168.9007 86.4483 147.3465
8.11443873 51.4855 13.7021 64.5402 66.8893 68.7721 -84.0366 46.7128 -159.4843 -153.5553 161.7142 50.8347 79.5853
8.17175085 50.8917 67.5623 -143.3845 -59.7258 -73.4265 -79.8847 -2.0480 59.7025 -79.7838 158.8329 -45.7233 121.1641
8.30333482 -147.4000 163.6746 -126.3253 -68.0298 104.6528 -68.4396 149.3975 -59.7230 -148.5247 162.3525 61.7809 -88.6715
8.33108923 55.5926 30.0305 -130.3564 -71.3128 91.0649 -97.1727 40.5050 -158.4438 -151.5116 164.0312 50.3088 82.5291
8.35156314 -75.9060 152.9377 -61.7416 -64.6072 96.9659 -72.7121 159.9964 67.3301 -79.7117 158.8014 62.0921 -93.1653
8.43843575 -145.8294 172.3762 63.6222 -172.7274 178.5852 -81.7308 0.1916 68.8325 -68.4015 163.2797 97.1117 131.5514
8.46516035 56.7778 21.5242 -54.3249 -70.7430 90.9006 -101.4934 -1.6954 -64.0855 -73.5326 171.5754 72.2069 163.5024
8.49451357 -143.8315 126.2508 -174.1168 77.2802 -93.2623 -80.6722 -21.6725 64.2276 -78.6004 148.8592 -176.9636 85.2187
8.53408215 56.7796 33.6962 -58.4035 -178.2857 71.6830 -83.5250 -10.9677 -61.1729 -75.1893 172.5756 78.9614 157.9068
8.67716497 -144.4745 133.4880 -171.8917 77.8541 -93.7075 -75.9420 -38.5360 -171.3340 -71.4491 148.5738 -177.4846 85.4201
8.74562386 -70.6386 134.9917 -168.6397 76.5857 -97.5118 -146.3572 157.1569 -164.3300 -75.0870 160.9889 57.1777 91.3622
8.77922877 -72.1436 149.7673 -74.1727 69.0527 -103.8062 -144.5754 146.4865 -168.9719 -147.7281 161.1443 62.8107 -88.6572
8.85354998 -129.0100 155.6441 -65.5121 82.8988 -179.2007 -96.9331 6.2215 -60.0304 -72.9720 173.0925 72.9525 164.8334
8.91882733 -72.5573 144.1479 -163.7887 74.3138 -98.3046 -74.4234 -15.6843 -163.8475 -143.0706 152.4291 -176.3915 83.6905
9.04012130 56.7432 24.6847 -152.5002 179.3773 -70.4415 -105.5641 1.3322 -64.5363 -72.5218 171.3452 70.3603 165.3396
9.09079542 48.8426 28.4191 68.1771 174.7631 179.8257 -91.9536 -7.8337 61.6117 -73.3279 170.8271 77.3351 157.7770
9.14175026 -145.9634 152.3305 57.8673 -80.5149 177.0995 -91.3395 47.4383 -160.2324 -75.5018 163.9638 71.7049 -17.9842
9.20200601 53.3609 41.4566 -131.4005 -59.3292 176.6395 -116.6090 42.1172 -160.1973 -78.7127 155.9036 -46.0973 150.7070
9.24603018 -131.2140 151.1200 -70.0125 -66.1022 -69.2159 -122.6369 14.4938 -160.7581 -75.3108 173.3834 67.8803 169.9161
9.28099222 63.9445 -45.0047 -172.3267 -77.3057 -64.7305 -84.0101 24.1642 -154.4925 -71.9823 160.7303 43.5723 54.5277
9.41065476 54.5382 33.2361 -156.5145 174.3868 -179.3531 -98.4136 2.9394 61.9765 -70.1649 167.6031 86.3561 144.7343
9.43737452 56.9446 34.6366 -65.6969 71.2910 64.1230 -83.8590 -10.2826 -58.9984 -77.0955 176.2947 67.8594 172.3452
9.46093823 45.5046 36.9350 64.0280 -88.3099 177.7594 -131.6098 48.4714 -161.5664 -76.4998 155.8943 -43.9287 140.8860
9.60457892 -137.1449 155.7327 -65.8430 -173.1480 -66.3964 -97.8462 3.9262 -156.3708 -68.7460 166.1567 88.8806 141.5762
9.68159711 -76.9710 160.3360 -126.8566 -67.2625 105.2407 -68.9415 154.8544 -58.4748 -76.3591 159.6895 61.9434 -93.2701
9.86260750 -74.8694 150.9418 -64.7735 179.1128 69.1585 -60.9383 124.0193 -174.5627 47.8626 25.3225 47.2502 -104.6503
10.00258124 55.2765 28.3221 -52.5449 -58.4905 -71.1557 -98.2540 -2.5063 -161.5793 -68.7529 165.2752 87.4791 140.6524
10.04954247 54.6368 31.0329 -58.2935 -178.7905 71.4802 -91.6342 -6.5827 -162.4074 -74.3266 173.2363 70.1999 167.6925
10.28810667 -74.9223 160.2145 -59.9809 -62.7404 98.8393 -71.1686 -33.8750 -170.6157 -87.5048 159.9272 58.8093 92.0668
10.33983298 49.5033 37.1595 66.2985 174.4357 179.8361 -80.4923 -11.4253 -59.0257 -72.5150 167.2855 91.1164 140.8219
10.40206630 -72.6571 141.6725 -162.2654 -83.3549 175.9062 -71.8469 -14.8620 64.0860 52.5252 174.9753 61.5282 -96.8955
10.42332780 54.5116 31.4312 -59.3645 -176.5393 179.4042 -85.9690 -17.0832 -163.5223 -71.8900 171.9311 75.7878 161.6989
10.49474596 46.6619 31.8945 65.6994 -89.4667 177.4043 -99.1229 -0.7616 -66.4820 -73.0311 171.9916 69.7813 166.8059
10.53257754 48.7979 39.6987 66.1190 175.7342 -70.8335 -81.3718 -8.6270 -58.6647 -71.8769 168.2560 88.7735 144.4562
10.65076467 54.6834 31.0255 -58.5929 -175.0086 -68.9812 -84.9848 -19.2522 -164.3280 -71.4216 170.2749 80.5697 155.3286
11.43862966 61.0804 -72.4780 -166.9474 -75.9185 -65.5600 60.6110 -47.2511 -161.0492 -144.8262 156.0567 63.2085 83.9889
11.48802941 54.6814 31.7060 -63.4108 77.9742 -179.8438 -86.0656 -17.5936 -163.7320 -71.7696 171.5492 76.8976 160.2017
11.72657724 54.6500 31.6813 -63.3472 78.0027 -179.8531 -85.6531 -18.2359 -164.8524 -71.7202 171.3208 77.7406 159.1418
