# Supplementary material for: Exploiting Sequence-Dependent Rotamer Information in Global Optimization of Proteins
Source: J Phys Chem B. 2022 Oct 18;126(42):8381–90. doi: 10.1021/acs.jpcb.2c04647 (PMC9623586; doi:10.1021/acs.jpcb.2c04647)
Supplement: Supplementary file 2 — jp2c04647_si_002.zip [file jp2c04647_si_002.zip › TripeptideConformations/ILE_GLN_GLU_new.csv]

0.00000000 -80.1752 -10.8570 66.1437 174.1034 -149.1481 168.6428 61.7555 165.3051 95.8105 -72.7174 150.1050 -174.9030 59.3924 91.6788
0.22619300 -78.7335 -13.1819 63.0999 171.3069 -138.9172 154.7724 -68.8273 -69.6976 -90.9395 -145.5420 150.1260 -175.1899 59.3487 -87.2487
0.35274080 -64.9685 130.2458 -53.5249 -57.5868 -154.8493 161.4168 63.0324 -167.2166 -94.9679 -81.3293 -15.6342 -63.9594 -176.5051 -88.5326
0.44094570 -64.9824 130.3157 -53.5172 -57.5868 -154.7730 161.1503 62.8344 -167.2238 -94.9061 -80.4934 -12.7487 66.5688 -179.5861 90.7691
0.47170630 -80.0495 -10.9488 66.1131 174.0854 -149.1746 169.2503 62.0433 165.4642 95.5689 -71.3614 144.4489 -172.5614 174.4953 -92.7451
0.54070460 -78.8330 -12.9151 63.1011 171.2794 -139.0369 155.1671 -68.9117 -69.6287 -90.8725 -73.9284 148.4498 -174.1616 59.8560 -87.8834
0.56994560 -78.2278 -13.3197 63.1818 171.4280 -138.6735 154.1565 -68.7028 -69.7544 -91.0180 -135.3584 155.0104 -64.6060 -175.3480 91.9936
0.65103960 -66.3535 130.3693 -53.1880 -57.4824 -90.2354 154.4396 -58.3565 -60.0151 -66.7658 -145.7866 150.0988 -175.2085 59.3696 -87.1964
0.67240870 -73.6700 136.9650 -53.4691 -57.8312 -137.0071 155.1897 -66.3023 -71.0632 -92.0934 -82.9231 -13.6005 -63.6778 -176.3152 -88.3643
0.69428890 -78.8099 -13.0226 63.0885 171.2810 -138.9372 155.1559 -68.8415 -69.6828 -90.9102 -144.7727 143.5515 -172.7569 174.7099 86.5431
0.73673450 -64.9772 129.2949 -58.7979 175.6685 -154.2777 161.3633 63.3080 -167.1836 -94.9698 -81.3707 -15.6569 -63.9593 -176.5040 -88.5304
0.81246540 -79.4459 -12.0716 65.9868 174.0544 -148.3232 160.5233 62.4256 -178.9656 -0.5391 -145.0944 150.1086 -175.1884 59.3614 -87.2931
0.84834280 -64.9868 130.1564 -53.5190 -57.5829 -154.9431 161.9423 63.2517 -167.2289 -95.0719 -74.6134 -28.3517 -171.1231 174.3567 -93.2450
0.86878990 -76.8714 -13.6951 76.6259 -62.3947 -150.0050 168.3863 61.9605 164.9468 95.6725 -72.6961 150.0837 -174.9033 59.3987 91.6864
0.89343460 -66.4773 130.4558 -53.1745 -57.4928 -90.5315 156.0715 -58.2773 -60.0175 -66.3248 -80.6837 -11.0818 66.6249 -179.9704 90.4271
0.91913400 -64.9826 130.1267 -53.5237 -57.5832 -154.9253 161.8887 63.2910 -167.1965 -95.1781 -89.0109 -9.7448 65.3028 -81.4908 86.1114
0.96510850 -65.0628 130.2459 -53.4419 -57.5465 -154.9353 161.9719 63.0158 -167.4539 -94.9495 -79.4074 -16.8718 -62.2898 -63.2963 -75.2239
1.03833420 -83.9143 -11.9238 64.8170 173.3426 -74.1094 151.9078 -63.6995 79.1624 9.8165 -145.6902 150.1299 -175.1823 59.3503 -87.2751
1.06743910 -73.6897 136.9698 -53.4633 -57.8297 -137.0934 154.6381 -66.4163 -70.9962 -92.1718 -77.2465 153.2327 -64.2828 -176.5601 91.0772
1.08983380 -79.3727 -11.1534 65.5133 173.4116 -144.9829 136.1004 178.9454 59.1238 57.1471 -89.3957 148.6420 -174.8649 59.8676 92.0030
1.11036400 -74.7765 135.9943 -53.3699 -57.8134 -149.7062 168.1369 61.0357 164.4333 95.9127 -74.7494 159.9748 65.7826 -179.1506 -88.5099
1.14329200 -74.7534 136.0026 -53.3694 -57.8131 -149.7057 169.1133 61.7456 165.0089 95.7349 -71.1796 144.5856 -172.5240 174.4563 87.6617
1.16419470 -79.1971 -12.1294 65.9679 174.0569 -148.2678 160.4467 62.4530 -178.9767 -0.4954 -134.6787 155.0078 -64.8095 -175.5761 -88.8972
1.18455590 -65.0651 130.1263 -53.5205 -57.5858 -154.5254 161.1497 63.3183 -166.4369 -95.2579 -75.0012 158.4828 66.1415 -179.0741 91.6635
1.21758360 -68.8298 128.5805 -53.4005 -57.5738 -139.0979 156.1542 -73.2978 164.0071 87.7111 -81.0043 -11.1926 66.7009 -179.7346 90.6182
1.25767960 -85.0210 -2.1580 51.6640 61.3103 -139.3103 154.3535 -71.0021 -68.2616 -89.8692 -145.5447 150.1187 -175.2100 59.3582 93.0463
1.28520500 -72.5925 155.0276 64.2989 173.8906 -136.6868 155.9912 -66.3137 -70.9692 -92.1713 -74.1467 148.4985 -174.1356 59.8394 91.9923
1.32825940 -78.0305 -14.3696 62.2577 170.6434 -137.9890 154.4916 -68.3990 -175.8870 99.7712 -145.5485 150.1187 -175.1799 59.3486 -87.2529
1.35157570 -65.0712 129.2752 -58.7163 175.6985 -154.3690 161.9228 63.2974 -167.4253 -94.9423 -79.4359 -16.9136 -62.3273 -63.3384 105.3216
1.38620050 -66.3883 128.6981 -58.3887 175.8319 -88.2981 154.8059 -58.6274 -60.1120 -67.5479 -73.9532 148.4201 -174.1692 59.8720 92.0370
1.40744890 -75.2353 138.2055 -53.5149 -57.9471 -143.6448 142.4288 -178.0438 57.9454 -95.5663 -123.9313 -13.1752 -63.1657 -175.4618 92.9686
1.45414880 -75.1945 156.1306 64.4617 173.8100 -148.0501 168.7190 61.8354 164.8770 96.0229 -75.4434 155.8947 -64.5589 -176.7225 90.9470
1.49309640 -83.7475 -11.9453 64.8182 173.3504 -74.1686 152.3624 -63.6087 79.2101 9.7735 -144.9227 143.5477 -172.7437 174.7364 -93.8244
1.51720890 -74.0789 137.1166 -53.4413 -57.8296 -136.1028 155.5986 -64.5527 -65.8458 -10.7111 -73.9244 148.4393 -174.1514 59.8625 -87.8717
1.53743690 -65.1354 130.0778 -53.4546 -57.5519 -154.6641 161.8876 63.4830 -166.6124 -95.3123 -74.6674 153.0234 -62.3018 -62.2601 109.7640
1.56070100 -68.7573 128.5434 -53.4175 -57.5764 -139.2280 155.2285 -73.4087 164.0306 87.9746 -76.9567 153.1413 -64.2999 -176.6628 -89.2840
1.59206190 -68.7914 127.4199 -58.4646 175.8604 -138.8088 156.1389 -73.2286 164.1248 88.4108 -80.9984 -11.1956 66.7012 -179.7361 90.6214
1.62620820 -64.4355 139.3207 62.6062 175.1156 -159.2616 161.9066 60.7441 -167.4113 -95.7512 -80.9671 -15.5156 -63.9578 -176.5010 -88.5233
1.64853100 -73.3018 134.7972 -59.2223 175.3275 -137.1208 155.0344 -66.4852 -70.9510 -92.1084 -73.8253 141.1892 -172.2807 174.8796 87.8041
1.67855700 -100.0301 139.9902 -53.6176 -58.7440 -150.1167 160.9586 63.3694 -67.3389 108.3742 -81.1327 -15.5529 -63.9289 -176.5459 91.8533
1.70334270 -79.3463 -11.3975 65.4732 173.4021 -145.9104 145.3717 -172.5017 174.2484 -99.3837 -144.4527 150.3281 -175.2256 59.3106 -87.3123
1.72641810 -78.3475 -14.2012 62.1725 170.5859 -138.1327 155.5364 -68.8524 -177.9443 -97.5682 -145.2805 161.3098 64.0202 -179.7553 92.8034
1.75117300 -100.1220 140.0668 -53.6126 -58.7542 -150.0336 160.8432 63.2103 -67.3796 108.3839 -80.1094 -12.7337 66.5852 -179.5686 -89.5940
1.77227180 -73.7901 -31.5276 -52.7815 -57.2886 -136.3191 155.8704 -66.4325 -70.6949 -92.3572 -76.7146 153.1544 -64.2928 -176.5667 -89.2448
1.79596590 -78.1086 -14.2142 62.2501 170.6198 -137.9962 154.9069 -68.4449 -175.9146 99.6931 -144.7578 143.5366 -172.7594 174.7160 -93.9909
1.81640600 -74.7865 136.5382 -53.4133 -57.8277 -135.9413 155.3627 -64.5060 -176.5422 -2.2234 -91.2039 -7.8504 65.4955 -81.4558 86.1759
1.84474090 -84.2545 -1.7009 53.7642 59.4878 -146.3386 144.3302 -176.9397 60.9054 55.9798 -118.2975 159.3240 -64.2253 -176.2488 91.1307
1.86724970 -73.7913 134.9709 -59.2288 175.3268 -136.0035 156.0532 -64.7387 -65.9372 -10.6126 -81.0343 -11.0675 66.4637 179.8415 -90.2661
1.89001310 -74.0418 137.1127 -53.4521 -57.8359 -136.0349 155.6732 -64.6140 -65.8909 -10.7905 -75.3174 -27.8569 -170.9145 174.2825 -93.3480
1.92188850 -65.1494 129.0941 -58.7114 175.7064 -154.1083 161.8939 63.7807 -166.5871 -95.2973 -74.6717 153.0096 -62.3318 -62.2992 -70.6742
1.94696520 -79.0666 -11.5823 65.4532 173.4265 -146.1366 151.4812 -172.6628 59.0934 -89.5929 -129.7112 155.8063 -64.3750 -175.6780 91.4342
1.96808380 -87.0141 -2.1107 66.2840 173.6387 -136.4835 161.5869 67.0453 -74.9534 97.0111 -74.4208 158.4768 66.1104 -179.0649 91.7049
1.99324080 -76.1509 137.0753 -52.8453 -57.7211 -71.5660 132.7598 179.9236 59.0633 56.8179 -82.9514 141.5629 -172.7098 175.0045 87.7592
2.01627700 -78.1851 -11.4007 78.2385 -59.7981 -145.2261 136.1486 178.8820 59.1114 57.1827 -89.2950 148.6324 -174.8679 59.8700 -87.9133
2.04118110 -128.0936 158.7127 62.6500 173.4073 -146.0630 161.1538 62.8733 179.6879 -0.6032 -81.1125 -16.1834 -64.0103 -176.5109 91.8140
2.06241700 -75.0927 155.8645 64.3976 173.8744 -148.4082 168.6533 61.6576 164.6312 95.8239 -74.6244 155.9288 -62.2083 -61.3793 -66.8190
2.08312920 -73.6253 134.6238 -53.4056 -57.7711 -137.5403 155.2865 -66.0592 -178.1495 95.1345 -75.4287 -27.8599 -170.8971 174.2711 -93.3393
2.10921620 -75.2347 137.6295 -53.4322 -57.8943 -144.5146 136.4186 179.9118 57.8000 -99.3579 -93.0711 -30.8087 -171.7801 174.8302 87.2376
2.13823900 -75.8952 136.9893 -53.4289 -57.8542 -135.8072 154.4302 -63.7699 -175.8525 -96.6022 -77.0690 153.1391 -64.2983 -176.6946 91.0602
2.16198920 -75.1305 134.7234 -52.6167 -57.5982 -79.9179 152.3633 -63.7562 -176.1803 98.6515 -82.6811 -13.5886 -63.6407 -176.3595 92.0937
2.18312220 -64.9991 129.2313 -58.7854 175.6726 -154.4168 161.8926 63.4814 -167.2652 -95.0182 -74.7384 -27.6586 -166.6279 67.6853 82.1825
2.20442750 -108.3227 129.9200 -54.2901 -60.0390 -156.8421 159.2861 56.9663 -75.2645 -62.7997 -80.5727 -15.0447 -63.8946 -176.5176 -88.4752
2.23424010 -64.9367 130.2914 -53.5326 -57.5864 -154.8715 160.7561 62.8808 -167.0503 -94.9851 -70.8419 -21.3878 -54.3311 96.7949 -72.0315
2.25632830 -74.4488 134.3606 -59.1109 175.4001 -135.9544 155.3613 -64.6878 -176.6205 -2.2590 -91.1758 -7.8628 65.4945 -81.4645 86.1625
2.29928060 -73.9278 135.9356 -70.9101 66.1948 -136.9003 155.0903 -66.3062 -71.0654 -92.0947 -82.9819 -13.5723 -63.6715 -176.3114 -88.3581
2.32179060 -74.9719 133.9589 -59.0391 175.4360 -147.8537 160.1327 61.9726 -179.9721 98.1871 -145.1371 150.2109 -175.1812 59.3359 92.9372
2.34422130 -75.8905 136.3908 -53.3740 -57.8351 -147.8042 160.3551 62.0512 -179.8695 98.2670 -144.5066 143.6444 -172.7309 174.6978 -93.8619
2.36569520 -73.1013 155.1652 64.3865 173.8958 -135.0975 156.2963 -63.6590 -176.3151 -0.9003 -75.2462 -27.6623 -170.8685 174.2455 87.0337
2.39541990 -91.8173 153.7248 64.3779 173.7142 -154.1187 161.0877 60.1537 -69.5656 110.0071 -79.7175 -12.5136 66.5862 -179.5742 -89.6234
2.42131740 -74.8468 134.2334 -58.7929 175.5250 -136.3471 157.3704 -64.4871 -176.5654 -1.6973 -79.1624 -15.3106 -62.5772 -63.8932 104.7407
2.44411170 -63.9616 141.3285 -169.6101 168.1381 -110.2152 156.1648 -57.0747 -59.8636 -54.9811 -82.5665 -13.5895 -63.6706 -176.2486 92.0808
2.47446750 -67.1074 129.7584 -69.7174 67.0504 -89.6275 154.8502 -58.2917 -60.0037 -66.6993 -82.6281 -13.4957 -63.6381 -176.2502 92.1076
2.51337780 -63.0139 134.5137 -174.3497 61.6861 -156.6607 161.5015 62.0897 -166.6131 -96.1486 -72.9664 141.0891 -172.3282 174.8719 87.8432
2.53442400 -65.7616 129.8650 -69.8462 66.9535 -154.5782 161.8726 63.4479 -167.1772 -95.1472 -89.0319 -9.7638 65.3079 -81.4814 -93.8683
2.55715870 -74.2482 135.4020 -59.2621 175.2818 -144.5085 136.3930 179.9216 57.8022 -99.3528 -93.0260 -30.8212 -171.7861 174.8326 87.2223
2.58489650 -65.8332 129.9474 -69.8032 66.9934 -154.6071 161.9537 63.1829 -167.4410 -94.8960 -79.4002 -16.9256 -62.3854 -63.4060 -75.3787
2.61156060 -74.0593 131.8783 -58.1685 175.8288 -80.4698 152.2353 -63.5618 -178.0001 -97.0415 -82.4995 -13.5466 -63.6332 -176.4056 92.1016
2.64360000 -145.0078 147.9617 -170.9359 166.8605 -145.4148 160.3041 62.7953 -179.7168 -0.3372 -145.3330 150.1345 -175.1816 59.3458 -87.2734
2.66574310 -65.8337 129.8103 -69.8348 66.9611 -154.2558 161.3015 63.6313 -166.4534 -95.3193 -73.0356 141.0872 -172.3304 174.8685 87.8410
2.68847440 -127.4222 135.7480 -57.7497 177.2688 -147.5181 161.7128 62.5626 179.5620 -0.5170 -78.6210 -17.7052 -62.6922 -63.7125 -75.5919
2.70867930 -73.3293 135.3225 -53.1979 -57.7259 -149.3825 162.6482 62.0323 179.7076 -0.5916 -81.1065 -17.2260 -70.8886 69.2974 57.7304
2.72934290 -76.2277 136.3149 -53.3705 -57.8419 -147.8558 156.5285 60.7014 -179.1155 93.1663 -96.4898 -11.6322 66.3487 -79.1937 86.6405
2.74980510 -66.4676 128.8933 -58.3734 175.8328 -88.7671 155.4305 -58.5543 -60.1406 -67.1220 -75.2215 -26.7920 -166.3919 67.5432 -98.2507
2.77173230 -118.9124 140.2812 -56.4872 -63.2954 -132.6333 155.2523 -60.8455 81.5447 21.1835 -80.8285 -11.1003 66.7064 -179.6955 -89.6956
2.79354520 -75.1360 137.3441 -53.1254 -57.7700 -145.1845 151.2865 -173.2407 56.2370 -93.4770 -76.6707 -16.6274 -62.3756 -64.1688 -77.2633
2.82598520 -70.4274 144.9143 -168.6000 167.7536 -134.6762 155.6959 -63.9430 -176.5141 -1.0626 -82.7785 -13.3956 -63.6901 -176.4292 -88.3881
2.85067470 -101.2802 133.0985 -53.6043 -58.7282 -109.4872 153.8219 -75.5950 60.5381 -114.7224 -75.3565 -27.9118 -170.9319 174.3169 -93.4103
2.88020040 -73.7242 155.3742 64.3211 173.9932 -135.3554 157.0449 -63.2983 -176.0378 -96.2759 -80.4696 -14.6952 -62.1570 -63.4128 104.7195
2.90941860 -78.6715 119.8734 -53.1285 -57.4508 -156.2082 162.6401 35.3421 56.4659 59.6344 -88.0128 -5.3455 -62.7708 -176.2940 -88.2006
2.94708890 -79.8592 129.4578 -58.3366 175.9226 -90.6883 153.8999 -61.3846 -62.3466 102.7412 -82.3729 -13.5614 -63.6300 -176.2837 92.1597
2.97172210 -68.8116 127.5390 -58.2917 175.9256 -139.5128 158.1930 -73.2418 164.4318 88.5903 -81.7189 -15.5349 -71.1144 69.1429 -123.9003
2.99209940 -73.5891 134.5382 -53.1819 -57.6978 -138.2874 157.8483 -66.1672 -178.4374 94.7798 -81.7511 -15.4293 -70.9270 69.2516 57.1663
3.01438690 -67.1388 129.8319 -69.6954 67.0651 -89.7901 155.1368 -58.3540 -59.9836 -66.5580 -75.1595 -27.7849 -170.8972 174.2855 87.0044
3.03523240 -68.8015 127.3963 -58.4573 175.8609 -139.0194 155.9252 -73.3167 164.2599 88.5303 -75.4748 -26.9308 -166.3209 67.5490 82.1627
3.06898120 -75.3132 134.0364 -59.0165 175.4503 -147.7360 157.5691 62.1884 -177.3584 97.3860 -76.2108 -30.5657 -171.4216 174.6786 -93.1527
3.10383080 -73.4877 154.9783 76.6848 -61.5333 -147.1241 161.2433 62.5363 179.6606 -0.7787 -81.0573 -16.1636 -64.0055 -176.4841 91.8384
3.12566900 -75.2984 137.5259 -53.4133 -57.8874 -144.9466 142.4292 -170.1708 176.5816 97.9746 -75.8132 -31.3347 -171.2756 174.6903 -93.1917
3.14838680 -73.5030 155.0432 76.7019 -61.5275 -146.7723 160.7211 62.5049 -179.7680 -0.4972 -145.1149 150.1232 -175.1165 59.3319 92.8005
3.16922850 -75.3170 133.8786 -58.9881 175.4712 -148.0055 156.5439 60.5740 -179.2915 92.8800 -96.4652 -11.6562 66.3533 -79.1896 -93.3500
3.19091730 -71.4574 145.9963 -166.4797 168.0390 -74.7029 153.3159 -64.2741 -177.5332 -1.1429 -82.4308 -13.4225 -63.6457 -176.4010 92.0598
3.21231620 -63.7339 138.1988 74.4128 -61.7659 -158.9961 162.3846 61.1580 -167.4388 -95.8604 -74.3581 -28.2221 -171.1058 174.3306 -93.2403
3.24560870 -144.9400 147.8333 -170.8646 166.8238 -146.2218 161.7534 62.7204 179.5578 -0.5413 -79.0590 -17.4500 -62.5049 -63.5066 105.0899
3.27216060 -74.7659 155.3427 64.3149 173.9281 -147.9445 162.5044 62.6543 179.6226 -0.7647 -82.3183 -16.6515 -71.1625 69.1743 58.9713
3.30080410 -69.4864 128.2337 -69.4458 67.2341 -139.0234 155.6938 -73.3207 164.1036 88.1443 -75.4180 -27.9013 -170.9066 174.2715 87.0566
3.32105420 -65.8409 129.9805 -69.6476 67.0985 -154.7548 162.9816 63.3259 -167.4477 -94.9781 -81.7628 -16.7380 -70.9524 69.2665 -123.1630
3.35107200 -118.1411 137.3891 -56.0014 -63.0476 -149.4639 156.8081 71.0050 -66.2009 -78.3519 -78.9482 -18.1699 -62.9408 -64.0717 -76.0661
3.37716750 -76.0097 135.9581 -70.7533 66.3315 -135.6624 154.9213 -63.6266 -175.8255 -96.4256 -82.7520 -13.5763 -63.6974 -176.4539 91.9560
3.39989700 -72.7010 155.2728 76.7414 -61.5079 -134.6080 156.0715 -63.3029 -176.1574 -96.2877 -82.6033 -13.6593 -63.6928 -176.4349 91.9983
3.42183340 -79.1524 166.2538 55.8440 64.5755 -146.0830 161.9184 62.7208 178.4731 -97.4038 -81.1189 -15.2101 -63.9209 -176.4853 -88.4891
3.46186010 -125.1492 168.3210 53.3053 64.1633 -145.3288 161.9224 63.5878 -179.9679 -0.2562 -72.9777 148.6518 -174.2220 59.7806 -87.8919
3.48313930 -128.6302 133.8287 -57.4948 177.4476 -150.6862 157.3361 69.7525 -66.3393 -75.8431 -78.9837 -17.9236 -62.8341 -63.9435 104.5655
3.50565680 -129.0939 158.7677 62.4180 173.4694 -147.1182 156.1901 72.0938 -65.1234 -79.6206 -80.1985 -17.4231 -62.2480 -63.2642 105.0792
3.52581220 -73.1281 155.0242 76.3856 -61.4476 -71.2829 152.0297 -63.3340 79.3559 8.6099 -82.5359 -13.5349 -63.6446 -176.4260 -88.2393
3.55379450 -73.5155 154.6051 76.2734 -61.5798 -77.3669 154.3427 -64.0409 -176.2049 98.6806 -80.6399 -11.2215 66.6975 -179.7867 -89.6533
3.57793850 -74.3555 134.2940 -59.1230 175.3969 -136.2118 156.1400 -64.6233 -176.5531 -2.1182 -71.0766 -19.6903 -54.0621 96.9095 108.3033
3.60384120 -128.6771 159.1437 62.6283 173.2067 -70.9184 157.1518 66.1908 -179.7599 0.7813 -76.6908 -13.9279 75.2328 -60.4768 -40.6586
3.62706090 -75.4188 135.3014 -70.2396 66.6962 -136.3556 157.4508 -64.4059 -176.5332 -1.6921 -78.9934 -15.4216 -62.7314 -64.0732 -76.0429
3.65209370 -72.5704 133.0734 -58.9699 175.4916 -149.1548 160.2262 61.6161 -179.9985 -0.4661 -70.7383 -21.5173 -54.3482 96.8128 108.0455
3.67454760 -73.8688 155.5899 64.3567 173.9178 -136.2503 158.2443 -63.2522 -175.9646 -96.2208 -82.4658 -14.9543 -71.1971 69.0936 58.1099
3.70224130 -70.5243 144.0858 -168.8074 167.8856 -135.7315 155.8495 -64.7949 -176.3031 97.2993 -75.3913 -27.8569 -170.8969 174.2855 87.0435
3.73110260 -75.6353 134.6757 -59.1086 175.3933 -136.0519 155.4814 -63.7336 -175.7507 -96.4423 -75.3060 -26.8590 -166.3620 67.5441 -98.3657
3.75210280 -75.0652 136.6159 -70.6789 66.3522 -144.3126 136.4116 179.9211 57.8064 -99.3358 -93.0857 -30.8047 -171.7842 174.8283 -93.2278
3.77314180 -71.4560 154.2244 76.5731 -61.3590 -136.6897 156.5335 -66.2061 -71.0201 -92.1283 -75.4819 -26.8770 -166.3047 67.5447 -98.2450
3.80016240 -73.4052 -31.8172 -52.8663 -57.2920 -136.1040 155.2605 -66.4399 -70.7051 -92.3086 -147.7179 155.6832 -125.6542 -70.1824 83.1028
3.82099900 -79.3794 -11.2723 65.4810 173.4102 -145.4582 146.3379 -175.6457 60.9132 56.3620 -127.6546 166.0792 57.7022 72.0096 -126.1006
3.84517710 -86.2790 0.2409 54.1135 59.6353 -145.7342 156.3710 63.4498 95.3680 89.3010 -143.9238 149.9675 -175.3477 59.4741 -87.1829
3.86826190 -74.1686 135.8890 -70.3306 66.6000 -137.4255 157.9578 -66.0030 -71.2165 -92.2449 -81.6269 -15.5072 -71.1190 69.4089 -123.5415
3.89321510 -125.2687 167.8654 52.7430 63.7118 -146.0317 161.4400 62.7932 179.5943 -0.6016 -79.5093 -17.1360 -62.5920 -63.6268 -75.8734
3.91706650 -145.5307 148.8220 -172.8661 60.2334 -146.8983 157.6114 72.2859 -64.6861 -79.1573 -74.4119 153.0644 -62.3939 -62.4032 -70.8144
3.93969650 -70.6000 144.6314 -171.5527 60.9554 -136.4395 158.5099 -63.9799 -176.3618 -1.3214 -81.7242 -15.1321 -71.0733 69.1507 57.5009
3.96069220 -125.1627 168.7134 53.7996 64.5516 -144.5872 158.2395 63.9068 -174.5458 100.1684 -81.9349 -16.6173 -63.9240 -176.5152 91.8686
3.98392230 -74.7107 147.5250 -165.7738 167.9109 -73.6165 153.5794 -62.9579 -63.2530 102.3251 -82.2118 -13.6250 -63.6373 -176.2797 -88.1767
4.00436140 -75.1478 137.4139 -53.4500 -57.8858 -146.9484 151.4110 -132.2010 -67.9568 92.2464 -80.6057 -15.9036 -63.4945 -175.4666 90.5773
4.03095070 -75.4966 134.1438 -58.7267 175.5569 -147.7937 160.3961 63.2914 -175.7798 100.7625 -80.9897 -18.1862 -70.9438 69.0471 -124.0424
4.06419730 -98.6526 132.1843 -68.3735 69.6746 -108.4071 153.1498 -75.7634 60.6867 -114.4504 -82.7624 -13.7515 -63.6743 -176.3985 92.0748
4.08554980 -62.9517 131.5151 -171.4262 -87.1237 -155.0791 161.3232 62.4934 -167.0191 -95.6121 -81.5120 -15.3888 -63.9266 -176.4859 -88.5016
4.10820430 -117.8275 138.0112 -56.0816 -62.9604 -148.5657 156.1208 71.9001 -65.7348 -79.7287 -74.9930 -28.1453 -166.8029 67.7404 -98.3845
4.15410420 -74.4619 159.0779 77.2375 -61.2360 -142.2863 153.9787 75.2622 -64.2599 -86.3451 -82.2917 -16.4768 -63.9480 -176.5042 -88.4570
4.18528650 -71.8722 147.3926 -166.4253 167.8153 -69.3291 158.8579 66.2993 177.9586 -97.7957 -87.3415 -9.5626 64.9550 -82.1280 -94.2043
4.20799720 -65.0630 129.1004 -58.7776 175.6818 -154.0219 161.2530 63.7801 -166.4176 -95.3763 -73.6256 134.2622 -165.0244 -78.5351 -54.5086
4.22937320 -83.6773 -12.0382 64.8105 173.3559 -74.0559 152.1066 -63.6169 79.1920 9.7649 -144.1154 137.3112 -164.8069 -78.6733 129.2029
4.25350830 -73.4585 133.9139 -59.0624 175.4177 -147.3517 156.9018 62.0859 94.9159 90.1525 -144.1420 149.9970 -175.3149 59.4529 93.0257
4.27465910 -124.4965 135.2108 -56.5452 90.9616 -147.5162 161.6884 62.5498 179.5683 -0.5203 -78.7029 -17.6362 -62.6130 -63.6191 -75.4851
4.30354180 -74.8630 155.7188 64.4350 173.8337 -146.9650 160.5801 62.2324 179.9312 -0.3666 -85.0979 -5.1956 59.6151 73.1950 -112.7823
4.33673570 -65.7589 130.0541 -69.8726 66.9315 -154.2783 160.6013 62.9471 -167.0300 -94.9548 -85.6373 -4.7375 59.5380 73.0961 -112.4815
4.35679910 -68.7903 128.5625 -53.4094 -57.5747 -139.1824 155.6005 -73.3819 164.0440 87.8241 -74.8329 -30.6033 -168.5655 -80.3381 144.1921
4.38529170 -74.8053 135.3563 -58.7929 175.4598 -145.5787 148.9955 -166.6079 175.9069 3.2649 -78.0741 -16.6323 -70.6206 68.6962 53.1001
4.41138810 -75.8955 140.7467 -71.7813 65.6046 -137.4095 152.6923 77.4187 -64.7057 -90.3736 -82.5800 -16.4532 -63.9526 -176.5210 91.8520
4.43652560 -103.1079 132.3102 -58.3347 176.1813 -113.1872 158.6384 -74.1002 62.4866 -116.9423 -78.0123 -17.5634 -71.6809 68.7947 -127.2083
4.46576130 -71.7529 145.9888 -170.2456 60.5526 -70.8021 131.9023 -179.0894 64.5361 4.6318 -88.6729 -19.2695 -63.4784 -175.7175 -87.3697
4.49293940 -106.4911 128.7165 -64.8756 74.9431 -155.9770 157.7390 57.1991 -74.8036 -62.9041 -144.6067 143.5764 -172.7218 174.6828 -93.7557
4.51647920 -76.1229 135.0198 -70.1969 66.7394 -147.8249 159.9309 63.2409 -175.7557 101.0591 -78.4348 -18.1051 -62.8601 -64.0477 -76.5287
4.55075370 -73.7387 155.4374 76.7714 -61.4987 -145.4574 157.2246 60.3718 78.1585 23.1465 -144.6209 149.3861 -175.1166 59.4817 -87.5498
4.57180290 -75.2878 156.8272 64.6904 173.7361 -75.6170 154.6792 -64.0354 -176.1825 98.9351 -85.3829 -3.3125 59.7842 73.2604 70.9486
4.59867030 -76.1169 136.6454 -52.2854 -57.5973 -72.8190 143.4175 -160.7550 -82.0372 -20.6192 -77.2746 -9.0483 -62.8184 -176.1719 91.9345
4.62599630 -128.7496 134.7076 -57.7657 177.3661 -149.5202 155.3991 70.8024 -65.4616 -78.0384 -70.8810 -22.0825 -54.3133 96.7957 108.0575
4.64933100 -101.4475 142.3652 -70.4141 68.8362 -122.5505 153.5394 -60.2529 78.6122 30.1916 -82.8231 -13.4589 -63.6783 -176.4639 -88.3626
4.67357010 -63.5350 146.0772 75.3661 -61.8433 -95.0002 156.0762 -56.1202 90.8994 67.6552 -82.5226 -13.5886 -63.6556 -176.4145 -88.2527
4.69445120 -70.8222 153.9335 76.2844 -61.6912 -136.8975 155.6721 -62.7941 -65.6663 -13.3759 -85.9057 -13.6004 -72.8166 69.7267 63.3394
4.73695370 -145.1442 149.8333 -169.0062 166.8546 -67.6065 153.1933 64.4562 79.9226 20.2379 -145.1458 159.6788 64.0457 179.2849 93.8582
4.76355360 -70.5239 144.9108 -171.4430 60.8908 -134.8471 155.7270 -64.0158 -176.6100 -1.3973 -86.0232 -3.0785 59.7867 73.2939 71.0683
4.79665210 -72.6507 138.1272 -58.4923 175.4059 -64.6001 150.1560 -54.1192 91.7523 -85.6437 -75.0090 -27.8339 -170.9309 174.3317 -93.4876
4.81818740 -72.1573 153.9206 76.5178 -61.5869 -135.8061 156.3124 -64.0525 -175.4808 98.3751 -75.5204 -26.8502 -166.2946 67.5420 -98.2634
4.84451130 -72.0901 -35.2362 -73.4243 64.8658 -144.9957 155.9221 73.5777 -64.7936 -83.0532 -144.6414 143.5740 -172.7319 174.7219 -93.8762
4.86701850 -76.2903 135.9029 -70.2208 66.7090 -136.5008 158.2694 -63.5437 -175.6931 -96.3640 -80.9198 -15.7042 -70.7051 69.3021 56.2691
4.88794920 -94.3784 137.8731 -70.1283 67.7652 -87.4213 151.6064 -71.2686 65.1209 59.3015 -75.2699 -27.8222 -170.9140 174.3091 86.9461
4.92035560 -70.4639 137.5493 -172.4787 -89.4727 -136.3670 157.6154 -66.3200 -71.0073 -92.1090 -78.3305 -16.1657 -63.8590 -65.4737 -77.4598
4.94865440 -67.0891 139.0118 74.6239 -61.7676 -141.9702 157.7870 -74.5982 162.8579 82.0024 -83.0384 -14.9409 -71.5452 68.9625 58.7132
4.98043380 -75.1404 156.1021 64.5028 173.8181 -144.7160 165.2291 57.5921 76.6631 -109.0200 -120.4128 -2.2911 68.4719 -74.6341 -91.0925
5.00687620 -72.0274 -35.2571 -73.5264 64.8039 -145.0705 156.3313 73.8257 -64.5014 -83.4979 -74.6888 158.3975 66.1559 -179.0923 -88.6192
5.02806930 -129.0467 158.0024 75.5626 -61.8589 -83.7901 159.2935 63.8073 -79.6431 90.5579 -73.9784 158.6120 66.1226 -179.0762 91.7773
5.04932500 -125.0576 133.9978 -55.3214 91.0255 -79.3364 153.3389 -59.6411 -59.9423 103.0064 -74.9777 -27.8616 -170.9251 174.3216 -93.4581
5.07591860 -71.0595 148.8120 -170.3053 60.3284 -141.5085 155.3117 76.4934 -64.2779 -88.5041 -82.4246 -18.1279 -71.0147 69.1992 57.9243
5.10654960 -90.4528 0.9450 54.8212 60.7563 -75.4405 152.8925 -63.3177 -176.7114 -1.8737 -144.2106 137.2922 -164.7575 -78.6604 129.1681
5.12732340 -85.7046 158.4046 77.7886 -61.1210 -108.7212 155.8941 -70.8881 67.1883 55.9029 -76.9610 -12.0274 75.3598 -60.5219 139.5595
5.14887950 -74.2514 155.3534 64.4362 173.8634 -145.8516 158.6494 40.3445 58.7641 -107.6550 -83.3513 -30.8255 -171.3530 174.6780 -93.1908
5.17814540 -75.3671 137.6641 -52.9594 -57.7626 -143.6687 145.1754 -172.3225 66.5772 10.1481 -79.2613 -17.0695 -72.0625 68.6499 56.4523
5.20479920 -127.5616 157.6890 76.0248 -61.7840 -147.9822 162.9743 64.8627 -71.0860 105.1173 -82.3881 -16.2354 -71.0624 69.1566 58.6897
5.22563490 -87.9805 2.3605 54.6962 60.4122 -143.1013 160.3027 65.2095 179.7063 -98.6131 -143.6050 137.2399 -164.8194 -78.6763 -53.4473
5.24565220 -76.1778 135.3648 -69.9887 66.8714 -147.6239 160.6077 63.3755 -175.7149 100.9360 -80.6425 -18.2984 -70.9035 69.0576 -124.3782
5.27994410 -84.8306 -8.8105 65.6036 173.1899 -71.7922 140.2809 -174.4386 66.5459 5.9049 -144.6211 162.3751 56.2257 71.7769 53.4253
5.30291040 -63.0897 131.3882 -171.4058 -87.0900 -154.9951 161.9174 62.9207 -166.5244 -95.9468 -74.5844 153.0268 -62.6099 -62.6533 -71.2362
5.32373130 -98.7405 132.0801 -68.2836 69.7649 -107.9674 154.2176 -75.9257 60.5391 -114.2530 -76.8888 -12.1215 75.3500 -60.4716 -40.5460
5.35794310 -74.2946 135.0281 -70.4754 66.5187 -146.8853 168.9042 53.9433 66.5250 -114.4233 -144.2001 160.9677 63.9922 -179.6020 92.5288
5.37929250 -143.5474 141.9173 -174.7728 -90.6487 -144.4474 154.1843 72.2609 -64.8809 -80.1481 -83.1293 -15.2024 -63.8467 -176.4947 -88.4312
5.41080850 -127.8412 163.5376 47.2469 61.3639 -80.7067 153.0004 -57.9121 -59.3683 102.5152 -76.9028 -11.9592 75.5159 -60.4346 138.9464
5.43894100 -144.7701 148.6748 -170.3985 166.6440 -145.5529 160.9750 64.3944 -71.6920 104.0716 -85.0433 -4.8884 59.1064 72.5117 69.9889
5.46211270 -70.4558 138.3531 -172.8719 -89.7781 -134.4014 154.7135 -64.6409 -66.0002 -10.9709 -75.4527 -27.8219 -170.8887 174.3184 87.0020
5.48335930 -62.9641 131.5850 -171.3997 -87.1491 -154.9221 160.2868 62.2221 -166.8748 -95.8255 -77.0231 -13.4943 75.3415 -60.5609 139.6670
5.52829500 -145.4181 148.6339 -172.9289 60.4275 -145.7265 161.9370 63.5921 -179.7240 -0.2423 -72.7791 134.9352 -165.0613 -78.6016 -54.0646
5.54978360 -72.3007 -37.7232 -74.5114 64.2252 -146.5899 169.7437 54.2478 66.8436 -114.1169 -143.3112 149.8608 -175.3216 59.4568 -87.3282
5.57039750 -77.9776 161.4502 49.4127 60.5365 -80.1076 154.2337 -64.0613 -177.7995 -97.4426 -71.0226 -19.6866 -53.6376 97.2315 -70.2619
5.59100500 -127.7365 136.3582 -57.6498 177.2883 -142.8463 150.2771 -160.0859 -83.6479 -22.0015 -70.8553 -16.2207 -62.3110 -64.1004 101.7220
5.62362910 -82.7456 -10.0026 77.6326 -61.9229 -78.4443 153.5776 -61.5331 -64.7329 -12.9178 -144.1597 137.0522 -164.5400 -78.5083 -53.6616
5.64750890 -127.6727 157.7440 76.0424 -61.7732 -147.7785 163.3665 65.4361 -70.7010 104.9166 -77.1101 152.3490 -71.1721 68.9364 -122.2811
5.67330960 -70.9426 137.1343 -172.6475 -89.3172 -135.4025 154.3189 -65.5219 -177.2801 96.5356 -73.8294 141.1614 -172.2677 174.9169 -92.6737
5.70593820 -69.6111 -28.2878 -169.3765 167.7408 -137.9855 155.2957 -67.4852 -175.2510 100.1044 -75.4075 153.2265 -125.5694 -69.3551 -95.0201
5.72819490 -75.3868 136.6029 -70.8531 66.2543 -145.0315 158.6875 42.9056 61.7676 -108.0299 -94.0084 -13.8935 -63.5479 -176.4369 91.9149
5.75977510 -87.8531 1.7255 74.3148 -67.8442 -71.3000 150.8882 -79.0589 64.3644 -110.1857 -134.5403 155.6934 -67.8637 -63.9168 160.0407
5.78322030 -145.0737 148.1837 -170.9148 166.8466 -142.6118 136.4406 178.4161 59.1064 56.3120 -84.4947 135.5347 -164.3028 -77.7745 -54.8527
5.80455930 -70.4768 138.0020 -172.2573 -89.6562 -136.1601 158.6176 -65.7621 -71.2475 -92.3820 -79.7486 -16.4850 -70.6315 69.6563 55.1055
5.83483390 -71.3285 139.1063 -172.3941 -89.9301 -142.2964 149.0065 -174.5648 57.9150 -92.2132 -72.3766 140.3520 -172.2347 175.0326 -92.2323
5.85795330 -72.1631 138.3438 -172.9344 -89.7705 -134.0501 153.7821 -63.8213 -176.0782 -96.5501 -73.8506 141.1300 -172.2790 174.9417 87.7098
5.88017300 -72.1538 138.3088 -172.9674 -89.7628 -134.1072 154.1343 -63.6506 -176.0218 -96.3153 -75.4512 -27.7687 -170.8680 174.3162 -93.4378
5.91047720 -73.0809 154.6370 76.6743 -61.5295 -145.3211 159.7146 41.6119 62.1417 -105.7132 -87.8752 -10.5725 66.9721 -179.7688 -89.7213
5.93604160 -74.8735 155.3955 64.3250 174.0100 -146.6130 152.4347 60.0414 96.4021 92.6892 -94.0194 149.9916 -61.2039 -59.9111 -58.2822
5.96080590 -69.4703 128.2250 -69.4518 67.2306 -138.9941 155.5621 -73.3335 164.0845 88.1773 -74.8315 -30.6092 -168.5625 -80.3348 144.1871
5.98991220 -117.4990 138.4065 -56.0254 -62.8578 -147.8575 156.4210 72.9772 -65.3637 -81.1127 -73.0338 134.3146 -165.1827 -78.5618 -54.3974
6.01832190 -63.1479 131.4678 -171.2543 -87.1074 -155.0743 162.9351 63.0014 -166.5537 -96.0598 -76.3513 151.9869 -71.0492 68.9789 -123.2857
6.07298320 -95.9917 146.6349 -171.7830 60.2226 -151.1328 160.1813 61.3444 -68.2765 108.5604 -143.7757 137.2964 -164.7699 -78.6453 129.1502
6.09962620 -101.1792 139.9297 -173.3724 -89.6537 -149.6425 161.9082 63.1190 -67.3966 108.3504 -78.5767 -17.2002 -63.0178 -64.2304 -76.1784
6.12070560 -75.6202 134.9330 -70.7534 66.3683 -74.4142 126.1257 -172.5378 -82.0262 110.7976 -146.1794 142.3395 -172.9013 174.9282 86.1907
6.15489530 -76.0637 135.5071 -70.4903 66.5122 -147.0532 159.1693 63.1422 -175.8355 101.6401 -83.7694 -4.4514 59.4866 72.8277 -112.1241
6.18266600 -84.2552 -1.8971 53.7542 59.5585 -145.6103 144.9000 -172.9255 -84.8258 -13.0497 -148.3321 153.5976 -127.3287 -69.2287 -94.7608
6.20679710 -66.3532 146.3426 -126.4390 -62.6954 -117.2696 155.3104 -56.2485 -59.9880 -49.2759 -145.7713 150.0969 -175.2006 59.3633 -87.1992
6.23088620 -79.6814 150.8498 -165.9384 59.7161 60.8316 169.0899 -52.4895 -58.2923 100.9962 -73.9222 148.2076 -174.1744 59.9220 -87.9297
6.25706380 -74.9899 135.5742 -70.6626 66.3850 -135.7893 154.3650 -64.6060 -176.7025 -2.1646 -74.6393 134.2584 -165.1927 -78.6871 -54.3471
6.28054210 -75.5166 137.8456 -53.4369 -57.8681 -145.3672 158.9136 41.0100 57.9734 -109.8027 -68.5172 146.2124 -53.7599 95.4821 105.2991
6.30665010 -88.5385 1.8733 54.6804 60.5054 -143.4684 168.6636 63.8404 78.3651 -112.2263 -144.8080 160.8307 55.4904 71.2376 52.7789
6.33959860 -73.4672 134.3201 -70.3244 66.6165 -148.8235 161.5647 62.6345 -179.5987 -0.2416 -72.8478 134.9732 -165.0201 -78.5884 128.5942
6.36099490 -80.2608 167.2620 56.5327 65.0986 -142.1130 153.9677 58.0841 78.1222 23.6864 -83.3276 -4.9058 75.1850 -62.4915 143.2384
6.38312810 -144.7757 148.6799 -170.4584 166.6400 -145.3429 160.7936 64.6621 -71.3745 104.1237 -143.7476 137.2953 -164.7508 -78.6216 -53.4552
6.40880170 -70.3211 137.5478 -172.1328 -89.3852 -146.5011 159.5078 61.8802 -179.7840 0.2745 -76.9861 -13.6542 75.3839 -60.4973 -40.4560
6.43255410 -73.3568 133.5780 -59.0313 175.4467 -146.3934 166.5136 59.1961 77.4094 -109.6543 -133.1314 11.6130 52.4858 64.9630 82.2806
6.46441180 -75.7833 134.7671 -69.4872 67.2349 -72.8308 156.6688 65.9921 177.8523 -98.0891 -84.4199 -4.5037 59.5418 73.1286 70.1033
6.48862150 -80.3783 167.4670 56.6722 65.2074 -141.9851 136.0479 174.9023 62.3549 1.6407 -81.5812 -34.8383 -168.3075 68.5321 -97.9977
6.53550100 -75.5546 134.4298 -70.3991 66.6110 -86.0065 131.4057 -165.1962 -82.7248 -11.2429 -129.9687 -1.2675 -61.9615 -173.8900 95.6877
6.57720950 -78.3741 -33.7134 -70.7316 66.6325 -77.7827 153.0282 -71.8608 69.1038 -111.8275 -73.2474 152.5864 -65.1931 -66.0258 104.1464
6.61684880 -84.3694 -1.7775 53.7227 59.5096 -145.6202 145.1494 -172.3978 -84.2934 -13.8428 -144.3520 134.7142 -164.3449 -77.8438 127.5390
6.64070730 -72.8260 -35.5530 -170.6662 -90.5123 -77.7481 141.6599 -169.8291 176.3525 -97.4826 -72.4794 147.9700 -174.0165 59.9912 92.2612
6.66133430 -76.0450 -39.2620 -60.0416 175.1366 -76.5270 147.4128 -173.7158 58.4576 -92.3976 -72.4139 133.2113 -164.8128 -78.4834 127.3314
6.69083830 -71.9504 149.7749 -124.0282 -63.2441 -135.5652 154.9851 -63.7630 -65.7050 -11.7594 -82.9309 -13.5538 -63.6543 -176.1673 -88.3036
6.73006390 -102.3637 133.8312 -175.5197 -88.4081 -114.1769 150.5567 -74.2166 62.2592 -117.3782 -75.4916 158.5258 66.1906 -179.2090 -88.5808
6.76428870 -78.2885 166.1346 56.2797 65.0646 -133.9102 155.5422 -64.0428 -175.2973 99.2117 -74.3762 134.5209 -165.1524 -78.6651 -54.1860
6.78931130 -81.4318 170.0066 60.2401 68.7909 -136.3350 123.2065 -155.9234 -66.7493 109.0651 -114.2576 -5.6148 68.3658 -79.8372 84.8901
6.82596110 -76.0125 135.0837 -70.3058 66.6802 -66.6891 125.7489 176.0857 56.6327 -108.2668 -76.3227 -27.0226 -53.6318 99.2332 -58.2143
6.85854250 -71.9885 149.7792 -124.0311 -63.2277 -135.7342 155.4281 -63.8075 -65.6398 -11.6512 -73.8292 148.4109 -174.1762 59.8763 92.0423
6.88266500 -103.7284 134.0424 -175.2043 -88.4190 -114.9011 153.4403 -74.1922 62.4960 -117.6878 -78.5129 -16.1566 -63.7614 -65.2874 -77.0906
6.91637960 -72.1793 -37.7464 -74.7682 64.0739 -147.8289 160.7662 61.7850 -179.9041 -0.2529 -143.7242 137.2412 -164.5709 -78.5189 -53.5489
6.94116080 -75.6637 134.1112 -70.4608 66.5983 -74.0283 139.4249 -171.9165 176.4188 2.1565 -143.7583 137.4103 -164.3393 -78.3257 -53.6262
6.97705560 -74.3642 134.1872 -175.0706 -89.1898 -113.1907 150.6224 -62.5150 -64.3016 108.6249 -75.2949 -27.8543 -170.8845 174.3513 -93.4731
7.01601750 -72.0249 -36.2121 -74.1276 64.4141 -146.0431 152.2459 -130.1243 -63.1315 94.0995 -133.8483 152.8955 -64.3076 -175.1890 -87.7836
7.05005680 -143.7316 153.4009 -124.4391 -63.2308 -134.7378 154.2729 -63.7240 80.9407 18.1033 -82.7579 -13.5260 -63.6807 -176.4734 -88.3705
7.09188480 -71.1108 138.0312 -172.9259 -89.6502 -134.3534 154.0663 -64.5863 -176.7062 -2.0774 -64.9574 149.9134 -53.9578 95.4876 105.2794
7.11487870 -71.9730 149.7794 -124.0142 -63.2489 -135.6482 154.8578 -63.6946 -65.6403 -11.6844 -76.8928 153.1016 -64.2633 -176.4195 91.1141
7.13568460 -72.1318 -36.3626 -74.2546 64.3400 -144.7612 149.6004 -171.3295 61.0765 -90.8597 -145.1637 155.2540 -124.6767 -70.3465 82.7010
7.16942960 -75.6264 134.4666 -70.4560 66.5822 -75.2789 131.9973 -146.0891 -60.4592 107.2695 -81.8835 143.8933 -173.3768 61.0109 92.7593
7.20163560 -73.7150 143.8339 -137.2894 -63.2724 -70.4995 140.1604 -172.1194 176.3029 2.0024 -145.5676 150.3586 -175.3993 59.3641 -86.8630
7.22195520 -73.5000 143.2799 -136.7253 -63.3404 -75.3104 151.0430 -64.0983 -175.8970 98.8462 -146.2316 150.1242 -175.3324 59.4006 93.4069
7.26187000 -73.6176 150.0447 -123.7305 -63.3363 -135.6864 154.5530 -63.5625 -176.0361 -96.4355 -74.0363 148.4209 -174.1705 59.8721 -87.8745
7.29644630 -75.7391 134.6967 -69.4265 67.2795 -73.2986 158.0253 66.9458 178.3869 -97.6107 -73.1106 -30.4234 -168.6151 -80.3227 144.1509
7.33866790 -72.2899 -36.3960 -74.2484 64.3431 -144.9548 149.6256 -171.5155 60.9785 -90.0799 -142.6217 161.4693 58.8493 74.1150 -132.3416
7.35872600 -93.7351 150.3600 -126.4967 -61.9368 -153.0045 160.7612 60.7634 -69.0755 108.5400 -88.7730 -9.3520 65.3066 -81.7927 85.8891
7.38955080 -73.4911 148.2208 -128.1110 -61.9141 -148.7983 161.3750 62.0655 179.5854 -0.6808 -78.6921 -17.5044 -62.7542 -63.7986 104.8337
7.41071630 -73.4356 142.9554 -137.6974 -63.6738 -74.2980 153.4252 -63.9602 -178.1472 -97.1204 -80.2991 -11.1894 66.7244 -179.7417 -89.6069
7.44320290 -127.2782 163.3909 47.6807 61.8655 -75.7455 150.0004 79.3617 -65.5794 -91.7830 -75.7097 158.7570 59.7234 72.8998 50.6495
7.47035980 -144.1527 152.6364 -127.3819 -62.2254 -95.2601 152.0540 -69.3582 70.6276 -109.1102 -82.7576 -13.6244 -63.6491 -176.4116 92.1025
7.51118100 -72.9515 148.5086 -125.4564 -62.9101 -136.6381 154.5830 -64.4210 -175.6652 98.1360 -73.7016 141.1082 -172.2881 174.9049 87.7760
7.56073090 -73.6192 -32.5235 -69.1732 67.5254 -128.4518 155.3470 -63.0951 -175.8673 -97.1979 -74.1611 134.4538 -165.3822 -78.8184 -54.1707
7.59979530 -71.4494 139.7338 -173.2428 -90.1891 -137.2171 138.3747 -161.2676 -80.0292 -20.6273 -89.3559 0.2606 -62.2720 -176.5465 92.0029
7.64610040 -73.5954 150.0666 -123.5438 -63.3971 -135.5795 154.9885 -63.3663 -176.0159 -96.2085 -75.2649 -27.7928 -170.8916 174.2897 -93.3987
7.69697630 -74.3262 -23.3985 -169.7641 58.3506 -147.6426 153.1278 -128.9116 -71.0988 87.7248 -81.1444 152.3982 -76.4567 70.5198 73.0412
7.72640750 -73.7739 155.4922 76.7796 -61.4958 -145.4084 157.4427 60.4289 78.1694 22.9242 -142.9877 136.4997 -164.7081 -78.4981 -53.6888
7.75376630 -73.6385 150.0687 -123.5288 -63.4068 -135.5983 154.6436 -63.5297 -176.0939 -96.3735 -75.5340 158.5447 66.1850 -179.1534 -88.6364
7.77479210 -80.1344 167.2976 56.4907 65.0631 -142.7328 166.3469 60.6208 78.2278 -109.5547 -133.9455 11.6764 52.3334 64.8333 82.3664
7.82008540 -72.0980 149.2836 -125.3851 -62.8650 -136.3591 156.5277 -63.9669 -65.6310 -11.6165 -74.2584 152.9174 -63.1713 -63.4260 107.9688
7.85216260 -79.4954 -30.7185 -173.6445 -90.5083 -70.5999 148.0714 -83.8451 65.1097 -109.9614 -145.8756 150.1327 -175.3379 59.4162 -86.9277
7.89622880 -68.4200 -33.9955 -170.9249 -90.9278 -146.8776 155.3095 -126.9359 -63.7961 93.2606 -142.1035 149.2127 -174.7891 59.6357 -87.2400
7.92630850 -68.8184 -32.4195 -170.9374 -91.3603 -144.6018 161.7133 66.0412 -178.2449 -0.9347 -74.6455 153.2432 -125.8006 -69.2808 -94.9549
7.97871300 -74.8706 136.4009 -70.7358 66.3235 -146.1332 150.8181 -146.2189 95.0168 132.2499 -74.2784 148.6062 -174.2417 59.8172 -87.8740
8.02770280 -74.3218 135.0584 -70.3562 66.5789 -146.9624 147.7914 57.4354 97.5449 94.3800 -79.9493 154.2684 75.5666 -61.9445 -33.8091
8.07745410 -145.3947 148.5624 -173.0609 60.4703 -144.6587 149.4123 48.6597 71.0207 42.0087 -73.5833 139.7990 -53.4088 96.0166 -73.1595
8.17317660 -73.7409 149.1755 -126.4627 -62.3145 -148.2897 161.3873 62.5089 179.5650 -0.6400 -74.3383 -27.9703 -166.8500 67.7312 -98.3473
8.21631850 -68.3116 -33.7543 -170.0489 -91.0978 -143.9447 136.9415 178.3518 59.0508 56.0806 -84.5498 135.3381 -164.3251 -77.7601 -54.9473
8.25911350 -127.9736 134.7413 -56.2148 177.7419 -74.0463 150.5644 -127.1472 -61.6130 94.8982 -143.3704 155.2494 -124.0743 -70.5452 -97.1760
8.28046390 -77.5984 144.7066 -135.7429 -62.8521 -75.4642 152.9079 -62.9554 -63.2605 102.0711 -74.8558 -27.9062 -170.9257 174.3426 -93.4882
8.36052040 -71.3314 -35.3584 -170.6662 -90.5431 -77.2549 131.3096 -179.5197 59.2439 58.6204 -87.6816 153.0259 -127.1667 -68.9245 85.5204
8.45701190 -124.9228 136.6330 -56.7589 91.0883 -145.0353 150.9478 -146.1149 94.9148 131.8989 -134.7326 155.3147 -64.4050 -175.2671 92.2806
8.55310060 -71.2708 138.9398 -172.3173 -89.8762 -144.8206 154.0029 -128.2443 -69.0156 87.6310 -70.7101 141.0111 -172.1991 174.9187 88.2599
8.61904000 -73.8045 149.1293 -126.7933 -62.2474 -148.2030 159.9384 61.8936 179.8243 -0.5357 -70.7539 -21.5138 -54.3149 96.8498 108.2250
8.64573780 -73.8301 149.8093 -124.0724 -63.2604 -136.8008 158.9627 -63.1923 -175.8129 -96.0763 -79.8424 -16.2761 -70.7503 69.2671 55.6705
8.87352130 -71.4477 139.7536 -172.6329 -90.1739 -138.7967 142.8981 -170.5539 -82.1748 -18.5217 -143.4134 -43.8006 -172.6956 176.0126 86.2792
8.96552260 -74.9059 149.8746 -126.8104 -62.2540 -147.6143 160.6867 63.8136 -175.0034 101.4967 -80.2820 -18.5086 -71.0714 68.9668 56.7221
9.01086690 -78.0731 145.5448 -134.1649 -62.4679 -78.9884 155.3496 -62.9828 -63.2139 102.4995 -72.6212 152.3298 -65.1750 -65.9276 -75.3533
9.06620930 -72.2695 148.0479 -127.5914 -62.5261 -137.0102 154.2399 -66.3684 -71.1390 -92.3982 -76.2921 158.9112 60.3413 73.4192 50.6612
9.11557880 -73.9339 149.9562 -123.9561 -63.0348 -146.6405 169.1151 53.8492 66.4652 -113.9458 -142.6484 143.1801 -172.7926 174.8724 86.7477
9.65823950 -66.3872 146.3648 -126.5162 -62.6921 -117.2684 156.1712 -56.3330 -59.9486 -49.2269 -74.0427 134.3851 -165.1956 -78.6765 -54.2381
9.92779960 -73.0603 142.5164 -157.1203 -88.6928 -65.5419 160.5374 64.2084 81.3712 -110.9067 -118.2992 -3.9649 68.4213 -75.2548 -92.1947
10.01746090 -62.1261 132.8608 -175.0872 -90.5752 -88.6376 143.0602 -55.3952 92.3698 69.5857 -75.8869 153.2275 -125.4481 -69.4431 -95.0849
10.03939250 -73.4555 149.1936 -127.9670 -61.6497 -146.6869 158.9565 38.0863 58.0739 -104.6677 -84.3994 -17.9322 -62.6346 -63.9329 -75.1348
10.19371060 -72.4377 136.9417 -152.9359 -78.5244 -67.7997 151.4431 -126.2177 -68.5338 87.8823 -70.4119 148.2745 -174.1142 59.9127 92.3080
10.36326370 -67.7127 -33.8717 -170.0613 -90.9923 -142.5013 129.3372 -176.3026 -84.9697 110.4050 -148.0771 159.8031 55.1836 71.5663 52.0021
12.01889920 -144.8672 146.9067 -173.0357 60.3812 -113.8397 156.0475 -63.6596 76.3020 -113.2208 -84.0512 -20.9050 63.5035 -86.1993 -96.8914
13.36235430 53.2716 27.9817 64.3830 68.5378 -70.6497 153.6357 -62.2850 -65.6173 -9.2284 -75.0250 -27.9793 -170.9620 174.3304 -93.4430
