# Supplementary material for: Exploiting Sequence-Dependent Rotamer Information in Global Optimization of Proteins
Source: J Phys Chem B. 2022 Oct 18;126(42):8381–90. doi: 10.1021/acs.jpcb.2c04647 (PMC9623586; doi:10.1021/acs.jpcb.2c04647)
Supplement: Supplementary file 2 — jp2c04647_si_002.zip [file jp2c04647_si_002.zip › TripeptideConformations/GLU_CYS_SER_new.csv]

0.00000000 -144.7968 145.6660 -177.4007 58.0180 85.9959 -138.9946 -2.4475 62.3989 -66.5401 149.4822 -52.7050
0.18844440 -67.3262 133.6319 -177.7602 59.1052 83.2397 -122.4842 -3.0653 -63.2037 -67.5365 149.5377 -53.5506
0.29049380 -145.2341 149.7524 -168.9198 176.4979 -89.0957 -66.4413 -10.2650 61.9074 -72.6643 -16.1601 61.6578
0.38100700 -74.1600 144.0380 -176.2361 58.3007 -95.4269 -137.7585 -2.7803 62.9319 -66.5155 149.4583 -52.6997
0.44316530 -145.2701 148.8638 -168.5658 177.2838 92.1128 -68.3657 -8.4636 -60.5070 -72.9273 -16.3774 61.2275
0.46766170 -144.3927 140.4814 -178.5260 58.2574 82.6839 -120.9207 -7.1247 -63.2820 -68.1487 149.6797 -53.0673
0.53214080 -144.5118 142.1491 -178.3921 58.1617 -98.2331 -125.3898 -6.2820 -60.5891 -68.0286 149.7405 -53.2199
0.60868610 -145.2576 148.9721 -168.5135 177.2241 92.0406 -68.3555 -8.4993 -59.3821 -72.9907 -16.3740 61.2353
0.63864610 -73.4911 143.6672 -175.9958 58.2370 -93.2631 -142.9341 0.9453 61.3229 -66.5019 149.4572 -52.8170
0.67694700 -146.4619 165.1742 62.6280 176.5101 -91.8118 -68.3367 -12.0140 -59.5951 -69.6937 -18.2908 -51.1051
0.74115800 -145.5176 149.9068 -167.5462 177.4602 98.3746 -64.3908 -13.4201 61.4839 -67.5422 -18.7305 -55.3222
0.76382110 -145.5880 149.3103 -167.0672 178.6013 -81.2071 -64.9262 -13.6120 -60.8195 -67.7781 -18.6567 -54.6238
0.84314640 -144.7668 145.6788 -177.2687 57.7560 83.3197 -142.5087 -8.6402 62.3867 -83.6610 158.9665 64.8169
0.88144240 -145.2208 149.5722 -168.7314 176.6804 91.2007 -67.5830 -8.7657 61.4218 -73.3650 -16.2182 61.1437
0.93002720 -145.5767 149.4385 -166.9950 178.5308 -81.2756 -64.9441 -13.6140 -59.7150 -67.8677 -18.6322 -54.6403
0.96313770 -144.6894 145.0116 -177.3975 57.5514 82.1358 -140.2317 -8.5099 61.9640 -88.1929 -10.0132 65.7914
0.98729320 -81.4338 139.8455 -177.2392 58.4698 -99.2499 -121.8641 -6.9997 -63.4938 -67.9228 149.6391 -53.1446
1.05365220 -74.8655 147.2872 -167.7259 177.3667 92.7532 -68.5162 -7.9996 -59.2920 -73.0437 -16.5162 61.1202
1.14683850 -146.0199 164.2455 62.9391 179.3616 91.5856 -75.1022 -5.8403 -65.8094 -70.0891 -18.6210 -52.0232
1.19431280 -67.0338 130.5237 -178.2680 59.0370 80.0839 -123.4790 -8.5859 -63.2560 -84.7370 158.8385 66.4959
1.21945440 -145.5426 150.1203 -167.2326 177.8534 -81.9257 -64.2300 -13.5796 60.4745 -68.6987 -18.1775 -54.7554
1.28570010 -77.6010 163.0967 64.8624 176.8445 -91.9955 -68.7343 -11.4203 -59.5422 -69.4157 -18.6745 -51.1044
1.38499420 -145.4995 160.3569 63.8184 -175.6563 -86.0404 -89.2487 5.5252 -63.3761 -64.3127 149.0761 -56.1861
1.43769670 -74.8948 146.8236 -166.6908 176.3307 -88.8399 -75.7140 -0.3104 -65.7303 -75.1879 -16.0713 60.2929
1.46026150 -145.4397 153.1635 -174.7424 57.2611 -89.1588 -64.9325 -15.1012 63.0262 -79.1193 -11.2671 58.1159
1.48107630 -144.7618 145.0995 -177.4224 57.8229 83.3552 -143.2794 -7.0007 62.1219 -83.3607 159.0681 64.6240
1.52181160 -145.0466 150.2005 -166.0157 176.4565 -82.2825 -77.0970 -6.6002 62.1347 -64.2745 148.6516 -59.5106
1.54993380 -145.1097 149.1364 -165.9826 177.4910 -81.3422 -78.3974 -4.7101 -60.2599 -65.1707 148.9342 -59.3850
1.57294200 -144.4592 140.8737 -178.6967 58.1235 79.0394 -124.9759 -13.7963 -62.5588 -88.1476 159.0071 65.4643
1.60231850 -145.6720 160.8792 63.4713 -176.9314 91.8988 -83.0134 0.1037 62.4273 -64.1346 149.0970 -56.0050
1.66839480 -146.4064 154.1737 59.0882 175.0047 88.9354 -80.0686 -18.1304 -65.4247 -86.5391 1.5011 42.4617
1.69385800 -146.5706 147.4588 -140.9290 -61.6101 101.9455 -67.5352 -18.8609 69.3388 -71.9878 -13.7468 -52.0744
1.76828430 -144.7726 145.5424 -177.3156 57.8401 86.1348 -137.2498 -2.4563 -161.9057 -67.5675 149.4134 -52.8153
1.79475270 -146.9248 149.8495 -139.1144 -62.3719 -74.3346 -67.4843 -20.6479 -65.7008 -72.4479 -12.9448 -52.4808
1.83132270 -74.9738 142.0781 -142.6026 -62.9794 -61.3705 -63.8078 -24.2148 -61.9752 -80.9904 -7.5761 63.4248
1.85350690 -146.3384 164.7755 60.0340 171.6566 84.2108 -74.4708 -7.3488 -59.0936 -75.5651 -15.3975 68.4480
1.90866400 -146.4412 152.2716 57.5206 173.7394 -93.6985 -75.1819 -19.3402 60.4629 -87.3326 1.6648 42.2270
1.96526800 -144.9530 150.0181 -164.8413 176.7406 99.8865 -83.0455 -0.9444 -64.4729 -65.9441 149.2724 -59.8388
1.98663280 -145.0713 150.1297 -165.9371 176.7674 98.6622 -77.1451 -5.7761 61.6394 -65.4043 149.2201 -59.4046
2.01196120 -145.5777 150.5597 -174.1325 59.1675 -88.6160 -67.1293 -14.3452 -61.8745 -78.9831 -11.3420 58.6992
2.03546330 -75.7964 147.4866 -165.6504 177.7312 100.7889 -77.3057 -5.1892 -60.3995 -64.9303 148.8035 -59.4197
2.06532650 -81.6325 138.9862 -177.2743 58.4914 78.6640 -124.6710 -13.0898 -63.8231 -87.8959 158.9677 65.9238
2.12619410 -82.0377 140.0682 -176.9908 58.4237 -100.8115 -127.4048 -12.2836 -61.9442 -87.8523 158.9826 65.8585
2.17287960 -145.4318 151.4445 -175.6065 57.7535 91.8397 -65.2732 -16.9483 63.4274 -74.1815 -13.2268 -55.8030
2.23522780 -145.5169 148.0465 -175.3335 59.5557 -87.7106 -66.9946 -19.0938 -62.8043 -75.9736 -11.3009 -55.7314
2.31079560 -144.9222 148.7416 -167.7163 175.4911 88.4913 -81.6128 3.6364 62.7219 -73.4566 159.6738 59.0742
2.33551740 -74.9892 146.3112 -164.6250 177.5932 -78.1604 -84.1621 1.1619 -64.7102 -65.5702 149.2266 -60.0998
2.36554340 -76.0087 146.3152 -167.3523 176.3488 89.6472 -82.0588 5.2620 -59.9464 -73.8486 159.5529 59.0612
2.38821830 -74.8598 147.5224 -165.6249 177.3066 100.5832 -76.9678 -5.1882 61.7991 -65.0839 149.1312 -59.5123
2.41556850 -74.1177 136.4271 -167.9091 -172.4362 109.7937 -66.7589 -28.7151 -61.6100 -95.8514 6.6149 45.9378
2.44377580 -145.5097 147.8023 -175.3089 59.6509 -87.6554 -67.1347 -19.0262 -61.7002 -76.0538 -11.2856 -55.7264
2.47354790 -135.1158 155.1198 -65.3201 -175.8373 89.7085 -67.4173 -16.4848 -61.0206 -79.3779 -10.2891 56.7679
2.50072380 -135.0439 155.2386 -65.2911 -175.9423 -90.8296 -67.4035 -15.6569 61.9179 -79.6569 -10.2627 56.9323
2.52159550 -145.7132 161.0912 63.3977 -177.2964 91.9170 -81.0599 -2.6304 68.1439 -62.9628 148.3710 -55.5026
2.56287620 -73.6869 136.3873 -167.8576 -172.4341 109.8686 -66.8780 -28.5632 -60.2479 -95.9626 6.6155 45.9568
2.59368310 -74.5324 149.6411 -174.4775 58.2814 -88.2986 -65.4708 -16.9234 63.6987 -74.2208 -13.3020 -55.7985
2.61962120 -145.6311 139.1635 -168.3039 -172.7970 -74.9461 -67.7135 -24.2450 59.7160 -101.7832 8.3796 45.3845
2.68664350 -74.5515 146.0423 -167.1992 176.1429 89.6438 -81.4071 4.5580 62.8616 -73.3718 159.6697 59.1189
2.73785130 -144.9191 144.8910 -172.7048 172.4687 82.9473 -66.3005 -17.6267 61.1592 -75.3486 -12.1151 -56.9946
2.81548600 -145.2704 150.6074 -167.8525 176.8485 94.1262 -63.1682 -19.3078 -165.5679 -67.8977 -16.6718 63.2211
2.85489470 -142.9250 161.0663 -105.3992 -62.7835 155.8409 -136.8491 -2.2843 62.3147 -66.4478 149.8559 -53.9894
2.87543140 -74.5705 147.5747 -167.2995 177.0556 -87.2838 -67.9432 -10.2696 -163.0961 -71.3724 -16.7983 61.6477
2.90871020 -146.6824 148.0741 -140.7499 -62.5563 -70.3531 -64.4169 -29.1315 -167.0390 -81.0056 -5.4569 63.3051
2.93592880 -145.5923 150.8598 -166.2998 177.6260 -79.7427 -60.8922 -22.5514 -167.0284 -64.0000 -18.9551 -52.8216
2.95624990 -145.4335 153.1186 -174.7820 57.2871 -89.1424 -64.7223 -15.5004 62.9627 -79.3048 -10.0376 58.2137
2.99546610 -145.9396 159.2756 65.3208 -174.0461 -83.7244 -69.7605 -20.2552 -67.2982 -83.5472 -5.2088 -57.1021
3.03796130 -76.1460 157.3351 67.2758 -174.9477 94.1556 -66.0129 -22.6134 -60.1108 -83.4487 -5.5319 -57.1456
3.06134890 -143.4051 143.7604 -167.3359 -97.1493 105.2299 -61.2778 -22.5365 69.4068 -75.2964 -12.6423 -48.1983
3.11375220 -143.2082 142.9205 -165.5018 -97.4298 -73.5061 -66.9618 -20.3726 -68.1321 -74.6101 -12.5867 -47.6102
3.16636200 -144.1590 134.2211 -177.5619 170.8330 70.7712 -72.0492 -23.1029 61.1141 -98.3766 2.0037 58.0968
3.18924930 -145.5853 150.8604 -166.3043 177.6373 101.1334 -60.9134 -22.4672 -167.8687 -64.0629 -18.9810 -52.8417
3.20988000 -76.2656 154.1976 -60.8740 -60.7465 -68.6084 -67.3673 -15.9642 62.0397 -80.2050 -9.9416 57.0393
3.26162710 -135.1732 155.5161 -64.8960 -175.8618 92.4524 -67.2204 -16.2644 61.5677 -75.2863 -12.2741 -56.8293
3.28251380 -146.1640 155.8744 62.2249 179.4819 90.6344 -86.4544 -17.5320 61.5905 -78.8802 162.9430 37.7131
3.30295690 -77.3279 154.0115 -64.2194 -176.8902 91.7092 -66.1856 -19.4092 -61.1324 -77.1739 -10.5347 -56.3242
3.33269180 -144.9186 150.4793 -174.6823 58.0182 -87.1183 -84.2446 -10.2458 -63.8640 -68.0161 149.1813 -57.6274
3.35680050 -145.5453 152.8672 -174.1960 57.8165 91.5245 -62.0595 -29.0865 -168.9121 -79.2978 -6.8873 58.9393
3.39413210 -145.0453 149.0076 -174.8629 58.8835 -87.7360 -82.8217 -11.0923 -60.9887 -67.7557 149.0893 -57.5851
3.42379010 -144.9561 154.1653 -161.4639 -117.1375 -108.1289 -65.6963 -23.1016 -68.1984 -82.8286 -6.9663 63.7425
3.44613050 -143.9141 132.8418 -148.5921 -67.5748 -75.0214 -125.5525 3.1090 -59.6550 -66.3118 150.7803 -53.4374
3.46615650 -77.1352 153.8507 -64.2188 -176.9044 91.7263 -66.3071 -19.3210 -59.9868 -77.2549 -10.5253 -56.3238
3.49069260 -145.2364 148.1463 -177.6596 58.8646 92.7905 -136.7773 -14.2994 62.0053 -82.5203 151.7175 -63.5043
3.51305740 -74.0071 150.4484 58.6335 171.9175 87.6341 -70.8510 -29.1184 -169.2732 -79.5340 1.0886 42.5554
3.55449630 -145.0176 154.6063 -173.9424 56.6567 -88.6982 -77.0800 -6.1827 65.3445 -73.7662 158.2917 57.5968
3.58251410 -68.8459 141.2564 -177.4974 59.5915 91.2243 -122.8949 -19.0638 -63.8919 -83.4582 151.5176 -62.8992
3.60323640 -86.9531 160.4721 63.5722 -81.7618 88.9902 -65.9055 -20.3686 -61.2397 -77.2371 -10.3139 -55.6779
3.64077020 -145.7607 161.5462 66.8323 -171.6288 123.8926 -66.8962 -19.8464 61.2100 -90.7346 -4.0029 59.7575
3.66482590 -144.5284 162.3543 56.8889 69.1539 -138.9370 -127.1464 29.4045 -58.6749 -71.2414 157.8332 66.0400
3.68803310 -145.8419 158.3917 65.3275 -173.5968 -85.3927 -70.4436 -20.5306 -67.2186 -85.3197 -3.3537 -55.4297
3.71450830 -146.0404 160.9473 64.8469 -176.6465 -86.6167 -71.3968 -16.6187 -66.9951 -93.4504 2.1250 -61.1571
3.73843380 -144.9578 146.2893 -178.3260 58.8353 -89.5802 -123.8423 -20.8013 -61.3760 -81.4505 151.4142 -62.9109
3.75885780 -74.9077 151.6054 -172.9669 58.2161 90.6049 -65.1998 -18.7403 -164.5453 -78.3196 -10.6439 58.4947
3.78799960 -143.9109 156.6527 63.1006 -74.2088 -71.2171 -70.3245 -18.2909 61.0077 -86.5577 -5.9712 57.3731
3.82653780 -146.1674 158.5989 64.9009 -174.7866 -84.7317 -65.8464 -19.1284 67.5952 -80.8454 -8.3825 -57.7019
3.85955720 -135.1711 155.2035 -65.0478 -175.8106 90.7619 -68.4820 -17.3092 -60.9480 -89.6360 -2.1250 -61.5435
3.89228370 -78.7222 152.6499 -71.7239 69.2889 59.6408 -67.3626 -16.9574 -61.0909 -79.8922 -9.9162 56.8351
3.91961400 -76.4220 152.7476 -64.3001 -177.0120 90.7093 -67.6591 -19.1310 62.4234 -103.3786 6.6353 -59.0844
3.94375420 -145.5038 150.3423 -175.1979 58.3268 92.3076 -62.9427 -30.1965 -170.1857 -75.1448 -8.4022 -55.0010
3.96448600 -144.9902 143.9499 -173.2647 173.0208 83.6035 -64.8258 -17.5168 67.6354 -74.9602 -12.6212 -56.7814
3.99302150 -144.9974 148.7486 -177.1599 57.9170 -90.1961 -131.8898 -10.7950 61.6727 -136.2146 158.2278 -58.2200
4.02762970 -134.8985 155.3707 -64.8347 -175.9182 93.2607 -81.8093 -8.8560 -60.7593 -67.3421 149.2753 -56.9485
4.05028480 -144.2266 157.7464 -108.8525 -61.7708 -35.8022 -114.9964 -15.1598 -63.7607 -79.8417 158.7858 60.9489
4.07475460 -145.3979 147.9034 -165.1313 -176.2695 119.8438 -79.0234 2.3850 -60.2408 -141.9713 165.2451 40.9006
4.09928850 -145.2486 148.6145 -176.1270 58.8214 92.1314 -129.5413 -1.8936 63.2829 -70.9728 158.6768 62.8030
4.12146790 -145.5954 161.3563 61.5986 179.8990 88.5305 -99.0231 11.4895 64.9583 -68.7392 158.6055 64.1139
4.14449740 -69.1682 141.3200 -177.2832 59.2571 88.9439 -125.1170 -8.4941 -63.9565 -134.9211 154.9242 -58.5738
4.16738430 -75.5039 149.8034 -173.0055 58.8457 -89.6784 -77.3514 -5.5906 -62.1596 -147.1558 154.8312 -168.5981
4.18803180 -146.6712 164.6545 65.0226 178.2781 -93.1870 -125.5840 111.6123 -173.5528 -144.4377 153.7433 -63.3308
4.21458830 -86.4659 160.2232 63.3563 -81.7725 -90.9678 -66.8909 -17.6001 61.3840 -75.7503 -11.8766 -52.8694
4.23612160 -146.8802 170.7726 61.9089 167.6739 -95.0243 -62.5220 -26.5530 -168.3663 -74.2770 -12.1568 73.0715
4.27181740 -77.3568 154.4054 -64.2974 -176.7893 91.6676 -66.8863 -17.0033 -61.0579 -79.6793 -9.1009 56.8572
4.30117410 -77.0567 152.7344 -64.0321 -176.8643 -89.0344 -84.3546 -4.5794 -64.7217 -156.8926 155.9476 -70.6099
4.33179960 -144.7893 146.3541 -177.4860 59.1659 -88.9597 -124.8382 -5.9038 -60.6030 -145.8614 151.9842 -168.4380
4.36336040 -76.9143 154.7142 -61.0248 -60.5687 -66.4162 -66.2061 -18.8716 -61.2147 -76.3096 -11.1442 -54.0139
4.38752380 -83.0255 160.4861 59.4095 69.6457 42.4796 -127.4134 29.8322 -59.1932 -71.2369 157.8278 66.0189
4.40790460 -78.1069 152.3256 -71.7652 69.1516 59.5476 -67.6403 -15.6520 61.1632 -80.1695 -10.1776 56.7575
4.43634470 -74.2133 147.8722 -168.7952 64.5745 -86.6727 -75.0054 -12.8810 66.2525 -136.0142 153.1818 -61.7824
4.46470400 -145.1386 142.7560 -165.3648 -176.9199 -63.3520 -75.6080 -30.3701 -60.3540 -89.9768 162.1429 40.5347
4.49115300 -147.0303 153.6292 -135.5764 -62.9504 98.6178 -74.4904 -32.1816 -167.3947 -79.8471 157.2420 64.4044
4.51121170 -144.5029 162.6495 65.6972 -73.6333 -71.8759 -83.4664 -5.9241 -60.6452 -65.9535 149.3097 -55.5295
4.53228180 -144.3684 140.0251 -173.8774 173.3054 79.5927 -86.2810 -10.4938 -59.4497 -69.2262 150.6835 -54.5895
4.56729270 -144.8903 145.4462 -178.5707 59.0047 -88.8654 -121.0422 -22.1482 -64.0844 -82.3125 151.6305 -60.6198
4.59328370 -145.6544 163.2135 65.8256 -176.0882 98.0982 -80.9185 -13.9330 62.4632 -93.6169 153.0616 -63.4722
4.61392210 -78.7577 152.8039 -71.6108 69.4756 -122.3324 -66.4783 -19.0869 -59.9654 -76.8703 -10.8042 -56.1724
4.64506740 -145.2161 149.2787 -177.5391 58.5870 -86.3092 -139.1899 -13.8207 62.1430 -86.5477 152.4716 -60.2906
4.66926000 -134.7075 155.5105 -64.9960 -176.0904 -90.5061 -88.7737 -2.8519 -63.8622 -75.5360 158.7311 56.2538
4.69596650 -75.0926 149.2927 -173.0266 58.8670 89.6589 -78.2436 -4.9738 -60.7914 -148.1327 160.8788 59.2998
4.71915410 -76.3917 154.5854 -60.7692 -60.5851 -68.1875 -67.1493 -16.1431 62.0487 -80.2607 -8.7508 57.2031
4.75297050 -144.8056 144.2101 171.4376 63.7122 140.5957 -109.3170 -6.5253 -62.7850 -64.8298 148.6301 -59.0714
4.77443160 -145.8522 163.9188 65.4501 -177.0100 98.0351 -81.2678 -8.7013 -60.5065 -71.4761 149.2115 -166.9938
4.80807780 -73.7495 144.1005 -170.0316 65.5543 -85.8323 -81.4783 -10.4897 63.8882 -68.0305 149.4035 -57.5510
4.83188100 -77.3812 153.8892 -64.6259 -177.0438 89.7212 -76.5855 -12.6753 -59.5841 -148.3291 154.7106 -168.6176
4.85466320 -144.7318 148.1639 -169.3370 173.7005 89.2226 -79.4432 -8.3205 62.3037 -71.2797 149.3952 -167.4435
4.87810230 -145.8523 151.0091 -169.1454 63.7520 -87.1025 -80.4737 -2.0155 65.4226 -73.2337 158.5650 57.6283
4.89816890 -146.5936 158.4912 -117.4341 -75.9674 -114.2091 -67.1912 -15.4284 62.8317 -80.5978 -9.9817 57.4899
4.93047930 -75.0881 151.9652 -173.2078 57.4312 90.4887 -72.8659 -10.5068 65.0346 -148.6657 154.2084 -166.4412
4.97056950 -145.5614 153.0894 -173.4359 59.7332 96.5425 -131.5380 146.0382 -169.8499 -157.9560 154.3448 -70.5524
4.99850430 -88.6660 161.3161 64.2066 -80.5230 -90.5963 -86.7965 -3.1383 -64.0952 -66.3852 149.3076 -55.6055
5.01983820 -75.8511 155.6235 63.3480 -179.3349 -94.0687 -106.4927 26.4570 -161.3759 -72.4957 159.4388 61.1291
5.04177850 -76.3375 153.9973 -61.0510 -60.1794 -65.1805 -67.2160 -19.4033 -165.0564 -79.2024 -9.3960 56.8963
5.07137820 -75.6420 150.3171 -169.5550 169.0651 98.4328 -78.6195 10.2244 -57.9775 -154.8977 158.4527 -69.9436
5.09903700 -145.9997 165.0597 65.7268 -178.4176 -86.9885 -83.6832 37.4961 -59.1129 -72.8785 158.6954 59.0590
5.11999650 -76.5106 152.8365 -64.2873 -176.8945 91.2177 -63.8053 -29.7450 -169.1394 -76.8410 -7.1658 -55.7322
5.14477400 -145.4232 147.5470 -175.2772 59.2899 -88.4733 -68.4722 -19.5945 -62.6304 -88.5355 -0.2168 -165.2439
5.17809100 -85.1746 155.7411 61.5721 -81.0522 -89.5315 -68.0422 -22.6630 -165.3979 -84.2415 -5.4654 57.2658
5.19814150 -76.8952 154.6152 -60.8477 -59.6662 117.7047 -65.3910 -16.5448 68.0828 -74.9414 -12.7931 -56.4324
5.22623060 -144.9650 163.6575 57.9221 70.4525 46.1398 -138.4067 46.7919 -160.2059 -72.3749 158.0243 62.2679
5.25220170 -146.0102 141.5268 -143.7681 -63.0661 -65.0157 -64.4624 -24.6700 -60.9377 -116.6818 15.1980 -59.1145
5.28941620 -145.9847 165.1699 65.7321 -178.3877 -86.9228 -83.5943 37.0729 -57.9378 -72.7493 158.6827 59.1051
5.31075720 -63.8816 150.4777 -54.8407 95.1263 102.1070 -66.3464 -19.3377 -61.1460 -76.8912 -10.7552 -56.1603
5.33470710 -76.3569 154.2007 -60.9035 -60.0164 -64.8988 -64.5612 -27.2124 -169.4551 -78.3971 -7.5272 57.2526
5.36064700 -145.3950 147.5524 -175.2956 59.4801 91.8844 -69.0560 -15.1516 -61.3759 -73.4450 -20.9507 -166.5714
5.38184640 -145.3478 151.3131 -175.0061 57.8690 92.8531 -69.1634 -14.6677 -64.0688 -73.4799 -20.9760 -166.5811
5.42225610 -144.7434 147.7626 -169.4811 174.0297 -91.4013 -80.4646 -5.4802 62.2289 -71.4451 149.8042 -167.5027
5.44260060 -76.6384 160.1335 67.1560 -177.2528 93.8175 -66.7029 -19.5692 61.7609 -92.5569 2.3453 -164.5344
5.47000690 -144.1602 158.9477 65.0258 -72.7749 110.2072 -93.3262 -8.4991 -63.7857 -81.4664 159.5483 56.5172
5.49044120 -132.5308 156.4459 -64.8277 -62.5858 156.5748 -76.2970 -15.6006 63.2539 -143.7265 154.1482 -55.6581
5.51302750 -145.1316 145.9091 -170.8216 175.3259 90.1641 -66.9750 -15.0961 -59.6790 -72.2178 -21.4733 -165.9522
5.54602890 -147.1252 167.7078 -153.1856 -129.4648 85.7885 -69.5410 -33.5878 -169.7615 -66.6487 146.8629 -53.0043
5.57219460 -79.4680 153.3316 -71.5310 69.5908 59.4407 -81.4264 -8.2357 -59.5033 -66.6461 149.1219 -56.5150
5.59321340 -77.5010 161.2334 69.9295 -170.7564 -56.0434 -62.5106 -32.3543 -170.3993 -85.9196 -2.4885 59.1178
5.63052770 -85.5145 153.3801 60.8764 -80.2431 91.7000 -82.5700 -17.7222 60.8020 -141.3441 149.1065 -63.9398
5.65776950 -145.1412 148.4350 -176.1131 58.9739 -87.6275 -133.7761 6.3919 63.1837 -67.0338 150.1041 56.7648
5.68111560 -76.7124 159.7806 66.5638 -178.4501 95.0971 -67.1431 -17.9358 -59.8502 -74.9962 -19.2280 -163.7818
5.72500880 -73.2910 131.4439 -176.6120 171.9909 76.8334 -96.4433 -13.2839 62.2998 -84.6552 160.8730 57.5130
5.74943820 -145.5142 165.0183 65.5222 120.4925 115.4547 -139.0845 32.6804 62.0475 -69.3020 157.3749 65.6841
5.77031890 -77.8047 151.7053 -71.7141 69.1251 59.3596 -64.8956 -27.6917 -168.8130 -78.6570 -7.1233 57.2598
5.79645230 -79.3600 153.0743 -71.4960 69.4216 59.5196 -76.7518 -13.3608 -60.9381 -148.8600 154.1463 -168.7793
5.81767830 -78.3335 152.3003 -71.6670 69.3704 -122.3321 -65.6469 -16.4155 68.1010 -74.7973 -12.8902 -56.3414
5.84340810 -135.1320 155.5309 -65.0295 -175.8911 -89.2610 -67.9669 -15.1659 62.0892 -73.7822 -20.6797 -166.4567
5.86843450 -77.0126 153.9766 -63.6661 -176.6477 -86.5524 -70.3597 -29.2050 -169.1993 -156.7547 155.6564 -69.9864
5.89146550 -145.3986 147.8188 -175.3126 59.3841 91.8481 -68.8571 -15.1387 -62.4730 -73.4187 -20.6918 -168.0331
5.92112790 -132.5564 157.2309 -64.6169 -62.5837 -25.8392 -82.4688 -7.5090 62.4290 -75.9151 158.6569 56.2326
5.94165950 -63.6748 149.8726 -54.9372 95.0052 102.0455 -67.6029 -16.0439 61.7576 -74.6682 -12.8175 -53.6170
5.97184850 -145.1128 146.0476 -170.9986 174.6686 88.3923 -66.7295 -18.1767 61.1926 -89.5511 -0.4164 -164.4217
6.00289270 -77.3782 153.9181 -64.5903 -177.0404 89.8437 -76.5604 -12.5532 -59.5757 -149.0310 154.0587 -166.4053
6.02738490 -76.6816 153.7766 -61.3521 -61.1591 112.4957 -71.3880 152.3779 -60.0460 -148.9773 154.9336 -168.4284
6.05040800 -76.3011 153.0514 -61.4991 -60.8588 113.8557 -57.9478 123.3307 -172.8378 -140.6608 153.3357 -59.7543
6.07256450 -73.7572 147.2287 -176.5806 59.1328 -87.2394 -133.4050 -19.6170 -164.8828 -87.0699 152.2662 -59.9675
6.09720260 -75.5495 151.3325 -168.9823 167.3857 98.1557 -70.9791 -3.5459 69.1340 -154.2883 158.5493 -69.7618
6.11953330 -88.1462 161.2731 63.9663 -80.8777 89.4797 -80.7871 -7.3013 67.5354 -65.3508 148.8825 -55.4366
6.15683250 -76.9476 152.3238 -64.2841 -176.9498 90.9533 -84.5045 -6.0328 -64.7978 -148.8076 154.5858 -166.1987
6.17944710 -144.3699 162.9124 65.7127 -73.8658 -72.2805 -83.8290 -7.7413 -59.4180 -71.3021 149.7562 -167.9659
6.20686680 -145.8886 166.4620 66.7183 -177.8133 -84.6441 -83.9596 33.3109 -57.7876 -69.1528 149.5951 54.3995
6.23464000 -76.7638 154.5273 -60.7348 -59.8703 -64.1877 -77.7057 -12.5948 -162.7257 -157.0932 155.3612 -70.6684
6.26171510 -76.9332 154.5030 -61.0156 -60.4182 -66.3499 -76.1816 -13.7496 -59.7653 -148.5268 153.5676 54.5625
6.28192720 -77.2184 154.0243 -64.3132 -176.9233 -89.6616 -67.9094 -15.7389 -59.7282 -73.4721 -20.7910 -166.3537
6.31495180 -144.6781 146.2809 -170.3223 173.7694 87.5362 -82.1580 -6.6434 -60.2929 -72.3353 148.0102 -166.2233
6.34149560 -144.0654 158.0294 64.4782 -72.9194 110.4940 -88.0348 -12.9037 62.2128 -77.8263 150.6907 53.6470
6.36663440 -145.7815 165.8386 66.4189 -177.5772 97.2619 -88.2113 37.9701 -62.5366 -68.6314 149.5310 54.1810
6.39649860 -78.3330 151.0874 -71.1737 69.4050 59.0227 -85.6288 -6.5295 -64.7340 -149.4630 160.4870 59.5407
6.41745820 -88.6960 162.3400 64.4016 -81.1799 88.9685 -81.3959 -10.1244 -59.5589 -72.4232 149.2892 -168.1057
6.43895280 -78.4459 150.5971 -71.3840 69.6091 59.1453 -81.7217 156.4379 -65.3113 -146.3782 161.7743 60.4785
6.46493190 -144.4686 162.0623 66.0132 -73.0775 -71.8015 -74.4522 145.2144 -169.0029 -147.7637 160.6035 61.0290
6.48527230 -145.7373 159.5594 64.5117 -176.2418 -86.9323 -79.3283 152.9349 -65.3683 -149.6647 154.1295 -166.3444
6.50916560 -75.2912 150.2023 -169.1776 169.2925 100.2521 -71.2578 -6.4867 68.7664 -142.0957 158.4741 -167.3203
6.53419190 -144.5031 150.7111 -169.4716 170.6758 -85.0442 -85.3665 15.1934 -63.1708 -144.8109 158.9122 -164.3057
6.56332890 -145.4248 145.1193 -171.3440 176.2895 -87.2961 -64.5688 -17.6531 67.3760 -118.5141 15.2987 -166.3788
6.60004660 -146.4199 161.4645 64.1471 -179.7165 -89.8484 -79.6996 47.6988 -59.5973 -73.4082 157.8494 62.6277
6.63158530 -76.8440 154.3434 -61.2007 -60.7433 -66.3981 -67.2642 -19.6531 -61.1605 -88.4510 -0.4160 -165.1610
6.65294800 -76.9265 154.5078 -61.2121 -60.7885 114.0690 -67.7497 -15.8728 -60.9714 -73.4723 -20.6867 -166.3602
6.68467320 -77.8207 149.4424 -71.6461 69.3384 -122.4863 -91.0115 -7.2790 -64.2398 -85.1192 151.2496 -64.0074
6.70901460 -145.3162 165.1915 58.0550 68.6897 -139.5806 -141.8026 41.4576 -164.8231 -142.1195 -12.9868 59.9422
6.74986340 -144.5914 142.5719 -173.8971 173.4140 86.1853 -130.9136 10.5562 62.2267 -72.8506 151.2730 -167.8850
6.77837220 -143.2281 132.7157 -156.7012 -82.4921 101.5948 -67.0140 -26.9961 -67.8191 -100.8649 10.0908 -58.6845
6.80914290 -133.1897 156.9288 -65.8762 -62.8115 157.4182 -80.1583 -15.0848 -163.9073 -67.7147 148.8820 -56.9969
6.83766270 -77.0307 153.9364 -63.8935 -176.7339 -88.4928 -70.5018 -29.7016 -169.8183 -147.4488 154.8576 -168.5334
6.85894300 -145.7201 166.3370 66.5723 -176.4401 101.2815 -73.9942 -29.3549 -168.1434 -71.7897 148.6686 -166.4874
6.88099660 -144.5335 147.3987 -169.0998 172.3508 93.0848 -73.3568 -32.6707 -169.4460 -81.0513 151.8440 -65.0334
6.90789620 -76.7913 152.7265 -64.2047 -176.9712 92.0801 -76.3206 162.4247 62.2690 -149.2974 154.0322 -166.2908
6.93500100 -76.6700 154.1286 -60.9872 -60.0738 115.8685 -76.3289 -17.1642 -164.1899 -148.4383 154.2489 -168.7648
6.95857150 -79.3537 153.0977 -71.4646 69.4313 -122.2769 -76.7364 -13.2423 -60.9333 -149.5360 153.3923 -166.6329
6.98416970 -142.9670 132.7300 -163.2862 -82.6893 110.4127 -64.8716 -27.7671 -61.2274 -93.3795 4.9568 -163.9991
7.00542800 -146.3375 161.1993 63.7857 -179.9252 -89.8400 -81.5449 51.2009 -63.7804 -73.6872 157.8487 62.0318
7.02788070 -145.9022 163.0198 64.7843 119.6694 -69.9483 -142.2179 52.0809 -161.2990 -70.3620 157.4301 60.9652
7.05710940 -147.1994 156.3964 -126.5108 -69.5542 82.4163 -80.4604 -11.5788 -63.5953 -141.0383 154.9547 -57.7998
7.07881170 -78.6766 152.2091 -71.5869 69.4574 59.3735 -84.1398 -8.1436 63.1154 -80.4440 150.7568 -64.3286
7.09977030 -63.5146 149.0896 -55.0566 95.0082 102.0733 -64.1476 -29.6453 -169.1843 -76.8438 -7.2100 -55.6095
7.12297290 -144.4693 162.0762 66.0266 -73.0533 -71.8093 -74.2671 145.4838 -168.7243 -145.6151 162.0274 61.0330
7.14346670 -76.0382 153.8033 -125.2155 -69.1856 -96.4324 -79.9298 -3.2943 -61.1048 -155.8594 156.2889 -70.5371
7.18726860 -74.0742 141.6969 -169.8203 173.6012 89.5447 -80.9973 -17.1543 -163.7170 -82.8672 151.8013 -64.7240
7.21966320 -63.8192 147.0678 -55.0285 95.3594 -76.3512 -86.4168 -6.7815 -64.9199 -149.6488 160.4838 59.5149
7.25145280 -146.1973 150.2341 -134.6869 -68.8847 -86.6879 -139.3065 -7.7644 -159.0372 -67.6224 156.4974 78.0430
7.27703800 -143.8725 159.5798 64.3589 -73.9664 -71.8672 -81.9061 -26.4546 -167.2150 -75.2822 158.8462 56.2107
7.30731300 -76.5401 157.4298 67.6958 -173.8482 97.2297 -77.0548 -31.1818 -169.4101 -70.7784 151.1123 -56.1594
7.32830990 -147.0146 149.1383 -138.9585 -61.9019 100.2715 -67.9095 -27.5540 -65.7751 -96.5907 8.1064 -164.4819
7.36913330 -145.1411 145.9594 -171.7027 174.4827 -92.2409 -64.5068 -16.0013 67.6451 -73.5054 -20.2987 -166.8607
7.39398950 -145.0389 166.6170 68.7251 -169.5088 128.4959 -72.9315 -32.7146 -168.9506 -79.3481 158.1726 58.4496
7.41961630 -76.8175 154.1218 -60.9887 -59.5712 117.9427 -74.5657 -13.9953 68.2886 -150.0976 153.5720 -166.6134
7.45400530 -76.5346 159.7001 66.8155 -177.7614 96.6429 -66.9867 -20.6109 -164.8133 -74.6034 -18.5879 -163.1884
7.49182410 -144.5648 161.0799 55.0024 67.8923 44.2135 -125.5454 31.0385 -61.9588 -71.4120 152.8006 -165.1883
7.53758120 -76.8116 154.0423 -60.8894 -59.4650 -62.6464 -76.4181 -10.5876 68.4481 -146.6458 153.7174 56.2955
7.56701580 -146.3164 148.5089 -131.2300 -71.9769 -94.6557 -145.6128 -3.6662 62.3534 -70.5624 154.7837 -165.0654
7.58701940 -144.6656 164.9010 57.9382 69.8422 -136.7005 -135.0951 32.0612 62.1794 -70.5383 152.3225 -166.0194
7.61240840 -76.7826 153.9939 -60.9697 -60.0072 -64.5268 -75.3539 -32.1017 -170.0752 -70.7023 148.9099 -55.1774
7.63854430 -145.0326 166.4630 68.6637 -169.5035 -50.8795 -73.1281 -32.2407 -169.6254 -79.4547 158.2172 58.4747
7.66436510 -76.6094 152.1388 -64.7953 -177.1062 -91.5326 -75.3470 -34.2537 -170.7752 -79.7967 148.9939 -168.4633
7.71223840 -145.4978 144.7639 -136.0018 -73.3158 89.4116 -128.9615 -11.0107 -62.5124 -72.3203 155.7089 -163.4787
7.74377170 -144.3797 162.0091 65.8127 -73.1478 110.1771 -75.6424 158.3298 59.3587 -147.0877 154.4670 55.3917
7.76434300 -73.9648 146.0236 -168.9953 65.3647 -85.6721 -72.4465 155.5632 61.6812 -149.7478 154.2228 -166.2525
7.78849940 -73.0533 144.5006 -170.9958 65.0816 94.3010 -144.6746 143.7299 -169.5760 -149.9179 152.2392 -166.8969
7.81080560 -144.8012 163.3200 54.5964 68.2050 50.1746 -133.5367 18.2284 61.4863 -69.1886 152.5566 -57.1088
7.83567280 -78.4644 152.6203 -71.6107 69.4119 -122.3733 -68.6981 -14.4643 61.5184 -73.7974 -21.3045 -166.6006
7.85960920 -78.5748 151.4838 -71.5238 69.4482 -122.4435 -74.0905 -12.7176 -66.4204 -73.9165 -22.3015 -166.9665
7.88450500 -144.8734 160.7255 52.8933 68.3060 -129.9147 -130.4500 155.6056 -61.2076 -144.6875 161.8815 61.0720
7.90851690 -76.6979 153.9479 -60.9544 -60.8116 113.0728 -82.4265 -9.8800 62.2228 -73.3670 147.7235 -167.4376
7.93145750 -145.1627 164.7743 56.9270 68.5122 45.9676 -139.8497 38.9974 -164.3057 -74.8399 152.6537 -61.6860
7.97209170 -143.3651 166.2854 56.0777 69.0516 -137.1445 -85.2016 -5.5815 63.7251 -71.4430 152.5120 -165.0840
8.01383370 -145.7378 164.8932 66.0880 -176.1524 102.5891 -79.2280 -16.4936 -163.6554 -72.7053 147.4127 -165.4172
8.05946490 -76.7052 152.4770 -64.2138 -176.9664 -88.6248 -73.9111 161.3440 69.5173 -149.3259 153.9079 -166.3386
8.08406700 -70.8556 118.3969 -172.5721 -86.8605 104.8401 -132.4773 27.5233 -59.9149 -74.0292 153.4492 -58.4887
8.10645130 -147.2980 154.8461 -134.6652 -63.0065 -80.1390 -70.9796 -37.3553 -172.0674 -76.4455 149.1346 -167.2267
8.13490920 -143.5403 158.7334 -108.7104 -77.9571 -140.8045 -141.6562 -13.4672 62.1614 -82.3353 154.4568 -61.1510
8.16628080 -76.9576 154.9702 -60.5035 -59.6548 -63.8365 -70.5361 -30.2275 -169.2616 -148.5611 153.4889 -166.5680
8.18677690 -75.9626 152.3434 -167.0411 168.6843 106.0771 -67.3875 -21.4779 -166.6125 -135.8816 159.0199 -166.9870
8.20785970 -78.3680 151.6345 -71.4648 69.5415 59.1869 -72.0870 143.4633 -169.7082 -150.5042 152.0658 -166.9067
8.24171730 -76.3762 153.1279 -61.4086 -60.9704 113.2355 -74.1862 145.8129 -169.1079 -146.9234 154.2377 55.7788
8.26279390 -143.8159 161.9857 64.9963 -74.6180 -72.7190 -80.2977 -24.5075 -167.2431 -74.4416 150.3799 -65.7921
8.29114840 -144.5621 146.6374 -169.7058 173.1539 87.3250 -80.9100 -13.3106 -162.9676 -72.6117 147.9375 -165.8741
8.31156730 -76.3136 153.1883 -61.4266 -60.9724 -67.2051 -71.5596 142.6337 -169.9871 -150.2589 153.7037 -166.4109
8.36288620 -144.8017 164.1306 55.9445 69.1070 -133.2491 -138.5787 22.8280 60.5865 -69.4897 152.3757 -57.1221
8.38788540 -76.5802 152.9649 -64.3652 -176.9172 90.2815 -65.7739 -26.7821 -168.9192 -72.7230 -18.8384 -165.2592
8.43105580 -143.4276 165.6823 55.8669 68.7716 -137.6046 -86.6228 -3.7410 63.3831 -71.5790 152.7853 -164.9743
8.46552690 -147.1764 149.7599 -139.1390 -62.1307 101.1419 -62.7688 -35.3891 -171.9449 -90.9906 7.5527 -164.3886
8.49917130 -60.2233 138.4446 -55.7520 94.0068 100.0444 -129.6563 156.9040 -65.6437 -149.2437 154.1430 -166.2224
8.52017790 -144.8837 162.6981 64.9189 110.4627 108.3333 -138.2174 32.9439 61.8277 -73.1331 152.7451 -60.6645
8.54441830 -144.4122 161.3158 64.8784 -74.3412 109.7389 -65.9663 -26.0894 -168.7889 -70.4839 -20.7265 -165.8200
8.59229920 -78.4401 152.5942 -71.6328 69.3872 59.3488 -68.5590 -14.5039 61.4730 -73.7905 -21.0029 -168.0853
8.62138680 -76.3863 153.5679 -61.2861 -60.4692 115.3520 -65.7919 -27.1710 -168.2855 -72.8592 -18.6900 -165.2607
8.67543450 -144.9605 160.8122 53.2762 68.3766 -130.5495 -127.5664 152.2024 -63.8132 -72.5372 150.7828 53.1552
8.71143040 -142.3993 160.8728 -104.1502 -64.2511 -14.9378 -137.9576 -7.8621 62.0173 -72.7993 149.8654 -166.9841
8.73949660 -78.2018 151.5470 -71.9243 69.1713 59.6284 -75.7569 -32.5685 -169.6507 -75.4657 148.4749 53.2348
8.81700690 -143.9524 160.7748 64.2791 105.2811 -77.6643 -126.5641 32.5101 -60.2621 -71.9274 152.6437 -165.5328
8.83718380 -144.6718 164.9248 57.9343 69.7950 45.4725 -135.2163 32.0940 62.1608 -70.3223 150.9736 -164.8166
8.87916450 -144.2265 158.8131 -107.8246 -62.7050 -25.6395 -96.6538 -28.3223 -170.3612 -71.9540 150.7698 -168.1502
8.96993250 -143.9414 159.0390 63.9873 106.3631 104.4663 -127.4428 35.9579 -62.3007 -71.6593 152.5328 -165.6250
8.99630820 -144.9319 163.5365 65.0141 112.4833 109.6268 -140.0487 30.9600 59.1918 -71.9404 152.4447 -60.2319
9.04486030 -145.1738 159.2789 49.0764 64.9688 -128.2648 -143.5436 12.2249 61.8786 -77.4938 159.3343 56.7794
9.07401150 -144.5851 163.3425 65.2186 109.3586 -75.2626 -135.8763 36.1754 61.5757 -70.5899 152.1226 -166.1964
9.10238580 -144.3735 154.9606 40.5479 60.5934 -119.1163 -125.2705 7.4452 -62.7613 -77.6184 159.9054 56.8202
9.15131020 -76.3395 155.3143 52.5850 66.8262 -131.2271 -141.0740 8.1666 62.7206 -77.4168 159.4151 56.9767
9.17390960 -145.1674 164.1565 57.2599 69.2261 -136.8393 -139.9711 48.6544 -160.4836 -71.3178 151.5505 -167.1707
9.19468870 -74.6065 122.4505 -156.9210 -76.4916 -79.2057 -81.7780 -16.3490 71.0724 -73.4735 153.7178 -164.3693
9.22268890 -143.6709 148.0546 -158.0249 -94.7747 -73.3307 -70.6352 -38.5405 -170.5982 -75.3831 151.8216 -164.6738
9.24286970 -143.4210 167.5452 56.5156 69.0901 -137.3524 -80.7858 -8.7358 -58.7315 -71.1616 150.5844 -164.5896
9.30938320 -78.3030 162.7772 62.9741 72.3269 42.1797 -134.4770 21.9184 60.9119 -101.4693 -25.0185 -164.7684
9.35266740 -147.2125 150.8241 -138.2111 -61.9997 100.6671 -64.9793 -34.8971 -170.8623 -75.6884 -18.1492 -165.9412
9.38893570 -144.9548 161.7556 64.6697 111.2975 -66.7652 -138.5511 31.3955 62.0053 -74.5730 153.7332 -58.5187
9.41973620 -75.4444 146.1616 -131.6110 -70.5651 86.2537 -144.4582 -3.2856 63.1764 -69.9786 153.6207 -163.7832
9.48178120 -75.1977 135.4425 -159.7522 -84.3872 -71.8070 -76.8970 -24.7933 -59.4109 -73.6970 150.8512 -163.2258
9.55856010 -146.9974 149.6830 -138.8856 -61.9090 101.9164 -66.6528 -29.4217 -166.8710 -75.1730 -18.8422 -167.0141
9.59668400 -142.8866 130.1261 -174.2058 -85.7724 -64.6315 -149.7574 152.4206 -168.0063 -143.1257 151.7721 57.3691
9.68262950 -142.4730 161.9430 -104.2343 -64.3034 -14.6285 -132.1752 -12.2648 -164.2437 -72.9458 149.4288 -167.0399
9.70560200 -143.0480 139.7669 -162.4111 -78.3164 120.7901 -72.9856 -39.0452 -170.9262 -77.7261 -41.7966 -169.1476
9.75696040 -144.8468 162.8217 65.5330 108.7294 -77.2866 -139.5654 48.3923 -166.0334 -71.5376 151.6300 -167.2444
9.82206330 -143.1436 131.8386 -179.3590 -96.2501 103.2169 -146.9857 21.9166 62.7538 -78.2274 159.8367 57.8184
9.84291210 -74.8840 141.7933 -157.5331 -89.2983 -72.9431 -71.5010 -36.3488 -170.6057 -74.5038 152.6088 -164.1253
9.88693180 -73.6583 135.6549 -136.8165 -58.6592 116.9667 -73.4474 -18.1899 66.0727 -78.3750 -18.7476 -165.2180
9.94662890 -76.2709 158.2148 -105.0678 -78.3687 35.9577 -122.1965 -29.3100 -170.2954 -82.6873 154.0110 -59.7852
9.97386360 -129.6014 124.1026 -167.8127 79.3589 89.7350 -72.2161 -10.6530 67.9583 -157.7130 157.1490 -71.1074
10.01725810 -145.2008 161.9373 65.0851 109.6631 107.1464 -141.9727 48.4185 -160.6734 -75.9155 152.7217 -61.7295
10.09842290 -144.2322 158.6987 -107.8368 -62.7300 154.5944 -96.1269 -28.3538 -170.3695 -71.3168 148.9551 -167.2140
10.25295070 -144.3481 164.8727 48.5393 65.8551 59.0187 -80.3822 64.2830 57.8375 -67.4988 157.6603 60.3074
10.27879360 -143.9985 158.2625 63.8851 107.5954 -71.5214 -127.6000 34.8572 -62.2599 -71.5528 151.3845 -164.2036
10.32559190 -143.2067 157.2594 37.6928 64.0219 -111.7312 -81.1459 -19.9492 -165.5227 -65.6215 161.3324 29.7376
10.34976570 -144.6322 162.6951 64.9633 112.8190 -67.5395 -134.2370 27.9055 60.2432 -70.3118 151.2347 -164.1894
10.38281700 -143.5180 167.9219 56.0167 68.6361 44.6169 -74.9982 -12.1699 70.7456 -71.2968 150.5186 -164.4688
10.55818380 -74.1988 147.5224 -126.6435 -73.4098 -99.8761 -143.0008 -7.3069 -162.0443 -71.3141 154.0515 -162.7812
10.63443280 -75.8397 156.1210 -104.7725 -64.3113 -21.1806 -95.2732 -28.1273 -170.2942 -71.3103 148.9192 -167.2065
10.94008990 -72.6347 132.0227 -166.1426 -78.7390 123.4785 -146.0150 -44.9680 -173.2711 -148.9350 154.1422 -168.7120
11.09848440 -142.5001 123.5171 -153.4033 -66.7354 -76.8785 -133.0204 12.6193 -59.0766 -66.3422 157.4548 74.8832
11.19451330 -143.1436 169.4306 56.8011 69.5253 -137.0140 -78.4210 -13.3970 -161.1955 -70.9180 150.9363 -164.0244
11.31854700 -72.6823 124.9628 -174.6376 -86.7514 114.5489 -152.5346 -47.3885 -173.7016 -83.8445 157.7416 56.6737
11.58772270 -72.9004 124.1874 -174.3766 -86.4478 114.0879 -152.7964 -47.2004 -173.2535 -72.8738 148.7378 -54.9137
11.95937100 -144.2526 166.1347 48.0833 65.3555 59.1278 -79.8478 59.2157 54.3122 -61.3602 146.3347 55.7806
14.96184340 -142.8113 177.4342 55.1248 65.3855 -129.9238 -70.4371 -32.2190 -167.8487 -77.7912 159.8899 79.1583
18.23660120 -150.1789 68.7923 -178.9802 49.0527 -115.8154 54.1369 48.2699 -148.0736 -128.2388 154.3198 -62.5648
18.56261060 -144.6500 93.1105 -166.1553 89.1664 117.9771 67.7890 22.0523 -50.4500 -152.5223 152.9763 -168.5747
