# Supplementary material for: Exploiting Sequence-Dependent Rotamer Information in Global Optimization of Proteins
Source: J Phys Chem B. 2022 Oct 18;126(42):8381–90. doi: 10.1021/acs.jpcb.2c04647 (PMC9623586; doi:10.1021/acs.jpcb.2c04647)
Supplement: Supplementary file 2 — jp2c04647_si_002.zip [file jp2c04647_si_002.zip › TripeptideConformations/LYS_PRO_VAL_new.csv]

0.00000000 -71.4879 159.7431 66.3198 177.1113 -64.7505 -66.7285 -59.8986 151.5350 -138.0345 156.4648 -67.1183
0.29898318 -68.2315 141.5871 -166.7628 -175.2898 67.6036 67.0598 -57.9462 155.5482 -136.7158 156.5421 56.3489
0.35220793 -74.1361 156.3117 -65.4635 -177.6502 179.9867 179.9850 -59.0090 153.4208 -135.2730 156.3823 -66.3996
0.38667387 -71.6873 158.1933 67.3140 -179.7450 -179.5429 -179.9167 -59.9245 151.2530 -136.6797 156.3336 56.3699
0.42634643 -74.1484 156.3110 -65.4719 -177.6669 179.9954 179.9732 -58.8652 154.4631 -83.0562 -11.3986 -61.9972
0.48477757 -133.3402 158.2111 -66.0585 -176.4905 -179.8367 179.9636 -59.1871 154.5958 -83.0583 -11.4121 60.9360
0.56855592 -143.8251 143.9392 -167.6230 -175.9657 67.2079 66.7905 -58.1392 155.2914 -136.7628 156.5483 -66.7289
0.76920788 -132.0470 158.8637 -64.6204 -65.7032 -176.9363 -179.9432 -59.2926 153.4327 -135.2642 156.3879 -66.3595
0.80341231 -75.4618 156.9486 -59.8890 -61.2202 -174.8176 179.8694 -59.1243 153.4526 -135.2713 156.3804 -66.3950
0.82567927 -133.3541 158.1883 -66.0782 -176.4720 -179.8466 179.9750 -59.1837 154.4462 -76.0502 154.8216 -63.7855
0.85501626 -131.9277 158.8649 -64.5891 -65.6952 -176.9291 -179.9413 -59.1892 154.5846 -83.0709 -11.3930 60.9382
0.87667650 -67.5218 137.7976 -174.7509 -177.8425 175.2948 -70.5135 -60.8259 148.4209 -136.7421 156.4219 56.2866
1.00860426 -68.3238 139.6705 -170.0185 176.2807 66.0279 177.3074 -59.0819 153.1368 -135.8442 156.3821 56.6171
1.03369224 -71.5451 159.7676 66.1388 176.9505 -64.8603 -66.6539 -60.3729 153.4105 -134.9306 137.7790 -177.6676
1.09814279 -74.2284 156.3290 -65.1426 -174.2791 -64.8607 -177.3983 -59.0179 153.4696 -135.2787 156.3886 -66.3960
1.12487014 -133.4614 158.2834 -66.0398 -173.6033 -64.7724 -177.3579 -59.2927 153.4723 -135.2819 156.3968 56.7570
1.16448623 -73.9788 156.2535 -66.1444 179.1495 65.6739 177.0706 -59.0213 153.4293 -135.2756 156.3990 56.7202
1.19937728 -133.3648 158.2745 -66.0512 -173.6321 -64.7826 -177.3633 -59.1986 154.6519 -83.0534 -11.4442 -62.0040
1.22140009 -75.4796 156.9201 -59.9129 -61.2395 -174.8111 179.8678 -58.9858 154.3609 -76.0416 154.8077 59.2015
1.25851321 -74.3632 156.3659 -65.8837 -177.5702 176.5681 69.0064 -59.0073 153.4470 -135.2712 156.3774 -66.3973
1.27877503 -142.9694 142.6403 -170.4972 175.8644 65.8798 177.3145 -59.2584 153.2164 -135.8043 156.3960 -66.4577
1.30913220 -74.1643 156.3312 -65.2389 -177.6946 -176.6801 -68.8820 -58.8761 154.4658 -83.0631 -11.3924 60.9411
1.33242719 -74.3804 156.3771 -65.8814 -177.5661 176.5896 69.0183 -58.8635 154.5079 -83.0303 -11.3996 60.9408
1.36405128 -71.4214 158.0187 67.4232 179.6955 -176.2833 -69.4755 -59.9294 151.5071 -136.6151 156.3233 56.4019
1.38581529 -71.8176 158.3565 67.2633 -179.7263 -179.5809 -179.9065 -60.2237 153.3700 -133.3500 137.5742 -57.1117
1.43184869 -74.1174 156.1767 -65.4907 -177.6575 179.9877 179.9831 -58.3679 152.1059 -147.3835 147.6919 65.5375
1.48737691 -133.3682 158.0588 -66.0778 -176.4783 -179.8446 179.9739 -58.6902 152.2584 -147.3515 147.6902 65.5406
1.51699555 -74.2541 156.3239 -65.1735 -174.2840 -64.8677 -177.4015 -58.8791 154.3706 -76.0600 154.8519 -63.7793
1.54361297 -71.8370 158.3131 67.3724 -179.5939 -179.6182 -179.9121 -59.1886 151.5035 -147.7557 147.7067 -170.0069
1.56581685 -143.8178 143.9231 -167.6703 -175.9616 67.0557 66.7238 -58.4652 156.1816 -134.1875 137.8093 -177.5704
1.63550551 -75.3579 156.9785 -60.8326 -61.1958 -171.0338 -68.2142 -59.1026 153.4705 -135.2667 156.3770 -66.3932
1.67088874 -126.9863 158.5037 -62.2610 -62.7064 -62.1617 -176.4426 -59.5662 154.6650 -83.1156 -11.4143 -62.0009
1.69151578 -63.5792 124.1711 177.4371 66.5270 -179.2210 76.4285 -66.1392 151.3431 -84.3348 -10.9158 60.9317
1.71358748 -75.3759 156.9821 -60.8254 -61.1916 -171.0262 -68.2050 -58.9654 154.5360 -83.0470 -11.3862 60.9419
1.73571028 -133.5454 158.2083 -66.6407 -176.3805 176.6767 68.9307 -59.1765 154.4781 -76.0407 154.8119 59.1983
1.77400139 -75.5246 157.0350 -59.8767 -61.2143 -174.8188 179.8710 -59.3418 154.5551 -132.3192 137.5783 -177.3700
1.85066383 -131.9765 158.7042 -64.6223 -65.6976 -176.9262 -179.9426 -58.6919 152.2535 -147.3461 147.6919 65.5422
1.88348776 -75.4419 156.8001 -59.9072 -61.2277 -174.8138 179.8702 -58.4894 152.1583 -147.3765 147.6928 65.5392
1.94939291 -75.4833 156.9221 -59.9109 -61.2363 -174.8124 179.8700 -58.9559 154.3120 -75.6760 136.7222 -178.1356
1.97937020 -68.3732 157.0584 81.4827 -62.6709 -176.0610 179.3636 -60.7044 142.0720 -139.4647 155.9924 55.0498
2.02336342 -71.5057 158.3500 66.3214 179.8337 -67.1563 -176.8088 -60.4050 153.1356 -133.5804 137.6030 -177.4476
2.05312573 -75.3745 156.9501 -60.8513 -61.2100 -171.0285 -68.2108 -58.9651 154.3759 -76.0400 154.8075 -63.7842
2.07358626 -73.9732 156.0264 -65.3760 178.5565 63.5218 67.6922 -59.0913 153.4445 -135.2842 156.4007 -66.3979
2.11289522 -68.1551 136.9982 -170.0988 72.0971 -177.3083 -69.0511 -60.5253 153.4295 -135.6070 156.4214 -66.3966
2.13694363 -74.0346 156.3337 -66.1376 179.1469 65.6750 177.0695 -59.2393 154.5219 -132.3255 137.5939 -57.0145
2.15808877 -68.6172 139.1135 -170.6505 -179.6651 -65.8874 -177.2157 -59.2326 154.2808 -132.5811 137.5774 -57.0095
2.17906696 -68.3813 124.8990 -159.8339 -75.3813 -59.2434 179.6292 -58.4735 151.0618 -83.0217 -11.3540 60.8921
2.20157547 -74.2034 156.4078 -65.2295 -177.6865 -176.6923 -68.8824 -59.2369 154.5245 -132.3224 137.5796 -177.3708
2.22877601 -74.4184 156.4477 -65.8761 -177.5697 176.5710 69.0068 -59.2232 154.5444 -132.3218 137.5732 -177.3704
2.25623886 -142.9678 142.7450 -170.4615 175.7859 65.8415 177.3264 -59.4830 154.5243 -132.8699 137.5936 -177.3898
2.28339198 -133.6286 158.3131 -66.6169 -176.3792 176.6735 68.9286 -59.4987 154.5122 -132.3855 137.5767 -177.3656
2.31053598 -74.1296 156.1907 -65.2649 -177.6939 -176.6957 -68.8837 -58.3798 152.1111 -147.3846 147.6938 65.5393
2.33763130 -74.3460 156.2323 -65.9073 -177.5741 176.5736 69.0079 -58.3697 152.1435 -147.3786 147.6886 65.5386
2.36842233 -68.3773 139.1694 -170.7664 178.5235 176.8922 69.9325 -58.5980 151.8212 -147.5394 147.7184 -170.0067
2.39734908 -133.5580 158.0812 -66.6423 -176.3860 176.6768 68.9306 -58.6835 152.2927 -147.3469 147.6868 65.5416
2.41750668 -75.6649 156.8041 -58.0625 -57.7503 -60.4573 -176.6680 -59.5755 154.6184 -132.3305 137.5919 -177.3723
2.46411902 -133.5447 158.2071 -66.6449 -176.3829 176.6744 68.9289 -59.1471 154.4258 -75.6737 136.7261 -57.9531
2.49094697 -74.0014 156.0293 -65.3962 178.5649 63.5286 67.6894 -58.9436 154.3554 -76.0378 154.8426 -63.7794
2.51748025 -71.5869 158.1671 67.4935 179.8629 -176.3662 -69.4567 -59.2337 151.8601 -147.6489 147.6922 -170.0009
2.54724617 -127.2355 158.5809 -62.3521 -62.7512 -62.1697 -176.4574 -59.8885 154.5878 -132.3776 137.5969 -57.0092
2.59226503 -75.5710 156.4308 -58.3119 -57.8598 -58.4014 -67.1985 -59.2693 154.4525 -76.0524 154.8438 -63.7797
2.62622513 -68.1799 133.7880 -172.2651 -92.6067 166.6436 -169.8980 -62.8266 139.7544 -84.8692 -10.4272 60.9229
2.67666949 -75.5772 156.9841 -59.6353 -61.6051 -177.6577 69.9111 -59.3484 154.5596 -132.3153 137.5800 -177.3703
2.71480267 -75.3372 156.8301 -60.8499 -61.2031 -171.0310 -68.2122 -58.4696 152.1786 -147.3733 147.6892 65.5388
2.74755608 -73.7837 160.2809 74.3944 96.7341 -163.6567 169.6560 -60.0271 141.7386 -138.6915 156.1140 54.6170
2.78106112 -75.3769 156.9503 -60.8526 -61.2111 -171.0301 -68.2126 -58.9357 154.3256 -75.6789 136.7204 -178.1357
2.82031929 -132.2618 158.7862 -64.4553 -66.2287 179.9363 69.3460 -59.1652 154.3857 -75.6851 136.7338 -57.9524
2.84084112 -68.7108 157.5308 82.0797 -62.4040 -178.6753 70.2052 -60.7012 141.5376 -139.6583 155.9953 54.9186
2.87670267 -136.5289 158.9184 -67.1257 -89.3301 67.1304 66.0569 -58.5930 153.3244 -135.2723 156.3868 56.7434
2.91228615 -77.8123 157.6273 -57.5800 -60.9942 88.8951 177.4327 -59.1858 153.4607 -135.2821 156.3797 56.7245
2.93852563 -67.6278 137.6380 -174.7965 -178.7236 175.7971 -70.5871 -60.5770 151.6875 -75.4078 -23.9342 -165.6590
2.96024085 -68.5597 136.5411 -167.7488 69.1756 60.7733 66.0704 -60.8362 155.6590 -82.9919 -11.4170 60.9413
2.99407563 -74.1932 156.3370 -65.2639 -177.6873 -176.6980 -68.8835 -58.8792 154.4685 -72.4569 145.6713 67.9153
3.01447848 -66.5970 124.9084 -177.5401 -101.5270 -178.7213 -68.6062 -64.5689 144.1479 -85.4466 -10.2085 60.9364
3.03721063 -74.2658 156.3447 -65.1560 -174.3047 -64.8680 -177.4065 -58.9584 154.9018 -75.0654 -23.9596 -165.6618
3.07100050 -68.7950 157.6174 81.3619 -62.6519 -175.5923 179.6182 -60.8671 150.2632 -134.4466 137.5110 -57.5283
3.10284668 -73.9897 156.2316 -66.1679 179.0916 65.6536 177.0919 -58.9796 154.6992 -75.6220 -32.6281 -177.9652
3.12537367 -69.7964 155.5739 62.3275 177.4283 -103.2491 64.1317 -60.1047 149.1954 -139.5817 156.3213 -67.6131
3.14800282 -75.6081 156.5385 -58.3031 -57.8473 -58.3992 -67.2068 -59.6204 154.6242 -132.3237 137.5982 -57.0148
3.17337412 -74.1715 156.3344 -65.2415 -177.6955 -176.6836 -68.8833 -58.9723 154.7264 -75.5843 -32.6038 -57.7406
3.19688881 -74.3886 156.3818 -65.8804 -177.5642 176.5913 69.0190 -58.9594 154.7673 -75.5617 -32.6012 -57.7409
3.22165204 -74.0074 156.0365 -65.3885 178.5761 63.5431 67.6946 -58.9127 154.3033 -75.6542 136.7630 -178.1371
3.24631346 -143.0966 142.0879 -170.7166 -179.3774 -62.2042 -66.2902 -59.3920 154.2958 -132.6398 137.5877 -177.3691
3.27480482 -68.2760 137.1891 -169.2922 72.1747 179.2617 -178.8536 -60.4859 155.6660 -75.0244 -23.9620 -165.6567
3.29812436 -136.4785 158.8737 -67.1131 -89.3387 67.1432 66.0514 -58.4617 154.3130 -76.0578 154.8091 59.1979
3.32149405 -132.5033 157.9587 -65.6643 -179.8869 64.0976 67.6247 -59.2376 154.4311 -75.6562 136.7607 -57.9540
3.39210517 -130.0567 158.9950 -62.4648 -83.1002 71.5582 172.1037 -59.0872 153.4212 -135.2634 156.3916 56.7512
3.43544233 -132.2566 158.7947 -64.4545 -66.2287 179.9404 69.3466 -59.1969 154.5695 -72.4986 145.6752 -167.8756
3.46889819 -75.5609 156.8907 -59.6650 -61.6242 -177.6477 69.9125 -58.9985 154.5013 -72.4714 145.6744 67.9153
3.49932889 -136.9746 123.1371 -158.9660 -74.4722 -60.0480 -179.7708 -59.0127 151.0315 -133.4538 137.7382 -177.8527
3.53363322 -127.0019 158.5004 -62.2724 -62.7121 -62.1611 -176.4439 -59.6630 154.9275 -75.6214 -32.6292 -57.7417
3.56896449 -63.5662 124.0824 177.4111 66.4712 -179.2468 76.4447 -66.2641 151.8606 -76.1125 -32.6022 -57.7325
3.59466402 -63.6056 124.0857 177.3970 66.4592 -179.1998 76.3986 -66.2239 152.0651 -75.3638 -23.8595 -165.6379
3.61934173 -132.2348 158.8158 -64.4297 -66.2325 179.9313 69.3367 -59.2945 154.8459 -75.5898 -32.6144 -57.7412
3.64869831 -75.5363 156.8937 -59.6495 -61.6310 -177.6604 69.9016 -59.0911 154.7632 -75.5909 -32.6046 -57.7401
3.68441027 -88.3110 158.3885 -84.8803 64.6358 59.5638 67.5580 -58.8726 153.3930 -135.2115 156.3777 56.7349
3.75322073 -88.3153 158.3809 -84.8761 64.6495 59.5510 67.5380 -58.7327 154.4024 -83.0304 -11.4156 60.9397
3.81530436 -75.3603 156.3937 -65.3587 -172.6329 -62.2855 -68.2646 -58.9215 154.5933 -72.4692 145.6887 67.9159
3.83722405 -74.0270 156.0536 -65.3923 178.5708 63.5348 67.6899 -58.9480 154.4947 -72.4582 145.6938 67.9218
3.86730903 -77.0179 157.4982 -59.7905 -60.9063 89.7326 72.2390 -59.1248 153.4629 -135.2766 156.3760 56.7248
3.90891346 -67.4041 122.3879 -159.9974 -69.8961 -168.9590 179.9141 -61.7203 148.9831 -133.3262 137.6457 -57.3804
3.93400041 -133.1577 158.2597 -65.9817 -172.5845 -61.5548 -67.1562 -59.2772 155.1042 -75.0577 -23.9621 69.9876
3.95884377 -136.4841 158.7737 -67.1287 -89.3289 67.1438 66.0495 -57.9809 152.1175 -147.3593 147.6949 -170.0055
3.98432941 -75.3315 156.4003 -65.3208 -172.6122 -62.2553 -68.2585 -59.0064 154.8800 -75.5437 -32.6203 -57.7425
4.02021544 -73.9959 156.0217 -65.3760 178.5276 63.5340 67.7096 -59.0465 154.7107 -75.6373 -32.6309 -57.7408
4.04222665 -83.5045 158.2725 -85.4924 65.7466 62.5283 175.7220 -59.0353 154.4453 -132.2876 137.5657 -177.3688
4.06413685 -68.5520 137.0607 -168.1365 69.5110 64.4862 176.3511 -60.6931 155.7693 -75.5605 -32.5859 -57.7394
4.08603291 -74.2206 156.2496 -64.6869 -171.6453 -66.2735 91.5222 -58.8971 154.8294 -83.0970 -11.4799 60.9337
4.12306260 -132.4778 157.9635 -65.6457 -179.9321 64.0925 67.6405 -59.3705 154.8412 -75.6344 -32.6402 -57.7422
4.14601679 -73.7442 155.8548 -67.1036 176.1191 64.8860 -93.6987 -59.0282 153.7128 -135.2646 156.4292 -66.3681
4.17509367 -68.9957 138.7042 -170.6135 -177.3055 -66.1506 93.0688 -58.7418 154.7065 -82.8832 -11.4304 60.9451
4.20246672 -69.9257 155.7164 62.1848 177.2524 -103.3561 63.9209 -60.6671 151.7586 -136.2440 137.7061 -57.6315
4.22386969 -73.7349 155.7633 -67.1634 176.0026 64.7750 -93.7254 -58.9337 154.6077 -83.2747 -11.4441 -62.0025
4.27717205 -68.3728 134.8780 -168.4800 93.9820 -61.6076 -177.5456 -59.9668 155.6551 -83.0407 -11.4044 60.9430
4.32048210 -142.3648 141.5576 -171.1666 -177.7280 -65.8585 93.1173 -59.0243 153.0915 -135.5430 156.3806 -66.4150
4.36396640 -131.5052 157.6760 -67.7208 177.3388 64.6786 -94.4999 -59.2505 154.6784 -83.2946 -11.4528 60.9300
4.43848144 -74.2522 156.2764 -64.6940 -171.6133 -66.2601 91.5112 -58.8985 154.6674 -76.1415 154.9248 -63.7733
4.46233321 -74.0622 158.1882 -86.2677 63.7180 -89.1330 -176.7013 -58.4563 154.2318 -83.0516 -11.3745 -61.9934
4.51715174 -70.0948 156.0412 61.8223 176.4104 -104.5587 63.6557 -59.3589 151.8877 -148.5242 147.8549 65.6020
4.56718139 -73.7813 155.8306 -67.1354 176.0832 64.8564 -93.7320 -58.9150 154.4720 -76.2216 154.9397 -63.7704
4.59864082 -73.7277 160.6852 57.3969 74.1357 174.4239 -70.5893 -61.0914 147.9000 -148.5024 147.7304 -170.0201
4.64548609 -76.8320 157.2688 -81.4791 65.1779 170.0136 68.0280 -58.6058 154.2821 -72.4779 145.6651 67.9138
4.66667027 -73.5781 155.3239 -65.5112 -177.6666 179.9808 179.9958 -55.9265 139.7461 48.8898 28.7041 -155.7568
4.73997402 -127.6742 156.8190 -67.2470 92.3296 -177.2555 -68.8736 -59.3973 154.4709 -132.3769 137.5758 -177.3671
4.82606848 -68.5746 136.5680 -167.7266 69.1728 60.7729 66.0694 -60.9154 155.9117 -75.5505 -32.5957 -57.7401
4.85331381 -127.5095 156.5878 -67.3285 92.2636 -177.3028 -68.8841 -58.5729 152.2084 -147.3596 147.6868 65.5381
4.89093204 -68.4490 139.4742 -170.1882 173.4033 66.4476 -92.4781 -59.4827 154.6808 -132.7568 137.5792 -57.0359
4.93610822 -76.6690 157.4165 -82.9759 64.6564 176.0247 -70.4593 -58.6762 154.5488 -75.5770 -32.5985 -57.7399
4.96605956 -67.6235 122.7672 -160.1005 -70.7644 -168.9713 179.7605 -60.4859 149.4414 -75.4417 -23.8781 -165.6274
4.99699572 -74.2971 156.4043 -64.6398 -171.5844 -66.1833 91.5625 -59.2073 154.8799 -132.3089 137.6020 -177.3817
5.02122141 -68.4409 139.3480 -170.3167 173.3192 66.4205 -92.4218 -58.6863 152.7811 -147.4213 147.6900 65.5444
5.04538407 -74.2515 156.4266 -65.1230 -174.2854 -64.8602 -177.4054 -59.6665 154.8920 65.0511 133.5629 -171.6043
5.07065278 -72.5345 158.6059 65.7955 174.1368 66.3573 -92.0373 -60.2638 153.6897 -133.1728 137.5829 -177.4091
5.10364845 -74.2353 156.2053 -64.6885 -171.5962 -66.2193 91.5596 -58.4112 152.6953 -147.2641 147.6966 65.5376
5.13763334 -68.3663 134.8714 -168.4886 93.9729 -61.6517 -177.5109 -60.2780 155.0195 -132.7745 137.6011 -56.9857
5.17335805 -75.0930 157.8798 -83.6471 63.9502 -89.2360 -72.2564 -58.6679 153.2504 -135.2462 156.3718 -66.4148
5.22140501 -72.5167 158.4919 65.8758 174.2398 66.3482 -92.0805 -59.2912 151.7364 -147.7097 147.7093 65.5346
5.24783021 -142.8023 142.4570 -170.7285 173.0387 66.0660 -92.2487 -58.9449 153.0255 -147.3705 147.6902 65.5510
5.27535575 -67.9594 123.8199 -158.6249 -72.2098 -165.5212 -66.8794 -58.7944 149.1071 -147.7834 147.7215 -170.0337
5.30450165 -73.7919 155.8399 -67.1332 176.0878 64.8655 -93.7423 -58.8863 154.3922 -75.8554 136.8458 -178.1359
5.34731102 -129.9034 159.0039 -62.4266 -83.0423 71.6633 172.0875 -59.0760 154.8173 -75.6009 -32.6163 -57.7415
5.41635985 -142.3172 141.4689 -171.2587 -177.7518 -65.8369 93.1251 -58.4270 152.2399 -147.4369 147.6911 65.5404
5.45961076 -74.0301 158.0422 -86.2728 63.7005 -89.1197 -176.6978 -57.9518 151.8244 -147.4001 147.6861 65.5336
5.48298385 -142.3184 141.6026 -171.1795 -177.7572 -65.8311 93.1183 -58.8547 154.6274 -75.5296 136.6744 -57.9565
5.61701346 -88.3404 158.3841 -84.8703 64.6553 59.5448 67.5322 -58.8294 154.6650 -75.5601 -32.6130 -57.7412
5.71750515 -74.1877 154.9085 -62.1169 -70.0094 -99.5837 68.9248 -59.2971 153.5167 -135.2547 156.4133 -66.3852
5.78726269 -74.2768 156.2904 -64.7057 -171.6237 -66.2814 91.5067 -58.9078 154.7673 -72.5938 145.7682 67.9307
5.81364655 -77.0403 157.5059 -59.7923 -60.9063 89.7514 72.2352 -59.0907 154.8238 -75.5698 -32.5997 -57.7406
5.86305821 -68.4641 139.5757 -170.1199 173.4045 66.5829 -92.3713 -59.2031 155.5558 -75.4383 -32.6084 -57.7440
5.95370064 -74.2470 156.2644 -64.6907 -171.6514 -66.2850 91.5124 -58.9751 155.1611 -75.1410 -23.9813 -165.6707
6.04172534 -69.0093 138.7161 -170.5859 -177.2989 -66.1445 93.0661 -58.8229 154.9613 -75.4864 -32.5841 -57.7418
6.08388692 -73.7423 155.7661 -67.1647 176.0022 64.7714 -93.7239 -59.0280 154.8475 -75.7474 -32.6606 -57.7378
6.13365949 -74.2250 154.9298 -62.1274 -70.0208 -99.6635 68.9062 -59.1508 154.3705 -76.0945 154.8735 59.2105
6.24976444 -75.0654 157.7533 -83.6740 63.9538 -89.2256 -72.2496 -57.9966 151.8373 -147.3991 147.6909 65.5350
6.32792173 -74.0681 158.1916 -86.2699 63.7178 -89.1326 -176.7022 -58.5545 154.4973 -75.5665 -32.5911 -57.7400
6.42986071 -68.7178 128.9575 -161.6925 -79.6308 -65.5464 92.2954 -55.6694 156.1038 -146.5959 147.7487 -169.9229
6.62356062 -132.8002 157.1588 -59.6120 -66.5534 -98.0617 69.5725 -59.9157 154.5768 -132.3810 137.6130 -177.3723
6.69055659 -74.2494 154.9971 -62.0849 -69.9898 -99.5840 68.9259 -59.5164 154.5930 -132.3138 137.6121 -57.0180
6.73500974 -132.7415 156.9322 -59.6435 -66.5779 -98.1071 69.5544 -59.1065 152.4153 -147.3227 147.7096 65.5457
6.79646133 -74.1834 154.8071 -62.1661 -70.0471 -99.6671 68.9004 -58.6646 152.2437 -147.3538 147.7126 65.5422
6.86678998 -74.2402 154.9485 -62.0947 -69.9934 -99.6688 68.9138 -59.1196 154.3039 -75.7235 136.7946 -178.1362
7.00267537 -83.7538 156.1020 -71.4254 86.8650 92.2603 -69.7725 -59.0237 153.6595 -135.1743 156.3879 -66.3536
7.06067358 -83.7977 156.0805 -71.3422 86.9230 92.1865 -69.8029 -58.9026 154.6560 -82.9907 -11.4645 60.9366
7.31657828 -68.1626 132.6919 -171.2926 -92.1705 -98.5961 68.2007 -60.9970 148.0173 -83.2608 -11.1764 60.9588
7.41724177 -132.7159 157.0743 -59.6139 -66.5594 -98.0995 69.5615 -59.5918 154.6486 -72.5367 145.7164 -167.8628
7.66944192 -74.2134 154.9192 -62.1612 -70.0698 -99.8003 68.8485 -59.2500 154.6784 -75.7216 -32.6515 -57.7387
7.97039894 -83.8639 156.1755 -71.4053 86.8682 92.2438 -69.7828 -59.2388 154.6801 -132.2772 137.5769 -177.3751
8.36111305 -138.5691 158.9202 -65.6141 -66.4291 179.3452 -69.8990 -59.0058 152.4563 -131.5008 56.4224 51.4682
8.55723630 -131.2453 156.9371 -66.5368 91.0339 93.6927 -69.4937 -59.2193 155.1011 -75.0847 -23.9723 -165.6705
