# Supplementary material for: Exploiting Sequence-Dependent Rotamer Information in Global Optimization of Proteins
Source: J Phys Chem B. 2022 Oct 18;126(42):8381–90. doi: 10.1021/acs.jpcb.2c04647 (PMC9623586; doi:10.1021/acs.jpcb.2c04647)
Supplement: Supplementary file 2 — jp2c04647_si_002.zip [file jp2c04647_si_002.zip › TripeptideConformations/ASP_HIP_ASP_new.csv]

0.00000000 -88.2221 -0.9432 57.0952 -173.0439 -145.3430 157.7674 63.6755 -80.5457 -75.0314 154.2370 53.1362 105.3768
0.44549640 -88.1130 -1.1985 57.0707 7.8698 -145.7115 158.3621 64.1631 -80.5574 -74.6229 145.7115 -171.5116 -152.7583
0.62019260 -88.4783 -0.8307 57.0935 -173.1029 -145.7328 158.4103 63.9146 -80.7425 -75.9681 152.7724 -48.2949 -79.9109
0.78609030 -88.0886 -2.3699 56.8729 -173.1182 -147.5273 164.6983 66.6301 -81.2217 -143.6645 158.9731 -168.2840 -162.1753
0.93442680 -73.2985 -8.9649 56.4800 8.2286 -131.3954 13.1931 63.2279 -83.5796 -75.5970 156.5524 -167.8964 -160.3579
0.98822010 -88.2166 -1.1864 57.0493 -173.0573 -145.8610 158.9516 64.2386 -80.6981 -89.3723 160.3011 51.0659 -7.2918
1.08047960 -75.4387 -12.6904 51.7581 -99.2672 -145.0295 157.3451 63.9351 -85.3695 -75.0747 145.5227 -171.5413 29.2428
1.26771700 -75.7224 -12.3421 51.7841 79.7271 -144.9901 157.4707 63.6193 -85.5843 -76.2061 152.5527 -48.2732 -80.2535
1.28954780 -86.5842 -3.9180 56.2519 5.9906 -137.1719 15.2321 63.3611 -86.5241 -142.1549 159.8196 -167.9190 19.2848
1.32062750 -67.3806 -16.2966 50.2801 79.1199 -132.6968 17.3644 61.7424 -89.1017 -75.8766 156.6744 -168.0101 -160.1758
1.37068800 -75.0589 -14.1504 51.6048 80.7395 -147.3477 164.4422 67.0782 -86.2407 -143.7013 159.0239 -168.2905 -162.1707
1.61074880 -75.4795 -12.7612 51.7738 80.0668 -145.3168 158.2580 64.1374 -85.7519 -90.6469 160.5368 51.1250 173.6868
1.80342210 -73.6837 -18.3245 51.4079 86.9333 -138.3485 155.6258 -71.9720 88.7418 -72.0481 156.1810 53.1487 104.6980
1.92963550 -78.4668 -5.4104 56.8207 7.3766 -134.3448 14.6684 62.5136 -85.5839 -119.8666 158.1995 -49.9809 -74.6333
2.05899690 -92.5346 -0.8330 55.7605 12.8586 -133.1332 155.3728 -69.8653 83.4077 -72.0751 156.2092 53.1737 -76.6298
2.15377250 -74.4057 -18.1440 51.3195 -92.8833 -138.8524 157.4801 -71.8584 89.0864 -147.4912 161.3512 51.9001 88.4064
2.21664580 -127.6340 1.0840 56.3495 8.8018 -143.0851 9.5326 63.9573 -88.5432 -73.9928 156.0381 53.2085 106.6608
2.24096920 -73.5466 -18.6257 51.3460 86.9814 -138.3205 155.2015 -71.5565 88.6856 -145.5922 158.4298 -168.4283 19.7519
2.30796280 -98.7246 11.9550 56.5926 4.4741 -138.7718 163.8930 63.6074 84.1075 -70.5459 158.7986 53.2739 104.2025
2.35933310 -93.6302 -0.3502 55.7654 -169.3850 -133.8792 156.3325 -69.6895 83.6681 -148.3713 161.4258 51.4422 -94.1319
2.38121800 -67.9150 -20.0489 48.9770 -96.7069 -127.3497 18.6430 -71.1102 85.9586 -76.3852 156.7669 -167.8760 21.3752
2.43645010 -76.2362 -11.9637 54.7285 -171.1190 -109.9878 4.9155 -69.6972 77.3650 -75.2649 156.7095 -166.7698 -161.7865
2.49613480 -92.5947 -0.9510 55.7324 -169.3866 -133.0870 155.0415 -69.6387 83.3873 -145.4962 158.4257 -168.4100 19.7170
2.56062990 -92.4141 -0.9042 55.7566 12.8005 -133.1585 154.7339 -69.7337 83.2965 -73.5445 155.6430 -168.3588 -159.8891
2.74054370 -92.8007 -0.7068 55.7443 -169.3785 -133.4489 155.3004 -69.7433 83.4427 -72.8920 155.1130 -48.2762 100.4027
2.76428280 -73.6323 -18.5164 51.3333 -92.9165 -138.4416 155.8355 -71.5830 88.7491 -140.6453 168.2516 53.2794 -171.3760
2.82155740 -73.7056 -18.3255 51.4052 86.9219 -138.3419 155.5654 -71.9377 88.6643 -83.5187 161.6659 51.1426 -7.6052
2.84177120 -68.4922 -37.8973 177.4239 -101.5733 -153.2350 158.2262 55.3233 -94.2406 -75.1503 154.0323 -168.6950 -158.9902
2.91991020 -71.5848 149.6907 52.6549 103.0463 -150.5045 166.0770 60.6295 84.7177 -69.6904 158.9649 53.2918 104.1404
2.97805200 -98.9411 12.1063 56.6023 -176.0407 -139.2186 164.1182 63.9504 84.4397 -71.1788 158.6802 -48.3443 100.3004
3.01433870 -92.7577 -0.8257 55.7244 12.8269 -133.3096 155.5822 -69.6174 83.4602 -140.7111 168.2812 53.2226 -171.0542
3.04240570 -68.7148 -37.9028 177.4515 79.2042 -153.4746 159.0419 55.5315 -94.3163 -74.5586 154.0518 -48.3159 100.3491
3.06689090 -80.3953 -5.7121 55.0571 99.3607 -138.8878 163.7066 64.2029 83.6933 -70.8881 158.7232 -48.3386 100.0775
3.12955550 -70.7238 -13.2166 55.5780 -171.1540 -89.1328 -8.4217 -74.6112 64.9962 -82.5802 154.8057 -53.6196 165.1067
3.21587240 -67.2104 -11.3324 53.0999 88.0861 -64.2032 -31.7607 179.1835 -89.0502 -103.1306 156.8880 -52.1037 -22.9210
3.27004750 -98.4343 11.3920 56.5710 -176.0316 -139.0487 165.0154 64.9548 86.3955 -79.2133 164.5902 51.6145 174.0270
3.30484130 -96.0879 0.4257 55.7468 12.4945 -134.1439 156.8839 -70.1712 83.8158 -127.7676 156.7359 -49.3450 -82.3852
3.34270020 -72.1352 147.4576 -48.3303 -79.1091 -149.7429 165.8121 60.9973 84.7879 -69.8941 158.9784 53.2570 -76.8575
3.39866330 -109.1273 -6.1352 55.6347 -172.8777 -84.9714 -9.1199 -78.5793 56.3509 -148.6426 161.7458 51.1197 -93.6751
3.42168090 -65.6872 137.4678 50.9799 106.3528 -153.6277 158.8172 57.0921 -87.0560 -74.0996 155.0136 53.1842 -76.2800
3.45730070 -118.0940 9.0841 56.7941 7.6976 -68.1452 -31.7732 -174.9936 -93.6345 -136.7995 156.5086 -52.5356 -87.9405
3.49695550 56.4443 24.6052 -45.0907 -64.0934 -68.4674 -37.1949 -179.6054 -95.7473 -153.9146 161.8532 47.9798 85.4764
3.56805780 -72.9414 140.6752 -171.7708 26.6197 -149.5358 162.4424 63.5689 84.9224 -69.8024 158.9972 53.2789 104.0607
3.59623050 57.8611 15.7024 -44.8126 117.5126 -80.2452 -17.1282 41.8250 71.9010 -155.1032 161.1505 48.6709 89.8576
3.63336160 -78.9906 -10.6088 -48.2209 -78.7355 -146.9736 165.3826 61.7639 84.6378 -70.2926 158.8097 -48.3141 99.9557
3.68133940 -67.0299 -15.9528 49.8008 -114.7751 -85.3582 -10.0726 -80.5129 56.6886 -82.7889 154.7625 -53.1804 -19.4451
3.71936870 -65.0024 134.5686 -48.7276 -81.3987 -152.3845 158.4969 58.1438 -86.1529 -74.4100 154.9243 53.1499 -76.2027
3.75727870 -66.9147 -16.6784 48.7496 -101.2731 -120.1088 9.8380 -75.4251 81.8857 -91.7330 156.8180 -55.4424 -15.0333
3.80073790 -72.0760 147.3852 -48.3184 -79.1203 -149.7479 165.5364 61.2688 85.1795 -71.2056 159.0629 -167.8790 -161.7275
3.83725280 -70.9730 -29.0198 -177.7022 71.6362 -150.0116 166.4245 60.4386 83.1583 -69.5093 159.0841 -48.3584 -80.8901
3.86441390 -76.3345 -13.1362 53.7783 92.1067 -145.6318 155.6174 -164.7670 -89.1066 -68.9379 156.4483 -168.3418 21.3496
3.89362730 -71.5971 149.4437 52.6271 -78.5184 -150.4027 167.2381 61.5428 86.7599 -77.7081 164.7241 51.6868 -6.6529
3.91431360 -78.8800 -10.8255 -48.2380 -78.7598 -146.6229 166.2514 62.6037 86.6123 -78.0460 164.6786 51.6324 -6.6467
3.94161650 -145.0515 142.8485 -171.7628 -157.0965 -151.4385 163.2305 62.3324 85.0354 -69.3783 159.1049 53.2585 104.0050
3.98486360 -73.2663 154.8138 53.2435 101.4811 -145.4967 154.6682 -164.6074 -88.0670 -68.5121 158.6454 51.7230 91.8770
4.01317250 -65.7749 125.6929 -174.0816 16.2456 -150.0475 156.7057 62.8806 -82.8846 -74.7436 152.8017 -48.2420 -80.8021
4.03337360 -72.8686 140.5771 -171.8249 26.5992 -149.5616 162.1876 63.8711 85.3516 -71.0698 158.9943 -167.9237 -161.6202
4.06828070 -148.3141 161.6357 51.0267 -98.2667 -146.7231 165.4506 62.1086 84.2434 -70.2195 158.6337 -48.3191 -80.8488
4.09400810 -76.4795 -13.0056 53.7687 -88.0993 -145.8436 155.8476 -165.1184 -89.2833 -68.2600 156.2294 -48.5227 99.1915
4.13297060 -123.8257 -7.4754 55.3015 10.3210 -91.2773 -24.0245 -78.4037 62.0516 -82.4329 156.6376 52.6395 -77.2599
4.19004930 -65.0040 134.5248 -48.7107 99.3299 -152.4480 158.2946 58.2381 -86.1857 -75.5886 153.1474 -168.9329 -158.4511
4.21335320 -132.9376 3.0998 55.0066 12.0518 -124.6457 -3.4452 -76.6556 81.8800 -76.1730 156.2727 53.0244 -75.6576
4.23443310 -116.4978 -8.0230 54.9158 9.0049 -91.3763 -9.4796 -77.6358 63.8677 -142.9751 168.7231 52.7631 -171.0536
4.29175170 -148.3765 161.8490 51.1783 84.2112 -146.0105 166.2466 63.0739 86.2574 -78.2180 164.6157 51.6706 -6.7049
4.31217520 -72.1533 147.1977 -48.3380 -79.0947 -149.6398 167.0149 61.9557 86.8665 -78.0425 164.7505 51.6319 -6.6222
4.33403680 -64.2319 -18.7951 -174.3232 67.1092 -63.3623 -31.0682 178.8798 -89.5897 -102.7761 156.9947 -52.0642 -24.0543
4.39259440 57.6655 18.3341 -45.0813 -63.4016 -138.4617 156.1294 -65.7233 87.0903 -73.1297 155.2173 -48.2934 -80.0635
4.41672410 52.3800 38.0241 -165.0776 24.4336 -71.7050 -38.1891 -178.6906 -95.6713 -154.6088 160.9869 48.4439 86.0852
4.46435850 -79.3327 -12.3183 -48.3149 -78.6660 -146.2701 -174.3972 71.3975 95.4917 -54.7754 153.2667 53.6525 177.2926
4.50509530 -142.5262 168.0120 52.4638 16.6569 -146.0639 164.9279 62.2313 84.4157 -71.3532 158.9748 -167.9255 -161.6347
4.53429200 -73.1724 154.6724 53.2429 -79.9627 -145.7721 155.9918 -164.5777 -89.5076 -68.9284 156.4082 -168.3864 21.4256
4.56094380 -128.3809 154.9513 -49.1533 102.0138 -146.6592 164.9397 62.1853 84.6623 -71.4292 159.0246 -167.8877 19.8813
4.59642730 -73.4095 -18.5673 50.4831 -94.5004 -133.0558 70.3048 -72.0784 87.1420 -68.0235 155.6994 55.3979 103.8027
4.62035490 59.0580 12.8674 -44.8336 117.3611 -128.9323 11.3983 -65.0645 85.6887 -72.9037 156.0613 52.4159 -74.5723
4.64973930 -72.3609 -13.2865 55.0297 5.1444 -99.4785 0.5558 63.1777 86.4400 -75.4878 156.7245 -167.0395 20.2660
4.67831140 59.0096 12.6619 -44.9684 118.3555 -130.9794 17.5424 -64.1015 86.3821 -149.3628 160.6548 51.4434 -89.2080
4.70541990 56.4978 24.3963 -45.0662 -63.9186 -71.1467 -36.5292 -176.5642 -87.1263 -105.5166 154.4363 -51.5260 -22.2106
4.74811280 57.6287 18.4780 -45.1057 -63.3858 -138.1585 156.2745 -65.9176 86.9707 -83.7180 161.8160 51.1795 -7.2702
4.77521460 -148.4964 161.9413 51.0223 -98.2928 -145.6955 156.5177 -165.1313 -89.9268 -67.8819 156.0093 -48.5155 -81.6033
4.79851240 -76.3111 -13.1573 53.7505 -88.1425 -145.1006 153.5040 -170.6302 73.0083 -71.8045 156.7814 51.6961 97.4563
4.83162110 -70.6971 -30.8785 -178.4707 72.6127 -149.1681 -172.9994 69.6964 94.2436 -54.8351 153.6007 53.7870 -2.5969
4.86248350 53.7825 29.9590 -163.3610 -155.0160 -84.9195 -17.9328 42.0370 72.1756 -155.9486 160.3672 48.9660 -91.3121
4.89048360 -71.5426 143.8496 -48.3769 101.6812 -149.5470 -172.6147 69.6523 95.2596 -55.0712 153.8829 53.7582 177.6256
4.91206760 -122.5951 2.5151 54.9605 11.2687 -126.6544 24.9661 -71.7211 82.3531 -76.1806 161.2501 53.0599 -9.2385
4.96158310 58.5487 18.1902 -44.8554 116.9209 -136.1403 7.0829 68.3666 -88.8587 -74.9082 156.2450 52.0595 -73.6744
4.98741430 -79.2696 -12.6199 -48.3261 102.3523 -146.3499 -172.1221 73.8853 100.2891 -54.6822 147.5486 60.8740 124.8735
5.04339170 58.1507 19.3905 -44.9179 -64.2554 -136.3094 16.5567 68.2042 -86.9587 -146.5147 160.1393 53.4751 95.8712
5.07976070 -90.9106 161.2569 51.2690 178.2444 -145.2329 154.6805 -164.6475 -88.0745 -68.5494 158.6627 51.7075 91.8922
5.10358520 56.1187 24.5665 -45.2619 -63.7999 -146.6653 156.0006 -164.9329 -89.3752 -68.4566 156.3376 -48.5334 99.4508
5.15715040 -70.5651 129.4451 -173.7633 18.2421 -149.6740 153.7234 -163.8668 -88.5120 -68.4242 156.4246 -168.3557 -160.1769
5.19643520 -81.1461 -36.1846 -176.8907 73.0870 -89.2823 -36.9663 -169.6374 -92.3276 -141.1194 148.0265 -51.7960 -87.8646
5.21855570 -78.6658 -11.4399 -48.2524 -78.7852 -145.0153 153.5365 -170.6179 72.9151 -71.7169 156.8288 51.6655 97.3637
5.26135370 -68.5148 137.3558 -48.5483 -80.5038 -139.5035 156.4368 -72.6404 86.0796 -71.9874 156.2601 53.1517 -76.4608
5.29445790 -73.1917 154.7013 53.2158 101.5087 -145.5705 152.4671 -159.1683 -83.8320 -80.3561 166.7465 54.7390 5.7322
5.33716570 -145.9436 154.3468 -168.1580 -161.9240 -148.8791 153.3860 -163.9723 -88.5565 -67.3953 156.2036 -48.4382 98.4708
5.40281190 -148.5706 162.2599 51.2220 -98.2415 -144.5470 153.9213 -170.3687 72.8504 -71.6581 156.9776 51.7178 -84.7975
5.42430660 62.3527 -21.4433 -170.0840 69.1070 -67.0765 -25.3839 52.5643 76.5683 -139.1745 156.7320 -54.3079 91.4276
5.45868580 -77.6779 154.3337 53.5871 -78.7874 -137.5744 157.3899 -60.2385 -79.1224 -71.9069 156.2245 53.1692 -76.5172
5.49707770 -142.7396 167.9486 52.3018 16.7486 -145.4747 156.5159 -165.1280 -89.8807 -68.0504 156.0923 -48.5044 99.1981
5.54090060 59.1221 12.5519 -44.9944 118.6104 -131.0362 17.9073 -63.9393 86.4066 -130.8675 156.6125 -48.4427 -85.3251
5.57864600 58.5252 18.1923 -44.9598 117.5588 -136.3622 9.8199 68.4895 -88.3285 -74.9860 155.3381 -47.4979 -87.7116
5.60763540 -63.1903 -35.5057 178.3962 82.6207 -127.9903 19.9508 -89.1136 78.8668 -74.5762 156.1537 -168.4456 -159.3509
5.64180740 -90.5909 161.0760 51.2527 178.1698 -145.4861 156.0403 -164.6377 -89.5349 -68.9426 156.4207 -168.3861 21.4171
5.69533160 48.6108 28.7464 53.8076 88.2458 -68.4977 -37.0560 -179.7496 -95.7145 -153.8588 161.9310 47.9192 -96.7653
5.72385130 -61.2134 -39.1229 174.5878 -91.0052 -84.2072 -4.6110 -60.5421 -2.7318 -73.7815 155.9715 -166.5522 -161.6170
5.75229660 -78.8229 -12.9636 -48.3178 -78.8333 -131.4890 155.2240 -64.9276 -12.0730 -72.2613 156.2858 53.1730 104.3323
5.78645940 -65.1832 -20.5155 -174.7943 -114.6648 -78.6831 -12.1229 58.6656 -105.2333 -76.7835 156.3831 -166.4182 -161.8158
5.80676610 -78.9719 -11.4288 -48.2409 -78.7029 -145.5997 159.1081 -169.3316 72.8046 -67.4218 153.7907 -48.1240 96.9392
5.83538070 54.4487 29.6227 -162.6307 27.7173 -139.7251 156.3061 -70.7417 87.1399 -83.1962 161.7348 51.1879 173.1150
5.85677010 -70.6026 131.4645 -173.3300 19.1300 -149.3953 150.0679 -158.8492 -82.5682 -78.7000 166.4005 54.7340 -175.3701
5.89365290 51.7798 40.0523 -165.6715 -160.1703 -145.5671 26.1937 65.4470 -7.2345 -156.8561 159.1260 46.1460 -81.1118
5.91604120 -78.5138 -13.5402 -48.4183 -78.8529 -135.2588 156.2241 -56.6399 110.1748 -145.5199 158.4028 -168.4106 19.7434
5.95005500 -91.5606 -22.7017 50.6679 176.1651 -130.4633 6.7781 -56.4882 -65.4438 -151.5895 160.5343 51.3614 89.9879
5.97746400 -77.7476 154.2654 53.5975 -78.8091 -137.8003 156.6512 -59.9157 -78.8510 -73.4132 155.6552 -168.3942 -159.8250
6.00610370 57.7224 15.7340 -44.8641 -64.3395 -75.3047 -29.1766 36.2670 67.6424 -158.9159 162.4511 50.2081 174.3709
6.05931810 54.7955 30.4234 -162.7732 27.8289 -140.4368 7.7497 66.6358 -91.8850 -75.5236 156.2326 51.8627 -73.0850
6.08635540 -77.2703 -12.6125 53.3245 -83.8411 -131.1954 154.2448 -72.3267 1.5428 -145.5936 158.3952 -168.4328 19.7669
6.12710450 -70.6396 -15.1142 -48.5132 99.3602 -122.3653 21.9914 -53.3684 113.6710 -129.9830 161.1270 -167.5932 -162.6093
6.15281330 -78.6961 -13.2401 -48.3969 -78.8087 -135.5009 156.7654 -56.7203 110.2581 -72.7038 155.0999 -48.2432 -80.5399
6.19044410 -70.9290 -43.9271 179.6709 81.7948 -133.3006 3.8185 -84.5783 85.2071 -81.4465 156.2034 -48.4049 94.3977
6.21831000 -68.6403 -12.5047 53.1374 88.7285 -75.4274 -21.5571 -172.9359 74.3932 -75.0872 154.9750 -167.1471 20.9740
6.26480750 -78.8083 -12.9614 -48.3156 -78.8455 -131.5687 154.9987 -65.0671 -11.8583 -73.5042 155.6746 -168.3680 -159.8944
6.29533340 -71.1862 154.0102 52.9510 101.5548 -145.3441 169.2009 -113.4773 -85.7682 -60.4338 153.4694 53.1047 -67.5405
6.32707770 -147.9027 160.8575 51.1610 -97.6195 -136.7476 156.9101 -57.0019 -72.2928 -73.3783 155.6507 -168.4002 -159.8202
6.35063180 -83.1633 -14.7734 51.7158 -8.1310 -129.7929 20.7452 -56.8168 -68.4170 -130.2870 158.7363 -50.7835 -84.7248
6.37506300 -68.9673 -11.8626 53.6043 -82.8660 -80.1312 -13.8557 -56.4040 119.5829 -83.6103 154.3037 -53.5318 163.7484
6.40297880 -66.8275 -16.6962 -48.7156 97.8548 -90.5636 -6.6749 -55.9040 -70.5416 -82.5196 154.7965 -53.9265 165.3132
6.43199330 -76.2599 -17.7995 -172.6765 -112.8384 -129.5516 154.8987 -65.8497 -5.6300 -73.4513 155.6662 -168.3707 21.8158
6.46472590 -73.7654 -8.4100 56.1244 -173.8138 -76.1398 -22.4280 -173.3136 74.6579 -74.8666 154.8851 -167.4611 -160.3795
6.48613080 -78.5432 -13.3950 -48.4155 102.2194 -135.3233 156.5073 -56.8003 110.0295 -83.7399 161.8133 51.2103 -7.2246
6.51492890 -88.2502 -7.6881 54.5621 2.6563 -131.9082 155.3037 -67.9612 -6.9619 -84.1108 161.9080 51.2485 173.6492
6.55454390 57.1599 20.3651 -161.6509 -150.0779 -133.0473 12.0175 -66.9480 86.8801 -75.2413 155.3599 -47.5797 -86.5812
6.58067270 -129.9845 155.9131 -49.1656 -81.0277 -143.8326 152.0742 -167.7419 -93.0657 47.9692 33.0333 53.7799 90.6809
6.62354270 55.9403 30.7476 -45.3322 118.0731 -73.2019 -18.3547 -53.8973 -54.1686 -143.3162 167.8133 52.6519 11.4597
6.67296600 55.1684 29.3418 -162.4741 -155.2396 -140.3786 11.7701 66.7665 -90.9159 -75.7464 155.4574 -47.4472 -88.5683
6.70265630 51.1396 19.1945 53.6281 -99.9018 -125.7400 9.8676 -68.3014 80.4976 -146.3234 158.5713 -168.3592 -162.1414
6.72268210 -75.8142 -14.8033 52.4209 172.0864 -123.8172 9.7785 -58.0316 -69.3303 -90.3192 156.0010 -55.9624 -16.4061
6.74812750 -69.7178 -12.3233 -48.2686 -82.0604 -76.1384 -21.6007 -173.0479 74.3241 -74.8649 155.0822 -167.2052 -160.6914
6.76947940 56.1536 30.8865 -45.3860 118.2959 -72.6013 -20.0362 -54.7281 128.1976 -134.5632 155.8826 -49.9760 -85.1132
6.79054340 -76.3758 -17.5043 -170.4448 -130.4389 -135.2728 156.6843 -60.2174 104.7670 -72.5552 155.0708 -48.2726 100.0883
6.83306410 56.8527 21.1764 -161.6562 33.1510 -133.9415 22.0199 -66.5710 87.0397 -130.2991 156.6027 -48.0018 95.2732
6.85345440 -65.1582 -24.2206 -174.7032 -116.1543 -100.5493 0.6683 -51.1620 128.5891 -83.5523 155.0905 -54.7693 166.6600
6.88096450 53.3473 38.3796 -165.5704 25.1518 -77.0582 -22.8983 -55.1783 -53.8665 -153.3693 159.7691 50.4712 -93.7045
6.91016280 56.7322 26.7689 -45.0802 -65.2035 -124.3572 12.2674 -62.1432 -14.3536 -72.1946 155.9815 52.3190 106.9294
6.93380790 57.9757 24.1416 -44.8544 -65.1103 -121.1252 11.5032 -57.9202 -28.6175 -72.0463 155.9912 52.3460 -74.2997
6.96712750 -74.9350 -6.4472 52.6674 -81.4771 -124.0420 18.3364 -65.6623 -8.3013 -127.3780 162.2181 -51.0976 -85.6405
6.99393320 57.9131 22.1136 -44.9258 -65.0885 -113.8276 11.8760 65.6661 76.7756 -73.8379 155.4169 -47.7194 -84.2043
7.02799720 -86.9275 156.2281 50.4216 175.0920 -138.2281 157.0568 -57.5004 -78.6542 -73.4796 155.6697 -168.3800 21.8505
7.05232700 -68.3007 129.5832 -173.6283 19.5150 -149.5224 166.7197 -112.9603 -83.7411 -59.8921 153.1984 53.2685 -66.9263
7.08595810 51.3715 41.2350 -165.5607 22.7998 -146.5687 159.6221 -169.0418 72.6492 -67.4617 153.8930 -48.1890 -83.2400
7.10859050 -74.3808 152.5922 -48.2130 102.5978 -145.5035 150.3090 -177.7204 76.5378 -83.2394 82.1297 -175.5572 14.1611
7.13261770 50.1949 46.9235 -167.0177 21.0309 -141.7269 168.3032 -110.6648 -85.0502 -59.8453 153.5258 52.4418 -67.5221
7.15570920 -75.1135 -6.3953 55.8587 3.4334 -122.6063 8.1248 -61.9564 -16.5794 -88.5433 155.8681 -55.6174 168.1927
7.18036190 53.3000 31.5279 -163.6292 -156.2272 -77.9798 -31.0682 36.1705 69.2496 -159.6003 162.1697 50.1668 -5.3517
7.20090280 50.5649 24.5298 55.1263 -97.9013 -132.2554 8.5526 68.7486 -89.1448 -73.5965 156.0581 52.2308 107.3319
7.24230860 -87.1116 156.1523 50.3156 -5.2556 -138.3955 158.0841 -57.4821 -78.4617 -72.4244 155.0748 -48.2406 100.0241
7.29302520 57.1017 25.2166 -45.2413 118.4708 -124.8881 9.8624 -61.8232 -15.7425 -146.2635 158.6071 -168.3121 -162.2009
7.32559660 -89.1732 1.7087 -47.4010 104.8591 -125.7773 34.5672 -53.0981 -67.5299 -66.2946 155.1210 55.8789 -76.5912
7.34721630 -66.5906 -21.7323 -174.8816 68.0219 -78.1840 -16.6784 -170.2271 -109.8059 -74.9069 155.6238 -166.4643 -161.6648
7.39253980 61.6537 -28.3043 -171.4683 -110.4321 -143.6725 156.5448 -165.2801 -89.5699 -68.5053 156.2791 -48.5616 99.5236
7.43478450 -80.9423 -24.7074 -49.2143 103.1128 -129.5322 -4.1533 -54.2765 117.6144 -148.9216 166.3427 52.0804 -172.6334
7.47935140 -64.5686 -20.3546 -174.6536 67.7090 -69.4016 -25.5227 -176.6338 79.6264 -90.7649 155.5891 -52.0639 -27.4731
7.51633050 56.1373 24.5296 -45.2716 118.1133 -145.7173 151.3112 -169.0270 72.9624 -91.4292 159.4449 51.0598 171.3268
7.55646160 56.4759 24.3104 -45.0223 117.8802 -73.1296 -25.9477 -172.1256 77.1307 -128.9029 156.3234 -48.5392 -81.6012
7.57775610 -72.2750 -1.9497 -47.4801 -81.9434 -84.9057 4.4768 58.3541 -106.3151 -70.0208 163.8267 57.1033 178.3173
7.62290920 61.3481 -50.6616 -173.8567 77.3242 -92.1693 -4.0198 71.1085 88.3332 -147.2069 158.8608 -168.8184 19.4871
7.64539690 56.1375 25.2796 -44.7799 116.4819 -79.9334 -16.7216 -170.2905 -109.4046 -70.8128 154.7306 52.3733 107.2819
7.68882560 -73.9571 143.4160 -171.2558 -155.4101 -147.6729 151.7531 59.8220 90.1239 -79.0780 -30.7588 -176.6599 70.8913
7.70891850 53.6614 40.0797 -165.7675 -159.8330 -125.0347 3.7971 -65.7017 -8.1893 -74.9777 156.2196 51.9219 107.3203
7.76075450 -74.1948 -9.0912 -48.0142 -80.7405 -123.0797 29.6499 -53.4730 113.6065 -69.6729 163.1338 56.8253 -1.6153
7.79057530 53.5673 37.9684 -164.5151 -158.7183 -127.4337 8.0658 67.7286 77.1654 -146.7438 167.7372 51.7211 10.5863
7.83227920 52.8716 35.7735 -164.7835 25.8026 -76.0870 -29.7256 -174.3881 76.4832 -151.1849 160.5915 51.2357 -94.3727
7.85702050 52.8224 44.5003 -166.3120 22.9849 -82.4583 -9.9578 -55.8770 128.6482 -71.6128 154.7840 -48.1570 96.8504
7.89042210 50.9622 22.5008 55.4990 85.8900 -134.2142 8.1509 70.2537 -87.2696 -75.2711 155.3340 -47.5209 -87.8238
7.92489550 48.5198 28.7246 53.7067 88.5673 -146.3464 152.3328 -159.3445 -83.5284 -80.2862 166.7271 54.6720 -175.0112
7.95841050 -69.2603 -14.0344 -48.4398 98.7226 -79.5646 -15.0965 -155.9731 -45.2249 -104.1852 158.8096 -49.6708 115.9132
7.98884380 56.8997 24.5289 -161.5724 31.0545 -141.1885 156.8177 -64.7918 -67.4702 -72.8571 155.1654 -48.2850 100.2207
8.05521300 48.3926 28.2572 56.2123 85.6072 -131.2529 155.4841 -68.2656 1.4516 -72.3894 156.3465 53.2151 -76.9888
8.09116020 -81.5718 -5.4042 55.2671 2.4359 -125.6682 36.3674 -62.2362 -15.4153 -69.6241 162.4118 56.5428 -4.2020
8.11244470 48.4720 28.7961 53.6873 88.5959 -145.9638 153.8226 -170.5466 72.8830 -71.8265 156.8741 51.7016 -84.3940
8.13698850 47.8292 36.3688 52.0205 -93.4680 -70.9032 -19.6128 -54.1862 -58.2811 -149.9091 161.5078 50.5899 87.4874
8.17307030 -82.0958 -11.3086 -170.9509 -126.4973 -121.6170 38.0619 -50.7998 124.9175 -65.5463 154.9403 57.0733 -77.6845
8.21331120 -80.6976 9.7244 55.2966 106.3966 -120.8858 26.4872 -62.0281 -11.6983 -70.1511 162.6228 55.6996 -2.5054
8.31993350 -71.6094 -15.4209 -171.3492 -124.6717 -117.6629 29.0198 -49.9200 125.3945 -69.2220 163.1995 57.2943 -1.2579
8.35887860 47.9036 36.7868 51.9441 -93.3418 -70.8728 -19.6075 -55.2159 123.9902 -149.9315 161.4833 50.5921 87.6192
8.38370710 52.6864 -13.7197 56.1646 -106.8251 -132.2802 32.0880 -75.1521 85.7539 -66.6217 153.4957 -47.2463 100.1429
8.40739720 -66.7012 -22.9677 -175.1178 -113.4660 -80.8666 -12.8742 -154.7636 -47.1619 -99.9261 158.8822 -49.8541 -65.4894
8.50688970 48.3741 28.2527 56.2530 85.5525 -131.3162 155.2874 -68.4955 1.8344 -73.6356 155.7520 -168.2998 -159.9669
8.54913710 53.5939 41.4071 -165.7722 -160.3354 -125.1165 6.3283 -65.6813 -8.5836 -143.3649 167.2113 52.4993 -173.5414
8.58608100 48.9553 27.4233 56.3548 -98.8883 -124.4016 12.7097 -63.9368 -5.3082 -72.0805 155.9235 52.2756 -74.0033
8.61817670 56.4818 24.2131 -45.0330 117.8769 -75.8512 -21.6690 -158.8487 -43.0523 -135.3487 156.6688 -49.5935 98.2845
8.66930290 52.8545 35.7631 -164.7608 -157.5220 -76.3019 -29.6768 -174.8277 -110.5835 -148.5793 157.1642 -168.6149 19.9794
8.87781060 56.3724 24.9053 -45.1982 -63.9087 -134.9291 26.5763 -156.5183 -92.4138 -73.5211 155.4254 -168.3201 22.0406
8.91806100 61.2847 -38.9443 -172.9400 75.1262 -75.0702 157.2348 -169.5983 73.7392 -66.3770 153.4117 -48.1223 96.2248
8.93838570 47.7694 36.6549 51.9429 -93.3624 -71.4636 -19.4880 -54.2208 -58.3060 -143.1638 167.7372 52.6516 11.3522
9.03601210 53.0294 35.0293 -164.6940 26.2326 -81.5960 -21.6099 -157.9883 -39.6579 -152.6310 160.4512 50.5451 -93.8657
9.16754970 47.8417 37.0592 51.8715 91.4629 -71.4761 -19.4314 -55.3184 123.8592 -143.1644 167.7224 52.6513 -170.1602
9.25678580 52.6589 37.8766 -165.2755 -158.5867 -134.0488 14.5316 -151.7881 -67.0034 -74.9322 156.2850 52.1852 106.0081
9.30299870 47.7455 38.8174 51.5001 91.9717 -75.5251 -12.8837 -54.4911 -58.8555 -70.0584 153.1501 -47.3223 95.6186
9.48070590 49.1353 26.6528 56.4943 -98.7259 -125.6443 9.2582 -64.2280 -5.3143 -73.8134 155.0579 -47.6492 -85.6672
9.74501390 48.6565 28.3792 53.8763 -96.1250 -72.6943 -25.6284 -173.7408 -110.2412 -145.2345 159.0096 -168.3336 -162.4728
9.83004240 53.3082 33.9000 -164.5212 -156.2601 -81.4839 -24.2577 -159.8233 -43.6175 -138.6266 154.8372 -49.7016 -83.9064
9.94795950 53.3559 33.5672 -164.5520 -155.9824 -84.0074 -21.5017 -158.0433 -38.8851 -146.7185 166.9645 52.4498 11.1324
10.04795020 -66.3598 140.2414 -171.2154 27.0607 -144.3954 175.4687 -107.4930 -77.2626 -54.5264 149.4926 -39.2595 -106.6224
10.10017860 48.6347 28.4669 53.8786 88.1768 -76.9237 -18.6178 -157.0817 -41.9788 -149.9290 161.8011 50.6259 -94.6345
10.12060170 52.1171 15.0743 53.8814 -95.7310 -132.9506 15.1495 -63.1350 -73.2027 -73.2406 155.0155 -47.6128 -84.6624
10.24044610 55.9977 25.5087 -45.2800 118.1066 -141.7857 -156.0222 -159.2904 5.2593 -134.8166 157.0348 -46.3640 84.9293
10.77500420 48.5641 27.7578 53.9949 88.2174 -140.0021 30.6463 -160.6309 73.8394 -150.4404 160.3203 50.9028 -87.3479
11.15128600 48.5558 28.8355 53.7342 88.4093 -85.9423 -12.2651 -154.3789 -47.5909 -72.4576 153.7135 -47.8004 97.4760
11.93768900 55.6565 39.7655 -161.5494 -162.8502 -146.3724 156.3145 -165.9793 -89.7792 -67.8711 156.2326 -48.5498 99.2223
