# Supplementary material for: Exploiting Sequence-Dependent Rotamer Information in Global Optimization of Proteins
Source: J Phys Chem B. 2022 Oct 18;126(42):8381–90. doi: 10.1021/acs.jpcb.2c04647 (PMC9623586; doi:10.1021/acs.jpcb.2c04647)
Supplement: Supplementary file 2 — jp2c04647_si_002.zip [file jp2c04647_si_002.zip › TripeptideConformations/ILE_GLU_ALA_new.csv]

0.00000000 -76.7752 137.2941 -53.3500 -57.8489 -145.7674 150.7944 -174.4478 58.4573 92.9810 -71.9174 154.0316
0.41453970 -76.1083 157.0296 64.5659 173.7364 -144.8902 151.1568 -174.5042 58.4460 -87.1297 -71.8941 154.1101
0.44952460 -75.7158 134.9964 -59.0768 175.4096 -145.7395 150.7884 -174.4308 58.4591 92.9751 -71.9180 154.0423
0.51773050 -75.8276 157.2464 64.6612 173.6780 -72.8270 149.3143 -173.7126 58.9905 92.2783 -71.7638 153.8818
0.54549670 -77.2907 136.7373 -52.1879 -57.5698 -73.4809 147.9391 -173.1247 59.2913 -87.1786 -71.9938 153.7457
0.62127370 -80.7156 137.6369 -53.2814 -57.8776 -146.3544 160.5138 63.4950 179.1323 90.3143 -144.8107 158.5686
0.66564310 -76.7648 137.2853 -53.3580 -57.8509 -146.1198 152.6333 -173.4776 59.9236 -83.1685 -134.9100 159.0306
0.75997510 -81.3354 137.7469 -53.2703 -57.8851 -146.0797 159.3479 63.7400 -178.6267 -87.6626 -73.9779 153.9075
0.82053300 -75.7199 157.3111 64.8736 173.8075 -72.3636 140.7013 -172.8160 174.9640 87.8347 -144.9954 158.8643
0.86629460 -128.6959 158.7953 62.5963 173.4098 -134.4109 155.2362 -64.7456 -175.6819 91.6353 -73.7935 155.1091
0.88713490 -76.9148 136.5560 -52.2709 -57.5694 -75.9885 150.7008 -63.9103 -176.4939 -88.4868 -73.7296 154.9256
0.91018020 -76.9181 136.3646 -52.3322 -57.5738 -76.3127 149.7970 -63.9597 -176.6250 -88.6934 -144.9900 158.8379
0.94338430 -76.9648 158.0870 64.6574 173.6496 -144.7505 161.1070 64.0303 -179.9790 92.0121 -144.7966 158.5609
0.96889370 -145.2689 148.0437 -170.8706 166.8125 -144.1039 151.0340 -174.5977 58.4793 -87.1752 -71.9026 154.0717
0.99445530 -128.6677 134.3911 -56.0397 177.8390 -74.1595 147.8448 -173.0616 59.2838 92.4536 -72.0187 153.7495
1.02369070 -76.2742 133.4972 -57.7370 175.9708 -74.4732 147.7230 -173.1082 59.3401 92.6678 -72.0206 153.7375
1.06579400 -128.6205 135.5455 -57.7032 177.3677 -146.5185 159.4986 63.8486 -177.0955 -86.9042 -74.0035 153.9601
1.08623730 -76.1765 157.1631 64.5741 173.7146 -144.2963 144.1600 -171.3970 173.7041 83.5959 -73.2931 153.3074
1.11118990 -145.7886 148.8007 -172.9628 60.1114 -145.3535 159.8903 63.9097 -176.9644 -86.5415 -73.9434 153.8882
1.14508450 -72.0756 146.1118 -171.1654 60.5125 -144.9201 151.0713 -174.6732 58.4519 -87.0750 -71.8823 154.0127
1.19572430 -75.6881 157.4074 64.5371 173.5818 -73.4432 157.0787 66.1712 -176.8025 -87.2192 -73.7792 153.8572
1.21591550 -75.8150 157.0975 64.6553 173.7090 -73.3178 150.5227 -172.6760 61.0135 96.6808 -136.9793 158.8189
1.24146430 -129.0588 158.8247 62.7656 173.3923 -72.7446 146.0504 -170.9470 64.8585 -84.9208 -142.6319 157.6106
1.26403410 -145.7093 148.7425 -171.7706 60.1546 -71.8353 139.3205 -172.7009 175.0607 88.1214 -144.7921 158.8488
1.28838660 -76.1108 133.6794 -58.2066 175.7782 -74.0996 138.5385 -172.5607 175.2025 -92.4282 -144.6004 158.8302
1.30890170 -145.6671 149.4043 -171.3992 59.9488 -73.5553 151.5640 -63.9827 -176.5689 -88.7765 -73.6213 154.9038
1.35065200 -128.6091 134.1996 -56.1747 177.8041 -76.8509 150.3828 -64.0452 -176.6182 -88.7095 -73.7505 154.9322
1.37789530 -145.7059 150.3297 -171.3455 59.7388 -71.3535 157.0259 65.4432 -178.9070 -89.6144 -145.0176 158.6859
1.41110610 -145.2862 147.4662 -171.1938 166.8672 -134.2559 153.9228 -64.7614 -175.8856 91.3800 -144.9313 158.8390
1.45602890 -129.3147 159.0484 62.5987 173.3204 -74.7165 153.6245 -61.9905 -61.8341 110.2211 -73.4120 154.9601
1.49071790 -79.0881 136.0803 -53.3568 -57.8167 -135.4106 155.3438 -66.5883 -63.3796 159.1485 -73.5004 155.0335
1.51635960 -128.5726 134.5590 -56.6043 177.6833 -73.7690 137.6411 -171.6561 174.3112 -95.3189 -74.3152 152.7079
1.54848920 -145.4006 148.0513 -170.7998 166.7990 -145.1772 159.8711 64.0221 -176.9823 93.7796 -73.9693 153.9424
1.59095770 -74.6401 156.4032 76.8684 -61.4829 -144.8182 151.1703 -174.5205 58.4509 93.0417 -71.8884 154.1162
1.61435800 -75.2692 157.3814 65.1522 173.8182 -80.8544 159.6656 62.1823 -83.1528 87.1561 -73.5044 154.6961
1.65248780 -125.6412 168.7114 53.4319 64.2666 -143.5370 151.0100 -174.5611 58.5011 -87.1766 -71.9573 154.1270
1.67313840 -128.6285 159.1183 63.2760 173.4631 -81.3356 159.6932 62.3076 -83.0185 87.2431 -73.5258 154.6875
1.69409320 -145.2551 148.5082 -168.9817 167.0977 -74.0560 151.5702 -64.1721 -176.6865 91.5995 -73.6060 154.8869
1.74140230 -128.6719 159.0704 63.3056 173.4930 -81.5635 159.1526 62.2640 -82.7216 87.4641 -144.6905 158.9136
1.76613090 -90.3528 135.8367 -52.3415 -57.8383 -76.5629 149.6145 -64.4404 -66.1651 100.8813 -144.9422 158.8075
1.79979650 -72.0578 146.0624 -171.2185 60.5121 -145.3306 152.8238 -173.7047 59.9144 -83.0822 -135.3415 159.0680
1.82855630 -72.1646 146.1443 -171.2075 60.5136 -144.3388 144.0494 -171.5441 173.7372 83.6450 -73.3034 153.2438
1.84962760 -73.4871 147.5564 -170.6838 60.1645 -144.2709 159.8283 64.1392 -178.2553 95.1909 -73.8740 153.8518
1.88464230 -145.2786 148.1616 -169.4587 167.0823 -71.8277 138.9231 -171.6246 174.1771 84.8845 -73.9312 152.7621
1.91266820 -72.1340 147.0743 -169.4856 60.1910 -73.6631 150.4704 -64.0038 -176.6940 91.4298 -145.1355 158.8600
1.95912190 -72.3079 148.1382 -169.4231 59.9658 -71.1585 157.0181 65.4305 -178.9251 -89.4763 -145.0201 158.6896
1.98080380 -128.0353 135.0325 -57.7646 177.3371 -133.8785 155.3361 -65.9192 -63.2659 -24.5139 -73.5117 155.0486
2.01288660 -130.5828 160.5707 62.5867 173.2572 -142.6960 162.9527 66.2450 -72.9740 -74.1204 -144.1317 158.8561
2.03741350 -125.5115 169.2670 54.1944 64.9075 -142.2801 143.5848 -173.0462 174.6026 -93.3139 -144.2744 158.7819
2.06193440 -125.5794 135.2651 -56.5505 91.0849 -145.3472 150.8210 -174.4588 58.4690 -87.1711 -71.9137 154.0531
2.08252150 -80.8231 168.0438 56.8433 65.4020 -132.0815 153.8213 -64.4617 -175.7954 92.3141 -145.0015 158.8537
2.10292950 -125.7744 139.7238 -58.1100 -65.3399 -144.1790 161.3479 66.1380 -73.1054 -73.0511 -74.5832 154.3614
2.13273990 -129.6233 156.8395 75.2361 -61.9918 -77.0466 150.5996 -64.3603 -176.8747 91.4070 -145.3521 158.8816
2.15376310 -81.4126 168.0108 55.9331 64.4141 -143.8433 160.8061 64.0463 -179.5667 91.9676 -144.8790 158.5905
2.17688500 -87.4819 132.0101 -57.6903 176.1567 -78.4089 150.3195 -64.9047 -66.3072 101.1721 -73.5677 154.9579
2.21649950 -145.5714 147.9356 -173.2016 60.4254 -132.5588 155.0151 -65.4000 -63.3654 158.1539 -144.7088 158.6363
2.24074620 -129.5877 158.6011 75.8884 -61.8132 -145.3173 160.0827 64.0808 -177.0625 -86.5993 -73.9815 153.9872
2.26154580 -74.7066 156.5405 76.8885 -61.4592 -144.2165 144.1847 -171.3909 173.7102 83.5525 -73.2802 153.3142
2.28279830 -76.8175 133.4580 -69.9499 67.0308 -76.3288 147.4913 -173.1621 59.3896 -87.1340 -72.0655 153.7199
2.30813170 -125.7054 168.7702 53.4937 64.3381 -142.9314 143.8288 -171.4732 173.7634 83.8563 -73.4274 153.3283
2.33194270 -76.5771 136.3288 -70.6026 66.4790 -145.0235 143.4692 -171.4477 173.7788 83.9254 -73.3969 153.2228
2.37903330 -72.1669 147.5929 -166.2206 167.7504 -71.5640 157.0280 65.8395 -178.7377 91.2478 -145.0321 158.6833
2.40210900 -73.7741 154.9491 76.0615 -61.6146 -75.1155 156.3362 66.2101 -176.7841 -87.2665 -73.8745 153.9289
2.42314330 -129.1820 132.7996 -57.6812 177.4441 -94.5317 158.0313 63.4033 -80.2547 -90.7514 -144.4259 158.8821
2.47342480 -125.6923 135.4831 -56.5637 91.1155 -144.8152 143.5498 -172.9988 174.5447 -93.2879 -144.1624 158.7590
2.50153620 -129.5029 156.5931 74.8815 -62.0933 -75.6426 156.2870 66.2047 -176.7861 -87.3857 -73.8981 153.9275
2.52334640 -145.1754 147.4589 -171.0921 166.8441 -132.3943 155.7008 -66.1226 -63.4272 158.0631 -73.4761 155.0257
2.54979750 -125.9163 135.0670 -56.4268 91.0982 -146.6420 160.6318 63.6807 -179.2884 91.3080 -144.7625 158.5857
2.60026420 -72.1613 146.5871 -166.3696 167.9412 -71.5861 144.8449 -170.7836 65.1851 -84.6328 -142.7673 157.3904
2.62145900 -75.0426 157.8182 64.9353 173.6992 -63.6856 149.7151 -54.0049 95.4568 -74.5248 -73.6886 154.9362
2.66894180 -125.9750 135.0608 -56.4128 91.1067 -146.5429 159.5288 63.8321 -177.1291 93.4028 -74.0030 153.9589
2.69747100 -76.2709 149.1587 -168.7799 59.8632 -70.9136 151.5090 -64.9152 -66.1712 -77.7730 -73.4037 154.9120
2.71909000 -129.9316 156.9161 75.0608 -62.0940 -76.3981 152.5394 -61.9048 -61.7695 -69.8469 -73.4971 155.0022
2.74381530 -123.3126 138.5251 -56.4373 -64.6876 -75.0956 148.3124 -72.9895 67.7691 56.9145 -73.8945 154.8633
2.76466150 -73.5040 155.3893 76.5913 -61.5427 -82.9982 159.0662 62.3793 -82.6219 -92.6063 -73.5845 154.7484
2.80767400 -74.6243 141.7650 -52.3515 -57.7167 -64.4722 148.0929 -66.1617 71.8888 -155.9396 -144.8141 158.9377
2.82915930 -125.4814 137.0042 -58.1819 -65.3630 -111.9073 151.3596 -68.6822 74.7352 58.9672 -74.0114 154.9679
2.85105650 -126.1329 134.3420 -55.2070 91.1801 -73.4951 138.9397 -172.5250 175.1055 -92.2957 -144.5548 158.8248
2.87515210 -128.5723 163.5373 47.1700 61.2335 -79.2351 147.9731 -61.5964 -61.7046 111.0192 -145.7664 158.8603
2.90280920 -146.0753 149.5040 -168.5522 166.8529 -74.7636 149.8964 -71.2551 68.1190 -124.9472 -144.9531 158.9566
2.92313300 -126.2187 134.3071 -54.6944 91.1531 -76.0991 150.6917 -64.0462 -176.6133 91.6962 -73.7391 154.9367
2.94353590 -126.2154 134.1343 -54.7781 91.1515 -76.4059 149.7596 -64.1027 -176.7520 91.4141 -144.9956 158.8395
2.99050430 -76.6095 134.4733 -69.4616 67.3422 -75.2386 154.7946 66.2763 -176.8167 -87.4589 -74.0146 153.8970
3.01843880 -75.6840 156.9543 64.5672 173.7520 -145.0037 162.6972 55.6041 69.9166 51.7009 -145.5727 156.9350
3.04874850 -128.5617 158.8570 62.6149 173.3978 -144.6700 162.6518 55.6606 69.9726 -131.3044 -145.5795 156.9361
3.07053750 -74.1393 145.3585 -168.4203 167.6448 -134.1472 155.8099 -67.1026 -63.6698 159.8516 -73.4611 155.0280
3.09727890 -126.1179 134.5099 -55.1739 91.1817 -73.2475 137.9903 -171.6062 174.2777 -95.3630 -74.2346 152.7296
3.12108880 -75.7613 135.0969 -59.0802 175.3986 -145.7464 161.8890 56.4599 70.8184 -132.4553 -145.6308 156.8864
3.15879440 -76.0068 156.1233 76.9159 -61.5573 -133.8966 156.3122 -67.1709 -63.7207 -22.7842 -73.4721 155.1001
3.18127120 -73.1108 136.9779 -58.7375 175.3162 -63.1263 148.1354 -54.1282 95.8266 105.8605 -73.8241 154.9232
3.20307100 -129.2736 158.5808 75.9739 -61.8792 -131.7453 156.2677 -66.0230 -63.2950 157.3681 -73.4985 155.1002
3.24200330 -145.9524 147.8643 -170.1680 167.0723 -63.2407 148.9770 -54.9279 94.6288 103.0628 -73.7204 154.8894
3.27133570 -145.9687 147.8569 -170.1221 167.0662 -63.3170 148.3021 -54.8392 94.6368 -77.0007 -145.0186 158.9421
3.30746780 -82.9904 167.9745 57.0498 65.6749 -130.3175 154.9672 -65.8293 -63.4898 -24.2939 -144.8440 158.6490
3.34579860 -72.9403 138.7864 -58.3970 175.3601 -64.5491 147.5533 -65.7374 72.8726 -158.6241 -144.8366 158.9388
3.37423570 -146.6646 142.3347 -175.4303 60.8443 -65.2900 147.7665 -58.8394 91.5019 93.5390 -145.0587 158.9514
3.40209240 -143.7604 140.7965 -175.7019 -90.4547 -132.8781 150.3419 -64.8643 -176.0119 91.1498 -145.7637 158.9265
3.42860140 -131.1744 157.9579 75.1966 -62.0129 -77.6344 149.7482 -71.5975 68.8126 -123.1340 -145.1936 158.9839
3.45022730 -77.0730 136.9741 -51.9337 -57.5057 -74.7667 157.2248 61.4155 73.3729 45.8274 -145.8381 156.8816
3.48058290 -71.9557 146.1337 -171.1764 60.5022 -146.7735 150.8561 -136.4916 -63.4681 -79.2286 -76.1475 -25.0745
3.50178960 -129.7030 164.8584 47.8070 61.4358 -82.8314 146.4527 -71.4159 69.3476 60.0484 -145.7604 159.0237
3.52979890 -74.8786 134.0745 -71.2935 66.2063 -89.4910 157.6661 62.9088 -81.8462 -92.2498 -73.7017 154.6928
3.55661290 -76.0658 157.5500 64.6964 173.6271 -142.2628 131.0207 -175.7347 -86.6315 -63.8086 -148.4613 155.0916
3.59502010 -72.6246 139.1074 -172.5160 -89.9887 -142.9659 150.3252 -174.6641 58.6383 -87.0530 -72.1277 154.1008
3.59502010 -72.6246 139.1074 -172.5160 -89.9887 -142.9659 150.3253 -174.6641 58.6383 93.0840 -72.1277 154.1008
3.62989870 -77.8683 161.3841 49.3728 60.6453 -73.5689 155.2581 74.3493 -62.5869 147.0632 -144.8204 158.9320
3.68156490 -125.1304 134.4854 -56.6621 90.8894 -133.3770 154.9488 -65.0473 -63.1351 157.6585 -144.5795 158.6235
3.70775230 -72.8166 150.7808 -168.6783 59.8073 -67.4493 149.2254 -72.9920 68.8713 -131.9451 -73.7074 154.8259
3.74852930 -145.2452 147.9529 -170.8671 166.8236 -146.2695 157.9135 -121.4941 -72.3201 75.9974 -71.8889 155.6928
3.77986320 -73.4199 156.2094 76.6310 -61.3736 -64.1790 148.7560 -53.9636 95.4163 -74.5676 -73.7431 154.9538
3.82002290 -70.2624 146.4860 -167.3192 167.8874 -63.2963 148.4552 -54.3276 95.2325 -75.5026 -145.0078 158.9474
3.87742250 -79.5065 164.3348 49.0957 60.3010 -73.7813 146.8117 -70.2114 69.2351 -131.2154 -73.8482 154.8752
3.91169690 -71.9457 146.1091 -171.1264 60.5019 -146.9519 157.9344 -121.6032 -72.2639 -104.2301 -71.8589 155.6375
3.93785450 -128.5659 134.5173 -55.6651 177.9143 -75.4907 157.1284 61.4567 73.3502 45.8787 -145.8325 156.8952
3.98396660 -128.5914 134.4120 -55.8612 177.8784 -75.1991 154.9091 -116.7321 -73.1902 73.6776 -72.1350 155.4985
4.01198520 -75.8338 138.9506 -173.6004 -89.9874 -132.9127 150.3587 -64.7321 -175.0807 93.6919 -145.7647 158.9247
4.05141250 -70.8404 142.2256 -166.5230 67.4798 -75.6282 157.4391 74.9788 -64.5689 146.9008 -144.5019 158.9134
4.07373560 -75.5968 133.8028 -70.6981 66.5892 -73.3708 156.0384 74.0551 -63.4574 -33.3123 -144.4153 158.8890
4.09565780 -78.0082 162.4392 50.7253 61.8272 -65.5467 145.6015 -54.3596 95.1772 -75.2913 -145.3869 158.9752
4.11579150 -76.3880 138.6314 -173.3607 -89.8550 -134.0451 153.0311 -64.6771 -174.8196 94.0547 -73.9511 155.0779
4.13646640 -71.5542 145.7884 -168.2177 167.6233 -145.0302 162.3831 55.6944 70.0988 51.3478 -145.6548 156.9600
4.18083120 -145.2040 149.0747 -168.8499 166.9517 -72.8040 157.6624 60.8179 73.1013 -137.1224 -145.9096 156.9152
4.25014930 -72.7917 139.3264 -172.5559 -90.0533 -141.9198 142.1978 -171.8966 174.0473 -96.3726 -73.9319 153.2914
4.27743830 -125.5435 168.6442 53.3831 64.2166 -143.6375 162.4048 55.7458 70.0162 -131.4837 -145.6475 156.9620
4.32074320 -145.2205 148.5934 -168.8296 167.1377 -73.1787 155.4173 -117.7349 -72.9495 74.2833 -71.9367 155.4517
4.34324000 -74.4353 156.2473 76.8273 -61.4877 -146.8112 158.0700 -121.2128 -72.4338 75.7781 -71.9343 155.7357
4.37650440 -129.6417 134.6716 -54.2241 91.2381 -76.8514 148.7634 -72.5702 68.1368 58.0436 -144.8106 158.9451
4.41049250 -128.0804 163.1811 46.9462 61.1355 -78.5346 147.2068 -136.1731 -62.2281 -78.5818 -75.2432 -24.4386
4.44846580 -74.0393 137.6589 -70.2800 66.8123 -63.4062 147.0989 -53.9590 95.7610 105.7369 -144.8906 158.9301
4.53230140 -72.1813 147.0217 -169.3843 60.3069 -72.8951 155.4435 -117.6114 -73.0191 -106.1308 -71.9540 155.4748
4.56161110 -73.6734 139.3974 -70.2925 66.7577 -64.8881 147.2159 -65.6978 72.8632 -158.8419 -73.8541 154.8543
4.60151980 -144.9959 141.8194 -175.0910 -91.0060 -141.5893 160.7391 65.5892 -72.9328 -73.8116 -144.7739 158.9220
4.69016350 -73.8072 154.6444 76.0845 -61.6453 -75.9524 155.5407 -118.8082 -72.6489 -105.1830 -71.8832 155.5765
4.72864430 -81.1761 168.9696 58.2982 66.8524 -138.0287 129.3054 -175.1931 -85.7964 117.8495 -148.3961 155.1465
4.77586340 -76.3955 136.8580 -70.6744 66.4052 -142.6317 130.1198 -175.3368 -86.2945 -64.2430 -148.3895 155.1314
4.81081500 -129.3261 158.9468 76.0878 -61.7490 -141.9325 131.0926 -175.7772 -86.6743 -63.7911 -148.4546 155.0990
4.84660610 -72.0464 146.5720 -166.3481 167.9612 -73.1467 155.4319 -117.7778 -72.9522 74.3140 -71.9171 155.4561
4.94945760 -128.3012 162.6842 46.3292 60.9287 -79.3961 154.8618 -118.8895 -72.4825 -105.0017 -71.8944 155.5404
4.97513330 -78.2339 161.4058 49.0280 60.2425 -79.7079 154.7813 -118.8617 -72.4889 -104.9958 -71.8856 155.5438
5.12487650 -75.3056 138.1878 -173.6087 -89.7349 -132.1107 151.7097 -65.8463 -63.4698 -23.6265 -145.6563 158.6678
5.17739820 -142.6772 143.1828 -161.2261 -90.4346 -66.5340 146.4793 -172.2038 59.5665 92.7798 -71.9835 153.4895
5.21101840 -76.6569 133.0763 -69.6104 67.2769 -78.3409 156.9029 61.1644 73.1259 -137.3586 -145.7889 156.9670
5.24907250 -75.3401 150.1746 -127.1866 -62.1852 -145.8826 150.5368 -174.6276 58.5140 -87.0055 -71.9233 153.9350
5.33246020 -144.4009 153.6417 -125.5210 -62.8878 -146.2425 159.2224 63.7900 -176.8723 93.6017 -73.9718 153.8688
5.36128020 -125.8735 134.2361 -56.0753 91.1443 -75.0968 124.8209 -172.7416 -84.4759 -66.2723 -147.9697 155.6259
5.41665850 -144.4097 153.2677 -126.9466 -62.5928 -144.7640 143.2769 -171.6343 173.8155 83.8940 -73.4438 153.1636
5.52006440 -144.1112 148.5660 -133.4814 -62.2133 -74.8520 137.8641 -172.8762 175.2907 88.3098 -145.0287 158.8752
5.58371160 -73.3651 137.3596 -152.8629 -79.0567 -67.6558 147.6762 -172.8329 59.3304 92.7312 -71.8401 153.5536
5.61230490 -143.9470 148.0474 -134.4884 -62.1478 -77.1178 150.1328 -64.0350 -176.6356 91.5963 -73.6850 154.8401
5.63441570 -75.3167 149.5119 -129.5769 -61.8454 -145.2251 142.7927 -173.1905 174.7155 -93.4815 -144.5499 158.8100
5.67378150 -74.4274 143.6266 -137.3872 -63.3461 -72.3505 148.1048 -173.4195 59.2399 92.5746 -71.8963 153.6292
5.70486210 -143.7706 141.0978 -175.0833 -90.5127 -143.0930 160.9773 56.0461 70.4409 -132.6863 -145.9515 157.1256
5.73949040 -68.8893 137.2500 -175.2431 -90.6533 -114.8789 157.0268 66.6929 -76.0950 88.8153 -74.0467 154.5159
5.78668690 -76.7214 151.1846 -123.9961 -63.2350 -135.4428 153.7698 -64.4080 -174.9727 -86.3528 -73.7870 154.9715
5.86693880 -143.6930 141.2744 -174.9162 -90.5262 -144.8955 157.2793 -121.5129 -72.1932 76.1053 -71.9461 155.7245
5.90704250 -75.3143 150.0873 -127.1802 -62.2053 -146.3497 152.1376 -173.6182 60.1066 -83.0370 -135.7249 158.9762
5.93724670 -76.9058 151.9705 -125.1395 -62.6557 -145.4716 159.0727 63.9756 -177.9637 -85.6142 -73.9234 153.8373
5.97743210 -73.1829 136.6619 -152.9447 -78.4332 -69.5586 148.9885 -64.0085 -176.7314 91.3435 -145.1515 158.8494
6.00637720 -73.2483 142.0345 -156.5676 -87.9670 -65.9506 155.7175 65.8161 -179.0102 90.9033 -144.9516 158.6883
6.06815250 -73.1919 142.2641 -157.1202 -88.5880 -65.5134 154.5983 65.9514 -176.9608 -88.4905 -73.8286 153.7596
6.13928220 -145.3632 152.4370 -128.2738 -62.5478 -146.4406 161.3760 64.7614 -72.8761 108.9328 -144.3013 158.8736
6.20594550 -144.1669 148.4451 -134.0187 -62.0343 -76.9181 149.1362 -61.0729 -61.5468 -70.9202 -145.1708 158.8242
6.23247170 -72.2906 138.9095 -172.6332 -89.9726 -143.3368 160.9941 56.3786 70.6667 -132.8377 -145.9706 157.0662
6.39320920 -72.5004 138.9162 -172.4768 -89.9252 -145.2905 157.3237 -121.3954 -72.2177 76.0030 -71.9595 155.7132
6.65411480 -143.5362 142.1453 -166.1369 -91.4665 -60.3155 143.9972 -56.8708 92.6072 99.1319 -73.7861 154.8237
6.69237910 -144.9525 148.9435 -134.1889 -62.0434 -78.9565 149.3333 -71.2803 68.0363 -123.6996 -73.8233 154.8018
6.82413250 -79.7957 145.7138 -135.7050 -62.4316 -73.3757 150.0981 -65.0592 -66.3928 -78.4456 -73.4438 154.8389
6.89153880 -79.7530 145.9358 -135.1272 -62.3081 -73.7094 148.3734 -64.9033 -66.6641 -79.3912 -145.2639 158.8323
6.91695350 -71.5218 132.3088 -175.5420 -91.4656 -82.3497 149.9759 74.5888 -62.2845 148.0397 -74.6020 154.1537
6.96682270 -72.0192 133.7009 -152.5157 -75.6082 -77.7216 156.9884 59.0453 -89.1392 -96.6666 -73.3172 154.6487
7.06153200 -72.0190 133.5678 -152.4152 -75.3257 -78.0372 156.1106 58.8844 -88.7668 83.9135 -144.6202 158.8904
7.11292490 -70.5179 140.2683 -162.6943 -90.1051 -60.3243 144.8517 -55.9570 93.4382 100.3103 -73.7509 154.8302
7.40163960 -78.8203 153.6348 -126.4578 -63.8481 -137.4972 161.4522 68.9084 -75.1376 100.7744 -144.3048 158.8684
7.90108710 -75.0132 150.4223 -125.8874 -62.4671 -146.3936 161.8195 55.5191 70.3214 -132.1640 -145.5938 157.0434
8.02894950 -75.1859 150.1901 -126.7209 -62.2728 -147.9657 157.4246 -121.6792 -72.1013 -104.1000 -71.8113 155.6147
8.16526430 -142.6573 143.5684 -160.4109 -90.1419 -67.2053 154.4193 -113.0205 -74.4196 -109.7089 -72.3183 155.3092
8.37716750 -73.1025 140.3346 -156.3605 -86.3434 -67.5547 156.1688 62.0945 74.1839 -139.3244 -145.8093 156.9476
8.51307780 -74.3076 143.7483 -135.7562 -61.6367 -76.4008 156.8963 61.5748 73.2856 45.3385 -145.9749 156.8940
8.66256110 -74.2292 142.7561 -138.5112 -63.9073 -73.2952 155.1315 -117.4982 -72.9847 -106.1616 -71.9391 155.3781
9.08305570 -146.4282 149.0024 -171.8150 59.5532 -76.2677 150.8762 -71.7970 68.1543 58.1952 -137.2930 72.3994
