# Supplementary material for: Exploiting Sequence-Dependent Rotamer Information in Global Optimization of Proteins
Source: J Phys Chem B. 2022 Oct 18;126(42):8381–90. doi: 10.1021/acs.jpcb.2c04647 (PMC9623586; doi:10.1021/acs.jpcb.2c04647)
Supplement: Supplementary file 2 — jp2c04647_si_002.zip [file jp2c04647_si_002.zip › TripeptideConformations/GLU_ILE_SER_new.csv]

0.00000000 -145.7217 161.5874 63.7594 -176.9111 -87.9065 -84.0067 -0.5965 66.0988 172.8426 -63.8449 148.4926 -55.7481
0.40299970 -145.1462 150.2263 -165.7773 176.8268 99.3102 -77.8782 -5.8514 65.6816 173.1171 -65.3315 148.6885 -59.3402
0.59657230 -145.6878 160.8813 63.7348 -176.4789 92.2084 -85.8324 3.2043 54.4942 59.5159 -65.4124 148.9765 -56.3257
0.67220050 -74.2891 146.6084 -175.5024 57.5498 84.5786 -133.3477 -12.1333 -164.7795 165.7339 -65.1029 148.5052 -50.5276
0.78204660 -144.9869 149.1559 -167.4584 175.3661 -91.2988 -82.4126 2.6965 65.9989 172.7364 -72.7532 159.2600 59.4561
1.00437110 -145.1234 149.6408 -166.2504 177.0212 98.1645 -80.3622 0.1184 54.0423 59.0537 -68.2402 149.5202 -60.6377
1.17588590 -77.2148 158.4949 65.7473 -176.5749 91.8185 -85.4173 3.5582 54.3646 59.4302 -65.0251 148.8735 -56.1849
1.27383720 -145.0302 149.1849 -166.9316 176.7739 -80.1594 -77.4850 -5.9269 78.3907 -58.9402 -64.9657 148.5394 -59.2251
1.29836870 -74.4181 141.7460 -177.3516 57.2296 -104.0879 -106.8909 -26.3867 -59.7232 175.3292 -62.9916 147.5468 -48.7996
1.52926590 -63.8792 132.3422 -173.8647 174.0523 -93.6066 45.4790 30.5614 66.1488 169.0726 -129.2729 156.4338 -58.7858
1.58825780 -145.6506 160.7612 61.3268 179.3753 87.4187 -98.2998 11.6684 65.7941 172.1282 -69.5043 158.6664 63.9273
1.67147550 -144.9609 149.3453 -168.0629 175.1653 -90.4875 -79.6615 -0.4251 78.3130 -58.0621 -72.1612 159.1178 59.7987
1.72807270 -145.8555 165.0357 63.8005 -179.1784 -87.8709 -73.9172 -16.3410 -167.1588 57.0730 -60.2371 146.0936 -52.9995
1.85208000 -68.1283 146.8127 -64.6395 -177.0863 -88.5820 46.7868 30.1783 66.8817 168.5395 -131.5075 155.4404 -58.2017
1.88833890 -145.1614 151.7524 -165.6018 175.9028 100.6172 -69.7460 -18.9165 -168.2189 57.5143 -60.5482 146.1627 -56.8247
1.92165140 -145.9454 154.2630 61.1127 179.6610 84.8169 -96.6908 91.4823 -51.9145 -57.7649 -142.6010 153.8022 -63.9766
1.95053420 -145.3392 140.0589 -172.7603 -178.0064 -85.2022 -102.5360 105.8018 -53.9775 -59.1365 -155.9550 162.1591 58.2655
2.01511960 -145.5457 149.8438 -175.4409 58.9727 93.2464 -58.9492 122.1742 -58.6833 175.9610 -139.9534 153.5191 -59.3190
2.04640470 -146.5032 162.1493 64.4861 178.9767 86.2569 -121.4073 111.3612 -57.1573 177.5960 -144.9419 153.8392 -63.9973
2.10102270 -74.1802 147.1538 -174.5398 59.8429 92.7452 -59.5712 122.5997 -54.1658 -57.6921 -140.3852 153.5422 -59.3367
2.12440020 -145.4936 144.0351 -171.5587 -178.7506 102.5322 -116.0570 113.5618 -57.6160 177.2422 -155.6492 162.0797 57.8075
2.15908020 -145.6568 161.1566 61.2614 179.0398 87.2646 -96.0269 9.4293 54.1441 59.0397 -69.7218 158.6061 64.4423
2.19972710 -143.5610 146.6722 -174.8178 59.4744 -84.6774 43.3058 34.2949 61.7590 169.6433 -136.9994 153.4337 -58.0372
2.40583480 -74.3400 148.1998 -174.0260 59.2779 -87.1140 -73.0806 135.9576 -53.0826 -57.6322 -158.1837 155.1963 -70.5979
2.44097650 -74.4308 148.0306 -174.4049 59.5285 -87.0448 -59.0822 122.1134 -58.5069 176.0639 -140.1073 153.5233 -59.3613
2.46268780 -68.3217 147.3460 -62.1565 -62.5369 -73.3089 46.8221 30.1804 66.8449 168.5442 -131.5434 155.4109 -58.2065
2.50181420 -143.4114 171.1888 56.5972 68.0567 47.5766 -79.5363 -6.3865 66.5628 173.1182 -65.7177 149.0197 -51.9044
2.52971550 -75.3002 128.4697 -173.2382 174.5826 -93.3955 46.1894 26.8140 67.7308 169.1467 -153.4723 161.3544 53.8371
2.57260390 -141.6636 135.1108 -174.7267 173.1694 -94.5596 45.8134 26.2558 66.3825 169.2268 -157.0129 160.4263 54.1674
2.60959510 -75.1425 157.2935 64.0081 174.7205 78.4628 -110.2220 112.7657 -55.3234 -61.4746 -156.5615 162.2068 58.0908
2.63798490 -142.6890 145.6136 -174.9742 59.6858 95.6063 43.9821 28.3697 62.9262 169.4598 -157.3818 160.3896 53.8555
2.71818320 -78.7700 148.8263 -64.4919 -177.0438 92.1290 47.5861 26.6601 67.6196 168.5424 -153.8185 161.9387 54.0646
2.75266310 -145.8104 162.3968 60.9821 177.5332 86.2250 -89.1608 2.4658 78.6575 -57.8525 -69.8049 158.4453 65.7953
2.79330180 -146.1706 160.6050 65.1727 -176.6012 95.4500 -59.6508 122.3875 -58.7211 175.8891 -139.6437 153.5241 -59.3876
2.81623620 -145.0978 150.3023 -174.9222 58.6191 -87.0516 -72.0352 135.4164 -53.2993 -57.8402 -149.3691 154.1721 -168.6534
2.84034570 -145.0626 150.4642 -174.8124 58.6250 93.3473 -79.6860 134.9163 -53.0101 -57.7417 -137.1798 152.6105 -62.6865
2.87351070 -77.0913 136.4182 -172.1573 64.6819 93.6734 44.3581 29.4039 64.3849 169.4071 -153.4288 162.2609 53.1670
2.91450600 -144.9478 144.5749 -172.5858 173.0164 -95.3615 -59.4064 122.5157 -58.7046 175.8478 -139.5986 153.5168 -59.3896
2.94603500 -134.9220 155.4290 -64.8203 -176.0394 93.5143 -83.3384 -8.2310 65.6747 173.0777 -67.9194 149.2874 -56.9316
2.98102950 -72.9161 139.5082 -170.6545 -174.8353 -86.0626 -91.6805 82.1165 -53.6837 178.2211 -70.4469 150.5842 -53.3945
3.03522440 -144.9761 143.2751 -173.4399 173.6562 84.8590 -62.0354 115.7205 -53.5669 -57.0459 -158.5347 160.2369 51.0864
3.06776620 -68.8806 146.7259 -72.4952 68.2904 57.5163 46.8434 30.2881 66.8761 168.5628 -131.4796 155.4179 -58.3451
3.08810910 -145.7284 159.8926 64.7726 -176.4632 92.8705 -78.9561 137.7373 -52.2807 -57.4874 -66.6019 148.3344 -57.4236
3.12733740 -73.3778 138.2745 -173.4847 173.0576 -96.0457 -79.7354 136.6436 -52.9518 -57.3402 -157.9693 155.2257 -70.6853
3.17590910 -74.4688 148.2323 -173.8702 59.2220 92.5828 -75.3473 137.5489 -52.9168 -57.6228 -146.1850 161.3821 61.4769
3.19642080 -64.3544 138.2542 -172.5738 64.2793 -85.9565 46.4502 23.6196 59.9928 69.7764 -123.6270 156.3803 -57.6396
3.24532570 -73.2803 138.1289 -173.7656 174.4624 -93.5582 -103.0626 137.8345 -52.2898 -58.5420 -67.2523 148.4536 -57.3978
3.26783720 -66.4474 150.9249 71.3771 -64.0290 147.1309 47.2872 27.9352 69.0571 168.3439 -131.4304 155.7095 -56.9134
3.29337050 -61.9310 147.0232 -64.5174 -177.0863 -88.4900 50.2083 28.7307 69.0939 167.5342 -68.5885 149.7170 -63.6092
3.32888650 -145.1456 150.6143 -174.7992 58.5865 93.4134 -78.6401 132.1442 -58.3028 176.0528 -137.4005 152.6400 -62.8333
3.35036700 -134.8674 154.9107 -65.0913 -175.8516 91.3819 -73.9157 135.4369 -59.3550 175.2326 -158.0399 155.1900 -70.7243
3.38344220 -144.5598 163.1174 65.7955 -73.5874 -71.9000 -84.4833 -6.0976 65.7303 172.9731 -66.3604 149.2093 -55.4553
3.40374700 -145.1468 150.6576 -174.8650 58.5205 93.1028 -72.3125 131.3577 -57.3204 176.3640 -78.2324 157.0558 57.2411
3.43649370 -76.8799 152.3521 -64.3643 -176.9018 -89.2224 -61.8350 117.0784 -53.6251 -57.0580 -158.9629 160.1581 50.6155
3.45828620 -76.1304 156.9653 66.8813 -176.9129 92.5823 -62.6299 115.1873 -53.6802 -57.0687 -158.6197 160.3146 51.4727
3.50347700 -145.7875 160.0033 64.8620 -176.5041 92.7318 -79.0920 137.6492 -53.2451 -57.7000 -146.4238 161.4182 61.3587
3.52625300 -143.8524 137.3171 -175.9050 -85.9245 127.6218 -144.0081 138.7000 -176.1998 61.6292 -140.9567 153.5371 -64.9088
3.54953520 -86.1794 156.9293 61.8553 -81.8741 -89.8077 48.1371 25.6828 68.5687 168.4949 -154.3914 161.6123 54.4219
3.55750800 -75.5504 140.5014 -173.0147 174.4771 -93.1787 -129.0271 135.9946 -56.6271 177.5292 -67.5023 148.3096 -57.3332
3.57715290 -76.6599 152.3198 -64.3439 -176.9326 -88.9219 -74.2600 135.4929 -59.3913 175.2088 -158.0341 155.1887 -70.7156
3.60108010 -67.4721 150.3919 64.0235 -177.9964 91.4039 48.3034 22.4134 62.2174 68.3408 -124.9627 155.3034 -57.0927
3.62323960 -145.8388 160.4648 64.2443 -178.2725 91.5714 -146.3724 148.4873 -173.2560 60.4648 -157.0182 155.6532 -70.8776
3.64746830 -73.5518 139.2091 -173.1332 172.9092 -95.9970 -76.2631 134.2125 -59.1553 175.3056 -158.0165 155.2323 -70.6893
3.67343360 -134.7602 154.4077 -64.9972 -176.0297 -88.6610 -145.9180 148.4434 -173.2724 60.4909 -156.9308 155.6262 -70.5889
3.70124840 -145.8421 164.0881 65.6196 -176.4354 -81.6169 -82.4396 -7.7931 65.9496 173.1583 -71.6840 149.1836 -166.9463
3.72221690 -134.7159 153.9570 -65.0456 -175.9707 -88.4320 48.7466 24.2367 61.2105 68.6924 -130.0240 153.3745 -55.7020
3.74579370 -76.3817 151.4892 -64.3277 -176.9464 -88.6863 -79.3622 138.9460 -53.1001 -57.5361 -146.2685 161.3541 61.2325
3.77205520 -76.5348 153.1133 -61.3695 -60.6114 -65.7367 -59.8121 123.2464 -58.8082 175.8754 -140.1766 153.5358 -59.4169
3.79976040 -76.4137 151.7511 -64.3217 -176.9457 91.6689 -75.4469 137.1538 -53.2210 -57.5090 -149.1598 154.1698 -168.6395
3.82841150 -76.3431 151.5507 -64.3113 -176.9772 91.7764 -77.6596 137.0581 -51.8668 -57.2074 -76.5209 157.4658 57.1010
3.88247070 -75.0020 147.7314 -172.0561 61.2798 -84.9476 -73.0810 155.7819 66.8461 174.0422 -75.4097 158.7075 56.9978
3.90799210 -77.5967 153.2343 -64.2226 -177.0096 91.9839 -74.8712 156.7174 64.5099 173.6179 -75.2835 158.8412 57.0040
3.94528110 -74.3931 148.2515 -173.9322 59.2457 92.5447 -74.1495 134.7644 -52.1045 -57.3880 -73.6785 147.6161 -168.4062
3.96910630 -77.1492 158.9302 66.1875 179.2597 85.6888 -117.4999 109.4418 -58.1234 86.7369 -144.7849 153.8317 -63.9286
3.99200640 -141.4407 153.3020 -171.2565 56.3420 92.9798 49.6360 38.7617 -36.0155 -58.6175 -142.3286 153.4472 -62.3495
4.01391620 -66.2987 119.0916 -176.9626 172.7570 -92.6753 45.1339 45.3008 -40.2844 178.3355 -139.3070 155.7282 -62.0601
4.04819420 -79.3162 149.5441 -64.4724 -177.0330 92.0485 49.4167 19.4772 62.4747 67.6629 -152.1327 161.8528 55.3151
4.07337490 -145.1372 150.7001 -174.8676 58.5099 93.0971 -72.2472 131.4790 -57.5708 176.2763 -74.6872 147.2020 -168.4964
4.09566550 -144.4509 142.4790 -173.6518 172.2119 -97.5780 -84.8235 133.7381 -58.8203 175.5782 -135.8882 152.6033 -62.0848
4.12842150 -146.1255 160.5076 64.7334 -176.6456 95.0382 -58.6138 131.9731 61.0659 175.7152 -144.1029 154.0238 -61.6987
4.15739240 -78.3246 137.8228 -171.8010 64.4242 93.5565 46.5489 21.5220 60.1964 69.2297 -151.7108 161.8916 54.8135
4.18267120 -144.4894 162.5574 66.3992 -73.1232 -72.4007 -75.1148 134.7182 -59.2844 175.3354 -158.3929 155.2689 -71.0358
4.20917780 -73.9641 141.1991 -172.6689 174.5707 87.2025 -145.0589 148.1721 -170.8731 166.8616 -157.0348 155.5804 -70.5283
4.23162560 -144.6721 144.6777 -171.4446 173.1823 83.2052 -70.1344 145.9337 -169.9150 60.2517 -66.1994 148.9272 -56.9348
4.25307600 -73.9720 141.0844 -172.6194 174.4956 87.3514 -145.6792 149.1422 -173.0165 59.9688 -146.0078 161.6306 60.0258
4.27829120 -76.6854 152.2362 -64.2979 -176.9441 91.6637 -73.8259 134.9162 -59.2992 175.2651 -149.1564 154.1758 -168.6204
4.30780740 -89.5063 161.8478 64.2463 -80.3935 89.8227 -85.6734 0.3846 54.2174 59.8840 -67.8167 149.4214 -55.9037
4.33616400 -73.8948 140.5403 -172.9975 174.3795 86.0743 -146.0799 148.5054 -172.9420 60.4591 -134.5022 153.1730 -60.7988
4.36656190 -76.6689 152.1302 -64.2862 -176.9744 91.7607 -75.7943 133.6091 -57.8178 175.8795 -77.6889 157.1432 57.2022
4.38669120 -84.6920 151.1804 -169.2865 55.7047 -89.3903 49.5970 34.7806 -28.8440 -176.6324 -139.3583 155.9054 -58.2865
4.40806260 -75.5310 140.8180 -170.7176 -174.9943 93.5054 -92.1644 83.6710 -57.1967 81.8953 -71.5441 150.8364 -53.7209
4.42851220 -76.8318 152.5611 -64.2152 -177.0100 92.0754 -71.5022 147.2740 -169.7765 60.0406 -66.1939 149.1092 -56.9544
4.45275690 -63.9112 133.0330 -174.2447 173.9996 86.5174 46.7530 34.0998 65.7465 168.8243 -136.7646 160.3000 -166.8205
4.47773800 -81.8541 148.1285 -165.8461 60.4719 -91.9207 49.7125 34.7285 -28.8815 -176.7374 -138.9486 156.1784 -58.1139
4.50120850 -62.1926 151.9213 71.4742 -64.1612 145.9540 50.8301 25.9504 70.8576 167.2683 -69.8610 149.9615 -63.9212
4.53200100 -76.3437 151.6136 -64.3132 -176.9707 -88.6544 -77.4534 136.7550 -52.1348 -57.2539 -73.2036 147.8546 -168.3453
4.55360300 -76.1445 152.4039 -61.3049 -60.8341 -66.8863 -77.6930 138.7480 -52.1485 -57.3453 -66.8719 148.8110 -54.7483
4.58548920 -76.6301 158.2231 67.5403 -175.5102 96.3454 -80.3207 134.5905 -59.1268 175.4099 -135.9329 152.5574 -62.5042
4.61343060 -67.1469 142.7918 -174.1081 60.8715 95.0362 45.0201 35.7935 62.9197 169.3528 -140.4799 160.4830 -166.5790
4.63708950 -72.6403 149.5480 -64.2296 -176.9669 91.8903 52.8789 50.1579 -40.2998 -58.5090 -156.9413 157.4157 -70.5916
4.66168250 -143.2152 135.4972 -175.1570 173.1363 85.6029 47.2773 29.8690 66.2355 168.8828 -78.0549 159.0912 57.1446
4.69877680 -145.9142 164.6600 65.5017 -176.7939 97.7492 -80.0628 -9.2946 78.2121 -59.6037 -72.4511 149.1016 -166.9876
4.72402300 -76.8588 157.5802 66.4546 -176.2441 93.2224 -74.6255 155.2080 64.4420 173.8222 -148.5926 154.8663 -168.5855
4.74504470 -74.8049 149.7553 -171.7377 60.5323 95.2479 -69.4277 146.7628 -164.3949 168.1786 -66.7612 149.1147 -57.4391
4.77720130 -76.8607 152.5861 -64.2132 -177.0120 92.0834 -71.4559 146.9605 -166.5972 167.7271 -66.7106 149.1945 -57.4046
4.79722860 -143.5208 156.7675 63.0724 -177.9363 -88.1022 49.4879 35.1387 -33.6494 -179.7819 -160.0053 160.0663 51.2656
4.82442120 -56.3174 143.4799 -56.5612 92.8588 98.2585 50.3459 28.0996 69.2657 167.6051 -68.5242 149.7075 -63.1271
4.84704740 -64.4036 145.4271 -54.6809 95.0066 101.7539 47.6882 26.5023 67.7290 168.5978 -152.5519 163.2666 53.9794
4.87197030 -72.2636 133.2275 -173.4007 173.8101 -94.0067 46.8706 34.3946 65.8042 169.0436 -70.2986 158.3941 62.4374
4.89902930 -66.8624 148.4456 65.5177 -177.0833 -88.2273 54.0987 40.4424 -34.2880 -179.7469 -77.0636 151.1760 -69.4717
4.92857730 -75.5046 144.4806 -71.2459 69.3506 -123.1509 48.3209 40.8853 -35.1921 -179.2588 -139.6529 155.3369 -60.8188
4.94944660 -71.6140 152.0549 -170.6047 56.5276 -89.0811 56.2773 65.3541 -41.4224 -177.3406 -139.9110 161.8681 63.7156
4.97384530 -67.3145 119.7077 -175.8002 172.3031 87.5010 50.6741 44.6067 -40.6266 -58.5874 -80.7471 158.1163 56.8643
4.99530360 -145.5441 159.3441 63.5293 -177.3346 92.3637 50.4745 30.6734 69.3706 167.5968 -138.0264 162.0031 63.9775
5.01717460 -57.4580 138.2186 -56.4139 93.1860 98.8806 49.9161 23.4499 70.1407 167.5530 -76.0563 158.1617 62.0410
5.04761590 -76.6589 152.1807 -64.2886 -176.9676 91.7441 -75.6494 133.6243 -58.1147 175.7736 -74.1917 147.2979 -168.4496
5.08018000 -144.0596 148.1162 -163.4716 176.1984 85.0455 53.9071 47.0910 -38.7154 -57.6620 -157.9699 155.3360 -70.6724
5.10476510 -74.5817 148.9472 -171.4011 61.4101 -84.3502 -68.9976 144.9985 -169.2484 60.5863 -148.6922 154.8545 -168.6824
5.12610910 -143.1968 151.9902 -172.0553 56.9281 92.9890 43.0251 33.1109 68.4676 -90.2448 -137.0649 153.4239 -57.8945
5.15214930 -146.5233 148.4279 -138.2227 -64.1026 98.8210 -89.4262 60.4917 -43.9125 -57.7950 -140.8225 152.6233 -70.0949
5.17339500 -71.0607 158.7336 73.5791 -64.6001 148.2391 -61.1407 117.9062 -58.4970 176.0662 -158.1327 160.2535 50.3217
5.19556240 -66.2341 155.1722 65.7830 -177.6951 -88.1321 54.9899 56.7734 -40.9980 179.5658 -121.3435 152.7224 -61.9042
5.22061800 -77.6617 150.8084 -170.4591 56.5318 -89.1124 53.9789 47.1018 -35.5634 -176.8000 -156.8647 158.2309 -70.4741
5.25586110 -76.3812 152.6759 -61.3277 -60.7527 114.0426 -75.7746 136.6491 -71.0761 65.8210 -157.9546 155.2119 -70.6335
5.27677580 -72.6146 150.1079 -61.4538 -61.5542 -69.4758 52.8786 50.2192 -40.2683 -58.5447 -156.9542 157.3655 -70.6189
5.29852870 -77.9484 163.6850 62.6433 -84.4777 -92.4785 54.2579 56.0873 -41.5315 -58.1345 -135.2538 162.5700 61.5254
5.32543250 -145.7531 160.0322 64.9046 -175.7386 94.9453 -76.1976 146.0754 -167.7081 167.5621 -133.9927 153.0385 -62.2902
5.34886840 -74.8836 145.8574 -172.3378 61.5734 -85.3536 -80.6929 166.5860 54.7849 61.8883 -145.5558 161.6676 60.5061
5.37276730 -76.3087 157.0268 66.7296 -176.5722 92.6239 -59.7064 119.2128 -178.7918 60.2716 -160.2402 160.2670 49.8353
5.39542990 -69.4533 147.6343 -61.4946 -61.9870 -71.6433 43.8436 32.5019 69.5654 -92.0141 -132.3898 155.6978 -58.2901
5.41723880 -64.9986 139.6425 -62.6740 -63.2929 -75.5154 49.4141 23.6301 69.9303 167.5191 -76.5335 151.2580 -168.3424
5.44529580 -76.4874 133.3922 -172.3179 65.5745 93.7291 46.9027 32.2173 65.2478 168.8412 -140.8853 163.9165 65.4180
5.46773820 -75.5168 141.2637 -161.4809 177.7290 86.6335 54.5454 36.4921 -30.1945 -177.3102 -84.7656 158.7812 57.1462
5.49539000 -142.6970 146.3297 -165.5292 174.5662 -95.2379 43.4129 32.7635 69.3332 -90.8406 -136.8453 153.4958 -57.7119
5.52166170 -141.5454 150.5191 -160.8302 176.4520 85.3932 51.5736 29.5413 -28.9882 -178.0456 -160.0386 160.1949 51.6518
5.55157010 -142.2731 151.0086 -172.2289 57.1055 -86.7639 43.4958 27.6762 69.4230 -90.8000 -157.3986 160.4302 53.9536
5.57968960 -135.1315 155.3788 -64.6608 -175.8381 92.0481 53.9528 49.9391 -39.4688 -58.5344 -145.6707 161.9245 61.0768
5.60654050 -81.6566 159.0496 62.1060 -83.0900 89.0326 49.6943 29.4760 68.5771 168.1015 -147.0406 156.4011 -168.2488
5.63280860 -78.3795 151.2790 -71.6794 69.4924 -122.2556 -60.9823 124.0805 -69.7147 66.8991 -140.3179 153.5643 -59.4334
5.65810420 -145.5548 148.3372 -172.7445 61.4840 95.1878 -76.8861 160.9824 49.8834 59.2453 -77.3646 147.4570 -168.8644
5.67970930 -74.9659 147.6645 -174.1695 59.5541 -87.0407 -75.5694 131.9436 -70.9279 66.1347 -76.2267 146.7738 -168.6256
5.70057070 -134.2753 154.5916 -64.5735 -175.9202 -88.3741 53.3127 46.0075 -38.4528 -58.7609 -150.1767 154.4706 -168.9198
5.72211620 -68.5152 119.8567 -175.7837 173.0308 -92.5744 49.3834 51.2664 -42.2945 -58.3021 -144.7794 159.3351 -165.9288
5.74646300 -76.3107 149.4255 -173.2019 60.5197 95.8634 -118.1884 158.5809 62.8116 173.1658 -149.0378 154.0623 -166.3214
5.77103720 -76.8014 152.6100 -64.2145 -177.0116 92.0699 -71.1274 146.2692 -169.3120 60.6214 -71.8859 149.0587 -168.3505
5.79166930 -70.6142 152.3106 64.9846 -177.6731 -87.3103 43.9185 36.4795 -159.8909 163.7219 -134.9098 155.0490 -59.0471
5.81544010 -64.1968 133.0808 -173.1214 65.3027 94.0974 47.0920 25.5861 66.7855 168.3908 -77.3181 149.7236 -167.1093
5.83579470 -76.9824 158.3293 66.5480 -176.1630 93.2242 -72.2517 154.2550 76.4144 -61.3952 -148.6003 154.9015 -168.5909
5.85656370 -80.8979 123.3824 -173.7168 175.0400 -93.0408 48.9582 23.6997 69.8116 168.3593 -77.2356 150.8792 54.3761
5.87929420 -73.6859 148.9439 -71.4641 69.1678 -123.6513 52.8306 50.3910 -40.3643 -58.4174 -156.8541 157.4809 -70.5688
5.90120080 -69.5948 149.8879 -64.4764 -177.0522 92.0851 48.4710 32.2656 67.1386 168.2582 -143.8048 157.7615 -165.4477
5.92288440 -144.8478 154.0011 -171.6272 56.0637 91.6319 55.0508 47.5164 -35.5788 -177.1538 -146.2272 161.8965 60.7866
5.95382630 -79.3159 158.4657 62.5908 -83.2198 -91.9464 53.3753 49.5636 -39.4565 179.9932 -157.4788 156.5671 -70.9247
5.98594940 -144.1452 162.1768 65.0077 -73.6321 -71.0121 51.0549 30.3731 69.8910 167.5954 -137.1583 162.0072 63.9811
6.01244570 -64.6576 138.4392 -64.9536 -177.1795 91.5784 49.3782 23.2979 70.0296 167.5218 -76.9654 149.6254 -167.2237
6.03923970 -143.2102 143.0672 -173.4950 173.4413 -94.8234 46.2562 29.4265 -157.4220 163.5934 -156.9736 160.4837 54.0762
6.07134340 -69.9979 154.8810 65.1339 -177.4592 -88.7006 48.7831 31.0784 68.2969 168.0018 -144.1928 157.9450 -165.2958
6.10524140 -79.7021 124.4261 -173.3486 175.1223 -92.7645 51.6709 10.5645 65.8536 66.0916 -153.4937 151.1526 -169.9218
6.13296720 -65.0338 143.3635 -174.4982 60.8238 93.4224 45.7875 33.6988 -163.7700 51.7840 -81.7122 158.7778 58.9608
6.16452560 -68.1887 122.2999 -66.3281 -177.3123 91.4818 44.0345 47.7648 -45.2189 78.1342 -140.2403 155.6638 -62.3695
6.18856320 -81.7893 140.0714 -163.9894 175.9234 85.9855 43.6290 28.5482 71.7925 -90.9038 -153.2757 162.5682 53.2669
6.23071220 -86.3312 153.6378 -168.6178 55.4237 89.8943 46.3771 38.8854 -33.5374 97.5480 -140.3127 155.4560 -59.3558
6.25461730 -75.8618 152.4720 -170.3765 56.3656 -89.2819 55.1720 52.3229 -36.8271 -176.9617 -72.1950 158.3026 57.8354
6.28133720 -75.2706 142.3612 -161.9264 177.4920 86.6837 53.4268 43.7048 -33.7753 -177.2169 -147.2599 160.0296 -164.9411
6.30517700 -79.0262 127.0978 -173.1761 174.6587 87.1587 51.4842 13.0079 65.2704 66.6017 -79.2694 159.4394 59.7284
6.32809180 -144.8781 150.7501 -162.4779 175.6734 85.3838 54.9628 47.8498 -36.2346 -177.7936 -145.9096 161.9008 61.0038
6.34813920 -78.0539 149.4958 -59.0443 -59.4733 -62.7444 44.5809 42.3820 -36.0962 96.8921 -139.8945 155.3315 -60.4660
6.37445770 -74.0314 105.7907 -174.2407 174.8310 -91.5507 52.3617 42.9334 -38.6230 -59.1157 -149.6609 163.1338 63.2639
6.39870180 -73.8637 128.7665 -173.5156 174.3158 86.7200 48.5230 32.0612 67.4967 168.5300 -131.3518 155.1021 60.1501
6.42502160 -80.2547 112.5676 -175.8084 173.9619 -92.3050 50.0667 54.1194 -41.9250 178.2083 -67.3788 149.8535 -60.5486
6.45678520 -78.9860 152.9427 -64.2246 -177.0033 -88.1512 52.0289 19.6618 63.7880 67.3473 -73.0689 158.7325 60.1303
6.47867790 -65.2711 137.7636 -165.6976 175.8639 -94.1263 46.3622 28.0083 72.3879 -92.6792 -74.8460 157.8858 62.0535
6.50089170 -81.5657 158.8871 62.6689 -82.6726 -91.3624 54.0760 45.9070 -38.2916 -58.8114 -77.0668 159.1711 58.3304
6.52396540 -145.1159 156.0817 -120.1477 -72.6612 -106.9251 48.0040 42.5499 -36.4360 -179.6787 -141.8731 153.4739 -62.2296
6.56026570 -75.0229 142.6388 -171.0468 173.1229 -96.0743 -72.3780 155.8324 76.5403 -61.1130 -146.2710 154.3728 55.7401
6.58261420 -143.8547 142.4877 -173.6378 174.3821 86.9428 -126.0612 135.6048 -56.6752 90.2606 -149.5962 153.3796 -166.5658
6.60695570 -74.7660 149.6252 -171.7158 60.7503 -84.3856 -68.6053 145.0889 -165.6504 168.2761 -149.2847 154.1061 -166.3674
6.62915080 -141.6666 151.6838 -161.5745 174.3286 83.8849 46.4407 40.9702 -36.0746 97.2650 -141.9571 153.5208 -62.3263
6.66180920 -71.9370 151.2967 -64.3338 -177.0189 92.1733 53.2568 17.1601 65.0740 66.6192 -133.1260 155.1651 -66.9061
6.68488880 -74.0092 105.8958 -174.4587 174.6762 -91.8637 51.9694 43.9047 -37.3821 179.3443 -149.7863 163.0954 63.2259
6.71967290 -141.2877 155.3434 35.8829 63.2806 -109.0981 47.4534 23.7155 70.0808 168.7633 -155.7702 160.6975 54.7788
6.74583750 -77.6860 147.9632 -61.7646 -61.0599 -66.6784 44.4254 33.8445 -164.2803 51.8005 -155.4611 161.9001 53.2459
6.76957740 -68.1253 122.0954 -64.4615 -64.4310 -78.1992 44.0922 47.5688 -44.9702 78.3485 -140.1434 155.7072 -62.3318
6.79095850 -82.0515 159.1269 62.1403 -82.9902 89.1279 49.7172 29.5451 68.5810 168.1106 -147.7640 155.7876 -165.9913
6.81144970 -61.8124 134.8866 -173.6228 174.7572 86.9403 46.9053 31.5258 -158.0100 162.7047 -77.4990 158.2359 60.5579
6.83493550 -81.5339 158.5075 62.7776 -82.6406 -91.4511 53.6705 46.5586 -37.4308 -179.8782 -76.9715 159.1934 58.3224
6.86475370 -76.5241 148.4926 -61.1201 -61.0547 -67.6815 55.6619 47.0246 -37.8034 -58.9635 -135.6825 153.5595 -66.1658
6.88953620 -143.6153 151.2137 -172.2399 56.7582 -88.2966 54.0137 49.1898 -36.7661 -177.2681 -144.9999 154.3991 56.1220
6.91435700 -61.6417 135.8244 66.1998 -65.6981 -31.8065 40.9159 34.9833 66.4865 -92.0860 -131.2671 156.7510 -58.6014
6.94239030 -145.4225 158.6126 63.1376 -177.6450 91.8668 53.1706 13.4414 66.3698 65.7554 -73.4152 150.3345 52.9935
6.96695100 -63.4995 145.9359 -54.4937 94.8643 -78.5622 52.6563 49.8212 -39.0526 -179.6799 -156.8350 157.8945 -70.6158
6.99309400 -78.7368 139.1746 -162.9517 177.6100 -93.4265 55.5770 39.8932 -31.2593 -177.2963 -135.3646 155.0077 -64.2989
7.02877430 -81.3852 145.6813 57.1409 -83.2365 -88.4672 42.8222 30.5343 69.6923 -92.8984 -153.9106 162.2225 53.5375
7.05166670 -133.2929 155.4138 -65.4826 -63.0220 157.5366 53.4332 50.5105 -38.7891 -179.5570 -145.8115 161.9533 61.0313
7.08198060 -77.5926 154.2514 -60.7693 -60.4849 -66.4324 52.0362 19.9946 63.6917 67.4248 -72.7527 158.7308 60.2796
7.10605510 -79.5066 125.6673 -173.4879 174.9085 87.3697 51.6771 11.7884 65.6530 66.3607 -76.7554 150.5878 53.8580
7.12760810 -143.5346 147.4790 -163.7996 176.2070 85.0855 53.7852 45.0039 -37.7038 -57.9647 -150.7885 153.5651 -166.8332
7.14880790 -78.0442 153.4588 -169.4739 56.0313 90.1175 51.1399 49.5786 -39.5716 100.3466 -157.1389 157.7367 -70.5906
7.16945680 -131.1815 154.6105 -64.8263 -62.7039 155.8875 52.7107 46.6407 -37.3231 -179.4100 -150.0920 154.5249 -168.8864
7.19448430 -67.0999 155.5311 72.5571 -63.4344 145.6753 49.5275 29.5736 69.8678 167.8446 -143.5456 158.6750 -164.8832
7.23058020 -71.6656 129.1117 -65.2430 -177.0525 91.7058 49.4903 60.1919 -51.2334 75.4769 -155.5804 157.7243 -68.9627
7.25058170 -67.1530 140.7726 63.3442 -177.5028 -89.8007 47.0281 52.2310 -41.8086 93.9023 -73.3591 150.8661 -71.7373
7.27610330 -77.0133 156.6667 57.3398 70.8873 49.9167 -131.8686 156.0355 61.4925 173.3155 -148.5208 154.8243 -168.6355
7.31444160 -144.7165 144.5136 -172.0316 173.1765 -96.8376 -68.9380 137.2163 -171.5843 -89.4659 -147.1260 153.9667 -168.9205
7.33890880 -62.1411 133.8370 -174.0330 174.1398 86.7834 49.3886 24.4807 61.9455 68.8610 -126.6812 160.3206 -164.2387
7.35954770 -72.0139 150.7184 -64.5142 -176.9376 91.2514 43.8306 47.7115 -169.3220 52.1143 -156.6561 157.5708 -70.9691
7.38291870 -144.8899 159.6272 51.2580 67.4254 -128.7360 -131.2339 165.8060 50.5481 62.9553 -156.9781 155.5361 -71.1890
7.40805460 -63.8564 148.9576 -54.6057 95.1504 -78.2156 -146.0302 149.7371 -171.6713 59.7406 -70.9371 149.0926 52.4802
7.42889840 -134.2764 151.1446 -64.1448 -175.7515 91.8437 64.4233 -47.1148 -69.4398 65.9734 -74.3753 159.3046 60.0905
7.47091530 -64.2733 150.0812 -54.5617 95.2618 -77.9149 -75.7655 157.7508 64.5690 173.6104 -146.4926 154.3348 55.5807
7.49111580 -67.4146 138.5365 -53.4800 95.4091 102.4486 48.3481 35.4395 -31.8752 -179.1935 -156.8786 163.6258 51.3147
7.51801090 -146.4300 137.4833 -142.0307 -58.7695 109.3465 -131.6527 121.0941 49.5078 171.8266 -142.7218 153.2673 -70.6191
7.55964430 -73.8976 144.3873 -170.8997 64.4342 -85.3400 -74.2244 138.7205 -171.6499 -90.0204 -143.8554 161.1621 61.4754
7.57966050 -74.0033 145.4156 -173.7240 61.8700 -83.1025 -89.9700 137.2663 -173.6229 -89.0151 -134.0169 152.0702 -61.7567
7.60019900 -76.4599 152.5917 -61.1169 -61.3330 111.5287 -144.3015 141.3809 -174.8636 -90.5925 -144.8927 161.0131 60.2685
7.62972400 -144.2617 150.9168 -172.2819 57.3283 -86.8374 45.0282 31.8118 68.9769 -91.0834 -78.7301 159.1900 57.0638
7.65354870 -80.8835 134.1525 -167.9693 62.7966 89.2865 54.9574 24.3237 -24.5396 -177.2609 -85.8447 152.6393 -60.6990
7.67360520 -65.7915 144.2280 -71.6884 68.1311 55.5903 46.3163 28.8175 70.9895 -92.9486 -78.5609 158.6059 60.3444
7.70352870 -63.4160 144.5187 -54.4995 94.7758 -78.6966 52.6011 46.7839 -36.9751 -179.4912 -147.9172 158.3058 -165.5087
7.73032090 -60.3609 146.3846 -55.4556 94.1761 -79.8295 51.3057 26.8808 69.9826 167.2900 -138.1877 157.6347 -62.1167
7.75197160 -68.0312 146.8627 56.2174 -86.9646 87.6179 45.2051 30.5802 69.4050 -92.4933 -80.1113 158.8627 59.6388
7.80068330 -70.2968 150.4087 -124.0449 -69.3204 -98.3049 43.3830 38.6882 -165.9033 51.8410 -135.7415 154.9110 -59.6631
7.82990450 -67.4835 141.4628 -165.4042 175.4809 -94.3185 45.0956 34.7110 70.0729 -91.4115 -139.0097 161.3769 -166.1662
7.85071110 -65.7511 139.9532 -64.2047 -176.9826 91.6517 45.9532 27.8094 70.8329 -92.8386 -77.3651 151.2848 -168.6159
7.88952300 -66.8805 152.3745 64.2004 -177.3877 -91.1769 63.3880 -32.1403 -74.6198 64.2313 -69.1189 152.6711 -61.2714
7.91091760 -66.0946 141.9030 -174.8494 61.2030 93.5847 46.3007 30.3188 -157.7244 162.7305 -77.7310 151.0188 -168.9724
7.93689350 -79.3373 114.6391 -176.0497 173.6724 -92.4447 50.1329 57.3518 -43.5540 177.6753 -145.8063 154.4772 57.8301
7.96900250 -143.7377 144.7976 -166.3037 174.6165 84.9932 45.5230 31.2345 70.1181 -91.6886 -78.4814 159.1592 57.0758
7.99141450 -78.3420 153.5038 -169.2606 55.9483 90.1285 50.9750 48.5322 -38.3757 99.8216 -148.5681 157.8103 -165.3098
8.02826930 -76.7632 154.1591 -62.7468 -176.5359 91.8563 49.3772 52.8949 -41.5195 97.2268 -74.2006 158.7128 58.0391
8.06314510 -76.1147 156.1612 -116.4893 -73.8719 71.7811 -73.0926 137.5024 -59.3339 175.4256 -146.4091 153.4261 56.2693
8.08386200 -70.3635 125.0674 -65.5996 -177.1575 -88.8012 49.0692 55.7857 -48.4829 76.7965 -146.6066 158.4820 -165.8168
8.12201570 -73.4460 145.7426 -71.4857 69.0968 57.9185 52.3725 47.3515 -37.8027 -179.5409 -148.2842 157.8167 -163.6422
8.14619200 -144.9047 159.4405 51.1111 67.5330 55.1160 -130.7015 165.5151 50.6350 63.2264 -147.8150 154.7520 -168.6965
8.17147590 -63.4781 150.0601 -54.6675 94.9980 101.6784 49.1938 33.5788 66.9873 168.3121 -65.4245 147.8768 55.9566
8.20987400 -144.2535 160.3880 -110.1459 -76.1459 -121.8746 49.9992 27.4208 68.4447 167.8697 -75.4558 150.8508 -168.1553
8.23361780 -68.5479 125.8234 -173.1991 175.8035 -92.6074 47.2163 28.4673 -161.1439 52.2729 -73.4688 151.3706 -59.4249
8.26635730 -74.3540 143.7206 63.3541 -177.8181 -89.8260 46.2277 53.1173 -43.5591 92.7186 -148.2321 158.3843 -165.4989
8.28948400 -69.2113 150.0924 -61.6352 -62.0003 -71.5343 45.1391 35.4544 68.9213 -91.9538 -142.9848 158.6431 -167.5355
8.32561610 -73.8822 140.1013 -171.9138 173.6966 -96.0569 -72.5873 138.8496 -162.0574 -89.6344 -62.2403 143.9671 -56.2453
8.34639230 -69.6531 129.9745 -64.4024 -176.9419 91.4273 46.7847 25.2796 71.7341 -93.3828 -73.2239 151.4474 -59.3561
8.38595690 -67.9569 146.1767 -174.1890 60.1609 -86.7862 44.5371 42.6446 -166.7402 52.1376 -145.7322 157.4392 -165.5243
8.40604620 -144.5988 143.0314 -174.0341 173.6399 -94.1497 52.9969 -42.2985 -166.3377 60.6601 -72.1293 150.8683 -60.7229
8.43530300 -145.1687 151.6827 -174.1217 58.1907 -86.8402 -70.2651 149.1470 -122.9554 -63.2467 -149.2595 153.9936 -168.8787
8.46654060 -73.2084 152.4293 -119.2485 -72.0069 -104.8832 52.1963 48.9577 -38.4388 -179.8617 -148.2679 156.7584 -166.5695
8.48824610 -144.3770 146.4402 54.8132 178.9994 90.2678 43.9027 33.0997 68.8216 -92.6829 -78.3147 159.1599 57.2228
8.50965970 -63.2993 145.2005 -54.5717 94.7508 -78.7238 53.0846 46.4833 -38.3468 -58.8979 -148.6573 158.7049 -162.4346
8.57126370 -73.9744 144.0542 -170.8715 65.5737 -85.6225 -143.9428 139.5071 -174.4109 -90.0403 -145.8240 153.2973 54.9520
8.60899980 -144.0640 150.3902 -172.3585 57.4617 -86.7742 45.0553 30.9537 69.1988 -91.2015 -76.1469 150.9897 52.8221
8.63690350 -145.5544 161.6122 65.3967 -177.5261 94.0970 48.5136 34.5638 -140.6477 -64.0507 -137.2930 153.4862 -58.3895
8.67739030 -70.8314 143.0540 73.4463 -63.7427 -34.1184 46.9773 58.3198 -48.5397 84.6033 -156.5612 157.6053 -69.9001
8.69773670 -74.8346 109.9390 -74.4630 68.4455 -121.0712 45.3995 39.9367 -40.5936 82.7098 -159.5257 160.6728 50.5468
8.72088870 -144.2848 148.1248 -173.3410 57.6013 93.5835 62.3389 138.8300 -80.8719 62.5349 -68.6155 147.2305 -57.3686
8.77567900 -75.7436 152.2476 -61.1800 -61.4826 -69.7435 -144.3273 147.0749 -137.1603 -62.4002 -68.2745 147.9976 -56.8463
8.80610840 -143.6436 144.9184 -166.0668 174.6461 85.0086 45.4344 32.0987 70.0121 -91.6000 -75.7946 151.0478 -168.1113
8.83314510 -143.7262 154.1505 -171.0906 56.0589 -88.8143 51.3676 51.3539 -40.4979 100.0775 -145.0892 154.4425 56.0178
8.86114970 -69.1311 149.8393 -64.0722 -176.9296 91.8653 45.1251 35.7625 68.8235 -91.8898 -143.5271 158.4964 -165.1578
8.89567500 -78.7147 152.1008 -71.4736 69.5960 59.3136 -66.9158 134.0222 -171.4919 -88.2307 -152.1419 160.2306 56.0458
8.93361630 -143.2700 143.6625 -166.5706 174.8310 85.1110 45.6154 29.9715 70.5513 -91.8982 -76.5102 151.0959 52.7838
8.97155700 -76.9530 152.6527 -64.2312 -177.0242 -88.4370 -72.1819 133.1095 -174.8767 -91.0761 -79.2548 137.4074 -54.6953
9.00341990 -56.8325 136.0207 -56.6334 93.0744 -81.3144 51.6417 14.1459 65.5557 66.4200 -74.9668 149.8996 -166.1692
9.02492620 -133.6716 153.2496 -63.5228 -175.7050 91.5332 49.3849 53.2348 -42.5971 96.3365 -145.0837 154.4511 56.1413
9.05871640 -134.8809 153.2284 -65.2106 -175.8937 91.1877 45.3336 40.3014 -166.1106 51.5751 -73.9490 150.5246 53.0780
9.09321610 -75.2605 133.7053 -174.5885 174.3840 87.0454 48.6055 29.6115 -138.7891 -63.9685 -154.3104 161.9529 53.1406
9.11772170 -76.5893 153.4376 -70.8272 69.6586 58.3051 46.2255 33.7080 70.2182 -92.6047 -73.4967 159.0833 60.2161
9.14059870 -133.8123 155.9886 -63.8007 -175.7239 -88.8115 49.1842 49.7711 -40.6137 97.2154 -73.9071 150.6864 53.0461
9.18006480 -70.5156 125.1796 -65.5746 -177.1409 91.6037 49.1340 55.8106 -48.5519 76.8723 -147.1802 158.9391 -162.8326
9.20872420 -69.0877 102.9970 -174.8684 174.2252 88.3702 47.9631 56.6440 -49.8801 79.6662 -71.4780 150.0461 -169.0287
9.23366880 -79.3872 142.5733 -160.1859 176.3756 -95.6662 49.7299 39.7449 -34.5600 98.9528 -82.7552 150.9438 -170.6652
9.25372730 -61.2258 135.6900 -172.9793 175.0055 -92.5363 59.6094 10.2451 -124.8018 -63.1009 -70.3906 156.7930 67.2631
9.30232670 -80.3885 150.7966 -59.3993 -59.3888 -61.5951 50.7951 54.0448 -41.4771 97.3282 -135.0635 153.3782 -65.9882
9.33371410 -76.0959 152.5838 -61.1258 -61.4375 -69.5218 -142.9055 140.9907 -153.8243 -81.4794 -70.3300 157.5575 56.8371
9.37482280 -146.0909 154.8681 -122.1949 -71.7132 77.1133 53.0117 51.9137 -39.9659 179.9984 -145.2151 154.2835 55.8628
9.40060920 -142.7588 151.5508 -170.7921 55.8730 -87.3298 47.2741 11.7923 101.6045 -52.6953 -153.7851 160.7982 56.6260
9.43703280 -76.1816 149.5788 73.8371 -62.4595 -34.9258 54.1848 -1.5557 69.4441 64.3165 -76.9448 150.3327 54.2919
9.47048960 -83.3679 72.3636 -168.1763 175.1865 -91.7332 46.3056 31.8251 68.1907 -92.4289 -79.2424 159.3082 56.5853
9.52026300 -76.4099 153.3590 -61.1110 -60.8876 112.7942 -73.2725 144.5540 -135.8235 -62.1238 -76.7488 157.5223 56.0821
9.54431560 -69.0851 148.0350 -64.6329 -176.9793 91.1779 44.7083 41.4518 -162.3276 162.8945 -145.8319 157.1483 -165.7880
9.59569150 -72.5832 147.6652 46.1141 66.9561 -123.7665 49.3545 51.9385 -41.4778 179.9147 -148.1351 156.9938 -166.6638
9.61831060 -66.2963 142.3247 58.5294 -179.6542 -89.4468 42.8123 38.1047 66.6395 -91.4949 -141.2430 160.5569 -164.2145
9.64536040 -77.6694 160.8390 60.3365 72.0694 -133.2320 -142.6667 140.5760 -174.7146 -90.2482 -146.8209 153.8732 -168.9367
9.70225840 -69.0752 146.1900 -64.7146 -176.9806 91.0614 43.6089 37.4561 -160.7302 -118.1550 -134.5831 155.2074 -59.6353
9.72593640 -77.1634 144.1723 -174.6946 60.4836 -86.0973 54.7630 -15.4381 -141.0540 170.8518 -70.9768 149.0023 53.1175
9.75793750 -77.2416 158.6937 58.5179 71.3868 -132.8998 -145.3690 142.8069 -175.0053 -91.1938 -141.9528 160.9716 61.9117
9.79561990 -86.1395 64.9660 -150.1976 -67.1584 -88.2350 52.8154 48.0138 -40.1162 179.8042 -147.0051 162.3754 61.6593
9.84934560 -63.1139 112.3638 -165.8525 -88.1261 133.4068 46.1406 29.0690 67.5287 168.7927 -75.5488 151.2916 -168.1434
9.87545300 -132.4413 155.2950 -65.3790 -62.7950 -25.2616 46.6489 30.3697 70.9499 -93.0966 -74.7162 150.7110 53.0674
9.92369010 -142.6990 156.9855 -119.7274 -73.3409 -107.0550 45.9460 34.6580 -32.4434 98.4913 -160.0199 160.0763 51.6797
10.01602000 -88.5556 143.9492 -64.8179 -176.9781 -89.3177 44.5319 46.6127 -168.0736 51.8268 -139.8354 154.2135 58.6394
10.03741640 -80.9863 140.1713 -164.4053 175.7664 85.9522 46.4224 34.1612 71.0078 -91.9087 -137.0079 154.4888 59.1845
10.08235930 -135.2803 79.2771 -154.0619 -67.6643 97.5048 52.6044 9.7159 66.8278 65.3234 -162.2799 156.7977 -71.8501
10.11554060 -70.5271 150.5313 -71.1363 68.9391 -124.6111 45.3899 35.4141 69.2989 -92.0632 -143.6008 158.3419 -165.2345
10.15899610 -142.4987 126.8054 -178.7363 -90.4129 116.6158 -135.2578 161.8399 46.4195 61.6707 -149.2815 154.0751 -166.4383
10.23805550 -76.7113 152.3537 -64.2396 -176.9217 91.9184 -75.7309 151.6768 -126.9417 -62.2201 -147.0799 153.5421 55.5772
10.26256870 -133.3723 150.9567 -65.2938 -176.0350 90.7773 62.9396 -27.8765 -117.2925 -65.1404 -147.5717 156.3726 -168.4005
10.34884690 -62.3724 138.0790 -164.3510 175.8695 -95.0536 55.0211 6.8852 108.3984 -55.1980 -69.3894 156.5097 70.1322
10.38495070 -83.5506 75.7009 -169.4498 174.5444 88.4037 45.7799 32.9053 67.6891 -92.2510 -74.5896 150.9126 52.6732
10.41677170 -80.7586 154.2743 -70.5353 70.2011 -122.6045 46.3302 34.7608 70.4314 -92.6955 -67.9732 148.9047 55.2222
10.45174180 -80.6052 145.9477 -60.5505 -60.1895 -64.5178 46.5060 34.8434 70.0963 -92.6345 -137.4943 153.6675 58.6580
10.48201480 -144.1063 160.7953 64.7784 -73.6938 -71.0496 46.8486 34.8737 -157.7290 164.2750 -74.1048 150.4972 53.0477
10.63070060 -143.9636 150.1623 -172.4992 57.0164 93.1726 56.1689 -24.3560 112.0357 -64.6254 -70.9287 150.2819 -61.4099
10.65860010 -83.3438 142.9579 -61.4289 -60.2921 -63.0294 44.6883 45.9172 -167.7336 51.7647 -140.7727 153.9954 58.6171
10.69550920 -60.0840 143.7287 -55.5501 94.2364 100.4708 44.9904 35.1805 69.0863 -92.0490 -141.4943 161.2635 -163.6361
10.73110440 -86.0563 146.2729 -64.6978 -176.9956 90.8410 62.6324 -27.3743 -117.0516 -65.0901 -75.1428 159.8196 58.8811
10.76558430 -139.9330 130.3689 -172.6681 62.2086 93.9855 48.7629 66.7274 -59.3987 68.7630 -149.6664 154.7380 -168.5759
10.79934900 -70.0261 147.5934 -72.2580 68.5346 57.5569 44.7136 41.6113 -162.4234 162.8691 -145.7971 157.0330 -165.8759
10.82283280 -76.3899 153.1190 -61.2250 -60.9378 -67.6387 -75.4746 151.6744 -126.7386 -62.2580 -147.1338 153.5415 55.5693
10.84601570 -60.1714 144.5694 -55.7617 94.3058 100.6315 47.5678 31.3086 70.9446 -93.3155 -137.8162 157.8860 -62.4249
10.88757220 -142.2560 139.5820 -168.1456 174.8708 84.5427 56.3613 -18.3970 112.9363 -62.8464 -149.0915 156.1462 -168.6892
10.99239210 -62.1921 135.1028 -173.0496 174.8412 86.9334 46.7301 31.6305 -157.6272 -116.7760 -77.3793 158.1379 60.5503
11.03031930 -85.5602 146.8747 -69.9051 70.8731 -121.8864 46.6445 34.9180 70.3895 -92.7143 -136.0858 154.0532 58.9359
11.05043960 -81.4856 142.9193 -64.2981 -176.9645 -88.1106 54.9074 -17.6431 109.1941 -61.8106 -146.3651 152.3015 -58.5613
11.08484080 -118.5075 87.6661 -171.5202 176.3149 89.4619 -105.1709 135.2143 -68.0348 73.1213 -146.9977 155.4164 -167.0126
11.10621070 -65.2380 145.6112 -171.8289 58.1400 -86.8298 55.9834 -8.0094 111.7891 -59.4676 -72.7608 152.3865 -165.3987
11.16548660 -68.6871 150.2402 -61.7439 -62.0435 108.3849 57.3162 -15.4512 112.3168 -61.6891 -67.6132 150.5619 -62.2983
11.22286590 -88.6842 143.1510 -71.0494 70.8180 -120.7807 44.5115 46.7458 -168.1391 51.8275 -139.5658 154.2696 58.6402
11.24394790 -142.8352 130.1247 -171.7696 -83.6898 121.5878 -148.5038 143.5340 -175.5082 -91.5547 -135.3932 152.4613 58.0961
11.29656090 -72.4366 115.8738 -176.6699 172.6440 87.5411 50.1034 -11.8864 104.1684 -58.8039 -145.5735 152.9342 -58.1415
11.37211560 -63.4877 135.3320 -167.0991 175.4512 -94.7217 55.8567 1.2421 110.7125 -56.8820 -73.7799 152.3276 -165.2325
11.54743790 -68.6113 151.0003 64.8459 -176.7630 90.7239 55.5497 -12.4617 109.9578 -60.2116 -66.4523 150.4508 -59.1149
11.57872900 -79.5706 146.1643 -64.6855 -176.9803 -89.4987 62.7352 -27.0259 -116.8232 -65.1884 -70.1068 148.8612 52.3755
11.63820630 -81.4863 148.9398 -60.0303 -59.6346 117.2369 54.7482 -12.3713 108.6713 -59.5872 -76.3397 159.4490 59.5876
11.65920150 -141.9130 121.2310 -177.9425 171.9786 -93.6033 47.3495 -8.3662 100.5673 -57.6285 -144.5609 155.1988 -58.2033
11.70451940 -135.0616 153.9058 -65.1844 -175.8485 90.9513 53.7415 -51.2754 -167.0620 -87.3613 -73.0138 150.9926 -168.1745
11.83086350 -84.8099 149.4929 -123.7897 -69.6846 79.4920 49.5810 56.9309 -42.5046 97.9545 -134.9466 153.2798 -65.2468
11.93827160 -79.2910 145.0943 -64.1777 -176.9461 92.4716 55.1534 -12.4168 109.6548 -59.9447 -71.6994 149.1987 53.3951
12.01741400 -64.8094 142.0698 -62.7275 -62.8741 -73.1155 46.0578 32.4557 -158.4453 -116.9880 -80.4302 158.6106 59.4789
12.14161180 -82.2811 150.5025 65.3738 -176.4448 -89.7267 52.9269 -11.9954 106.3389 -58.8997 -151.0146 151.9507 -167.1856
12.31372540 -65.2629 145.3077 -171.8537 58.1952 -86.7998 55.9287 -7.3213 111.7054 -59.2721 -72.5789 151.1008 -164.0400
12.42250300 -70.1286 147.1126 -72.1916 68.5684 -123.9608 48.3038 39.2567 -142.0509 -64.2969 -144.8299 158.0677 -167.7669
12.45394340 -80.0426 136.3314 -165.6883 175.5287 -95.0340 55.9413 -16.9600 112.4450 -61.8402 -71.3500 148.7308 53.5467
12.51407130 -66.8838 152.0641 65.3522 -176.6094 90.4144 53.0272 -7.2532 106.5756 -58.1907 -71.9922 149.1279 -167.2408
12.56627570 -78.5480 146.0420 -60.8400 -60.6728 113.5665 55.3117 -12.9043 109.8061 -60.1185 -71.9746 149.1805 53.3979
12.65042760 -144.4843 143.1054 -172.4598 173.8125 -94.7313 46.3479 41.9179 -160.3129 -116.3927 -140.6197 162.0207 63.5541
12.71781180 -89.7570 156.6828 63.1943 -80.6183 -89.6152 53.9269 -8.6172 106.6833 -58.4054 -70.7014 149.4230 54.0920
12.76459450 -73.0210 126.3669 -173.0310 -84.9724 117.9755 -148.5150 155.1734 -125.3240 -62.9743 -142.2537 153.5668 57.2199
12.92947570 -134.8122 153.4500 -65.2176 -175.8734 -89.2612 45.5552 44.4632 -161.8993 -116.3958 -140.0439 162.0359 63.2758
12.97400490 -67.7673 146.1162 -174.2563 60.2125 -86.7865 44.9767 40.8285 -160.7775 -116.6893 -145.1387 157.6709 -165.5009
13.38209820 -85.2814 144.0602 -64.7462 -176.9815 91.1377 45.6312 40.7706 -160.5818 -117.5430 -142.8002 162.7932 65.0356
13.41705910 -71.6397 148.3793 72.4125 -63.8670 148.2830 52.5365 -10.5932 106.1786 -58.6110 -72.7809 149.1551 54.0145
13.94289640 -76.4247 152.9001 -61.2911 -60.8015 -66.7441 -76.6176 132.5893 -58.0342 176.2139 -128.6249 -26.7702 60.7797
14.27895600 -78.7945 135.8676 -171.6459 175.0109 -93.6316 46.3545 40.6025 -159.1527 -116.9007 -137.7864 154.3604 59.3687
