# Supplementary material for: Exploiting Sequence-Dependent Rotamer Information in Global Optimization of Proteins
Source: J Phys Chem B. 2022 Oct 18;126(42):8381–90. doi: 10.1021/acs.jpcb.2c04647 (PMC9623586; doi:10.1021/acs.jpcb.2c04647)
Supplement: Supplementary file 2 — jp2c04647_si_002.zip [file jp2c04647_si_002.zip › TripeptideConformations/TYR_GLN_SER_new.csv]

0.00000000 -145.5181 143.9522 172.3357 84.4145 -140.2904 141.7306 -69.0305 -69.7363 -90.0537 -77.0441 151.7477 -65.0495
0.17872030 -145.4793 148.8860 174.2872 -94.8061 -149.1557 131.7303 177.2413 57.8223 56.5436 -76.1602 146.3139 -65.3678
0.23067300 -145.4560 143.7850 172.0008 -91.5101 -140.8769 144.3720 -69.0300 -69.6941 -89.7795 -80.7287 -13.4911 -63.1013
0.41880650 -145.7276 147.0687 173.8614 82.9622 -148.7794 141.0554 -174.4586 59.3298 -92.7894 -75.6568 149.7921 -64.7761
0.47588980 -145.5159 147.2789 176.7566 78.3780 -136.9583 140.7251 -67.8726 -70.4906 -90.7824 -84.0250 -11.9957 58.0343
0.50889320 -145.5270 148.7854 178.7747 78.5478 -135.7875 138.8150 -67.6421 -70.5851 -91.1137 -69.1238 149.0605 -57.4959
0.53792080 -145.7022 147.2985 173.9954 -93.3424 -149.1493 137.0806 -171.6107 177.0201 1.3463 -73.7015 149.2529 -64.1372
0.68994690 -145.3476 148.7930 174.1894 -94.7251 -150.3355 131.7604 178.0268 55.8614 -100.5802 -78.8255 -30.6593 -65.1275
0.72062860 -145.4718 148.4459 178.7063 -99.0987 -136.4411 141.4111 -67.6700 -70.6089 -90.9596 -76.9678 -14.1695 -55.4667
0.77617650 -145.3903 142.8160 170.2115 -97.7609 -140.1818 144.5959 -68.7199 -69.8190 -90.0168 -82.8169 -11.1500 -54.7947
0.80271820 -145.4832 143.9438 172.3228 84.1280 -140.4497 141.4879 -65.3348 -175.5697 -2.0648 -77.2061 151.4740 -65.2146
0.82466790 -145.7395 147.2908 173.5526 -92.6085 -148.0156 148.5730 61.3437 -178.9960 -1.8276 -82.2597 -12.2560 -62.0042
0.86007710 -145.4745 142.9848 170.5342 79.7680 -139.7117 141.8241 -68.7751 -69.8141 -90.1967 -77.9293 152.5703 -55.5882
0.92874600 -145.6627 147.3300 174.0197 -93.3679 -149.2980 136.9710 -172.0563 176.4919 96.8314 -73.8260 148.7987 -64.1883
0.95217670 -145.3913 143.9906 172.0369 84.1631 -141.2253 144.6197 -67.1031 -65.4318 -9.6058 -81.0525 -13.2492 -63.2921
0.97589940 -145.4304 143.8194 172.0070 -91.7191 -141.0093 144.3877 -64.9391 -175.3779 -1.4713 -80.8458 -12.9038 -63.1850
1.02374490 -145.4176 147.5251 178.0591 -101.1254 -137.4876 143.6675 -67.8285 -70.5198 -90.8853 -82.0791 -12.8982 57.8398
1.04833390 -145.8574 147.3078 173.8018 83.0268 -147.0321 147.4270 61.6678 -179.5678 98.7672 -79.0147 153.9081 -63.6544
1.10663680 -145.7415 147.2647 173.5735 83.0415 -147.8476 149.3598 61.8032 179.8689 -97.0160 -82.3404 -11.0288 -61.8513
1.16360830 -145.7570 147.3592 173.8257 82.8841 -147.5408 146.1088 60.8548 -178.8705 -98.5020 -79.3316 151.8407 -63.9799
1.19434420 -145.7277 151.6028 179.7082 77.4787 -141.9677 139.1411 -175.4471 60.3895 -93.4729 -69.0191 149.2168 -58.3842
1.24727910 -145.4865 147.2460 176.6953 78.2547 -136.9056 140.9006 -66.2729 -66.0837 -9.7845 -84.2428 -11.8661 58.2264
1.28165660 -144.7521 158.8354 -173.8725 -112.0235 -65.6639 159.2049 61.5927 179.4179 -11.9829 -77.8095 -15.9293 57.4365
1.32233520 -145.4196 143.8626 172.0180 84.1667 -141.1072 144.1667 -65.0789 -174.3559 98.9633 -80.7828 -13.3890 -63.2251
1.34695350 -145.7193 147.8886 173.7159 -93.2877 -147.9290 143.5925 73.3926 -63.4953 -84.8985 -78.1345 152.1915 -63.9881
1.37687110 -145.6493 146.5577 173.6441 83.0032 -150.3237 139.5366 -167.3331 177.0644 3.0094 -76.5693 -17.5174 -62.1583
1.39748860 -145.4668 143.8225 171.9902 -91.7474 -141.0967 144.1411 -64.6733 -175.6225 -96.6430 -80.7667 -13.2306 -63.1995
1.42643290 -145.7302 147.4027 173.5632 -92.7657 -148.5614 146.6759 60.9584 -175.7801 96.7748 -82.0603 -15.4699 -62.3506
1.45366250 -145.7712 149.5225 176.9574 78.1791 -144.4370 148.1365 61.6743 -179.0032 -1.5302 -83.2936 -12.5243 57.9760
1.49917500 -145.0104 161.2784 -169.3714 -109.0975 -65.0489 158.8020 61.8455 176.8350 -4.3425 -74.4573 -16.9584 -56.3065
1.52289410 -145.3771 142.8007 170.1975 -98.1041 -140.2058 144.4902 -65.0760 -175.5712 -1.5245 -82.9859 -10.6621 -54.7870
1.54905020 -145.5227 147.1650 176.7796 78.1591 -136.4040 140.1879 -65.0809 -175.1420 98.9689 -83.8893 -12.0187 58.0944
1.57334290 -145.4105 154.5244 -178.8143 73.2653 -139.7228 126.0095 176.1872 56.1054 -101.3602 -75.9815 -27.0511 -56.0995
1.60918520 -145.5702 147.1627 176.7834 -99.7350 -136.3966 140.1354 -64.8474 -176.4837 -97.0299 -83.8370 -11.9254 58.0932
1.63251650 -145.4405 147.3151 177.5958 -101.0866 -137.6427 143.5219 -67.9322 -70.4442 -91.0006 -76.6763 158.8040 57.2248
1.65756870 -145.6903 152.0986 179.9664 76.6509 -141.5728 135.0611 -173.5985 176.8797 97.2204 -68.1772 148.5588 -57.1606
1.71277070 -145.4620 149.9327 -179.3866 76.5648 -149.1809 164.7106 61.4768 164.5158 96.8993 -73.4019 160.7366 57.0716
1.73567300 -145.4309 147.3884 178.2802 77.2664 -136.8376 143.5720 -64.9595 -176.0900 -1.3716 -82.0656 -12.5928 57.9087
1.76823890 -145.6793 146.5046 172.2881 77.8273 -148.2387 137.4234 -172.2422 176.0274 -98.3325 -74.4753 151.4607 -54.6691
1.78899940 -145.7214 146.6613 171.8277 -97.7216 -147.3296 149.8252 61.5741 179.7951 -97.2268 -84.4397 -9.2295 -53.6775
1.81173800 -145.5057 150.0724 179.8983 76.8233 -146.8487 154.7377 62.2962 -179.5750 -1.2822 -79.3693 -15.0948 57.5930
1.84735350 -145.5335 148.1373 178.5437 78.7758 -135.7765 140.7875 -64.7712 -176.5618 -97.0985 -77.0450 -14.0189 -55.5411
1.87492320 -145.3677 142.8343 170.2092 -98.1504 -140.2948 144.3052 -65.1553 -174.5437 98.9738 -82.9302 -11.0610 -54.8027
1.91200190 -145.5019 147.1882 176.6765 78.3448 -137.0414 141.0109 -67.8670 -70.4968 -90.7705 -84.9033 -8.6375 57.3145
1.93732800 -145.4145 142.7936 170.1819 -98.1556 -140.2878 144.2658 -64.8078 -175.8198 -96.7767 -82.9221 -10.9075 -54.7949
1.96188550 -145.7573 150.8318 177.2575 -100.3667 -144.1890 144.2988 73.6820 -63.5398 -85.2636 -82.7668 -12.8652 57.9494
1.98985020 -145.8014 149.5117 176.7290 -99.4583 -144.5450 145.4936 61.2927 -176.2719 97.1852 -86.0365 -13.2266 57.9936
2.01067970 -145.7263 150.4581 178.9593 78.6865 -143.6999 148.9695 61.9400 179.8417 -97.3531 -77.3627 -13.8156 -55.7494
2.03775620 -145.2428 148.2663 -179.9999 76.5671 -138.2403 147.9357 -67.8577 -70.4765 -91.0904 -67.2143 149.9437 -55.0171
2.06478280 -145.4774 150.0546 -179.8085 -101.3136 -147.0824 156.4040 62.5173 178.6609 -97.1540 -78.8279 -14.5628 57.5820
2.08620090 -71.2348 147.2653 177.5333 78.6189 -144.1351 145.5578 60.9114 -177.0062 97.0213 -86.7143 -13.0224 58.0230
2.11694400 -145.5931 145.9041 171.9334 -99.3124 -149.3191 139.9088 -168.4694 178.0036 98.3463 -79.0136 -13.4146 -54.2892
2.14399400 -145.4731 147.4227 178.2797 77.1982 -136.8860 143.3108 -64.7144 -176.4294 -97.0085 -82.1086 -12.7359 57.8990
2.18066110 -145.4376 150.0899 -179.2014 -101.7541 -149.3126 164.7883 61.2512 163.5114 96.0479 -68.4649 154.0206 -55.6276
2.20227720 -145.6465 150.6161 178.8611 -104.1379 -144.3691 134.9723 -171.5405 176.3155 3.4070 -82.1585 -17.7915 57.6051
2.22372680 -144.9733 161.0665 -170.0741 -110.1054 -66.7544 160.2444 63.4334 175.7483 -97.4547 -74.5859 -16.4491 -56.2965
2.26121290 -144.9559 160.7176 -170.6674 -110.7274 -66.9951 160.1410 63.4319 175.8421 -97.7122 -74.6598 -16.4430 -56.3033
2.29969810 -144.9142 166.2134 -169.7067 -109.7970 -64.9377 153.7690 -63.1178 -177.2981 -0.5750 -80.0417 -13.2126 57.7457
2.33238150 -145.3590 147.9539 178.0959 78.8867 -135.7569 139.8760 -65.3043 81.2011 17.7056 -77.2937 -13.8069 -55.5995
2.35567340 -145.3970 146.8642 176.5261 78.0647 -137.5392 145.6906 -64.8913 -175.9892 -1.4209 -74.7768 -15.5831 -55.5315
2.38226970 -145.4904 146.9435 173.9211 82.1465 -151.1722 134.8986 177.0322 62.3791 2.1776 -75.9455 -27.4390 -63.0382
2.42417790 -145.4452 154.6351 -178.4906 71.9460 -138.8568 130.2759 176.8886 58.5251 57.5820 -79.3503 149.7983 -62.7721
2.44560430 -145.8133 166.8911 68.6081 94.1713 -134.2650 156.5994 -66.4911 -70.9392 -92.1034 -77.4270 -14.0827 -56.0531
2.46697540 -145.4145 147.4126 177.9235 -101.2066 -137.4979 143.5625 -67.8229 -70.5268 -90.8694 -83.2244 -9.6094 57.0514
2.49057730 -145.4718 150.6745 176.5103 -104.2889 -145.3001 129.5915 178.6132 57.7241 -98.6147 -91.2958 -20.7111 55.8206
2.52566620 -145.4359 148.9436 178.9297 77.1739 -135.4795 141.8501 -66.2595 -66.2005 -9.6531 -75.6282 150.6316 -63.7600
2.56086140 -71.5751 147.5559 179.2224 77.3131 -145.5940 149.8517 61.7439 -176.2703 97.7900 -81.6225 -15.8314 57.6444
2.59429090 -145.3622 150.9996 -178.6590 -103.6947 -146.7703 144.6599 -172.2356 175.8146 97.3542 -142.2560 161.9549 60.5861
2.62221770 -144.7871 159.1384 -172.5613 -109.4724 -66.2241 150.5381 64.3682 81.8644 19.0927 -87.2143 -4.1266 58.8576
2.67834710 -145.3150 155.3955 -177.4377 71.0732 -139.4098 130.1542 177.8383 57.0015 -98.7768 -85.7469 -24.3922 -61.6334
2.70380130 -145.3444 148.9162 179.2290 76.7439 -136.1262 144.2458 -66.5420 -66.2343 -9.7169 -83.5684 -10.4046 -61.6703
2.73443190 -145.5768 148.3078 176.2350 76.7235 -145.0550 147.3549 61.1031 80.8377 17.6073 -99.8575 4.7730 59.2160
2.75646520 -145.4884 147.2622 177.9178 -101.2036 -137.1104 143.2118 -64.9402 -176.4505 -97.3403 -76.8173 158.7852 57.2804
2.78418960 -145.1830 152.4474 -174.0726 77.0293 -146.1959 156.0632 61.5815 79.2960 20.1041 -156.3806 154.6951 -70.9103
2.80630340 -145.6349 150.9427 179.5733 -100.6953 -144.2725 150.8266 62.1524 -179.2140 -0.8328 -76.5150 151.8747 -64.1226
2.82704460 -145.4665 148.8938 178.9488 76.9494 -134.8274 140.6908 -65.0066 -175.2951 99.1148 -75.6613 150.6259 -63.7583
2.85486560 -145.7629 150.9461 178.4127 -101.0659 -142.9782 134.7699 -173.2448 177.0046 1.2869 -75.2542 149.8684 53.2333
2.87670960 -145.3796 149.6191 -178.2102 -103.3102 -147.5317 142.5664 -172.3659 176.2121 97.5669 -149.4025 155.2195 -168.9696
2.89740340 -145.4517 149.9930 -179.3113 76.5134 -149.2355 164.9944 61.5975 164.3739 96.3841 -70.3261 154.5541 53.3580
2.91770860 -145.6743 166.9334 68.6926 94.3374 -131.7771 156.8741 -65.2101 -66.3962 -10.6167 -81.1542 -13.3626 57.9467
2.93956640 -145.5112 147.9746 177.7004 78.2781 -136.0924 139.7444 -65.8666 -66.0877 -9.7730 -74.1910 150.0491 53.2540
2.96175770 -145.7507 150.3633 178.0366 75.0912 -142.9362 133.3319 -173.6503 177.0884 0.9665 -79.5204 152.6974 -163.8524
2.98549740 -145.5096 147.0919 176.7095 78.1138 -136.4989 140.4546 -65.0533 -175.1337 98.9370 -84.7526 -8.7061 57.3299
3.01405640 -145.5113 146.9858 176.9205 -100.6193 -136.5837 139.7992 -66.3612 -66.0718 -9.5593 -78.8800 152.9249 -165.1651
3.03424340 -145.6882 166.9233 68.5860 -86.0631 -132.0832 156.4420 -65.7129 -66.4644 -10.5612 -69.1053 150.4593 -57.9587
3.05753400 -145.7294 166.9099 68.6540 94.2055 -130.2321 156.4189 -64.1752 -176.5743 -1.3167 -77.3580 -13.9292 -56.1107
3.08062480 -145.7281 166.2877 67.9680 93.9230 -134.7662 157.4665 -66.5613 -70.9134 -92.0424 -76.5875 -14.5525 -54.2655
3.10871890 -145.4250 148.8106 179.2447 76.5779 -135.5173 143.2838 -64.5910 -176.6417 -96.9895 -83.5266 -10.3277 -61.7270
3.13039880 -145.6880 167.0264 68.7280 94.2002 -131.8696 156.4857 -65.6868 -66.5111 -10.6479 -77.5710 -13.9226 -56.3389
3.15539890 -144.6844 146.5847 -169.0194 -100.6435 -71.7667 157.1169 67.2333 -80.6293 1.1584 -78.5360 -15.1216 57.5297
3.18182390 -145.6701 166.0820 67.5276 -86.7203 -143.7596 162.2336 62.9201 177.7730 -97.2269 -79.5213 -15.3904 57.4508
3.21448110 -145.5897 149.8867 178.9707 77.1152 -146.2641 153.0721 62.3501 -179.3485 -0.8036 -73.1264 151.4708 -167.6727
3.23589730 -144.6936 136.6314 166.5815 64.1997 -140.4397 146.0700 -68.5785 -69.7854 -90.1270 -82.1756 -11.2167 -54.1424
3.26342570 -144.7886 144.2791 178.0858 -100.7687 -127.2410 140.7027 -61.5044 82.1799 -113.4632 -82.1901 -12.7335 57.9101
3.28623840 -145.7795 166.5228 67.9539 -86.5603 -141.5085 147.9002 -174.6607 58.4002 -93.1502 -69.7927 150.3475 -59.1466
3.30789880 -145.7263 166.7979 68.5214 94.1319 -130.6370 156.0957 -64.2322 -175.4405 99.0668 -69.1055 150.4428 -57.7376
3.33127840 -145.4119 157.3725 -177.5974 -107.7953 -81.8059 61.2082 -62.6920 -175.7243 98.7773 -75.0273 -16.5328 58.3203
3.35454770 -145.8261 147.1296 173.8058 -92.5073 -146.6943 150.5505 44.8352 62.9402 -117.5205 -84.0050 150.4605 -64.0204
3.37542080 -145.7444 166.8261 68.2819 -86.1746 -142.6166 160.1698 62.7765 -179.8429 -0.7227 -157.8702 155.4865 -70.9866
3.39887990 -145.4774 153.6896 -177.4857 -104.4083 -145.7793 149.7893 73.4455 -63.4537 -84.8840 -74.5570 -17.7212 -54.1980
3.41985350 -144.8177 156.6936 -174.3141 -114.0262 -68.4747 150.1706 63.9594 83.1975 13.1361 -88.7614 -2.7153 58.8989
3.44070100 -144.7809 159.0495 -172.5516 -109.7910 -66.7511 155.0653 65.0114 80.3720 17.6781 -134.3995 31.0916 61.9130
3.46101260 -145.5979 149.6960 179.4238 76.7119 -143.6565 138.3993 -158.1734 -80.2755 -18.1986 -81.4308 -4.8204 58.9317
3.48255220 -145.7856 167.0266 68.7826 -85.6150 -134.0941 156.5437 -66.2959 -71.0021 -92.1458 -88.8994 -7.2495 -61.8230
3.51376470 -145.7699 162.0716 68.1428 97.7756 -61.5165 111.5019 -66.1170 -176.0637 98.6408 -156.3930 160.4185 51.8763
3.53711540 -145.5132 148.4122 178.2881 78.1307 -136.5738 140.4799 -67.7175 -70.5842 -90.8899 -75.1375 -28.7006 -169.4453
3.56688500 -145.1197 157.9819 63.4693 94.0764 -89.5561 147.5490 -64.1721 -177.5808 -1.1474 -147.4435 161.7852 60.7596
3.58782510 -144.9113 157.2994 62.0354 93.2920 -85.1557 150.0031 -59.4215 -60.0359 103.3142 -81.0776 -13.1279 57.7806
3.61178080 -145.6988 149.5932 176.0932 76.6416 -144.4122 144.0220 59.8837 99.5212 92.7586 -92.8838 -10.8167 58.2314
3.63337560 -145.6395 166.6604 68.7913 94.1748 -130.6059 155.7281 -64.5636 80.2536 20.0199 -81.2647 -13.1840 57.7427
3.65752790 -145.8035 166.7995 68.5651 94.2875 -134.2611 156.7357 -66.4474 -70.9633 -92.1744 -82.0944 -10.3291 56.8821
3.68637630 -145.7386 166.0161 67.5051 -86.7307 -143.6206 158.8729 64.0743 -174.2868 100.4396 -79.9730 -16.3572 57.4831
3.70699740 -134.7836 155.4005 -60.7829 98.8316 -134.6733 156.3320 -64.3015 -176.2082 -1.5246 -77.2871 -13.9614 -56.1325
3.72847280 -144.9036 157.3158 61.8449 93.1540 -85.6028 150.5341 -59.7147 -60.1156 103.6266 -68.4919 150.0775 -57.6613
3.75461220 -134.9321 155.8619 -60.8053 98.7856 -144.3917 144.1110 -177.4687 57.9873 -94.9987 -132.8126 -9.4509 60.0650
3.77512470 -145.6065 166.5101 68.1571 94.0199 -132.4596 157.3180 -65.6620 -66.4799 -10.6266 -76.7162 -14.4036 -54.4879
3.79534340 -145.4132 144.8463 174.5515 -100.9901 -136.8860 137.3368 -67.9542 -70.3547 -90.6206 -92.6790 -13.0689 -148.8873
3.82422730 -145.5376 150.9104 178.7749 -101.8041 -143.9426 140.2839 -176.6916 65.1283 6.2545 -71.4082 -17.9826 -54.4531
3.84610820 -134.7477 155.3355 -60.8217 -81.0320 -134.7438 156.2411 -64.1922 -175.0823 99.0219 -81.1254 -13.4121 57.7126
3.86644650 -135.1118 156.1332 -60.8114 -80.8454 -72.0434 158.0077 66.3845 179.8021 -0.3634 -79.4404 -16.1078 57.4525
3.88808170 -145.6246 166.5823 68.6191 93.9607 -130.8730 155.8935 -64.5733 80.3161 19.9139 -77.3064 -14.0172 -56.0949
3.91957140 -145.7356 166.0228 67.4769 -86.8038 -143.6924 158.8810 63.7554 -174.8336 100.2261 -76.3108 -16.5528 -56.0936
3.94125280 -145.6293 150.1985 178.4957 -103.4625 -144.9040 138.1932 -169.4565 177.6630 98.3037 -82.2018 -10.5492 56.9966
3.96820680 -145.4190 149.4020 -178.2843 76.1943 -146.2839 143.2487 -170.4020 -83.8588 -14.1029 -149.8270 151.3451 -170.1423
4.00105790 -145.5728 166.9384 68.2994 -86.2452 -142.9569 160.7110 64.6724 -72.0259 103.8701 -157.7843 155.5047 -70.9255
4.02420270 -145.0292 162.8148 -169.7853 69.6720 -64.1993 144.9479 -172.7263 58.0117 -94.5538 -76.5105 -14.4221 -54.8640
4.04504790 -145.1243 161.6588 -170.4062 70.5597 -62.9533 131.9512 -178.9094 64.4741 3.4043 -85.6873 -20.1501 57.4163
4.06869580 -145.7572 166.3453 67.8349 93.7529 -141.4304 146.9787 -166.9731 177.3415 97.8787 -78.7231 -14.0272 57.5594
4.09239830 -145.6309 162.1737 65.5984 93.4672 -104.8237 152.4739 -68.2796 72.9591 -110.0179 -76.9016 -14.3635 -56.0896
4.11539380 -144.7360 158.8777 -173.8630 -112.1225 -65.8529 159.7236 61.9358 179.5039 -12.2059 -72.0434 -29.5440 -169.3421
4.16123580 -145.0034 144.5081 176.6505 78.2938 -125.9169 135.4131 -61.7345 81.8304 -113.1181 -73.1539 149.3604 -168.5137
4.18217150 -145.7825 148.3323 176.1406 78.7382 -144.4728 149.4348 45.3603 66.2586 -114.0281 -91.1506 -11.6537 58.2031
4.20693280 -145.5924 150.6752 178.7496 -102.5110 -144.6664 145.4671 59.4590 98.7350 92.4417 -91.5876 -12.0702 58.1166
4.24449760 -145.4904 148.1948 178.0917 78.1572 -136.4454 141.1048 -66.7390 -66.1790 -9.6740 -75.1719 -28.5615 -169.4081
4.27449290 -145.7228 166.8295 68.6507 94.3641 -130.1114 156.4372 -64.1559 -176.5814 -1.3510 -82.1161 -10.0855 56.9369
4.32294760 -73.4000 152.4656 -59.0141 -74.7259 -77.1889 155.4157 -63.9841 -176.0884 98.5062 -76.4774 -14.5726 -56.1356
4.34443520 -144.9845 158.2188 -172.1634 -112.6102 -65.2052 150.8943 58.6031 93.6992 93.2013 -88.1209 -13.9430 -56.6448
4.36461610 -145.2895 150.3418 -178.5123 73.4303 -147.7742 141.8698 -176.9753 58.5374 -93.3572 -140.0612 1.7614 -166.6764
4.39488140 -145.3421 145.9918 175.8778 76.8850 -136.2083 139.3710 -66.5830 -66.1676 -9.6803 -97.3982 0.8917 -152.1598
4.41792870 -145.7261 167.0837 68.9971 94.6947 -129.5693 155.7118 -64.0110 -175.5701 98.8158 -89.4362 -6.9665 -61.6845
4.44509240 -145.4641 146.0660 176.7661 78.3024 -132.8088 138.7732 -72.9558 -71.6539 104.5388 -84.1514 -9.0373 57.3322
4.47141690 -145.7727 167.0393 68.9478 -85.5931 -129.8299 155.7538 -63.8366 -177.0456 -96.9382 -89.2135 -6.9224 -61.7993
4.49249810 -145.6714 150.3444 178.1310 75.6115 -146.5195 143.8870 -130.6199 -64.0717 93.9444 -81.2641 -13.4842 60.2583
4.51506600 -145.4735 148.4852 178.4113 -100.3036 -136.0345 141.0296 -66.5231 -66.2134 -9.6968 -86.7610 -2.7110 -165.1902
4.53766870 -145.3951 144.8531 174.4078 -101.0260 -136.8487 137.9485 -66.8049 -66.0921 -9.6222 -93.5509 -12.4130 -148.3657
4.56308710 -145.7485 166.9544 68.7807 94.3794 -130.3125 155.8034 -64.2227 -175.4673 99.0809 -74.0795 151.1425 -167.9571
4.58563640 -145.5251 148.1348 178.1771 -99.9381 -135.8672 139.8526 -65.0581 -175.2090 98.9284 -75.2573 -28.5837 -169.3796
4.61916070 -145.1614 149.3402 179.9122 -107.2215 -146.9210 139.5271 -167.9324 -86.3816 -3.8514 -132.0961 -5.1265 60.1077
4.64016360 -145.5354 150.0141 179.6063 77.1551 -146.6317 154.3409 62.5698 -179.4616 -1.3397 -73.5393 -28.8636 -168.8425
4.67726650 -144.9729 157.8048 62.5577 93.3328 -89.1897 150.6384 -63.2336 -66.5720 -11.0676 -82.2121 -10.0414 57.1690
4.69796720 -145.7620 166.8022 68.6389 -85.8573 -130.3148 156.3027 -63.9232 -176.9625 -97.0311 -82.1358 -10.1638 56.9583
4.72165570 -145.3667 145.7794 175.8363 -101.7436 -135.7738 138.4193 -65.1679 -175.2415 98.9158 -97.0793 0.7976 -152.0804
4.75940290 -145.3094 148.8774 -178.4797 -106.7066 -146.3625 143.2934 -170.5874 -84.2708 -12.6911 -151.2260 158.7049 59.4998
4.78923280 -145.4144 145.7581 175.8218 76.6941 -135.7801 138.3247 -64.9442 -176.6050 -97.0760 -97.0338 0.9401 -152.0966
4.81246880 -144.9445 160.7555 -170.6811 -110.8468 -67.1980 160.4514 64.2401 176.9191 -97.4227 -72.0056 -29.0838 -169.1511
4.83381710 -145.5301 146.9763 177.4149 -100.6068 -136.0498 137.9278 -65.1878 -175.1960 98.9462 -80.4477 -25.0924 -164.3736
4.86634890 -145.4164 144.5907 174.3732 -101.2826 -136.4903 136.8365 -65.3265 -175.1515 98.9497 -92.8741 -12.9277 -148.7521
4.88915140 -99.3807 140.8706 -60.7721 100.9804 -112.5349 154.8432 -76.9916 59.7673 -115.4783 -81.1721 -13.4586 57.7234
4.91768020 -145.5544 148.4296 178.4859 77.4431 -135.4135 139.8048 -64.7154 -176.6176 -97.0388 -86.7367 -2.6003 -165.0990
4.95174370 -145.7066 151.6594 178.4188 76.2647 -144.2799 146.0632 73.9298 -63.6318 -85.4403 -73.1571 -28.9908 -169.6123
4.98308530 -145.3807 146.2173 178.2736 77.4464 -132.7004 141.2362 -72.5562 -71.6020 104.7585 -83.3741 -9.5523 57.1146
5.00651930 -145.5656 148.2590 176.1407 74.4111 -143.8421 130.1404 -175.1386 175.0418 -99.5585 -88.3269 -21.5007 -150.5824
5.04382900 -145.6687 161.8684 65.8144 -86.6420 -102.8278 149.5715 -68.6517 72.4053 -109.6621 -91.0695 -6.0859 -61.6681
5.06784770 -145.6385 166.5530 68.6192 94.0753 -130.8611 155.2493 -64.7493 80.2918 19.9278 -74.0893 151.0357 -167.9793
5.08792950 -145.6810 150.2895 178.3876 77.6617 -144.6258 150.7729 61.8548 179.3512 -97.1832 -84.7900 -3.9787 -165.3398
5.10864700 -145.7849 166.7372 68.4961 -85.9265 -134.4723 156.4798 -66.5124 -70.9202 -92.0608 -74.4568 -28.9033 -168.8327
5.13367150 -145.6136 150.7017 178.4713 75.2397 -144.7019 144.3306 59.3347 99.5611 93.4605 -87.5307 156.7731 57.2932
5.15907210 -145.3642 150.8572 -178.3588 73.9273 -145.3255 144.1320 -170.7016 -84.3340 -12.6237 -148.1182 150.1311 -168.0202
5.18394750 -145.7385 166.0149 67.5163 93.5211 -143.5783 158.6851 63.9043 -174.3308 100.4817 -80.9909 -13.0866 56.6686
5.20537420 -144.9683 160.1606 -170.4562 -110.4620 -65.9824 155.0811 64.1866 -176.7651 96.5674 -74.1674 -31.7429 -169.7654
5.23207820 -144.8222 159.8358 -170.8278 -109.7585 -69.0307 156.3173 62.5147 84.2178 -112.6303 -83.0754 -18.7453 -55.8599
5.26386700 -145.8392 166.3121 67.5783 -86.5508 -144.7899 156.1974 72.0114 -65.0439 -78.8061 -148.8761 160.6882 60.0723
5.28794690 -135.0911 155.8116 -60.8162 -80.9476 -72.1046 144.7779 -167.5606 176.2320 2.8091 -74.6329 -14.3262 -53.3924
5.31158280 -145.6605 152.0080 -179.9420 -102.1042 -142.4050 137.1266 -169.3213 178.0829 98.2065 -85.2472 -0.3913 -164.7767
5.33743010 -145.6797 149.1204 176.9791 76.5524 -142.8222 143.4312 60.8308 -176.4431 97.4377 -99.5461 0.2643 -153.0475
5.35797170 -145.3363 150.3005 -179.3985 -101.5437 -147.6545 155.7256 64.3053 -70.9676 105.8466 -73.3633 -28.7782 -168.8922
5.39032460 -145.7846 165.1352 66.9106 -87.1979 -142.1501 135.9268 176.9128 64.2405 0.4578 -123.8815 0.2618 -56.9562
5.41219600 -145.7365 150.7725 178.7236 77.2306 -143.9265 146.2777 61.6560 -175.3752 98.0163 -86.9574 -4.6839 -165.3303
5.43518680 -145.6140 152.5903 -179.5632 74.4509 -141.5780 132.9017 -172.6230 174.3306 -100.3132 -86.3008 -6.3609 -164.2762
5.46354610 -145.5813 149.8894 178.6985 74.3415 -143.3516 130.0930 -148.2567 -60.5240 105.9507 -82.5615 147.1526 -160.6667
5.48693340 -145.6299 150.7233 178.6312 74.0776 -142.6977 129.5944 175.1761 63.0887 2.0791 -81.8188 -32.1380 -164.4668
5.51525520 -145.7773 167.1185 68.6487 94.5487 -139.8859 146.0837 -166.4323 177.6461 97.9708 -87.1481 -5.2531 -62.0097
5.53929090 -145.3100 148.0449 -179.9442 77.0886 -137.2074 146.3580 -64.8159 -176.0571 -1.3708 -74.0940 -27.9072 -170.4571
5.56416120 -145.1125 157.7611 63.5008 94.6305 -81.7701 138.7101 -172.3264 175.1344 -99.2082 -146.2784 154.9098 56.2624
5.58652190 -145.7391 166.7462 68.1337 -86.3695 -142.5893 160.4459 62.8358 179.2204 -98.1898 -149.2835 153.9382 -166.3877
5.60704480 -145.9095 167.8392 69.4046 94.7657 -135.6881 145.6321 -161.7671 -83.8331 -14.0807 -77.5860 -8.4035 58.4528
5.64232920 -145.7713 150.5524 177.1159 77.2211 -144.2036 144.0995 73.7536 -63.6077 -85.2767 -77.5166 -25.9755 -168.4102
5.66429150 -145.7373 166.5554 68.0971 -86.3615 -142.1291 152.6137 60.0923 94.5158 89.5360 -95.9185 -11.5736 58.2184
5.69756030 -145.7059 166.6992 68.1303 93.8373 -140.8847 159.2408 43.0835 62.4755 -106.6367 -89.6013 -13.4533 57.8994
5.72164750 -145.7061 166.8058 68.6132 94.3545 -130.2468 156.2719 -64.1684 -176.5750 -1.2176 -74.4284 -28.6114 -168.7535
5.74911760 -145.6645 166.8986 68.6579 94.3236 -132.0231 156.5861 -66.1608 -66.5763 -10.3680 -74.4723 -28.8302 -168.8481
5.76953130 -145.6800 165.9966 67.5206 93.5171 -144.0584 161.4973 63.2912 179.7004 -0.8697 -73.6588 -29.9197 -169.4013
5.81466320 -145.7673 149.1499 177.3519 78.6359 -144.3597 151.4838 43.7077 61.7069 -115.6514 -78.2145 148.1397 53.2052
5.84600920 -73.5579 152.6683 -58.9891 105.0663 -144.9498 145.8963 -169.5683 175.9441 -97.4636 -72.1885 150.6587 -167.8865
5.86806090 -144.5488 138.0958 -174.2083 84.0179 -151.4040 116.2396 -167.2592 -78.2012 104.3830 -141.9854 34.9516 -64.3735
5.89967640 -144.8978 157.2829 61.9830 -87.2289 -86.3001 149.6751 -64.0079 -177.5096 -0.8339 -74.4306 -28.5878 -168.7677
5.94336040 -145.0258 137.8542 163.2949 -110.0500 -155.7811 154.1656 60.3125 -177.5039 96.2500 -130.2475 11.7732 -64.3568
5.97170960 -144.9032 166.2593 -169.6964 -109.8128 -64.9525 153.5233 -63.1149 -177.3096 -0.4690 -73.8716 -27.6449 -169.6689
6.00514860 -145.7377 166.9530 68.8537 -85.7069 -129.9363 156.1409 -64.1082 -176.5960 -1.2684 -87.3970 -2.3384 -164.6255
6.02539620 -145.6020 152.2583 -179.5223 74.6354 -141.0575 133.2390 -178.3751 64.9887 5.1759 -86.1929 -2.7034 -164.2650
6.05955280 -145.7220 166.8879 68.7567 -85.7975 -130.3519 155.9329 -64.1299 -175.5172 98.8493 -74.6103 -28.8193 -168.8326
6.10324160 -145.5258 152.6436 -178.6465 -103.2380 -146.2563 150.0551 73.7205 -63.6411 -84.9166 -73.2388 -28.6303 -170.5135
6.12455630 -145.5125 150.4733 -179.5485 -101.8465 -146.8771 152.5472 62.5024 -175.7794 97.7082 -74.5229 -30.2259 -170.9434
6.14755550 -144.8474 160.4553 -170.9087 -110.3867 -70.2062 164.2032 66.3230 83.2707 -109.4269 -133.9286 12.5924 61.4883
6.18645020 -145.6124 148.8844 178.2056 78.1173 -144.0422 151.4896 65.5879 83.7020 17.3594 -68.6174 -25.5838 -166.3098
6.22511350 -145.2925 146.6213 179.4669 -101.5156 -132.9253 144.3721 -72.3884 -71.1440 105.9519 -72.4184 148.8146 -167.6350
6.25372160 -145.6810 166.0021 67.5532 93.5437 -143.8497 160.1625 62.4259 179.7718 -1.0387 -85.7719 -5.9958 -164.4632
6.27835730 -145.4819 145.6274 177.1528 -100.5922 -132.2450 135.5909 -72.9577 -71.6276 104.6594 -81.0699 -24.7975 -163.8123
6.31106550 -71.6605 151.1214 -58.9981 105.0650 -135.3002 156.2041 -63.6306 -176.2827 -0.6115 -74.3828 -28.5822 -168.7035
6.34474420 -73.5778 153.0745 -59.0175 105.0828 -61.7328 123.3997 -150.3778 -74.2479 -9.4256 -128.0451 28.2544 -59.9080
6.37403380 -145.7342 166.9361 68.8646 -85.7080 -130.0918 155.9924 -64.0505 -175.5162 98.8382 -87.5502 -2.4034 -164.6066
6.42570910 -145.4950 166.1313 67.5964 93.4633 -144.2768 161.8401 65.1833 -71.8316 103.8635 -73.5994 -29.5734 -169.2317
6.44944390 -145.7570 166.8173 68.6957 94.4143 -130.2438 156.1016 -63.8848 -176.9834 -96.9940 -87.3783 -2.3557 -164.5867
6.47505090 -145.7199 165.9010 67.4216 -86.7626 -143.9306 158.2935 63.7504 -175.2182 98.5756 -74.6260 -31.7016 -169.7243
6.52353210 -145.6780 166.9389 68.7312 -85.8572 -132.0170 156.5925 -66.1538 -66.5794 -10.3552 -74.7687 -27.8620 -169.7924
6.54799260 -145.6045 166.5006 68.6102 94.1098 -130.8525 155.6093 -64.5747 80.3117 19.9188 -74.4873 -28.6861 -168.7857
6.62371530 -145.8486 166.1074 67.4835 93.4691 -145.2803 156.0384 71.9952 -65.0879 -78.9161 -73.9726 -29.9721 -169.3308
6.67374990 -134.7733 155.4131 -60.7753 98.8329 -134.5709 156.3389 -64.2310 -176.2147 -1.4860 -86.8871 -2.6294 -164.5574
6.69730030 -145.8121 166.4223 67.9924 93.8542 -140.7199 140.3151 -170.9987 176.1441 3.5008 -75.8554 -33.8129 -170.0328
6.71735080 -89.8109 156.9396 64.4160 88.4668 -154.7917 161.1768 59.6475 -70.2365 109.9420 -73.1261 -29.2066 -169.0984
6.74471190 -145.7122 166.6208 68.0526 93.8479 -142.7821 161.9642 63.3267 178.9338 -97.2304 -130.4689 16.9320 -166.0446
6.78971440 -72.4027 151.9782 -58.9972 -74.6581 -135.0230 155.9288 -63.2555 -176.0220 -95.9492 -74.4413 -28.7653 -168.7606
6.81212220 -144.8950 157.3082 61.9678 93.2600 -85.0595 150.0656 -59.3789 -60.0293 103.3845 -86.9325 -2.3283 -164.6377
6.84824110 -145.7152 166.8163 68.6840 -85.8451 -130.4691 156.0725 -64.1195 -175.5042 98.8496 -74.8501 -27.8697 -169.7800
6.90516790 -145.4419 151.6210 178.6183 69.4330 -141.5410 114.5187 177.2508 -121.4006 -115.6245 -72.5533 153.7009 -162.0726
6.93243060 -145.7357 166.6584 68.4786 -85.9557 -130.6906 156.1846 -63.9425 -176.9659 -96.9631 -74.7222 -27.8395 -169.7953
6.96297830 -145.7710 166.4173 67.9574 -86.3960 -140.9568 141.4099 -170.7264 176.6281 98.1269 -75.2428 -33.3749 -169.9120
6.99131930 -145.7265 165.9776 67.5101 -86.7003 -143.5541 158.5599 63.6649 -174.3522 100.7421 -85.5222 -4.9248 -164.3287
7.01854550 -144.9769 158.4657 -172.2076 -112.9265 -65.6627 154.4569 61.5019 93.8430 91.9030 -111.6476 8.7808 -165.3431
7.10590140 -145.7619 167.0957 68.4696 -86.1632 -140.7931 170.1671 58.1776 70.3517 -113.1297 -147.9853 152.9560 -166.7666
7.12603400 -89.6039 157.2169 64.4870 -91.9677 -154.4604 160.1229 59.1225 -70.2981 110.1035 -85.3161 -4.9299 -164.4889
7.17542700 -135.0764 156.1318 -60.8571 -80.9661 -71.9168 157.0231 65.9360 179.9217 -0.6440 -85.3793 -6.1210 -164.4595
7.20918370 -145.6966 149.4871 178.0022 78.0747 -144.5737 150.2640 41.8521 62.5147 -112.1575 -79.2330 -31.0750 -170.0426
7.25014580 -145.4518 147.6693 178.9890 -100.6087 -147.3109 162.2332 62.4276 80.4033 -112.3859 -138.1661 21.1118 -167.8147
7.27988030 -144.8926 157.3356 61.9979 93.2979 -85.0117 149.9034 -59.4865 -60.0839 103.3347 -74.5940 -27.7849 -169.7739
7.31818370 -145.6180 166.5304 68.6674 94.1097 -130.8771 155.6130 -64.5769 80.3193 19.8840 -74.7861 -27.7269 -169.7481
7.42090050 -145.8472 166.0447 67.4344 -86.7849 -145.3495 155.9575 71.9306 -65.0843 -78.8520 -74.3078 -29.0150 -170.1646
7.46439610 -145.8566 150.8223 177.3010 75.5178 -144.3882 137.3649 -150.3747 92.9162 137.8177 -78.0327 153.2181 -165.2052
7.50096000 -89.8282 156.9300 64.3880 88.4574 -154.7832 161.1586 59.6284 -70.2343 109.9394 -73.4385 -28.2764 -169.9695
7.54961130 -145.6751 149.3895 178.4345 78.1237 -144.0564 151.1719 47.5413 68.7836 -113.6587 -94.4290 0.9986 -165.4972
7.69066740 -145.7641 167.2530 68.6739 -86.0050 -139.1108 161.4785 63.1001 82.5870 20.4388 -66.4818 -29.4015 -167.4305
7.80599810 -145.7882 166.2624 67.8716 93.7598 -140.8605 139.2767 -172.6220 174.3262 -99.8731 -77.6382 -33.1196 -170.8564
7.92788190 -145.6320 148.5582 178.2377 -99.1221 -144.3683 157.4831 57.6512 76.4411 -113.5197 -84.0647 40.3623 -167.3110
7.94903670 -145.5461 157.7128 68.6062 -81.4888 -78.7418 124.8309 -150.1751 -74.8561 -9.2393 -128.6377 28.9023 -164.8189
8.04847320 -73.5045 152.7175 -58.9773 105.0193 -144.8386 147.7034 -166.5809 177.3803 97.5357 -84.9585 1.5368 -164.3481
8.20589010 -145.9497 166.4107 67.7440 93.5628 -143.2633 153.2485 -144.9633 95.0929 130.8843 -146.4626 161.9034 59.8713
8.28812160 -144.9855 163.1385 -169.4759 69.4729 -64.8382 141.8302 -162.3736 -82.3932 -16.5009 -81.6550 0.6683 -163.3458
8.54041060 -145.6713 166.4302 67.8921 -86.5037 -141.7049 158.4562 41.3501 59.2218 -107.8925 -82.8691 -32.3043 -169.5712
8.62188120 -144.9484 161.0240 -169.1092 -110.2657 -67.8793 156.2270 64.0891 87.3563 -108.1354 -87.3923 -32.5206 -170.1807
8.82053400 -145.9185 167.9329 69.4837 94.8728 -136.7352 144.6391 -169.9106 -82.1008 -17.7709 -146.8876 -45.5399 -173.4191
8.93680360 -145.3951 146.5447 177.9842 -102.2886 -147.6134 162.7646 62.2665 79.8058 -112.5553 -141.6704 25.8286 -153.8129
9.08695150 -145.8033 151.9313 178.6500 -101.3884 -143.6734 140.4216 -148.4661 94.2631 135.0948 -86.0468 -2.5242 -165.4263
15.00659610 -146.9762 99.0873 -179.0603 77.8630 63.2330 57.7252 -49.3509 -64.7193 -11.7721 -72.7621 -13.8687 -164.5734
