# Supplementary material for: Exploiting Sequence-Dependent Rotamer Information in Global Optimization of Proteins
Source: J Phys Chem B. 2022 Oct 18;126(42):8381–90. doi: 10.1021/acs.jpcb.2c04647 (PMC9623586; doi:10.1021/acs.jpcb.2c04647)
Supplement: Supplementary file 2 — jp2c04647_si_002.zip [file jp2c04647_si_002.zip › TripeptideConformations/LEU_LYS_ASN_new.csv]

0.00000000 -81.0917 -13.0262 -59.4674 179.2150 -146.0087 164.8270 64.4152 -179.5064 -63.3425 -66.6185 -73.8465 158.2055 -59.4774 112.5624
0.06702970 -81.0656 -13.0974 -59.4735 179.2139 -146.0599 164.8579 64.6037 -179.2163 -63.2172 -66.6134 -74.9590 158.4057 -60.8451 -62.1355
0.16615280 -77.1606 -17.3065 -59.9053 179.1314 -135.2116 133.7975 -173.7471 176.9416 179.9543 179.9458 -139.2106 158.3979 -59.4201 -76.3337
0.23469190 -69.5060 147.6556 -60.4022 178.6193 -97.3815 157.8901 -51.3547 -54.6306 -174.2209 -64.2933 -74.7080 156.2741 -59.2349 112.1757
0.26463140 -77.8246 153.2517 -59.9661 -60.9354 -146.0091 164.9265 64.6505 -179.4708 -63.3885 -66.6502 -74.0783 158.2412 -59.4857 112.5768
0.30809230 -69.4998 147.7208 -60.4023 178.6198 -97.4953 157.6908 -51.3028 -54.6290 -174.2202 -64.2879 -76.2433 156.2167 -60.4352 -62.1039
0.35347060 -81.0043 -13.1099 -59.4779 179.2132 -146.1340 165.0513 64.5425 -179.7295 -63.6435 -66.8543 -70.2354 150.5093 -175.1310 55.2901
0.39664970 -80.7315 -14.6937 -59.6390 -60.4212 -134.5009 156.1953 -64.1655 -176.3642 -179.8070 -179.9110 -74.7154 156.2464 -59.2104 112.3027
0.46820710 -69.5017 147.6743 -60.4039 178.6184 -97.3754 157.6366 -51.3300 -54.6322 -174.2374 -64.3116 -71.0624 147.6469 -175.3049 56.8849
0.52695780 -69.5097 147.6520 -60.4029 178.6184 -97.3464 157.7272 -51.3425 -54.6362 -174.2280 -64.3106 -70.8630 147.5875 -175.3790 -113.0031
0.58060560 -66.7229 135.3155 -177.4943 63.3480 -87.1868 156.7828 -51.5918 -54.4945 -174.9535 -64.1689 -74.6338 156.1705 -59.2543 112.0270
0.60579290 -70.8702 -29.2898 -176.5634 61.3685 -146.9123 165.1454 64.0752 -179.4766 -63.3227 -66.5742 -73.8328 158.2398 -59.4832 112.5595
0.63412790 -80.6082 -14.7912 -59.6518 -60.4241 -134.5534 155.9880 -64.1442 -176.3848 -179.7923 -179.9255 -71.0684 147.6340 -175.3192 56.8454
0.66775780 -78.3665 153.8567 -60.0475 178.7223 -74.5912 154.6150 -64.4274 -177.5938 179.9905 -179.9709 -74.4036 156.2411 -59.2771 112.0567
0.70336960 -75.4240 -18.7657 -60.0828 179.0849 -134.2277 134.1771 178.9205 61.4740 175.0708 64.7818 -134.8630 167.0336 -59.2618 -76.1324
0.73728440 -75.6780 152.1349 -60.0836 178.7178 -133.8391 156.2135 -63.7697 -176.6702 -179.4191 179.9357 -133.7829 157.5962 -61.5539 106.1808
0.77007640 -75.7195 152.1635 -60.0714 -60.9678 -134.1331 156.5757 -63.7702 -176.6984 -179.3885 179.9157 -71.1676 147.6733 -175.2927 56.8579
0.79731470 -70.5097 150.1684 -60.2349 178.6545 -135.9023 157.3872 -58.4814 -179.9111 -177.4235 68.7368 -142.6911 149.6353 -176.1331 56.2124
0.82390080 -75.7247 152.1507 -60.0690 -60.9673 -134.1206 156.7006 -63.7812 -176.6807 -179.3988 179.9272 -70.9309 147.6037 -175.3712 -113.0023
0.84683380 -71.0238 -29.5232 -176.4035 61.8358 -134.2226 156.3935 -62.8503 -176.2151 -179.5261 -179.8620 -76.2727 156.2104 -60.4678 -62.1966
0.88731900 -80.9645 -14.7488 -59.6238 179.1967 -131.9223 156.5647 -62.3900 -65.9515 -177.7814 179.8893 -74.7870 156.2337 -59.2159 112.1395
0.92037430 -63.6351 132.1557 -177.9632 -176.5450 -148.8096 162.6081 61.4568 178.4739 63.0463 66.4245 -76.0598 156.2751 -60.4887 -62.0442
0.94832010 -68.0791 143.2208 -175.6257 -176.1954 -131.9253 157.7566 -58.8340 178.9056 -175.8765 69.4506 -74.9570 156.3099 -59.2204 112.2926
0.96839780 -70.6837 150.7424 -60.3280 -61.0517 -120.1310 157.6830 -55.3749 -61.9795 -179.4960 179.6626 -74.9087 156.2900 -59.2255 112.2300
0.99231290 -81.0656 -13.0736 -59.4717 179.2145 -146.0713 163.6034 63.2138 178.3169 -67.5123 -176.4355 -76.9284 156.8008 -60.7103 -62.2095
1.03090810 -75.7150 152.1221 -60.0707 178.7169 -133.9453 156.7547 -63.7252 -176.6504 -179.4029 179.9330 -143.6134 149.8884 -175.2429 -113.8435
1.05349990 -70.9525 -29.5105 -176.4114 61.8317 -134.1417 156.5081 -62.8716 -176.1791 -179.5504 -179.8394 -70.8226 147.5622 -175.3799 -112.9728
1.07498420 -69.6413 139.8626 -60.4582 -61.0486 -138.3743 156.8881 -70.3700 177.7634 -68.5281 -70.3313 -70.8802 147.6711 -175.3575 -113.0046
1.09688090 -78.2773 154.1868 -59.9132 178.7715 -142.2729 145.6144 -172.7093 175.2119 179.7025 -179.9941 -130.8182 158.0527 -62.5442 -71.5730
1.12110880 -83.0240 156.5825 -59.6615 178.9078 -126.2098 154.5183 -65.4949 89.7967 -178.3025 173.8392 -132.7334 157.4601 -62.7341 -71.9372
1.14148700 -75.0897 -12.1021 80.5402 174.6524 -147.7719 164.5991 65.3788 -178.8415 -63.3573 -66.5549 -74.4979 158.1073 -59.4755 112.6431
1.17446280 -80.8918 -13.3390 -59.5162 179.2008 -145.7944 162.1359 62.8841 177.1982 65.5140 177.3627 -75.8919 156.1259 -60.5250 -62.1395
1.19884380 -130.4441 156.0671 -64.6852 174.3952 -142.3705 145.4009 -171.0435 175.9954 179.4273 -179.9789 -70.6033 146.5476 -175.2821 57.0415
1.23622290 -66.7500 132.6708 -177.9003 -176.4219 -135.8905 157.0282 -69.8611 178.0729 -67.0014 -69.1547 -71.1219 147.7306 -175.2990 56.7913
1.25639560 -70.7729 -29.3546 -176.5824 61.3810 -146.5292 162.6383 63.2579 -179.9958 -179.8420 179.9179 -70.2449 147.5896 -175.4297 -112.9169
1.27688060 -71.1602 139.0462 -176.8355 -176.1885 -132.6901 156.8455 -64.2534 -177.1058 -179.2836 179.9389 -71.1538 147.6443 -175.3048 56.8359
1.29735480 -75.1506 150.7220 -60.1086 -60.9805 -147.3101 162.3505 63.0742 178.7905 66.1284 177.0698 -74.6552 156.1468 -59.2735 112.2716
1.32426280 -82.5997 -11.4854 -59.3039 179.2458 -142.3717 141.0186 -178.0640 60.9306 169.9457 60.7463 -127.1896 161.5967 -60.1520 111.0823
1.35686300 -80.6818 -14.7265 -59.6231 -60.4187 -134.9703 156.0322 -64.1543 -176.4895 -176.6129 -68.9325 -76.3061 156.1976 -60.4644 -62.1117
1.38831960 -81.1376 -14.6164 -59.6349 -60.4207 -134.1988 156.2406 -64.2798 -173.5941 -64.8910 -177.4783 -132.0726 157.7493 -61.0040 108.0796
1.41876900 -80.9115 -13.0660 -59.5236 179.2226 -145.3197 162.1883 64.0441 179.3203 -176.2318 -69.4046 -74.2877 156.2338 -59.2662 112.2078
1.43979140 -83.2452 156.6726 -59.6384 178.9176 -126.3410 155.2265 -65.4526 89.9089 -178.3392 173.8741 -142.7860 149.6374 -176.1377 56.2303
1.46294120 -77.4691 -17.6318 -79.2313 65.5791 -145.8180 164.8434 64.4112 -179.5181 -63.3493 -66.6185 -73.8447 158.1986 -59.4785 112.5545
1.48598550 -63.6205 132.1453 -177.9685 -176.5454 -148.8139 162.6956 61.5109 178.5136 63.0364 66.4053 -76.5831 155.7167 -63.3240 -12.6307
1.50828900 -78.3906 153.9547 -60.0451 178.7225 -74.2069 154.0930 -65.0813 178.9622 65.5896 177.1241 -74.5089 156.3104 -59.2849 112.0650
1.52946400 -77.4486 -17.6934 -79.2323 65.5797 -145.8728 164.8726 64.6003 -179.2264 -63.2228 -66.6131 -74.9616 158.4015 -60.8476 -62.1443
1.55537170 -80.5800 -14.7533 -59.6299 -60.4203 -134.9053 156.1489 -64.2348 -176.4672 -176.6926 -68.9492 -70.8588 147.5592 -175.3860 -112.9871
1.59050230 -78.3666 153.9711 -60.0465 178.7225 -74.3187 153.7861 -65.1015 178.8254 65.5335 177.1483 -76.2128 156.3185 -60.6023 -62.4442
1.61720210 -78.2345 153.3261 -60.0315 -60.9621 -75.3683 154.7674 -64.9812 -177.5515 176.3839 68.9718 -74.4140 156.2622 -59.2821 112.0432
1.64367100 -73.1613 134.9654 -60.4321 -61.0186 -158.1092 161.9408 55.1470 -177.5390 172.2440 -73.3018 -74.0316 156.4649 -59.2967 112.2662
1.67504660 -66.1021 136.1931 -177.5192 63.5247 -102.1606 157.7898 -53.2129 -57.9712 -178.1782 179.5971 -70.8226 147.4768 -175.4209 -112.9560
1.69713990 -71.0257 -29.3773 -176.2653 -177.9781 -134.6465 156.6372 -63.6766 -176.6794 -176.9485 -69.5322 -74.7258 156.2495 -59.2250 112.2336
1.72474120 -77.7957 153.1937 -59.9694 -60.9369 -145.7313 167.0165 66.4979 179.1276 -178.9461 70.5609 -68.4571 148.9794 -175.1042 56.0608
1.74474200 -78.2756 153.9690 -59.8990 178.7635 -143.0128 147.5372 -168.9382 173.6200 65.2055 177.3783 -72.5155 155.6052 -59.1090 111.4984
1.77162730 -81.1022 -13.4406 -59.2870 179.2785 -138.6511 156.8382 -65.2374 -66.6833 -179.2925 -69.8189 -76.1941 156.1892 -60.4217 -62.0222
1.79513400 -71.4838 -29.3384 -176.3355 -178.1320 -133.8518 156.9289 -63.3885 -173.4273 -64.8802 -177.5768 -131.2214 157.7838 -60.7662 109.0587
1.81534580 -80.5672 -14.7971 -59.6336 -60.4209 -134.9781 155.9991 -64.2114 -176.4638 -176.6662 -68.9336 -72.9442 153.6967 -164.6336 14.3956
1.83808460 -80.7736 -12.6758 -59.4431 179.2194 -143.0370 143.8994 -177.0063 61.1320 170.6932 61.8545 -132.6775 155.5645 -175.2781 53.5870
1.85909400 -76.8377 135.9377 -177.7262 63.0601 -91.8914 152.3122 -83.5185 66.7742 62.0859 176.9375 -70.7122 147.5011 -175.4236 -112.9008
1.87910470 -70.2438 128.9809 -178.5040 -176.8566 -155.4675 162.1077 56.9228 -176.6814 172.4712 -73.0899 -75.5924 156.4174 -60.4962 -62.0879
1.90138700 -82.0016 -12.0295 -59.3648 179.2335 -142.5155 146.5614 -173.5619 175.0287 175.9485 68.7161 -127.7416 158.5217 -60.2531 110.6250
1.92849020 -77.5308 -17.0428 -59.8720 179.1417 -135.2443 133.0113 -174.7020 172.0967 61.2720 67.7539 -139.1252 158.4844 -59.3583 -76.0358
1.97045960 -81.7048 -2.7941 83.5308 179.8112 -131.2152 154.9643 -65.1304 -177.1340 -179.3167 -179.8044 -71.1009 147.6321 -175.3189 56.8492
1.99170770 -74.7803 -12.5215 80.4484 174.4834 -147.6894 161.7913 64.8282 -178.0683 179.9519 179.8032 -72.7386 153.4021 -164.7144 14.2635
2.01475700 -84.3140 0.5788 56.2860 61.6150 -144.5372 164.3341 65.9930 -178.3719 -63.2623 -66.4684 -74.8679 158.0894 -59.4666 112.7247
2.04009560 -71.3512 137.2597 -177.1859 -176.2214 -134.1074 157.0213 -65.7548 -175.3189 -65.8412 -177.2665 -70.8229 147.6278 -175.3964 -112.9507
2.06021870 -130.3997 156.1181 -64.6696 174.4024 -142.3778 145.0544 -170.2335 178.7128 -66.2847 -177.1573 -70.0463 146.6936 -175.3017 57.0766
2.08377320 -77.1551 -19.0476 -79.3062 -173.9280 -134.3896 155.9929 -64.0748 -176.3985 -179.7819 -179.9246 -71.0595 147.6287 -175.3211 56.8442
2.10681440 -66.1321 137.7805 -78.6678 -173.8212 -151.4292 162.5536 60.5904 178.2352 62.9000 66.5776 -75.8567 156.2891 -60.5039 -62.0644
2.12887660 -74.9276 150.2932 -78.6329 -173.6912 -146.2738 165.2054 64.7441 -179.7047 -63.7020 -66.8849 -70.4349 150.5235 -175.1104 55.3180
2.14934320 -63.6256 132.1753 -177.9466 -176.5410 -148.8219 163.1305 61.4020 178.4089 63.0305 66.4163 -73.0634 158.5539 69.0005 -71.0682
2.17194520 -78.3626 154.1047 -59.8993 -60.9228 -143.4265 145.7526 -177.2006 63.8519 179.3590 -179.7932 -138.1119 159.4352 -164.0067 10.9560
2.19249530 -80.8922 -13.2014 -59.4935 179.2114 -145.6260 162.0963 63.3721 179.7756 -179.8296 179.9869 -75.0174 161.5693 67.6677 75.7289
2.21781630 -81.0339 -13.0847 -59.4738 179.2146 -146.0138 163.9147 62.9603 178.0232 -67.6150 -176.5230 -73.5882 158.6320 69.1805 -70.1421
2.23907280 -70.5677 139.0269 -177.1504 63.5717 -141.2721 144.3399 -171.0277 176.1783 179.3924 -179.9460 -78.5274 154.4967 -63.0623 -12.1278
2.26098680 -74.0149 149.9390 -78.6402 65.8151 -134.0027 156.6461 -63.8066 -176.7738 -179.3198 179.9014 -71.1721 147.6767 -175.2921 56.8563
2.29712900 -78.5869 -16.4135 -71.2650 -56.1167 -145.8946 164.4827 64.2886 -179.6180 -63.3688 -66.5537 -72.6684 156.4120 -164.2117 12.3822
2.32528130 -71.6430 -33.2025 -176.7495 61.6272 -97.5882 130.7902 178.3761 60.7127 174.1678 64.0143 -125.4695 166.1444 -52.7464 123.5622
2.34729020 -76.6940 -9.6588 82.3179 177.4002 -144.2026 145.6203 -170.5713 176.1917 179.3887 -179.9474 -75.3619 154.7616 -60.2969 -62.0300
2.37073570 -84.2538 0.5418 56.2927 61.6262 -144.6559 164.5456 66.1074 -178.5986 -63.5849 -66.7169 -71.1270 150.3642 -175.1629 55.3427
2.39377740 -78.2997 -17.8446 -71.4941 68.0867 -134.4091 155.9762 -64.1483 -176.3948 -179.8047 -179.9328 -71.0596 147.6292 -175.3215 56.8442
2.41505720 -78.7733 -16.3401 -71.2475 -56.1000 -145.9373 165.1647 64.6742 -179.3929 -63.2872 -66.6222 -75.1190 157.8369 -63.5970 -13.0517
2.43996050 -78.3056 -17.8148 -71.4917 68.0882 -134.3642 156.0883 -64.1587 -176.3800 -179.8156 -179.9211 -70.8218 147.5539 -175.3814 -112.9753
2.46053100 -70.9333 -30.4020 -177.1584 -177.8600 -129.5007 157.2663 -60.3574 -65.0528 -177.7492 179.5818 -73.3869 158.6031 68.9382 -71.2271
2.48599480 -77.8928 153.3568 -59.9698 -60.9376 -145.9389 164.0417 63.2402 178.0880 -67.6091 -176.5196 -73.7599 158.6532 69.1792 -70.1437
2.50631070 -75.1289 -22.7471 -72.0459 67.6014 -129.1445 136.0831 -64.7961 -174.1578 -64.9670 -177.4867 -140.7994 157.9770 -60.0744 -76.9739
2.52746490 -70.5240 138.9329 -176.9897 63.5672 -142.0994 146.8838 -170.0844 173.3669 65.0384 177.4286 -69.6126 147.0826 -175.2759 56.8436
2.55383420 -84.2631 0.5825 56.3223 61.6755 -144.5190 163.9657 65.8792 -178.4799 -63.2931 -66.4067 -73.6099 156.2551 -164.2512 12.3706
2.57544520 -71.1563 -28.1909 -176.0991 61.1988 -145.1988 162.1585 64.0961 179.4585 -175.7774 -69.2527 -72.6569 153.6911 -164.6576 14.1788
2.60346380 -83.9396 0.2311 56.1622 61.4783 -144.5428 161.6546 66.0988 -176.8043 -179.7278 179.8706 -70.8143 147.5298 -175.3814 56.6813
2.63321260 -77.3301 -19.1271 -79.2880 65.5973 -131.7147 156.4338 -62.2777 -65.9295 -177.7491 179.8844 -70.9044 147.5464 -175.3959 -112.9987
2.65511200 -81.5713 -3.0468 83.6691 -179.9012 -131.6878 154.9802 -66.1700 -175.0534 -65.4726 -177.5099 -71.0664 147.7102 -175.3080 56.7787
2.68910720 -70.2167 138.9936 -176.9912 -176.2915 -141.7662 145.2408 -170.1810 178.7756 -66.1616 -177.1514 -70.1176 146.7594 -175.3056 57.0230
2.72912890 -78.3341 154.0494 -59.9080 -60.9226 -142.8482 146.6606 -172.1663 175.0165 179.7571 179.9608 -140.1236 161.2367 69.8355 -71.7099
2.75140630 -70.2138 138.9511 -176.9813 -176.2937 -141.8138 145.5083 -170.0430 178.7576 -66.1773 -177.1372 -69.7170 146.6568 -175.4409 -112.7322
2.77349470 -75.7211 -28.0244 -175.7144 61.0689 -71.3928 141.4992 -177.7160 63.9781 179.4525 179.8655 -136.0621 152.5327 -175.7622 54.6972
2.80336510 -77.2894 -17.8719 -79.2385 65.5758 -145.5847 162.1844 62.9694 177.3650 65.5699 177.3557 -70.7256 147.6324 -175.3796 56.7016
2.82606540 -85.3455 -11.1755 -59.1922 179.2798 -68.9036 132.7320 177.6486 61.0253 177.3575 72.0500 -70.4231 159.7085 54.0407 53.1394
2.85349620 -77.0995 -19.1082 -79.3291 -173.9433 -134.3260 156.1616 -64.2198 -173.5879 -64.8342 -177.4846 -70.7420 147.6180 -175.3722 -112.9679
2.87378500 -75.6639 -28.0481 -175.7228 61.0710 -71.1126 141.0999 -178.0626 63.8664 179.6396 179.4939 -137.3714 159.9077 -163.7672 10.5216
2.90459730 -77.1822 148.4256 -72.3117 -57.6714 -99.4687 155.1637 -84.1646 65.0765 60.6515 176.0766 -71.0697 147.6946 -175.3038 56.8376
2.92717840 -73.1455 134.9559 -60.4384 -61.0212 -158.1290 162.3548 55.1931 -177.5606 172.2463 -73.2831 -72.6619 158.7578 69.0200 -71.1450
2.95071360 -80.9376 -12.5533 -59.4262 179.2227 -143.4171 146.0961 -177.1961 63.6482 179.1696 -179.4949 -136.0979 162.2382 70.3826 -69.8571
2.98082970 -80.7014 -12.7495 -59.4485 179.2174 -143.1047 145.3472 -171.5769 178.7043 -62.8357 -66.2842 -142.6985 150.0377 -175.2725 -113.7830
3.00575070 -76.0076 151.7058 -72.3020 66.5978 -142.8329 145.5185 -170.9691 175.9804 179.4354 -179.9826 -70.5988 146.5541 -175.2802 57.0420
3.02630160 -77.5334 -18.2803 -79.1603 -173.8680 -133.9163 155.9036 -65.1934 -175.9964 176.3006 69.3376 -76.1872 156.2027 -60.4577 -62.1808
3.04720560 -76.0100 151.6893 -72.2928 66.6070 -142.8257 145.8192 -170.8168 175.9719 179.4258 -179.9733 -70.1121 146.4503 -175.4141 -112.7246
3.07125680 -74.3983 147.9333 -78.5535 -173.6673 -147.6084 162.4290 63.0279 179.6212 -177.3912 -69.5462 -74.3885 156.3484 -59.2794 112.2377
3.09528470 -77.9706 153.9773 -59.9144 178.7576 -142.7974 147.0798 -169.1535 178.4198 -66.3230 -177.1424 -71.0500 157.9580 68.6540 -71.2973
3.11759390 -80.0441 -13.2133 -59.5833 179.1827 -147.8211 160.1389 75.1476 -65.0551 -174.0717 70.7365 -71.4745 146.8377 -175.4165 56.8911
3.14099600 -66.8109 144.0969 78.9162 175.7141 -139.5281 156.9324 -71.5090 176.8857 -69.7697 -70.8448 -71.1507 147.7648 -175.2895 56.8035
3.16286810 -78.2491 -17.8934 -71.5192 68.0691 -134.3318 156.1451 -64.2460 -173.5635 -64.8118 -177.4770 -70.7430 147.6187 -175.3728 -112.9682
3.19594140 -80.8825 -17.7737 -79.2450 65.6069 -77.7348 136.3727 -177.5398 60.8439 169.4031 60.8941 -121.0594 161.1354 -59.5475 119.7652
3.22015280 -76.1302 151.7102 -72.5931 -57.8828 -74.2184 154.1652 -65.0601 178.9627 65.5902 177.1232 -74.5149 156.3139 -59.2853 112.0683
3.24247510 -78.5914 -16.6084 -71.2993 -56.1413 -145.6909 166.7360 66.2754 179.1828 -178.9134 70.6139 -68.3197 148.9487 -175.1294 56.0421
3.26655300 -77.1231 -19.0458 -79.2786 -173.9292 -134.8146 156.0027 -64.1705 -176.4914 -176.6771 -68.9563 -72.9361 153.6891 -164.6344 14.3956
3.29011460 -78.2822 -17.8815 -71.4925 68.0870 -133.5604 155.3652 -64.6427 -179.5070 66.1092 177.0472 -71.2193 147.7258 -175.2907 56.7531
3.31521260 -77.1254 -17.1866 -79.2645 65.5538 -142.6486 143.4183 -177.0017 61.1825 170.6971 61.8258 -135.9773 162.7483 -163.3886 9.7692
3.34718740 -75.8698 -19.9591 -79.3485 65.5284 -134.6028 133.9661 -174.6202 172.0171 61.2683 67.7817 -138.8419 158.5168 -59.1951 -76.0199
3.38557990 -71.0834 -29.5648 -176.4207 -177.9331 -133.9940 156.5433 -62.7974 -176.1780 -179.5327 -179.8521 -144.3043 150.4097 48.6353 -133.4624
3.41371930 -78.5552 -16.4626 -71.2791 -56.1259 -145.4471 162.5728 63.5066 179.8031 -179.8439 -179.9805 -72.9443 158.4906 69.0172 -71.0046
3.43491760 -86.8482 -11.5837 -59.2976 179.2420 -80.1898 156.2901 -56.0263 -61.6607 87.7433 177.0905 -76.0234 156.1496 -60.4975 -62.0513
3.45720730 -71.5096 -27.0379 -175.7935 60.9823 -145.9814 148.8280 -167.6033 59.6774 54.8517 66.6021 -72.6425 155.3937 -59.0480 110.4209
3.48882870 -78.5313 -17.2509 -71.3561 68.1820 -134.0383 155.8684 -65.3531 -175.9962 176.1988 69.2621 -71.0361 147.6429 -175.3244 56.8451
3.51004220 -77.3186 -19.5485 -79.3204 65.5802 -128.2173 155.1842 -61.1675 -63.1812 -62.6103 -176.6818 -71.1699 147.6202 -175.2580 56.8958
3.53840000 -70.4007 -27.4962 -175.9027 61.1102 -142.2488 142.7039 -177.2338 61.2717 170.8048 61.8933 -137.1726 166.9042 66.4111 78.7811
3.55977050 -78.5811 -18.2537 -71.5015 68.0938 -128.3168 155.4274 -61.3754 -63.2140 -62.5799 -176.6874 -74.7894 156.2025 -59.2017 111.8170
3.58261890 -78.4119 -15.9548 -71.3002 -56.1975 -143.2246 146.4326 -176.8705 63.8279 179.1959 -179.5987 -138.0572 152.3989 -175.1346 -114.2036
3.61740000 -70.2835 -33.7970 -168.1756 -82.2253 -124.5414 156.2461 -62.4918 -175.8267 -179.4042 -179.9354 -74.6203 156.2111 -59.2190 112.2226
3.65154690 -81.0048 -13.0453 -59.4715 179.2148 -145.9714 163.4527 63.5133 179.3770 -67.3382 -176.5753 -70.7870 148.9970 51.4360 -138.4785
3.67559350 -78.3135 154.0590 -59.8958 178.7672 -142.8520 146.6350 -172.7036 175.2143 176.2314 68.9291 -139.7107 163.3771 67.5473 81.0212
3.69951730 -68.4057 -42.5920 -173.6448 -78.5033 -147.3963 163.6380 62.8184 -179.8203 -67.0029 -176.4976 -75.4106 156.6612 -59.3557 112.6212
3.72178990 -78.4384 -15.8675 -71.2979 -56.1973 -142.4971 145.3924 -170.2623 178.6596 -66.3076 -177.1082 -69.5600 146.5797 -175.4123 -112.7312
3.74709560 -81.2544 -14.7794 -59.6065 -60.4115 -128.8308 156.9486 -60.1455 -82.0821 73.9039 173.2047 -76.4425 156.2006 -60.4150 -61.6261
3.77396000 -78.2948 -16.1466 -71.3386 -56.2267 -142.6791 146.1717 -172.5540 172.0239 64.2956 177.5989 -141.8207 149.8984 -176.1304 55.9053
3.80900360 -75.6517 -28.1465 -175.7114 61.0765 -71.4090 139.8119 -174.3691 61.8974 60.4332 176.3106 -142.0573 157.7823 -164.0315 11.4825
3.84280110 -70.9109 -34.2246 -170.5763 -89.7185 -112.9957 155.8418 -60.7037 -63.0207 -174.8494 179.8412 -71.0218 147.5710 -175.3259 56.9047
3.86987480 -69.2686 -35.4408 -176.3816 149.5748 -147.9725 162.4244 60.5450 176.1322 65.2148 177.8361 -70.3192 147.6191 -175.4405 -112.9407
3.89004390 -71.3647 -32.7699 -171.4312 -91.1499 -115.0593 155.1522 -60.8939 -175.3599 -179.4848 -179.8964 -142.9648 149.7056 -176.1239 56.0758
3.92401540 -79.6838 -11.4877 72.7815 -55.8235 -78.4895 154.0732 -63.7178 -177.1885 -179.7945 -179.9110 -74.5821 156.2262 -59.2477 112.2147
3.94981400 -80.1230 -12.8007 -59.4620 179.2157 -138.4721 120.8572 -157.9669 -65.6910 -169.7466 179.7486 -75.6702 142.6880 -175.3313 57.7096
3.97983800 -76.0164 151.5901 -72.2850 66.6158 -144.2800 150.7119 -163.5510 -178.0270 65.9353 66.8998 -69.8417 159.6826 68.9935 -70.0293
4.00132250 -80.5687 -7.2378 81.7820 176.7675 -74.7058 153.5789 -63.8881 -177.1134 -179.7920 -179.9441 -75.3159 161.6842 67.6418 75.5029
4.02738620 -75.6191 151.6186 -78.7117 -173.7243 -69.1566 141.3362 -174.7560 179.7749 177.6530 -68.3938 -80.3680 155.7452 69.2813 -69.0688
4.04874390 -68.3579 -42.6964 -173.6774 -78.4352 -147.6801 165.6381 63.4717 -179.3928 -63.6005 -66.5723 -72.4758 159.3112 69.4032 -69.2581
4.06888990 -67.0855 132.3253 -171.9254 -87.1969 -148.1005 162.3169 63.6762 -176.9742 67.7752 176.5013 -70.9664 147.5756 -175.3631 56.7397
4.09177830 -86.3012 -0.5711 56.2381 61.5611 -74.8348 153.8936 -63.6369 -177.3487 -177.0720 -69.4223 -70.8554 147.6142 -175.3721 -113.0210
4.11663390 -76.8135 163.4056 56.1173 -172.5147 -75.9770 138.8432 -174.9427 179.3950 179.9536 -66.6868 -87.1078 154.7352 -60.3447 -62.6251
4.14106460 -66.1011 146.9517 69.9733 -152.1190 -155.2428 162.3985 58.7929 179.0284 62.4675 66.2113 -74.3499 156.3875 -59.2948 112.2332
4.16471620 -73.0052 118.4618 -162.5288 170.0092 -134.2446 156.3908 -66.6796 -177.6519 -66.6770 -176.9555 -71.1772 147.7475 -175.2899 56.7695
4.18805390 -72.8597 119.6435 -163.0169 -71.5181 -151.1129 162.3207 59.6133 -175.4354 173.3649 -72.6418 -70.3106 147.6972 -175.4197 -112.9581
4.21000070 -78.8045 -15.7148 -71.5173 -56.3476 -143.8944 162.1699 62.8111 174.1035 61.8784 67.9999 -70.6676 147.7227 -175.3814 56.6754
4.23221920 -81.6981 -4.4573 52.4554 -177.9020 -136.7273 154.7760 -74.7041 176.1150 64.9334 177.2337 -71.2138 147.7650 -175.2910 56.7231
4.25293310 -81.5742 -16.7741 -79.2074 65.6141 -70.5239 139.0373 -172.9782 61.8577 60.2114 176.3757 -70.8940 146.1687 -175.3089 57.2483
4.28406060 -76.1056 -9.8840 82.2374 177.3070 -144.3808 142.9697 -177.2941 61.2001 170.6793 61.7836 -136.7582 166.7416 66.6068 78.9444
4.32219620 -68.3224 -42.6021 -173.8258 -78.1871 -145.8069 162.3725 64.2665 -179.4902 -174.8870 -69.1284 -75.8707 156.2661 -60.5182 -62.1318
4.34597550 -71.1740 -29.2369 -176.2857 -178.2003 -133.0688 156.0150 -63.6521 -179.2043 66.3360 177.0537 -144.2349 150.5109 48.6608 -133.4695
4.36752380 -78.4316 -15.7863 -71.2678 -56.1725 -145.7863 146.9761 -170.2154 60.1729 57.5222 176.5526 -142.2215 157.4454 -164.2536 11.8691
4.40294560 -70.7443 128.1526 -170.8103 -75.7618 -137.8217 145.7320 -172.3170 177.8528 -66.4033 -177.1163 -120.2636 157.0037 -60.2173 -66.7543
4.42297950 -75.3762 151.2210 -78.6063 65.8466 -143.0567 148.8564 -168.8367 173.3522 65.1361 177.4013 -70.6238 158.2173 68.6461 -71.2208
4.44474660 -78.4695 -16.4538 -71.4382 -56.2761 -145.2043 162.5132 63.9530 179.2282 -176.2762 -69.4004 -72.9593 158.5413 68.9960 -71.0178
4.48673980 -71.1772 138.8981 -174.7035 150.1262 -139.8846 144.9481 -169.8192 173.7292 65.1105 177.4254 -76.2024 155.7219 -60.3007 -62.1451
4.51120430 -71.3980 139.2603 -173.6559 149.8217 -137.2848 146.3167 -173.9777 175.1627 175.7439 68.7907 -119.2397 157.5251 -60.5160 -66.4147
4.53348500 -70.8868 -29.1547 -176.4824 61.3489 -146.6642 162.5264 63.6149 -177.5045 -66.6969 95.3656 -75.8794 156.6395 -59.3726 112.5816
4.55439580 -68.2522 -42.5783 -173.8364 -78.1873 -145.7470 162.5484 64.3016 -179.4473 -174.9101 -69.1555 -70.3461 147.6154 -175.4222 -112.9089
4.59150720 -71.0312 -34.3839 -171.0802 151.2427 -111.5536 155.6558 -60.4738 -63.1883 -177.2785 70.2652 -76.2360 156.1433 -60.4429 -62.1016
4.61713970 -77.3598 -17.6166 -79.2226 65.5787 -145.8104 160.1498 60.5191 179.2249 -99.8117 65.4645 -77.6616 158.9686 -61.1136 -62.3052
4.63756710 -71.4277 -37.2108 -175.4375 150.5585 -97.7546 154.1731 -63.1434 -179.9132 65.9315 177.1377 -70.8941 147.6106 -175.3850 -112.9802
4.66182970 -74.4829 -12.5712 80.0016 174.1397 -147.9423 160.1375 61.4202 179.4199 -101.2420 64.8510 -72.8706 151.1567 -175.2860 55.0333
4.68579280 -77.2918 -17.6655 -79.3439 65.5332 -145.1719 162.0463 63.8305 179.2661 -176.2484 -69.3750 -75.0315 161.6025 67.6852 75.7334
4.70685160 -76.9142 -9.9181 73.1294 -53.7928 -146.3332 161.9469 62.7688 -177.8142 179.8260 179.8700 -72.9275 158.4819 69.0249 -71.0299
4.74859130 -79.9943 -13.2626 -59.5897 179.1799 -147.7860 159.5290 74.5762 -65.4618 -173.9496 70.7513 -76.5109 161.0494 67.8125 75.8675
4.76936650 -75.1742 -28.5583 -175.8384 61.1260 -71.2855 141.9947 -176.6370 63.8525 178.4102 179.9522 -150.9585 164.7162 -123.7159 -119.0489
4.80245200 -72.7548 151.5051 -72.5011 -57.8848 -76.8209 156.2560 -56.2494 -59.1047 86.7952 71.0478 -70.8022 147.6174 -175.3946 -112.9949
4.82320750 -77.9774 168.0528 61.0262 69.8030 -140.6610 146.3793 -173.6796 175.0267 175.8508 68.6929 -125.1870 158.3695 -59.8340 113.5209
4.85127880 -75.1727 162.7391 75.4386 72.5583 -142.6513 161.7736 64.0805 179.9480 -179.8488 -179.9421 -72.7058 153.7131 -164.6412 14.1721
4.87232380 -80.7152 -12.7643 -59.4742 179.2202 -142.5910 146.3134 -172.7504 169.7565 66.0178 -90.8254 -141.7473 149.8955 -176.1367 55.9196
4.89287770 -71.7132 -45.1880 -174.1571 47.6907 -80.8654 153.3797 -63.4837 -175.9431 177.0476 70.6314 -75.8682 156.1532 -60.5356 -62.4196
4.91725770 -80.5211 -7.9143 82.3168 177.7240 -71.1406 141.2424 -171.4637 61.3464 57.2818 66.5849 -73.1647 154.6091 -59.0539 110.5790
4.95458480 -81.2285 -5.1192 52.2813 61.8759 -138.3421 155.8134 -74.9195 -178.1221 -66.5499 -177.4312 -73.3567 158.6574 69.0828 -71.1798
4.99755770 -74.3367 150.5151 -72.4199 66.4986 -134.3568 156.8679 -63.7257 -176.8929 -176.0981 -69.0287 -75.4325 161.6975 67.7151 75.5010
5.02161300 -72.4139 -44.7133 -173.8152 -77.5688 -76.9903 158.6092 65.9406 176.7770 65.3119 177.3979 -75.4448 156.1014 -60.5892 -62.3731
5.04269360 -77.5723 -19.0545 -79.2707 65.5923 -129.9242 157.1628 -60.7371 -83.1875 71.9041 173.0800 -74.8472 156.2526 -59.2162 111.5613
5.07288380 -79.7172 -11.2680 72.7287 -55.9326 -77.0837 153.0600 -64.4478 179.3964 65.7338 177.1491 -71.1824 147.7608 -175.2808 56.7498
5.10114860 -72.5862 153.1864 80.1837 -64.0278 -83.2546 156.0296 -85.7767 56.6976 -91.6084 -176.4559 -76.4871 156.2548 -60.4371 -62.0182
5.12121270 -82.5055 -5.1515 81.8066 177.7381 -75.3358 155.6902 -59.3217 -64.3062 89.2158 179.2091 -71.0773 147.6638 -175.2955 56.9163
5.14234770 -69.9237 138.3134 -177.1483 63.5837 -142.2784 147.4178 -170.1216 170.4661 65.7973 -91.3692 -73.1595 155.6371 -59.0862 111.3352
5.17213800 -71.0174 -29.2144 -176.2569 61.6069 -132.9112 155.5936 -64.8469 177.7489 65.2949 -93.6985 -73.6002 154.8293 -164.3803 13.5292
5.19414610 -76.0055 151.6387 -72.3233 66.5790 -143.0650 146.5532 -172.3034 171.8459 64.2374 177.6237 -141.1893 160.9913 69.6794 -71.9241
5.21868460 -70.7215 125.9956 -171.4082 -74.9191 -145.5307 167.0260 65.7329 179.0505 -179.0600 70.4919 -71.2749 159.3079 69.0127 -70.9151
5.24045940 -75.0440 151.1829 -78.6039 -173.6690 -142.8392 146.5906 -168.9515 178.8413 -66.1550 -177.1818 -72.6208 161.2889 67.4947 75.1643
5.26064350 -80.8650 -13.3291 -59.5054 179.2029 -145.7143 162.7806 62.1413 174.2561 66.1778 -92.2318 -72.9280 158.5099 69.0481 -70.9389
5.29768490 -71.3852 -33.9105 -173.3505 149.8854 -108.9705 155.2401 -61.3673 -170.7811 -60.8696 -67.9110 -74.5614 156.3164 -59.2111 112.2758
5.31949080 -71.3991 -44.6135 -173.7508 -77.4986 -73.5857 141.3899 -177.9233 63.8959 179.5853 179.5949 -137.6116 159.9207 -163.7605 10.5192
5.35468620 -78.6191 -15.6644 -71.2428 -56.1493 -145.8378 147.9157 -169.8454 59.7866 57.3307 176.5998 -140.6664 161.0785 69.8682 -70.7913
5.38284990 -70.9946 138.9932 -176.8834 -176.2578 -142.3456 159.8689 44.8899 63.9382 58.0670 68.2136 -92.2084 154.1125 -62.7815 -11.9642
5.40896210 -69.4304 162.7762 74.7194 72.3053 -122.0872 153.1517 -62.6231 91.5490 175.7490 70.5015 -71.2136 147.6739 -175.3068 56.8258
5.43017610 -75.3841 163.4640 75.6944 72.6727 -138.4068 144.8302 -169.7995 173.7562 65.1399 177.4398 -75.7884 155.6540 -60.3343 -62.3209
5.45985120 -75.6728 151.6258 -72.3125 66.5845 -142.9004 146.5834 -168.9648 178.8416 -66.1580 -177.1795 -72.6179 161.2830 67.4950 75.1660
5.48227730 -70.9815 127.0823 -171.9575 -75.5536 -141.5368 146.5314 -173.0871 170.1117 61.1371 68.1644 -122.4352 158.8012 -58.8073 116.0753
5.51253700 -77.1020 -19.0732 -79.3008 -173.9354 -133.6086 154.9657 -64.0274 179.7129 63.7152 67.4436 -75.9418 161.7471 67.6943 75.3679
5.53623660 -77.0556 164.1726 52.7033 -178.1679 -81.9276 142.7432 -171.8119 179.2621 -62.9009 -66.5742 -130.7794 157.3467 -63.9659 -71.6896
5.56221010 -77.8330 167.8678 62.2151 71.6423 -139.5273 155.2310 -177.9142 167.5399 169.0405 57.5936 -59.2686 155.2825 69.9308 -68.9669
5.58804750 -75.4415 -10.4917 65.4031 -63.2275 -139.3603 155.8874 -72.6484 -65.9442 -176.6851 179.9092 -74.6538 156.1908 -59.2315 111.8866
5.62710420 -75.3334 -34.3347 -176.2833 148.4390 -74.6606 152.6661 -62.1477 -61.6649 -167.1176 -67.6570 -70.9702 147.6579 -175.3178 56.8601
5.66110080 -74.7461 149.3836 -78.6107 -173.6863 -134.5118 157.1561 -64.3394 -171.5019 -66.4032 91.6035 -74.4888 156.8818 -59.2395 112.2815
5.68135480 -67.1127 132.4208 -171.9648 -87.2597 -148.0227 162.1059 63.3821 -177.2213 67.7351 176.4883 -75.4996 161.5203 67.7234 75.7274
5.70475050 -75.3068 -11.4910 66.2854 -62.3403 -137.8135 155.0595 -78.7840 175.2337 64.6771 177.2595 -74.7570 156.3219 -59.2357 112.1926
5.74407760 -78.5955 -16.4273 -71.2381 -56.0872 -145.4518 162.4184 62.1719 174.2978 66.1576 -92.2502 -74.3332 156.1971 -59.2872 112.1959
5.76795270 -79.6909 -11.4935 72.7839 -55.8192 -78.5287 153.8483 -63.6780 -177.2487 -179.7594 -179.9465 -75.3227 161.6689 67.6451 75.5105
5.79836140 -72.3021 137.3294 -173.8364 -89.9737 -146.2792 160.1261 75.5559 -64.8965 -168.8395 -67.6370 -75.5173 156.7062 -60.3492 -62.0757
5.82040070 -143.0105 166.3161 73.7485 -51.9729 -133.5181 143.6271 -172.3532 176.0973 176.8148 69.3606 -142.8994 150.6919 -175.1289 -113.8934
5.84084550 -70.9594 128.1911 -171.7316 49.5440 -142.9534 144.8654 -170.8003 60.2994 55.2627 66.4173 -142.4637 150.3488 -176.0765 55.7857
5.86202680 -75.3727 163.3852 75.6298 -52.9001 -138.2763 143.9217 -170.9534 176.9369 176.6801 69.7574 -71.1732 146.6648 -175.2215 56.9551
5.89131240 -66.4694 136.3297 -178.6869 147.4891 -94.6575 149.7325 -52.4346 -54.6381 -172.0901 -61.7040 -78.7548 167.1225 67.3649 -9.9648
5.91643130 -72.4055 147.7032 -78.6066 -173.7029 -147.4985 162.5836 62.6350 176.4045 66.8056 -93.2859 -70.8526 147.7143 -175.3332 56.7123
5.94241890 -75.2064 149.8801 -72.3565 66.5574 -134.5626 156.8795 -64.3207 -171.5492 -66.4471 91.6211 -76.0462 156.8536 -60.4650 -62.0341
5.96455560 -72.8695 -37.0769 -176.2274 150.1602 -74.7957 140.6047 -173.4833 61.8074 60.0079 176.2675 -142.6561 150.5826 -175.1652 -113.8538
5.98867310 -76.8838 -9.2782 82.3415 177.4949 -147.2087 147.8320 -169.4163 60.3010 57.4103 176.4269 -143.1178 150.7499 48.6673 -133.2023
6.02025940 -78.2277 -17.9614 -71.5375 -56.3158 -134.3518 156.1927 -63.8890 -171.1939 -66.1201 91.5989 -70.7780 148.1827 -175.2404 56.5433
6.06246000 -78.9720 -16.2805 -72.8803 66.9592 -127.2232 154.6129 -66.7253 92.2201 177.8953 -177.0546 -73.3841 158.6157 69.0467 -71.2596
6.10365070 -74.9937 150.8157 -78.5780 65.8500 -143.0197 147.6634 -169.7340 170.5487 66.1112 -91.3198 -72.6672 155.5672 -59.1000 111.4137
6.13780850 -67.9678 114.2611 -161.2280 172.5242 -135.6295 156.3057 -71.5273 178.1107 -99.8256 61.7096 -75.1111 156.5101 -59.2068 112.2536
6.16083400 -80.1084 139.6309 -59.8923 178.8500 -124.7415 153.9750 -81.5140 80.3607 70.1278 -95.0121 -77.2109 155.8702 -63.2684 -12.9130
6.19998780 -78.2643 -8.0641 73.3429 -54.6620 -137.5777 161.2459 64.0803 172.0697 66.5031 74.4697 -70.6755 147.7154 -175.3876 56.6650
6.24025950 -74.9825 150.1960 -78.6249 -173.6871 -146.3226 160.3474 60.3408 178.7243 -100.6256 64.7878 -74.3835 159.6340 69.7885 -68.2891
6.27381820 -72.6929 -28.3197 -175.8246 61.0915 -73.6720 116.2560 -176.4409 74.0518 -89.4320 -70.5959 -71.8151 148.7523 -175.2280 -113.0947
6.32196510 -86.4354 -0.3738 56.4360 61.8259 -74.1544 153.6345 -64.0332 179.8396 65.7952 177.1507 -78.2803 167.1657 67.2981 -9.9741
6.35981330 -73.7862 161.9411 75.5306 72.6306 -131.9612 156.1870 -63.9585 -176.7928 -176.4046 -68.9420 -73.5617 158.6724 69.0470 -71.2202
6.39381080 -71.2574 137.1760 -173.9408 150.8194 -142.2486 164.8021 50.1502 69.2911 175.9266 -70.4595 -76.3351 154.5030 -59.1122 111.7961
6.42371290 -74.1750 125.9777 -171.8204 49.8346 -128.3331 156.2402 -64.1477 -63.3309 -58.9523 -66.6521 -72.3217 158.4777 68.1818 -70.3139
6.44677420 -76.1843 110.7311 -157.6805 -64.1609 -75.2153 138.1319 -169.6329 179.5793 -66.0630 -177.2093 -71.9885 157.4183 68.6807 -71.2987
6.48040320 -71.1588 127.4615 -171.6685 -75.4450 -140.7833 145.0425 -169.5922 177.4060 176.9184 70.1422 -74.4149 161.2905 67.5673 74.9540
6.50400050 -70.7448 126.0194 -171.4105 -74.9260 -145.4959 167.2199 65.8130 178.4266 -178.0726 70.7483 -75.7955 167.6414 67.3873 -9.6375
6.52886820 -86.3585 -0.3969 56.3892 61.7685 -73.9783 152.5029 -63.6717 178.6595 63.2383 67.5113 -75.8891 161.7747 67.6457 75.3368
6.56300860 -71.1029 127.1797 -171.6199 49.7414 -142.7673 148.1364 -165.0495 -176.6449 66.4585 67.8131 -69.0517 151.5636 51.6863 -133.8761
6.59486330 -81.7466 -16.7424 -79.2157 65.6125 -71.8820 141.6803 -173.5586 62.1241 60.5046 176.2966 -141.6466 150.9114 49.7011 -136.3687
6.63078040 -72.4090 125.2747 -171.5843 50.2406 -134.4863 155.9790 -65.9111 -173.3749 -67.2230 92.3650 -76.4043 156.8407 -60.4868 -62.2283
6.65603950 -75.2642 163.3544 75.6324 -52.9014 -138.7682 144.1782 -169.9554 179.7781 -62.5945 -66.4160 -70.0496 146.7299 -175.4095 -112.7543
6.67742780 -80.9519 -13.0250 -59.4677 179.2145 -145.5735 161.8281 65.0978 -174.8671 -65.4772 94.3674 -70.9340 148.7854 51.6223 -138.4425
6.71125240 -75.2790 163.3242 75.6220 72.6740 -138.5534 145.9812 -169.5155 178.6152 -66.2700 -177.1692 -71.3637 158.0083 68.6436 -71.2586
6.74421980 -68.3689 -42.9583 -173.7752 -78.3631 -147.7850 162.4375 63.4712 -176.1037 -66.5722 94.9030 -77.6219 156.7870 -60.7198 -62.0920
6.77873460 -68.3912 -41.9649 -173.9359 -79.4262 -146.4372 162.4820 61.6061 173.1497 64.8207 -91.9779 -75.9530 156.3159 -60.5618 -62.0434
6.81717870 -71.5081 138.4807 -176.9844 63.7310 -130.6369 155.9200 -65.9118 177.1286 65.5197 -94.3541 -141.7500 163.2156 67.6129 80.8778
6.85536560 -68.2291 147.5912 70.1212 88.8242 -139.9604 157.1555 -71.8604 176.1446 -70.6244 -71.2070 -69.5700 148.7518 51.6837 -138.9936
6.87649260 -81.6744 -3.2218 83.6661 -179.9111 -130.1655 155.0874 -67.3032 176.3914 65.5373 -93.0683 -73.6399 159.0907 69.2986 -70.4630
6.91987080 45.7430 32.0287 70.6400 143.6128 -76.3120 159.8212 65.7388 177.1234 65.4571 177.4775 -70.6387 147.7275 -175.3593 56.6629
6.94983960 -70.6924 137.0312 -173.8063 -89.9045 -144.5708 162.1311 64.4226 -176.9708 -66.4190 95.1851 -78.0972 156.9146 -60.7100 -62.1395
6.97109780 -78.4059 -16.4408 -71.2628 -56.1161 -143.0926 157.6482 54.7104 80.7849 89.1973 -74.8718 -78.2766 147.7367 -175.3410 56.2464
7.01131990 -76.8466 -9.9096 72.9038 -54.1790 -146.5047 161.5724 63.4124 -174.8003 -66.3280 94.1434 -75.5680 156.4969 -59.3578 112.4962
7.05453070 -63.5398 140.9169 -72.9839 65.8915 -146.8916 162.0346 65.0742 -177.5851 97.1219 -66.2723 -75.7202 161.4395 67.7467 75.7913
7.08396880 -76.9016 167.1866 62.8353 72.5046 -130.0210 155.0095 -64.2930 179.2798 63.6322 67.5332 -76.0728 161.8003 67.7136 75.3193
7.12313850 -77.2633 166.1787 62.5052 72.5494 -146.8166 159.4924 74.7280 -65.6535 -171.4468 179.6732 -76.5613 161.1202 67.8493 75.8548
7.14844450 -70.7570 138.6501 -173.4189 -90.6883 -138.1335 146.9855 -173.2933 169.4248 65.3802 -90.8492 -120.0533 157.1516 -60.4366 -66.4944
7.17034240 -80.4629 -7.9191 82.2752 177.7347 -71.0133 138.9149 -168.0720 91.9665 -63.0753 -176.2279 -143.2671 150.4264 -175.1469 -113.8593
7.19655280 -76.9758 152.5653 -60.0079 -60.9475 -132.2469 155.0682 -65.9889 177.0298 64.7403 -94.2786 -71.2259 149.0608 51.7426 -138.3182
7.23136000 -77.7464 167.6345 62.2109 71.7732 -142.1963 153.6554 -158.9818 -177.8425 104.9191 -62.1593 -68.2274 160.8159 -59.5095 111.8206
7.25743670 -81.5450 -3.1671 71.8654 -56.8584 -66.6118 150.4535 -81.2622 66.9337 176.3321 -70.2422 -70.7953 147.6485 -175.3583 -113.0140
7.31077830 -76.7299 166.7950 62.8912 -167.8782 -131.4111 156.5585 -64.0808 -171.3499 -66.2702 91.5407 -70.5808 148.1025 -175.3355 -113.0317
7.36617240 -77.7112 167.9039 63.0276 -167.9444 -139.2046 145.9614 -170.2031 170.7224 66.2406 -91.2876 -73.8993 155.7604 -58.9797 111.6452
7.43079700 -145.4100 162.0956 78.9992 -63.6813 -141.2512 157.5388 55.4075 80.9834 89.0106 -75.0705 -78.9137 147.7871 -175.3200 56.2508
7.48629790 -72.2300 158.2260 80.7047 -63.6098 -143.5881 153.9684 -159.3654 -177.9892 105.0007 -62.3764 -67.4195 161.8445 68.9571 -71.0202
7.51596540 -67.6768 127.5515 -171.6856 -75.4367 -140.0551 143.9089 -169.3965 -177.7806 -64.8379 92.9868 -70.2758 146.9534 -175.2982 56.9424
7.53844420 -74.6966 -19.6512 -79.7901 65.3014 -149.2715 160.9893 76.6244 -68.8484 102.1775 173.1323 -71.0810 146.8288 -175.4149 56.8564
7.56227500 -78.5496 -16.3374 -71.2427 -56.1012 -145.5612 161.6053 63.9658 -177.0724 -66.2902 95.3670 -77.3206 161.7899 67.5979 76.0382
7.58594040 -68.0442 136.4062 -173.7509 151.2250 -142.1580 146.1001 -171.2151 -179.3656 -65.2265 93.5696 -123.5144 157.2100 -59.6592 114.8475
7.61175300 54.9446 32.6258 -61.4941 -51.4906 -71.9363 159.0944 65.3161 171.4366 62.0085 69.7651 -74.7619 161.6682 67.6293 75.6609
7.65672710 -68.9874 138.0700 -174.1318 -90.2837 -139.7418 143.8050 -169.6560 -178.0703 -65.3532 93.0841 -70.3563 146.9577 -175.2922 56.9326
7.68157000 -71.5427 157.8173 80.6583 -63.2909 -151.5946 150.1561 -166.0969 63.2274 62.8789 -100.2754 -72.4814 161.6302 66.8618 74.5790
7.71800560 -74.9050 148.7609 -78.5443 -173.6649 -145.1262 165.6851 52.5528 70.2230 168.5373 67.8118 -69.2801 147.0727 51.5127 -138.3033
7.74641470 -68.4194 -42.0489 -173.4501 -78.8603 -146.8550 160.1631 60.1758 179.9369 -100.7657 64.9439 -77.2266 162.6908 66.8670 75.5453
7.77752690 -74.8559 150.0854 -78.6298 -173.6882 -132.6359 155.7064 -65.9972 177.2009 64.9626 -93.6389 -76.4574 162.1421 67.5549 75.5236
7.80150040 -75.5908 151.0002 -72.4208 -57.7731 -145.8629 161.7759 64.1938 -176.9797 -66.2799 95.3599 -77.5250 161.8047 67.6171 76.0651
7.84029510 -64.7131 130.9725 -171.7274 -76.6140 -134.2841 159.4465 74.4593 -77.9372 -89.9726 72.8779 -73.3837 152.8167 -164.8452 14.6372
7.93412260 -71.3603 157.5461 80.6180 176.0274 -141.9845 146.3302 -168.6678 -178.6175 -65.7660 93.4957 -71.1691 158.1037 68.6654 -71.2626
8.01980780 -73.4962 150.2607 -78.5652 -173.6621 -142.8639 144.7341 -171.2504 -179.2078 -65.6103 93.6916 -141.0831 162.7326 67.7240 81.6059
8.06124580 -72.0673 136.7276 -174.0988 150.9206 -133.3330 156.6522 -65.1081 -172.3285 -66.8994 91.8626 -73.4115 159.0600 69.1319 -71.0416
8.12401050 -74.3924 162.0074 75.5291 72.6646 -131.6245 155.9961 -64.0852 -171.4125 -66.3366 91.5509 -70.6159 148.1008 -175.3287 -113.0274
8.17487860 -75.4340 163.5932 75.7765 -52.8545 -137.3808 144.6660 -170.6181 170.7617 66.1594 -91.2717 -74.9558 155.8809 -58.8949 111.8358
8.21221390 -75.3744 151.6946 -78.5296 -173.6719 -150.8469 144.9058 -165.8642 92.9957 -66.7802 97.0093 -70.4392 147.5855 -175.4207 -113.0042
8.31555950 -72.1339 158.1957 80.7085 176.0757 -142.0121 148.6004 -169.3963 170.7036 66.2980 -91.4018 -72.0660 161.5021 67.4254 75.0679
8.34910810 -74.4725 162.1120 75.4736 -52.9635 -129.9247 154.9879 -65.7011 177.3599 65.3351 -93.7031 -71.2496 148.3642 -175.3356 -113.0921
8.39052730 -78.5324 -16.4833 -71.2464 -56.0945 -145.4714 163.0575 62.6248 174.7476 66.4751 -92.3807 -68.8062 148.6701 51.6173 -138.9806
8.52366930 -68.7784 128.6388 -72.7822 66.2275 -139.6756 156.7159 -73.6033 178.4638 -104.9986 60.8377 -78.5014 167.3592 67.4136 -9.6526
8.61638450 45.9229 31.7491 70.7751 -97.6774 -70.0201 156.4041 79.5739 -63.4818 -176.5574 70.2683 -75.3655 155.1369 -59.2350 111.8268
8.66806320 -71.3337 121.4588 -173.9869 -78.7455 -97.3462 150.7464 -57.1928 -64.6280 87.7140 176.7474 -69.6238 148.5905 51.6946 -138.8413
8.69455410 -74.8643 150.0699 -78.6275 65.8252 -132.2122 155.1431 -66.0782 176.9607 64.7375 -94.2451 -71.2318 149.0623 51.7430 -138.3195
8.80068620 -75.2392 162.8742 75.4213 -53.0180 -141.7235 153.6243 -158.9117 -177.7565 105.2808 -62.1235 -69.0502 160.2744 -63.6818 -13.1852
8.87084290 -68.7856 -43.3100 -173.6439 -77.7667 -73.7922 118.8261 178.5084 75.9199 -79.6345 -172.0016 -75.3462 147.3181 -175.2156 56.4581
8.90234200 -69.9167 127.0563 -171.6115 -75.2784 -141.5259 147.9321 -170.0487 170.5802 65.6131 -91.3955 -72.3008 161.4634 67.4448 75.0486
8.95586970 -69.9140 139.8849 -174.2843 149.9941 -135.2188 141.9617 -171.5675 -178.5103 -65.4674 93.3376 -141.9470 163.2413 67.3947 79.0990
9.01850320 -74.0509 150.6426 -72.3429 66.5239 -142.9852 145.5909 -169.9649 -178.7755 -65.6356 93.5241 -67.3620 148.1368 51.5419 -138.6837
9.11419450 -74.4282 162.0274 75.5259 72.6561 -131.6330 156.2329 -64.0889 -171.4215 -66.3242 91.5340 -73.3927 159.0768 69.1258 -71.0305
9.31371040 -84.8297 146.9229 70.3982 -151.9625 -157.7777 159.3748 49.4312 -109.0908 175.4174 -77.1006 -74.6377 161.8055 67.7358 75.5235
9.54889660 -81.6636 -2.2121 55.0252 59.7508 -144.2462 145.5400 -168.8902 -178.4856 -65.1606 95.1739 -75.4042 166.5314 67.4998 -10.6038
9.79356130 -75.1745 162.7962 75.4203 -53.0449 -142.7095 161.2880 64.5664 -176.8249 -66.2007 95.2603 -77.3971 161.8359 67.6207 75.9693
10.95830370 -77.0196 -26.4505 -174.9069 60.8645 -70.0393 140.8419 -166.6568 93.4639 -63.1695 93.6922 -136.6774 161.0908 71.8269 -68.7282
14.20454930 -75.4731 -27.9139 72.3944 89.8246 -102.4208 149.7778 -65.9885 -176.7879 -63.2411 -67.4515 -70.8428 154.7435 -59.7799 82.0804
