# Supplementary material for: Exploiting Sequence-Dependent Rotamer Information in Global Optimization of Proteins
Source: J Phys Chem B. 2022 Oct 18;126(42):8381–90. doi: 10.1021/acs.jpcb.2c04647 (PMC9623586; doi:10.1021/acs.jpcb.2c04647)
Supplement: Supplementary file 2 — jp2c04647_si_002.zip [file jp2c04647_si_002.zip › TripeptideConformations/GLY_ASN_VAL_new.csv]

0.00000000 -70.7376 -6.5390 -79.0380 -10.6736 -58.7556 112.6664 -131.1376 158.1333 -65.3863
0.27039180 -74.5219 -10.8382 -145.2092 154.3868 -172.8685 -105.1218 -77.6398 -15.1249 -62.2931
0.29211240 -66.6320 -14.2284 -84.5852 -11.0678 -58.8604 113.8644 -79.9038 136.0881 -177.0455
0.48933070 -73.7508 -1.0209 -81.6281 -7.1360 -58.1942 112.3413 -69.5370 153.8131 -61.8792
0.53961400 -66.8785 -14.8419 -88.1370 -8.5423 -59.6883 -62.5571 -79.9193 136.2015 -177.0302
0.56367780 -74.1519 -10.6694 -142.7438 137.1384 -172.1613 3.6891 -89.4588 -12.7932 -62.5783
0.59227230 -73.8265 -11.5115 -143.3543 141.7454 -170.5137 6.0107 -116.4759 -2.2349 -62.2129
0.72244690 -69.9590 -6.7528 -74.1294 -16.3595 -170.6716 61.7025 -128.7290 158.2759 -64.7702
0.78976560 -74.2388 -1.5821 -83.6555 -5.2640 -58.9000 -61.8318 -69.6225 153.8296 -61.9228
0.82677860 -71.1491 -8.2009 -83.5517 -4.3283 70.0265 -63.1321 -131.7551 157.7552 -67.3395
0.87893650 -73.8345 -11.5819 -143.7036 144.1114 177.8470 44.8342 -121.9523 -1.9590 -62.2602
0.93664860 -74.1878 -13.1953 -135.4928 154.8976 -63.3708 -73.3034 -134.9506 156.5756 57.1929
0.99307940 -65.9124 -13.8566 -80.7897 -13.0038 68.9874 -69.5243 -83.2403 136.1398 -176.5588
1.01856980 -74.6882 -12.3903 -135.4099 156.9421 -63.0532 -73.4020 -82.4848 -11.6450 61.0169
1.09222340 -179.9875 -179.9984 -73.2121 151.8893 -172.8052 -103.7835 -77.6008 -14.4881 60.7221
1.14224000 179.8920 -179.6463 -71.6946 132.9735 -172.0546 4.1538 -89.0445 -11.7529 60.3395
1.16784750 -78.8333 -5.2925 -73.3027 151.9890 -58.7828 111.0263 -135.2713 156.5977 57.1874
1.21228490 -73.2034 -0.7896 -76.5360 -14.4221 -171.0266 -115.4933 -68.3757 153.4524 -60.3986
1.25449420 -71.7784 134.6932 56.4161 24.9448 -52.3007 114.4882 -133.9958 157.7817 -65.9314
1.31050350 -72.1812 134.8685 56.5124 24.7584 -53.0581 -63.7979 -134.1542 157.7989 -65.9246
1.31058590 -73.9038 -3.0818 -82.0512 -5.4620 68.4270 -73.1895 -70.7410 154.1478 -61.7046
1.34682590 -74.7508 -12.1821 -136.0197 156.2314 -61.9674 106.5847 -76.2762 154.8184 59.2758
1.39031640 -70.8289 -6.9532 -79.2586 -10.4934 -147.2191 127.6033 -131.3985 158.3724 -65.3665
1.44734500 179.8368 -179.6005 -71.6299 141.7587 178.9022 45.4304 -121.3595 -1.6668 60.3538
1.49486590 -71.8557 -9.0492 -89.8248 -0.2185 67.1385 -11.9986 -133.1994 158.1636 -67.7347
1.52612480 -68.6791 -7.5385 -82.3566 -3.9031 -58.3021 113.3134 -64.7021 145.4092 70.7749
1.56442150 -74.2307 -12.0291 -144.9864 159.4770 -162.9432 12.9627 -133.4264 155.9817 57.3658
1.59355070 -74.6000 -10.9267 -144.3842 156.3378 -158.3362 89.5468 -67.9173 157.1706 59.1670
1.61410000 179.8835 -179.9135 -75.1381 153.2331 -59.2135 112.5870 -135.3050 156.6174 -65.8116
1.65116030 179.8762 -179.9467 -76.1896 153.2617 -60.5036 -62.7348 -135.2843 156.6310 -65.7813
1.68656320 -66.7802 -14.3290 -84.2105 -11.3660 -147.5255 127.9482 -80.0685 135.9388 -176.9324
1.72266650 -67.1899 -14.7009 -97.8692 -0.4534 67.6001 -7.6932 -81.2269 136.4835 -177.9913
1.78316530 -74.9739 -11.1506 -144.2909 168.4785 69.9814 80.4789 -80.9448 -4.6773 -60.9741
1.83987960 -65.9837 -14.6838 -83.2260 -10.5127 65.3251 72.7708 -80.5657 135.9732 -177.3077
1.86819670 -179.9958 179.9393 -144.2584 148.5615 -176.2811 -113.4485 -135.5201 155.1793 -66.1435
1.88880710 -73.8394 -11.7301 -144.8089 148.6714 -176.3268 -112.5176 -133.2832 136.8189 -177.1342
1.93911140 -74.3760 -12.8840 -135.8825 155.0555 -61.9944 106.5141 -132.6971 137.7836 -56.6669
1.96008390 -78.7254 -7.4737 -75.5242 151.2465 -63.1100 -14.6962 -135.2825 156.6323 57.2270
1.99694530 -74.6796 -12.2936 -135.6153 156.1894 -63.4022 -73.2343 -75.8548 136.7798 -57.9395
2.04298560 -73.8159 -11.8702 -144.0599 148.5156 -176.0088 59.0863 -133.3194 136.5006 -56.6953
2.06802280 -70.6120 -4.3061 -73.2399 -14.2746 -171.4607 -115.3265 -136.9882 148.1194 66.0379
2.11306030 -78.8644 -5.3847 -74.0798 152.5235 -58.7429 111.2198 -133.0009 137.7706 -56.8390
2.15980950 -74.6335 -11.1970 -144.9367 159.5662 -163.6566 10.2503 -71.8633 137.1303 -57.5271
2.21248530 -72.3360 133.4351 55.3107 28.1935 -162.3557 52.0594 -135.0513 157.4749 -66.4991
2.23748660 -70.6986 -4.4905 -73.9404 -13.1678 -169.8926 61.5675 -137.1767 148.1025 66.0007
2.25884300 -78.7432 -5.3440 -73.2889 152.7545 -58.7379 111.0846 -146.9533 147.7747 -169.9411
2.29796520 -74.5416 -11.3013 -144.3182 161.8852 68.2092 83.5240 -134.4363 156.0828 -65.8502
2.32000720 -66.1597 142.1586 56.9529 27.4045 -52.3825 114.7121 -127.1121 138.8556 178.3465
2.34498870 -177.1257 172.1659 54.5366 31.3451 -53.3064 114.8587 -76.2841 154.9222 -63.5204
2.36649470 179.9586 179.8896 -74.6145 154.0706 -157.3886 91.1039 -67.3541 157.2485 59.1733
2.39102580 -78.8162 -7.1298 -75.5512 152.7783 -60.0291 -62.1832 -146.9185 147.7578 -169.9518
2.41992360 -74.2887 -10.5313 -143.1644 140.3935 -171.1856 5.0624 -77.3276 -30.4516 -57.5055
2.44835950 -74.1075 -11.9237 -144.7376 155.6401 -164.4210 13.8312 -133.6540 135.5745 -56.6072
2.49914960 179.9427 -179.9144 -77.9125 155.2142 -62.8258 -15.9804 -82.8385 -11.4472 61.0039
2.52331500 -74.9619 -10.1055 -146.1637 162.7222 63.2713 -88.5692 -72.9147 141.6207 -58.4065
2.55575220 179.8935 -179.9121 -75.7740 153.5361 -59.1753 112.6914 -133.1656 137.7865 -177.1688
2.57812100 179.8532 -179.6247 -72.4522 146.3333 -176.1823 -111.4878 -133.0254 136.8912 -177.3616
2.60177010 -77.2389 138.3961 53.1292 32.6284 -164.5910 -123.3402 -75.6369 154.7280 -64.0418
2.64593650 -179.8498 179.8417 -133.1489 156.9089 -62.8573 -72.5078 -132.2260 137.7569 -177.0227
2.69037370 -69.6086 136.2503 51.6304 27.1979 70.7832 -111.5919 -133.1793 157.6715 -65.3986
2.72779680 179.9307 -179.9421 -77.5380 154.5870 -63.2854 -14.6728 -76.2963 154.9166 59.2185
2.75740530 -66.4090 125.2938 52.9127 31.6533 -54.2025 -63.7367 -68.8898 146.1345 71.8002
2.78536520 -63.7682 123.0310 56.0278 22.5363 -163.1859 -122.2793 -82.1826 136.8222 178.6003
2.81381930 -74.5133 -10.9628 -144.0880 152.8723 -174.7188 48.4111 -73.0831 -32.9711 -177.7597
2.87295570 -74.5096 -10.9325 -144.0839 153.1636 -174.0192 44.6287 -69.6962 145.1879 67.6046
2.90405760 -179.9499 179.8489 -144.1659 160.0485 -163.3945 10.2344 -71.9898 137.1869 -57.5186
2.93434220 -68.8925 -8.1999 -83.8078 -1.5534 -145.3642 125.0092 -64.7706 145.2876 70.5198
2.96722880 -74.7529 -12.2573 -135.7482 157.1704 -61.5496 106.8594 -74.8620 -24.1331 -165.5473
3.00943950 179.9488 -179.8257 -71.5488 134.8529 -171.7922 4.1909 -76.9759 -23.2743 -165.8429
3.02981010 -177.2459 172.8283 55.5000 32.8348 -164.8118 -123.0468 -134.7483 156.0190 -67.8007
3.05190560 -67.7945 -8.3659 -79.2801 -5.5632 64.1725 69.6186 -64.8884 145.3499 70.9528
3.11522510 -74.2455 -10.6643 -152.4718 159.2552 -123.1505 -120.3033 -135.4194 156.0420 57.0513
3.13940730 -179.9628 179.9527 -74.1052 155.2878 -170.4873 -104.2101 -69.7824 -31.0629 -57.7534
3.16404270 -73.9129 -10.9994 -144.7850 148.5821 48.0035 -133.7932 -135.5404 156.7048 57.1495
3.19549050 -74.8168 -10.1057 -142.6154 153.9815 68.3248 -68.8655 -120.6012 -3.5609 -61.9772
3.23022750 -74.5055 -10.8681 -144.5256 152.7293 -172.8575 -120.8872 -69.0202 144.4132 -168.0207
3.25888940 179.8272 -179.6633 -76.8413 152.8563 -63.2598 -14.5222 -133.2007 137.7900 -177.1611
3.33968650 -74.7141 -10.8886 -144.2986 162.7723 68.4706 83.2238 -145.8283 147.5958 -169.8353
3.36469430 -74.5983 -9.8205 -144.9016 150.0232 48.3884 -134.2257 -82.2445 -13.6232 -62.0624
3.40693560 179.9888 179.9583 -72.9569 150.7319 -174.1990 51.5139 -72.7325 -24.6581 -165.9693
3.52108760 179.9953 179.8772 -74.8369 156.5514 -163.4371 12.9730 -71.6267 146.1795 67.9324
3.54643710 -66.2101 124.0452 51.5784 34.8694 -164.3876 51.1210 -69.7697 146.0529 71.0591
3.57785750 179.9672 179.9360 -72.8245 150.0016 -173.6412 47.0230 -70.1238 145.0651 67.5986
3.60621180 -75.4246 -10.2416 -141.8755 168.0709 64.9478 -4.5148 -77.4276 154.4372 59.0982
3.64312900 -178.1368 175.0591 52.2401 29.1592 70.2262 -112.0906 -133.7522 156.3457 -65.7201
3.66337120 -66.1506 122.6009 50.4595 37.7571 -162.2734 18.6214 -70.7884 145.8725 70.5176
3.72242480 -177.2519 172.6335 52.6293 38.1484 -165.4373 50.6495 -145.3197 148.0428 -168.8213
3.77146050 -177.1904 172.3451 51.4324 41.9690 -163.2632 16.0106 -145.9318 147.9323 -169.2241
3.80245020 -68.9707 -4.4260 -71.4223 -8.9114 91.6804 123.3710 -70.6585 153.6975 -63.2432
3.84962310 -179.8937 179.7734 -152.7492 160.5955 -123.3685 -120.3375 -134.8098 156.0122 -65.9283
3.89115000 -76.1702 162.8553 59.2882 10.4611 110.9278 125.5192 -69.8198 154.1007 -62.3459
3.92357660 -75.0167 -11.3321 -144.1844 170.9032 72.4111 86.0864 -69.7539 -20.3650 71.2309
3.94487480 -177.3068 171.6512 52.7933 37.0242 -165.1316 50.9008 -75.7104 136.6403 -176.9205
4.00130560 -178.9271 177.0214 54.8493 28.8006 -53.0862 114.8151 -76.6344 145.8729 -168.1341
4.02475870 -179.1675 178.3115 61.6796 -30.0973 -169.3495 -111.1393 -133.8513 157.4046 -65.6885
4.06264080 -177.8808 174.0558 50.2999 31.1750 68.4875 -110.8590 -73.9990 154.5702 -63.8415
4.11768060 -179.9400 179.7115 -140.8428 171.0539 66.1943 -1.8611 -133.1734 156.6934 -65.6385
4.13975780 -74.5097 -10.0793 -152.7786 160.1462 -124.2788 -119.3867 -147.1006 147.2982 -170.0228
4.19912770 179.9857 179.7993 -143.1752 162.6998 71.3271 -71.5630 -129.8458 138.5500 -177.1449
4.22801790 -179.9972 179.6205 -145.3345 151.7988 48.9265 -132.7921 -73.1283 155.7901 59.3530
4.28580980 -65.4195 135.2439 48.7829 30.4387 68.2981 -110.1620 -69.6562 146.0996 70.9253
4.31944700 -179.2012 177.7446 56.7058 26.8919 -162.5308 52.4635 -135.7140 137.7512 -61.7571
4.34670520 179.9566 -179.9197 -77.7996 154.7110 -62.9679 -15.5937 -75.9758 -33.1020 -57.7869
4.39860390 -179.1266 177.7211 57.3968 28.2963 -146.3469 118.5226 -135.7352 137.7806 -61.9060
4.41886500 -179.8939 179.7863 -81.8080 168.7047 68.2530 -7.9923 -81.4194 -11.9078 60.9758
4.45863430 -179.9852 179.9576 -76.7227 161.6617 68.8809 75.8628 -146.1044 147.6385 65.6884
4.49764760 179.9297 -179.9670 -71.0901 148.6811 51.8776 -138.6375 -74.2036 155.5988 59.2972
4.54030650 -177.6912 174.3235 60.8669 -0.7877 113.7393 122.0088 -83.6049 155.0799 -66.3369
4.60420530 -179.9102 179.7887 -80.8130 166.0567 67.3112 -10.4635 -76.6858 154.6408 -63.8602
4.65890270 -178.1580 175.0505 50.0878 32.6214 67.9208 -110.7715 -143.2731 148.4168 -167.2057
4.69038890 -61.9839 128.2213 51.8962 18.2091 70.3309 71.4809 -74.8876 136.6711 178.8002
4.78687460 179.8507 -179.4998 -73.6514 145.7234 -176.3499 -103.6537 -131.1064 33.8348 -35.8732
4.84609650 -179.8877 179.7376 -153.0910 160.8075 -124.4318 -119.4341 -146.8957 147.2592 65.5052
4.86609930 -75.3151 -10.3094 -141.9100 165.9098 75.0294 -55.7255 -71.4115 -23.9263 70.1914
4.93795800 -179.0477 177.4198 54.1144 34.6641 -149.3198 117.2290 -75.7810 145.8302 67.7532
4.96489270 -179.1987 177.6662 51.9877 39.0733 -162.5014 17.8034 -75.8325 145.6980 67.7723
4.99991200 -179.9968 179.6843 -144.9460 149.6457 48.4399 -133.9459 -132.4791 137.8629 -177.0178
5.03188080 -179.0288 177.2593 53.7013 32.4367 -165.1200 -123.0912 -76.1790 145.8804 67.7058
5.10316530 -179.9151 179.8596 -80.7847 170.4530 72.1819 76.2979 -70.2525 -19.1700 -163.7584
5.12617450 179.8065 -179.6407 -71.7886 147.0306 51.4714 -139.1266 -133.2468 137.8486 -177.3228
5.16899990 -74.6104 -9.7691 -145.0421 150.7155 48.5495 -134.0421 -74.4502 -25.0430 -165.8959
5.20934350 -179.9770 -179.9841 -73.9641 151.7138 67.0698 -69.9345 -81.6455 -36.8686 -57.8124
5.23025440 -178.4082 175.8252 52.5677 23.0244 68.9008 73.4558 -131.6289 156.5446 -64.0355
5.27019400 -179.9580 179.8893 -80.4786 166.8583 67.7850 -8.4838 -132.0520 137.9254 -177.1511
5.29589250 179.8676 -179.8543 -69.9978 146.4126 51.4052 -138.8462 -147.2735 147.8368 -170.0257
5.34392030 -178.8969 176.9037 53.7136 32.4133 -165.0971 -122.9567 -78.5987 -23.2035 -165.5293
5.39982870 -179.9342 179.8205 -80.8387 167.4925 67.8225 -8.0835 -146.0399 147.8509 -169.8478
5.45833490 -179.9772 -179.9734 -73.8030 149.3627 66.5428 -67.2438 -80.5186 -27.4234 -166.3958
5.51047380 -66.5362 153.9230 52.2945 20.7439 69.4946 72.6880 -128.9309 139.1130 177.0646
5.56647020 -178.0551 174.7804 51.2657 24.5202 67.8373 74.2853 -72.6410 154.2399 58.3955
5.60591730 -179.1063 177.4121 50.2540 28.9576 69.0484 -110.5226 -76.4949 145.8211 -168.2088
5.70959270 -179.9995 179.8440 -67.2354 158.4209 86.0710 137.6291 -76.4124 153.9796 59.2269
5.77658760 -66.6482 142.8376 49.5807 25.4154 66.9383 74.9855 -68.9506 146.1075 71.0844
5.86721460 179.9328 -179.9741 -70.9306 148.6022 51.8311 -138.9144 -71.1420 146.3416 -167.6771
6.14477170 -178.5104 175.8314 59.6140 2.9935 112.5941 123.2963 -77.8689 145.8322 66.8968
6.19556920 179.9522 -179.9399 -71.2246 148.4420 51.9449 -139.3293 -75.4708 -33.3343 -57.8645
6.24049710 179.9536 -179.9517 -71.0784 148.5186 52.0191 -139.4728 -74.6065 -24.9272 -165.8718
6.33626840 179.9915 179.8284 -66.5975 156.5309 88.7030 127.8191 -80.7975 134.3813 -57.8033
6.98015860 -179.0465 177.3052 51.5242 19.7770 69.0202 72.5083 -77.2004 145.7692 -168.4974
7.27105600 -178.9749 177.2075 51.5289 20.1725 68.9156 72.6151 -78.7485 -23.1047 -165.8495
7.76854470 -75.5562 -12.1854 -136.5308 156.7426 -61.8989 106.4918 62.5655 156.1468 -133.1232
8.45851910 79.4423 164.9869 52.2533 41.7213 -53.0905 -62.2110 -71.4337 154.6659 -63.1768
14.67395410 -76.3744 -7.2820 -146.0414 120.9799 -177.1684 -67.0665 53.3030 63.2116 -166.1695
17.35585990 179.9856 -179.8919 52.0478 -102.5326 -58.3726 111.2488 -89.7612 149.1252 68.5142
