# Supplementary material for: Exploiting Sequence-Dependent Rotamer Information in Global Optimization of Proteins
Source: J Phys Chem B. 2022 Oct 18;126(42):8381–90. doi: 10.1021/acs.jpcb.2c04647 (PMC9623586; doi:10.1021/acs.jpcb.2c04647)
Supplement: Supplementary file 2 — jp2c04647_si_002.zip [file jp2c04647_si_002.zip › TripeptideConformations/ASN_ILE_HIE_new.csv]

0.00000000 -143.6311 155.2818 -171.7906 60.1415 -76.9462 -11.2794 67.5573 175.6781 -139.9347 163.5031 66.8256 82.8825
0.06699570 -74.1050 153.3980 -170.6894 61.0243 -76.3342 -11.1530 67.4773 175.6189 -139.8389 163.5614 66.8083 83.0228
0.17928520 -143.8153 158.4737 -170.0402 57.2021 -71.5179 -14.7909 64.8761 173.7780 -143.2381 153.0896 -175.4234 54.6570
0.26020810 -74.1980 154.5611 -172.1726 60.9593 -74.2438 -13.4021 65.8538 174.5606 -141.1596 163.3837 65.7566 -96.5666
0.63387940 -143.8221 158.5879 -170.0344 57.0019 -71.4101 -14.3844 64.8713 173.7367 -143.0613 149.7901 -175.1807 -106.1108
0.71807440 -74.8223 156.8143 -168.9300 57.8350 -70.9232 -14.1934 64.8114 173.6865 -142.7878 149.7995 -175.1754 -106.0976
0.81740000 -143.5590 154.4123 -170.5521 61.5107 -76.0524 -9.8772 76.6011 -62.3032 -140.9797 163.4506 65.1529 80.3344
0.84261930 -143.7874 157.2906 -170.4684 57.0493 -76.0575 -5.2538 53.2132 59.3441 -147.0289 152.5658 -175.8748 54.7855
0.86669110 -73.9566 152.5423 -169.4522 62.3610 -75.3624 -9.8346 76.4589 -62.3426 -140.8452 163.4761 65.1802 80.4859
0.90836570 -74.4377 155.4231 -169.3388 57.9161 -75.4866 -5.0957 53.1141 59.2743 -146.8106 152.5972 -175.8619 54.7728
0.99860710 -143.4117 143.5221 172.2799 54.9198 -122.1853 -0.9338 65.8541 173.6761 -104.5989 151.5041 -56.5503 -74.2226
1.10506660 -143.6738 155.7211 -168.5519 58.1322 -74.8708 -11.2607 79.2836 -59.3733 -142.4546 153.6382 -175.3588 54.4230
1.13602550 -72.5978 141.2084 174.0246 54.8992 -123.7720 0.0228 64.3629 172.5338 -105.3500 150.4292 -174.6135 56.6166
1.17515030 -74.3608 153.8638 -167.4795 59.0478 -74.1865 -11.2016 79.1664 -59.3772 -142.1947 153.6469 -175.3481 54.4190
1.20554310 -143.0704 144.2983 175.7577 53.5719 -127.3126 4.1022 64.8508 172.5646 -132.7623 152.6468 -174.4724 55.7264
1.25562330 -143.7821 155.5278 -170.8412 58.9607 -72.8745 -17.8872 62.7102 170.5720 -128.2802 152.1216 -56.9882 132.3735
1.28165490 -143.7921 157.4024 -170.4527 56.8712 -75.8989 -4.9412 53.2225 59.3321 -146.8313 149.3676 -175.5890 -106.0199
1.30260490 -143.5619 153.6820 -172.8648 62.8109 -77.4231 -10.3305 77.8061 -61.7173 -137.6166 162.8584 69.7227 -97.3176
1.34466620 -74.4263 155.5403 -169.3275 57.7339 -75.3285 -4.7780 53.1253 59.2627 -146.6106 149.3923 -175.5827 -106.0110
1.36774360 -74.7037 157.0542 -168.3397 58.7509 -65.0486 -25.0420 -170.1363 58.5812 -138.9465 153.5504 -175.0956 54.5789
1.41450020 -143.5645 153.5182 -174.4738 61.7431 -83.5301 -1.6727 55.0430 60.7484 -139.5303 162.2875 73.2171 -97.9654
1.43790430 -142.6528 137.4645 -170.4700 -0.6559 -82.7006 -16.9734 66.3500 174.9281 -93.6985 155.5085 -58.8021 -72.4989
1.48456770 -72.6062 141.1903 174.8581 55.1812 -125.0800 2.0993 65.5749 173.6113 -111.6233 155.1955 -58.1551 112.4886
1.51604460 -145.1198 159.3327 -169.0922 -103.2660 -73.0986 -12.7806 65.0043 173.4918 -131.0193 156.2359 -174.3868 53.9382
1.55149100 -143.8088 158.9966 -169.4475 57.8177 -65.4288 -25.3685 -166.6247 167.7032 -139.3995 153.5789 -175.1015 54.5603
1.57181140 -143.6142 154.1463 -172.2118 60.4078 -80.9592 -2.1672 51.5599 56.4313 -139.8411 162.2525 70.0552 73.3208
1.60436740 -72.7463 141.6515 176.6881 53.7795 -127.8751 7.7231 51.1961 58.5323 -131.9104 152.2188 -175.3215 56.5148
1.62978390 -74.2083 138.8346 178.3004 -110.9222 -122.9397 -10.4962 64.6015 172.7689 -152.1581 146.0864 -176.5721 57.9743
1.65238950 -72.9324 135.8245 -169.4475 -1.6666 -79.5892 -17.9957 64.3750 173.7373 -94.6280 152.9400 -174.0502 54.8202
1.68104310 -74.6785 157.3748 -169.4938 60.0913 -66.6615 -32.3495 -53.1956 -56.8658 -131.1341 163.1547 62.9866 -93.1341
1.70247930 -135.1767 158.7603 -63.6684 -73.8235 -85.4209 3.0197 66.1852 173.0992 -139.7968 163.7771 61.4253 86.9862
1.73598480 -70.1011 137.8272 177.5255 -111.4750 -93.4355 -44.8908 -53.5849 -57.3260 -150.1960 149.6940 -176.0032 56.1331
1.75752780 -78.5668 156.1409 -60.1083 -62.9820 -78.5838 -12.5243 65.5234 173.4593 -145.9766 154.2282 -175.3534 54.1164
1.83557690 -74.6943 157.1680 -168.3446 58.5350 -64.9333 -24.7087 -170.1167 58.5212 -138.6051 150.1168 -174.8714 -106.1020
1.85581250 -143.3167 155.9548 -176.3175 53.2959 -78.9562 -18.8267 65.4768 174.4640 -86.5795 152.9708 -52.4507 113.1776
1.87869660 -74.1279 147.4501 -164.7720 -73.5429 -76.9867 -17.3240 66.5373 174.8935 -96.4427 153.9929 -59.6493 -70.1156
1.90081010 -143.9001 150.3891 179.6579 -112.4752 -103.7650 -6.9323 66.0165 173.2261 -91.1467 159.5185 -54.2224 112.5655
1.92833780 -143.6558 158.8478 -168.8457 58.2853 -67.2552 -33.4037 -52.4731 -56.7065 -124.5056 154.0717 -60.2382 -77.7505
1.96154030 -143.6872 156.4829 -173.1243 61.1147 -68.5486 -24.2679 -166.3918 167.5247 -132.5837 162.3850 68.1012 -95.5584
1.98964970 -73.8745 154.4932 -171.9172 62.0455 -68.0939 -24.2209 -166.3497 167.5014 -132.2092 162.4877 68.0596 -95.5395
2.01787690 -143.2059 144.6452 -179.9163 59.5561 -127.6643 -0.8485 65.2450 173.1334 -144.2580 163.5844 61.8371 -91.9559
2.03820060 -143.6811 161.5250 -168.2256 56.7317 -65.0982 -31.8485 -53.4467 -56.9964 -135.3352 150.3140 -174.6705 -106.1668
2.06339890 -144.0153 141.0261 177.2869 -111.1250 -121.6135 -11.9849 65.2803 173.1251 -153.0211 143.0413 -175.7651 -104.9958
2.08427990 -145.1287 159.5182 -168.8694 -102.6327 -72.7888 -12.6500 65.0009 173.4680 -131.5003 152.2010 -174.0851 -106.8897
2.12399070 -143.7003 161.7972 -167.9447 56.9595 -64.0359 -34.7808 -61.1321 174.2067 -134.8296 153.9208 -174.7252 54.4589
2.14846720 -143.9693 153.0124 -164.1948 -76.7059 -73.4981 -13.0566 65.0083 173.4635 -132.5201 151.4667 -174.4389 -106.6605
2.19077660 -75.9805 144.3591 177.6193 52.1323 -126.4887 0.7210 77.7929 -57.6895 -131.7564 152.9419 -174.3469 55.5343
2.21809480 -143.6714 153.5804 -169.9209 60.2477 -76.0928 -13.6464 78.9030 -59.3699 -127.9625 152.0253 -58.7949 131.0628
2.24541940 -75.3522 156.7873 -163.3670 11.4471 -77.2851 -10.1932 65.2278 173.1110 -142.8648 151.5514 -174.8465 -106.8769
2.26939040 -70.2701 138.1468 177.5391 -111.7001 -91.3442 -47.9816 -59.6268 175.6872 -149.7767 150.4327 -175.8622 55.8193
2.29410180 -145.0712 158.3035 -169.6826 -103.7025 -73.5587 -15.7751 63.1430 170.7865 -121.6269 158.4926 -58.0029 136.3734
2.32150870 -74.7321 156.9116 -170.2799 -107.2126 -76.8363 -2.6364 53.2228 58.7610 -137.0964 156.3857 -174.8852 54.0080
2.34685720 -72.9558 136.4320 -168.7454 -5.5962 -77.7193 -14.1269 63.6051 171.5694 -114.3178 159.5030 -58.0128 133.2826
2.36712590 -142.3621 138.9294 -168.9031 -6.0893 -78.7771 -14.2833 63.9436 171.8209 -114.0999 159.5014 -58.0335 133.0695
2.39431910 -143.0342 159.6387 -172.6382 58.7570 -83.4444 4.0016 54.1068 58.3598 -71.7602 159.9856 70.6540 -88.6273
2.41724330 -78.4943 156.2114 -60.0860 -62.9788 -83.6784 -2.4086 53.8720 59.4559 -147.3675 154.0163 -175.6950 54.3192
2.43963060 -135.4373 153.1168 -64.6543 -72.7272 -79.6638 -38.3973 -53.7759 -57.2403 -79.1288 160.2388 60.5453 -86.8090
2.47451110 -143.6809 158.8580 -168.6872 58.4990 -66.5774 -36.0193 -58.5920 175.3949 -121.5205 153.7456 -60.0316 -77.0152
2.49547340 -74.4352 142.4725 62.9560 -65.3241 -94.2607 -10.8263 65.6110 173.0348 -145.4904 153.8704 -174.6419 -107.6225
2.51741290 -74.7523 156.7614 -167.4506 59.5210 -66.1135 -35.8967 -58.7991 175.2850 -121.0300 153.8462 -59.9713 -77.1261
2.54584300 -135.0701 154.9849 -64.1652 -73.3175 -98.9299 8.1593 54.4045 61.7423 -136.2670 162.6242 62.9774 -88.0318
2.56689360 -142.8078 147.2497 -179.7206 51.8426 -89.1356 -44.3119 -53.1860 -57.2747 -149.6295 150.1602 -175.4240 55.8277
2.59411780 -145.2855 161.4517 -165.7586 -101.3985 -69.7421 -35.4659 -53.5923 -57.1493 -83.5072 150.6024 -173.7702 55.5626
2.62749430 -144.7398 154.6732 -170.9503 -101.8377 -81.2133 -14.0592 78.7210 -59.9244 -75.5527 150.6890 -172.7411 54.7209
2.65168370 -71.8258 139.2598 -168.0668 -1.7893 -73.1558 -32.2997 -53.5473 -57.0532 -86.6507 155.7641 -58.0797 -79.2975
2.68323380 -133.4699 158.1466 -60.8891 108.9194 -77.3266 -12.9612 78.1779 -60.0054 -146.5919 154.0707 -175.5157 54.2876
2.70324140 -77.2467 152.0474 -61.5715 -63.3370 -108.8468 11.5637 53.2791 61.3615 -138.0858 162.6597 61.7796 -86.0418
2.72361880 -133.8545 158.5947 -62.5288 -72.9846 -82.1205 -12.0024 66.6203 174.2385 -95.4636 154.1553 -58.8248 -70.5485
2.74461950 -133.9306 157.9864 -62.6315 -72.7012 -83.8078 -2.3057 53.9753 59.4714 -147.4552 150.4480 -175.4989 -106.5920
2.78762690 -75.3386 158.7320 -165.7720 -98.6663 -69.2713 -35.1500 -53.5098 -57.0229 -84.5459 150.4956 -173.8060 55.6804
2.80963590 -70.9986 145.0197 175.2021 56.9847 -124.7738 -13.5967 -168.5155 56.8956 -85.7041 148.1616 -174.8545 57.3911
2.83454750 -77.3690 152.7397 -62.2117 -65.1133 -95.1936 8.1854 56.2337 64.2551 -132.2138 163.5798 63.5968 84.8062
2.85848370 -143.0084 158.7112 -170.6825 59.1183 -82.9542 0.2725 79.5862 -57.4601 -70.0686 159.6366 71.9116 -87.0875
2.87983990 -133.9489 159.6173 -61.2653 110.4632 -88.7693 5.9657 56.8962 64.2433 -131.3562 163.3651 65.0641 84.0930
2.90492250 -72.8617 136.2832 -168.2665 -7.3500 -82.4350 -2.2789 52.6729 58.9904 -129.2890 152.8512 -175.0668 -106.8708
2.93965620 -74.0025 148.0874 -163.5964 -71.1494 -77.3865 -4.2486 53.5137 59.7369 -136.1568 151.6563 -174.8912 -106.7626
2.96309450 -143.0389 142.4239 176.2343 54.9206 -128.4084 6.3347 54.6998 63.2522 -137.2105 162.0967 73.7451 94.1960
2.98969400 -143.6661 154.9280 -171.1214 59.1591 -78.4510 -6.1107 51.9561 60.5092 -133.2134 150.5855 -72.5040 -57.9239
3.01387490 -75.7786 158.6819 -161.0116 4.6822 -69.2104 -31.8503 -52.8827 -57.0032 -138.2294 155.5185 -174.7157 53.5836
3.03780650 -73.9781 152.9198 -169.9203 60.0704 -77.8841 -5.9766 51.8314 60.4076 -132.8459 150.5583 -72.3181 -57.9677
3.07488390 -73.0558 132.5823 -171.3219 1.4249 -83.3254 -16.2892 77.6827 -60.8102 -85.7866 148.0705 -174.0093 -105.3877
3.10345290 -73.8762 131.5485 174.4186 -112.8457 -128.6954 -1.8994 62.6036 170.0112 -132.4993 148.0332 -60.1256 132.3145
3.13089510 -78.6125 156.9323 -60.1248 -62.9372 -76.6578 -12.6834 78.0041 -59.9727 -146.4555 150.6855 -175.2393 -106.6298
3.16064490 -143.6100 162.0115 -167.9815 56.8134 -64.7120 -34.3959 -74.1655 64.3357 -135.1109 153.9996 -174.7402 54.4115
3.18592150 -143.0024 145.5201 179.1234 51.2393 -95.7960 -31.9604 -170.6432 59.4954 -150.7228 147.7348 -175.7781 57.1009
3.20670290 -75.5418 159.7926 -166.8202 57.9207 -64.6328 -33.9946 -74.3178 64.1465 -133.9949 153.9701 -174.7174 54.4466
3.22762020 -143.8301 159.7588 -164.2498 9.7174 -72.0112 -29.2629 -53.0499 -57.2262 -134.7887 164.8254 64.9115 92.6622
3.25105340 -72.0685 144.7463 -178.3920 55.0995 -92.1940 -43.1156 -53.0456 -57.3742 -150.1112 160.5680 64.4707 -89.0216
3.27377300 -74.3681 151.4885 -160.1172 -70.9671 -70.7838 -33.6118 -53.3727 -57.0467 -81.8454 145.8697 -174.4227 -104.5389
3.29808690 -74.7979 157.6402 -169.3374 60.1136 -66.3637 -34.6513 -73.7914 64.4793 -129.0778 163.0698 63.2142 -92.7803
3.32094250 -73.6916 143.7630 -166.6000 -72.0040 -88.2247 -5.9868 53.1851 59.0377 -86.2585 153.5004 -64.5786 -63.6050
3.34323480 -142.8174 145.8948 177.6465 53.4079 -129.1674 1.0180 73.4577 -67.6835 -141.9364 164.2463 65.2433 80.7220
3.36853920 -77.2124 156.5673 -58.8533 112.9888 -77.6325 -10.6659 75.9648 -62.1511 -144.1724 164.4587 64.1237 77.7265
3.39455370 -73.9201 149.2467 -163.4256 -74.1482 -70.5732 -26.7819 -166.0031 168.3992 -88.8294 152.3806 -60.5832 -71.9678
3.41556900 -142.8666 147.5044 -179.6161 53.9229 -92.2031 -44.2561 -52.9391 -57.3727 -150.5805 160.4189 64.5492 -89.0922
3.45133610 -142.6282 144.6598 177.1450 54.7378 -107.4744 -33.8473 -52.1916 -58.9742 -121.1880 150.1244 -60.7473 -72.7114
3.48240790 -143.4562 139.6993 176.3707 -112.1237 -90.9903 -48.9877 -71.4656 66.4650 -150.0348 150.6921 -175.9152 55.7867
3.50289710 -75.8751 159.1397 -160.8452 4.6810 -68.9030 -31.6724 -52.8771 -57.0098 -138.8862 151.7835 -174.5928 -106.8323
3.52536120 -79.8221 138.9213 177.4506 -112.1871 -88.9959 -50.0522 -74.4284 63.2878 -150.4923 150.7471 -175.9274 55.8048
3.55106530 -133.3120 157.7487 -60.8542 109.1918 -73.1952 -33.2824 -53.5794 -57.1693 -144.9878 163.4324 64.0386 -87.6861
3.58056900 -135.7672 156.0629 -64.2910 -73.5953 -76.6305 -38.2177 -60.1254 175.1520 -78.0775 161.7946 62.6247 83.3545
3.61301180 -135.6951 157.6935 -63.5612 -73.9179 -73.8358 -27.0989 -166.9759 168.1432 -93.5938 162.5173 60.7200 82.6133
3.66120090 -133.1118 160.4672 -60.6589 109.7553 -80.8436 -8.4070 78.3369 -59.9227 -71.7665 153.1964 -55.3898 110.4062
3.68428860 -79.1673 157.1095 -60.0892 -63.2780 -81.8284 -10.9334 78.2461 -59.8681 -75.6252 150.4373 -174.4601 56.2829
3.70962470 -76.5449 155.6977 -58.6369 113.1184 -71.4850 -37.4907 -61.2125 174.4539 -146.5580 163.7844 63.6506 90.9087
3.73751750 -133.3120 157.9991 -60.8054 109.2538 -71.4445 -37.5836 -61.1740 174.4805 -146.5876 163.7567 63.6670 90.9103
3.77228090 -133.3830 158.1892 -61.1621 109.1350 -74.6211 -17.6360 -167.4756 57.6675 -131.6400 162.3816 68.8273 90.8434
3.79652890 -77.7051 156.0687 -60.7672 -63.5807 -73.2589 -26.7833 -166.9306 168.0927 -95.0950 162.4233 60.6709 82.8120
3.82832170 -142.5556 142.7133 -167.5529 -1.8950 -74.8259 -36.1376 -72.9142 65.1342 -79.7123 152.1495 -174.4095 55.7365
3.85344160 -76.5182 156.2169 -59.6276 114.7209 -75.4382 -38.0916 -60.2681 175.0479 -78.3243 161.8417 62.8922 82.1080
3.87917110 -71.8371 144.3551 179.1235 55.7417 -108.4792 -37.7603 -57.4529 176.4089 -115.2079 151.1948 -60.0087 -73.0636
3.90928540 -77.8462 155.7124 -60.3517 -62.8593 -74.4256 -18.4471 -163.9136 167.3182 -133.9369 162.4625 69.3060 89.9743
3.93537430 -151.9973 169.0990 -120.8408 -120.2400 -79.3058 -0.8958 66.6326 173.6809 -141.7326 162.3082 65.8472 96.6654
3.95615790 -76.5183 155.3511 -58.9839 112.9759 -74.5875 -18.6109 -163.7281 167.4114 -134.6006 162.3770 69.6305 90.1122
3.97632440 -133.4055 157.6231 -61.2108 109.0413 -74.6296 -18.5960 -163.7793 167.3859 -134.3111 162.4080 69.5100 89.9819
4.01017980 -144.6600 157.7203 -167.9061 -112.1383 -76.1735 -10.2544 77.5074 -61.9683 -142.2284 167.1360 66.3658 81.3758
4.03939800 -143.3967 149.8611 -161.2850 -61.7633 -71.1120 -21.6928 -167.5849 58.3916 -133.8468 164.3783 73.1401 90.6021
4.07400860 -143.2273 145.8675 -161.7073 -61.9515 -79.4853 -9.5403 76.9503 -64.7736 -138.9581 167.6651 67.1391 82.1097
4.09450740 -76.1811 159.8917 -160.5981 4.5393 -67.2550 -34.6440 -60.1607 174.8125 -138.7822 151.7121 -174.5797 -106.7839
4.12097540 -141.1422 144.4272 64.5114 -66.8800 -101.5240 -9.5199 76.5325 -62.5857 -145.4791 166.2860 63.4677 76.4402
4.14989020 -144.4921 147.3746 179.7844 -112.2219 -108.0406 -41.7602 -178.9141 60.9948 -153.1178 160.9744 63.5084 81.0092
4.18403730 -76.2160 154.4221 -58.8230 112.8192 -73.7282 -34.4244 -57.1887 176.0616 -128.3771 156.1229 -56.9974 112.9073
4.21131050 -77.3164 153.6420 -60.4370 -63.0264 -128.9248 163.5993 46.9953 61.2825 -77.7543 149.0471 -174.8773 56.9475
4.23537220 -133.0967 156.8011 -61.2296 109.2506 -127.6472 163.5723 47.2654 61.4466 -77.8779 149.0259 -174.8741 56.9304
4.25692300 -143.1549 169.6462 -165.6604 53.8605 -68.8173 -29.7049 -52.5765 -56.9432 -70.0348 158.0069 76.7126 -86.5876
4.27945820 -75.7625 153.2766 -60.2661 115.3488 -77.6684 -40.2710 -73.1479 64.8990 -78.3032 160.1725 61.7980 -88.5553
4.30558920 -142.5081 142.5045 -168.0958 -2.8858 -72.2090 -34.8230 -74.4529 64.3224 -87.5972 156.4917 -57.7652 -79.4528
4.33356630 -76.2078 153.9491 -59.0926 113.1740 -76.7599 137.0014 -71.1619 65.7520 -145.8041 149.7819 -175.0109 -106.2634
4.35775440 -76.5697 155.0945 -59.0094 113.3956 -70.1201 146.1563 -167.7199 167.7093 -144.8356 150.2468 -174.9718 -106.3510
4.38314550 -75.5117 159.3752 -165.7341 -99.6924 -68.8107 -36.9566 -73.3158 64.7999 -84.1486 150.5552 -173.8516 55.6677
4.41646210 -143.7989 155.3006 -158.3637 -63.5278 -67.0659 -33.2139 -61.5086 174.0301 -139.2772 165.0635 65.7786 91.8189
4.44220040 -77.5673 156.8516 -63.0028 -12.2489 -70.6992 -35.4939 -60.8244 174.6001 -142.7653 150.9029 -174.8790 -106.5680
4.46485460 -144.7213 145.7271 46.7991 -134.6425 -90.2177 -4.8017 67.4902 174.4053 -142.5671 162.0887 67.7223 93.9723
4.50823880 -74.6847 152.4645 -158.4180 -61.0733 -65.9453 -32.8563 -61.5468 173.9635 -138.3600 165.3973 65.8514 91.7293
4.54872630 -145.4036 164.5287 -163.0624 -100.2873 -65.6368 -32.8964 -53.3268 -57.0841 -140.7973 165.9471 62.0147 -96.6169
4.57010950 -82.9074 56.8264 -158.5793 114.8414 -74.0520 -27.3719 -51.8291 -56.0945 -67.3330 161.1032 61.1801 85.0693
4.59577680 -76.9058 155.9061 -58.4913 113.6013 -73.9462 -26.6536 -166.0843 168.3688 -91.4306 152.4064 -60.9623 -67.0703
4.62173570 -143.7428 156.6794 -172.6720 61.7868 -65.1625 -33.3768 -171.2786 -91.2261 -124.2738 161.8570 68.9521 -94.4609
4.65371370 -132.7197 154.8541 -62.8507 -72.4285 -127.2498 135.7648 -54.7186 90.8076 -72.9850 149.2743 -174.4611 56.9429
4.67529950 -141.0455 144.7511 64.9355 -66.5572 -88.2050 -36.2859 -56.1338 176.6759 -127.0213 159.6197 -56.8825 113.2574
4.69621800 -144.9836 159.2465 62.4943 73.5602 -89.1249 -20.8196 77.9671 -61.6673 -154.9670 146.4532 -177.5188 57.7254
4.71762410 -133.7838 157.7925 -62.6091 -72.7088 -72.7205 -35.6539 -73.4644 64.6732 -144.4407 163.5754 65.1973 92.8442
4.74734960 -141.1235 166.3919 81.3424 -58.0524 -112.2899 13.9026 55.2733 62.2944 -135.6679 165.1840 64.5130 86.5619
4.77557600 -143.9616 146.0427 -177.0668 -114.4909 -129.9460 166.9214 51.7039 63.5934 -144.0405 150.1725 -175.0491 -106.3756
4.79575560 -142.6659 139.3094 175.3511 60.1597 -135.6433 35.8330 -33.6478 179.0882 -143.8413 152.1582 -175.2101 55.6449
4.82291270 -74.9120 156.2649 -153.2039 89.7109 -70.9317 147.8510 -171.3434 60.1653 -138.1924 155.5688 -67.8776 -80.9096
4.84431490 -75.2825 165.1787 105.7379 102.4100 -88.5680 -0.6500 53.5834 57.4949 -128.9218 151.5803 -175.0593 56.8999
4.86453600 -142.4160 146.4027 -179.8730 53.5247 -90.5148 -46.6484 -67.7923 68.7321 -148.4966 159.6156 69.1212 94.6086
4.89305450 -77.2847 155.0034 -62.9798 -14.7304 -67.8915 -31.6210 -172.2541 167.9734 -136.3581 155.0238 -67.2952 -66.1402
4.91735170 -144.0805 158.4918 -152.8803 -56.3307 -70.7360 -34.9668 -59.7730 174.9250 -143.2245 164.0426 62.2376 -93.7352
4.94211340 -145.1251 150.2093 48.7395 -134.8540 -73.2200 135.3613 -59.3779 175.2581 -146.0353 153.6488 -175.1413 54.2303
4.96557440 -141.2888 167.7103 81.2870 -59.3841 -104.6540 9.7309 67.7704 173.7491 -124.5830 149.5968 -55.1129 112.4658
4.99316840 -77.9213 160.8610 68.4201 76.6819 -129.0654 158.5612 62.4184 173.3715 -144.7965 150.2501 -174.9984 -106.4698
5.03317640 -75.6860 158.2097 -162.8915 12.2356 -78.5994 166.2148 52.7747 62.2342 -134.9299 156.0302 -64.0172 -86.5447
5.05532820 -146.6225 177.7956 90.9102 107.3833 -69.8863 -33.0794 -54.3638 -57.4030 -109.7184 150.6362 -57.3805 -73.8221
5.07602560 -144.4030 158.4195 62.8637 76.4764 -127.8382 15.1612 51.1428 61.0340 -141.5116 160.9936 61.3051 -82.7435
5.10212830 -143.9601 139.5141 54.9114 -76.7505 -96.8243 -13.3282 78.6503 -60.9780 -92.1594 161.8086 61.4040 80.8933
5.12806550 -144.9216 160.3783 63.2718 73.3973 -86.0130 -39.7607 -50.5816 -56.7578 -136.4509 148.0916 -64.1756 -77.2498
5.15805550 -75.5416 158.4673 65.4435 73.0601 -78.7129 -43.3998 -59.2678 175.7072 -149.7224 159.6414 65.2692 94.2097
5.18718760 -144.9945 160.9408 -167.5552 -106.6701 -67.1898 -23.7861 -165.7343 167.6878 -136.8288 165.8594 65.5083 -103.9196
5.22760820 -145.0356 148.5401 48.2998 -135.6610 -77.8474 -17.3404 77.7591 -60.9846 -148.9821 148.3925 -175.8291 -105.9121
5.26071210 -144.2008 165.3322 70.6829 84.5105 -141.7458 144.9247 -171.8503 167.3424 -148.7768 163.6494 62.8143 91.3243
5.29434110 -71.0854 150.2419 53.1873 -141.3621 -70.7906 -36.2592 -54.4255 -57.0836 -147.6525 161.4446 63.6089 91.7218
5.32959370 -153.0603 164.5951 -123.8801 -118.5948 -77.9140 -9.4138 75.7796 -62.3019 -142.7686 164.8010 63.6542 77.5258
5.35026650 -77.2741 153.7708 -60.3144 -63.0274 -76.0418 -40.2100 -73.5148 64.5578 -79.8915 146.5925 -175.2181 -104.8868
5.37477440 -75.7931 148.5689 -62.4699 -63.4743 -127.2515 38.8647 -36.4869 -179.7474 -149.3774 164.4200 60.2845 83.0090
5.42428090 -71.7776 146.4095 179.7469 54.2859 -107.2417 -39.1844 -53.4169 92.4497 -121.2804 150.0270 -60.6960 -71.8560
5.44611820 -141.2045 171.6848 81.0026 -61.8513 -80.9275 -10.8295 79.2301 -58.7355 -146.2642 140.4534 -175.1120 -104.2245
5.50451800 -72.1156 138.6889 -168.3776 -1.8002 -71.5103 -32.9723 -173.2659 -90.9796 -83.2225 154.1423 -58.5650 -70.2043
5.52501410 -82.1244 161.4854 63.2846 -6.2790 -100.5331 5.7039 66.0994 172.5239 -140.8280 164.3596 62.7374 90.4896
5.56059400 -75.1678 165.5161 104.8930 102.1648 -81.8306 -11.3861 79.0204 -59.2045 -121.8409 146.9525 -173.7266 -104.9927
5.59204920 -144.6643 145.6199 47.2071 -135.0871 -82.4088 -13.9050 76.8904 -61.3972 -145.9759 163.1007 65.2769 78.3348
5.61393950 -75.0087 150.1726 -173.4220 56.1249 -129.2354 162.0476 75.6386 -61.3973 -129.7485 156.4688 -60.0608 103.4994
5.63970980 -72.2728 147.5414 -175.7253 -111.4758 -143.2072 140.9831 -175.2924 -90.2328 -142.7967 153.2911 -175.3156 54.3057
5.66033550 -76.4056 158.3789 66.7776 76.0405 -86.4809 132.8595 -69.8898 66.9051 -146.2930 153.6887 -175.1831 53.9096
5.68165400 -145.3238 160.3419 -167.9458 -103.5146 -65.5828 -35.1417 -173.3106 -90.5597 -87.8409 152.6381 -59.3169 -66.0059
5.70635560 -152.8112 160.1183 -122.9733 -120.0676 -127.6078 134.2551 -57.5928 177.4316 -148.3300 162.9847 64.3839 94.1488
5.72636390 -71.4510 142.7887 -179.9103 52.0733 -86.3409 -40.7419 -166.3837 -87.8199 -150.2061 147.9531 -176.4039 57.1792
5.76415280 -152.4433 164.5684 -121.7427 -120.5316 -77.9095 -7.3952 75.0456 -65.0720 -140.5993 162.9175 65.2202 -94.4501
5.78532440 -74.8762 157.5336 -168.2144 -101.7574 -65.1228 -35.5246 -170.4052 -90.6996 -89.5583 150.7873 -173.8942 55.6516
5.83858200 -72.2756 153.8841 54.1439 -139.7504 -74.9036 -11.9381 77.6220 -60.9328 -69.6946 153.0485 -54.4902 109.4800
5.86431760 -81.5091 160.1260 62.3406 1.9936 -105.9861 0.3031 53.8525 59.5977 -148.4891 152.7340 -175.8784 54.9914
5.89430620 -144.8222 160.2320 63.2608 73.8207 -106.7941 -11.6224 77.6859 -60.9875 -150.7885 159.8607 66.3463 81.2732
5.91943440 -75.9378 157.2295 63.6638 73.0302 -124.4752 14.1421 53.0698 61.8489 -132.9496 163.6888 62.9930 84.1581
5.95001640 -133.7667 156.9988 -62.8835 -72.7050 -143.8072 141.9001 -175.2177 -90.5486 -142.7260 149.3051 -175.2544 -105.9656
5.97398900 -143.9986 159.3514 -152.0936 -54.8775 -72.1242 -34.9650 -71.8623 65.9407 -143.5408 163.9811 62.4317 -93.2117
5.99734530 -72.4670 147.0615 51.4610 -139.4786 -129.9014 158.9725 62.1651 173.3042 -146.1312 163.3953 65.1147 93.3498
6.01778280 -144.6291 175.5006 -143.3965 -52.9568 -69.6980 -41.3594 -72.2852 65.9872 -82.4136 159.1885 63.8328 -90.7173
6.04968150 -82.1613 164.9243 66.2944 -8.4506 -113.2279 10.2814 53.3718 60.3973 -135.8965 164.2099 64.0425 -87.9202
6.07326370 -134.1939 157.5987 -62.7597 -72.7672 -67.6127 -33.6455 -169.8184 -91.0283 -144.1695 150.9419 -174.9835 -106.5309
6.09761200 -143.4184 156.0304 -175.7965 53.2424 -70.5680 -35.5660 -172.5524 -90.9133 -75.6065 150.5476 -49.4541 111.1978
6.12759180 -145.0305 159.2551 62.3798 73.0316 -93.5063 -19.9514 76.4763 -61.9251 -152.8861 156.9171 65.6995 -99.1894
6.17107300 -72.1313 146.0596 -175.1397 60.0081 -144.6588 140.9741 -175.2658 -90.2892 -142.9001 149.3616 -175.2323 -105.9906
6.19382180 -143.4164 137.5795 53.2503 -78.6726 -88.8961 -37.4888 -72.7746 65.4828 -71.8432 160.4436 62.5710 84.7553
6.23206170 -135.8449 157.3121 -63.9169 -73.8383 -72.7696 -35.4215 -170.4567 -90.2379 -83.7764 162.0321 61.1840 83.0082
6.25897630 -141.0955 167.3943 79.1397 -62.0979 -81.2329 -15.7360 -166.0092 56.8969 -130.4116 160.0465 65.8678 83.4667
6.28369420 -81.1765 170.6224 82.4712 -60.2439 -76.1639 -34.8872 -51.6194 -56.4896 -122.3943 143.6465 -60.9283 -73.2187
6.31889030 -74.8836 157.5509 -167.9948 -100.8138 -64.9449 -35.5759 -170.3894 -90.6891 -87.2844 146.2203 -173.6200 -104.5032
6.35205460 -145.2912 152.3716 49.2531 -133.4041 -68.2059 152.8285 76.2999 -61.3343 -150.0503 163.5964 62.8135 92.9230
6.37594410 -141.8031 140.2337 175.7400 57.8891 -134.9057 29.4457 -31.1833 84.4426 -141.2979 148.8900 -174.3552 -106.1767
6.40031400 -145.7639 -176.6669 89.0647 103.9441 -65.3356 -35.2776 -54.1159 -57.2623 -139.0754 162.0108 67.4609 91.2808
6.42108820 -77.4687 155.3650 -61.2062 -63.6691 -72.3468 -35.4042 -170.4463 -90.2521 -84.3160 161.9521 61.0988 83.0308
6.46198220 -75.9574 144.1761 176.6316 53.8581 -133.2173 15.6619 -22.3496 83.2754 -131.9597 148.9670 -174.3024 -105.9697
6.48833850 -77.8147 155.0680 -60.5042 -63.0630 -70.2676 139.1128 -171.9961 -90.0186 -143.4512 149.4770 -175.1093 -105.9743
6.51092960 -140.6589 178.1298 85.6550 -57.4850 -67.3058 -46.0517 -59.5415 175.0635 -150.6588 155.7955 67.7334 94.5148
6.53481920 -146.3882 176.4341 89.8467 105.4499 -77.2753 -11.8250 76.4942 -63.3272 -140.9647 163.5384 63.9297 -108.8436
6.55547640 -77.4927 152.6853 -62.2929 -63.1680 -124.4430 33.5457 -34.7914 87.2179 -149.0683 164.4865 59.6330 82.8987
6.59455040 -145.9564 178.8654 88.9138 101.7715 -69.5473 -24.2826 -163.7714 167.6806 -134.0459 161.4267 74.4972 89.9083
6.62292780 -77.8060 155.6410 -60.2211 -62.9950 -67.6222 -34.6103 -173.6134 -90.1463 -144.5355 164.9979 64.4760 75.9389
6.65018880 -143.9849 148.1925 48.3658 -134.2673 -126.6052 136.1792 -56.5398 90.9335 -145.1155 153.5344 -175.1929 54.4774
6.68295860 -75.3503 158.0534 65.4958 73.1862 -79.8193 -42.1249 -71.6579 65.8992 -149.4022 159.1984 64.4830 -88.5205
6.71911140 -139.7765 158.5717 60.7247 -4.4266 -90.0265 -40.6608 -59.5145 175.5377 -77.3465 161.7420 61.9278 -82.2901
6.73913530 -76.1999 153.8420 -59.1045 112.7871 -70.2098 -33.1077 -167.3335 -90.1750 -119.6582 153.2977 -66.6670 -64.1871
6.77452820 -76.8098 156.5348 64.8377 74.3112 -122.2893 0.0113 78.0207 -59.4974 -133.2298 150.9754 -66.0336 -64.7213
6.79570150 -143.9538 160.3619 -161.1395 6.5648 -68.3528 -33.2470 -175.0631 -90.3872 -141.8201 166.1761 63.6683 74.9616
6.82874040 -74.4259 162.5129 108.9583 104.0233 -80.7428 -25.7311 -168.8708 58.7223 -94.6813 149.3111 -59.5690 123.6092
6.85785150 -81.7375 172.3504 82.1841 -61.4814 -65.1335 -36.9319 -170.7129 169.5431 -140.0944 138.8602 -69.4966 -62.7470
6.88607400 -145.6728 162.3344 62.4313 -91.6033 -74.0495 151.7433 -169.2566 59.9008 62.2196 166.7570 -165.6198 45.4175
6.91977830 -145.7951 -175.7618 89.0602 104.8493 -62.8569 -38.6318 -62.4051 173.3755 -141.4112 161.5764 66.0351 90.6153
6.94547790 -144.5431 161.2032 56.7340 66.7699 -92.8879 -34.2837 -59.8245 175.0124 -72.3208 161.7102 63.5328 -90.9136
6.99773570 -144.0668 151.8638 -172.8859 -120.6044 -68.2719 138.3582 -171.6941 -89.9665 -143.7812 162.6361 66.5892 94.1873
7.02427040 -145.0166 159.8499 62.3712 73.9286 -78.8724 -38.8493 -170.4130 -88.7526 -150.4092 150.4600 -176.6385 56.1453
7.04617710 -145.0807 152.3548 50.1142 -136.3974 -71.3495 -37.2806 -73.5081 64.7067 -146.3606 160.9372 63.9041 -87.7786
7.10334060 -146.1505 178.5522 88.8763 103.3780 -69.5065 -24.7517 -168.2107 58.5695 -134.5681 161.6985 66.6289 -105.4543
7.13981480 -72.3923 146.3338 -174.1957 -119.5052 -69.6768 137.5472 -171.6238 -89.5992 -143.3771 149.5118 -175.0866 -105.9197
7.20034780 -77.0630 157.4684 -58.8765 119.9678 -119.5484 32.6783 -35.3357 87.5053 -148.8692 164.6576 61.1392 80.7246
7.23347060 -72.3761 149.6211 -179.0563 55.9891 -124.1236 -32.9279 -172.0157 -91.4655 -106.0178 162.4771 65.9300 86.4506
7.28743540 -75.8688 154.3133 -59.0271 113.2425 -144.3970 153.7954 -125.4172 -63.0595 -145.0796 153.1949 -175.4032 54.5771
7.31612800 -129.3049 160.4990 -60.2731 118.6140 -117.6240 30.8561 -34.7091 87.4567 -149.0372 164.6781 60.8504 80.7469
7.38208910 -75.3133 157.4550 64.5752 72.6798 -78.1114 -38.7542 -170.3651 -88.7939 -150.3964 150.5205 -176.6178 56.0842
7.44821900 -75.6524 158.1303 69.7845 -71.2643 -143.9114 142.1078 -175.2279 -90.5899 -142.6933 149.2977 -175.2854 -105.9885
7.47725580 -76.7022 159.0291 67.2103 76.4765 -87.2747 132.6735 -69.3124 67.4323 -72.4292 151.4316 -57.1301 100.4311
7.53440970 -140.0746 166.3115 64.1907 -7.8579 -78.9725 -29.7727 -60.5836 174.2562 -63.9893 151.7366 -51.5699 89.7852
7.58576920 -143.0403 147.7196 -179.4515 51.4509 -93.8126 -41.4563 -170.9943 -87.8275 -150.2232 158.6064 67.1339 -102.8531
7.63596550 -133.3765 156.7902 -61.1792 108.9037 -74.7280 -25.0856 -142.6419 -63.4222 -138.8244 163.2205 68.3973 81.8651
7.67741070 -152.8930 160.5339 -123.2567 -119.8783 -144.4710 141.3937 -175.3090 -90.4351 -142.4087 153.1855 -175.3833 54.3917
7.69931910 -133.6946 157.0207 -62.8846 -72.6440 -144.1063 153.7661 -126.3132 -62.8236 -145.4720 149.4780 -175.2690 -106.2038
7.73554710 -75.8912 154.3368 -59.0211 113.2668 -144.4470 153.8415 -126.0067 -62.8817 -145.4445 149.5031 -175.2760 -106.2143
7.78210840 -75.3251 157.5496 64.6523 72.6463 -78.2030 -38.4629 -170.2179 -88.8739 -150.3318 147.6955 -176.0676 -105.8780
7.82724180 -72.8034 139.9132 62.2812 -66.8854 -86.9683 -25.9063 -142.3710 -63.3251 -138.0657 165.3471 67.5949 79.1707
7.87099340 -67.4296 159.9970 85.1310 139.4616 -71.5548 155.1192 76.5265 -61.2151 -145.1971 150.3288 -174.9442 -106.5120
7.89579810 -145.0489 161.4356 -167.5517 -106.6642 -63.4851 -31.5126 -171.4913 -91.6299 -131.8330 165.6135 66.3945 -103.9072
7.91969770 -144.8534 -174.5374 89.1909 100.5531 -63.6607 -32.0017 -166.7611 168.4269 -92.2878 162.9121 73.1554 56.7549
7.96413250 -145.7104 -175.7111 89.0676 104.6577 -64.9998 -36.8206 -74.2945 64.2137 -140.4325 161.5747 66.1153 92.6251
8.00506850 -143.3769 172.4936 82.7597 -69.8044 -129.9439 137.2680 -174.8011 -88.7435 -148.6477 162.8421 61.4890 -98.7111
8.07054490 -76.3533 154.7624 -59.0824 113.3445 -73.9639 149.8918 -128.8121 -61.9328 -146.0397 149.3974 -175.1679 -106.0909
8.12533000 -140.6387 170.6225 79.5188 -62.9117 -109.3926 15.4659 54.2970 58.6321 -67.6135 157.1107 83.8739 -89.7215
8.23012220 -67.1916 158.9997 83.5468 142.5332 -76.8003 163.9109 54.3882 63.0562 -148.3952 163.5228 63.2845 92.6186
8.26999950 -145.2073 179.0466 82.9942 99.8093 -82.1558 -1.5490 79.0076 -58.2844 -65.6055 155.5495 89.3335 -89.4318
8.31691620 -144.6694 140.2229 43.3206 -129.7046 -79.1403 -36.4728 -170.9624 -89.7434 -76.6003 160.7313 60.4407 -85.6874
8.35739390 -145.8986 -175.9984 90.0931 107.1026 -64.9422 -38.0688 -72.5555 65.2701 -141.2280 160.7996 61.8701 -94.8648
8.37882140 -140.7886 157.9852 68.6554 -62.7119 -73.2064 -29.7847 -169.9015 -93.5895 -66.6814 150.5261 -42.0675 88.5724
8.44941110 -144.0698 141.9271 176.8592 -111.6569 -136.1108 -5.6600 -132.8334 -63.1185 -144.5501 158.2683 71.2299 95.3078
8.47738510 -143.5192 152.7756 -173.1635 41.7724 -71.5184 149.2464 -128.9826 -61.8882 -146.1124 149.3649 -175.2164 -106.1272
8.66888520 -143.9537 152.0768 -172.4301 -121.5035 -70.7854 148.3056 -126.0170 -62.1215 -148.6020 162.8801 63.5843 93.0630
8.70143180 -143.4436 151.0440 -160.0296 -61.3603 -71.7438 -23.9259 -140.1278 -62.4558 -134.3331 164.9471 65.3146 -105.8460
8.90147180 -145.3453 151.6499 49.9373 -137.1314 -67.6639 -36.5467 -173.5358 -89.2143 -147.3604 159.6654 64.9797 -101.1501
8.96299250 -77.6447 158.6090 72.4243 -59.1274 -72.7989 -36.6222 -169.6150 -90.7344 -76.6012 149.0774 -173.8758 56.4140
9.17612520 -145.2672 -177.9039 84.8300 100.1256 -67.5050 -25.9715 -164.8244 167.5901 -71.8408 153.1124 107.1093 -86.6632
9.45371600 -141.1120 164.4274 79.5686 -60.0584 -76.8643 -35.6853 -168.9600 -91.4353 -104.5156 159.2563 64.4547 85.1180
9.64717540 -144.0647 163.1440 67.5937 81.8161 -142.9519 -44.5140 -173.9156 -87.8726 -78.4257 147.4942 -174.7418 -105.1611
10.52630710 -81.5684 165.9426 67.2652 -9.5882 -73.5683 148.1406 -129.1451 -61.5676 -148.9169 162.8344 63.6639 93.0026
