# Supplementary material for: Exploiting Sequence-Dependent Rotamer Information in Global Optimization of Proteins
Source: J Phys Chem B. 2022 Oct 18;126(42):8381–90. doi: 10.1021/acs.jpcb.2c04647 (PMC9623586; doi:10.1021/acs.jpcb.2c04647)
Supplement: Supplementary file 2 — jp2c04647_si_002.zip [file jp2c04647_si_002.zip › TripeptideConformations/TYR_ILE_GLY_new.csv]

0.00000000 -66.5232 -17.3471 67.1302 88.4801 -79.7543 -9.5204 65.0090 173.5780 -71.8491 163.9367
0.04128655 -66.6055 -17.2081 66.9143 -91.9775 -79.7557 -9.5427 64.9766 173.5536 -71.8528 163.9209
0.51371111 -66.2360 -18.4237 66.8813 -91.3737 -79.1496 -9.4407 76.9216 -59.3935 -71.8766 163.9062
0.55556978 -66.2890 -18.3215 66.8608 -91.4199 -79.1146 -9.4828 76.9468 -59.3981 -71.8745 163.8820
0.81321496 -67.5182 -15.7897 67.9730 89.4312 -81.7413 -3.1421 52.4417 59.0233 -71.8393 163.7900
0.84166190 -67.6353 -15.6355 67.4897 -91.4373 -81.8199 -3.1315 52.2485 58.9275 -71.8537 163.7903
1.15238524 -145.3147 145.2108 177.1457 77.7293 -128.8277 130.7872 -59.0693 -66.7459 173.7321 -176.7454
1.23600060 -70.2658 -12.5047 66.0629 -91.9071 -72.5398 -30.0518 -56.3187 -61.0087 -72.6431 162.9575
1.36498742 -66.0938 -18.6455 -57.5253 106.9636 -83.0450 -7.3125 65.2199 173.1397 -71.9233 164.3082
1.46702878 -61.2866 -31.3535 -177.8466 -101.3827 -85.6707 -1.9053 65.8554 172.9830 -71.8235 164.8281
1.54264891 -145.7433 150.4007 178.5451 77.3689 -144.5643 140.6253 -175.8461 61.2991 176.9189 -178.1765
1.67921960 -144.9174 167.8349 -170.1212 67.9199 -61.4807 137.0403 -51.6153 -57.1037 179.8692 179.8870
1.73487951 -63.9504 -22.3993 65.1645 85.8527 -77.6879 -17.5847 -167.7642 57.8599 -71.9159 163.5466
1.87020259 -79.6035 -12.2756 67.9581 -91.0151 -144.0230 149.0419 -172.9891 60.3149 -178.2656 179.8098
1.94352593 -145.6420 149.9384 178.8917 -101.5557 -146.1015 142.9341 -175.1612 61.0848 179.4846 -179.7754
1.96994101 -145.7325 150.3406 178.5476 77.3451 -144.2711 140.6506 -173.4050 167.8880 176.5757 -178.0179
1.99350356 -65.7134 -18.9043 -57.4761 107.0104 -80.5797 -8.6020 77.6633 -59.0550 -71.8884 164.0591
2.02091670 -64.0285 -22.4267 64.7564 -93.6985 -78.1484 -17.2672 -163.9059 166.7873 -71.9670 163.7754
2.04122642 -61.5886 -30.6379 -177.0907 -101.7732 -86.4910 1.6321 53.7539 59.0096 -71.8696 164.5236
2.06301875 -144.8418 170.0885 -170.6492 66.6476 -58.6201 134.5882 -56.5947 174.1127 179.8220 179.9756
2.16031128 -61.1472 -29.8171 -177.3340 -101.9223 -80.0671 -5.9115 77.6345 -58.6822 -71.7122 164.3913
2.24305875 -145.2979 159.6803 65.0956 94.2544 -87.9502 133.6299 -52.9613 -57.6090 179.2668 -179.7257
2.36738121 -145.6265 149.9731 179.0777 -101.6066 -145.7745 142.8502 -172.8187 167.5985 179.2446 -179.6753
2.44245508 -144.9420 163.2025 -169.4710 67.1580 -72.2348 166.6447 57.9707 69.3176 -178.5915 179.9973
2.46935983 -144.9434 163.0620 -169.6140 66.9287 -72.3457 166.6029 57.9421 69.1993 -178.6058 -179.9727
2.66635409 -69.7560 -12.5333 64.9219 -94.6973 -73.5807 -33.6754 -58.5903 85.1561 -72.6019 162.3314
2.74697896 -82.4196 -12.3320 65.3643 87.2012 -77.5901 166.3408 52.3715 60.8330 72.1794 -160.9373
2.78916964 -144.9906 159.6336 -169.5052 69.4065 -66.8500 145.1716 -171.9718 60.9058 -178.5148 179.9665
2.81976163 -69.5299 -13.5618 -57.0875 107.0802 -75.5246 -28.5920 -52.4119 -56.8714 -72.4622 163.2482
2.85402916 -66.5733 -16.3180 -57.4114 106.9825 -73.5412 -20.5611 -169.1284 57.8686 -72.1609 163.0286
2.95743344 -144.7216 150.9266 -168.8652 -110.3763 -76.6446 156.1182 77.7459 -61.3970 -179.3706 -179.7643
2.99020159 -144.9156 168.1874 -168.0402 69.7200 -63.4024 135.2361 -65.7200 71.5421 179.9685 179.9661
3.03401517 -65.8121 -27.0147 -176.3690 -105.3812 -77.1207 -26.5156 -52.6812 -57.3218 -71.6499 164.6612
3.09940321 -66.5903 -16.2960 -57.4146 106.9746 -73.5403 -20.6085 -165.1137 167.2711 -72.1904 163.1613
3.13282912 -144.9916 159.4494 -169.6487 69.4136 -66.7439 144.9115 -169.4380 167.4114 -178.7469 -179.8655
3.15349891 -73.2890 152.3586 -59.1125 -74.6700 -77.3190 138.3419 -52.9567 -57.4098 -179.9251 179.7947
3.19324007 -62.9578 -26.4108 -175.3969 76.4479 -72.7622 -18.7075 -168.2244 57.5327 -71.7362 163.2804
3.39161944 -135.1654 156.1942 -60.9259 -80.8604 -74.8228 156.8797 64.4795 173.8012 -179.4360 -179.8093
3.42633128 -66.5850 121.4674 -179.1453 -113.1358 50.3665 45.6231 -39.1544 179.2922 -71.4377 163.7411
3.45653200 -63.1001 -26.1687 -175.1906 76.3100 -72.7321 -18.8168 -164.3312 166.9979 -71.7815 163.4109
3.53960569 -135.0479 155.8511 -60.8968 98.7929 -74.9925 135.9198 -59.1710 175.2872 -179.9456 179.8574
3.82007558 -143.5723 146.5000 -173.1245 -124.6820 51.7557 55.5319 -43.1164 -57.7059 -71.1557 163.2168
3.90201843 -66.3547 -26.8046 -176.0415 -103.2972 -74.5535 -30.8272 -60.5245 174.4579 -71.4900 164.6477
4.00880896 -145.7135 150.3834 178.8737 76.9995 -142.9912 135.1626 -175.0600 -88.4891 176.0200 -177.6084
4.06224626 -143.8017 137.5279 -176.4900 -115.8073 49.7546 21.0082 62.0217 68.5631 -71.9057 162.8487
4.35114715 -69.8688 -12.7438 -56.8976 107.1238 -74.4224 -31.9204 -72.4486 65.1623 -72.4798 163.1137
4.46953415 -135.1429 157.1000 -61.2435 98.7475 -72.1888 156.0608 76.3675 -61.2362 -179.3938 -179.7654
4.65612636 -74.6539 -32.0967 -176.7752 77.7431 -73.2325 145.3080 -171.0021 60.6423 -178.4424 -179.9287
4.68691150 -135.1413 156.2469 -60.9718 98.8614 -78.4945 166.3593 54.0598 62.5534 -178.8140 -179.9447
5.09844859 -66.7851 -19.4616 63.6649 -94.7293 -72.6222 -29.2880 -170.6099 -92.6183 -72.1859 162.5317
5.25366664 -65.1425 142.6954 179.7903 -109.8259 47.7504 31.1135 -155.2612 164.4593 -71.7165 163.1953
5.50356754 46.0284 -75.1325 70.1215 -83.6455 -78.8984 -27.1609 -172.1315 59.0608 -74.6518 161.9615
5.54522670 53.7776 -20.1952 73.4240 82.9868 -79.1806 -37.3212 -58.4054 -60.7577 -73.5878 161.3933
5.62981241 -64.2016 -22.8319 65.8942 86.1337 -82.1043 -15.2584 -135.7177 -61.9479 -71.9178 163.7624
5.66824418 48.1629 -72.8556 70.5375 -81.1269 -79.1602 -22.0931 55.0039 174.2654 -74.6151 162.4518
5.99781462 -143.8617 152.2845 -172.8033 -128.7709 45.4285 33.1497 70.4118 -91.2580 -71.6320 163.2293
6.07584111 -67.6811 -14.1816 -57.2451 107.0409 -69.7317 -29.8704 -170.6003 -92.6348 -72.6151 161.9852
6.24249927 -65.3622 -25.7537 -174.9290 71.0691 -119.6068 28.5363 -32.2438 87.4610 -72.0445 164.1221
6.53195941 -64.4999 -24.4951 -174.5729 75.7983 -68.5826 -29.1301 -169.9598 -93.1736 -71.9380 161.9867
6.62564357 -69.0776 102.9643 -175.9379 -108.2647 47.9912 52.4862 -47.2353 82.8489 -71.2853 163.7094
6.69866930 -73.8240 158.1971 -170.3491 54.0082 50.3989 49.3452 -39.1385 98.7423 -71.4171 163.2796
6.79393259 -67.3918 -15.1226 -57.3273 106.9707 -75.5980 -20.5680 -139.4409 -62.3177 -72.2859 163.0401
6.93457856 -77.7533 -22.4512 60.8368 -93.8938 54.8743 164.2298 65.8650 66.0950 -71.6147 153.1170
7.16639691 -63.6725 -26.0436 -175.2867 -103.6841 -75.8355 -17.2480 -137.2099 -62.1338 -71.8297 163.5097
7.58826439 -143.3613 142.1650 -173.0728 -128.4334 62.4385 136.6137 -74.6264 64.2703 -71.2424 157.6663
7.79511874 44.8008 -84.4316 68.2921 111.9734 -75.5116 -19.4641 78.3972 -64.2050 -73.7042 162.3961
