# Supplementary material for: Exploiting Sequence-Dependent Rotamer Information in Global Optimization of Proteins
Source: J Phys Chem B. 2022 Oct 18;126(42):8381–90. doi: 10.1021/acs.jpcb.2c04647 (PMC9623586; doi:10.1021/acs.jpcb.2c04647)
Supplement: Supplementary file 2 — jp2c04647_si_002.zip [file jp2c04647_si_002.zip › TripeptideConformations/HID_LEU_LEU_new.csv]

0.00000000 -146.2091 167.9749 62.4858 82.9085 -71.5354 157.0957 -60.2256 -60.8207 -130.1999 155.9378 -64.0682 174.0784
0.46675609 -78.1447 166.0202 64.8248 79.8256 -70.7199 157.1962 -60.2384 178.8404 -130.7150 155.9460 -64.1530 174.0455
0.64684260 -146.2897 169.8495 62.3815 82.2782 -65.0216 145.7523 -175.5993 -176.6250 -127.0475 155.8148 -64.3301 174.0816
0.77890182 -145.3949 156.4340 -163.9095 -86.7863 -69.5547 152.1207 -60.0919 178.8145 -133.5931 155.8611 -64.6555 174.1399
0.77890182 -145.3949 156.4340 -163.9095 -86.7863 -69.5548 152.1207 -60.0920 178.8145 -133.5931 155.8612 -64.6555 174.1399
0.94172043 -73.7289 153.2495 -163.1410 -84.3307 -69.2051 152.6904 -60.0471 -60.7549 -133.5585 155.8626 -64.6803 174.1416
1.13015066 -78.9601 168.2117 64.6260 79.2213 -64.4118 145.9308 -175.5762 -176.6467 -127.6842 155.8406 -64.4466 174.0509
1.19795530 -145.2952 156.4634 -164.3102 -86.8402 -69.9144 154.2357 -60.1217 178.7881 -81.0960 154.5622 -59.3524 -60.3853
1.26752982 -145.6587 156.3596 -163.7300 -86.8567 -66.0632 140.4749 -177.1503 63.4991 -133.7532 156.0288 -65.3415 173.9324
1.35962912 -73.7867 153.3045 -163.5467 -84.4157 -69.4603 154.6312 -60.0845 -60.7853 -81.0164 154.5512 -59.3567 179.2329
1.39212090 -146.6256 165.4979 65.2564 87.3979 -75.9313 151.0155 -60.2561 178.8237 -147.9788 142.8781 -175.3859 63.0949
1.47001494 -73.8895 153.6952 -163.0721 -84.7632 -65.4284 140.9474 -176.9943 -176.3959 -133.6911 156.0158 -65.4303 173.9438
1.52594153 -146.3808 166.7067 61.9348 81.5081 -67.7310 158.1275 80.7655 176.5468 -131.5772 156.3012 -64.3047 174.0521
1.60478961 -146.1982 168.2936 62.5398 82.5234 -70.7451 155.4090 -72.6459 -57.9675 -130.0293 156.0293 -64.0787 174.0728
1.69725851 -146.3567 166.4975 64.0603 84.9484 -75.3849 157.0683 -60.1474 178.8355 -71.0237 138.8677 -176.5157 63.6017
1.77709573 -144.2465 157.1373 60.4594 -91.3412 -83.8808 150.7377 -59.7826 178.9986 -135.9934 155.8589 -67.2135 173.7127
1.86949757 -146.8091 165.8921 64.9249 87.1936 -69.4578 140.1047 -177.4129 -176.5494 -147.2923 142.7672 -176.1274 62.6525
1.91845702 -76.8043 163.0281 67.6207 83.8510 -74.6048 151.9848 -60.2429 -60.7931 -147.7908 142.8764 -175.3420 63.1887
1.95713920 -144.9012 163.2735 -168.5664 66.7467 -67.7328 151.9182 -59.6371 178.8056 -132.3937 155.8286 -64.4960 -66.0754
1.98657394 -77.6819 164.9038 64.1736 78.4417 -66.8163 158.1102 80.6776 176.5362 -132.0437 156.3024 -64.3937 174.0238
2.06317280 -78.1671 166.3758 64.9078 79.4946 -70.0828 155.5786 -72.5616 -57.9085 -130.5219 156.0355 -64.1596 174.0447
2.09038101 -143.9617 140.8547 179.4689 67.0294 -139.1602 154.0293 -66.9681 -66.4804 -132.8001 155.8080 -66.3395 -66.5370
2.15240043 -75.4873 160.2733 -167.9708 68.0316 -67.8660 152.0086 -59.6457 -60.7579 -132.4066 155.8319 -64.5131 174.1650
2.18833525 -144.2223 157.6772 59.1761 -91.9655 -72.7597 138.5599 -176.8699 63.6271 -135.1312 155.9046 -67.9982 173.6886
2.21448268 -146.5143 166.4954 64.6299 86.3778 -78.3808 157.5390 -60.1110 178.8839 -106.6317 153.7457 -68.1663 -51.3946
2.23706860 -146.6239 167.5328 65.7059 88.3391 -82.6955 157.6259 -59.8871 -60.6666 -131.4924 153.9349 -65.3006 -148.6567
2.28226870 -146.7665 166.4936 66.6741 89.0727 -80.5122 151.5851 -60.1821 178.8677 -103.7883 153.3110 -80.2491 66.4792
2.30569815 -146.5930 166.7967 64.3192 85.4893 -68.4965 142.5179 -176.0876 -176.7260 -70.5540 137.7329 -176.5829 63.5838
2.33967817 -145.4118 156.6430 -164.0233 -86.7514 -69.0734 150.5847 -71.4069 -56.9816 -133.5633 155.9246 -64.7050 174.1410
2.37020621 -146.7142 165.5690 65.5861 87.6865 -76.0355 149.1717 -60.3762 178.8074 -151.2099 160.9103 77.1026 176.2509
2.40123954 -145.0934 160.4951 -168.7561 68.3120 -66.4108 137.5282 -177.4980 63.5700 -133.2795 155.9306 -65.5411 -66.4089
2.42766684 -77.0721 163.6209 67.3746 83.8855 -68.3842 140.4475 -177.3379 -176.5551 -147.4004 142.7953 -176.0906 62.7141
2.48155083 -145.5511 153.2656 54.9671 33.9901 -77.6443 148.4219 -60.1940 178.8700 -134.5830 155.8816 -65.1716 173.9243
2.58695363 -145.3254 156.3701 -164.4712 -86.5580 -68.5933 151.5234 -78.3132 65.6314 -82.1013 154.7323 -59.3084 179.2942
2.61571406 -145.2932 156.3665 -164.3834 -86.7927 -69.9002 154.5605 -60.1692 178.7756 -77.1118 151.7027 -78.1061 65.8895
2.65186494 -146.3706 165.5095 62.2834 82.4784 -73.5692 165.8925 62.3559 72.1957 -131.3822 155.6344 -64.3773 173.9879
2.67878565 -146.3456 166.4119 63.9578 84.7723 -75.7347 158.3519 -60.5318 -60.9918 -70.0526 157.2711 79.9516 176.3471
2.70370111 -77.3736 164.1141 66.4765 81.7658 -73.7019 155.9838 -60.3277 178.8181 -78.2733 152.0278 -78.3083 65.6539
2.72821391 -145.4862 155.8450 -164.6508 -86.5102 -64.8445 142.2512 -176.8651 63.3343 -144.0765 142.4511 -176.2799 63.3814
2.75473597 -145.3090 156.5981 -164.5392 -86.7717 -68.9508 152.1713 -71.5901 -57.1233 -81.4752 154.7061 -59.2844 -60.3340
2.77650243 -73.7695 153.1879 -163.6166 -84.3551 -69.4630 154.9858 -60.1314 -60.7991 -77.0332 151.6887 -78.1138 65.8742
2.80492548 -145.3032 156.4057 -164.3324 -86.8078 -69.8483 154.1410 -60.2084 178.7672 -79.0338 152.3807 -71.0371 -56.7293
2.84271166 -76.9098 163.6849 69.2526 85.5588 -79.2971 152.6297 -60.1490 178.9044 -103.4066 153.3517 -80.7557 65.7861
2.87789688 -145.6575 152.3374 54.1330 34.0724 -72.3885 139.8644 -176.8431 -176.2721 -130.2351 155.9722 -64.5696 174.3885
2.89822449 -146.7362 165.5606 65.3756 87.8258 -74.2823 146.7144 -60.4419 178.7954 -151.0110 169.2157 51.4594 66.6229
2.92139644 -144.7583 143.4483 -164.0325 -80.2581 -74.1426 159.9668 81.3471 174.2609 -132.3803 156.2625 -64.4447 174.1658
2.95208545 -145.2882 155.7800 -166.1470 -87.4988 -70.0097 165.3139 61.8677 73.3909 -131.0491 155.5800 -64.4187 174.1626
2.98330996 -73.1325 152.3800 -58.2523 114.0934 -76.5403 151.6874 -60.0302 -60.6898 -132.4021 155.9038 -64.2633 174.1538
3.03258901 -75.1837 152.4696 -60.5231 -75.2469 -76.4500 151.6010 -60.0466 178.9420 -132.4095 155.9114 -64.2539 174.1543
3.06248944 -145.2513 156.3459 -164.3435 -86.7651 -70.8730 157.1425 -60.4007 178.6707 -69.8075 157.2377 79.9423 176.3365
3.08433610 -146.3871 166.1068 62.5150 82.0730 -69.0770 158.6843 80.4321 -63.1662 -71.3460 137.8645 -176.8101 63.5829
3.11770630 -146.3691 166.4681 63.9825 84.5876 -73.6869 154.4633 -78.9418 -174.1238 -71.1021 138.9515 -176.4891 63.5986
3.18039308 -133.3020 155.4102 -60.8604 -82.0221 -130.5884 156.0831 -64.7824 174.3246 -79.3556 154.6567 -59.5573 -60.5938
3.20058025 -146.1412 174.3735 63.2676 82.4710 -61.8125 132.9239 -172.4348 48.0604 -130.3554 153.8633 -69.1983 172.1286
3.22177132 -73.7808 153.1694 -163.5803 -84.3282 -70.4152 157.5006 -60.3597 -60.9457 -69.7684 157.2257 79.9401 176.3378
3.25550699 -129.4681 154.7247 -67.2332 -7.1590 -75.8179 151.4794 -60.1322 178.8612 -132.4343 155.9017 -64.2678 -66.0785
3.28672429 -144.6332 146.9152 -174.4160 -98.6657 -134.3087 147.2444 -66.0077 173.7669 -145.4418 142.6131 -175.6427 -176.6978
3.31193715 -76.6108 163.0007 67.5508 83.5508 -73.2949 149.7059 -78.6331 -173.8696 -147.9468 142.8918 -175.4620 63.0914
3.34627551 -75.0210 155.1086 58.6472 -100.5689 -77.5004 149.0246 -78.4355 -173.7983 -135.6774 155.9441 -67.1086 173.7141
3.37507559 -145.4903 155.8339 -164.7415 -86.4934 -64.8989 142.3515 -175.5946 62.9404 -76.0213 150.6455 -69.7359 69.0958
3.39808008 -145.6900 156.7214 -163.5516 -87.0022 -66.0833 139.0150 -175.8139 149.9806 -133.4908 155.3297 -65.3685 -66.3539
3.42154974 -73.6032 153.4348 -58.1767 114.2034 -71.5197 137.8458 -177.3089 63.5734 -132.3337 156.0533 -64.7798 173.9519
3.45497320 -144.4715 157.8632 61.5999 -90.6678 -84.3719 147.6712 -59.9201 178.9493 -146.4942 142.6529 -175.7483 63.3409
3.47501600 -145.2854 156.2948 -164.4586 -86.5143 -69.2925 153.4190 -78.2826 -173.8677 -70.7633 138.6374 -176.6202 -176.2966
3.51852978 -76.6865 163.0856 67.6745 83.5949 -73.8191 150.1666 -72.3317 66.5593 -147.9470 142.8859 -175.4325 63.1168
3.53955092 -146.2464 158.9763 -161.2480 -89.0108 -68.2303 118.7480 -163.7076 170.1870 -137.8784 155.9398 -66.0169 -67.1794
3.56740177 -73.7962 153.1327 -164.0876 -84.4109 -64.1023 142.5827 -175.4668 -176.9443 -75.9092 150.6612 -69.7395 -55.3253
3.61099334 -76.1027 162.4208 -168.1286 67.2629 -66.5680 150.4411 -69.0340 69.0367 -132.1038 155.8902 -64.5351 174.2113
3.64572323 -146.6119 166.8917 65.0248 86.9378 -79.0313 154.9584 -79.0086 65.3387 -112.8835 153.7325 -75.5627 -58.0793
3.67862628 -73.5606 153.0414 -163.5616 -83.9520 -68.8283 152.8762 -77.9678 -173.6040 -144.8850 142.3438 -176.2404 63.3780
3.70019699 -146.7724 166.3169 66.5439 88.7554 -79.1218 149.7233 -78.9673 -174.0980 -101.9607 153.4635 -80.7051 -173.6290
3.75891740 -144.6771 157.7639 62.7105 -87.4474 -74.1953 132.0352 -178.6988 62.9911 -145.7260 143.0061 -175.2969 -176.5138
3.78936723 -74.2620 156.1829 -160.4608 -86.8070 -67.8078 118.9309 -163.7584 -70.1198 -138.2199 155.9403 -66.2528 172.9475
3.81046205 -73.7059 153.2843 -163.7132 -84.2227 -69.2957 154.3034 -71.3400 67.3376 -70.6369 138.6543 -176.6207 63.6061
3.83173092 -146.5296 165.8988 64.8190 86.4653 -75.7672 153.1880 -60.1797 -60.8065 -144.7268 138.9412 -174.3926 149.6681
3.87505425 -145.5347 152.7721 54.7199 34.2648 -76.2113 147.1156 -78.8573 65.3752 -134.3099 155.9478 -65.3016 173.9351
3.89619181 -144.8395 163.3339 -168.7584 66.8967 -67.5149 152.9782 -59.7820 -60.8661 -79.2930 152.5227 -71.0202 -56.7371
3.91688980 -146.3575 166.4656 64.0457 84.8988 -75.5398 157.2732 -60.2952 -60.8816 -76.7909 166.4733 59.2577 68.9283
3.94965396 -146.8282 167.8602 65.0331 87.3987 -67.0635 130.7119 -172.4999 -76.3917 -145.5961 141.7459 -176.9926 62.3299
3.97156922 -144.4831 148.0324 -169.0218 71.5420 -74.4250 158.0359 80.9523 175.5240 -81.9310 154.0347 -59.4642 -60.4453
3.99717591 -146.3489 166.5415 64.0125 84.8691 -75.3189 157.2520 -60.1433 178.8357 -71.3877 136.2223 -173.6664 151.1682
4.02167101 -146.8133 166.1394 65.0224 87.3468 -69.6149 138.9390 -174.9843 -90.5153 -146.1403 142.2263 -176.2930 -177.2712
4.05700673 -72.3506 145.2486 -168.8408 73.0862 -72.9754 157.8214 80.7078 175.5051 -81.7567 154.0794 -59.4624 179.1868
4.09233074 -75.5634 160.3497 -168.1690 68.1830 -67.5798 153.0954 -59.7966 -60.8227 -79.2088 152.5110 -71.0111 -56.7248
4.11290888 -77.2182 164.1670 66.4686 81.4795 -72.2836 153.4291 -78.9002 65.4574 -78.4968 152.0985 -78.3557 65.7112
4.14304698 -144.8478 163.3377 -168.6972 66.9329 -67.5127 152.3570 -59.6815 178.7822 -148.0660 160.8052 77.5491 176.0927
4.16764480 -73.5428 153.0466 -163.7788 -84.0147 -68.3253 152.5892 -78.1956 -173.6977 -77.1530 151.7332 -78.1437 65.9447
4.19471819 -144.5364 143.4519 -177.6060 -100.1871 -136.7593 146.6897 -66.7954 173.7104 -149.7207 160.6068 76.7603 -64.0694
4.21883175 -146.5375 165.2081 63.0156 83.2720 -69.7258 155.9399 80.4695 -63.2537 -149.2618 160.9851 77.4382 176.0621
4.24067224 -71.9427 152.6609 57.2576 27.7459 -70.4670 150.5922 79.7990 175.9824 -137.1896 156.1084 -66.5779 173.6023
4.26560325 -144.7459 159.0015 63.4824 -88.9194 -87.2435 142.7612 -60.0189 178.9563 -151.2142 160.6908 76.5443 175.7952
4.30099458 -145.2623 156.4583 -164.2970 -86.8010 -70.5882 156.0421 -60.1555 178.7587 -76.3335 166.4025 59.3060 69.0084
4.32773944 -73.6754 153.2100 -163.7978 -84.1825 -68.7251 153.1884 -71.6463 67.1156 -76.9443 151.7493 -78.0222 65.9625
4.34792815 -146.6115 165.7610 65.0453 86.7631 -75.4300 151.3505 -60.3594 -60.8404 -147.3973 163.8701 70.8019 72.3847
4.41629489 -146.3527 165.7358 62.7440 82.7492 -74.5458 164.6743 55.2174 65.4543 -76.2479 133.8584 -177.4784 63.4488
4.44254876 -73.7905 153.2200 -163.5321 -84.3801 -70.1336 156.4579 -59.9529 -60.7526 -71.7224 125.9659 -171.2058 -75.0078
4.46269278 -73.8156 153.2935 -163.5351 -84.3704 -70.1294 156.4149 -60.1150 -60.8316 -76.2781 166.3933 59.3117 69.0142
4.48627682 -145.2733 156.2077 -164.4949 -86.4435 -69.6487 154.7121 -78.6156 -173.8240 -69.7674 157.2063 80.0431 -63.3997
4.51941111 -77.7556 165.6676 67.5693 84.2049 -66.2419 130.8940 -172.5221 48.8483 -145.8751 141.7787 -176.9794 62.3622
4.56101018 -144.7399 143.7626 -164.3099 -80.6732 -74.2128 159.9466 80.3214 173.6965 -78.3935 150.7210 -78.3332 65.6825
4.58185850 -77.1142 163.8505 67.4947 84.0574 -68.5321 139.2298 -175.0957 -90.6370 -146.2733 142.2535 -176.2588 62.7185
4.60913957 -146.5784 166.9089 64.2428 85.3365 -68.3013 142.6736 -176.0941 -176.7227 -70.9986 135.1361 -173.2557 151.6121
4.63907211 -73.8114 153.2276 -163.4101 -84.3305 -70.0004 155.3383 -59.8943 -60.7297 -142.3974 138.7229 -174.5497 149.9719
4.65940727 -134.5312 157.2665 -59.5671 107.9620 -69.3561 157.0895 80.6057 -63.5216 -130.6051 156.2579 -64.0330 174.3193
4.70214006 -73.0876 152.8085 -58.2680 114.2130 -75.4884 151.0386 -78.5067 -173.7499 -81.5871 155.0054 -59.3683 179.2107
4.73180609 -144.4604 146.5662 -176.3168 65.6633 -147.2602 142.9660 -177.1156 -93.0257 -128.4445 154.2331 -64.7883 -66.0377
4.77573361 -145.7420 156.9572 57.5941 31.7830 -87.2975 149.2468 -60.0217 -60.6638 -109.8265 153.6635 -68.1724 -50.7036
4.79898594 -146.6113 164.8201 63.3313 84.0147 -69.4867 153.7290 80.2045 -63.3876 -149.1028 169.3959 52.2078 -173.8230
4.81987466 -134.3183 156.0287 -59.3671 108.3221 -77.0960 153.7482 -60.2180 178.8206 -78.9491 152.7287 -70.9688 -56.6623
4.84463978 -146.5831 164.6423 63.9143 85.0998 -78.4863 165.3612 61.9274 -168.6295 -115.6065 152.3547 -70.1697 72.2121
4.86853964 -145.5457 154.5604 56.0694 33.2378 -85.7086 146.4458 -60.0127 -60.6823 -99.9161 153.5873 -81.4946 -176.1373
4.90517997 -73.2445 152.4590 -58.2528 114.0965 -78.0731 154.0111 -60.0784 178.9327 -78.8828 152.7225 -70.9665 67.6908
4.93006710 -144.4239 154.7537 58.5098 -93.6657 -80.9397 159.0639 66.7144 80.9577 -135.5064 155.5815 -66.2029 173.5722
4.95222267 -145.3203 156.3590 -164.2970 -86.7712 -69.7046 153.3764 -60.1379 178.7970 -145.6713 163.7328 71.0343 -53.1884
4.99427288 -129.3523 154.9326 -67.2308 -7.1609 -77.0590 154.1728 -60.1616 -60.8042 -77.1999 152.0861 -78.0523 -173.5789
5.02736817 -145.6615 152.3493 54.0804 33.9627 -72.6662 138.7596 -175.3330 149.9200 -129.3794 154.9273 -64.3268 174.5034
5.04833264 -144.8451 164.1859 -168.9972 66.5581 -65.9535 150.6892 -76.8020 66.3686 -77.3792 151.8989 -78.0827 66.0218
5.06952628 -73.8765 153.4873 -163.8853 -84.5567 -64.0151 141.4346 -175.8981 -91.5623 -142.5283 141.8289 -176.3755 63.4284
5.09777504 -145.6552 150.7574 52.7327 33.6669 -74.9051 129.6822 -172.5149 48.4222 -123.5493 153.2091 -62.5517 -63.8535
5.12712612 -134.4387 155.1181 -60.7003 -81.6708 -74.2611 121.7564 -171.3872 -73.2731 -134.8143 155.6741 -64.9674 173.2313
5.15183103 -145.6403 156.4175 56.8347 33.5674 -83.4087 155.8904 -59.9088 178.9887 -127.5301 153.9175 -63.5393 91.5564
5.17556590 -145.9424 156.0155 57.3613 30.7666 -83.3231 132.5120 -178.8513 62.5934 -85.4359 151.2303 -70.8212 -54.2994
5.19564750 -145.0300 160.6209 -169.3159 68.8753 -63.2476 137.6335 -177.3224 63.4934 -146.0428 169.4265 53.2503 -173.2846
5.21621603 -145.7150 153.4756 55.6175 31.9237 -81.3043 133.2696 -178.4515 -177.1809 -87.4759 150.8641 -81.8338 62.4968
5.23963426 -144.8509 164.2032 -168.9723 66.5407 -65.9141 150.1982 -76.8154 66.3636 -79.3193 152.5783 -70.9991 -56.6093
5.26794866 -134.4384 156.3443 -59.3407 108.3376 -71.2080 142.3833 -173.8726 64.2199 -69.5684 157.2290 81.2372 176.7128
5.29094745 -133.8971 155.9978 -60.8802 -81.8824 -70.5617 140.4123 -175.7052 63.0207 -75.5318 150.8243 -69.6275 69.3299
5.32919489 -144.8202 164.9370 -168.9336 66.4171 -65.9370 150.7496 -69.3336 -55.5152 -79.1381 152.6081 -70.8664 67.7942
5.35821836 -146.3702 166.4447 63.9697 84.5398 -73.8032 154.5596 -79.0440 65.3487 -76.9121 166.4317 59.3756 69.0039
5.38183231 -73.6730 153.3289 -163.7541 -84.2685 -68.0004 150.8272 -71.4290 67.2444 -147.0522 169.4162 52.6693 66.2048
5.40485168 -146.3845 166.2334 62.7079 82.5450 -70.1552 157.1085 73.1485 73.2612 -85.5538 129.8637 -178.0913 63.1642
5.42651488 -146.5754 165.6517 64.9802 86.6020 -74.4736 150.0989 -72.5068 -57.8322 -144.8812 128.1448 -170.5343 -75.3584
5.44736638 -146.5250 165.9624 64.7768 86.0702 -74.5907 151.2884 -72.4587 -57.7984 -144.6444 138.9475 -174.4380 149.7297
5.47128778 -72.3297 145.1322 -168.9003 73.1569 -72.7857 157.6644 80.6549 -64.3315 -78.3706 151.2156 -78.2650 65.7520
5.49440224 -144.8599 164.2331 -168.9170 66.5571 -65.8747 149.4586 -76.6568 66.4400 -148.1211 160.8670 77.6410 176.1394
5.51798254 -72.0856 153.8731 57.9947 28.1189 -73.7795 146.7722 -78.5099 -173.7422 -146.6233 142.6705 -175.8651 63.2498
5.54020106 -144.8085 164.1503 -168.9109 66.4940 -66.8911 153.2583 -77.0801 -173.2221 -70.0764 157.2630 80.0799 -63.4050
5.56217974 -146.4793 165.2605 62.8413 83.1020 -69.7945 157.6578 80.6495 -63.1753 -142.9053 127.8957 -170.5676 50.0181
5.59948941 -146.5045 165.1736 62.9681 83.2814 -70.1194 157.3482 80.6058 -63.1683 -143.8953 138.8249 -174.1146 -91.0994
5.64624541 -144.3182 157.4013 60.8528 -91.6214 -81.8636 148.4397 -72.5711 -57.9190 -79.3430 152.4156 -78.2183 65.8478
5.68338156 -145.2833 156.2786 -164.4588 -86.5096 -69.3229 153.6066 -78.2573 65.6718 -71.8336 126.0589 -171.2154 -75.0390
5.70476490 -146.6090 174.0896 66.7954 91.8942 -76.4638 129.4864 -175.0470 45.5771 -102.8656 143.4971 -79.7348 70.8775
5.74056738 -144.9003 148.6141 -179.0913 70.0085 -144.7775 139.5282 -175.2305 -91.3091 -141.9145 141.8730 -176.2680 -176.4728
5.76305061 -133.8557 156.2533 -60.7892 -81.8247 -74.8992 166.1428 63.0401 72.9207 -129.4422 155.5188 -64.1246 174.2292
5.78697727 -129.6228 154.7833 -67.1255 -7.3736 -72.2772 135.7336 -174.1053 151.3811 -132.2232 155.4263 -64.7369 173.8850
5.81014906 -144.4658 157.8783 61.7455 -90.4120 -84.4245 147.9264 -59.9107 178.9477 -143.9068 128.1818 -170.9626 -75.4390
5.85332055 -146.6862 164.9997 64.5067 85.9658 -75.9063 157.7910 74.8319 73.4635 -111.9302 149.0911 -80.0452 68.6945
5.87391462 -144.2129 157.8864 60.8113 -91.2603 -84.5017 153.5661 -59.7849 178.9682 -71.7708 136.4531 -173.7440 151.0545
5.89957480 -73.8119 153.7679 -58.2178 114.0831 -74.8865 166.1805 62.9508 -167.7892 -129.4731 155.5205 -64.1316 174.2219
5.93815651 -76.8435 163.3420 67.3440 83.0752 -73.3662 151.1832 -72.3651 -57.7273 -144.6726 128.0911 -170.4919 -75.2625
5.96323505 -144.7142 148.5027 -172.5518 -97.7779 -146.4521 168.0365 56.2361 -170.7357 -143.5206 141.9524 -176.3281 -176.5103
5.99422455 -73.8536 153.4345 -163.9554 -84.5485 -63.8243 140.9903 -175.7517 149.3519 -145.4946 160.8442 78.3833 176.4548
6.01842154 -145.6459 153.4844 54.6510 34.9674 -70.2814 137.0383 -177.3011 -176.4235 -146.5283 169.4512 51.9881 65.2730
6.04935460 -144.8516 163.3130 -168.7300 66.9627 -67.4155 152.3585 -59.7056 178.7784 -145.5482 163.7091 71.0583 72.6185
6.09831573 -144.8684 164.2311 -168.9897 66.6219 -65.2340 147.8963 -76.5970 66.4369 -147.0532 169.3811 52.7335 66.3167
6.12084535 -144.1707 144.4238 -173.4297 -106.9384 -103.7253 137.2159 -78.6885 66.5992 -115.6511 153.7601 -69.2774 72.9822
6.15826295 -147.0259 167.0030 66.3966 89.3710 -70.9601 129.2217 -162.9698 -70.5330 -73.7632 147.0227 -65.8463 -49.2892
6.18694384 -75.1116 152.8133 -60.5685 -75.3402 -75.3942 151.6611 -78.6237 65.7440 -77.2338 152.1340 -78.0790 66.0321
6.22452978 -133.7408 155.7210 -60.9063 -82.0129 -74.9259 151.0417 -79.0091 65.3366 -79.1775 152.8009 -70.9620 -56.5646
6.24778281 -76.8343 162.5712 67.2077 83.5133 -77.3787 160.9602 75.5966 -52.5817 -132.0811 153.1212 -65.9489 91.9645
6.27675334 -76.8363 163.3783 67.3021 82.8959 -72.9039 150.3157 -78.7617 65.5568 -147.0217 163.7507 71.1282 -53.1267
6.29753958 -146.8564 167.6157 65.1748 87.7662 -67.1043 130.5889 -172.6167 -76.3197 -142.4463 128.0386 -171.6725 -76.5323
6.32983015 -133.5284 155.8401 -60.8236 -82.0241 -146.4832 159.8754 77.7979 175.7278 -78.0015 151.0827 -78.6106 -174.0656
6.35300170 -145.3458 156.2458 -164.4529 -86.4728 -68.5604 151.1474 -78.2792 65.6741 -145.5342 163.6712 71.2223 -53.0310
6.37434128 -75.0826 152.7869 -60.5671 -75.3277 -75.3932 151.1987 -78.6368 65.7405 -79.1097 152.7920 -70.9615 -56.5607
6.40845879 -145.7089 156.6872 57.5904 31.8905 -86.2940 148.2763 -72.4429 66.6524 -108.4733 153.7603 -68.4542 73.7442
6.43867138 -146.7443 168.4153 65.1321 87.0536 -65.9871 130.3656 -172.5708 -76.2900 -138.1705 136.7093 -174.3833 152.4309
6.46560774 -129.4563 155.1365 -67.1530 -7.3278 -69.3338 138.0420 -177.0561 63.4896 -145.8712 169.4520 53.0669 66.6703
6.49667749 -75.5076 159.3732 -159.3928 -88.3297 -73.3951 124.2963 -173.4132 48.6927 -114.0334 149.6410 -84.9749 68.0488
6.52058580 -74.9820 156.9445 -160.5131 -86.4344 -72.8329 140.0236 -178.2416 -92.4425 -116.5729 149.7668 -76.4928 -56.1451
6.56213613 -76.2590 154.8470 -60.6060 -75.6596 -69.3452 156.6709 80.1915 176.0891 -79.5731 152.2075 -71.3792 -57.0058
6.58364249 -129.3418 154.8501 -67.3063 -7.0263 -75.7830 152.2458 -72.7323 -58.0496 -77.0759 152.1418 -77.9452 66.0541
6.61622297 -146.4620 165.1764 62.8580 83.2316 -72.1580 160.4548 75.4610 72.9344 -146.3537 169.1678 52.8583 66.3606
6.64050755 -145.2662 156.3288 -164.5757 -86.5713 -69.8486 155.0376 -73.2925 -58.5753 -72.2523 160.9714 74.0283 -52.9797
6.66435003 -72.5651 146.2749 -164.6522 -81.4502 -70.5548 161.7687 64.4223 60.0345 -95.5730 147.0432 -78.1857 66.4938
6.69605412 -72.5125 145.6052 -164.2193 -81.0261 -72.3286 164.2978 67.1216 61.9904 -109.7249 149.9000 -68.7378 -52.1743
6.71685606 -144.7754 147.1270 -174.5900 -98.5862 -146.3219 166.0026 57.4100 71.5511 -125.6763 153.3026 -66.3863 -152.8985
6.74324607 -129.4192 156.3463 -67.3899 -6.9157 -69.3968 156.6900 80.2252 176.1161 -79.6259 152.1955 -71.3835 67.3000
6.76416326 -144.8086 164.2740 -168.8957 66.4798 -66.5396 151.8823 -76.8147 -173.2372 -76.8258 166.3633 59.4781 -171.1649
6.80362265 -145.6286 156.4257 56.9764 33.6374 -82.4907 154.9315 -72.4340 66.5737 -126.9140 154.0285 -63.2546 91.8221
6.82750843 -145.0717 160.8007 -168.9049 69.1171 -64.2077 130.2766 -171.9715 -76.5187 -141.6589 160.8369 80.2247 176.8206
6.85180188 -145.6399 156.9191 -164.0907 -87.0809 -64.0571 131.2246 -163.7442 -72.7602 -70.5279 145.6983 -68.0134 71.3016
6.91436510 -145.6183 157.3654 -163.9492 -87.4338 -64.3953 128.9948 -166.5535 -75.4162 -70.4171 152.8858 80.0006 176.0082
6.94279555 -72.0519 152.7755 57.3716 28.2662 -76.7861 149.9125 -60.1629 178.9224 -146.5322 163.7983 70.8838 -53.3127
6.96828286 -133.8686 156.0163 -60.8655 -81.8398 -70.3710 140.1655 -177.0941 63.4567 -140.6906 128.0318 -171.5986 -75.4580
6.99842999 -144.9506 163.1061 65.5146 -81.6856 -82.0956 134.8005 -177.8535 -92.3420 -102.2865 146.6810 -78.4165 68.9567
7.02020360 -71.3458 150.8804 56.6209 27.7942 -79.3862 140.9952 -71.9217 -57.2282 -150.9999 169.0830 49.9701 64.5930
7.04413652 -145.7839 157.2636 56.6826 38.0845 -73.2794 159.4963 81.1060 176.4575 -129.7124 154.2942 -64.5713 92.2865
7.09732965 -75.4694 159.4040 -167.8341 63.6009 -81.9785 106.1134 -160.4255 174.0226 -106.5752 150.4184 -81.7766 68.3130
7.14877344 -146.7036 167.1538 64.9190 86.4089 -68.1382 137.9226 -178.5880 147.8326 -91.7587 114.4853 -161.2177 171.7164
7.18502643 -73.0755 152.7657 -58.2757 114.2199 -74.5574 149.5599 -78.4207 -173.7347 -146.4983 169.3936 52.8779 66.3054
7.22972954 -146.3978 165.4099 62.6568 82.8688 -72.3365 162.5104 75.6485 72.9600 -139.5845 126.9812 -170.7673 -74.7875
7.25219278 -145.1151 160.5858 -168.9741 69.2937 -64.1491 127.3012 -171.8227 -75.4839 -144.3915 168.7577 55.9179 69.9820
7.27841949 -145.0704 161.6755 -167.3018 67.7017 -73.9996 134.9206 -176.8195 148.9681 -109.0487 148.7394 -83.7492 -173.8495
7.31138849 -146.4168 165.3665 62.7561 82.9872 -72.5797 162.1773 75.5425 -52.6632 -141.0272 137.8885 -174.0176 150.2986
7.33728206 -73.8734 153.4508 -163.9457 -84.5417 -63.9874 141.8994 -176.0720 149.1313 -138.6699 127.2686 -171.4144 -75.1120
7.35775324 -145.5641 157.1877 56.3866 32.1267 -131.3377 122.6673 -172.7726 -74.7754 -113.7217 151.4083 -67.6764 -51.8831
7.39298637 -133.9066 155.9777 -60.8783 -81.8781 -70.3755 141.6864 -176.2908 63.3452 -142.0466 163.2314 72.2789 -51.9959
7.42597441 -145.0295 160.7496 -169.0725 68.8341 -63.7359 136.6997 -174.2071 150.8302 -145.4192 169.2491 53.4901 -173.0844
7.45394889 -74.7325 157.8151 -168.5215 70.6656 -63.7013 127.3225 -171.7796 -75.5216 -144.3294 168.7262 56.0540 70.1499
7.49170734 -144.8312 164.9308 -168.9064 66.4604 -65.8726 150.2613 -69.2234 -55.4658 -145.3902 163.6804 71.1854 -53.0179
7.53650768 -134.7403 155.5805 -59.8448 108.1681 -91.2028 119.7771 -171.6426 -73.6215 -116.9165 151.7700 -73.7715 69.1002
7.57923087 -144.8092 164.1580 -168.9099 66.4937 -66.8433 153.1024 -77.0813 66.3710 -72.6424 160.8197 74.3562 72.7056
7.60957138 -133.8088 156.4062 -60.7980 -81.8746 -74.8670 163.4189 55.3546 65.7027 -86.2528 148.5620 -78.2022 65.8478
7.62988372 -145.2400 148.1829 -178.1966 70.4923 -84.4311 75.8899 -174.4742 60.2292 -70.3029 160.7579 74.9393 -52.5103
7.66749048 -73.4329 152.7481 -58.6662 113.9628 -91.5591 119.6240 -171.5764 -73.5257 -117.0627 151.8221 -73.7425 -55.5348
7.68973383 -76.2726 154.8593 -60.5934 -75.6318 -69.5995 157.2536 80.5969 176.2356 -145.2799 169.4722 53.2021 66.3090
7.73499519 -77.2642 163.2003 64.9825 79.6160 -74.1293 167.0511 61.3509 70.5318 -144.2735 163.5393 71.2901 -53.2298
7.75689866 -144.5511 150.3878 -168.2874 70.7667 -76.6547 163.6106 75.2198 -54.3082 -145.1684 160.5327 78.0361 176.0680
7.79874121 -76.0578 153.9833 -60.4503 -75.3591 -74.8045 163.4244 55.2915 -174.3027 -86.1463 148.5630 -78.2051 65.8399
7.82624870 -143.9228 142.5575 178.7602 70.6081 -133.1523 146.5281 -64.9146 -150.1076 -142.2367 128.1096 -170.6796 49.6715
7.84781319 -144.6058 150.8004 -168.0123 70.6833 -77.7659 163.5934 74.6625 -54.2887 -124.4635 151.3661 -66.2594 -152.5837
7.89121185 -73.8555 153.3574 -164.0317 -84.4967 -63.7929 141.5930 -176.0455 149.1116 -141.9373 162.9300 72.4521 -52.0072
7.91950309 -146.4285 165.4379 62.6908 82.8204 -72.0510 161.2063 75.4583 72.8811 -144.5806 163.5325 71.1204 -53.3508
7.94578367 -144.9455 146.2733 -176.8820 -104.8070 -145.8551 128.1303 -172.2067 49.2445 -142.3342 138.2067 -175.2736 -89.8792
7.97403180 -145.6885 154.5775 55.1226 32.1240 -100.2521 125.0460 -174.6533 -79.0922 -93.1560 143.4549 -63.6208 -47.0706
7.99930867 -129.1371 155.0000 -67.1053 -7.3297 -143.8709 165.7124 72.7697 -52.6797 -140.8612 141.3605 -176.7067 63.4723
8.02310001 -72.3540 155.5128 59.5134 25.7305 -73.4830 139.6824 -72.4511 -57.6758 -146.5751 138.6848 -173.3393 149.9540
8.05642438 -72.3842 143.5393 -163.6882 -79.5581 -74.6500 165.9515 73.2590 -57.4147 -137.9528 127.1332 -171.4529 -75.1510
8.10407608 -134.2763 156.0516 -59.4225 108.4389 -76.5599 152.6965 -72.2152 -57.6856 -142.0582 138.7675 -174.6244 149.9763
8.14231653 -145.8757 157.2176 57.1915 32.6333 -77.6182 144.0835 -178.4335 -92.8979 -120.0950 150.6061 -60.3607 93.7015
8.17479056 -145.5858 150.6447 53.3748 35.2382 -77.8906 132.2187 -172.0166 -87.2104 -147.7440 169.0281 50.1489 63.1252
8.22764131 -145.6318 156.6935 57.0576 34.2000 -73.3445 141.4939 -72.6891 66.2701 -146.4853 138.8477 -173.5029 149.7225
8.27271833 -129.3611 154.8701 -67.2810 -7.0740 -75.7139 152.2409 -78.7325 65.4477 -142.0377 138.7798 -174.6115 -90.8791
8.30854247 -145.7408 153.6149 55.7561 30.2233 -90.4425 120.7193 -151.9904 -64.3543 -72.4386 146.9874 -79.6533 65.2804
8.32910084 -145.3321 162.5264 66.9235 -83.2501 -85.8961 125.4462 -171.6498 -74.8191 -144.3574 163.0699 71.7408 -53.0899
8.39700874 -77.3009 163.6259 64.8064 79.3899 -70.6249 161.5071 75.3434 -52.7864 -144.4602 163.5174 71.1524 -53.3295
8.47428546 -144.7964 -174.8590 67.4081 111.1224 -70.1019 29.0905 53.6226 178.6887 -62.9359 151.1603 -61.9332 178.3918
8.52985864 -146.7665 167.7869 65.5334 87.7212 -68.2743 129.0299 -164.8443 50.8679 -71.4024 159.7407 74.4511 -53.3886
8.55790368 -145.4663 155.0831 55.3646 37.0358 -73.3658 148.4887 -78.9446 65.3595 -146.0804 163.6781 71.2039 -53.0460
8.58758696 -144.9773 160.9072 -169.0518 69.0073 -64.0032 135.9883 -178.0565 -93.1909 -88.0017 114.4267 -161.4116 -68.3007
8.62144606 -134.5132 156.3255 -59.3682 108.3146 -73.2436 130.5952 -161.5435 -70.9764 -66.3664 145.5561 -77.1618 67.5042
8.66800169 -133.9554 156.0157 -60.8696 -81.9088 -74.4367 127.8835 -147.6076 174.8342 -69.0144 148.7303 -68.6321 -52.9795
8.73869775 -145.4304 155.0804 55.3467 37.0840 -73.9624 149.1839 -72.8751 -58.1379 -146.1045 163.7504 71.0494 -53.1326
8.78642841 -144.1495 155.6191 58.5215 -92.7720 -82.7869 166.9614 63.1177 72.6911 -139.4081 127.4300 -171.4145 -75.2652
8.88517627 -145.8243 155.0654 56.0830 32.4546 -76.4378 115.9155 -161.7328 -67.7264 -141.7360 137.5108 -173.8702 151.0457
8.98780004 -145.9587 155.6945 57.3951 28.4353 -78.0283 111.7940 -161.0524 173.8952 -144.5601 128.3186 -171.8675 -75.6038
9.01758821 -133.9109 156.0012 -60.8602 -81.8468 -71.3469 127.8887 -171.9218 -75.6490 -140.3962 137.8815 -174.3207 150.5311
9.05512273 -144.5443 150.4780 -168.2689 70.6801 -77.0265 164.4824 75.3855 -54.1478 -138.1023 137.6039 -174.3010 -90.1605
9.16322537 -145.7302 158.3856 -163.5377 -88.2422 -64.6707 123.5110 -153.4039 173.0881 -74.9418 160.0151 74.9850 -53.0801
9.25394655 -133.8055 156.3173 -60.7935 -81.8304 -76.4901 168.0925 62.4657 71.6284 -139.1493 138.0247 -174.4663 -90.4038
9.40951458 -146.0292 158.0250 58.3368 30.8628 -74.5503 114.0322 -170.2899 -70.7353 -89.4851 115.1445 -160.1391 171.2464
9.44855486 -146.0944 156.6876 58.2143 28.5585 -80.2281 126.4012 -172.0279 -74.9900 -140.6349 161.9750 74.8318 -50.2894
9.60716301 -133.8900 156.1455 -60.8537 -81.8664 -75.0297 115.1313 -161.6188 172.3294 -82.7293 112.9156 -160.8480 172.2540
9.76055364 -72.7521 147.5644 -168.1565 72.2599 -75.0793 163.3633 75.0818 -54.3148 -142.8638 163.3163 71.4609 -53.0759
9.84677138 -133.8140 156.3077 -60.7984 -81.8472 -76.1162 167.4206 62.0202 71.1172 -142.8218 163.3863 71.5677 -53.0059
9.89679308 -133.7666 157.2583 -60.9140 -82.0233 -71.4134 157.9323 73.4463 -52.8307 -84.9036 119.6959 -170.1498 52.1593
10.36946747 -73.6266 151.6587 -172.9389 -130.2075 -82.7698 -30.5778 -163.9144 -81.4904 62.5695 161.9231 -70.3943 74.4318
10.80384012 -83.7273 49.4791 -57.6836 -73.9529 52.6505 32.1581 60.8466 69.0414 -59.6737 147.6534 -81.2911 -174.3150
11.55065486 -71.6666 -30.8444 -55.8959 144.0936 -71.6151 154.4472 -61.1463 -61.3281 -76.8836 153.0077 -77.1259 -63.8885
