# Supplementary material for: Exploiting Sequence-Dependent Rotamer Information in Global Optimization of Proteins
Source: J Phys Chem B. 2022 Oct 18;126(42):8381–90. doi: 10.1021/acs.jpcb.2c04647 (PMC9623586; doi:10.1021/acs.jpcb.2c04647)
Supplement: Supplementary file 2 — jp2c04647_si_002.zip [file jp2c04647_si_002.zip › TripeptideConformations/ASN_THR_HIP_new.csv]

0.00000000 -75.5014 -3.1422 -58.4587 112.5809 -77.0795 -13.2497 53.5315 -73.4999 152.4401 -60.8324 100.1413
0.06854530 -78.0978 -5.3150 -58.6553 113.0330 -76.5368 -13.5040 56.9444 -147.9810 164.3904 58.1502 -83.2498
0.17778480 -76.2996 -2.3581 -59.1630 -62.6257 -77.1791 -13.1460 53.5185 -73.4241 152.4862 -60.8719 100.2575
0.21987160 -74.8525 -7.0393 -58.8990 111.9199 -85.8781 -4.0789 54.6146 -66.5326 157.1588 73.6142 -96.3229
0.24928630 -79.3620 -4.2453 -59.4190 -62.6799 -76.5497 -13.4227 56.9107 -148.0414 164.2209 58.1606 -83.2154
0.29651820 -76.4039 -5.0695 -59.5746 -62.4445 -84.8262 -4.0674 54.5231 -66.2276 157.1890 72.1331 -97.0734
0.67776090 -72.9673 -12.5410 -170.8944 -115.5177 -74.9262 -13.5716 57.1463 -147.7484 164.9413 57.9318 -83.5916
0.79070500 -72.5022 -8.1411 -168.3993 60.4917 -75.6661 -13.0646 53.5970 -73.3431 152.2242 -61.1237 100.1088
0.84138090 -71.4437 -13.0295 -169.9244 61.3909 -84.2771 -2.1912 54.7155 -65.2627 156.8115 73.7073 -96.3501
0.88061860 -76.2978 -3.0376 -62.1863 -16.5648 -76.9702 -13.1314 53.5432 -73.4476 152.4644 -60.8795 100.2159
0.95360220 -79.0263 -5.1395 -62.3543 -16.9785 -76.3913 -13.4237 56.9448 -148.0015 164.3236 58.1243 -83.2641
0.99605440 -76.3159 -5.7164 -62.4507 -17.8930 -84.5466 -3.9848 54.5438 -66.1263 157.1538 72.2674 -96.9833
1.03924140 -67.6088 -11.8465 -59.3269 111.9775 -75.2308 -12.3216 54.8983 -119.0455 158.7108 -69.0061 75.6102
1.11822130 -74.0084 -3.2826 70.2674 -74.2877 -78.5909 -12.5691 53.6767 -73.6677 152.6034 -60.9015 99.8538
1.15627210 -68.7162 -17.7317 -59.7527 112.1853 -83.1532 -14.1307 58.6715 -78.1570 153.7211 -60.4270 11.1070
1.17646180 -76.8934 -30.6248 -175.0431 -111.4348 -115.1893 -8.5004 58.5794 -152.7752 158.8539 57.5998 -85.5447
1.22328260 -67.5389 -12.6495 -59.3644 111.8644 -77.0622 -12.3433 52.7893 -102.1821 156.3888 -59.0194 -83.4987
1.24401550 -73.7691 -6.5704 70.2118 -73.9189 -88.1414 -2.9985 54.8930 -66.4469 157.2501 72.7436 -96.4291
1.33338230 -74.8421 -9.0019 -59.0250 111.9292 -88.4846 1.5790 54.5680 -67.2049 157.6318 71.3901 -98.0160
1.37157040 -76.2206 -1.6866 -145.1798 125.1510 -77.1543 -13.5177 53.4103 -73.6383 152.4813 -60.7715 99.9924
1.39932460 -76.5351 -3.1127 -59.2225 -62.6227 -78.3445 -10.7023 52.8827 -74.5744 152.9641 -61.1432 101.0396
1.42158310 -78.3329 -29.7953 -173.3363 63.4831 -112.7367 -9.4172 58.8071 -152.7101 158.6054 58.0251 -85.1490
1.44752200 -64.4321 -17.3580 -172.3172 -113.9704 -74.4110 -11.8934 55.0065 -118.1119 158.6704 -69.3749 74.8254
1.47834930 -65.4134 -22.7353 -173.5477 -112.7689 -81.9649 -14.0240 58.8012 -78.4909 153.7029 -60.3012 11.4627
1.51833390 -68.4930 -14.9830 -59.5303 112.1478 -82.3524 -10.8168 54.2253 -70.8301 147.5903 -173.0181 79.5074
1.54045450 -75.7140 1.0834 70.1093 -4.6212 -78.5294 -13.4440 53.5986 -74.2880 152.7241 -60.7071 99.3764
1.56076550 -75.9773 -5.1446 -146.1726 125.9259 -85.1363 -4.5075 54.4493 -66.4898 157.2109 72.6130 -96.8363
1.59659920 -64.6557 -16.9261 -171.1389 62.7676 -74.4164 -11.9671 54.9819 -118.1321 158.6646 -69.3157 74.8897
1.62384570 -79.6062 0.5372 69.8083 -4.8781 -77.6728 -13.5321 56.9668 -148.3117 163.9700 58.4591 -82.7095
1.67559090 -73.4911 -6.4332 65.2693 69.1891 -84.8082 -4.6656 54.6913 -66.3930 157.1769 72.7902 -96.3015
1.70659720 -68.4574 -20.2000 -172.8755 -113.4613 -81.6082 -11.6822 55.1558 -75.0707 153.8472 -56.3334 160.3864
1.73281440 -68.9039 -14.5853 -60.1834 -62.8361 -82.3236 -10.6773 54.2034 -70.8573 148.5437 -173.2275 -106.8213
1.76124290 -72.3598 -5.7380 -59.9489 -62.3281 -74.2301 -3.6873 53.9895 -54.2482 147.2321 54.6958 27.3578
1.83195970 -70.0242 132.6294 -175.0865 -70.0885 50.6366 47.3294 -44.2024 -73.7363 158.8861 61.7874 -101.3016
1.85287130 -70.4363 -17.5934 -172.2837 -113.6486 -88.9628 5.9136 55.1721 -66.0097 157.3051 71.7306 -98.0220
1.87998190 -65.1321 -20.8888 -173.0424 -113.2380 -82.1800 -9.5192 54.4175 -70.9106 147.5951 -172.6240 79.4593
1.90300540 -72.1578 -10.1562 -170.1728 -116.1287 -76.8072 -10.3806 52.8983 -74.1356 152.6025 -61.4485 101.1409
1.92666290 -126.8835 11.2043 -60.3669 -69.9227 -81.1061 -14.7412 53.8670 -72.3206 152.9538 51.2971 79.6971
1.98980530 -126.1794 8.1560 -58.8985 110.9037 -82.2852 -14.5038 53.9121 -73.3335 153.5712 52.4437 81.1429
2.02111560 -65.3168 -20.4661 -171.9312 63.3575 -82.0027 -9.6615 54.3941 -70.8315 147.5969 -172.6799 79.4636
2.04320570 -68.9929 -17.9546 -63.5481 -13.0872 -82.8485 -14.1397 58.6821 -78.1577 153.7282 -60.3980 11.1329
2.06800410 -133.7212 157.0529 -63.0747 -72.5728 -62.9750 129.5180 -51.9272 -150.5775 162.1835 61.4636 -86.4897
2.09424570 -76.4105 155.9759 -59.0842 113.3112 -62.7805 129.1327 -51.8269 -150.5466 162.2139 61.6693 -86.7083
2.13750100 -73.5149 -14.4189 -171.3861 -115.0194 -78.4740 -8.3124 54.5896 -140.5418 163.0979 58.7421 89.2877
2.19419200 -78.3587 -5.6077 -59.5793 -62.7265 -77.4117 -10.8058 53.8493 -142.4064 149.8454 53.8200 31.4019
2.22755720 -65.8636 122.5090 -178.3515 -2.5523 51.8616 46.8153 -44.6622 -72.1021 158.9263 64.1672 -98.0631
2.25666780 -74.9884 154.4043 -59.0831 112.2413 58.3012 26.3403 65.5700 -68.6295 157.7704 63.7058 -105.6267
2.32272290 -64.9675 -11.8471 -169.7530 61.6170 -73.5210 -7.4398 54.1385 -137.7321 162.9496 86.2361 -44.4952
2.32412030 -68.4442 -16.5556 70.4195 -72.1286 -85.6019 -13.2124 58.7096 -77.7285 153.8500 -60.0523 8.3337
2.35424960 -74.1144 -7.6902 70.1959 -73.7951 -90.1230 2.0012 54.9354 -67.3635 157.7538 70.5001 -98.0690
2.38589670 -81.0636 -4.6531 -74.3789 -125.2875 -85.0575 -2.6101 54.4629 -66.0663 157.1629 71.4095 -98.6875
2.41235000 -68.7939 -15.2542 -63.3180 -13.4857 -82.2245 -10.5762 54.2393 -70.8805 148.5539 -173.1661 -106.8365
2.44815770 -67.8533 -13.3663 -59.4021 111.8363 -78.6293 -8.4003 53.5052 -109.9033 157.7424 -55.4511 -72.3867
2.48200090 -71.4869 -11.0713 70.4524 -73.2559 -81.7160 -15.3942 54.2444 -79.9517 155.1168 -54.8436 -51.1591
2.53517370 -76.1666 155.4585 -59.1106 113.1865 -65.0511 128.7504 48.4398 -150.5562 162.3867 61.9888 -86.5397
2.55852830 -68.8965 -17.4122 -149.5984 130.1757 -83.2622 -14.1722 58.6034 -78.1014 153.7118 -60.4705 10.9932
2.60467370 -67.9109 -12.4423 -147.6912 128.6212 -76.8179 -12.3963 52.6839 -102.5500 156.3940 -58.9781 -83.4837
2.65565730 -68.2278 -12.9403 -60.0192 -62.8401 -78.5164 -8.4375 53.4791 -109.8163 157.6931 -55.4514 -72.3986
2.68190400 -67.8318 -14.0697 70.4517 -73.1880 -84.2614 -10.3441 54.6122 -70.8088 147.6842 -173.2092 79.5070
2.71917830 -144.9811 164.4454 70.7511 74.5540 53.5218 17.2739 60.8065 -140.0139 155.9279 -64.1381 86.5543
2.74528060 -68.8627 -5.9965 69.3718 -4.3384 -76.1092 -12.7805 54.9429 -120.8277 158.6916 -68.3870 76.8897
2.78063680 -68.4835 -16.0883 -59.5999 112.1252 -84.2020 -7.4897 53.6326 -70.9846 148.7465 -173.3793 -106.8251
2.80726020 -67.1555 -5.9967 70.1410 -75.3201 -76.9543 -6.6247 54.2207 -137.2629 163.0678 86.7788 -48.3451
2.82924290 -68.2022 -5.1758 89.7073 121.2814 -76.6909 -14.0405 53.5113 -75.7461 152.6261 -61.0299 96.5622
2.86314320 -74.3734 -5.4193 -59.3208 -62.6323 -68.7735 -23.3276 -45.6446 -69.0158 150.5336 -58.8072 102.0293
2.88935400 -130.6643 14.4798 -164.3237 53.8059 -80.4406 -15.0339 53.8125 -70.4080 151.8150 49.7747 76.4210
2.91456660 -74.9755 147.2372 -177.5159 -103.9504 -131.5556 130.6432 -56.1536 -148.9325 161.3833 57.4396 -101.0209
2.94007770 -72.4825 158.3937 63.2823 -87.8764 -64.5685 140.7713 50.0566 -155.4658 161.6939 57.0524 -90.0173
2.96230880 -68.0798 -8.2665 89.6886 118.0095 -76.0501 -14.5494 57.1734 -147.7355 165.4100 58.5576 -82.7486
2.98416870 -129.4250 4.1776 -166.5146 -119.1249 -82.6457 -13.4747 53.8804 -72.0417 153.3800 52.7380 80.4379
3.02632150 -63.2816 -28.1740 -175.3914 -110.1663 -121.9763 125.4522 -57.1128 -150.3838 161.2187 56.2568 -102.0692
3.04895290 -68.7066 -5.8020 -145.9443 126.3574 -75.0648 -7.5631 53.9741 -137.1395 163.0962 86.7107 -47.6395
3.07831040 -68.9887 -7.2065 89.7244 116.5071 -83.5602 -7.0112 54.5382 -66.6170 157.1114 74.4403 -94.4530
3.10936360 -130.1501 16.3073 -145.8542 121.1692 -80.5305 -16.1203 53.7234 -72.5459 153.0344 51.3774 79.9313
3.13922550 -66.3925 -6.9547 64.8786 67.4286 -75.6948 -7.0468 54.1667 -137.7201 163.0705 86.3462 -47.2844
3.17232670 -72.8885 -6.7515 -58.8695 111.6294 -71.6393 -21.2167 -44.0456 -66.3952 156.2611 78.2791 -91.7346
3.19589910 -68.7436 -14.3105 -59.4720 111.5257 -84.1888 -3.4316 54.6679 -62.9026 156.6501 83.3947 120.6808
3.23383910 -143.9068 150.9612 -173.1598 -120.0986 -66.9001 136.6784 49.6590 -153.9410 161.9323 58.6422 -88.5135
3.25594230 -68.7327 -1.6061 70.0444 -3.8236 -76.6847 -7.5099 54.1827 -137.3838 163.1580 86.5240 -49.8334
3.29645530 -127.8963 5.7994 72.3958 -66.4263 -83.4822 -13.0382 54.0407 -71.7772 153.2122 51.9198 79.7965
3.35624250 -130.3408 11.7505 65.9907 -98.1976 -83.2767 -14.1939 53.9088 -72.2058 153.2247 51.6698 79.7871
3.39938880 -77.9419 -6.3722 -59.6287 -62.7163 -78.1958 -8.4370 52.6416 -143.8834 150.0443 53.7602 30.5552
3.44044630 -78.0619 148.7981 -60.3025 -63.0314 52.5357 42.4670 -39.1550 -75.1186 158.6214 59.0503 -106.4462
3.47200610 -72.9703 -17.1137 -75.4867 -139.0853 -82.6354 -13.6540 58.3537 -77.6682 153.7640 -60.6531 9.3656
3.51162260 -129.9813 3.8595 62.9653 68.1066 -83.0221 -12.4193 53.9948 -70.8680 152.9389 51.9233 79.0952
3.54685720 -65.5274 -19.9224 -172.8898 -112.8636 -79.0177 -3.0753 54.5546 -61.9385 158.0751 74.4899 156.0826
3.60168840 -66.5032 -17.8882 -171.2916 62.4814 -77.9462 -3.3922 54.4374 -61.4536 158.2110 71.7388 161.8722
3.64241290 -65.4759 -19.7913 -171.8459 62.9452 -81.5704 -3.1852 54.6945 -62.4634 156.8094 82.6272 126.6665
3.68419000 -133.4895 156.1783 -63.0571 -72.5138 61.0893 9.3420 68.9186 -139.1779 156.6528 -59.3486 -68.4725
3.71294500 -70.7862 151.8128 -59.1523 112.0078 49.0852 33.5152 59.8819 -70.4327 158.2413 63.5127 -103.9015
3.74045170 -74.1705 -3.6790 -59.1373 -62.5925 -69.0548 -22.3429 -167.5169 -74.9054 152.2184 -56.6848 101.9602
3.76555290 -68.8540 -13.6017 -171.2151 -114.8866 -70.5643 -20.3976 -43.2582 -65.9176 155.9029 79.8536 -90.9746
3.79954910 -69.7916 -12.0019 -169.5661 61.3252 -70.5962 -19.9016 -43.1452 -65.4321 155.9443 78.6418 -91.7481
3.82022940 -68.2405 140.9676 -174.3597 52.5314 47.3109 36.9251 56.5213 -68.1943 157.9413 65.8156 -100.7729
3.84422680 -75.3818 157.9919 65.4782 74.4406 58.0257 25.6006 65.8004 -68.8740 157.7313 62.8371 -106.6392
3.87500550 -67.1296 155.2123 60.8097 -97.5189 48.8172 37.7695 55.8263 -77.3382 159.3181 60.3231 -105.4458
3.89803550 -74.4254 148.1636 -59.3914 112.2457 55.0445 38.9726 -35.8092 -74.4250 158.6502 60.1501 -105.6203
3.92220000 -73.5249 161.0203 63.8175 -88.1608 -75.1702 159.7078 52.9782 -130.5125 156.2804 -61.9927 -91.7990
3.94706000 -74.1867 -5.5765 -62.4728 -16.8846 -71.2384 -20.4184 -43.6771 -65.6057 156.2104 76.8608 -92.6659
3.98989300 -73.4555 -4.4471 -58.5003 112.1127 -69.1227 -22.0015 -168.5095 -75.2442 152.2714 -56.7749 101.8234
4.05211240 -133.9335 156.9452 -63.0673 -72.6038 -73.9720 151.2989 52.1505 -149.2862 160.5741 59.3572 91.7189
4.07428390 -76.6079 159.5203 -147.9122 -52.0765 58.7849 24.8785 66.2051 -69.1808 157.7616 62.3268 -107.1572
4.10058610 -144.7507 157.5400 -162.9884 12.1518 -81.0953 155.8449 54.3082 -137.7814 157.0473 -58.7688 -77.6997
4.12886540 -133.3982 156.9596 -61.3831 109.2479 -74.1091 151.2343 52.0506 -149.2901 160.5910 59.3833 91.7245
4.15179750 -72.8331 -18.8698 -171.2831 63.3523 -82.7878 56.1591 -41.1742 -138.4705 156.2142 -64.8396 107.3877
4.17586890 -74.1754 -3.7145 -59.1464 -62.5996 -69.2223 -21.9154 -168.4970 -75.1714 152.3255 -56.8002 101.8896
4.20867690 -76.0167 153.9663 63.4870 80.8742 -132.6806 154.7770 55.6030 -139.3581 157.2191 -56.1767 -81.4481
4.23092580 -133.8575 156.9105 -63.0177 -72.6323 -76.9611 156.1537 52.1547 -72.0578 148.8480 -174.1847 -106.6705
4.25422380 -143.4301 156.1623 68.4080 100.3793 -146.9566 156.2248 -169.8609 -139.6875 155.1756 -54.5878 -80.3955
4.27532840 -68.6076 -12.8643 70.3813 -73.1375 -80.4299 -3.8399 54.5825 -61.6793 158.4703 70.5246 164.0843
4.30016390 -76.2142 -8.0599 -59.7112 -62.3852 -86.7830 2.9592 -166.3140 -67.4192 157.6323 69.8165 -99.1466
4.32190390 -77.4388 154.6153 -60.4936 -63.0480 -77.0366 156.1758 52.1780 -72.0478 148.8552 -174.1804 -106.6716
4.36350810 -131.8088 168.8494 -62.1857 -71.0538 61.1709 23.1401 67.2819 -69.8522 153.6427 -58.1813 153.7756
4.39876700 -69.3653 -11.5762 -59.8571 -62.8067 -68.5186 -27.0537 -46.3656 -85.4206 154.5555 -55.7282 -69.1748
4.42545220 -64.3639 -11.1571 88.4545 115.3380 -74.6544 -3.9822 54.1997 -54.2930 147.4709 55.3550 25.6579
4.46210330 -66.1630 -12.0527 -59.3188 111.6965 -65.2658 -22.7976 -46.5317 -119.2255 160.3813 -52.9437 118.0877
4.49580080 -77.1895 2.0781 -58.7856 -62.3679 -81.6314 -18.1518 -58.3367 -66.2368 156.2177 79.5264 -91.4428
4.51724810 -74.6582 -4.0739 -145.4006 125.9688 -69.3611 -22.8367 -44.4991 -69.7849 150.7924 -58.8942 101.7648
4.54990260 -70.7736 -10.8997 -170.2538 -115.7472 -73.7898 -10.0561 -166.0578 -82.5751 153.7734 -58.5104 101.3708
4.58125820 -95.4070 -0.2900 68.1946 -4.8583 54.2430 44.2504 -38.8811 -68.3827 158.1527 64.7301 -95.6318
4.62245010 -68.7395 -11.2040 65.4818 69.2921 -78.8764 -4.6717 54.3534 -61.4464 158.4882 69.2709 166.6064
4.65403030 -65.1068 -20.3368 -172.7344 -113.4210 -70.5512 -24.4725 -46.6754 -72.1158 146.4715 -173.3017 79.8278
4.68710410 -143.2910 150.8676 -173.6164 49.5417 -74.2348 150.8736 52.7455 -149.1534 160.6008 59.4639 91.7042
4.71167910 -64.8514 121.7888 -178.6051 -2.5609 51.5030 49.5954 -44.9027 -67.1607 156.9084 69.1939 90.0071
4.73563090 -70.5817 -6.6041 -167.2467 56.7817 -65.1488 -13.9562 -40.0414 -52.5984 146.8664 56.1135 25.1943
4.75670790 -70.2183 -17.6291 -172.1687 -113.4501 -86.3482 4.6852 -166.1771 -66.1989 157.1730 72.2422 -97.9604
4.78848960 -65.1784 -20.3507 -171.8479 63.5759 -70.8395 -24.2784 -46.7605 -72.2281 147.5180 -173.4718 -106.5574
4.81305360 -71.2946 -15.6631 -170.4216 61.9248 -85.3014 4.0982 -166.1685 -66.2027 157.2578 71.1684 -98.4188
4.83995510 -72.2096 -4.9519 65.6458 69.7565 -70.2047 -21.9614 -43.0663 -66.1865 156.2986 76.8399 -92.1498
4.86205220 -71.7575 -5.5846 69.2720 -4.4571 -78.5091 -5.4262 54.2462 -61.1098 158.7591 65.7579 173.2979
4.88577860 -73.2304 -3.0571 69.7998 -75.4346 -72.7334 -20.5514 -43.0045 -66.4955 156.5033 76.7713 -92.5289
4.90766610 -65.3919 -17.1623 -171.9368 -114.0663 -69.6435 -23.6392 -166.8659 -86.6871 154.5699 -56.2765 -67.8013
4.92940080 -74.4025 -9.2752 -59.0000 112.7429 -67.9266 -22.6202 -45.3673 -128.9215 160.0337 55.4765 80.4679
4.95467870 -73.0579 -8.9721 -58.9899 112.5684 -67.9360 -22.5882 -45.2176 -125.6730 163.1736 60.0733 -101.8703
4.98659540 -73.2335 159.4141 64.3343 -86.9137 -66.9801 141.6795 -52.4002 -145.1726 161.2517 63.4018 93.4172
5.01303670 -68.8520 -13.6051 -59.9847 -62.7688 -80.0761 -5.3079 -165.5461 -107.2431 156.9869 -56.2147 -69.1905
5.03666300 -74.7521 -3.8161 -59.3514 -62.3755 -74.9254 -16.5805 -166.3235 -66.3820 156.5353 76.7450 -93.5444
5.06381250 -72.8182 -19.4503 -60.4305 -62.7073 -132.9437 129.6843 -55.2837 -151.6679 159.3447 55.7154 86.8215
5.09557230 -59.6680 122.4970 -60.8775 110.3950 -138.9680 140.2301 -55.6382 -143.9534 152.4827 -173.9188 -107.8756
5.12113180 -143.4759 150.9801 -175.2601 50.1631 -65.9710 137.0884 -50.0872 -69.6716 147.3224 -173.9935 79.8596
5.14188400 -65.0337 -19.9363 -172.6667 -113.4058 -71.2199 -23.2806 -44.8394 -72.4361 147.6766 -173.2026 -106.6280
5.16201130 -69.0067 -15.1424 -63.2327 -13.5042 -71.1457 -25.0861 -47.2114 -72.1187 147.5280 -173.8685 -106.5318
5.18767230 -125.7572 171.0699 -59.2279 112.9083 50.4883 49.6765 58.3256 -125.1031 154.9199 52.3284 69.4676
5.21413200 -72.5516 -3.4204 70.6131 -73.2581 -69.8774 -21.9342 -168.6147 -75.4290 152.4358 -56.8289 101.4959
5.26410230 -71.2665 140.0178 -175.9388 49.8276 54.6314 35.4841 59.5215 -64.0283 156.1345 71.7335 93.0467
5.28549730 -74.3124 152.5008 64.7515 77.8339 52.7267 41.5909 -39.6217 -77.4683 158.8802 58.5485 -106.8569
5.30749280 -67.8775 147.4523 52.0492 -135.1584 49.1853 38.3061 60.7538 -73.1181 158.8576 62.1002 -103.7486
5.33328030 -66.8304 -14.0200 -170.8885 -115.0207 -73.1439 -25.0242 -60.8298 -87.3447 155.9132 -55.7533 -70.5646
5.36686780 -74.6748 -1.0275 70.0880 -3.9335 -77.6901 -8.9502 -166.5260 -84.7943 154.4570 -58.1907 101.0307
5.39036830 -79.0581 158.5923 73.7904 -62.0488 55.2065 37.2637 -34.4645 -76.2304 158.5385 57.8189 -109.2664
5.41273440 -127.4493 20.5234 -163.2342 51.4613 -71.0739 -24.0164 -45.9533 -62.4047 146.8054 48.1335 63.9732
5.43705910 -74.1686 -6.8770 -58.7796 112.4308 -68.4441 -20.4932 -165.9293 -140.9670 149.2032 51.8881 32.6045
5.46188000 -68.5104 -15.1434 -171.5570 -114.7745 -66.8065 -22.1960 -44.8160 -126.4430 163.5461 60.0918 -102.8377
5.48247920 -73.3452 -1.1390 70.1249 -3.8290 -70.7723 -21.7322 -168.7071 -75.6092 152.5451 -56.8592 101.3459
5.52484050 -83.1909 -2.9127 -166.4159 56.9498 -78.8068 72.9410 -47.8137 -145.5778 149.3136 52.3427 36.8079
5.55312530 -70.0433 -14.8862 -170.4030 62.2388 -66.8615 -22.3625 -45.1217 -129.2080 160.1756 55.4935 80.0433
5.57817620 -68.7502 -14.6591 -170.3201 62.2388 -66.9257 -22.1814 -44.9264 -126.3900 163.5225 60.1429 -102.7754
5.59832080 -67.8708 -6.2975 90.0409 122.3170 -68.7788 -23.9153 -45.4750 -70.7374 150.7449 -59.2880 99.3044
5.63297310 -70.4667 -6.6307 65.7157 69.3371 -64.2173 -25.5764 -46.9844 -129.3358 159.4050 -54.4689 -65.8835
5.66518490 -68.7235 -11.7147 69.7842 -74.8782 -71.3074 -25.9295 -47.6026 -72.1887 146.6221 -173.9308 79.8455
5.69303090 -68.3781 -17.2041 -171.6614 -114.2777 -79.3872 -22.0305 -58.8819 -72.3917 147.7097 -172.7673 79.5073
5.72681500 -68.2993 -13.6130 -60.0296 -62.8238 -73.7019 -21.0586 -166.8165 -72.4886 147.2031 -173.0764 79.6553
5.77315650 -76.8199 152.5084 -60.2997 -63.0461 53.0583 42.0526 -39.4712 -68.1013 146.6888 52.3850 39.5131
5.80610250 -78.2416 -6.5454 -59.5412 -62.6422 -75.8613 -8.6323 -165.6546 -148.1812 149.4227 50.6339 35.5439
5.82754990 -67.4395 -8.0591 -59.5719 -62.8726 -75.8135 -2.9504 -166.1693 -139.6055 162.8369 87.3516 -49.0040
5.85176920 -70.4559 -4.5412 69.6198 -4.7702 -67.1351 -29.6352 -49.2050 -85.0928 154.3618 -55.6187 -69.7533
5.88171210 -74.6920 -3.4649 -145.4923 125.4599 -75.0496 -17.2482 -165.1979 -66.7876 156.5508 77.1684 -93.2723
5.91044420 -70.4126 -7.4975 -167.4746 57.0972 -71.8324 -1.8614 -166.4971 -55.0130 147.4212 54.0417 27.1575
5.93241270 -64.6771 -19.4870 -172.5737 -113.4479 -72.9441 -20.5867 -166.4966 -72.7493 147.1285 -172.6358 79.6558
5.96618770 -80.5421 4.3147 70.2733 -4.8025 -64.4157 -29.3761 -46.9810 -129.9537 157.6908 -55.2418 118.0428
6.00177570 -71.1353 -6.3210 64.5019 66.5834 -75.6558 -16.7060 -165.0788 -66.6153 156.4491 77.8269 -92.4873
6.03395470 -70.2604 -13.7828 -169.9991 61.8397 -67.4014 -21.5566 -44.2446 -130.4660 160.7429 55.6602 80.5962
6.06344600 -69.4686 -7.2641 69.3666 -3.9995 -72.7820 -24.1131 -167.5463 -85.2524 154.9730 -56.0354 -66.8698
6.10221110 -72.1616 146.8175 -174.2414 -118.3477 -66.7771 136.5987 -47.6858 -70.2429 148.4462 -174.0793 -106.6136
6.12236210 -68.4114 -10.5472 66.3285 70.8044 -69.4193 -26.7168 -46.8277 -72.5563 146.3476 -173.9546 79.9132
6.14418300 -63.5018 -14.5552 -171.4915 -114.4825 -73.8662 -3.3751 -165.9912 -140.2623 162.7750 86.5478 -45.0910
6.16616960 -68.6510 -10.3400 70.8785 -72.2955 -71.9556 -23.6036 -168.2338 -85.5805 154.9704 -56.0652 -66.8337
6.19951440 -76.1134 -10.5435 -59.0367 112.6995 -81.0133 -3.5450 -165.6217 -139.2011 163.5269 58.3393 -107.1173
6.22520450 -72.3914 -13.6105 -171.1316 -114.9651 -73.4269 -9.2757 -165.5584 -147.9048 149.1621 51.3691 34.2177
6.24720460 -72.4429 -6.1051 69.8905 -75.5698 -67.7266 -23.0937 -45.3352 -125.4333 163.0887 60.5483 -101.0112
6.27252530 -69.0275 -12.1417 -60.0261 -62.7027 -70.2628 -14.9206 -40.8864 -61.1668 158.1491 70.7515 165.8811
6.29876070 -72.3122 -7.1539 65.8365 69.8270 -65.1116 -24.1790 -44.9787 -136.2911 149.2646 52.9234 31.9297
6.32069530 -125.4465 6.4479 -58.7815 110.9965 -84.3330 -6.2196 -165.5550 -79.4001 153.9923 51.1642 79.8700
6.36496630 -74.9418 162.2782 -148.0100 -56.4054 58.4687 25.6205 65.9959 -63.6209 147.1977 54.1369 34.4324
6.39095280 -76.7362 -3.3202 -59.1549 -62.6373 -76.6528 -20.1932 -59.5484 -124.7886 164.6722 60.0327 -103.2330
6.41456260 -70.3924 -5.8221 69.9657 -75.2579 -68.3109 -13.8444 -40.4581 -54.4524 146.9808 56.0169 26.2880
6.44929380 -69.4523 156.2666 60.2262 -97.5094 48.2596 41.2958 56.2465 -71.7819 156.9463 62.9482 84.0166
6.48500790 -135.0541 162.6531 -170.4725 -124.6099 57.8078 61.6814 -44.8157 -139.1523 155.8149 52.3738 71.4302
6.51006980 -64.4766 -15.3003 -170.8705 -112.3400 -67.5421 -10.4423 -163.7432 -53.7657 147.8246 57.7679 21.0486
6.53407590 -69.7587 -6.7932 -167.1335 56.9053 -66.3708 -11.8172 -165.7910 -52.3327 147.0484 56.3565 24.7121
6.55938370 -72.6202 150.8724 -59.1835 112.1088 48.7436 37.3012 -162.2065 -71.7519 157.9976 62.0435 -104.9749
6.57960100 -144.0149 158.7814 64.0738 80.5679 -80.8606 142.0186 49.4421 -70.8346 150.2956 -173.8439 -107.0370
6.60392540 -65.0970 -17.7881 -171.2076 62.5250 -69.8770 -13.9889 -40.0253 -61.2333 157.9009 73.2683 161.1362
6.65520790 -72.5410 -6.7816 65.8451 69.8292 -66.1614 -23.5200 -44.6873 -129.4221 160.5077 56.8260 82.4450
6.69256690 -72.3891 -5.7698 70.0655 -75.0612 -68.5287 -21.9566 -43.8507 -127.0706 163.5015 60.4844 -100.9753
6.71721150 -68.0835 -14.4551 -171.3381 -114.8499 -69.2923 -18.8689 -165.4609 -127.4646 164.1463 59.9684 -107.5414
6.73782330 -143.7019 160.9018 69.3298 -78.2821 -150.2203 161.0397 -168.6903 -135.1361 154.1119 -59.2345 -59.3605
6.76318280 -67.5944 -6.5688 89.5547 120.3250 -75.4898 -10.4032 -166.2021 -85.1431 154.0929 -58.5707 98.8000
6.78938220 -74.2613 -0.9952 70.2263 -3.2135 -69.9582 -13.5830 -38.0180 -55.2925 146.5307 54.6839 29.5789
6.81913530 -67.5124 -12.5202 70.9460 -71.8085 -74.5833 -21.1827 -167.0204 -72.6013 147.3229 -173.1757 79.6474
6.86143380 -141.5149 157.3494 -163.3115 8.9973 58.0965 30.4237 -34.6386 -139.9429 156.1244 -64.6012 -65.4835
6.88227180 -75.9846 -6.5548 71.0021 -71.4105 -76.6427 -8.7303 -165.6884 -148.4342 149.5100 50.6245 35.2713
6.93087770 -65.3841 -6.5961 70.5690 -74.1102 -67.3774 -17.3408 -165.9732 -133.0482 163.2802 86.0895 -43.8485
6.95641160 -69.2619 -9.1763 70.8490 -72.0087 -76.1662 0.2929 -166.6079 -56.3827 147.4508 54.1184 28.3121
6.97844990 -140.5350 151.5104 49.8317 -132.1940 60.0558 19.4436 -29.3998 -152.6858 162.5361 70.4736 -81.8826
7.00265840 -66.1034 155.7031 87.4239 129.1498 49.4200 31.9381 61.0490 -70.7204 158.1929 62.8303 -104.3371
7.03194070 -69.8888 138.4491 -59.9971 111.9110 63.5079 -44.1682 -48.5558 -147.9373 146.0341 -175.8304 -106.7305
7.05696990 -141.4095 151.5177 47.5195 -135.9035 61.4360 12.8784 70.3994 -72.0902 146.8448 49.6001 39.6239
7.07739770 -68.6836 -16.6583 -148.8672 129.8405 -86.3079 -3.5411 -166.2418 -71.6088 148.9322 -173.3324 -106.8680
7.10014110 -66.6234 -12.4734 64.7451 67.4525 -74.7983 -20.8856 -166.9504 -72.8714 148.2736 -173.1997 -106.6938
7.12530860 -128.2595 6.6333 -165.9801 -119.4917 -76.4603 -21.3358 -166.3324 -69.1172 152.5701 53.9655 80.6078
7.16587670 -64.2748 -7.8836 64.6432 66.0930 -66.7831 -17.3478 -166.0063 -133.7951 163.2411 85.4861 -42.5427
7.19036920 -74.0942 -8.0001 64.7969 67.1628 -75.9391 -8.9073 -165.7841 -148.5543 149.4508 50.8561 34.5785
7.22524030 -63.2731 -13.3368 87.8811 114.3886 -71.0169 -23.7959 -166.9772 -87.0098 154.8591 -56.4405 -68.1401
7.25162600 -73.2820 151.7139 -60.5372 -62.9243 48.9529 36.3256 -162.4858 -71.2765 158.0220 62.2427 -105.0733
7.27574150 -68.3747 -13.7224 -169.9110 61.9119 -69.3636 -18.6912 -166.6202 -127.6320 164.1418 60.0706 -107.4666
7.32790400 -128.0858 1.7086 -166.8184 -118.4516 -84.3662 -5.6836 -165.5114 -77.1408 153.6789 51.3329 78.8734
7.36309650 -71.0432 148.2641 51.6395 -139.5566 -65.7803 138.7975 -49.6501 -69.8627 148.5320 -174.1308 -106.6012
7.40403900 -70.7699 147.5986 51.5007 -139.1432 -72.4471 150.1683 49.2167 -70.4480 150.5817 -173.8512 -107.0739
7.44379870 -72.5673 -25.0789 -60.7992 -62.6501 -80.1467 -50.8612 163.6298 -160.7123 156.3361 56.9171 -87.7710
7.47599900 -67.6839 -13.6207 -59.3519 110.5920 -73.2706 -12.4426 -163.9602 -61.9495 158.0077 74.7704 157.7698
7.50465130 -68.8253 -13.1136 -148.1427 128.4055 -70.4282 -14.2469 -40.2255 -60.9676 158.1214 70.5061 166.2821
7.52562500 -75.9719 157.4179 64.8379 75.8158 -73.0418 134.4645 -48.3569 -70.4189 148.3870 -174.0847 -106.6205
7.55322540 -70.6813 -6.7628 -59.4570 -62.6576 -80.8982 -14.5908 -57.6295 -63.3301 157.2856 83.7475 136.5779
7.59136520 -76.2568 -2.6638 -144.9752 125.1769 -76.3794 -20.3672 -59.5878 -124.8658 164.7770 60.1236 -103.1560
7.62942390 -128.1626 167.8027 -61.7875 -70.0391 52.3564 25.5319 -164.8894 -89.0230 152.7131 47.8269 70.5155
7.66977240 -66.2099 157.4046 84.7381 138.4163 -75.0379 150.2576 51.9273 -149.2002 160.6453 59.6315 91.8108
7.72086170 -69.4661 -8.5375 64.7439 66.8125 -70.9361 -18.8911 -165.7742 -127.3130 164.0191 60.0461 -106.6677
7.76243620 -76.1749 160.7229 74.1883 -62.5534 54.9105 41.3968 -36.7393 -71.5626 155.2118 58.3699 78.1883
7.81108240 -134.2695 166.2063 59.4863 71.5371 54.4686 60.9724 -45.3268 -136.8865 154.3255 50.9146 66.5908
7.85016870 -70.8739 149.0286 51.3074 -136.8478 -71.7512 162.5350 -165.0240 -130.6899 153.9732 -61.6247 100.2286
7.87329290 -63.2569 -19.0668 -172.5905 -112.7868 -71.7251 -12.3510 -163.7579 -61.9055 157.6889 76.7297 153.7788
7.90821930 -64.5722 -16.6922 -170.7267 62.1548 -70.9908 -12.2755 -163.8778 -61.1366 157.8063 73.3429 160.6871
7.92969070 -72.1837 -14.0482 -75.2008 -141.3334 -74.3409 -20.9801 -166.7181 -72.4511 148.1753 -173.4384 -106.6542
8.02490410 -74.1028 155.7797 69.7404 -66.3594 49.5654 35.0413 -160.0125 -71.5473 157.8608 61.3239 -106.5164
8.10459480 -132.6794 169.0418 -60.4942 109.7870 50.3738 38.5644 -169.5684 -64.6955 151.7151 -57.9441 126.0851
8.14547000 -73.3921 154.6200 -60.5241 -62.9186 48.6737 34.5935 -168.8433 -64.3988 147.0957 54.5871 34.4576
8.16956180 -135.7276 162.9115 -163.0227 8.9874 51.4839 25.4083 -165.3725 -83.5364 149.4196 46.0166 58.0342
8.21723140 -68.3406 145.8850 -176.1324 51.9436 48.7113 36.0722 -168.7148 -65.8475 156.4901 71.7991 92.5672
8.25021460 -82.6889 -18.0150 70.8310 -68.6644 -88.1244 -22.4472 54.3145 -76.6750 154.0348 -53.6014 -62.8507
8.30343030 -66.3678 -8.6140 89.7143 119.8037 -67.2263 -22.4198 -44.3871 -131.1394 161.8488 57.1883 82.5838
8.36023430 -72.8655 153.6794 -60.5457 -62.9132 48.3115 36.4131 -169.5086 -67.4687 156.6292 68.8321 89.2751
8.40712410 -68.5686 -13.6681 71.0459 -70.8538 -79.9140 0.1363 -166.5226 -62.4875 159.0267 67.0492 170.6061
8.46453260 -66.1589 157.2018 86.3490 133.7062 -74.1915 146.4452 49.0903 -70.6138 150.4276 -173.8887 -107.0233
8.56957240 -141.5352 164.8119 69.8798 84.3170 55.8521 12.8295 -150.6716 -150.1458 162.7067 73.7893 -75.9436
8.59833340 -140.6005 164.9659 63.1176 82.3495 52.5786 21.0827 66.2151 -81.7160 158.2539 50.8725 -113.3209
8.65874760 -61.9490 -12.1600 87.6935 115.4058 -68.3995 -11.9365 -164.2863 -53.7182 147.3013 57.0228 24.0558
8.68047810 -67.8847 -11.0230 70.8779 -71.9193 -73.3680 -12.5285 -164.2306 -61.4808 158.1823 71.6006 163.9228
8.71894520 -141.4399 160.6837 72.4329 -66.3471 52.7809 21.9763 -155.3665 -137.4477 155.7061 -66.3797 89.3913
8.74119160 -61.7261 -9.5028 87.8717 118.0271 -66.6949 -17.4494 -167.1386 -134.1614 163.3257 85.0964 -42.9625
8.78478430 -137.9785 143.7254 47.3312 -134.3060 51.0735 55.3918 -44.9553 -142.6020 162.7582 78.6307 121.6756
8.80624720 -68.8922 -12.1059 -147.6335 127.9788 -72.3820 -11.8823 -163.9249 -60.9216 158.0585 70.9099 165.1947
8.84594480 -70.8586 -6.7899 -145.7330 126.1949 -81.3350 -14.7551 -57.5514 -63.5784 157.3418 84.0046 136.4964
8.90573200 -66.6903 -11.4397 64.7401 67.1094 -73.3904 -12.3757 -164.2502 -61.4217 158.0958 71.9166 163.2120
8.99433180 -63.5714 -10.4902 88.4148 117.1192 -68.9480 -19.7379 -165.8697 -127.3137 164.8340 61.0718 -106.5613
9.05021930 -75.9291 161.1607 67.6120 77.4738 51.2282 30.7297 -157.2586 -70.7495 157.7330 61.4816 -107.5425
9.19051000 -66.3797 157.6228 84.6528 138.6663 -75.8791 158.5039 -165.7163 -69.5407 147.8608 -174.4456 -106.4353
9.22412500 -66.5356 137.1386 -59.9939 111.2639 49.5426 26.3444 -158.9080 -75.4979 148.8400 -173.8483 79.3030
9.27477270 -129.3577 167.4658 -61.9274 -70.4164 53.5859 24.1465 -157.1590 -86.8333 152.1055 47.3774 69.0300
9.41906310 -128.6315 167.5327 -59.7270 111.5680 53.5976 24.1359 -157.1137 -87.4535 152.4171 47.8046 69.8950
9.57368130 -132.6931 163.8595 -62.4888 -71.5361 52.1973 27.0780 -157.7394 -85.0138 158.2848 50.8318 -113.6464
9.68379860 -135.7626 153.1302 -175.8506 -111.5390 52.4837 24.5467 -158.2286 -79.4888 146.6743 48.0481 43.7741
9.73252370 -73.7220 154.1306 -60.5263 -62.9486 48.8100 36.9259 -162.9077 -65.3061 147.0028 54.2424 35.2243
9.76364100 -72.8804 153.8020 -59.1149 112.3936 48.7847 36.9415 -162.8968 -65.2845 146.9996 54.3072 35.1825
9.86148830 -67.8601 140.6804 -169.1774 13.6661 48.3007 39.0545 -163.9561 -63.4900 147.2143 55.3131 32.8317
9.89238430 -73.5882 158.4278 69.8469 -65.2915 49.2261 34.2257 -167.1506 -67.3691 156.4605 68.1509 88.3743
9.93573470 -73.3577 153.3046 -60.5449 -62.9396 48.3161 39.4533 -163.8551 -68.4678 156.4293 66.9449 87.5047
10.14500930 -143.7909 163.9076 70.0287 84.6674 55.7331 11.2935 -149.4962 -139.0047 156.5234 -60.7355 -68.6976
10.28784940 -63.3036 116.1119 -174.8306 5.8204 48.9934 29.3262 -160.4873 -73.1382 160.0854 81.2204 144.6166
10.38964240 -132.7327 164.1340 -60.6087 109.5309 52.5518 25.0433 -157.7086 -85.0180 158.4087 51.6187 -113.1112
10.61336020 -66.5442 145.4481 50.8814 -140.1029 48.1000 35.8630 -169.5067 -63.0177 147.2571 55.4256 32.6909
11.42196090 -75.7441 163.7281 68.1086 76.7344 51.1128 31.6265 -158.0583 -65.3330 147.0279 54.0968 34.9677
14.98325270 -77.5132 -16.6723 70.4776 -0.2221 -127.5978 -50.8878 33.9984 -134.6759 156.3339 40.7825 -115.0167
