# Supplementary material for: Exploiting Sequence-Dependent Rotamer Information in Global Optimization of Proteins
Source: J Phys Chem B. 2022 Oct 18;126(42):8381–90. doi: 10.1021/acs.jpcb.2c04647 (PMC9623586; doi:10.1021/acs.jpcb.2c04647)
Supplement: Supplementary file 2 — jp2c04647_si_002.zip [file jp2c04647_si_002.zip › TripeptideConformations/GLU_GLU_GLN_new.csv]

0.00000000 -74.6180 -10.1152 66.3950 -179.4394 -89.6756 -78.9637 -7.8734 65.7363 179.8071 90.7197 -72.1884 151.0740 -65.4537 176.8941 101.5527
0.04990670 -75.9395 -11.0885 -63.7195 -176.4700 91.7116 -78.4976 -7.5789 65.7933 179.9290 -89.8681 -71.9031 151.0303 -65.3795 177.3875 101.6773
0.22782820 -75.5576 -11.0256 66.6374 -179.1010 91.0146 -83.7004 -5.0105 -62.2602 -175.7444 92.3949 -70.5491 150.7813 -65.6802 177.7251 101.3684
0.38435660 -145.3401 147.4071 -176.8077 58.0999 -93.1685 -129.0797 -13.2638 -64.0243 -175.4027 -88.9588 -77.4686 152.7364 -64.2786 165.6918 102.9274
0.62151870 -73.3058 -9.5793 66.3781 -179.4445 -89.7123 -79.9708 -2.5371 65.8760 179.5634 90.3074 -65.4990 154.8705 69.2852 -175.4552 -96.8597
0.65774560 -75.3183 -11.9448 -61.8605 -63.0286 106.7899 -78.7977 -7.2690 65.8335 179.9594 -89.9507 -71.7701 151.0802 -65.4421 177.2758 101.7492
0.68381220 -74.5145 -10.4328 -63.6908 -176.5003 -88.7076 -79.4182 -2.0109 65.9323 179.6894 90.0623 -65.2216 154.8244 69.2208 -175.9024 -96.8614
0.75951800 -75.6580 -12.0231 -63.6609 -176.0695 -89.3377 -114.6136 4.5233 73.4098 -66.4398 -88.3553 -76.6787 153.5102 -56.5940 -57.6071 -58.9463
0.78144410 -74.0612 -10.3770 66.6505 -179.0778 90.9825 -84.9813 0.7721 -61.4602 -175.6117 92.6578 -65.2977 154.8377 69.1382 -176.2183 -96.5554
0.96646340 -76.4960 -12.1607 -61.7280 -62.8509 107.1684 -82.5963 -5.1565 -62.6460 -175.9496 -88.2024 -70.3205 150.7666 -65.6267 177.9748 101.6563
1.05462700 -83.4833 -9.1710 -63.3835 -175.9659 -89.2628 -118.2280 8.8681 72.7266 -67.5153 -88.3532 -140.7397 162.7558 65.4845 -169.8669 -90.5980
1.07811500 -76.9594 -11.5556 -63.8122 -176.4906 -89.2154 -80.7588 -6.5436 -61.6801 -63.2626 -72.8586 -70.4672 150.6265 -65.4645 177.9739 101.6466
1.12388940 -145.2679 149.8765 -176.3670 57.4624 86.3901 -128.1288 -20.1151 -169.7251 172.8822 -93.9939 -73.7565 151.8805 -63.4647 164.8682 103.2685
1.14444750 -79.7499 -8.0149 63.2751 -85.4060 86.2990 -79.1814 -7.5537 65.5905 178.9078 -89.7790 -72.2893 151.1492 -64.8438 178.5232 100.8295
1.20333760 -71.2024 -19.0816 65.6618 -179.4802 -89.6503 -84.4594 -5.2118 76.7464 -61.2751 -40.9112 -75.3480 152.6397 -60.4506 -60.7659 -50.5674
1.26662500 -74.8788 -12.8074 -62.0219 -63.2383 -75.2450 -115.2579 4.7490 73.2415 -66.4628 92.2198 -76.8809 153.6015 -56.5760 -57.6418 -58.7309
1.29077850 -72.3121 -13.0307 -63.8519 -176.0772 90.9761 -111.6719 9.5601 71.7472 -67.5236 -88.8171 -123.1521 159.9167 -70.8258 166.9209 83.3150
1.31840400 -75.0262 -8.4863 66.5508 -179.3777 90.7062 -75.2467 -16.5176 -168.4152 172.5033 86.0224 -67.6382 149.2053 -64.2369 176.1802 102.7851
1.37070300 -145.4422 139.1181 -174.4662 177.8874 -94.3555 -80.8543 126.5882 -173.6589 176.4534 -91.4291 -136.4248 154.9071 -64.6357 -176.7608 -6.6363
1.40063710 -80.6656 -9.0467 62.9142 -85.9762 86.0691 -83.8268 -4.6965 -62.2578 -174.6281 -85.7722 -70.6207 150.8290 -65.0965 179.3124 100.8223
1.47204430 -72.5501 -12.6360 66.5103 -179.1620 90.9612 -116.4653 9.6717 50.7846 62.7291 85.1652 -74.1422 152.7319 -64.6648 -65.8626 -73.3954
1.58492500 -74.9024 -11.7046 -61.7559 -63.0064 106.7085 -84.2069 1.0885 -61.7965 -175.8286 -87.9181 -65.1598 154.8141 69.3166 -176.5051 -96.4732
1.62258820 -76.1898 -12.5439 -61.6834 -62.7505 -73.6614 -81.1648 -6.0927 -61.1969 -62.7738 -71.9144 -70.3848 150.6915 -65.5375 177.8481 101.6607
1.64601930 -73.1260 -16.6955 -64.2020 -176.4673 91.2461 -87.7143 -5.3280 -62.6920 -175.8961 -88.0596 -75.4562 151.9498 -61.9555 -178.5895 1.5442
1.67037380 -75.4669 -10.5939 -63.7756 -176.5143 -89.2950 -81.6981 -0.6907 -60.7494 -62.8537 108.7079 -64.9835 154.7292 69.1562 -176.4601 -96.4914
1.70340650 -146.8176 166.8627 64.9729 176.5428 -96.1661 -127.4423 147.9403 -65.1339 -176.4810 -89.3527 -134.4420 154.9349 -61.7964 -175.6241 4.2371
1.72432170 -79.5188 -7.8076 66.6683 -179.4582 -89.5368 -122.6091 16.4997 47.1899 59.2370 84.0393 -142.5668 162.2880 63.6594 -171.9905 -99.9964
1.76784450 -70.5123 -14.3279 66.1818 -179.2117 -89.4421 -82.6698 -9.6898 66.4100 -179.4494 93.0270 -80.1011 153.1683 -59.7644 -65.7787 -11.4718
1.79838760 -71.3966 -16.4860 -64.2450 -176.5226 91.4396 -82.3593 -9.1821 66.5124 -179.3173 -87.5699 -80.0044 153.2136 -59.4222 -65.6795 -11.5821
1.82964130 -68.8723 -24.9106 -170.4879 173.5788 87.3073 -81.1763 -7.1546 66.2826 179.9942 90.6737 -77.6098 152.1700 -60.9252 -178.2525 1.0799
1.85038890 -72.7057 -11.4329 -63.7968 -176.4315 -88.9153 -81.0936 -0.7179 -62.1942 -175.8106 92.4905 -131.5764 158.6364 -64.6000 -70.7163 -93.9593
1.89149020 -145.6181 148.2353 -171.3766 177.7518 -79.1245 -130.5294 146.6696 -174.8212 61.2980 -84.0106 -127.5005 155.2170 -62.4489 -176.7832 1.1139
1.91184080 -76.7826 -17.7610 -64.1486 -176.3277 -89.1071 -80.3302 -3.4622 75.9451 -62.4592 140.3651 -69.5965 150.6967 -65.3994 179.0231 101.0862
1.94508370 -145.2264 147.8484 -179.9722 59.5208 103.4681 -121.3541 -20.0995 -169.9804 173.0464 -93.8668 -65.4162 149.2581 -62.9606 178.4499 107.3903
1.97761000 -82.2278 -10.3197 -63.6333 -176.3563 -88.7771 -108.7024 13.7602 49.3392 61.8306 -101.5244 -141.6527 162.6198 63.2593 -172.8479 -100.1963
2.01292450 -70.4509 -15.4431 -64.1691 -176.5014 -88.9087 -80.2418 -11.6429 65.8845 -179.7955 -89.5532 -82.7887 152.5853 -60.5317 -174.9802 -99.9276
2.03636420 -66.8592 -26.1960 -170.7068 173.7526 87.5697 -78.8377 0.2481 75.9292 -59.7009 -44.1418 -123.0679 158.2877 -71.6952 173.4340 83.5557
2.07811040 -80.6041 -10.0302 62.7887 -85.4307 86.6114 -82.3294 -5.5774 -63.9950 -65.9980 104.6050 -70.4213 150.6811 -64.9914 179.3886 101.1023
2.10505100 -145.7314 165.9404 66.4396 -176.2050 103.8724 -79.8263 -10.0184 -63.6545 -176.1577 90.4047 -75.7132 149.5924 -74.9577 61.7153 -112.2801
2.13377200 -75.1173 -11.1029 -71.5676 69.3177 56.5030 -79.4395 -1.6316 65.9894 179.5256 -90.4909 -65.1624 154.8155 69.2105 -176.1743 -96.6759
2.15805240 -73.9318 -7.9470 66.5290 -179.5585 90.5312 -75.9542 -6.5418 65.8987 -179.9615 90.8712 -139.9756 161.9929 61.0324 178.6833 0.1387
2.19412600 -97.6052 7.8473 66.1060 179.8960 -90.4223 -76.0519 -4.8317 66.0840 179.3438 89.3604 -138.9531 153.5260 76.8940 -62.2460 -89.0794
2.22024180 -70.7385 -14.1740 66.6592 -178.7501 -89.0368 -85.6379 -9.7408 -62.6362 -175.5810 92.3096 -79.1106 152.0909 -61.4837 -174.7216 -100.0470
2.24363210 -75.4038 -8.5124 66.5925 -179.1024 91.0868 -76.4515 -14.4542 -163.2227 65.7547 82.9653 -68.7476 149.5671 -64.5090 176.5439 102.6940
2.26543660 -79.1244 -25.3039 -170.4819 173.5059 -92.9010 -88.2082 6.5035 65.2766 -86.3630 -94.3069 -67.3141 150.3625 -66.4377 -178.2539 101.8343
2.30328660 -76.4065 -12.6750 -73.1122 68.6502 -122.4024 -113.1917 4.3147 73.5972 -66.6595 91.8544 -76.5460 153.5103 -56.5569 -57.6283 -58.9630
2.32857920 -132.1203 -20.5143 -65.1069 -175.3826 90.8184 -87.4574 -9.0378 59.8567 -85.7869 -94.2421 -138.0961 154.8955 -67.6088 -70.0402 -91.7088
2.35194410 -72.2206 -18.6800 -64.2638 -176.1281 -89.6732 -104.1039 0.1952 68.7693 -76.4104 90.1573 -80.5068 153.7848 -61.4550 -177.1649 0.6017
2.37215100 -73.9350 -24.9051 -170.4044 173.5231 87.3334 -78.5799 -2.2322 75.8606 -61.8366 -41.1216 -68.6263 150.3698 -65.6346 179.5378 101.7355
2.39867710 -76.2480 -11.2064 -71.6236 69.3288 56.9381 -83.4883 1.0754 -61.8352 -175.6255 92.7023 -64.9483 154.7604 69.0842 -176.8830 -96.5112
2.42599610 -77.4781 -12.5820 -71.7700 69.2858 -124.1887 -81.0163 -5.9160 -61.5736 -63.1287 -72.6288 -70.2790 150.6248 -65.4189 178.2985 101.6113
2.45481450 -71.9848 -10.2133 66.4064 -179.4335 -89.7010 -79.7568 -3.2029 65.8728 179.5704 90.3526 -65.8181 154.9040 69.1278 -175.3213 -4.5847
2.49357380 -73.3220 -8.8027 66.4866 -179.5349 -89.7715 -76.6504 -6.1643 65.6020 179.6935 -91.2235 -139.7263 162.3544 60.7348 177.1705 -99.4641
2.52746060 -73.2660 -11.2610 -63.7633 -176.4829 -88.7272 -79.2859 -2.6867 65.9436 179.7009 -90.2762 -65.6517 154.8856 69.1404 -175.4226 -4.6302
2.55012350 -72.6264 -17.4424 -64.2874 -176.4606 -89.2440 -88.0494 -6.6626 -62.9390 -175.8990 -88.6067 -78.6004 152.7858 -58.3131 -60.5279 103.6926
2.57199180 -69.3867 -14.5111 -54.6658 97.0533 105.2178 -80.5080 -7.0457 -62.7518 -175.6580 92.5132 -70.2753 150.5520 -66.3064 175.6878 102.3827
2.59661740 -80.6243 -9.9720 -61.5236 -62.6694 108.3978 -114.2517 14.8804 48.6143 60.8005 -100.1842 -141.9453 162.6619 63.3600 -172.5041 -100.1956
2.62069290 -70.7154 -14.0185 66.2113 -179.2342 90.8563 -83.7420 -8.2179 65.4935 179.7168 -90.4497 -76.7282 152.4803 -61.5709 -66.5851 -82.9523
2.64335950 -101.3296 7.4325 66.0514 179.8967 90.0974 -80.5230 -1.7527 -61.4718 -175.5093 91.9898 -138.0455 153.5833 76.8464 -62.0905 -87.8724
2.68064070 -76.4138 -7.0607 -63.7965 -176.1386 -91.1384 -79.9776 -3.8825 -68.4552 70.8152 -128.7453 -65.0332 154.6722 69.3302 -175.9988 -95.9703
2.70549670 -69.1026 -18.7815 -168.9126 172.7485 -93.6930 -74.5951 -5.7706 66.2287 -179.8705 90.5355 -138.2784 169.0413 61.1854 76.8725 68.7231
2.72825450 -77.6847 -9.1874 -63.5377 -176.3797 -88.8095 -80.8729 -2.5280 -62.2977 -175.7906 92.2907 -137.4594 161.7205 61.9236 178.6598 1.1365
2.75581600 -74.3902 -10.9954 66.3433 -179.3265 90.8335 -84.8261 2.5147 60.3462 75.2944 -108.3427 -65.4956 154.7318 68.5975 -176.3816 -97.0672
2.78939970 -145.3282 150.3584 -176.5233 57.3951 89.3708 -133.7308 -9.3086 65.5093 -179.9912 -89.5620 -141.7889 161.7660 61.5182 178.5340 -1.6631
2.81362840 -75.0985 -16.9585 -62.4398 -63.2207 -73.7470 -108.2074 16.0782 68.1744 -76.2655 91.9124 -63.5770 154.4459 70.3983 -177.9590 -95.7099
2.84201840 -75.2882 -7.3273 -61.2019 -62.8688 106.8234 -75.7064 -12.8324 -166.4251 171.8104 -94.6074 -63.9307 153.8325 71.5432 -174.5696 -93.1171
2.86854560 -71.5596 -19.4227 -62.8247 -63.5801 -75.5597 -104.9102 0.4773 68.6302 -76.2455 90.4462 -80.8710 153.9227 -61.5808 -177.1145 0.7213
2.89894630 -72.6951 -8.0573 74.0404 -62.5771 -40.8598 -74.3575 -17.7111 -169.1351 172.6185 -95.8242 -67.8950 149.1905 -64.4369 175.1738 102.8116
2.92665030 -146.3413 165.2334 65.8918 -177.9175 -79.8966 -72.9565 -16.9311 -54.3039 96.4415 106.3286 -76.8290 149.9978 -59.1557 -169.1301 104.4690
2.94831900 -74.7850 -16.1067 -167.4848 171.6610 90.3230 -76.1837 -8.7803 -68.1480 70.7317 48.8579 -69.5613 150.0531 -65.4484 177.9503 102.4058
2.97099240 -124.7672 13.1124 -61.6160 -175.5354 -88.5057 -91.7525 2.5368 -61.4044 -175.4064 91.8923 -71.9346 150.0594 -61.5636 80.3948 -107.6283
2.99474960 -94.9118 8.7378 -57.5007 -59.6102 -60.1707 -76.0766 -5.3210 66.0929 179.4215 -90.8805 -139.6421 153.4899 76.7952 -62.2916 -89.1383
3.01970600 -69.5535 -26.5314 -170.8519 173.4336 -92.7214 -87.1181 -5.1591 -62.6535 -175.9505 91.7861 -78.8924 152.8613 -58.0268 -60.5886 103.7352
3.04224590 -76.6482 -13.8261 -61.9448 -62.9753 -73.5510 -85.2094 -0.4425 62.1521 77.7431 -111.2549 -70.1005 150.7760 -66.6063 178.5497 100.3751
3.06276580 -70.5320 -11.9473 66.3964 -179.2076 -89.4677 -76.8585 -19.8385 -169.4645 172.5858 86.3758 -75.3478 151.6923 -60.2160 -65.8925 -11.7107
3.08469760 -70.4996 -23.8675 -169.7766 171.7876 -93.6933 -82.2027 -7.2082 -63.9911 -66.3855 -77.8553 -75.6689 151.6543 -61.2320 -178.2508 1.2191
3.11018410 -70.5275 -25.7386 -165.7815 67.6988 -98.3075 -97.3450 5.8729 54.3608 66.4757 -100.0167 -72.2026 151.9624 -65.4283 -67.7690 -74.9421
3.13425990 -70.1471 -12.8837 66.3453 -179.1940 -89.3980 -77.4425 -20.5838 -169.7171 173.0136 -94.1265 -76.7547 151.3536 -60.4587 -176.6293 -100.1838
3.18219530 -71.5975 -14.6085 -64.0274 -176.5536 91.5923 -77.1626 -20.4736 -169.5796 172.8693 86.5201 -76.5839 151.3694 -60.4440 -176.3900 -100.0720
3.20282420 -80.8971 -31.0604 -62.7304 -62.6394 108.5105 -142.1707 -5.5551 63.7339 178.4476 89.8514 -81.1285 152.7265 -64.9167 78.4263 5.1511
3.22314420 -80.8712 -7.2901 63.6391 -84.7840 -93.2969 -77.6446 -13.2365 -162.8649 65.5372 83.0314 -68.5010 149.6508 -63.9452 178.5362 102.1439
3.25428990 -75.4231 -8.7734 -61.8186 -63.1212 -73.6237 -80.4002 -3.4034 -68.6499 70.7894 52.8980 -65.1350 154.6996 69.6022 -175.9058 -95.9066
3.28121740 -71.7069 -21.0222 -169.6191 173.0782 86.9274 -77.9488 -2.4677 66.2756 179.8898 89.7618 -137.7458 163.1170 60.8225 176.8213 -99.1049
3.30423530 -71.6925 -19.9038 -64.3731 -176.1246 90.7586 -100.6967 -2.9314 67.8102 -78.4448 89.6869 -86.1977 154.7846 -61.3252 -172.0565 -98.5065
3.33614780 -71.9866 -12.3560 66.6352 -179.0690 -89.3092 -80.4919 -13.3627 -64.3861 -176.2033 -89.9691 -95.3009 152.4289 -75.4054 65.8715 -111.2541
3.36448540 -92.8601 -10.2463 -63.4708 -176.4763 -88.6534 -78.4306 -28.8376 -171.2611 174.2404 87.0859 -78.1765 156.1879 59.2522 72.2409 39.9605
3.39748500 -74.3537 -9.2556 -71.5019 69.2677 -125.3514 -75.6390 -6.4423 65.9153 179.9002 -89.9479 -138.6785 167.6896 60.5941 75.8964 64.3024
3.43436200 -71.3910 -14.7992 -64.0896 -176.5066 91.5366 -80.3899 -8.8943 65.9058 -179.8561 90.9596 -71.6626 138.6344 -175.3350 65.3865 8.0579
3.45618330 -77.9892 -13.9612 62.2148 -85.5273 86.3700 -85.7274 -6.2680 -63.6245 -65.0859 -73.7356 -74.6533 151.7021 -62.0270 -178.4288 1.8815
3.47674540 -75.6777 -17.9142 -62.5089 -63.0810 -73.0115 -73.6268 -9.2487 -53.9711 99.1432 108.3653 -69.5640 150.2044 -64.9918 178.7354 101.4135
3.50972280 -67.4792 -23.4852 -165.0607 67.5276 -98.2875 -79.5473 -10.7908 66.1862 -179.6895 90.7032 -84.5058 152.7926 -60.1392 -173.9381 -99.3905
3.53629130 -75.1377 -16.0188 -64.2047 -176.1519 90.5356 -73.8780 -3.2447 -53.7814 99.2965 106.8784 -64.1199 154.4999 68.9247 -177.4357 -95.5440
3.55705720 -73.4812 -18.2242 -72.7680 68.5129 -124.1793 -89.6719 -4.3879 -62.6412 -175.7265 92.3198 -76.5122 152.9119 -61.0550 -66.4126 -11.2839
3.57926840 -72.3399 -17.8388 -64.3437 -176.5886 91.1188 -85.3475 -7.7817 -61.4469 -62.7897 110.1562 -76.0993 152.4128 -59.8066 -63.4294 -79.0316
3.60350890 -68.8953 -9.1801 66.4481 -179.4743 90.5283 -77.6824 -2.1208 65.7812 179.5202 90.1864 -63.1751 154.1706 67.9940 179.1019 104.1242
3.62667130 -72.6680 -15.3566 66.2743 -179.0693 91.1120 -95.5097 1.4901 60.8085 76.1475 -110.2648 -74.1365 151.8085 -63.9099 -178.4791 0.2331
3.65519570 -65.0793 -20.4457 -56.0621 95.9240 102.7788 -87.4479 -6.3224 -62.6950 -175.6170 92.5200 -76.2196 152.0395 -61.6138 -179.0877 2.0860
3.68826590 -76.5757 -10.8621 -63.8043 -176.4752 -89.2701 -80.5517 -3.1033 -61.3064 -63.2061 -73.0313 -137.6197 162.2030 61.6196 177.8148 -98.4764
3.71060080 -77.6799 -13.1625 62.2294 -86.1716 85.6776 -88.2413 -6.5200 -62.5632 -174.2883 -86.7919 -77.6172 152.5903 -58.8547 -60.7708 103.5101
3.73265410 -71.8000 -14.4399 66.8857 -177.1109 -84.6349 -83.7261 -9.9982 -65.6044 -68.1638 101.3517 -76.4002 152.2730 -59.9028 -63.3331 -78.7323
3.75399590 -69.3696 -25.8702 -165.7882 67.7821 -98.2666 -85.3585 -4.8921 67.2965 -178.5864 94.5319 -76.4838 152.3311 -60.3013 -63.2070 103.6457
3.77571700 -72.9176 -17.6348 -72.7170 68.5712 -124.4083 -85.1662 -6.5496 67.0427 -178.7828 -85.4397 -76.3221 152.2750 -60.7282 -63.3219 103.4560
3.79633490 -71.6315 -16.7134 -62.4195 -63.2814 105.3112 -85.5647 -7.0070 -62.8941 -176.0182 -88.2333 -72.1155 140.4017 -170.5826 175.1869 -99.2685
3.81842080 -69.2331 -22.5778 -169.4552 171.7865 86.9421 -79.5414 -11.6538 -64.0895 -66.0153 -77.5416 -80.2751 151.8527 -60.7178 -174.0714 -99.6811
3.83918060 -72.2978 -13.3859 -63.8927 -176.5561 91.6645 -75.2333 -22.6362 -170.1457 173.3159 86.6601 -74.5980 139.3583 -170.7175 176.3487 1.0242
3.86148430 -127.8863 3.1453 65.9319 179.9190 -90.0530 -91.6912 -2.8332 67.0750 179.8380 92.6187 -136.4641 159.9390 65.4671 -77.2577 96.7033
3.88563030 -69.4055 -26.8220 -166.0079 67.8374 82.2516 -88.8859 -4.1970 -62.5515 -175.9733 -88.6923 -78.9393 152.9740 -58.3030 -60.7533 103.7307
3.91686360 -76.8861 -3.5322 61.8530 76.4178 69.1480 -74.3703 -18.4651 -169.4570 173.0073 84.4224 -68.0832 149.1713 -64.2204 175.6211 102.2615
3.93991780 -70.9861 -16.6932 65.7135 -179.8639 89.9448 -110.9835 3.9851 69.8454 -73.9618 -90.9562 -72.3743 141.2599 -169.8321 176.9783 98.4171
3.96693780 -63.8838 -18.6158 -56.0538 95.7396 -77.8612 -79.2683 -12.4299 65.8751 -179.9655 90.6422 -83.1510 152.5552 -60.2988 -175.4022 -99.7776
3.98792070 -71.9323 -14.1349 -63.9742 -176.5959 91.6191 -77.8547 -17.6788 -163.8074 66.2011 -98.0275 -76.2948 151.9893 -59.4671 -65.4285 -12.6206
4.01691750 -124.8720 17.9096 -61.6592 -175.1839 -89.3965 -93.5604 13.5009 -57.8418 82.4010 63.2393 -68.3120 149.8325 -56.9515 82.0394 8.9463
4.03987120 -70.8244 -9.7816 -63.6276 -176.4451 -88.8493 -80.6170 0.5012 -61.8863 -175.7911 -87.8248 -62.9237 154.1175 67.9161 178.5416 104.2014
4.06896700 -72.8997 -3.7176 66.8075 -179.6056 -90.2102 -88.0750 7.7632 65.5042 179.2332 -90.4591 -58.0253 149.3241 79.6637 -63.8158 -95.2205
4.09402120 -86.9939 -1.4149 66.7183 -179.6965 -90.0006 -69.3311 -29.6008 -170.4797 -82.8075 -40.0421 -149.7784 159.0598 60.8143 -176.7385 -101.5932
4.13352060 -73.2240 -13.1136 -63.9191 -176.5061 -89.1398 -77.8847 -14.6229 -63.9345 -64.2623 -74.8070 -94.5334 152.0266 -75.4916 65.7765 -111.3930
4.16256570 -69.4751 -23.5622 -164.9598 67.5264 82.2075 -78.8426 -15.6378 -167.6407 172.1119 -94.3701 -73.0369 150.8792 -59.6826 -178.1555 1.8001
4.18505790 -70.2831 -26.2777 -170.7995 173.7583 87.3106 -88.0439 0.7842 61.6332 76.9264 -110.8554 -73.9344 151.5278 -63.4631 -177.9015 -0.3890
4.22393430 -104.3571 13.8981 -56.7905 -60.2875 -56.9056 -81.8052 -8.4059 66.1662 179.6061 -90.2595 -80.4674 157.0315 71.3734 -69.5221 106.0588
4.24950440 -72.4858 -6.5953 66.6867 -179.2319 90.8702 -72.9186 -14.5266 -163.2928 65.7029 82.9288 -132.1983 168.5809 60.7016 75.5938 66.9864
4.28378760 -71.7768 -6.7881 74.1530 -62.7319 140.2378 -74.2381 -8.7406 66.0769 179.5939 -85.9833 -140.5349 162.2299 61.0766 179.4515 97.9172
4.31038150 -87.8443 -16.9469 -64.0717 -176.5263 91.5169 -81.2251 -28.8039 -171.2789 174.2190 -93.2622 -83.5171 157.2627 62.7084 178.6032 97.8975
4.33696040 -129.8535 -12.7606 -64.5855 -175.4603 91.0623 -88.1301 22.0728 59.6895 -93.1345 79.0660 -67.2208 149.4443 -69.2394 77.6651 -107.9814
4.35893870 -67.4210 -27.4895 -170.9508 173.8698 87.7336 -80.0831 -6.9172 75.7034 -63.7519 -34.9874 -76.2143 151.3703 -60.9205 -171.4943 -96.7260
4.38160170 -72.1865 -7.0521 67.0709 -179.3830 -89.2335 -73.9037 -17.4341 -67.3761 72.8966 -141.5518 -77.4778 151.8376 -61.4765 -66.1490 -11.7254
4.40221460 -69.6699 -22.7657 -168.9503 -82.7385 147.2700 -77.6647 2.3281 66.4144 179.6811 90.1627 -63.6329 154.3472 69.3552 -176.6916 -98.2947
4.42539580 -65.7369 -19.5260 -169.1274 172.8698 86.7620 -75.5040 1.3077 66.2268 179.6978 89.8699 -61.9378 153.8277 68.0945 179.2848 104.9903
4.46513470 -69.9697 -28.5583 -166.5829 68.0135 82.2864 -97.8538 -1.4717 66.6862 -79.9082 -91.1079 -81.7171 154.2812 -61.1235 -63.6729 102.7463
4.48828720 -71.3336 -16.9070 -62.3065 -63.1688 105.2640 -82.7888 -8.7483 -61.3870 -62.6902 109.6887 -72.4050 140.0873 -170.3925 176.8186 98.1399
4.50852280 -72.5688 -14.5403 -72.2642 68.7016 -124.9598 -77.1982 -18.9173 -169.0078 172.2948 86.5381 -74.7876 151.7373 -59.8897 -65.8010 -11.7621
4.53387340 -121.8887 16.1566 -61.3330 -175.6741 -88.2837 -94.3544 18.2820 -152.2095 176.3113 -93.6226 -68.2380 149.8085 -59.0957 81.2938 11.3345
4.55408850 -71.2464 -14.6199 66.2557 -179.1358 -89.3128 -92.5941 -1.3011 62.8501 78.7149 -112.2530 -74.5350 151.3198 -63.8134 -173.2355 -99.2423
4.59686150 -145.6506 164.6418 67.2824 -173.6083 104.3648 -75.8809 -27.7542 -170.7168 173.6626 -93.1936 -79.1925 151.4661 -62.4073 -175.5241 3.7542
4.61842940 -74.4767 -17.8972 -62.2348 -62.9825 -74.6050 -88.2151 -3.7699 -61.1011 -61.9191 -66.8565 -113.3844 156.8300 -69.2239 77.0473 25.3859
4.64180230 -78.4939 -8.7703 62.5467 -87.2048 85.2226 -79.7265 -13.9397 -64.3888 -175.3015 91.7468 -92.4432 151.8313 -75.6625 65.2926 -111.2565
4.66541460 -72.8887 -14.0480 -61.9083 -62.9986 -75.1059 -78.4486 -14.2847 -63.4960 -63.8399 -74.0326 -94.1562 152.1334 -75.6730 65.6502 -111.2282
4.69578980 -106.1494 4.3470 66.0651 179.5274 89.6518 -82.9269 24.1167 -62.7519 73.9133 -143.9759 -145.0748 158.2189 56.6722 179.5399 -15.8532
4.72198350 -77.7675 -9.0276 66.5105 -179.4602 90.7529 -88.0676 7.6987 57.5060 72.9768 73.4686 -136.3029 163.5417 60.3057 74.4569 55.4545
4.74651230 -72.0890 -15.2906 -64.0959 -176.4846 -89.0858 -84.3282 -7.8390 -62.9679 -175.9926 -88.0799 -72.2027 140.7391 -167.6883 -82.3711 -19.1975
4.76965880 -68.5351 -27.0154 -168.1819 -81.3766 145.0529 -80.4594 -7.0951 66.3830 179.9721 91.0327 -77.7631 152.0629 -60.7959 -178.0639 0.8295
4.79378430 -72.0336 -24.2949 -169.8169 171.8751 -93.8720 -82.9196 -7.0271 -64.9405 -66.6868 -77.5798 -108.6643 156.7265 -70.1072 75.6401 27.9535
4.82839930 -71.8138 -19.6791 -64.5159 -176.1504 -90.1878 -74.4509 -12.8717 -53.4194 99.5479 112.4476 -75.8835 151.9437 -61.0361 -66.1584 -11.5445
4.85392370 -71.5843 -15.4406 -62.1486 -63.1375 -75.1947 -78.0492 -18.0334 -163.9081 66.2770 -98.0839 -78.0608 152.1500 -56.5990 -59.0974 104.0312
4.88234290 -64.6912 -20.7575 -56.1504 95.8296 -77.5584 -87.7798 -7.1090 -62.7678 -175.5971 -87.8547 -76.9379 152.6764 -59.6907 -63.5309 -78.7288
4.90409580 -73.0102 -6.8793 66.5810 -179.5921 -89.9188 -75.7501 -8.7350 65.8327 179.9365 90.6977 -140.0223 168.8385 66.1621 82.4585 -110.4418
4.94031430 -84.2256 -18.4449 -61.7201 -62.3350 -70.9994 -81.7632 -28.6435 -171.1383 174.1208 87.2438 -84.8848 157.6192 62.5924 178.2501 97.8631
4.96042680 -73.8606 -6.8248 66.7047 -179.2317 -89.4167 -73.4980 -14.1311 -163.0340 65.6144 -97.7154 -132.9576 162.3501 62.2767 179.4011 97.7145
4.98964530 -72.7848 -9.0953 66.4551 -179.4405 -89.8091 -80.1093 -3.4462 65.9061 179.5709 -90.0647 -69.2945 162.9414 68.9018 82.2378 -113.6058
5.01031900 -71.5491 -14.7597 -167.0061 171.6054 -90.9784 -74.5491 -7.2944 -68.1174 70.6527 49.3103 -136.1343 168.2771 61.3318 76.4253 66.9610
5.03591400 -69.3990 -24.2201 -165.1476 67.6093 -98.3355 -79.5337 -15.9691 -167.6488 171.2156 87.4236 -75.4727 151.7604 -56.9562 -60.0316 103.5822
5.05772160 -69.8107 -23.7839 -164.8484 67.6468 82.3359 -80.4232 -12.7685 -161.7688 65.4656 -98.2035 -74.2056 151.1653 -60.0568 -178.1226 1.6055
5.07891310 -74.4239 -4.4660 62.8207 77.7723 68.2773 -78.1602 -6.1090 65.5980 179.5028 92.1417 -66.5380 154.9801 68.6947 -175.5938 -3.9031
5.11000550 -72.2727 -13.3165 -62.4946 -63.3807 -75.2470 -80.8618 -11.2472 -70.1846 70.4454 54.6868 -72.4329 144.7147 -172.6057 59.4613 -94.0489
5.13836860 -70.1800 -26.9855 -171.0008 173.8035 88.4813 -74.5755 -11.0134 -52.3362 99.1480 113.1869 -75.6359 151.9595 -60.6433 -66.1559 -11.5167
5.15849070 -70.2322 -25.9742 -165.7710 67.8064 82.2547 -89.1332 1.0722 61.4681 76.7448 72.1088 -74.0795 151.6278 -63.5096 -177.7941 -0.4821
5.18767940 -127.1062 17.3143 -154.0118 175.3632 87.6016 -88.1411 0.6369 -59.1969 -61.0638 115.6215 -72.2188 150.0563 -61.6359 80.1061 -107.4894
5.20909430 -69.3820 -10.5514 73.2462 -63.1000 -41.2883 -74.5695 -22.9697 -170.6325 173.3661 85.2173 -74.2286 144.4294 -172.7006 59.5154 -94.1340
5.23565280 -76.7736 -11.6493 62.7336 -85.6831 -93.8606 -79.3212 -18.7956 -164.6669 66.3333 82.7860 -77.0217 151.5492 -60.9431 -176.2004 -100.2632
5.25672490 -71.8144 -16.9272 -62.5758 -63.4651 -75.3792 -90.3445 -1.6883 63.2962 79.2691 -112.5748 -74.4843 151.3002 -63.7118 -172.9750 -99.3186
5.27999160 -76.5323 -19.8309 -162.2941 66.7768 82.1643 -89.6702 2.4967 68.9641 -79.8696 91.0112 -80.3734 151.5692 -81.5646 55.3094 -116.7853
5.31125160 -84.8147 -16.8310 -71.4492 70.1170 58.9626 -80.6712 -29.8542 -171.6126 173.7730 -90.7401 -76.7655 152.2771 -67.5298 76.7107 13.6723
5.34359210 -71.5168 -11.1079 66.4995 -178.9992 91.1332 -75.6919 -20.8126 -165.1562 66.8135 82.9168 -72.9311 138.1669 -174.9098 65.5291 8.3926
5.38410780 -81.1929 -17.5875 -61.7210 -62.5743 107.8873 -80.5298 -29.4210 -167.6697 67.9272 82.4107 -78.9598 153.0057 -67.9874 76.0465 16.6306
5.40606820 -73.8725 -15.3578 -74.7018 67.7589 60.7647 -84.4913 -8.8734 -71.3450 70.3640 57.3098 -76.5035 152.6252 -60.5911 -66.1538 -11.6071
5.42902840 -122.0964 12.8237 -59.5239 -61.2465 147.1673 -90.4221 3.3620 -57.9171 84.4751 -113.4347 -72.8102 150.3243 -62.6246 78.9102 -108.2512
5.45484160 -75.7931 -17.6543 -72.4752 68.8634 57.6309 -87.1636 -4.2707 -61.6600 -62.4523 112.5802 -113.0614 156.6724 -69.0575 77.0651 25.3793
5.48132190 -72.0493 -13.8552 -62.5938 -63.4581 -75.2826 -80.8585 -11.2548 -70.2743 70.4270 -127.3119 -72.3986 139.9561 -170.4187 176.8490 98.1973
5.50231500 -67.0490 -25.9976 -168.3562 -81.7517 145.5977 -78.1333 -10.9515 66.3180 -179.7322 -89.2489 -85.3483 152.6862 -59.9353 -173.9449 -99.3079
5.52395320 -74.3890 -11.6311 -71.9020 69.0457 56.7282 -79.2081 -3.5380 66.0101 179.5880 -90.3822 -65.1408 149.6496 67.2235 82.7402 16.9030
5.56404720 -140.2218 0.3439 67.3396 -75.8937 -67.2039 -80.8351 -14.5088 60.8603 -92.3691 76.9426 -71.1967 154.0136 69.6733 -75.8172 -9.5988
5.58922140 -70.0764 -20.4613 -63.0322 -63.5524 -74.8594 -74.0399 -14.9895 -53.7870 99.5324 -67.9500 -78.4557 151.3011 -61.1929 -175.0923 -100.4733
5.60922920 -74.1809 -12.3570 -61.7811 -63.0132 -74.9754 -82.0503 -2.5211 -60.5545 -62.5299 109.2411 -65.0691 149.5455 67.4342 82.8340 16.8570
5.63182280 -137.6718 -5.8016 64.4563 81.8641 -116.2771 -83.7257 -14.1962 56.4367 -92.9574 79.3503 -70.7548 153.9580 69.4217 -75.4189 -11.4317
5.65840520 -72.5591 -15.5166 -72.3643 68.6596 -124.8541 -77.9121 -17.9379 -163.9304 66.2192 -98.0308 -77.9187 152.1025 -56.5670 -59.1141 103.9825
5.68024320 -73.8846 -15.7658 -167.3910 171.6774 -90.3963 -75.6761 -5.9704 -68.0166 70.6668 48.6153 -136.3225 162.3551 61.6735 178.8938 97.6432
5.70292110 -76.5088 -22.8697 -170.2170 173.2896 -92.5594 -73.0113 -3.8673 -52.8742 98.6054 107.8810 -135.1964 160.8864 62.5731 178.8860 3.1266
5.72792250 -128.3753 -20.7846 -65.0628 -175.6762 90.5685 -91.1275 -4.7098 61.9251 -83.1225 -93.4736 -75.5938 164.8463 59.4891 71.3528 -114.6666
5.76367230 -132.4913 -17.3242 -168.7959 172.4185 86.5874 -72.1184 -19.4311 -51.1501 95.3171 103.9559 -74.8486 149.4494 -63.3677 77.7539 15.0725
5.78965090 -70.0633 -10.4438 66.3970 -179.3644 90.7127 -82.2744 2.5831 61.0654 76.3929 73.8902 -63.2126 154.0320 67.4042 178.3514 104.2275
5.81494450 -126.2509 15.9706 -155.4875 65.8023 -98.3470 -90.2774 1.4341 -58.6914 -60.4761 117.2245 -72.5746 150.3165 -61.6680 80.1197 -107.5879
5.85098020 -145.7370 164.9371 67.1666 -173.3714 -75.4548 -74.9825 -26.0449 -165.6113 67.4743 82.3472 -78.8319 151.3560 -58.4499 -59.5155 103.8756
5.87237350 -71.7064 -15.7633 -64.1936 -176.5739 91.1827 -80.7045 -10.3147 -62.1210 -63.4240 -73.1345 -73.7427 125.4776 -166.2662 -77.0332 112.9243
5.90385770 -76.8610 154.3799 -58.3989 -61.0374 102.8192 -76.6680 -29.9648 -171.5174 174.0149 89.3491 -75.3351 149.6191 -63.6919 78.6197 10.2588
5.92466860 -71.0764 -11.3316 -63.7858 -176.5744 -88.6855 -81.2128 2.7983 61.0533 76.3648 -108.6434 -63.0166 153.9943 67.3756 178.1642 104.3044
5.94560610 -71.8847 -15.6079 -72.5366 68.5655 56.4998 -80.9213 -8.4555 65.8938 179.7743 -89.9718 -72.4391 140.7726 -167.7930 -82.3742 -19.1057
5.96786330 -71.2042 -18.9200 -168.4242 171.3076 87.2508 -78.7199 -1.0545 -62.4388 -65.3385 103.6431 -63.6806 149.2509 67.6912 82.9188 17.0213
5.99631980 -64.3912 -17.5179 -55.7545 95.8258 102.3301 -76.5797 -19.3444 -164.2427 66.3519 82.5182 -78.3255 151.4508 -60.1788 -176.4630 -100.0891
6.01914560 -115.9172 8.8655 -62.8277 77.7166 -128.6196 -80.6899 -15.8468 -167.3490 172.1050 86.6694 -66.8626 147.8782 -56.2665 82.7058 -104.6073
6.06393510 -146.2679 158.9137 64.3892 -176.2071 -89.2760 -89.6669 155.8560 -60.1793 -59.4844 123.6999 -107.3749 153.5205 -70.5385 67.3844 57.6862
6.08605320 -70.7124 -7.2976 -63.3309 -176.5203 -88.5925 -75.9455 -7.3437 -159.7279 64.8856 82.6215 -62.5867 153.5406 69.5999 179.1684 103.9670
6.12253260 -65.9381 -22.2679 -56.0371 96.0398 103.1396 -89.7658 -3.5109 -61.3329 -62.0928 114.1267 -112.3297 157.8068 -70.1324 76.1817 27.6036
6.14911360 -84.1054 -16.7644 -71.4663 70.0387 -123.0128 -79.7179 -29.8318 -167.8250 67.9451 82.4914 -78.4274 152.6189 -67.5516 76.3046 15.8352
6.17448720 -75.3500 -13.3283 -71.6367 69.3450 -125.0497 -83.5263 2.1679 60.7383 75.7040 -108.5835 -65.7599 154.7560 68.4510 -176.2861 -4.5836
6.21888320 -74.3536 -5.6340 67.2354 -178.1816 94.0716 -76.2108 -8.9936 -64.5614 -67.0327 -78.1827 -138.1457 168.4437 66.7025 82.5612 -110.5825
6.24107490 -145.8124 134.4747 -177.1318 174.9271 -93.5653 -93.5409 -31.6746 -71.1906 70.0880 57.3450 -153.8728 154.2886 60.8818 -178.5726 98.1682
6.26373070 -131.0621 8.5236 57.0229 71.7799 -105.8564 -86.1855 -4.7218 67.0429 179.6407 94.3134 -134.6296 159.7255 66.0912 -76.5185 96.3913
6.29078500 -80.3983 -2.1365 62.5903 77.2503 -112.8414 -77.0378 -4.2946 67.6350 -179.5028 -83.3170 -139.3476 159.3720 61.2614 -89.5479 -68.5379
6.32177570 -71.6175 -21.4111 -169.3387 171.5271 87.7165 -76.3386 14.4166 -60.8274 -65.1658 103.8645 -58.3019 160.0803 49.1168 62.1768 66.0335
6.36904860 -70.7535 -8.1820 -61.8401 -63.3239 -74.0582 -78.6731 -3.6246 -68.4260 70.9032 -129.0406 -63.9450 154.2229 68.5211 177.8167 101.8565
6.39061790 -71.3715 -16.6603 -62.2549 -63.1200 -75.3840 -81.4306 -9.6994 -61.5880 -62.8874 108.8353 -73.5395 125.6228 -166.1357 -76.9193 113.0411
6.42268920 -73.4570 -5.5886 62.0763 76.6217 67.7539 -73.5935 -24.9889 -171.1977 174.0235 -95.5243 -75.1406 139.0716 -171.2026 176.3894 1.2098
6.47616540 -68.1973 -7.6302 -54.3635 96.6556 -76.2970 -90.5785 10.4792 -60.8006 -175.3219 -87.4154 -57.3909 149.1804 78.9386 -63.4927 -95.2321
6.49847880 -143.8344 160.3816 -106.2034 -62.6357 -21.7000 -99.3817 -26.4898 -172.0030 174.1001 -92.7188 -73.2758 151.9454 -64.0740 -178.3886 0.5971
6.52065330 -68.8969 -19.3118 -163.6476 67.0987 82.7339 -78.0045 -2.0401 66.2624 179.8269 -90.3921 -64.4496 150.4838 66.3869 96.8437 90.7940
6.54401160 -126.1583 6.3749 66.1459 -179.1298 -87.8016 -77.0198 -15.4990 -64.1039 -65.8117 104.2069 -145.8032 166.4750 52.5583 66.1810 -114.6963
6.57425070 -73.1152 -21.9863 -167.4842 -83.1834 -38.2884 -79.5602 -0.4672 -61.9680 -176.0815 91.9074 -136.3536 162.2061 62.6637 178.3376 3.7724
6.59520970 -70.4603 -25.0766 -170.5735 173.4607 -93.0452 -103.8625 10.5683 48.8582 60.8976 81.4584 -69.8958 151.3387 -69.9089 -73.1001 96.9156
6.62532780 -134.2268 -2.7273 63.6302 80.6717 -114.1612 -78.4340 -15.2324 70.6573 -71.4892 163.4514 -71.1286 153.9583 68.4453 -76.3314 -8.0703
6.66088630 -71.4340 -19.3633 -74.5077 68.4921 61.6305 -73.8003 -15.2376 -53.8833 99.8447 114.7740 -78.3367 151.2473 -61.1678 -175.1612 -100.5143
6.68313110 -76.3467 -5.3986 -59.5931 -61.8121 -70.8163 -94.1852 16.2981 -153.6540 175.8276 86.7501 -59.5972 149.5828 78.6334 -63.8713 -94.2446
6.70676160 -144.6944 133.8165 -176.7559 175.2243 -92.6799 -100.3680 -24.0822 -64.1725 -176.2599 91.4695 -152.0707 149.8240 60.9601 99.4466 93.9445
6.73418050 -72.6365 -22.4693 -164.9573 67.4220 81.8033 -81.8108 -8.9305 -74.4283 69.0805 59.0594 -107.9733 156.7245 -69.9239 75.2138 30.0311
6.77011700 -71.1938 -7.4510 -61.3325 -63.0932 -74.6175 -76.2915 -9.2861 -160.0902 65.0907 82.5021 -64.2422 153.8267 70.1398 178.2878 101.2108
6.79283300 -65.8380 -11.9219 -56.2189 95.5345 101.3917 -77.5754 -5.9398 -70.0408 70.7648 -126.8703 -64.4675 154.3603 69.9247 -174.2933 -5.5041
6.84931180 -69.1510 -26.9191 -166.2602 -81.3912 -41.0714 -83.1452 -6.1178 -62.6912 -176.2510 91.9055 -72.3745 140.1006 -169.4443 176.9692 98.1869
6.88107770 -72.0324 -13.2682 -63.8859 -176.5970 91.6717 -74.4925 -20.4726 -164.7930 66.7501 -97.9812 -74.3390 124.9560 -165.9290 -76.6615 112.7487
6.92417600 -72.3928 -14.6679 -72.1111 68.8198 56.2029 -75.8311 -20.8278 -169.8374 -83.5053 148.9243 -71.7733 150.3246 -59.8755 -178.3889 2.6630
6.96612290 -77.1690 -8.4920 -71.3482 69.5525 57.2127 -80.1408 -5.3966 -62.5016 -175.6418 92.4443 -137.8677 168.3123 67.1173 83.3042 -110.1425
6.99277840 -131.7150 -9.7485 -161.6659 65.7825 -97.8534 -80.3262 -12.9660 -63.7600 70.1914 26.3907 -75.5361 150.8853 -63.3843 -177.2419 -0.7409
7.04495120 -72.3295 -12.8459 -161.0493 66.3321 -97.9547 -72.1428 -16.1030 -169.4131 -85.4550 -33.6241 -62.5578 153.0869 72.8717 -174.1117 -93.1571
7.07010290 -66.2394 -11.8626 -54.9424 96.3272 -76.8980 -73.8519 -10.1154 65.7816 179.8456 -89.8660 -139.7921 169.4586 66.1953 81.6112 -110.6386
7.10290490 -77.6921 -33.1658 -166.5574 -80.1478 142.5208 -88.0342 -15.7139 66.6728 179.3803 -87.0037 -77.6012 151.9264 -70.6737 77.8336 11.0428
7.13027970 -71.4712 -17.2595 -167.9039 171.2624 87.2669 -77.0256 -6.3048 -62.8532 -65.2407 -77.1166 -137.4370 168.8608 67.4491 83.0859 -110.2584
7.17401240 -147.1615 158.5744 -120.1510 -73.0048 -106.3282 -71.6890 140.3283 -172.5909 174.7196 -91.8926 -135.1332 154.5810 -63.6125 -175.6947 -96.1711
7.19510330 -72.2836 -5.4734 60.3702 74.6358 -114.9095 -73.2246 -23.8052 -168.1567 68.0773 88.1866 -79.8112 151.7236 -56.8375 -58.9461 104.2166
7.22744140 -145.4964 164.8237 56.4787 67.4450 47.2756 -140.7501 48.1698 -159.8009 177.8844 -92.0235 -73.6508 153.0409 -63.3886 -179.5806 2.2257
7.26164430 -69.2924 -26.3384 -166.4495 -81.6171 143.4523 -82.3321 -6.5933 -62.7435 -176.2558 91.8425 -71.4347 138.4918 -173.8954 65.6542 8.4875
7.29997740 -76.0919 -5.0367 62.4015 77.3693 -115.4422 -82.3491 -1.1378 61.5112 77.2628 -110.8321 -66.5627 154.8529 67.8105 -176.3225 -4.1016
7.32295680 -77.5503 4.3357 55.8404 70.1383 -110.9329 -70.2848 -13.0150 -72.7079 -76.8430 86.6009 -136.7643 168.0794 59.8151 74.8202 65.1451
7.34469370 -133.7717 -13.0636 -167.0521 171.9451 87.2064 -73.4993 -16.7313 -64.6462 70.2756 24.5717 -145.2321 155.3895 59.7292 78.4923 23.1799
7.37259150 -145.5962 164.9340 67.2939 -173.8402 -76.3449 -75.0066 -30.4795 -168.7306 -80.7788 145.4223 -78.4370 151.3483 -62.6781 -175.7175 3.0795
7.40543840 -127.1661 -11.2872 -64.3482 -175.6562 90.9152 -75.0497 -15.3289 -51.9232 95.8220 -75.1224 -69.9613 150.5592 63.2552 97.8486 93.2490
7.43324620 -76.0151 -25.2790 -165.6686 67.6187 -98.6729 -95.9197 11.0805 58.4797 73.7315 -106.3242 -129.4795 160.9916 61.0784 175.8973 102.4049
7.45683440 -143.0810 161.0277 -106.7263 -77.0352 30.3911 -124.9090 -25.0752 -171.6026 173.7679 -93.3011 -90.4061 154.9325 -63.0209 -176.5714 -100.2858
7.47887870 -70.6411 -24.6518 -168.1503 -82.5489 147.0223 -74.4303 -2.4364 70.2541 -69.9000 153.1840 -74.3161 150.2168 -87.0693 52.7098 -114.7703
7.51081010 -74.6555 -14.1070 -72.3859 68.8544 57.3852 -114.2526 12.1905 47.9577 60.1273 83.0140 -70.2709 151.6463 -70.1822 -72.9714 97.0854
7.53382950 -69.0604 -22.4621 -164.5087 67.4284 82.1272 -74.6922 -20.4381 -169.3442 172.9000 -93.9942 -73.7163 124.7607 -164.9266 -75.9947 112.8504
7.56762520 -143.2954 164.3592 53.5400 71.4127 -126.9810 -75.0153 -12.7187 -55.7501 95.0950 -78.5711 -73.0422 152.4140 -63.6935 173.6138 104.0109
7.60918550 -146.0014 146.6901 -177.9603 58.2410 87.4492 -117.1868 -18.4047 -67.6874 77.1535 57.7619 -143.1989 153.5586 61.6298 95.4276 92.6071
7.65319460 -144.5897 144.7187 -171.3205 170.7274 84.9077 -75.9140 -31.7795 -168.2710 -80.0871 144.3291 -78.7160 152.6260 -63.9227 -175.2896 97.2390
7.67743170 -146.0531 159.6054 64.5726 -176.0743 93.8459 -76.3436 150.5200 -61.4751 -61.5290 -68.5172 -143.6250 143.8037 -170.4033 -83.5212 -17.7286
7.72115240 -70.9005 -25.3964 -170.5860 173.5902 87.1796 -82.4269 -12.6963 -158.5828 -86.3473 139.6035 -69.0686 150.0161 -59.9539 -63.4159 104.8055
7.75644060 -73.0416 -15.8918 -62.1858 -63.1349 105.7801 -82.2738 -14.6028 -158.6842 -85.2780 -45.5606 -68.6491 149.9008 -61.1867 -64.1097 104.5805
7.78214280 -80.9302 -9.8562 -63.5226 -176.2641 -88.8435 -128.6441 17.1269 48.9789 61.2159 -98.0846 -138.7957 168.8619 65.3406 81.4951 -111.1956
7.83140010 -72.0024 -20.3052 -169.1653 172.7962 -93.6466 -84.0666 10.2113 45.9807 64.5077 66.1888 -71.4691 151.8929 -92.6655 46.5043 -114.3298
7.87669210 -70.9575 -21.6045 -164.4601 67.4391 82.8308 -82.6280 3.9732 60.0261 74.4918 -107.2294 -63.9985 149.5718 67.0758 82.3838 17.8808
7.90786220 -70.4734 -28.7666 -167.8128 -80.9125 -40.0603 -90.5614 4.0228 58.8126 72.6449 76.3574 -70.5925 151.7478 -67.3553 -71.1855 -1.7913
7.95123170 -74.3031 144.6056 -63.6389 -65.4350 -74.3015 -85.7911 -10.5065 -36.0161 87.9871 154.6722 -148.4250 164.9420 32.8334 56.7594 48.7833
8.01220750 -146.7029 3.3283 67.3510 -75.5162 121.1860 -75.2754 -18.5376 -52.5844 98.1208 -60.0604 -81.0783 150.7758 -59.6662 -60.2940 103.7112
8.04322700 -80.1807 -6.0736 63.9225 79.6178 -117.3165 -90.9399 -8.0658 69.2766 84.5770 -109.8620 -73.0468 149.4358 -72.6617 97.4321 84.0337
8.07318930 -64.7260 -15.7589 -55.4579 95.8741 102.2265 -74.5117 -21.8232 -167.8217 -83.1246 -36.7478 -72.1527 150.6535 -62.3717 -68.3585 -7.6105
8.13399430 -117.8487 8.9861 68.1324 -75.1734 92.8388 -86.2524 -9.5971 73.1882 -73.9500 85.2591 -72.9259 162.9800 48.1474 60.1049 -112.1967
8.24253740 -145.1862 162.6582 55.3134 67.6506 -136.7144 -132.7727 33.0821 -60.6787 -175.1902 -88.4006 -71.3324 139.6921 -173.8917 65.4422 8.7000
8.30670740 -145.8157 134.5408 -176.9363 175.2454 -92.6094 -94.7890 -33.5780 -71.4354 70.1626 57.8544 -153.5447 161.1809 50.1380 65.7906 -116.4992
8.34517870 -69.7741 -21.1703 -164.4478 67.2914 82.2498 -78.1344 -11.4592 -70.2711 70.2356 51.6444 -73.7961 125.1649 -165.0015 -76.1283 113.0168
8.43440980 -146.6190 153.6560 -127.9322 -74.8155 -96.7750 -142.7333 -19.8188 -169.5446 -84.6367 -34.2622 -72.6872 155.2592 -63.4099 162.4117 102.2348
8.49811820 60.7537 -31.3140 -68.7829 72.6753 71.6999 -84.5725 -14.6462 -64.3389 -64.3726 106.9324 -92.3743 150.7897 -74.2154 67.3326 -110.3145
8.52213830 -145.1600 162.8486 53.6286 65.7926 -136.1732 -129.0522 30.8784 -60.4580 -63.4737 -27.6543 -75.9531 153.9030 -61.5562 -178.5035 -100.3398
8.61245520 -70.8739 -27.8595 -167.6481 -81.5974 145.0998 -84.7909 -8.4458 66.5820 179.0032 90.2743 -86.3680 152.1857 -64.0362 102.6001 -90.9585
8.64869610 -142.6761 160.1837 44.5549 71.0017 68.8601 -87.7091 -1.0937 -61.7849 -175.8470 -88.7030 -70.4759 150.5868 -76.2414 56.8159 -118.8843
8.72139870 -143.4665 128.7011 179.4346 -97.6929 -72.3453 -127.9449 -6.3303 -62.9403 -175.4638 91.8392 -151.2321 154.9745 61.6129 -178.7537 98.3323
8.84030900 -85.6573 -5.1220 64.7048 -83.1019 -92.6025 -87.4843 6.3492 56.2506 71.1069 -109.4673 -137.8817 167.2679 66.4116 83.1495 -110.1459
8.86620220 -145.5813 163.1938 66.7515 -172.3350 -71.7710 -79.2048 -20.2475 -158.0691 -82.8812 -46.1583 -67.0592 148.4274 -62.9825 -65.2225 104.3451
8.98986700 -144.7622 155.3031 45.5560 64.9195 -124.9581 -132.8159 -4.2699 -62.8175 -63.6318 -26.8805 -77.6277 151.9629 -67.4249 77.0306 8.7331
9.13250580 -64.3575 -19.8623 -56.3953 94.7814 99.0559 -80.0464 -0.6606 76.7473 -62.0125 -41.5663 -67.4870 162.0897 70.2178 83.6633 -113.2819
9.18529150 -143.3778 161.5064 43.9630 70.5718 -113.3620 -85.4750 -3.0750 -59.4573 -62.1014 105.4486 -71.0719 150.6603 -76.0975 56.6231 -118.7878
9.90271060 -145.8378 161.8406 49.1573 63.2459 54.6032 -119.8264 2.1138 -62.2594 -175.9423 92.0623 -153.9568 -45.9489 -171.6154 65.3393 -101.8221
10.67923720 -144.8173 161.3108 65.7104 -73.3774 110.2545 -77.1469 149.3571 -61.7191 -61.3986 -66.8552 -146.7750 151.4363 -145.4289 94.6613 134.1076
10.93424410 -143.3597 130.1085 -176.1188 -87.1923 119.6324 -148.2468 133.5239 -175.2962 -87.1909 120.9606 -148.2957 143.0471 -172.0567 176.0061 97.6837
11.22722280 -147.4855 153.5051 -127.8319 -67.9958 82.9423 -134.5711 -53.9417 -66.0049 -175.3322 90.5963 -156.4781 148.6233 61.3939 82.1177 19.5849
11.43918480 -70.1371 -19.2970 -164.3509 -83.4344 144.6052 -71.4406 -10.0073 -63.7507 73.2146 28.1050 -137.1253 168.5364 67.3759 83.1938 -110.4291
13.57906390 -141.9901 120.3960 -175.0608 -86.8722 103.8263 -140.7797 44.9567 -63.0132 -64.6197 163.2712 -127.0742 171.2003 66.5266 78.6865 -111.5194
