# Supplementary material for: Exploiting Sequence-Dependent Rotamer Information in Global Optimization of Proteins
Source: J Phys Chem B. 2022 Oct 18;126(42):8381–90. doi: 10.1021/acs.jpcb.2c04647 (PMC9623586; doi:10.1021/acs.jpcb.2c04647)
Supplement: Supplementary file 2 — jp2c04647_si_002.zip [file jp2c04647_si_002.zip › TripeptideConformations/CYS_PHE_CYS_new.csv]

0.00000000 -78.1902 -12.2855 62.5454 -145.5419 153.4411 -178.0072 61.8025 -76.8853 -17.6973 -60.4580
0.15001366 -77.2379 -12.8249 -61.1030 -144.9368 153.3297 -177.9866 -117.4946 -76.8628 -17.7463 -60.4590
0.17424101 -78.1697 -12.2859 62.5439 -145.5228 153.5253 -177.9944 -117.7021 -76.6544 -17.8599 -59.4212
0.30160129 -77.1804 -12.8898 -59.8254 -144.9240 153.3456 -177.9916 -117.4942 -76.8627 -17.7504 -60.4592
0.32409403 -77.2183 -12.8164 -61.1005 -144.9133 153.4087 -177.9734 61.6750 -76.6377 -17.9031 -59.4211
0.34816413 -84.3143 -8.0847 -64.1922 -144.9754 153.4384 -177.9750 61.8266 -76.9154 -17.7567 -60.4587
0.43921847 -78.0933 -12.2962 62.5331 -145.4191 152.6167 -177.3719 -118.2283 -79.4653 -14.2801 60.7766
0.47613879 -77.1594 -12.8845 -59.8234 -144.9026 153.4254 -177.9782 -117.6682 -76.6369 -17.9078 -59.4229
0.52331309 -84.3064 -8.0668 -64.1917 -144.9554 153.5290 -177.9638 -117.6801 -76.6707 -17.9303 -59.4253
0.55590819 -78.1316 -11.6319 62.0240 -145.1844 152.6896 -177.0764 61.6497 -80.0017 -14.5814 61.7587
0.58599425 -77.1308 -12.8254 -61.0945 -144.8009 152.4962 -177.3536 61.5483 -79.4724 -14.2980 60.7752
0.64972619 -82.8487 -9.5704 -61.0405 -72.7397 151.2598 -177.1365 -116.9924 -75.5103 -18.1004 -60.5153
0.67558334 -81.7471 -10.5550 62.4218 -67.4954 132.2387 -177.9185 76.7856 -122.1662 3.5641 -63.6993
0.69592598 -82.8930 -10.2936 62.5396 -72.7074 151.1874 -177.0655 -117.0602 -75.6069 -17.9892 -59.3290
0.71633007 -78.2154 -11.5997 62.0497 -145.2800 153.5592 -178.0576 -117.6778 -76.6670 -17.9033 -59.4210
0.73811826 -77.0735 -12.8920 -59.8185 -144.7893 152.5107 -177.3572 -118.1930 -79.4764 -14.2993 60.7747
0.75812189 -89.3889 -5.3620 -63.5394 -72.9108 151.5035 -177.1918 -116.9909 -75.5543 -18.1608 -60.5185
0.78692547 -84.2349 -8.0681 -64.1948 -144.8503 152.6147 -177.3349 -118.1999 -79.5324 -14.3119 60.7719
0.86171792 -77.1822 -12.9818 -59.8274 -144.8445 154.0351 -176.4485 -119.1233 -82.6538 -13.4778 -65.0398
0.89674484 -88.3808 -5.4136 -63.6618 -67.2029 132.4672 -177.9524 76.6530 -122.0650 3.3866 -63.7370
0.93883368 -78.1180 -12.3711 62.5259 -145.6749 155.4935 -178.3199 -115.5565 -71.5500 -17.8453 70.2685
0.95940025 -82.7013 -9.6991 -59.7347 -72.5059 151.1406 -177.1046 -117.1011 -75.5776 -18.0019 -59.3310
0.98173891 -78.1337 -11.6210 62.0271 -145.1804 152.6462 -177.4359 61.5426 -79.4980 -14.3062 60.7738
1.01821554 -82.7398 -9.6239 -61.0421 -72.2393 149.7824 -176.5629 -117.7502 -78.5929 -14.0071 60.8070
1.04515440 -82.9473 -9.1952 62.0292 -72.5889 150.0557 -176.2122 62.1682 -79.1792 -14.2980 61.7805
1.08721734 -77.1647 -12.8995 -61.0995 -145.0573 155.3555 -178.3001 63.2383 -71.5593 -17.8685 70.2584
1.12788442 -89.3073 -5.3835 -63.5469 -72.3827 150.0213 -176.5995 -117.7345 -78.6843 -14.0428 60.8021
1.17172560 -82.6095 -9.7758 -59.7361 -72.2684 149.7979 -176.5592 61.9785 -78.5968 -14.0155 60.8062
1.20048574 -75.4144 -13.1591 67.9800 -145.4551 152.6105 -176.9973 61.6231 -79.9561 -14.5687 61.7591
1.23371982 -82.0330 -8.9922 62.0422 -67.2892 132.3651 -177.9343 -103.0032 -122.0415 3.4714 -63.6950
1.27056573 -78.4513 -12.4102 62.5289 -145.9778 162.7947 -170.2533 69.8348 -64.9962 152.9402 -59.4534
1.29275361 -82.7831 -9.6209 -59.7341 -72.8430 150.2751 -175.4306 61.2113 -83.5685 -11.4497 -65.3183
1.32711770 -77.3496 -13.2582 -59.8605 -145.4431 162.6312 -170.3306 69.9314 -64.9019 152.6828 -60.7837
1.36189041 -80.7258 -13.0011 62.0785 -79.4463 156.5924 54.5426 -95.2369 -75.9603 151.1609 -61.4589
1.39464112 -77.0021 -14.6259 -61.6676 -136.9943 156.6309 -56.9241 100.5212 -72.7334 154.0187 -61.3905
1.43005240 -82.9564 -10.2216 62.5334 -72.8724 152.8391 -177.3187 -114.7853 -70.9802 -17.8775 70.1686
1.46645366 -82.9257 -9.1973 62.0262 -72.5477 150.0415 -176.5593 -117.6746 -78.6886 -14.0520 60.7966
1.50631225 -76.9850 -14.6522 -61.6725 -136.9190 157.3737 -56.7138 100.5780 -79.9962 -12.5717 -59.5217
1.53665613 -80.3625 -13.4204 62.0152 -78.5133 154.1974 51.4685 -96.6320 -83.5674 -15.9258 61.6127
1.56211636 -78.2025 -10.2668 -61.3326 -145.4349 154.3309 54.3716 -91.9043 -85.8240 -18.8936 -60.9031
1.58223968 -76.9702 -14.5842 -60.3608 -136.8758 157.6912 -56.8691 -78.7030 -80.1350 -11.4917 61.8372
1.60299298 -83.6290 -10.5032 -64.8019 -137.2372 156.9030 -57.0244 99.9128 -72.7442 154.0317 -61.3897
1.62618130 -75.4090 -13.1573 67.9785 -145.4549 152.5691 -177.3578 61.5128 -79.4520 -14.2935 60.7735
1.64966064 -78.4368 -9.9598 -61.2109 -145.4062 158.2119 59.6681 90.9804 -90.1241 151.8040 -64.2023
1.68482437 -78.0430 -10.4012 -61.3399 -145.5145 154.2838 53.7979 -92.3549 -86.7884 -16.3236 61.6054
1.70656725 -82.0052 -10.2941 67.3512 -72.5291 149.8271 -176.1516 62.1400 -79.1062 -14.2672 61.7835
1.73337882 -82.1914 -10.1164 -61.0594 -70.8803 142.0914 -177.2423 -104.2377 -136.1936 7.1471 63.5335
1.78095910 -77.0172 -14.5280 -60.3584 -136.9426 156.6806 -57.0387 100.4697 -72.5899 154.2271 -59.9213
1.80362085 -81.5632 -8.3310 -60.9483 -74.6685 155.7240 55.9098 -96.1934 -76.4020 151.0113 -59.9005
1.82624521 -80.5887 -8.1106 60.0417 -131.3917 157.1047 -57.4013 -63.7383 -80.1433 -11.5077 61.8359
1.84807315 -78.0046 -12.1815 62.5387 -145.9372 148.7717 -178.6584 78.1385 -149.4413 159.2057 60.8295
1.89467310 -76.7978 -17.0695 -164.3857 -144.7133 153.5407 -177.9607 61.8586 -76.9683 -17.7747 -60.4574
1.92897724 -76.9565 -14.6625 -61.6696 -136.8971 157.6927 -56.7542 100.5354 -80.1443 -10.9059 61.5623
1.94945532 -78.1747 -12.1028 62.5495 -145.9649 149.5528 -178.6747 -100.9132 -148.0376 153.8265 57.9660
1.97085988 -78.1302 -12.3691 62.5308 -145.6325 155.1739 -176.9382 62.0239 -70.3771 -34.1920 -169.8573
2.00491594 -78.0930 -12.3539 62.5311 -145.5126 154.0841 -177.2511 61.2876 -75.0988 -23.2741 -165.1702
2.03537155 -82.7467 -6.7481 62.4736 -72.7395 155.1688 -55.0464 104.6507 -80.0556 -11.4258 61.8715
2.07081092 -76.7859 -17.0424 -164.3762 -144.6867 153.6292 -177.9501 61.6948 -76.7209 -17.9496 -59.4238
2.09241532 -77.2246 -12.6091 -61.0885 -145.3714 149.4538 -178.6754 -100.9157 -147.9939 153.8354 57.9882
2.11819279 -77.0211 -12.7048 -61.0820 -145.5717 150.6985 179.6968 -100.4497 -144.9965 138.7971 -171.8846
2.13891102 -83.5897 -10.5241 -64.8117 -137.1391 157.9736 -56.8535 -79.2071 -80.1554 -10.9190 61.5555
2.16082938 -80.9257 -11.6314 61.8095 -78.5508 156.4681 54.6816 -95.7371 -76.0416 151.2854 -59.9181
2.18344753 -71.4264 -30.2663 -169.1071 -144.0739 153.7223 -177.9210 61.7317 -76.7583 -17.9496 -59.4252
2.20349930 -80.5986 -12.1650 61.7471 -78.5381 154.6857 51.5908 -97.1212 -82.3107 -18.8298 -59.7746
2.23921758 -86.4919 12.9968 63.9843 -134.8724 153.7522 54.6822 -90.8844 -86.5648 -16.3134 61.6008
2.25983751 -76.9988 -14.6146 -60.3637 -136.8469 156.6865 -57.0273 100.4327 -144.2403 165.0916 61.6418
2.28762035 -84.8013 -7.1816 -64.1706 -146.3761 177.2778 75.0581 107.9909 -71.0755 -6.8396 62.1696
2.31575828 -84.2916 -0.0607 -60.5928 -71.0264 155.4153 -54.1542 104.9251 -79.2784 -12.9524 -59.4632
2.33910724 -78.4891 -11.9466 62.0372 -146.1611 146.0502 -179.7935 79.0159 -133.1153 144.2262 -61.7209
2.36000155 -84.0186 -0.8467 -59.3071 -71.0609 154.9443 -54.3753 104.7969 -80.0834 -11.4455 61.8763
2.39208300 -91.6745 5.6712 -62.7429 -71.3915 155.6431 -53.6363 105.5852 -79.2747 -12.9721 -59.4660
2.42019080 -84.4200 -8.3591 -64.1929 -145.3902 161.6081 -171.0891 -110.8769 -67.0445 161.1825 71.8453
2.44947567 -71.3632 -30.2080 -169.0831 -143.9362 152.7789 -177.2816 61.6319 -79.6316 -14.3253 60.7680
2.47355659 -83.0118 -10.1788 62.5394 -72.9572 152.5934 -175.8747 -116.6593 -69.7487 -33.9674 -169.7832
2.51348507 -78.1611 -11.7221 62.0178 -145.3988 155.2051 -177.0057 -117.2769 -70.3888 -34.2110 -169.8619
2.53923796 -71.9401 152.8552 -61.7906 -145.7122 151.0329 -179.9778 -100.6170 -145.3705 138.0682 -171.2198
2.55989114 -82.4832 -9.9246 -61.0546 -71.9468 147.1031 -178.2145 -99.7410 -146.9450 153.8806 58.6253
2.58063567 -91.6182 5.5002 -62.7588 -70.9015 153.1182 -53.9506 -73.6731 -80.5333 155.7411 -65.2826
2.60195110 -73.0597 -26.2397 -169.2638 -137.3256 158.0315 -56.3095 -75.1281 -80.3428 -12.3143 -60.6097
2.62674332 -78.3968 -11.8068 61.9890 -145.7564 161.6194 -171.1823 68.2431 -67.0110 161.1561 71.8472
2.65487146 -75.0898 -31.7223 -169.2923 -68.7301 131.8152 -178.0165 -102.8922 -121.5308 3.4018 -63.5707
2.68421099 -80.6625 -7.9482 60.0867 -131.5014 156.4034 -57.6540 116.6916 -73.7637 157.7631 59.2377
2.70652001 -73.0303 -26.1826 -169.2477 -137.3231 158.4170 -56.3449 -75.1816 -80.1446 -11.5109 61.8254
2.75307149 -82.7134 -9.6506 -59.7291 -72.5026 151.2812 -176.2710 -117.6369 -74.6116 -22.7290 -165.0537
2.77854459 -73.0487 -26.2198 -169.2587 -137.3138 158.0923 -56.3099 104.0313 -80.0439 -12.5685 -59.5183
2.80368990 -71.5289 -29.9078 -169.7967 -144.0268 154.3278 -176.3835 60.7231 -82.8548 -13.4740 -65.0181
2.83740151 -76.7576 -17.0435 -164.3682 -144.8057 155.5699 -178.2713 -115.5020 -71.6401 -17.8749 70.2689
2.87057085 -85.5683 -4.3794 -64.0062 -145.3210 157.8052 59.1992 91.4349 -79.4709 139.2790 -169.6013
2.89301668 -80.0156 -11.0427 67.1906 -76.5586 156.6646 56.8115 -95.5838 -85.7708 153.2746 -64.7483
2.91891267 -81.6643 -8.6814 62.0621 -76.8548 162.0608 61.0875 -94.7665 -146.5357 164.5245 61.3639
2.94508896 -82.7301 -6.7739 62.4683 -72.3572 153.9825 -55.1600 104.6464 -73.0851 145.6084 -168.4278
2.96871229 -85.5604 -4.4049 -64.0081 -145.3225 157.8363 59.2515 -88.6624 -79.2893 139.9369 -170.0729
2.99361080 -79.6685 -11.8079 67.0900 -76.6025 154.2905 53.6106 -96.8235 -90.8716 -13.0908 -64.2435
3.02318393 -81.7531 -15.1064 -163.8181 -71.2417 142.4174 -176.5931 74.6025 -132.4360 2.2127 62.8777
3.05352682 -139.8959 138.5079 -171.3636 -140.2185 156.3743 -56.0075 97.3580 -72.8640 154.0789 -61.3916
3.08740090 -72.5426 143.7686 -169.7214 -146.5949 150.0827 179.8870 -100.3549 -145.1030 138.2758 -171.1440
3.11339358 -84.2885 43.5681 -62.8545 -71.1339 154.6710 -55.7371 109.5447 -75.8359 162.5439 61.6923
3.13549771 -81.0222 -12.3783 59.5991 -83.9268 155.9463 -56.3159 106.7054 -73.7215 157.7765 59.2452
3.15739828 -75.4734 -13.2214 67.9694 -145.6771 155.1151 -176.9160 -117.2920 -70.3754 -34.1953 -169.8561
3.18645465 -75.4127 -15.6818 62.4437 -137.2863 156.6090 -64.5242 -72.7402 -80.2603 -12.3360 -60.5896
3.21340541 -76.9686 -14.6210 -61.6678 -136.9931 156.7149 -56.8738 -78.6653 -73.8857 161.5092 68.8118
3.23439499 -78.3492 -11.8356 61.9829 -145.7199 161.9198 -170.0374 70.1430 -65.0237 142.4989 -170.0500
3.25511201 -71.4958 -30.3483 -169.1458 -144.3903 163.1935 -170.2313 -108.8035 -65.0202 153.0390 -59.4485
3.27516211 -83.0926 -9.0528 62.0461 -73.0291 152.7659 -175.9755 -116.7225 -69.9100 -33.5304 -170.4790
3.30140812 -72.7002 -27.9027 -166.9076 -132.7175 156.9611 -57.0615 -76.5477 -72.7309 154.0310 -61.3907
3.32995060 -79.4353 -12.3034 67.0272 -76.8796 154.0042 51.5214 -97.5320 -83.2626 -15.8905 61.3602
3.35371692 -77.2038 -16.8653 -164.4783 -146.1949 177.8075 75.3379 108.1102 -70.1651 -8.6729 62.2605
3.39647096 -82.0245 -13.1351 -163.6499 -63.4769 137.0477 -178.6121 -97.9816 -131.1162 149.3278 -63.4391
3.42177881 -70.3361 -33.3034 -171.5367 -148.0768 155.5758 51.8422 85.0846 -84.9058 -18.7070 -59.7950
3.44456987 -82.7256 -6.7801 62.4671 -72.3713 154.0166 -55.1601 104.6438 -72.9211 144.9253 -168.2533
3.47286568 -85.0684 1.3544 65.6212 -137.5135 156.6021 63.4450 92.8054 -81.4138 139.2120 -169.7653
3.49567741 -71.6095 -29.9190 -169.8153 -144.4136 163.1981 -170.2317 69.8438 -65.0206 153.0394 -59.4499
3.52466734 -81.1906 -9.2264 -60.9888 -74.4552 153.9101 53.3184 -97.6223 -81.3602 -24.5547 -165.2734
3.56266164 -81.3949 -14.0894 -163.7856 -75.7177 156.3502 57.0205 84.6447 -85.9075 153.3307 -64.7644
3.58943471 -78.0175 -12.2334 62.5301 -146.0791 152.8330 -178.0393 73.0323 -83.5999 66.6904 -164.6390
3.60960573 -72.7169 -27.9160 -166.9099 -132.5371 157.3093 -56.7290 -76.4969 -86.8778 -8.0376 -64.0793
3.63166131 -76.0832 -26.5628 -167.9078 -71.8386 153.8071 52.0706 -96.3528 -81.9706 -19.0149 -61.0148
3.65959176 -72.7150 -27.8834 -166.9053 -132.6683 156.7625 -57.0216 -76.5667 -79.5433 155.5154 -65.1555
3.68201200 -86.9941 -6.8761 -63.9622 -75.7758 154.1338 53.2889 -98.0812 -81.4656 -24.6263 -165.2809
3.70919520 -72.8590 -27.2957 -167.3077 -133.0269 157.6169 -57.7894 101.9643 -80.0138 -12.5615 -59.5219
3.73843766 -71.2971 -31.5171 -169.5804 -145.2856 145.4544 -179.5531 79.1242 -133.5757 145.1373 -61.7283
3.76365732 -85.7089 -4.1271 -64.0082 -145.1676 155.5102 56.0057 89.8659 -79.5996 -35.6699 -170.5261
3.78807302 -75.2660 -15.7390 62.4333 -137.2863 156.9561 -64.5769 -72.8196 -80.0982 -10.9219 61.5486
3.81494916 -76.2498 -15.9715 57.7879 -137.3938 156.6115 -63.5442 -73.1025 -78.6778 -18.1122 -164.1728
3.83619505 -80.6532 -7.7815 62.4945 -145.1401 175.0680 79.4963 113.4653 -63.9801 -31.0750 -168.4227
3.86036328 -81.1967 -9.2048 -59.6782 -74.6535 154.7455 54.2512 -97.3188 -77.6228 -34.4070 -170.3641
3.88077937 -75.7959 -13.2446 67.9370 -145.9826 161.8087 -169.9111 -108.7038 -65.0353 142.4899 -170.0494
3.90254531 -76.7159 -17.0714 -164.3747 -144.6581 154.1705 -177.2073 61.3552 -75.1731 -23.3655 -165.1831
3.93441864 -70.1061 -30.0258 -169.9357 -143.7162 144.5773 179.8053 -99.2024 -131.4668 143.5092 -65.7937
3.95559446 -81.0905 -14.7503 -163.9321 -75.4779 155.0409 54.3112 -96.4234 -80.9872 160.8670 61.5756
3.98017639 -84.2757 -0.2285 -60.6065 -70.6111 153.8213 -54.3948 -74.3290 -73.7718 161.4951 68.8666
4.01123669 -76.3968 -26.4970 -168.6736 -72.7575 155.9105 56.6191 -94.5932 -85.0305 153.3017 -64.8626
4.03427571 -76.1041 -26.3952 -168.6815 -71.7339 153.6754 52.0649 83.2357 -81.9026 -19.0080 -59.7438
4.06952245 -81.8127 -15.2937 -163.8223 -72.2446 145.7212 -177.8496 -99.6520 -147.4957 160.1639 61.5984
4.09579208 -71.3672 -29.8572 -169.7818 -144.5987 148.8235 -178.5230 -100.5738 -149.5633 159.2435 60.7886
4.11668282 -76.7400 -17.0922 -164.3815 -144.7560 155.2276 -176.9383 62.0119 -70.5747 -33.7676 -170.5463
4.15011660 -91.6508 5.7533 -62.7357 -71.0456 154.5906 -53.5718 105.5521 -78.6770 -18.0067 -164.1762
4.17071947 -75.0626 -15.8670 62.5242 -137.2657 155.6441 -64.6602 107.6299 -144.4353 148.9092 -168.5616
4.19804318 -72.6792 -27.8772 -166.9078 -132.6600 157.3530 -57.1260 102.9385 -73.7052 157.7701 59.2357
4.22578789 -84.0650 -0.4606 -59.2831 -70.7758 154.3818 -54.1229 104.8867 -78.6728 -18.0070 -164.1760
4.25284112 -71.4607 -29.8001 -169.7588 -144.0284 154.2722 -177.1868 61.3945 -75.2108 -23.3692 -165.1857
4.28372141 -82.5461 -11.2266 -163.3002 -73.7977 152.7370 -56.1735 -74.5100 -80.7261 155.7757 -65.2672
4.31342530 -71.5758 -29.8666 -169.7878 -144.3952 161.8642 -171.0519 68.2542 -67.1582 161.2254 71.8704
4.33466589 -71.5437 -29.8611 -169.7978 -144.3356 162.4346 -169.7752 70.0488 -65.2842 143.4587 -169.1032
4.36674120 -70.1491 -33.6766 -173.0478 -148.3962 165.5097 61.6625 -91.3415 -143.2011 161.0971 59.3185
4.38861524 -75.4996 -32.9432 -169.6199 -75.3754 146.7769 -178.2760 -99.6092 -146.8998 154.0312 58.6571
4.41224126 -76.1544 -32.7969 -169.5737 -75.7906 152.1841 -175.9554 62.7266 -69.6405 -33.9168 -169.7677
4.44163382 -75.8725 -31.9370 -170.0869 -73.5827 147.7993 -179.5484 -99.2659 -144.5360 138.6186 -171.0146
4.46260449 -76.9756 -27.1335 -167.8917 -78.2471 169.1469 71.1548 -82.2814 -77.4314 5.8524 -58.9696
4.48270303 -76.8373 -17.3119 -164.4493 -145.0854 162.2519 -169.7835 -108.8497 -65.0693 142.6080 -169.0411
4.53245588 -82.2892 -9.4850 61.9640 -69.7147 139.3733 -178.4479 -101.6925 -140.5676 14.9307 -153.5088
4.56183999 -79.9558 -8.7557 68.9407 -74.5831 155.2712 -54.2292 104.7225 -78.4979 -11.8736 67.5538
4.59224149 -71.4361 -30.2762 -169.1247 -144.3015 162.4777 -169.7798 70.0586 -65.0874 142.6483 -169.0356
4.63438934 -75.6580 -32.2963 -170.1878 -75.2920 146.7848 -178.2676 -99.6127 -146.9053 154.0225 58.6497
4.65754412 -73.0137 -26.1835 -169.2471 -137.3997 157.8147 -56.2913 104.0195 -73.6830 -30.9637 -168.7454
4.68680023 -75.2239 -15.7685 62.4036 -137.3063 156.7718 -64.4280 -72.7939 -78.5066 -11.9590 67.5458
4.71701130 -77.1857 -16.5889 -164.4227 -146.2087 174.8551 74.8326 -73.6599 -68.9181 -9.2676 68.2628
4.73776412 -81.2314 -14.4478 -163.8441 -75.7270 156.3794 56.5486 -95.6283 -76.5804 141.4028 -169.9786
4.76060302 -81.9471 -12.6931 -163.4692 -75.9757 161.8837 61.4155 -94.8672 -143.6245 148.4737 -167.7912
4.80596848 -75.2562 -15.6108 62.4936 -137.3272 155.9060 -64.6911 -72.7988 -72.7507 144.1059 -169.6606
4.83063755 -76.2630 -26.8575 -167.9823 -72.4752 155.8095 56.2672 85.2060 -76.3694 141.2287 -169.2399
4.85996688 -72.6322 -27.8652 -166.9124 -132.6572 156.9357 -57.0146 102.9786 -72.7656 144.1261 -169.6549
4.89429572 -80.8732 -14.9086 -163.9789 -75.0879 153.6487 51.8935 -97.6847 -83.9013 -15.3895 66.5653
4.92190830 -71.5457 -29.8519 -169.7938 -144.3382 162.3049 -169.8965 -108.6949 -65.0550 142.5969 -170.0479
5.01154215 -71.3162 -30.1074 -169.0698 -144.5604 154.2859 -177.8390 -106.4008 -82.7760 56.5931 -166.4031
5.05179953 -72.7992 -27.2524 -167.3203 -133.0538 156.8774 -57.9745 -77.7126 -72.9241 144.8710 -168.2648
5.07455156 -75.3396 -15.5749 62.4710 -137.3531 156.0016 -64.6657 107.7238 -73.8249 161.4938 68.8412
5.12349713 -72.6757 -27.8551 -166.9001 -132.6754 157.0546 -56.9880 -76.5700 -73.8301 161.5091 68.8274
5.14696081 -78.6935 -12.4810 62.5438 -146.6615 149.2038 -178.5105 73.7280 53.8843 -178.6614 83.8125
5.16791724 -81.1173 -14.7195 -163.9181 -75.5500 155.0109 54.4118 -96.3416 -81.0959 160.2218 67.6557
5.22658614 -80.9227 -13.0080 -163.4520 -70.2261 165.9945 83.6224 141.3360 -83.0439 -8.0890 -64.8059
5.32370150 -76.0726 -26.3890 -168.6899 -71.5390 153.0058 52.0185 83.3626 -83.5541 -15.4280 66.6231
5.36171957 -76.2170 -26.7223 -167.9509 -72.0311 154.3846 54.2885 -95.2022 -80.3782 160.1696 67.7931
5.38316379 -76.1558 -26.6460 -167.9428 -71.8732 154.3831 53.6971 -95.8248 -76.9923 -34.6968 -169.7045
5.41875972 -86.8042 -5.1203 -63.7870 -70.4109 166.0358 85.2767 133.4919 -69.5054 -31.3912 -169.5607
5.49022726 -75.2111 -15.7348 62.4454 -137.3594 156.3282 -64.5400 107.8058 -73.7360 -30.6469 -169.4861
5.53720020 -72.6466 -27.8719 -166.9030 -132.6607 157.4208 -56.8104 -76.4999 -73.7298 -30.5453 -169.4604
5.58473758 -72.8130 -27.2646 -167.3036 -133.0821 157.2982 -57.7750 101.9423 -73.6816 -30.9732 -168.7468
5.62148823 -76.1993 -26.4119 -168.6840 -71.9790 154.4198 53.6792 -95.8571 -76.9951 -34.7022 -169.7042
5.69142642 -76.0986 -26.4137 -168.6961 -71.6862 153.4839 52.7413 -96.0844 -80.8424 -24.3370 -165.2546
5.75786019 -71.3508 -30.3533 -169.8459 -145.3046 175.9185 75.8816 109.4160 -71.2934 -12.1197 -162.2419
5.83402253 -72.8168 -27.2529 -167.3013 -133.0613 157.3422 -57.7664 101.9484 -73.7307 -30.5584 -169.4635
5.86347088 -82.5429 -11.1208 -163.2638 -73.9802 154.4106 -55.7899 -74.3489 -78.6831 -18.0217 -164.1772
5.98817092 -71.4081 -30.0882 -170.6131 -145.4081 175.9257 75.7335 109.3060 -71.3104 -12.0627 -162.2267
6.80787868 -83.3207 -9.2929 -61.0458 -73.7382 155.0372 -168.2202 71.1414 -72.1170 154.8481 60.4268
6.84162542 -71.1600 -29.0388 -167.3664 -132.8806 153.4883 -57.5769 101.9841 44.4647 37.5272 66.7909
7.51342236 -143.0155 166.1709 62.5707 -144.3165 163.0149 -170.1311 -108.8928 -65.0373 153.1570 -59.4490
8.46652561 51.1878 -176.8167 81.6195 -71.9029 149.4280 -178.4199 78.2316 -147.5158 153.8548 58.7171
8.83102319 -143.8560 173.3857 67.4615 -67.2385 156.7738 56.1119 -95.7721 -84.1788 160.2668 61.5106
9.16738831 -70.3388 -33.8722 -172.9994 -148.4644 162.6735 58.9260 -92.1608 48.7638 -167.3057 79.9867
10.13503127 51.1316 -163.3610 80.6133 61.1638 172.8179 -51.5333 107.1190 -125.6171 156.5480 -61.0892
14.32630053 60.0792 171.5383 95.9593 -74.3260 142.8870 -179.3582 80.2126 -132.1321 145.9567 -64.4931
15.55203429 60.9054 169.0273 96.3789 -76.7817 159.9661 -170.0169 -107.6753 -65.0868 142.0285 -170.0868
