# Supplementary material for: Exploiting Sequence-Dependent Rotamer Information in Global Optimization of Proteins
Source: J Phys Chem B. 2022 Oct 18;126(42):8381–90. doi: 10.1021/acs.jpcb.2c04647 (PMC9623586; doi:10.1021/acs.jpcb.2c04647)
Supplement: Supplementary file 2 — jp2c04647_si_002.zip [file jp2c04647_si_002.zip › TripeptideConformations/GLN_GLU_HID_new.csv]

0.00000000 -148.1989 167.1164 61.9635 164.8930 95.6803 -65.9112 137.1889 -65.3912 -177.1370 -89.6774 -154.4909 162.1724 59.5486 -86.5233
0.06758130 -136.8059 155.2365 -66.7723 -70.4507 -91.9057 -74.0394 150.1106 -172.6224 58.2810 90.9978 -71.4617 159.2839 77.0999 -72.3048
0.15623570 -136.8492 155.1414 -66.7587 -70.4539 -91.9017 -67.3173 132.7950 -172.9852 175.9675 88.5782 -151.7570 162.1435 60.3092 -85.6655
0.20082690 -75.3370 165.9360 64.7085 164.1875 96.0456 -72.6062 151.6101 -173.4639 57.9249 90.6774 -71.3690 158.7958 76.6713 -72.9072
0.42487040 -146.9105 166.4287 68.4129 -179.3237 9.4521 -75.3279 142.6022 -173.1198 174.4031 87.3966 -130.3184 154.9802 -63.3487 102.4513
0.44916410 -143.8084 135.0766 179.2263 59.1836 57.6299 -89.5646 150.4558 -173.3448 58.2312 -89.1585 -71.4420 159.0018 77.0281 -72.1074
0.47951050 -136.8583 155.0602 -66.7355 -70.4740 -91.9471 -67.9506 135.8127 -64.9822 -176.9242 -89.4712 -153.2900 161.9826 59.2670 -86.5276
0.54787250 -147.9498 169.7471 63.5973 166.0263 94.8433 -77.1201 155.1187 -64.5768 -176.9167 -88.9000 -133.9617 155.6372 -61.9018 100.1137
0.60553360 -76.5954 152.8104 -64.3582 -177.6484 -1.2881 -145.4986 151.9214 -173.6038 57.7456 91.7618 -71.4996 159.3604 76.7672 -72.9082
0.64760430 -148.1030 170.8876 63.9746 166.0274 93.4938 -73.5089 146.1338 -173.2159 173.7645 86.9178 -128.9955 154.7361 -63.1868 99.3122
0.68615900 -72.1647 129.5090 177.6457 58.4088 57.1270 -71.1311 131.2502 -173.6555 176.2348 -91.6159 -151.7706 162.4644 61.4082 -85.2815
0.73061050 -136.9086 155.1466 -66.8033 -70.4333 -91.8676 -67.5355 134.5471 -172.1611 67.1443 94.0486 -153.2237 159.8937 60.1174 -86.4359
0.75599490 -147.9310 169.0000 63.1629 165.8851 95.0944 -76.7861 157.9348 65.7066 -178.5925 91.3470 -135.8872 155.4761 -61.5273 100.6067
0.78653100 -72.1830 142.2248 -173.6019 171.6939 -96.5966 -84.2371 139.5484 -173.1052 175.0595 87.6498 -134.4241 156.1460 -56.8125 108.0520
0.81385860 -134.7854 154.9790 -64.4375 -176.6454 -97.3568 -145.1076 151.9681 -173.5973 57.7409 91.6847 -71.5038 159.3867 76.7717 -72.9350
0.83641030 -134.8315 154.7603 -64.7067 -176.4404 -1.8718 -67.3556 132.6859 -172.9750 175.9737 -91.7988 -151.7017 162.1474 60.3290 -85.6622
0.87166660 -144.6809 149.6123 -174.0287 57.5226 -92.8275 -72.3148 149.5936 -172.4394 58.3758 91.2577 -71.4489 159.1577 77.2036 -71.9669
0.90727570 -71.9849 141.6740 -173.0126 172.1301 -95.4063 -88.8631 145.2153 -64.3999 -176.6857 91.6203 -136.9311 156.3966 -56.4256 105.4075
0.92836240 -135.9576 155.7596 -65.8462 -66.0686 -10.6158 -75.0485 154.7375 -172.3606 57.4665 91.0192 -65.2143 150.4884 -57.6125 82.7365
0.96981230 -146.6071 160.6841 63.7982 -179.5945 -0.8341 -67.5329 135.2605 -65.1343 -177.0782 90.7411 -153.3471 162.1189 59.8142 -86.2220
0.99755960 -76.4382 153.3604 -64.4156 -177.6924 -1.4542 -67.2080 132.5237 -172.9971 176.0244 88.5205 -151.6947 162.1549 60.4098 -85.8293
1.02335710 -147.6325 169.3740 63.2495 166.2209 95.2559 -78.7382 158.1966 65.7191 -178.6309 -88.9980 -136.3091 154.9906 -66.1562 -82.8336
1.06156300 -135.0395 155.0888 -64.5728 -175.3163 99.2179 -74.0527 150.1104 -172.6035 58.2809 -88.9993 -71.4626 159.2969 77.1061 -72.3063
1.09510330 -72.2418 141.1774 -173.0174 172.1891 -95.9067 -91.6164 146.2354 -173.3920 61.9661 -83.8726 -134.5483 156.3521 -57.0738 104.9958
1.11590020 -75.6899 169.2375 66.6037 165.4259 93.0352 -73.0552 145.7624 -173.2765 173.8682 -93.4063 -128.8107 154.7413 -63.1195 98.2948
1.14226910 -77.1704 154.2764 -63.9860 -66.7203 -10.7150 -73.6183 150.0299 -172.6609 58.3264 -88.8656 -71.4583 159.2789 77.1096 -72.2667
1.16487670 -148.0727 169.5833 63.4995 165.8261 94.7794 -76.7459 155.4213 -61.0649 -60.1064 -63.8475 -134.3247 155.6560 -62.0684 100.3572
1.18704520 -135.0152 154.9171 -64.4397 -176.6365 -97.2338 -67.2622 132.7867 -172.9911 175.9831 -91.8239 -151.7398 162.1507 60.2956 -85.6994
1.20852220 -77.0161 154.4939 -63.9639 -66.6970 -10.7223 -66.9934 132.5434 -173.0196 176.0394 -91.8545 -151.7401 162.1475 60.4014 -85.8547
1.23103000 -136.0281 155.5753 -65.7318 -66.0486 -10.6545 -67.7357 135.7372 -64.9304 -176.7451 -89.4155 -153.2823 161.9786 59.2710 -86.5470
1.26685820 -77.1750 154.2134 -63.9880 -66.7187 -10.7131 -74.8660 154.6980 -172.3922 57.4986 -88.5943 -65.2051 150.4899 -57.6081 82.7219
1.28798060 -72.4374 141.3397 -170.5509 176.6323 1.4068 -73.5464 149.4209 -172.4664 58.4394 -88.6845 -71.4513 159.1987 77.2080 -71.9606
1.31523470 -147.8903 168.0016 62.3053 165.5860 96.3116 -73.0944 150.0473 -64.8276 -177.0663 91.1319 -150.3357 163.1170 62.5861 92.9982
1.34764780 -76.2702 153.4619 -64.1712 -178.1666 -97.4927 -67.1210 132.6144 -173.0123 176.0345 -91.8718 -151.7301 162.1585 60.3801 -85.8638
1.37480310 -71.6670 151.4766 -63.9943 79.0615 12.0697 -145.5008 151.9271 -173.6248 57.7526 -88.6165 -71.5076 159.3663 76.7668 -72.9094
1.40391830 -146.4171 159.3208 63.6304 -178.6742 -98.7065 -68.1103 134.5581 -65.1198 -177.0957 90.7258 -153.0571 162.1633 60.0620 -86.0446
1.42474120 -144.7609 143.5777 -171.9017 176.2424 1.9037 -68.0746 134.9207 -65.0050 -177.0488 90.7704 -153.0049 162.0877 59.6679 -86.3286
1.45317530 -147.7180 169.9555 63.4941 166.0152 94.8721 -78.1571 155.3558 -60.9288 -59.9149 117.6156 -134.8307 155.1542 -66.4393 -82.5664
1.47356960 -135.1144 155.0136 -64.5962 -175.3635 99.1028 -67.8720 135.8269 -65.0025 -177.0281 -89.5215 -153.2912 161.9746 59.2428 -86.5458
1.49839580 -77.0464 153.6856 -60.9484 -61.0102 103.6625 -73.8117 150.0716 -172.6792 58.3198 91.1441 -71.4452 159.3052 77.1018 -72.2993
1.53151570 -144.5895 143.6200 -171.2674 175.5152 96.5387 -74.0739 149.3805 -172.3997 58.4167 91.1540 -71.4409 159.1723 77.2268 -71.9226
1.56299620 -146.1929 155.7341 73.1760 -64.9644 -81.1989 -144.5742 156.1896 -173.5117 57.0175 -88.1752 -65.7633 150.7791 -57.7434 82.6541
1.59044590 -72.2135 141.1109 -171.8140 176.4988 1.4291 -68.0615 134.7438 -64.9455 -177.0144 90.8574 -152.9514 162.0975 59.7497 -86.4552
1.61326020 -76.1299 153.4314 -61.1825 -63.1201 -80.3676 -145.2497 156.2057 -173.4068 56.9521 91.8571 -65.6804 150.7119 -57.7860 82.6521
1.65158300 -136.6223 155.3374 -66.6835 -70.4980 -91.9853 -145.0404 150.9762 -174.7993 58.2389 -87.3321 -74.9079 152.3860 -60.9035 -79.8198
1.68152090 -76.7242 153.5311 -64.1594 -176.3211 98.7990 -67.7736 135.6394 -64.9895 -177.0364 -89.5057 -153.2627 161.9845 59.3270 -86.6849
1.70554490 -73.3133 147.7201 -173.8191 58.3547 -92.9682 -66.8589 133.7046 -172.3068 67.2339 94.2481 -153.1709 159.8228 60.4312 -86.5269
1.72948130 -144.0192 138.8354 -179.1775 59.7895 55.8225 -95.3445 147.7505 -173.7679 61.5015 96.2740 -132.6876 155.5123 -62.7523 -84.5462
1.75723550 -136.8411 155.1593 -66.7604 -70.4592 -91.9153 -72.5410 141.7096 -172.5575 174.7301 87.8130 -145.9334 163.1758 64.8933 93.6057
1.78391580 -82.7910 152.6407 -71.9839 69.1620 -109.7576 -145.3893 151.9406 -173.6031 57.7364 91.7471 -71.5141 159.3634 76.7664 -72.9157
1.80635100 -77.1935 154.4297 -64.0244 -66.7206 -10.7424 -67.2517 134.3133 -172.2713 67.1748 94.1808 -153.2340 159.8532 60.2181 -86.6180
1.84721460 -147.8372 168.1680 62.4521 165.8367 96.4094 -71.8422 145.8071 -172.1624 64.7060 94.3074 -146.9261 149.4187 -173.8055 74.5093
1.88157100 -72.4295 141.1079 -171.7900 176.4908 1.3360 -67.6614 133.6194 -172.2612 67.2631 94.1708 -153.0383 159.9378 60.5984 -86.3834
1.92295530 -145.5919 144.2300 -173.8202 171.7667 -96.1982 -90.6710 144.8253 -70.7772 70.2697 61.5493 -136.8300 156.5208 -56.1658 105.1346
1.94390180 -73.5456 156.8293 66.8280 -179.1894 -98.7689 -67.9962 134.2713 -65.1189 -177.1094 -89.6119 -153.0152 162.1833 60.2118 -86.2032
1.98098400 -136.7968 155.1921 -66.7498 -70.4637 -91.9195 -72.9260 141.2895 -172.5857 174.8076 -92.4573 -145.1436 151.9777 -173.9381 73.5020
2.00461490 -144.5945 142.7319 -173.3402 172.0785 -100.9682 -85.7309 139.6904 -170.8961 66.8470 95.1901 -138.6240 152.3433 -71.6357 -90.3089
2.02747510 -145.1264 148.2574 -175.6654 58.5821 -91.8564 -73.3619 137.9410 -64.3697 -175.9353 -90.6940 -137.8008 154.9185 -70.7973 85.1811
2.05180940 -71.5143 152.1460 -64.0349 79.0529 12.0140 -67.7957 135.5996 -64.9761 -177.1001 90.8533 -153.2412 162.0025 59.3422 -86.7007
2.08356630 -144.5943 138.5080 -176.8519 176.9272 2.9157 -75.3611 138.3520 -64.6901 -176.9715 -89.3882 -138.3056 155.0582 -70.5014 87.2742
2.10937360 -72.0148 132.9738 179.7056 59.1558 56.4869 -82.1525 140.0858 -173.1638 175.1960 -92.3814 -147.7668 163.2094 64.1556 93.5396
2.13196420 -136.3683 155.8137 -66.1048 -66.0571 -10.5377 -72.8008 138.8162 -64.7159 -176.6899 91.0503 -137.6070 154.8682 -71.0681 84.4435
2.15323730 -143.9256 134.2902 178.6564 59.1382 57.6088 -85.8443 146.6365 -64.5832 -176.8765 -89.4318 -149.8379 163.0634 62.5378 93.3974
2.17437300 -77.0841 153.9190 -60.9755 -61.0287 103.6027 -67.3567 134.3776 -172.2745 67.1708 94.1774 -153.2248 159.8746 60.2130 -86.6148
2.20159780 -68.7166 157.6224 70.7569 -73.0696 -19.3306 -78.4709 148.2648 -172.7184 173.2022 -94.1375 -126.4493 154.9440 -57.8276 105.9109
2.22479360 -72.6141 142.5501 -170.9237 175.6639 -97.6868 -66.9103 134.1457 -172.2127 67.1880 -85.7605 -153.1947 159.8635 60.3246 -86.5603
2.24723390 -144.2869 143.7936 -176.5261 60.9317 55.9504 -116.8264 158.4131 -64.3488 -176.6196 91.1405 -145.8431 152.0309 -173.8824 73.4111
2.26792400 -148.3756 163.9926 66.5391 -73.2624 -41.4520 -77.1680 158.2260 65.9985 -178.5915 91.1349 -134.0498 155.9417 -56.2240 109.2080
2.29407230 -76.7318 153.7718 -64.1391 -176.3335 98.8494 -66.6831 141.8267 64.4538 -177.8204 -88.2295 -156.0636 161.4229 56.5950 -88.4286
2.32699680 -146.4666 161.4795 63.8982 -179.6426 -0.6979 -71.7780 141.6513 -172.6974 174.7738 -92.5038 -146.2890 163.2214 65.0214 93.5864
2.35392520 -71.6423 152.1537 -64.0407 79.0509 12.0529 -67.4040 134.3682 -172.2413 67.1855 -85.8667 -153.2110 159.8829 60.2018 -86.6296
2.38018570 -144.4783 142.1999 -174.8895 175.7934 -2.8840 -97.9205 145.4332 -173.3185 62.5016 -83.7416 -134.1666 155.2000 -62.6741 -86.3162
2.40715490 -145.0659 145.1256 -171.0652 175.5152 -97.6311 -67.3491 135.5582 -62.8982 -63.4635 -75.3413 -153.3312 161.9958 59.4541 -86.4677
2.44091050 -134.8328 154.7119 -64.7278 -176.4497 -1.9373 -72.5996 141.6045 -172.5522 174.7453 -92.5497 -145.8625 163.1787 64.9228 93.6176
2.46416510 -146.0776 158.8859 63.1478 -177.8038 -1.5976 -134.2275 153.2645 -64.9825 -175.9130 91.4179 -134.2389 156.3219 -56.8416 114.2776
2.48561260 -76.1573 154.0196 -61.3496 -63.0268 -79.7961 -67.3777 134.3638 -172.2503 67.1689 94.1508 -153.2300 159.8664 60.2174 -86.6009
2.50728470 -148.2070 168.5670 62.4652 165.6063 96.2421 -74.1592 149.9251 -71.2398 69.4161 59.4936 -150.1980 163.1907 62.6032 93.0275
2.53231680 -134.8303 154.6599 -64.7435 -176.4663 -1.9809 -74.0599 148.9681 -64.4476 -176.9893 91.3238 -148.6968 163.0517 62.9008 93.0328
2.55711260 -144.5513 139.5649 -175.9515 175.0553 -0.1548 -89.2778 148.5059 65.0931 -178.3072 -88.3130 -139.5637 156.1043 -59.3865 99.9381
2.59649230 -146.3776 161.4903 63.8540 -179.5932 -0.9408 -71.9162 141.0137 -172.7282 174.8824 87.9564 -145.7922 152.0944 -173.9574 73.1275
2.61698310 -76.5362 153.0449 -64.4268 -177.7083 -1.5113 -72.3989 141.6469 -172.5688 174.7714 87.7128 -145.8109 163.1862 64.9568 93.5394
2.64559550 -146.3882 161.6054 63.9016 -179.6559 -0.8298 -71.7605 141.0958 -172.7366 174.8588 87.9491 -145.7642 151.4230 -172.8237 -102.5306
2.66875480 -147.9644 169.7441 61.8784 163.0891 96.6537 -72.7727 160.5774 -61.0896 -60.6243 113.4346 -128.2655 154.9102 -67.1103 -4.6472
2.69401990 -144.5692 139.6337 -176.5733 175.2729 0.7004 -85.3275 143.5983 -60.9964 -60.6065 115.1869 -138.4556 155.8657 -61.8827 98.6201
2.72061020 -148.2247 161.2997 67.5334 -69.5598 -51.6220 -82.4834 155.7999 61.6935 -82.4136 87.8809 -135.7631 155.3690 -65.3651 -87.4320
2.74156040 -146.1657 160.5674 63.3167 -178.2693 98.6008 -144.8428 151.4801 -174.6747 58.3459 -87.1166 -70.7745 146.1323 -173.7707 -100.6368
2.76944000 -82.8906 153.1765 -72.0587 69.1238 -109.7004 -67.3641 134.3971 -172.2375 67.1739 -85.8384 -153.2157 159.8699 60.1827 -86.6050
2.79269890 -76.5212 166.1206 64.7599 164.6144 95.9984 -73.3843 153.5444 -62.8926 -62.6804 110.7220 -146.9205 152.0883 -173.7605 73.5641
2.81474480 -76.5927 154.9075 -60.9975 -60.9928 103.5727 -72.5087 138.8982 -64.7263 -176.8727 91.0939 -137.5485 154.8612 -71.3313 84.3526
2.83491370 -77.6372 155.8238 -63.1517 -66.4873 -10.6198 -141.1255 140.4436 -173.5927 175.0565 87.1744 -135.2185 156.0368 -57.3897 -78.7239
2.85521100 -144.6157 143.7253 -170.9857 176.3434 1.8525 -73.8630 148.1044 -64.3990 -176.9777 91.2824 -148.5552 163.1004 63.1278 93.0746
2.87632380 -73.7137 157.2553 66.4133 -179.4619 -0.2119 -145.2762 151.3321 -174.6926 58.3739 93.0934 -70.8223 146.0942 -173.7598 -100.6406
2.89712180 -134.8437 154.6598 -64.4307 -176.6460 -97.2690 -134.9669 154.9684 -64.8442 -175.8104 91.4332 -145.2502 151.9162 -173.9854 73.4974
2.92062980 -75.8279 152.8373 -64.7881 -177.9895 -2.5751 -65.2701 141.1279 71.8211 -62.8593 -33.5860 -156.0157 161.4686 56.4582 -88.6092
2.95075620 -77.0401 154.0102 -63.8690 -66.6794 -10.7925 -73.6950 149.0984 -64.3743 -176.7023 91.4322 -148.7188 163.0513 62.9063 92.9706
2.97102560 -76.8656 153.3632 -64.1358 -176.2833 98.8755 -72.2825 141.7633 -172.5687 174.7557 87.7128 -145.8565 163.1797 64.9262 93.5395
2.99159790 -144.5516 143.5999 -171.4546 176.1918 1.8999 -72.7723 140.1910 -172.5763 174.9603 88.0037 -145.2634 152.0043 -173.9939 73.4754
3.01171200 -134.8883 154.7371 -64.7248 -176.4242 -1.8839 -72.0992 144.0959 -170.8357 65.8496 95.3251 -146.7160 162.3000 65.0123 94.7474
3.03313930 -78.6793 155.7864 -61.3336 -63.1956 -79.9900 -66.8586 135.3877 -64.7701 -65.8218 -77.9942 -153.2647 161.9822 59.5147 -86.6008
3.06044720 -76.7575 153.2049 -64.1517 -176.3228 98.8757 -73.9208 149.1908 -64.4222 -176.9573 91.3760 -148.7102 163.0513 62.8885 92.9753
3.08365150 -135.7009 155.8840 -65.2837 -65.9728 -10.6520 -139.4166 165.0506 -97.5692 -64.5978 170.3834 -69.9374 159.4603 73.4418 -72.1513
3.11819200 -76.9734 154.0270 -63.8670 -66.6798 -10.8020 -75.6300 152.3513 -64.2362 -176.6151 91.4779 -145.6346 151.9655 -173.9004 73.4872
3.14962280 -76.5971 153.6852 -62.3855 -61.9879 104.8907 -142.9230 146.3770 -174.5264 61.2971 96.1465 -135.6616 156.8762 -55.2133 109.6043
3.17307080 -146.2750 161.9898 64.0923 -178.1146 99.6855 -132.7164 154.2244 -64.8365 -176.1284 91.3493 -147.4970 163.0625 63.4711 93.2048
3.19772230 -135.7571 155.9623 -65.2870 -65.9769 -10.7017 -145.5467 146.9725 -171.5358 64.8657 95.3559 -146.4539 162.3639 64.4616 94.5302
3.21885440 -76.2847 152.6185 -64.3819 -177.6596 -1.3260 -145.5032 159.8141 -113.2990 -76.1357 61.6978 -72.2843 159.9106 75.6729 -72.1524
3.24039320 -76.6388 153.0371 -64.4207 -177.6901 -1.4698 -72.8358 145.2738 -171.0976 65.0306 94.8935 -144.5211 149.1343 -174.1221 74.4923
3.26283130 -144.9774 167.6921 54.8110 67.8829 -114.5774 -143.4243 149.6043 -174.9040 58.6777 94.4499 -93.9955 154.1879 -61.3343 -91.0621
3.28536950 -76.2081 153.0940 -64.1738 -178.1716 -97.5061 -75.7614 152.4249 -64.2755 -176.8952 91.4320 -145.7004 151.3149 -172.9703 -102.6008
3.31506440 -135.1565 155.0512 -64.6027 -175.3043 99.1589 -72.0303 144.2107 -170.8563 65.8124 -84.5804 -146.7581 162.3000 64.9765 94.7400
3.34209090 -76.3210 153.3990 -64.1560 -178.1928 -97.4656 -72.5543 154.1722 65.8518 -178.6296 91.4929 -149.8350 162.8295 61.6550 92.4401
3.36236870 -132.9460 154.4679 -64.0325 81.4964 21.4943 -145.1734 151.3419 -174.6717 58.3681 -87.1174 -70.8194 146.1071 -173.7343 -100.6565
3.40480740 -135.0034 154.9437 -64.4359 -176.5867 -97.2142 -73.4900 149.0108 -172.3268 61.9686 96.3540 -141.8913 149.2683 -174.0028 74.5300
3.42660660 -134.8647 155.1902 -64.5312 -175.3403 99.2353 -145.5712 147.3038 -171.5357 64.7794 -84.8887 -146.2807 162.4271 64.5617 94.5844
3.44857260 -76.6824 153.2519 -64.1357 -176.3288 98.9263 -76.0759 153.3089 -64.2258 -176.7293 91.7149 -72.9530 147.5819 -173.5050 -101.0177
3.47171230 -144.2783 169.3697 62.7533 80.0680 -110.4707 -143.9577 166.6343 64.9274 -178.3639 -89.9631 -123.7746 155.2356 -56.1288 112.4492
3.49385840 -144.6618 149.4871 -174.0194 57.5407 -92.8099 -75.6102 163.3525 -94.7273 -67.2026 174.4187 -69.7020 159.2953 73.3229 -72.0056
3.51790400 -76.2734 153.4147 -64.1542 -178.1996 -97.4720 -74.6697 158.2723 66.2616 -178.8008 -88.8756 -145.5994 151.1895 -173.0167 -102.5497
3.54086060 -144.7044 138.6170 -147.1989 -62.8667 -60.5315 -141.6318 150.3633 -173.1920 58.1356 -88.4750 -71.5268 159.0606 77.0591 -72.1452
3.57130990 -135.5153 154.9449 -65.0831 -176.2251 -98.1630 -82.5030 148.6756 60.7052 -81.1069 88.6784 -140.0838 155.8153 -63.6288 94.2241
3.59396140 -146.1580 160.7134 63.3995 -178.3421 98.7266 -144.6903 160.0505 -113.1065 -76.2617 -118.1957 -72.2792 159.9420 75.6030 -72.2651
3.61427170 -146.2575 160.4554 64.8549 -177.9772 -100.5082 -89.1742 156.4371 62.5523 -80.3646 -90.8783 -135.2032 155.6870 -62.5286 -76.4917
3.63478610 -76.9463 154.1376 -61.1931 -63.2000 -80.4857 -134.8037 154.9109 -64.4410 -175.1388 93.6564 -145.2618 151.9215 -173.9409 73.5355
3.65521050 -144.5260 145.0339 -172.0525 175.5823 2.4682 -144.1330 156.8630 -172.7528 58.5093 97.4264 -64.0715 152.3022 60.6175 26.8351
3.69160060 -135.2511 155.1863 -64.6140 -175.3137 99.1855 -75.6348 153.0180 -61.5546 -61.9144 -71.4487 -145.6376 151.2301 -172.9631 -102.5827
3.71486200 -77.0219 153.1683 -64.1233 -176.3255 98.8485 -144.8979 144.0086 -172.9182 174.5003 -93.5325 -145.9404 154.5799 52.9787 42.0213
3.73858470 -146.0716 160.5279 62.9634 179.8157 -98.3808 -145.3739 156.4302 -172.6923 58.6022 97.4868 -64.0999 152.2905 60.6763 26.7136
3.76812080 -76.9963 154.0366 -64.0386 -66.7363 -10.6870 -77.0747 163.5250 -95.1033 -67.2801 -5.4476 -69.7525 159.4063 73.2866 -72.1059
3.78914140 -146.1731 160.6826 63.3516 -178.3161 98.6419 -145.2453 156.6436 -172.6910 58.5373 97.4819 -64.0718 152.3141 60.6585 26.7746
3.81178480 -76.5879 152.9531 -64.4273 -177.7175 -1.5158 -74.6964 154.4547 -171.7353 59.4747 97.2619 -64.2655 152.2830 60.8893 26.3472
3.83733870 -77.2449 158.5505 -60.3779 -63.4491 -82.3118 -65.7074 135.4542 -72.1233 68.1509 -131.0310 -153.1476 162.0376 59.3471 -86.7394
3.85927450 -80.7406 154.8415 -64.2881 -177.7115 -1.5259 -74.0210 153.1765 -64.2250 -64.9805 104.7664 -72.7716 147.5847 -173.5216 -101.0480
3.88374560 -146.9111 162.2380 63.8933 -179.7212 -0.6410 -76.6828 151.9921 -71.5326 68.7432 -121.9450 -145.8772 151.4678 -172.8653 -102.6530
3.90525350 -145.1632 149.3152 -171.4359 60.7942 -91.0555 -142.4788 145.4842 -170.3495 173.1792 -96.6739 -73.1572 157.2272 58.9885 -103.1256
3.93063290 -76.9316 154.1329 -61.2058 -63.2068 -80.4606 -134.5902 154.4090 -64.4313 -175.2152 -86.4282 -145.2379 162.1436 62.3325 -94.4578
3.95408930 -77.2340 153.6905 -60.7284 -60.9143 103.5702 -144.7820 144.0041 -172.9152 174.5049 -93.5305 -145.9707 154.5736 52.9759 41.9896
3.97448800 -83.4169 -176.5306 86.0323 -47.2015 -54.6870 -64.3471 142.8330 -172.9689 174.0393 87.0426 -123.3835 153.8513 -66.4338 94.1970
4.00032980 -134.9820 154.9963 -64.5686 -175.3150 99.2231 -76.6196 160.5625 -118.7795 -73.0089 -104.0504 -67.5879 151.7617 -58.8530 81.6930
4.02165560 -146.5426 161.6911 65.9625 -176.4203 -96.2926 -73.4427 152.4974 74.6917 -62.6358 148.8856 -137.5420 155.5613 -64.3589 95.7294
4.04250440 -145.6125 159.5864 65.7023 -72.1912 103.7087 -74.4652 154.7499 75.0589 -62.2991 -33.7282 -137.7132 155.6671 -64.3030 97.0851
4.06562440 -144.9467 138.4054 -179.6220 59.8182 56.5303 -98.4697 153.6825 -69.7083 71.7408 61.4950 -75.5291 153.2121 -57.8363 115.1470
4.09050600 -72.3328 142.0253 -171.8758 175.1554 -98.1733 -67.0574 125.3505 -173.5112 -85.0326 -65.9007 -150.5443 159.6563 63.8472 -82.2370
4.12127300 -78.6941 154.5388 -52.2266 -61.5274 -12.9329 -70.5410 141.2526 59.8983 -84.2355 85.7750 -155.6152 161.6524 57.1208 -88.0193
4.14581860 -72.2570 140.4055 -172.9507 175.9785 96.4747 -68.3143 124.3250 -173.1755 -84.7272 -66.3883 -150.2580 159.7814 64.2863 -81.8427
4.16757710 -146.2518 155.6718 73.1842 -64.9316 -81.2675 -144.5332 147.6936 -170.2709 172.8639 -97.0957 -72.3139 157.3854 58.8460 -103.1804
4.18991040 -73.7850 157.4681 66.6412 -178.0420 98.5677 -144.6624 147.8753 -170.2466 172.8440 82.9112 -72.2290 157.4044 58.8501 -103.1384
4.21110730 -146.6881 155.3646 76.9583 -64.1438 -89.0714 -91.4229 154.5073 -70.1798 70.8221 61.9184 -132.2314 155.8263 -61.5440 120.5235
4.24198130 -135.2167 153.9615 -64.6671 -175.7451 99.6015 -81.1705 156.8588 61.6502 -82.9650 87.3747 -130.1887 154.9722 -66.5050 -6.4529
4.26435510 -144.8709 162.4159 43.7606 57.7231 -112.9980 -92.9742 163.3081 63.9145 -81.0770 88.4010 -128.0160 155.8416 -59.9620 100.5818
4.28828680 -73.6770 136.1833 -176.1389 174.1793 -105.3714 -138.1287 153.9735 -66.8307 -63.4878 160.9605 -134.1174 155.9565 -58.7039 120.8952
4.31024530 -76.9283 153.2544 -64.1484 -176.2628 98.8838 -73.2398 150.0865 -173.0019 60.7898 -83.7518 -140.2745 153.8319 55.9796 29.1213
4.33529400 -144.6238 143.0738 -172.0759 175.5435 96.4440 -74.4453 140.3501 -171.5369 174.0119 -95.5144 -74.9765 151.0141 -59.2610 -70.3028
4.35806710 -143.2091 144.0081 -171.6167 -85.3646 -10.4163 -147.4284 144.4329 -172.9115 174.3668 86.8725 -144.7857 151.7165 -174.7424 73.5076
4.38048610 -136.9857 153.2421 -67.5310 -69.9900 -91.6879 -81.1759 124.2866 -173.9556 -85.9026 115.4924 -139.0828 151.6849 -64.1805 -79.5153
4.40781580 -133.3951 154.3580 -63.9288 81.5339 21.4194 -73.7267 156.3317 65.9556 -178.5368 91.0167 -130.1859 154.5152 -67.0400 -4.8202
4.43323580 -74.2910 150.5897 -130.6953 -67.6055 91.1360 -66.8247 135.1057 -64.4183 -175.5611 89.1994 -153.1565 161.9990 59.4160 -86.6618
4.45550530 -145.6530 161.3433 66.3015 -71.0860 105.5399 -144.8739 152.1689 -173.9953 59.9356 96.3064 -140.2732 154.0862 56.1560 27.3587
4.47783840 -74.4046 158.0526 66.3824 179.2989 -98.3173 -144.9137 151.7914 -173.9453 60.0807 96.3467 -140.9201 153.8900 55.8206 28.4943
4.50494860 -77.0717 154.9412 -63.9642 -66.6587 -10.5114 -66.6798 143.5128 62.4995 76.1063 -143.8606 -156.8186 160.7237 55.7769 -88.7454
4.53519820 -72.7035 142.2874 -170.5767 -84.6360 -11.3975 -147.5040 144.4487 -172.9192 174.3643 -93.6968 -144.8556 150.9905 -173.7744 -102.4518
4.57351260 -79.5836 155.4730 -61.3392 -63.3031 -80.1585 -73.7830 152.3504 -64.1527 -65.3667 103.4908 -145.6089 151.9085 -173.8665 73.5156
4.60664030 -72.3819 153.6598 64.6061 79.5383 20.7222 -145.1582 159.4011 64.0208 179.9897 92.4185 -145.5025 151.1252 -172.9826 -102.4901
4.63139280 -145.2164 157.3735 60.7556 78.3190 23.0725 -143.4746 146.1510 -170.4756 173.1329 83.2843 -72.3423 157.2281 59.0106 -103.1596
4.67373690 -142.6312 127.2849 -165.7946 -76.2658 114.3447 -134.6406 136.7070 -65.3927 -175.8518 91.1325 -78.8044 154.2944 -52.7028 121.8947
4.69642710 -144.2582 138.2762 179.3082 59.6835 54.5575 -85.8339 127.2207 -174.2983 -84.9732 116.8278 -150.7824 160.3476 64.5743 93.2736
4.71893690 -82.6563 153.0637 -72.0203 69.1578 -109.7032 -73.3124 144.2306 -170.2459 173.3958 -96.1635 -73.0404 157.2032 59.0128 -103.1017
4.75571060 -137.0048 154.1563 -64.9422 -66.1217 -11.4568 -81.9746 153.5402 -73.3214 69.3196 -117.6442 -76.0889 158.7710 59.9439 -102.5291
4.78827640 -77.2368 154.1685 -58.4797 -59.7498 102.9984 -69.2833 153.7583 73.9157 -62.7142 -34.7364 -149.6427 162.9665 61.5733 92.2964
4.81540110 -89.9522 153.9904 -71.3598 69.9418 -110.0728 -74.5247 152.5478 -63.5790 -64.6051 104.4655 -145.5717 151.9065 -173.8874 73.4962
4.84193340 -72.0802 130.3380 179.3158 58.4808 58.7664 -84.0655 154.2242 60.9001 73.6525 -137.3758 -150.7051 161.7135 61.5172 93.0996
4.86278990 -146.7642 160.7074 63.5950 -178.5967 -99.0169 -78.4921 152.9841 -71.4469 68.8262 59.5074 -74.2204 153.3080 -57.8659 115.1778
4.91333690 -145.2801 155.0146 61.6013 95.8291 92.3499 -131.1698 160.6119 -65.3353 -62.9502 -26.3252 -114.3053 155.8276 -57.8318 -74.2199
4.93513480 -144.7742 148.4563 -170.4974 173.7012 9.4176 -133.7774 158.8450 55.6507 69.9905 -132.5067 -136.3366 153.3360 -57.8087 -83.4933
4.95614330 -145.5038 164.6629 44.2921 54.6074 -115.2921 -98.1613 163.4063 -59.3742 -58.2866 129.3087 -123.0639 154.8691 -66.3052 -92.5648
4.97969810 -146.1252 161.7020 66.7637 -70.8029 105.5220 -63.3534 146.9591 -54.4002 94.8841 -76.1397 -148.2401 163.2031 63.3961 92.8183
5.00490900 -85.7082 159.3032 -71.9075 69.7080 -109.4573 -69.8797 137.6416 -71.2166 68.6766 50.6977 -137.7104 154.9066 -71.7500 84.1734
5.06003620 -145.2522 138.2905 -142.4936 -57.9041 104.9449 -92.8217 135.1937 -60.2721 -59.7129 119.2359 -132.3798 156.0049 -56.9827 107.6052
5.08125550 -77.1102 144.5819 -168.5539 176.6036 -96.8610 -72.0858 153.0557 -64.7287 -67.2799 98.4083 -72.2771 152.5235 56.3707 29.6132
5.11171880 -71.0626 152.9472 -64.1543 79.0187 12.0377 -63.5033 147.1190 -54.0079 95.2148 -75.2208 -148.1278 163.1756 63.3283 92.8717
5.13461370 -79.7180 155.5895 -61.3167 -63.3106 -80.1994 -74.0220 153.9866 -63.7806 -65.4037 102.1525 -75.8317 158.8808 60.5681 -102.3129
5.17030110 -146.4403 161.6002 64.1544 -179.5163 -0.8545 -72.1964 127.4476 -173.2641 -84.4432 117.3191 -148.7340 149.0204 -173.4508 -101.9218
5.19809310 -71.8465 153.2213 65.1013 79.8722 20.1080 -145.2491 155.3868 -172.6772 58.8453 97.4525 -64.1195 152.2651 60.8526 26.4088
5.23648650 -134.8365 154.6385 -64.7231 -176.4590 -1.9396 -77.3604 131.1216 -176.2568 -87.6740 118.5439 -147.7372 160.1780 67.5031 94.4687
5.26032280 -142.7021 130.1981 -177.4168 -86.9084 110.0014 -137.6405 149.8957 -65.1153 -175.5415 -89.1093 -145.9093 151.2473 -172.9290 -102.4164
5.28837800 -146.3527 162.6014 66.5298 -175.9462 -94.9668 -77.8755 154.3998 60.3876 73.3043 44.9967 -137.7422 153.3016 -61.8973 97.9875
5.32707530 -74.1392 150.2863 -130.2341 -59.0847 96.5519 -125.3257 146.2022 63.6080 -178.8559 92.6773 -134.4883 156.2015 -55.0169 103.4251
5.35958600 -146.0942 161.9894 64.1567 93.0303 81.7676 -134.2075 159.1306 65.2881 -73.5629 105.7136 -98.4226 156.3958 -52.0318 124.4299
5.39208190 -77.0555 155.6572 -65.1433 -177.2925 0.6642 -78.4097 127.3492 -175.7908 -87.6998 116.3194 -137.7832 151.3120 -61.8211 -74.9486
5.41567030 -76.3369 152.6612 -64.4795 -177.8581 -1.8076 -75.9019 159.4807 60.5092 72.1562 -135.1445 -145.8918 149.8825 -173.4700 -102.2119
5.43664430 -79.0128 159.6139 -63.8958 -176.3855 98.9507 -70.0498 152.0226 -70.6247 69.1159 49.4924 -71.9672 152.4134 55.9074 30.4870
5.45981340 -73.0001 143.2240 -167.7177 -84.3461 -11.5437 -143.3234 146.2575 -172.7780 173.9482 -94.0308 -136.3801 154.2402 55.0226 37.7760
5.48583460 -89.6546 158.8794 -71.1328 70.2218 -110.1981 -69.4539 148.3032 -71.0240 68.8269 -130.7705 -148.1850 163.1718 63.2522 92.9723
5.50747720 -72.2469 143.8105 -174.0323 60.6239 -88.6527 -87.9264 147.2932 64.3518 76.4552 38.4237 -140.9749 154.2347 -60.7003 97.9555
5.52956660 -134.9784 155.0792 -64.5641 -175.3326 99.1880 -72.8644 128.8683 -173.7352 -85.1953 118.2252 -148.3195 149.5262 -174.6230 74.3432
5.55578430 -71.8299 139.4967 -174.8935 176.9843 0.2069 -91.7420 116.1667 -170.2500 -80.7758 -70.9215 -150.4463 161.1324 65.4245 94.8362
5.58065890 -145.0626 149.5377 58.2089 96.5534 94.1108 -84.2790 149.8480 -64.1529 -176.9782 -88.9714 -146.8700 162.9416 63.2031 95.2324
5.61380880 -77.1872 154.3588 -63.8952 -66.6703 -10.6903 -76.4549 131.3784 -176.3912 -87.7959 -63.8824 -147.6732 160.1697 67.6542 94.3300
5.63920380 -76.7667 153.2162 -64.0394 -176.3276 99.1718 -73.1304 155.2667 60.6894 72.9100 46.0018 -150.3164 161.5804 61.4295 92.7455
5.66451410 -144.2189 138.3610 -170.4484 -83.1144 -20.4239 -78.3700 120.5928 -72.4429 67.1941 -124.4426 -147.7787 162.7813 63.9135 -81.4852
5.69724530 -76.4639 152.8389 -64.4343 -177.7131 -1.5014 -75.2780 156.3345 -118.1464 -73.1827 73.9094 -70.7207 147.8922 -173.4827 -101.0614
5.73390670 -76.7685 153.2717 -64.1274 -176.2859 98.8977 -72.7858 128.9965 -173.8172 -85.2697 -64.1377 -148.3315 149.5311 -174.6124 74.3389
5.75995050 -73.5267 157.1846 66.4422 -179.4227 -0.3421 -146.9865 157.3715 -121.0689 -72.8872 -105.4657 -75.5520 154.5053 -61.7294 -79.7100
5.78223850 -73.0370 146.6805 -170.7308 61.1184 -90.7672 -73.5483 157.7439 63.8356 74.0696 45.9523 -146.1654 150.3414 -174.3574 74.1210
5.80502810 -75.0246 153.3577 -59.5962 -63.7625 -84.6271 -64.3478 149.2847 -54.5294 95.6312 -74.0219 -145.7195 151.4070 -172.9008 -102.6073
5.83985640 -71.1075 146.2232 -170.7899 174.8657 96.4966 -65.3778 150.2048 -65.6818 71.5059 26.2733 -76.1459 158.7054 59.9963 -102.5631
5.86826620 -73.3396 134.7883 -145.9786 -60.5176 107.4538 -81.8928 134.6763 -172.3320 175.6199 -91.8433 -145.4152 163.2768 65.8893 93.7431
5.89201270 -71.4042 151.4618 -63.9873 79.0657 11.9932 -145.6107 162.4504 55.2016 69.6948 -131.0029 -146.0884 160.4977 62.1704 -94.8946
5.93291450 -76.9746 153.7291 -60.9006 -60.9626 103.6241 -72.6297 128.9966 -173.8631 -85.2719 118.2874 -148.3256 149.5391 -174.6001 74.3712
5.95819910 -146.9946 154.8060 -128.0085 -69.2266 87.6556 -70.4566 149.1379 -61.3379 -62.4451 106.7943 -148.8354 163.0583 62.9760 92.8995
5.97983680 -145.6610 162.0267 66.7677 -70.8280 105.4626 -141.2943 128.2024 -176.6484 -87.7534 116.1859 -138.8090 150.8473 -60.1023 -81.8469
6.01484710 -147.6478 167.9687 63.2903 -77.7497 -35.4750 -69.9362 139.7582 179.8701 -99.3282 106.5416 -131.0167 149.7073 -57.0520 116.1715
6.07402050 -75.9696 153.3451 -61.1892 -63.1199 -80.3612 -147.3512 158.3543 -120.9018 -72.7221 -105.2105 -70.6586 147.9177 -173.4675 -101.0870
6.09456040 -73.3941 134.4966 -145.8300 -61.7350 107.2420 -82.4170 145.5714 -172.8594 59.7979 -86.7220 -71.1924 146.0809 -174.3416 76.2621
6.12919860 -75.4266 151.6493 -62.4858 -63.2509 -79.6481 -81.0737 124.2420 -173.9366 -85.8927 -67.0119 -139.1495 151.7112 -64.3434 -79.5212
6.16414840 -91.4787 159.1363 -70.9114 70.4884 -110.3315 -70.6880 151.8920 -71.1886 68.7945 51.5267 -75.9932 158.7786 59.9842 -102.5529
6.19920010 -145.6007 158.5168 63.3531 94.2285 88.7444 -126.8191 152.9695 -64.2537 -62.4777 -28.8645 -145.8970 151.0295 -172.9667 -102.3450
6.31150570 -143.7342 141.0645 -176.5243 -86.7182 -9.4899 -135.3364 156.1307 -61.3956 80.1473 -136.8325 -107.5272 154.3839 -69.0700 -92.3830
6.33165830 -145.1561 156.5588 63.0220 96.2990 90.3859 -138.2763 167.1911 50.9046 64.7112 58.7397 -126.8983 151.1479 -54.6966 -71.6981
6.36583630 -145.4558 153.6168 -145.0309 95.2278 131.3183 -70.7958 135.5260 -173.0139 175.5153 -92.0609 -134.7614 154.6990 -70.8632 83.4230
6.40999130 -76.9288 154.2230 -63.9516 -66.6852 -10.6577 -72.7223 129.9744 -174.9515 -86.2371 118.6181 -148.0770 153.1062 54.4143 41.5446
6.44159770 -73.2331 135.4650 -146.2165 -61.0001 107.7589 -79.2208 129.8553 -172.8663 174.8570 -94.1479 -75.6074 145.6011 -174.3926 76.4932
6.48678250 -72.4341 140.7242 -171.1741 175.9328 96.4835 -75.4905 155.7530 -117.2599 -73.3549 73.3451 -70.7718 147.7876 -173.5146 -101.0345
6.51138550 -144.9659 168.1122 53.8266 65.3030 -115.8763 -128.5684 156.3963 -63.8300 -62.6308 155.1686 -72.0627 152.7259 57.0233 28.6191
6.55771510 -82.7283 152.9055 -72.0767 69.1027 -109.6880 -76.6865 131.5253 -176.5082 -87.8340 118.6807 -147.6883 160.1635 67.6348 94.4846
6.61057840 -82.6062 153.0292 -72.0597 69.0883 -109.7141 -142.3427 128.7495 -175.0961 -85.9047 117.7799 -151.2220 159.8411 61.7448 93.8193
6.63572090 -145.2568 149.4603 56.1392 95.2021 97.5852 -91.7327 166.4990 78.4195 -60.2909 145.7448 -125.8115 155.5798 -61.7854 122.9721
6.66136000 -145.2427 159.5713 41.2886 56.2218 -111.1663 -62.9221 127.1478 -55.7225 94.3372 -76.7374 -90.2113 154.0012 -73.8926 43.8490
6.70121770 -146.2810 165.9112 48.0566 59.3855 -115.8666 -104.7700 153.3644 -67.7375 73.4928 -120.7832 -72.1874 152.4723 55.8723 30.5224
6.77184150 -145.2509 171.8309 71.6242 91.1636 27.9851 -76.6674 78.1606 -62.0273 -62.7106 -74.3137 -65.6574 151.0516 -67.0830 86.5529
6.80939080 -72.4751 143.2279 -169.2926 -86.4857 -5.3195 -144.1007 158.3247 56.5575 71.3140 48.7911 -148.8862 161.7243 63.3824 95.2311
6.87626560 -69.0854 124.1813 -173.1155 69.6021 -106.9665 -86.3560 154.4847 59.9828 -86.7559 86.5133 -149.6666 162.9615 61.7269 92.8499
7.04977210 -77.4310 153.7680 -127.7541 -68.6615 88.3154 -69.9992 150.6018 -63.8270 -65.4292 -77.2542 -130.4846 154.7820 -67.9639 -3.5851
7.09262970 -75.8994 153.7153 -61.2912 -62.9940 -79.8709 -73.0520 129.9759 -174.9440 -86.2182 -63.8334 -148.1201 153.1068 54.4034 41.5099
7.12422920 -145.7088 150.4874 -146.4472 94.4453 132.6058 -74.2516 149.1736 -64.4869 -176.9422 -89.0046 -148.8241 163.0502 62.8344 93.0160
7.16306430 -143.6930 128.2687 176.9211 -111.4183 -124.1581 -91.6525 155.1541 65.7904 -177.6663 -89.5750 -103.0052 154.3149 -61.7028 107.7361
7.23126920 -146.6185 152.3665 49.3972 67.3957 48.5700 -81.0945 128.6875 -52.7064 97.6547 -69.4774 -81.7394 154.2300 -61.2407 113.1319
7.32134470 -145.1381 157.1900 63.1321 96.6337 90.3925 -130.8002 167.3099 48.4094 62.0766 -120.2547 -118.1112 150.0158 -52.6300 127.0914
7.34926010 -75.8498 132.6720 -151.3471 -60.2202 -57.8826 -133.2988 150.8211 -65.4350 -63.2695 -23.6856 -139.3738 153.7945 -86.8777 90.2688
7.45221230 -144.4334 126.3332 -177.5120 -86.7947 109.2561 -129.1532 148.3162 -63.6029 78.9932 50.5016 -73.2740 147.4550 -173.4318 -101.0622
7.78159090 -145.7649 150.7156 -146.4043 94.4454 132.6572 -73.8700 149.3350 -61.6273 -62.2316 107.9062 -148.8973 163.0429 62.9356 92.9906
7.85003870 -137.7771 28.0342 -159.5300 -131.0677 -105.6520 -67.0283 156.2812 74.1285 -63.0885 -36.1691 -129.4977 154.9683 -66.2825 -4.6870
7.87690830 -144.4608 131.7931 176.5594 -93.8883 100.8759 -131.2107 139.5856 -61.0526 80.2227 50.9647 -133.4422 154.5883 -71.5385 -4.1431
7.96265270 -72.8084 138.0956 -138.6242 -56.5515 102.3396 -102.7179 143.7638 63.9540 77.7739 37.5878 -136.8487 154.4668 -55.1440 102.7868
8.05808440 -145.4916 147.9853 58.2201 97.9179 95.6536 -69.6107 144.4551 -54.1577 95.3779 105.2195 -111.8081 154.8205 -65.7910 86.5271
8.10356960 -147.0032 155.4711 -128.7619 -64.5594 91.4038 -131.8635 124.2367 -172.9055 -84.0124 -66.8810 -151.7340 160.0400 61.0455 95.4317
8.22141780 -76.1903 152.7999 -64.1474 -178.3200 -97.5057 -80.8746 170.7119 62.6770 76.2189 -135.8484 -61.0555 153.0004 67.9909 -16.1580
9.02905670 -145.8323 152.5551 -145.9285 94.8499 132.0661 -77.9797 153.4807 -70.9190 68.4435 56.9671 -73.9754 153.2581 -57.8531 115.2069
9.08077690 -137.8789 79.0395 -162.1636 -78.8472 112.0058 -73.0141 136.0019 -62.4910 -62.4056 108.6224 -138.9762 153.8153 -148.8938 87.0334
