# Supplementary material for: Exploiting Sequence-Dependent Rotamer Information in Global Optimization of Proteins
Source: J Phys Chem B. 2022 Oct 18;126(42):8381–90. doi: 10.1021/acs.jpcb.2c04647 (PMC9623586; doi:10.1021/acs.jpcb.2c04647)
Supplement: Supplementary file 2 — jp2c04647_si_002.zip [file jp2c04647_si_002.zip › TripeptideConformations/GLY_LEU_GLU_new.csv]

0.00000000 -179.4977 179.0282 -130.9971 156.3840 -65.0438 -65.8977 -145.3053 150.0319 -175.0155 59.3097 92.6615
0.10246790 -179.5365 179.0658 -130.9239 157.0623 -64.8157 174.2838 -81.8401 -13.2338 -63.6090 -176.3616 92.0244
0.12394490 -179.7021 179.4530 -79.2608 155.0082 -60.0256 -60.8640 -145.6365 150.0333 -175.0246 59.3044 -87.4712
0.21927940 -179.8265 179.5003 -79.2768 155.9932 -59.8055 178.8434 -81.8386 -13.0764 -63.5592 -176.3527 -88.2535
0.24021740 -179.8351 179.4700 -79.4383 156.5500 -59.8410 178.8237 -80.1161 -10.6385 66.5218 -179.8111 -89.7472
0.34973120 -179.5173 179.0174 -131.3392 156.1610 -65.1733 -65.9191 -74.3471 148.2738 -174.0467 59.8592 91.8962
0.38946880 -179.4316 178.9806 -131.3187 156.6010 -65.1605 174.2508 -145.9902 161.1751 63.8407 -179.5110 -88.4299
0.46623840 -179.4631 179.0181 -131.1036 156.4610 -65.0623 -65.9150 -144.8233 143.4834 -172.6522 174.6299 -93.3917
0.53394560 -179.7879 179.5560 -79.8553 155.6569 -60.0207 -60.8620 -134.9189 154.7851 -64.4278 -174.9844 93.1234
0.57351310 -179.8477 179.7970 -144.2813 143.6949 -176.7280 -176.6982 -144.3257 150.0369 -175.1570 59.3307 -87.4578
0.60202890 -179.7290 179.4435 -79.4239 155.2727 -60.0064 -60.8640 -145.0364 143.4608 -172.6854 174.6510 86.8484
0.65779090 -179.3658 178.8627 -131.4709 157.2511 -65.0129 -66.0069 -80.6283 -13.7654 -61.8251 -62.9912 -74.9622
0.73561170 -179.8437 179.4796 -78.9493 155.1344 -60.1111 178.7553 -76.6747 152.7747 -64.1983 -176.6120 91.1484
0.78636680 -179.5676 179.0481 -130.0853 156.6186 -64.0043 -65.6070 -91.5010 -7.3844 66.0935 -80.6275 -93.2744
0.85376710 -179.8788 179.4999 -78.9503 155.9463 -59.1950 -60.1924 -90.6279 -7.4750 65.8621 -80.9683 -93.4396
0.88829420 179.9445 -179.6943 -71.5008 130.8091 179.8896 61.7832 -87.5205 -16.9187 -63.3735 -175.9011 -87.3359
0.91804790 179.9863 -179.9411 -71.8355 140.4655 -175.3002 63.0258 -78.6872 -12.7870 66.3781 -179.7220 -89.8010
0.95948960 -179.7025 179.7056 -144.4345 144.0295 -176.5099 63.1930 -145.1133 161.1957 63.8164 -179.4525 92.0279
1.04362490 -179.7782 179.7666 -144.3632 143.6993 -176.7817 -176.7010 -143.8451 143.4921 -172.7475 174.6693 -93.3462
1.10587130 -179.8819 179.9987 -71.7365 140.7105 -176.6941 63.4711 -144.3231 143.4338 -172.7743 174.6871 -93.6195
1.14916770 -179.8790 -179.9849 -73.1866 142.0577 -176.2348 63.4566 -144.3929 161.1391 63.7585 178.8084 92.0373
1.18829100 -179.4062 178.8856 -131.7352 156.3747 -65.3272 -65.9785 -76.1907 153.0402 -62.1420 -62.0194 110.3233
1.25222840 -179.8633 179.8075 -144.1411 142.7774 -175.6175 -176.9115 -75.9647 151.0897 -64.1191 -176.5785 91.0133
1.28826390 179.9694 -179.9173 -71.4494 138.6577 -176.2215 63.1538 -77.2225 150.9390 -63.9945 -176.4848 -89.0337
1.32934940 -179.7616 179.6935 -144.8852 135.3794 179.2723 63.0899 -112.1825 -6.1280 68.1051 -75.7530 -91.8859
1.36625880 -179.9890 -179.8095 -71.5724 131.2171 179.9097 -177.6561 -79.3107 -31.2677 -171.5087 174.7605 86.9927
1.45090770 179.8669 -179.7080 -68.8082 131.8561 179.2027 63.2312 -103.9782 -9.2881 68.3285 -78.0625 85.6231
1.47768780 -179.5985 179.0517 -130.2583 157.2037 -64.2569 174.4555 -76.6835 -11.5952 75.3727 -60.5681 138.7659
1.54863870 -179.3897 178.7588 -133.4726 157.9570 -65.4503 173.9503 -82.1769 -14.4299 -71.7304 69.1079 58.6622
1.58353380 -179.6772 179.2252 -76.3951 152.3629 -79.0127 -173.9859 -145.6432 150.0683 -175.0257 59.2982 -87.4642
1.60450790 -179.4713 179.0056 -131.1937 156.8424 -64.9158 -65.9416 -75.1966 -26.3418 -166.0728 67.4413 82.1837
1.63365640 -179.3862 178.7511 -133.5397 157.3620 -65.6953 173.9542 -144.1968 162.2595 66.0373 -72.8565 -72.8505
1.72641510 -179.8057 179.2737 -76.3691 152.9876 -78.6282 -173.8181 -82.0982 -13.3788 -63.5863 -176.3938 -88.2464
1.75268400 -179.7048 179.4233 -79.7829 156.0485 -59.8261 -60.8348 -74.9624 -26.3522 -166.1820 67.4946 82.4604
1.81372910 -179.6877 179.5961 -144.3116 143.1898 -175.4860 63.0264 -75.3049 151.4632 -62.0028 -62.1795 109.0263
1.84520210 -179.7135 179.1612 -146.1329 162.7363 79.1229 -63.6636 -144.2214 150.0625 -175.0751 59.3430 92.7207
1.88046700 179.9908 -179.8868 -71.1517 156.2415 79.8025 -64.3367 -83.2072 -16.4180 -63.8877 -176.4966 -88.4184
1.94022240 -179.7112 179.2057 -76.3931 152.5414 -79.1263 -174.0409 -74.2232 148.2710 -174.0974 59.8823 -87.8632
1.97415540 -179.7819 179.1581 -77.4176 154.1309 -72.4139 66.3571 -80.1370 -10.7709 66.5053 -179.8479 -89.7680
2.04534470 -179.6154 179.3496 -145.5551 145.1489 -176.6496 62.5853 -142.7549 162.3078 65.5797 -72.8268 -74.2794
2.06674600 -179.7306 179.1800 -77.6151 153.9341 -79.0618 65.4918 -145.1909 161.2084 63.9306 179.4278 -87.8700
2.09054100 -179.7864 179.3385 -84.7352 163.2607 -59.2262 179.0741 -74.7605 -18.3129 -70.5942 69.8177 49.5851
2.12654570 -179.8495 179.4413 -79.9155 160.6919 -59.3663 179.0908 -72.5139 -19.4355 -66.8331 70.5041 34.6421
2.16047390 -179.8421 179.3842 -82.4920 162.1058 -59.4959 178.9959 -134.0245 162.5665 68.2510 -73.9113 -80.2113
2.18345940 -179.7349 179.7975 -76.8437 140.3783 -175.4139 -176.7798 -74.5773 150.2801 -66.1656 -67.6935 100.1917
2.20685550 -179.7365 179.1437 -146.5868 159.1156 77.2490 174.4550 -76.7478 -29.8386 -171.3762 174.5607 87.2199
2.24154060 -179.7451 179.1628 -146.5051 160.3514 77.8589 174.5626 -92.4835 -10.9321 66.1703 -79.6836 -93.2145
2.28592730 -179.7780 179.2510 -76.4623 152.9233 -78.7550 -173.8580 -74.9535 -27.8911 -170.9398 174.2890 -93.4355
2.30639240 -179.5740 179.0061 -146.6445 158.8690 77.0285 174.4841 -81.9893 -17.2751 -61.7648 -62.6374 106.4572
2.33392710 -179.7826 179.7627 -143.7681 135.1963 -179.4070 -177.4167 -79.0421 -31.1190 -167.1764 68.0669 82.1498
2.40454850 -179.8774 179.8030 -143.9988 130.5222 -179.8782 62.8463 -83.8100 -12.9441 76.2895 -60.9074 -39.3603
2.42554310 179.9009 -179.7372 -70.2205 129.6541 -179.1007 63.2269 -82.6306 -13.1183 76.4256 -60.6236 -40.5489
2.45375270 -179.9995 -179.9411 -71.8170 158.1427 80.7503 176.0838 -74.3297 140.1042 -172.4924 175.0671 -92.5689
2.51750390 -179.7484 179.1717 -77.3341 153.3676 -72.4107 66.4157 -74.8756 -27.8364 -170.9313 174.2828 86.9583
2.53810550 -179.5652 178.9629 -81.4057 154.9254 -78.6079 65.7477 -79.0509 -15.1911 -64.9551 -66.6972 -79.4737
2.57279160 -179.6858 179.1761 -144.3751 164.1936 48.6774 66.0201 -86.4469 -16.0005 -63.7893 -176.4679 91.8659
2.61730680 -179.7357 179.2229 -143.6144 164.1366 52.4317 -168.1675 -82.0332 -12.0859 66.7055 -179.6086 -89.7249
2.71991730 -179.8244 179.9159 -73.8505 156.9141 79.5370 175.2254 -80.2650 -19.0395 -65.4537 -67.0437 101.2110
2.74032360 178.9284 -175.9548 -82.5159 65.8675 -171.3219 60.7402 -83.2127 -12.8923 -59.5561 -59.8034 111.6397
2.76128510 -179.8291 179.7360 -145.2473 137.2099 -178.0531 63.0378 -71.9265 -21.8347 -56.1427 96.6868 106.7860
2.79476960 -179.7984 179.5799 -78.9240 154.9225 -60.0396 -60.8658 -147.5633 155.4579 -125.9037 -70.0138 83.4318
2.81953420 -179.8815 179.5655 -78.6484 154.8846 -60.0126 -60.8519 -145.3370 162.1446 55.4146 71.0022 -129.3600
2.85309010 -179.8568 179.8538 -141.8133 129.7703 -172.2142 48.9662 -143.8159 149.6784 -175.1274 59.3934 -87.4861
2.89191980 179.8846 -179.7561 -68.1803 135.3169 -178.1769 63.2852 -73.0348 -21.2564 -55.2059 98.4537 114.2700
2.91536880 -179.8417 179.2552 -76.2695 154.2229 -79.1218 65.4187 -76.1952 -11.7475 75.0591 -60.4981 -41.1491
2.94830760 -179.8038 179.7491 -78.1008 168.0831 61.8539 -169.5392 -143.7107 149.8177 -175.1179 59.3938 -87.4558
2.97792650 -179.6123 178.9963 -80.1587 154.1882 -79.1909 65.4406 -74.3864 152.5329 -64.8758 -65.4805 104.8848
3.01746300 -179.8738 179.2601 -75.8614 153.2148 -79.6380 65.3002 -82.5607 159.0989 62.1839 -82.6237 87.7951
3.04120040 -179.7221 179.1993 -144.4040 166.2909 50.7269 65.9065 -101.3180 -9.5961 67.1304 -77.6591 -92.2975
3.06914900 -179.4688 178.8675 -77.7335 151.3086 -79.0410 65.4953 -134.9413 155.5607 -67.2670 -63.5035 158.8776
3.10125880 -179.9531 179.8900 -75.1535 159.1961 60.2372 77.6864 -87.7376 -15.1627 -63.5895 -176.4313 -88.3704
3.12759580 -179.5513 179.0602 -143.9810 164.1641 51.7379 71.2276 -83.1459 -16.4005 -61.4452 -62.4948 -74.3076
3.14795190 -179.9526 179.8506 -75.8656 160.5367 58.4324 75.2289 -83.1395 -12.1174 66.7454 -179.6206 90.7947
3.17010180 -179.6241 -178.8891 -91.7450 -0.3614 56.6819 -177.3376 -77.4257 152.3591 -63.1288 -175.5406 91.3380
3.22387710 -179.8833 -179.2149 -76.4646 126.8808 -171.8036 49.6806 -135.0452 153.8426 -64.9585 -174.3455 93.1698
3.24975020 -179.5563 179.0720 -130.9610 156.4136 -65.0213 -65.8967 -143.8068 137.1339 -164.7108 -78.6037 -53.5358
3.28203810 -179.8850 -179.9875 -72.3074 139.6396 -174.7981 -91.1382 -142.8773 142.9358 -172.8098 174.7924 86.9805
3.30255890 -179.9125 179.8419 -77.7951 168.2396 61.9312 -169.5244 -132.9725 154.3465 -64.5052 -175.5412 -88.2199
3.32525360 -179.5684 179.0505 -131.0214 156.7024 -64.9021 -65.9102 -74.2911 -30.3374 -168.6646 -80.4172 144.3088
3.35767310 -179.7674 179.4713 -79.0653 155.0133 -60.1177 178.7553 -75.4553 153.0585 -125.4085 -69.3095 84.5829
3.40492200 -179.8641 179.7746 -78.1047 168.2111 61.8299 70.8840 -143.0491 143.0569 -172.7612 174.7777 86.9124
3.44545490 -179.7894 179.4842 -79.3150 155.7160 -59.8836 -60.8462 -74.1805 -30.2640 -168.7141 -80.4563 -39.1935
3.47552500 -179.8416 179.1758 -77.0013 153.0976 -69.6551 -54.6087 -83.7864 159.2893 62.9455 -82.1193 -92.1967
3.49898920 -179.6135 178.9500 -146.9957 160.9796 78.2097 -64.1612 -80.9051 150.9893 -71.2859 69.2782 60.1547
3.52087540 179.9833 179.9262 -74.3351 159.3910 63.5528 -159.7324 -102.2773 -8.9070 67.0761 -77.9996 87.4724
3.55266900 -179.8459 179.2347 -76.2224 157.7932 -78.9794 65.6189 -71.9722 -19.8409 -65.6690 71.4511 29.3219
3.57371360 -179.8581 179.2775 -75.7918 154.9492 -79.1377 65.5995 -70.6229 -19.4343 -53.6171 97.1480 108.8949
3.59372750 -179.8506 179.7810 -142.8879 126.1706 -147.2903 -65.4099 -77.7975 -12.1875 66.6959 -179.5745 90.5800
3.62660290 -179.9896 -179.0187 -81.3543 122.4171 -172.8806 -76.6003 -121.4982 -3.7530 -63.1256 -174.5239 95.6961
3.65053920 -179.7842 179.8207 -142.8802 124.8452 -146.7937 175.6971 -81.0133 -14.9128 -63.5947 -176.3756 92.0381
3.69361440 179.9255 -179.8387 -70.4317 158.4222 79.7020 175.6070 -73.4288 -23.0193 -65.9287 71.2175 30.4024
3.72270490 -179.9330 -179.5788 -74.2426 124.5377 -172.9358 48.2612 -125.5256 -0.0411 65.8778 177.4538 91.0088
3.78064090 179.9357 -179.8518 -70.7368 156.9353 80.0727 175.7262 -71.2782 -22.1067 -54.0746 97.1660 -70.8869
3.82477750 -179.8430 179.9252 -75.1158 162.9728 75.5374 72.4794 -143.0651 149.6804 -175.1329 59.4301 -87.4393
3.85068430 -179.5475 178.9013 -145.4723 165.0920 48.6474 65.5568 -88.1895 -16.7981 -71.0092 69.6454 -121.8536
3.88422600 -179.5683 179.1535 -144.1020 171.2240 56.7369 -171.7437 -129.7667 155.0060 -65.9621 -63.1768 -26.2904
3.90927300 179.9127 -179.5533 -74.6012 122.9680 -155.8934 62.9077 -79.4802 -14.7157 -62.9063 -175.6844 -87.3240
3.93799980 -179.8060 179.2441 -76.5169 153.4392 -78.6062 65.6348 -84.6342 -2.9510 59.2885 72.7203 -111.3156
3.96624390 -179.3087 178.0955 -111.6837 158.3167 -69.6091 -53.0538 -78.1614 -16.7565 -72.2575 68.8325 -125.8207
3.99682300 -179.6401 179.1297 -144.4584 164.3705 48.8281 -174.1876 -78.7534 -30.0147 -166.8551 67.8976 81.9362
4.02815590 -179.8322 179.2134 -76.5149 154.0697 -70.1706 -55.5782 -70.7931 -19.4027 -54.0624 97.5890 -69.7391
4.06176270 -179.7769 179.1540 -146.3803 158.8236 77.0338 -64.9898 -87.7478 -4.8317 58.4991 71.7421 70.2702
4.10252350 179.8086 -179.5803 -68.7666 125.8925 -174.6122 -79.0487 -111.4441 -14.6287 71.0009 -74.6035 -98.2690
4.13549780 -78.0325 -4.1751 -72.4540 163.7653 55.5261 71.7924 -74.5739 -20.7748 -66.9433 70.0181 33.6090
4.17576610 179.9934 -179.8996 -71.1669 156.1591 79.7107 -64.1676 -86.9131 -4.9454 58.4207 71.6311 70.2010
4.20246950 -179.6695 179.0840 -142.5594 155.8584 70.2913 -49.0944 -97.2210 -14.1182 -63.4475 -176.3717 91.9579
4.25117760 -179.7781 179.3651 -76.1502 152.2976 -79.0167 -173.9888 -147.5516 155.5017 -125.8784 -70.0327 -96.2309
4.28317700 -179.8997 179.9452 -75.1363 163.0990 75.5245 72.5004 -142.2897 142.8109 -172.7967 174.8344 -93.5565
4.31545330 -179.7384 179.8499 -141.5156 128.6198 -172.3282 -76.0598 -132.5930 154.4276 -66.1740 -63.3180 157.4034
4.34659110 -179.5910 179.2843 -143.6058 142.2820 -176.1428 148.2480 -142.3183 161.7729 65.6600 -72.8234 107.9174
4.36667260 -179.1625 177.5175 -128.7278 155.4270 -65.9240 -150.8999 -77.0686 151.7395 -71.7011 68.7949 58.2785
4.40973390 -179.4601 179.0874 -85.2277 115.1396 -173.3279 -78.2163 -100.9439 -15.5985 -60.9584 -60.6765 -62.9180
4.43296320 179.8121 -178.5443 -85.9746 80.7911 -154.6357 177.1979 -85.2675 -14.4746 -59.6928 -59.3383 -68.4142
4.45962920 -179.9977 -179.6979 -74.6278 122.3801 -155.3977 63.9554 -73.0290 -31.0114 -170.9808 174.5406 86.7956
4.48254160 -179.7483 179.2826 -77.0004 152.7840 -72.5709 66.4170 -147.5850 155.4924 -125.8810 -70.0262 -96.2288
4.50654020 -179.8324 179.2651 -76.7763 152.7722 -72.4685 -57.7344 -145.3525 162.1748 55.4767 71.0622 -129.3888
4.53626170 -179.7816 179.6285 -81.0513 164.3627 53.4004 64.0077 -80.6942 147.9201 -64.3197 -64.6598 107.6614
4.56044710 -179.7673 179.6866 -143.0524 124.9896 -151.4974 -58.4722 -98.0623 -6.8994 66.0591 -81.3421 86.2273
4.62516250 179.8509 -179.5985 -72.2478 123.3516 -153.8417 -59.1078 -91.8336 -7.4681 65.6074 -83.7027 84.5494
4.65112730 -179.9569 -179.8738 -72.3581 159.3817 81.2582 -63.4883 -146.8111 155.5119 -125.8977 -70.0527 -96.2618
4.68166180 -179.7005 179.0396 -142.6236 155.8118 69.7770 -49.9079 -83.9670 -32.7773 -171.4256 174.8137 87.3544
4.75341210 -179.8652 179.7672 -142.8212 122.5797 -151.1548 175.4065 -78.7446 -11.0143 75.1532 -61.5496 141.8003
4.79134350 -179.4848 178.7881 -142.6903 155.7940 69.3996 -49.8826 -89.0988 -17.1485 -61.0459 -62.1375 107.8882
4.82344650 -179.8101 179.3215 -76.2714 152.5247 -78.9861 65.5152 -144.0649 137.1796 -164.6608 -78.5659 -53.5195
4.85178020 -179.7630 179.1507 -146.5620 159.2797 77.3577 174.4833 -76.1289 -32.4934 -168.3642 -79.6909 143.0783
4.87334970 -179.9606 -179.9400 -73.0717 153.7806 72.5113 75.1317 -83.2666 -32.8017 -171.4454 174.8653 87.2230
4.90858170 -179.9931 179.8827 -75.8152 162.4320 57.5693 72.3415 -71.7949 -20.5085 -54.6095 96.6866 106.7619
4.93608620 -179.7653 179.2583 -76.4074 152.7339 -78.8036 -173.8809 -74.4409 -30.6069 -168.6737 -80.3671 144.2601
4.95774880 -179.2894 178.3023 -142.4808 138.8438 -176.9604 -91.9846 -119.1323 151.0987 -65.1783 76.8963 -126.6667
4.97829090 -179.9609 -179.9035 -71.3335 156.7615 80.0169 -64.4250 -75.7548 -32.4092 -168.4314 -79.7438 143.2026
5.05615440 -179.7803 179.2406 -77.1251 152.9790 -72.5407 -57.8351 -144.1049 137.1476 -164.6161 -78.5355 -53.5675
5.08272560 -179.8053 -179.9784 -72.7519 131.4710 -178.1041 -93.5729 -92.9313 -32.5984 -167.7538 68.3965 -97.7814
5.10338780 -179.8885 179.8220 -141.4827 133.6104 179.1075 143.5199 -88.2116 -16.5647 76.2720 -59.4942 138.9162
5.14719320 -179.7897 -179.8320 -74.9753 118.4286 -174.1824 45.5843 -92.2945 -33.4585 -168.0039 68.4543 82.8039
5.21349160 -179.8006 -179.9028 -75.7783 121.0089 -149.4445 -61.4309 -73.4363 -30.0713 -166.7413 68.1629 83.7638
5.26208580 -179.7556 179.7937 -140.7458 120.7164 -175.1318 -80.0554 -93.2070 -33.6995 -167.7957 68.2856 -99.0246
5.28825040 -179.7632 179.1576 -77.1355 153.0992 -72.6752 66.3311 -74.1495 134.2448 -165.3762 -78.7705 128.3740
5.31873820 -179.8745 179.8895 -141.8318 139.3246 -177.2340 148.4215 -131.4843 8.7865 52.0669 64.2216 -100.7683
5.35747710 -179.9431 179.8561 -75.8155 160.5172 58.8575 -165.1318 -88.7862 -3.0757 59.1434 72.3011 -111.1854
5.38208070 -179.7116 179.7642 -79.1298 153.5192 71.9847 75.6161 -88.6401 -19.1222 -66.3797 -68.6643 99.2721
5.42584870 -179.7223 179.7005 -142.1847 125.6962 -154.0734 -61.1992 -73.4806 -30.2720 -166.4164 67.9323 82.4235
5.44803650 179.9483 -179.5192 -72.5381 127.8846 -171.7323 49.4747 -146.4679 155.0543 -126.1590 -69.8288 -95.9728
5.47803410 179.8603 -179.6417 -70.5478 127.4591 -151.4993 173.6837 -70.1366 -19.9944 -53.3908 98.2228 -65.1037
5.51173620 -179.4651 178.5091 -144.2982 156.3180 69.8944 -49.1539 -95.5327 -17.2255 -70.8402 70.2069 -121.7760
5.56838750 -179.8182 179.7240 -143.8732 128.0445 -157.6401 -64.9480 -69.4580 -20.5397 -55.2449 96.6476 107.0154
5.62454110 -179.8851 179.8450 -77.8610 167.8866 61.7067 -169.6454 -146.0339 155.1633 -126.2297 -69.8833 -95.8505
5.65359050 -179.6256 178.9918 -142.6864 155.6868 69.6826 -49.8971 -83.8028 -32.5298 -167.1880 68.1660 81.7775
5.68924390 -179.7279 179.1739 -144.3348 164.6383 49.2654 65.9878 -78.3529 -33.3506 -168.1154 -79.6474 142.7741
5.70959840 -179.4386 178.4575 -144.6495 163.3735 71.7963 -52.7144 -116.4225 149.5870 -65.3083 76.4854 58.1000
5.80375520 179.8782 -179.7294 -69.1884 134.4581 179.8365 143.6310 -78.6665 -25.4539 -53.1409 98.3907 118.1869
5.82796320 179.9204 -179.5693 -75.4529 118.8478 -151.8686 177.1529 -82.9950 -3.1039 59.9349 73.2337 -111.4502
5.86878640 -179.8433 179.7984 -142.4708 134.4757 178.9231 142.5900 -77.7700 -26.3732 -53.7690 97.8241 112.4893
5.98822680 179.9348 -179.6039 -72.4785 128.2037 -171.8220 -75.8214 -142.3904 135.9861 -164.2467 -77.8595 128.0876
6.01105910 179.9812 -179.8308 -72.1177 139.8166 -174.8451 149.6843 -141.4826 136.0586 -164.5001 -77.9734 128.2408
6.11541100 -179.7001 178.9622 -143.0057 158.3012 67.4847 71.9981 -73.4428 -22.1271 -54.8365 96.7599 -73.0810
6.15100070 -179.9259 179.8253 -77.8925 168.2033 62.0901 -169.3103 -141.8568 136.3872 -164.7320 -78.3060 128.6463
6.20371240 -179.7452 179.1420 -142.9933 160.5577 72.3351 -49.5641 -129.8060 8.2107 53.1047 65.5521 80.3745
6.22771370 -179.0034 177.7676 -89.2284 -7.1164 63.0102 -69.8783 54.4078 29.8685 -51.7482 -58.3285 98.5552
6.27285640 179.9280 -179.8716 -71.4328 156.7208 70.7630 -52.9375 -76.0964 -23.1747 -65.7369 71.8991 -153.9128
6.37530200 179.7439 -179.3466 -69.1696 121.6660 -175.3294 -82.7324 -82.7957 -27.4676 -53.2809 95.8292 -37.9862
6.39885750 179.9929 -179.9430 -74.0753 158.5320 74.8871 -50.5663 -130.0162 8.3982 52.9197 65.2945 -101.6006
6.72980200 179.9539 -179.5354 -74.2540 119.0240 -174.2478 45.6662 -91.7128 -36.3545 -167.5915 -78.6902 141.0573
6.88788890 -179.9074 179.9008 -140.6776 121.1563 -175.1400 -79.8973 -92.7229 -36.6873 -167.5197 -78.6258 140.8529
7.01317640 -179.9666 -179.9956 -75.0147 163.2020 75.6161 72.5271 -140.9468 135.9626 -164.7089 -78.1341 -54.1820
7.08680210 179.9934 -179.6504 -74.6147 121.9684 -155.4365 64.2186 -72.9563 -33.5133 -167.8922 -79.9469 143.2918
7.31320510 -179.7317 179.0520 -142.6082 156.0038 69.9387 -49.9506 -83.8140 -35.6350 -167.6455 -79.1600 141.6562
7.49511320 -179.9433 -179.9351 -73.0965 153.9328 72.6768 75.1108 -83.2820 -35.5470 -167.7035 -79.2063 141.7701
8.07441820 -74.0974 170.9507 -117.3152 77.1635 -69.9998 -51.5667 -96.6884 -1.3552 -63.4388 -176.3893 -88.2163
10.28398220 -179.4786 178.8207 -80.9352 152.2667 -72.5999 -57.9140 52.2311 174.8382 74.1310 73.8315 63.8205
