# Supplementary material for: Exploiting Sequence-Dependent Rotamer Information in Global Optimization of Proteins
Source: J Phys Chem B. 2022 Oct 18;126(42):8381–90. doi: 10.1021/acs.jpcb.2c04647 (PMC9623586; doi:10.1021/acs.jpcb.2c04647)
Supplement: Supplementary file 2 — jp2c04647_si_002.zip [file jp2c04647_si_002.zip › TripeptideConformations/ALA_LEU_ASN_new.csv]

0.00000000 -144.5117 159.7580 -69.1704 -17.6865 -60.3677 179.1233 -81.0443 -8.2619 -58.5692 112.9521
0.28834070 -144.5243 159.8584 -69.2475 -18.7158 -60.4167 179.1235 -84.7678 -5.0610 -59.3194 -62.0282
0.66750850 -144.4763 159.6503 -69.5503 -16.9446 -60.2939 179.1292 -74.5367 -16.8147 -172.0222 -114.7749
0.69861580 -71.9128 152.8162 -131.4172 155.9344 -64.5281 -65.9927 -134.1187 156.9200 -62.8705 -72.8033
0.74353030 -71.9888 152.8340 -131.9039 156.4725 -64.6804 174.2157 -76.5398 155.2496 -59.0914 112.8276
0.79751440 -71.9721 152.8497 -131.9061 156.3710 -64.6729 -66.0263 -78.0641 155.1638 -60.3765 -62.6444
0.83489660 -144.4950 159.6177 -69.5391 -17.1274 -60.3066 179.1273 -75.0465 -16.1599 -170.6390 62.4184
0.86179790 -71.9681 152.8384 -131.4607 157.0998 -64.2557 174.2341 -83.9865 -10.9806 -59.6074 -62.3132
0.88252670 -143.8318 158.5670 -130.5070 157.1706 -64.4357 174.3008 -82.2129 -12.4936 -58.9202 113.2572
0.93128800 -143.8538 158.5518 -130.4682 155.8561 -64.7058 174.3129 -134.1239 156.9247 -62.8791 -72.8003
0.95202080 -72.5619 153.6261 -83.8021 155.0496 -59.5863 179.0805 -134.6921 156.9156 -63.0824 -73.1790
0.97270450 -143.8585 158.5757 -130.6704 155.9738 -64.8028 174.2694 -134.5976 157.0374 -61.4920 107.0914
1.01884740 -71.9784 152.8290 -131.6480 156.5856 -64.5489 -66.0177 -144.5196 149.6192 -174.9336 -113.9333
1.03888690 -72.7042 153.9776 -79.9594 155.3605 -59.7963 178.9860 -77.6103 155.1057 -60.4838 -62.9293
1.07879080 -71.9740 152.8459 -131.5298 157.0905 -64.2917 174.2463 -75.5134 -22.9724 -173.1206 -113.1673
1.11895850 -144.0942 158.7817 -78.6096 155.1360 -59.9627 178.8581 -77.5609 155.0925 -60.4816 -62.9318
1.17488460 -144.1592 159.6233 -68.3192 -21.6122 -60.5267 179.1089 -86.0230 -2.5665 70.3269 -72.1279
1.22837090 -71.9734 152.8557 -131.5635 157.0127 -64.3014 174.2396 -75.7895 -22.6024 -171.9519 63.7495
1.26030620 -144.6264 160.8638 -66.6546 -13.8301 80.5008 175.4643 -82.3651 -9.3640 -58.1588 116.6659
1.28949950 -71.9730 152.8428 -131.6162 156.5833 -64.5457 -66.0075 -144.0174 156.4752 -164.2360 12.3229
1.31197160 -144.5401 159.7108 -68.3948 -19.6825 -79.6533 64.9924 -80.8667 -7.8109 -58.5311 113.0775
1.34287160 -73.0941 154.8575 -64.1381 132.4162 -61.0239 178.6509 -151.1626 161.7019 66.7320 89.8715
1.37376880 -144.3580 158.9743 -63.8958 132.4581 -61.0749 178.6002 -151.1716 161.6749 66.6693 90.0525
1.39874240 53.5480 33.0077 -78.4200 155.8829 -58.6249 179.6718 -133.4172 156.8935 -62.7328 -72.2123
1.45695290 -72.6685 153.9872 -80.0446 155.8663 -59.4720 179.0820 -75.6763 -22.5040 -171.9461 63.7206
1.49063760 -144.5009 158.7246 -73.8316 128.1860 -178.8219 62.7348 -140.5481 156.9063 -68.2784 -81.0768
1.51307560 -144.4988 159.6688 -69.5776 -17.9339 -60.3507 179.1239 -81.5941 -7.6294 -146.7124 126.8237
1.54180560 -72.6892 154.0411 -79.4632 155.1161 -59.8058 178.9856 -73.8495 152.1317 -164.9563 15.1334
1.56870330 -144.2738 158.8557 -69.4249 -20.0020 -60.4446 179.1189 -94.3706 4.3944 68.9190 -6.1273
1.59215220 -144.5531 159.7825 -68.4984 -20.7051 -79.7119 64.9599 -84.6151 -4.5849 -59.2702 -62.0480
1.67314160 -144.1666 159.1761 -143.4997 143.1089 -176.6525 63.4242 -133.4839 157.2859 -61.3575 106.9382
1.69571090 -143.8481 158.5654 -131.0880 156.3458 -64.9011 174.2587 -77.9581 154.5038 -63.1664 -14.9775
1.72962350 -73.1873 155.0034 -144.2006 143.9337 -174.9254 -176.9459 -74.7312 153.7113 -58.9159 111.4313
1.75868240 -144.1753 159.1284 -143.8415 143.8658 -175.0134 62.9445 -74.7236 153.6994 -58.9146 111.4082
1.78384840 -73.2641 155.3213 -71.3790 138.1989 -176.1332 -176.7442 -77.7900 153.0191 -60.4546 -63.0573
1.80895220 -144.2421 159.0567 -71.4336 138.0627 -176.1973 63.1162 -77.8489 153.0078 -60.4394 -63.0322
1.85557990 -73.2253 155.3793 -70.7173 138.7405 -176.2581 -176.6573 -71.8034 145.0993 -175.4854 57.6808
1.88278040 -144.2450 159.0654 -70.7966 138.6224 -176.3075 63.2164 -71.8519 145.0919 -175.4820 57.6935
1.90424410 -73.2099 155.3634 -70.6765 138.9502 -176.1378 63.2169 -71.5951 145.0775 -175.4127 -112.5665
1.93099920 -73.1779 155.0308 -144.2558 143.0741 -175.6046 63.1250 -71.2957 145.2930 -175.4612 57.7004
1.95261380 -73.2599 155.1019 -76.1026 142.1890 -176.2719 63.6233 -124.7666 156.9447 -59.8457 119.3131
1.97889890 -144.5058 159.6081 -68.6674 -18.8646 -79.6539 64.9712 -74.2471 -16.4581 -171.9085 -114.8712
2.01373640 -144.1723 159.1326 -143.8927 143.1987 -175.5715 63.1203 -71.1306 145.2802 -175.4196 -112.6262
2.03504830 -144.5244 158.9456 -64.8739 -28.2765 -175.9078 61.1720 -91.5092 5.0909 69.0606 -6.5525
2.06188180 -144.2449 159.1062 -72.5500 129.2504 179.5841 61.7755 -90.2108 -15.6619 -60.0265 -62.3368
2.09021050 -144.6448 160.3585 -64.1423 -26.7599 -175.6460 61.0084 -79.2530 -5.5923 63.8968 67.7142
2.12217760 -73.2099 155.3040 -70.3699 140.1552 -176.6621 63.5231 -143.4119 156.8018 -164.0811 11.8147
2.14403700 -143.8366 158.5885 -130.4195 157.7158 -64.4526 174.3348 -81.5136 -9.0078 70.9668 -69.7555
2.17525520 -144.6068 160.7970 -66.8561 -13.5098 81.0820 176.3884 -76.3166 -16.9774 -172.1609 -114.6501
2.21223330 -144.0945 158.7979 -78.7228 156.3063 -59.6472 178.9809 -81.4005 -8.9357 70.9197 -69.8108
2.24629370 -144.1683 159.1570 -144.0031 143.8110 -176.5461 63.2898 -142.8584 156.6911 -164.2624 12.0521
2.27832600 -144.4676 159.6124 -69.2547 -18.2954 -72.4690 -57.3427 -74.2879 -16.5524 -171.9402 -114.8453
2.30408940 -143.8172 158.5881 -130.4667 157.1106 -64.3772 174.3088 -81.0182 -13.8447 -147.9335 128.6642
2.33125750 -144.6230 160.7716 -66.8403 -13.6683 81.0766 176.3396 -76.9141 -16.2998 -170.6821 62.4945
2.35973960 -144.5631 160.2955 -70.9870 -5.8075 57.2668 63.6686 -79.9313 -12.8506 -59.1730 111.8264
2.38128570 -72.5478 154.1323 -77.0715 153.4184 -77.9494 66.0374 -81.6421 -13.1372 -59.0091 112.9872
2.40782190 -72.5665 154.1747 -76.6474 152.7790 -78.5290 -173.7521 -76.0388 155.1724 -59.1604 112.5623
2.42956630 -73.1606 155.0296 -143.7730 137.2376 -177.8006 62.4889 -77.8035 -27.7327 -172.8045 64.5379
2.45490290 -144.1989 159.6556 -67.7435 -23.2306 -79.7667 64.8786 -85.5032 -2.4451 70.2598 -72.2640
2.49082850 -143.8481 158.5657 -130.5720 156.5190 -64.6782 174.3231 -143.6106 162.3286 67.5584 82.2853
2.52794710 -144.2743 159.9803 -65.9522 -17.7696 80.5354 175.8599 -90.1273 -2.5587 69.7954 -70.3460
2.54904140 -144.1171 158.7281 -76.1455 152.5049 -78.8730 65.3593 -77.5911 155.1167 -60.5238 -63.0139
2.58172920 -71.9776 152.8667 -131.8533 156.7329 -64.6822 174.2285 -76.8013 161.0166 67.7378 76.2014
2.60289420 -72.5376 154.1606 -77.4243 153.2247 -77.9040 66.0578 -83.4747 -11.6577 -59.8473 -62.8818
2.62537340 -73.4878 156.3124 -69.6993 155.7119 79.2979 175.4126 -82.2368 -17.2250 -59.3187 112.9312
2.64565600 -143.8367 158.5845 -130.4316 157.6093 -64.4493 174.3223 -88.1424 0.1328 69.2564 -6.6362
2.67519460 -144.0282 158.9581 -146.6365 158.5170 76.7225 174.5799 -83.2592 -16.9371 -59.2143 113.2587
2.70095540 -72.6679 154.0068 -80.0078 156.2990 -59.4781 179.0724 -81.1241 -9.1513 65.3276 70.1359
2.74517180 -144.0837 158.6836 -77.0417 153.0620 -72.4775 -57.8999 -77.4675 155.1511 -60.5033 -62.9775
2.77928140 -144.1534 159.1054 -142.9659 133.4407 -179.9765 61.9995 -89.5146 -17.0114 -62.7514 -13.1507
2.80908390 -143.8562 158.5827 -130.9323 156.6687 -64.8648 174.2879 -76.8053 161.0195 67.7282 76.1916
2.83039090 -73.2461 155.3675 -70.9459 140.9316 -174.8307 -176.6519 -73.8425 156.7902 68.2824 -71.9323
2.86219980 -72.5493 153.9177 -77.8349 153.1453 -71.9748 -57.4719 -71.9626 146.6655 -175.3449 -112.9162
2.88267960 -144.3403 158.9848 -64.0159 131.9663 -73.2047 -58.3984 -150.8839 161.6537 66.8813 90.1782
2.91015470 -144.0852 158.7046 -76.7248 152.8416 -72.4096 -57.8457 -72.0826 146.6750 -175.4186 57.3258
2.93508630 -72.5203 154.2028 -76.8082 152.7728 -78.0251 65.9898 -75.7844 -22.9729 -172.0198 63.7994
2.96399490 -144.1049 158.6461 -76.6702 152.6359 -72.2579 -57.7519 -144.8131 149.7199 -174.8609 -113.9539
2.98931100 -144.0936 158.6599 -76.6479 152.5616 -72.2671 -57.7589 -143.9477 149.4201 -176.0467 56.3257
3.01610190 -73.4992 156.1587 -72.1036 161.8214 81.2786 176.4736 -121.9741 157.8094 -59.3385 115.8390
3.03715040 -144.0259 158.9604 -146.6701 158.5407 76.7375 174.5782 -76.9516 -26.0456 -173.7649 -112.4017
3.06579230 -71.9717 152.8276 -131.6406 156.3896 -64.5840 174.2231 -145.4963 150.1045 48.4340 -133.4314
3.09435670 -144.5956 160.7968 -66.2611 -15.5975 80.8376 175.9998 -84.7654 -5.7855 63.1824 66.3489
3.11929010 -144.4889 159.6210 -69.3835 -19.3410 -72.5240 -57.3695 -81.4898 -7.2164 -146.5674 126.6854
3.15261880 -144.6316 160.9502 -67.1444 -13.0613 73.5479 -54.6446 -78.5648 -11.9624 -59.1614 111.6581
3.18459660 -73.4528 156.3916 -69.9352 156.5394 79.8456 -63.6654 -74.6825 150.3028 -165.4594 15.5860
3.21476920 -144.0471 158.9910 -146.2486 162.3914 78.7191 176.1364 -142.4967 149.4442 -176.1339 56.2738
3.23556700 -144.2561 159.1438 -70.7000 128.3811 179.5634 61.4870 -85.7290 -18.6989 -149.4118 130.3951
3.27370830 -72.4513 153.5881 -90.4999 -8.3073 -58.5645 179.6593 -70.8257 147.4821 52.1499 -138.9700
3.30741840 -144.2792 158.9695 -70.6884 143.0306 -176.0640 63.2834 -137.5390 160.7436 71.7632 -69.6637
3.34441460 -72.6906 153.8174 -81.4878 156.0760 -59.6417 179.0539 -144.7174 150.2044 49.0148 -135.1021
3.36974150 -143.9897 158.8747 -144.0624 171.2493 56.6876 68.6278 -130.8492 156.6618 -62.6342 -72.3910
3.39037420 -73.1438 155.7321 -71.2566 115.9192 -161.2143 171.7609 -137.9268 156.5819 -68.6215 -85.2990
3.41102300 -143.9961 158.8858 -144.0737 171.2108 56.5294 68.4603 -131.5172 156.8316 -61.1909 107.5859
3.43851600 -73.2134 155.3721 -71.0288 141.2630 -174.8365 -176.7038 -73.7973 160.4115 66.9972 75.3045
3.46418860 -71.8016 152.2874 -146.3421 164.4104 47.4951 64.8731 -88.0888 -14.7871 -59.7753 -62.4793
3.48896450 -144.1353 158.7351 -77.5301 154.4216 -59.9395 178.8822 -141.3761 169.8828 65.5109 -2.1001
3.51860600 -72.7140 154.0396 -79.5429 155.7898 -59.8508 -60.6893 -70.5455 147.9703 51.5478 -139.0762
3.53875370 -144.1750 159.1371 -143.9162 145.6836 -174.2800 63.0033 -73.1086 160.6464 66.9222 75.0912
3.57159700 -72.0337 152.6353 -145.7895 171.1247 55.2656 67.6836 -142.8096 149.3892 -174.9777 -113.7746
3.59586400 -144.1098 158.7951 -78.2993 155.5196 -60.0131 178.8391 -70.5829 147.9684 51.5377 -139.0424
3.61798910 -144.2673 159.1690 -70.6443 128.1656 179.5521 61.4402 -89.5078 -10.9619 65.2845 71.4767
3.64216320 -71.8635 152.3694 -146.4231 166.0676 48.9725 64.0279 -76.7088 143.3352 -175.6926 -112.2975
3.66601540 -73.1703 155.3024 -69.8232 139.8342 -176.7958 63.3725 -153.0475 161.5226 -123.9624 -119.2675
3.69429890 -144.2905 159.0003 -69.8736 139.7597 -176.8210 63.3732 -153.0505 161.5179 -123.9781 -119.2575
3.72699110 -143.9892 158.8903 -144.1556 171.0592 56.2644 68.3191 -141.6893 149.0895 -176.2016 56.3633
3.75853210 -144.6700 159.4552 -63.5161 -30.4729 -176.7487 148.2283 -74.4056 -13.9636 -171.1626 -115.4448
3.78867150 -73.1951 155.1041 -144.2627 144.0452 -176.5094 63.1256 -152.7639 161.5787 -124.7727 -118.7991
3.82847640 -144.2199 159.2538 -77.3337 168.2696 62.0879 71.0813 -130.8224 156.5877 -62.3779 -72.2009
3.85250090 -73.2453 155.2092 -84.5356 122.4633 -171.1327 51.2788 -137.7627 156.6103 -63.3607 108.2233
3.87622130 -144.2609 159.1822 -84.2508 122.5496 -171.1587 -73.5263 -137.5901 156.6020 -63.3156 108.3938
3.90876240 -144.2240 159.3745 -74.3706 159.1431 59.5185 77.0930 -86.4862 -16.1252 -58.9671 112.8022
3.92913110 -144.2435 160.1393 -69.6216 155.6194 79.2899 175.4815 -82.1656 -13.3719 71.1662 -68.2392
3.95625120 -73.2138 155.3314 -71.2331 127.6516 -171.6737 -75.4546 -142.6230 149.0552 -176.1550 56.3015
3.97643200 -72.5517 153.8655 -78.2627 153.4902 -71.3351 -57.1357 -80.8528 -14.1674 -147.9822 128.8064
4.00025720 -144.5456 159.7021 -62.4959 -33.4389 -176.5374 149.1033 -83.7398 -0.5547 69.8894 -72.0871
4.02927300 -144.1456 159.5549 -83.6522 114.4109 -161.0291 172.9369 -136.6162 156.8936 -62.9469 109.1926
4.05854240 -73.2878 155.2554 -72.2059 141.2541 -176.4959 63.5232 -142.8809 150.3535 49.6459 -136.9426
4.09062030 -73.3008 155.4710 -74.6033 158.8918 60.1703 78.0011 -89.5440 -14.4338 -59.8636 -63.1809
4.11658140 -73.2416 155.0715 -81.4203 138.7847 -175.0886 -90.9870 -131.4510 156.1405 -61.8822 114.3146
4.14112310 -73.2839 155.4506 -76.8222 167.9244 61.8075 -169.5463 -141.7745 149.0974 -176.1586 56.3033
4.16665730 -144.7027 159.2719 -61.3851 -39.3616 -173.6339 -78.7247 -82.7925 1.1665 69.6582 -72.0070
4.20288650 -73.1864 155.0872 -142.0567 141.7442 -175.5737 148.8943 -141.1072 148.9703 -176.2498 56.3321
4.22372030 -144.1640 159.1806 -141.6835 141.7847 -175.5875 148.8964 -142.1022 149.2554 -175.1135 -113.6748
4.24536730 -144.2116 159.4691 -75.7477 163.4765 54.4147 65.1784 -77.3841 142.7509 -175.8411 58.3382
4.27378890 -144.1997 159.4087 -74.4959 159.5920 58.8269 75.8323 -78.6076 -26.8519 -173.6728 -112.2466
4.29450930 -73.1805 155.2932 -70.8517 139.0023 -174.5927 150.0257 -142.2522 156.3219 -164.1654 11.9167
4.32226220 -144.2688 158.9977 -70.9296 138.9341 -174.5712 150.0542 -142.2509 156.3159 -164.1719 11.9231
4.37067970 -72.3087 153.2479 -145.0888 165.2110 72.1110 -52.9619 -131.5324 155.8010 -62.7147 -72.6594
4.39855700 -144.0794 158.6989 -77.1348 153.8347 -71.9199 -57.5882 -87.9295 0.1486 69.2573 -6.6125
4.42094090 -144.1955 159.4250 -74.5112 159.5828 58.9361 75.9404 -78.7845 -26.7052 -172.6186 64.4132
4.45319350 -72.5024 154.1787 -75.8196 151.8976 -78.3498 65.8178 -153.5201 161.3795 -124.1476 -119.1581
4.47350580 -72.5423 153.5959 -147.6347 159.4158 76.9058 175.6603 -78.9961 160.3215 67.9052 76.7422
4.52123520 -144.2251 160.1542 -69.5902 155.2948 79.2100 175.4877 -82.9355 -11.6925 65.5130 70.6959
4.55654160 -144.1774 159.2527 -140.7386 136.1482 -177.3900 148.6920 -121.3326 -0.7261 -59.7355 -67.9721
4.58965350 -73.2848 155.5693 -75.6421 163.1940 53.9287 64.8012 -78.9020 144.6296 -166.8704 16.5555
4.62065700 -144.2828 159.1037 -88.9861 116.5314 -171.6510 -74.0622 -123.5595 1.5135 -59.0540 118.0738
4.64456260 -144.8959 158.6510 -62.6983 -40.3304 -173.9117 -78.3722 -90.3176 8.4303 -145.1509 122.6110
4.68904490 -144.4406 159.2346 -75.2244 111.8764 -163.3638 168.2894 -129.7517 4.3387 -67.4252 -84.4524
4.72698660 -72.3352 153.2335 -145.2116 165.7325 72.2169 -52.9342 -141.6891 149.1089 -175.0634 -113.6435
4.75223930 -73.4509 156.0780 -74.4402 163.3239 74.7681 -53.1760 -127.2538 155.2245 -60.2081 114.0090
4.78082980 -144.2536 159.9951 -74.4291 163.3014 74.8216 -53.1471 -127.2762 155.2193 -60.2211 113.9479
4.80103120 -72.5721 154.1382 -77.7436 153.4403 -78.3493 65.8742 -144.4287 150.2808 49.2088 -135.5838
4.82437000 -73.2847 155.4833 -75.6780 113.0674 -157.2070 175.1239 -76.0266 141.1326 -175.6260 58.7150
4.84965520 -144.1463 159.1749 -142.2131 124.4058 -146.4422 176.1863 -83.3536 -13.1710 -59.2964 -61.8133
4.87075810 -144.6185 160.9577 -66.9559 -14.8452 73.5079 -54.8135 -84.7294 -7.3485 -146.7742 126.8685
4.89232300 -144.2600 159.0923 -71.1677 130.3548 -177.8856 147.0932 -93.3959 -27.5754 -173.5451 -111.9776
4.92820260 -144.2409 160.0878 -73.4118 162.9353 75.3581 -53.0402 -142.0244 149.1854 -175.0038 -113.6579
4.95333170 -72.5564 154.2366 -76.5377 153.0063 -78.5183 -173.7417 -70.5875 147.9880 51.5597 -139.0105
4.97927250 -144.0426 159.0714 -146.2859 161.8397 78.6573 176.3317 -152.9995 161.5224 -124.3977 -118.9649
5.00408430 -144.3466 158.9647 -74.2142 120.3359 -162.3208 -66.3406 -75.4333 147.1280 -58.6174 113.3639
5.03000450 -144.2449 159.1257 -71.2752 130.3238 -177.8609 147.1132 -93.3849 -27.4740 -172.5289 64.5379
5.06278390 -72.8839 154.8432 -143.0398 125.4609 -146.5203 175.9631 -74.4381 -26.2371 -172.4405 64.3291
5.09578000 -144.0326 158.9609 -143.7833 165.5076 72.6383 -52.8681 -141.3047 155.9132 -164.3671 12.2689
5.11865440 -144.1266 158.6439 -76.0003 152.2863 -72.3429 -57.7723 -141.3681 169.9576 65.5050 -2.0344
5.14111800 -144.1503 159.1604 -141.0502 124.2121 -154.2382 -60.7645 -83.2844 -12.9974 -59.1007 -61.7016
5.17110350 -144.2322 160.0982 -73.3303 162.8910 75.3612 -53.0694 -141.6791 156.0649 -164.2476 12.1010
5.20050440 -73.1840 155.1035 -141.2329 132.9402 -179.2038 146.5605 -94.5669 -27.7843 -172.6259 64.6318
5.22633270 -144.2590 159.1358 -73.5391 121.4250 -155.6384 -59.5432 -73.9054 -26.7152 -172.3633 64.3783
5.25429600 -144.0395 159.0013 -146.2174 162.1790 78.6822 176.1413 -144.5494 150.1489 48.5065 -133.3481
5.29197570 -144.2416 159.3494 -74.9451 165.4675 62.3728 72.3719 -144.6836 162.3043 66.5119 82.7199
5.33578660 -73.4264 156.3547 -71.6529 156.2984 72.8745 -52.3448 -88.6841 139.8110 -176.1608 58.9733
5.37083220 -144.2274 160.2046 -71.6622 156.3057 72.9499 -52.3150 -88.9344 139.8429 -176.1584 58.9772
5.39269980 -73.3183 155.6021 -75.5711 163.0562 52.8892 63.8155 -80.2234 154.9396 68.7492 -70.8171
5.41678530 -73.1107 155.0828 -141.8926 129.6661 -171.9351 49.2213 -142.6021 161.8948 67.7329 82.9850
5.43878600 -144.0000 158.9264 -142.7103 155.4469 69.0616 -50.1388 -83.1251 -28.6180 -173.8305 -111.8611
5.47260540 -144.2155 160.2232 -71.2118 153.0249 71.9798 -50.4492 -82.7364 -28.5367 -173.8036 -111.8628
5.50597690 -73.2073 155.0722 -142.1788 141.6364 -175.6300 -92.0209 -141.1797 160.1888 69.8189 -72.3602
5.53785960 -144.2818 158.9812 -70.9890 140.9901 -175.3858 149.2003 -137.0149 160.1453 72.0356 -69.9399
5.57493890 -143.9920 158.9405 -142.7291 155.4947 69.1007 -50.1423 -83.1891 -28.5700 -172.7916 64.7054
5.61437290 -144.2098 160.2432 -71.2687 153.0786 72.0138 -50.4515 -82.8366 -28.4922 -172.7953 64.6788
5.63759800 -144.2993 159.1623 -73.8047 121.0586 -150.0162 176.9812 -80.1530 -10.1342 70.7818 -70.1244
5.67512820 -144.2495 159.0537 -70.7045 135.5600 -175.7738 149.5098 -132.4693 13.1951 -144.9976 121.5370
5.69595100 -144.2781 159.0778 -70.6395 133.6500 -177.2311 148.1948 -112.1950 -6.0397 73.0252 -64.3313
5.73917890 -144.3229 159.0444 -70.4247 127.3921 -171.6891 -75.3010 -152.7044 161.1406 -123.5209 -119.5917
5.76351080 -143.9833 158.9007 -144.1445 170.8691 56.0972 68.1854 -143.7895 149.8465 48.4985 -133.4032
5.84374270 -144.2874 159.1212 -73.1155 123.4508 -156.4121 -62.0508 -79.7018 -9.1885 70.6235 -70.7997
5.86551900 -73.1394 155.2946 -70.2560 138.2216 -174.3141 150.3530 -152.6154 161.2833 -123.6276 -119.5317
5.88818810 -73.2416 155.4453 -76.2751 167.1926 60.8246 69.7693 -152.5462 161.2028 -123.9390 -119.2007
5.92425400 -144.2434 159.3351 -76.2894 167.1960 60.8718 69.8172 -152.5461 161.1990 -123.9446 -119.2000
5.96427950 -73.5344 156.4798 -63.2151 145.2744 75.5857 -51.1028 -156.7706 162.3071 61.3458 86.5876
6.00677640 -144.2703 160.1281 -71.2718 159.7822 75.6116 -52.7999 -146.0191 162.2457 65.7905 83.3567
6.04502180 -73.1919 155.1579 -141.8805 141.4967 -175.4406 148.9560 -152.3236 161.2667 -124.4109 -119.0654
6.08254760 -144.0310 158.9510 -143.8327 165.3958 72.5291 -52.9524 -141.2101 161.9274 67.7448 82.3049
6.11555690 -73.2807 155.2462 -75.3512 126.9347 -171.5712 -75.2004 -144.1514 149.9746 49.6895 -137.8530
6.19143600 -73.2226 155.2620 -70.1306 138.3493 -174.6819 150.0929 -139.8221 169.7781 65.4321 -1.7028
6.21280850 -144.2946 158.9727 -70.1975 138.2954 -174.6638 150.1164 -139.7919 169.7683 65.4352 -1.7389
6.23754170 -73.2588 155.2468 -72.7612 139.8545 -174.7323 149.7292 -141.9174 149.9149 49.6889 -137.0498
6.26310600 -144.2568 160.0922 -73.2346 163.1080 75.1896 -53.1594 -140.1623 160.0922 70.3724 -72.0335
6.28685460 -73.1749 155.0706 -141.8949 138.2912 -177.0719 148.6972 -125.3069 0.0036 64.0859 69.8327
6.32049990 -144.2393 159.3256 -76.6367 167.9408 61.3546 70.1923 -139.2023 169.7192 65.5425 -2.3328
6.38191950 -144.2362 160.2387 -71.2147 153.0092 72.0090 -50.1008 -90.8798 -12.0026 71.4036 -68.3558
6.41383130 -144.2814 159.1586 -73.3063 121.2081 -156.6866 -60.8977 -79.6106 -9.3294 65.0324 68.8023
6.46992560 -144.1785 159.2534 -141.0186 125.9808 -173.3220 -76.9546 -127.6550 0.4453 63.8253 69.2547
6.51387670 -72.3378 153.3413 -145.3184 164.9759 71.9719 -53.0947 -152.1708 161.0862 -124.0366 -119.2098
6.63307050 -144.0245 159.0469 -143.9109 164.7703 72.4029 72.6958 -152.1667 161.0890 -124.0233 -119.2149
6.94526610 -144.0032 158.9468 -142.5749 155.3470 69.3655 -49.4012 -94.1504 -10.3116 65.8310 71.0693
6.96958020 -144.2188 160.2556 -71.2706 152.8773 72.2058 -49.8777 -93.5753 -10.2650 65.7446 71.0037
7.00644790 -144.2417 160.0960 -73.6203 163.2379 75.3375 -53.0486 -142.1946 149.6730 48.9354 -134.6356
7.07435890 -73.4544 156.2586 -72.9564 162.2758 75.0569 -53.2150 -139.5714 169.4258 65.4922 -2.2041
