# Supplementary material for: Exploiting Sequence-Dependent Rotamer Information in Global Optimization of Proteins
Source: J Phys Chem B. 2022 Oct 18;126(42):8381–90. doi: 10.1021/acs.jpcb.2c04647 (PMC9623586; doi:10.1021/acs.jpcb.2c04647)
Supplement: Supplementary file 2 — jp2c04647_si_002.zip [file jp2c04647_si_002.zip › TripeptideConformations/GLN_LYS_VAL_new.csv]

0.00000000 -144.1570 147.6253 -167.5564 174.1202 -100.7972 -69.9221 -18.8757 65.5966 -179.9847 -179.6053 -179.9945 -136.7417 154.3406 -69.5211
0.17431910 -136.8115 157.4763 -66.3935 -70.6573 -91.6467 -63.5846 -19.6723 67.3197 -178.8171 -179.6087 179.9099 -82.4993 -8.7615 60.9593
0.19621720 -144.9384 146.0108 59.2799 -171.5755 93.7254 -81.3701 -21.0997 66.1944 -179.7801 -179.5604 -179.9733 -138.6480 154.5298 -69.1167
0.28496810 -145.0699 148.2167 60.7125 -170.1918 95.1404 -74.6146 -35.6041 -171.3407 176.7044 179.8666 179.8634 -136.6923 155.4649 -66.1644
0.34178140 -145.9619 153.8331 59.9843 -177.8613 -4.7553 -66.1904 -20.6486 68.0461 -178.1238 -179.5017 179.9501 -88.7591 -3.7009 61.9255
0.52015760 -70.2365 142.6276 63.0528 -171.5416 94.5266 -81.1097 -21.0809 66.1707 -179.7750 -179.5617 -179.9750 -138.6492 154.4684 54.2926
0.66220400 -144.7941 147.4932 60.5749 -170.5575 94.4647 -85.7520 -21.6707 -58.2856 -59.9377 -174.9926 179.5511 -136.7579 155.8432 -66.3266
0.71409410 -135.9749 157.3840 -66.1733 -66.2016 -10.3350 -63.6648 -19.5590 67.1307 -178.8119 -179.6555 179.9287 -82.5957 -8.7598 60.9516
0.76297730 -134.8939 157.2063 -63.8400 -176.0898 -0.6316 -63.5840 -19.4950 67.3136 -178.8560 -179.6179 179.9200 -82.2049 -9.0184 61.0260
0.78473450 -71.3566 150.6538 63.6764 -177.7820 -4.3727 -66.2588 -20.6084 68.0149 -178.1864 -179.5063 179.9457 -88.3925 -3.9482 61.9782
0.82755610 -145.9980 155.9736 60.6584 -177.7625 -5.3775 -62.3053 -30.7714 -171.3737 175.5926 179.8421 179.9253 -84.4646 -2.6471 -60.7463
0.85830140 -145.0201 147.7552 60.5346 -170.2764 95.3371 -75.5004 -34.0401 -175.1708 61.4388 175.4575 -179.7686 -136.6079 155.3073 -66.4212
0.89632540 -76.5031 155.5825 -63.5289 -177.2856 -0.3439 -63.5988 -19.4943 67.3196 -178.8673 -179.6138 179.9164 -82.3367 -9.0776 -61.6850
0.94611700 -136.7983 157.4546 -66.3739 -70.6722 -91.6815 -63.7142 -19.4610 67.7428 -175.4676 -65.0140 -177.4489 -82.5124 -8.8164 60.8451
0.97009280 -144.9316 146.0126 59.2759 -171.5718 93.7699 -81.2570 -21.1718 66.6023 -176.4167 -65.3442 -177.4764 -138.7541 154.5207 -69.2169
0.99214050 -145.0763 148.2393 60.7137 -170.2111 95.0281 -74.4924 -35.7281 -171.2292 174.1865 65.1851 177.4275 -136.6857 155.4775 -66.1528
1.01926890 -144.9148 146.1192 59.3366 -171.5403 93.6242 -82.6982 -19.8213 65.1130 176.0866 65.1642 177.5151 -138.4512 154.7095 54.5300
1.07207680 -135.2927 156.7490 -63.7734 -175.2120 98.7730 -63.8414 -19.6212 67.3203 -178.8006 -179.6294 179.9381 -82.4625 -8.6825 60.7967
1.11556680 -145.9561 153.9392 60.0004 -177.8659 -4.7778 -66.2309 -20.4797 68.3855 -174.7755 -64.8135 -177.4945 -89.0606 -3.5762 61.8362
1.13631300 -145.0584 148.3778 60.7966 -170.0998 95.2532 -74.4814 -36.1529 -171.0963 179.5806 -66.1223 -177.0634 -136.6171 155.4975 -66.1691
1.16832330 -144.8086 147.5434 60.5820 -170.6003 94.3698 -86.3611 -21.0105 -58.2380 -56.4204 -59.0822 -177.1336 -136.6942 155.9009 -66.3123
1.20135720 -135.1762 156.2559 -63.4511 -176.7442 -96.8818 -64.0160 -19.5677 67.4042 -178.8858 -179.5740 179.8914 -82.6443 -8.5956 60.7958
1.24049490 -145.1009 148.9552 60.8434 -169.5692 93.9681 -72.6505 -35.1116 -171.7978 176.5467 179.8364 179.8763 -133.7936 137.7295 -176.0065
1.29741130 -136.8206 156.9664 -66.2296 -70.7483 -91.7999 -62.0867 -28.1685 -175.1188 60.8216 175.5250 -179.7851 -79.6085 -7.8716 60.7327
1.33050230 -76.1034 154.6321 -63.1916 -178.1782 -97.0669 -63.9814 -19.5615 67.4041 -178.8971 -179.5731 179.8898 -82.7357 -8.6940 60.8480
1.38015990 -136.6997 155.9339 -66.8087 -70.4220 -91.6122 -72.1425 162.6481 67.6398 179.8196 -63.7949 -66.7293 -73.1311 156.5261 -63.8261
1.41315440 -144.9854 147.7611 60.5814 -170.1604 95.4830 -75.7274 -33.9227 -174.2918 58.3279 58.8912 176.9417 -136.6240 155.3129 -66.4431
1.43370470 -143.1015 131.9730 -177.3931 174.8318 -6.4548 -93.5030 -38.7461 -169.4009 177.6821 179.9435 179.8510 -138.3389 153.6458 -66.6438
1.47155030 -145.9690 153.7034 59.9725 -177.8985 -4.7527 -66.3764 -20.2069 67.8614 -179.4015 -176.4821 -70.3412 -88.9132 -3.6714 61.8808
1.50604490 -144.9370 145.8901 59.1789 -171.7426 93.5995 -82.9534 -19.0459 66.3233 -178.2512 176.9094 70.9709 -138.4190 154.5250 53.9937
1.52753620 -135.8103 156.1822 -67.4042 -66.3439 -10.0145 -73.2655 -18.4950 65.3637 179.8047 -179.6675 -179.9847 -136.8600 155.6015 53.8188
1.55134220 -135.9538 157.5259 -66.3172 -66.2246 -10.2349 -64.0845 -18.8139 66.3035 177.6155 65.5685 177.4833 -82.1976 -9.1148 60.8034
1.59241160 -147.5996 167.7652 61.4463 163.9274 95.5158 -72.7272 160.9374 66.8537 179.9777 -179.6729 -179.9614 -73.7674 154.9284 -63.8364
1.61720930 -145.7514 147.0964 71.0457 -65.1269 -82.3053 -68.1350 -19.4297 67.9375 -178.5044 -179.5643 179.9449 -86.3876 -0.7186 61.8674
1.64911850 -135.7257 156.0127 -66.8210 -66.2934 -9.9961 -76.4480 -18.8592 -64.3537 -177.3215 179.9261 -179.9081 -134.5047 156.5505 -65.8103
1.67904310 -145.4506 152.7667 64.5954 -166.6051 105.1934 -66.5741 -20.1412 68.4575 -177.7904 -179.4154 179.9429 -93.9134 -0.9999 60.3507
1.70173900 -144.1596 148.3217 -167.3076 173.2411 -99.5339 -67.0226 -22.0089 63.3428 178.9665 -179.8266 -179.9824 -133.5507 138.1226 178.3754
1.72934830 -144.8361 148.9871 61.4343 -169.0510 95.5043 -81.7251 -20.7103 -58.4116 -59.9997 -174.9609 179.5716 -147.4442 147.6246 64.7108
1.76340000 -145.6217 159.2141 64.3491 -172.9796 -94.7579 -59.9775 -32.9657 -171.9137 175.7440 179.8271 179.9142 -96.0327 5.0594 -60.4993
1.78666360 -74.0966 153.4882 -170.8897 56.7714 -92.4302 -59.7760 -19.3711 69.9398 -174.4621 68.3268 176.6901 -79.4933 -11.7034 62.8839
1.81067660 -145.0538 148.4605 60.7073 -169.5952 94.2099 -73.5077 -33.6538 -175.4537 61.4364 175.5018 -179.7652 -133.6912 137.5786 -176.0539
1.83098300 -76.7026 155.9891 -64.5665 -67.0655 -9.9528 -64.1251 -18.8077 66.2986 177.5973 65.5591 177.4908 -82.3489 -9.1600 60.8074
1.86534580 -135.9388 157.3461 -66.2073 -66.2041 -10.3432 -64.3168 -18.3907 67.5466 -177.6164 177.5959 70.8256 -81.5441 -9.5893 60.9996
1.88595580 -134.8342 156.9714 -63.7132 -176.0741 -0.9323 -61.9468 -27.8020 -175.0366 60.7771 175.5231 -179.7864 -78.9209 -8.4772 60.8846
1.90767370 -144.0329 146.1209 -168.1096 176.4249 -1.4288 -71.5682 -16.4509 65.5588 179.5727 -179.6220 179.9684 -136.5101 155.5978 -70.1143
1.93488910 -145.4343 156.1918 64.0623 -71.3837 105.7980 -66.1606 -20.5565 68.4347 -174.7199 -64.7937 -177.4991 -89.7789 -2.8052 61.4691
1.95774450 -133.9284 158.1581 -64.2900 -175.6741 0.5214 -76.6194 -14.4349 -64.1466 -177.2710 179.9158 -179.9032 -131.9823 157.3595 -65.5314
1.98530210 -145.6856 158.2427 66.1112 -167.7188 105.4966 -60.4463 -32.7662 -171.7816 175.7274 179.8487 179.9036 -93.4441 3.5123 -61.5876
2.01717540 -76.5762 155.1725 -63.3272 -176.0421 98.5017 -63.9180 -19.4183 67.7636 -175.4435 -64.9928 -177.4662 -82.5609 -8.8408 60.7230
2.03889930 -71.4390 149.2381 67.7317 -166.4439 104.6377 -66.5160 -20.2817 68.4058 -177.8703 -179.4261 179.9388 -92.8887 -1.6528 60.5452
2.06352370 -73.9274 150.9399 -166.1183 173.0978 99.9700 -60.1900 -18.3616 66.8771 -179.2696 -179.6675 179.8613 -76.9866 -13.2823 63.1124
2.08364580 -136.7649 156.4790 -66.6547 -70.4859 -91.6679 -72.9389 -17.1333 67.9981 -178.9857 -179.6431 179.9648 -146.8653 148.1317 -170.7180
2.10480220 -144.0999 150.6180 -172.9611 56.4979 -92.7437 -66.0876 -32.0111 -171.8073 175.9784 179.8020 179.8709 -131.8650 156.7493 -65.0711
2.13170860 -143.9549 144.0929 -179.1220 57.6755 -93.0520 -108.3711 -30.6945 -171.3552 175.9888 179.7834 179.8775 -131.4507 155.2224 -64.5368
2.15844430 -82.5157 155.0062 -71.2382 69.3347 -109.7401 -63.7014 -19.6085 67.3501 -178.8139 -179.6238 179.9315 -82.6470 -8.7946 61.0494
2.19857510 -143.6904 144.6090 -176.1181 60.8733 54.4175 -120.4403 166.7543 65.8879 179.3585 -64.3366 -67.1907 -74.6460 156.2762 -63.8328
2.22029680 -73.1690 147.7113 -169.4610 60.4546 -103.0553 -62.6301 -15.9423 64.7700 -175.4354 173.0156 -73.5533 -78.2424 -12.8539 64.6705
2.24654640 -145.0948 148.8019 60.8249 -169.5603 94.0697 -73.0613 -34.4945 -171.0748 176.4590 -176.2861 -68.9471 -133.8806 137.7126 -176.0129
2.26846170 -145.1666 151.1906 61.2306 -169.5753 93.7820 -70.9949 -33.7189 -172.2746 172.8264 64.6748 177.4607 -147.0022 147.8387 64.4639
2.28965660 -147.7330 164.6425 71.6792 -65.3078 -53.1367 -69.5775 -23.3702 67.5828 -178.4480 -179.6026 179.9591 -81.0069 135.1357 -56.5085
2.31584330 -145.3220 153.7638 62.9638 -171.2360 -94.5328 -66.9695 -19.3122 67.4797 178.4577 65.8057 177.4686 -94.7892 -0.9105 61.6916
2.35229500 -147.5998 167.7786 61.4259 163.9169 95.5032 -72.6437 161.3846 67.2614 -179.6904 -179.7111 -179.9487 -72.4664 137.0769 -178.2625
2.37446520 -145.0163 147.5624 60.4837 -170.2995 95.6659 -76.3393 -32.7148 -170.6950 169.2295 62.7216 70.7902 -136.9624 155.0923 -67.0156
2.39993320 -68.6021 153.0622 70.8048 -74.3135 -9.2868 -62.2890 -30.0340 -175.2095 61.0086 175.5268 -179.7675 -83.4830 -3.2709 -61.1979
2.42370440 -71.8411 153.7164 -63.1773 79.3382 11.0955 -63.9622 -19.4119 67.7986 -175.4597 -64.9979 -177.4655 -82.9216 -8.7371 60.7764
2.44922230 -147.5680 164.5656 72.4217 -64.8161 -53.2278 -72.7824 -20.9440 68.4296 -179.1756 -176.4225 -70.3225 -93.0444 154.3029 59.1154
2.46986660 -72.8862 148.0166 -167.6308 67.5437 3.0326 -60.8346 -18.6529 66.8464 -179.3776 -179.5908 179.6839 -79.6653 -11.5344 63.5495
2.50586140 -73.7298 149.2798 -168.2356 168.0266 -106.5122 -60.9653 -19.8598 67.0958 -178.8964 -179.6321 179.8967 -80.5063 -10.9799 62.6877
2.52959010 -145.3042 150.2185 59.3193 -177.4998 0.5349 -80.5422 -21.4822 66.6096 -176.3247 -65.3231 -177.4762 -139.1782 154.0863 -69.1605
2.55629450 -147.5531 164.3989 72.6159 -64.6658 -52.9573 -73.6927 -19.8690 69.2794 -176.2091 178.1214 71.6805 -93.3541 154.4512 59.5721
2.58011900 -145.2861 150.3887 59.3122 -177.5545 0.5373 -81.8407 -20.0915 65.1179 176.1838 65.1996 177.5049 -138.8392 154.2669 54.5953
2.60637810 -145.0928 150.8646 61.1782 -169.4400 94.1098 -71.7874 -32.6925 -175.0322 58.2350 59.0829 176.9628 -146.9406 147.8038 64.6498
2.63469910 -135.9826 157.0314 -65.5881 -66.1400 -10.3434 -62.5100 -27.0096 -175.1608 60.4548 173.7474 68.9694 -79.6732 -8.2131 60.6765
2.66389430 -76.4822 155.6124 -63.5522 -177.2848 -0.4419 -64.1424 -18.5070 68.5444 -173.8504 -61.3111 -67.3567 -82.5233 -9.2763 60.8874
2.69474150 -144.2983 159.3946 60.8533 77.2836 19.5003 -131.2310 20.7573 64.6014 178.0870 -176.7730 -69.7918 -116.3963 -16.0355 59.8359
2.71942000 -134.6624 155.0713 -65.0163 -175.5864 98.0895 -73.4623 -18.5780 66.1267 -176.7960 -65.4389 -177.4584 -136.9755 155.7004 -69.5990
2.73963640 -145.0528 148.4148 60.6958 -169.6037 94.2305 -73.5752 -33.5426 -175.6968 61.6406 178.2650 -69.9815 -133.6716 137.5585 -176.0573
2.76028520 -145.4444 152.9562 60.5492 -175.8936 -4.8379 -73.1668 -34.3251 -171.6732 176.4876 179.8194 179.8811 -134.0547 137.9022 -175.7359
2.78365200 -73.1841 148.1414 -165.1266 177.0709 2.2771 -62.3183 -16.9442 67.8139 -177.9303 177.9049 70.8459 -77.9643 -12.7164 63.5989
2.83015120 -145.4377 152.2624 64.4912 -166.5607 104.7954 -66.8388 -19.6219 68.2408 -179.1613 -176.4142 -70.3535 -94.0484 -0.9882 60.3401
2.87167730 -144.1366 147.5722 -167.2475 173.4150 -99.2531 -68.0559 -20.8393 63.5987 177.5599 -176.6244 -70.3794 -133.1975 138.1352 178.4648
2.89173980 -76.1099 153.0363 -64.2086 -176.5077 97.9640 -69.5870 -30.7768 -175.5633 61.0455 175.5654 -179.7780 -134.2249 156.8184 -65.5064
2.91351850 -67.5962 148.2555 69.9293 -73.3613 -12.7918 -83.2513 -20.3542 65.9511 179.9414 -179.5770 -179.9689 -139.4607 153.3343 53.8965
2.93932760 -145.3761 157.6456 64.2603 -71.5415 105.5298 -63.0988 -28.9742 -175.3246 60.6585 173.6609 68.9745 -85.0935 -2.5794 61.5112
2.96542560 -70.8511 143.7767 76.9623 -66.0215 -93.1758 -65.3539 -27.7452 -174.8079 60.8035 175.4870 -179.7601 -80.9116 -1.7308 -60.9812
3.00096910 -82.5631 155.0772 -71.1986 69.3618 -109.7430 -64.1667 -18.8158 66.4465 177.3978 65.4489 177.5123 -82.2080 -9.1723 60.9073
3.02363110 -133.7473 158.5751 -64.1402 -175.6230 0.5283 -71.6752 -15.5808 67.9608 -179.1576 -179.6912 179.9788 -145.5705 148.3112 64.6013
3.04381480 -71.1428 148.8010 64.5782 -176.0216 0.2350 -74.0444 -35.6309 -171.2033 177.0338 176.7928 69.0559 -137.5238 155.4704 -66.2876
3.06839290 -145.5601 156.8076 64.0422 -71.6770 105.6995 -65.2979 -18.1647 78.8673 -66.6546 -172.8047 178.6333 -94.1116 -1.2302 60.7447
3.09939720 -145.5724 158.7541 64.1690 -172.8440 -94.8375 -61.0735 -30.7747 -175.4720 60.8058 173.7002 69.0029 -97.0919 4.8748 62.0346
3.14087030 -76.2992 152.9516 -61.2851 -61.5602 102.6861 -73.3201 -18.6607 66.1256 -176.8202 -65.4323 -177.4729 -137.1214 155.5092 -69.5690
3.16737970 -134.6096 154.9540 -64.0365 -176.6578 -96.9418 -75.0630 -20.6430 -64.6906 -177.3297 179.9009 -179.8983 -132.5543 138.2899 -176.7078
3.18894160 -145.1318 151.2972 61.2570 -169.4844 93.9206 -71.0392 -34.1102 -171.7617 179.2655 -63.0668 -66.4164 -146.6863 147.8825 64.6262
3.21211730 -145.3562 154.0262 62.9771 -171.4235 -94.7493 -66.9393 -18.9207 69.7361 -172.6596 -60.9812 -67.4224 -96.3915 -0.2145 61.8137
3.24222690 -134.5914 155.3130 -64.4478 -175.5920 98.2114 -76.0824 -18.0599 -64.4141 -177.3328 179.9263 -179.9189 -145.7107 148.1358 65.0923
3.26931740 -71.2550 151.6766 -63.8417 79.2012 11.1980 -69.7343 -30.8846 -175.4933 61.0498 175.5635 -179.7857 -134.5247 156.5055 -65.5654
3.29853390 -76.2429 155.1481 -63.4475 -177.2985 -0.6690 -62.3197 -27.7274 -173.7390 57.7190 56.5558 66.8652 -79.5139 -8.1919 60.9024
3.33329510 -147.5176 164.6655 72.5140 -64.7675 -53.0343 -73.6472 -20.2298 66.4409 174.2110 62.0182 68.7193 -92.9129 154.3256 58.9106
3.36426870 -73.8000 152.4782 -170.8330 57.2304 -91.8293 -61.5616 -17.2236 67.0609 90.3963 176.5249 -176.6524 -78.3772 -12.6370 63.1273
3.39169930 -83.7838 151.2435 60.9570 -79.4599 94.1189 -79.3648 -19.9528 65.8794 179.9105 -179.5786 -179.9771 -138.8063 153.4950 53.7549
3.42140000 -145.5125 147.3899 59.0768 -177.3732 -108.4571 -84.6362 -38.9044 -170.9666 177.4110 179.9215 179.8583 -140.3049 155.8754 -67.2069
3.44529290 -144.9502 146.8795 60.0154 -170.1096 94.2812 -77.5288 -23.9337 61.3387 171.1328 60.9832 68.2649 -136.9784 137.0947 179.0297
3.46708870 -145.3585 151.9737 60.5698 -176.2026 -1.2991 -79.1895 -18.7708 67.5419 177.7104 65.5686 177.4692 -149.1952 147.1980 -170.2405
3.48776940 -73.2409 149.5638 -171.2258 58.5525 -91.1826 -62.4397 -17.8232 69.1682 -177.0831 179.9735 179.9045 -71.7259 -21.0145 -164.3131
3.52369240 -145.7535 147.7292 70.8375 -65.4769 -81.9656 -65.7842 -26.4966 -174.8967 60.3981 173.6853 68.9509 -81.2706 -1.3745 61.7276
3.55606190 -144.2984 148.9918 -172.0257 58.2466 -90.9591 -76.5595 -8.3283 70.8370 -172.0417 -60.2454 -66.9768 -136.0653 155.1936 -70.5921
3.57735960 -71.8184 153.4558 -63.2862 79.2903 11.2499 -63.4544 -17.4514 78.8418 -67.0187 -173.6114 178.4688 -83.9817 -8.7237 60.2237
3.59784620 -76.0729 152.5076 -64.3560 -176.5799 97.6655 -71.4068 -20.5342 63.4663 178.7324 -179.8377 -179.9722 -134.0180 137.9512 -61.5965
3.61865150 -145.4264 153.0617 60.5873 -175.8317 -4.9183 -73.0988 -34.7994 -171.3933 179.3020 -66.1969 -177.0691 -133.9005 137.9901 -175.8000
3.64472840 -142.7391 135.9951 179.7377 64.0335 12.7792 -81.6214 -41.0079 -169.5114 175.1471 65.5889 177.4808 -135.3993 132.7569 -174.3930
3.66535270 -73.7743 149.7644 -168.5032 167.5564 -105.4169 -61.5814 -17.4463 67.4473 -177.8741 177.5715 70.6991 -77.0556 -13.4460 63.0965
3.69296810 -146.5004 158.1473 60.2429 178.6683 -4.3766 -65.7997 -17.8375 67.6469 -175.7964 -65.0701 -177.4427 -72.3518 -26.4300 -55.6971
3.72032820 -81.9837 153.7460 -71.5711 69.3305 -109.7634 -69.2208 -30.5582 -175.5172 61.0187 175.5676 -179.7775 -133.9884 156.7758 -65.4360
3.74984150 -146.4801 158.1260 60.2143 178.6692 -4.3826 -66.2092 -17.3540 66.2535 176.9658 65.3256 177.5038 -72.2618 -26.5731 -55.6488
3.77845830 -144.0502 144.7418 -168.2444 176.8951 -0.3754 -80.1767 -1.9034 69.5500 -177.4425 -179.4053 179.9352 -129.1710 137.6741 -175.6871
3.80048650 -134.3712 157.2528 -63.5242 -176.0581 -0.7553 -66.6108 -20.8279 -81.7147 64.8927 170.4134 67.8575 -79.9984 -9.1580 60.7775
3.82509400 -73.9248 150.0856 -61.0442 -61.5070 102.6300 -80.0129 -17.1042 -56.5480 -58.1741 -175.5783 179.9897 -132.7762 138.3801 -176.7380
3.84556750 -145.0501 154.2429 62.4791 -173.2346 -97.3831 -77.4650 -33.7375 -175.5802 61.2573 175.5251 -179.7843 -81.9298 156.6447 -62.8891
3.88303990 -134.6504 155.1014 -65.0580 -175.5763 98.1048 -75.4957 -15.1273 68.4282 -172.8151 -60.3514 -67.3890 -136.4355 155.5109 52.9983
3.90484730 -145.5766 160.8698 63.9731 -176.5774 -94.0921 -75.3838 -19.6721 68.4161 -175.4838 -64.9836 -177.4751 -82.9704 136.0799 -56.2219
3.92639790 -132.8464 153.9051 -63.8737 81.4769 21.0361 -75.5840 -20.9762 -64.6608 -177.3467 179.9120 -179.9081 -133.0361 137.9703 -176.6596
3.95194750 -145.2869 154.3201 63.8794 -71.4399 106.2495 -75.1551 -28.2514 63.2758 179.1598 -179.8238 -179.9571 -139.4462 132.8269 179.4061
3.97550390 -145.0506 158.0497 62.4999 -175.1440 -94.5917 -87.2411 1.7689 69.5640 -179.2552 -176.2444 -69.9137 -125.3463 157.6691 -64.8836
3.99801180 -76.3888 154.6770 -64.3851 -67.0340 -9.7443 -68.7523 -30.1879 -175.7413 60.9437 175.5551 -179.7820 -145.7387 147.9657 64.9748
4.02340020 -76.0644 153.6449 -64.4323 -177.5334 -0.3148 -64.7715 -17.9691 67.5636 -175.8502 -65.0633 -177.4222 -73.2313 -20.2835 70.5443
4.04990180 -71.0259 146.9585 63.3092 -177.2212 1.3783 -82.6283 -19.5519 64.0346 172.5277 61.2433 68.1974 -138.7038 154.3886 54.9705
4.07318770 -75.7730 152.6158 -64.0486 -178.3633 -97.1439 -74.9378 -16.7177 63.5195 171.7068 60.9664 68.3153 -136.4701 155.9143 54.4421
4.09590180 -144.4872 150.0374 -166.9253 175.2454 99.9077 -78.2651 1.2462 69.7296 -178.0114 -179.4836 179.9061 -123.2155 138.0688 -174.4206
4.11741070 -147.4875 166.2157 72.5799 -65.3060 -52.5147 -68.1604 -36.6364 -171.5439 176.2115 176.8061 69.0151 -78.8822 144.3141 65.1475
4.14335590 -143.7470 133.4401 -178.0703 175.7001 90.0096 -91.4022 -38.5380 -170.2790 177.5838 179.9045 179.8674 -136.3883 136.7040 -174.9130
4.16515010 -73.3985 154.1799 65.7885 -175.4877 -94.6590 -88.9322 3.1380 68.2979 177.4718 65.4817 177.4983 -124.8350 158.0132 57.8919
4.20801960 -71.2536 139.3476 -179.4023 62.4775 9.4855 -71.0613 158.2392 65.8502 176.7005 65.2504 177.4711 -73.8290 155.3528 59.1803
4.23212770 -145.1190 154.3365 63.8016 -71.4564 106.2296 -76.7410 -33.3568 -174.6956 61.1932 173.1589 68.9825 -138.3491 153.3303 -66.8606
4.25561450 -145.5301 147.7149 59.1179 -177.5722 -108.3438 -84.7195 -39.5527 -170.6758 -179.5679 -65.8338 -177.1103 -140.3126 156.0036 -67.1857
4.27675860 -144.9711 146.9521 59.9558 -170.4528 94.0159 -81.1539 -15.8363 66.4172 90.1687 -178.8009 -69.4953 -147.5571 146.7524 -171.6235
4.30316220 -135.9633 157.4758 -66.1254 -66.2037 -10.2468 -63.7146 -19.5360 68.3386 -172.5548 -65.6874 91.6020 -82.9252 -8.6291 60.8475
4.32504040 -75.8184 162.3859 68.8738 84.0534 -108.6221 -137.5231 14.7482 65.7166 179.4126 -179.9821 179.9597 -117.8646 156.7574 59.6065
4.34651310 -145.4581 156.3065 64.8656 -70.9285 105.9421 -72.5973 -37.6066 -171.2314 179.9157 -65.9999 -177.0938 -136.5339 133.3946 -175.6762
4.39004870 -146.1003 159.2411 62.0548 -178.9450 -95.8449 -64.4379 -18.3239 67.1650 179.7385 -176.4998 -70.1540 -73.4593 -25.8953 -55.4712
4.41277240 -76.4372 155.1881 -65.3766 -67.2853 -9.6473 -66.1631 -16.1604 66.1692 177.0163 65.3856 177.5091 -73.0218 -27.7036 -56.7890
4.43406080 -145.1689 -177.4142 66.0694 172.6750 -86.5350 -62.8372 -10.8376 79.8380 -59.9324 -177.0106 179.6264 -121.5494 135.0211 -177.2674
4.45798830 -76.2112 152.9740 -60.9436 -61.4308 102.8091 -70.1610 -30.7444 -174.2265 57.8835 56.4538 66.8489 -134.5984 156.5505 -65.5991
4.48431420 -76.1449 153.9259 -66.2231 -67.5499 -9.8451 -64.8395 -17.6052 66.5778 179.8801 -176.8724 -69.9674 -73.0569 -20.3853 -164.9574
4.50967780 -144.6269 158.7700 60.0186 77.0206 20.2352 -128.9367 13.9216 66.0054 -177.9824 -65.7705 -177.2682 -93.7226 -26.2047 -167.1387
4.53505950 -73.3462 156.6523 65.4284 -179.3461 -96.0019 -64.3490 -18.5548 67.6344 -175.7877 -65.0780 -177.4420 -73.4572 -26.0704 -55.4246
4.55793640 -145.4887 161.0921 65.4825 -72.3712 104.7123 -77.8129 -16.4302 66.7076 176.7857 65.2768 177.5140 -75.6235 136.0253 -57.0349
4.57939360 -76.6662 155.9351 -64.3728 -67.0063 -10.0093 -63.7515 -19.5380 68.3427 -172.5623 -65.6829 91.6045 -83.1068 -8.6587 60.8498
4.60560040 -144.5614 149.2070 61.3397 99.5282 96.0703 -105.7055 -8.1509 68.7849 -176.8282 -65.3469 -177.3957 -83.5355 156.9246 -62.3752
4.63899440 -145.1673 149.0599 63.2589 -166.6736 105.7459 -66.1528 -23.1860 66.8336 -178.9555 -179.7615 179.9561 -85.5063 -12.4002 -165.4515
4.66919040 -145.3462 157.8368 64.2491 -71.5757 105.4816 -62.7729 -29.8718 -174.6867 67.4109 -87.8435 -176.1050 -84.6219 -2.5483 61.5567
4.70073120 -76.2085 154.5163 -66.0737 -67.5289 -9.9269 -66.0655 -16.4163 66.6869 179.6965 -176.9516 -70.1893 -73.2647 -27.5776 -176.9807
4.72801400 -145.2515 154.3279 63.9037 -71.4003 106.2225 -75.9960 -27.3581 62.3380 175.0905 64.8756 177.5168 -139.4481 132.8793 -60.2001
4.74865630 -143.8349 166.2110 63.4331 80.7303 -108.4449 -129.4191 1.4327 66.7193 179.4075 -179.9983 179.9762 -84.6446 135.4863 -56.9850
4.77609960 -144.6074 158.9003 60.1785 77.0644 20.1786 -129.8194 16.0508 65.3193 179.7306 177.0260 69.6454 -96.1395 -26.1242 -167.2040
4.80367190 -144.9806 147.7170 60.3681 -170.0610 93.5792 -80.0154 -17.9335 66.6451 174.4051 65.6755 -92.2835 -148.4929 147.5677 65.1826
4.82554090 -144.2474 152.3156 -167.2145 171.4796 102.5124 -69.8025 -10.5315 66.9166 176.5212 65.1683 177.5738 -143.1651 149.2751 64.0888
4.84662790 -75.7868 154.3052 -61.4300 -62.1468 -75.4991 -72.9060 -16.8442 67.8326 179.8527 -176.6010 -70.2891 -146.9626 148.1126 -170.6760
4.86689690 -72.9267 160.1270 79.1588 -62.2154 -35.8772 -73.4681 -34.3970 -170.7835 171.1119 62.3338 68.6912 -77.2473 143.2100 65.3184
4.89009180 -145.3888 155.9399 64.0165 -71.3451 105.8195 -66.9627 -19.5668 66.2136 174.9114 65.6399 -92.4851 -89.6375 -3.0412 61.3684
4.92258550 -76.4262 152.6801 -60.8688 -61.4941 102.6510 -73.9338 160.5533 65.7526 172.7673 61.3733 68.2942 -81.3701 -14.1834 -62.2757
4.94385300 -76.3066 153.1681 -64.1281 -176.2372 98.6314 -70.0262 142.6197 -169.4432 176.1801 -179.9890 179.6458 -73.7561 -26.8991 69.3040
4.96930620 -76.4789 154.4946 -65.2798 -67.2099 -9.6335 -72.2434 160.8590 66.9223 176.7038 65.3940 177.3213 -74.3709 -33.6948 -178.1320
4.98989050 -75.6142 153.6749 -61.7252 -62.6007 -76.9965 -64.8249 -18.3104 67.5229 -175.8323 -65.0636 -177.4184 -73.6399 -20.0455 -165.0220
5.01330400 -145.8357 159.2018 65.4583 -70.9767 105.7296 -65.6564 -18.3542 67.4003 -178.0709 177.3570 70.4241 -73.4191 -26.2548 -55.8434
5.04151100 -134.9172 155.1998 -63.6587 -176.8283 -95.9857 -66.4287 -16.0831 67.5163 179.4039 -176.3339 -70.1443 -72.8694 -27.5435 -56.7704
5.06198920 -82.5424 155.0729 -71.2264 69.3402 -109.7399 -64.7850 -17.5646 65.6162 88.0573 179.7776 -69.7845 -80.5347 -10.5725 61.4615
5.08240190 -76.0053 154.0164 -63.7127 -178.1785 -96.6254 -66.4280 -15.5575 67.5955 -178.3876 177.4036 70.3057 -72.2768 -27.9125 -56.9195
5.10303280 -76.3929 153.1350 -61.1885 -61.4382 102.4997 -65.3107 -17.4673 67.2630 -178.4783 177.3034 70.1079 -73.1423 -20.3509 70.3780
5.12390820 -145.2930 149.8893 58.9622 -177.1069 -2.5821 -81.7382 -17.6280 67.0899 -172.9278 -60.5756 -67.5555 -135.3482 136.4084 -61.3022
5.14763390 -145.6786 150.7837 60.2681 -177.8142 -104.4601 -81.3801 -40.9480 -173.5948 173.8458 65.0091 177.4195 -153.6343 148.8140 64.0837
5.17734770 -145.2134 152.8971 63.1626 -71.2572 106.2753 -67.0215 -22.2354 66.9360 -179.9626 -176.5458 -70.0180 -83.8328 -12.8950 -165.0044
5.21044200 -76.6842 155.2969 -64.0314 -177.0691 0.0788 -67.5807 -30.0675 -174.2961 57.8949 56.5680 66.8427 -130.4325 138.4264 -176.3920
5.23378710 -145.2358 155.7171 56.1578 75.6475 21.0743 -111.7364 -19.0482 66.3748 -177.0488 -65.5192 -177.4531 -141.2330 150.2818 53.9674
5.25434450 -143.3203 161.5553 60.4059 77.4299 -111.7589 -119.6576 -11.4864 -59.9882 -59.7818 -59.4608 -177.0492 -87.8713 154.9263 -62.7572
5.27678720 -70.9012 140.6974 64.1314 -169.3836 -103.1811 -77.8352 -26.4026 63.0475 178.6444 -179.8566 -179.9591 -138.5835 136.2386 -61.3732
5.30235670 -145.6627 150.4849 60.1259 -177.8431 -104.7164 -82.1607 -39.9647 -173.1008 176.7180 176.8340 69.0618 -153.2881 148.9622 64.4192
5.32556390 -147.4831 154.7627 65.2665 -70.6374 -66.9724 -65.1236 -17.1260 66.2522 176.9419 65.3185 177.5043 -72.0349 -23.7643 -55.7025
5.34642690 -76.4123 155.1032 -65.1860 -67.2252 -9.7637 -66.5223 -15.3508 68.4020 -174.3611 -61.3560 -67.1727 -73.0696 -27.8539 -56.8406
5.37040780 -146.0126 160.2033 62.7028 -178.1816 -95.3377 -62.6505 -26.3777 -174.7279 60.8237 178.3736 -69.8589 -69.9449 -26.4792 -55.6533
5.39416710 -145.1387 151.4121 61.3115 -169.4119 94.0441 -71.1645 -34.3833 -171.5350 -178.9450 -66.6421 94.0487 -146.4731 147.9355 64.6938
5.42339990 -144.9485 165.2274 64.7074 -175.3067 -93.8733 -82.5229 7.3586 52.6621 59.2748 172.8789 -179.0917 -133.4776 154.5740 51.6013
5.46014300 -140.9856 137.0170 -164.1791 -82.6697 105.5918 -76.1363 -23.8023 68.4641 -178.5701 -179.6155 -179.9438 -142.6801 140.6402 65.4034
5.49155580 -145.0067 148.2925 60.7259 -169.1706 94.7489 -73.6176 -33.6820 -174.5220 59.7003 68.5083 -88.5367 -133.5873 137.5407 -176.0780
5.51163900 -81.9690 153.7168 -72.1316 68.8834 -109.4572 -65.9923 -16.6912 67.7682 -175.9020 -65.0931 -177.4433 -73.2257 -27.4880 -56.8416
5.54336420 -145.2222 155.8726 56.4274 75.8169 20.8391 -112.9215 -18.0837 65.6741 178.4923 -176.7570 -70.2534 -141.3052 150.3494 -69.4007
5.57113580 -81.9958 153.6714 -72.1249 68.8802 -109.4589 -66.3528 -16.2027 66.3482 176.8336 65.2775 177.5286 -73.0828 -27.5983 -56.8337
5.59642430 -145.1328 153.8705 63.3134 -71.1882 106.1933 -65.5888 -29.6074 -175.0878 60.7432 173.5686 68.9373 -77.9886 -14.5536 -165.3555
5.61929950 -147.4654 154.4724 65.4576 -70.4470 -67.5561 -64.9404 -17.2973 67.1389 179.6984 -176.5434 -70.1196 -72.1125 -23.6237 -55.7129
5.66090320 -144.4938 144.3428 60.8712 -168.8951 -103.7738 -79.8651 -26.0188 62.1024 174.5169 64.7325 177.5329 -138.9990 136.0877 -60.9815
5.68455240 -145.4879 161.0534 65.5202 -72.3118 104.7021 -78.7680 -15.6497 65.7464 173.1014 61.4200 68.3778 -75.4459 136.0903 -57.0653
5.70475860 -76.3669 155.1408 -65.3471 -67.2716 -9.7731 -69.5740 -8.2798 60.4252 74.0799 171.3818 -178.1137 -73.1163 -28.7633 -56.9015
5.72798300 -71.3049 146.9740 63.5477 -177.6999 -104.5652 -81.1618 -39.3958 -172.9848 176.6565 176.8423 69.0589 -153.0336 148.9658 64.4662
5.75167170 -76.0318 153.9842 -63.4116 -177.8747 -96.5255 -67.7667 -38.0249 -146.5784 -66.7295 -170.2309 -179.5266 -133.1001 156.7999 -65.1822
5.77713380 -76.3222 153.4467 -60.6972 -61.3934 102.9239 -69.4939 -30.1183 -174.4152 57.8393 56.4969 66.8438 -145.9451 147.9599 64.9516
5.81583390 -145.3846 152.6279 60.4159 -175.8762 -4.5073 -74.1016 -33.0014 -174.9538 67.5757 -87.9523 -176.1588 -134.1052 137.8416 -175.8670
5.85354920 -144.8228 145.4469 60.2916 -171.8705 -105.0508 -81.8970 -33.0084 -174.7350 61.2395 173.1977 68.9410 -136.2082 136.9574 -175.5975
5.87519070 -142.1486 149.5414 33.2399 60.6026 -102.0498 -72.1466 -18.7359 68.7282 -179.2334 -176.4218 -70.3022 -90.9340 -2.8578 63.7636
5.91685120 -68.6412 140.2392 -169.5454 -83.8114 -12.4209 -148.2802 159.5930 62.9691 -178.4868 67.1814 176.7512 -146.6221 147.8697 65.3639
5.93836090 -76.7139 154.7889 -60.6499 -61.2004 102.6551 -66.4709 -15.3561 68.6238 -174.3643 -61.3254 -67.1593 -73.0974 -27.7498 -56.8948
5.96419750 -72.3860 142.7749 -177.1122 56.8279 -92.8281 -133.4269 -12.8982 77.3603 -66.6363 -56.1842 -67.2772 -80.5882 -32.4352 -57.3156
6.00563420 -145.5653 160.2401 63.9326 -176.0062 -94.0799 -76.6125 -17.9182 65.9195 88.0638 179.9865 -69.5798 -81.2524 136.0470 -56.1463
6.02865630 -144.0768 155.2321 37.4369 55.8333 -108.5189 -86.0546 -26.4013 -169.4705 175.0408 -176.4323 -68.8923 -141.2770 151.5235 66.1405
6.05213890 -145.2762 151.5280 60.7867 -175.8597 0.4493 -75.1218 -34.3745 -174.0683 59.7569 68.2700 -88.5947 -137.5014 155.1878 -66.6640
6.08068630 -76.0184 154.2394 -63.7022 -178.1146 -96.5863 -67.3158 -13.9379 64.2651 83.8048 174.3253 -177.1978 -73.7285 -27.6281 -57.0956
6.12388610 -142.8664 166.3189 64.8821 85.3542 -107.0284 -71.9660 -62.3076 -170.3149 -178.6350 -65.6409 -177.1156 -145.1795 147.4557 -74.6982
6.16032450 -144.9820 154.6734 62.3458 -74.0992 106.3428 -87.0370 -5.3898 82.6929 -61.9161 -174.2836 178.9263 -129.6673 134.4695 -176.6893
6.20056170 -145.2317 158.5233 64.8504 -71.8469 105.0324 -78.0386 -18.4412 80.3173 -71.1928 -63.9900 -174.3216 -86.7641 154.9446 -64.1779
6.23682840 -145.5929 149.1938 59.3209 -178.3555 -108.0518 -98.3594 -16.9261 66.3108 174.0530 61.5289 67.9558 -151.8532 147.1323 65.3385
6.26818310 -76.0835 153.1724 -64.3024 -177.6707 -1.1047 -71.3098 157.5903 69.2109 -171.2195 -64.3030 92.2201 -82.1226 -14.3798 -62.1777
6.29537040 -71.2962 152.5446 65.6229 80.3830 17.6654 -145.1727 160.9847 64.0397 179.7468 -176.8576 -69.4074 -70.2384 146.3304 67.9152
6.31648870 -76.4633 154.4981 -65.2683 -67.2142 -9.6045 -72.0750 159.8270 65.5285 173.9520 66.2125 -92.0948 -73.8080 155.4139 -63.7749
6.33986050 -144.9790 143.0467 71.9874 -63.6885 -85.5429 -69.0076 -27.6748 -174.8547 61.0656 178.3066 -69.8685 -74.2724 -14.5593 -165.2183
6.36257080 -76.0799 153.6450 -64.0129 -176.2303 98.2722 -65.7436 -25.3314 -173.1151 57.4386 56.4734 66.8804 -70.2686 -28.5939 -57.3738
6.39422770 -145.1262 148.6765 63.1331 -166.6115 105.6380 -66.7126 -22.4724 68.2929 -173.6398 -61.3208 -67.5188 -85.2368 -12.8438 -165.6864
6.42558840 -76.4967 154.2988 -64.5465 -176.1196 97.1031 -66.5705 155.6946 79.7790 -63.1640 -174.4030 179.6115 -75.9885 -26.1778 69.4637
6.44692240 -83.7635 156.0408 62.2764 -80.9091 92.9540 -90.2637 1.8683 70.8741 -174.2980 -60.7201 -66.0911 -124.9234 136.4259 -54.6804
6.47021590 -71.2460 151.8611 -64.0336 79.1267 11.3461 -82.4667 -0.2285 61.1281 71.8898 58.8576 174.0450 -145.3270 147.5960 -171.2496
6.50133740 -136.8473 156.0908 -66.5969 -70.5455 -91.6009 -65.5267 -25.5564 -173.6329 66.6417 -88.2505 -176.2439 -70.4664 -28.5070 -57.3705
6.53021930 -145.8239 148.4292 70.8475 -65.0422 -79.3298 -84.1085 -22.1465 67.7639 -172.8639 -65.5762 91.8696 -140.2393 152.4176 53.8459
6.56382620 -63.5752 141.8816 -64.7813 -67.0849 -9.0099 -147.1090 162.6141 65.4405 -177.0994 96.8163 -66.6598 -145.6241 147.8849 65.6030
6.59009250 -142.9100 147.4519 -174.1666 61.4476 54.0017 -130.5509 165.2827 76.5547 -65.2637 -55.9635 -67.0976 -75.4216 136.3257 -178.1080
6.61583420 -142.1737 152.7768 34.0835 60.4386 -102.4870 -66.7883 -30.7029 -174.8792 60.7740 173.7361 69.0103 -87.4354 -1.5773 -59.5468
6.63724710 -72.8171 132.7928 -145.1347 -64.5318 104.7496 -77.9600 157.2751 67.1765 179.6257 179.9813 -179.8736 -73.0894 137.5123 -58.1049
6.66032880 -76.2826 153.2567 -64.1082 -176.3031 97.4034 -70.7096 -17.7539 80.1237 -70.9123 -64.8103 -174.2915 -147.0516 148.3547 -170.3862
6.69239540 -145.4107 156.1355 64.9294 -70.7023 105.9725 -73.0672 -44.1815 -157.6326 -79.4444 -175.7150 70.3718 -136.9748 151.6518 -69.1967
6.72434120 -145.7596 150.9980 58.7919 -178.6767 -2.3781 -67.1564 -22.2923 68.2140 -172.6500 -65.6258 91.6872 -82.0614 -14.0009 -165.3181
6.75267510 -139.6473 168.5544 -97.5928 -66.7697 -2.1749 -63.8355 157.6691 70.8759 -172.6921 103.1428 -61.8588 -82.6271 -14.2769 -62.2304
6.77768570 -144.6079 159.0207 40.5754 56.0964 -108.2738 -111.3440 -1.1947 82.0946 -63.0015 -172.7130 178.9067 -130.9379 140.5943 -56.7800
6.80816870 -145.7285 150.8754 58.7781 -178.6350 -2.3018 -67.7498 -21.4004 65.2668 174.2273 65.6062 -92.2619 -82.3522 -13.9767 -165.3232
6.83221130 -145.2291 146.0411 58.9337 101.9178 99.2812 -103.3520 -22.2849 61.7575 177.1539 179.9631 -179.9386 -139.8574 139.0203 -62.0746
6.86547500 -81.9570 153.7464 -72.1281 68.8694 -109.4595 -67.3068 -14.0254 64.2101 83.8863 174.4453 -177.1876 -73.8941 -27.4631 -57.1320
6.89074670 -144.9619 154.7530 62.3019 -74.1555 106.3645 -86.8901 -5.6166 83.0144 -61.1584 -176.9768 70.3221 -129.9502 134.4174 -56.6897
6.92921380 -73.5693 150.6504 -128.3536 -62.2934 92.7111 -139.4287 162.9714 64.7057 -179.9065 -179.8455 -179.9321 -70.4739 146.1468 -167.9161
6.95900640 -79.5319 170.3359 63.6993 81.3085 -98.7669 -62.4260 -34.6081 -174.6538 61.2154 175.7049 -179.8083 -80.4211 -37.6714 -175.4474
6.98781850 -146.2608 158.8990 63.7608 -178.4407 -98.4762 -67.0755 147.3908 65.7502 -178.7455 -179.7548 -179.9588 47.4017 34.6346 -158.4551
7.02761890 -76.0891 153.0824 -64.3011 -177.6876 -1.1119 -72.4459 159.9843 66.0336 174.0442 66.0898 -92.1379 -73.5567 137.6824 -58.1028
7.07345800 -132.6172 154.8250 -63.8048 81.5219 21.3032 -141.5908 145.7930 -172.8763 169.8028 66.0587 -90.7925 -133.4970 156.9807 -65.5263
7.10692060 -76.3947 153.3390 -60.9735 -61.5332 102.6316 -74.5874 -15.3084 66.2276 173.9446 65.5727 -92.1021 -146.8211 148.1180 -170.5663
7.13884990 -72.7021 135.4878 -145.6526 -64.9583 105.6302 -71.4105 136.9525 -171.3982 176.6831 179.4070 -179.9389 -70.7491 144.9600 67.7645
7.17052370 -134.8181 156.4584 -64.3332 -175.2896 98.5590 -77.6431 -16.1022 66.0145 173.8389 65.6683 -92.0206 -79.8088 136.2397 -57.0623
7.20549630 -76.0319 152.4749 -64.4076 -176.5783 97.6609 -72.1851 -19.1233 65.8611 -173.5676 -65.5127 92.1840 -133.3192 137.8743 -61.6539
7.23295750 -145.2990 145.7959 58.7175 -176.9008 -110.5340 -95.4151 -20.6883 64.6071 173.4213 65.8560 -91.8438 -140.5033 153.6192 -67.8457
7.25300440 -145.9622 150.0757 71.4307 -64.9804 -80.0025 -79.6905 -21.4146 69.7604 -172.1019 -65.6086 91.4215 -150.3490 145.2290 -170.5411
7.28941690 -71.7228 151.2190 65.3140 -174.7912 -4.5873 -72.0036 -34.2233 -171.5565 -178.9943 -66.6659 94.0261 -147.8361 149.1769 65.1018
7.31154490 -71.5204 142.9494 -170.1933 -84.3951 -10.9542 -142.8331 142.7949 -169.0604 179.5344 -65.9758 -177.1855 -74.1855 -26.7908 69.3910
7.33607830 -134.3227 155.1322 -64.4798 -176.4203 -1.4650 -144.1627 153.9995 -159.6162 -177.8397 106.2800 -62.4676 -63.0904 149.3931 68.0240
7.36149570 -73.3094 149.7821 -121.2336 -68.4000 84.2693 -74.0166 159.7443 69.6247 -179.6546 179.8782 -179.7503 -74.9702 -25.8392 69.4191
7.38173960 -76.3627 153.3251 -64.1516 -176.2634 98.5767 -72.3956 160.0722 66.0398 174.0667 66.1180 -92.1390 -73.5546 137.6832 -178.2797
7.40609870 -145.0083 154.1441 62.7450 -72.8680 106.4197 -82.1672 -11.1753 78.1417 -66.4031 -162.7956 -66.4306 -148.4929 145.7484 -169.4076
7.43078250 -75.9956 167.3704 63.7978 170.1001 -30.3637 -63.7937 -7.8255 79.0472 -76.6526 93.2517 176.9953 -114.3931 5.8052 59.8157
7.46832410 -145.6487 150.2019 59.9459 -177.9627 -105.0004 -82.9031 -38.9829 -176.6502 68.1473 -87.3431 -175.9779 -153.1783 149.1190 64.5987
7.49526300 -76.4912 153.4402 -61.0565 -61.3483 102.9778 -71.6122 160.1969 68.4808 -175.6193 -66.0927 94.2328 -74.0681 138.2516 -178.3573
7.53337390 -75.9913 154.1778 -63.8018 -178.1775 -96.8291 -66.1148 -16.5297 68.5534 -172.9608 -65.6878 91.7393 -73.0188 -27.7500 -56.8177
7.55487450 -145.2180 146.3091 59.0104 101.8014 99.2487 -104.4021 -21.0938 60.8902 173.3122 64.4300 177.5562 -139.7909 138.7623 178.2434
7.58724560 -140.6980 159.0556 -75.8665 -64.4501 -77.3437 -74.3813 -3.3997 78.6416 -69.8814 97.2736 174.1738 -134.4925 137.7724 -60.7980
7.60893990 -145.2350 146.0250 58.9176 101.9049 99.2558 -102.8799 -22.8800 62.1507 -179.9037 -66.4294 -177.3581 -140.0009 139.1489 -62.2290
7.64498260 -145.3646 147.0381 58.3834 100.3691 97.8846 -88.9563 -34.7010 -176.0672 61.2210 172.9495 68.9071 -151.9148 149.6735 64.8418
7.69211330 -73.2804 149.3440 -64.2494 -176.2917 98.6246 -147.1163 163.0709 62.7504 175.8578 66.6666 -93.0789 -70.6061 146.2711 67.9165
7.71258890 -143.0488 164.3991 65.2266 85.7197 -105.5520 -139.1917 23.3706 63.3414 172.4193 61.6014 68.3768 -127.3379 146.3234 65.3950
7.73788030 -75.3262 149.6217 -63.4904 -179.9529 -96.4467 -66.1961 -16.2585 78.6564 -73.3539 -64.7636 -173.7017 -73.2230 -27.4683 -56.7673
7.78596980 -145.8641 159.6296 65.5195 -71.0013 105.6690 -63.5457 -18.7149 78.4226 -70.4965 -62.4197 -68.3448 -73.4744 -26.1171 -55.6589
7.81120300 -74.0988 154.1772 -117.4648 -70.4497 78.7383 -70.1853 158.9818 70.3946 -178.6624 67.0601 177.0727 -70.9296 146.0500 67.8857
7.83305950 -146.0549 150.7549 71.7404 -64.9062 -80.4348 -74.7972 -35.4075 -174.1592 59.9655 68.0710 -88.6999 -136.3377 133.4291 -175.6749
7.86052600 -76.6836 154.6044 -60.6688 -61.3033 102.5311 -66.5623 -15.7141 65.4893 173.6516 65.4714 -92.0477 -73.1084 -27.7377 -56.8437
7.90994740 -145.3365 146.6139 59.0231 -176.6734 -108.2228 -91.2391 -20.1875 69.9298 -172.3479 -65.6061 91.5042 -151.9909 147.2957 -170.1823
7.94338250 -145.0556 149.2171 63.4810 -165.9619 105.4944 -65.8428 -28.7231 -176.3473 76.4241 -71.7796 -60.0500 -80.4457 -14.0921 -165.8817
7.97422100 -147.6257 163.0435 72.4842 -64.4202 -51.7629 -76.2849 -10.1833 67.8008 80.8420 59.5415 -109.1466 -88.5629 135.2795 -176.4384
8.00899610 -145.1148 158.3043 64.6991 -72.2139 105.6135 -99.8040 -0.4148 80.7499 -66.7283 -59.3949 -67.7885 -128.8869 136.6286 -55.4261
8.04238440 -76.4179 151.3642 -58.8726 -62.4157 98.1723 -65.3621 -16.5593 79.1991 -72.8301 -65.1690 -173.6898 -73.2464 -27.0392 -56.7834
8.09365190 -147.5148 154.9614 65.1404 -70.7550 -66.5458 -64.7683 -17.6261 68.4126 -172.8489 -65.6645 91.7371 -72.1608 -23.6830 -55.7531
8.13925120 -76.4570 154.4905 -65.1831 -67.1874 -9.6969 -70.9887 157.6519 68.9883 -171.3482 -64.3584 92.3096 -74.8183 -26.1086 69.4390
8.16032750 -145.8830 160.1370 63.1787 -177.9515 98.3331 -142.1872 148.3117 -170.1582 170.5591 66.5302 -91.2452 -67.7850 145.8233 67.7644
8.22428540 -145.0008 142.4827 71.8493 -63.6151 -85.2726 -71.5414 -19.4796 65.5349 173.9809 65.6004 -92.1767 -79.9592 -13.2697 -165.0545
8.25633070 -142.6403 165.8381 45.6234 61.4350 -107.8936 -78.5756 -8.7986 81.7484 -64.6224 -175.1435 177.6482 -140.2111 142.1385 65.7650
8.30674750 -134.1196 154.4475 -64.2952 -176.8347 -97.0841 -132.6177 154.8574 -65.1412 -171.8916 -68.1868 91.1801 -77.3693 -34.1453 -177.9407
8.33298250 -145.0718 163.7279 65.2744 -173.1312 108.7361 -68.2994 -25.4002 62.2646 176.4351 -176.9387 -70.4409 -134.6289 -58.1856 -61.1193
8.41915430 -72.7186 147.5547 -173.5563 57.9404 -91.5945 -70.4481 150.0303 -65.7382 175.2151 64.3369 -95.8831 -76.2681 -25.7330 -166.0073
8.45963660 -70.8423 150.0234 -64.0425 79.0979 11.5925 -145.4065 161.0728 63.5039 -176.7599 -65.6576 -177.3135 48.7163 37.7563 74.6565
8.48928780 -142.6069 136.4884 -158.2457 -73.8578 -29.0767 -130.9971 -45.1049 -171.4760 -91.6072 -176.7258 178.9861 -73.5692 153.0722 -62.8392
8.52821610 -78.0399 149.8096 -72.3827 68.7302 -109.4744 -146.5599 163.0733 62.7743 175.5154 66.5799 -92.9123 -70.5989 146.2768 67.9182
8.55907330 -144.3539 143.6359 60.5700 -168.0787 -101.3178 -73.6253 -25.2558 75.9066 -65.8082 -166.4000 -67.3292 -138.8410 134.7910 178.1340
8.69148840 -146.1390 156.0537 60.0354 178.5787 -0.4560 -85.8862 65.8951 -168.0839 61.7041 66.8822 -89.6324 -133.7001 137.7818 -176.7619
8.73263230 -144.8547 160.4506 66.2471 -71.0293 105.2078 -148.2747 161.8882 76.8014 -69.0964 102.8092 175.7853 -133.6975 156.9102 -65.5863
8.87934700 -71.1507 138.1062 -174.0507 177.2313 -0.0276 -80.6548 119.4407 -174.0159 73.4407 -90.2953 -71.6881 -129.8658 143.2231 -177.0347
8.90414280 -75.8433 152.9675 -64.0406 -178.2646 -97.0995 -69.9491 151.6258 65.0321 91.9602 66.1750 66.9923 -87.8222 -38.3278 -177.8264
8.93229940 -140.9455 104.0091 -179.3528 -124.6938 -113.5451 -73.8990 -33.6164 -174.8572 61.7848 178.1943 -69.9965 -135.1249 136.0407 -175.1337
9.01157870 -145.3115 148.6655 59.5870 100.7539 98.8929 -120.1015 -2.3866 82.6357 -61.2140 -172.8246 178.9639 -136.6014 134.1061 -176.3425
9.05899580 -145.0337 147.2754 59.0904 101.1901 99.6744 -103.1389 -20.7692 77.9315 -70.6585 -60.0881 -173.7086 -142.4581 152.8778 52.5197
9.11130940 -144.5477 171.3689 69.2375 -68.0382 103.2755 -61.2640 -17.8364 68.5311 -172.9102 -65.7216 91.7687 -73.6349 -19.7826 -156.5364
9.19103620 -145.2978 144.2934 57.9975 102.4464 100.5972 -93.3894 -30.8930 -130.6300 -61.4701 -61.1123 179.4858 -140.1827 154.6381 -66.6082
9.25395640 -74.5862 150.4003 -71.8725 -69.1071 -8.6330 -65.5826 153.4202 77.3622 -70.2538 91.4470 70.0165 -76.2913 -25.3252 69.6287
9.31159670 -75.9537 153.0321 -64.0220 -66.7722 -10.0193 -145.1143 162.3151 64.9008 -175.8320 -65.2054 -177.3541 -145.2140 137.6608 64.4443
9.52425100 -145.3628 153.1092 60.5572 -175.4238 -5.0759 -72.5713 -35.8242 -170.9132 89.1636 -63.2665 97.2524 -134.2002 138.3146 -176.2176
9.56384250 -71.5397 141.8460 -170.3482 -84.5430 -10.6453 -144.8553 157.5739 57.7273 82.9103 88.1599 -75.3482 -81.6490 138.8662 -178.4162
9.63123820 -134.3442 155.2302 -64.4450 -176.4047 -1.3464 -139.4614 133.1982 -160.0185 -79.9748 -64.8085 92.8962 -58.5654 146.4094 67.9585
9.89424440 -141.8037 137.0323 -164.5979 -92.7849 92.5189 -59.4127 -25.3277 64.6670 174.0594 65.6208 -92.3000 -131.9447 22.7760 -160.2525
10.03733410 -81.3720 152.4958 -72.2558 68.8896 -109.4688 -66.6155 137.9475 -175.8213 65.3383 176.1462 -178.8892 55.9722 -28.6025 81.0594
10.44135410 -81.3624 153.2176 -63.9333 -178.3370 -97.3398 -131.1599 155.0035 -65.8527 90.5122 95.1093 -69.1092 -76.6034 -33.7141 -177.9510
10.75993590 -76.0343 151.2615 -61.3726 -177.9837 -88.6769 -73.9963 4.3716 84.9799 -68.3023 90.1643 171.5804 -70.5757 -31.9672 -53.9447
