# Supplementary material for: Exploiting Sequence-Dependent Rotamer Information in Global Optimization of Proteins
Source: J Phys Chem B. 2022 Oct 18;126(42):8381–90. doi: 10.1021/acs.jpcb.2c04647 (PMC9623586; doi:10.1021/acs.jpcb.2c04647)
Supplement: Supplementary file 2 — jp2c04647_si_002.zip [file jp2c04647_si_002.zip › TripeptideConformations/THR_GLU_PHE_new.csv]

0.00000000 -79.0788 -13.1802 43.4375 -153.9221 163.2858 64.8630 -67.5156 -52.9492 -78.9470 -14.7328 62.1741 84.4028
0.25619300 -154.4479 140.8427 -62.0546 -94.0765 142.6730 -177.1594 58.9378 -90.8812 -130.9599 -11.6543 -59.8962 99.9380
0.48562740 -79.0404 -13.3953 43.4833 -153.9094 162.6935 65.0026 -67.4644 -52.8409 -81.5721 -12.7480 -57.5175 106.5836
0.54077150 -77.5399 154.1934 50.5674 -143.7624 144.9683 -178.4816 58.3797 -91.4771 -134.3876 -11.8022 -55.4365 -79.1234
0.56247170 -67.2752 137.1002 -51.8848 -96.2667 143.5315 -177.2577 58.8960 -90.9617 -131.4400 -11.9663 -59.3000 -79.8144
0.63609760 -154.1828 142.6550 -61.5708 -141.7022 147.8140 -178.2089 58.1822 -92.3414 -125.2275 -16.5817 -57.6996 103.8245
0.63609760 -154.1829 142.6549 -61.5708 -141.7023 147.8141 -178.2089 58.1822 -92.3413 -125.2275 -16.5817 -57.6996 -76.1722
0.73053340 -82.3073 -11.0835 54.0857 -145.6076 149.4028 -169.6098 173.9910 -93.2107 -74.2355 -15.7370 61.6641 84.3359
0.83289420 -73.0495 146.4616 49.1199 -142.0945 144.4333 -178.5861 58.4606 -91.4836 -133.9766 -11.6801 -55.1234 -77.2218
0.87876470 -73.6802 -22.8550 37.0110 -155.5915 163.8527 57.2027 -82.8700 104.9278 -77.4474 -14.6013 62.1636 84.3912
0.94030790 -134.2908 138.4620 -54.7754 -96.2323 143.3904 -177.2410 58.8723 88.7199 -131.3763 -11.9176 -59.3404 -79.9901
1.02506650 -154.6811 140.9424 -63.9412 -143.7229 146.9920 -177.3584 58.3548 90.7379 -142.4366 -9.1861 61.8347 -91.5427
1.05847010 -136.4520 147.9667 50.3569 -142.4300 144.4292 -178.5900 58.4522 -91.4372 -134.0057 -11.5758 -55.2038 102.0225
1.08350470 -77.9518 155.3257 51.6718 -73.8550 146.2594 -176.3124 58.6555 89.9707 -140.0542 -10.1438 63.6196 -90.6365
1.12832730 -133.8324 158.3045 55.3494 -144.3213 148.0567 -177.3311 58.2676 90.4961 -140.6160 -10.2889 63.0883 89.1474
1.15625500 -134.0840 156.7667 54.1166 -74.3405 146.1621 -176.2781 58.6457 89.9038 -140.0821 -10.0831 63.5899 89.4221
1.21271280 -82.5579 -11.2095 53.7305 -146.7795 163.0098 64.2620 179.5768 -86.5118 -80.6859 -12.6460 -57.5044 106.6685
1.24986650 -134.3007 142.1275 -52.5457 -138.9877 147.4990 -178.2573 58.2786 87.5868 -126.2464 -16.2319 -57.5438 -78.4503
1.27313250 -154.2984 141.1762 -61.4458 -93.6544 144.7782 -64.6054 -176.9497 91.0780 -136.3106 156.0333 -60.2691 99.6828
1.31365260 -67.3767 137.2887 -52.4440 -144.5744 147.1672 -177.3160 58.3254 -89.3600 -142.1169 -9.3776 62.0648 88.6228
1.34971390 -132.7798 139.4720 -55.9559 -143.9953 147.1509 -177.3442 58.3350 -89.4043 -142.1354 -9.3570 62.0524 -91.4321
1.38588600 -73.8411 147.8828 49.6963 -71.5595 146.8434 -176.3439 58.5632 -89.9411 -140.3120 -10.3649 63.6013 -90.5895
1.41229030 -68.5621 142.3406 -46.6470 -137.3273 147.2252 -178.3206 58.3562 87.5581 -127.0591 -15.9294 -57.2252 100.2609
1.44636980 -149.0520 160.9377 -166.9743 -144.3626 146.2170 -178.1081 58.3248 88.2620 -127.4047 -14.8273 -56.0539 104.7716
1.47112090 -132.4012 138.9144 -53.7176 -72.7297 145.5689 -175.9030 58.7538 90.1031 -139.8185 -9.9513 63.6421 89.3917
1.51414530 -149.2957 165.3815 -164.9402 -83.7259 145.3376 -176.2168 58.6818 -90.6025 -128.4294 -13.9153 -63.4976 99.8645
1.53921180 -137.9403 157.1939 53.8375 -144.3064 148.0034 -177.3298 58.2734 90.5033 -140.6939 -10.2348 63.0195 89.0862
1.57567950 -135.6090 150.4265 51.4671 -71.3324 146.9385 -176.3268 58.5178 89.7399 -140.4055 -10.3651 63.5691 -90.5848
1.59732160 -132.9438 139.3773 -54.5619 -96.7832 146.0596 -64.5710 -176.8695 91.1862 -136.6818 156.1407 -59.5530 99.3831
1.62245000 -133.9855 155.3458 52.7578 -145.0693 142.1861 -173.4974 174.7355 86.9320 -136.3946 156.4857 -55.6502 100.6818
1.64532630 -154.5521 141.9900 -62.6240 -96.9130 134.7791 -173.9866 175.2802 87.9640 -119.7345 3.9595 -59.8728 -80.1903
1.70703430 -135.4321 148.8263 50.9705 -144.8859 148.1948 -177.3691 58.2516 -89.6179 -140.4083 -10.3559 63.1638 89.1151
1.74538400 -154.4602 141.8917 -62.4602 -143.1868 160.1082 64.0670 -178.8360 -89.0859 -134.7841 155.9464 -57.7360 -78.4414
1.78022510 -138.2882 155.6266 52.0989 -144.3505 141.1462 -173.5574 174.9171 87.1064 -136.9994 156.4123 -56.7190 99.9872
1.80140310 -154.3968 140.4018 -61.3635 -96.1589 149.8001 65.1207 -178.4055 -88.4038 -138.4211 156.0154 -60.0201 -81.4929
1.82370910 -132.9244 140.6926 -53.8121 -106.5957 147.7666 -173.8650 61.2484 95.6033 -132.3898 156.7341 -58.9962 -82.5627
1.85017960 -134.0755 138.5054 -55.3460 -89.0586 139.3730 -173.1536 175.0625 87.8047 -134.1042 155.8481 -60.1844 -78.0294
1.88817930 -154.3162 143.6023 -61.3692 -136.4871 139.7361 -173.3803 174.8177 -92.8541 -108.3972 -0.1697 -56.2249 101.9998
1.96118420 -134.3695 138.8728 -54.2085 -96.7091 146.1762 -64.5657 -176.8603 91.2100 -136.6873 156.1326 -59.6404 99.3101
1.99174990 -67.4020 138.5980 -51.9807 -101.7625 136.6898 -173.9646 175.1541 87.5420 -120.5288 4.4391 -58.9087 99.6629
2.02955010 -82.0727 -10.3475 52.3530 -147.2747 162.9934 64.0944 -179.0171 -87.6951 -80.7480 -12.6695 -57.5108 106.6755
2.05694200 -134.0690 154.4048 52.4637 -146.0239 139.8753 -173.7717 174.8577 -93.1968 -127.3962 8.5362 -55.2301 -77.4377
2.08336810 -134.0905 158.2335 55.2519 -145.7284 161.6826 64.0479 -179.1162 -88.7992 -145.1634 151.6485 -174.6988 75.5503
2.10730830 -150.4242 156.4511 -173.7556 -71.4145 151.1073 -178.7547 57.3555 -93.6329 -122.5988 -19.4310 -64.0575 98.7820
2.13620500 -79.3565 157.3317 52.8607 -145.2382 163.4324 64.4774 -179.7337 94.2979 -79.1936 -14.1711 62.2636 -95.6930
2.15675600 -154.5222 140.8583 -63.3154 -145.8340 163.1531 64.3092 -178.8678 93.5559 -79.2194 -14.1237 62.2272 -95.7150
2.18385750 -154.5933 142.1061 -62.6547 -141.8571 158.0983 64.3642 -178.7266 -87.2960 -123.4532 7.3978 -55.0306 -76.8601
2.22834940 -134.0806 156.9891 54.2838 -75.9649 143.0607 -172.5305 174.4760 -92.8003 -144.2282 162.8763 64.7621 91.2746
2.25262590 -138.2745 154.3892 51.3530 -145.2867 139.4978 -173.7779 174.9406 87.3033 -127.9206 8.8147 -55.5645 -78.6264
2.28556030 -154.5148 141.0487 -63.4651 -144.1016 149.6454 -177.3112 57.7471 -91.2611 -127.6052 -22.4161 -173.4416 75.6163
2.31508950 -155.2323 142.7303 -67.8191 -84.8322 70.8573 -64.2745 -176.6835 -89.2967 -65.2608 151.0707 -61.2050 112.1540
2.34037350 -126.9157 6.0164 56.1922 -150.0160 164.0530 55.2409 -92.0458 -87.0988 -77.3185 -14.6382 62.2071 84.4137
2.36544530 -133.9772 156.7372 54.1949 -75.0380 146.2269 -169.3156 174.4278 -92.2689 -74.6896 -15.5576 61.7689 -95.5035
2.38651720 -133.9263 158.0251 55.2260 -134.3092 156.4788 -64.7586 -176.1253 91.8460 -80.2049 -13.8842 62.3895 84.4028
2.40911910 -136.4103 147.8305 50.3943 -143.1364 139.5003 -173.8268 174.9734 87.4247 -125.4052 7.6140 -54.1325 -74.6523
2.43701080 -137.9520 156.7148 53.4402 -144.5280 148.5798 -175.3355 58.3064 91.4933 -90.2712 -10.6669 -58.6374 101.1203
2.46180210 -132.2970 139.2669 -53.2302 -72.9102 148.8306 -173.3190 59.1055 -87.2658 -71.0150 147.0710 -174.8546 77.3797
2.48911560 -73.7692 147.8296 49.6288 -72.3114 144.4940 -172.3876 174.2240 87.2637 -143.8385 162.8764 64.9204 91.4625
2.51232470 -69.1389 -30.2271 -49.6425 -147.0619 163.2401 63.8233 -178.7993 -86.8691 -78.9726 -14.1469 62.2436 84.3861
2.53597050 -138.0254 157.0730 53.7257 -145.9361 163.3703 64.3537 -178.9235 93.5219 -79.1857 -14.1670 62.2608 -95.6940
2.57026880 -68.1068 139.8963 -49.1528 -105.4836 137.4402 -173.9169 175.1221 87.5306 -120.8201 4.7227 -58.2880 99.2094
2.59338350 -78.2743 154.3482 50.6281 -143.8792 152.4387 63.4127 -179.3676 93.1948 -132.6635 10.6364 -55.7172 -79.8328
2.62746010 -134.3999 155.2352 53.0019 -144.8723 152.6625 63.3416 -178.5767 92.8163 -132.5376 10.6313 -55.7394 -79.7268
2.65284760 -154.6045 141.0670 -61.9279 -97.9974 142.4930 -60.7723 -58.8732 129.7491 -126.1445 7.3396 -59.3884 99.6427
2.67319570 -76.5524 155.5584 -165.8663 -145.5690 146.3258 -177.1510 58.4189 -89.1876 -141.8787 -9.1490 61.9472 88.6215
2.69572600 -67.1984 137.5392 -50.0664 -72.5963 145.3731 -169.1227 174.5616 87.9625 -74.7968 -15.4485 61.7711 84.2806
2.72869210 -154.0793 138.9552 -62.1411 -77.7645 151.7699 -64.2363 -177.1768 91.6157 -80.2723 -13.7657 62.3023 -95.7376
2.75217980 -132.2687 139.1011 -53.6257 -73.1758 145.1770 -169.1035 174.5302 -92.1323 -74.8879 -15.4252 61.7884 84.2804
2.78998470 -149.1712 159.7779 -167.3505 -143.9380 139.0126 -173.3760 174.6819 -93.1452 -108.7731 -0.2324 -56.0269 104.6489
2.81366780 -71.4336 138.4815 -52.2462 -134.3646 155.8725 -65.1150 -174.9740 -84.8819 -80.3124 -13.8236 62.3473 -95.7316
2.84096890 -134.2247 139.0522 -54.8109 -145.9603 163.2066 64.2967 -178.9946 93.4663 -79.2029 -14.1211 62.2343 84.3796
2.87125670 -67.2765 139.0710 -49.1077 -72.5087 160.0411 66.8393 -178.4861 93.2402 -78.6928 -14.0656 62.2137 -95.7399
2.90882740 -67.1067 137.3539 -49.8320 -75.2180 152.9126 -64.1328 -177.0615 -88.4500 -80.1494 -13.7968 62.3097 -95.7323
2.93945130 -135.4813 148.8227 51.0864 -134.8061 156.6829 -64.8213 -176.0383 91.8931 -80.2441 -13.8987 62.3901 -95.7130
2.97015030 -136.4453 148.3811 50.4527 -141.5991 152.7323 63.5625 -178.6180 92.6368 -131.0055 9.5984 -52.4627 -75.5027
2.99636900 -135.5982 160.1132 55.5865 -143.2776 164.6178 65.6042 -73.5265 106.2280 -78.7780 -14.7366 62.1618 84.4111
3.02520850 -67.4877 137.2530 -52.0134 -146.4775 150.8608 -168.1449 66.2387 96.2889 -73.2405 -18.0437 70.2512 86.6040
3.05783140 -135.6279 160.0751 55.5507 -143.1920 163.3209 65.5530 -73.2608 -74.7714 -144.5989 151.8265 -174.7162 75.5137
3.07893850 -135.5310 150.8589 51.6726 -72.0304 150.7222 -172.4859 61.3105 -83.2724 -140.7077 149.8493 -174.4879 -102.9133
3.12755270 -132.4963 138.6792 -54.4491 -72.5787 136.4446 -173.2374 174.9956 87.7401 -122.3618 0.3153 61.2383 87.2066
3.14953910 -149.2180 160.8775 -166.3533 -144.2842 156.3995 64.1737 -178.5566 -87.3375 -124.4329 7.7530 -54.7442 -76.8952
3.17330410 -154.0841 139.2273 -62.1511 -74.0164 145.4496 -167.7469 67.4748 -83.5536 -74.5857 -17.3962 70.6574 87.1806
3.20038590 -81.3163 -27.0037 -58.6659 -144.8201 149.7494 -169.5789 173.9995 -93.2459 -74.2967 -15.8023 61.6300 84.3332
3.22126940 -69.0813 -29.5703 -49.3921 -146.0663 151.1202 -168.1041 66.2540 -84.1989 -73.0578 -18.0888 70.1972 86.6133
3.25775300 -138.0564 155.7703 52.6845 -73.6719 137.4288 -173.3680 174.8887 87.6426 -122.4390 0.2402 61.2551 -92.5758
3.28495210 -150.4180 156.3757 -173.9478 -71.2703 151.5939 -173.3455 172.6056 85.6940 -123.8167 153.6138 -64.3352 -83.1748
3.32214290 -133.8624 158.2463 54.0980 -70.1574 157.4560 73.5663 -62.5911 -33.9078 -80.0328 -14.7827 62.2190 84.3905
3.35202610 -134.4642 138.7976 -54.5344 -101.2536 144.1191 -61.1113 -59.0361 -48.3913 -127.0188 7.6888 -58.6492 99.4115
3.37683820 -81.4359 156.3021 51.7490 -75.0609 153.7447 -63.3543 -65.4298 101.8316 -79.7949 -14.0125 63.0588 -95.5640
3.40335300 -138.7707 158.6016 53.9705 -143.6854 164.5643 65.5082 -73.4794 -74.7412 -78.7674 -14.7233 62.1609 84.4080
3.42771330 -148.9282 157.7612 -168.2258 -147.4429 149.0978 -168.3597 66.4101 96.0554 -73.6928 -17.8171 70.5133 -93.7196
3.45089430 -68.2395 140.3036 -46.8557 -72.4655 160.1516 66.8442 -178.4705 93.2207 -78.7221 -14.0714 62.2146 -95.7397
3.48433810 -77.5093 150.7881 49.2898 -135.4616 147.3567 -67.8516 -63.8334 160.6873 -131.4714 8.8932 -56.6244 98.3696
3.52746550 -135.5785 149.3113 51.1351 -146.2832 163.6826 64.5579 -179.1281 -85.3733 -72.6082 -28.1778 -174.5553 -103.0961
3.55632100 -149.5197 157.8745 -166.5686 -145.6305 143.0010 -173.0671 174.5944 -93.2689 -144.5682 151.7709 -174.7240 75.5798
3.58588280 -154.3729 138.8212 -62.9493 -81.5681 149.5406 -71.2109 68.6456 59.0265 -145.5074 151.9754 -174.4919 75.5070
3.61034110 -137.1955 151.7771 51.2557 -143.6279 164.7588 65.7521 -73.4815 -74.8443 -78.8672 -14.7581 62.1610 84.4034
3.63149880 -149.4963 157.3444 -166.7833 -146.0217 147.8872 -169.4845 174.2835 -93.0858 -74.5681 -15.6049 61.7297 84.2934
3.65214790 -150.1381 153.7778 -174.4978 -69.9051 153.2486 -170.3855 173.1687 87.1420 -74.1052 -15.7698 61.3030 -95.3877
3.68639180 -149.0057 161.3384 -166.4123 -71.6380 145.9381 -167.7770 67.4141 96.3277 -74.3959 -17.4346 70.6193 87.1354
3.70785020 -135.0790 155.5834 53.1319 -67.5207 159.0760 73.3102 -62.7212 -34.0601 -80.3299 -14.8400 62.2049 84.3920
3.72819190 -134.2088 140.3540 -52.0449 -72.9490 160.3504 67.0243 -178.8423 -86.7144 -79.7518 -13.1671 -57.5895 106.8076
3.75652110 -150.1612 153.5810 -174.6019 -72.6293 160.6437 -64.8108 -177.1886 91.8892 -79.9501 -13.6820 62.3207 -95.7204
3.78863080 -150.4580 157.2791 -171.9469 -74.6477 147.8592 -171.9449 173.7276 -92.8756 -111.7765 -0.2108 -63.1910 -80.4962
3.81016640 -137.9495 156.8033 52.3173 -70.4310 157.4298 73.5918 -62.6727 -33.7600 -80.0304 -14.7637 62.2175 84.3873
3.83976500 -135.3083 152.1085 52.1135 -73.3294 161.7424 66.9876 -178.7889 94.3437 -72.5424 -28.2041 -174.5661 -103.0765
3.86252760 -149.6587 156.6812 -168.6173 -148.0108 162.9532 65.1283 -72.8461 -70.0432 -78.5778 -14.6337 62.1539 84.3900
3.88533860 -132.5039 139.0744 -53.3133 -70.8821 157.8141 73.3261 -63.9097 148.8824 -79.8481 -14.7387 62.1858 84.3716
3.92910870 -136.7058 152.7021 51.9022 -74.7455 153.8231 -71.5270 68.1957 -124.3036 -145.2748 151.9437 -174.6173 75.4654
3.95801870 -138.8145 150.9043 48.0896 -121.4742 149.2414 -64.5163 77.3469 55.3658 -138.7562 156.5436 -57.9013 -81.1637
3.97908010 -71.5958 139.1151 -49.2348 -72.4802 152.4837 -65.6591 -69.1648 -84.9085 -79.8006 -13.9628 62.9812 -95.5928
4.00573780 -134.0845 158.9857 54.4728 -64.9337 150.7290 -53.6532 94.9978 -74.3682 -79.6560 -13.9832 62.2784 -95.7039
4.02780990 -67.0575 139.7279 -50.1753 -138.8248 161.0944 60.2312 71.5492 -139.5887 -129.8059 24.1753 -53.7233 -78.9118
4.05218690 -133.8058 158.3157 55.3493 -145.8903 149.9997 -131.1881 -70.4105 -93.8405 -145.3534 -8.6467 62.6109 88.9443
4.07318920 -84.4912 -4.6176 -166.4159 -146.0771 149.5406 -169.6261 174.0387 86.9876 -74.2282 -15.7964 61.6516 84.3295
4.10681640 -132.8130 141.7190 -53.5986 -138.5336 161.2068 60.0016 71.4501 42.9580 -129.6509 24.1984 -53.8627 -78.9211
4.13833600 -134.8518 140.0944 -53.3884 -75.7839 150.9247 -72.0319 67.9274 57.0831 -73.2430 148.4103 -174.7662 77.0223
4.17203880 -149.4540 161.3008 -164.5731 -74.4961 152.0918 -64.2384 -177.0824 -88.9523 -80.2315 -13.7475 62.3116 84.3629
4.20345410 -134.8359 140.1701 -53.3214 -76.1209 152.5307 -72.1169 67.9461 57.2368 -79.5645 -13.9853 62.1896 84.3506
4.22996730 -77.5218 158.9579 -164.2595 -73.9210 152.3582 -64.1502 -177.0433 -88.9022 -80.1706 -13.7643 62.3134 84.3638
4.26675420 -149.6102 161.1252 -164.4788 -71.6711 135.8733 -173.3244 175.0655 -92.4763 -122.2465 0.3129 61.3246 87.2035
4.31701300 -149.6319 160.8660 -164.5005 -73.1370 144.4849 -170.3966 66.0081 95.1443 -144.5837 162.3406 65.5322 91.5144
4.34197340 -73.8732 152.2884 -171.2281 -69.4972 148.0837 -173.1705 173.9267 87.1499 -147.3343 162.9440 63.4374 90.5764
4.36266460 -149.0313 153.7930 -170.9369 -143.9741 154.4307 63.6241 -178.5746 -87.5145 -129.3642 9.4358 -53.7092 -75.1413
4.40705730 -135.7831 140.4936 -55.7676 -143.8944 163.5414 65.9217 -73.2118 -73.9080 -73.2940 -28.5101 -174.7143 77.0773
4.44477240 -149.6359 161.4469 -164.4479 -74.0719 150.5309 -61.2264 -61.7281 108.5164 -145.7811 151.8237 -174.4428 75.5797
4.46520490 -137.9300 157.1917 53.8290 -145.8809 149.9247 -131.1932 -70.3706 -93.8337 -145.4112 -8.5912 62.5338 88.8711
4.48600800 -150.3290 151.2404 -172.7944 -73.4884 159.6740 59.9273 -84.6535 87.3980 -150.5638 163.0575 60.5657 89.8841
4.51053450 -72.7295 145.8222 48.9392 -137.9155 155.5347 -104.3212 -65.3092 -9.4525 -137.6570 -9.3611 -54.3905 99.5923
4.55047020 -71.6941 137.8199 -49.6420 -134.4352 158.1300 -66.0197 -63.0957 159.5182 -78.6498 -14.7724 64.6925 85.8073
4.57932250 -150.5414 153.9640 -174.1624 -72.4403 157.5325 -71.4647 69.6539 -122.1242 -146.3354 152.1438 -174.0007 75.5687
4.60570200 -77.6469 159.4188 -164.4053 -74.5495 160.2058 66.4696 -179.0832 -86.8963 -79.9410 -12.8901 -57.5844 -72.8121
4.63423720 -135.4231 148.7688 50.9675 -146.4362 150.2891 -130.8965 -70.6568 -94.2686 -145.1890 -8.7849 62.7260 -91.0998
4.65593340 -73.6277 151.0725 -172.9661 -72.0265 164.1104 65.4304 -179.1539 92.8780 -79.3158 -14.0369 62.2043 -95.7276
4.70138540 -149.5029 157.5714 -166.7299 -145.7348 143.8703 -170.6719 174.6405 -93.0044 -72.4490 -29.0984 -174.5683 77.0821
4.73304670 -134.3923 138.8078 -52.7968 -75.2529 153.0326 -61.9008 -62.0101 -71.0333 -73.5054 -28.2322 -174.5227 -103.1000
4.76518060 -154.8674 139.7761 -63.5596 -90.8578 121.3541 -172.1927 -83.2514 114.6268 -149.8791 160.7430 63.8045 91.2709
4.78729320 -148.6848 155.6958 -168.7121 -132.0921 157.8057 -64.6801 -176.2999 91.7468 -80.3217 -13.8257 62.3501 84.3862
4.80787360 -149.5895 161.6817 -164.4851 -74.5377 152.9086 -60.4379 -61.6422 107.0750 -79.7985 -13.9423 63.0658 -95.5535
4.83661620 -77.4147 155.0436 -165.0185 -147.0605 161.9526 64.4768 -179.7088 94.6992 -78.9774 -14.0595 62.2476 -95.7218
4.86893040 -133.6722 139.9018 -56.1413 -80.6121 130.1346 -177.3893 -89.6345 -65.7797 -136.1944 151.2241 -60.3831 109.5059
4.89309150 -149.1932 157.0690 -169.2847 -144.8388 130.1539 -144.8104 -62.9884 100.1615 -145.7039 4.9318 57.5458 86.4908
4.91633830 -150.4857 153.8196 -174.5201 -73.3387 160.5775 -71.5524 69.6189 -121.9806 -79.3535 -13.8659 62.1418 -95.6831
4.93641550 -149.6211 160.7415 -166.4944 -77.2204 146.2391 -72.0970 69.2923 63.0416 -129.5637 3.5993 60.6913 -92.0777
4.96071720 -134.0886 138.2616 -53.0491 -74.3121 147.4624 -130.1356 -69.5658 -93.2747 -143.5037 -8.7745 64.1988 -90.5023
4.98687980 -149.1728 157.9267 -169.0973 -142.8736 123.5919 -173.3365 -84.2285 115.6773 -151.4382 160.5689 61.0554 90.0507
5.01085690 -148.9017 158.0780 -167.7313 -142.7618 160.1218 -103.3564 -64.5981 -11.6740 -142.1561 -8.8001 62.6819 -90.9518
5.03566520 -133.9629 156.6726 54.0305 -76.3313 148.8112 -135.9674 -63.1745 -79.1128 -78.9448 -23.4394 -60.4718 102.7267
5.05811690 -77.2114 154.4480 -165.0337 -136.3859 153.6413 -64.5435 -175.2860 -86.1459 -80.2837 -13.8179 62.3576 84.3678
5.10807280 -149.2400 151.0755 -171.9247 -83.7533 161.7711 60.6169 -85.0834 -93.2868 -77.5122 -14.5176 62.1379 84.3644
5.14294800 -133.5060 153.6004 52.5386 -148.1505 135.3034 -175.6939 -101.5296 98.5185 -135.5954 29.4764 -54.9806 -74.2576
5.16298310 -149.0083 160.8613 -166.6566 -73.6364 157.3758 -100.5404 -67.9418 -3.4751 -144.5718 -7.8546 61.5336 89.0487
5.19384380 -150.2565 154.1369 -173.6983 -70.6358 151.1199 -134.6357 -69.5435 -91.3769 -146.3742 -8.4360 63.1859 -91.1488
5.23310880 -148.9283 149.3075 -169.7725 -75.1789 157.8321 73.4347 -65.9470 151.0485 -79.8261 -14.6648 62.1610 84.3711
5.25443930 -134.1701 138.9423 -52.7053 -73.7482 157.5385 -100.4199 -68.0815 176.4922 -144.3885 -7.9755 61.6055 89.0648
5.32204710 -148.9089 157.4495 -168.2164 -148.5182 157.3674 -120.9990 -72.3579 75.4382 -70.6911 148.8591 -174.7366 76.9220
5.38926740 -133.7910 158.2133 55.3017 -146.4168 155.5026 -125.6849 -75.1633 -101.6749 -137.0701 -20.9031 -172.7820 74.8064
5.41787450 -148.7034 154.8192 -169.3003 -145.5157 163.8085 64.6459 -179.0771 94.9062 -72.6344 -28.1653 -174.5550 76.9821
5.44459620 -134.4846 137.7705 -55.2105 -92.4825 119.9106 -171.5698 -82.5613 -68.4950 -150.4541 160.8486 63.1282 91.2127
5.47201370 -133.8849 156.2525 53.6869 -76.6057 158.4295 62.3349 73.2770 44.9634 -134.9350 15.0986 58.9680 89.2278
5.49434660 -149.3800 154.5311 -169.5009 -145.0075 164.9052 65.3095 -73.3804 108.7449 -78.8496 -14.7038 62.1360 -95.6286
5.53836760 -149.5847 161.6565 -164.4869 -74.4920 152.5041 -61.3076 -61.2108 110.8677 -73.5658 -28.1918 -174.4998 -103.1150
5.57027980 -137.9256 156.9071 53.6737 -143.3746 166.8056 55.4411 70.0297 51.5448 -79.1921 -11.1069 63.3980 83.9933
5.59342820 -76.9886 153.2633 -166.8028 -144.4863 163.7235 64.5377 -179.9657 94.3977 -79.2924 -14.1445 62.2374 -95.7077
5.63168400 -135.4169 149.0446 51.0880 -144.5590 163.6405 56.1508 70.3647 -132.2933 -131.6321 12.6140 60.4817 -90.9563
5.66703460 -149.3462 150.3559 -169.7605 -73.9630 157.2513 73.9705 -64.9585 -29.9387 -145.1057 151.8965 -174.5814 -103.5385
5.68876150 -149.3242 150.3943 -169.8934 -73.6965 157.7828 73.3721 -65.4844 -29.1328 -79.8184 -14.6739 62.1758 84.3716
5.74099130 -132.6829 141.8437 -56.5874 -85.4930 126.8468 -178.6849 -94.4435 -70.6936 -129.5191 2.3664 -59.7279 112.4474
5.76462440 -72.9782 146.5173 49.1322 -139.8861 156.8692 67.5865 109.7387 115.6713 -132.3348 28.3520 -52.2399 -76.9045
5.80722250 -137.9011 157.0850 53.7768 -146.4193 155.4862 -125.6376 -75.1745 -101.7383 -137.0634 -20.8956 -172.7746 -105.4826
5.84640010 -80.5955 -22.3555 -166.0991 -77.9676 160.1514 66.5969 -178.7333 94.6076 -72.2803 -27.9785 -174.5248 76.9241
5.86829200 -134.0483 138.9410 -54.8033 -143.3591 166.4676 55.6832 70.2942 51.0628 -79.3187 -11.0209 63.3771 83.9742
5.89565700 -146.4607 169.7456 -142.6435 -68.9695 159.8402 65.9004 -81.5914 -98.7899 -77.4023 -14.6640 62.1366 84.3460
5.92835900 -133.8662 134.9497 -55.6513 -148.6785 132.1214 -178.0997 -90.5738 -65.3056 -138.6351 151.9001 -63.5618 109.6805
5.94990900 -76.2301 155.2912 -167.0283 -142.9024 123.4659 -173.2565 -84.1339 115.6169 -151.4843 160.5638 61.0127 -90.4784
5.98801440 -150.2647 153.3928 -174.3712 -71.7730 158.3312 60.2724 73.4701 -136.1508 -151.1991 161.5198 60.8717 90.1642
6.01248110 -75.9708 154.4763 -166.1004 -147.0755 161.8358 56.2979 70.8037 -132.8053 -145.3656 150.5785 -175.0479 -103.1902
6.03359520 50.1790 33.3445 -168.0670 -139.4454 162.7451 66.8768 178.4436 -83.8531 -79.4281 -14.2242 62.2568 84.4094
6.06146640 -73.8923 148.7019 -170.0838 -82.8116 161.7461 60.5876 -85.2020 86.5172 -77.4840 -14.5204 62.1403 84.3635
6.08805160 -134.1322 140.0463 -51.9926 -73.7359 159.8958 64.7205 74.0587 -140.6796 -135.3793 21.9333 57.4941 90.2229
6.12112760 -148.9092 157.6658 -168.1469 -148.1105 154.0895 -125.7383 -74.5725 78.0283 -136.6853 -20.4740 -172.6633 -105.5923
6.15068150 -134.1218 139.9642 -52.1290 -73.1355 157.6284 63.1649 74.0509 -139.1612 -135.4245 15.5352 58.6634 89.1554
6.21904880 -149.7009 161.1874 -164.2490 -72.4922 124.6619 -172.2651 -83.8456 -66.2227 -148.1474 149.7817 -174.9319 -102.8454
6.27733080 -135.4038 150.9353 51.7187 -73.2739 153.4966 -125.5600 -74.1221 79.1350 -137.4856 -20.4327 -172.5813 -105.6428
6.35516480 -148.8153 162.0684 -166.4440 -76.3629 160.9070 61.2681 73.5359 -137.4555 -80.0682 -10.6110 63.4024 83.9458
6.50045150 -148.9550 161.1084 -166.4759 -73.2625 151.2105 -125.5894 -73.0654 -99.2945 -137.3738 -19.4726 -172.0661 -105.8234
6.54161010 48.8979 31.0753 -168.1074 -79.8636 156.4124 63.9820 -81.6082 88.0506 -148.6248 163.0692 61.5052 90.5992
6.57162980 -148.8206 157.3177 -168.7756 -148.0203 143.5209 -170.8920 -115.0850 -103.9993 -128.3550 24.6440 -54.8140 108.2625
6.86728830 -135.6906 149.0206 50.9039 -77.2260 131.5541 -179.1364 -93.6656 -70.0382 -135.0415 -1.6526 67.4073 90.1835
7.24464210 -134.5391 153.6750 49.1575 -81.0080 131.2076 179.8330 -97.5539 108.8472 -128.8520 -2.0114 -62.1763 111.1121
7.31217300 -149.3169 161.7322 -164.5854 -76.6411 160.6021 61.6346 73.6928 44.6337 -80.1723 -10.6100 63.4046 83.9425
7.38007940 -150.3716 156.4702 -174.9409 -68.7409 148.9559 -173.9227 -114.5171 69.6117 -126.6855 149.0546 -64.7116 99.5355
7.40505620 -149.4468 160.8402 -164.7054 -73.6124 151.0622 -125.5750 -73.0202 80.0298 -137.3336 -19.4353 -172.0518 74.5210
7.49562350 -149.1940 155.4852 -167.2911 -148.4978 143.8988 -170.7623 -115.0826 76.3227 -129.0512 24.7958 -54.1298 -72.0607
7.59469220 -148.6527 155.4895 -168.7997 -141.4675 167.6387 55.6287 69.9739 51.7565 -79.1932 -11.4579 63.3824 -96.3419
7.73572980 50.2712 31.4824 -160.3539 -73.7536 141.4128 -172.5616 174.8898 87.2043 -144.8763 151.8132 -174.6557 -103.5239
14.98566010 -153.3638 142.8990 -57.1343 -143.5290 98.7282 -172.9290 79.3801 176.4527 62.1754 170.5554 -164.3774 -109.8327
