# Supplementary material for: Exploiting Sequence-Dependent Rotamer Information in Global Optimization of Proteins
Source: J Phys Chem B. 2022 Oct 18;126(42):8381–90. doi: 10.1021/acs.jpcb.2c04647 (PMC9623586; doi:10.1021/acs.jpcb.2c04647)
Supplement: Supplementary file 2 — jp2c04647_si_002.zip [file jp2c04647_si_002.zip › TripeptideConformations/PHE_HIP_PRO_new.csv]

0.00000000 -145.4508 149.7509 175.7752 77.6991 -144.3430 142.2728 -168.1955 -85.3790 -57.5621 156.9640
0.17958429 -68.9384 145.4131 -179.8851 -98.5331 -149.3686 159.5450 59.7933 83.7272 -58.7784 158.3643
0.46050261 -73.5298 151.8093 -168.8841 73.5742 -72.3170 160.6527 62.0342 77.2628 -58.6105 158.8264
0.50999190 -63.1264 136.2256 -178.6484 -98.2190 -152.6956 159.0545 57.3075 -85.9276 -60.3778 152.9163
0.65648897 -144.9432 149.1659 178.4662 78.8497 -147.7789 157.7993 60.9647 82.8764 -58.5986 158.4026
1.12159320 -145.4082 149.9996 176.8607 -99.7437 -144.1543 140.3729 -171.4722 81.3114 -58.4649 152.8407
1.14194808 -70.8288 147.6519 177.4931 78.5306 -143.6302 140.6533 -171.3893 81.3717 -58.4693 152.8913
1.68673496 -66.3963 141.7831 176.7989 79.5951 -136.5204 137.7993 -65.7135 89.1485 -58.9529 154.3907
1.75394290 -64.5891 138.2759 179.3862 -96.9206 -138.3570 152.6681 -70.6526 85.4040 -58.6889 153.8250
1.91539017 -145.8979 166.9661 68.6577 94.0869 -140.8277 146.6727 -168.5368 -87.4278 -58.0421 157.2326
1.93667903 -73.4475 154.8736 64.8369 -92.8780 -151.2156 162.8789 58.3707 82.7471 -59.3647 158.7728
2.07594079 -64.8445 133.7834 -59.9390 104.5139 -151.8426 160.8782 59.0789 -86.4215 -60.8982 152.8336
2.10613650 -76.3095 154.1507 60.3186 88.3815 -74.2826 143.9719 -167.4008 -86.1672 -57.5722 156.8866
2.29846760 -134.9100 156.4421 -60.5350 99.1745 -69.5193 145.5206 -167.8204 -86.8638 -57.7626 157.1059
2.35893433 -76.2405 153.4961 58.5618 87.7684 -78.9158 159.2591 62.1456 78.8896 -58.5618 158.7910
2.38137457 -144.5650 161.9251 -170.6648 -108.8098 -62.2064 143.1971 -170.4103 81.7787 -58.9738 152.8846
2.41920511 -78.2001 163.0411 66.9625 88.3793 -142.4827 146.9471 -168.5269 -87.6019 -58.0300 157.1761
2.46379033 -74.5359 153.6691 -59.3253 -75.1913 -69.3939 145.5194 -167.8169 -86.8741 -57.7672 157.1160
2.54232741 -74.8877 154.5777 -59.6676 104.3019 -72.4050 160.3352 61.6054 78.6224 -58.8740 158.9978
2.58514855 -134.7630 156.4899 -60.5093 -80.6226 -144.5333 147.6638 -168.7141 -87.9916 -58.0549 157.0600
2.64219822 -144.9079 147.4525 176.2662 78.8605 -136.0015 136.8984 -60.7297 106.1876 -58.8155 154.3137
2.68609059 -73.8509 152.7863 -167.6223 -106.3160 -72.1905 156.5985 56.6838 -106.3181 -60.3599 151.8447
2.73060283 -74.1611 153.0442 -59.3244 -75.2254 -144.9661 147.6949 -168.6669 -87.9944 -58.0625 157.0549
2.85751816 -71.6946 143.8664 -172.9544 -108.0449 -71.5978 153.0432 56.8465 29.0939 -57.1096 155.5834
2.88780822 -144.8557 156.1511 62.5128 95.2064 -75.1111 141.1355 -170.4705 81.9969 -58.7021 152.8265
3.07687084 -76.7958 163.8916 -168.9353 -107.0200 -62.4289 155.4201 -53.8622 -68.7781 -58.7323 153.8900
3.10223665 -144.5506 145.9425 176.4226 -99.6337 -131.0121 135.9806 -67.7289 -8.7034 -58.6230 154.3147
3.19568926 -77.4376 165.8377 -169.0035 -107.3062 -60.7940 154.8910 -53.1310 115.5732 -58.6189 153.9040
3.29242732 -76.2525 153.9798 60.3702 -92.1781 -74.1430 141.7774 -170.4062 82.0274 -58.8244 153.0718
3.51759832 -134.9168 156.4571 -60.5350 99.1711 -69.3406 143.9182 -170.1575 81.9533 -59.1759 153.8062
3.62703824 -78.3653 163.4742 67.3138 88.5532 -141.6106 145.6732 -170.1707 81.5015 -59.4715 154.2483
3.68213305 -74.5197 153.6840 -59.3248 -75.1934 -69.2182 143.9247 -170.1418 81.9630 -59.1827 153.8225
3.75362047 -145.2111 166.2329 68.3360 93.9796 -133.6660 159.0185 -57.4493 -72.5774 -59.5498 154.7150
3.75362047 -145.2111 166.2329 68.3360 -86.2234 -133.6660 159.0185 -57.4493 -72.5773 -59.5498 154.7150
3.77622600 -145.6728 167.0328 68.4150 -86.0423 -139.4596 160.2703 62.4819 -89.7895 -61.2050 152.3894
3.82282320 -79.9374 160.9122 66.4281 88.3801 -136.7142 158.9228 -58.5605 -78.6554 -59.4989 154.7099
3.95233099 -74.2266 153.1534 -59.3318 104.5234 -144.6202 146.6161 -170.0051 81.3015 -59.5685 154.2700
4.14024285 -144.6872 155.7232 60.7570 94.1827 -81.9069 155.1402 55.0536 -105.0909 -59.7514 152.6128
4.22166117 -144.5810 156.1118 61.3309 93.8307 -83.3113 154.7690 -57.8765 -72.0992 -58.7975 154.0404
4.32328923 -133.3650 154.4253 -60.6028 98.9999 -137.2523 159.2201 -57.2441 -73.2456 -59.4866 154.6753
4.36973247 -133.3743 154.4663 -60.5760 -80.7722 -135.4934 159.1479 -58.7367 109.1647 -59.4414 154.6681
4.49187650 -76.2139 154.1148 60.3379 87.8303 -83.6085 155.7922 -58.3133 116.2367 -58.9269 154.1790
4.55925521 -76.0763 153.9436 60.0998 87.8218 -82.2969 155.5296 -57.5188 -71.1398 -58.9234 154.1576
4.68674755 -134.6871 156.4395 -60.6170 -80.6174 -73.5659 156.8547 -57.6526 -70.1197 -59.1203 154.5206
4.74594355 -74.8962 154.5367 -59.6978 104.2229 -72.7289 157.1078 54.1178 -106.6503 -60.1984 153.1128
4.77906856 -74.4647 153.0787 -59.3933 -75.2294 -74.4189 157.0260 -58.2497 118.3655 -59.1276 154.5427
4.82741411 -74.4352 153.2141 -59.4575 104.5147 -73.9792 156.9498 -57.3862 -69.5241 -59.1412 154.5361
9.83720109 -71.4055 -50.0205 176.3799 75.1011 -127.9739 147.2215 -172.5780 -88.4004 -57.6538 157.6183
