# Supplementary material for: Exploiting Sequence-Dependent Rotamer Information in Global Optimization of Proteins
Source: J Phys Chem B. 2022 Oct 18;126(42):8381–90. doi: 10.1021/acs.jpcb.2c04647 (PMC9623586; doi:10.1021/acs.jpcb.2c04647)
Supplement: Supplementary file 2 — jp2c04647_si_002.zip [file jp2c04647_si_002.zip › TripeptideConformations/TRP_PRO_ASN_new.csv]

0.00000000 -144.4435 164.8149 67.1390 96.4661 -63.3027 129.0224 -142.9921 156.5974 -71.0100 -83.6678
0.19210190 -145.4789 158.7929 62.5176 92.6431 -58.7109 126.1166 -149.8550 161.2442 69.7263 91.5129
0.33954510 -145.4462 145.9044 -170.9966 -101.6612 -55.8376 131.4240 -151.5485 161.6627 66.4560 89.8106
0.44030020 -71.6872 143.5980 -171.5111 -100.2397 -55.4249 130.9411 -151.4455 161.6887 66.5668 89.5694
0.48277640 -82.0594 164.3426 65.5723 95.9254 -62.8616 129.5502 -143.0438 156.5843 -71.1899 -83.1985
0.54527980 -145.4136 147.4400 -169.4328 -103.7369 -59.7650 154.0608 -75.7107 154.8325 -59.2299 112.2227
0.60109290 -78.1592 157.2626 61.6776 92.3222 -57.9685 126.7528 -150.1361 161.3431 69.4526 90.8277
0.63766290 -145.3979 150.2641 62.1274 -76.0637 -63.3251 115.8254 -145.8412 160.4450 74.5750 94.7225
0.69047610 -145.4324 147.7433 -169.1634 -104.1221 -60.6062 156.8252 -130.0036 156.8340 -61.9605 -70.5884
0.71326460 -71.8946 145.0986 -169.9448 -102.4043 -59.3638 153.7297 -76.8528 154.7460 -60.6226 -63.4865
0.75014270 -145.3897 147.4224 -169.4891 -103.7268 -59.7354 153.7757 -71.9219 146.3798 -175.4715 57.3926
0.79814340 -145.3966 147.4343 -169.4737 -103.7146 -59.7309 153.8495 -71.8167 146.3610 -175.3886 -112.8257
0.81911100 -144.4631 158.5103 60.8585 -83.5255 -62.0638 119.0959 -143.8845 156.5767 -74.3911 -86.4174
0.84989200 -145.4002 147.3714 -169.4677 -103.6143 -59.4769 152.3003 -144.2929 149.4061 -176.0141 56.2858
0.87325960 -146.2957 164.8484 72.0756 -68.8593 -62.3017 122.6703 -141.7341 156.3030 -72.3697 -88.4076
0.90218330 -145.4171 160.5778 58.7989 90.7999 -61.5797 150.5569 -75.4631 154.8960 -59.2353 112.0669
0.93611680 -71.8793 145.0527 -169.9581 -102.1457 -58.9976 151.9199 -145.1908 149.7233 -174.7470 -113.9812
0.95677550 -71.8677 145.0232 -169.9777 -102.2154 -59.0164 151.8460 -144.3081 149.4086 -176.0102 56.2823
0.99387600 -144.1468 132.8596 176.5680 69.6595 -59.3246 125.6128 -148.6362 161.1330 69.2846 91.8917
1.02652580 -137.4348 157.2502 -61.8333 -88.3961 -55.4967 132.5017 -151.9115 161.7638 65.9571 89.3264
1.07951230 -145.4043 147.3490 -169.4779 -103.5977 -59.4252 152.1848 -144.7255 156.6556 -164.0035 11.9755
1.12217910 -145.4773 160.3079 58.9046 90.8218 -61.2458 147.3464 -146.0519 149.8104 -174.8237 -114.2310
1.14488440 -145.3969 160.5716 58.8751 90.8298 -61.5199 150.1207 -71.7802 146.4566 -175.3920 -112.7954
1.17382120 -137.3934 158.3896 -61.8189 -88.3398 -59.5253 153.7943 -75.7656 155.1519 -59.2199 112.3061
1.17382120 -137.3934 158.3896 -61.8189 -88.3398 -59.5253 153.7943 -75.7656 155.1519 -59.2199 112.3061
1.19834550 -71.8555 145.0723 -169.9897 -102.3590 -59.2660 153.2484 -73.6401 151.7151 -165.0521 15.2413
1.23783350 -137.3791 158.4177 -61.8137 -88.3377 -59.5824 153.9305 -76.9112 155.0493 -60.6017 -63.4207
1.25844900 -146.3221 170.8715 71.8899 -79.4109 -68.7103 53.7185 -62.2018 144.3682 -177.9932 55.3484
1.28475620 -78.2728 159.0428 59.1189 91.7013 -61.0552 150.9000 -75.4207 154.8986 -59.2331 112.0839
1.30829020 -137.4005 158.6290 -61.8187 -88.3409 -60.3286 156.6568 -129.8472 156.8724 -61.8912 -70.3181
1.33573080 -78.2298 159.0131 59.0648 91.6801 -61.1516 151.0035 -76.5613 154.8192 -60.6653 -63.6729
1.35589610 -145.4284 160.2659 59.0891 90.9644 -61.1442 146.9948 -145.3700 156.7290 -163.9845 12.0592
1.38891510 -137.3744 158.3946 -61.8021 -88.3410 -59.4796 153.4324 -72.0276 146.6516 -175.4268 57.3387
1.42647890 -145.4074 160.5072 58.8202 90.8006 -61.5302 149.8679 -73.7243 151.9631 -164.9718 15.1303
1.46241470 -78.1736 158.9835 59.1455 91.6788 -61.0044 150.3005 -71.9121 146.4908 -175.4780 57.3257
1.50133580 -78.0972 158.6702 59.2594 91.7170 -60.6934 147.4990 -145.0891 149.4776 -175.9575 56.2472
1.55474620 -68.4292 127.0930 176.2739 74.3559 -65.2837 128.7082 -69.2513 143.5317 -175.2309 57.9546
1.59170240 -73.7410 156.1907 -60.0581 109.5707 -59.1454 153.7966 -76.9665 155.0623 -60.6148 -63.4430
1.61502570 -78.2286 158.6819 58.8003 92.0745 -61.6543 152.6578 -123.6076 157.1978 -58.6094 120.0159
1.64303200 -68.6654 127.7242 176.8657 73.3516 -64.5162 131.6885 -71.3175 151.0160 -59.0354 110.5547
1.66576390 -146.2345 168.5781 70.4662 -80.0046 -67.8338 59.0798 -71.2327 157.2991 71.9212 93.4749
1.70025370 -137.3889 158.3238 -61.8103 -88.3452 -59.1891 152.1845 -144.6424 156.6397 -164.0350 12.0648
1.72833080 -137.3731 158.3879 -61.8022 -88.3415 -59.4748 153.3866 -73.7900 152.2189 -164.9206 15.0803
1.77443440 -136.5410 158.5280 -61.9617 104.7150 -59.9072 156.7336 -122.0446 157.1905 -58.9874 117.7841
1.80184490 -78.1591 158.9670 59.1411 91.6748 -61.0006 150.2094 -73.6967 151.9705 -164.9690 15.1131
1.83065510 -145.3618 155.3931 62.3475 -76.8548 -65.7403 114.9766 -149.1138 150.3277 -175.4118 -115.9792
1.85230390 -69.6442 132.8549 -179.1057 66.1009 -61.1111 148.8252 -68.8453 144.2627 -175.6496 -112.3651
1.90488760 -74.1655 156.3960 -58.7501 -81.8283 -59.2165 153.3997 -71.9143 146.6440 -175.3429 -112.9070
1.93641130 -68.4206 127.0528 176.2144 74.7978 -65.4731 128.7716 -70.7489 147.0434 -165.6584 16.5848
1.96506840 -143.6240 129.2789 176.2934 69.1425 -63.1951 135.6496 -146.7094 157.1132 -163.3764 10.8352
1.98632530 -144.9893 153.6558 60.4253 -78.9174 -65.7187 117.4494 -145.5623 155.8059 -166.2300 18.0225
2.00658530 -145.3198 158.2218 64.0016 -70.7621 -66.9506 132.2143 -138.5600 156.7751 -64.1189 120.1610
2.05243720 -73.0718 148.4418 -162.7279 71.7217 -60.1244 157.2424 -121.1595 157.0833 -58.9213 117.3659
2.08060230 -73.6902 156.1847 -60.0524 109.5799 -59.0379 153.2877 -73.7839 152.2184 -164.9171 15.0684
2.10944680 -141.8568 119.8309 177.2821 51.0514 -66.1617 144.5250 -137.3505 156.9952 -62.9322 119.1978
2.13663260 -146.1618 164.3778 74.7752 -67.3955 -59.9651 155.3449 -69.6292 144.8796 -175.7215 57.8104
2.17269780 -73.8244 156.8392 -60.0575 109.4506 -60.3436 128.1121 -144.5356 156.5307 -74.3976 -83.9028
2.19588110 -144.9693 158.3984 63.6993 -75.6595 -63.9467 128.5326 -130.0301 155.8766 -66.0310 169.4978
2.28626870 -74.2825 156.9977 -58.7478 -81.9742 -60.5195 127.9526 -144.5339 156.5381 -74.3741 -83.9474
2.31423140 -77.4859 152.5674 59.9877 -84.5981 -64.5247 119.0918 -148.0213 150.3294 -174.9345 -115.6379
2.35352870 -76.6767 150.2085 56.9995 -86.1209 -64.3162 122.5483 -144.7947 156.7671 -164.2357 14.0485
2.41933500 -146.1117 163.4129 73.2159 -67.6905 -60.9316 154.7670 -123.9029 157.0674 -58.8300 119.3259
2.47073080 -71.8612 145.1030 -169.9555 -102.3683 -59.3018 153.3433 -76.6440 160.7665 67.8344 76.2236
2.50586920 -145.4875 160.2628 58.5849 90.7144 -61.3600 150.1692 -142.2309 160.5836 71.3736 -71.0802
2.54343800 -68.1038 123.1313 174.3385 52.3517 -67.0636 136.2033 -130.3308 155.9309 -66.7745 169.5283
2.56910460 -78.1991 158.9804 59.1217 91.6665 -61.0214 150.4917 -74.5874 157.6547 68.9597 -71.5593
2.59132530 -71.8365 145.0222 -169.9848 -102.1366 -58.6331 151.3118 -153.6367 161.1784 -122.6864 -120.2246
2.62404730 -143.0833 169.3857 79.5490 106.7423 -65.4338 -10.8140 -67.5460 143.7624 -174.7695 -112.7295
2.68101190 -73.7849 162.2415 81.7192 -66.1764 -59.5435 154.4522 -73.4921 153.1995 -59.3161 111.8070
2.71273160 -145.1259 160.4313 61.3071 92.1549 -61.1696 143.2639 -155.3907 161.4933 -124.7582 -118.8391
2.73330830 -145.1775 160.4928 60.1048 91.7436 -60.5786 146.2577 -145.1540 163.7271 -146.2650 -58.1771
2.75604960 -136.5074 158.4142 -61.9329 104.7203 -59.4051 153.6610 -74.6325 157.8036 68.9721 -71.5572
2.80025480 -78.8810 156.9988 64.4685 -81.4039 -63.2910 128.5410 -129.7270 155.8986 -65.6748 169.1295
2.82200140 -146.6452 169.4442 71.1879 -77.5152 -70.2721 61.1202 -67.3702 155.7010 76.0744 -71.3022
2.84339160 -73.7210 156.1977 -60.0456 109.5751 -59.0653 153.5729 -74.5910 157.8017 68.9860 -71.5532
2.89081550 -78.1951 158.6819 58.9716 91.6831 -60.8367 150.4525 -142.3045 160.5895 71.3524 -71.0992
2.92293200 -68.4685 127.0059 176.0626 75.1582 -65.8557 129.2675 -73.3305 155.5373 68.8990 -72.1351
2.95127190 -145.4109 147.4762 -169.4063 -103.7415 -59.7877 154.3000 -143.9515 150.3131 49.4811 -136.1326
2.98730630 -137.3750 158.4029 -61.7925 -88.3405 -59.5112 153.5165 -76.6823 160.9732 67.8070 76.1556
3.02843650 -145.4627 158.3980 65.8143 -70.1259 -59.3416 141.5631 -152.0480 160.3262 -117.2138 -123.8156
3.05333550 -73.3770 161.7863 81.7368 -65.2875 -59.3934 149.2127 -144.8981 149.4151 -176.0673 56.1449
3.08650140 -145.4040 147.4494 -169.4835 -103.7491 -59.8037 154.1396 -70.6677 147.8041 51.5746 -138.9175
3.11419910 -78.4427 159.0078 59.8830 92.3022 -60.0570 146.9658 -145.0515 163.8102 -146.2063 -57.8577
3.17260890 -73.7986 156.1350 -60.0720 109.5745 -58.8910 153.8645 -142.1739 160.5610 70.9839 -71.4697
3.19657290 -71.8916 145.1083 -169.9872 -102.3848 -59.3436 153.7298 -70.6260 147.7993 51.5873 -138.9515
3.23117460 -145.9457 153.2727 31.5141 -101.4529 -83.0871 -9.0485 -63.4623 148.9739 -174.2184 -113.4413
3.25972850 -136.4877 158.4272 -61.9307 104.7228 -59.4158 153.5333 -76.6978 160.9710 67.8108 76.1607
3.29244340 -146.0823 164.0234 74.0722 -67.7744 -60.0542 154.1082 -73.2785 156.6023 68.8148 -71.6829
3.33462700 -74.9877 155.8480 -162.9493 82.7907 -68.4650 52.5257 -64.6833 151.7683 -63.8293 108.1065
3.37851190 -70.1464 161.2970 93.1763 124.7917 -60.9783 141.7550 -128.3975 157.1285 -58.5522 129.0752
3.40206260 -136.5332 158.2226 -61.9924 104.7344 -58.7625 151.3586 -153.7237 161.2533 -123.2976 -119.6211
3.44300260 -70.1488 161.3829 95.0956 122.8388 -60.9321 123.7545 -150.4944 150.7873 -174.4394 -116.3007
3.48308850 -73.6023 155.9928 -60.1112 109.5745 -58.4352 151.2535 -153.7217 161.2594 -123.2776 -119.6302
3.55081270 -72.9838 150.7568 -170.6802 80.0363 -67.1888 64.2297 -76.0228 158.5810 71.1850 92.9955
3.57873820 -137.4126 158.4360 -61.8080 -88.3362 -59.5411 154.1704 -143.8109 150.3264 49.5022 -136.1293
3.60453920 -74.0640 156.1874 -58.7439 -81.8227 -58.5887 151.2398 -153.7262 161.2654 -123.2805 -119.6220
3.65288100 -78.2121 158.8119 59.0307 91.7576 -61.1259 150.5158 -143.9449 150.4037 49.8141 -137.0346
3.71160680 -146.0033 163.5044 73.2700 -68.1327 -59.9962 152.4435 -142.3846 160.5017 71.0840 -71.4010
3.80131830 -78.2150 159.0020 59.1368 91.7029 -61.0473 150.6377 -70.6311 147.8855 51.6279 -138.9635
3.82985450 -146.9954 163.1776 24.2382 -110.8085 -70.5169 -15.8413 -68.7252 159.2724 -57.4159 107.4792
3.91473420 -146.2278 169.3346 69.7947 -79.9305 -69.6176 62.1189 -70.5295 165.6208 68.7877 -4.6681
3.94334430 -144.3616 145.8098 59.2182 -77.6530 -65.3397 127.7044 -140.1370 161.0650 75.7659 -66.9498
3.99301090 -136.5019 158.4362 -61.9350 104.7136 -59.4457 153.7981 -70.7313 148.0125 51.6293 -138.9790
4.03027400 -144.5234 150.3580 -162.8029 71.2265 -59.6093 152.0594 -142.1604 169.8697 65.4727 -1.9274
4.06027900 -74.2835 156.4091 -58.7590 -81.8121 -59.2811 154.0890 -143.8138 150.3268 49.5116 -136.1728
4.11278460 -72.9688 148.0835 -163.1469 71.7918 -59.7728 154.3799 -143.8713 150.2718 49.4729 -136.1224
4.16513580 -75.2066 142.9401 52.0508 -86.9969 -63.3498 135.1993 -141.0437 160.8623 74.0123 -68.5435
4.19782330 -74.2133 156.4239 -58.7357 -81.8231 -59.2778 153.7244 -70.6640 148.0171 51.6405 -139.0053
4.24628400 -73.1366 162.8279 65.0085 -5.5967 -69.4407 -25.5111 -88.1045 161.1140 75.3094 77.3084
4.46185760 -146.1683 164.3735 74.7044 -67.4214 -60.0527 155.7288 -68.3163 146.6217 51.3685 -138.5073
4.57304270 -144.7933 154.2795 60.2725 -78.0746 -66.7001 122.2147 -144.7148 151.1707 52.3570 -143.9002
4.92367490 -76.7465 151.0704 54.3908 -86.9841 -65.0917 130.9340 -144.1275 150.9530 51.6495 -142.1278
5.15377440 -146.5277 155.9476 34.7004 -101.4201 -65.7753 145.7847 -156.4188 161.8412 -128.6374 -117.3144
7.79705280 -145.6460 160.0524 59.8244 91.0250 -62.8120 137.5228 53.1960 -135.4523 -56.7593 -74.9729
8.80886120 -145.4382 160.3898 58.4420 90.7344 -61.7510 152.4611 -135.5643 53.7134 52.8912 -117.4480
10.97849202 -71.4063 144.1081 -170.2008 -101.6930 -57.8137 140.9181 51.9549 -128.3038 -56.7672 122.2623
15.87842151 -140.1817 13.5851 72.4097 -76.7776 30.7181 -111.6178 -143.7002 151.2743 -173.1990 -115.0525
