# Supplementary material for: Exploiting Sequence-Dependent Rotamer Information in Global Optimization of Proteins
Source: J Phys Chem B. 2022 Oct 18;126(42):8381–90. doi: 10.1021/acs.jpcb.2c04647 (PMC9623586; doi:10.1021/acs.jpcb.2c04647)
Supplement: Supplementary file 2 — jp2c04647_si_002.zip [file jp2c04647_si_002.zip › TripeptideConformations/PHE_GLU_HID_new.csv]

0.00000000 -77.3952 -9.0021 65.2933 -93.3093 -85.5480 4.7109 -60.2508 -175.2448 -85.4020 -67.1021 157.5062 65.3948 -98.5001
0.07682930 -76.1910 -11.7232 65.2522 86.2973 -81.3704 -9.2631 -61.8093 -175.3269 93.8072 -72.6224 151.5415 -59.7148 101.4813
0.18275730 -74.0237 -10.6856 63.1112 -95.7832 -75.1919 -13.3667 66.4015 -179.0021 -85.3780 -79.2264 152.6751 -56.9410 99.7546
0.37108260 -128.2334 -1.9026 63.6060 -91.7328 -101.5829 0.4897 72.9323 -71.0828 84.5240 -137.1187 163.5891 70.2935 -83.3162
0.40379040 -145.5095 148.8303 178.7930 79.0637 -144.9952 145.5666 -174.7983 58.5860 -87.8197 -72.0878 159.0811 77.3050 -69.1317
0.47517120 -75.5261 -9.7867 63.0340 -95.6728 -81.0587 1.6681 66.2701 179.3557 -88.8882 -66.8439 157.4516 66.1417 -97.9507
0.61081120 -78.7542 -15.6330 64.8046 86.6908 -146.4204 151.9204 -174.2496 57.9549 -88.3536 -71.4602 159.2294 76.7894 -72.7546
0.67630450 -78.6871 -38.6955 -178.5545 -101.9548 -128.2862 2.6686 71.9410 -68.9876 87.3623 -141.2870 163.4178 71.8314 -83.5816
0.70397070 -78.8641 -15.7696 64.8156 -93.2455 -146.3620 156.2400 -174.0413 57.1734 92.1285 -65.4774 150.4899 -57.7518 82.5826
0.79863370 -137.5069 -14.3368 64.7539 -90.4675 -81.2654 -1.1350 73.7381 -58.3724 137.1143 -126.3781 161.0739 65.1430 -95.4480
0.83685410 -76.2320 -6.1359 -57.4962 -73.1784 -74.8707 -14.2306 66.4857 -178.4947 -85.9433 -80.0064 152.7740 -57.1501 99.1725
0.96851680 -70.0651 -19.5820 65.3848 87.0844 -118.7975 7.8823 56.9428 71.1093 84.9769 -68.5642 150.7388 -69.8813 10.4693
1.08596090 -68.6127 -17.0154 63.5683 84.5168 -77.7051 -13.2016 67.2329 -178.9160 -85.7924 -94.1734 154.8482 -57.8315 -68.1983
1.12009070 -85.4261 -10.9125 64.9552 -92.8755 -122.3933 10.4029 45.9749 58.1066 83.4409 -143.7145 163.9435 69.9474 -87.0481
1.21567120 -68.4619 -16.2956 66.6294 -93.0241 -79.2339 -12.4635 -61.3225 -174.2866 -86.6138 -95.9614 154.7245 -59.8833 -80.9748
1.26308780 -71.8174 -15.1829 66.2711 87.0325 -80.4988 -14.0437 -61.4943 -174.5340 94.1961 -81.1776 153.4976 -57.2389 -54.0667
1.28556030 -145.9954 166.7013 67.2581 -87.4933 -141.7749 151.5056 -173.7449 57.9173 -88.7021 -71.6836 159.4110 76.8515 -72.6933
1.40134400 -69.5527 -16.0084 67.0474 -92.5684 -81.7834 -10.4530 -60.6546 -174.2855 -84.5054 -72.8793 146.6746 -172.6381 -100.7512
1.49737580 -67.6850 -15.9886 66.5107 -93.0823 -79.1861 -5.7423 -60.6209 -174.4259 94.2618 -124.1942 159.3230 -54.5007 111.5475
1.56044840 -79.1771 -5.9211 59.3184 -96.5211 -84.2074 3.3694 -67.8685 -74.9297 85.9296 -66.3995 157.2152 66.1526 -98.7591
1.60602840 -75.1284 -9.9244 63.0620 84.1374 -73.6813 -20.7751 -169.2999 172.8172 86.1194 -69.4958 150.0480 -57.0903 100.7410
1.63826150 -67.7156 -19.4500 63.6083 84.8090 -82.6741 -8.2995 65.9027 179.1090 93.8150 -73.4248 147.9361 -172.9281 75.1321
1.65936970 -69.5015 -11.5998 65.1462 -94.3162 -78.7193 3.3583 -60.3544 -174.9379 -85.5241 -59.5118 152.3410 56.2865 24.5688
1.69943020 -79.9510 -13.5828 -58.4831 -73.7971 -145.4957 151.8949 -173.7249 57.7165 91.6720 -71.4235 159.2843 76.7297 -72.8811
1.72743600 -65.4105 -13.1465 63.6700 84.4698 -72.5636 -9.8503 65.8824 -179.9095 92.1877 -143.8833 165.5450 75.7942 -24.0780
1.76491860 -83.0696 -14.5810 63.8317 -94.7142 -68.2734 131.9899 -172.8775 176.2141 87.6434 -151.3972 162.1670 60.4116 -85.7003
1.79271800 -70.1146 -14.0574 -58.0353 106.7866 -76.7662 -14.2554 67.3464 -178.1697 -87.3747 -93.7126 154.8561 -57.6660 -67.3018
1.86199830 -80.3450 -1.9316 -57.8500 -73.7900 -82.2130 0.4450 -59.5600 -61.9673 107.9018 -67.2973 157.4998 65.0097 -98.2760
1.89424320 -71.2594 -31.1177 -177.1080 78.7243 -145.9573 156.3139 -173.6612 56.9937 -87.9320 -65.5853 150.6234 -57.8299 82.5476
1.92747110 -72.6905 -25.3720 -176.3875 -102.5918 -92.6559 19.3995 -59.8862 -175.6789 -87.8966 -66.4936 157.4021 65.0960 -99.6851
1.95404320 -69.2902 -9.0914 63.4536 84.1876 -73.4182 -1.0045 65.6087 179.4497 90.9091 -58.8315 152.1496 56.3737 25.0410
1.99807190 -145.5690 148.9599 178.1874 78.7009 -143.9692 142.3628 -175.8596 60.2116 -86.1499 -75.7018 146.8571 -172.0835 -100.8291
2.03909370 -73.3655 -17.9514 -172.5198 74.6874 -78.3523 -9.6229 -62.9209 -176.1187 91.6849 -72.3110 151.1170 -59.8907 101.9108
2.08796050 -145.1734 147.9808 -178.5582 76.3803 -148.1138 141.1917 -173.3076 174.8757 -93.1781 -145.7603 151.3602 -172.9170 -101.8481
2.11372700 -67.4441 -17.0893 63.4880 -95.3577 -80.0660 -1.1084 64.1243 177.4045 95.7283 -126.1784 158.4172 -65.4007 -12.1192
2.14516000 -80.3200 -16.3802 63.3561 84.6549 -83.6769 -4.9722 66.7285 179.7059 -87.2132 -141.1372 164.2291 61.9349 -97.7474
2.18485360 -81.1102 -18.7090 64.8214 87.1466 -149.0751 141.6313 -174.4406 174.5910 88.3394 -136.6563 155.8793 -60.6772 106.3814
2.22274070 -77.0921 -5.3196 -57.3750 106.4722 -73.1873 -21.7486 -169.6397 172.7383 -92.9000 -70.2300 150.2478 -57.3607 99.9151
2.25531090 -78.7579 -15.6375 64.7918 -93.2968 -146.4514 151.3942 -175.3041 58.5411 -86.8728 -70.5934 146.7562 -174.2344 75.9347
2.29906720 -81.7106 -7.7482 -58.0491 -73.8081 -75.0486 -12.0839 66.4139 -179.0040 90.1919 -146.8025 155.1918 53.3271 29.1931
2.32527200 -145.7563 157.6545 63.2273 -86.1248 -87.4091 134.3156 -173.1899 175.9056 -91.8510 -150.2549 163.1942 62.9561 91.7464
2.35935640 -73.7498 -19.5396 -58.5905 -73.2417 -92.2647 -2.6168 65.9968 81.4564 75.5476 -67.0933 149.9775 -64.5223 -3.3993
2.38531440 -82.9258 -15.1864 63.5234 85.0154 -68.8300 133.7672 -172.4333 67.3499 95.1740 -152.9282 159.8507 60.2625 -86.4457
2.43702350 -70.6680 -13.3276 66.7231 87.5604 -83.0852 0.2402 -60.0634 -174.6988 -84.7516 -63.9917 156.7477 79.7537 115.2092
2.48546200 -68.1118 -15.0924 -58.0172 -72.8361 -79.0022 -10.5553 -63.5569 -176.0805 -90.5501 -104.3087 156.2940 -57.9794 -80.8370
2.52215240 -78.5758 -13.8640 66.3401 87.1462 -74.9615 -12.5043 -54.6526 99.6799 -51.4997 -71.5464 151.0991 -58.7919 102.0834
2.55150900 -70.0386 -16.4492 -58.2408 106.7306 -84.3128 -8.9425 -63.0262 -176.1634 -88.2092 -73.2061 147.8811 -172.8596 75.1006
2.57861010 -75.2238 -12.1159 -57.4697 -73.3333 -84.2443 -7.8848 65.9815 -88.8565 -98.6394 -79.8367 153.3658 -56.9036 97.0486
2.63282590 -65.4313 -26.5039 -175.0781 77.1875 -80.8867 -7.5004 66.4030 -179.8212 -89.7800 -73.5598 147.9763 -172.1866 75.0292
2.67881190 -142.3766 -17.5543 65.8818 89.6653 -88.4620 -12.2402 63.7603 -85.7631 79.0177 -90.7424 153.6490 -61.6146 -77.7956
2.71583450 -74.1302 -2.1900 -57.1796 -70.3074 -75.7293 -0.4704 -62.2745 -176.0152 -88.0311 -58.2712 151.8085 55.6069 27.3674
2.75511330 -73.1626 -14.2227 64.7870 -95.4733 -76.3389 -6.9839 71.4685 -71.8267 160.8780 -72.4499 151.1163 -63.5069 96.2756
2.78436020 -68.3076 -14.0751 -58.0005 106.8727 -78.3198 -6.9089 -63.0275 -176.1265 91.4690 -122.5204 159.5937 -54.1308 111.0740
2.83577670 -68.2325 -16.1160 63.6814 -95.3250 -80.7627 -0.5581 66.1794 179.1478 -87.9647 -63.9083 156.7085 80.0643 117.4109
2.85943980 -71.1088 -18.3337 65.5475 -95.5994 -96.3698 -2.8681 71.3826 -79.5872 -100.1735 -73.0469 147.8838 -171.7228 -101.0840
2.89284000 -82.4819 -16.9891 59.8508 -95.8649 -69.7698 133.8574 -69.5471 -74.4659 86.4868 -152.5449 162.1600 60.0391 -85.9862
2.94736330 -70.0110 -8.9051 59.4567 81.8565 -76.6778 1.7292 -67.2604 -72.6351 -89.7107 -58.3644 152.0748 56.3370 24.7823
2.96992010 -78.6622 -15.7051 64.7849 -93.2813 -146.9182 152.2328 -174.1485 60.6208 -82.7143 -140.1745 148.8495 -173.0931 -101.7898
2.99176180 -77.1694 -9.3814 60.1954 -95.8571 -82.1050 60.3228 -66.9771 -73.8290 87.3369 -132.5050 162.1685 64.2486 -103.6182
3.01287030 -144.2456 -29.0435 -175.8904 -102.8191 -82.0930 -13.1709 61.4679 -84.2362 -95.6391 -74.5307 152.8743 56.8533 22.8515
3.06135060 -77.1597 -5.1333 -57.3566 106.4718 -73.4003 -20.9701 -164.5363 66.7370 -97.7305 -71.5067 150.5480 -57.3318 99.9734
3.10170520 -83.2755 -20.6137 64.8873 -92.3295 -151.1854 141.6081 -174.3592 174.5505 88.3923 -136.4258 155.3705 -64.2913 -82.2613
3.13331530 -79.3903 -11.8034 63.0744 84.3936 -72.7856 -20.1841 -169.3884 172.8345 -94.7016 -134.3154 155.4167 56.6047 25.2122
3.16326240 -83.7690 -15.0810 65.4739 -93.0576 -78.6888 152.3522 -62.0562 -175.3820 94.1808 -72.9648 147.5564 -173.5124 -101.0119
3.21155950 -74.1513 -32.0307 -176.9861 78.7110 -147.0436 143.5635 -173.5261 174.4716 85.4536 -134.9418 155.8727 -59.4680 106.1461
3.24346760 -77.1495 -22.8179 -173.9041 -104.0844 -80.4685 -4.0625 67.7144 -178.9453 90.3168 -141.0482 165.8820 64.9167 88.6632
3.28582260 -64.2869 -23.3554 -172.6531 77.7130 -76.5904 -7.3389 -61.4474 -63.0425 -73.2022 -114.2827 157.8529 -56.5889 -80.4756
3.32690570 -145.6439 -20.0337 65.0615 -89.5343 -77.8987 -16.2950 73.7478 -59.4167 -35.7550 -79.5179 151.0305 52.0269 33.4178
3.34885890 -80.0049 -13.4846 -58.4743 105.9071 -145.5040 151.3293 -174.7704 58.3157 -87.2157 -70.6196 146.8732 -174.2133 75.8896
3.37127270 -80.5077 2.4289 -57.5290 105.8035 -77.2191 -8.8478 -159.9953 65.1362 82.7031 -65.8415 156.7870 67.7852 -96.7500
3.39582540 -78.8759 -15.2641 64.6346 86.5831 -145.7209 147.3848 -171.4478 172.7862 -95.8814 -72.3188 157.1628 58.8031 -103.1526
3.42432960 -78.8740 -15.6261 64.8358 86.7341 -147.0165 156.5275 -173.3649 58.7244 -81.9118 -63.9392 152.1497 60.6569 26.8248
3.44981740 -67.0991 -24.1926 -172.0176 -102.5116 -79.7592 -10.0800 -62.3455 -64.2878 -74.0513 -73.3643 147.6038 -172.3803 75.1350
3.48129070 -136.0049 -30.0086 -176.3806 -102.0258 -78.1072 -15.4560 60.5357 -85.6729 -96.4136 -149.7491 154.4066 52.8375 38.3064
3.51588980 -135.7901 -30.8191 -176.5722 -101.7942 -80.7948 -12.8904 61.9306 -83.2196 -95.0812 -147.0265 151.7316 -173.3241 -102.6550
3.53947030 -82.1585 -28.7878 -172.7110 67.0705 -122.2042 -1.4199 -60.5640 -174.3771 91.8180 -148.0405 160.0834 60.2119 -96.3975
3.57799840 -67.0128 -24.1476 -172.0060 77.6729 -79.7748 -9.8510 -62.3094 -64.2657 106.7266 -73.1535 146.7521 -171.6815 -100.8205
3.60193730 -68.9417 -18.6860 62.7458 84.0439 -79.2830 -18.9156 -164.5537 66.9867 85.9260 -74.4051 147.6500 -172.9607 75.2840
3.64980390 -77.9050 -15.7905 63.5226 -94.9999 -88.5260 0.0557 66.4352 83.3703 71.3520 -66.2349 149.9912 -65.2973 102.9285
3.68178860 -73.1009 -36.0548 -178.5064 -101.8930 -135.2821 7.5650 64.4455 179.2441 90.8087 -146.6392 150.1428 -173.3482 -102.3275
3.71934350 -78.8833 -15.2379 64.6326 86.5822 -145.6919 146.8740 -171.4542 173.0058 -95.5042 -73.0019 158.4097 62.9555 82.6334
3.74540090 -73.9022 -22.0858 -174.1145 75.9834 -70.9007 -13.3179 -55.1607 97.8254 -74.0245 -71.0125 150.5479 -59.0844 102.7707
3.77776550 -83.7540 -15.1018 65.4983 -93.0440 -78.6746 152.1761 -61.9813 -175.6298 -85.2927 -77.4700 160.2407 63.6708 83.2303
3.82635310 -72.9011 -14.5320 -170.7790 -107.0342 -71.4463 -20.4400 -163.9619 66.5848 82.6266 -71.0106 149.9519 -57.2625 100.8289
3.85506110 -81.7223 -10.5153 62.1346 -94.1093 -144.1864 159.5352 61.3430 174.0662 54.8913 -78.2849 152.6182 -59.8663 -73.3769
3.87686730 -79.3616 -15.5337 -58.6579 105.9671 -135.8176 152.8100 -64.5400 -175.7046 91.4869 -147.7404 163.0444 63.3171 93.0098
3.91463700 -80.1365 -13.6927 -58.5063 105.9168 -146.6757 160.0339 63.7156 -177.0818 -86.9706 -73.1131 147.1631 -174.1260 75.7932
3.93673140 -79.9781 -14.9972 -58.6321 105.9200 -136.1895 154.7522 -64.4743 -175.4856 91.6617 -72.9470 147.5164 -173.5295 -101.0310
3.96042770 -73.2498 -1.5074 -56.8335 -70.2644 -71.1250 -8.6461 -165.0579 171.6747 85.7161 -55.9856 151.4758 57.6397 25.4124
3.98596350 -70.5125 -13.1709 -58.4217 -73.4766 -80.3475 -12.8188 -69.6709 69.8621 -127.8115 -73.2781 147.5314 -173.0943 75.2738
4.03928770 -79.6370 -11.3592 62.4432 -95.9174 -73.4352 -18.2687 -164.5428 66.8058 86.2136 -136.8970 155.5264 56.4129 25.2750
4.07041950 -140.7367 -12.1076 66.5224 -88.7889 -70.7516 151.6662 -52.3582 96.7773 114.0134 -72.9787 148.4233 -173.9848 75.3143
4.11441920 -70.4641 -13.1353 -58.4173 106.2368 -80.3524 -12.6450 -69.6613 69.8584 -127.8172 -73.0978 146.6653 -172.4428 -100.7774
4.13498710 -64.3117 -22.0478 -174.4013 76.2372 -75.3422 -9.9458 -70.2942 69.0628 -129.7659 -110.8857 157.2043 -57.4404 -82.2674
4.16905730 -69.7618 -12.5903 66.0767 -94.4695 -73.5384 -0.1797 -53.0519 99.3063 -48.1739 -59.4298 152.5368 57.1488 22.7739
4.19284670 -145.9840 166.5785 67.0907 -87.5949 -142.6319 152.3382 -172.7480 60.0986 97.4419 -70.9365 159.2084 74.0314 82.8588
4.21924250 -67.1258 -22.6232 -174.1634 -103.8335 -78.4770 -11.7984 -69.4346 70.0970 -131.7564 -73.3666 147.4682 -172.3695 75.2167
4.24156630 -80.1043 -14.9321 -58.6288 105.9153 -136.1496 154.7842 -64.4917 -175.5147 91.6860 -74.7908 153.5197 -57.5921 115.2998
4.26882740 -77.5362 -41.6808 -178.3758 -99.0719 -84.9525 -36.6508 -162.1713 -78.6221 136.3363 -151.3707 155.3366 59.5263 -96.3181
4.29590710 -74.0028 -24.7993 -173.8954 -112.3309 -134.8431 154.9726 -64.8627 -175.8774 91.6829 -74.7453 153.5166 -57.5928 115.3284
4.32487050 -73.9466 -24.7878 -173.8892 -112.3751 -134.8033 155.1691 -64.7223 -176.0311 92.4559 -76.3851 158.8699 60.2063 -102.4563
4.34837140 -67.0289 -22.5879 -174.1633 76.2950 -78.4731 -11.6156 -69.4303 70.0908 -131.7426 -73.2081 146.6321 -171.6807 -100.8223
4.37211700 -68.1014 -13.1489 63.5542 84.3287 -75.7724 -11.6940 -165.9099 171.9304 -96.5741 -62.7255 156.0923 81.5808 128.1525
4.39830880 -75.1028 -15.6620 64.6380 -95.2931 -75.6061 -9.0700 73.1059 -64.6561 -38.4446 -128.9418 157.2431 -64.0397 -53.0141
4.46045700 -140.7406 -12.0760 66.5493 90.8428 -70.8713 152.2904 -52.3048 96.7646 -65.5388 -76.0858 158.8362 59.9200 -102.6232
4.49682870 -146.2297 148.0602 -178.9734 -100.2339 -147.9838 156.6079 63.9743 -72.8114 -69.7890 -72.3302 152.0440 55.7821 30.7472
4.52153870 -71.4732 -30.2880 -176.5814 -101.3944 -145.2725 147.6531 -170.5129 173.0130 81.8793 -72.2814 157.3045 58.8194 -103.1281
4.54632960 -80.0518 -13.3593 -58.4843 105.9033 -144.8602 143.8370 -171.8473 173.7359 83.9156 -76.7829 151.6107 -59.3772 -71.9465
4.58244590 -134.3695 -8.4219 -59.6250 -79.8601 -73.3526 -8.3368 -53.8533 95.7777 104.5213 -63.8830 152.7365 56.0484 21.4288
4.60816920 -81.7240 -9.3142 -57.9662 105.9795 -85.5719 -3.4842 68.6384 86.6712 -112.6584 -66.8289 149.9566 -65.0078 102.3594
4.64936800 -145.6429 141.0141 178.6173 75.1743 -130.4359 146.8060 -62.4031 79.6483 -131.7192 -146.2006 151.8591 -171.7594 -102.0126
4.68952440 -142.9745 -15.8808 64.8816 -89.8075 -73.5772 158.7718 72.3260 -62.0696 -32.1457 -144.9706 152.0163 -173.9169 73.5581
4.71392070 -85.2650 -14.0579 60.4557 85.1337 -78.8311 152.5198 -67.5546 -73.5879 85.4388 -80.9705 -9.9561 65.9391 81.2710
4.73698120 -140.7504 -12.0907 66.5708 90.8425 -70.8151 152.0243 -52.3108 96.7557 -65.6276 -76.9676 160.1910 63.6302 83.3062
4.76932880 -130.9428 6.1564 -58.0293 99.9562 -146.1345 163.0071 60.6193 -77.3206 -76.5805 -71.6027 152.1489 55.6975 30.6919
4.85245430 -90.0123 -6.3638 -58.7252 -75.8756 -142.9062 162.1541 64.5800 -74.0483 106.6132 -73.3616 146.9989 -173.7332 -100.8404
4.87562060 -145.5508 157.0185 60.8552 91.8512 -84.0387 148.6231 -60.3944 -61.0635 110.7642 -72.5765 152.4641 56.4602 29.6441
4.90103110 -78.1368 -17.6542 65.5755 90.4673 -136.0366 153.2232 -82.3257 -78.8864 -98.6086 -145.3006 151.8289 -173.8787 73.5735
4.95132210 -74.8611 -4.8808 62.7399 -95.7471 -72.8285 -18.6950 -169.7612 -84.2841 150.4686 -64.7757 155.9763 74.5130 -92.1369
5.00388490 -82.7262 -21.5828 -174.8404 75.7877 -76.2088 -10.4218 -65.8846 69.9516 -146.4732 -140.3615 163.5998 61.1443 -94.9520
5.04185410 -71.5662 -14.6868 67.3303 87.5005 -76.3401 -3.8132 -52.3245 99.0940 130.9304 -64.1482 156.7280 80.3192 115.4196
5.10143520 -78.9796 -16.2366 65.9330 91.7942 -138.3233 157.5028 -80.2296 -63.9445 162.5841 -75.5638 153.3103 -60.3145 -77.4052
5.12469210 -90.2461 -6.2972 -58.7257 103.7348 -142.8704 162.4857 64.5066 -74.1021 -75.0163 -76.5765 158.2759 59.7750 -102.3795
5.15330550 -80.1137 -14.9199 66.2181 88.0757 -140.6402 162.7021 -97.1024 -66.4028 -4.2179 -74.9193 153.3519 -60.9444 -81.4126
5.19988680 -85.2577 -14.0960 60.5158 -95.1169 -78.6489 151.8064 -67.4980 -73.7679 84.7104 -76.9509 160.3192 64.7571 84.1973
5.22814440 -145.9434 155.2795 62.6337 93.0116 -67.8858 132.5518 -54.2130 95.2086 104.8092 -148.5309 152.1759 -171.4196 -102.5397
5.25408590 -72.6338 -27.3802 -173.9078 70.4665 -136.3874 156.3433 -71.1018 -64.8330 -17.8727 -72.3432 148.2210 -174.0002 75.4612
5.29656010 -145.3168 145.5699 178.2043 79.4030 -132.6052 135.7202 -75.0792 -78.6096 -96.6801 -77.9040 158.9007 60.8707 -102.3368
5.34036260 -89.5801 -1.4028 63.6322 91.5069 -131.0941 155.9364 -67.0067 -62.4730 157.0958 -71.9904 152.6502 57.1989 28.3169
5.39045220 -86.7856 -9.5036 -58.4219 105.2267 -74.3257 156.2733 65.4468 -176.5952 -88.7341 -78.0755 159.4844 63.3783 83.0686
5.41565330 -79.3948 -15.6121 65.8545 -88.3129 -137.9828 159.7402 -78.4341 -63.7023 164.0678 -72.6045 159.6968 70.4258 92.5144
5.44128210 -87.3843 -10.5676 -58.4630 -74.4615 -76.9594 153.5392 -61.3305 -61.6039 110.8515 -73.8921 153.3722 -58.0252 115.0625
5.49317930 -79.8604 -18.5137 -59.5040 105.4455 -82.9952 138.5402 -71.6657 69.3128 -123.0483 -131.7548 155.0846 -65.4703 -7.1283
5.52273290 -70.3832 -15.8229 66.5336 86.9865 -114.9081 23.7550 45.3507 59.1713 -97.8468 -125.7342 157.1790 -77.2570 12.0815
5.56749480 -78.3194 -17.4299 65.6231 -89.5655 -136.0205 154.5058 -81.8178 -78.6424 -97.7268 -71.7373 152.5604 56.6255 28.8090
5.61769510 -146.1738 169.3329 69.8472 94.7837 -129.8565 128.7141 -174.4014 -84.7469 117.5891 -147.9764 148.7075 -173.8263 -101.7973
5.68640500 -146.4436 169.6761 73.5396 100.8816 -128.1582 153.6715 58.2413 72.1421 46.7351 -149.8409 161.1567 60.9374 -92.1356
5.70797390 -71.5536 -30.4774 -176.6143 71.7348 -133.0267 153.6257 -75.4429 -80.6486 -104.1053 -145.2611 151.9611 -173.8535 73.5175
5.77327540 -145.9333 166.0565 66.7202 92.4512 -144.6146 158.0806 -121.2468 -72.6583 75.5080 -70.6048 148.7561 -174.0281 75.2410
5.83585040 -83.9477 -20.7986 68.3646 -89.2777 -87.8444 -19.9478 -59.3513 -172.1813 -83.2848 -76.1662 153.0619 -55.0769 109.9057
5.87268030 -145.9358 166.1821 66.8252 92.5156 -144.4467 158.0517 -121.0942 -72.7108 75.3045 -70.7158 147.9685 -173.4110 -101.0884
5.90498610 -79.8869 -16.0458 64.8158 86.6072 -143.7326 126.9301 -177.7184 -88.7482 114.5503 -132.9367 150.0439 -71.5345 -0.8729
5.94591900 -78.4346 -20.2279 63.7538 -94.4718 -91.1673 125.2175 -173.4069 -84.5861 116.2175 -149.2645 160.3691 65.1071 94.9745
5.98218610 -72.9207 -26.7359 -173.2927 -110.3657 -136.1027 157.0625 -68.8796 -64.7815 -17.3321 -71.8349 152.6824 57.3692 28.0472
6.06034060 -80.2517 -19.0776 63.5639 85.2059 -79.7254 126.5906 -172.5983 -84.1525 116.9479 -147.9375 148.9835 -173.6902 -102.0627
6.12544960 -83.0946 -21.8294 -59.8720 105.0617 -128.0716 149.0995 -66.8987 79.2644 48.6768 -137.9784 155.8021 -63.7809 103.1168
6.15467500 -80.1779 -13.5382 -58.4973 105.8874 -147.5391 158.2608 -121.4888 -72.5131 75.5469 -70.4175 148.6511 -174.0246 75.2791
6.22327160 -71.7339 -30.3653 -176.6440 -108.4412 -133.3504 153.6287 -75.6013 -81.2308 72.7989 -74.9473 153.6044 -58.1662 114.0467
6.26456620 -80.1631 -13.5674 -58.5000 -73.8214 -147.5458 158.2772 -121.3422 -72.5676 -104.8911 -70.4870 147.8441 -173.4842 -101.0821
6.32074990 -79.1303 -26.1228 -175.0696 -103.0935 -73.9467 150.8793 -70.0892 68.8112 -131.1417 -71.9853 152.3835 55.8989 30.5406
6.36435290 -71.7602 -30.1617 -176.4408 -108.8797 -132.8373 155.1672 -74.9034 -80.4600 76.7829 -71.6193 152.5336 56.5225 29.3702
6.41193780 -78.5172 -25.7941 -174.9227 -103.0590 -88.3805 5.8320 64.4759 82.5656 -114.3260 -139.5322 164.4455 69.7396 97.2179
6.48403650 -67.8012 -24.4567 -174.3656 -103.6098 -73.8212 -25.2760 -169.6018 -81.9253 148.0141 -73.7651 147.0363 -173.1956 75.4710
6.55480280 -71.7768 -30.1416 -176.5719 -108.6712 -133.4558 155.5463 -74.6366 -81.8703 63.3649 -75.4446 160.2232 66.4256 86.6732
6.61328890 -79.9706 -14.4241 -58.5511 105.9631 -146.2030 162.6669 55.4717 70.1515 51.2946 -146.7363 153.7513 53.3140 40.8724
6.93641260 -146.9892 162.9237 64.1340 90.2258 -120.5972 149.3117 -63.8695 77.6283 -124.9916 47.8916 32.4310 60.8381 -104.4403
7.18834630 -81.7507 -10.5662 65.1827 -93.1793 -145.8017 156.3236 -124.1508 -71.1829 79.9765 -82.9060 57.7876 -166.9844 74.1218
7.97725700 -145.0846 145.3111 -178.3300 79.2048 -147.4533 168.0061 61.6807 77.8588 -138.6596 -59.0451 151.0483 66.5072 -13.8915
9.19830740 -68.8696 -35.6022 44.1823 84.4833 -130.7699 152.6480 -75.0899 96.2593 65.3120 -145.8288 152.1295 -173.8084 73.4000
9.75925450 -69.6248 -36.2873 43.9681 84.4589 -132.2146 154.0688 -75.3049 97.3649 65.6505 -74.6409 153.3214 -57.6055 115.3852
